# Supplementary material for: LED-pump-X-ray-multiprobe crystallography for sub-second timescales
Source: Commun Chem. 2022 Aug 26;5:102. doi: 10.1038/s42004-022-00716-1 (PMC9814726; doi:10.1038/s42004-022-00716-1)
Supplement: Supplementary file 10 — Supplementary Data 1 [file 42004_2022_716_MOESM10_ESM.zip]

Archive with 190 entries (178 files):
- CIFs/0-4s_282K/
- CIFs/0-4s_282K/282K_0-4s_t1_excit.cif
- CIFs/0-4s_282K/282K_0-4s_t2_excit.cif
- CIFs/0-4s_282K/282K_0-4s_t3_excit.cif
- CIFs/0-4s_282K/282K_0-4s_t4_decay.cif
- CIFs/0-4s_282K/282K_0-4s_t5_decay.cif
- CIFs/0-4s_282K/282K_0-4s_t6_decay.cif
- CIFs/0-4s_282K/282K_0-4s_t7_decay.cif
- CIFs/0-4s_282K/282K_0-4s_t8_decay.cif
- CIFs/0-4s_282K/282K_0-4s_t9_decay.cif
- CIFs/0-4s_283K/
- CIFs/0-4s_283K/283K_0-4s_t1_excit.cif
- CIFs/0-4s_283K/283K_0-4s_t2_excit.cif
- CIFs/0-4s_283K/283K_0-4s_t3_excit.cif
- CIFs/0-4s_283K/283K_0-4s_t4_decay.cif
- CIFs/0-4s_283K/283K_0-4s_t5_decay.cif
- CIFs/0-4s_283K/283K_0-4s_t6_decay.cif
- CIFs/0-4s_283K/283K_0-4s_t7_decay.cif
- CIFs/0-4s_283K/283K_0-4s_t8_decay.cif
- CIFs/0-4s_283K/283K_0-4s_t9_decay.cif
- CIFs/0-4s_284K/
- CIFs/0-4s_284K/284K_0-4s_t1_excit.cif
- CIFs/0-4s_284K/284K_0-4s_t2_excit.cif
- CIFs/0-4s_284K/284K_0-4s_t3_excit.cif
- CIFs/0-4s_284K/284K_0-4s_t4_decay.cif
- CIFs/0-4s_284K/284K_0-4s_t5_decay.cif
- CIFs/0-4s_284K/284K_0-4s_t6_decay.cif
- CIFs/0-4s_284K/284K_0-4s_t7_decay.cif
- CIFs/0-4s_284K/284K_0-4s_t8_decay.cif
- CIFs/0-4s_284K/284K_0-4s_t9_decay.cif
- CIFs/0-8s_280K/
- CIFs/0-8s_280K/280K_0-8s_t1_excit.cif
- CIFs/0-8s_280K/280K_0-8s_t10_decay.cif
- CIFs/0-8s_280K/280K_0-8s_t11_decay.cif
- CIFs/0-8s_280K/280K_0-8s_t2_excit.cif
- CIFs/0-8s_280K/280K_0-8s_t3_excit.cif
- CIFs/0-8s_280K/280K_0-8s_t4_excit.cif
- CIFs/0-8s_280K/280K_0-8s_t5_decay.cif
- CIFs/0-8s_280K/280K_0-8s_t6_decay.cif
- CIFs/0-8s_280K/280K_0-8s_t7_decay.cif
- CIFs/0-8s_280K/280K_0-8s_t8_decay.cif
- CIFs/0-8s_280K/280K_0-8s_t9_decay.cif
- CIFs/1-6s_280K/
- CIFs/1-6s_280K/280K_1-6s_t1_excit.cif
- CIFs/1-6s_280K/280K_1-6s_t10_decay.cif
- CIFs/1-6s_280K/280K_1-6s_t11_decay.cif
- CIFs/1-6s_280K/280K_1-6s_t12_decay.cif
- CIFs/1-6s_280K/280K_1-6s_t13_decay.cif
- CIFs/1-6s_280K/280K_1-6s_t2_excit.cif
- CIFs/1-6s_280K/280K_1-6s_t3_excit.cif
- CIFs/1-6s_280K/280K_1-6s_t4_excit.cif
- CIFs/1-6s_280K/280K_1-6s_t5_excit.cif
- CIFs/1-6s_280K/280K_1-6s_t6_decay.cif
- CIFs/1-6s_280K/280K_1-6s_t7_decay.cif
- CIFs/1-6s_280K/280K_1-6s_t8_decay.cif
- CIFs/1-6s_280K/280K_1-6s_t9_decay.cif
- CIFs/4s_265K/
- CIFs/4s_265K/265K_4s_t1_excit.cif
- CIFs/4s_265K/265K_4s_t10_decay.cif
- CIFs/4s_265K/265K_4s_t11_decay.cif
- CIFs/4s_265K/265K_4s_t12_decay.cif
- CIFs/4s_265K/265K_4s_t13_decay.cif
- CIFs/4s_265K/265K_4s_t14_decay.cif
- CIFs/4s_265K/265K_4s_t15_decay.cif
- CIFs/4s_265K/265K_4s_t16_decay.cif
- CIFs/4s_265K/265K_4s_t17_decay.cif
- CIFs/4s_265K/265K_4s_t18_decay.cif
- CIFs/4s_265K/265K_4s_t19_decay.cif
- CIFs/4s_265K/265K_4s_t2_excit.cif
- CIFs/4s_265K/265K_4s_t3_excit.cif
- CIFs/4s_265K/265K_4s_t4_excit.cif
- CIFs/4s_265K/265K_4s_t5_excit.cif
- CIFs/4s_265K/265K_4s_t6_excit.cif
- CIFs/4s_265K/265K_4s_t7_decay.cif
- CIFs/4s_265K/265K_4s_t8_decay.cif
- CIFs/4s_265K/265K_4s_t9_decay.cif
- CIFs/4s_270K/
- CIFs/4s_270K/270K_4s_t1_excit.cif
- CIFs/4s_270K/270K_4s_t10_decay.cif
- CIFs/4s_270K/270K_4s_t11_decay.cif
- CIFs/4s_270K/270K_4s_t12_decay.cif
- CIFs/4s_270K/270K_4s_t13_decay.cif
- CIFs/4s_270K/270K_4s_t14_decay.cif
- CIFs/4s_270K/270K_4s_t15_decay.cif
- CIFs/4s_270K/270K_4s_t16_decay.cif
- CIFs/4s_270K/270K_4s_t17_decay.cif
- CIFs/4s_270K/270K_4s_t18_decay.cif
- CIFs/4s_270K/270K_4s_t19_decay.cif
- CIFs/4s_270K/270K_4s_t2_excit.cif
- CIFs/4s_270K/270K_4s_t3_excit.cif
- CIFs/4s_270K/270K_4s_t4_excit.cif
- CIFs/4s_270K/270K_4s_t5_excit.cif
- CIFs/4s_270K/270K_4s_t6_excit.cif
- CIFs/4s_270K/270K_4s_t7_decay.cif
- CIFs/4s_270K/270K_4s_t8_decay.cif
- CIFs/4s_270K/270K_4s_t9_decay.cif
- CIFs/4s_272K/
- CIFs/4s_272K/272K_4s_t1_excit.cif
- CIFs/4s_272K/272K_4s_t10_decay.cif
- CIFs/4s_272K/272K_4s_t11_decay.cif
- CIFs/4s_272K/272K_4s_t12_decay.cif
- CIFs/4s_272K/272K_4s_t13_decay.cif
- CIFs/4s_272K/272K_4s_t14_decay.cif
- CIFs/4s_272K/272K_4s_t15_decay.cif
- CIFs/4s_272K/272K_4s_t16_decay.cif
- CIFs/4s_272K/272K_4s_t17_decay.cif
- CIFs/4s_272K/272K_4s_t18_decay.cif
- CIFs/4s_272K/272K_4s_t19_decay.cif
- CIFs/4s_272K/272K_4s_t2_excit.cif
- CIFs/4s_272K/272K_4s_t3_excit.cif
- CIFs/4s_272K/272K_4s_t4_excit.cif
- CIFs/4s_272K/272K_4s_t5_excit.cif
- CIFs/4s_272K/272K_4s_t6_excit.cif
- CIFs/4s_272K/272K_4s_t7_decay.cif
- CIFs/4s_272K/272K_4s_t8_decay.cif
- CIFs/4s_272K/272K_4s_t9_decay.cif
- CIFs/4s_274K/
- CIFs/4s_274K/274K_4s_t1_excit.cif
- CIFs/4s_274K/274K_4s_t10_decay.cif
- CIFs/4s_274K/274K_4s_t11_decay.cif
- CIFs/4s_274K/274K_4s_t12_decay.cif
- CIFs/4s_274K/274K_4s_t13_decay.cif
- CIFs/4s_274K/274K_4s_t14_decay.cif
- CIFs/4s_274K/274K_4s_t15_decay.cif
- CIFs/4s_274K/274K_4s_t16_decay.cif
- CIFs/4s_274K/274K_4s_t17_decay.cif
- CIFs/4s_274K/274K_4s_t18_decay.cif
- CIFs/4s_274K/274K_4s_t19_decay.cif
- CIFs/4s_274K/274K_4s_t2_excit.cif
- CIFs/4s_274K/274K_4s_t3_excit.cif
- CIFs/4s_274K/274K_4s_t4_excit.cif
- CIFs/4s_274K/274K_4s_t5_excit.cif
- CIFs/4s_274K/274K_4s_t6_excit.cif
- CIFs/4s_274K/274K_4s_t7_decay.cif
- CIFs/4s_274K/274K_4s_t8_decay.cif
- CIFs/4s_274K/274K_4s_t9_decay.cif
- CIFs/8s_260K/
- CIFs/8s_260K/260K_8s_t1_excit.cif
- CIFs/8s_260K/260K_8s_t10_decay.cif
- CIFs/8s_260K/260K_8s_t11_decay.cif
- CIFs/8s_260K/260K_8s_t12_decay.cif
- CIFs/8s_260K/260K_8s_t13_decay.cif
- CIFs/8s_260K/260K_8s_t14_decay.cif
- CIFs/8s_260K/260K_8s_t15_decay.cif
- CIFs/8s_260K/260K_8s_t16_decay.cif
- CIFs/8s_260K/260K_8s_t17_decay.cif
- CIFs/8s_260K/260K_8s_t2_excit.cif
- CIFs/8s_260K/260K_8s_t3_excit.cif
- CIFs/8s_260K/260K_8s_t4_excit.cif
- CIFs/8s_260K/260K_8s_t5_excit.cif
- CIFs/8s_260K/260K_8s_t6_decay.cif
- CIFs/8s_260K/260K_8s_t7_decay.cif
- CIFs/8s_260K/260K_8s_t8_decay.cif
- CIFs/8s_260K/260K_8s_t9_decay.cif
- CIFs/8s_265K/
- CIFs/8s_265K/265K_8s_t1_excit.cif
- CIFs/8s_265K/265K_8s_t10_decay.cif
- CIFs/8s_265K/265K_8s_t11_decay.cif
- CIFs/8s_265K/265K_8s_t12_decay.cif
- CIFs/8s_265K/265K_8s_t13_decay.cif
- CIFs/8s_265K/265K_8s_t14_decay.cif
- CIFs/8s_265K/265K_8s_t15_decay.cif
- CIFs/8s_265K/265K_8s_t16_decay.cif
- CIFs/8s_265K/265K_8s_t17_decay.cif
- CIFs/8s_265K/265K_8s_t2_excit.cif
- CIFs/8s_265K/265K_8s_t3_excit.cif
- CIFs/8s_265K/265K_8s_t4_excit.cif
- CIFs/8s_265K/265K_8s_t5_excit.cif
- CIFs/8s_265K/265K_8s_t6_decay.cif
- CIFs/8s_265K/265K_8s_t7_decay.cif
- CIFs/8s_265K/265K_8s_t8_decay.cif
- CIFs/8s_265K/265K_8s_t9_decay.cif
- CIFs/8s_270K/
- CIFs/8s_270K/270K_8s_t1_excit.cif
- CIFs/8s_270K/270K_8s_t10_decay.cif
- CIFs/8s_270K/270K_8s_t11_decay.cif
- CIFs/8s_270K/270K_8s_t12_decay.cif
- CIFs/8s_270K/270K_8s_t13_decay.cif
- CIFs/8s_270K/270K_8s_t14_decay.cif
- CIFs/8s_270K/270K_8s_t15_decay.cif
- CIFs/8s_270K/270K_8s_t16_decay.cif
- CIFs/8s_270K/270K_8s_t17_decay.cif
- CIFs/8s_270K/270K_8s_t2_excit.cif
- CIFs/8s_270K/270K_8s_t3_excit.cif
- CIFs/8s_270K/270K_8s_t4_excit.cif
- CIFs/8s_270K/270K_8s_t5_excit.cif
- CIFs/8s_270K/270K_8s_t6_decay.cif
- CIFs/8s_270K/270K_8s_t7_decay.cif
- CIFs/8s_270K/270K_8s_t8_decay.cif
- CIFs/8s_270K/270K_8s_t9_decay.cif
