# Supplementary material for: LED-pump-X-ray-multiprobe crystallography for sub-second timescales
Source: Commun Chem. 2022 Aug 26;5:102. doi: 10.1038/s42004-022-00716-1 (PMC9814726; doi:10.1038/s42004-022-00716-1)
Supplement: Supplementary file 10 — Supplementary Data 1 [file 42004_2022_716_MOESM10_ESM.zip › CIFs/0-4s_282K/282K_0-4s_t1_excit.cif]

data_global

# SUBMISSION DETAILS
 
_publ_contact_author_name       'Hatcher, Lauren'
_publ_contact_author_address
;
School of Chemistry
Cardiff University
Main Building
Park Place 
Cardiff
CF10 3AT
United Kingdom
;
_publ_contact_author_email       'HatcherL1@cardiff.ac.uk'
_publ_requested_category          FM
_publ_section_comment
; 
?
;
_publ_section_references
;
Diamond General Data Aquisition (GDA) software: http://www.opengda.org/

XIA2: Winter, G. (2010) J. Appl. Cryst. 43, 186-190.
POINTLESS: Evans, P. (2006) Acta Cryst. D62, 72-82.
AIMLESS: Evans, P. R. and Murshudov, G. N. (2013) Acta Cryst. D69, 1204-1214.
DIALS: Winter, G., et al. Acta Cryst. (2018) D74, 85-97.
CCP4: Winn, M. D. et al. (2011) Acta Cryst. D67, 235-242.
   
SHELXL: Sheldrick G. M. (2015). Acta Cryst. C71, 3-8.
SHELXT:	Sheldrick, G. M. (2015). Acta Cryst. A71, 3-8.
 
OLEX2: Dolomanov, O.V.; Bourhis, L.J.; Gildea, R.J.; Howard, J.A.K.; Puschmann,
 H., OLEX2: A complete structure solution, refinement and analysis program 
 (2009). J. Appl. Cryst., 42, 339-341.

MERCURY: Macrae, C. F., Bruno, I. J., Chisholm, J. A., Edgington,
P. R., McCabe, P., Pidcock, E., Rodriguez-Monge, L., Taylor, R.,
van de Streek, J. & Wood, P. A. (2008). J. Appl. Cryst. 41, 466-470.
;

####
 
data_282K_0-4s_t1_excit
 
_audit_creation_method            'SHELXL-2018/3'
_shelx_SHELXL_version_number      '2018/3'
_chemical_name_systematic         
;
Nitro-(N,N,N',N'-tetrabutyldiethylenetriamine)palladium(II)
tetraphenylborate, tetrahydrofuran solvate
;
_chemical_name_common             ?
_chemical_melting_point           ?
_chemical_formula_moiety          
;
C20 H45 N4 O2 Pd, C24 H20 B, C4 H8 O
;
_chemical_formula_sum            'C48 H73 B N4 O3 Pd' 
_chemical_formula_weight          871.31

loop_
 _atom_type_symbol
 _atom_type_description
 _atom_type_scat_dispersion_real
 _atom_type_scat_dispersion_imag
 _atom_type_scat_source
 'C'  'C'   0.0010   0.0010
 'International Tables Vol C Tables 4.2.6.8 and 6.1.1.4'
 'H'  'H'   0.0000   0.0000
 'International Tables Vol C Tables 4.2.6.8 and 6.1.1.4'
 'B'  'B'   0.0000   0.0000
 'International Tables Vol C Tables 4.2.6.8 and 6.1.1.4'
 'N'  'N'   0.0030   0.0020
 'International Tables Vol C Tables 4.2.6.8 and 6.1.1.4'
 'O'  'O'   0.0050   0.0030
 'International Tables Vol C Tables 4.2.6.8 and 6.1.1.4'
 'Pd'  'Pd'  -2.5040   0.6150
 'International Tables Vol C Tables 4.2.6.8 and 6.1.1.4'
 
_space_group_crystal_system       monoclinic
_space_group_IT_number            14
_space_group_name_H-M_alt         'P 21/n'
_space_group_name_Hall            '-P 2yn'
 
_shelx_space_group_comment
;
The symmetry employed for this shelxl refinement is uniquely defined
by the following loop, which should always be used as a source of
symmetry information in preference to the above space-group names.
They are only intended as comments.
;
 
loop_
 _space_group_symop_operation_xyz
 'x, y, z'
 '-x+1/2, y+1/2, -z+1/2'
 '-x, -y, -z'
 'x-1/2, -y-1/2, z-1/2'
 
_cell_length_a                    11.6877(7)
_cell_length_b                    13.6080(8)
_cell_length_c                    30.2249(16)
_cell_angle_alpha                 90
_cell_angle_beta                  93.268(5)
_cell_angle_gamma                 90
_cell_volume                      4799.3(5)
_cell_formula_units_Z             4
_cell_measurement_temperature     282(2)
_cell_measurement_reflns_used     7910
_cell_measurement_theta_max       19.5497864149
_cell_measurement_theta_min       1.22817331906
 
_exptl_crystal_description        Plate
_exptl_crystal_colour             Yellow
_exptl_crystal_density_meas       ?
_exptl_crystal_density_method     ?
_exptl_crystal_density_diffrn     1.206          
_exptl_crystal_F_000              1856
_exptl_transmission_factor_min    ?
_exptl_transmission_factor_max    ?
_exptl_crystal_size_max           0.100
_exptl_crystal_size_mid           0.100
_exptl_crystal_size_min           0.050
_exptl_absorpt_coefficient_mu     0.201
_shelx_estimated_absorpt_T_min    0.980
_shelx_estimated_absorpt_T_max    0.990
_exptl_absorpt_correction_T_min   0.994523013424
_exptl_absorpt_correction_T_max   1.0
_exptl_absorpt_correction_type    empirical
_exptl_absorpt_process_details    
;
CCP4 7.0.057: AIMLESS, version 0.7.1 : 27/03/18
Scaling & analysis of unmerged intensities, absorption correction using spherical harmonics
;
_exptl_absorpt_special_details    ?
_diffrn_ambient_temperature       282(2)
_diffrn_radiation_wavelength      0.534
_diffrn_measurement_device_type   'Photon counting pixel array'
_diffrn_radiation_type            Synchrotron
_diffrn_measurement_method        'shutterless scans'
_diffrn_radiation_source          'Diamond Light Source Beamline I19-2'
_diffrn_radiation_monochromator   'Silicon 111'
_diffrn_detector_area_resol_mean  ?
_diffrn_reflns_number             32748
_diffrn_reflns_av_unetI/netI      0.1091
_diffrn_reflns_av_R_equivalents   0.0985
_diffrn_reflns_limit_h_min        -14
_diffrn_reflns_limit_h_max        14
_diffrn_reflns_limit_k_min        -17
_diffrn_reflns_limit_k_max        16
_diffrn_reflns_limit_l_min        -31
_diffrn_reflns_limit_l_max        37
_diffrn_reflns_theta_min          1.432
_diffrn_reflns_theta_max          19.496
_diffrn_reflns_theta_full         18.687
_diffrn_measured_fraction_theta_max   0.991
_diffrn_measured_fraction_theta_full  0.993
_diffrn_reflns_Laue_measured_fraction_max    0.991
_diffrn_reflns_Laue_measured_fraction_full   0.993
_diffrn_reflns_point_group_measured_fraction_max   0.991
_diffrn_reflns_point_group_measured_fraction_full  0.993
_reflns_number_total              9723
_reflns_number_gt                 4932
_reflns_threshold_expression      'I > 2\s(I)'
_reflns_Friedel_coverage          0.000
_reflns_Friedel_fraction_max      .
_reflns_Friedel_fraction_full     .
 
_reflns_special_details
;
 Reflections were merged by SHELXL according to the crystal
 class for the calculation of statistics and refinement.
 
 _reflns_Friedel_fraction is defined as the number of unique
 Friedel pairs measured divided by the number that would be
 possible theoretically, ignoring centric projections and
 systematic absences.
;
 
_computing_data_collection        'Diamond GDA (http://www.opengda.org/)'
_computing_cell_refinement        'DIALS (Winter, 2018)'
_computing_data_reduction         'XIA2 (Winter 2010)'
_computing_structure_solution     'SHELXT (Sheldrick, 2015)'
_computing_structure_refinement   'SHELXL (Sheldrick, 2015)'
_computing_molecular_graphics     'OLEX2 (Dolomanov et al., 2009)'
_computing_publication_material   'MERCURY (Macrae et al., 2008)'
_refine_special_details           ?
_refine_ls_structure_factor_coef  Fsqd
_refine_ls_matrix_type            full
_refine_ls_weighting_scheme       calc
_refine_ls_weighting_details
'w=1/[\s^2^(Fo^2^)+(0.0510P)^2^] where P=(Fo^2^+2Fc^2^)/3'
_atom_sites_solution_primary      ?
_atom_sites_solution_secondary    ?
_atom_sites_solution_hydrogens    geom
_refine_ls_hydrogen_treatment     constr
_refine_ls_extinction_method      none
_refine_ls_extinction_coef        .
_refine_ls_number_reflns          9723
_refine_ls_number_parameters      526
_refine_ls_number_restraints      491
_refine_ls_R_factor_all           0.1139
_refine_ls_R_factor_gt            0.0590
_refine_ls_wR_factor_ref          0.1408
_refine_ls_wR_factor_gt           0.1217
_refine_ls_goodness_of_fit_ref    0.898
_refine_ls_restrained_S_all       0.903
_refine_ls_shift/su_max           0.001
_refine_ls_shift/su_mean          0.000
 
loop_
 _atom_site_label
 _atom_site_type_symbol
 _atom_site_fract_x
 _atom_site_fract_y
 _atom_site_fract_z
 _atom_site_U_iso_or_equiv
 _atom_site_adp_type
 _atom_site_occupancy
 _atom_site_site_symmetry_order  
 _atom_site_calc_flag
 _atom_site_refinement_flags_posn
 _atom_site_refinement_flags_adp
 _atom_site_refinement_flags_occupancy
 _atom_site_disorder_assembly
 _atom_site_disorder_group
Pd1 Pd 0.33949(3) 0.77517(2) 0.34660(2) 0.05509(14) Uani 1 1 d D . . . .
N2 N 0.3453(3) 0.9275(2) 0.33761(10) 0.0649(8) Uani 1 1 d . . . . .
N3 N 0.4533(3) 0.7995(2) 0.39807(9) 0.0552(8) Uani 1 1 d . . . . .
H3 H 0.530344 0.789240 0.387727 0.066 Uiso 1 1 calc R U . . .
N4 N 0.3318(3) 0.6316(2) 0.37132(10) 0.0575(7) Uani 1 1 d . . . . .
C1 C 0.4409(4) 0.9634(3) 0.36953(13) 0.0743(12) Uani 1 1 d . . . . .
H1A H 0.513741 0.957778 0.355863 0.089 Uiso 1 1 calc R U . . .
H1B H 0.428733 1.032079 0.376486 0.089 Uiso 1 1 calc R U . . .
C2 C 0.4439(4) 0.9035(3) 0.41140(13) 0.0714(11) Uani 1 1 d . . . . .
H2A H 0.509119 0.922127 0.430868 0.086 Uiso 1 1 calc R U . . .
H2B H 0.374483 0.913806 0.426906 0.086 Uiso 1 1 calc R U . . .
C3 C 0.4330(4) 0.7238(3) 0.43233(13) 0.0617(10) Uani 1 1 d . . . . .
H3A H 0.363611 0.738653 0.447157 0.074 Uiso 1 1 calc R U . . .
H3B H 0.496737 0.722017 0.454329 0.074 Uiso 1 1 calc R U . . .
C4 C 0.4215(3) 0.6266(3) 0.40879(12) 0.0613(10) Uani 1 1 d . . . . .
H4A H 0.494461 0.608677 0.397342 0.074 Uiso 1 1 calc R U . . .
H4B H 0.400847 0.576259 0.429612 0.074 Uiso 1 1 calc R U . . .
C5 C 0.2306(4) 0.9649(3) 0.35104(15) 0.0785(12) Uani 1 1 d . . . . .
H5A H 0.220028 0.942806 0.381041 0.094 Uiso 1 1 calc R U . . .
H5B H 0.171401 0.934199 0.331976 0.094 Uiso 1 1 calc R U . . .
C6 C 0.2115(4) 1.0753(3) 0.34950(19) 0.1081(17) Uani 1 1 d . . . . .
H6A H 0.217759 1.098465 0.319390 0.130 Uiso 1 1 calc R U . . .
H6B H 0.270403 1.107564 0.368159 0.130 Uiso 1 1 calc R U . . .
C7 C 0.0942(5) 1.1022(4) 0.3652(2) 0.136(2) Uani 1 1 d . . . . .
H7A H 0.035972 1.064247 0.348692 0.163 Uiso 1 1 calc R U . . .
H7B H 0.091075 1.085320 0.396284 0.163 Uiso 1 1 calc R U . . .
C8 C 0.0691(7) 1.2081(4) 0.3593(3) 0.209(4) Uani 1 1 d . . . . .
H8A H 0.004735 1.225496 0.376074 0.313 Uiso 1 1 calc R U . . .
H8B H 0.051600 1.221644 0.328529 0.313 Uiso 1 1 calc R U . . .
H8C H 0.134748 1.245843 0.369618 0.313 Uiso 1 1 calc R U . . .
C9 C 0.3657(4) 0.9600(3) 0.29135(13) 0.0733(11) Uani 1 1 d . . . . .
H9A H 0.298092 0.944671 0.272502 0.088 Uiso 1 1 calc R U . . .
H9B H 0.375017 1.030810 0.291330 0.088 Uiso 1 1 calc R U . . .
C10 C 0.4674(4) 0.9148(3) 0.27159(14) 0.0824(12) Uani 1 1 d . . . . .
H10A H 0.463905 0.843938 0.274657 0.099 Uiso 1 1 calc R U . . .
H10B H 0.536791 0.937669 0.287454 0.099 Uiso 1 1 calc R U . . .
C11 C 0.4711(5) 0.9414(4) 0.22280(16) 0.1100(17) Uani 1 1 d . . . . .
H11A H 0.406590 0.910988 0.206511 0.132 Uiso 1 1 calc R U . . .
H11B H 0.463238 1.012068 0.219573 0.132 Uiso 1 1 calc R U . . .
C12 C 0.5782(5) 0.9099(6) 0.2033(2) 0.159(3) Uani 1 1 d . . . . .
H12A H 0.578654 0.933004 0.173261 0.238 Uiso 1 1 calc R U . . .
H12B H 0.582773 0.839511 0.203615 0.238 Uiso 1 1 calc R U . . .
H12C H 0.642706 0.936857 0.220233 0.238 Uiso 1 1 calc R U . . .
C13 C 0.2126(3) 0.6233(3) 0.38857(14) 0.0673(11) Uani 1 1 d . . . . .
H13A H 0.203869 0.675584 0.409915 0.081 Uiso 1 1 calc R U . . .
H13B H 0.157440 0.635327 0.363967 0.081 Uiso 1 1 calc R U . . .
C14 C 0.1808(4) 0.5282(3) 0.41003(15) 0.0805(13) Uani 1 1 d . . . . .
H14A H 0.232964 0.516018 0.435553 0.097 Uiso 1 1 calc R U . . .
H14B H 0.188660 0.474737 0.389217 0.097 Uiso 1 1 calc R U . . .
C15 C 0.0593(4) 0.5307(3) 0.42459(17) 0.0933(15) Uani 1 1 d . . . . .
H15A H 0.052253 0.584327 0.445401 0.112 Uiso 1 1 calc R U . . .
H15B H 0.007901 0.544273 0.398978 0.112 Uiso 1 1 calc R U . . .
C16 C 0.0216(4) 0.4374(3) 0.44591(18) 0.1092(17) Uani 1 1 d . . . . .
H16A H 0.019780 0.385157 0.424528 0.164 Uiso 1 1 calc R U . . .
H16B H -0.053499 0.446286 0.456564 0.164 Uiso 1 1 calc R U . . .
H16C H 0.074525 0.421050 0.470258 0.164 Uiso 1 1 calc R U . . .
C17 C 0.3510(3) 0.5520(3) 0.33913(13) 0.0701(11) Uani 1 1 d . . . . .
H17A H 0.284419 0.547969 0.318511 0.084 Uiso 1 1 calc R U . . .
H17B H 0.356852 0.490162 0.355047 0.084 Uiso 1 1 calc R U . . .
C18 C 0.4548(4) 0.5640(3) 0.31334(15) 0.0883(14) Uani 1 1 d . . . . .
H18A H 0.522282 0.566296 0.333548 0.106 Uiso 1 1 calc R U . . .
H18B H 0.450037 0.625659 0.297254 0.106 Uiso 1 1 calc R U . . .
C19 C 0.4666(5) 0.4793(4) 0.2806(2) 0.140(2) Uani 1 1 d . . . . .
H19A H 0.461769 0.417755 0.296572 0.168 Uiso 1 1 calc R U . . .
H19B H 0.402201 0.481636 0.258883 0.168 Uiso 1 1 calc R U . . .
C20 C 0.5687(6) 0.4792(5) 0.2579(2) 0.174(3) Uani 1 1 d . . . . .
H20A H 0.578383 0.416222 0.244207 0.261 Uiso 1 1 calc R U . . .
H20B H 0.632641 0.491898 0.278426 0.261 Uiso 1 1 calc R U . . .
H20C H 0.564701 0.529284 0.235469 0.261 Uiso 1 1 calc R U . . .
C21 C 0.6555(3) 0.3742(3) 0.42721(13) 0.0598(9) Uani 1 1 d . . . . .
C22 C 0.7085(3) 0.4231(3) 0.39408(15) 0.0751(12) Uani 1 1 d . . . . .
H22 H 0.725492 0.388308 0.368801 0.090 Uiso 1 1 calc R U . . .
C23 C 0.7377(4) 0.5214(3) 0.39666(19) 0.0947(15) Uani 1 1 d . . . . .
H23 H 0.772062 0.551609 0.373223 0.114 Uiso 1 1 calc R U . . .
C24 C 0.7158(4) 0.5743(3) 0.43378(19) 0.0920(14) Uani 1 1 d . . . . .
H24 H 0.738086 0.639749 0.436374 0.110 Uiso 1 1 calc R U . . .
C25 C 0.6606(4) 0.5293(3) 0.46699(16) 0.0805(13) Uani 1 1 d . . . . .
H25 H 0.643307 0.564544 0.492118 0.097 Uiso 1 1 calc R U . . .
C26 C 0.6307(4) 0.4315(3) 0.46307(14) 0.0688(11) Uani 1 1 d . . . . .
H26 H 0.591871 0.402703 0.485755 0.083 Uiso 1 1 calc R U . . .
C27 C 0.7335(3) 0.2012(3) 0.45859(14) 0.0625(10) Uani 1 1 d . . . . .
C28 C 0.8086(4) 0.2497(3) 0.48781(15) 0.0767(12) Uani 1 1 d . . . . .
H28 H 0.803624 0.317859 0.489325 0.092 Uiso 1 1 calc R U . . .
C29 C 0.8911(4) 0.2031(4) 0.51513(17) 0.0984(16) Uani 1 1 d . . . . .
H29 H 0.938673 0.239932 0.534458 0.118 Uiso 1 1 calc R U . . .
C30 C 0.9028(4) 0.1045(4) 0.51379(18) 0.1017(16) Uani 1 1 d . . . . .
H30 H 0.957122 0.072729 0.532388 0.122 Uiso 1 1 calc R U . . .
C31 C 0.8334(4) 0.0524(4) 0.4847(2) 0.1062(17) Uani 1 1 d . . . . .
H31 H 0.841318 -0.015466 0.483019 0.127 Uiso 1 1 calc R U . . .
C32 C 0.7508(4) 0.0998(3) 0.45741(17) 0.0905(14) Uani 1 1 d . . . . .
H32 H 0.705313 0.062356 0.437598 0.109 Uiso 1 1 calc R U . . .
C33 C 0.5044(3) 0.2300(3) 0.44452(13) 0.0575(9) Uani 1 1 d . . . . .
C34 C 0.4791(4) 0.1456(3) 0.46699(13) 0.0635(10) Uani 1 1 d . . . . .
H34 H 0.537811 0.100977 0.473699 0.076 Uiso 1 1 calc R U . . .
C35 C 0.3703(4) 0.1238(3) 0.48011(14) 0.0753(12) Uani 1 1 d . . . . .
H35 H 0.357507 0.065229 0.494926 0.090 Uiso 1 1 calc R U . . .
C36 C 0.2809(4) 0.1882(3) 0.47136(16) 0.0849(13) Uani 1 1 d . . . . .
H36 H 0.208027 0.175173 0.480749 0.102 Uiso 1 1 calc R U . . .
C37 C 0.3032(4) 0.2719(3) 0.44839(18) 0.0932(15) Uani 1 1 d . . . . .
H37 H 0.243874 0.315453 0.441000 0.112 Uiso 1 1 calc R U . . .
C38 C 0.4123(4) 0.2926(3) 0.43602(17) 0.0863(14) Uani 1 1 d . . . . .
H38 H 0.424593 0.351298 0.421280 0.104 Uiso 1 1 calc R U . . .
C39 C 0.6354(4) 0.2131(3) 0.37467(15) 0.0768(12) Uani 1 1 d . . . . .
C40 C 0.5427(5) 0.2203(3) 0.34466(16) 0.0918(14) Uani 1 1 d . . . . .
H40 H 0.473813 0.243786 0.354459 0.110 Uiso 1 1 calc R U . . .
C41 C 0.5474(6) 0.1936(4) 0.29980(18) 0.1122(18) Uani 1 1 d . . . . .
H41 H 0.483855 0.201480 0.280180 0.135 Uiso 1 1 calc R U . . .
C42 C 0.6475(7) 0.1560(5) 0.2857(2) 0.141(2) Uani 1 1 d . . . . .
H42 H 0.651776 0.137275 0.256215 0.169 Uiso 1 1 calc R U . . .
C43 C 0.7408(7) 0.1457(5) 0.3143(2) 0.158(3) Uani 1 1 d . . . . .
H43 H 0.808291 0.119322 0.304529 0.190 Uiso 1 1 calc R U . . .
C44 C 0.7353(5) 0.1743(5) 0.35794(18) 0.126(2) Uani 1 1 d . . . . .
H44 H 0.800311 0.167657 0.376945 0.151 Uiso 1 1 calc R U . . .
B1 B 0.6322(4) 0.2547(3) 0.42650(17) 0.0644(10) Uani 1 1 d . . . . .
O3 O 0.6872(11) 0.8042(18) 0.3652(7) 0.101(3) Uani 0.666(13) 1 d D . P A 1
C45 C 0.7370(10) 0.7730(15) 0.3258(6) 0.1104(19) Uani 0.666(13) 1 d D . P A 1
H45A H 0.727894 0.823299 0.303096 0.132 Uiso 0.666(13) 1 calc R U P A 1
H45B H 0.700503 0.713187 0.314632 0.132 Uiso 0.666(13) 1 calc R U P A 1
C46 C 0.8601(8) 0.7553(10) 0.3374(4) 0.125(3) Uani 0.666(13) 1 d D . P A 1
H46A H 0.873713 0.687660 0.346296 0.150 Uiso 0.666(13) 1 calc R U P A 1
H46B H 0.906578 0.770684 0.312711 0.150 Uiso 0.666(13) 1 calc R U P A 1
C47 C 0.8834(8) 0.8213(11) 0.3736(4) 0.125(3) Uani 0.666(13) 1 d D . P A 1
H47A H 0.922331 0.879288 0.363390 0.150 Uiso 0.666(13) 1 calc R U P A 1
H47B H 0.932757 0.789615 0.396198 0.150 Uiso 0.666(13) 1 calc R U P A 1
C48 C 0.7770(8) 0.8487(9) 0.3916(3) 0.1104(19) Uani 0.666(13) 1 d D . P A 1
H48A H 0.775251 0.826382 0.422025 0.132 Uiso 0.666(13) 1 calc R U P A 1
H48B H 0.768417 0.919567 0.391134 0.132 Uiso 0.666(13) 1 calc R U P A 1
O3A O 0.672(2) 0.808(4) 0.3610(15) 0.101(3) Uani 0.334(13) 1 d D . P A 2
C45A C 0.727(2) 0.756(3) 0.3270(13) 0.1104(19) Uani 0.334(13) 1 d D . P A 2
H45C H 0.692318 0.771784 0.297922 0.132 Uiso 0.334(13) 1 calc R U P A 2
H45D H 0.724205 0.685727 0.331603 0.132 Uiso 0.334(13) 1 calc R U P A 2
C46A C 0.8468(17) 0.7945(17) 0.3326(9) 0.125(3) Uani 0.334(13) 1 d D . P A 2
H46C H 0.896809 0.744458 0.345995 0.150 Uiso 0.334(13) 1 calc R U P A 2
H46D H 0.874646 0.811341 0.303939 0.150 Uiso 0.334(13) 1 calc R U P A 2
C47A C 0.8474(17) 0.8785(18) 0.3600(7) 0.125(3) Uani 0.334(13) 1 d D . P A 2
H47C H 0.855091 0.937596 0.342430 0.150 Uiso 0.334(13) 1 calc R U P A 2
H47D H 0.910974 0.875652 0.382046 0.150 Uiso 0.334(13) 1 calc R U P A 2
C48A C 0.7415(17) 0.8791(16) 0.3808(7) 0.1104(19) Uani 0.334(13) 1 d D . P A 2
H48C H 0.754185 0.865414 0.412218 0.132 Uiso 0.334(13) 1 calc R U P A 2
H48D H 0.705308 0.943015 0.377456 0.132 Uiso 0.334(13) 1 calc R U P A 2
O1 O 0.1249(3) 0.7603(2) 0.29926(10) 0.1300(12) Uani 0.960(5) 1 d D . P B 3
O2 O 0.2613(3) 0.72284(19) 0.26028(11) 0.1300(12) Uani 0.960(5) 1 d D . P B 3
N1 N 0.2256(3) 0.74918(12) 0.29484(9) 0.0802(11) Uani 0.960(5) 1 d D . P B 3
O1A O 0.2133(11) 0.7537(2) 0.3000(3) 0.1300(12) Uani 0.040(5) 1 d D . P B 4
O2A O 0.3298(16) 0.7124(4) 0.2530(5) 0.1300(12) Uani 0.040(5) 1 d D . P B 4
N1A N 0.2217(14) 0.7253(3) 0.2593(3) 0.0802(11) Uani 0.040(5) 1 d D . P B 4
 
loop_
 _atom_site_aniso_label
 _atom_site_aniso_U_11
 _atom_site_aniso_U_22
 _atom_site_aniso_U_33
 _atom_site_aniso_U_23
 _atom_site_aniso_U_13
 _atom_site_aniso_U_12
Pd1 0.0534(2) 0.0614(2) 0.0501(2) 0.00100(16) -0.00024(15) -0.00218(16)
N2 0.066(2) 0.063(2) 0.0643(19) 0.0063(15) -0.0020(14) -0.0016(15)
N3 0.0572(19) 0.0607(15) 0.0475(18) -0.0016(12) 0.0015(15) -0.0043(15)
N4 0.0519(17) 0.0624(18) 0.0579(19) -0.0045(14) -0.0001(13) -0.0026(15)
C1 0.083(3) 0.064(2) 0.073(2) 0.0013(19) -0.010(2) -0.009(2)
C2 0.085(3) 0.0602(18) 0.067(2) -0.0062(17) -0.009(2) 0.000(2)
C3 0.064(3) 0.069(2) 0.052(2) 0.0057(14) 0.0002(19) -0.002(2)
C4 0.058(2) 0.067(2) 0.058(2) 0.0049(17) -0.0024(17) -0.0022(19)
C5 0.083(3) 0.076(2) 0.076(3) 0.001(2) 0.002(2) 0.015(2)
C6 0.114(4) 0.077(2) 0.131(4) -0.010(3) -0.009(3) 0.022(3)
C7 0.113(4) 0.109(4) 0.183(6) -0.033(4) -0.012(4) 0.040(3)
C8 0.166(7) 0.112(4) 0.340(12) -0.049(5) -0.058(8) 0.054(4)
C9 0.079(3) 0.072(3) 0.069(2) 0.016(2) 0.0006(19) -0.006(2)
C10 0.077(3) 0.098(3) 0.072(2) 0.008(2) 0.002(2) -0.005(2)
C11 0.117(4) 0.137(5) 0.077(3) 0.015(3) 0.016(3) -0.003(3)
C12 0.123(5) 0.245(8) 0.112(5) -0.008(5) 0.035(4) 0.001(5)
C13 0.052(2) 0.072(2) 0.077(3) 0.007(2) 0.0006(18) -0.0048(19)
C14 0.069(3) 0.080(3) 0.093(3) 0.013(2) 0.012(2) -0.004(2)
C15 0.070(3) 0.098(3) 0.114(4) 0.002(3) 0.023(3) -0.011(2)
C16 0.094(4) 0.100(3) 0.136(5) 0.008(3) 0.030(3) -0.016(3)
C17 0.077(3) 0.064(2) 0.068(3) -0.0102(18) 0.000(2) 0.000(2)
C18 0.085(3) 0.105(3) 0.075(3) -0.013(2) 0.011(2) 0.009(3)
C19 0.142(5) 0.146(5) 0.137(5) -0.055(4) 0.052(4) 0.003(4)
C20 0.177(7) 0.188(7) 0.167(7) -0.032(5) 0.087(5) 0.027(5)
C21 0.056(2) 0.0607(18) 0.062(2) 0.0070(15) -0.0034(18) 0.0028(18)
C22 0.062(3) 0.081(2) 0.083(3) 0.015(2) 0.010(2) -0.002(2)
C23 0.075(3) 0.081(2) 0.129(4) 0.029(2) 0.016(3) -0.008(2)
C24 0.071(3) 0.066(3) 0.138(4) 0.016(2) -0.012(3) 0.000(2)
C25 0.077(3) 0.062(2) 0.100(3) -0.002(2) -0.017(2) 0.011(2)
C26 0.080(3) 0.063(2) 0.063(2) 0.0063(17) 0.001(2) 0.006(2)
C27 0.057(2) 0.0603(19) 0.071(3) 0.0036(18) 0.0127(17) 0.0056(17)
C28 0.068(3) 0.076(3) 0.085(3) -0.001(2) -0.002(2) 0.010(2)
C29 0.083(3) 0.103(3) 0.106(4) -0.009(3) -0.020(3) 0.023(3)
C30 0.069(3) 0.103(3) 0.132(4) 0.012(3) -0.003(3) 0.027(3)
C31 0.077(3) 0.079(3) 0.161(5) 0.014(3) -0.006(3) 0.018(2)
C32 0.067(3) 0.064(2) 0.139(4) -0.001(2) -0.003(3) 0.010(2)
C33 0.0586(19) 0.056(2) 0.057(2) -0.0028(17) -0.0045(17) -0.0033(16)
C34 0.064(2) 0.061(2) 0.065(3) 0.0047(18) -0.001(2) -0.0019(19)
C35 0.069(2) 0.080(3) 0.077(3) 0.011(2) 0.005(2) -0.0055(19)
C36 0.063(3) 0.077(3) 0.115(4) 0.000(2) 0.008(3) -0.005(2)
C37 0.061(2) 0.074(3) 0.145(5) 0.011(3) 0.001(3) 0.003(2)
C38 0.066(2) 0.071(3) 0.122(4) 0.020(3) 0.003(3) 0.005(2)
C39 0.094(3) 0.070(3) 0.067(2) -0.001(2) 0.0080(18) -0.009(2)
C40 0.118(4) 0.081(3) 0.074(3) 0.011(2) -0.012(2) -0.025(3)
C41 0.173(5) 0.090(4) 0.072(3) 0.010(3) -0.012(3) -0.047(4)
C42 0.209(7) 0.132(5) 0.082(4) -0.008(4) 0.021(3) -0.032(5)
C43 0.189(6) 0.198(7) 0.091(4) -0.034(4) 0.038(4) 0.029(5)
C44 0.123(4) 0.171(5) 0.086(3) -0.027(4) 0.022(3) 0.023(4)
B1 0.065(2) 0.062(2) 0.067(2) 0.0027(19) 0.0048(19) -0.0002(19)
O3 0.078(3) 0.118(3) 0.108(4) -0.012(3) 0.007(3) -0.002(4)
C45 0.092(3) 0.127(5) 0.112(3) -0.021(3) 0.004(2) -0.001(2)
C46 0.087(3) 0.136(7) 0.151(5) -0.009(4) 0.011(3) 0.001(3)
C47 0.087(3) 0.136(7) 0.151(5) -0.009(4) 0.011(3) 0.001(3)
C48 0.092(3) 0.127(5) 0.112(3) -0.021(3) 0.004(2) -0.001(2)
O3A 0.078(3) 0.118(3) 0.108(4) -0.012(3) 0.007(3) -0.002(4)
C45A 0.092(3) 0.127(5) 0.112(3) -0.021(3) 0.004(2) -0.001(2)
C46A 0.087(3) 0.136(7) 0.151(5) -0.009(4) 0.011(3) 0.001(3)
C47A 0.087(3) 0.136(7) 0.151(5) -0.009(4) 0.011(3) 0.001(3)
C48A 0.092(3) 0.127(5) 0.112(3) -0.021(3) 0.004(2) -0.001(2)
O1 0.0792(19) 0.220(3) 0.0883(17) -0.0302(17) -0.0153(16) 0.0073(18)
O2 0.0792(19) 0.220(3) 0.0883(17) -0.0302(17) -0.0153(16) 0.0073(18)
N1 0.078(2) 0.087(3) 0.0740(19) 0.0061(18) -0.010(2) -0.0005(19)
O1A 0.0792(19) 0.220(3) 0.0883(17) -0.0302(17) -0.0153(16) 0.0073(18)
O2A 0.0792(19) 0.220(3) 0.0883(17) -0.0302(17) -0.0153(16) 0.0073(18)
N1A 0.078(2) 0.087(3) 0.0740(19) 0.0061(18) -0.010(2) -0.0005(19)
 
_geom_special_details
;
 All esds (except the esd in the dihedral angle between two l.s. planes)
 are estimated using the full covariance matrix.  The cell esds are taken
 into account individually in the estimation of esds in distances, angles
 and torsion angles; correlations between esds in cell parameters are only
 used when they are defined by crystal symmetry.  An approximate (isotropic)
 treatment of cell esds is used for estimating esds involving l.s. planes.
;
 
loop_
 _geom_bond_atom_site_label_1
 _geom_bond_atom_site_label_2
 _geom_bond_distance
 _geom_bond_site_symmetry_2
 _geom_bond_publ_flag
Pd1 O1A 2.001(9) . ?
Pd1 N3 2.016(3) . ?
Pd1 N1 2.027(2) . ?
Pd1 N2 2.093(3) . ?
Pd1 N4 2.095(3) . ?
N2 C9 1.498(5) . ?
N2 C5 1.511(5) . ?
N2 C1 1.515(5) . ?
N3 C2 1.476(4) . ?
N3 C3 1.490(4) . ?
N3 H3 0.9800 . ?
N4 C17 1.482(5) . ?
N4 C4 1.500(4) . ?
N4 C13 1.519(4) . ?
C1 C2 1.504(5) . ?
C1 H1A 0.9700 . ?
C1 H1B 0.9700 . ?
C2 H2A 0.9700 . ?
C2 H2B 0.9700 . ?
C3 C4 1.504(5) . ?
C3 H3A 0.9700 . ?
C3 H3B 0.9700 . ?
C4 H4A 0.9700 . ?
C4 H4B 0.9700 . ?
C5 C6 1.518(5) . ?
C5 H5A 0.9700 . ?
C5 H5B 0.9700 . ?
C6 C7 1.521(6) . ?
C6 H6A 0.9700 . ?
C6 H6B 0.9700 . ?
C7 C8 1.478(7) . ?
C7 H7A 0.9700 . ?
C7 H7B 0.9700 . ?
C8 H8A 0.9600 . ?
C8 H8B 0.9600 . ?
C8 H8C 0.9600 . ?
C9 C10 1.492(5) . ?
C9 H9A 0.9700 . ?
C9 H9B 0.9700 . ?
C10 C11 1.522(6) . ?
C10 H10A 0.9700 . ?
C10 H10B 0.9700 . ?
C11 C12 1.477(7) . ?
C11 H11A 0.9700 . ?
C11 H11B 0.9700 . ?
C12 H12A 0.9600 . ?
C12 H12B 0.9600 . ?
C12 H12C 0.9600 . ?
C13 C14 1.503(5) . ?
C13 H13A 0.9700 . ?
C13 H13B 0.9700 . ?
C14 C15 1.511(5) . ?
C14 H14A 0.9700 . ?
C14 H14B 0.9700 . ?
C15 C16 1.501(6) . ?
C15 H15A 0.9700 . ?
C15 H15B 0.9700 . ?
C16 H16A 0.9600 . ?
C16 H16B 0.9600 . ?
C16 H16C 0.9600 . ?
C17 C18 1.488(5) . ?
C17 H17A 0.9700 . ?
C17 H17B 0.9700 . ?
C18 C19 1.531(6) . ?
C18 H18A 0.9700 . ?
C18 H18B 0.9700 . ?
C19 C20 1.410(7) . ?
C19 H19A 0.9700 . ?
C19 H19B 0.9700 . ?
C20 H20A 0.9600 . ?
C20 H20B 0.9600 . ?
C20 H20C 0.9600 . ?
C21 C22 1.379(5) . ?
C21 C26 1.379(5) . ?
C21 B1 1.649(6) . ?
C22 C23 1.381(6) . ?
C22 H22 0.9300 . ?
C23 C24 1.369(6) . ?
C23 H23 0.9300 . ?
C24 C25 1.368(6) . ?
C24 H24 0.9300 . ?
C25 C26 1.380(5) . ?
C25 H25 0.9300 . ?
C26 H26 0.9300 . ?
C27 C28 1.377(6) . ?
C27 C32 1.396(5) . ?
C27 B1 1.656(6) . ?
C28 C29 1.387(6) . ?
C28 H28 0.9300 . ?
C29 C30 1.350(6) . ?
C29 H29 0.9300 . ?
C30 C31 1.360(7) . ?
C30 H30 0.9300 . ?
C31 C32 1.392(6) . ?
C31 H31 0.9300 . ?
C32 H32 0.9300 . ?
C33 C34 1.375(5) . ?
C33 C38 1.386(5) . ?
C33 B1 1.653(6) . ?
C34 C35 1.385(5) . ?
C34 H34 0.9300 . ?
C35 C36 1.378(6) . ?
C35 H35 0.9300 . ?
C36 C37 1.366(6) . ?
C36 H36 0.9300 . ?
C37 C38 1.378(6) . ?
C37 H37 0.9300 . ?
C38 H38 0.9300 . ?
C39 C40 1.376(6) . ?
C39 C44 1.402(7) . ?
C39 B1 1.668(7) . ?
C40 C41 1.408(7) . ?
C40 H40 0.9300 . ?
C41 C42 1.367(8) . ?
C41 H41 0.9300 . ?
C42 C43 1.362(9) . ?
C42 H42 0.9300 . ?
C43 C44 1.379(7) . ?
C43 H43 0.9300 . ?
C44 H44 0.9300 . ?
O3 C48 1.417(10) . ?
O3 C45 1.422(11) . ?
C45 C46 1.481(13) . ?
C45 H45A 0.9700 . ?
C45 H45B 0.9700 . ?
C46 C47 1.429(10) . ?
C46 H46A 0.9700 . ?
C46 H46B 0.9700 . ?
C47 C48 1.435(9) . ?
C47 H47A 0.9700 . ?
C47 H47B 0.9700 . ?
C48 H48A 0.9700 . ?
C48 H48B 0.9700 . ?
O3A C48A 1.377(17) . ?
O3A C45A 1.424(15) . ?
C45A C46A 1.496(16) . ?
C45A H45C 0.9700 . ?
C45A H45D 0.9700 . ?
C46A C47A 1.412(15) . ?
C46A H46C 0.9700 . ?
C46A H46D 0.9700 . ?
C47A C48A 1.421(14) . ?
C47A H47C 0.9700 . ?
C47A H47D 0.9700 . ?
C48A H48C 0.9700 . ?
C48A H48D 0.9700 . ?
O1 N1 1.2012(10) . ?
O2 N1 1.2015(10) . ?
O1A N1A 1.3001(10) . ?
O2A N1A 1.3001(10) . ?
 
loop_
 _geom_angle_atom_site_label_1
 _geom_angle_atom_site_label_2
 _geom_angle_atom_site_label_3
 _geom_angle
 _geom_angle_site_symmetry_1
 _geom_angle_site_symmetry_3
 _geom_angle_publ_flag
O1A Pd1 N3 173.8(4) . . ?
N3 Pd1 N1 179.41(10) . . ?
O1A Pd1 N2 94.68(11) . . ?
N3 Pd1 N2 84.96(12) . . ?
N1 Pd1 N2 95.60(9) . . ?
O1A Pd1 N4 94.00(10) . . ?
N3 Pd1 N4 85.30(11) . . ?
N1 Pd1 N4 94.18(9) . . ?
N2 Pd1 N4 166.50(12) . . ?
C9 N2 C5 110.0(3) . . ?
C9 N2 C1 110.4(3) . . ?
C5 N2 C1 110.7(3) . . ?
C9 N2 Pd1 114.9(2) . . ?
C5 N2 Pd1 105.2(2) . . ?
C1 N2 Pd1 105.4(2) . . ?
C2 N3 C3 117.1(3) . . ?
C2 N3 Pd1 108.2(2) . . ?
C3 N3 Pd1 107.4(2) . . ?
C2 N3 H3 108.0 . . ?
C3 N3 H3 108.0 . . ?
Pd1 N3 H3 108.0 . . ?
C17 N4 C4 109.7(3) . . ?
C17 N4 C13 110.3(3) . . ?
C4 N4 C13 110.6(3) . . ?
C17 N4 Pd1 115.9(2) . . ?
C4 N4 Pd1 105.6(2) . . ?
C13 N4 Pd1 104.5(2) . . ?
C2 C1 N2 110.0(3) . . ?
C2 C1 H1A 109.7 . . ?
N2 C1 H1A 109.7 . . ?
C2 C1 H1B 109.7 . . ?
N2 C1 H1B 109.7 . . ?
H1A C1 H1B 108.2 . . ?
N3 C2 C1 106.8(3) . . ?
N3 C2 H2A 110.4 . . ?
C1 C2 H2A 110.4 . . ?
N3 C2 H2B 110.4 . . ?
C1 C2 H2B 110.4 . . ?
H2A C2 H2B 108.6 . . ?
N3 C3 C4 107.0(3) . . ?
N3 C3 H3A 110.3 . . ?
C4 C3 H3A 110.3 . . ?
N3 C3 H3B 110.3 . . ?
C4 C3 H3B 110.3 . . ?
H3A C3 H3B 108.6 . . ?
N4 C4 C3 110.9(3) . . ?
N4 C4 H4A 109.5 . . ?
C3 C4 H4A 109.5 . . ?
N4 C4 H4B 109.5 . . ?
C3 C4 H4B 109.5 . . ?
H4A C4 H4B 108.0 . . ?
N2 C5 C6 117.2(4) . . ?
N2 C5 H5A 108.0 . . ?
C6 C5 H5A 108.0 . . ?
N2 C5 H5B 108.0 . . ?
C6 C5 H5B 108.0 . . ?
H5A C5 H5B 107.3 . . ?
C5 C6 C7 111.3(4) . . ?
C5 C6 H6A 109.4 . . ?
C7 C6 H6A 109.4 . . ?
C5 C6 H6B 109.4 . . ?
C7 C6 H6B 109.4 . . ?
H6A C6 H6B 108.0 . . ?
C8 C7 C6 112.0(6) . . ?
C8 C7 H7A 109.2 . . ?
C6 C7 H7A 109.2 . . ?
C8 C7 H7B 109.2 . . ?
C6 C7 H7B 109.2 . . ?
H7A C7 H7B 107.9 . . ?
C7 C8 H8A 109.5 . . ?
C7 C8 H8B 109.5 . . ?
H8A C8 H8B 109.5 . . ?
C7 C8 H8C 109.5 . . ?
H8A C8 H8C 109.5 . . ?
H8B C8 H8C 109.5 . . ?
C10 C9 N2 115.1(3) . . ?
C10 C9 H9A 108.5 . . ?
N2 C9 H9A 108.5 . . ?
C10 C9 H9B 108.5 . . ?
N2 C9 H9B 108.5 . . ?
H9A C9 H9B 107.5 . . ?
C9 C10 C11 111.0(4) . . ?
C9 C10 H10A 109.4 . . ?
C11 C10 H10A 109.4 . . ?
C9 C10 H10B 109.4 . . ?
C11 C10 H10B 109.4 . . ?
H10A C10 H10B 108.0 . . ?
C12 C11 C10 113.0(5) . . ?
C12 C11 H11A 109.0 . . ?
C10 C11 H11A 109.0 . . ?
C12 C11 H11B 109.0 . . ?
C10 C11 H11B 109.0 . . ?
H11A C11 H11B 107.8 . . ?
C11 C12 H12A 109.5 . . ?
C11 C12 H12B 109.5 . . ?
H12A C12 H12B 109.5 . . ?
C11 C12 H12C 109.5 . . ?
H12A C12 H12C 109.5 . . ?
H12B C12 H12C 109.5 . . ?
C14 C13 N4 117.8(3) . . ?
C14 C13 H13A 107.9 . . ?
N4 C13 H13A 107.9 . . ?
C14 C13 H13B 107.9 . . ?
N4 C13 H13B 107.9 . . ?
H13A C13 H13B 107.2 . . ?
C13 C14 C15 111.5(4) . . ?
C13 C14 H14A 109.3 . . ?
C15 C14 H14A 109.3 . . ?
C13 C14 H14B 109.3 . . ?
C15 C14 H14B 109.3 . . ?
H14A C14 H14B 108.0 . . ?
C16 C15 C14 114.2(4) . . ?
C16 C15 H15A 108.7 . . ?
C14 C15 H15A 108.7 . . ?
C16 C15 H15B 108.7 . . ?
C14 C15 H15B 108.7 . . ?
H15A C15 H15B 107.6 . . ?
C15 C16 H16A 109.5 . . ?
C15 C16 H16B 109.5 . . ?
H16A C16 H16B 109.5 . . ?
C15 C16 H16C 109.5 . . ?
H16A C16 H16C 109.5 . . ?
H16B C16 H16C 109.5 . . ?
N4 C17 C18 115.0(3) . . ?
N4 C17 H17A 108.5 . . ?
C18 C17 H17A 108.5 . . ?
N4 C17 H17B 108.5 . . ?
C18 C17 H17B 108.5 . . ?
H17A C17 H17B 107.5 . . ?
C17 C18 C19 111.3(4) . . ?
C17 C18 H18A 109.4 . . ?
C19 C18 H18A 109.4 . . ?
C17 C18 H18B 109.4 . . ?
C19 C18 H18B 109.4 . . ?
H18A C18 H18B 108.0 . . ?
C20 C19 C18 115.2(5) . . ?
C20 C19 H19A 108.5 . . ?
C18 C19 H19A 108.5 . . ?
C20 C19 H19B 108.5 . . ?
C18 C19 H19B 108.5 . . ?
H19A C19 H19B 107.5 . . ?
C19 C20 H20A 109.5 . . ?
C19 C20 H20B 109.5 . . ?
H20A C20 H20B 109.5 . . ?
C19 C20 H20C 109.5 . . ?
H20A C20 H20C 109.5 . . ?
H20B C20 H20C 109.5 . . ?
C22 C21 C26 114.9(4) . . ?
C22 C21 B1 123.2(4) . . ?
C26 C21 B1 121.7(4) . . ?
C21 C22 C23 123.1(5) . . ?
C21 C22 H22 118.4 . . ?
C23 C22 H22 118.4 . . ?
C24 C23 C22 119.9(5) . . ?
C24 C23 H23 120.1 . . ?
C22 C23 H23 120.1 . . ?
C25 C24 C23 118.9(5) . . ?
C25 C24 H24 120.5 . . ?
C23 C24 H24 120.5 . . ?
C24 C25 C26 119.8(5) . . ?
C24 C25 H25 120.1 . . ?
C26 C25 H25 120.1 . . ?
C21 C26 C25 123.3(4) . . ?
C21 C26 H26 118.3 . . ?
C25 C26 H26 118.3 . . ?
C28 C27 C32 113.7(4) . . ?
C28 C27 B1 125.0(4) . . ?
C32 C27 B1 121.3(4) . . ?
C27 C28 C29 123.9(4) . . ?
C27 C28 H28 118.0 . . ?
C29 C28 H28 118.0 . . ?
C30 C29 C28 120.4(5) . . ?
C30 C29 H29 119.8 . . ?
C28 C29 H29 119.8 . . ?
C29 C30 C31 118.6(5) . . ?
C29 C30 H30 120.7 . . ?
C31 C30 H30 120.7 . . ?
C30 C31 C32 120.6(5) . . ?
C30 C31 H31 119.7 . . ?
C32 C31 H31 119.7 . . ?
C31 C32 C27 122.6(5) . . ?
C31 C32 H32 118.7 . . ?
C27 C32 H32 118.7 . . ?
C34 C33 C38 114.7(4) . . ?
C34 C33 B1 123.8(4) . . ?
C38 C33 B1 121.4(4) . . ?
C33 C34 C35 123.2(4) . . ?
C33 C34 H34 118.4 . . ?
C35 C34 H34 118.4 . . ?
C36 C35 C34 120.5(4) . . ?
C36 C35 H35 119.8 . . ?
C34 C35 H35 119.8 . . ?
C37 C36 C35 117.6(4) . . ?
C37 C36 H36 121.2 . . ?
C35 C36 H36 121.2 . . ?
C36 C37 C38 121.0(5) . . ?
C36 C37 H37 119.5 . . ?
C38 C37 H37 119.5 . . ?
C37 C38 C33 123.0(4) . . ?
C37 C38 H38 118.5 . . ?
C33 C38 H38 118.5 . . ?
C40 C39 C44 115.5(5) . . ?
C40 C39 B1 122.4(5) . . ?
C44 C39 B1 122.0(5) . . ?
C39 C40 C41 122.9(6) . . ?
C39 C40 H40 118.5 . . ?
C41 C40 H40 118.5 . . ?
C42 C41 C40 118.6(7) . . ?
C42 C41 H41 120.7 . . ?
C40 C41 H41 120.7 . . ?
C43 C42 C41 120.6(7) . . ?
C43 C42 H42 119.7 . . ?
C41 C42 H42 119.7 . . ?
C42 C43 C44 120.0(7) . . ?
C42 C43 H43 120.0 . . ?
C44 C43 H43 120.0 . . ?
C43 C44 C39 122.4(6) . . ?
C43 C44 H44 118.8 . . ?
C39 C44 H44 118.8 . . ?
C21 B1 C33 110.4(3) . . ?
C21 B1 C27 108.3(3) . . ?
C33 B1 C27 110.3(3) . . ?
C21 B1 C39 109.5(3) . . ?
C33 B1 C39 108.0(3) . . ?
C27 B1 C39 110.3(4) . . ?
C48 O3 C45 105.9(7) . . ?
O3 C45 C46 106.7(12) . . ?
O3 C45 H45A 110.4 . . ?
C46 C45 H45A 110.4 . . ?
O3 C45 H45B 110.4 . . ?
C46 C45 H45B 110.4 . . ?
H45A C45 H45B 108.6 . . ?
C47 C46 C45 102.7(8) . . ?
C47 C46 H46A 111.2 . . ?
C45 C46 H46A 111.2 . . ?
C47 C46 H46B 111.2 . . ?
C45 C46 H46B 111.2 . . ?
H46A C46 H46B 109.1 . . ?
C46 C47 C48 108.8(7) . . ?
C46 C47 H47A 109.9 . . ?
C48 C47 H47A 109.9 . . ?
C46 C47 H47B 109.9 . . ?
C48 C47 H47B 109.9 . . ?
H47A C47 H47B 108.3 . . ?
O3 C48 C47 107.8(7) . . ?
O3 C48 H48A 110.1 . . ?
C47 C48 H48A 110.1 . . ?
O3 C48 H48B 110.1 . . ?
C47 C48 H48B 110.1 . . ?
H48A C48 H48B 108.5 . . ?
C48A O3A C45A 112.7(14) . . ?
O3A C45A C46A 101.7(12) . . ?
O3A C45A H45C 111.4 . . ?
C46A C45A H45C 111.4 . . ?
O3A C45A H45D 111.4 . . ?
C46A C45A H45D 111.4 . . ?
H45C C45A H45D 109.3 . . ?
C47A C46A C45A 108.7(13) . . ?
C47A C46A H46C 109.9 . . ?
C45A C46A H46C 109.9 . . ?
C47A C46A H46D 109.9 . . ?
C45A C46A H46D 109.9 . . ?
H46C C46A H46D 108.3 . . ?
C46A C47A C48A 106.8(14) . . ?
C46A C47A H47C 110.4 . . ?
C48A C47A H47C 110.4 . . ?
C46A C47A H47D 110.4 . . ?
C48A C47A H47D 110.4 . . ?
H47C C47A H47D 108.6 . . ?
O3A C48A C47A 107.9(13) . . ?
O3A C48A H48C 110.1 . . ?
C47A C48A H48C 110.1 . . ?
O3A C48A H48D 110.1 . . ?
C47A C48A H48D 110.1 . . ?
H48C C48A H48D 108.4 . . ?
O1 N1 O2 121.69(15) . . ?
O1 N1 Pd1 119.8(2) . . ?
O2 N1 Pd1 118.5(2) . . ?
N1A O1A Pd1 128.1(7) . . ?
O1A N1A O2A 107.73(12) . . ?
 
loop_
 _geom_torsion_atom_site_label_1
 _geom_torsion_atom_site_label_2
 _geom_torsion_atom_site_label_3
 _geom_torsion_atom_site_label_4
 _geom_torsion
 _geom_torsion_site_symmetry_1
 _geom_torsion_site_symmetry_2
 _geom_torsion_site_symmetry_3
 _geom_torsion_site_symmetry_4
 _geom_torsion_publ_flag
C9 N2 C1 C2 -160.1(3) . . . . ?
C5 N2 C1 C2 77.8(4) . . . . ?
Pd1 N2 C1 C2 -35.5(4) . . . . ?
C3 N3 C2 C1 -167.4(3) . . . . ?
Pd1 N3 C2 C1 -45.9(4) . . . . ?
N2 C1 C2 N3 54.9(4) . . . . ?
C2 N3 C3 C4 167.8(3) . . . . ?
Pd1 N3 C3 C4 45.9(3) . . . . ?
C17 N4 C4 C3 158.9(3) . . . . ?
C13 N4 C4 C3 -79.2(4) . . . . ?
Pd1 N4 C4 C3 33.3(3) . . . . ?
N3 C3 C4 N4 -53.7(4) . . . . ?
C9 N2 C5 C6 -57.8(5) . . . . ?
C1 N2 C5 C6 64.5(5) . . . . ?
Pd1 N2 C5 C6 177.9(3) . . . . ?
N2 C5 C6 C7 -178.2(4) . . . . ?
C5 C6 C7 C8 -173.8(5) . . . . ?
C5 N2 C9 C10 -170.8(4) . . . . ?
C1 N2 C9 C10 66.7(4) . . . . ?
Pd1 N2 C9 C10 -52.3(4) . . . . ?
N2 C9 C10 C11 172.2(4) . . . . ?
C9 C10 C11 C12 172.1(5) . . . . ?
C17 N4 C13 C14 56.6(5) . . . . ?
C4 N4 C13 C14 -65.0(4) . . . . ?
Pd1 N4 C13 C14 -178.2(3) . . . . ?
N4 C13 C14 C15 -178.9(4) . . . . ?
C13 C14 C15 C16 179.4(4) . . . . ?
C4 N4 C17 C18 -69.6(4) . . . . ?
C13 N4 C17 C18 168.3(3) . . . . ?
Pd1 N4 C17 C18 49.9(4) . . . . ?
N4 C17 C18 C19 -179.2(4) . . . . ?
C17 C18 C19 C20 -173.9(6) . . . . ?
C26 C21 C22 C23 1.5(6) . . . . ?
B1 C21 C22 C23 -173.7(4) . . . . ?
C21 C22 C23 C24 1.2(7) . . . . ?
C22 C23 C24 C25 -2.8(7) . . . . ?
C23 C24 C25 C26 1.6(7) . . . . ?
C22 C21 C26 C25 -2.8(6) . . . . ?
B1 C21 C26 C25 172.6(4) . . . . ?
C24 C25 C26 C21 1.3(6) . . . . ?
C32 C27 C28 C29 -2.5(7) . . . . ?
B1 C27 C28 C29 178.4(4) . . . . ?
C27 C28 C29 C30 0.8(8) . . . . ?
C28 C29 C30 C31 1.1(8) . . . . ?
C29 C30 C31 C32 -1.1(9) . . . . ?
C30 C31 C32 C27 -0.8(8) . . . . ?
C28 C27 C32 C31 2.5(7) . . . . ?
B1 C27 C32 C31 -178.4(4) . . . . ?
C38 C33 C34 C35 0.3(6) . . . . ?
B1 C33 C34 C35 -176.9(4) . . . . ?
C33 C34 C35 C36 -0.8(6) . . . . ?
C34 C35 C36 C37 1.8(7) . . . . ?
C35 C36 C37 C38 -2.5(8) . . . . ?
C36 C37 C38 C33 2.1(8) . . . . ?
C34 C33 C38 C37 -0.9(7) . . . . ?
B1 C33 C38 C37 176.4(5) . . . . ?
C44 C39 C40 C41 -1.8(7) . . . . ?
B1 C39 C40 C41 174.1(4) . . . . ?
C39 C40 C41 C42 2.1(8) . . . . ?
C40 C41 C42 C43 -0.8(10) . . . . ?
C41 C42 C43 C44 -0.7(12) . . . . ?
C42 C43 C44 C39 1.0(11) . . . . ?
C40 C39 C44 C43 0.3(8) . . . . ?
B1 C39 C44 C43 -175.7(6) . . . . ?
C22 C21 B1 C33 -139.8(4) . . . . ?
C26 C21 B1 C33 45.3(5) . . . . ?
C22 C21 B1 C27 99.4(4) . . . . ?
C26 C21 B1 C27 -75.6(5) . . . . ?
C22 C21 B1 C39 -21.0(5) . . . . ?
C26 C21 B1 C39 164.1(4) . . . . ?
C34 C33 B1 C21 -148.4(4) . . . . ?
C38 C33 B1 C21 34.5(5) . . . . ?
C34 C33 B1 C27 -28.9(5) . . . . ?
C38 C33 B1 C27 154.1(4) . . . . ?
C34 C33 B1 C39 91.8(4) . . . . ?
C38 C33 B1 C39 -85.2(5) . . . . ?
C28 C27 B1 C21 12.6(6) . . . . ?
C32 C27 B1 C21 -166.4(4) . . . . ?
C28 C27 B1 C33 -108.3(5) . . . . ?
C32 C27 B1 C33 72.7(5) . . . . ?
C28 C27 B1 C39 132.4(4) . . . . ?
C32 C27 B1 C39 -46.6(5) . . . . ?
C40 C39 B1 C21 -81.5(5) . . . . ?
C44 C39 B1 C21 94.2(5) . . . . ?
C40 C39 B1 C33 38.7(5) . . . . ?
C44 C39 B1 C33 -145.6(5) . . . . ?
C40 C39 B1 C27 159.4(4) . . . . ?
C44 C39 B1 C27 -24.9(6) . . . . ?
C48 O3 C45 C46 27(2) . . . . ?
O3 C45 C46 C47 -28(2) . . . . ?
C45 C46 C47 C48 18.8(17) . . . . ?
C45 O3 C48 C47 -15(2) . . . . ?
C46 C47 C48 O3 -3.1(18) . . . . ?
C48A O3A C45A C46A 8(5) . . . . ?
O3A C45A C46A C47A -14(4) . . . . ?
C45A C46A C47A C48A 15(3) . . . . ?
C45A O3A C48A C47A 1(5) . . . . ?
C46A C47A C48A O3A -10(4) . . . . ?
Pd1 O1A N1A O2A 0.00(3) . . . . ?
 
_refine_diff_density_max    0.418
_refine_diff_density_min   -0.388
_refine_diff_density_rms    0.061

_shelx_res_file
;
TITL shelxt in P 1 21/n 1
    01_excit.res
    created by SHELXL-2018/3 at 08:55:40 on 03-Apr-2020
CELL 0.534 11.6877 13.608 30.2249 90 93.268 90
ZERR 4 0.000735 0.000764 0.001581 0 0.005103 0
LATT 1
SYMM 0.5-X,0.5+Y,0.5-Z
SFAC C H B N O Pd
DISP B 0 0 4.561
DISP C 0.001 0.001 6.94
DISP H -0 0 0.611
DISP N 0.003 0.002 10.693
DISP O 0.005 0.003 16.398
DISP Pd -2.504 0.615 1934.604
UNIT 192 292 4 16 12 4
DFIX 1.2 0.001 N1 O1 N1 O2
DFIX 1.3 0.001 O1A N1A N1A O2A
DFIX 2 0.01 O1A Pd1
DANG 2.1 0.001 O1 O2 O1A O2A
FLAT 0.001 Pd1 O1 O2 N1 O1A O2A N1A
RIGU 0.001 0.002
EADP O3 O3A
EADP C45 C45A C48 C48A
EADP C46 C46A C47 C47A
EADP O1 O1A O2 O2A
EADP N1 N1A

L.S. 20
PLAN  5
SIZE 0.1 0.1 0.05
TEMP 9
BOND $H
list 4
CONF
fmap 2
acta
SHEL 999 0.8
OMIT -1 0 1
OMIT -9 1 15
OMIT -9 3 15
OMIT 0 1 1
OMIT -1 2 3
OMIT -2 1 5
OMIT -2 2 1
REM <olex2.extras>
REM <HklSrc "%.\\01_excit.hkl">
REM </olex2.extras>

WGHT    0.051000
FVAR       0.23397   0.66582   0.95987
PD1   6    0.339487    0.775169    0.346598    11.00000    0.05343    0.06138 =
         0.05010    0.00100   -0.00024   -0.00218
N2    4    0.345325    0.927525    0.337612    11.00000    0.06646    0.06337 =
         0.06432    0.00635   -0.00196   -0.00158
N3    4    0.453295    0.799548    0.398068    11.00000    0.05722    0.06065 =
         0.04748   -0.00163    0.00149   -0.00434
AFIX  13
H3    2    0.530344    0.789240    0.387727    11.00000   -1.20000
AFIX   0
N4    4    0.331781    0.631610    0.371324    11.00000    0.05194    0.06235 =
         0.05789   -0.00452   -0.00012   -0.00265
C1    1    0.440922    0.963420    0.369528    11.00000    0.08348    0.06444 =
         0.07316    0.00134   -0.01038   -0.00927
AFIX  23
H1A   2    0.513741    0.957778    0.355863    11.00000   -1.20000
H1B   2    0.428733    1.032079    0.376486    11.00000   -1.20000
AFIX   0
C2    1    0.443889    0.903472    0.411397    11.00000    0.08522    0.06022 =
         0.06732   -0.00620   -0.00898   -0.00035
AFIX  23
H2A   2    0.509119    0.922127    0.430868    11.00000   -1.20000
H2B   2    0.374483    0.913806    0.426906    11.00000   -1.20000
AFIX   0
C3    1    0.433005    0.723784    0.432334    11.00000    0.06433    0.06853 =
         0.05180    0.00566    0.00018   -0.00247
AFIX  23
H3A   2    0.363611    0.738653    0.447157    11.00000   -1.20000
H3B   2    0.496737    0.722017    0.454329    11.00000   -1.20000
AFIX   0
C4    1    0.421463    0.626615    0.408791    11.00000    0.05764    0.06720 =
         0.05846    0.00492   -0.00244   -0.00223
AFIX  23
H4A   2    0.494461    0.608677    0.397342    11.00000   -1.20000
H4B   2    0.400847    0.576259    0.429612    11.00000   -1.20000
AFIX   0
C5    1    0.230637    0.964933    0.351043    11.00000    0.08286    0.07635 =
         0.07606    0.00058    0.00246    0.01469
AFIX  23
H5A   2    0.220028    0.942806    0.381041    11.00000   -1.20000
H5B   2    0.171401    0.934199    0.331976    11.00000   -1.20000
AFIX   0
C6    1    0.211496    1.075268    0.349502    11.00000    0.11385    0.07728 =
         0.13138   -0.00953   -0.00919    0.02247
AFIX  23
H6A   2    0.217759    1.098465    0.319390    11.00000   -1.20000
H6B   2    0.270403    1.107564    0.368159    11.00000   -1.20000
AFIX   0
C7    1    0.094202    1.102249    0.365202    11.00000    0.11286    0.10877 =
         0.18283   -0.03298   -0.01248    0.04029
AFIX  23
H7A   2    0.035972    1.064247    0.348692    11.00000   -1.20000
H7B   2    0.091075    1.085320    0.396284    11.00000   -1.20000
AFIX   0
C8    1    0.069123    1.208086    0.359342    11.00000    0.16648    0.11152 =
         0.33984   -0.04864   -0.05790    0.05367
AFIX 137
H8A   2    0.004735    1.225496    0.376074    11.00000   -1.50000
H8B   2    0.051600    1.221644    0.328529    11.00000   -1.50000
H8C   2    0.134748    1.245843    0.369618    11.00000   -1.50000
AFIX   0
C9    1    0.365703    0.959979    0.291346    11.00000    0.07884    0.07176 =
         0.06891    0.01611    0.00061   -0.00561
AFIX  23
H9A   2    0.298092    0.944671    0.272502    11.00000   -1.20000
H9B   2    0.375017    1.030810    0.291330    11.00000   -1.20000
AFIX   0
C10   1    0.467352    0.914815    0.271591    11.00000    0.07674    0.09803 =
         0.07208    0.00784    0.00239   -0.00481
AFIX  23
H10A  2    0.463905    0.843938    0.274657    11.00000   -1.20000
H10B  2    0.536791    0.937669    0.287454    11.00000   -1.20000
AFIX   0
C11   1    0.471146    0.941433    0.222797    11.00000    0.11674    0.13746 =
         0.07685    0.01482    0.01589   -0.00303
AFIX  23
H11A  2    0.406590    0.910988    0.206511    11.00000   -1.20000
H11B  2    0.463238    1.012068    0.219573    11.00000   -1.20000
AFIX   0
C12   1    0.578186    0.909946    0.203268    11.00000    0.12312    0.24465 =
         0.11214   -0.00809    0.03506    0.00073
AFIX 137
H12A  2    0.578654    0.933004    0.173261    11.00000   -1.50000
H12B  2    0.582773    0.839511    0.203615    11.00000   -1.50000
H12C  2    0.642706    0.936857    0.220233    11.00000   -1.50000
AFIX   0
C13   1    0.212594    0.623265    0.388572    11.00000    0.05243    0.07237 =
         0.07677    0.00654    0.00059   -0.00475
AFIX  23
H13A  2    0.203869    0.675584    0.409915    11.00000   -1.20000
H13B  2    0.157440    0.635327    0.363967    11.00000   -1.20000
AFIX   0
C14   1    0.180787    0.528237    0.410032    11.00000    0.06917    0.08004 =
         0.09306    0.01285    0.01206   -0.00411
AFIX  23
H14A  2    0.232964    0.516018    0.435553    11.00000   -1.20000
H14B  2    0.188660    0.474737    0.389217    11.00000   -1.20000
AFIX   0
C15   1    0.059251    0.530682    0.424595    11.00000    0.07032    0.09756 =
         0.11400    0.00248    0.02305   -0.01083
AFIX  23
H15A  2    0.052253    0.584327    0.445401    11.00000   -1.20000
H15B  2    0.007901    0.544273    0.398978    11.00000   -1.20000
AFIX   0
C16   1    0.021625    0.437390    0.445906    11.00000    0.09351    0.10042 =
         0.13627    0.00843    0.03032   -0.01576
AFIX 137
H16A  2    0.019780    0.385157    0.424528    11.00000   -1.50000
H16B  2   -0.053499    0.446286    0.456564    11.00000   -1.50000
H16C  2    0.074525    0.421050    0.470258    11.00000   -1.50000
AFIX   0
C17   1    0.350957    0.552015    0.339129    11.00000    0.07697    0.06426 =
         0.06848   -0.01019    0.00005    0.00005
AFIX  23
H17A  2    0.284419    0.547969    0.318511    11.00000   -1.20000
H17B  2    0.356852    0.490162    0.355047    11.00000   -1.20000
AFIX   0
C18   1    0.454814    0.563982    0.313342    11.00000    0.08547    0.10508 =
         0.07508   -0.01255    0.01118    0.00885
AFIX  23
H18A  2    0.522282    0.566296    0.333548    11.00000   -1.20000
H18B  2    0.450037    0.625659    0.297254    11.00000   -1.20000
AFIX   0
C19   1    0.466608    0.479259    0.280564    11.00000    0.14242    0.14613 =
         0.13742   -0.05528    0.05231    0.00350
AFIX  23
H19A  2    0.461769    0.417755    0.296572    11.00000   -1.20000
H19B  2    0.402201    0.481636    0.258883    11.00000   -1.20000
AFIX   0
C20   1    0.568738    0.479158    0.257853    11.00000    0.17651    0.18761 =
         0.16700   -0.03190    0.08718    0.02699
AFIX 137
H20A  2    0.578383    0.416222    0.244207    11.00000   -1.50000
H20B  2    0.632641    0.491898    0.278426    11.00000   -1.50000
H20C  2    0.564701    0.529284    0.235469    11.00000   -1.50000
AFIX   0

C21   1    0.655500    0.374189    0.427211    11.00000    0.05595    0.06070 =
         0.06196    0.00701   -0.00340    0.00279
C22   1    0.708531    0.423127    0.394081    11.00000    0.06242    0.08110 =
         0.08251    0.01518    0.00981   -0.00225
AFIX  43
H22   2    0.725492    0.388308    0.368801    11.00000   -1.20000
AFIX   0
C23   1    0.737656    0.521408    0.396660    11.00000    0.07509    0.08078 =
         0.12942    0.02893    0.01583   -0.00751
AFIX  43
H23   2    0.772062    0.551609    0.373223    11.00000   -1.20000
AFIX   0
C24   1    0.715790    0.574302    0.433778    11.00000    0.07072    0.06557 =
         0.13762    0.01609   -0.01172   -0.00017
AFIX  43
H24   2    0.738086    0.639749    0.436374    11.00000   -1.20000
AFIX   0
C25   1    0.660601    0.529310    0.466994    11.00000    0.07734    0.06158 =
         0.10021   -0.00194   -0.01673    0.01116
AFIX  43
H25   2    0.643307    0.564544    0.492118    11.00000   -1.20000
AFIX   0
C26   1    0.630706    0.431474    0.463070    11.00000    0.08013    0.06254 =
         0.06321    0.00632    0.00051    0.00603
AFIX  43
H26   2    0.591871    0.402703    0.485755    11.00000   -1.20000
AFIX   0
C27   1    0.733532    0.201246    0.458593    11.00000    0.05679    0.06032 =
         0.07146    0.00364    0.01270    0.00562
C28   1    0.808573    0.249744    0.487811    11.00000    0.06777    0.07639 =
         0.08516   -0.00137   -0.00197    0.01000
AFIX  43
H28   2    0.803624    0.317859    0.489325    11.00000   -1.20000
AFIX   0
C29   1    0.891122    0.203068    0.515126    11.00000    0.08345    0.10325 =
         0.10556   -0.00902   -0.01991    0.02322
AFIX  43
H29   2    0.938673    0.239932    0.534458    11.00000   -1.20000
AFIX   0
C30   1    0.902785    0.104456    0.513793    11.00000    0.06935    0.10256 =
         0.13229    0.01225   -0.00273    0.02747
AFIX  43
H30   2    0.957122    0.072729    0.532388    11.00000   -1.20000
AFIX   0
C31   1    0.833447    0.052417    0.484697    11.00000    0.07699    0.07919 =
         0.16085    0.01437   -0.00610    0.01766
AFIX  43
H31   2    0.841318   -0.015466    0.483019    11.00000   -1.20000
AFIX   0
C32   1    0.750828    0.099794    0.457413    11.00000    0.06732    0.06384 =
         0.13937   -0.00053   -0.00255    0.00982
AFIX  43
H32   2    0.705313    0.062356    0.437598    11.00000   -1.20000
AFIX   0
C33   1    0.504379    0.229966    0.444521    11.00000    0.05857    0.05558 =
         0.05733   -0.00276   -0.00454   -0.00333
C34   1    0.479071    0.145573    0.466987    11.00000    0.06389    0.06069 =
         0.06536    0.00466   -0.00089   -0.00191
AFIX  43
H34   2    0.537811    0.100977    0.473699    11.00000   -1.20000
AFIX   0
C35   1    0.370285    0.123761    0.480108    11.00000    0.06899    0.07998 =
         0.07699    0.01142    0.00454   -0.00547
AFIX  43
H35   2    0.357507    0.065229    0.494926    11.00000   -1.20000
AFIX   0
C36   1    0.280904    0.188175    0.471360    11.00000    0.06312    0.07738 =
         0.11452    0.00044    0.00827   -0.00518
AFIX  43
H36   2    0.208027    0.175173    0.480749    11.00000   -1.20000
AFIX   0
C37   1    0.303189    0.271851    0.448391    11.00000    0.06078    0.07356 =
         0.14475    0.01107    0.00079    0.00301
AFIX  43
H37   2    0.243874    0.315453    0.441000    11.00000   -1.20000
AFIX   0
C38   1    0.412250    0.292584    0.436016    11.00000    0.06636    0.07058 =
         0.12166    0.01985    0.00267    0.00545
AFIX  43
H38   2    0.424593    0.351298    0.421280    11.00000   -1.20000
AFIX   0
C39   1    0.635360    0.213070    0.374669    11.00000    0.09415    0.07018 =
         0.06651   -0.00135    0.00805   -0.00941
C40   1    0.542671    0.220273    0.344664    11.00000    0.11832    0.08130 =
         0.07366    0.01056   -0.01217   -0.02548
AFIX  43
H40   2    0.473813    0.243786    0.354459    11.00000   -1.20000
AFIX   0
C41   1    0.547437    0.193632    0.299795    11.00000    0.17264    0.09016 =
         0.07153    0.00957   -0.01178   -0.04686
AFIX  43
H41   2    0.483855    0.201480    0.280180    11.00000   -1.20000
AFIX   0
C42   1    0.647457    0.155994    0.285666    11.00000    0.20932    0.13217 =
         0.08222   -0.00789    0.02052   -0.03185
AFIX  43
H42   2    0.651776    0.137275    0.256215    11.00000   -1.20000
AFIX   0
C43   1    0.740828    0.145672    0.314342    11.00000    0.18894    0.19829 =
         0.09137   -0.03400    0.03759    0.02914
AFIX  43
H43   2    0.808291    0.119322    0.304529    11.00000   -1.20000
AFIX   0
C44   1    0.735341    0.174303    0.357944    11.00000    0.12250    0.17076 =
         0.08555   -0.02675    0.02174    0.02265
AFIX  43
H44   2    0.800311    0.167657    0.376945    11.00000   -1.20000
AFIX   0
B1    3    0.632184    0.254675    0.426503    11.00000    0.06462    0.06199 =
         0.06656    0.00274    0.00484   -0.00022

PART 1
O3    5    0.687244    0.804156    0.365232    21.00000    0.07845    0.11754 =
         0.10823   -0.01244    0.00728   -0.00197
C45   1    0.737015    0.772984    0.325755    21.00000    0.09185    0.12681 =
         0.11222   -0.02087    0.00375   -0.00081
AFIX  23
H45A  2    0.727894    0.823299    0.303096    21.00000   -1.20000
H45B  2    0.700503    0.713187    0.314632    21.00000   -1.20000
AFIX   0
C46   1    0.860079    0.755318    0.337373    21.00000    0.08698    0.13610 =
         0.15144   -0.00879    0.01093    0.00079
AFIX  23
H46A  2    0.873713    0.687660    0.346296    21.00000   -1.20000
H46B  2    0.906578    0.770684    0.312711    21.00000   -1.20000
AFIX   0
C47   1    0.883420    0.821262    0.373567    21.00000    0.08698    0.13610 =
         0.15144   -0.00879    0.01093    0.00079
AFIX  23
H47A  2    0.922331    0.879288    0.363390    21.00000   -1.20000
H47B  2    0.932757    0.789615    0.396198    21.00000   -1.20000
AFIX   0
C48   1    0.777018    0.848670    0.391588    21.00000    0.09185    0.12681 =
         0.11222   -0.02087    0.00375   -0.00081
AFIX  23
H48A  2    0.775251    0.826382    0.422025    21.00000   -1.20000
H48B  2    0.768417    0.919567    0.391134    21.00000   -1.20000
AFIX   0

SAME 0.02 0.04 O3 > C48
PART 0
PART 2
O3A   5    0.672361    0.807864    0.360990   -21.00000    0.07845    0.11754 =
         0.10823   -0.01244    0.00728   -0.00197
C45A  1    0.726882    0.756221    0.327017   -21.00000    0.09185    0.12681 =
         0.11222   -0.02087    0.00375   -0.00081
AFIX  23
H45C  2    0.692318    0.771784    0.297922   -21.00000   -1.20000
H45D  2    0.724205    0.685727    0.331603   -21.00000   -1.20000
AFIX   0
C46A  1    0.846850    0.794463    0.332601   -21.00000    0.08698    0.13610 =
         0.15144   -0.00879    0.01093    0.00079
AFIX  23
H46C  2    0.896809    0.744458    0.345995   -21.00000   -1.20000
H46D  2    0.874646    0.811341    0.303939   -21.00000   -1.20000
AFIX   0
C47A  1    0.847440    0.878543    0.359991   -21.00000    0.08698    0.13610 =
         0.15144   -0.00879    0.01093    0.00079
AFIX  23
H47C  2    0.855091    0.937596    0.342430   -21.00000   -1.20000
H47D  2    0.910974    0.875652    0.382046   -21.00000   -1.20000
AFIX   0
C48A  1    0.741492    0.879096    0.380826   -21.00000    0.09185    0.12681 =
         0.11222   -0.02087    0.00375   -0.00081
AFIX  23
H48C  2    0.754185    0.865414    0.412218   -21.00000   -1.20000
H48D  2    0.705308    0.943015    0.377456   -21.00000   -1.20000
AFIX   0

PART 0
PART 3
O1    5    0.124904    0.760265    0.299255    31.00000    0.07922    0.22006 =
         0.08830   -0.03015   -0.01534    0.00728
O2    5    0.261311    0.722844    0.260278    31.00000    0.07922    0.22006 =
         0.08830   -0.03015   -0.01534    0.00728
N1    4    0.225574    0.749177    0.294836    31.00000    0.07797    0.08688 =
         0.07400    0.00610   -0.01039   -0.00047
PART 0
PART 4
O1A   5    0.213342    0.753696    0.300045   -31.00000    0.07922    0.22006 =
         0.08830   -0.03015   -0.01534    0.00728
O2A   5    0.329805    0.712410    0.253015   -31.00000    0.07922    0.22006 =
         0.08830   -0.03015   -0.01534    0.00728
N1A   4    0.221711    0.725348    0.259281   -31.00000    0.07797    0.08688 =
         0.07400    0.00610   -0.01039   -0.00047
HKLF 4


REM  shelxt in P 1 21/n 1
REM wR2 = 0.1408, GooF = S = 0.898, Restrained GooF = 0.903 for all data
REM R1 = 0.0590 for 4932 Fo > 4sig(Fo) and 0.1139 for all 9723 data
REM 526 parameters refined using 491 restraints

END

WGHT      0.0510      0.0000

REM Highest difference peak  0.418,  deepest hole -0.388,  1-sigma level  0.061
Q1    1   0.1386  0.7007  0.2871  11.00000  0.05    0.39
Q2    1   0.2105  0.6702  0.2718  11.00000  0.05    0.37
Q3    1   0.1805  0.7849  0.2685  11.00000  0.05    0.33
Q4    1   0.0596  1.1020  0.4002  11.00000  0.05    0.26
Q5    1   0.2708  0.7264  0.3635  11.00000  0.05    0.26
;
_shelx_res_checksum   41179

_shelx_hkl_file
;
  17  -2  -1    5.95    5.41
 -16   1   1   -1.32    6.02
  16  -1  -1   -0.02    4.19
 -16   1   2    3.90    8.52
  16  -1  -2    0.99    3.97
 -16   2   1    0.46    6.84
  16  -2  -1   -2.67    4.53
 -16   2   2   -3.24    6.87
  16  -2  -2   -3.61    5.72
  16  -2  -3   -0.54    4.22
  16  -2  -4    2.30    3.98
 -16   3   1   -3.48    7.37
  16  -3  -1    0.50    4.41
 -16   3   2   -1.35    8.64
  16  -3  -2   -1.17    4.84
 -16   3   3    2.11    6.15
  16  -3  -3    4.61    5.26
  16  -3  -4   -2.63    5.19
  16  -3  -5   -0.49    4.20
 -16   4   1    3.95    7.94
  16  -4  -1   -2.17    5.11
 -16   4   2    5.50    8.07
  16  -4  -2    0.55    4.36
 -16   4   3   -0.78    5.12
  16  -4  -3    0.01    3.64
  16  -4  -4    7.69    6.65
  16  -4  -5    1.59    5.30
  16  -4  -6    3.62    6.23
  16  -4  -7   -0.75    4.90
 -16   5   1    4.83    9.18
 -16   5   2    5.76    9.38
  16  -5  -2   -1.77    4.15
  16  -5  -3    3.88    5.33
  16  -5  -4   -2.39    4.75
  16  -5  -5    3.88    5.87
  16  -5  -6   -0.77    4.56
  16  -5  -7   -0.45    3.74
  16  -5  -8    2.02    4.96
 -16   6   1    0.36    6.53
 -16   6   2    3.83    8.02
  16  -6  -8   -1.77    5.24
  16  -6  -9    1.81    6.41
 -15   0   1   -0.52    7.04
  15   0  -1    0.40    2.60
 -15   0   2   -2.50    8.92
  15   0  -2    0.49    4.82
 -15   0   3   12.21   10.54
  15   0  -3    3.86    4.91
 -15   0   4    3.57    9.03
 -15   0   5    3.01    7.42
 -15   0   6    0.12    5.68
 -15   0   7   -2.77    9.31
 -15   0   8   -2.36    7.32
 -15   0   9    9.50    8.95
 -15   0  10   -1.93    8.72
 -15   0  11    5.60    6.04
 -15   0  12   -1.53    7.89
 -15   0  13    2.70    7.36
 -15   1   1   16.95   10.41
  15  -1  -1    3.09    4.77
 -15  -1   1    4.96    7.06
 -15   1   2   -0.00    8.43
  15  -1  -2    0.71    4.79
 -15  -1   2    7.68    8.05
 -15   1   3   -1.48    9.82
  15  -1  -3    3.49    5.41
 -15  -1   3   12.69    9.57
 -15   1   4   -3.29    9.98
  15  -1  -4    1.47    4.31
 -15  -1   4    5.58    8.00
 -15   1   5    5.58    7.23
  15  -1  -5   11.59    6.48
 -15  -1   5   -5.49    8.81
 -15   1   6   -2.53    7.53
 -15  -1   6   -6.15   10.09
 -15   1   7    4.97    6.92
 -15  -1   7   -0.56    9.43
 -15   1   8   -0.38    6.72
 -15  -1   8    5.85    7.42
 -15   1   9    6.97    8.15
 -15  -1   9   -3.64    9.67
 -15   1  10   -0.25    8.54
 -15  -1  10   -1.21    7.98
 -15   1  11    1.18    6.39
 -15  -1  11    2.18    5.95
 -15   1  12   -2.49    8.13
 -15  -1  12   -1.10    7.21
 -15   1  13    6.84   10.16
 -15  -1  13   -0.97    6.56
 -15   2   1   -0.54    5.19
  15  -2  -1    1.18    4.92
 -15  -2   1   -0.68    6.62
 -15   2   2    3.32    8.06
  15  -2  -2   -0.86    4.25
 -15  -2   2    2.65    6.66
 -15   2   3   16.49   10.90
  15  -2  -3    2.76    4.02
 -15  -2   3   21.13   10.40
 -15   2   4    3.17    7.86
  15  -2  -4    2.37    5.81
 -15  -2   4   -0.81    8.42
 -15   2   5   -1.85    7.26
  15  -2  -5    9.83    5.43
 -15  -2   5    3.68    8.62
 -15   2   6    2.63    7.45
  15  -2  -6   -1.25    4.28
 -15  -2   6   -1.92    6.43
 -15   2   7   10.05    9.84
 -15  -2   7    1.79    9.78
 -15   2   8    2.53    6.36
 -15  -2   8   -1.95    4.72
 -15   2   9    3.96    7.40
 -15  -2   9   -0.76    8.15
 -15   2  10   12.98    8.12
 -15  -2  10    2.39    7.67
 -15   2  11    2.96    9.00
 -15  -2  11   15.31    8.32
 -15   2  12    4.82    8.32
 -15  -2  12   -2.98    6.46
 -15   2  13    0.79    6.78
 -15   3   1   -0.38    7.96
  15  -3  -1    2.61    5.09
 -15  -3   1   -0.93    6.94
 -15   3   2    2.27    6.88
  15  -3  -2    1.35    4.72
 -15  -3   2    1.69    6.37
 -15   3   3    4.67    7.67
  15  -3  -3   -0.30    3.33
 -15  -3   3    0.49    6.61
 -15   3   4    7.61    9.44
  15  -3  -4    1.15    3.99
 -15  -3   4   -0.58    5.53
 -15   3   5    3.75    9.22
  15  -3  -5    1.11    5.39
 -15  -3   5    5.84    6.66
 -15   3   6   -1.04    9.05
  15  -3  -6    4.76    5.23
 -15  -3   6    3.29    7.21
 -15   3   7    1.61    7.53
  15  -3  -7    2.24    4.40
 -15  -3   7    1.03    8.24
 -15   3   8    2.56    7.00
  15  -3  -8    0.42    4.78
 -15  -3   8   -2.60    5.66
 -15   3   9   -1.88    5.40
 -15  -3   9    0.16    9.26
 -15   3  10   -0.95    6.43
 -15  -3  10    2.95    8.22
 -15   3  11   17.68   11.28
 -15  -3  11   43.62   13.92
 -15   3  12   -1.10    6.54
 -15   4   1   -2.71    7.50
  15  -4  -1    0.89    4.62
 -15  -4   1    0.66    6.99
 -15   4   2   -1.16    6.69
  15  -4  -2    5.18    5.65
 -15  -4   2   12.61    9.76
 -15   4   3    1.71    7.26
  15  -4  -3    1.80    5.30
 -15  -4   3    2.21    6.98
 -15   4   4   -2.58    9.05
  15  -4  -4   15.20    6.92
 -15  -4   4   -1.04    4.56
 -15   4   5   19.44   10.19
  15  -4  -5    9.32    5.74
 -15  -4   5    5.90    7.18
 -15   4   6   -0.63    7.52
  15  -4  -6   -1.91    4.30
 -15  -4   6   -4.21    7.20
 -15   4   7    6.21   10.32
  15  -4  -7   12.01    6.49
 -15  -4   7   -0.29    8.88
 -15   4   8   14.39    8.40
  15  -4  -8   -2.74    5.10
 -15  -4   8    0.02    8.69
 -15   4   9   -1.81    6.78
  15  -4  -9    3.79    5.85
 -15  -4   9    6.87    9.40
 -15   4  10    0.58    8.09
 -15   4  11    1.54    7.33
 -15   4  12   -5.11    8.23
 -15   5   1    9.88    8.79
  15  -5  -1    2.68    5.26
 -15  -5   1   -0.67    6.43
 -15   5   2   -2.09    8.69
  15  -5  -2    1.12    4.39
 -15  -5   2   -1.69    6.27
 -15   5   3   -4.27    7.57
  15  -5  -3   -0.92    4.17
 -15  -5   3   -3.34    8.82
 -15   5   4    8.07    9.30
  15  -5  -4   -1.29    5.35
 -15  -5   4    3.87    6.67
 -15   5   5   -3.46    7.21
  15  -5  -5   -0.06    3.96
 -15  -5   5   -1.42    8.13
 -15   5   6    4.63    7.94
  15  -5  -6    0.78    6.07
 -15   5   7    3.13    8.33
  15  -5  -7    3.18    6.11
 -15   5   8   -2.79    7.44
  15  -5  -8    1.34    4.28
 -15   5   9    3.03    9.16
  15  -5  -9    1.15    5.26
 -15   5  10    9.87    9.44
  15  -5 -10    2.71    5.54
 -15   5  11    4.82    7.69
 -15   6   1   -2.76    5.93
  15  -6  -1   -0.82    5.04
 -15   6   2   -1.41    5.43
  15  -6  -2   -1.05    5.63
 -15   6   3   -0.79    6.76
  15  -6  -3    4.65    5.31
 -15   6   4   -0.87    6.80
  15  -6  -4    5.22    4.95
 -15   6   5   -2.77    9.39
  15  -6  -5    4.24    5.61
 -15   6   6    0.00    6.44
  15  -6  -6   -0.30    5.45
 -15   6   7    2.39    6.32
  15  -6  -7    4.20    5.43
 -15   6   8   -0.44    7.33
  15  -6  -8   -2.09    5.66
 -15   6   9   -5.56   11.02
  15  -6  -9    2.65    4.11
 -15   6  10    6.51    9.63
  15  -6 -10    0.59    4.18
  15  -6 -11   -2.10    5.99
 -15   7   1   17.69    9.59
  15  -7  -1    2.89    5.22
 -15   7   2    1.99    6.87
  15  -7  -2   -0.75    3.95
 -15   7   3   -0.15    4.87
  15  -7  -3    6.90    5.88
 -15   7   4   -0.47    7.56
  15  -7  -4    1.10    4.50
 -15   7   5   -0.45    5.35
  15  -7  -5    4.96    5.61
 -15   7   6   -1.02    6.52
  15  -7  -6    0.31    3.92
 -15   7   7   -0.86    5.68
  15  -7  -7   -0.85    4.32
 -15   7   8    1.05    6.93
  15  -7  -8   -1.01    5.20
 -15   7   9   -1.16    4.75
  15  -7  -9    6.03    5.23
  15  -7 -10    7.33    6.62
  15  -7 -11   -0.70    4.16
  15  -7 -12    1.21    4.38
 -15   8   2   -1.03    5.58
 -15   8   3   -2.11    7.63
 -15   8   4   11.77    9.91
 -15   8   5    0.57    5.47
 -15   8   6    2.72    6.38
 -15   8   7    9.54    8.10
  15  -8 -10    0.58    5.44
  15  -8 -11    1.77    4.45
  15  -8 -12    2.21    5.61
  15  -8 -13    3.21    5.23
 -15   9   5   -3.97    8.57
 -15   9   6    3.07    8.24
 -14   0   1   -2.60    8.37
  14   0  -1    1.31    4.82
 -14   0   2   23.40   10.87
  14   0  -2   25.96    8.20
 -14   0   3   -0.92    8.97
  14   0  -3   -1.76    4.53
 -14   0   4   10.45    8.86
  14   0  -4    7.70    5.34
 -14   0   5    3.66    5.70
  14   0  -5   -1.44    5.31
 -14   0   6   27.74   12.07
  14   0  -6    5.01    5.80
 -14   0   7    4.32    7.50
 -14   0   8    1.33    7.12
 -14   0   9    6.33    8.01
 -14   0  10    7.93    8.63
 -14   0  11   -2.82    7.04
 -14   0  12    7.12    7.55
 -14   0  13   -3.30    6.33
 -14   0  14   11.74    9.37
 -14   0  15   -0.04    6.21
 -14   0  16   -2.98    7.62
 -14   0  17   -3.74    7.02
 -14   0  18   -3.74    6.94
 -14   0  19   -5.08    8.95
 -14   0  20   -3.60    9.44
 -14   1   1    6.96    9.15
  14  -1  -1   -1.82    5.05
  14   1  -1    5.12    4.14
 -14  -1   1   -1.94    9.43
 -14   1   2   -0.06    7.55
  14  -1  -2    1.76    4.86
  14   1  -2   -2.62    3.88
 -14  -1   2   -1.64    5.33
 -14   1   3   -4.05    8.26
  14  -1  -3   -0.62    5.43
  14   1  -3   -4.27    5.37
 -14  -1   3   -1.95    7.26
 -14   1   4   18.87   10.89
  14  -1  -4    9.34    6.46
 -14  -1   4    9.34    8.76
 -14   1   5   -1.35    7.00
  14  -1  -5    3.50    5.35
 -14  -1   5   -3.65    7.60
 -14   1   6    3.52    8.71
  14  -1  -6   13.99    7.03
 -14  -1   6   18.91   11.11
 -14   1   7    0.73    7.57
  14  -1  -7    2.04    5.36
 -14  -1   7    2.80    7.55
 -14   1   8   -0.67    8.89
 -14  -1   8    6.13    8.09
 -14   1   9    1.96    8.18
 -14  -1   9   -2.71    9.19
 -14   1  10    9.03    7.39
 -14  -1  10   11.35    9.00
 -14   1  11   -5.13   10.15
 -14  -1  11   -2.06    7.42
 -14   1  12   -0.76    7.67
 -14  -1  12    1.06    8.88
 -14   1  13    3.84    7.46
 -14  -1  13    5.35    7.89
 -14   1  14   11.24    8.27
 -14  -1  14    6.77    7.58
 -14   1  15    0.04    8.79
 -14  -1  15   -2.78    9.32
 -14   1  16   -3.53    8.87
 -14  -1  16   -4.06    9.31
 -14   1  17   -3.24    7.72
 -14  -1  17   -4.62    7.81
 -14   1  18    5.97    8.05
 -14  -1  18   -3.83    7.04
 -14   1  19   -3.72    7.55
 -14  -1  19    3.46    7.34
 -14   1  20    0.97    9.42
 -14  -1  20    8.51    9.34
 -14   2   1   -0.83    5.49
  14  -2  -1   -0.51    3.29
  14   2  -1    0.11    4.57
 -14  -2   1    1.97    6.60
 -14   2   2    1.72    7.96
  14  -2  -2    8.72    5.79
 -14  -2   2   18.65    9.10
 -14   2   3   12.44    8.80
  14  -2  -3    5.94    6.32
 -14  -2   3    1.70    8.03
 -14   2   4    7.66    8.74
  14  -2  -4    9.80    5.99
 -14  -2   4   16.69    9.93
 -14   2   5    5.75    6.15
  14  -2  -5    1.83    4.20
 -14  -2   5    0.76    6.69
 -14   2   6    0.07    7.17
  14  -2  -6   11.39    5.70
 -14  -2   6   11.70    9.72
 -14   2   7    2.93    4.76
  14  -2  -7    2.19    4.24
 -14  -2   7   -2.57    8.10
 -14   2   8    5.60    9.56
  14  -2  -8   -2.44    4.98
 -14  -2   8   10.01    9.19
 -14   2   9    3.40    8.93
  14  -2  -9    0.89    3.80
 -14  -2   9   -0.61    8.65
 -14   2  10   -1.96    8.15
 -14  -2  10   -6.36   11.01
 -14   2  11    1.08    8.00
 -14  -2  11   -4.30    7.12
 -14   2  12    5.52    7.29
 -14  -2  12    5.33    8.18
 -14   2  13    9.15    8.17
 -14  -2  13    3.01    9.24
 -14   2  14    0.21    9.05
 -14  -2  14    5.20    9.63
 -14   2  15    3.01    7.69
 -14  -2  15    4.64    6.48
 -14   2  16    5.00    6.72
 -14  -2  16   -0.00    5.23
 -14   2  17   -2.76    5.90
 -14  -2  17   -0.51    7.60
 -14   2  18    6.19    8.26
 -14  -2  18    5.55    9.56
 -14   2  19    8.35    8.71
 -14  -2  19    1.33    6.32
 -14  -2  20    3.62    7.31
 -14   3   1   -1.14    6.85
  14  -3  -1   -0.36    3.90
 -14  -3   1   -4.28    7.92
 -14   3   2   -0.44    5.93
  14  -3  -2    4.71    4.66
 -14  -3   2    0.36    7.47
 -14   3   3    7.51    8.13
  14  -3  -3   -4.08    4.94
 -14  -3   3    4.74    8.06
 -14   3   4    9.89    8.47
  14  -3  -4   -0.09    4.58
 -14  -3   4    0.73    6.01
 -14   3   5    1.35    7.55
  14  -3  -5    2.95    4.98
 -14  -3   5   -3.21    7.14
 -14   3   6    9.36    7.51
  14  -3  -6   13.27    6.63
 -14  -3   6   13.92    9.52
 -14   3   7   -0.96    6.40
  14  -3  -7   -1.17    3.60
 -14  -3   7    8.52    8.96
 -14   3   8   -2.42    8.67
  14  -3  -8   -0.17    3.68
 -14  -3   8    4.89    6.37
 -14   3   9    1.38    6.79
  14  -3  -9   -0.70    4.19
 -14  -3   9   -5.75    7.99
 -14   3  10   15.28    9.56
  14  -3 -10   11.27    6.50
 -14  -3  10    4.78    6.52
 -14   3  11    9.58    8.50
 -14  -3  11   10.12    7.87
 -14   3  12   -2.05    7.33
 -14  -3  12    1.40    9.44
 -14   3  13   -1.92    4.67
 -14  -3  13    5.82    7.60
 -14   3  14    5.63    7.36
 -14  -3  14   -7.57    9.41
 -14   3  15   -1.56    7.78
 -14  -3  15    5.27   10.12
 -14   3  16    8.86    7.48
 -14  -3  16    6.54    8.16
 -14   3  17   -0.42    7.54
 -14  -3  17   -5.12    9.76
 -14   3  18   -0.49    7.24
 -14  -3  18    9.42    7.48
 -14  -3  19    2.47    8.70
 -14  -3  20    2.63    7.68
 -14   4   1    2.34    8.18
  14  -4  -1    2.75    4.51
 -14  -4   1    5.11    9.66
 -14   4   2    2.28    7.03
  14  -4  -2    2.70    4.14
 -14  -4   2    4.22    8.65
 -14   4   3   -0.39    6.17
  14  -4  -3    2.45    4.60
 -14  -4   3    9.47    7.72
 -14   4   4   12.28    8.68
  14  -4  -4   -0.10    4.05
 -14  -4   4   -1.08    8.46
 -14   4   5   -0.96    5.90
  14  -4  -5   -1.08    5.35
 -14  -4   5   -0.03    7.63
 -14   4   6   -3.27    7.29
  14  -4  -6   -0.37    3.62
 -14  -4   6    1.93    7.04
 -14   4   7    1.38    6.28
  14  -4  -7    0.79    4.43
 -14  -4   7    5.59    7.43
 -14   4   8    5.03    7.76
  14  -4  -8    6.98    5.99
 -14  -4   8   -1.63    7.67
 -14   4   9    8.37    8.01
  14  -4  -9   -0.62    4.92
 -14  -4   9    0.01    7.66
 -14   4  10   -2.49    7.96
  14  -4 -10    7.26    6.28
 -14  -4  10   12.96    7.92
 -14   4  11   -1.34    8.05
  14  -4 -11    4.15    4.04
 -14  -4  11   -0.51    7.70
 -14   4  12    8.90   10.16
 -14  -4  12    9.40   10.73
 -14   4  13   40.44   14.34
 -14  -4  13   17.36    9.82
 -14   4  14    9.87    9.32
 -14  -4  14   35.90   13.22
 -14   4  15   -4.03    9.35
 -14  -4  15    0.40    5.79
 -14   4  16    0.06    7.06
 -14  -4  16    0.08    6.60
 -14   4  17   -0.80    5.60
 -14  -4  17   -4.85    7.77
 -14  -4  18    0.95    6.13
 -14  -4  19   10.86   10.82
 -14  -4  20   -1.20    5.63
 -14   5   1    8.38    9.19
  14  -5  -1    6.37    5.58
 -14  -5   1    3.68    8.12
 -14   5   2    1.89    4.61
  14  -5  -2    5.04    4.39
 -14  -5   2   -4.36    7.49
 -14   5   3    3.13    7.31
  14  -5  -3   -2.82    5.90
 -14  -5   3    1.88    6.79
 -14   5   4    1.49    8.39
  14  -5  -4    1.57    4.37
 -14  -5   4    9.30    8.39
 -14   5   5    5.85    7.82
  14  -5  -5    2.81    4.71
 -14  -5   5    3.84    6.17
 -14   5   6   12.49   10.15
  14  -5  -6    6.79    5.91
 -14  -5   6    9.75    8.12
 -14   5   7   -1.70    6.71
  14  -5  -7   -2.15    4.61
 -14  -5   7   -1.99    4.67
 -14   5   8   -2.04    8.21
  14  -5  -8   -1.77    4.02
 -14  -5   8   -0.31    6.00
 -14   5   9   -4.08    7.55
  14  -5  -9    8.56    6.41
 -14  -5   9    1.48    8.79
 -14   5  10   -0.55    7.27
  14  -5 -10    2.12    4.81
 -14  -5  10    3.04    9.27
 -14   5  11   -2.96    8.34
  14  -5 -11   -1.05    5.06
 -14  -5  11    0.01    6.75
 -14   5  12    3.68    9.77
  14  -5 -12    4.54    6.88
 -14  -5  12    6.98   10.23
 -14   5  13    1.02    7.98
 -14  -5  13   -2.00    6.27
 -14   5  14    1.67    4.76
 -14  -5  14   -1.55    8.48
 -14   5  15   -1.61    5.25
 -14  -5  15   -6.75    8.77
 -14   5  16    7.23   10.26
 -14  -5  16    7.76    9.69
 -14  -5  17   -2.08    8.05
 -14  -5  18   -1.92    7.00
 -14  -5  19    3.84    8.00
 -14   6   1    0.71    6.13
  14  -6  -1    5.13    5.35
 -14  -6   1    5.64    8.86
 -14   6   2    4.31    6.33
  14  -6  -2    7.15    6.07
 -14  -6   2    7.91    6.84
 -14   6   3   -1.00    6.83
  14  -6  -3   -0.00    5.92
 -14  -6   3    0.41    6.17
 -14   6   4    9.30    9.08
  14  -6  -4    9.08    5.56
 -14  -6   4    4.87    9.02
 -14   6   5   -3.42    8.28
  14  -6  -5   -2.20    4.71
 -14  -6   5   -0.88    6.12
 -14   6   6    2.07    7.19
  14  -6  -6   -2.52    5.42
 -14  -6   6   -1.81    8.59
 -14   6   7   -1.14    5.77
  14  -6  -7    2.52    6.21
 -14  -6   7    9.21    8.82
 -14   6   8   -2.29    7.74
  14  -6  -8   -0.42    4.12
 -14  -6   8    0.78    6.79
 -14   6   9    5.08    6.84
  14  -6  -9    7.76    5.93
 -14  -6   9   -1.70    7.78
 -14   6  10   -2.02    8.23
  14  -6 -10    4.01    4.92
 -14  -6  10   -0.41    7.40
 -14   6  11    1.45    8.18
  14  -6 -11    1.65    4.16
 -14  -6  11    7.18    9.67
 -14   6  12   -1.64    7.74
  14  -6 -12    0.33    3.83
 -14  -6  12   -1.57    6.00
 -14   6  13   -2.43    8.01
  14  -6 -13   -4.16    5.90
 -14  -6  13   -2.62    9.38
 -14   6  14    3.57    6.30
 -14  -6  14    3.31    6.28
 -14   6  15    0.85    8.00
 -14  -6  15   -3.62    8.78
 -14  -6  16   -3.58    8.90
 -14  -6  17    8.62    8.73
 -14  -6  18   -1.55    8.72
 -14   7   1   -1.82    6.55
  14  -7  -1    4.82    4.38
 -14  -7   1    6.00    6.89
 -14   7   2    6.42    8.01
  14  -7  -2    1.07    4.42
 -14  -7   2   -1.67    8.77
 -14   7   3   -1.20    5.13
  14  -7  -3    1.02    4.86
 -14  -7   3    3.29    5.64
 -14   7   4    4.54    7.48
  14  -7  -4    3.33    5.18
 -14  -7   4    0.86    6.22
 -14   7   5    5.13    7.61
  14  -7  -5    6.90    5.31
 -14  -7   5    8.74   10.20
 -14   7   6    1.78    4.93
  14  -7  -6    0.11    4.97
 -14  -7   6   15.47   10.23
 -14   7   7    3.47   10.01
  14  -7  -7    1.87    5.50
 -14  -7   7    2.77    7.09
 -14   7   8    0.01    6.97
  14  -7  -8    1.13    5.18
 -14  -7   8   -2.08    6.75
 -14   7   9    1.35    7.62
  14  -7  -9    5.58    6.65
 -14  -7   9    1.65    7.90
 -14   7  10    6.36    7.01
  14  -7 -10   -0.84    4.09
 -14  -7  10    2.52    6.70
 -14   7  11   -4.96    7.49
  14  -7 -11    3.82    5.09
 -14  -7  11    9.20    8.62
 -14   7  12    1.19    7.88
  14  -7 -12   -2.86    4.64
 -14  -7  12    1.04    5.74
 -14   7  13   13.15    8.97
  14  -7 -13   -1.83    5.67
 -14  -7  13    4.83    7.62
 -14   7  14    1.89    7.55
  14  -7 -14   -0.02    3.90
 -14  -7  14   -5.07    8.18
 -14  -7  15   -1.27    8.22
 -14  -7  16   -3.92    9.49
 -14   8   1    6.84    7.47
  14  -8  -1    4.01    4.78
 -14  -8   1   -4.00    7.22
 -14   8   2    2.84    7.01
  14  -8  -2   -2.02    4.59
 -14  -8   2   -1.17    6.46
 -14   8   3    3.91    6.74
  14  -8  -3   -0.30    4.77
 -14  -8   3    4.90    5.79
 -14   8   4   -2.03    6.95
  14  -8  -4    0.33    4.10
 -14  -8   4    1.85    5.43
 -14   8   5    8.69    7.26
  14  -8  -5   -0.46    4.77
 -14  -8   5   -2.03    7.11
 -14   8   6   -0.14    6.93
  14  -8  -6   -0.32    4.67
 -14  -8   6    1.74    7.74
 -14   8   7    4.90    8.01
  14  -8  -7   -0.39    3.67
 -14  -8   7   -0.47    8.34
 -14   8   8   -0.96    6.39
  14  -8  -8   -1.36    5.61
 -14  -8   8   -1.37    7.23
 -14   8   9    3.36    7.17
  14  -8  -9    1.81    4.73
 -14  -8   9    4.50    8.48
 -14   8  10   -1.16    7.75
  14  -8 -10    2.46    4.30
 -14  -8  10   -2.33    7.18
 -14   8  11    6.50    7.94
  14  -8 -11    4.41    5.53
 -14  -8  11   -2.95    8.71
 -14   8  12    0.15    7.33
  14  -8 -12   -1.73    4.77
 -14  -8  12   -3.06    7.83
 -14   8  13    5.41    7.75
  14  -8 -13    6.45    6.64
  14  -8 -14   -2.77    5.12
  14  -8 -15   -1.94    6.40
 -14   9   3    3.08    7.08
  14  -9  -3    8.53    5.40
 -14   9   4    0.13    6.96
  14  -9  -4   -0.00    4.38
 -14   9   5    5.86    7.51
  14  -9  -5   17.70    7.20
 -14   9   6    3.22    6.12
  14  -9  -6    0.08    4.39
 -14   9   7   -3.36    8.04
  14  -9  -7   -1.90    5.13
 -14   9   8    0.89    7.04
  14  -9  -8   -2.34    4.69
 -14   9   9    5.18    8.41
  14  -9  -9   -0.94    5.05
 -14   9  10    1.32    6.24
  14  -9 -10   -0.25    5.47
 -14   9  11   -2.49    7.88
  14  -9 -11   -0.07    3.96
  14  -9 -12   -0.25    5.76
  14  -9 -13    4.77    6.02
  14  -9 -14   -3.83    5.53
  14  -9 -15   -0.67    4.56
 -14  10   6    5.73    7.62
 -14  10   7   -0.02    4.72
 -14  10   8   -3.17    7.40
 -14  10   9    2.33    7.29
 -14  10  10   -2.97    6.58
 -13   0   1   72.54   16.09
  13   0  -1   35.78    9.38
 -13   0   2    3.40    6.37
  13   0  -2   -1.24    5.29
 -13   0   3   17.31    9.57
  13   0  -3    3.94    5.03
 -13   0   4   -2.28    7.71
  13   0  -4   -1.04    3.70
 -13   0   5    9.13   10.22
  13   0  -5   11.88    6.07
 -13   0   6   -0.42    5.64
  13   0  -6    1.74    4.36
 -13   0   7   12.15    8.97
  13   0  -7   13.05    6.77
 -13   0   8    1.06    7.53
  13   0  -8   -2.20    3.84
 -13   0   9   -1.35    6.35
 -13   0  10   -1.18    7.93
 -13   0  11    7.86    8.17
 -13   0  12   -0.97    7.29
 -13   0  13    6.47    8.65
 -13   0  14    8.24    7.86
 -13   0  15   -3.01    7.30
 -13   0  16    3.61    9.14
 -13   0  17    9.78    8.19
 -13   0  18   -4.50   10.87
 -13   0  19    4.50    7.52
 -13   0  20    3.09    7.09
 -13   0  21   -1.98    8.87
 -13   0  22   -0.47    7.12
 -13   0  23    4.74    7.37
 -13   0  24   -3.43    6.75
 -13   0  25   -2.45    7.77
 -13   1   1   -2.98    7.77
  13  -1  -1    2.01    3.82
  13   1  -1    1.39    4.86
 -13  -1   1    6.23    7.58
 -13   1   2   -0.54    7.56
  13  -1  -2    1.76    5.32
  13   1  -2    3.77    4.09
 -13  -1   2   -2.44    6.24
 -13   1   3    2.18    7.17
  13  -1  -3   11.20    5.20
  13   1  -3    9.40    6.06
 -13  -1   3   11.57    7.89
 -13   1   4   -4.19    7.14
  13  -1  -4    5.74    4.16
  13   1  -4   -0.25    3.66
 -13  -1   4    1.11    4.98
 -13   1   5   38.95   12.89
  13  -1  -5   26.98    8.88
  13   1  -5   34.77    9.59
 -13  -1   5   41.96   14.62
 -13   1   6   -2.91    6.92
  13  -1  -6    4.54    6.25
  13   1  -6    0.09    3.25
 -13  -1   6   -1.98    7.82
 -13   1   7    4.86    7.63
  13  -1  -7    5.45    4.40
 -13  -1   7    3.65    7.39
 -13   1   8   -3.14    6.31
  13  -1  -8    5.06    5.23
 -13  -1   8   -0.79    5.39
 -13   1   9   17.55   10.49
  13  -1  -9   25.52    7.79
 -13  -1   9   18.42   11.05
 -13   1  10    0.20    7.23
  13  -1 -10    0.78    4.45
 -13  -1  10    1.79    5.82
 -13   1  11    2.38    6.39
 -13  -1  11    3.36    8.56
 -13   1  12    1.51    6.59
 -13  -1  12   -2.23    7.53
 -13   1  13    4.39    8.96
 -13  -1  13   10.35    7.81
 -13   1  14   -4.87   10.07
 -13  -1  14    7.30    8.09
 -13   1  15   12.57   10.01
 -13  -1  15   21.84   11.71
 -13   1  16   -2.76    5.69
 -13  -1  16   -2.79    7.04
 -13   1  17    1.63    7.09
 -13  -1  17    6.62    8.41
 -13   1  18   -0.69    7.81
 -13  -1  18   -2.38    6.61
 -13   1  19    4.47    9.05
 -13  -1  19   26.81   12.29
 -13   1  20   -1.89    8.49
 -13  -1  20    1.70    6.70
 -13   1  21    2.53    8.66
 -13  -1  21    9.49    8.02
 -13   1  22   -1.18    7.84
 -13  -1  22   -4.72    8.23
 -13   1  23   -3.22    8.58
 -13  -1  23    3.87    8.63
 -13   1  24    1.26    9.74
 -13  -1  24   -0.54    7.06
 -13  -1  25   -2.19    8.80
 -13   2   1   25.34   10.48
  13  -2  -1    8.10    6.23
  13   2  -1   21.29    7.91
 -13  -2   1   36.25   12.09
 -13   2   2   -2.91    5.89
  13  -2  -2    2.08    3.42
  13   2  -2   -0.69    3.75
 -13  -2   2   -2.18    6.42
 -13   2   3   11.01    9.13
  13  -2  -3    4.50    5.18
  13   2  -3    9.73    5.96
 -13  -2   3    2.78    7.35
 -13   2   4    2.04    7.25
  13  -2  -4    2.52    4.25
  13   2  -4    4.71    4.63
 -13  -2   4   10.43    9.05
 -13   2   5   -4.11    6.97
  13  -2  -5    0.01    3.39
 -13  -2   5    3.36    6.59
 -13   2   6   -0.20    5.70
  13  -2  -6   -1.67    4.36
 -13  -2   6   -0.98    6.64
 -13   2   7    6.79    8.46
  13  -2  -7   10.21    5.83
 -13  -2   7    3.22    6.43
 -13   2   8    0.61    7.25
  13  -2  -8    4.84    5.64
 -13  -2   8    1.91    9.74
 -13   2   9    8.87    8.05
  13  -2  -9    0.00    3.62
 -13  -2   9    4.38    8.33
 -13   2  10    5.61    9.34
  13  -2 -10   -1.24    4.37
 -13  -2  10   -1.55    7.63
 -13   2  11    6.84    8.32
  13  -2 -11    5.76    5.37
 -13  -2  11   39.34   14.10
 -13   2  12   -1.40    7.28
 -13  -2  12    1.45    6.78
 -13   2  13   18.82    9.59
 -13  -2  13   11.29    9.49
 -13   2  14   15.19    8.80
 -13  -2  14   -1.24    6.29
 -13   2  15   10.06   10.37
 -13  -2  15   12.84    8.11
 -13   2  16   -2.66    8.76
 -13  -2  16    9.67   10.50
 -13   2  17    1.45    7.35
 -13  -2  17    1.13    8.80
 -13   2  18    7.52    8.61
 -13  -2  18   -1.21    5.83
 -13   2  19    7.69    7.71
 -13  -2  19    0.07    8.70
 -13   2  20    3.96    6.37
 -13  -2  20   -1.01    7.04
 -13   2  21   -0.98    7.78
 -13  -2  21    3.04    7.32
 -13   2  22    2.66    8.03
 -13  -2  22   13.31   10.03
 -13   2  23   14.80   12.02
 -13  -2  23   10.51    9.55
 -13   2  24    0.17    6.22
 -13  -2  24   -2.56    8.11
 -13  -2  25    1.00    7.82
 -13  -2  26   -1.69    8.55
 -13   3   1    5.12    7.60
  13  -3  -1    0.03    4.14
  13   3  -1    0.98    3.76
 -13  -3   1   11.99    7.56
 -13   3   2    0.22    6.57
  13  -3  -2   -0.97    4.70
 -13  -3   2    1.25    5.24
 -13   3   3   -2.50    6.03
  13  -3  -3    2.03    4.06
 -13  -3   3    5.68    7.13
 -13   3   4   10.35    8.23
  13  -3  -4    1.14    3.44
 -13  -3   4    6.29    7.49
 -13   3   5   20.97   10.11
  13  -3  -5    5.57    5.25
 -13  -3   5    3.80    7.79
 -13   3   6    2.52    9.45
  13  -3  -6    7.11    5.74
 -13  -3   6   -3.65    7.70
 -13   3   7    1.22    6.41
  13  -3  -7   -3.17    4.95
 -13  -3   7    1.22    9.39
 -13   3   8   -1.55    7.64
  13  -3  -8   -1.98    4.49
 -13  -3   8   -0.65    5.29
 -13   3   9   11.58    9.97
  13  -3  -9    6.93    6.38
 -13  -3   9    2.50    7.44
 -13   3  10    8.03    7.34
  13  -3 -10    0.61    5.53
 -13  -3  10    6.77    7.46
 -13   3  11    7.79   11.03
  13  -3 -11    3.61    5.36
 -13  -3  11   15.07    9.68
 -13   3  12   -0.02    5.31
  13  -3 -12   -2.54    4.68
 -13  -3  12   -3.81    9.31
 -13   3  13   -1.80    7.88
 -13  -3  13    4.23    6.88
 -13   3  14   -1.04    6.86
 -13  -3  14   -3.89    6.67
 -13   3  15    7.63    7.65
 -13  -3  15    2.69    7.60
 -13   3  16   10.46   10.38
 -13  -3  16   -1.52    6.54
 -13   3  17   -0.36    7.22
 -13  -3  17   -0.54    7.73
 -13   3  18   -2.13    7.16
 -13  -3  18   -1.58    8.36
 -13   3  19   15.60    9.47
 -13  -3  19   17.10   10.35
 -13   3  20   11.83    8.60
 -13  -3  20    1.90    9.19
 -13   3  21    4.47    7.26
 -13  -3  21    5.08    8.56
 -13   3  22   -3.77    6.82
 -13  -3  22    2.40    8.22
 -13   3  23    5.00    8.66
 -13  -3  23    2.60    5.71
 -13  -3  24   -1.98    8.01
 -13  -3  25   22.76   10.96
 -13  -3  26    7.96   10.26
 -13   4   1   20.84    9.62
  13  -4  -1   10.42    5.54
 -13  -4   1    6.44    7.89
 -13   4   2   11.61    9.27
  13  -4  -2    6.12    5.04
 -13  -4   2    4.39    7.26
 -13   4   3    7.75    8.17
  13  -4  -3   -1.25    3.60
 -13  -4   3    6.11    6.43
 -13   4   4    3.61    6.07
  13  -4  -4    2.53    4.15
 -13  -4   4   -0.38    6.13
 -13   4   5    3.11    6.38
  13  -4  -5    0.24    3.06
 -13  -4   5   -0.98    5.97
 -13   4   6    5.14    7.97
  13  -4  -6    4.90    4.27
 -13  -4   6   -2.23    6.84
 -13   4   7    9.99    8.25
  13  -4  -7    7.74    6.20
 -13  -4   7    2.77    8.56
 -13   4   8    3.44    7.70
  13  -4  -8    5.37    5.80
 -13  -4   8   -2.05    6.95
 -13   4   9    8.00    8.66
  13  -4  -9   -0.35    4.91
 -13  -4   9    6.66    8.94
 -13   4  10    1.33    6.59
  13  -4 -10   -0.76    4.40
 -13  -4  10   -3.38    8.39
 -13   4  11   22.61   11.61
  13  -4 -11    0.76    5.39
 -13  -4  11   11.53    9.33
 -13   4  12    4.25    7.34
  13  -4 -12    2.14    4.71
 -13  -4  12   20.03    9.64
 -13   4  13    2.16    6.97
  13  -4 -13   14.70    7.03
 -13  -4  13   12.77    9.15
 -13   4  14    3.40    9.20
 -13  -4  14   -2.40    8.19
 -13   4  15   -1.49    8.83
 -13  -4  15    0.93    7.59
 -13   4  16    8.18    7.17
 -13  -4  16    0.54    7.16
 -13   4  17    8.25    9.88
 -13  -4  17   11.57   10.60
 -13   4  18    1.91    7.15
 -13  -4  18    1.12    6.86
 -13   4  19   -7.18    8.58
 -13  -4  19   -2.54    7.51
 -13   4  20   -0.73    6.74
 -13  -4  20    1.36    7.17
 -13   4  21    1.06    6.65
 -13  -4  21   14.21    9.10
 -13   4  22   -4.64    8.22
 -13  -4  22   -0.94    6.08
 -13  -4  23    1.44    6.50
 -13  -4  24   -2.65    6.89
 -13  -4  25   -0.70    6.31
 -13  -4  26    5.07    8.17
 -13   5   1    2.63    8.14
  13  -5  -1    5.40    5.70
 -13  -5   1   -4.23    6.67
 -13   5   2    6.06    6.97
  13  -5  -2    4.44    4.58
 -13  -5   2    0.85    6.05
 -13   5   3    3.35    6.37
  13  -5  -3    1.00    2.92
 -13  -5   3   15.86    8.10
 -13   5   4    0.24    6.30
  13  -5  -4   -0.80    4.08
 -13  -5   4    3.14    6.72
 -13   5   5    6.72    7.20
  13  -5  -5    5.65    5.05
 -13  -5   5    5.62    6.52
 -13   5   6   -0.96    6.90
  13  -5  -6   -0.32    3.35
 -13  -5   6   -3.93    6.80
 -13   5   7    3.23    5.97
  13  -5  -7   -1.13    3.57
 -13  -5   7    8.76   10.63
 -13   5   8   15.06    9.08
  13  -5  -8    2.18    4.49
 -13  -5   8    5.51    6.27
 -13   5   9    0.91    8.40
  13  -5  -9   12.88    6.82
 -13  -5   9    8.02    9.02
 -13   5  10    3.29    7.61
  13  -5 -10    8.95    6.65
 -13  -5  10   12.01    9.15
 -13   5  11   10.38    9.22
  13  -5 -11    1.87    5.22
 -13  -5  11   10.32    7.75
 -13   5  12    0.34    7.68
  13  -5 -12   -0.29    3.71
 -13  -5  12   -2.83    6.74
 -13   5  13   -2.46    9.90
  13  -5 -13   -0.52    4.98
 -13  -5  13   -0.77    5.33
 -13   5  14    0.49    8.62
  13  -5 -14    8.27    4.93
 -13  -5  14   -3.46    7.04
 -13   5  15   24.31   11.90
 -13  -5  15    7.72    8.71
 -13   5  16   -2.15    7.95
 -13  -5  16   10.76    8.88
 -13   5  17   -1.19    8.47
 -13  -5  17    3.45    7.35
 -13   5  18   -2.45    7.72
 -13  -5  18   -1.69    8.01
 -13   5  19    3.98    5.54
 -13  -5  19    9.60    8.79
 -13   5  20    3.86    5.47
 -13  -5  20    3.88    6.80
 -13   5  21   10.74    6.64
 -13  -5  21   -4.44    7.30
 -13  -5  22    7.51    9.30
 -13  -5  23    9.39   10.84
 -13  -5  24   -2.20    7.83
 -13  -5  25   -1.54    7.22
 -13  -5  26   14.26   10.54
 -13   6   1    4.80    7.80
  13  -6  -1   -1.09    3.58
 -13  -6   1    2.64    4.71
 -13   6   2   -2.08    6.21
  13  -6  -2   -1.63    5.03
 -13  -6   2   -2.91    6.66
 -13   6   3   -3.74    7.31
  13  -6  -3    2.31    4.66
 -13  -6   3    0.50    5.08
 -13   6   4    1.67    7.34
  13  -6  -4    2.30    3.85
 -13  -6   4   -3.67    6.39
 -13   6   5    1.73    8.16
  13  -6  -5   -0.94    3.78
 -13  -6   5   -4.07    8.55
 -13   6   6    7.62    7.37
  13  -6  -6   12.21    6.11
 -13  -6   6    8.05    8.60
 -13   6   7   -1.48    7.77
  13  -6  -7   13.26    6.32
 -13  -6   7    5.34    7.38
 -13   6   8    9.76    8.33
  13  -6  -8    0.43    3.98
 -13  -6   8    4.95    7.84
 -13   6   9    1.09    8.37
  13  -6  -9   -2.23    5.77
 -13  -6   9   -1.76    8.05
 -13   6  10   -0.22    5.49
  13  -6 -10    7.78    5.18
 -13  -6  10    6.95    7.86
 -13   6  11    5.27    8.18
  13  -6 -11   -0.78    4.76
 -13  -6  11    8.71    6.74
 -13   6  12   10.18    9.83
  13  -6 -12    3.85    4.96
 -13  -6  12    1.34    6.76
 -13   6  13   13.52    9.13
  13  -6 -13    2.33    5.29
 -13  -6  13   12.24    8.65
 -13   6  14   -4.75    7.66
  13  -6 -14    0.02    5.76
 -13  -6  14   -3.65    7.88
 -13   6  15   -1.43    5.91
  13  -6 -15   -1.29    4.41
 -13  -6  15   16.20    9.59
 -13   6  16    2.83    7.19
 -13  -6  16    7.32    9.25
 -13   6  17   -0.98    8.40
 -13  -6  17    3.85    7.09
 -13   6  18   -1.24    4.97
 -13  -6  18    3.19    7.42
 -13   6  19    5.26    6.94
 -13  -6  19    4.05    5.75
 -13   6  20   -1.31    6.52
 -13  -6  20    6.21    7.68
 -13  -6  21    2.34    8.44
 -13  -6  22   11.59    9.65
 -13  -6  23   -4.08    8.65
 -13  -6  24   -4.01    7.96
 -13  -6  25    2.23    8.24
 -13   7   1   -1.84    6.77
  13  -7  -1    0.17    4.71
 -13  -7   1    3.17    5.84
 -13   7   2   -0.65    5.00
  13  -7  -2   -2.74    4.54
 -13  -7   2    1.56    7.16
 -13   7   3   -0.25    7.47
  13  -7  -3   -1.83    5.21
 -13  -7   3   -3.50    7.51
 -13   7   4   10.57    8.84
  13  -7  -4   23.90    7.84
 -13  -7   4   26.73   11.14
 -13   7   5   18.87    9.39
  13  -7  -5   10.43    6.37
 -13  -7   5    2.88    6.07
 -13   7   6   -3.18    7.41
  13  -7  -6    0.37    4.74
 -13  -7   6    7.45    7.06
 -13   7   7   -2.07    7.79
  13  -7  -7   -0.90    4.33
 -13  -7   7    7.12    6.02
 -13   7   8   -3.51    6.27
  13  -7  -8    0.86    5.52
 -13  -7   8    4.03    5.90
 -13   7   9   -0.32    5.97
  13  -7  -9   -0.00    5.30
 -13  -7   9    3.11    6.26
 -13   7  10    9.23    8.02
  13  -7 -10    6.94    5.82
 -13  -7  10   18.74    9.07
 -13   7  11   -1.87    6.88
  13  -7 -11    2.24    4.27
 -13  -7  11   -1.33    6.86
 -13   7  12   -4.28    8.37
  13  -7 -12    0.58    5.06
 -13  -7  12    0.37    7.90
 -13   7  13    1.73    7.61
  13  -7 -13   -1.89    5.51
 -13  -7  13   -2.19    7.42
 -13   7  14    8.39    8.31
  13  -7 -14    7.33    6.09
 -13  -7  14    5.78    6.34
 -13   7  15   -0.61    5.36
  13  -7 -15    2.79    6.88
 -13  -7  15   -2.09    6.58
 -13   7  16   -0.15    6.90
  13  -7 -16    3.90    6.03
 -13  -7  16    3.80    8.74
 -13   7  17    1.31    6.38
 -13  -7  17   -2.71    7.22
 -13   7  18   -1.30    7.75
 -13  -7  18   -4.65    8.22
 -13   7  19    1.85    6.99
 -13  -7  19    0.29    6.20
 -13  -7  20    9.04    8.27
 -13  -7  21   -3.68    7.77
 -13  -7  22    6.49    9.55
 -13  -7  23   -3.94    8.37
 -13  -7  24    0.06    7.99
 -13  -7  25   -2.04    7.34
 -13   8   1    9.69    8.16
  13  -8  -1    2.34    4.83
 -13  -8   1    1.69    5.83
 -13   8   2    6.98    6.95
  13  -8  -2    3.15    4.88
 -13  -8   2    2.88    7.39
 -13   8   3   -0.29    5.48
  13  -8  -3   -3.86    6.26
 -13  -8   3   -0.93    6.02
 -13   8   4    7.17    7.50
  13  -8  -4   -1.46    4.95
 -13  -8   4   -2.25    6.21
 -13   8   5    4.71    8.50
  13  -8  -5    4.17    5.90
 -13  -8   5   10.20    8.12
 -13   8   6    5.27    8.27
  13  -8  -6    4.33    5.77
 -13  -8   6   -1.01    6.47
 -13   8   7   -2.61    7.33
  13  -8  -7    1.09    4.75
 -13  -8   7   -1.65    6.98
 -13   8   8    5.26    6.83
  13  -8  -8   12.30    6.85
 -13  -8   8   18.12    8.60
 -13   8   9   -4.82    6.94
  13  -8  -9    2.09    5.94
 -13  -8   9   -1.07    6.70
 -13   8  10   11.89    7.68
  13  -8 -10   -1.71    3.70
 -13  -8  10   -0.84    5.89
 -13   8  11   -5.04    7.29
  13  -8 -11   -1.69    5.06
 -13  -8  11   -2.68    6.87
 -13   8  12    0.56    7.10
  13  -8 -12   -1.56    4.35
 -13  -8  12    2.49    6.67
 -13   8  13   -3.46    7.96
  13  -8 -13   -1.63    5.19
 -13  -8  13    8.73    6.58
 -13   8  14    1.76    7.21
  13  -8 -14   -0.61    4.43
 -13  -8  14    2.76    7.45
 -13   8  15   -1.19    5.85
  13  -8 -15   -0.29    3.61
 -13  -8  15    1.71    6.98
 -13   8  16    2.05    7.28
  13  -8 -16    0.79    4.56
 -13  -8  16    2.00    7.73
 -13   8  17   -3.48    6.61
 -13  -8  17   -0.11    5.91
 -13  -8  18    5.88    7.93
 -13  -8  19    0.15    7.31
 -13  -8  20    5.72    9.23
 -13  -8  21   -2.96    6.77
 -13  -8  22    2.64    8.18
 -13  -8  23    8.39    9.32
 -13  -8  24    1.57    6.05
  13  -9  -1    1.14    4.01
 -13  -9   1   -2.55    7.01
 -13   9   2    1.53    4.87
  13  -9  -2    0.47    4.96
 -13  -9   2   -0.96    5.46
 -13   9   3   -1.92    5.82
  13  -9  -3   -1.64    4.14
 -13  -9   3   -1.05    5.60
 -13   9   4   -0.54    6.43
  13  -9  -4    3.97    5.05
 -13  -9   4    2.05    5.64
 -13   9   5    3.79    4.46
  13  -9  -5    1.66    4.23
 -13  -9   5    0.28    6.52
 -13   9   6    2.38    5.88
  13  -9  -6    4.51    5.87
 -13  -9   6    0.00    3.03
 -13   9   7    1.94    6.70
  13  -9  -7    0.63    4.87
 -13  -9   7   -2.35    7.56
 -13   9   8    4.57    7.28
  13  -9  -8    6.06    5.86
 -13  -9   8   16.01    9.16
 -13   9   9   -1.99    5.62
  13  -9  -9    2.68    4.70
 -13  -9   9   -0.64    6.17
 -13   9  10    6.09    7.66
  13  -9 -10    1.64    4.74
 -13  -9  10    0.25    7.00
 -13   9  11   -0.36    5.31
  13  -9 -11    4.02    4.61
 -13  -9  11    2.43    7.54
 -13   9  12   -1.93    5.73
  13  -9 -12    4.34    5.97
 -13  -9  12   -0.52    6.40
 -13   9  13   -1.15    6.63
  13  -9 -13   -2.57    4.78
 -13  -9  13    2.26    7.79
 -13   9  14   14.47    9.84
  13  -9 -14    3.12    6.03
 -13  -9  14    2.98    7.20
 -13   9  15   -2.08    7.24
  13  -9 -15    1.21    5.72
 -13  -9  15    2.71    9.09
 -13   9  16    3.68    6.87
  13  -9 -16    2.66    5.38
 -13  -9  16   -3.70    6.80
  13  -9 -17   -0.96    5.02
 -13  -9  17   -0.61    6.48
 -13  -9  18   -0.59    7.39
 -13  -9  19   -0.03    7.72
 -13  -9  20    4.09    7.16
 -13  -9  21    0.96    6.20
 -13  -9  22    1.57    7.74
  13 -10  -1   -0.58    5.11
 -13 -10   1    0.92    4.58
  13 -10  -2    7.94    6.25
 -13 -10   2   -2.56    6.67
  13 -10  -3    0.52    4.53
 -13 -10   3   -1.45    7.37
 -13  10   4    0.84    4.84
  13 -10  -4    1.11    4.49
 -13 -10   4    1.51    6.53
 -13  10   5    6.74    6.49
  13 -10  -5    0.15    5.26
 -13 -10   5   -1.36    5.86
 -13  10   6    4.79    6.59
  13 -10  -6    5.28    5.79
 -13 -10   6   10.48    7.42
 -13  10   7    8.90    7.87
  13 -10  -7    0.23    4.22
 -13 -10   7   -0.44    6.20
 -13  10   8    1.96    6.17
  13 -10  -8    8.27    6.52
 -13 -10   8   10.82    8.39
 -13  10   9   -2.44    6.97
  13 -10  -9   -1.51    3.47
 -13 -10   9   -2.14    7.44
 -13  10  10    2.46    7.07
  13 -10 -10    0.12    4.85
 -13 -10  10    5.77    8.48
 -13  10  11    0.47    7.44
  13 -10 -11   -0.39    5.13
 -13 -10  11    4.01    6.61
 -13  10  12   -0.14    7.26
  13 -10 -12   -2.86    6.19
 -13 -10  12    4.86    9.05
 -13  10  13    5.71    7.28
  13 -10 -13   -2.88    4.94
 -13 -10  13    2.48    8.15
 -13  10  14   -1.71    5.57
  13 -10 -14   -0.16    4.52
 -13 -10  14   -2.72    8.36
  13 -10 -15   -3.58    7.18
 -13 -10  15   -2.69    7.64
  13 -10 -16    2.27    5.73
 -13 -10  16   -3.12    6.72
  13 -10 -17   -0.65    6.19
 -13 -10  17   -2.72    8.21
 -13 -10  18    3.37    5.15
 -13 -10  19   -1.28    6.37
 -13 -10  20   -2.39    7.94
 -13 -11   5    2.47    6.05
 -13 -11   6    2.03    6.51
 -13  11   7   -2.89    6.72
 -13 -11   7    6.74    7.83
 -13  11   8    1.62    5.30
 -13 -11   8   -0.47    4.77
 -13  11   9   -1.52    6.49
 -13 -11   9   -2.87    6.89
 -13  11  10   16.22    8.97
 -13 -11  10    5.41    8.84
 -13  11  11    4.71    5.87
 -13 -11  11   -2.16    5.94
 -13  11  12   -2.58    7.30
 -13 -11  12   -1.46    5.61
 -13  11  13    7.08    7.40
 -13 -11  13    1.51    7.24
 -13 -11  14    3.13    6.50
 -13 -11  15    0.80    8.04
 -13  12  10   -0.37    6.28
 -13  12  11   -2.37    6.26
 -12   0   1   -2.17    6.02
  12   0  -1   -1.09    4.26
 -12   0   2   17.62    9.06
  12   0  -2   22.19    7.33
 -12   0   3   -0.65    7.19
  12   0  -3   -0.79    4.25
 -12   0   4    0.24    6.65
  12   0  -4    1.53    3.13
 -12   0   5   -2.92    7.26
  12   0  -5   -0.80    3.36
 -12   0   6   77.94   18.15
  12   0  -6   88.56   15.11
 -12   0   7   -0.00    6.99
  12   0  -7   -1.64    3.85
 -12   0   8   14.36    9.54
  12   0  -8   13.98    6.06
 -12   0   9    0.21    3.89
  12   0  -9   -0.28    4.65
 -12   0  10   41.99   13.70
  12   0 -10   19.26    7.63
 -12   0  11    0.82    8.60
 -12   0  12   52.59   15.04
 -12   0  13    3.75    7.62
 -12   0  14    2.24    6.55
 -12   0  15   -0.49    6.95
 -12   0  16   18.62   11.62
 -12   0  17   -1.53    5.17
 -12   0  18   14.51    9.54
 -12   0  19    7.26   10.20
 -12   0  20    4.95    7.18
 -12   0  21    6.25    8.22
 -12   0  22   16.98   10.01
 -12   0  23   -2.44    7.65
 -12   0  24    4.54    8.94
 -12   0  25   -0.34    6.64
 -12   0  26    5.78    7.75
 -12   0  27   -1.38    5.46
 -12   0  28    7.91    8.19
 -12   0  29   -4.03    6.93
 -12   1   1   -1.23    7.08
  12  -1  -1   -0.57    3.15
  12   1  -1   -2.38    5.00
 -12  -1   1   -2.40    7.15
 -12   1   2   27.19   11.12
  12  -1  -2   40.27    9.19
  12   1  -2   38.64    9.41
 -12  -1   2   36.86   11.20
 -12   1   3    1.87    6.25
  12  -1  -3   -0.40    4.06
  12   1  -3    5.80    4.51
 -12  -1   3   -0.20    6.57
 -12   1   4   69.92   16.42
  12  -1  -4   26.45    8.35
  12   1  -4   26.56    8.17
 -12  -1   4   34.26   11.97
 -12   1   5    1.24    7.01
  12  -1  -5    0.99    4.65
  12   1  -5    0.02    4.40
 -12  -1   5    1.82    5.93
 -12   1   6    1.20    6.41
  12  -1  -6    2.40    4.45
  12   1  -6    1.29    3.97
 -12  -1   6   -2.31    7.51
 -12   1   7    4.85    7.91
  12  -1  -7   -1.62    3.95
  12   1  -7    5.47    5.20
 -12  -1   7   -1.47    6.62
 -12   1   8   94.33   18.93
  12  -1  -8   44.80   10.98
 -12  -1   8   55.64   14.85
 -12   1   9   -2.61    5.90
  12  -1  -9   -0.51    4.18
 -12  -1   9    2.79    6.59
 -12   1  10   19.00   10.44
  12  -1 -10   10.77    6.62
 -12  -1  10   17.89    8.44
 -12   1  11   -0.53    4.50
  12  -1 -11    8.98    6.21
 -12  -1  11   -3.87    9.40
 -12   1  12    3.78    7.52
  12  -1 -12   -0.31    3.20
 -12  -1  12    2.58    5.25
 -12   1  13   -0.92    5.49
 -12  -1  13   -2.62    8.48
 -12   1  14   55.25   16.13
 -12  -1  14   75.76   17.61
 -12   1  15    5.28    8.60
 -12  -1  15   -0.22    4.95
 -12   1  16    2.91    9.61
 -12  -1  16    1.36    5.05
 -12   1  17   -5.24    7.45
 -12  -1  17   -3.63    6.57
 -12   1  18   26.39   10.89
 -12  -1  18   11.66    8.36
 -12   1  19    6.29    7.95
 -12  -1  19    7.81    8.44
 -12   1  20    5.55    7.18
 -12  -1  20    5.17    9.33
 -12   1  21   -1.89    7.69
 -12  -1  21   -1.69    6.99
 -12   1  22   13.04    8.83
 -12  -1  22    0.59    8.17
 -12   1  23    1.78    8.13
 -12  -1  23    0.41    7.48
 -12   1  24    4.37    7.03
 -12  -1  24   13.88    9.15
 -12   1  25    1.80    6.80
 -12  -1  25    4.20    6.79
 -12   1  26   15.53    8.49
 -12  -1  26   -1.78    7.81
 -12   1  27   -2.90    6.46
 -12  -1  27    2.66    9.11
 -12   1  28   -0.52    6.23
 -12  -1  28    3.19    6.32
 -12  -1  29   -1.35    8.65
 -12  -1  30    9.66    9.18
 -12   2   1    4.63    7.19
  12  -2  -1    5.92    4.33
  12   2  -1    8.91    6.05
 -12  -2   1    4.11    6.30
 -12   2   2   26.52   11.93
  12  -2  -2   11.55    6.00
  12   2  -2   15.00    7.11
 -12  -2   2   23.24    9.15
 -12   2   3   -0.46    6.59
  12  -2  -3   -2.08    3.63
  12   2  -3   -0.31    3.64
 -12  -2   3   -1.73    5.91
 -12   2   4   -2.61    7.46
  12  -2  -4    4.96    3.71
  12   2  -4    2.95    3.84
 -12  -2   4    4.12    7.21
 -12   2   5    0.29    5.73
  12  -2  -5    5.40    3.79
 -12  -2   5    0.29    6.08
 -12   2   6   46.19   14.79
  12  -2  -6   43.72   10.08
 -12  -2   6   47.34   13.23
 -12   2   7    6.98    8.47
  12  -2  -7    7.68    4.86
 -12  -2   7    7.28    7.74
 -12   2   8   19.83    9.61
  12  -2  -8    6.15    4.75
 -12  -2   8    1.28    4.60
 -12   2   9   -1.47    5.37
  12  -2  -9    2.63    4.36
 -12  -2   9    1.18    6.72
 -12   2  10   42.31   13.24
  12  -2 -10   31.52    8.78
 -12  -2  10   30.08   11.80
 -12   2  11   10.75    9.84
  12  -2 -11    3.91    4.35
 -12  -2  11   17.16    9.01
 -12   2  12   28.09   11.03
  12  -2 -12    7.60    5.96
 -12  -2  12   17.62   10.42
 -12   2  13   -0.32    7.29
  12  -2 -13   -0.12    4.96
 -12  -2  13    3.09    7.23
 -12   2  14   -1.20    6.91
 -12  -2  14    5.64    8.00
 -12   2  15    3.15    7.67
 -12  -2  15    1.98    7.68
 -12   2  16    4.02    6.51
 -12  -2  16   -3.65    7.22
 -12   2  17   -3.59    6.33
 -12  -2  17    7.21    7.37
 -12   2  18    6.75    7.91
 -12  -2  18    1.15    7.40
 -12   2  19    2.44    7.50
 -12  -2  19   -1.49    7.82
 -12   2  20   14.32    9.74
 -12  -2  20    6.61    8.84
 -12   2  21    1.63    7.26
 -12  -2  21   -0.72    8.92
 -12   2  22   13.05    8.49
 -12  -2  22    7.03    8.17
 -12   2  23    3.15    6.37
 -12  -2  23    3.35    7.26
 -12   2  24   -1.47    5.36
 -12  -2  24   -0.03    4.95
 -12   2  25   11.86    9.98
 -12  -2  25    1.64    5.93
 -12   2  26   -1.63    8.17
 -12  -2  26   16.71    8.63
 -12   2  27    8.54    8.94
 -12  -2  27   -2.02    5.30
 -12   2  28   -3.64    8.40
 -12  -2  28   -1.05    6.46
 -12  -2  29   -3.78    7.90
 -12  -2  30    1.38    7.21
 -12   3   1    7.97    7.71
  12  -3  -1   -1.61    4.36
  12   3  -1   -0.49    4.00
 -12  -3   1    7.77    7.91
 -12   3   2   21.84   10.97
  12  -3  -2   22.86    7.16
  12   3  -2    9.97    6.51
 -12  -3   2   12.61    7.65
 -12   3   3   10.22    8.02
  12  -3  -3    1.35    3.89
 -12  -3   3    4.97    6.57
 -12   3   4   26.14   10.74
  12  -3  -4   14.03    6.53
 -12  -3   4   23.53    9.13
 -12   3   5    9.05    7.57
  12  -3  -5    4.41    4.39
 -12  -3   5    7.31    6.43
 -12   3   6   -3.52    6.96
  12  -3  -6   -2.41    4.19
 -12  -3   6   -2.41    7.13
 -12   3   7   -0.44    4.79
  12  -3  -7   -0.44    4.27
 -12  -3   7    0.71    6.86
 -12   3   8   13.94    9.33
  12  -3  -8   22.56    7.93
 -12  -3   8   30.28   12.32
 -12   3   9   11.43    8.42
  12  -3  -9   14.55    6.37
 -12  -3   9    5.64    9.20
 -12   3  10   11.85    8.79
  12  -3 -10   19.52    7.26
 -12  -3  10   25.30   11.00
 -12   3  11   -0.81    5.90
  12  -3 -11    0.63    4.75
 -12  -3  11   -2.32    6.50
 -12   3  12   19.84   10.11
  12  -3 -12    9.37    5.42
 -12  -3  12    4.06    7.02
 -12   3  13    2.06    7.78
  12  -3 -13   -2.25    4.04
 -12  -3  13    2.29    8.00
 -12   3  14   20.66    9.56
  12  -3 -14    9.59    6.44
 -12  -3  14   24.64   11.56
 -12   3  15   -2.75    7.72
 -12  -3  15    5.64    6.65
 -12   3  16   -1.46    7.50
 -12  -3  16    2.76    9.01
 -12   3  17   -1.94    8.34
 -12  -3  17    4.16    5.73
 -12   3  18    1.83    7.95
 -12  -3  18    4.58    8.59
 -12   3  19   14.88    9.11
 -12  -3  19   -1.44    7.75
 -12   3  20    2.68    8.43
 -12  -3  20    2.66    5.45
 -12   3  21   -2.88    7.00
 -12  -3  21   -0.78    8.28
 -12   3  22   -2.05    6.98
 -12  -3  22   -2.44    8.03
 -12   3  23   -1.95    7.18
 -12  -3  23    7.10    7.62
 -12   3  24   23.80    9.45
 -12  -3  24    6.13    7.83
 -12   3  25   -3.98    7.12
 -12  -3  25    7.86   10.01
 -12   3  26   -1.80    8.52
 -12  -3  26    3.76    8.29
 -12   3  27   -2.36    5.83
 -12  -3  27    2.13    7.76
 -12  -3  28   -3.06    6.43
 -12  -3  29    4.92    7.58
 -12  -3  30   -2.77    7.88
 -12  -3  31   -0.23    5.58
 -12   4   1   12.84    8.84
  12  -4  -1   10.46    5.65
  12   4  -1   10.86    6.39
 -12  -4   1    8.18    6.21
 -12   4   2    6.14    7.40
  12  -4  -2   12.00    5.98
 -12  -4   2    0.80    6.87
 -12   4   3    4.90    6.98
  12  -4  -3    3.42    4.48
 -12  -4   3    4.36    6.39
 -12   4   4    3.50    7.53
  12  -4  -4    7.41    4.60
 -12  -4   4   -0.67    6.57
 -12   4   5    2.38    7.58
  12  -4  -5    4.84    4.29
 -12  -4   5    0.85    6.19
 -12   4   6   32.56   11.99
  12  -4  -6   31.75    8.56
 -12  -4   6   11.24    9.03
 -12   4   7   13.57   10.41
  12  -4  -7    2.48    4.57
 -12  -4   7    6.27    8.75
 -12   4   8    3.32    7.06
  12  -4  -8    0.95    4.37
 -12  -4   8   -2.56    7.81
 -12   4   9   17.92    9.19
  12  -4  -9    7.42    5.29
 -12  -4   9    0.55    4.80
 -12   4  10    5.60    9.27
  12  -4 -10   19.74    7.54
 -12  -4  10    7.35    6.70
 -12   4  11   13.61    8.48
  12  -4 -11    8.83    5.46
 -12  -4  11   13.94    7.81
 -12   4  12   26.29   11.24
  12  -4 -12   11.11    6.19
 -12  -4  12   12.26    8.25
 -12   4  13   -3.26    9.08
  12  -4 -13   -2.45    5.58
 -12  -4  13   12.32    8.13
 -12   4  14    4.62    6.84
  12  -4 -14   -1.68    5.03
 -12  -4  14   -1.56    8.38
 -12   4  15    1.09    6.02
  12  -4 -15    4.03    5.25
 -12  -4  15    1.87    6.82
 -12   4  16   15.38   11.05
 -12  -4  16   17.75   11.85
 -12   4  17   21.21   10.94
 -12  -4  17    1.84    6.85
 -12   4  18    7.73    7.14
 -12  -4  18    3.93    8.22
 -12   4  19    0.78    8.60
 -12  -4  19   -0.83    7.98
 -12   4  20    0.40    7.37
 -12  -4  20   14.14   11.20
 -12   4  21   11.80    9.49
 -12  -4  21   10.00   10.84
 -12   4  22   22.31   11.31
 -12  -4  22    1.98    7.22
 -12   4  23    6.99    8.11
 -12  -4  23   -0.76    6.27
 -12   4  24    9.70    7.73
 -12  -4  24   -4.44    8.42
 -12   4  25   -0.90    5.86
 -12  -4  25    1.99    6.82
 -12   4  26   10.00    6.95
 -12  -4  26    5.30    9.44
 -12  -4  27    5.84    8.24
 -12  -4  28   13.57    9.61
 -12  -4  29   10.49    7.12
 -12  -4  30   -0.26    7.78
 -12  -4  31   -2.86    7.44
 -12   5   1    0.30    6.13
  12  -5  -1   -0.95    4.13
 -12  -5   1    0.11    4.64
 -12   5   2    8.13    7.61
  12  -5  -2    4.46    4.28
 -12  -5   2    5.52    7.25
 -12   5   3   22.28   10.40
  12  -5  -3    8.22    5.64
 -12  -5   3   11.64    8.21
 -12   5   4   17.66    8.95
  12  -5  -4    8.46    5.58
 -12  -5   4   12.23    6.46
 -12   5   5    4.50    6.03
  12  -5  -5    2.79    4.83
 -12  -5   5    0.50    6.03
 -12   5   6   -2.74    8.41
  12  -5  -6   -0.82    4.20
 -12  -5   6   -3.94    6.49
 -12   5   7   16.43    8.71
  12  -5  -7   12.68    6.03
 -12  -5   7    4.11    6.07
 -12   5   8   20.10    9.75
  12  -5  -8   13.02    6.27
 -12  -5   8   10.99    7.03
 -12   5   9   16.64    9.29
  12  -5  -9    8.64    5.44
 -12  -5   9   14.27    8.34
 -12   5  10   15.08   10.46
  12  -5 -10    4.31    4.56
 -12  -5  10    3.46    8.33
 -12   5  11   -1.48    6.97
  12  -5 -11    0.68    5.46
 -12  -5  11   -3.20    5.92
 -12   5  12    2.78    8.42
  12  -5 -12    1.12    4.85
 -12  -5  12   -2.56    8.30
 -12   5  13   37.39   12.29
  12  -5 -13   19.36    8.40
 -12  -5  13   12.40   10.20
 -12   5  14   30.13   12.84
  12  -5 -14   14.66    7.93
 -12  -5  14   34.42   12.40
 -12   5  15    7.44    7.77
  12  -5 -15    1.75    4.83
 -12  -5  15    2.61    5.68
 -12   5  16   -2.44    6.97
  12  -5 -16   -1.28    4.17
 -12  -5  16    7.02    8.31
 -12   5  17    6.49    6.71
 -12  -5  17   -2.54    7.38
 -12   5  18    7.42    8.53
 -12  -5  18    0.83    8.72
 -12   5  19    6.28    8.15
 -12  -5  19   -1.38    8.45
 -12   5  20   -2.21    5.46
 -12  -5  20   23.98   11.50
 -12   5  21   -2.62    6.91
 -12  -5  21   -2.79    6.12
 -12   5  22    1.65    7.64
 -12  -5  22   -2.02    6.54
 -12   5  23    0.36    5.16
 -12  -5  23   -4.97    9.35
 -12   5  24    7.50    9.37
 -12  -5  24    3.89    6.96
 -12   5  25    3.94    8.33
 -12  -5  25    4.61    9.95
 -12  -5  26   -1.73    7.92
 -12  -5  27    9.80    7.54
 -12  -5  28    2.50    5.63
 -12  -5  29    5.92    8.44
 -12  -5  30   -2.66    8.38
 -12   6   1   26.72   10.37
  12  -6  -1   12.17    5.70
 -12  -6   1   10.31    8.79
 -12   6   2    9.44    8.13
  12  -6  -2    5.90    5.05
 -12  -6   2    6.58    5.86
 -12   6   3    2.52    6.56
  12  -6  -3   -2.99    4.74
 -12  -6   3   -0.12    7.54
 -12   6   4   -1.87    6.03
  12  -6  -4   -0.71    3.95
 -12  -6   4    4.06    6.14
 -12   6   5   20.30   10.11
  12  -6  -5   15.91    6.77
 -12  -6   5   24.60   10.33
 -12   6   6   14.36   10.06
  12  -6  -6    9.62    5.54
 -12  -6   6   17.79    8.59
 -12   6   7    5.46    7.29
  12  -6  -7   10.14    5.20
 -12  -6   7    1.12    5.15
 -12   6   8    1.38    7.59
  12  -6  -8    9.25    5.62
 -12  -6   8   -2.32    5.00
 -12   6   9   -0.71    7.96
  12  -6  -9    1.55    5.44
 -12  -6   9   15.73    8.82
 -12   6  10   -1.52    6.34
  12  -6 -10    2.63    5.34
 -12  -6  10    9.66    8.66
 -12   6  11   27.96   12.43
  12  -6 -11   15.12    8.22
 -12  -6  11   28.17   10.73
 -12   6  12   21.67   11.09
  12  -6 -12    4.11    4.42
 -12  -6  12    1.93    6.66
 -12   6  13   -1.20    7.31
  12  -6 -13    0.16    4.70
 -12  -6  13    0.55    6.04
 -12   6  14    0.82    6.85
  12  -6 -14    3.13    5.94
 -12  -6  14   -1.27    8.20
 -12   6  15   11.90    8.45
  12  -6 -15    2.52    4.65
 -12  -6  15   -0.18    6.80
 -12   6  16   -0.57    5.94
  12  -6 -16    0.55    4.79
 -12  -6  16    1.60    5.61
 -12   6  17   -0.20    6.78
  12  -6 -17   -1.86    3.95
 -12  -6  17   10.86    8.11
 -12   6  18    4.58    7.74
 -12  -6  18    1.00    6.74
 -12   6  19    2.69    7.65
 -12  -6  19   -3.62    8.75
 -12   6  20   -6.39    8.05
 -12  -6  20    6.68    9.12
 -12   6  21    0.27    4.93
 -12  -6  21    0.25    5.85
 -12   6  22    2.78    5.67
 -12  -6  22    7.55    8.47
 -12   6  23    0.48    7.81
 -12  -6  23    2.95    7.54
 -12   6  24    2.42    7.07
 -12  -6  24   -2.05    7.99
 -12  -6  25   -2.69    7.07
 -12  -6  26    3.10    6.55
 -12  -6  27    8.82    8.82
 -12  -6  28    1.87    5.95
 -12   7   1    3.69    4.65
  12  -7  -1   10.52    5.78
 -12  -7   1   13.97    7.30
 -12   7   2    9.31    7.54
  12  -7  -2    3.24    3.93
 -12  -7   2    6.03    7.41
 -12   7   3    8.31    8.53
  12  -7  -3   12.81    6.47
 -12  -7   3   14.06    7.70
 -12   7   4    5.29    6.77
  12  -7  -4    2.95    4.25
 -12  -7   4   -2.41    6.41
 -12   7   5    1.17    8.22
  12  -7  -5    2.13    4.17
 -12  -7   5    2.08    7.06
 -12   7   6    3.62    5.25
  12  -7  -6   -0.96    3.44
 -12  -7   6    3.72    6.31
 -12   7   7    8.81    8.95
  12  -7  -7    1.05    4.65
 -12  -7   7    1.17    6.10
 -12   7   8   -1.02    6.88
  12  -7  -8    0.58    4.84
 -12  -7   8    2.48    5.18
 -12   7   9   19.62   10.62
  12  -7  -9   12.41    7.50
 -12  -7   9   24.58   12.06
 -12   7  10   -2.14    7.67
  12  -7 -10    0.62    3.72
 -12  -7  10    9.29    7.94
 -12   7  11    1.34    5.88
  12  -7 -11   -0.47    4.41
 -12  -7  11    2.39    4.78
 -12   7  12   -2.07    7.47
  12  -7 -12    1.33    3.64
 -12  -7  12   -2.16    7.26
 -12   7  13   -1.58    6.78
  12  -7 -13    3.33    6.02
 -12  -7  13    0.09    6.58
 -12   7  14    3.22    7.27
  12  -7 -14   -0.03    4.58
 -12  -7  14    5.47    8.21
 -12   7  15    5.07    8.03
  12  -7 -15   -2.01    5.44
 -12  -7  15    4.86    8.90
 -12   7  16    2.69    4.22
  12  -7 -16   -1.33    4.53
 -12  -7  16   -2.00    8.98
 -12   7  17   -0.86    8.03
  12  -7 -17    0.91    5.37
 -12  -7  17    2.72    8.26
 -12   7  18   -2.89    5.26
 -12  -7  18   -2.41    7.28
 -12   7  19    5.36    8.07
 -12  -7  19   10.39    7.27
 -12   7  20   -1.10    7.10
 -12  -7  20   -5.29    8.45
 -12   7  21    1.24    5.63
 -12  -7  21   -1.29    6.57
 -12   7  22   -1.46    7.57
 -12  -7  22    4.92    5.29
 -12  -7  23   -4.37    7.60
 -12  -7  24   -2.75    7.47
 -12  -7  25    1.99    5.95
 -12  -7  26    1.79    6.03
 -12   8   1    4.89    5.71
  12  -8  -1    4.29    5.60
 -12  -8   1   26.76   10.51
 -12   8   2   -1.29    6.01
  12  -8  -2    0.11    4.23
 -12  -8   2    1.54    5.42
 -12   8   3    8.02    7.72
  12  -8  -3    1.71    4.21
 -12  -8   3    0.97    6.19
 -12   8   4   -3.34    5.87
  12  -8  -4   -1.15    4.57
 -12  -8   4    4.79    6.83
 -12   8   5   12.36    9.24
  12  -8  -5    5.21    5.07
 -12  -8   5   16.34    9.17
 -12   8   6   -1.35    6.25
  12  -8  -6    1.30    2.92
 -12  -8   6   -2.69    6.14
 -12   8   7   25.90   10.39
  12  -8  -7   31.34    9.05
 -12  -8   7    3.78    6.03
 -12   8   8   -4.23    7.71
  12  -8  -8   -0.46    5.11
 -12  -8   8    3.91    6.11
 -12   8   9    3.34    5.82
  12  -8  -9   -0.10    4.81
 -12  -8   9    0.36    7.05
 -12   8  10    1.15    7.67
  12  -8 -10    2.14    4.01
 -12  -8  10    2.01    6.43
 -12   8  11    3.49    6.59
  12  -8 -11   -2.56    4.31
 -12  -8  11    1.50    5.72
 -12   8  12   -0.92    6.25
  12  -8 -12    5.01    5.70
 -12  -8  12   -0.13    5.08
 -12   8  13    6.86    7.00
  12  -8 -13   -2.11    5.24
 -12  -8  13    1.04    4.91
 -12   8  14   -3.11    5.73
  12  -8 -14    4.10    5.17
 -12  -8  14   -0.60    6.87
 -12   8  15    0.58    7.05
  12  -8 -15   10.79    6.05
 -12  -8  15    7.75    8.00
 -12   8  16   -0.30    6.12
  12  -8 -16   -0.85    5.14
 -12  -8  16   -0.15    7.45
 -12   8  17   11.20    7.31
  12  -8 -17    8.30    6.86
 -12  -8  17   12.83    9.46
 -12   8  18   -2.29    8.19
  12  -8 -18    1.11    5.28
 -12  -8  18    4.52    7.02
 -12   8  19    2.22    7.87
 -12  -8  19   -3.21    9.90
 -12   8  20   -3.73    9.31
 -12  -8  20   -3.78    7.71
 -12   8  21   -1.62    6.56
 -12  -8  21   12.49    9.27
 -12  -8  22   -5.47    9.42
 -12  -8  23   -1.19    6.64
 -12  -8  24   -3.37    8.62
 -12   9   1   -0.97    6.93
  12  -9  -1   -2.38    4.67
 -12  -9   1    2.72    5.26
 -12   9   2    2.99    6.04
  12  -9  -2    0.00    4.87
 -12  -9   2   -0.10    4.54
 -12   9   3   29.28   10.79
  12  -9  -3   13.91    6.35
 -12  -9   3   10.69    6.78
 -12   9   4    2.21    5.57
  12  -9  -4    0.02    5.29
 -12  -9   4   -2.38    5.19
 -12   9   5   -3.11    6.25
  12  -9  -5    0.93    4.77
 -12  -9   5   -0.81    4.38
 -12   9   6    1.97    5.36
  12  -9  -6    0.17    4.32
 -12  -9   6    0.96    6.97
 -12   9   7    0.29    5.12
  12  -9  -7   -0.30    5.24
 -12  -9   7    6.56    6.19
 -12   9   8   -1.20    5.97
  12  -9  -8    4.88    5.84
 -12  -9   8   -3.49    6.11
 -12   9   9   25.50   10.74
  12  -9  -9   16.18    7.01
 -12  -9   9   24.15   10.39
 -12   9  10    5.29    7.08
  12  -9 -10   -2.83    4.55
 -12  -9  10    0.54    6.05
 -12   9  11    9.70    6.64
  12  -9 -11   -0.34    5.74
 -12  -9  11    5.73    8.40
 -12   9  12    0.78    7.12
  12  -9 -12    0.26    4.99
 -12  -9  12   -2.39    5.81
 -12   9  13   13.41    8.94
  12  -9 -13    3.07    4.33
 -12  -9  13    2.07    6.64
 -12   9  14    1.86    6.60
  12  -9 -14   -0.97    5.88
 -12  -9  14   -2.56    8.26
 -12   9  15   -2.59    7.57
  12  -9 -15    6.95    6.79
 -12  -9  15    3.57    7.87
 -12   9  16   -1.41    6.33
  12  -9 -16    0.68    4.02
 -12  -9  16   -1.31    6.22
 -12   9  17    3.07    6.55
  12  -9 -17   -0.02    6.35
 -12  -9  17   -0.87    5.95
 -12   9  18   -3.72    7.88
  12  -9 -18    2.05    4.97
 -12  -9  18    4.86    6.76
 -12   9  19   -2.96    7.53
 -12  -9  19    4.42    8.77
 -12  -9  20   -0.24    6.21
 -12  -9  21   -1.37    7.86
 -12  -9  22    1.73    7.43
  12 -10  -1    1.00    4.85
 -12 -10   1    1.34    5.88
  12 -10  -2   -0.99    4.72
 -12 -10   2   -0.00    5.49
 -12  10   3   -2.21    6.70
  12 -10  -3   -2.15    4.77
 -12 -10   3    2.38    6.25
 -12  10   4   -1.11    5.40
  12 -10  -4    1.99    4.95
 -12 -10   4    4.78    5.57
 -12  10   5   10.18    6.93
  12 -10  -5   10.53    6.91
 -12 -10   5    9.96    8.23
 -12  10   6    2.24    6.77
  12 -10  -6   -0.47    4.49
 -12 -10   6    1.90    4.29
 -12  10   7    2.71    6.44
  12 -10  -7    7.50    6.08
 -12 -10   7   13.07    7.00
 -12  10   8   -0.58    5.42
  12 -10  -8    1.82    5.19
 -12 -10   8   -0.79    6.61
 -12  10   9   -3.62    7.43
  12 -10  -9    1.15    4.52
 -12 -10   9   -0.31    5.41
 -12  10  10   -0.95    4.10
  12 -10 -10    4.74    5.19
 -12 -10  10   -0.68    4.92
 -12  10  11   -0.94    7.23
  12 -10 -11    2.40    5.94
 -12 -10  11    3.80    6.86
 -12  10  12    6.07    7.23
  12 -10 -12    2.67    4.75
 -12 -10  12    1.23    7.23
 -12  10  13   -4.28    8.59
  12 -10 -13   -0.16    4.92
 -12 -10  13   -3.01    7.54
 -12  10  14   -0.71    5.66
  12 -10 -14    3.63    5.31
 -12 -10  14   -2.72    5.51
 -12  10  15   -0.95    6.17
  12 -10 -15   -2.53    4.74
 -12 -10  15   -0.81    5.54
 -12  10  16    2.56    6.08
  12 -10 -16    2.51    5.04
 -12 -10  16   -1.80    6.88
 -12  10  17    2.82    6.42
  12 -10 -17   -1.90    5.69
 -12 -10  17    0.89    7.38
 -12  10  18   -2.12    6.57
  12 -10 -18    3.93    6.55
 -12 -10  18    3.56    6.86
 -12 -10  19   -3.80    7.76
  12 -11  -1    0.42    4.16
 -12 -11   1   -3.17    5.97
  12 -11  -2    2.56    4.79
 -12 -11   2   -0.97    6.28
  12 -11  -3    4.62    5.51
 -12 -11   3    8.57    6.90
  12 -11  -4    1.23    4.11
 -12 -11   4   -1.76    4.19
 -12  11   5   -3.28    7.46
  12 -11  -5   -2.18    4.21
 -12 -11   5    6.37    6.57
 -12  11   6    2.04    6.00
  12 -11  -6   -2.33    4.46
 -12 -11   6    7.61    6.47
 -12  11   7    1.63    5.83
  12 -11  -7   -1.47    5.59
 -12 -11   7    3.67    6.43
 -12  11   8    1.73    4.50
  12 -11  -8    2.30    5.15
 -12 -11   8   -0.10    5.14
 -12  11   9    4.65    6.83
  12 -11  -9    6.78    6.06
 -12 -11   9    2.76    6.49
 -12  11  10    2.06    4.76
  12 -11 -10    4.78    6.59
 -12 -11  10   -0.19    5.08
 -12  11  11    3.88    5.63
  12 -11 -11   -0.61    5.95
 -12 -11  11    0.15    6.38
 -12  11  12    6.08    7.08
  12 -11 -12    2.52    5.60
 -12 -11  12   -2.89    7.02
 -12  11  13    1.32    7.25
  12 -11 -13   -2.88    6.07
 -12 -11  13   17.47    9.63
 -12  11  14   -1.15    5.24
  12 -11 -14   -2.37    5.88
 -12 -11  14   -1.01    6.22
 -12  11  15   -0.34    5.36
  12 -11 -15   -0.79    5.95
 -12 -11  15   -2.03    7.43
 -12  11  16    0.06    5.90
  12 -11 -16    4.83    6.16
 -12 -11  16   -0.28    4.33
  12 -11 -17   -1.65    4.76
 -12 -11  17    1.00    6.07
  12 -11 -18    8.65    6.14
  12 -11 -19    3.09    5.63
 -12 -12   1    5.89    5.26
 -12 -12   2   -3.67    6.82
 -12 -12   3   -1.09    6.72
 -12 -12   4   -0.83    4.23
 -12 -12   5    3.10    5.47
  12 -12  -6    1.27    3.84
 -12 -12   6   -1.42    5.89
  12 -12  -7    2.44    5.09
 -12 -12   7   11.50    7.59
 -12  12   8   -2.62    5.95
  12 -12  -8   -1.16    4.02
 -12 -12   8   -2.52    5.76
 -12  12   9   -1.08    5.33
  12 -12  -9    2.66    4.38
 -12 -12   9   -3.69    6.92
 -12  12  10   -3.19    6.29
  12 -12 -10   -0.14    5.41
 -12 -12  10   -3.49    5.87
 -12  12  11    4.78    6.94
  12 -12 -11    5.31    6.94
 -12 -12  11    4.82    7.99
 -12  12  12    4.73    5.74
  12 -12 -12   -0.68    5.24
 -12 -12  12    2.00    7.46
 -12  12  13   -2.61    4.80
  12 -12 -13    1.05    5.36
 -12 -12  13   -3.67    6.62
 -12  12  14   -1.40    5.18
  12 -12 -14   -1.95    5.81
 -12 -12  14   -3.03    8.53
 -12 -13   4    2.79    5.94
 -12 -13   5   -1.62    6.53
 -12 -13   6   -0.07    3.90
 -12 -13   7   -0.60    6.01
 -12 -13   8    6.95    6.91
 -12 -13   9   12.74    8.08
 -12 -13  10   -2.14    4.90
 -12  13  11   -3.20    5.51
 -12 -13  11    9.46    8.43
 -12  13  12    2.09    5.88
 -12 -13  12    4.34    6.67
 -11   0   1   94.45   18.09
  11   0  -1   71.59   12.93
 -11   0   2   -3.02    6.14
  11   0  -2   -2.85    4.31
 -11   0   3   38.58   11.08
  11   0  -3   15.06    6.17
 -11   0   4   -1.49    5.72
 -11   0   5   84.86   18.42
 -11   0   6   -2.98    6.93
 -11   0   7    6.81    7.17
 -11   0   8    5.32    7.75
 -11   0   9   22.18   10.28
 -11   0  10   -2.05    5.62
  11   0 -10   -0.79    2.63
 -11   0  11   43.81   14.28
  11   0 -11   41.35    9.82
 -11   0  12   -0.76    5.92
  11   0 -12    8.71    4.83
 -11   0  13    0.84    5.58
  11   0 -13    5.98    4.49
 -11   0  14   -3.19    7.88
 -11   0  15   41.93   13.64
 -11   0  16    2.32    6.76
 -11   0  17    1.97    6.07
 -11   0  18    3.14    5.03
 -11   0  19    5.73    6.36
 -11   0  20    3.07    6.53
 -11   0  21   20.73   10.37
 -11   0  22   -3.65    7.59
 -11   0  23   -2.02    7.96
 -11   0  24   -1.02    6.87
 -11   0  25   -1.24    6.41
 -11   0  26   -2.20    8.60
 -11   0  27    4.12    6.38
 -11   0  28   -0.72    6.93
 -11   0  29   -0.40    6.83
 -11   0  30   -2.66    7.98
 -11   0  31   15.47   10.03
 -11   0  32   -3.96    8.27
 -11   0  33    3.41    7.17
 -11   1   1   92.77   18.01
  11  -1  -1   87.56   14.25
 -11  -1   1   83.54   17.93
 -11   1   2    2.71    5.19
  11  -1  -2    3.52    4.43
 -11  -1   2   -0.17    5.34
 -11   1   3   19.80    9.96
  11  -1  -3   37.13    8.93
 -11  -1   3   38.30   11.46
 -11   1   4    4.50    6.08
  11  -1  -4    0.39    3.63
 -11  -1   4   -1.11    7.68
 -11   1   5    3.77    7.31
  11  -1  -5    7.26    4.77
 -11  -1   5    8.90    8.15
 -11   1   6    6.14    7.14
  11  -1  -6   -0.54    4.60
 -11  -1   6    0.51    4.99
 -11   1   7   71.02   16.34
  11   1  -7   50.95   11.08
 -11  -1   7   35.92   13.85
 -11   1   8    9.92    9.32
  11   1  -8   -0.77    3.58
 -11  -1   8   -4.56    6.97
 -11   1   9   28.14   11.89
  11   1  -9   27.38    7.81
 -11  -1   9   13.96    8.88
 -11   1  10   -0.60    6.61
  11   1 -10   -1.20    4.35
 -11  -1  10   -0.87    4.69
 -11   1  11   17.28    9.82
  11   1 -11   10.88    5.98
 -11  -1  11   11.45    9.10
 -11   1  12    5.58    7.53
 -11  -1  12    1.67    5.71
 -11   1  13   45.49   14.51
 -11  -1  13   39.72   13.34
 -11   1  14   -2.28    7.47
 -11  -1  14    5.33    7.08
 -11   1  15    2.48    7.84
 -11  -1  15   -2.03    6.64
 -11   1  16   -1.36    9.15
 -11  -1  16   -1.42    5.89
 -11   1  17    2.83    5.53
 -11  -1  17   10.04    8.56
 -11   1  18    2.57    6.56
 -11  -1  18   -1.51    6.26
 -11   1  19   -1.48    7.59
 -11  -1  19   19.89   10.50
 -11   1  20   -0.74    6.28
 -11  -1  20    6.62    7.63
 -11   1  21   -0.84    5.15
 -11  -1  21   -1.07    5.70
 -11   1  22    2.77    5.08
 -11  -1  22   -2.25    8.03
 -11   1  23   25.52   11.67
 -11  -1  23   12.77    9.29
 -11   1  24   -1.95    6.61
 -11  -1  24   -2.25    6.75
 -11   1  25   -2.83    7.23
 -11  -1  25    6.40    9.69
 -11   1  26    0.40    6.22
 -11  -1  26   -5.88    9.77
 -11   1  27    6.54    6.90
 -11  -1  27   13.76    9.28
 -11   1  28    3.20    7.23
 -11  -1  28    1.43    4.64
 -11   1  29   -1.90    5.48
 -11  -1  29   -3.36    7.95
 -11   1  30   -0.61    7.32
 -11  -1  30   -3.48    8.05
 -11   1  31    4.80    7.28
 -11  -1  31    3.78    7.02
 -11   1  32    3.96    8.28
 -11  -1  32    1.96    5.91
 -11  -1  33    4.41    6.69
 -11   2   1   15.28    9.17
  11  -2  -1   18.98    6.29
 -11  -2   1   16.80    8.51
 -11   2   2    3.49    6.89
  11  -2  -2    1.70    4.32
 -11  -2   2   -0.82    4.09
 -11   2   3   22.73    9.44
  11  -2  -3   14.79    6.11
 -11  -2   3   20.72    8.81
 -11   2   4    3.23    5.64
  11  -2  -4    5.70    4.28
  11   2  -4    9.10    4.98
 -11  -2   4    8.76    7.58
 -11   2   5   65.25   15.21
  11  -2  -5   52.08   10.92
  11   2  -5   44.42   10.28
 -11  -2   5   65.51   15.25
 -11   2   6   26.71   10.21
  11  -2  -6    4.87    4.98
  11   2  -6   10.38    5.52
 -11  -2   6   16.69   10.11
 -11   2   7   18.09    9.35
  11  -2  -7   15.04    6.06
  11   2  -7    8.18    4.73
 -11  -2   7    9.10    6.94
 -11   2   8    5.75    7.63
  11  -2  -8   17.53    6.88
  11   2  -8    9.81    5.86
 -11  -2   8    6.09    8.24
 -11   2   9   23.03   10.16
  11  -2  -9   18.14    7.27
  11   2  -9   24.37    7.59
 -11  -2   9   26.98   11.14
 -11   2  10    1.30    7.30
  11  -2 -10    4.51    4.83
 -11  -2  10   11.24    7.11
 -11   2  11   16.40   10.40
  11  -2 -11   23.76    7.92
 -11  -2  11   19.58   10.19
 -11   2  12    3.02    4.25
 -11  -2  12    4.94    8.99
 -11   2  13    2.53    7.56
 -11  -2  13    3.34    6.60
 -11   2  14   11.79    9.91
 -11  -2  14   16.13    7.79
 -11   2  15   13.94    9.40
 -11  -2  15   56.72   14.69
 -11   2  16    3.71    6.37
 -11  -2  16    3.15    7.66
 -11   2  17    3.82    6.81
 -11  -2  17   -0.05    6.38
 -11   2  18   -0.77    7.09
 -11  -2  18   -2.71    7.08
 -11   2  19   12.53    8.40
 -11  -2  19    9.96    9.65
 -11   2  20    2.25    6.14
 -11  -2  20    8.75    8.53
 -11   2  21   12.22    8.92
 -11  -2  21   22.49   10.31
 -11   2  22    1.05    6.61
 -11  -2  22   -3.17    6.06
 -11   2  23   -0.55    7.36
 -11  -2  23   -1.53    7.19
 -11   2  24    6.49    7.23
 -11  -2  24   -0.27    6.03
 -11   2  25   16.02    9.35
 -11  -2  25    3.66    6.81
 -11   2  26   -1.34    5.37
 -11  -2  26   -1.29    7.58
 -11   2  27    6.77    8.27
 -11  -2  27    2.72    7.34
 -11   2  28    1.97    5.19
 -11  -2  28   -0.68    6.93
 -11   2  29   -4.10    6.83
 -11  -2  29   16.49    8.83
 -11   2  30    4.69    5.92
 -11  -2  30    1.75    7.08
 -11   2  31    8.70    8.26
 -11  -2  31   11.31    8.79
 -11  -2  32   -0.92    6.87
 -11  -2  33   -0.84    7.11
 -11  -2  34   -4.38    8.20
 -11   3   1   15.65    8.02
  11  -3  -1    4.96    4.84
 -11  -3   1   17.42    8.04
 -11   3   2   17.42    9.35
  11  -3  -2   18.51    6.57
 -11  -3   2   25.51    9.69
 -11   3   3   61.97   14.43
  11  -3  -3   66.12   11.43
  11   3  -3   27.05    9.04
 -11  -3   3   49.63   13.54
 -11   3   4   15.77    9.43
  11  -3  -4   11.95    5.98
  11   3  -4    3.98    4.67
 -11  -3   4    1.45    7.45
 -11   3   5   -0.42    4.80
  11  -3  -5    7.74    4.51
  11   3  -5    0.26    3.85
 -11  -3   5    4.26    7.15
 -11   3   6    8.10    8.38
  11  -3  -6    1.84    4.97
  11   3  -6    6.00    4.23
 -11  -3   6   16.42    7.81
 -11   3   7   46.24   13.19
  11  -3  -7   41.41    9.84
  11   3  -7   34.98    9.32
 -11  -3   7   39.14   13.00
 -11   3   8   -1.18    6.73
  11  -3  -8    6.22    4.57
 -11  -3   8    6.94    6.71
 -11   3   9    3.28    7.67
  11  -3  -9   14.85    6.64
 -11  -3   9   18.68    9.80
 -11   3  10    3.52    7.82
  11  -3 -10    6.15    5.64
 -11  -3  10    3.41    6.38
 -11   3  11   -3.13    8.77
  11  -3 -11    6.49    4.73
 -11  -3  11   10.18    7.48
 -11   3  12   11.24    8.33
  11  -3 -12    4.85    4.63
 -11  -3  12    4.82    7.16
 -11   3  13   12.60    8.69
  11  -3 -13    8.75    5.78
 -11  -3  13   31.82   10.81
 -11   3  14   -1.94    7.71
  11  -3 -14   -0.60    3.26
 -11  -3  14   -0.06    7.66
 -11   3  15   -1.39    6.37
  11  -3 -15   -2.76    4.30
 -11  -3  15   -1.20    6.00
 -11   3  16   -1.42    5.55
  11  -3 -16   -0.03    3.95
 -11  -3  16    3.32    6.57
 -11   3  17   -1.89    6.24
 -11  -3  17   10.32    7.17
 -11   3  18    0.77    9.40
 -11  -3  18   11.67    8.11
 -11   3  19    3.31    8.64
 -11  -3  19   14.87   10.91
 -11   3  20   -0.27    6.59
 -11  -3  20   15.08    9.33
 -11   3  21    7.20    8.80
 -11  -3  21   -1.07    7.65
 -11   3  22   -0.09    7.03
 -11  -3  22   14.61    9.68
 -11   3  23   42.51   12.88
 -11  -3  23   21.33   10.30
 -11   3  24   -1.12    7.46
 -11  -3  24    2.38    9.03
 -11   3  25   -3.84    8.59
 -11  -3  25   -1.32    8.04
 -11   3  26    1.02    6.49
 -11  -3  26    4.98    6.92
 -11   3  27   15.70    9.12
 -11  -3  27    7.54    8.68
 -11   3  28    1.68    8.26
 -11  -3  28    0.78    5.74
 -11   3  29    6.22    7.04
 -11  -3  29   10.43    7.74
 -11   3  30    7.50    6.10
 -11  -3  30    0.81    6.02
 -11  -3  31   -3.20    7.95
 -11  -3  32   -1.47    7.08
 -11  -3  33   -2.02    5.97
 -11  -3  34    1.01    7.70
 -11   4   1   31.30   11.29
  11  -4  -1   22.60    6.98
  11   4  -1   19.52    6.94
 -11  -4   1   32.26   10.27
 -11   4   2   -0.50    6.71
  11  -4  -2    4.31    4.73
  11   4  -2   -1.87    4.42
 -11  -4   2   -1.55    6.02
 -11   4   3   14.80    9.00
  11  -4  -3    7.78    5.07
  11   4  -3    6.96    4.75
 -11  -4   3    7.71    6.75
 -11   4   4    6.84    8.43
  11  -4  -4    2.63    4.56
  11   4  -4   10.58    5.34
 -11  -4   4    3.88    5.41
 -11   4   5   38.51   12.96
  11  -4  -5   47.62   10.59
 -11  -4   5   41.94   13.31
 -11   4   6    8.67    7.93
  11  -4  -6   -0.40    4.11
 -11  -4   6   -0.38    6.18
 -11   4   7   -2.28    5.47
  11  -4  -7    0.89    3.98
 -11  -4   7   10.05    7.60
 -11   4   8    4.91    5.65
  11  -4  -8   -2.26    4.57
 -11  -4   8    6.15    7.77
 -11   4   9   35.23   11.63
  11  -4  -9   20.88    7.20
 -11  -4   9   42.94   12.56
 -11   4  10    6.76    7.95
  11  -4 -10    0.45    4.07
 -11  -4  10   10.36    8.52
 -11   4  11   33.03   11.45
  11  -4 -11   11.57    6.38
 -11  -4  11   11.30    8.12
 -11   4  12    4.66    6.20
  11  -4 -12   -0.77    4.44
 -11  -4  12   -2.79    6.95
 -11   4  13    0.52    6.35
  11  -4 -13    1.76    3.53
 -11  -4  13    2.28    7.12
 -11   4  14    3.05    5.45
  11  -4 -14    3.23    5.20
 -11  -4  14   -0.27    6.16
 -11   4  15   15.84    8.67
  11  -4 -15   12.73    6.61
 -11  -4  15    5.61    9.04
 -11   4  16   -0.38    6.82
  11  -4 -16    7.14    5.93
 -11  -4  16    1.54    8.84
 -11   4  17   -2.52    8.13
  11  -4 -17    3.27    5.79
 -11  -4  17    4.60    7.95
 -11   4  18   -3.01    6.59
 -11  -4  18   -1.33    6.33
 -11   4  19    1.73    6.31
 -11  -4  19    4.37    7.79
 -11   4  20   17.68    8.83
 -11  -4  20    4.99    8.81
 -11   4  21    5.20    8.17
 -11  -4  21    8.74    9.65
 -11   4  22    2.55    5.05
 -11  -4  22    3.38    7.97
 -11   4  23    3.58    6.70
 -11  -4  23    4.66    7.24
 -11   4  24    4.16    7.76
 -11  -4  24    5.18    8.34
 -11   4  25    0.67    4.73
 -11  -4  25    5.02    7.67
 -11   4  26    4.47    8.56
 -11  -4  26    9.49    9.57
 -11   4  27    7.89    6.87
 -11  -4  27    7.01    9.52
 -11   4  28    0.31    6.95
 -11  -4  28   -4.21    8.64
 -11   4  29    1.04    7.39
 -11  -4  29    6.94    7.15
 -11  -4  30   -2.80    7.72
 -11  -4  31    5.41    7.63
 -11  -4  32   -2.57    6.92
 -11   5   1    2.03    5.57
  11  -5  -1    1.72    4.07
  11   5  -1    3.94    4.33
 -11  -5   1    3.30    6.19
 -11   5   2   47.23   13.25
  11  -5  -2   25.51    8.22
 -11  -5   2   21.25    9.01
 -11   5   3   25.27   11.15
  11  -5  -3   39.41    9.11
 -11  -5   3   45.71   11.62
 -11   5   4   15.54    8.84
  11  -5  -4    0.92    3.44
 -11  -5   4    3.43    5.86
 -11   5   5    1.92    5.16
  11  -5  -5   -0.60    3.17
 -11  -5   5   -2.44    5.66
 -11   5   6   19.73   10.54
  11  -5  -6   11.11    5.94
 -11  -5   6    7.46    7.34
 -11   5   7   14.51    9.71
  11  -5  -7   31.48    8.63
 -11  -5   7   16.86    9.08
 -11   5   8   10.06    7.18
  11  -5  -8   -1.19    5.33
 -11  -5   8   10.44    7.02
 -11   5   9   35.67   11.59
  11  -5  -9   18.40    6.64
 -11  -5   9   11.15    8.56
 -11   5  10    3.52    6.83
  11  -5 -10    0.91    5.06
 -11  -5  10   -0.90    6.10
 -11   5  11   14.10    7.66
  11  -5 -11    1.17    3.29
 -11  -5  11    4.70    7.11
 -11   5  12   25.73   10.53
  11  -5 -12   15.92    7.31
 -11  -5  12   18.35    9.11
 -11   5  13   37.02   11.82
  11  -5 -13   13.42    6.27
 -11  -5  13   19.87    9.17
 -11   5  14    8.52    7.64
  11  -5 -14   -0.76    3.58
 -11  -5  14    3.79    6.27
 -11   5  15    6.49    5.53
  11  -5 -15   -1.86    4.96
 -11  -5  15   -2.68    6.88
 -11   5  16   -0.19    7.34
  11  -5 -16   -0.56    4.29
 -11  -5  16   -2.48    7.70
 -11   5  17    0.14    6.16
  11  -5 -17    1.37    4.71
 -11  -5  17   -1.00    7.82
 -11   5  18   21.56    9.90
 -11  -5  18   27.80    9.92
 -11   5  19    5.70    7.40
 -11  -5  19   14.37   10.38
 -11   5  20   -1.58    6.69
 -11  -5  20    3.90    8.37
 -11   5  21    2.15    8.97
 -11  -5  21    2.92    6.55
 -11   5  22    8.64    7.26
 -11  -5  22   14.08    8.43
 -11   5  23    7.02    6.80
 -11  -5  23   22.29   11.57
 -11   5  24    0.54    8.26
 -11  -5  24    2.30    7.40
 -11   5  25    1.14    7.98
 -11  -5  25   10.46    7.79
 -11   5  26    3.83    6.78
 -11  -5  26    8.31    8.61
 -11   5  27    0.94    7.81
 -11  -5  27   -0.27    7.99
 -11   5  28   13.56    9.52
 -11  -5  28   -3.26    7.21
 -11  -5  29   -2.74    7.59
 -11  -5  30   -1.91    7.44
 -11   6   1   25.38   10.42
  11  -6  -1   18.39    6.37
 -11  -6   1    7.84    6.14
 -11   6   2   -1.75    5.41
  11  -6  -2    0.44    3.99
 -11  -6   2    0.32    5.43
 -11   6   3    7.01    7.19
  11  -6  -3    0.05    3.73
 -11  -6   3    5.47    4.58
 -11   6   4   29.47   11.12
  11  -6  -4   21.32    7.49
 -11  -6   4   27.88   10.21
 -11   6   5    7.21    7.17
  11  -6  -5    5.19    4.17
 -11  -6   5   13.16    8.31
 -11   6   6   16.73   10.40
  11  -6  -6    6.96    5.24
 -11  -6   6    2.46    4.68
 -11   6   7    7.66    6.61
  11  -6  -7    2.16    3.90
 -11  -6   7    2.00    6.92
 -11   6   8    0.55    5.96
  11  -6  -8   10.23    5.58
 -11  -6   8    6.73    7.37
 -11   6   9   -0.71    6.74
  11  -6  -9   14.59    6.28
 -11  -6   9   -1.50    7.10
 -11   6  10    8.69    8.62
  11  -6 -10   11.66    6.62
 -11  -6  10    8.61    8.29
 -11   6  11    0.34    6.21
  11  -6 -11    8.91    6.19
 -11  -6  11    3.29    6.19
 -11   6  12   17.22    9.05
  11  -6 -12   -1.06    5.16
 -11  -6  12   11.45    8.17
 -11   6  13    7.11    7.83
  11  -6 -13    4.93    5.17
 -11  -6  13    0.57    7.68
 -11   6  14    1.83    6.96
  11  -6 -14    5.08    6.20
 -11  -6  14   10.01    8.44
 -11   6  15    1.99    6.92
  11  -6 -15   11.13    7.02
 -11  -6  15    5.68    6.33
 -11   6  16   -2.00    6.89
  11  -6 -16    7.31    6.72
 -11  -6  16    8.39    8.68
 -11   6  17    0.87    7.48
  11  -6 -17   -1.49    4.60
 -11  -6  17    6.16    7.63
 -11   6  18    1.38    6.63
  11  -6 -18   -1.83    5.49
 -11  -6  18    3.58    9.39
 -11   6  19   10.62    6.99
 -11  -6  19    0.14    7.46
 -11   6  20   -3.18    6.05
 -11  -6  20    9.43    8.08
 -11   6  21    5.25    7.24
 -11  -6  21   -3.03    7.90
 -11   6  22    1.47    5.24
 -11  -6  22    2.61    8.44
 -11   6  23   10.10    8.76
 -11  -6  23    8.32    7.83
 -11   6  24   -2.90    6.73
 -11  -6  24   -2.59    9.96
 -11   6  25    2.48    6.04
 -11  -6  25   -2.52    5.97
 -11   6  26    9.25    9.83
 -11  -6  26    0.85    7.47
 -11   6  27   -3.14    7.37
 -11  -6  27    1.48    6.83
 -11  -6  28   -4.54    7.23
 -11   7   1    1.53    7.15
  11  -7  -1   15.77    6.42
 -11  -7   1    1.47    4.85
 -11   7   2   11.87    9.07
  11  -7  -2   13.31    5.83
 -11  -7   2   32.22   10.21
 -11   7   3    2.28    6.49
  11  -7  -3    9.70    4.93
 -11  -7   3   -1.06    5.29
 -11   7   4    0.02    5.30
  11  -7  -4    2.32    4.15
 -11  -7   4   14.40    7.01
 -11   7   5   -1.65    5.99
  11  -7  -5   -2.21    3.94
 -11  -7   5    2.66    5.97
 -11   7   6   10.12    8.80
  11  -7  -6   13.06    6.39
 -11  -7   6   17.22    9.60
 -11   7   7   -1.74    6.77
  11  -7  -7   -0.41    4.65
 -11  -7   7   -3.04    6.21
 -11   7   8   19.16    9.90
  11  -7  -8   25.05    7.74
 -11  -7   8   25.22   10.33
 -11   7   9   11.34    9.09
  11  -7  -9    5.97    4.91
 -11  -7   9   14.09    8.84
 -11   7  10   10.15    8.00
  11  -7 -10   -1.07    3.21
 -11  -7  10    1.78    6.05
 -11   7  11   -5.46    7.30
  11  -7 -11    1.32    4.20
 -11  -7  11    4.30    5.74
 -11   7  12   16.46    8.41
  11  -7 -12   10.38    6.78
 -11  -7  12   25.94    9.97
 -11   7  13    3.67    7.43
  11  -7 -13   -0.10    3.41
 -11  -7  13    4.58    6.89
 -11   7  14   -0.08    6.00
  11  -7 -14    1.88    5.38
 -11  -7  14    4.42    7.66
 -11   7  15   -0.59    5.81
  11  -7 -15    1.37    4.23
 -11  -7  15    6.98    7.82
 -11   7  16   -5.16    7.00
  11  -7 -16   -1.09    5.02
 -11  -7  16    3.60    5.92
 -11   7  17    5.22    7.97
  11  -7 -17    1.20    5.78
 -11  -7  17   -2.90    6.97
 -11   7  18    2.27    5.84
  11  -7 -18    5.11    6.42
 -11  -7  18   14.75    8.02
 -11   7  19    6.18    5.87
 -11  -7  19   -0.90    5.23
 -11   7  20   -0.76    5.92
 -11  -7  20   -3.82    6.79
 -11   7  21   -1.46    4.34
 -11  -7  21    1.51    7.45
 -11   7  22    9.11    8.03
 -11  -7  22   -4.75    8.41
 -11   7  23    3.04    7.33
 -11  -7  23   -3.11    7.69
 -11   7  24   -1.34    6.56
 -11  -7  24   -2.42    7.00
 -11   7  25   -5.39    8.93
 -11  -7  25   -3.75    8.11
 -11  -7  26   -3.79    9.03
 -11   8   1    3.52    6.45
  11  -8  -1    1.15    3.49
 -11  -8   1    0.55    4.40
 -11   8   2   -0.02    5.45
  11  -8  -2    4.94    4.73
 -11  -8   2    3.16    5.47
 -11   8   3    0.26    5.53
  11  -8  -3   -0.34    3.24
 -11  -8   3    0.25    5.45
 -11   8   4   20.59    9.27
  11  -8  -4   21.92    7.00
 -11  -8   4   28.51    9.92
 -11   8   5    2.31    5.74
  11  -8  -5   -1.22    4.09
 -11  -8   5    8.27    5.50
 -11   8   6   10.44    7.33
  11  -8  -6    2.40    5.86
 -11  -8   6    2.97    5.02
 -11   8   7    1.31    5.62
  11  -8  -7    3.47    4.41
 -11  -8   7    1.04    5.46
 -11   8   8    9.66    8.01
  11  -8  -8    5.82    5.24
 -11  -8   8    0.16    5.76
 -11   8   9    0.09    7.26
  11  -8  -9    0.82    3.65
 -11  -8   9   -2.29    5.46
 -11   8  10    0.93    5.44
  11  -8 -10   11.80    6.99
 -11  -8  10    7.56    7.12
 -11   8  11   10.34    7.94
  11  -8 -11    0.16    5.56
 -11  -8  11    1.41    5.38
 -11   8  12    2.21    6.62
  11  -8 -12   -0.77    4.20
 -11  -8  12   -2.75    6.22
 -11   8  13   -2.57    5.72
  11  -8 -13   -0.98    3.76
 -11  -8  13   -1.75    6.13
 -11   8  14    2.29    5.81
  11  -8 -14    2.10    5.78
 -11  -8  14   -2.10    6.80
 -11   8  15    4.89    6.21
  11  -8 -15    5.60    6.67
 -11  -8  15    2.30    6.07
 -11   8  16    8.92    6.83
  11  -8 -16    1.55    6.01
 -11  -8  16   18.21   10.27
 -11   8  17    0.31    6.85
  11  -8 -17    3.84    5.93
 -11  -8  17    3.83    6.56
 -11   8  18    1.64    6.04
  11  -8 -18    2.82    5.65
 -11  -8  18   -1.59    6.37
 -11   8  19    4.33    6.34
  11  -8 -19    1.30    6.07
 -11  -8  19    2.87    7.18
 -11   8  20    8.67    6.87
 -11  -8  20   -2.37    7.48
 -11   8  21   -3.07    7.00
 -11  -8  21   -0.21    6.67
 -11   8  22    7.32    8.02
 -11  -8  22   -2.52    7.80
 -11   8  23    8.82    6.91
 -11  -8  23   -5.80    7.87
 -11   8  24   -0.26    6.66
 -11  -8  24   -1.87    6.96
 -11   9   1   -1.56    5.47
  11  -9  -1    0.42    4.78
 -11  -9   1   10.37    6.86
 -11   9   2   30.29   10.66
  11  -9  -2   30.07    8.50
 -11  -9   2   48.90   11.52
 -11   9   3   -1.19    6.05
  11  -9  -3   -1.73    3.54
 -11  -9   3    2.15    6.10
 -11   9   4    4.88    6.88
  11  -9  -4    5.42    5.01
 -11  -9   4    6.74    6.37
 -11   9   5    1.76    5.66
  11  -9  -5    2.36    4.24
 -11  -9   5   -2.52    6.73
 -11   9   6   14.62    7.80
  11  -9  -6   -0.32    5.45
 -11  -9   6    6.23    6.44
 -11   9   7   -1.50    5.13
  11  -9  -7   -1.73    4.61
 -11  -9   7   -2.62    6.00
 -11   9   8   31.77   10.40
  11  -9  -8   11.29    5.80
 -11  -9   8   13.30    8.41
 -11   9   9    4.40    5.73
  11  -9  -9    4.33    4.35
 -11  -9   9    2.13    5.61
 -11   9  10    3.19    6.76
  11  -9 -10    1.67    4.51
 -11  -9  10    3.39    5.53
 -11   9  11    4.27    6.48
  11  -9 -11   -2.58    4.60
 -11  -9  11    4.13    6.99
 -11   9  12    8.78    7.44
  11  -9 -12   12.69    7.70
 -11  -9  12    6.99    7.13
 -11   9  13    4.21    7.01
  11  -9 -13    8.57    6.39
 -11  -9  13   -1.95    6.30
 -11   9  14   -1.41    6.96
  11  -9 -14   -0.50    5.79
 -11  -9  14   -4.04    8.57
 -11   9  15    3.66    6.80
  11  -9 -15   -0.27    4.47
 -11  -9  15    9.20    7.73
 -11   9  16   10.44    7.48
  11  -9 -16    4.80    6.36
 -11  -9  16   -0.72    5.51
 -11   9  17    0.71    4.84
  11  -9 -17   -0.23    6.00
 -11  -9  17    0.42    6.20
 -11   9  18   22.31   10.10
  11  -9 -18   14.01    7.70
 -11  -9  18    5.41    7.89
 -11   9  19    1.46    5.06
  11  -9 -19   -0.66    6.85
 -11  -9  19   -1.28    6.38
 -11   9  20   -4.49    6.70
 -11  -9  20   -0.30    6.73
 -11   9  21   -2.23    6.18
 -11  -9  21   -3.47    6.68
 -11   9  22   11.06    7.12
 -11  10   1   -0.65    4.34
  11 -10  -1    2.94    3.80
 -11 -10   1    0.36    6.46
 -11  10   2    0.05    4.87
  11 -10  -2    3.71    4.38
 -11 -10   2    8.16    6.01
 -11  10   3   -0.38    5.25
  11 -10  -3   -1.62    4.81
 -11 -10   3   -1.66    5.40
 -11  10   4   15.88    8.65
  11 -10  -4    8.84    6.07
 -11 -10   4   10.76    7.86
 -11  10   5   -0.99    6.18
  11 -10  -5   -1.39    4.89
 -11 -10   5   -0.55    5.79
 -11  10   6    0.08    5.24
  11 -10  -6    7.28    5.24
 -11 -10   6    6.35    7.58
 -11  10   7    1.24    5.13
  11 -10  -7   -1.96    5.45
 -11 -10   7    0.16    6.92
 -11  10   8   -0.69    6.12
  11 -10  -8   -1.72    5.20
 -11 -10   8    7.64    7.52
 -11  10   9   -1.91    6.17
  11 -10  -9    1.95    4.38
 -11 -10   9    2.03    7.40
 -11  10  10   14.59    7.67
  11 -10 -10   12.76    7.36
 -11 -10  10    5.76    7.22
 -11  10  11   -2.56    6.93
  11 -10 -11    1.07    4.15
 -11 -10  11   -0.57    3.97
 -11  10  12    1.24    5.00
  11 -10 -12   -2.89    6.36
 -11 -10  12    2.54    7.07
 -11  10  13    0.85    6.33
  11 -10 -13   -3.62    5.06
 -11 -10  13   -0.92    6.86
 -11  10  14   -1.52    5.38
  11 -10 -14    4.20    5.84
 -11 -10  14    5.12    7.21
 -11  10  15    1.24    6.35
  11 -10 -15   -2.70    4.66
 -11 -10  15    1.37    6.68
 -11  10  16   10.82    6.92
  11 -10 -16    1.47    5.29
 -11 -10  16    3.39    6.51
 -11  10  17   -0.82    6.96
  11 -10 -17   -1.03    5.30
 -11 -10  17    1.69    6.62
 -11  10  18   -1.96    7.05
  11 -10 -18   -1.84    5.91
 -11 -10  18   -4.13    7.72
 -11  10  19   -1.51    6.08
  11 -10 -19   -0.23    4.32
 -11 -10  19    0.97    7.37
 -11  10  20    7.69    7.41
 -11  10  21   -1.93    5.70
  11 -11  -1   -1.76    4.26
 -11 -11   1   -1.81    6.28
  11 -11  -2    8.90    5.79
 -11 -11   2   12.40    6.19
  11 -11  -3    0.53    3.77
 -11 -11   3   -1.09    5.86
 -11  11   4   11.78    7.13
  11 -11  -4   -0.01    3.08
 -11 -11   4   14.97    7.72
 -11  11   5    2.41    5.19
  11 -11  -5   -1.55    5.99
 -11 -11   5    2.95    4.92
 -11  11   6   -0.54    5.48
  11 -11  -6   -1.59    4.59
 -11 -11   6    5.02    5.65
 -11  11   7    8.96    6.73
  11 -11  -7   -2.29    5.69
 -11 -11   7   -2.34    5.55
 -11  11   8    4.28    6.91
  11 -11  -8   16.98    6.89
 -11 -11   8    1.71    6.42
 -11  11   9   -3.22    7.20
  11 -11  -9   -1.24    4.73
 -11 -11   9    1.06    4.91
 -11  11  10    2.34    5.67
  11 -11 -10   -0.83    5.03
 -11 -11  10   -0.94    5.07
 -11  11  11    2.33    6.47
  11 -11 -11    1.72    7.00
 -11 -11  11   -2.03    6.57
 -11  11  12   -2.02    6.08
  11 -11 -12    5.03    7.06
 -11 -11  12   21.73   10.09
 -11  11  13   -1.59    5.76
  11 -11 -13   -1.67    6.28
 -11 -11  13   -1.29    5.13
 -11  11  14    2.67    6.60
  11 -11 -14   -2.12    5.15
 -11 -11  14    6.09    7.78
 -11  11  15    1.19    4.53
  11 -11 -15   11.68    7.30
 -11 -11  15   -1.46    5.33
 -11  11  16    1.39    5.64
  11 -11 -16   -1.62    5.47
 -11 -11  16   -2.25    7.52
 -11  11  17   -1.46    5.74
  11 -11 -17   -2.29    5.30
 -11 -11  17   -0.36    6.00
 -11  11  18    1.62    6.91
  11 -11 -18    5.56    6.91
 -11  11  19    7.48    5.94
  11 -11 -19    0.59    5.56
  11 -11 -20   -2.22    5.94
  11 -12  -1    0.28    2.97
 -11 -12   1   -0.54    3.68
  11 -12  -2   -0.00    4.36
 -11 -12   2   -2.07    4.17
  11 -12  -3   -1.33    4.53
 -11 -12   3    0.53    6.34
  11 -12  -4    7.59    6.42
 -11 -12   4   18.46    7.52
  11 -12  -5   -0.02    4.25
 -11 -12   5   -0.83    5.30
  11 -12  -6    4.16    5.02
 -11 -12   6    0.75    5.94
 -11  12   7   -0.56    5.18
  11 -12  -7    1.52    5.17
 -11 -12   7    1.44    5.13
 -11  12   8   -1.08    5.61
  11 -12  -8    1.73    5.14
 -11 -12   8   -0.73    6.38
 -11  12   9   -2.38    6.19
  11 -12  -9   -1.49    4.90
 -11 -12   9    1.00    6.29
 -11  12  10   10.88    7.11
  11 -12 -10    5.46    5.71
 -11 -12  10    0.95    6.07
 -11  12  11    2.01    5.64
  11 -12 -11    5.08    5.90
 -11 -12  11    2.13    6.36
 -11  12  12    4.47    5.58
  11 -12 -12   -0.48    5.28
 -11 -12  12    1.91    6.60
 -11  12  13    6.98    6.73
  11 -12 -13   -1.26    4.26
 -11 -12  13   -0.29    5.32
 -11  12  14   -0.66    5.40
  11 -12 -14   -2.11    4.58
 -11 -12  14    7.75    6.97
 -11  12  15   -2.15    6.22
  11 -12 -15   -1.84    5.38
 -11  12  16    1.22    6.07
  11 -12 -16   -1.26    4.91
 -11  12  17   -0.05    4.84
  11 -12 -17    1.70    7.66
  11 -12 -18    2.05    4.98
  11 -12 -19   -2.77    6.22
  11 -12 -20    5.86    6.93
  11 -13  -1   -0.29    5.29
 -11 -13   1   -1.93    4.69
  11 -13  -2   -0.74    4.22
 -11 -13   2    5.26    4.96
  11 -13  -3   -0.87    4.80
 -11 -13   3    3.31    6.17
  11 -13  -4   -0.78    5.41
 -11 -13   4    3.73    6.17
  11 -13  -5    4.42    5.15
 -11 -13   5   -1.38    4.67
  11 -13  -6    3.12    5.67
 -11 -13   6    3.38    5.08
  11 -13  -7    4.02    5.82
 -11 -13   7   -0.29    5.85
  11 -13  -8   10.24    5.42
 -11 -13   8   13.61    7.58
  11 -13  -9   -3.24    5.50
 -11 -13   9   -0.02    6.14
 -11  13  10   -0.39    4.03
  11 -13 -10   -1.96    5.76
 -11 -13  10   -0.28    6.05
 -11  13  11    2.21    5.94
  11 -13 -11    4.04    4.34
 -11 -13  11   -3.31    7.49
 -11  13  12   -2.18    6.00
  11 -13 -12    0.68    5.71
 -11 -13  12   10.84    7.70
 -11  13  13    7.01    6.71
  11 -13 -13   -1.55    5.04
 -11  13  14   -1.70    5.19
  11 -13 -14    2.82    4.34
 -11  13  15    2.00    5.80
 -11 -14   1   -1.63    5.59
 -11 -14   2   -1.59    5.79
 -11 -14   3   -0.49    5.66
 -11 -14   4    1.97    4.55
 -11 -14   5   -3.21    6.91
 -11 -14   6   -0.08    6.58
 -11 -14   7    3.79    5.68
 -11 -14   8    0.05    5.03
 -11 -14   9   -2.35    5.86
 -11  14  13    1.76    5.78
 -11 -15   6   -0.13    4.96
 -10   0   1   -1.56    5.35
 -10   0   2   18.90    8.16
 -10   0   3   -0.79    4.66
  10   0  -3    0.17    3.07
 -10   0   4  124.27   21.83
  10   0  -4  134.68   18.74
 -10   0   5    0.10    6.66
  10   0  -5    4.03    4.02
 -10   0   6   37.03   11.32
  10   0  -6   22.64    7.19
 -10   0   7    1.93    5.41
  10   0  -7    4.08    3.82
 -10   0   8   38.84   11.87
  10   0  -8   14.41    6.07
 -10   0   9   -0.45    5.92
  10   0  -9   -1.79    3.42
 -10   0  10   93.11   19.48
  10   0 -10  122.32   17.88
 -10   0  11   -1.22    6.19
  10   0 -11   -0.60    4.44
 -10   0  12    0.43    4.94
  10   0 -12   -2.59    4.22
 -10   0  13    4.18    7.06
  10   0 -13    0.41    3.27
 -10   0  14   26.63   10.80
  10   0 -14   15.78    6.58
 -10   0  15    2.12    5.34
 -10   0  16   37.93   11.73
 -10   0  17   -2.04    6.52
 -10   0  18   34.41   11.43
 -10   0  19   -1.80    7.32
 -10   0  20   49.00   14.47
 -10   0  21   -2.40    6.49
 -10   0  22    7.62    6.98
 -10   0  23   -2.66    5.39
 -10   0  24   17.95    9.72
 -10   0  25   -0.06    7.06
 -10   0  26   24.02   10.58
 -10   0  27   -3.35    7.86
 -10   0  28    6.90    8.07
 -10   0  29   -0.36    4.58
 -10   0  30   -0.30    3.58
 -10   0  31   -4.34    8.63
 -10   0  32   -4.16    9.21
 -10   0  33    2.11    4.97
 -10   0  34    1.95    6.45
 -10   0  35    4.86    6.51
 -10   0  36    9.76    8.17
 -10   1   1    1.79    5.15
  10   1  -1    3.04    3.27
 -10  -1   1    3.40    5.20
 -10   1   2  175.50   25.18
  10   1  -2  126.38   19.17
 -10  -1   2  131.18   21.92
 -10   1   3   10.37    6.96
  10   1  -3    4.47    4.52
 -10  -1   3    9.21    7.18
 -10   1   4    0.54    6.83
  10   1  -4    2.36    4.23
 -10  -1   4   -1.40    5.76
 -10   1   5   12.82    9.22
  10   1  -5   17.60    6.08
 -10  -1   5   17.80    7.80
 -10   1   6   76.54   16.43
  10  -1  -6   79.14   13.32
  10   1  -6   72.87   13.03
 -10  -1   6   62.43   14.57
 -10   1   7    7.63    6.44
  10  -1  -7    1.44    4.46
  10   1  -7    5.64    4.05
 -10  -1   7   -2.28    7.10
 -10   1   8   66.38   15.80
  10  -1  -8   47.56   10.15
  10   1  -8   47.25    9.83
 -10  -1   8   33.92   11.72
 -10   1   9   -1.64    6.35
  10  -1  -9   -0.49    3.83
  10   1  -9   -2.47    4.33
 -10  -1   9   -2.29    7.25
 -10   1  10    0.82    5.20
  10  -1 -10    0.30    2.90
  10   1 -10    1.79    3.66
 -10  -1  10   -3.92    6.98
 -10   1  11   16.66    8.84
  10  -1 -11   13.46    6.47
  10   1 -11    4.67    3.98
 -10  -1  11   29.86   10.74
 -10   1  12   46.18   14.67
  10  -1 -12   61.04   11.86
  10   1 -12   49.58   11.02
 -10  -1  12   75.21   16.46
 -10   1  13    4.96    7.67
  10   1 -13    1.83    3.63
 -10  -1  13    5.62    7.30
 -10   1  14    6.00    8.48
  10  -1 -14    8.43    5.56
 -10  -1  14    7.83    9.28
 -10   1  15   -2.13    7.42
  10  -1 -15   -1.43    4.94
 -10  -1  15    0.25    7.01
 -10   1  16   12.98    8.87
  10  -1 -16   21.37    7.78
 -10  -1  16   15.23    9.59
 -10   1  17    3.11    6.12
 -10  -1  17    3.76    5.99
 -10   1  18   25.42   10.72
 -10  -1  18   18.20   10.26
 -10   1  19    4.96    7.32
 -10  -1  19   -2.70    8.01
 -10   1  20   -2.78    7.12
 -10  -1  20   -1.08    6.53
 -10   1  21   -1.14    6.92
 -10  -1  21    8.08    7.40
 -10   1  22   84.69   18.42
 -10  -1  22   87.63   19.97
 -10   1  23    0.79    8.29
 -10  -1  23   -2.74    7.78
 -10   1  24    1.84    4.82
 -10  -1  24    0.22    7.85
 -10   1  25   -1.98    5.65
 -10  -1  25    4.57    6.98
 -10   1  26    3.76    5.73
 -10  -1  26    4.71    7.43
 -10   1  27   -2.12    5.24
 -10  -1  27    3.49    4.79
 -10   1  28   12.94    7.79
 -10  -1  28    6.36    6.62
 -10   1  29    0.58    7.36
 -10  -1  29    0.75    6.70
 -10   1  30   -2.76    7.20
 -10  -1  30    7.54    7.74
 -10   1  31   12.62    8.14
 -10  -1  31    3.01    6.89
 -10   1  32   10.49    8.45
 -10  -1  32   15.44    8.38
 -10   1  33   -2.62    6.98
 -10  -1  33    2.34    6.89
 -10   1  34    4.34    4.72
 -10  -1  34   -0.75    5.15
 -10   1  35    1.76    4.78
 -10  -1  35   -1.61    4.32
 -10  -1  36   -0.50    6.28
 -10   2   1    6.71    7.12
  10  -2  -1    3.05    3.01
  10   2  -1    0.15    3.11
 -10  -2   1    2.85    5.77
 -10   2   2    6.91    5.64
  10  -2  -2   -1.86    3.43
  10   2  -2    0.10    3.19
 -10   2   3   -0.32    5.36
  10   2  -3    0.30    3.34
 -10  -2   3    2.44    6.45
 -10   2   4  168.29   24.28
  10   2  -4   95.73   17.12
 -10  -2   4  171.63   24.37
 -10   2   5   29.30   10.82
  10   2  -5   17.80    6.61
 -10  -2   5   50.12   11.77
 -10   2   6   31.92   10.45
  10   2  -6   14.37    5.70
 -10  -2   6   27.01    9.64
 -10   2   7    5.30    7.87
  10   2  -7    1.97    4.08
 -10  -2   7    6.18    7.58
 -10   2   8    7.45    8.91
  10   2  -8   14.10    6.17
 -10  -2   8   20.23    8.72
 -10   2   9    4.25    6.97
  10   2  -9    5.69    4.24
 -10  -2   9    4.31    7.44
 -10   2  10   89.01   18.16
  10   2 -10   46.49   10.66
 -10  -2  10   68.54   15.76
 -10   2  11    5.15    7.50
  10  -2 -11    7.66    5.62
  10   2 -11   24.91    6.78
 -10  -2  11    8.47    6.13
 -10   2  12   -0.47    6.79
  10  -2 -12   -0.92    4.09
 -10  -2  12   -1.16    4.66
 -10   2  13   -3.10    7.54
  10  -2 -13   -0.97    3.97
 -10  -2  13    3.65    5.05
 -10   2  14   21.14   10.26
  10  -2 -14   24.71    8.22
 -10  -2  14   36.91   12.25
 -10   2  15    1.46    7.69
  10  -2 -15    7.40    5.65
 -10  -2  15   26.93   10.35
 -10   2  16   12.46    7.28
  10  -2 -16    4.89    5.66
 -10  -2  16    1.71    5.61
 -10   2  17    2.84    8.64
 -10  -2  17   -1.16    6.94
 -10   2  18   12.36   10.42
 -10  -2  18    6.08    7.45
 -10   2  19   -1.97    6.68
 -10  -2  19    1.95    6.94
 -10   2  20   40.88   12.63
 -10  -2  20   47.63   13.76
 -10   2  21    4.08    7.03
 -10  -2  21   -3.47    7.80
 -10   2  22    4.64    7.00
 -10  -2  22   -0.21    6.49
 -10   2  23   -0.47    8.11
 -10  -2  23   -0.74    7.28
 -10   2  24   11.26    7.47
 -10  -2  24   10.77    9.68
 -10   2  25    2.10    7.27
 -10  -2  25    7.12    9.10
 -10   2  26    3.27    6.74
 -10  -2  26   10.37    7.83
 -10   2  27    3.68    6.02
 -10  -2  27   -1.94    6.07
 -10   2  28    1.80    5.11
 -10  -2  28    0.31    6.71
 -10   2  29    1.04    6.77
 -10  -2  29   -3.21    7.99
 -10   2  30    8.38    7.45
 -10  -2  30    8.88    7.45
 -10   2  31   -0.79    6.26
 -10  -2  31    1.87    8.09
 -10   2  32    0.17    6.08
 -10  -2  32   -1.67    7.50
 -10   2  33    4.12    6.59
 -10  -2  33   -3.14    6.44
 -10   2  34   -5.21   10.02
 -10  -2  34   -2.05    6.63
 -10  -2  35    2.58    7.05
 -10  -2  36    4.26    7.57
 -10   3   1   24.41    9.21
  10  -3  -1    8.25    4.97
  10   3  -1    9.50    5.51
 -10  -3   1   18.24    7.51
 -10   3   2   57.83   14.63
  10  -3  -2   80.55   12.94
  10   3  -2   78.09   13.51
 -10  -3   2   88.53   16.47
 -10   3   3   18.18    9.59
  10  -3  -3   37.41    8.76
  10   3  -3   36.76    8.96
 -10  -3   3   42.98   12.06
 -10   3   4    2.95    6.84
  10  -3  -4   -0.27    4.10
  10   3  -4    2.14    4.05
 -10  -3   4    2.92    5.87
 -10   3   5   -0.86    7.08
  10  -3  -5    7.40    4.62
  10   3  -5    8.48    4.50
 -10  -3   5   12.91    6.96
 -10   3   6   21.04    9.93
  10  -3  -6   13.85    6.18
  10   3  -6   20.58    7.04
 -10  -3   6   33.20    9.84
 -10   3   7   26.13   10.27
  10   3  -7   15.66    6.02
 -10  -3   7   12.36    8.25
 -10   3   8   46.71   13.88
  10   3  -8   42.51    9.90
 -10  -3   8   43.72   12.19
 -10   3   9    4.71    7.09
  10   3  -9    0.65    3.82
 -10  -3   9   13.97    8.13
 -10   3  10   -0.41    6.34
  10   3 -10    0.35    2.68
 -10  -3  10   -5.28    8.28
 -10   3  11   20.95    9.65
 -10  -3  11   10.18    7.59
 -10   3  12   39.51   12.93
 -10  -3  12   39.69   12.18
 -10   3  13    1.16    7.28
 -10  -3  13   -1.33    4.93
 -10   3  14    1.66    4.36
 -10  -3  14    3.68    6.56
 -10   3  15   -2.95    7.82
 -10  -3  15    5.19    7.77
 -10   3  16   17.69    8.93
 -10  -3  16   15.42    9.67
 -10   3  17   22.19    9.63
 -10  -3  17    2.77    8.91
 -10   3  18   28.07   10.58
 -10  -3  18    8.83    8.65
 -10   3  19   -0.04    7.96
 -10  -3  19    3.05    6.97
 -10   3  20   -2.63    7.93
 -10  -3  20   -1.02    6.96
 -10   3  21    0.30    4.51
 -10  -3  21   -0.37    5.68
 -10   3  22   22.77   10.09
 -10  -3  22   28.13   12.24
 -10   3  23   -1.38    4.78
 -10  -3  23    1.96    7.05
 -10   3  24   -3.32    8.77
 -10  -3  24   -3.12    8.88
 -10   3  25    3.27    5.84
 -10  -3  25    6.17    9.66
 -10   3  26   12.07    9.31
 -10  -3  26   -2.85    7.04
 -10   3  27    7.76    7.29
 -10  -3  27    8.85    8.92
 -10   3  28    6.30    6.43
 -10  -3  28    3.18    7.26
 -10   3  29   -0.31    5.44
 -10  -3  29   -2.94    8.59
 -10   3  30    0.93    7.31
 -10  -3  30   -0.56    7.03
 -10   3  31   -2.58    7.46
 -10  -3  31   -2.11    5.48
 -10   3  32    7.91    6.49
 -10  -3  32    2.24    6.89
 -10   3  33   -3.64    9.53
 -10  -3  33   -1.00    7.19
 -10  -3  34   -2.38    6.28
 -10   4   1    6.82    6.93
  10  -4  -1   -1.83    3.74
  10   4  -1   11.13    5.57
 -10  -4   1    1.62    5.30
 -10   4   2    5.79    7.12
  10  -4  -2    0.01    2.97
  10   4  -2    2.30    4.12
 -10  -4   2   -0.42    3.47
 -10   4   3    3.45    6.56
  10  -4  -3   11.48    4.97
  10   4  -3    4.32    4.45
 -10  -4   3    4.56    5.69
 -10   4   4   36.65   11.75
  10  -4  -4   42.91    9.71
  10   4  -4   35.36    9.37
 -10  -4   4   94.92   15.86
 -10   4   5   57.81   14.07
  10  -4  -5   29.13    7.89
  10   4  -5   20.43    6.93
 -10  -4   5   32.57   11.28
 -10   4   6   66.87   15.20
  10  -4  -6   31.82    8.64
  10   4  -6   35.52    8.91
 -10  -4   6   55.21   13.80
 -10   4   7   -2.21    7.76
  10  -4  -7    1.35    4.19
  10   4  -7    1.89    4.23
 -10  -4   7    1.21    7.12
 -10   4   8   66.00   15.35
  10  -4  -8   50.09   10.50
 -10  -4   8   39.38   12.52
 -10   4   9    4.60    6.67
  10  -4  -9    7.69    5.83
 -10  -4   9    1.15    5.63
 -10   4  10   29.58    9.96
  10  -4 -10   16.94    6.23
 -10  -4  10   13.68    9.25
 -10   4  11    7.34    8.01
  10  -4 -11   -0.58    3.92
 -10  -4  11   13.46    8.49
 -10   4  12    3.09    5.45
  10  -4 -12    0.19    3.64
 -10  -4  12    2.65    5.46
 -10   4  13   13.14    7.74
  10  -4 -13    0.18    3.43
 -10  -4  13   -0.62    6.23
 -10   4  14   23.73   11.25
  10  -4 -14   16.43    6.82
 -10  -4  14   17.34    8.99
 -10   4  15   20.36   10.04
  10  -4 -15    5.35    4.82
 -10  -4  15    5.30    8.08
 -10   4  16   10.16    8.42
 -10  -4  16   -1.90    8.01
 -10   4  17   -0.18    6.50
 -10  -4  17   -2.13    6.74
 -10   4  18   -2.53    7.48
 -10  -4  18    0.73    7.40
 -10   4  19    8.26    7.00
 -10  -4  19   14.14    8.59
 -10   4  20   28.23   11.72
 -10  -4  20   29.68   10.51
 -10   4  21    9.27    8.81
 -10  -4  21   14.45    9.45
 -10   4  22    5.25    6.84
 -10  -4  22   -2.70    6.94
 -10   4  23    1.25    5.61
 -10  -4  23    3.79    8.86
 -10   4  24   24.05   11.27
 -10  -4  24   19.08    9.98
 -10   4  25   13.92    8.77
 -10  -4  25   16.00    9.35
 -10   4  26   10.00    8.04
 -10  -4  26   13.07    8.42
 -10   4  27    1.39    6.02
 -10  -4  27   -1.74    7.29
 -10   4  28    4.95    5.96
 -10  -4  28   -2.59    7.10
 -10   4  29    0.05    8.31
 -10  -4  29   -0.19    5.46
 -10   4  30   -1.08    5.96
 -10  -4  30    1.16    7.40
 -10   4  31   -3.47    7.14
 -10  -4  31   -2.42    6.53
 -10   4  32   -0.69    6.19
 -10  -4  32   -2.95    6.78
 -10   5   1   47.95   13.81
  10  -5  -1   42.20    9.40
  10   5  -1   63.60   12.09
 -10  -5   1   62.97   12.76
 -10   5   2  180.83   27.57
  10  -5  -2  156.12   21.82
  10   5  -2  142.62   22.27
 -10  -5   2  212.25   26.65
 -10   5   3   34.70   10.84
  10  -5  -3    9.36    5.75
  10   5  -3    5.66    4.93
 -10  -5   3   16.17    7.94
 -10   5   4    3.48    6.17
  10  -5  -4    0.09    3.70
  10   5  -4    3.83    3.89
 -10  -5   4    7.16    6.43
 -10   5   5   18.98    9.86
  10  -5  -5    4.04    4.88
 -10  -5   5    2.17    6.33
 -10   5   6   46.28   13.41
  10  -5  -6   27.34    7.44
 -10  -5   6   36.32   10.95
 -10   5   7   36.03   12.35
  10  -5  -7   34.07    9.27
 -10  -5   7   58.31   13.54
 -10   5   8   43.14   12.56
  10  -5  -8   21.57    7.49
 -10  -5   8   21.12    9.39
 -10   5   9   -1.31    5.88
  10  -5  -9   -0.45    4.48
 -10  -5   9   -3.10    7.36
 -10   5  10    3.76    7.53
  10  -5 -10   -1.04    4.23
 -10  -5  10    0.69    5.38
 -10   5  11    9.71    8.65
  10  -5 -11    1.31    6.21
 -10  -5  11   14.93    8.11
 -10   5  12   49.89   12.73
  10  -5 -12   22.81    7.93
 -10  -5  12    6.45    6.88
 -10   5  13   14.35    8.61
  10  -5 -13    7.47    5.49
 -10  -5  13    8.29    6.86
 -10   5  14   -2.92    7.53
  10  -5 -14    0.94    3.35
 -10  -5  14   -0.64    7.09
 -10   5  15    2.43    6.74
  10  -5 -15    3.43    5.03
 -10  -5  15   -3.45    7.42
 -10   5  16    9.08    8.00
  10  -5 -16    0.00    5.07
 -10  -5  16   10.57    7.56
 -10   5  17   31.76   11.89
  10  -5 -17   16.55    7.28
 -10  -5  17   26.36   10.89
 -10   5  18   11.60    8.24
  10  -5 -18   10.91    6.91
 -10  -5  18    0.64    7.30
 -10   5  19    4.55    6.41
  10  -5 -19   -1.58    5.70
 -10  -5  19   -0.54    5.66
 -10   5  20   -3.65    9.42
 -10  -5  20   -4.79    8.49
 -10   5  21    3.78    7.39
 -10  -5  21    6.57    6.93
 -10   5  22   12.49    9.23
 -10  -5  22   13.09    9.44
 -10   5  23    4.53    6.86
 -10  -5  23    2.94    8.60
 -10   5  24   -3.65    5.75
 -10  -5  24    1.21    5.66
 -10   5  25   -1.04    6.84
 -10  -5  25   -1.80    7.12
 -10   5  26    4.73    6.27
 -10  -5  26    0.55    5.92
 -10   5  27   18.07   10.07
 -10  -5  27    6.66    7.89
 -10   5  28    0.10    6.20
 -10  -5  28   -3.19    7.14
 -10   5  29    5.56    5.92
 -10  -5  29   -0.66    7.31
 -10   5  30    1.95    7.02
 -10  -5  30   -0.44    6.93
 -10   6   1   -1.66    6.05
  10  -6  -1    0.17    2.52
  10   6  -1   -2.28    4.50
 -10  -6   1    3.10    5.53
 -10   6   2    6.30    7.20
  10  -6  -2    7.80    5.09
 -10  -6   2   15.65    6.97
 -10   6   3    9.77    7.18
  10  -6  -3   20.74    6.89
 -10  -6   3    9.88    7.09
 -10   6   4   12.91    8.55
  10  -6  -4    5.68    5.13
 -10  -6   4   10.43    6.48
 -10   6   5    3.26    7.02
  10  -6  -5   23.20    7.11
 -10  -6   5   10.66    7.50
 -10   6   6   42.61   11.20
  10  -6  -6   17.26    7.03
 -10  -6   6    8.52    6.50
 -10   6   7    3.20    5.36
  10  -6  -7    1.42    4.60
 -10  -6   7    1.02    5.51
 -10   6   8    5.87    6.20
  10  -6  -8    5.91    4.97
 -10  -6   8    3.07    6.62
 -10   6   9   31.66   12.01
  10  -6  -9   34.34    9.26
 -10  -6   9   35.27   10.42
 -10   6  10   33.95   10.98
  10  -6 -10   24.08    8.14
 -10  -6  10   22.18    9.49
 -10   6  11    3.51    6.44
  10  -6 -11    7.44    4.85
 -10  -6  11   11.64    8.08
 -10   6  12   -2.38    6.46
  10  -6 -12    0.85    4.59
 -10  -6  12   -1.18    6.15
 -10   6  13   16.33    8.45
  10  -6 -13    4.81    5.24
 -10  -6  13   12.40    8.61
 -10   6  14    2.39    6.97
  10  -6 -14    6.15    5.75
 -10  -6  14    1.92    5.82
 -10   6  15    4.29    6.61
  10  -6 -15    9.68    6.15
 -10  -6  15   18.70    9.75
 -10   6  16    1.22    6.22
  10  -6 -16   -1.64    4.46
 -10  -6  16   -0.93    6.36
 -10   6  17    9.97    7.39
  10  -6 -17   -1.32    4.21
 -10  -6  17   12.42    8.81
 -10   6  18    5.77    6.25
  10  -6 -18    6.85    5.84
 -10  -6  18   10.44    8.11
 -10   6  19    6.42    6.97
  10  -6 -19    8.35    6.99
 -10  -6  19   13.47    9.57
 -10   6  20    7.56    8.72
 -10  -6  20    5.04    7.62
 -10   6  21    1.52    6.29
 -10  -6  21    0.29    5.61
 -10   6  22   -1.44    6.13
 -10  -6  22    5.92    5.96
 -10   6  23    3.79    7.80
 -10  -6  23   -0.20    6.29
 -10   6  24    2.04    8.11
 -10  -6  24    2.02    6.14
 -10   6  25    5.34    7.87
 -10  -6  25    8.65    6.78
 -10   6  26    8.51    7.79
 -10  -6  26   10.69    8.49
 -10   6  27   -2.81    6.63
 -10  -6  27   -2.89    7.42
 -10   6  28   -1.61    5.99
 -10  -6  28   -1.06    6.96
 -10   6  29    0.86    5.97
 -10   7   1   53.81   14.31
  10  -7  -1   68.51   12.17
 -10  -7   1   75.66   14.28
 -10   7   2    1.51    5.35
  10  -7  -2    0.86    2.77
 -10  -7   2    2.27    5.41
 -10   7   3   19.94    9.74
  10  -7  -3   13.84    6.00
 -10  -7   3   18.57    6.86
 -10   7   4   -0.60    5.59
  10  -7  -4   -0.04    3.19
 -10  -7   4    0.05    4.76
 -10   7   5   26.15   10.82
  10  -7  -5   13.24    6.30
 -10  -7   5   33.92   10.24
 -10   7   6    8.44    7.05
  10  -7  -6    2.76    4.61
 -10  -7   6    2.44    5.08
 -10   7   7   35.50   11.50
  10  -7  -7   24.03    8.01
 -10  -7   7   19.62    8.26
 -10   7   8    5.61    7.85
  10  -7  -8   10.49    5.56
 -10  -7   8   11.54    7.35
 -10   7   9   -0.68    5.59
  10  -7  -9    0.23    4.77
 -10  -7   9    3.70    6.82
 -10   7  10   -2.85    7.22
  10  -7 -10   -1.64    5.40
 -10  -7  10   -0.61    5.72
 -10   7  11   14.58    8.31
  10  -7 -11    7.93    6.12
 -10  -7  11   11.32    8.24
 -10   7  12   13.44    7.98
  10  -7 -12   11.47    6.42
 -10  -7  12    3.75    5.79
 -10   7  13   25.59    9.28
  10  -7 -13   13.50    6.84
 -10  -7  13   15.77    8.05
 -10   7  14    0.43    5.89
  10  -7 -14    2.42    5.07
 -10  -7  14    1.93    5.01
 -10   7  15   -2.43    6.34
  10  -7 -15    3.00    5.22
 -10  -7  15   -4.20    8.21
 -10   7  16    1.00    7.39
  10  -7 -16    8.34    6.15
 -10  -7  16    4.67    7.77
 -10   7  17   12.44    7.30
  10  -7 -17   16.32    7.49
 -10  -7  17   11.53    8.25
 -10   7  18    9.80    6.76
  10  -7 -18    7.27    6.35
 -10  -7  18    9.31    7.83
 -10   7  19   -2.35    8.43
  10  -7 -19   -0.41    6.00
 -10  -7  19    3.12    6.36
 -10   7  20   -2.53    6.93
  10  -7 -20   -0.25    4.26
 -10  -7  20   -2.01    6.56
 -10   7  21   11.38    7.52
 -10  -7  21    6.48    7.72
 -10   7  22    8.43    7.64
 -10  -7  22    3.08    7.25
 -10   7  23    8.83    7.55
 -10  -7  23    4.03    6.14
 -10   7  24   -4.70    6.82
 -10  -7  24   -3.09    7.76
 -10   7  25    2.54    6.96
 -10  -7  25    7.35    8.24
 -10   7  26   -2.32    5.67
 -10   7  27    3.42    7.91
 -10   7  28   16.04   10.15
 -10   8   1   11.66    6.44
  10  -8  -1    7.70    4.50
 -10  -8   1   11.96    6.50
 -10   8   2    8.26    6.41
  10  -8  -2    0.01    4.23
 -10  -8   2    8.46    5.27
 -10   8   3    8.64    7.60
  10  -8  -3   17.82    7.22
 -10  -8   3   21.05    8.84
 -10   8   4   11.55    7.00
  10  -8  -4   10.86    5.81
 -10  -8   4    9.88    6.85
 -10   8   5   58.96   14.21
  10  -8  -5   23.02    8.43
 -10  -8   5   44.19   11.32
 -10   8   6    6.26    5.93
  10  -8  -6   -0.01    4.92
 -10  -8   6   11.90    7.50
 -10   8   7    2.01    5.59
  10  -8  -7    2.97    5.61
 -10  -8   7    1.75    5.52
 -10   8   8    3.48    5.22
  10  -8  -8    3.96    4.71
 -10  -8   8    0.04    4.78
 -10   8   9   22.23    9.05
  10  -8  -9    4.10    4.74
 -10  -8   9    6.88    6.73
 -10   8  10   -3.66    8.12
  10  -8 -10    0.34    4.90
 -10  -8  10   10.45    7.06
 -10   8  11   12.44    7.90
  10  -8 -11    7.77    5.61
 -10  -8  11   24.65    8.76
 -10   8  12   -0.38    5.92
  10  -8 -12   -1.32    4.38
 -10  -8  12    3.37    6.87
 -10   8  13    3.54    5.16
  10  -8 -13    6.24    4.89
 -10  -8  13    9.94    7.44
 -10   8  14    2.66    7.30
  10  -8 -14   -1.37    4.83
 -10  -8  14    3.00    5.62
 -10   8  15    8.66    7.46
  10  -8 -15    6.13    7.00
 -10  -8  15   19.88    9.67
 -10   8  16    1.11    5.47
  10  -8 -16    0.52    4.34
 -10  -8  16    4.67    5.53
 -10   8  17   -0.59    5.75
  10  -8 -17    1.23    4.57
 -10  -8  17    4.03    8.17
 -10   8  18    1.12    6.41
  10  -8 -18    1.90    4.59
 -10  -8  18    4.46    8.06
 -10   8  19    8.09    7.70
  10  -8 -19   11.35    7.28
 -10  -8  19   18.36    9.10
 -10   8  20   -3.35    7.56
  10  -8 -20   14.20    6.65
 -10  -8  20   -3.62    8.36
 -10   8  21    7.53    7.03
 -10  -8  21   -1.97    7.73
 -10   8  22   -1.49    5.54
 -10  -8  22    5.61    7.17
 -10   8  23   -3.61    5.79
 -10  -8  23    1.95    7.46
 -10   8  24    1.29    6.19
 -10   8  25    9.50    7.67
 -10   8  26   -1.24    4.19
 -10   9   1   34.87   10.39
  10  -9  -1   16.24    6.92
 -10  -9   1   35.24    9.92
 -10   9   2    2.79    4.31
  10  -9  -2   -1.52    4.28
 -10  -9   2    4.08    4.43
 -10   9   3   33.38   10.74
  10  -9  -3   19.25    6.98
 -10  -9   3   32.97    9.40
 -10   9   4    4.52    6.62
  10  -9  -4   -0.00    3.67
 -10  -9   4   -1.12    5.60
 -10   9   5   14.52    7.65
  10  -9  -5    4.66    5.09
 -10  -9   5    3.03    4.57
 -10   9   6    2.17    5.71
  10  -9  -6    0.12    4.36
 -10  -9   6    8.59    6.32
 -10   9   7   41.90   11.90
  10  -9  -7   26.15    8.36
 -10  -9   7   39.66   10.40
 -10   9   8    0.40    5.20
  10  -9  -8    4.01    5.00
 -10  -9   8    4.86    5.85
 -10   9   9   -1.14    5.60
  10  -9  -9    2.79    4.71
 -10  -9   9   13.67    7.42
 -10   9  10   12.61    6.58
  10  -9 -10   -0.81    5.61
 -10  -9  10    8.47    6.37
 -10   9  11   28.68   10.79
  10  -9 -11    8.52    6.02
 -10  -9  11   23.18    9.20
 -10   9  12   -1.39    5.14
  10  -9 -12   -0.09    3.64
 -10  -9  12    2.26    6.33
  10  -9 -13   -0.67    5.37
 -10  -9  13    0.13    5.51
 -10   9  14   -0.82    6.66
  10  -9 -14   -1.61    5.98
 -10  -9  14   -0.01    6.07
 -10   9  15    1.52    6.15
  10  -9 -15    3.33    6.30
 -10  -9  15    1.68    5.87
 -10   9  16   -0.76    6.35
  10  -9 -16   -1.06    5.89
 -10  -9  16    5.47    7.06
 -10   9  17   27.50   10.65
  10  -9 -17   34.03   10.04
 -10  -9  17   22.38    9.87
 -10   9  18   -2.12    7.21
  10  -9 -18   -2.88    6.72
 -10  -9  18   -0.97    7.56
 -10   9  19   -1.02    6.51
  10  -9 -19   -0.85    4.87
 -10  -9  19    1.22    6.53
 -10   9  20   -0.95    4.00
  10  -9 -20   -0.96    5.51
 -10  -9  20   -1.76    6.02
 -10   9  21    6.29    5.93
 -10  -9  21    2.66    7.78
 -10   9  22   -2.32    4.51
 -10   9  23    6.46    5.20
 -10   9  24   -2.49    5.52
 -10   9  25   -0.05    4.32
 -10  10   1   -1.97    5.90
  10 -10  -1    7.56    5.52
 -10 -10   1    2.50    4.23
 -10  10   2   -1.77    4.79
  10 -10  -2   -1.54    4.17
 -10 -10   2    2.46    6.05
 -10  10   3    9.03    6.35
  10 -10  -3    3.94    4.87
 -10 -10   3   15.04    7.53
 -10  10   4    8.51    6.27
  10 -10  -4   -1.20    3.69
 -10 -10   4    1.48    4.79
 -10  10   5   47.91   12.19
  10 -10  -5   13.26    6.12
 -10 -10   5   45.00   11.21
 -10  10   6   -1.26    5.16
  10 -10  -6    2.83    4.48
 -10 -10   6    7.73    6.29
 -10  10   7    3.28    6.30
  10 -10  -7   -1.64    4.66
 -10 -10   7    3.84    4.56
 -10  10   8    2.80    5.48
  10 -10  -8    0.19    4.28
 -10 -10   8   -2.86    6.69
 -10  10   9   33.15   10.49
  10 -10  -9   15.67    7.48
 -10 -10   9   21.69    9.10
 -10  10  10   -3.47    5.65
  10 -10 -10   -2.01    4.49
 -10 -10  10   -3.52    6.76
 -10  10  11   10.34    7.48
  10 -10 -11   -0.01    5.88
 -10 -10  11    5.12    5.76
 -10  10  12    0.95    6.38
  10 -10 -12   -0.18    4.06
 -10 -10  12   -0.91    5.23
 -10  10  13    5.10    7.99
  10 -10 -13    5.78    6.73
 -10 -10  13   22.85    9.51
 -10  10  14    9.77    6.88
  10 -10 -14    3.19    4.29
 -10 -10  14    1.85    5.87
 -10  10  15   -3.26    7.63
  10 -10 -15    3.88    6.37
 -10 -10  15    6.03    6.24
 -10  10  16    0.18    5.63
  10 -10 -16    1.12    4.05
 -10 -10  16   -1.12    7.17
 -10  10  17    1.33    4.75
  10 -10 -17   -3.88    7.13
 -10 -10  17    2.78    7.03
 -10  10  18   -2.80    5.68
  10 -10 -18    6.69    5.93
 -10 -10  18   -2.47    6.31
 -10  10  19   11.72    7.71
  10 -10 -19    0.64    5.01
 -10 -10  19    3.70    8.05
 -10  10  20    2.37    4.93
  10 -10 -20   -1.53    4.12
 -10  10  21   14.63    8.20
 -10  10  22   -1.62    6.10
 -10  10  23    5.86    6.73
  10 -11  -1   10.89    5.67
 -10 -11   1   12.22    5.56
  10 -11  -2    1.10    4.76
 -10 -11   2   -3.45    6.29
 -10  11   3   27.34    9.63
  10 -11  -3    7.80    5.33
 -10 -11   3    6.19    6.77
 -10  11   4   -1.91    4.83
  10 -11  -4   -1.12    3.62
 -10 -11   4   -3.32    6.29
 -10  11   5    6.80    6.86
  10 -11  -5    2.18    5.30
 -10 -11   5    1.25    4.49
 -10  11   6    2.94    5.50
  10 -11  -6    0.38    3.28
 -10 -11   6   -1.62    6.22
 -10  11   7    7.77    7.61
  10 -11  -7   19.70    8.02
 -10 -11   7   51.43   11.66
 -10  11   8   -1.35    5.38
  10 -11  -8    2.67    4.97
 -10 -11   8    1.93    6.62
 -10  11   9   -1.06    5.12
  10 -11  -9   -0.21    4.70
 -10 -11   9   -1.13    5.49
 -10  11  10   -2.10    6.43
  10 -11 -10    5.28    5.06
 -10 -11  10    0.35    5.49
 -10  11  11   12.28    8.16
  10 -11 -11    5.10    6.08
 -10 -11  11   18.23    8.50
 -10  11  12   -0.03    5.80
  10 -11 -12    2.56    5.34
 -10 -11  12    6.04    6.86
 -10  11  13    9.76    7.24
  10 -11 -13    6.09    7.20
 -10 -11  13    1.13    6.74
 -10  11  14   -0.60    5.90
  10 -11 -14   -0.52    5.18
 -10 -11  14    2.20    6.16
 -10  11  15   -3.21    6.62
  10 -11 -15    2.47    6.12
 -10 -11  15    1.24    4.95
 -10  11  16    7.48    5.26
  10 -11 -16   -2.54    5.94
 -10 -11  16    5.67    6.11
 -10  11  17   20.66    8.62
  10 -11 -17    4.01    6.00
 -10  11  18    1.46    5.42
  10 -11 -18   -0.19    5.55
 -10  11  19    7.76    7.99
  10 -11 -19    3.93    6.04
 -10  11  20   -0.27    6.16
  10 -11 -20   -1.89    6.30
 -10  11  21   -0.02    5.21
  10 -11 -21    5.25    5.21
 -10  11  22   -4.37    8.08
  10 -12  -1    1.80    4.25
 -10 -12   1    4.46    5.64
  10 -12  -2    0.28    3.49
 -10 -12   2   -0.92    5.40
  10 -12  -3   -0.76    5.25
 -10 -12   3   14.19    6.86
  10 -12  -4    8.58    5.41
 -10 -12   4    2.11    5.93
 -10  12   5    8.78    7.10
  10 -12  -5    3.99    4.51
 -10 -12   5    4.14    6.56
 -10  12   6    2.62    4.50
  10 -12  -6   -0.29    3.65
 -10 -12   6    2.63    4.97
 -10  12   7   -1.61    5.89
  10 -12  -7   -0.18    5.02
 -10 -12   7   -1.63    4.74
 -10  12   8   -0.80    4.66
  10 -12  -8   -0.92    5.66
 -10 -12   8   -0.38    3.93
 -10  12   9    1.87    4.29
  10 -12  -9   10.90    7.29
 -10 -12   9   24.65    9.33
 -10  12  10   -1.10    5.93
  10 -12 -10    5.98    5.74
 -10 -12  10   -0.52    5.50
 -10  12  11   -3.91    5.94
  10 -12 -11    1.29    4.16
 -10 -12  11   -0.30    5.50
 -10  12  12    6.76    6.67
  10 -12 -12    9.19    6.67
 -10 -12  12   -0.79    5.49
 -10  12  13    2.34    5.16
  10 -12 -13    6.45    5.96
 -10 -12  13   -2.46    5.51
 -10  12  14   -2.67    6.01
  10 -12 -14    4.39    5.15
 -10 -12  14    0.02    6.21
 -10  12  15    3.94    6.73
  10 -12 -15   16.18    8.62
 -10  12  16   -1.90    4.31
  10 -12 -16    1.46    4.68
 -10  12  17    3.71    5.21
  10 -12 -17    0.22    5.34
 -10  12  18   -0.97    7.00
  10 -12 -18   -0.99    6.00
 -10  12  19   12.45    8.28
  10 -12 -19   11.04    7.23
 -10  12  20   -1.92    6.81
  10 -12 -20   -2.45    6.78
  10 -12 -21   -5.58    7.38
  10 -13  -1    1.86    5.55
 -10 -13   1   12.97    6.32
  10 -13  -2    8.42    5.48
 -10 -13   2    1.06    4.69
  10 -13  -3   -0.73    4.12
 -10 -13   3    5.24    6.24
  10 -13  -4    4.18    5.05
 -10 -13   4    0.52    4.47
  10 -13  -5    3.06    5.97
 -10 -13   5    0.22    4.34
  10 -13  -6   -0.76    5.48
 -10 -13   6   -0.66    5.73
  10 -13  -7   -2.21    5.88
 -10 -13   7   -0.12    6.00
 -10  13   8   -2.49    5.40
  10 -13  -8    4.05    4.85
 -10 -13   8    0.57    5.06
 -10  13   9   -0.86    5.12
  10 -13  -9   -0.78    5.51
 -10 -13   9    3.29    5.32
 -10  13  10    1.48    5.70
  10 -13 -10    0.43    5.16
 -10 -13  10   -3.18    6.21
 -10  13  11    2.94    6.43
  10 -13 -11    0.00    5.97
 -10 -13  11    7.02    7.10
 -10  13  12   14.36    6.98
  10 -13 -12   -0.99    5.13
 -10  13  13   13.48    7.28
  10 -13 -13    1.99    4.87
 -10  13  14   -0.60    4.62
  10 -13 -14    0.97    6.59
 -10  13  15    2.17    5.88
  10 -13 -15    2.61    4.92
 -10  13  16   -2.71    4.99
  10 -13 -16   -0.57    5.82
 -10  13  17    0.89    5.66
  10 -13 -17    0.00    4.54
 -10  13  18   -1.84    6.58
  10 -13 -18   -0.16    5.15
  10 -13 -19   -0.86    6.45
  10 -13 -20   -1.09    5.67
  10 -13 -21    2.16    5.26
  10 -14  -1    0.45    4.68
 -10 -14   1   -3.18    6.20
  10 -14  -2   -1.53    5.13
 -10 -14   2   -0.19    5.04
  10 -14  -3   -1.42    5.39
 -10 -14   3   -1.11    5.54
  10 -14  -4   -0.66    4.14
 -10 -14   4    1.48    5.34
  10 -14  -5    1.69    6.06
 -10 -14   5   -0.16    5.34
  10 -14  -6   -0.03    5.34
 -10 -14   6    0.27    4.73
  10 -14  -7    5.08    6.27
 -10 -14   7    4.37    5.62
  10 -14  -8   -1.66    5.00
 -10 -14   8    4.39    5.78
  10 -14  -9   -0.94    3.45
 -10 -14   9   -4.46    6.22
  10 -14 -10   -0.78    4.34
 -10  14  11   -0.22    6.04
 -10  14  12    0.37    4.98
 -10  14  13    2.92    4.43
 -10  14  14    0.21    5.50
 -10  14  15   -0.28    6.26
 -10  14  16   -3.05    6.00
 -10 -15   1    4.34    4.64
 -10 -15   2   -0.46    4.56
 -10 -15   3   -3.05    5.78
 -10 -15   4   -0.92    4.94
 -10 -15   5   -2.24    5.32
 -10 -15   6   -0.27    5.41
 -10  15  14    3.76    6.77
 -10 -16   3    4.11    5.58
   9   0  -1    7.85    4.89
   9   0  -2    0.56    3.21
   9   0  -3  106.07   15.39
   9   0  -4   -0.86    2.74
   9   0  -5   23.69    6.32
  -9   0   6   -1.97    6.82
   9   0  -6   -0.74    2.65
  -9   0   7  117.20   20.85
   9   0  -7  117.45   16.85
  -9   0   8   -2.65    7.54
   9   0  -8    2.80    3.30
  -9   0   9   41.78   12.32
   9   0  -9   63.69   11.31
  -9   0  10   -0.78    4.58
   9   0 -10   -0.01    2.46
  -9   0  11   10.18    8.95
   9   0 -11    8.58    5.15
  -9   0  12    0.01    5.51
   9   0 -12   -1.09    3.61
  -9   0  13  142.78   22.91
   9   0 -13  103.29   17.18
  -9   0  14    3.45    4.13
   9   0 -14   -1.54    3.82
  -9   0  15   22.45    9.49
   9   0 -15   15.96    5.95
  -9   0  16   -0.57    6.65
   9   0 -16   -0.89    3.55
  -9   0  17    8.78    8.17
  -9   0  18   -2.38    6.96
  -9   0  19   64.85   16.18
  -9   0  20    0.82    6.46
  -9   0  21    5.76    6.65
  -9   0  22    1.72    7.66
  -9   0  23   20.46   10.24
  -9   0  24   -1.03    5.92
  -9   0  25   15.39    9.64
  -9   0  26   -1.85    7.42
  -9   0  27   -0.14    5.79
  -9   0  28    4.91    5.00
  -9   0  29    6.98    6.21
  -9   0  30   -2.36    6.16
  -9   0  31    9.21    7.02
  -9   0  32   -2.97    6.21
  -9   0  33    4.87    6.97
  -9   0  34   -2.21    6.07
  -9   0  35    4.16    7.83
  -9   0  36   -1.70    5.64
  -9   0  37   -3.82    7.84
  -9   0  38   -3.93    6.59
   9  -1  -1  336.39   37.61
   9   1  -1  332.46   37.96
   9  -1  -2    2.87    3.73
   9   1  -2    5.30    4.65
   9  -1  -3    3.38    3.67
   9   1  -3    5.86    4.61
   9  -1  -4   41.02    8.73
   9   1  -4   53.86    9.87
   9  -1  -5   77.56   13.47
   9   1  -5  102.78   14.52
  -9  -1   5  105.40   17.97
  -9   1   6    2.56    5.70
   9  -1  -6   -0.53    3.33
   9   1  -6    0.35    2.85
  -9  -1   6   -3.94    5.64
  -9   1   7   62.57   13.35
   9  -1  -7   44.47    9.36
   9   1  -7   37.66    8.43
  -9  -1   7   34.35   10.87
  -9   1   8    2.49    5.93
   9  -1  -8    4.97    4.00
   9   1  -8   -1.22    3.48
  -9  -1   8    1.47    4.08
  -9   1   9   18.59   10.76
   9  -1  -9   17.83    6.25
   9   1  -9   14.39    5.47
  -9  -1   9   19.47    8.14
  -9   1  10   -1.95    5.86
   9  -1 -10   -1.18    4.06
   9   1 -10    1.65    4.75
  -9  -1  10   -1.15    6.31
  -9  -1  10   -2.20    4.44
  -9   1  11  127.81   20.58
   9  -1 -11   80.46   14.43
   9   1 -11   83.40   14.35
  -9  -1  11   89.01   17.84
  -9  -1  11  102.46   14.70
  -9   1  12    5.30    7.82
   9  -1 -12    6.63    4.43
   9   1 -12    1.22    3.75
  -9  -1  12   -1.41    4.69
  -9  -1  12    6.55    4.27
  -9   1  13    4.96    7.31
   9  -1 -13    4.49    3.86
   9   1 -13    1.95    3.64
  -9  -1  13    2.44    5.69
  -9  -1  13    3.44    4.17
  -9   1  14    1.34    5.83
   9  -1 -14   -0.90    3.29
   9   1 -14   -1.37    3.96
  -9  -1  14   -0.21    6.80
  -9  -1  14   -1.57    3.12
  -9   1  15   58.62   15.66
   9  -1 -15   79.10   13.70
   9   1 -15   56.35   12.09
  -9  -1  15  107.57   18.97
  -9   1  16   27.67    9.62
   9  -1 -16   22.46    7.27
  -9  -1  16    4.21    5.89
  -9   1  17   39.12   12.72
   9  -1 -17   26.69    8.75
  -9  -1  17   56.14   14.11
  -9   1  18   -0.86    5.87
  -9  -1  18    6.69    7.70
  -9   1  19    9.84    7.46
  -9  -1  19   18.40    8.51
  -9   1  20   10.88    9.03
  -9  -1  20    5.41    8.10
  -9   1  21   50.48   15.33
  -9  -1  21   97.85   18.68
  -9   1  22   -1.26    6.57
  -9  -1  22    1.36    4.84
  -9   1  23    2.23    6.19
  -9  -1  23   13.83    7.80
  -9   1  24    3.74    5.77
  -9  -1  24   -1.27    3.98
  -9   1  25    8.80    6.71
  -9  -1  25   15.54    9.51
  -9   1  26   -0.35    5.38
  -9  -1  26   -3.52    8.19
  -9   1  27   38.58   12.40
  -9  -1  27    0.51    5.20
  -9   1  28   -0.49    7.04
  -9  -1  28    6.39    7.34
  -9   1  29   -0.95    3.70
  -9  -1  29   -0.32    5.29
  -9   1  30   -4.41    8.07
  -9  -1  30   -2.13    7.40
  -9   1  31   -0.93    6.64
  -9  -1  31    9.79    8.54
  -9   1  32   -0.69    5.57
  -9  -1  32   -1.82    7.46
  -9   1  33   -1.88    5.67
  -9  -1  33   10.15    7.72
  -9   1  34   -1.24    7.38
  -9  -1  34   -0.77    6.00
  -9   1  35   -1.27    6.99
  -9  -1  35    2.37    5.16
  -9   1  36   -2.53    7.04
  -9  -1  36   -2.23    6.11
  -9   1  37    5.08    5.72
  -9  -1  37   -2.14    7.38
   9   2  -1   32.12    8.28
  -9  -2   1   46.44   10.86
   9  -2  -2   17.30    5.43
   9   2  -2   -0.96    4.17
  -9  -2   2   11.44    6.33
   9  -2  -3  121.83   16.47
   9   2  -3  113.53   16.77
  -9  -2   3  108.06   19.03
   9  -2  -4    3.21    4.62
   9   2  -4    6.32    4.10
  -9  -2   4    6.36    5.45
   9  -2  -5    9.69    4.77
   9   2  -5   27.06    6.62
  -9  -2   5   14.26    6.76
  -9   2   6    3.79    5.43
   9  -2  -6   -0.24    4.08
   9   2  -6   -0.44    3.43
  -9  -2   6   -1.27    5.13
  -9   2   7   54.86   13.87
   9  -2  -7   60.70   11.03
   9   2  -7   54.99   10.54
  -9  -2   7   54.55   13.88
  -9  -2   7   61.76   10.87
  -9   2   8   31.07    9.78
   9  -2  -8   22.10    6.46
   9   2  -8   16.43    5.80
  -9  -2   8   25.27    8.97
  -9  -2   8   41.65    8.50
  -9   2   9   37.88   10.95
   9  -2  -9   22.54    7.40
   9   2  -9   31.36    7.79
  -9  -2   9   57.57   13.10
  -9  -2   9   49.77    9.27
  -9   2  10    0.42    5.51
   9  -2 -10    3.44    3.54
   9   2 -10   -0.85    3.72
  -9  -2  10   -1.07    5.11
  -9  -2  10   -1.25    4.08
  -9   2  11    2.67    6.74
   9  -2 -11   -1.47    4.16
   9   2 -11   -1.32    4.12
  -9  -2  11    1.25    5.48
  -9  -2  11   -0.78    3.43
  -9   2  12    8.05    7.03
   9  -2 -12   17.59    6.68
   9   2 -12   20.69    6.86
  -9  -2  12   28.21    9.68
  -9  -2  12    9.86    4.98
  -9   2  13   51.21   13.34
   9  -2 -13   35.36    8.75
   9   2 -13   38.70    9.08
  -9  -2  13   27.59   10.14
  -9  -2  13   30.06    7.62
  -9   2  14   45.82   13.46
   9  -2 -14   43.78    9.96
  -9  -2  14   23.36   10.21
  -9   2  15   19.34   10.50
   9  -2 -15   21.91    7.38
  -9  -2  15    8.85    8.31
  -9   2  16   -2.92    6.29
   9  -2 -16   -0.71    4.28
  -9  -2  16   -0.99    5.30
  -9   2  17   33.38   11.96
   9  -2 -17   18.52    7.86
  -9  -2  17   15.47    8.91
  -9   2  18    2.30    6.83
   9  -2 -18   -0.75    4.00
  -9  -2  18   -2.20    5.77
  -9   2  19  101.05   19.79
  -9  -2  19   81.54   18.76
  -9   2  20    7.83    9.09
  -9  -2  20    1.66    8.69
  -9   2  21   -1.27    5.80
  -9  -2  21    7.92    7.01
  -9   2  22    7.34    6.68
  -9  -2  22    1.78    7.34
  -9   2  23   42.61   12.73
  -9  -2  23   38.11   13.00
  -9   2  24    2.79    7.18
  -9  -2  24    4.41    7.02
  -9   2  25   17.51    8.17
  -9  -2  25    8.55    7.57
  -9   2  26   -0.24    6.39
  -9  -2  26   -2.66    7.17
  -9   2  27    2.98    5.67
  -9  -2  27    5.43    7.33
  -9   2  28   -1.07    6.68
  -9  -2  28    3.79    6.85
  -9   2  29   -0.09    6.21
  -9  -2  29   11.54    7.35
  -9   2  30   -0.35    6.11
  -9  -2  30    3.94    6.93
  -9   2  31    0.27    6.56
  -9  -2  31    1.48    7.62
  -9   2  32    0.59    4.24
  -9  -2  32   -0.32    5.42
  -9   2  33    3.96    5.06
  -9  -2  33    5.10    6.55
  -9   2  34    1.06    5.44
  -9  -2  34   -1.55    6.68
  -9   2  35   11.11    7.57
  -9  -2  35    7.63    7.55
  -9   2  36   -2.64    6.69
   9   3  -1  156.88   21.22
  -9  -3   1  153.67   22.60
   9   3  -2   49.36    9.74
  -9  -3   2   46.27   11.17
   9   3  -3    1.81    3.50
  -9  -3   3   -0.13    6.07
   9   3  -4    6.88    4.67
  -9  -3   4   -2.17    6.04
   9   3  -5   62.88   10.96
  -9  -3   5   50.35   13.24
  -9  -3   5   42.43    9.90
  -9   3   6   32.91   10.64
   9   3  -6   44.41    9.00
  -9  -3   6   39.26   10.48
  -9  -3   6   48.12    9.63
  -9   3   7   27.39   10.50
   9  -3  -7   19.80    6.64
   9   3  -7   16.46    5.92
  -9  -3   7   14.60    8.32
  -9  -3   7   27.79    7.65
  -9   3   8    5.32    5.78
   9  -3  -8   -1.09    4.03
   9   3  -8   -1.29    4.06
  -9  -3   8    3.43    5.20
  -9  -3   8    1.73    3.74
  -9   3   9   12.87    9.00
   9  -3  -9   11.62    5.18
   9   3  -9   12.51    5.04
  -9  -3   9   16.18    7.61
  -9  -3   9    7.42    4.81
  -9   3  10   12.25    7.90
   9  -3 -10    0.82    4.09
   9   3 -10    6.20    4.67
  -9  -3  10   11.95    7.28
  -9  -3  10    2.19    3.56
  -9   3  11  112.35   20.83
   9  -3 -11   99.18   16.52
   9   3 -11  102.72   16.39
  -9  -3  11  108.56   19.75
  -9  -3  11  132.64   17.56
  -9   3  12   22.51   10.68
   9  -3 -12   22.62    7.16
   9   3 -12   18.57    6.19
  -9  -3  12   16.74    8.67
  -9   3  13   13.35    8.87
   9  -3 -13   11.52    5.60
  -9  -3  13   10.39    6.57
  -9   3  14    1.43    5.51
   9  -3 -14   -0.31    3.59
  -9  -3  14    3.66    6.19
  -9   3  15   62.36   15.80
   9  -3 -15   54.50   11.69
  -9  -3  15   59.66   14.76
  -9   3  16    5.42    7.05
   9  -3 -16   17.31    7.29
  -9  -3  16   20.18    8.91
  -9   3  17   19.64    9.70
   9  -3 -17   20.64    7.80
  -9  -3  17   59.27   14.68
  -9   3  18   -2.10    6.63
   9  -3 -18    1.01    4.03
  -9  -3  18    8.54    8.24
  -9   3  19    7.02    6.23
   9  -3 -19   -0.02    4.50
  -9  -3  19   -2.11    7.33
  -9   3  20    3.40    7.61
  -9  -3  20   14.13    9.25
  -9   3  21   41.17   12.52
  -9  -3  21   36.64   12.63
  -9   3  22   16.12    9.49
  -9  -3  22    6.24    8.47
  -9   3  23   19.55    9.32
  -9  -3  23    5.97    7.12
  -9   3  24    2.60    4.75
  -9  -3  24    1.57    6.25
  -9   3  25   11.66    7.54
  -9  -3  25   -2.43    7.76
  -9   3  26   14.67    9.07
  -9  -3  26    2.41    6.71
  -9   3  27    4.13    7.12
  -9  -3  27    8.26    9.56
  -9   3  28    0.05    5.21
  -9  -3  28   -0.16    5.66
  -9   3  29    1.31    5.39
  -9  -3  29   -1.27    6.31
  -9   3  30   -2.88    5.48
  -9  -3  30    7.19    7.03
  -9   3  31    7.42    7.59
  -9  -3  31    0.98    6.85
  -9   3  32   -3.01    7.29
  -9  -3  32   -2.63    6.23
  -9   3  33    6.12    6.35
  -9  -3  33   -0.58    7.63
  -9   3  34   -0.11    3.51
  -9   3  35    2.47    6.19
   9  -4  -1    0.34    4.14
   9   4  -1    3.60    4.44
  -9  -4   1    0.48    4.74
   9  -4  -2   40.59    8.83
   9   4  -2   44.21    9.21
  -9  -4   2   43.43   10.42
   9   4  -3   35.04    8.79
  -9  -4   3   57.73   12.18
   9   4  -4   38.50    8.53
  -9  -4   4   45.15   11.47
  -9  -4   4   24.48    7.89
  -9   4   5   96.71   17.68
   9   4  -5   74.33   12.81
  -9  -4   5   59.26   14.03
  -9  -4   5   83.65   13.86
  -9   4   6    9.91    7.15
   9   4  -6   -0.84    3.65
  -9  -4   6    4.88    5.70
  -9  -4   6    1.01    5.02
  -9   4   7   72.49   16.58
   9   4  -7   50.61   10.65
  -9  -4   7   69.64   14.53
  -9  -4   7   56.88   11.43
  -9   4   8   78.15   17.16
   9   4  -8   86.87   13.84
  -9  -4   8  129.50   19.19
  -9  -4   8   65.34   13.39
  -9   4   9   61.59   14.42
   9   4  -9   40.31    9.31
  -9  -4   9   37.50   11.65
  -9  -4   9   40.88    9.50
  -9   4  10   -1.39    6.68
   9   4 -10   -0.82    2.50
  -9  -4  10    6.05    6.75
  -9   4  11   11.63    7.10
  -9  -4  11    8.64    6.75
  -9   4  12   -0.70    5.52
  -9  -4  12   -3.70    6.08
  -9   4  13   35.00   10.65
  -9  -4  13   29.55   10.74
  -9   4  14    6.67    8.29
  -9  -4  14    0.90    6.21
  -9   4  15   14.60    8.24
  -9  -4  15   34.71   11.07
  -9   4  16   -5.22    9.14
  -9  -4  16   -0.32    7.75
  -9   4  17   32.40   10.94
   9  -4 -17    6.28    4.58
  -9  -4  17   18.72    8.80
  -9   4  18   35.26   10.91
   9  -4 -18   27.56    8.82
  -9  -4  18   27.99   11.72
  -9   4  19   66.89   15.07
   9  -4 -19   61.53   13.34
  -9  -4  19   45.28   13.64
  -9   4  20    3.76    7.05
  -9  -4  20   -0.41    6.45
  -9   4  21    3.83    6.18
  -9  -4  21   -2.03    6.83
  -9   4  22    6.80    6.69
  -9  -4  22    7.81    8.28
  -9   4  23   27.99   11.04
  -9  -4  23   26.49   11.61
  -9   4  24    9.31    8.31
  -9  -4  24    7.23    8.88
  -9   4  25    6.34    7.77
  -9  -4  25   -0.16    6.45
  -9   4  26   -2.22    5.20
  -9  -4  26   -2.50    7.20
  -9   4  27   -1.56    6.97
  -9  -4  27    3.77    8.24
  -9   4  28    0.67    5.31
  -9  -4  28   -2.14    6.32
  -9   4  29   -1.65    5.40
  -9  -4  29   19.45    9.42
  -9   4  30   -1.90    6.96
  -9  -4  30   -2.53    6.66
  -9   4  31    2.17    5.41
  -9  -4  31   -2.63    6.83
  -9   4  32    2.22    5.77
  -9   4  33    2.27    6.41
  -9   4  34    0.19    6.88
   9  -5  -1  107.86   15.33
   9   5  -1   93.60   15.61
  -9  -5   1  100.64   17.14
   9  -5  -2   55.82    9.96
   9   5  -2   35.84    9.20
  -9  -5   2   34.28   10.21
   9  -5  -3    5.75    4.49
   9   5  -3   15.62    5.77
  -9  -5   3   10.12    6.23
  -9  -5   3    4.75    4.93
  -9   5   4   95.86   17.37
   9  -5  -4   62.86   11.40
   9   5  -4   56.40   11.67
  -9  -5   4   80.77   14.83
  -9  -5   4   62.42   12.68
  -9   5   5   12.74    8.39
   9  -5  -5   19.22    7.53
   9   5  -5   28.39    7.32
  -9  -5   5   25.09    8.33
  -9  -5   5   29.69    8.93
  -9   5   6   18.66    9.25
   9  -5  -6   29.79    8.19
   9   5  -6   18.93    6.52
  -9  -5   6   41.63   10.89
  -9  -5   6   33.23    8.68
  -9   5   7   70.52   15.16
   9  -5  -7   55.09   11.83
   9   5  -7   63.93   11.72
  -9  -5   7   81.41   15.17
  -9   5   8    6.75    7.38
   9  -5  -8    6.52    4.38
  -9  -5   8   14.77    7.03
  -9   5   9   -2.08    7.54
   9  -5  -9    6.13    4.37
  -9  -5   9   -1.04    5.96
  -9   5  10    6.13    7.31
   9  -5 -10    1.43    3.64
  -9  -5  10   -3.71    5.98
  -9   5  11   62.84   14.66
   9  -5 -11   55.28   11.61
  -9  -5  11   49.54   13.31
  -9   5  12   12.81    7.87
  -9  -5  12   18.40    9.28
  -9   5  13    1.30    4.78
  -9  -5  13    0.63    5.79
  -9   5  14   18.95    8.72
  -9  -5  14   14.16    7.32
  -9   5  15   34.30   10.87
  -9  -5  15   21.49    9.65
  -9   5  16   34.65   10.99
  -9  -5  16   27.35   10.94
  -9   5  17   31.25   11.96
  -9  -5  17   26.18   10.94
  -9   5  18    9.26    6.84
  -9  -5  18   -1.26    6.38
  -9   5  19   -1.48    5.98
  -9  -5  19    8.88    7.86
  -9   5  20   10.59    8.22
  -9  -5  20    2.14    7.06
  -9   5  21    3.18    6.53
  -9  -5  21   21.04    9.88
  -9   5  22   28.61   11.25
  -9  -5  22   25.45   11.01
  -9   5  23    8.50    6.72
  -9  -5  23    4.36    6.93
  -9   5  24    1.71    6.74
  -9  -5  24    3.29    6.20
  -9   5  25    0.42    5.19
  -9  -5  25   -3.28    7.38
  -9   5  26    5.94    6.40
  -9  -5  26    9.23    8.45
  -9   5  27    9.13    6.94
  -9  -5  27    5.33    7.79
  -9   5  28   -1.81    6.07
  -9  -5  28   -0.59    7.18
  -9   5  29   -1.11    6.62
  -9  -5  29   -3.26    6.78
  -9   5  30   -2.67    6.29
  -9   5  31    4.80    7.36
  -9   5  32    1.24    4.99
  -9   5  33    9.14    7.56
   9  -6  -1    3.03    3.49
   9   6  -1    0.14    3.81
  -9  -6   1   -0.67    4.31
   9  -6  -2   94.73   14.55
   9   6  -2  100.35   15.67
  -9  -6   2   76.33   15.15
  -9  -6   2   98.66   16.39
  -9   6   3   22.45    9.46
   9  -6  -3   19.80    6.70
   9   6  -3   22.71    7.64
  -9  -6   3   58.27   11.50
  -9  -6   3   25.72    8.78
  -9   6   4   22.67    9.30
   9  -6  -4   11.85    5.98
   9   6  -4    9.19    5.46
  -9  -6   4   28.83    8.11
  -9   6   5   19.89    8.39
   9  -6  -5   17.88    6.51
  -9  -6   5   34.92    9.58
  -9   6   6   12.78    8.26
   9  -6  -6   15.62    5.30
  -9  -6   6    4.71    4.51
  -9   6   7   14.23    8.13
   9  -6  -7   21.66    7.48
  -9  -6   7   30.16    9.77
  -9   6   8   92.26   17.16
   9  -6  -8   49.19   11.38
  -9  -6   8   77.50   15.06
  -9   6   9   13.06    7.65
   9  -6  -9   15.24    6.57
  -9  -6   9    8.64    6.85
  -9   6  10    8.64    6.36
   9  -6 -10    0.71    4.22
  -9  -6  10   -1.43    5.73
  -9   6  11    0.07    6.15
   9  -6 -11    3.59    4.76
  -9  -6  11   -2.39    5.59
  -9   6  12   30.03   11.89
   9  -6 -12   39.77    9.38
  -9  -6  12   25.10    9.87
  -9   6  13    6.87    8.43
   9  -6 -13    9.22    6.57
  -9  -6  13   11.69    7.47
  -9   6  14   23.25   10.01
   9  -6 -14   45.97   10.15
  -9  -6  14   23.31    9.57
  -9   6  15    1.52    5.93
   9  -6 -15    1.15    5.06
  -9  -6  15    7.92    6.93
  -9   6  16    2.67    5.32
   9  -6 -16   -1.64    5.73
  -9  -6  16    0.67    6.94
  -9   6  17   -0.00    6.39
   9  -6 -17    8.44    5.40
  -9  -6  17    7.42    7.23
  -9   6  18   30.39   11.54
   9  -6 -18   23.46    8.56
  -9  -6  18   31.15   11.38
  -9   6  19   -2.82    8.02
   9  -6 -19    1.71    5.80
  -9  -6  19   18.38    9.41
  -9   6  20    7.62    6.79
   9  -6 -20   16.77    7.54
  -9  -6  20    5.91    7.55
  -9   6  21   -2.40    5.81
  -9  -6  21    7.63    6.82
  -9   6  22    2.39    5.39
  -9  -6  22   -3.09    6.91
  -9   6  23   22.84    9.05
  -9  -6  23    4.45    7.52
  -9   6  24    5.93    6.16
  -9  -6  24   -3.25    6.63
  -9   6  25    1.80    5.57
  -9  -6  25   12.98    8.57
  -9   6  26    3.88    6.98
  -9  -6  26   -0.17    7.74
  -9   6  27   -1.17    7.72
  -9  -6  27   -0.05    6.35
  -9   6  28    0.18    6.70
  -9   6  29    3.43    7.43
  -9   6  30   -2.72    5.78
  -9   6  31   -3.82    6.50
   9  -7  -1   26.79    7.69
  -9  -7   1   23.17    7.70
  -9   7   2    6.69    6.16
   9  -7  -2   -0.59    4.06
  -9  -7   2    9.55    5.40
  -9   7   3   -1.41    5.95
   9  -7  -3   -1.16    3.33
  -9  -7   3    0.90    4.08
  -9   7   4   36.78   10.57
   9  -7  -4    9.78    6.24
  -9  -7   4   16.23    7.08
  -9   7   5    2.71    4.79
   9  -7  -5   11.85    5.63
  -9  -7   5    6.25    5.65
  -9   7   6   55.75   13.29
   9  -7  -6   41.29    9.72
  -9  -7   6   61.72   12.75
  -9   7   7    4.47    6.65
   9  -7  -7    3.41    3.94
  -9  -7   7   -0.21    4.95
  -9   7   8   10.64    7.46
   9  -7  -8    3.21    4.46
  -9  -7   8    0.10    5.54
  -9   7   9    9.55    7.11
   9  -7  -9    4.53    3.60
  -9  -7   9   11.96    7.17
  -9   7  10   19.56    9.31
   9  -7 -10    8.10    6.23
  -9  -7  10   25.55    9.28
  -9   7  11    6.48    6.02
   9  -7 -11   16.65    6.77
  -9  -7  11   15.65    7.37
  -9   7  12   51.81   12.72
   9  -7 -12   35.34    9.64
  -9  -7  12   40.95   12.12
  -9   7  13   -1.50    5.40
   9  -7 -13    0.28    3.82
  -9  -7  13   -0.36    5.64
  -9   7  14    2.78    7.18
   9  -7 -14    3.68    4.29
  -9  -7  14   -0.83    5.58
  -9   7  15    3.66    6.03
   9  -7 -15    3.42    6.01
  -9  -7  15    4.75    6.42
  -9   7  16   56.61   13.10
   9  -7 -16   23.21    9.02
  -9  -7  16   42.25   12.62
  -9   7  17    0.44    6.10
   9  -7 -17   -2.84    5.11
  -9  -7  17    9.56    7.31
  -9   7  18    7.40    6.73
   9  -7 -18   -1.51    5.18
  -9  -7  18    4.71    7.30
  -9   7  19   -0.92    6.10
   9  -7 -19   -1.94    4.20
  -9  -7  19   -3.09    6.87
  -9   7  20   17.22    8.00
   9  -7 -20   13.81    8.17
  -9  -7  20    7.05    7.26
  -9   7  21    4.17    6.57
   9  -7 -21    7.87    6.71
  -9  -7  21   20.16    8.93
  -9   7  22   14.81    9.03
  -9  -7  22   23.91   10.33
  -9   7  23    2.12    4.01
  -9  -7  23    5.48    8.39
  -9   7  24   -2.56    6.91
  -9  -7  24   -1.20    6.24
  -9   7  25   -1.66    4.25
  -9  -7  25    4.89    6.09
  -9   7  26   -0.01    7.64
  -9   7  27    8.86    7.24
  -9   7  28   -1.37    6.09
  -9   7  29   -1.87    6.02
  -9   7  30    3.36    6.71
  -9   8   1    8.94    7.21
   9  -8  -1    1.66    4.51
  -9  -8   1   12.49    6.36
  -9   8   2   26.31    9.32
   9  -8  -2   33.29    8.14
  -9  -8   2   27.68    8.34
  -9   8   3    0.78    5.11
   9  -8  -3    1.94    3.23
  -9  -8   3   -0.45    4.49
  -9   8   4   51.40   12.98
   9  -8  -4   70.52   11.80
  -9  -8   4   49.98   12.09
  -9   8   5   -1.33    4.61
   9  -8  -5    1.60    3.40
  -9  -8   5   -0.13    3.27
  -9   8   6   -0.71    4.90
   9  -8  -6   -0.35    4.53
  -9  -8   6   -1.04    4.12
  -9   8   7    5.68    6.45
   9  -8  -7   -1.47    4.55
  -9  -8   7    3.96    5.56
  -9   8   8   45.81   12.94
   9  -8  -8   45.21   11.07
  -9  -8   8   61.94   13.10
  -9   8   9   -0.20    4.52
   9  -8  -9    7.17    5.68
  -9  -8   9   -2.89    5.51
  -9   8  10   17.46    8.99
   9  -8 -10   12.12    6.52
  -9  -8  10   10.69    7.20
  -9   8  11    0.74    4.30
   9  -8 -11    0.65    3.55
  -9  -8  11    5.45    6.13
  -9   8  12    5.62    6.76
   9  -8 -12    8.53    5.84
  -9  -8  12   30.30    9.77
  -9   8  13    1.96    5.69
   9  -8 -13    3.22    4.85
  -9  -8  13    1.18    5.33
  -9   8  14   18.10    8.16
   9  -8 -14    8.46    7.62
  -9  -8  14   27.27    9.65
  -9   8  15    4.39    6.69
   9  -8 -15   -0.93    4.49
  -9  -8  15   -0.36    6.34
  -9   8  16   -1.58    5.86
   9  -8 -16   -0.36    4.81
  -9  -8  16    2.13    5.65
  -9   8  17   -0.06    4.09
   9  -8 -17   -1.66    5.33
  -9  -8  17   -3.07    6.97
  -9   8  18   18.90    8.80
   9  -8 -18   19.54    9.17
  -9  -8  18   21.59   10.68
  -9   8  19   13.59    7.66
   9  -8 -19    2.11    5.17
  -9  -8  19   -1.56    4.94
  -9   8  20    2.45    6.14
   9  -8 -20   -3.00    6.11
  -9  -8  20    9.61    8.77
  -9   8  21   -1.37    7.55
   9  -8 -21    6.08    5.96
  -9  -8  21   -0.57    6.40
  -9   8  22   11.29    7.38
  -9  -8  22    1.42    5.85
  -9   8  23   -0.51    4.95
  -9  -8  23   -2.81    5.96
  -9   8  24   10.41    8.64
  -9   8  25   -1.58    7.80
  -9   8  26   -1.41    6.33
  -9   8  27   -1.41    5.72
  -9   8  28    7.45    6.66
  -9   8  29   -1.94    4.18
  -9   9   1    4.85    5.52
   9  -9  -1    3.22    4.53
  -9  -9   1    7.11    4.76
  -9   9   2   23.58    9.59
   9  -9  -2   27.21    7.20
  -9  -9   2   35.62    9.42
  -9   9   3    1.02    3.73
   9  -9  -3    2.78    4.54
  -9  -9   3    7.68    6.16
  -9   9   4    7.97    6.74
   9  -9  -4    4.64    5.09
  -9  -9   4   13.77    6.96
  -9   9   5   10.57    6.65
   9  -9  -5    1.11    4.42
  -9  -9   5    1.43    3.88
  -9   9   6   65.51   13.62
   9  -9  -6   30.73    9.08
  -9  -9   6   57.08   12.70
  -9   9   7    3.78    5.94
   9  -9  -7   -0.42    5.84
  -9  -9   7   -1.00    3.97
  -9   9   8   -1.46    5.67
   9  -9  -8    0.27    4.39
  -9  -9   8   -3.54    5.49
  -9   9   9    1.90    5.35
   9  -9  -9    2.30    4.57
  -9  -9   9   -2.23    5.53
  -9   9  10   11.95    7.95
   9  -9 -10    4.48    4.49
  -9  -9  10    8.14    6.04
  -9   9  11   -0.50    6.20
   9  -9 -11   -2.07    4.38
  -9  -9  11   -2.03    5.29
  -9   9  12   32.07   10.11
   9  -9 -12   25.28    8.64
  -9  -9  12   34.86   10.74
  -9   9  13   -0.56    4.39
   9  -9 -13   -1.75    4.33
  -9  -9  13    6.63    6.27
  -9   9  14    1.14    5.55
   9  -9 -14    2.47    4.72
  -9  -9  14   -2.10    6.08
  -9   9  15   -2.86    7.96
   9  -9 -15    1.57    4.67
  -9  -9  15    3.99    6.54
  -9   9  16   31.88   10.89
   9  -9 -16   30.61    9.74
  -9  -9  16   35.97   11.20
  -9   9  17    0.23    6.38
   9  -9 -17   -3.20    6.77
  -9  -9  17    2.24    6.17
  -9   9  18   -0.46    5.88
   9  -9 -18    0.79    3.90
  -9  -9  18   -0.08    4.37
  -9   9  19    6.11    6.50
   9  -9 -19   -1.27    4.25
  -9  -9  19    1.28    5.98
  -9   9  20   10.91    7.60
   9  -9 -20   15.01    8.89
  -9  -9  20    6.64    7.64
  -9   9  21    3.33    5.95
   9  -9 -21   -2.07    4.44
  -9  -9  21   -2.14    5.80
  -9   9  22    3.58    6.26
  -9   9  23    6.51    6.44
  -9   9  24   10.32    7.85
  -9   9  25   12.03    8.81
  -9   9  26    8.81    9.75
  -9   9  27    0.22    4.22
  -9  10   1   -0.59    4.77
   9 -10  -1    3.90    3.50
  -9 -10   1    5.49    5.27
  -9  10   2   14.40    7.14
   9 -10  -2    4.51    4.69
  -9 -10   2   19.20    7.30
  -9  10   3   -1.67    4.62
   9 -10  -3    5.48    5.20
  -9 -10   3   -2.72    4.05
  -9  10   4   12.34    7.30
   9 -10  -4   25.25    7.96
  -9 -10   4   47.87   10.42
  -9  10   5   -1.12    4.95
   9 -10  -5    3.09    4.36
  -9 -10   5    2.80    4.70
  -9  10   6    1.19    5.22
   9 -10  -6    1.46    3.34
  -9 -10   6   -1.25    5.08
  -9  10   7    6.04    5.30
   9 -10  -7   -1.82    4.03
  -9 -10   7    4.44    4.48
  -9  10   8   12.42    7.83
   9 -10  -8   22.79    7.47
  -9 -10   8   29.84    9.43
  -9  10   9    2.67    5.71
   9 -10  -9    3.25    6.08
  -9 -10   9    4.65    5.07
  -9  10  10    3.48    6.51
   9 -10 -10    4.41    4.75
  -9 -10  10    5.06    5.57
  -9  10  11    5.69    7.85
   9 -10 -11    4.33    4.55
  -9  10  12   15.76    8.20
   9 -10 -12    6.44    5.82
  -9 -10  12   15.10    8.06
  -9  10  13   -0.29    4.81
   9 -10 -13    1.41    4.55
  -9 -10  13   -2.33    5.72
  -9  10  14    9.22    7.60
   9 -10 -14   21.97    8.49
  -9 -10  14   17.67    9.42
  -9  10  15   -0.78    4.99
   9 -10 -15   -0.58    4.36
  -9 -10  15   -1.74    4.99
  -9  10  16    4.37    5.86
   9 -10 -16    0.06    5.40
  -9 -10  16   -3.88    7.48
  -9  10  17    0.54    6.02
   9 -10 -17   -0.47    3.70
  -9 -10  17   -0.36    5.12
  -9  10  18    3.37    6.23
   9 -10 -18    8.46    6.18
  -9 -10  18    2.70    5.83
  -9  10  19    7.14    6.50
   9 -10 -19   -0.94    5.01
  -9  10  20    4.16    8.00
   9 -10 -20   -3.10    6.44
  -9  10  21   -2.54    6.69
   9 -10 -21   -3.11    7.26
  -9  10  22   -1.88    5.13
  -9  10  23    5.35    5.56
  -9  10  24    6.96    6.47
  -9  10  25   -2.80    7.33
  -9  10  26    0.58    6.34
  -9  11   1   -1.27    4.55
   9 -11  -1   -1.08    4.83
  -9 -11   1    4.17    3.93
  -9  11   2   29.79    9.01
   9 -11  -2   14.04    6.62
  -9 -11   2   22.91    8.33
  -9  11   3    1.39    5.36
   9 -11  -3    3.35    4.59
  -9 -11   3    1.39    4.28
  -9  11   4    7.92    6.22
   9 -11  -4   10.58    6.83
  -9 -11   4   24.03    7.95
  -9  11   5    0.44    4.24
   9 -11  -5    0.36    4.64
  -9 -11   5   -1.99    6.04
  -9  11   6   21.73    8.07
   9 -11  -6    4.27    5.43
  -9 -11   6   10.45    6.77
  -9  11   7   -2.37    5.81
   9 -11  -7    0.06    3.34
  -9 -11   7   -1.42    4.90
  -9  11   8   -1.09    5.32
   9 -11  -8   -0.31    3.89
  -9 -11   8   -0.94    5.15
  -9  11   9    0.75    6.58
   9 -11  -9    0.77    5.28
  -9 -11   9    3.50    6.02
  -9  11  10    7.34    6.00
   9 -11 -10   14.66    6.40
  -9 -11  10   14.35    7.27
  -9  11  11   -1.93    5.05
   9 -11 -11    0.92    4.31
  -9 -11  11    4.24    5.64
  -9  11  12   13.59    7.23
   9 -11 -12    5.75    5.53
  -9 -11  12    9.26    6.74
  -9  11  13    0.42    5.25
   9 -11 -13    4.38    5.10
  -9 -11  13    3.69    5.93
  -9  11  14    4.44    6.66
   9 -11 -14   -0.97    6.12
  -9 -11  14    6.73    5.96
  -9  11  15   -2.76    6.38
   9 -11 -15    1.79    5.49
  -9 -11  15    1.75    5.63
  -9  11  16   21.77    9.36
   9 -11 -16   39.43   10.27
  -9 -11  16   17.15    8.65
  -9  11  17   -1.62    5.35
   9 -11 -17    1.54    4.88
  -9  11  18   -1.86    7.07
   9 -11 -18   -2.22    5.30
  -9  11  19    1.24    6.27
   9 -11 -19   -1.91    4.86
  -9  11  20   11.81    8.26
   9 -11 -20    0.02    5.82
  -9  11  21   -2.99    5.36
   9 -11 -21   -2.38    6.87
  -9  11  22    1.48    4.47
  -9  11  23   -1.74    6.62
  -9  11  24   -1.38    6.26
   9 -12  -1    5.00    5.14
  -9 -12   1    1.06    4.52
   9 -12  -2    1.41    4.24
  -9 -12   2    0.00    4.35
   9 -12  -3    0.29    5.97
  -9 -12   3   -1.12    4.15
  -9  12   4   22.30    8.21
   9 -12  -4    9.57    6.01
  -9 -12   4    9.05    5.94
  -9  12   5   -0.37    4.32
   9 -12  -5    1.05    4.34
  -9 -12   5   -2.73    5.17
  -9  12   6    7.78    6.25
   9 -12  -6    3.26    3.86
  -9 -12   6   -0.25    4.53
  -9  12   7    1.96    5.86
   9 -12  -7    0.63    4.08
  -9 -12   7   -1.56    3.91
  -9  12   8   22.25    9.08
   9 -12  -8   11.17    7.30
  -9 -12   8   22.72    8.70
  -9  12   9   -0.03    4.85
   9 -12  -9    0.90    3.69
  -9 -12   9    0.99    3.83
  -9  12  10   -2.26    6.02
   9 -12 -10    3.17    4.82
  -9 -12  10   10.62    7.17
  -9  12  11   -2.17    5.21
   9 -12 -11   -0.78    4.48
  -9 -12  11   -2.64    7.22
  -9  12  12   -1.83    6.31
   9 -12 -12    4.84    5.53
  -9 -12  12   -0.84    5.55
  -9  12  13    3.86    4.91
   9 -12 -13    9.36    5.87
  -9 -12  13    0.44    6.04
  -9  12  14   15.74    8.39
   9 -12 -14    4.03    7.16
  -9  12  15   -2.82    5.17
   9 -12 -15   -0.30    6.49
  -9  12  16   -0.73    5.86
   9 -12 -16   -1.01    5.19
  -9  12  17   -1.24    5.85
   9 -12 -17    1.92    6.07
  -9  12  18   -0.39    5.61
   9 -12 -18   -1.74    5.45
  -9  12  19   -1.82    6.89
   9 -12 -19   -1.65    5.26
  -9  12  20    2.72    7.36
   9 -12 -20    0.31    4.37
  -9  12  21   -2.76    6.14
   9 -12 -21   -0.86    6.65
  -9  12  22   -1.65    5.02
   9 -13  -1    3.29    5.61
  -9 -13   1   18.29    6.85
   9 -13  -2   -0.28    3.81
  -9 -13   2   -0.15    5.08
   9 -13  -3    4.56    5.13
  -9 -13   3   -0.61    5.59
   9 -13  -4   -1.18    4.74
  -9 -13   4    9.36    5.95
   9 -13  -5    2.68    5.36
  -9 -13   5    3.82    4.58
   9 -13  -6    7.24    6.37
  -9 -13   6   16.97    6.97
  -9  13   7   -0.83    4.43
   9 -13  -7    0.07    5.03
  -9 -13   7    0.61    4.14
  -9  13   8   -2.28    6.67
   9 -13  -8   -2.87    6.30
  -9 -13   8    1.68    5.19
  -9  13   9    1.76    6.13
   9 -13  -9    4.73    4.73
  -9 -13   9    2.50    5.40
  -9  13  10    7.04    5.99
   9 -13 -10   13.36    7.40
  -9 -13  10   24.65    8.74
  -9  13  11   -2.57    5.85
   9 -13 -11   -1.67    5.49
  -9 -13  11    1.72    5.57
  -9  13  12    4.53    4.89
   9 -13 -12    2.07    5.45
  -9  13  13   -1.86    4.60
   9 -13 -13    4.09    6.27
  -9  13  14    3.23    4.69
   9 -13 -14   -1.37    4.43
  -9  13  15    0.58    4.17
   9 -13 -15   -1.50    4.61
  -9  13  16    3.21    4.85
   9 -13 -16   -0.34    5.69
  -9  13  17    1.20    6.75
   9 -13 -17   -3.17    6.51
  -9  13  18   10.53    6.51
   9 -13 -18    1.74    5.77
  -9  13  19   -0.39    5.64
   9 -13 -19    3.69    4.90
  -9  13  20   -0.60    3.98
   9 -13 -20   -2.95    6.02
   9 -13 -21   -2.53    5.44
   9 -14  -1    1.20    3.46
  -9 -14   1   -0.79    3.55
   9 -14  -2    4.12    4.72
  -9 -14   2   14.40    6.34
   9 -14  -3    2.36    5.19
  -9 -14   3    2.61    4.71
   9 -14  -4    0.78    5.12
  -9 -14   4   11.60    6.45
   9 -14  -5    4.06    5.41
  -9 -14   5    2.30    5.14
   9 -14  -6    1.68    4.26
  -9 -14   6   -2.27    5.20
   9 -14  -7    7.86    6.14
  -9 -14   7    1.19    5.55
   9 -14  -8    2.90    5.41
  -9 -14   8    2.68    5.33
   9 -14  -9   -1.97    5.00
  -9  14  10    0.72    5.15
   9 -14 -10    0.88    4.56
  -9  14  11   -2.55    5.56
   9 -14 -11    3.19    5.10
  -9  14  12   -1.39    5.19
   9 -14 -12    1.09    5.75
  -9  14  13   -0.55    4.35
   9 -14 -13   -1.15    6.15
  -9  14  14   10.11    6.47
   9 -14 -14    3.04    6.37
  -9  14  15    4.55    5.62
   9 -14 -15   -2.69    5.86
  -9  14  16   -0.17    5.42
   9 -14 -16   -2.38    5.37
  -9  14  17   -3.79    5.51
   9 -14 -17   -0.78    5.51
  -9  14  18    3.38    4.62
   9 -14 -18    1.25    5.78
   9 -14 -19    4.64    6.38
   9 -14 -20    5.70    6.57
   9 -14 -21   -1.56    5.14
  -9 -15   1    2.78    3.67
  -9 -15   2    1.68    4.66
  -9 -15   3   -1.91    4.60
  -9 -15   4    2.37    4.19
  -9 -15   5    3.06    5.17
  -9  15  13   -2.49    6.24
  -9  15  14    0.87    5.37
  -9  15  15    0.03    6.00
  -9  15  16    2.58    4.91
  -9 -16   1   -0.58    4.83
  -9 -16   2   -0.99    3.70
  -8   0   1   -0.67    4.80
   8   0  -1   -0.06    2.71
  -8   0   2  423.72   49.42
   8   0  -2  429.46   46.02
  -8   0   3    2.58    4.89
  -8   0   3   -1.03    3.07
   8   0  -3    0.08    2.20
  -8   0   4   70.64   14.16
  -8   0   4   58.87   10.05
   8   0  -4   55.92   10.17
  -8   0   5    0.26    4.81
  -8   0   5   -0.43    2.81
   8   0  -5    1.22    2.98
  -8   0   6   77.79   15.66
  -8   0   6   71.01   11.53
   8   0  -6   73.48   11.90
  -8   0   7   -2.32    4.93
  -8   0   7   -0.50    2.78
   8   0  -7   -1.70    2.96
  -8   0   8  170.55   21.45
   8   0  -8  175.73   22.11
  -8   0   9   -0.55    3.27
   8   0  -9   -0.44    2.81
  -8   0  10   -1.20    2.98
   8   0 -10    1.93    2.84
  -8   0  11   -1.12    3.47
   8   0 -11   -0.36    3.42
  -8   0  12  164.54   20.05
   8   0 -12  142.72   20.53
  -8   0  13   -5.88    7.21
  -8   0  13    1.98    3.13
   8   0 -13   -0.96    2.67
  -8   0  14   77.94   16.27
  -8   0  14   49.66    9.61
   8   0 -14   47.04   10.21
  -8   0  15    0.95    6.46
  -8   0  15   -1.29    3.05
   8   0 -15   -0.88    2.89
  -8   0  16    2.41    5.04
  -8   0  16   11.91    5.04
   8   0 -16    5.44    5.53
  -8   0  17    1.57    5.84
  -8   0  17    1.17    3.14
   8   0 -17   -1.93    4.22
  -8   0  18   73.44   17.75
   8   0 -18  103.00   15.96
  -8   0  19   -3.18    7.63
  -8   0  20    6.53    6.24
  -8   0  21    3.27    5.06
  -8   0  22   59.02   14.13
  -8   0  23    1.73    5.31
  -8   0  24   24.84   10.13
  -8   0  25   -2.36    6.15
  -8   0  26   -3.04    5.58
  -8   0  27   -2.04    6.16
  -8   0  28   42.79   13.10
  -8   0  29   -1.10    5.97
  -8   0  30    6.18    6.32
  -8   0  31   -2.90    6.05
  -8   0  32   10.67    8.57
  -8   0  33   -2.20    6.05
  -8   0  34   11.37    7.18
  -8   0  35    2.50    4.38
  -8   0  36   -0.78    5.71
  -8   0  37    2.88    5.01
  -8   0  38    1.59    5.91
  -8   1   1   49.79   11.67
   8  -1  -1   48.02    9.13
   8   1  -1   53.09    9.60
  -8  -1   1   51.08   11.19
  -8  -1   1   47.97    9.45
  -8   1   2   -2.47    4.33
   8  -1  -2    2.81    3.23
   8   1  -2    4.03    3.83
  -8  -1   2    0.07    3.78
  -8  -1   2    3.78    3.96
  -8   1   3    3.84    5.58
   8  -1  -3    2.44    3.31
   8   1  -3    6.65    4.01
  -8  -1   3   10.69    5.31
  -8  -1   3    1.80    3.13
  -8   1   4   36.81   10.82
   8  -1  -4   31.16    7.32
   8   1  -4   29.32    7.13
  -8  -1   4   25.54    8.78
  -8  -1   4   50.03    8.74
  -8   1   5    7.32    5.62
   8  -1  -5    2.60    3.33
   8   1  -5    1.06    2.61
  -8  -1   5    3.61    5.65
  -8  -1   5    0.30    2.26
  -8   1   6   62.61   14.13
   8  -1  -6   85.59   12.62
   8   1  -6   85.64   12.66
  -8  -1   6   70.90   15.16
  -8  -1   6   68.66   11.77
  -8   1   7    5.04    5.73
   8  -1  -7    4.98    3.39
   8   1  -7    3.41    2.93
  -8  -1   7    4.37    3.94
  -8   1   8    8.76    3.88
   8  -1  -8    3.02    3.62
   8   1  -8    8.72    4.37
  -8  -1   8    3.01    3.53
  -8   1   9   10.37    4.44
   8  -1  -9   15.65    5.45
   8   1  -9    5.34    4.07
  -8  -1   9   11.96    4.40
  -8   1  10  125.49   17.09
   8  -1 -10  122.83   18.12
   8   1 -10  146.65   18.70
  -8  -1  10  130.24   17.66
  -8   1  11    7.20    4.06
   8  -1 -11    1.09    3.62
   8   1 -11    1.41    3.64
  -8  -1  11    6.00    3.91
  -8   1  12    6.29    3.53
   8  -1 -12    6.29    5.37
   8   1 -12   11.65    5.02
  -8  -1  12    6.87    4.35
  -8   1  13   -2.09    7.27
  -8   1  13   -1.14    3.00
   8  -1 -13   -0.90    3.79
   8   1 -13   -1.23    3.01
  -8  -1  13    0.41    2.42
  -8   1  14   66.08   15.14
  -8   1  14   62.14   10.78
   8  -1 -14   66.74   12.19
   8   1 -14   56.18   11.82
  -8  -1  14   79.06   16.23
  -8  -1  14   82.89   12.30
  -8   1  15   37.23   11.53
  -8   1  15   33.12    7.52
   8  -1 -15   31.05    8.26
   8   1 -15   44.47    9.45
  -8  -1  15   39.04   12.50
  -8  -1  15   32.99    7.63
  -8   1  16   71.96   15.17
  -8   1  16   63.12   10.90
   8  -1 -16   51.07   11.23
   8   1 -16   65.17   11.77
  -8  -1  16   65.82   15.06
  -8  -1  16   50.23    9.92
  -8   1  17    2.65    5.65
  -8   1  17    0.55    4.00
   8  -1 -17    0.38    4.30
  -8  -1  17    6.41    7.59
  -8   1  18    8.66    7.24
  -8   1  18    1.65    4.01
   8  -1 -18   -1.73    4.08
  -8  -1  18   -1.10    7.47
  -8   1  19    4.26    7.05
  -8  -1  19    5.99    7.66
  -8   1  20    5.70    7.96
  -8  -1  20   11.19    8.55
  -8   1  21    4.95    5.49
  -8  -1  21   14.79    7.99
  -8   1  22   49.75   14.24
  -8  -1  22   71.92   15.63
  -8   1  23    0.16    4.92
  -8  -1  23    1.58    5.55
  -8   1  24   10.12    8.27
  -8  -1  24   12.65    7.74
  -8   1  25    0.61    5.87
  -8  -1  25    8.14    6.48
  -8   1  26   20.27    9.71
  -8  -1  26   16.20    8.89
  -8   1  27   -1.06    5.53
  -8  -1  27    0.00    5.57
  -8   1  28    1.12    6.44
  -8  -1  28   -5.10    7.52
  -8   1  29    3.11    6.03
  -8  -1  29    0.23    6.10
  -8   1  30    5.52    7.74
  -8  -1  30   24.10    9.23
  -8   1  31    2.80    5.84
  -8  -1  31   -1.07    5.62
  -8   1  32    1.13    5.50
  -8  -1  32   13.19    8.39
  -8   1  33    2.00    6.20
  -8  -1  33    0.51    4.98
  -8   1  34    2.06    6.31
  -8  -1  34    3.18    5.78
  -8   1  35   -0.43    4.46
  -8  -1  35    0.20    5.98
  -8   1  36   18.64    9.78
  -8  -1  36   11.27    6.81
  -8   1  37   -0.51    6.25
  -8  -1  37   -0.91    4.31
  -8   1  38    2.56    6.55
  -8   1  39   -3.48    6.84
  -8   2   1   -1.44    5.31
   8  -2  -1    2.07    3.23
   8   2  -1    3.95    3.65
  -8  -2   1    0.83    4.37
  -8  -2   1    0.50    3.63
  -8   2   2   58.63   12.65
   8  -2  -2   57.70    9.44
   8   2  -2   61.01   10.34
  -8  -2   2   35.32    9.78
  -8  -2   2   44.86    9.25
  -8   2   3   11.36    6.89
   8  -2  -3   10.95    4.38
   8   2  -3    5.03    3.74
  -8  -2   3    7.43    5.63
  -8  -2   3    2.87    4.03
  -8   2   4   47.45   10.86
   8  -2  -4   34.79    7.67
   8   2  -4   29.75    7.69
  -8  -2   4   40.15   10.37
  -8  -2   4   32.69    7.60
  -8   2   5    8.44    6.61
   8  -2  -5    8.66    3.80
   8   2  -5    3.86    3.37
  -8  -2   5   14.16    7.18
  -8  -2   5   10.35    5.16
  -8   2   6   72.52   15.10
   8  -2  -6   62.22   12.12
   8   2  -6   97.56   13.42
  -8  -2   6   97.29   13.54
   8  -2  -7   36.63    7.83
   8   2  -7   26.41    6.66
  -8  -2   7   22.14    6.53
   8  -2  -8   97.02   14.21
   8   2  -8   87.07   13.50
  -8  -2   8   86.45   13.52
   8  -2  -9    4.21    3.56
   8   2  -9   16.07    5.25
  -8  -2   9    5.38    3.92
   8  -2 -10    0.69    2.96
   8   2 -10    1.80    3.48
  -8  -2  10   -0.58    2.72
   8  -2 -11   -0.51    3.45
   8   2 -11    3.08    3.51
  -8  -2  11    1.55    3.21
  -8   2  12   56.26   13.32
   8  -2 -12   43.94    9.44
   8   2 -12   51.31    9.70
  -8  -2  12   38.91    8.46
  -8   2  13   29.80   10.54
   8  -2 -13   32.57    8.26
   8   2 -13   37.24    8.24
  -8  -2  13   39.31    8.32
  -8   2  14   30.02   10.24
   8  -2 -14   12.02    5.48
   8   2 -14   21.98    6.45
  -8  -2  14   17.24    8.24
  -8  -2  14   18.44    6.13
  -8   2  15   24.73    8.40
   8  -2 -15   23.97    7.39
   8   2 -15   14.33    6.21
  -8  -2  15   21.03    9.30
  -8  -2  15   20.39    6.16
  -8   2  16   30.96   10.48
   8  -2 -16   27.11    8.41
  -8  -2  16   23.63    9.53
  -8   2  17   16.33    8.65
   8  -2 -17   15.73    6.64
  -8  -2  17   36.78   10.65
  -8   2  18  150.87   23.48
   8  -2 -18  126.52   19.55
  -8  -2  18  103.73   21.45
  -8   2  19   -0.28    5.22
   8  -2 -19   -0.45    3.27
  -8  -2  19    5.08    5.12
  -8   2  20   -0.89    4.97
  -8  -2  20    2.51    5.95
  -8   2  21   -0.87    6.01
  -8  -2  21   -0.03    5.70
  -8   2  22   18.58   10.31
  -8  -2  22   14.87   10.07
  -8   2  23   -2.12    5.52
  -8  -2  23   -2.36    6.71
  -8   2  24    9.29    8.08
  -8  -2  24   10.08    7.83
  -8   2  25    2.26    6.32
  -8  -2  25   -2.20    7.24
  -8   2  26    1.81    7.66
  -8  -2  26    2.27    6.08
  -8   2  27    3.00    5.87
  -8  -2  27   -3.26    6.96
  -8   2  28   20.31    9.23
  -8  -2  28   19.29    8.78
  -8   2  29    1.30    5.56
  -8  -2  29   -2.39    5.95
  -8   2  30    5.57    5.89
  -8  -2  30    2.65    6.36
  -8   2  31   -2.38    5.14
  -8  -2  31    2.96    6.14
  -8   2  32   14.29    8.43
  -8  -2  32    8.04    8.17
  -8   2  33   -1.22    6.44
  -8  -2  33    1.00    6.38
  -8   2  34    3.38    5.57
  -8  -2  34    1.31    6.47
  -8   2  35   -1.59    5.96
  -8  -2  35   -2.14    7.37
  -8   2  36   -0.78    4.90
  -8   2  37    2.11    6.40
  -8   2  38   10.98    8.79
  -8   3   1   71.07   14.80
   8  -3  -1   79.71   11.87
   8   3  -1   71.39   12.30
  -8  -3   1   85.49   13.57
  -8   3   2   11.23    6.34
   8  -3  -2    0.43    3.06
   8   3  -2   -0.17    3.15
  -8  -3   2   -1.08    3.89
  -8   3   3   43.56   11.25
   8  -3  -3   37.50    7.63
   8   3  -3   15.53    5.76
  -8  -3   3   39.97    8.37
  -8   3   4  107.43   18.94
   8  -3  -4  114.21   15.97
   8   3  -4  104.59   15.78
  -8  -3   4  127.18   17.10
  -8   3   5   15.92    8.32
   8  -3  -5   12.42    4.66
   8   3  -5    7.31    4.24
  -8  -3   5   19.27    6.29
   8  -3  -6   39.49    8.08
   8   3  -6   34.17    7.87
  -8  -3   6   31.97    7.65
   8  -3  -7   13.12    5.58
   8   3  -7   11.39    5.28
  -8  -3   7   16.34    5.66
   8  -3  -8   11.30    4.91
   8   3  -8    9.68    4.56
  -8  -3   8    7.78    4.35
   8  -3  -9    4.71    4.70
   8   3  -9    2.06    3.65
  -8  -3   9    6.94    4.21
   8  -3 -10   72.71   13.24
   8   3 -10   83.21   13.35
  -8  -3  10  102.88   14.26
  -8   3  11   86.44   16.77
   8  -3 -11   72.31   12.66
   8   3 -11   87.93   12.79
  -8  -3  11   56.23   11.34
  -8   3  12   -2.35    7.03
   8  -3 -12    2.02    4.03
   8   3 -12    0.99    3.38
  -8  -3  12    4.62    3.47
  -8   3  13    2.81    6.27
   8  -3 -13   15.66    5.50
   8   3 -13    5.09    3.88
  -8  -3  13    5.00    4.43
  -8   3  14   18.19    8.91
   8  -3 -14   16.44    6.96
   8   3 -14   25.92    6.96
  -8  -3  14   31.40    9.99
  -8   3  15   31.22   10.02
   8  -3 -15    8.84    6.10
  -8  -3  15   20.05    9.10
  -8   3  16   99.40   18.63
   8  -3 -16   62.33   13.28
  -8  -3  16   92.95   17.68
  -8   3  17   -0.39    7.15
   8  -3 -17    1.80    4.94
  -8  -3  17   -0.07    3.88
  -8   3  18    6.64    7.54
   8  -3 -18    0.57    4.61
  -8  -3  18   -2.12    5.30
  -8   3  19    8.30    7.07
   8  -3 -19   11.98    6.02
  -8  -3  19    9.73    9.00
  -8   3  20   63.47   14.64
   8  -3 -20   70.49   13.36
  -8  -3  20   30.47   12.35
  -8   3  21    0.25    7.74
  -8  -3  21    1.18    6.14
  -8   3  22    4.67    6.97
  -8  -3  22   -2.06    6.66
  -8   3  23   -0.22    7.01
  -8  -3  23    7.12    7.19
  -8   3  24   22.74    9.01
  -8  -3  24    9.12    7.10
  -8   3  25   16.06    7.85
  -8  -3  25    7.25    6.85
  -8   3  26    4.78    7.09
  -8  -3  26   -1.22    4.64
  -8   3  27    2.92    6.33
  -8  -3  27    0.20    5.52
  -8   3  28    3.51    6.83
  -8  -3  28   -2.27    5.93
  -8   3  29   -1.89    5.08
  -8  -3  29    9.50    6.88
  -8   3  30    7.39    7.52
  -8  -3  30   22.50    9.05
  -8   3  31   -0.42    5.14
  -8  -3  31   -0.32    6.70
  -8   3  32    4.20    6.69
  -8  -3  32    0.53    5.72
  -8   3  33   -3.27    7.22
  -8  -3  33   -3.25    6.50
  -8   3  34    0.77    4.39
  -8   3  35   -1.15    6.09
  -8   3  36   10.53    7.14
  -8   3  37   -1.85    7.34
  -8   4   1   72.95   14.17
   8   4  -1   55.77   10.69
  -8  -4   1   64.46   11.80
  -8   4   2   18.68    7.78
   8  -4  -2   19.92    6.24
   8   4  -2   16.24    5.84
  -8  -4   2   27.59    7.63
  -8   4   3   18.77    8.38
   8  -4  -3   17.27    5.60
   8   4  -3   26.67    6.45
  -8  -4   3   10.63    5.13
  -8   4   4   91.62   17.62
   8  -4  -4  104.07   14.80
   8   4  -4   94.08   14.62
  -8  -4   4   99.80   15.43
  -8   4   5   13.33    6.93
   8  -4  -5    1.57    2.84
   8   4  -5    6.46    4.15
  -8  -4   5   10.54    4.85
   8  -4  -6   45.28    8.93
   8   4  -6   32.91    8.02
  -8  -4   6   46.02    9.96
   8  -4  -7   58.28   11.33
   8   4  -7   76.60   11.87
  -8  -4   7   74.31   12.54
   8  -4  -8   22.48    6.90
   8   4  -8   30.54    7.45
  -8  -4   8   30.24    7.53
   8  -4  -9    9.90    5.13
   8   4  -9    6.40    4.70
  -8  -4   9    0.53    2.86
  -8   4  10    0.16    3.91
   8  -4 -10    0.12    3.25
   8   4 -10    0.61    3.41
  -8  -4  10   -0.70    3.30
  -8   4  11   11.08    6.71
   8  -4 -11    6.92    5.40
   8   4 -11   11.04    4.77
  -8  -4  11    6.78    4.13
  -8   4  12   67.27   15.31
   8  -4 -12   87.92   14.76
   8   4 -12   97.52   14.10
  -8  -4  12   79.08   13.35
  -8   4  13   15.30    7.37
   8  -4 -13    8.46    5.32
  -8  -4  13   14.44    7.66
  -8   4  14   47.62   12.28
   8  -4 -14   37.28    9.38
  -8  -4  14   41.66   11.54
  -8   4  15   -0.82    4.83
   8  -4 -15   -2.10    3.79
  -8  -4  15    6.04    6.67
  -8   4  16   12.33    7.96
   8  -4 -16   27.87    8.53
  -8  -4  16   35.83   11.14
  -8   4  17   15.42    8.31
   8  -4 -17   11.61    6.96
  -8  -4  17   37.79   11.52
  -8   4  18   72.04   16.06
  -8  -4  18   81.48   16.98
  -8   4  19    2.96    7.16
   8  -4 -19    3.43    5.58
  -8  -4  19    8.92    7.58
  -8   4  20    8.51    6.81
   8  -4 -20    1.70    5.79
  -8  -4  20   18.61    9.54
  -8   4  21   -2.55    5.14
  -8  -4  21    3.86    6.21
  -8   4  22   15.21    8.36
  -8  -4  22   22.24   10.16
  -8   4  23   12.88    9.50
  -8  -4  23    8.34    7.42
  -8   4  24    7.61    8.09
  -8  -4  24   13.22    7.61
  -8   4  25    0.18    4.46
  -8  -4  25   -2.70    6.99
  -8   4  26   -5.10    6.30
  -8  -4  26    1.12    5.53
  -8   4  27   -1.14    5.79
  -8  -4  27    3.98    6.89
  -8   4  28   20.90    8.59
  -8  -4  28    3.72    5.65
  -8   4  29   10.66    6.95
  -8  -4  29    0.65    4.74
  -8   4  30   -0.62    6.33
  -8  -4  30   -1.18    6.49
  -8   4  31   -3.08    6.67
  -8  -4  31   -0.35    4.66
  -8   4  32    2.87    6.38
  -8   4  33   -1.12    5.59
  -8   4  34   14.66    7.96
  -8   4  35    2.70    5.24
  -8   4  36   -2.20    5.81
  -8   5   1   35.79   10.11
   8   5  -1   27.25    7.52
  -8  -5   1   20.70    7.31
  -8   5   2   15.43    7.61
   8   5  -2   20.16    6.47
  -8  -5   2   23.69    7.44
  -8   5   3   67.49   14.50
   8   5  -3   52.71   10.68
  -8  -5   3   68.98   12.49
  -8   5   4    3.25    6.37
   8   5  -4   10.74    5.07
  -8  -5   4   16.03    6.03
   8   5  -5   48.67    9.87
  -8  -5   5   49.85   10.46
   8   5  -6   60.24   11.00
  -8  -5   6   57.71   11.31
   8   5  -7    3.24    3.76
  -8  -5   7    0.87    3.44
   8   5  -8   -0.51    3.32
  -8  -5   8   -1.75    3.88
  -8   5   9    2.32    6.38
   8   5  -9    1.57    3.58
  -8  -5   9   16.58    6.41
  -8   5  10  139.54   22.86
   8   5 -10  143.92   19.29
  -8   5  11   35.39   10.87
  -8   5  12    2.75    6.10
  -8  -5  12    3.29    5.44
  -8   5  13   -0.49    6.23
  -8  -5  13   -0.44    4.99
  -8   5  14    6.29    7.03
   8  -5 -14   10.46    5.34
  -8  -5  14    4.56    6.56
  -8   5  15   25.06    9.44
   8  -5 -15   15.56    6.17
  -8  -5  15   20.86    9.14
  -8   5  16   62.00   15.19
   8  -5 -16   64.31   12.75
  -8  -5  16   50.03   13.46
  -8   5  17   -0.38    3.44
   8  -5 -17    4.01    4.67
  -8  -5  17    2.24    5.36
  -8   5  18    4.96    5.43
   8  -5 -18    1.17    5.22
  -8  -5  18    5.45    6.78
  -8   5  19   35.27   10.61
   8  -5 -19    9.22    6.19
  -8  -5  19   19.69    8.63
  -8   5  20    8.89    8.12
   8  -5 -20   12.00    6.21
  -8  -5  20   26.78   10.42
  -8   5  21   45.48   11.98
   8  -5 -21   12.48    7.42
  -8  -5  21   17.91    8.69
  -8   5  22    4.40    7.42
  -8  -5  22    5.40    6.38
  -8   5  23    1.33    6.93
  -8   5  24    5.44    7.29
  -8  -5  24    2.64    6.62
  -8   5  25   12.58    7.66
  -8  -5  25   17.32    9.07
  -8   5  26   -2.06    5.96
  -8  -5  26   10.06    8.28
  -8   5  27    2.91    5.97
  -8  -5  27    5.81    7.20
  -8   5  28    0.66    5.81
  -8  -5  28    1.35    6.23
  -8   5  29   17.68    9.58
  -8  -5  29    3.61    5.69
  -8   5  30   -0.04    7.31
  -8   5  31   14.53    7.67
  -8   5  32   -3.16    5.98
  -8   5  33    1.09    5.03
  -8   5  34    1.50    4.65
  -8   5  35   13.12    8.41
  -8   6   1  100.62   17.45
   8  -6  -1   94.53   13.40
   8   6  -1   77.54   13.50
  -8  -6   1   58.75   12.54
  -8  -6   1   93.47   15.33
  -8   6   2   72.23   15.18
   8  -6  -2   74.79   12.50
   8   6  -2   72.46   13.25
  -8  -6   2   90.36   14.60
  -8  -6   2   99.80   15.59
  -8   6   3   86.99   15.90
   8  -6  -3   71.97   12.35
   8   6  -3   75.45   12.85
  -8  -6   3   96.05   14.92
  -8  -6   3   62.75   13.40
   8  -6  -4   22.11    6.28
   8   6  -4   23.79    6.65
  -8  -6   4    8.85    5.53
  -8  -6   4    9.56    6.27
   8  -6  -5   25.90    7.16
   8   6  -5   16.75    5.96
  -8  -6   5   24.30    7.61
  -8  -6   5   14.07    7.12
   8  -6  -6   25.39    7.44
   8   6  -6   38.59    8.44
  -8  -6   6   31.39    8.72
  -8  -6   6   24.25    8.30
   8   6  -7   20.35    6.41
  -8  -6   7   20.30    7.50
  -8   6   8   19.82    9.22
  -8  -6   8   34.26    9.99
  -8   6   9    2.02    5.96
  -8  -6   9   -1.79    3.28
  -8   6  10    0.88    5.59
  -8  -6  10    8.96    5.59
  -8   6  11   19.83    8.71
  -8  -6  11   15.29    7.08
  -8   6  12   17.44    8.37
  -8  -6  12   21.31    9.36
  -8   6  13   16.20    7.78
  -8  -6  13    8.30    7.36
  -8   6  14   39.04   11.37
  -8  -6  14   17.18    7.78
  -8   6  15    9.55    7.26
  -8  -6  15   17.11    7.46
  -8   6  16    4.41    5.32
  -8  -6  16    2.97    4.50
  -8   6  17   39.49   13.17
  -8  -6  17   62.09   14.39
  -8   6  18   27.56   10.41
  -8  -6  18   14.07    8.52
  -8   6  19    7.27    6.23
  -8  -6  19    4.00    6.28
  -8   6  20    2.59    6.43
  -8  -6  20    6.16    7.05
  -8   6  21    2.84    6.60
  -8  -6  21   -3.22    6.38
  -8   6  22    1.35    6.29
  -8  -6  22    8.35    6.54
  -8   6  23   21.76    8.91
  -8  -6  23   14.37    8.79
  -8   6  24    4.85    3.79
  -8  -6  24   -2.34    8.05
  -8   6  25   10.70    6.78
  -8  -6  25   12.54    8.49
  -8   6  26    2.88    4.12
  -8  -6  26   -0.94    6.43
  -8   6  27   16.76    8.40
  -8  -6  27   -0.82    5.46
  -8   6  28    8.74    7.63
  -8   6  29    7.71    6.47
  -8   6  30    9.87    6.34
  -8   6  31    2.03    4.81
  -8   6  32    3.25    5.17
  -8   6  33    6.92    5.86
  -8   7   1   63.84   14.02
   8  -7  -1   74.70   11.88
   8   7  -1   51.69   11.66
  -8  -7   1   72.73   12.99
  -8  -7   1   78.08   14.37
   8  -7  -2   -1.37    4.35
   8   7  -2    3.06    3.77
  -8  -7   2    0.61    4.02
  -8  -7   2   -1.39    5.25
   8  -7  -3   28.79    7.15
   8   7  -3   27.67    7.99
  -8  -7   3   20.48    7.34
   8  -7  -4   -2.10    4.25
  -8  -7   4    2.62    4.77
   8  -7  -5   62.01   11.73
  -8  -7   5   66.33   12.64
  -8   7   6   14.41    6.87
   8  -7  -6   12.90    5.82
  -8  -7   6   13.83    6.60
  -8   7   7   -3.40    5.15
   8  -7  -7    0.50    4.63
  -8  -7   7    0.01    3.73
  -8   7   8   -1.74    4.23
   8  -7  -8    8.55    4.94
  -8  -7   8   -0.83    5.08
  -8   7   9   57.07   13.32
   8  -7  -9   41.70   10.29
  -8  -7   9   47.81   11.77
  -8   7  10   14.09    7.93
   8  -7 -10    6.32    5.26
  -8  -7  10    9.96    7.16
  -8   7  11   29.47   10.29
   8  -7 -11   37.76    9.37
  -8  -7  11   44.54   11.01
  -8   7  12   -0.14    4.63
   8  -7 -12   -1.65    4.60
  -8  -7  12   -2.70    6.56
  -8   7  13   18.20    8.06
   8  -7 -13    5.26    5.15
  -8  -7  13   12.01    8.00
  -8   7  14   27.38    9.42
   8  -7 -14   13.91    6.84
  -8  -7  14   16.58    7.63
  -8   7  15   70.60   15.09
   8  -7 -15   55.28   11.98
  -8  -7  15   39.71   11.85
  -8   7  16    4.95    6.31
   8  -7 -16    6.60    5.71
  -8  -7  16    0.94    5.90
  -8   7  17    9.62    7.16
   8  -7 -17    1.03    5.18
  -8  -7  17    3.94    5.51
  -8   7  18   -0.12    5.52
   8  -7 -18   -0.50    3.99
  -8  -7  18    0.16    4.97
  -8   7  19   -1.49    5.02
   8  -7 -19    8.85    5.84
  -8  -7  19    3.22    5.95
  -8   7  20    1.29    5.63
   8  -7 -20    6.03    5.73
  -8  -7  20   -0.88    5.95
  -8   7  21   16.51    7.69
   8  -7 -21   13.23    7.37
  -8  -7  21   47.02   11.89
  -8   7  22   -0.52    6.83
  -8  -7  22    2.24    5.68
  -8   7  23   -2.34    5.77
  -8   7  24    3.70    6.70
  -8  -7  24   -3.26    7.28
  -8   7  25    3.93    7.06
  -8   7  26    5.81    6.91
  -8   7  27    6.43    6.54
  -8   7  28   -1.79    6.71
  -8   7  29    4.31    6.69
  -8   7  30   -0.51    6.80
  -8   7  31    9.91    8.39
  -8   7  32   -1.02    5.55
   8  -8  -1   63.93   11.94
  -8  -8   1   94.55   14.13
   8  -8  -2    0.15    3.48
  -8  -8   2    1.28    3.51
   8  -8  -3   22.75    7.18
  -8  -8   3   29.02    8.21
   8  -8  -4   14.12    5.22
  -8  -8   4   12.23    5.68
  -8   8   5   -0.85    4.98
   8  -8  -5    0.86    3.37
  -8  -8   5    1.40    4.78
  -8   8   6   -0.00    4.43
   8  -8  -6    0.56    3.91
  -8  -8   6    6.46    5.96
  -8   8   7   87.54   16.53
   8  -8  -7   76.46   13.60
  -8  -8   7   76.50   14.70
  -8   8   8    4.43    5.39
   8  -8  -8    3.49    5.09
  -8  -8   8    3.15    4.70
  -8   8   9   19.66    7.96
   8  -8  -9    4.81    5.19
  -8  -8   9    7.04    5.94
  -8   8  10    6.94    5.98
   8  -8 -10    0.28    4.40
  -8  -8  10   14.11    7.30
  -8   8  11    1.98    5.41
   8  -8 -11    4.11    4.04
  -8  -8  11   -0.64    4.93
  -8   8  12    8.12    7.37
   8  -8 -12    0.63    5.08
  -8  -8  12   -1.32    4.62
  -8   8  13   31.16    9.77
   8  -8 -13   21.51    8.62
  -8  -8  13   43.62   11.20
  -8   8  14   -1.65    6.14
   8  -8 -14   -1.27    4.08
  -8  -8  14    0.92    5.41
  -8   8  15    3.82    7.08
   8  -8 -15    4.85    5.63
  -8  -8  15   17.28    8.09
  -8   8  16    1.34    5.54
   8  -8 -16    2.30    5.96
  -8  -8  16    2.19    6.13
  -8   8  17   26.31    9.47
   8  -8 -17   23.16    9.45
  -8  -8  17   28.97   10.47
  -8   8  18    4.38    6.84
   8  -8 -18    0.83    3.78
  -8  -8  18    2.63    5.81
  -8   8  19    2.33    6.57
   8  -8 -19   19.34    7.49
  -8  -8  19   22.72    9.40
  -8   8  20   -1.81    6.14
   8  -8 -20   -1.15    3.63
  -8  -8  20    0.77    5.32
  -8   8  21    6.54    5.60
   8  -8 -21    1.44    6.36
  -8  -8  21   -0.16    6.31
  -8   8  22    0.99    4.08
   8  -8 -22   -0.88    5.91
  -8  -8  22    0.95    6.27
  -8   8  23   22.90    8.85
  -8   8  24    8.54    7.47
  -8   8  25   11.68    8.07
  -8   8  26   -2.86    7.41
  -8   8  27    8.31    7.15
  -8   8  28    2.13    6.52
  -8   8  29    5.54    5.69
  -8   8  30    4.26    5.87
  -8   8  31    1.55    5.22
   8  -9  -1   54.92   10.69
  -8  -9   1   80.99   13.06
   8  -9  -2    0.94    2.66
  -8  -9   2    3.74    4.80
   8  -9  -3   33.99    8.52
  -8  -9   3   37.09    8.76
  -8   9   4    1.28    4.72
   8  -9  -4    5.11    4.16
  -8  -9   4    0.38    4.47
  -8   9   5   34.69   10.70
   8  -9  -5   39.24    9.38
  -8  -9   5   43.65   10.22
  -8   9   6    1.31    4.38
   8  -9  -6    0.53    4.32
  -8  -9   6   -3.31    4.90
  -8   9   7    7.66    6.17
   8  -9  -7    0.47    3.48
  -8  -9   7    1.87    4.54
  -8   9   8   -1.36    5.60
   8  -9  -8   -1.12    5.03
  -8  -9   8   -2.45    5.24
  -8   9   9    7.91    6.64
   8  -9  -9    2.79    3.66
  -8  -9   9    7.31    5.63
  -8   9  10   -2.06    6.14
   8  -9 -10    8.76    5.46
  -8  -9  10    4.13    5.86
  -8   9  11   52.04   12.80
   8  -9 -11   63.29   12.85
  -8  -9  11   56.75   12.92
  -8   9  12   -0.89    5.31
   8  -9 -12   -1.74    5.26
  -8  -9  12   -1.60    4.83
  -8   9  13   -1.08    4.69
   8  -9 -13    4.17    5.57
  -8  -9  13   -1.58    5.11
  -8   9  14    2.50    4.82
   8  -9 -14    1.22    5.26
  -8  -9  14    1.94    5.65
  -8   9  15   35.37   10.77
   8  -9 -15   39.03   10.84
  -8  -9  15   58.58   13.36
  -8   9  16    1.18    5.82
   8  -9 -16    0.04    5.23
  -8  -9  16    4.52    6.16
  -8   9  17    0.94    5.87
   8  -9 -17   -2.05    4.92
  -8  -9  17   -1.38    5.05
  -8   9  18   13.03    7.31
   8  -9 -18    1.28    5.39
  -8  -9  18   11.85    8.03
  -8   9  19   11.27    7.05
   8  -9 -19    9.56    7.38
  -8  -9  19    8.51    6.52
  -8   9  20   -2.35    6.94
   8  -9 -20    2.01    4.95
  -8  -9  20    4.22    6.67
  -8   9  21   13.13    8.72
   8  -9 -21   16.33    7.91
  -8   9  22    5.24    6.17
   8  -9 -22    6.05    6.42
  -8   9  23    5.12    4.89
  -8   9  24    1.89    7.16
  -8   9  25   18.00    8.52
  -8   9  26   -2.70    7.12
  -8   9  27   -4.86    6.64
  -8   9  28   -2.52    4.89
  -8   9  29    5.48    6.41
   8 -10  -1   27.95    7.78
  -8 -10   1   19.11    6.63
  -8  10   2   -1.54    5.10
   8 -10  -2    0.27    3.90
  -8 -10   2   -0.30    3.60
  -8  10   3   49.81   11.02
   8 -10  -3   12.14    6.78
  -8 -10   3   43.00    9.21
  -8  10   4    9.16    6.75
   8 -10  -4   16.51    6.48
  -8 -10   4   13.92    5.97
  -8  10   5    2.39    4.87
   8 -10  -5    4.88    5.70
  -8 -10   5    4.62    4.68
  -8  10   6   -1.59    5.33
   8 -10  -6    5.35    5.12
  -8 -10   6    1.89    5.00
  -8  10   7   51.73   12.60
   8 -10  -7   48.78   11.53
  -8 -10   7   70.68   12.90
  -8  10   8    1.65    4.66
   8 -10  -8   -0.17    4.18
  -8 -10   8   -0.31    4.47
  -8  10   9   12.15    6.02
   8 -10  -9    1.88    4.88
  -8 -10   9    0.94    4.55
  -8  10  10   -3.67    5.64
   8 -10 -10    0.43    4.21
  -8 -10  10    3.28    4.62
  -8  10  11    5.06    6.01
   8 -10 -11    8.34    5.34
  -8 -10  11   12.98    6.88
  -8  10  12   -0.64    5.06
   8 -10 -12   -0.82    4.49
  -8 -10  12   -1.54    5.34
  -8  10  13   35.17   11.03
   8 -10 -13   30.45    9.44
  -8 -10  13   37.16   10.78
  -8  10  14    4.18    6.84
   8 -10 -14   -1.01    4.66
  -8 -10  14    1.38    5.21
  -8  10  15    2.51    4.55
   8 -10 -15   -1.10    5.93
  -8 -10  15    3.38    5.55
  -8  10  16    0.73    5.43
   8 -10 -16    1.18    5.02
  -8  10  17   34.08   10.67
   8 -10 -17   28.04   10.11
  -8 -10  17   15.67    8.87
  -8  10  18    1.58    4.67
   8 -10 -18   -1.71    6.73
  -8 -10  18   -0.77    5.36
  -8  10  19   22.85    8.91
   8 -10 -19   16.10    8.27
  -8  10  20    0.17    6.66
   8 -10 -20   -2.01    5.49
  -8  10  21    7.69    7.23
   8 -10 -21    5.11    5.03
  -8  10  22    1.78    5.63
   8 -10 -22    4.36    5.27
  -8  10  23   32.12   11.08
  -8  10  24    2.71    5.64
  -8  10  25    2.07    6.71
  -8  10  26    1.15    3.71
  -8  10  27    3.83    7.33
  -8  11   1   44.09   10.45
   8 -11  -1   22.56    7.33
  -8 -11   1   56.05   10.28
  -8  11   2    1.09    4.87
   8 -11  -2    1.86    4.31
  -8 -11   2    6.68    4.53
  -8  11   3    3.60    6.04
   8 -11  -3    9.18    5.51
  -8 -11   3   16.94    6.59
  -8  11   4    3.09    4.56
   8 -11  -4    4.48    4.63
  -8 -11   4    4.10    4.81
  -8  11   5   18.24    7.72
   8 -11  -5   25.91    7.37
  -8 -11   5   28.35    8.35
  -8  11   6   -1.53    5.80
   8 -11  -6    2.04    4.01
  -8 -11   6   -1.41    4.54
  -8  11   7    3.36    4.56
   8 -11  -7   -0.39    4.26
  -8 -11   7    2.74    5.06
  -8  11   8    0.86    4.91
   8 -11  -8    1.39    5.59
  -8 -11   8   -2.37    3.97
  -8  11   9   23.85    8.61
   8 -11  -9   18.44    7.76
  -8 -11   9   33.11    9.18
  -8  11  10   -0.49    5.03
   8 -11 -10   -1.93    5.81
  -8 -11  10   -2.32    5.96
  -8  11  11    0.75    4.31
   8 -11 -11    5.98    4.51
  -8 -11  11   12.72    7.18
  -8  11  12   -1.31    5.21
   8 -11 -12   -1.39    4.59
  -8 -11  12    3.86    5.63
  -8  11  13    0.73    4.61
   8 -11 -13    0.34    4.41
  -8 -11  13    0.24    4.11
  -8  11  14   -0.46    4.83
   8 -11 -14    0.56    5.77
  -8 -11  14   -1.72    4.80
  -8  11  15   31.43   10.43
   8 -11 -15   11.03    8.46
  -8 -11  15   46.34   12.03
  -8  11  16   -0.24    4.93
   8 -11 -16   -2.23    6.56
  -8  11  17    6.69    6.32
   8 -11 -17   -1.65    5.83
  -8  11  18   -1.40    5.84
   8 -11 -18   -0.49    6.06
  -8  11  19    6.41    7.10
   8 -11 -19    3.17    5.33
  -8  11  20    0.12    5.22
   8 -11 -20   -0.72    6.87
  -8  11  21    8.05    8.11
   8 -11 -21    2.28    5.98
  -8  11  22   -0.29    6.41
   8 -11 -22   -0.71    4.33
  -8  11  23   -1.48    6.10
  -8  11  24    1.23    5.02
  -8  11  25    5.40    8.28
  -8  11  26    2.55    6.52
   8 -12  -1    0.21    4.15
  -8 -12   1   -0.57    2.85
   8 -12  -2   -0.63    4.12
  -8 -12   2    5.95    4.68
  -8  12   3   51.23   11.16
   8 -12  -3   23.19    8.35
  -8 -12   3   20.33    7.27
  -8  12   4   -1.12    3.92
   8 -12  -4   -0.94    3.78
  -8 -12   4    0.36    3.21
  -8  12   5    0.30    3.93
   8 -12  -5    2.00    4.96
  -8 -12   5   -3.07    4.83
  -8  12   6   -2.89    5.83
   8 -12  -6   -0.93    4.72
  -8 -12   6    0.62    4.23
  -8  12   7   42.74   11.40
   8 -12  -7   15.03    7.78
  -8 -12   7   19.33    7.91
  -8  12   8   15.54    8.35
   8 -12  -8    1.32    3.76
  -8 -12   8    0.56    4.63
  -8  12   9    7.51    7.39
   8 -12  -9    6.19    6.60
  -8 -12   9    3.84    5.35
  -8  12  10    4.87    5.75
   8 -12 -10    3.27    5.76
  -8 -12  10    4.65    5.53
  -8  12  11   10.84    7.12
   8 -12 -11   -0.07    5.58
  -8 -12  11    6.87    5.50
  -8  12  12   10.99    7.26
   8 -12 -12    3.26    6.62
  -8 -12  12    0.01    5.76
  -8  12  13   19.24    8.47
   8 -12 -13   10.56    6.99
  -8 -12  13   16.06    7.55
  -8  12  14    1.99    3.72
   8 -12 -14    3.89    5.08
  -8  12  15    0.40    5.71
   8 -12 -15   -1.90    6.03
  -8  12  16   -1.14    6.19
   8 -12 -16    0.75    4.80
  -8  12  17    6.71    6.81
   8 -12 -17   -2.64    6.04
  -8  12  18    4.84    6.99
   8 -12 -18    6.35    5.74
  -8  12  19   15.25    7.86
   8 -12 -19    0.05    5.71
  -8  12  20   -1.85    6.91
   8 -12 -20   -0.93    5.69
  -8  12  21   -2.31    6.83
   8 -12 -21    2.49    4.40
  -8  12  22    5.82    5.38
   8 -12 -22    3.68    6.45
  -8  12  23   12.24    6.55
  -8  12  24    1.51    5.73
   8 -13  -1    5.51    5.56
  -8 -13   1   11.96    5.92
   8 -13  -2    0.64    3.93
  -8 -13   2   -0.26    3.66
   8 -13  -3    2.73    4.83
  -8 -13   3   -1.28    3.04
   8 -13  -4    6.50    5.40
  -8 -13   4   16.41    6.91
  -8  13   5    4.97    5.95
   8 -13  -5   16.76    7.29
  -8 -13   5   30.78    8.29
  -8  13   6   -1.88    5.16
   8 -13  -6    4.52    4.48
  -8 -13   6    1.05    4.74
  -8  13   7   -0.67    4.80
   8 -13  -7   -3.64    4.80
  -8 -13   7   -1.89    5.43
  -8  13   8   -1.00    3.73
   8 -13  -8   -2.04    4.06
  -8 -13   8    3.79    6.57
  -8  13   9   18.78    7.71
   8 -13  -9    6.24    5.79
  -8 -13   9    9.29    6.58
  -8  13  10    4.57    5.08
   8 -13 -10    0.50    5.20
  -8 -13  10    4.03    4.55
  -8  13  11    1.73    5.93
   8 -13 -11    3.70    6.20
  -8  13  12   -3.37    5.53
   8 -13 -12   -0.71    5.33
  -8  13  13    3.66    6.10
   8 -13 -13   -0.53    5.54
  -8  13  14   -0.35    4.61
   8 -13 -14   -1.93    5.45
  -8  13  15    8.33    5.92
   8 -13 -15    5.24    6.15
  -8  13  16   -2.20    5.36
   8 -13 -16    5.60    7.04
  -8  13  17   -1.24    5.31
   8 -13 -17   -0.86    6.78
  -8  13  18    4.97    7.03
   8 -13 -18   -1.65    6.14
  -8  13  19   -1.83    4.38
   8 -13 -19   -0.57    5.30
  -8  13  20    2.08    4.87
   8 -13 -20   -0.61    6.15
  -8  13  21   -0.75    4.81
   8 -13 -21    2.20    6.24
  -8  13  22   -2.98    6.53
   8 -13 -22   -1.77    6.56
   8 -14  -1    4.51    5.54
  -8 -14   1   19.92    6.66
   8 -14  -2    9.97    6.16
  -8 -14   2    4.49    5.32
   8 -14  -3    9.61    4.93
  -8 -14   3    7.32    4.71
   8 -14  -4   -2.04    4.66
  -8 -14   4    1.57    3.74
   8 -14  -5    0.19    5.34
  -8 -14   5    1.11    4.72
   8 -14  -6   -1.21    4.19
  -8 -14   6    1.90    4.51
   8 -14  -7   -0.37    4.46
  -8 -14   7    8.32    5.97
  -8  14   8   22.23    8.05
   8 -14  -8    2.43    5.47
  -8 -14   8    7.69    6.26
  -8  14   9    1.01    4.90
   8 -14  -9   -2.04    4.99
  -8  14  10   -1.94    4.95
   8 -14 -10    1.39    3.63
  -8  14  11   -2.72    5.65
   8 -14 -11   -1.16    5.79
  -8  14  12    5.41    5.30
   8 -14 -12    1.20    4.62
  -8  14  13   10.06    6.93
   8 -14 -13    1.90    4.05
  -8  14  14    2.62    5.52
   8 -14 -14   -0.91    5.93
  -8  14  15    0.11    5.40
   8 -14 -15   -0.69    7.10
  -8  14  16   -1.71    5.07
   8 -14 -16   -0.41    5.73
  -8  14  17    9.14    6.73
   8 -14 -17   -0.19    5.70
  -8  14  18    3.74    5.71
   8 -14 -18    0.12    5.58
  -8  14  19    1.04    6.00
   8 -14 -19   -1.19    5.27
  -8  14  20    1.95    5.59
   8 -14 -20   -2.13    6.10
   8 -14 -21   -2.39    6.42
   8 -14 -22    0.09    5.86
   8 -15  -1    6.56    4.92
  -8 -15   1    0.63    4.74
   8 -15  -2    0.82    4.05
  -8 -15   2    0.49    2.94
   8 -15  -3    0.48    3.88
  -8 -15   3   -3.46    4.28
   8 -15  -4   -0.86    4.38
  -8 -15   4    3.55    5.21
   8 -15  -5    0.62    4.46
  -8 -15   5    2.99    5.13
   8 -15  -6    0.27    4.92
   8 -15  -7    5.40    5.78
   8 -15  -8    1.71    5.11
   8 -15  -9    0.02    6.68
   8 -15 -10   -2.51    6.28
  -8  15  11    1.12    3.70
   8 -15 -11    4.98    6.42
  -8  15  12    3.33    5.91
   8 -15 -12   -4.40    6.41
  -8  15  13   -3.43    6.77
   8 -15 -13   -1.77    5.72
  -8  15  14    4.13    4.57
   8 -15 -14   -1.00    5.87
  -8  15  15    1.27    4.47
   8 -15 -15    1.67    6.18
  -8  15  16    4.46    6.07
   8 -15 -16   -2.77    5.25
  -8  15  17    5.65    6.02
   8 -15 -17   -1.49    5.76
  -8  15  18    2.98    5.72
   8 -15 -18    0.54    6.63
   8 -15 -19    3.32    5.07
  -8 -16   1    1.71    4.47
  -8 -16   2   10.11    5.66
  -8  16  14    0.71    5.12
  -8  16  15    0.48    4.86
  -8  16  16   -0.03    5.06
  -7   0   1  777.40   79.22
  -7   0   1  758.63   76.04
   7   0  -1  793.43   76.35
   7   0  -1  682.89   75.38
  -7   0   2   -0.07    3.23
  -7   0   2   -0.89    3.21
   7   0  -2   -0.75    2.55
   7   0  -2   -0.28    2.48
  -7   0   3    4.80    4.24
  -7   0   3    7.62    3.64
   7   0  -3    8.17    4.06
   7   0  -3    6.45    4.01
  -7   0   4    1.11    4.10
  -7   0   4    0.87    2.85
   7   0  -4   -0.65    3.24
  -7   0   5   20.95    8.20
  -7   0   5   24.87    5.82
   7   0  -5   28.59    6.58
  -7   0   6   -0.88    2.68
   7   0  -6   -0.68    2.62
  -7   0   7  342.61   36.94
  -7   0   7  265.41   31.02
   7   0  -7  270.22   31.54
  -7   0   8    1.62    4.67
  -7   0   8    0.63    2.89
   7   0  -8   -0.16    3.16
  -7   0   9   10.59    6.72
  -7   0   9   11.08    4.23
   7   0  -9    5.53    4.16
  -7   0  10   -1.12    4.31
  -7   0  10    1.06    3.01
   7   0 -10    2.33    3.59
  -7   0  11  382.81   41.91
  -7   0  11  325.52   35.47
   7   0 -11  290.47   35.75
  -7   0  12   -0.44    5.41
  -7   0  12   -0.78    3.03
   7   0 -12   -1.21    4.11
  -7   0  13   77.58   16.89
  -7   0  13  121.27   14.56
   7   0 -13   83.94   14.24
  -7   0  14   -0.53    3.06
   7   0 -14    1.72    3.54
  -7   0  15   14.01    5.28
   7   0 -15   17.08    5.81
  -7   0  16   -0.77    3.41
   7   0 -16    3.16    3.98
  -7   0  17  389.29   42.92
   7   0 -17  391.71   44.28
  -7   0  18    0.59    4.63
  -7   0  18    2.33    4.01
   7   0 -18    1.49    4.53
  -7   0  19    3.29    5.81
   7   0 -19   14.36    5.88
  -7   0  20   -2.51    6.28
  -7   0  21   11.87    7.27
  -7   0  22   -3.56    5.71
  -7   0  23   48.65   12.86
  -7   0  24    3.00    5.53
  -7   0  25   -0.78    3.66
  -7   0  26   -1.90    6.20
  -7   0  27   44.07   12.10
  -7   0  28    0.19    4.81
  -7   0  29    7.98    6.23
  -7   0  30   -0.18    5.39
  -7   0  31    2.22    6.03
  -7   0  32   -0.89    5.75
  -7   0  33    6.80    6.23
  -7   0  34   -1.87    5.49
  -7   0  35   -1.98    6.75
  -7   0  36   -0.09    4.21
  -7   0  37    3.15    6.59
  -7   0  38   -3.41    5.57
  -7   1   1    7.33    4.37
  -7   1   1    1.77    2.93
   7  -1  -1    1.13    2.46
   7  -1  -1    1.30    2.61
   7   1  -1    1.18    2.91
  -7  -1   1   -0.26    3.24
  -7  -1   1    4.92    4.10
  -7   1   2   31.85    9.53
  -7   1   2   29.17    6.77
   7  -1  -2   45.38    8.44
   7  -1  -2   39.48    7.30
   7   1  -2   31.51    6.75
  -7  -1   2   47.56    9.81
  -7  -1   2   34.66    7.29
  -7   1   3  259.97   30.91
  -7   1   3  258.48   27.05
   7  -1  -3  232.02   28.08
   7  -1  -3  218.78   26.58
   7   1  -3  237.21   27.15
  -7  -1   3  225.37   29.57
  -7  -1   3  219.98   26.99
  -7   1   4    1.78    3.02
  -7   1   4    1.76    2.90
   7  -1  -4   -0.13    3.23
   7   1  -4    0.85    3.12
  -7  -1   4   -0.55    4.72
  -7  -1   4   -1.18    2.58
  -7   1   5   74.48   13.89
  -7   1   5   83.77   11.31
   7  -1  -5   75.53   11.57
   7   1  -5   63.47   10.66
  -7  -1   5   64.60   13.26
  -7  -1   5   72.30   11.24
  -7   1   6   -1.14    4.97
  -7   1   6    2.15    2.34
   7  -1  -6    0.93    2.88
   7   1  -6    0.39    2.30
  -7  -1   6   -1.05    4.79
  -7  -1   6   -0.17    2.81
  -7   1   7   34.46    9.94
  -7   1   7   39.58    6.97
   7  -1  -7   26.04    6.55
   7   1  -7   22.62    5.95
  -7  -1   7   32.34    9.27
  -7  -1   7   31.52    6.75
  -7   1   8   24.54    9.04
  -7   1   8   18.65    4.94
   7  -1  -8   14.58    5.35
   7   1  -8   20.17    5.46
  -7  -1   8   11.51    6.63
  -7  -1   8   16.84    5.35
  -7   1   9  312.24   39.41
  -7   1   9  295.12   34.20
   7  -1  -9  314.06   35.50
   7   1  -9  320.28   35.40
  -7  -1   9  334.16   39.60
  -7  -1   9  323.38   34.93
  -7   1  10   25.46    8.23
  -7   1  10    8.62    3.90
   7  -1 -10   11.14    5.26
   7   1 -10   13.58    4.99
  -7  -1  10   23.36    8.42
  -7  -1  10   23.92    5.45
  -7   1  11   75.73   14.49
  -7   1  11   55.37    9.59
   7  -1 -11   71.36   11.46
   7   1 -11   46.37    9.56
  -7  -1  11   54.54   12.98
  -7  -1  11   66.96   10.33
  -7   1  12    1.15    4.78
  -7   1  12   -0.78    2.62
   7  -1 -12   -0.84    3.62
   7   1 -12    2.87    3.42
  -7  -1  12    5.54    5.90
  -7  -1  12   -1.00    3.29
  -7   1  13  153.61   19.62
   7  -1 -13  142.64   20.24
   7   1 -13  150.67   20.38
  -7  -1  13  142.10   23.31
  -7  -1  13  186.18   20.52
  -7   1  14    1.37    3.19
   7  -1 -14    8.88    4.86
   7   1 -14    5.76    4.41
  -7  -1  14    3.89    5.85
  -7  -1  14    4.61    3.20
  -7   1  15  102.67   15.01
   7  -1 -15   83.83   15.13
   7   1 -15  123.85   16.72
  -7  -1  15  128.37   15.97
  -7   1  16   19.71    5.69
   7  -1 -16   18.23    6.69
   7   1 -16   14.05    6.00
  -7  -1  16   24.77    6.24
  -7   1  17   22.63    8.54
  -7   1  17   11.01    4.62
   7  -1 -17    6.84    4.59
   7   1 -17   10.18    5.15
  -7  -1  17    8.53    4.35
  -7   1  18    6.54    6.64
  -7   1  18   -0.68    3.73
   7  -1 -18    0.94    4.20
   7   1 -18    3.72    3.90
  -7  -1  18    2.80    3.73
  -7   1  19  150.09   23.43
  -7   1  19  138.31   18.82
   7  -1 -19  130.10   20.29
  -7  -1  19  131.73   22.44
  -7   1  20    4.37    5.44
   7  -1 -20    6.59    5.02
  -7  -1  20    1.68    6.56
  -7   1  21   57.22   14.63
  -7  -1  21   88.04   16.40
  -7   1  22   -1.00    5.28
  -7  -1  22   -0.00    6.19
  -7   1  23   28.32    9.93
  -7  -1  23   43.02   11.39
  -7   1  24   10.08    7.58
  -7  -1  24    0.50    6.01
  -7   1  25   34.88   11.93
  -7  -1  25   40.98   11.74
  -7   1  26   -0.78    6.15
  -7  -1  26   -2.51    5.34
  -7   1  27    0.40    5.95
  -7  -1  27    2.41    5.88
  -7   1  28   -0.50    5.96
  -7  -1  28   -2.64    4.95
  -7   1  29   41.27   12.52
  -7  -1  29   34.21   10.90
  -7   1  30    0.24    3.47
  -7  -1  30    1.49    6.18
  -7   1  31   26.38    9.87
  -7  -1  31   27.12    9.47
  -7   1  32    2.87    5.31
  -7  -1  32   -0.16    4.50
  -7   1  33    0.71    6.68
  -7  -1  33    3.37    6.86
  -7   1  34    2.70    5.47
  -7  -1  34    5.46    6.39
  -7   1  35   26.41    9.47
  -7  -1  35   16.30    8.52
  -7   1  36   -0.53    6.03
  -7  -1  36    1.22    5.78
  -7   1  37   -1.06    5.52
  -7   1  38   -2.34    5.69
  -7   1  39   16.20    7.95
  -7   1  40    1.42    5.88
  -7   2   1   35.36    9.21
  -7   2   1   63.44    8.42
   7  -2  -1   38.35    8.16
   7  -2  -1   36.81    7.15
   7   2  -1   26.45    6.68
  -7  -2   1   23.78    6.66
  -7   2   2   28.74    9.14
  -7   2   2   29.87    6.31
   7  -2  -2   51.25    9.29
   7  -2  -2   27.62    6.52
   7   2  -2   39.94    7.62
  -7  -2   2   39.80    9.27
  -7  -2   2   36.79    7.63
  -7   2   3    6.14    5.64
  -7   2   3    3.06    2.99
   7  -2  -3    3.58    3.62
   7  -2  -3    3.67    2.81
   7   2  -3    9.63    3.86
  -7  -2   3    2.02    4.39
  -7  -2   3    2.17    3.17
  -7   2   4    5.62    6.14
  -7   2   4    6.91    3.82
   7  -2  -4    6.55    3.36
   7   2  -4    4.10    3.81
  -7  -2   4    7.97    5.76
  -7  -2   4    0.99    2.64
  -7   2   5  207.49   31.57
  -7   2   5  254.75   28.52
   7  -2  -5  293.42   29.91
   7   2  -5  240.56   28.97
  -7  -2   5  280.80   32.79
  -7  -2   5  256.00   29.47
  -7   2   6    8.86    7.30
  -7   2   6   16.37    4.62
   7  -2  -6   15.22    4.91
   7   2  -6   19.18    5.26
  -7  -2   6   16.50    6.81
  -7  -2   6   16.13    5.56
  -7   2   7  281.51   34.43
  -7   2   7  250.29   28.71
   7  -2  -7  257.28   29.82
   7   2  -7  240.28   29.22
  -7  -2   7  273.04   33.11
  -7  -2   7  264.20   29.62
  -7   2   8    3.86    4.73
  -7   2   8    5.16    3.55
   7  -2  -8    7.54    3.67
   7   2  -8    3.53    3.85
  -7  -2   8   12.49    5.95
  -7  -2   8    5.96    3.91
  -7   2   9   67.00   14.22
  -7   2   9   54.07    9.03
   7  -2  -9   66.60   10.65
   7   2  -9   51.73    9.48
  -7  -2   9   39.62   10.85
  -7  -2   9   56.25    9.57
  -7   2  10   25.67    8.87
  -7   2  10    9.10    4.28
   7  -2 -10   11.62    5.13
   7   2 -10   15.06    4.84
  -7  -2  10    9.12    5.72
  -7  -2  10    4.77    4.00
  -7   2  11  192.82   25.11
  -7   2  11  120.00   17.52
   7  -2 -11  140.66   19.40
   7   2 -11  130.47   18.39
  -7  -2  11  170.32   23.54
  -7  -2  11  158.40   18.88
  -7   2  12   44.55    8.08
   7  -2 -12   42.50    9.06
   7   2 -12   37.72    8.19
  -7  -2  12   43.43   11.26
  -7  -2  12   43.05    8.50
  -7   2  13   43.46    8.90
   7  -2 -13   60.37   11.15
   7   2 -13   47.15    9.67
  -7  -2  13   93.00   15.50
  -7  -2  13   59.96    9.81
  -7   2  14    0.20    2.72
   7  -2 -14    6.04    4.18
   7   2 -14    3.29    3.99
  -7  -2  14    7.81    6.13
  -7  -2  14    4.01    3.22
  -7   2  15   20.51    6.14
   7  -2 -15   28.56    7.92
   7   2 -15   35.06    7.80
  -7  -2  15   32.60    7.06
  -7   2  16  129.52   19.12
  -7   2  16   74.38   12.14
   7  -2 -16   61.23   12.59
   7   2 -16   74.25   12.72
  -7  -2  16   67.89   11.60
  -7   2  17   64.49   14.86
  -7   2  17   61.37   11.01
   7  -2 -17   63.63   12.31
   7   2 -17   54.53   11.07
  -7  -2  17   73.30   11.49
  -7   2  18   38.33   10.98
  -7   2  18   36.35    8.46
   7  -2 -18   47.18   10.50
  -7   2  19    2.68    5.95
  -7   2  19    3.14    4.26
   7  -2 -19   -0.03    3.63
  -7   2  20    3.22    4.12
  -7   2  20    8.52    4.32
   7  -2 -20    2.36    4.64
  -7  -2  20    7.37    7.24
  -7   2  21   44.28   11.97
  -7  -2  21   33.88   11.50
  -7   2  22    3.87    6.89
  -7  -2  22    9.22    7.48
  -7   2  23   42.21   12.10
  -7  -2  23   50.19   12.67
  -7   2  24    2.14    5.49
  -7  -2  24    1.15    5.16
  -7   2  25   10.27    7.11
  -7  -2  25    0.83    5.44
  -7  -2  26    0.55    5.60
  -7   2  27    6.59    6.95
  -7  -2  27   34.22   10.29
  -7   2  28    9.57    7.48
  -7  -2  28    7.66    6.39
  -7   2  29    4.73    6.48
  -7  -2  29   20.17    8.65
  -7   2  30   -3.16    5.72
  -7  -2  30    9.00    6.45
  -7   2  31    2.47    6.32
  -7  -2  31    3.33    6.47
  -7   2  32   -0.76    4.24
  -7  -2  32    0.60    5.73
  -7   2  33    7.24    7.94
  -7  -2  33    7.32    6.16
  -7   2  34    1.30    5.68
  -7  -2  34   -2.65    6.13
  -7   2  35   -1.54    5.59
  -7   2  36    0.91    4.51
  -7   2  37    1.42    6.16
  -7   2  38    7.17    5.45
  -7   2  39   -1.12    5.13
  -7   2  40   -3.88    6.26
  -7   3   1   -0.46    4.55
   7  -3  -1    2.81    3.62
   7  -3  -1   -0.04    2.68
   7   3  -1    5.30    3.55
  -7  -3   1   -0.16    4.16
  -7  -3   1   -1.65    3.19
  -7   3   2  122.39   19.50
   7  -3  -2  169.16   19.58
   7  -3  -2  104.63   15.64
   7   3  -2  118.37   16.64
  -7  -3   2  145.37   19.08
  -7  -3   2  126.55   17.44
  -7   3   3   50.20   11.29
   7  -3  -3   31.33    6.98
   7   3  -3   45.73    8.27
  -7  -3   3   26.96    8.02
  -7  -3   3   38.49    8.43
  -7   3   4   -0.46    5.13
   7  -3  -4    9.54    4.67
   7   3  -4    1.21    2.43
  -7  -3   4   10.38    5.52
  -7  -3   4    3.79    3.96
  -7   3   5   81.47   15.52
   7  -3  -5   75.72   11.78
   7   3  -5   71.39   11.58
  -7  -3   5   85.15   14.55
  -7  -3   5   82.94   12.61
  -7   3   6   16.50    7.62
   7  -3  -6   15.39    4.96
   7   3  -6   16.49    5.40
  -7  -3   6   16.26    6.59
  -7  -3   6    4.61    3.65
  -7   3   7    1.32    5.16
   7  -3  -7   15.44    4.95
   7   3  -7    8.22    3.75
  -7  -3   7    1.42    3.99
  -7  -3   7    8.97    4.46
  -7   3   8    1.71    2.96
   7  -3  -8    2.32    3.94
   7   3  -8   -0.65    2.56
  -7  -3   8   -1.77    5.63
  -7  -3   8    0.10    3.07
  -7   3   9  270.31   33.17
   7  -3  -9  217.41   27.75
   7   3  -9  254.69   27.78
  -7  -3   9  253.32   31.38
  -7  -3   9  208.16   26.97
  -7   3  10   86.82   15.66
   7  -3 -10   37.89    9.69
   7   3 -10   70.50   10.76
  -7  -3  10   58.10   12.61
  -7  -3  10   60.79   10.39
   7  -3 -11    9.28    4.15
   7   3 -11    4.24    3.70
  -7  -3  11    7.49    5.61
  -7  -3  11   11.05    3.99
   7  -3 -12    2.47    4.12
   7   3 -12    1.30    3.35
  -7  -3  12    2.50    3.67
  -7  -3  12    0.04    2.95
   7  -3 -13   84.65   13.68
   7   3 -13   77.03   12.33
  -7  -3  13   86.59   16.14
  -7  -3  13   64.86   11.50
   7  -3 -14   98.04   14.24
   7   3 -14   53.14   10.82
  -7  -3  14   91.89   16.19
  -7  -3  14   75.59   11.75
  -7   3  15  155.49   23.51
   7  -3 -15  134.05   20.15
   7   3 -15  146.50   19.48
  -7  -3  15  138.80   18.79
  -7   3  16   33.60    9.80
   7  -3 -16   24.40    7.23
   7   3 -16   18.41    6.18
  -7   3  17   -1.60    5.94
   7  -3 -17    2.29    3.48
  -7   3  18   20.86    9.36
   7  -3 -18   39.93    9.39
  -7   3  19  280.91   36.32
   7  -3 -19  256.12   33.63
  -7   3  20    6.11    5.79
   7  -3 -20   -0.76    4.82
  -7  -3  20   -0.84    6.70
  -7   3  21    5.57    6.31
   7  -3 -21    0.44    4.58
  -7  -3  21   14.52    8.30
  -7   3  22    6.80    5.85
  -7  -3  22    2.01    5.72
  -7   3  23    6.87    6.80
  -7  -3  23   21.45    9.02
  -7   3  24    0.90    5.25
  -7  -3  24    1.22    6.72
  -7   3  25   24.16    9.23
  -7  -3  25   18.15    8.93
  -7   3  26    3.50    5.80
  -7  -3  26   -2.88    6.46
  -7   3  27    6.65    6.74
  -7  -3  27    0.42    5.85
  -7   3  28    7.36    6.34
  -7  -3  28   -1.02    5.30
  -7   3  29    9.40    7.19
  -7  -3  29   12.39    6.81
  -7   3  30   -0.60    5.67
  -7  -3  30    7.37    6.52
  -7   3  31   -1.44    5.10
  -7  -3  31   10.06    7.03
  -7   3  32    0.15    6.30
  -7  -3  32    1.76    5.23
  -7   3  33    6.68    6.06
  -7   3  34   -2.33    5.89
  -7   3  35   14.12    8.02
  -7   3  36   -3.13    6.63
  -7   3  37    0.30    6.25
  -7   3  38   -1.82    6.88
  -7   3  39   10.17    7.09
  -7   4   1   57.11   11.96
   7  -4  -1   73.43   11.68
   7  -4  -1   46.97    8.68
   7   4  -1   60.62   10.41
  -7  -4   1   39.19    9.39
  -7  -4   1   65.60   11.60
  -7   4   2   85.87   15.75
   7  -4  -2  110.47   15.14
   7  -4  -2   75.73   12.11
   7   4  -2   84.71   13.25
  -7  -4   2   62.89   12.79
  -7  -4   2  114.69   15.10
  -7   4   3    7.14    5.03
   7  -4  -3   12.63    5.25
   7   4  -3   15.67    5.29
  -7  -4   3   19.85    6.39
  -7  -4   3    8.89    4.76
  -7   4   4   17.79    7.53
   7  -4  -4   32.67    6.84
   7   4  -4   24.91    6.62
  -7  -4   4   15.60    6.37
  -7  -4   4   40.35    8.45
  -7   4   5   53.71   12.32
   7  -4  -5   60.17   10.48
   7   4  -5   59.40   10.66
  -7  -4   5   70.63   13.22
  -7  -4   5   91.45   12.69
  -7   4   6   56.45   12.75
   7  -4  -6   58.48   10.33
   7   4  -6   51.85    9.76
  -7  -4   6   77.31   13.13
  -7  -4   6   60.57   10.99
  -7   4   7   35.44   10.98
   7  -4  -7   49.23    9.32
   7   4  -7   49.49    8.60
  -7  -4   7   43.51   10.34
  -7  -4   7   44.93    9.19
  -7   4   8   50.21   11.39
   7  -4  -8   30.32    7.67
   7   4  -8   45.63    8.70
  -7  -4   8   44.68   10.42
  -7  -4   8   62.34   10.11
  -7   4   9   21.18    8.84
   7  -4  -9   18.35    6.24
   7   4  -9   14.88    5.07
  -7  -4   9   25.50    7.82
  -7  -4   9   20.72    6.54
   7  -4 -10    9.93    5.10
   7   4 -10    0.17    2.54
  -7  -4  10   -0.04    3.85
  -7  -4  10    0.79    3.17
   7  -4 -11   94.49   15.80
   7   4 -11  108.62   15.28
  -7  -4  11   98.51   17.66
  -7  -4  11  130.33   16.39
   7  -4 -12   86.76   15.43
   7   4 -12  108.71   15.45
  -7  -4  12  122.01   19.11
  -7  -4  12  124.53   16.17
   7  -4 -13  124.30   17.13
   7   4 -13  104.49   14.99
  -7  -4  13   74.52   16.10
  -7  -4  13  104.40   15.00
  -7   4  14   36.01   10.62
   7  -4 -14   15.25    6.15
   7   4 -14   10.03    4.83
  -7  -4  14   20.64    8.37
  -7  -4  14   20.28    5.75
  -7   4  15   59.37   12.87
   7  -4 -15   42.18   10.66
  -7   4  16   27.74   10.13
   7  -4 -16   27.17    8.05
  -7   4  17  170.99   25.41
   7  -4 -17  151.53   22.69
  -7   4  18   20.70    9.09
   7  -4 -18   21.65    7.84
  -7   4  19   24.73    8.92
   7  -4 -19    9.88    6.33
  -7   4  20   56.07   12.46
   7  -4 -20   25.96    9.17
  -7   4  21   39.03   11.08
   7  -4 -21   30.18    9.41
  -7  -4  21   40.38   11.87
  -7   4  22   49.30   12.03
  -7  -4  22   34.10   11.37
  -7   4  23    6.14    6.46
  -7  -4  23   14.86    8.28
  -7   4  24    2.99    5.28
  -7  -4  24   -1.42    5.62
  -7   4  25    3.89    6.69
  -7  -4  25   -1.49    6.51
  -7   4  26   14.53    8.05
  -7  -4  26   14.94    8.98
  -7   4  27   17.41    8.10
  -7  -4  27   17.73    8.47
  -7   4  28    5.02    6.09
  -7  -4  28    6.87    6.53
  -7   4  29    3.86    4.58
  -7  -4  29   -0.41    4.23
  -7   4  30    2.09    5.69
  -7  -4  30   -1.93    5.75
  -7   4  31   11.87    8.33
  -7   4  32   -2.28    6.03
  -7   4  33    5.40    7.23
  -7   4  34    1.50    5.38
  -7   4  35   -2.27    6.24
  -7   4  36    1.80    5.55
  -7   4  37   11.59    6.79
  -7   4  38   -1.98    4.45
  -7   5   1   -0.17    3.69
   7  -5  -1    0.40    2.94
   7  -5  -1    1.60    2.61
   7   5  -1    1.55    3.93
  -7  -5   1    4.17    4.47
  -7  -5   1    1.33    4.14
  -7   5   2    0.75    4.40
   7  -5  -2    0.94    2.71
   7   5  -2    2.21    3.47
  -7  -5   2    2.93    3.34
  -7  -5   2    2.40    3.93
  -7   5   3   35.86   10.52
   7  -5  -3   38.46    7.86
   7   5  -3   29.05    7.45
  -7  -5   3   42.88    8.78
  -7  -5   3   40.86    9.16
  -7   5   4  113.92   18.02
   7  -5  -4  104.15   14.65
   7   5  -4   79.89   13.78
  -7  -5   4  119.12   16.64
  -7  -5   4   97.44   15.31
  -7   5   5   20.54    8.34
   7  -5  -5   45.41    8.19
   7   5  -5   55.83    9.31
  -7  -5   5   21.51    7.76
  -7  -5   5   29.97    7.82
  -7   5   6    7.65    5.69
   7  -5  -6    3.34    3.43
   7   5  -6    5.10    4.19
  -7  -5   6    4.77    4.56
  -7  -5   6    1.34    4.19
  -7   5   7   22.19    8.48
   7  -5  -7   11.34    4.66
   7   5  -7   10.04    4.53
  -7  -5   7   22.29    7.43
  -7  -5   7    5.64    4.27
  -7   5   8   69.25   13.92
   7  -5  -8   60.40   11.04
   7   5  -8   52.09    9.99
  -7  -5   8   77.60   13.49
  -7  -5   8   70.50   11.71
   7  -5  -9   83.55   14.43
   7   5  -9   86.99   13.46
  -7  -5   9   93.38   16.38
  -7  -5   9  116.52   15.53
   7  -5 -10   30.66    8.61
   7   5 -10   38.34    8.02
  -7  -5  10   38.43    9.92
  -7  -5  10   54.83   10.14
   7  -5 -11   63.82   11.95
   7   5 -11   56.99   10.80
  -7  -5  11  113.33   16.32
  -7  -5  11   67.62   11.88
  -7   5  12    7.25    5.31
   7  -5 -12    0.55    4.33
   7   5 -12    2.37    3.51
  -7  -5  12    4.51    6.67
  -7  -5  12    6.28    4.29
  -7   5  13   57.95   12.57
   7  -5 -13   47.70   10.05
  -7  -5  13   30.97   10.46
  -7   5  14   49.60   12.40
   7  -5 -14   45.64   10.67
  -7   5  15  171.90   25.25
   7  -5 -15  155.45   22.72
  -7   5  16    1.50    5.16
   7  -5 -16    0.05    3.32
  -7   5  17    9.81    6.52
   7  -5 -17   -1.04    4.39
  -7   5  18    9.98    7.67
   7  -5 -18    6.54    6.33
  -7   5  19   22.09    9.93
   7  -5 -19   27.95    8.72
  -7   5  20   28.60    9.16
   7  -5 -20   20.28    8.11
  -7   5  21    8.74    6.48
   7  -5 -21    0.85    5.85
  -7  -5  21    6.79    6.83
  -7   5  22    2.31    5.38
   7  -5 -22   -0.40    5.26
  -7  -5  22    1.52    4.71
  -7   5  23    7.74    7.41
  -7  -5  23    5.58    6.76
  -7   5  24    0.66    6.22
  -7  -5  24    8.84    7.63
  -7   5  25   11.84    6.96
  -7  -5  25    8.13    6.27
  -7   5  26   11.81    7.73
  -7  -5  26    3.36    5.87
  -7   5  27   -0.31    5.43
  -7  -5  27    1.01    6.15
  -7   5  28   -3.21    7.39
  -7  -5  28   -2.91    6.40
  -7   5  29    6.09    6.83
  -7   5  30    7.19    8.10
  -7   5  31   12.31    8.95
  -7   5  32   -2.06    6.73
  -7   5  33    2.43    5.77
  -7   5  34    5.27    6.01
  -7   5  35    3.05    5.09
  -7   5  36    8.36    5.77
  -7   6   1   80.03   14.53
   7   6  -1   58.17   11.54
  -7  -6   1   66.44   12.51
  -7   6   2   53.47   11.97
   7   6  -2   52.06   10.11
  -7  -6   2   59.63   11.69
  -7   6   3   46.35   10.81
   7   6  -3   27.61    7.20
  -7  -6   3   29.73    8.34
  -7   6   4    1.20    3.79
   7   6  -4    7.98    4.23
  -7  -6   4    8.55    5.76
  -7  -6   4   10.27    5.06
  -7   6   5    2.04    4.27
   7   6  -5   -0.99    2.89
  -7  -6   5    2.38    4.27
  -7  -6   5   -1.31    3.96
  -7   6   6   76.76   14.98
   7   6  -6   85.03   12.86
  -7  -6   6   59.25   12.33
  -7  -6   6   92.77   14.00
  -7   6   7  113.81   20.58
   7   6  -7  135.15   17.88
  -7  -6   7  158.67   20.64
  -7  -6   7  121.17   18.24
   7   6  -8   46.01    9.18
  -7  -6   8   61.56   11.81
  -7  -6   8   64.36   11.69
   7   6  -9   -0.71    3.05
  -7  -6   9    3.20    3.98
  -7  -6   9    0.67    3.56
  -7  -6  10   77.93   14.93
  -7   6  11   86.06   16.80
  -7  -6  11  101.60   16.85
  -7   6  12    9.45    6.97
   7  -6 -12   10.96    5.30
  -7   6  13   12.73    7.50
   7  -6 -13   13.44    5.90
  -7   6  14    8.44    7.07
   7  -6 -14    7.79    5.77
  -7   6  15    0.19    5.68
   7  -6 -15    8.80    5.65
  -7   6  16   49.06   12.13
   7  -6 -16   34.77   10.09
  -7   6  17   79.19   15.73
   7  -6 -17   47.22   11.53
  -7   6  18   55.32   13.90
   7  -6 -18   42.31   11.07
  -7   6  19   -2.62    6.85
   7  -6 -19    0.48    3.32
  -7   6  20    1.03    6.74
   7  -6 -20   -0.26    3.24
  -7   6  21    2.89    5.87
   7  -6 -21   -0.92    5.90
  -7  -6  21    5.86    6.14
  -7   6  22   25.52   10.02
   7  -6 -22   27.94    9.00
  -7  -6  22   46.78   11.93
  -7   6  23   10.93    8.27
  -7  -6  23   12.90    7.82
  -7   6  24   23.67    9.88
  -7  -6  24    4.47    6.78
  -7   6  25   -1.66    4.75
  -7  -6  25    0.67    6.41
  -7   6  26   12.52    7.52
  -7  -6  26   28.94   10.36
  -7   6  27    7.99    7.17
  -7   6  28    5.11    7.06
  -7   6  29   -3.03    5.80
  -7   6  30    0.50    6.42
  -7   6  31    1.78    7.39
  -7   6  32   12.57    8.14
  -7   6  33   -3.02    7.19
  -7   6  34   -2.25    5.76
  -7   6  35    0.21    6.77
  -7   7   1    4.11    5.00
   7  -7  -1    1.06    3.24
   7   7  -1    0.16    3.76
  -7  -7   1    1.53    4.25
  -7   7   2   17.41    7.29
   7  -7  -2   23.76    6.55
   7   7  -2   25.60    7.12
  -7  -7   2   13.94    7.13
  -7   7   3    7.81    5.81
   7   7  -3    4.37    4.97
  -7  -7   3    7.71    4.70
  -7   7   4  206.98   28.02
   7   7  -4  205.61   25.64
  -7  -7   4  200.98   26.81
  -7   7   5   68.13   14.42
   7   7  -5   81.82   12.44
  -7  -7   5   61.54   12.58
   7   7  -6   10.64    4.52
  -7  -7   6    0.80    4.92
  -7   7  10   79.69   15.38
  -7   7  11   21.52    8.20
  -7   7  12    0.35    5.77
  -7   7  13   14.09    7.15
  -7   7  14  131.59   21.76
  -7   7  15   -1.38    5.94
  -7   7  16   -1.71    5.67
  -7   7  17    0.61    5.81
  -7   7  18   11.47    6.66
  -7   7  19    1.20    5.94
  -7   7  20   23.51    9.21
  -7   7  21   -0.07    5.04
  -7  -7  21   -3.58    6.78
  -7   7  22    2.63    5.57
  -7  -7  22   -1.89    6.07
  -7   7  23    5.95    5.65
  -7  -7  23    3.80    6.03
  -7   7  24   25.01   10.30
  -7  -7  24   26.64   10.12
  -7   7  25   -1.68    4.56
  -7   7  26   -0.88    6.93
  -7   7  27   -3.78    5.75
  -7   7  28    5.45    5.61
  -7   7  29    2.15    6.73
  -7   7  30   13.51    7.89
  -7   7  31   -2.33    4.50
  -7   7  32    2.34    4.97
  -7   7  33   -1.47    6.08
  -7   7  34   -2.76    4.65
  -7   8   1   40.34    9.92
   7  -8  -1   31.27    7.38
   7   8  -1   25.63    8.14
  -7  -8   1   47.31    9.04
  -7   8   2   72.88   15.50
   7  -8  -2  115.46   15.22
  -7  -8   2  101.44   15.15
  -7   8   3   15.04    7.15
   7  -8  -3    8.47    4.72
  -7  -8   3   10.22    5.05
  -7   8   4   29.58    8.75
   7  -8  -4   10.11    5.45
   7  -8  -5    1.95    4.32
   7  -8  -6   26.47    7.49
   7  -8  -7   -0.74    2.94
  -7   8   8   48.57   11.69
   7  -8  -8   44.29    9.97
  -7   8   9    5.36    5.05
   7  -8  -9    6.70    5.89
  -7   8  10   16.45    8.28
   7  -8 -10   18.23    7.40
  -7   8  11    3.27    5.77
   7  -8 -11    5.27    4.74
  -7   8  12  103.92   18.70
   7  -8 -12  109.77   17.76
  -7   8  13   -1.09    5.04
   7  -8 -13   -1.73    5.10
  -7   8  14   15.99    7.34
   7  -8 -14    5.06    5.08
  -7   8  15   -3.03    5.09
   7  -8 -15   -0.01    4.25
  -7   8  16   54.51   12.74
   7  -8 -16   33.50   10.02
  -7   8  17    0.74    3.82
   7  -8 -17    1.81    5.22
  -7   8  18    4.57    5.30
   7  -8 -18   10.10    6.26
  -7   8  19    1.72    3.65
   7  -8 -19    2.56    4.40
  -7   8  20   11.99    6.12
   7  -8 -20   11.92    7.44
  -7  -8  20    8.76    7.43
  -7   8  21   -2.03    4.60
   7  -8 -21    0.71    3.87
  -7  -8  21   -1.08    4.85
  -7   8  22    7.47    6.74
   7  -8 -22   14.35    7.30
  -7  -8  22    8.37    6.80
  -7   8  23    1.42    6.31
  -7   8  24    3.44    6.02
  -7   8  25   -2.22    5.97
  -7   8  26    2.27    5.73
  -7   8  27   -0.16    5.29
  -7   8  28   15.98    7.13
  -7   8  29    0.39    4.97
  -7   8  30    0.36    4.30
  -7   8  31    1.05    4.08
  -7   8  32    3.29    5.22
  -7   9   1    6.21    5.84
   7  -9  -1   -1.11    2.67
  -7  -9   1    5.92    3.73
  -7   9   2   42.71   10.40
   7  -9  -2   31.95    7.92
  -7  -9   2   31.79    8.00
   7  -9  -3    2.54    3.77
  -7  -9   3    3.35    3.92
   7  -9  -4   36.63    8.43
  -7  -9   4   29.78    7.78
   7  -9  -5    1.24    3.67
  -7  -9   5    5.65    4.43
   7  -9  -6   14.70    6.04
  -7  -9   6   22.28    7.28
  -7   9   7   15.70    7.22
   7  -9  -7    9.47    5.37
  -7  -9   7   11.20    5.85
  -7   9   8   18.01    9.13
   7  -9  -8   22.22    7.69
  -7  -9   8   51.05   10.46
  -7   9   9    0.60    6.00
   7  -9  -9   -1.49    4.28
  -7  -9   9    0.55    3.11
  -7   9  10   88.49   16.90
   7  -9 -10   83.57   15.22
  -7  -9  10   84.59   15.13
  -7   9  11    2.46    5.29
   7  -9 -11    0.84    4.98
  -7  -9  11    3.58    4.78
  -7   9  12    1.65    5.71
   7  -9 -12    0.19    3.79
  -7   9  13    6.74    5.59
   7  -9 -13    2.16    5.04
  -7   9  14   39.92   11.22
   7  -9 -14   35.76   10.65
  -7   9  15   -0.09    5.04
   7  -9 -15   -2.14    5.36
  -7  -9  15   -1.54    4.49
  -7   9  16    8.11    6.07
   7  -9 -16    6.91    5.60
  -7  -9  16   -1.84    6.93
  -7   9  17   -0.63    4.83
   7  -9 -17   -1.95    5.36
  -7  -9  17   -0.67    3.84
  -7   9  18   14.70    7.52
   7  -9 -18   19.80    7.75
  -7  -9  18   13.60    7.23
  -7   9  19    4.69    6.41
   7  -9 -19   -1.78    4.90
  -7  -9  19   -3.31    6.33
  -7   9  20    6.37    6.44
   7  -9 -20   13.92    7.22
  -7   9  21   -1.18    5.55
   7  -9 -21    1.87    4.29
  -7   9  22   -1.84    6.33
   7  -9 -22   -2.13    5.96
  -7   9  23   -4.51    5.94
   7  -9 -23    5.28    5.84
  -7   9  24   15.43    8.76
  -7   9  25    2.20    5.00
  -7   9  26    2.08    4.26
  -7   9  27   -1.87    5.61
  -7   9  28    2.26    4.93
  -7   9  29    0.71    5.13
  -7   9  30    4.52    7.12
  -7   9  31    4.09    5.57
  -7  10   1   10.89    5.83
   7 -10  -1   11.30    4.60
  -7 -10   1    4.72    3.88
   7 -10  -2   26.00    7.50
  -7 -10   2   44.75    9.07
   7 -10  -3   -1.94    4.02
  -7 -10   3   -0.07    4.06
   7 -10  -4   -0.01    3.72
  -7 -10   4    0.14    4.31
  -7  10   5   -0.21    4.79
   7 -10  -5    1.21    4.44
  -7 -10   5   -2.34    4.39
  -7  10   6   87.22   16.08
   7 -10  -6   77.94   14.47
  -7 -10   6   94.67   14.80
  -7  10   7   -0.02    4.25
   7 -10  -7    1.08    4.23
  -7 -10   7    0.60    3.83
  -7  10   8    6.40    5.90
   7 -10  -8    5.73    5.24
  -7 -10   8    2.07    5.00
  -7  10   9   -3.08    4.79
   7 -10  -9   -0.46    3.62
  -7 -10   9    0.02    4.20
  -7  10  10    2.64    5.44
   7 -10 -10    4.31    5.25
  -7 -10  10    8.94    5.72
  -7  10  11   -0.56    5.38
   7 -10 -11   -2.41    4.65
  -7 -10  11    5.11    5.07
  -7  10  12   10.95    6.87
   7 -10 -12   30.20    9.27
  -7 -10  12   34.90    9.25
  -7  10  13   -1.88    5.89
   7 -10 -13   -2.68    5.21
  -7 -10  13   -0.57    4.85
  -7  10  14    9.94    7.00
   7 -10 -14    0.80    4.07
  -7 -10  14    7.34    6.61
  -7  10  15    6.08    5.61
   7 -10 -15    1.18    5.12
  -7 -10  15   -1.89    5.42
  -7  10  16   23.64    9.02
   7 -10 -16   28.77    9.64
  -7 -10  16   19.01    8.77
  -7  10  17   -1.55    5.18
   7 -10 -17   -2.73    5.69
  -7 -10  17    0.54    4.92
  -7  10  18   24.71    9.73
   7 -10 -18   17.61    8.12
  -7  10  19    8.25    6.44
   7 -10 -19   -1.09    5.31
  -7  10  20   12.35    7.59
   7 -10 -20    9.32    7.75
  -7  10  21    8.27    6.56
   7 -10 -21   -1.81    5.59
  -7  10  22   20.65    8.13
   7 -10 -22   12.59    7.19
  -7  10  23   -1.61    5.01
   7 -10 -23   -0.85    6.01
  -7  10  24    1.99    5.85
  -7  10  25   -3.26    5.28
  -7  10  26   19.37    8.94
  -7  10  27    0.38    5.65
  -7  10  28    1.40    4.91
  -7  10  29   -0.99    4.58
   7 -11  -1   -2.65    5.45
  -7 -11   1    1.95    4.76
   7 -11  -2   12.51    5.23
  -7 -11   2    5.60    4.71
  -7  11   3    4.47    4.98
   7 -11  -3    5.56    5.09
  -7 -11   3    3.21    4.20
  -7  11   4   10.91    6.07
   7 -11  -4   24.11    7.70
  -7 -11   4   23.39    6.61
  -7  11   5   22.01    7.59
   7 -11  -5    4.00    5.34
  -7 -11   5   21.60    6.60
  -7  11   6   -1.97    4.65
   7 -11  -6   -3.34    4.83
  -7 -11   6    4.33    4.12
  -7  11   7    7.36    5.82
   7 -11  -7    4.41    5.73
  -7 -11   7   15.75    6.51
  -7  11   8   16.07    7.17
   7 -11  -8    7.74    5.04
  -7 -11   8   17.89    7.41
  -7  11   9    3.47    5.41
   7 -11  -9    9.92    5.34
  -7 -11   9   -1.93    4.98
  -7  11  10   21.03    7.83
   7 -11 -10   11.05    6.41
  -7 -11  10   24.23    7.65
  -7  11  11    3.02    5.85
   7 -11 -11   -4.35    5.89
  -7 -11  11    3.39    4.77
  -7  11  12    1.19    5.88
   7 -11 -12   -0.41    4.38
  -7 -11  12    0.63    3.76
  -7  11  13   -0.84    3.93
   7 -11 -13   -0.71    5.83
  -7 -11  13    3.32    4.77
  -7  11  14   30.02    9.81
   7 -11 -14   18.92    8.79
  -7 -11  14   11.75    6.75
  -7  11  15    1.81    4.66
   7 -11 -15   -0.77    4.43
  -7 -11  15   -1.61    5.30
  -7  11  16   20.22    8.85
   7 -11 -16    4.39    5.28
  -7  11  17    2.00    5.24
   7 -11 -17   -1.03    5.38
  -7  11  18    9.78    7.06
   7 -11 -18   11.41    7.91
  -7  11  19   -2.17    5.59
   7 -11 -19   -2.16    4.37
  -7  11  20   11.25    7.58
   7 -11 -20   13.80    8.78
  -7  11  21    2.95    5.49
   7 -11 -21    0.43    4.43
  -7  11  22   -3.87    5.85
   7 -11 -22    8.63    7.39
  -7  11  23   -0.92    4.87
   7 -11 -23    1.37    5.32
  -7  11  24   11.42    8.19
  -7  11  25    1.05    5.73
  -7  11  26   -0.47    6.14
  -7  11  27   -1.13    4.67
   7 -12  -1    1.64    4.16
  -7 -12   1    6.67    4.68
  -7  12   2   21.99    7.58
   7 -12  -2   11.77    5.17
  -7 -12   2   15.43    5.54
  -7  12   3    2.91    5.33
   7 -12  -3   -2.04    4.82
  -7 -12   3   -1.47    3.71
  -7  12   4    0.80    4.13
   7 -12  -4    1.40    4.26
  -7 -12   4    1.25    3.15
  -7  12   5   12.34    5.92
   7 -12  -5    7.08    5.17
  -7 -12   5    0.45    4.22
  -7  12   6   30.36    9.56
   7 -12  -6   30.39    9.04
  -7 -12   6   31.17    8.12
  -7  12   7   -0.05    4.60
   7 -12  -7   -0.36    5.41
  -7 -12   7    1.32    4.59
  -7  12   8    5.77    4.80
   7 -12  -8    3.11    5.92
  -7 -12   8    2.95    4.50
  -7  12   9   -0.24    3.10
   7 -12  -9    3.58    4.29
  -7 -12   9   -0.15    4.57
  -7  12  10    1.32    4.49
   7 -12 -10    0.71    5.41
  -7 -12  10    4.90    5.12
  -7  12  11   -1.34    5.38
   7 -12 -11    0.62    5.21
  -7 -12  11    3.75    5.56
  -7  12  12   23.45    9.13
   7 -12 -12   26.02    8.39
  -7 -12  12   18.64    7.63
  -7  12  13    0.20    4.09
   7 -12 -13   -1.96    4.94
  -7  12  14    0.83    4.79
   7 -12 -14    3.27    6.07
  -7  12  15    3.06    4.82
   7 -12 -15    1.06    4.47
  -7  12  16    8.76    7.29
   7 -12 -16    8.58    6.98
  -7  12  17    0.70    5.16
   7 -12 -17   -1.82    6.65
  -7  12  18    5.72    5.40
   7 -12 -18   -0.41    6.08
  -7  12  19    5.76    6.05
   7 -12 -19    1.00    3.51
  -7  12  20   10.86    6.55
   7 -12 -20    4.84    5.93
  -7  12  21   -1.21    3.77
   7 -12 -21   -1.22    6.04
  -7  12  22    1.45    5.58
   7 -12 -22   -1.40    6.08
  -7  12  23    1.74    5.28
   7 -12 -23    0.60    6.24
  -7  12  24   17.48    8.35
  -7  12  25   -1.46    6.34
   7 -13  -1    0.15    2.99
  -7 -13   1   -1.34    3.28
   7 -13  -2    3.97    4.88
  -7 -13   2   10.58    4.99
   7 -13  -3    9.80    6.22
  -7 -13   3    4.64    4.31
  -7  13   4   36.81    9.57
   7 -13  -4   16.84    7.29
  -7 -13   4   41.28    9.12
  -7  13   5    7.75    5.17
   7 -13  -5    6.90    5.93
  -7 -13   5    5.74    4.72
  -7  13   6   -2.08    4.70
   7 -13  -6   -1.54    3.76
  -7 -13   6    1.62    4.45
  -7  13   7    5.37    5.47
   7 -13  -7   -1.72    5.18
  -7 -13   7   -0.39    4.28
  -7  13   8    1.46    4.43
   7 -13  -8   -1.64    5.65
  -7 -13   8   -3.77    5.21
  -7  13   9    6.96    5.86
   7 -13  -9    3.75    5.57
  -7 -13   9   11.23    5.91
  -7  13  10   20.58    8.06
   7 -13 -10   10.58    6.74
  -7 -13  10    3.26    5.07
  -7  13  11    1.91    4.66
   7 -13 -11    1.95    5.67
  -7  13  12   -0.79    3.93
   7 -13 -12   -0.28    4.20
  -7  13  13    0.71    3.91
   7 -13 -13    3.33    4.47
  -7  13  14   17.23    7.77
   7 -13 -14    9.83    6.96
  -7  13  15   -1.83    5.66
   7 -13 -15   -0.44    5.17
  -7  13  16    4.55    5.09
   7 -13 -16   -1.67    6.10
  -7  13  17   -2.67    5.08
   7 -13 -17   -1.19    6.82
  -7  13  18    2.39    5.33
   7 -13 -18   -1.75    4.21
  -7  13  19    0.90    5.14
   7 -13 -19    0.06    4.96
  -7  13  20   18.11    8.19
   7 -13 -20    2.60    5.32
  -7  13  21    5.00    5.37
   7 -13 -21   -0.72    5.31
  -7  13  22    1.25    4.38
   7 -13 -22    3.66    7.14
  -7  13  23    1.90    4.68
   7 -13 -23    3.23    6.34
  -7  13  24    7.68    7.72
   7 -14  -1   -1.04    4.24
  -7 -14   1    4.93    4.48
   7 -14  -2    9.74    5.38
  -7 -14   2    8.38    5.23
   7 -14  -3    7.64    5.33
  -7 -14   3    5.16    4.45
   7 -14  -4   -2.99    5.84
  -7 -14   4   -0.76    3.45
   7 -14  -5    1.09    4.39
  -7 -14   5   -0.66    3.93
   7 -14  -6    8.84    6.92
  -7 -14   6   20.64    7.19
  -7  14   7   20.35    7.59
   7 -14  -7   17.02    6.99
  -7 -14   7   33.24    9.08
  -7  14   8    3.86    5.05
   7 -14  -8    2.72    5.87
  -7  14   9    0.30    3.58
   7 -14  -9   -0.04    4.91
  -7  14  10    4.89    5.70
   7 -14 -10    6.56    4.50
  -7  14  11    1.12    4.67
   7 -14 -11    0.99    6.44
  -7  14  12    0.62    4.60
   7 -14 -12    7.24    7.62
  -7  14  13   -0.33    5.51
   7 -14 -13   -1.49    4.43
  -7  14  14    1.32    6.07
   7 -14 -14   -0.43    4.85
  -7  14  15    6.63    5.52
   7 -14 -15    2.63    5.49
  -7  14  16    0.32    5.46
   7 -14 -16    0.52    6.73
  -7  14  17   14.17    7.31
   7 -14 -17   -0.34    3.94
  -7  14  18    0.52    5.91
   7 -14 -18    3.28    6.54
  -7  14  19   -2.79    4.61
   7 -14 -19    3.04    5.40
  -7  14  20    4.53    5.51
   7 -14 -20   -0.46    5.75
  -7  14  21    0.41    4.28
   7 -14 -21    6.77    5.66
  -7  14  22    4.81    5.87
   7 -14 -22    4.49    7.20
   7 -15  -1   -0.49    4.55
  -7 -15   1   -1.52    3.97
   7 -15  -2    2.91    5.33
  -7 -15   2    0.99    3.63
   7 -15  -3   11.51    6.57
  -7 -15   3   10.16    5.58
   7 -15  -4    9.54    6.51
  -7 -15   4    5.21    4.91
   7 -15  -5   -0.11    4.74
   7 -15  -6    4.95    5.51
   7 -15  -7   -2.48    6.30
   7 -15  -8    2.82    6.62
   7 -15  -9    4.23    4.88
  -7  15  10   -0.25    4.16
   7 -15 -10    3.21    4.96
  -7  15  11    3.19    5.25
   7 -15 -11    1.10    6.17
  -7  15  12   -1.08    4.68
   7 -15 -12    6.61    5.58
  -7  15  13   -3.46    6.09
   7 -15 -13    2.40    5.18
  -7  15  14   -1.57    4.56
   7 -15 -14    0.89    4.78
  -7  15  15   14.43    7.35
   7 -15 -15    1.01    5.92
  -7  15  16    0.94    4.44
   7 -15 -16   -2.05    7.07
  -7  15  17    2.21    6.15
   7 -15 -17   -0.05    5.39
  -7  15  18   -0.54    5.09
   7 -15 -18   -1.08    6.60
  -7  15  19   -0.81    5.60
   7 -15 -19    3.52    6.03
   7 -15 -20   -1.81    4.81
   7 -15 -21   -3.17    7.04
   7 -15 -22    5.00    7.19
   7 -16  -1   -1.75    3.73
  -7 -16   1    6.38    5.04
   7 -16  -2   -0.93    5.53
   7 -16  -3    2.46    4.40
   7 -16  -4    0.31    5.41
   7 -16  -5    0.02    3.73
   7 -16  -6    1.12    5.04
   7 -16  -7    7.39    5.83
   7 -16  -8   -2.70    6.16
   7 -16  -9   -0.63    4.29
   7 -16 -10    5.30    6.36
   7 -16 -11    2.41    4.56
  -7  16  13    7.82    5.14
  -7  16  14    1.97    4.71
  -7  16  15    3.69    6.06
  -7  16  16   -0.88    4.15
  -7  16  17   -3.12    5.52
  -6   0   1   -1.60    4.57
  -6   0   1   -0.61    3.02
   6   0  -1    2.03    3.25
   6   0  -1   -0.41    3.14
  -6   0   2  270.55   34.82
  -6   0   2  360.47   33.65
   6   0  -2  277.92   33.18
   6   0  -2  297.58   32.77
  -6   0   3    0.61    3.49
  -6   0   3   -1.64    2.63
   6   0  -3   -1.02    3.40
   6   0  -3   -0.24    2.73
  -6   0   4   27.49    7.83
  -6   0   4   47.26    7.25
   6   0  -4   10.33    5.47
   6   0  -4   37.63    6.59
  -6   0   5   -2.04    4.91
  -6   0   5   -1.16    2.60
   6   0  -5    0.50    3.49
   6   0  -5   -1.18    2.80
  -6   0   6 1044.98  117.14
  -6   0   6 1164.25  113.83
   6   0  -6 1134.60  115.79
   6   0  -6 1230.73  114.45
  -6   0   7   -0.75    5.43
  -6   0   7   -0.57    3.17
   6   0  -7    1.85    4.48
   6   0  -7   -0.69    2.49
  -6   0   8   30.70    8.93
  -6   0   8   22.82    5.45
   6   0  -8   20.65    6.27
   6   0  -8   12.81    5.08
  -6   0   9   -0.13    5.17
  -6   0   9    0.37    2.69
   6   0  -9   -0.57    3.53
   6   0  -9    0.39    2.82
  -6   0  10  196.52   29.60
  -6   0  10  280.21   27.22
   6   0 -10  196.67   27.99
   6   0 -10  243.82   27.43
  -6   0  11    0.05    3.89
  -6   0  11   -0.08    2.40
   6   0 -11    0.72    3.38
  -6   0  12  274.79   31.58
  -6   0  12  205.88   25.42
   6   0 -12  224.67   26.68
  -6   0  13   -1.27    4.19
  -6   0  13   -0.20    2.06
   6   0 -13    0.58    2.66
  -6   0  14  125.73   18.75
  -6   0  14   73.48   12.23
   6   0 -14  103.92   14.48
  -6   0  15   -0.07    3.22
  -6   0  15    0.55    2.33
   6   0 -15    1.24    2.99
  -6   0  16  259.87   31.77
  -6   0  16  256.24   27.00
   6   0 -16  178.83   26.22
  -6   0  17   -1.48    4.76
  -6   0  17    1.33    3.72
   6   0 -17    0.81    4.01
  -6   0  18  148.14   17.97
   6   0 -18  105.53   17.46
  -6   0  19    0.41    3.55
   6   0 -19    0.18    3.63
  -6   0  20    5.96    3.92
   6   0 -20    2.00    5.10
  -6   0  22   87.85   16.60
  -6   0  23   -1.88    5.47
  -6   0  24   -1.68    4.56
  -6   0  25    3.03    3.91
  -6   0  26   45.90   12.46
  -6   0  27   -3.02    6.53
  -6   0  28   31.26   10.30
  -6   0  29   -0.01    2.93
  -6   0  30   16.47    8.18
  -6   0  31    0.13    4.94
  -6   0  32   50.93   13.42
  -6   0  33    0.23    4.80
  -6   0  34   -1.93    6.84
  -6   0  35   -2.18    6.38
  -6   0  36   13.18    7.42
  -6   0  37   -3.10    5.97
  -6   1   1    9.05    5.64
  -6   1   1    3.25    3.25
   6  -1  -1    4.47    3.51
   6  -1  -1    5.50    3.48
   6   1  -1    3.81    2.91
   6   1  -1    2.55    3.45
  -6  -1   1   -0.25    3.34
  -6  -1   1    2.63    3.19
  -6   1   2  553.39   60.50
  -6   1   2  599.09   57.45
   6  -1  -2  640.60   59.37
   6  -1  -2  540.55   57.15
   6   1  -2  595.02   57.96
   6   1  -2  536.02   57.39
  -6  -1   2  535.79   59.65
  -6  -1   2  505.04   57.42
  -6   1   3   30.70    7.90
  -6   1   3   24.01    6.12
   6  -1  -3   41.31    8.11
   6  -1  -3   24.74    5.71
   6   1  -3   42.14    7.85
   6   1  -3   21.31    6.09
  -6  -1   3   41.75    8.83
  -6  -1   3   31.92    6.55
  -6   1   4  827.14   77.40
  -6   1   4  714.45   72.15
   6  -1  -4  761.70   74.69
   6  -1  -4  556.69   71.52
   6   1  -4  746.26   73.57
   6   1  -4  746.23   72.75
  -6  -1   4  781.71   76.20
  -6  -1   4  780.09   73.02
  -6   1   5   72.55   14.18
  -6   1   5   82.55   11.97
   6  -1  -5  126.39   15.51
   6  -1  -5   91.84   12.76
   6   1  -5   83.97   12.95
   6   1  -5   87.58   12.50
  -6  -1   5   99.21   15.42
  -6  -1   5   96.04   12.84
  -6   1   6  103.30   16.21
  -6   1   6   85.63   11.90
   6  -1  -6   72.96   13.21
   6  -1  -6  107.75   13.31
   6   1  -6  117.17   14.49
   6   1  -6   69.07   11.54
  -6  -1   6   82.00   14.24
  -6  -1   6   87.87   12.12
  -6   1   7  232.16   27.64
  -6   1   7  178.66   22.24
   6  -1  -7  203.81   25.24
   6  -1  -7  204.04   23.45
   6   1  -7  237.81   25.33
   6   1  -7  158.97   22.25
  -6  -1   7  214.77   26.72
  -6  -1   7  203.21   23.00
  -6   1   8  623.32   71.23
  -6   1   8  712.66   67.32
   6  -1  -8  694.11   70.31
   6  -1  -8  642.78   67.71
   6   1  -8  645.54   68.89
   6   1  -8  687.13   67.69
  -6  -1   8  591.37   70.29
  -6  -1   8  658.79   67.17
  -6   1   9    9.63    5.85
  -6   1   9   12.91    3.98
   6  -1  -9    3.91    3.95
   6  -1  -9   15.19    4.68
   6   1  -9   17.83    5.69
   6   1  -9   12.70    4.60
  -6  -1   9    4.48    5.33
  -6  -1   9    9.83    3.77
  -6   1  10   79.14   15.74
  -6   1  10   97.78   13.11
   6  -1 -10  137.96   17.55
   6  -1 -10   72.60   12.79
   6   1 -10   88.26   14.45
   6   1 -10  101.72   13.63
  -6  -1  10  122.14   17.90
  -6  -1  10   93.36   13.01
  -6   1  11   12.41    7.81
  -6   1  11    5.06    3.52
   6  -1 -11    7.49    3.70
   6   1 -11   12.14    5.56
   6   1 -11   11.21    4.08
  -6  -1  11    4.99    4.99
  -6  -1  11   10.73    4.28
  -6   1  12  290.48   36.33
  -6   1  12  280.11   31.59
   6  -1 -12  296.88   32.87
   6   1 -12  250.55   31.68
  -6  -1  12  293.26   36.08
  -6  -1  12  308.85   31.88
  -6   1  13   72.57   13.53
  -6   1  13   66.24    9.56
   6  -1 -13   25.06    7.73
   6   1 -13   42.55    8.61
  -6  -1  13   67.41   13.24
  -6  -1  13   48.95    8.67
  -6   1  14  126.65   22.12
  -6   1  14  175.15   19.80
   6  -1 -14  131.55   19.47
   6   1 -14  163.47   20.10
  -6  -1  14  170.41   23.92
  -6  -1  14  148.31   18.95
  -6   1  15   10.79    6.29
  -6   1  15    6.94    3.98
   6  -1 -15   11.38    5.32
   6   1 -15    7.93    4.63
  -6  -1  15    5.21    5.20
  -6  -1  15   11.74    4.46
  -6   1  16   -1.99    5.17
  -6   1  16    8.90    3.82
   6  -1 -16    4.10    4.34
   6   1 -16    0.40    3.59
  -6  -1  16    4.57    5.59
  -6  -1  16    7.86    4.04
  -6   1  17    7.44    4.09
   6  -1 -17    2.75    3.81
   6   1 -17    7.32    4.44
  -6  -1  17    4.83    5.59
  -6  -1  17    5.38    4.26
  -6   1  18  201.56   24.49
   6  -1 -18  167.85   24.61
   6   1 -18  205.19   25.31
  -6  -1  18  200.96   28.27
  -6  -1  18  207.89   24.27
  -6   1  19   31.40    7.33
   6  -1 -19   26.93    7.87
   6   1 -19   20.05    6.83
  -6  -1  19   24.74    6.41
  -6   1  20   -0.46    3.16
   6  -1 -20    2.05    3.76
  -6   1  21    1.86    4.24
   6  -1 -21   -0.09    4.02
  -6   1  22   21.53    8.46
  -6   1  23    5.64    6.71
  -6  -1  23    5.24    5.95
  -6   1  24   20.31    8.14
  -6  -1  24   19.45    7.65
  -6   1  25   -0.41    3.74
  -6  -1  25   10.12    6.02
  -6   1  26   -0.14    4.99
  -6  -1  26    6.35    5.91
  -6   1  27   -2.53    5.16
  -6  -1  27    3.19    5.14
  -6   1  28   39.92   11.49
  -6  -1  28   45.64   12.21
  -6   1  29   -2.14    4.38
  -6  -1  29    1.15    4.45
  -6   1  30   10.68    7.48
  -6  -1  30   16.20    7.39
  -6   1  31   -0.78    5.45
  -6  -1  31   -0.52    5.01
  -6   1  32    8.43    7.03
  -6  -1  32   -1.61    6.03
  -6   1  33    1.75    4.13
  -6  -1  33   -4.00    6.66
  -6   1  34   13.23    7.48
  -6  -1  34   12.16    7.29
  -6   1  35   -1.86    6.63
  -6  -1  35   -1.66    5.50
  -6   1  36   -0.71    4.24
  -6  -1  36    7.03    5.87
  -6   1  37   -0.01    4.71
  -6   1  38    3.32    6.18
  -6   1  39    3.32    5.96
  -6   2   1    5.82    5.46
  -6   2   1    4.35    3.27
   6  -2  -1    2.40    3.98
   6  -2  -1    2.98    2.30
   6   2  -1    5.55    3.54
   6   2  -1    0.14    3.21
  -6  -2   1    6.66    4.28
  -6  -2   1    2.09    3.18
  -6   2   2   11.29    5.69
  -6   2   2    2.36    2.65
   6  -2  -2    7.20    3.98
   6  -2  -2    9.05    3.79
   6   2  -2    9.30    4.00
   6   2  -2    7.59    4.38
  -6  -2   2   11.26    5.53
  -6  -2   2    9.71    4.48
  -6   2   3   10.25    5.57
  -6   2   3    3.89    3.11
   6  -2  -3    3.40    4.78
   6  -2  -3    1.95    2.99
   6   2  -3    0.68    2.50
   6   2  -3    7.06    3.61
  -6  -2   3    7.04    4.12
  -6  -2   3    1.74    3.41
  -6   2   4   34.33   10.43
  -6   2   4   65.07    9.61
   6  -2  -4   56.73   11.35
   6  -2  -4   83.92   10.97
   6   2  -4   69.06   10.47
   6   2  -4   71.36   10.34
  -6  -2   4   71.62   12.49
  -6  -2   4   79.97   10.85
  -6   2   5   14.45    6.92
  -6   2   5   19.47    4.84
   6  -2  -5    5.52    4.81
   6  -2  -5    8.58    3.75
   6   2  -5   12.25    4.96
   6   2  -5   18.20    4.53
  -6  -2   5   11.88    6.84
  -6  -2   5   10.49    4.49
  -6   2   6  321.92   37.96
  -6   2   6  352.26   33.65
   6  -2  -6  276.48   35.35
   6  -2  -6  313.09   34.02
   6   2  -6  297.13   34.06
   6   2  -6  313.69   33.67
  -6  -2   6  265.37   35.58
  -6  -2   6  305.77   33.73
  -6   2   7   58.70   11.86
  -6   2   7   51.53    8.09
   6  -2  -7   61.60   11.07
   6  -2  -7   39.62    7.90
   6   2  -7   49.38    8.86
   6   2  -7   34.85    7.40
  -6  -2   7   62.50   12.01
  -6  -2   7   41.57    8.04
  -6   2   8    8.30    6.66
  -6   2   8    5.92    3.43
   6  -2  -8   10.71    5.36
   6  -2  -8    4.28    3.60
   6   2  -8    3.23    4.00
   6   2  -8    1.85    2.50
  -6  -2   8    8.08    5.78
  -6  -2   8    5.57    3.31
  -6   2   9    2.46    4.60
  -6   2   9   -0.53    2.18
   6  -2  -9    1.30    3.80
   6  -2  -9   -0.02    3.65
   6   2  -9    1.92    4.09
   6   2  -9    0.29    1.92
  -6  -2   9    0.78    3.30
  -6  -2   9   -0.29    2.66
  -6   2  10  247.30   31.68
  -6   2  10  183.39   25.99
   6  -2 -10  265.86   28.49
   6   2 -10  224.67   28.14
   6   2 -10  261.73   27.80
  -6  -2  10  239.54   30.68
  -6  -2  10  283.15   27.84
  -6   2  11  228.29   31.20
  -6   2  11  251.48   27.42
   6  -2 -11  233.15   28.16
   6   2 -11  255.34   29.13
   6   2 -11  210.27   26.89
  -6  -2  11  239.97   30.87
  -6  -2  11  252.08   27.37
  -6   2  12   89.42   15.91
  -6   2  12  105.45   12.85
   6  -2 -12   72.99   12.47
   6   2 -12   78.09   12.01
  -6  -2  12  102.67   16.83
  -6  -2  12   64.47   11.03
  -6   2  13   14.33    7.24
  -6   2  13    6.96    3.62
   6  -2 -13    9.44    5.08
   6   2 -13   10.51    4.54
  -6  -2  13   13.40    7.31
  -6  -2  13   11.68    3.90
  -6   2  14   83.10   16.14
  -6   2  14  108.46   14.10
   6  -2 -14  104.71   15.03
   6   2 -14   74.34   12.81
  -6  -2  14  100.88   17.23
  -6  -2  14   90.21   13.12
  -6   2  15   13.92    8.27
  -6   2  15   32.06    6.90
   6  -2 -15   19.11    6.23
   6   2 -15   25.12    6.44
  -6  -2  15   25.83    9.26
  -6  -2  15   36.54    7.26
  -6   2  16   53.56    9.81
   6  -2 -16   66.21   11.72
   6   2 -16   58.19   10.52
  -6  -2  16   61.75   13.22
  -6  -2  16   58.93   10.05
  -6   2  17   14.48    5.16
   6  -2 -17   18.22    7.18
   6   2 -17   15.08    5.16
  -6  -2  17   17.31    7.94
  -6  -2  17   13.96    4.62
  -6   2  18   11.93    4.40
   6  -2 -18    8.06    4.92
   6   2 -18    9.00    4.74
  -6  -2  18   12.67    7.33
  -6  -2  18    9.20    4.05
  -6   2  19   12.47    6.81
  -6   2  19   19.76    6.63
   6  -2 -19   13.44    6.47
  -6  -2  19   36.22    9.42
  -6   2  20  145.66   21.88
  -6   2  20  136.33   18.40
   6  -2 -20  111.78   18.98
  -6   2  21   -0.45    3.77
  -6   2  21    4.88    4.53
   6  -2 -21    3.07    5.31
  -6   2  22   12.39    6.92
  -6   2  23    1.51    4.25
  -6   2  24    2.06    4.88
  -6  -2  24    6.06    6.10
  -6   2  25    4.76    6.65
  -6  -2  25   18.40    8.01
  -6   2  26   37.42   10.86
  -6  -2  26   46.17   11.92
  -6   2  27    3.60    5.89
  -6  -2  27    2.16    5.32
  -6   2  28   31.25   10.11
  -6  -2  28   18.21    8.41
  -6   2  29    2.47    5.45
  -6  -2  29   -3.13    6.29
  -6   2  30    2.67    5.69
  -6  -2  30   16.52    7.92
  -6   2  31   -0.02    3.99
  -6  -2  31   -4.45    7.00
  -6   2  32   20.54    8.52
  -6  -2  32    4.75    6.72
  -6   2  33    0.79    5.94
  -6  -2  33    4.66    5.54
  -6   2  34    0.12    5.35
  -6  -2  34    4.38    5.91
  -6   2  35   -1.79    5.10
  -6   2  36    9.57    6.74
  -6   2  37    0.15    5.31
  -6   2  38    9.26    5.93
  -6   2  39    2.23    5.31
  -6   2  40    0.86    5.33
  -6   2  41    1.86    5.73
  -6   3   1   -1.13    5.07
  -6   3   1    4.94    3.12
   6  -3  -1    2.65    3.58
   6  -3  -1    2.78    2.73
   6   3  -1    2.68    2.75
   6   3  -1    3.06    3.66
  -6  -3   1   -0.74    3.04
  -6  -3   1    2.99    3.21
  -6   3   2  123.52   18.74
  -6   3   2  125.62   15.22
   6  -3  -2  114.64   17.22
   6  -3  -2  145.46   16.35
   6   3  -2  125.12   15.41
   6   3  -2  129.72   16.56
  -6  -3   2  106.97   16.58
  -6  -3   2  120.98   16.59
  -6   3   3  143.51   19.99
  -6   3   3  112.20   15.32
   6  -3  -3  145.19   18.76
   6  -3  -3  132.89   16.49
   6   3  -3  119.04   15.61
   6   3  -3  125.68   16.61
  -6  -3   3  160.63   18.87
  -6  -3   3  127.22   16.97
  -6   3   4   14.57    6.75
  -6   3   4   41.49    6.67
   6  -3  -4   26.19    7.34
   6  -3  -4   47.23    7.69
   6   3  -4   26.41    5.70
   6   3  -4   28.55    6.22
  -6  -3   4   34.39    7.98
  -6  -3   4   35.68    7.06
  -6   3   5    7.29    4.56
  -6   3   5    5.30    3.19
   6  -3  -5   10.18    5.98
   6  -3  -5   11.75    4.75
   6   3  -5    9.19    4.08
   6   3  -5   14.62    5.05
  -6  -3   5   11.52    5.40
  -6  -3   5   11.95    4.35
  -6   3   6   27.54    7.82
  -6   3   6   18.73    4.87
   6  -3  -6   10.20    5.76
   6  -3  -6   24.38    6.26
   6   3  -6   17.81    5.23
   6   3  -6   17.10    5.00
  -6  -3   6   20.66    6.90
  -6  -3   6   23.72    5.84
  -6   3   7   20.33    7.41
  -6   3   7   22.71    5.00
   6  -3  -7   15.85    6.15
   6  -3  -7   26.81    6.32
   6   3  -7   13.00    4.76
   6   3  -7   18.12    5.05
  -6  -3   7   10.42    5.58
  -6  -3   7   14.98    4.85
  -6   3   8  351.90   41.18
  -6   3   8  318.17   36.04
   6  -3  -8  349.15   39.93
   6  -3  -8  335.70   37.39
   6   3  -8  390.39   37.85
   6   3  -8  324.30   36.47
  -6  -3   8  340.25   39.65
  -6  -3   8  322.08   36.66
  -6   3   9   69.88   13.99
  -6   3   9   70.52   10.09
   6  -3  -9   47.92    9.70
   6   3  -9   68.68   10.72
   6   3  -9   42.19    8.83
  -6  -3   9   68.33   12.66
  -6  -3   9   77.03   10.66
  -6   3  10   33.75   10.02
  -6   3  10   30.88    6.08
   6  -3 -10   13.24    5.31
   6   3 -10   29.13    6.34
   6   3 -10   16.99    5.21
  -6  -3  10   24.63    7.84
  -6  -3  10   16.57    5.19
  -6   3  11   13.28    5.74
  -6   3  11    3.90    3.10
   6  -3 -11    4.39    4.01
   6   3 -11    8.46    4.43
   6   3 -11    2.08    2.80
  -6  -3  11   10.60    6.72
  -6  -3  11    9.04    3.43
  -6   3  12   90.40   15.10
  -6   3  12   79.97   11.33
   6  -3 -12   74.63   12.24
   6   3 -12   70.01   11.09
  -6  -3  12   55.31   12.73
  -6  -3  12   58.84   10.29
  -6   3  13   99.41   18.05
  -6   3  13  144.69   16.74
   6  -3 -13   95.14   16.02
   6   3 -13   97.83   15.34
  -6  -3  13  155.82   20.64
  -6  -3  13  131.39   16.00
  -6   3  14  116.98   20.64
  -6   3  14  201.25   19.91
   6  -3 -14  134.89   19.10
   6   3 -14  149.52   18.40
  -6  -3  14  172.72   22.76
  -6  -3  14  100.33   16.53
  -6   3  15   12.53    5.16
   6  -3 -15   13.18    5.87
   6   3 -15   11.51    5.05
  -6  -3  15   25.79    8.15
  -6  -3  15   18.36    5.51
  -6   3  16   14.12    5.32
   6  -3 -16   16.77    6.39
   6   3 -16   19.81    5.96
  -6  -3  16   25.27    8.54
  -6  -3  16   24.78    5.76
  -6   3  17   62.79   10.90
   6  -3 -17   45.96   11.27
   6   3 -17   63.15   10.82
  -6  -3  17   73.42   14.61
  -6  -3  17   59.74   10.05
  -6   3  18  110.11   18.44
  -6   3  18   95.71   15.03
   6  -3 -18  102.53   16.82
  -6  -3  18   91.09   17.49
  -6   3  19   30.23   10.71
  -6   3  19   48.50    9.39
   6  -3 -19   40.04    9.76
  -6  -3  19   34.70   10.73
  -6   3  20   -0.16    4.50
  -6   3  20    2.84    4.66
   6  -3 -20    0.32    4.12
  -6  -3  20    6.50    6.56
  -6   3  21   -1.21    4.69
  -6   3  21   -1.88    4.06
   6  -3 -21   -0.47    3.74
  -6   3  22   85.33   14.69
   6  -3 -22   33.86    9.91
  -6   3  23   20.64    7.73
  -6   3  24   46.89   12.29
  -6   3  25    3.91    5.65
  -6  -3  25   -0.68    5.50
  -6   3  26    2.99    4.51
  -6  -3  26    9.55    6.78
  -6  -3  27    0.64    4.93
  -6   3  28   23.67    8.90
  -6  -3  28   18.51    8.24
  -6   3  29   -3.27    6.71
  -6  -3  29   11.20    6.83
  -6   3  30   15.10    8.50
  -6   3  31    0.26    3.22
  -6  -3  31    3.36    4.99
  -6   3  32    2.14    5.91
  -6  -3  32   -0.91    3.99
  -6   3  33    4.02    5.58
  -6   3  34   20.48    9.57
  -6   3  35    1.32    5.34
  -6   3  36   -0.85    5.48
  -6   3  37   -0.44    4.67
  -6   3  38    8.94    7.08
  -6   3  39   -1.65    5.63
  -6   3  40    6.88    7.74
  -6   3  41    0.88    6.27
  -6   4   1  151.03   22.33
  -6   4   1  183.37   19.23
   6  -4  -1  131.65   20.43
   6  -4  -1  178.27   19.92
   6   4  -1  143.84   18.71
   6   4  -1  169.71   20.92
  -6  -4   1  191.84   21.59
  -6  -4   1  167.69   21.28
  -6   4   2    5.22    5.41
  -6   4   2   14.60    4.08
   6  -4  -2    4.48    4.21
   6  -4  -2    9.42    3.86
   6   4  -2    8.71    3.55
   6   4  -2    8.64    4.18
  -6  -4   2   17.49    5.22
  -6  -4   2    7.06    4.84
  -6   4   3    5.08    5.27
  -6   4   3    7.49    3.36
   6  -4  -3    4.70    4.68
   6  -4  -3    2.87    2.59
   6   4  -3    7.07    3.39
   6   4  -3    5.85    4.18
  -6  -4   3    5.71    4.29
  -6  -4   3    1.96    2.95
  -6   4   4   15.54    6.90
  -6   4   4   10.08    3.47
   6  -4  -4    6.02    4.55
   6  -4  -4   11.84    4.09
   6   4  -4   12.80    3.94
   6   4  -4   22.22    5.52
  -6  -4   4   20.64    6.07
  -6  -4   4   23.73    5.87
  -6   4   5  253.26   29.50
  -6   4   5  204.48   23.60
   6  -4  -5  263.10   28.39
   6  -4  -5  207.15   24.64
   6   4  -5  210.42   23.79
   6   4  -5  190.40   24.21
  -6  -4   5  182.41   25.52
  -6  -4   5  221.78   25.58
  -6   4   6  239.79   30.27
  -6   4   6  243.26   25.83
   6  -4  -6  227.70   28.94
   6  -4  -6  196.14   26.08
   6   4  -6  216.20   25.50
   6   4  -6  240.80   26.46
  -6  -4   6  210.52   27.83
  -6  -4   6  272.28   27.86
  -6   4   7   81.36   14.16
  -6   4   7   55.81    9.37
   6  -4  -7   59.53   10.76
   6   4  -7   81.67   10.73
   6   4  -7   64.29   10.26
  -6  -4   7   66.08   11.84
  -6  -4   7   68.83   11.26
  -6   4   8   14.40    6.88
  -6   4   8    5.69    3.34
   6  -4  -8    3.82    3.57
   6   4  -8    1.27    2.48
   6   4  -8    1.91    2.41
  -6  -4   8    7.98    5.32
  -6  -4   8    2.93    3.23
  -6   4   9   53.37   11.79
  -6   4   9   64.01    9.45
   6  -4  -9   57.43    9.97
   6   4  -9   54.99    9.00
   6   4  -9   39.88    8.29
  -6  -4   9   51.82   10.99
  -6  -4   9   56.98    9.52
  -6   4  10   20.71    8.25
  -6   4  10   39.84    7.29
   6  -4 -10   35.00    7.78
   6   4 -10   26.59    6.69
   6   4 -10   33.95    6.66
  -6  -4  10   22.81    7.61
  -6  -4  10   29.96    6.70
  -6   4  11  138.52   20.54
  -6   4  11  119.80   16.19
   6  -4 -11  126.69   17.77
   6   4 -11  106.35   15.79
  -6  -4  11  147.00   20.31
  -6  -4  11  132.56   16.92
  -6   4  12  100.20   17.45
  -6   4  12  105.88   14.20
   6  -4 -12   85.14   14.67
   6   4 -12   84.36   13.32
  -6  -4  12  103.78   17.03
  -6  -4  12  123.49   14.97
  -6   4  13   41.85    8.05
   6  -4 -13   37.54    8.73
   6   4 -13   32.39    7.18
  -6  -4  13   35.08    9.66
  -6  -4  13   30.46    7.30
  -6   4  14    2.39    3.49
   6  -4 -14    8.52    4.76
   6   4 -14    1.91    3.04
  -6  -4  14    1.38    5.38
  -6  -4  14    4.90    3.96
  -6   4  15  122.00   16.11
   6  -4 -15  122.37   17.75
   6   4 -15  141.82   16.48
  -6  -4  15   90.78   17.57
  -6  -4  15   87.24   14.42
  -6   4  16  145.12   18.96
   6  -4 -16  108.72   19.16
   6   4 -16  154.31   18.94
  -6  -4  16  131.30   21.45
  -6  -4  16  157.22   18.77
  -6   4  17   11.19    7.34
   6  -4 -17    8.17    5.85
  -6  -4  17   12.98    7.38
  -6   4  18   43.62   11.43
   6  -4 -18   38.15    9.62
  -6  -4  18   46.43   11.55
  -6   4  19   57.70   13.65
   6  -4 -19   63.84   12.89
  -6  -4  19   73.72   14.50
  -6   4  20   97.01   18.05
   6  -4 -20  103.53   17.27
  -6  -4  20  104.14   18.47
  -6   4  21   19.11    7.85
   6  -4 -21    5.86    5.26
  -6   4  22   10.50    6.36
   6  -4 -22    4.68    4.86
  -6   4  23   -0.54    4.54
  -6   4  24    3.41    6.56
  -6   4  25   22.28    8.60
  -6   4  26   15.35    7.82
  -6  -4  26    6.74    6.28
  -6   4  27    4.35    5.52
  -6  -4  27    2.44    5.68
  -6   4  28   25.63   10.02
  -6  -4  28   11.83    7.31
  -6   4  29   -0.31    4.62
  -6  -4  29   -0.69    6.00
  -6   4  30    6.60    5.98
  -6  -4  30   10.29    6.35
  -6   4  31   -2.38    6.06
  -6   4  32   19.35    8.49
  -6   4  33   -1.76    6.24
  -6   4  34    0.46    4.80
  -6   4  35    5.22    6.78
  -6   4  36    4.16    6.31
  -6   4  37    9.09    6.73
  -6   4  38   -0.85    5.81
  -6   4  39   -1.60    6.18
  -6   5   1   30.02    8.08
   6  -5  -1   17.61    6.31
   6  -5  -1   24.52    5.50
   6   5  -1   26.33    6.66
   6   5  -1   14.29    6.12
  -6  -5   1   13.54    5.45
  -6  -5   1   29.40    7.32
  -6   5   2   88.75   15.65
   6  -5  -2   85.29   14.64
   6  -5  -2  104.53   13.63
   6   5  -2   96.12   14.13
   6   5  -2   99.61   16.00
  -6  -5   2   95.46   13.97
  -6  -5   2   94.75   14.78
  -6   5   3   97.46   17.49
   6  -5  -3  151.40   18.98
   6  -5  -3  123.20   15.85
   6   5  -3  124.06   16.47
  -6  -5   3  114.20   16.33
  -6  -5   3  111.97   16.72
  -6   5   4  123.47   18.14
   6  -5  -4  111.79   16.86
   6  -5  -4  101.30   14.61
   6   5  -4   88.14   14.16
  -6  -5   4  120.07   16.12
  -6  -5   4  104.49   15.55
  -6   5   5   14.83    5.75
   6  -5  -5    1.83    4.26
   6  -5  -5    5.25    3.64
   6   5  -5    2.99    2.69
  -6  -5   5    3.98    3.97
  -6  -5   5    1.90    3.48
  -6   5   6   -1.39    4.52
   6  -5  -6   -0.19    2.45
   6   5  -6    7.67    3.68
  -6  -5   6    3.61    4.36
  -6  -5   6    4.00    3.51
  -6   5   7   42.21   11.23
   6  -5  -7   59.64   10.77
   6   5  -7   65.71   10.33
  -6  -5   7   77.86   12.56
  -6  -5   7   76.89   11.66
  -6   5   8   34.67   10.11
   6  -5  -8   54.01    9.93
   6   5  -8   52.02    8.68
  -6  -5   8   48.13   10.09
  -6  -5   8   50.69    9.28
  -6   5   9   87.54   15.67
   6  -5  -9   57.27   12.27
   6   5  -9  119.37   13.61
  -6  -5   9   91.29   14.74
  -6  -5   9   88.11   13.11
  -6   5  10   42.61   10.13
   6  -5 -10   45.11    9.27
   6   5 -10   31.86    7.05
  -6  -5  10   41.78    9.75
  -6  -5  10   38.21    7.63
  -6   5  11   -0.26    4.73
   6  -5 -11    0.07    3.62
   6   5 -11   -1.03    2.95
  -6  -5  11    1.92    4.48
  -6  -5  11   -0.14    2.58
   6  -5 -12    9.25    4.91
   6   5 -12    4.39    3.52
  -6  -5  12    3.20    4.64
  -6  -5  12    8.47    4.19
   6  -5 -13  213.11   27.02
   6   5 -13  194.14   24.37
  -6  -5  13  277.71   30.06
  -6  -5  13  190.98   24.72
   6  -5 -14  246.55   29.28
   6   5 -14  187.35   25.57
  -6  -5  14  242.93   30.58
  -6  -5  14  254.08   27.20
  -6   5  15   -0.61    4.16
   6  -5 -15   -0.62    3.83
  -6  -5  15    2.37    5.76
  -6   5  16   17.19    8.16
   6  -5 -16    5.58    4.94
  -6  -5  16    1.31    5.13
  -6   5  17   -0.74    5.97
   6  -5 -17   -1.74    5.20
  -6  -5  17    2.88    5.10
  -6   5  18  100.02   18.02
   6  -5 -18   97.32   17.21
  -6  -5  18  129.55   19.89
  -6   5  19    6.36    7.62
   6  -5 -19   15.30    6.58
  -6  -5  19   11.53    7.28
  -6   5  20   20.09    8.22
   6  -5 -20   25.28    7.92
  -6  -5  20   21.60    8.38
  -6   5  21    3.44    6.05
   6  -5 -21   -1.21    4.00
  -6  -5  21    0.88    5.57
  -6   5  22   -1.41    5.01
   6  -5 -22    3.97    4.93
  -6   5  23   27.72    9.41
  -6   5  24   30.15    9.74
  -6   5  25    8.74    6.71
  -6   5  26   -2.96    7.15
  -6  -5  26   -1.21    6.48
  -6   5  27    0.32    5.36
  -6  -5  27   -1.64    5.60
  -6   5  28    3.85    5.20
  -6  -5  28    1.93    5.44
  -6   5  29   22.08    8.91
  -6   5  30   13.61    6.90
  -6   5  31   -1.50    5.56
  -6   5  32   -2.21    5.46
  -6   5  33    9.46    7.52
  -6   5  34   16.54    8.24
  -6   5  35    6.03    6.47
  -6   5  36    5.34    5.99
  -6   5  37    3.99    4.67
  -6   5  38    3.30    5.64
  -6   6   1  143.40   20.08
   6  -6  -1  149.88   19.73
   6  -6  -1  144.54   17.32
   6   6  -1  106.18   17.32
  -6  -6   1  130.26   17.21
  -6  -6   1  129.75   18.87
  -6   6   2   36.40    8.85
   6  -6  -2   17.50    6.78
   6  -6  -2   32.84    6.63
   6   6  -2   37.61    7.65
  -6  -6   2   15.95    5.28
  -6  -6   2   30.60    8.06
  -6   6   3    6.48    4.42
   6  -6  -3    9.45    5.56
   6  -6  -3    4.14    3.00
   6   6  -3    4.69    3.63
  -6  -6   3    8.31    4.29
  -6  -6   3    6.81    4.34
  -6   6   4   23.64    7.64
   6  -6  -4   30.66    8.22
   6  -6  -4   24.21    6.16
   6   6  -4   12.98    5.24
  -6  -6   4   24.07    6.42
  -6  -6   4   20.85    6.57
  -6   6   5   95.36   17.29
   6  -6  -5  113.52   16.04
   6   6  -5  120.46   16.16
  -6  -6   5  117.29   16.75
  -6  -6   5  136.48   17.73
  -6   6   6   83.67   15.05
   6  -6  -6   68.62   12.17
   6   6  -6   84.30   12.47
  -6  -6   6   86.21   13.42
  -6  -6   6   89.41   13.61
  -6   6   7   54.62   12.16
   6  -6  -7   64.17   10.61
   6   6  -7   51.69    9.33
  -6  -6   7   49.56   10.31
  -6  -6   7   55.15   10.44
  -6   6   8   16.72    7.00
   6  -6  -8    6.53    4.53
   6   6  -8   13.84    4.48
  -6  -6   8    6.76    5.20
  -6  -6   8   13.79    5.56
  -6   6   9  132.73   18.92
   6  -6  -9   95.23   15.44
   6   6  -9   96.67   14.11
  -6  -6   9  109.38   16.76
  -6  -6   9  109.70   15.76
  -6   6  10   53.09   12.47
   6  -6 -10   67.36   11.78
   6   6 -10   67.61   10.39
  -6  -6  10   45.76   11.47
  -6  -6  10   89.48   12.31
   6  -6 -11   36.50    9.75
   6   6 -11   59.90    9.58
  -6  -6  11   63.87   12.23
  -6  -6  11   76.72   11.49
   6  -6 -12   60.25   11.67
   6   6 -12   73.14   10.35
  -6  -6  12   45.57   11.18
  -6  -6  12   49.19   10.04
   6  -6 -13    1.92    4.42
  -6  -6  13    4.47    5.31
  -6   6  14    3.70    5.30
   6  -6 -14    1.07    3.49
  -6  -6  14    0.92    4.36
  -6   6  15   56.42   13.32
   6  -6 -15   73.69   13.55
  -6  -6  15   59.46   12.63
  -6   6  16    5.65    4.97
   6  -6 -16   14.40    6.83
  -6  -6  16    8.99    6.30
  -6   6  17   14.73    6.65
   6  -6 -17    2.76    5.02
  -6  -6  17   14.31    6.95
  -6   6  18   37.79   10.16
   6  -6 -18   36.84    9.83
  -6  -6  18   44.17   11.21
  -6   6  19   10.94    6.26
   6  -6 -19    4.78    5.48
  -6  -6  19   25.56    8.73
  -6   6  20   -0.14    5.89
   6  -6 -20    6.69    6.28
  -6  -6  20    7.40    6.64
  -6   6  21   33.63   10.04
   6  -6 -21   13.34    6.52
  -6  -6  21    2.77    6.12
  -6   6  22    6.65    6.28
   6  -6 -22   17.97    7.92
  -6   6  23   11.40    6.49
   6  -6 -23   28.44    9.27
  -6   6  24    0.67    5.04
  -6   6  25   19.72    8.17
  -6   6  26   21.59    8.89
  -6   6  27   17.32    8.27
  -6   6  28    1.54    5.13
  -6   6  29    1.11    4.47
  -6   6  30   -3.00    4.72
  -6   6  31    5.68    7.51
  -6   6  32    1.92    6.86
  -6   6  33    4.34    5.99
  -6   6  34   -1.77    5.70
  -6   6  35   -2.37    5.98
  -6   6  36   -3.39    6.37
  -6   6  37    0.96    5.38
  -6   7   1   23.77    7.44
   6  -7  -1   21.44    6.73
   6   7  -1   14.00    6.06
  -6  -7   1    8.32    4.22
  -6   7   2    8.95    5.52
   6  -7  -2   13.63    5.82
   6   7  -2   12.71    5.29
  -6  -7   2    5.58    3.45
  -6  -7   2   14.29    6.11
  -6   7   3  187.38   27.88
   6   7  -3  260.44   27.90
  -6  -7   3  216.48   26.48
  -6  -7   3  239.94   28.99
  -6   7   4   92.22   14.70
   6   7  -4   70.45   11.94
  -6  -7   4   77.31   12.28
  -6  -7   4   65.50   12.42
  -6   7   5   15.78    6.68
   6   7  -5   13.83    4.97
  -6  -7   5   14.24    5.50
  -6  -7   5   24.20    7.23
  -6   7   6   22.47    7.57
   6   7  -6   24.40    6.36
  -6  -7   6   14.27    5.67
  -6  -7   6   32.77    8.17
  -6   7   7   15.48    6.61
   6   7  -7    6.47    4.15
  -6  -7   7   20.04    6.59
  -6  -7   7   20.07    6.77
  -6   7   8   47.06   11.47
   6   7  -8   35.30    7.38
  -6  -7   8   45.52    9.83
  -6  -7   8   53.36   10.03
   6   7  -9  135.15   17.22
  -6  -7   9  143.15   19.52
  -6  -7   9  119.80   18.17
  -6  -7  10   -0.48    3.36
  -6  -7  11    1.21    4.00
  -6   7  12   22.59    8.30
  -6  -7  12   25.16    7.96
  -6   7  13  137.11   21.55
  -6  -7  13  137.04   20.54
  -6   7  14    1.22    5.42
  -6  -7  14    6.37    5.22
  -6   7  15   -2.26    4.61
  -6  -7  15    1.39    4.28
  -6   7  16    2.93    5.29
  -6  -7  16   -1.33    4.23
  -6   7  17    6.14    5.80
  -6  -7  17    3.31    5.07
  -6   7  18    1.23    3.86
  -6  -7  18   -0.11    5.07
  -6   7  19   78.35   15.33
  -6  -7  19   52.19   12.99
  -6   7  20    2.90    5.92
  -6  -7  20   11.49    6.37
  -6   7  21    1.29    4.38
  -6  -7  21   -1.74    4.64
  -6   7  22    7.38    6.25
  -6  -7  22    1.84    5.55
  -6   7  23   23.41    8.98
  -6   7  24    0.38    5.05
  -6   7  25   15.48    8.37
  -6   7  26    4.96    4.82
  -6   7  27    1.40    5.92
  -6   7  28   16.76    8.33
  -6   7  29   14.66    9.03
  -6   7  30    3.57    5.94
  -6   7  31   -2.43    5.43
  -6   7  32   -2.56    4.86
  -6   7  33    8.62    6.12
  -6   7  34   -0.16    4.86
  -6   7  35    9.08    7.01
  -6   8   1  152.42   20.35
   6  -8  -1  150.60   20.57
   6   8  -1  115.45   18.59
  -6   8   2    6.97    4.78
   6   8  -2    8.17    5.18
  -6   8   3    0.26    4.19
   6   8  -3   -1.04    3.97
  -6  -8   3    0.38    3.18
  -6  -8   3   -0.88    5.02
  -6   8   4    0.56    4.48
   6   8  -4   -0.92    3.89
  -6  -8   4   -0.68    3.48
  -6  -8   4    2.27    4.59
  -6   8   5  186.13   25.00
   6   8  -5  177.72   22.63
  -6  -8   5  170.07   22.56
  -6  -8   5  189.82   24.79
  -6   8   6    2.08    5.08
  -6  -8   6    6.61    4.76
  -6  -8   7   70.58   12.29
  -6  -8   8    5.96    5.21
  -6  -8   9  122.55   18.05
  -6  -8  10   40.58    9.53
  -6   8  11   86.83   16.20
  -6  -8  11   85.56   14.94
  -6   8  12   27.72    9.01
  -6  -8  12   19.61    7.36
  -6   8  13    2.08    4.58
  -6  -8  13   -1.49    4.48
  -6   8  14    7.10    6.07
   6  -8 -14    1.83    5.65
  -6  -8  14   -2.42    5.47
  -6   8  15   69.22   14.98
   6  -8 -15   91.55   16.00
  -6  -8  15   75.86   14.75
  -6   8  16   -0.99    5.59
   6  -8 -16   -1.11    3.76
  -6  -8  16    0.71    5.26
  -6   8  17   28.66    9.69
   6  -8 -17   17.21    8.27
  -6  -8  17   48.88   11.19
  -6   8  18    3.17    4.86
   6  -8 -18   -1.81    5.26
  -6  -8  18   -2.17    5.68
  -6   8  19    2.61    5.20
   6  -8 -19   13.99    6.96
  -6  -8  19   16.01    7.37
  -6   8  20    1.85    5.09
   6  -8 -20   -0.32    4.47
  -6  -8  20   -0.83    4.42
  -6   8  21   17.12    8.24
   6  -8 -21    6.63    6.32
  -6  -8  21   13.81    7.98
  -6   8  22    5.50    6.35
   6  -8 -22   -2.59    4.97
  -6   8  23    8.50    6.29
   6  -8 -23   -1.57    5.47
  -6   8  24   -5.32    6.99
  -6   8  25   17.01    8.20
  -6   8  26   -1.75    6.26
  -6   8  27   25.16    9.95
  -6   8  28   -0.15    4.86
  -6   8  29   -0.19    4.04
  -6   8  30   -3.01    6.99
  -6   8  31    3.33    6.83
  -6   8  32    4.04    5.71
  -6   8  33    2.24    4.98
  -6   8  34   -3.36    7.65
  -6   9   1    6.70    5.10
   6  -9  -1   15.07    5.18
  -6   9   2   10.18    5.89
   6  -9  -2    5.00    4.46
  -6   9   3  158.89   20.95
   6  -9  -3  119.18   18.20
  -6   9   4   19.20    6.60
   6  -9  -4    3.62    4.26
  -6   9   5   -0.53    4.38
   6  -9  -5    3.81    4.18
   6  -9  -6    4.41    4.19
   6  -9  -7   17.31    6.86
   6  -9  -8   -1.85    4.33
  -6  -9   8    1.68    4.43
  -6   9   9   58.33   13.61
   6  -9  -9   82.47   13.76
  -6  -9   9   78.25   13.23
  -6   9  10    5.03    5.63
   6  -9 -10    1.66    4.28
  -6  -9  10    6.06    5.57
  -6   9  11   -0.22    4.32
   6  -9 -11    0.99    3.99
  -6  -9  11    0.17    4.10
  -6   9  12   -1.43    5.48
   6  -9 -12    1.19    5.63
  -6  -9  12   -0.26    3.59
  -6   9  13   59.50   13.32
   6  -9 -13   55.55   12.33
  -6  -9  13   67.56   13.34
  -6   9  14    7.83    5.84
   6  -9 -14    3.28    5.52
  -6  -9  14    4.80    5.13
  -6   9  15   19.07    7.79
   6  -9 -15   13.16    7.46
  -6  -9  15   28.63    8.51
  -6   9  16   15.94    8.45
   6  -9 -16   12.93    6.37
  -6  -9  16    2.71    4.60
  -6   9  17    3.28    5.99
   6  -9 -17    9.20    6.12
  -6  -9  17    7.82    7.07
  -6   9  18    2.00    4.61
   6  -9 -18    4.79    4.65
  -6  -9  18    6.52    5.61
  -6   9  19   41.62   10.80
   6  -9 -19   18.77    8.41
  -6  -9  19   42.36   10.47
  -6   9  20    2.15    5.84
   6  -9 -20   -0.17    5.42
  -6   9  21   -0.54    3.93
   6  -9 -21   -1.41    6.02
  -6   9  22    1.75    3.28
   6  -9 -22   -1.69    5.69
  -6   9  23   39.32   11.17
   6  -9 -23   10.26    7.43
  -6   9  24   -2.81    4.97
  -6   9  25   11.94    7.47
  -6   9  26   -1.83    6.36
  -6   9  27   -2.44    5.32
  -6   9  28    1.33    6.34
  -6   9  29   26.34    9.04
  -6   9  30    1.95    5.28
  -6   9  31    3.34    4.40
  -6   9  32    1.84    5.78
  -6  10   1   20.64    7.29
   6 -10  -1   23.30    6.81
  -6 -10   1   23.67    6.17
  -6  10   2   18.68    6.40
   6 -10  -2    7.32    4.95
  -6 -10   2    8.38    4.11
  -6  10   3   -0.46    3.71
   6 -10  -3   -1.18    4.28
  -6 -10   3    0.19    3.14
   6 -10  -4    5.53    4.50
   6 -10  -5   21.13    7.09
   6 -10  -6    2.62    3.40
  -6  10   7   17.53    6.86
   6 -10  -7   14.21    6.60
  -6  10   8    2.75    4.81
   6 -10  -8   -1.22    3.63
  -6  10   9   -0.33    4.26
   6 -10  -9    6.08    5.23
  -6  10  10    1.32    3.63
   6 -10 -10    4.27    5.38
  -6  10  11   75.36   14.88
   6 -10 -11   75.74   14.07
  -6  10  12   -0.05    3.82
   6 -10 -12   -0.08    4.52
  -6  10  13    7.75    6.13
   6 -10 -13    6.85    5.39
  -6  10  14   -0.74    5.02
   6 -10 -14    8.01    6.49
  -6  10  15   18.19    8.07
   6 -10 -15   47.68   11.34
  -6  10  16    0.34    5.81
   6 -10 -16   -2.46    5.85
  -6  10  17   24.78    8.76
   6 -10 -17    7.32    6.35
  -6  10  18    5.52    5.31
   6 -10 -18   -0.27    4.46
  -6  10  19    6.26    5.28
   6 -10 -19    6.50    5.55
  -6  10  20   -0.39    3.69
   6 -10 -20    4.60    7.00
  -6  10  21   45.82   12.00
   6 -10 -21   33.58   11.22
  -6  10  22    1.63    5.23
   6 -10 -22    1.14    4.94
  -6  10  23    2.19    5.88
   6 -10 -23    2.75    6.84
  -6  10  24   -3.25    6.64
  -6  10  25    1.37    6.25
  -6  10  26    3.36    5.35
  -6  10  27    9.06    6.27
  -6  10  28   -2.47    4.91
  -6  10  29    6.04    5.93
  -6  10  30   -0.88    5.44
  -6  11   1    1.55    3.76
   6 -11  -1    5.42    3.76
  -6 -11   1    4.52    4.20
   6 -11  -2    0.24    4.38
  -6 -11   2    2.37    3.74
   6 -11  -3   26.89    7.74
  -6 -11   3   50.51    9.12
   6 -11  -4    5.16    4.51
  -6 -11   4    2.77    3.70
  -6  11   5    3.42    4.82
   6 -11  -5    0.87    4.09
  -6 -11   5   -0.47    3.59
  -6  11   6    7.49    5.81
   6 -11  -6    3.32    4.48
  -6 -11   6   -0.53    3.50
  -6  11   7    5.88    5.44
   6 -11  -7    0.51    3.08
  -6 -11   7    9.00    4.64
  -6  11   8   31.87    8.91
   6 -11  -8   17.18    6.69
  -6 -11   8   15.12    5.70
  -6  11   9   28.32    8.92
   6 -11  -9   28.52    8.82
  -6  11  10    3.21    4.09
   6 -11 -10    3.57    5.59
  -6  11  11    0.16    4.01
   6 -11 -11   -1.88    5.71
  -6  11  12    4.06    5.58
   6 -11 -12    4.48    4.86
  -6  11  13   27.49    8.83
   6 -11 -13   15.66    7.73
  -6  11  14   -0.71    3.61
   6 -11 -14   -2.98    6.35
  -6  11  15   15.71    6.78
   6 -11 -15    2.47    4.19
  -6  11  16   -1.15    5.13
   6 -11 -16    3.56    5.91
  -6  11  17   11.46    7.20
   6 -11 -17   14.17    7.13
  -6  11  18    1.68    4.65
   6 -11 -18   -2.28    5.39
  -6  11  19   28.31    9.04
   6 -11 -19    6.66    6.73
  -6  11  20   -1.98    5.26
   6 -11 -20   -1.98    4.70
  -6  11  21   -1.69    5.92
   6 -11 -21   13.76    6.92
  -6  11  22    0.19    5.23
   6 -11 -22   -1.64    6.10
  -6  11  23   23.80    9.38
   6 -11 -23   19.98    8.79
  -6  11  24    4.15    6.06
  -6  11  25    3.60    5.74
  -6  11  26   -1.28    4.56
  -6  11  27   -0.87    4.78
  -6  11  28   -0.63    4.78
  -6  11  29    9.22    7.18
   6 -12  -1   13.21    6.76
  -6 -12   1   39.11    7.99
   6 -12  -2    4.61    4.76
  -6 -12   2   -1.48    3.28
   6 -12  -3    3.98    4.61
  -6 -12   3    2.67    3.20
  -6  12   4    6.62    5.30
   6 -12  -4   -0.86    4.51
  -6 -12   4    0.52    2.94
  -6  12   5   29.47    8.65
   6 -12  -5   28.59    7.94
  -6 -12   5   32.26    8.05
  -6  12   6   -1.73    4.71
   6 -12  -6   -0.08    4.30
  -6 -12   6    1.41    3.77
  -6  12   7   12.51    6.25
   6 -12  -7    5.63    5.39
  -6 -12   7    2.86    3.91
  -6  12   8   -0.73    4.77
   6 -12  -8    0.43    4.32
  -6 -12   8   -0.13    4.09
  -6  12   9    7.58    5.86
   6 -12  -9    0.62    4.28
  -6 -12   9   11.29    5.58
  -6  12  10    5.19    5.13
   6 -12 -10   -2.70    4.58
  -6 -12  10    3.82    4.35
  -6  12  11   48.25   10.97
   6 -12 -11   17.87    7.46
  -6 -12  11   28.60    8.55
  -6  12  12   -0.96    4.72
   6 -12 -12    0.43    5.12
  -6 -12  12    4.69    5.25
  -6  12  13    1.02    5.38
   6 -12 -13    1.57    6.00
  -6  12  14   -0.81    5.14
   6 -12 -14   -1.71    5.46
  -6  12  15   18.76    7.41
   6 -12 -15   20.17    7.80
  -6  12  16    7.24    5.55
   6 -12 -16   -0.88    6.34
  -6  12  17    2.18    5.22
   6 -12 -17    1.96    6.41
  -6  12  18    2.29    5.28
   6 -12 -18    3.83    5.41
  -6  12  19   -0.84    5.47
   6 -12 -19   -0.59    4.13
  -6  12  20   -1.45    4.69
   6 -12 -20   -2.38    5.44
  -6  12  21   12.21    6.88
   6 -12 -21    6.48    5.99
  -6  12  22    1.46    5.49
   6 -12 -22    2.27    5.97
  -6  12  23   -0.02    5.90
   6 -12 -23   -1.58    3.96
  -6  12  24    7.67    6.36
  -6  12  25   11.51    7.17
  -6  12  26   -0.25    5.03
  -6  12  27    1.67    6.97
   6 -13  -1    6.24    3.92
  -6 -13   1    3.33    3.59
   6 -13  -2   14.94    6.21
  -6 -13   2    4.61    4.49
  -6  13   3   33.28    8.67
   6 -13  -3   15.76    6.73
  -6 -13   3   33.75    7.90
  -6  13   4    7.57    5.55
   6 -13  -4    7.80    4.92
  -6 -13   4    3.34    4.34
  -6  13   5   10.56    5.34
   6 -13  -5    9.28    6.46
  -6 -13   5    5.50    4.52
  -6  13   6    7.00    5.13
   6 -13  -6   -0.80    5.06
  -6 -13   6    6.34    4.38
  -6  13   7   16.80    7.46
   6 -13  -7    5.79    5.09
  -6 -13   7   13.95    5.76
  -6  13   8    6.61    5.88
   6 -13  -8   -0.94    4.41
  -6 -13   8   11.39    5.33
  -6  13   9   39.71   10.24
   6 -13  -9    8.80    5.81
  -6 -13   9   44.40    9.34
  -6  13  10   10.95    6.36
   6 -13 -10    2.73    4.92
  -6  13  11    1.06    3.52
   6 -13 -11   -2.90    4.76
  -6  13  12    3.56    5.26
   6 -13 -12    3.15    6.12
  -6  13  13    0.63    4.47
   6 -13 -13    0.24    5.02
  -6  13  14   -0.15    5.72
   6 -13 -14    3.77    5.03
  -6  13  15    1.21    4.70
   6 -13 -15   -0.73    5.16
  -6  13  16    0.90    4.21
   6 -13 -16   -2.56    5.25
  -6  13  17    6.44    5.84
   6 -13 -17    0.65    5.90
  -6  13  18    6.54    4.99
   6 -13 -18    5.44    5.81
  -6  13  19   12.60    7.87
   6 -13 -19   -1.25    6.08
  -6  13  20    2.61    5.97
   6 -13 -20   -1.08    6.00
  -6  13  21    1.20    5.00
   6 -13 -21   -0.58    4.34
  -6  13  22    5.45    5.12
   6 -13 -22   -0.58    5.54
  -6  13  23   10.03    6.69
   6 -13 -23    3.92    6.13
  -6  13  24    0.25    5.96
  -6  13  25    3.86    6.24
   6 -14  -1   11.32    5.76
  -6 -14   1   16.86    5.95
   6 -14  -2   -0.69    4.95
  -6 -14   2    8.34    5.25
   6 -14  -3    3.02    4.10
  -6 -14   3    3.29    3.84
   6 -14  -4    7.76    5.67
  -6 -14   4   -0.53    3.79
   6 -14  -5   12.13    6.54
  -6 -14   5   36.23    8.18
  -6  14   6   15.31    6.16
   6 -14  -6    5.50    6.30
  -6 -14   6    7.51    5.19
  -6  14   7    6.52    5.41
   6 -14  -7    4.58    5.93
  -6  14   8    2.40    4.62
   6 -14  -8   -0.83    5.26
  -6  14   9    9.37    5.74
   6 -14  -9    6.06    7.07
  -6  14  10    5.57    4.84
   6 -14 -10    4.25    5.59
  -6  14  11   13.42    7.18
   6 -14 -11    2.56    5.64
  -6  14  12    5.89    6.41
   6 -14 -12    2.94    4.22
  -6  14  13   -4.04    5.65
   6 -14 -13    0.27    4.39
  -6  14  14   -0.56    4.55
   6 -14 -14   -1.13    5.36
  -6  14  15    4.94    6.21
   6 -14 -15    4.34    6.51
  -6  14  16    1.17    5.90
   6 -14 -16    2.94    5.52
  -6  14  17   14.92    6.61
   6 -14 -17    2.47    5.94
  -6  14  18    1.10    6.35
   6 -14 -18   -2.27    6.00
  -6  14  19    2.22    6.02
   6 -14 -19   -0.45    5.98
  -6  14  20   -0.67    5.07
   6 -14 -20   -1.67    6.45
  -6  14  21    5.15    5.74
   6 -14 -21    2.05    6.05
  -6  14  22    1.53    5.45
   6 -14 -22    5.12    7.24
  -6  14  23    3.33    5.93
   6 -14 -23    2.82    6.30
   6 -15  -1    0.79    4.61
  -6 -15   1   -2.12    4.26
   6 -15  -2    5.12    4.39
  -6 -15   2    1.54    3.36
   6 -15  -3    0.17    4.46
  -6 -15   3    8.67    4.89
   6 -15  -4    2.53    6.29
  -6 -15   4    1.14    3.75
   6 -15  -5    3.45    5.00
   6 -15  -6   -1.57    4.77
   6 -15  -7    3.72    5.11
  -6  15   8    0.92    3.67
   6 -15  -8    1.07    5.00
  -6  15   9   -0.17    3.98
   6 -15  -9    1.82    4.35
  -6  15  10    3.64    4.74
   6 -15 -10    1.30    5.25
  -6  15  11   -1.09    5.23
   6 -15 -11   -0.59    6.06
  -6  15  12    2.31    5.34
   6 -15 -12   -1.02    4.94
  -6  15  13    4.41    5.72
   6 -15 -13   -1.91    6.12
  -6  15  14    6.34    5.44
   6 -15 -14    3.67    6.32
  -6  15  15    1.48    4.96
   6 -15 -15   -1.04    4.12
  -6  15  16    5.80    5.59
   6 -15 -16    3.77    5.37
  -6  15  17   -4.49    6.79
   6 -15 -17   -5.44    7.08
  -6  15  18   -2.01    4.62
   6 -15 -18    2.25    5.87
  -6  15  19   -2.90    6.35
   6 -15 -19    2.08    5.71
  -6  15  20    0.43    6.11
   6 -15 -20   -1.71    5.64
  -6  15  21    3.07    5.86
   6 -15 -21   -1.25    5.35
   6 -15 -22   -3.61    6.00
   6 -15 -23   15.64    8.08
   6 -16  -1   -1.42    4.87
  -6 -16   1    3.44    4.33
   6 -16  -2   -3.67    5.59
   6 -16  -3    3.13    4.04
   6 -16  -4    0.92    4.86
   6 -16  -5    5.54    5.94
   6 -16  -6   -1.43    6.01
   6 -16  -7   -0.68    5.27
   6 -16  -8   -1.69    5.63
   6 -16  -9   -0.37    5.35
   6 -16 -10   -1.21    3.81
   6 -16 -11   -2.09    5.58
  -6  16  12   -3.02    5.47
   6 -16 -12   -0.44    4.12
  -6  16  13   -2.46    5.32
   6 -16 -13    0.26    4.28
  -6  16  14   -1.24    3.28
   6 -16 -14   -1.21    6.39
  -6  16  15    3.26    5.17
   6 -16 -15   -0.31    3.97
  -6  16  16   18.68    8.41
   6 -16 -16    0.94    6.71
  -6  16  17    0.22    5.35
   6 -16 -17   -1.07    4.67
  -6  16  18    1.42    4.06
   6 -16 -18    1.09    5.93
  -6  16  19   -2.50    4.93
   6 -16 -19    0.07    6.06
   6 -16 -20    3.43    6.13
  -6  17  15   -2.14    5.10
  -6  17  16    0.23    4.76
  -5   0   1    2.67    3.69
  -5   0   1    1.60    2.62
   5   0  -1    4.58    3.38
   5   0  -1    1.44    2.66
  -5   0   2   -0.04    4.29
  -5   0   2    0.11    2.26
   5   0  -2    2.59    3.00
   5   0  -2    0.72    2.12
  -5   0   3  106.97   14.84
  -5   0   3   89.12   11.93
   5   0  -3   99.43   13.44
   5   0  -3   83.52   11.84
  -5   0   4   -1.35    3.82
  -5   0   4    1.84    2.62
   5   0  -4    0.00    3.00
   5   0  -4   -1.17    3.04
  -5   0   5 1673.24  208.98
  -5   0   5 2347.92  207.55
   5   0  -5 2035.67  208.92
   5   0  -5 2399.09  207.93
  -5   0   6   -2.56    5.36
  -5   0   6   -1.03    3.06
   5   0  -6    1.20    3.81
   5   0  -6   -1.17    2.46
  -5   0   7   94.53   14.14
  -5   0   7   77.44   10.34
   5   0  -7   83.48   12.58
   5   0  -7   55.94    9.94
  -5   0   8   -0.83    3.62
  -5   0   8   -0.58    2.46
   5   0  -8   -0.40    3.19
   5   0  -8   -0.38    3.32
  -5   0   9  495.42   56.55
  -5   0   9  453.79   52.39
   5   0  -9  542.38   55.79
   5   0  -9  610.42   54.22
  -5   0  10    0.14    4.50
  -5   0  10    0.44    2.21
   5   0 -10    1.43    3.60
   5   0 -10   -2.19    3.44
  -5   0  11   23.83    8.62
  -5   0  11   43.48    7.21
   5   0 -11   45.05    9.40
   5   0 -11   30.23    6.98
  -5   0  12   -0.78    4.60
  -5   0  12   -0.35    2.16
   5   0 -12    2.13    4.22
   5   0 -12   -1.80    3.07
  -5   0  13    8.62    6.24
  -5   0  13    0.85    2.33
   5   0 -13   -0.10    3.97
   5   0 -13    6.83    3.35
  -5   0  14   -1.01    5.11
  -5   0  14   -0.40    2.89
   5   0 -14   -0.07    3.28
   5   0 -14    0.57    2.56
  -5   0  15  126.58   20.90
  -5   0  15  151.17   18.62
   5   0 -15  146.26   20.84
   5   0 -15  155.89   19.55
  -5   0  16    1.18    3.83
  -5   0  16   -0.96    2.96
   5   0 -16   -1.02    3.00
  -5   0  17   70.32   13.75
  -5   0  17   79.84   11.88
   5   0 -17   74.87   12.34
  -5   0  18    0.33    2.99
  -5   0  18   -0.86    2.73
   5   0 -18   -0.42    3.16
  -5   0  19  103.67   18.26
  -5   0  19  117.16   16.13
   5   0 -19  121.12   17.32
  -5   0  20    1.77    5.11
  -5   0  20   -1.14    2.84
   5   0 -20   -1.78    4.38
  -5   0  21  147.42   19.34
   5   0 -21  138.26   19.96
  -5   0  25   17.30    8.04
  -5   0  26    1.32    3.72
  -5   0  27   50.38   11.98
  -5   0  28   -2.62    5.47
  -5   0  29   11.65    6.34
  -5   0  30   -1.58    4.07
  -5   0  31   39.77   10.89
  -5   0  32   -2.96    5.97
  -5   0  33    0.42    4.85
  -5   0  34    1.03    4.95
  -5   0  35    7.86    7.53
  -5   0  36   -0.82    4.26
  -5   0  37   10.05    7.06
  -5   1   1  465.53   47.43
  -5   1   1  391.94   44.07
   5  -1  -1  435.93   45.74
   5  -1  -1  476.81   44.80
   5   1  -1  427.51   44.64
   5   1  -1  453.16   44.99
  -5  -1   1  387.45   45.81
  -5  -1   1  440.79   45.14
  -5   1   2    3.12    3.79
  -5   1   2    4.77    3.11
   5  -1  -2    4.10    3.63
   5  -1  -2    1.65    2.37
   5   1  -2    4.39    3.14
   5   1  -2    4.38    2.99
  -5  -1   2    4.72    4.28
  -5  -1   2    2.64    2.88
  -5   1   3  573.59   51.30
  -5   1   3  396.87   46.09
   5  -1  -3  425.54   48.16
   5  -1  -3  486.84   46.99
   5   1  -3  475.63   47.68
   5   1  -3  483.94   47.09
  -5  -1   3  410.90   48.51
  -5  -1   3  457.08   46.98
  -5   1   4    1.64    5.10
  -5   1   4    8.35    3.24
   5  -1  -4    8.51    4.25
   5  -1  -4    6.43    3.49
   5   1  -4    7.93    3.96
   5   1  -4    9.30    3.72
  -5  -1   4   12.51    5.60
  -5  -1   4    7.65    3.71
  -5   1   5  120.34   16.65
  -5   1   5   91.21   12.30
   5  -1  -5  101.93   14.57
   5  -1  -5  104.89   13.24
   5   1  -5   88.96   13.44
   5   1  -5  118.00   13.35
  -5  -1   5   82.20   14.36
  -5  -1   5   94.55   12.64
  -5   1   6  487.38   55.67
  -5   1   6  504.24   52.08
   5  -1  -6  580.73   55.54
   5  -1  -6  468.65   52.39
   5   1  -6  559.12   54.30
   5   1  -6  509.56   52.43
  -5  -1   6  515.50   55.45
  -5  -1   6  515.61   52.39
  -5   1   7  562.86   65.26
  -5   1   7  604.72   61.82
   5  -1  -7  627.40   64.82
   5  -1  -7  737.53   63.38
   5   1  -7  606.81   63.71
   5   1  -7  674.45   62.56
  -5  -1   7  567.33   64.85
  -5  -1   7  540.79   61.50
  -5   1   8   -0.77    3.49
  -5   1   8   -0.18    2.45
   5  -1  -8   -0.93    4.79
   5  -1  -8    0.88    3.10
   5   1  -8    1.11    3.28
   5   1  -8    1.93    3.04
  -5  -1   8   -1.21    5.31
  -5  -1   8    1.27    2.34
  -5   1   9   37.17    9.81
  -5   1   9   39.07    7.08
   5  -1  -9   25.69    7.99
   5  -1  -9   48.74    8.13
   5   1  -9   39.88    8.45
   5   1  -9   38.47    7.27
  -5  -1   9   30.46    9.25
  -5  -1   9   54.41    7.66
  -5   1  10    8.61    5.34
  -5   1  10   -0.32    2.57
   5  -1 -10    2.12    4.17
   5  -1 -10    2.97    3.58
   5   1 -10    1.55    3.58
   5   1 -10    0.73    2.29
  -5  -1  10    3.24    5.27
  -5  -1  10    2.27    3.30
  -5   1  11  154.76   23.78
  -5   1  11  141.67   20.36
   5  -1 -11  204.41   24.60
   5  -1 -11  193.23   22.22
   5   1 -11  177.95   23.16
   5   1 -11  205.06   21.97
  -5  -1  11  182.14   24.44
  -5  -1  11  200.87   21.36
  -5   1  12    3.65    4.89
  -5   1  12   21.15    5.30
   5  -1 -12   20.82    7.21
   5  -1 -12   10.91    4.45
   5   1 -12   17.68    6.53
   5   1 -12   10.00    4.33
  -5  -1  12   27.34    7.95
  -5  -1  12   17.63    4.60
  -5   1  13  378.96   43.03
  -5   1  13  321.39   38.38
   5  -1 -13  466.65   43.97
   5  -1 -13  339.56   39.42
   5   1 -13  363.55   41.29
   5   1 -13  357.17   39.13
  -5  -1  13  397.77   43.28
  -5  -1  13  353.22   38.51
  -5   1  14    2.79    4.70
  -5   1  14    0.44    2.41
   5  -1 -14    0.28    3.38
   5   1 -14   -0.67    3.45
   5   1 -14    0.34    2.56
  -5  -1  14   -0.34    3.58
  -5  -1  14    3.02    2.65
  -5   1  15   62.64   12.32
  -5   1  15   37.37    7.55
   5  -1 -15   41.40    8.39
   5   1 -15   51.25   10.16
   5   1 -15   42.11    8.18
  -5  -1  15   47.92   10.57
  -5  -1  15   28.68    6.98
  -5   1  16    3.75    5.55
  -5   1  16    2.28    3.40
   5  -1 -16    1.91    4.12
   5   1 -16   12.13    5.92
   5   1 -16    3.11    3.40
  -5  -1  16    1.93    4.79
  -5  -1  16    3.09    3.18
  -5   1  17   19.49    7.57
  -5   1  17   28.92    6.73
   5  -1 -17   39.18    8.46
   5   1 -17   37.51    7.79
  -5  -1  17   32.48    9.19
  -5  -1  17   28.29    6.65
  -5   1  18    2.11    4.39
  -5   1  18    3.13    3.42
   5  -1 -18    1.34    4.17
   5   1 -18    1.27    4.10
  -5  -1  18    1.30    4.70
  -5  -1  18    1.29    2.58
  -5   1  19  190.57   24.21
  -5   1  19  125.09   19.18
   5  -1 -19  158.08   21.40
   5   1 -19  159.36   20.88
  -5  -1  19  164.08   23.02
  -5  -1  19  158.67   19.90
  -5   1  20    2.95    3.97
   5  -1 -20    0.70    4.09
   5   1 -20    5.46    3.37
  -5  -1  20    0.46    3.89
  -5  -1  20    2.62    3.17
  -5   1  21    2.82    3.22
   5  -1 -21    0.85    3.34
  -5  -1  21   -1.38    4.92
  -5  -1  22    1.96    4.54
  -5   1  23   41.42   10.71
  -5   1  24    3.27    5.21
  -5   1  25    7.11    6.14
  -5   1  26    0.10    5.07
  -5  -1  26    3.07    5.87
  -5   1  27   64.21   14.30
  -5  -1  27   82.41   15.48
  -5   1  28    4.32    5.13
  -5  -1  28    4.84    5.50
  -5   1  29   40.61   11.17
  -5  -1  29   34.18   10.56
  -5   1  30    1.68    6.16
  -5  -1  30    3.84    4.69
  -5   1  31    5.41    5.89
  -5  -1  31   -0.17    4.55
  -5   1  32   -0.51    4.25
  -5  -1  32   -1.92    5.49
  -5   1  33   45.63   11.35
  -5  -1  33   33.58   10.12
  -5   1  34    4.61    4.41
  -5  -1  34   -1.95    4.96
  -5   1  35    4.55    6.07
  -5  -1  35    9.16    6.86
  -5   1  36   -2.27    6.42
  -5   1  37   16.10    7.32
  -5   1  38   -0.29    5.08
  -5   1  39    4.66    7.03
  -5   2   1    5.33    5.07
  -5   2   1    6.64    3.31
   5  -2  -1    8.62    4.74
   5  -2  -1    3.20    3.16
   5   2  -1    3.54    2.58
   5   2  -1    4.40    3.53
  -5  -2   1    2.29    3.95
  -5  -2   1   -0.76    3.12
  -5   2   2   16.45    5.75
  -5   2   2   15.43    3.81
   5  -2  -2   14.32    5.39
   5  -2  -2   17.12    4.54
   5   2  -2   21.91    4.67
   5   2  -2    9.83    3.92
  -5  -2   2   26.90    6.19
  -5  -2   2   11.42    4.37
  -5   2   3  203.70   25.55
  -5   2   3  217.76   22.16
   5  -2  -3  162.44   23.41
   5  -2  -3  208.14   22.51
   5   2  -3  184.80   22.27
   5   2  -3  236.06   23.22
  -5  -2   3  154.15   23.06
  -5  -2   3  212.01   23.14
  -5   2   4   62.02   12.41
   5  -2  -4   84.13   12.52
   5  -2  -4   64.92    9.85
   5   2  -4   68.07   10.39
   5   2  -4   59.86    9.75
  -5  -2   4   66.58   11.75
  -5  -2   4   91.19   11.16
  -5   2   5  591.26   64.90
  -5   2   5  618.29   61.16
   5  -2  -5  557.98   63.50
   5  -2  -5  612.96   61.85
   5   2  -5  598.88   62.07
   5   2  -5  570.26   61.22
  -5  -2   5  702.78   64.88
  -5  -2   5  636.57   61.87
  -5   2   6    9.77    6.47
  -5   2   6    7.42    3.00
   5  -2  -6    9.57    5.37
   5  -2  -6    4.12    3.47
   5   2  -6    7.12    4.03
   5   2  -6    2.84    3.35
  -5  -2   6    1.72    4.60
  -5  -2   6    4.54    3.61
  -5   2   7  103.93   14.75
  -5   2   7   60.42    9.28
   5  -2  -7   85.97   13.20
   5  -2  -7   66.12    9.99
   5   2  -7   84.76   11.36
   5   2  -7   55.74    9.25
  -5  -2   7   70.26   12.27
  -5  -2   7   44.90    8.81
  -5   2   8    0.65    5.26
  -5   2   8   17.88    4.55
   5  -2  -8   24.14    7.39
   5  -2  -8   16.25    4.95
   5   2  -8    8.80    4.46
   5   2  -8   13.88    4.17
  -5  -2   8   13.32    5.92
  -5  -2   8   10.23    3.98
  -5   2   9  600.21   67.36
  -5   2   9  632.48   63.64
   5  -2  -9  562.79   66.16
   5  -2  -9  634.80   64.48
   5   2  -9  628.34   65.04
   5   2  -9  582.43   63.36
  -5  -2   9  788.57   68.65
  -5  -2   9  643.98   63.53
  -5   2  10    5.99    5.76
  -5   2  10    0.86    2.20
   5  -2 -10   -1.84    5.24
   5  -2 -10    2.91    3.06
   5   2 -10    0.67    3.52
   5   2 -10    5.72    3.26
  -5  -2  10    2.99    4.38
  -5  -2  10    1.84    2.15
  -5   2  11    3.85    5.39
  -5   2  11   11.40    3.88
   5  -2 -11   18.45    7.00
   5  -2 -11   10.68    4.85
   5   2 -11    8.02    4.73
   5   2 -11   14.70    4.62
  -5  -2  11    5.25    5.09
  -5  -2  11    9.22    3.65
  -5   2  12   85.23   14.04
  -5   2  12   76.89   10.77
   5  -2 -12   63.93   12.87
   5  -2 -12   42.39    9.69
   5   2 -12   60.61   11.19
   5   2 -12   64.61   10.26
  -5  -2  12   85.28   14.09
  -5  -2  12   72.45   10.17
  -5   2  13   42.04   10.80
  -5   2  13   58.07    9.74
   5  -2 -13   48.06   10.13
   5   2 -13   69.25   11.41
   5   2 -13   69.96   10.10
  -5  -2  13   68.73   12.47
  -5  -2  13   54.09    8.88
  -5   2  14   17.69    7.45
  -5   2  14   25.06    6.36
   5  -2 -14   37.79    7.80
   5   2 -14   45.33    8.98
   5   2 -14   29.83    6.51
  -5  -2  14   40.96    9.98
  -5  -2  14   21.33    5.80
  -5   2  15  395.01   41.17
  -5   2  15  311.98   36.12
   5  -2 -15  356.46   38.09
   5   2 -15  362.64   38.66
   5   2 -15  293.19   35.75
  -5  -2  15  328.18   39.63
  -5  -2  15  313.21   35.55
  -5   2  16    2.31    4.21
  -5   2  16    0.55    3.03
   5  -2 -16    7.42    4.25
   5   2 -16    3.07    4.41
   5   2 -16    9.96    4.53
  -5  -2  16    6.20    4.58
  -5  -2  16    6.53    3.49
  -5   2  17   30.02    8.98
  -5   2  17    8.49    3.89
   5  -2 -17    3.84    4.03
   5   2 -17    4.82    3.75
  -5  -2  17   12.08    6.17
  -5  -2  17    7.03    3.88
  -5   2  18   -0.44    3.95
  -5   2  18   -0.22    3.12
   5  -2 -18    0.00    3.02
   5   2 -18   -0.28    2.88
  -5  -2  18   -1.51    4.13
  -5  -2  18   -0.54    2.56
  -5   2  19  107.29   15.99
   5  -2 -19  114.62   17.57
   5   2 -19  126.95   16.82
  -5  -2  19  110.31   18.57
  -5  -2  19  116.98   15.87
  -5   2  20   42.05    9.41
   5  -2 -20   46.22   10.50
  -5  -2  20   74.39   13.45
  -5  -2  20   44.96    8.84
  -5   2  21   -0.57    3.27
   5  -2 -21    8.37    5.35
  -5  -2  21   -1.44    4.33
  -5   2  22    6.45    5.58
  -5   2  22   10.44    5.01
   5  -2 -22    6.89    4.76
  -5  -2  22    7.53    4.98
  -5   2  23    5.67    5.50
  -5  -2  23    8.15    5.96
  -5   2  24   -0.72    3.23
  -5   2  25  104.55   18.32
  -5   2  26    6.08    6.26
  -5   2  27   40.22   11.02
  -5  -2  27   38.65   10.45
  -5   2  28   -0.68    5.70
  -5  -2  28   -3.12    5.94
  -5   2  29   27.77    9.93
  -5  -2  29   27.59    9.07
  -5   2  30    3.92    5.56
  -5  -2  30    4.69    5.64
  -5   2  31   29.91   10.15
  -5  -2  31   28.98    9.16
  -5   2  32   -1.75    5.75
  -5  -2  32   -0.20    3.97
  -5   2  33   -2.42    5.74
  -5  -2  33   -0.34    4.16
  -5   2  34   -1.77    4.61
  -5   2  35    8.24    5.98
  -5   2  36    2.98    5.65
  -5   2  37    4.35    5.14
  -5   2  38    1.45    5.16
  -5   2  39   -4.15    6.65
  -5   2  40    4.05    4.16
  -5   3   1  255.96   31.29
  -5   3   1  292.67   28.35
   5  -3  -1  281.30   30.74
   5  -3  -1  280.71   28.74
   5   3  -1  203.81   27.58
   5   3  -1  299.27   30.00
  -5  -3   1  241.21   29.20
  -5  -3   1  311.93   30.69
  -5   3   2   45.64    9.91
  -5   3   2   60.47    7.92
   5  -3  -2   61.36   10.32
   5  -3  -2   41.72    7.77
   5   3  -2   45.98    7.70
   5   3  -2   52.17    8.73
  -5  -3   2   49.84    8.80
  -5  -3   2   47.26    8.88
  -5   3   3  113.35   16.38
  -5   3   3  103.61   12.58
   5  -3  -3   92.94   14.81
   5  -3  -3  109.80   13.52
   5   3  -3  107.48   13.12
   5   3  -3   87.07   12.97
  -5  -3   3   93.87   14.19
  -5  -3   3  106.06   14.03
  -5   3   4    0.33    4.60
  -5   3   4    5.03    2.81
   5  -3  -4   -0.45    3.17
   5  -3  -4    5.28    3.18
   5   3  -4    5.96    3.08
   5   3  -4    1.17    2.60
  -5  -3   4   -1.29    3.32
  -5  -3   4    3.19    3.03
  -5   3   5  202.36   26.06
  -5   3   5  216.33   22.40
   5  -3  -5  181.22   24.51
   5  -3  -5  209.83   23.10
   5   3  -5  204.60   22.60
   5   3  -5  181.49   22.29
  -5  -3   5  189.90   24.17
  -5  -3   5  192.50   22.86
  -5   3   6  200.50   24.78
  -5   3   6  201.81   20.50
   5  -3  -6  180.95   23.14
   5  -3  -6  142.80   20.10
   5   3  -6  159.34   20.09
   5   3  -6  174.77   20.31
  -5  -3   6  218.78   23.60
  -5  -3   6  159.10   20.38
  -5   3   7   43.53   11.41
  -5   3   7   55.68    9.27
   5  -3  -7   91.59   13.34
   5  -3  -7   75.68   10.73
   5   3  -7   62.03   10.02
   5   3  -7   78.04   10.05
  -5  -3   7   61.12   11.36
  -5  -3   7   64.45    9.75
  -5   3   8   90.24   15.02
  -5   3   8   89.34   11.81
   5  -3  -8  100.58   15.30
   5  -3  -8   80.00   12.27
   5   3  -8   95.74   12.68
   5   3  -8   69.75   11.14
  -5  -3   8   88.65   13.95
  -5  -3   8   83.04   11.76
  -5   3   9   70.07   13.45
  -5   3   9   74.82   10.51
   5  -3  -9   55.03   11.94
   5  -3  -9   68.33   10.92
   5   3  -9   76.25   11.15
   5   3  -9   62.83    9.97
  -5  -3   9   70.13   12.34
  -5  -3   9   68.48   10.20
  -5   3  10   18.66    7.11
  -5   3  10   10.45    4.48
   5  -3 -10   21.16    7.85
   5  -3 -10   11.07    4.73
   5   3 -10   16.39    5.51
   5   3 -10   12.76    4.72
  -5  -3  10   24.99    6.79
  -5  -3  10   22.95    5.35
  -5   3  11   -1.79    4.69
  -5   3  11    4.31    2.99
   5  -3 -11   -0.17    4.24
   5  -3 -11    0.73    2.81
   5   3 -11    0.28    2.77
   5   3 -11    0.26    1.97
  -5  -3  11    3.70    4.80
  -5  -3  11    0.08    2.90
  -5   3  12   37.66    9.82
  -5   3  12   23.17    5.69
   5  -3 -12   20.67    6.81
   5   3 -12   18.20    5.87
   5   3 -12   29.63    6.10
  -5  -3  12   28.02    8.13
  -5  -3  12   22.07    5.34
  -5   3  13  168.87   24.33
  -5   3  13  206.53   21.96
   5  -3 -13  174.53   22.35
   5   3 -13  144.31   21.34
   5   3 -13  156.17   20.39
  -5  -3  13  211.84   25.28
  -5  -3  13  180.15   20.78
  -5   3  14   20.25    7.15
  -5   3  14   21.96    5.94
   5  -3 -14   33.59    7.76
   5   3 -14   26.27    6.93
   5   3 -14   20.75    5.62
  -5  -3  14   24.48    7.82
  -5  -3  14   22.00    5.23
  -5   3  15    3.84    5.64
  -5   3  15    8.47    3.90
   5  -3 -15    9.95    5.37
   5   3 -15    5.94    4.41
   5   3 -15    8.93    3.83
  -5  -3  15    7.54    5.47
  -5  -3  15    6.04    3.95
  -5   3  16   43.39    9.55
  -5   3  16   32.60    6.77
   5  -3 -16   14.29    6.01
   5   3 -16   32.99    7.84
   5   3 -16   19.79    5.81
  -5  -3  16   56.90   10.88
  -5  -3  16   17.35    5.24
  -5   3  17   63.79   11.10
   5  -3 -17   60.14   11.76
   5   3 -17   83.65   12.78
   5   3 -17   54.54   10.08
  -5  -3  17   70.79   13.60
  -5  -3  17   67.47   10.41
  -5   3  18   14.23    5.34
   5  -3 -18   15.09    6.07
   5   3 -18   10.48    4.67
  -5  -3  18    5.34    5.12
  -5  -3  18    9.63    4.26
  -5   3  19   -0.57    3.92
   5  -3 -19    2.61    4.11
  -5  -3  19    1.98    4.69
  -5  -3  19    1.20    2.70
  -5   3  20    1.51    6.09
  -5   3  20   -0.83    2.82
   5  -3 -20   -2.28    4.27
  -5  -3  20    0.72    4.16
  -5   3  21   41.95   10.58
  -5   3  21   38.77    8.70
   5  -3 -21   44.74   10.39
  -5  -3  21   35.36    9.80
  -5   3  22   76.94   14.27
  -5   3  22   55.14   11.12
   5  -3 -22   43.11   10.91
  -5  -3  22   67.76   13.44
  -5   3  23   96.49   17.26
  -5  -3  23   88.10   16.24
  -5   3  24   17.10    7.92
  -5  -3  24   15.76    7.78
  -5   3  25    3.56    6.15
  -5   3  26   -0.56    4.68
  -5   3  27   47.13   11.67
  -5   3  28    1.76    6.14
  -5  -3  28    5.49    5.88
  -5   3  29   24.62    9.89
  -5  -3  29   52.37   11.71
  -5   3  30   -2.65    5.57
  -5  -3  30   -0.94    4.21
  -5   3  31    1.51    4.02
  -5  -3  31    1.48    4.24
  -5   3  32   16.02    7.88
  -5   3  33   18.72    8.33
  -5   3  34   -0.10    4.28
  -5   3  35   -2.65    5.49
  -5   3  36    1.76    6.01
  -5   3  37    5.09    5.72
  -5   3  38   -2.56    7.29
  -5   3  39    4.98    6.38
  -5   3  40    2.41    5.14
  -5   3  41    1.08    5.71
  -5   3  42   -1.80    5.03
  -5   4   1   89.50   13.48
  -5   4   1   73.57    9.32
   5  -4  -1   70.23   11.57
   5  -4  -1   79.70   10.16
   5   4  -1   60.48    9.18
   5   4  -1   60.97   10.31
  -5  -4   1   48.46    9.30
  -5  -4   1   73.16   11.23
  -5   4   2    9.04    5.00
  -5   4   2   10.54    3.18
   5  -4  -2   12.01    5.13
   5  -4  -2    5.51    3.14
   5   4  -2    4.56    2.87
   5   4  -2    6.01    4.31
  -5  -4   2    5.23    3.71
  -5  -4   2   15.75    5.30
  -5   4   3   30.33    8.46
  -5   4   3   38.03    6.06
   5  -4  -3   33.15    8.34
   5  -4  -3   43.69    7.04
   5   4  -3   28.45    5.52
   5   4  -3   39.93    6.93
  -5  -4   3   19.96    5.96
  -5  -4   3   30.14    6.90
  -5   4   4   56.55   11.62
  -5   4   4   59.87    8.84
   5  -4  -4   60.31   11.13
   5  -4  -4   51.77    9.05
   5   4  -4   61.45    8.88
   5   4  -4   60.50    9.36
  -5  -4   4   63.43   10.36
  -5  -4   4   61.59   10.27
  -5   4   5  130.28   21.65
  -5   4   5  183.04   19.78
   5  -4  -5  144.05   21.86
   5  -4  -5  203.15   21.27
   5   4  -5  164.34   19.48
   5   4  -5  158.03   19.83
  -5  -4   5  160.12   21.02
  -5  -4   5  225.55   21.94
  -5   4   6    0.47    3.16
  -5   4   6   -0.46    2.53
   5  -4  -6    0.33    4.25
   5  -4  -6   -0.23    3.02
   5   4  -6    0.69    2.32
   5   4  -6   -0.52    2.20
  -5  -4   6   -0.44    3.49
  -5  -4   6    1.47    3.07
  -5   4   7   10.49    5.68
  -5   4   7    2.29    2.97
   5  -4  -7    4.02    3.96
   5  -4  -7   16.23    5.12
   5   4  -7    2.54    2.86
   5   4  -7    9.89    3.79
  -5  -4   7   16.97    5.81
  -5  -4   7    7.81    4.02
  -5   4   8   54.93   11.81
  -5   4   8   56.67    9.15
   5  -4  -8   67.14   12.04
   5  -4  -8   57.57   10.24
   5   4  -8   67.21    9.50
   5   4  -8   50.40    8.76
  -5  -4   8   74.61   12.14
  -5  -4   8   72.65   10.20
  -5   4   9   76.71   14.57
  -5   4   9   68.36   11.52
   5  -4  -9   88.25   15.16
   5  -4  -9   84.10   12.98
   5   4  -9  106.99   12.94
   5   4  -9  108.60   12.63
  -5  -4   9   63.53   12.93
  -5  -4   9  114.66   13.17
  -5   4  10  196.85   24.42
  -5   4  10  159.45   20.02
   5  -4 -10  163.80   23.22
   5  -4 -10  178.18   21.70
   5   4 -10  197.85   21.02
   5   4 -10  181.79   20.08
  -5  -4  10  143.86   21.65
  -5  -4  10  141.01   19.57
  -5   4  11  175.30   24.04
  -5   4  11  160.72   20.40
   5  -4 -11  178.27   22.13
   5   4 -11  176.01   20.84
   5   4 -11  179.71   20.31
  -5  -4  11  186.93   23.47
  -5  -4  11  150.42   19.83
  -5   4  12   13.93    5.96
  -5   4  12    5.10    3.59
   5  -4 -12    3.45    3.77
   5   4 -12    3.72    2.91
   5   4 -12    3.67    3.52
  -5  -4  12    7.09    5.13
  -5  -4  12    3.42    3.01
  -5   4  13    4.95    4.65
  -5   4  13    2.45    2.90
   5  -4 -13    2.12    4.12
   5   4 -13    1.16    3.21
   5   4 -13    0.26    1.88
  -5  -4  13    2.65    4.33
  -5  -4  13   -0.65    2.53
  -5   4  14   27.37    8.49
  -5   4  14   38.64    7.31
   5  -4 -14   25.70    7.28
   5   4 -14   26.81    6.74
  -5  -4  14   15.36    6.89
  -5  -4  14   22.72    5.98
  -5   4  15  241.36   32.02
  -5   4  15  293.72   30.20
   5  -4 -15  230.90   30.53
   5   4 -15  230.07   29.22
  -5  -4  15  243.00   31.82
  -5  -4  15  271.74   28.82
  -5   4  16   41.16    8.90
   5  -4 -16   61.40   11.38
   5   4 -16   63.66   10.31
  -5  -4  16   50.87   11.25
  -5  -4  16   41.23    7.98
  -5   4  17   83.97   13.43
   5  -4 -17   71.20   14.07
   5   4 -17   93.74   13.97
  -5  -4  17   84.09   15.56
  -5  -4  17   91.88   12.56
  -5   4  18    2.53    3.83
   5  -4 -18    2.70    4.58
   5   4 -18    4.42    4.10
  -5  -4  18    5.50    4.80
  -5  -4  18    1.33    3.51
  -5   4  19  157.10   23.77
  -5   4  19  172.08   21.84
   5  -4 -19  160.79   23.18
  -5  -4  19  159.18   23.58
  -5   4  20   12.48    6.91
  -5   4  20    8.26    5.00
   5  -4 -20    2.82    5.24
  -5  -4  20    8.35    6.22
  -5   4  21   51.11   11.61
  -5   4  21   38.67    8.88
   5  -4 -21   40.16   10.25
  -5  -4  21   53.90   11.91
  -5   4  22    4.92    5.75
  -5   4  22   -0.58    3.74
   5  -4 -22    2.78    4.13
  -5  -4  22    2.13    5.44
  -5   4  23    0.60    5.37
   5  -4 -23   -0.52    5.41
  -5  -4  23   -0.15    5.03
  -5   4  24    4.38    6.15
  -5  -4  24    1.71    4.04
  -5   4  25   36.28   10.07
  -5  -4  25   36.37   10.24
  -5   4  26   32.25   10.28
  -5   4  27   13.51    7.35
  -5   4  28   -0.54    5.57
  -5   4  29    7.78    5.83
  -5  -4  29   17.74    8.17
  -5   4  30   13.15    6.87
  -5   4  31   31.29    9.63
  -5   4  32   15.22    7.41
  -5   4  33    0.80    5.92
  -5   4  34    0.13    6.29
  -5   4  35    6.11    7.03
  -5   4  36    0.17    5.64
  -5   4  37    0.58    4.52
  -5   4  38    1.90    5.71
  -5   4  39   -2.21    6.15
  -5   4  40    3.40    6.47
  -5   4  41   -1.44    4.49
  -5   5   1  161.91   23.63
  -5   5   1  188.91   20.99
   5  -5  -1  187.62   23.97
   5  -5  -1  171.97   21.66
   5   5  -1  205.78   21.62
   5   5  -1  201.59   23.36
   5   5  -1  209.66   25.54
  -5  -5   1  211.41   22.66
  -5  -5   1  186.05   23.66
  -5   5   2   49.37   10.70
  -5   5   2   60.78    8.40
   5  -5  -2   59.19   11.07
   5  -5  -2   76.53   10.10
   5   5  -2   62.68    8.78
   5   5  -2   48.52    9.22
   5   5  -2   58.41   11.17
  -5  -5   2   54.40    9.28
  -5  -5   2   57.91   10.15
  -5   5   3  162.70   20.75
  -5   5   3  151.53   16.89
   5  -5  -3  108.66   18.78
   5  -5  -3  133.66   17.60
   5   5  -3  182.37   17.67
   5   5  -3  137.49   17.97
   5   5  -3  110.58   18.83
  -5  -5   3  157.26   18.45
  -5  -5   3  143.58   18.90
  -5   5   4   27.62    7.74
  -5   5   4   29.49    5.79
   5  -5  -4   41.02    9.19
   5  -5  -4   22.17    6.33
   5   5  -4   51.40    6.74
   5   5  -4   36.26    7.11
   5   5  -4   36.14    8.65
  -5  -5   4   46.18    7.99
  -5  -5   4   15.54    6.09
  -5   5   5   21.65    7.46
  -5   5   5   15.28    4.42
   5  -5  -5   11.41    6.04
   5  -5  -5   12.03    4.37
   5   5  -5   13.27    3.62
   5   5  -5    9.32    3.96
  -5  -5   5   27.55    6.34
  -5  -5   5   14.28    5.48
  -5   5   6   16.95    5.96
  -5   5   6   16.09    4.42
   5  -5  -6   13.50    5.86
   5  -5  -6   21.14    5.29
   5   5  -6   12.36    3.78
   5   5  -6   11.21    3.89
  -5  -5   6    7.77    3.97
  -5  -5   6    6.74    4.45
  -5   5   7  226.79   30.11
  -5   5   7  226.46   26.97
   5  -5  -7  300.72   32.16
   5  -5  -7  246.29   28.42
   5   5  -7  225.71   26.47
   5   5  -7  244.11   27.21
  -5  -5   7  259.53   29.33
  -5  -5   7  272.39   28.66
  -5   5   8  142.06   19.67
  -5   5   8  122.28   15.70
   5  -5  -8  101.01   17.92
   5  -5  -8  113.19   16.64
   5   5  -8  119.91   15.14
   5   5  -8  133.17   15.78
  -5  -5   8  135.39   17.79
  -5  -5   8  128.81   16.57
  -5   5   9   20.97    6.87
  -5   5   9   11.61    4.30
   5  -5  -9   24.15    6.60
   5   5  -9   16.65    4.24
   5   5  -9   17.56    4.19
  -5  -5   9   12.77    5.70
  -5  -5   9   14.72    4.76
  -5   5  10   -0.69    4.59
  -5   5  10    2.03    2.74
   5  -5 -10   -0.20    2.89
   5   5 -10    0.85    2.25
   5   5 -10    9.27    3.11
  -5  -5  10    5.55    4.54
  -5  -5  10    4.01    3.55
  -5   5  11   14.39    6.27
  -5   5  11   12.29    4.85
   5  -5 -11    8.08    4.76
   5   5 -11   14.14    4.21
   5   5 -11   14.01    4.14
  -5  -5  11   13.09    5.98
  -5  -5  11    9.82    4.21
  -5   5  12  217.44   29.54
  -5   5  12  240.78   27.14
   5  -5 -12  206.88   27.78
   5   5 -12  255.37   26.65
  -5  -5  12  248.10   29.50
  -5  -5  12  216.92   26.24
  -5   5  13  221.01   30.23
  -5   5  13  237.08   27.95
   5  -5 -13  207.56   28.85
   5   5 -13  291.10   28.19
  -5  -5  13  273.01   30.94
  -5  -5  13  217.57   26.98
  -5   5  14   15.12    5.23
   5  -5 -14    8.27    4.83
   5   5 -14   21.10    5.57
  -5  -5  14   10.24    5.93
  -5  -5  14   25.32    5.91
   5  -5 -15   -1.80    3.49
   5   5 -15    5.70    3.53
  -5  -5  15    2.12    4.87
  -5  -5  15    0.33    2.89
   5  -5 -16   36.68    9.89
   5   5 -16   39.63    8.10
   5   5 -16   39.47    7.50
  -5  -5  16   42.82   10.73
  -5  -5  16   50.65    8.42
  -5   5  17   61.28   15.01
   5  -5 -17   76.06   14.52
   5   5 -17   78.88   12.76
  -5  -5  17   81.36   15.06
  -5  -5  17  112.56   13.33
  -5   5  18   47.45   11.16
   5  -5 -18   45.30   10.91
   5   5 -18   33.42    7.55
  -5  -5  18   20.85    8.11
  -5   5  19   82.49   15.24
   5  -5 -19   80.27   14.86
  -5  -5  19   84.91   15.25
  -5   5  20    1.38    4.09
   5  -5 -20    1.73    4.25
  -5  -5  20   -0.28    4.48
  -5   5  21    1.29    3.74
   5  -5 -21    2.58    5.56
  -5  -5  21    2.84    4.50
  -5   5  22   46.99   11.25
   5  -5 -22   40.88   11.14
  -5  -5  22   44.66   10.78
  -5   5  23   36.92   10.10
   5  -5 -23   17.17    8.21
  -5  -5  23   41.38   10.19
  -5   5  24   12.42    6.56
  -5  -5  24   11.57    6.20
  -5   5  25    4.94    5.48
  -5  -5  25    2.94    5.27
  -5   5  26    1.97    5.04
  -5  -5  26    1.56    3.95
  -5   5  27   11.05    6.99
  -5   5  28   27.16   10.11
  -5   5  29   13.41    7.43
  -5   5  30    1.48    4.68
  -5   5  31   -1.75    5.27
  -5   5  32    5.04    5.78
  -5   5  33   14.85    7.16
  -5   5  34    7.10    7.06
  -5   5  35   -3.66    5.43
  -5   5  36    3.22    6.77
  -5   5  37    1.03    4.66
  -5   5  38   -0.36    4.90
  -5   5  39    4.55    5.11
  -5   6   1   15.28    6.01
   5  -6  -1   20.78    6.27
   5  -6  -1   24.70    5.52
   5   6  -1   11.19    3.55
   5   6  -1   16.24    5.27
   5   6  -1   24.17    7.36
  -5  -6   1   20.11    4.94
  -5  -6   1   15.45    4.51
  -5  -6   1   18.01    6.13
  -5   6   2    4.78    4.96
   5  -6  -2   -0.32    2.67
   5  -6  -2    1.25    2.56
   5   6  -2   -0.54    2.12
   5   6  -2   -1.36    2.90
   5   6  -2    2.63    4.09
  -5  -6   2    0.30    2.83
  -5  -6   2    1.44    4.17
  -5   6   3   67.82   12.52
   5  -6  -3   62.16   12.05
   5  -6  -3   82.82   11.62
   5   6  -3   87.29   10.55
   5   6  -3   61.37   11.01
  -5  -6   3   69.31   10.80
  -5  -6   3   81.36   12.69
  -5   6   4   70.20   14.80
   5  -6  -4  105.23   16.09
   5  -6  -4  110.57   14.69
   5   6  -4  112.05   13.27
   5   6  -4  108.34   14.37
  -5  -6   4   96.59   13.96
  -5  -6   4  123.18   16.15
  -5   6   5   72.44   14.24
   5  -6  -5  121.07   16.78
   5  -6  -5   97.64   13.85
   5   6  -5  108.63   12.74
   5   6  -5  111.89   13.82
  -5  -6   5   75.05   12.96
  -5  -6   5   96.84   14.40
  -5   6   6   27.43    7.88
   5  -6  -6   23.11    7.16
   5  -6  -6   16.49    5.71
   5   6  -6   13.34    3.75
   5   6  -6   22.94    5.43
  -5  -6   6   16.78    5.34
  -5  -6   6   17.36    5.98
  -5   6   7   64.76   12.52
   5  -6  -7   56.52   10.83
   5   6  -7   66.17    9.80
   5   6  -7   84.92   11.16
  -5  -6   7   88.00   12.54
  -5  -6   7   72.97   11.74
  -5   6   8   24.89    7.77
   5  -6  -8   28.78    6.96
   5   6  -8   19.50    4.87
   5   6  -8   22.24    5.31
  -5  -6   8   20.98    6.01
  -5  -6   8   42.37    7.71
  -5   6   9  103.68   15.79
   5  -6  -9  118.00   15.13
   5   6  -9   85.23   11.58
   5   6  -9   92.61   12.23
  -5  -6   9   87.89   13.87
  -5  -6   9   65.95   12.23
  -5   6  10  116.30   19.15
   5  -6 -10  134.42   18.98
   5   6 -10  150.49   16.66
  -5  -6  10  125.23   18.50
  -5  -6  10  136.10   17.66
  -5   6  11   90.51   15.35
   5  -6 -11   98.86   14.78
   5   6 -11   76.10   11.19
  -5  -6  11   73.77   13.59
  -5  -6  11   98.45   13.13
  -5   6  12   17.67    7.24
   5  -6 -12   26.87    7.54
   5   6 -12   33.89    5.71
  -5  -6  12   22.21    7.04
  -5  -6  12   13.09    5.04
   5  -6 -13    5.22    4.32
   5   6 -13    6.03    3.15
   5   6 -13    2.19    2.51
  -5  -6  13    1.82    4.21
  -5  -6  13    1.28    2.81
   5  -6 -14   77.46   14.36
   5   6 -14   75.51   11.60
   5   6 -14   88.41   12.06
  -5  -6  14  102.49   15.66
  -5  -6  14   91.19   12.76
   5  -6 -15   48.40   11.23
   5   6 -15   55.79    9.46
  -5  -6  15   76.22   13.39
  -5  -6  15   71.45   10.59
  -5   6  16    1.16    3.90
   5  -6 -16   -1.49    3.40
   5   6 -16    0.76    2.50
  -5  -6  16   -0.08    3.83
  -5   6  17   84.13   14.89
   5  -6 -17   60.69   12.94
   5   6 -17   84.05   11.81
  -5  -6  17   66.66   13.51
  -5   6  18   16.77    6.81
   5  -6 -18   22.59    7.87
   5   6 -18   20.41    5.90
  -5  -6  18   15.21    7.09
  -5   6  19   24.01    9.39
   5  -6 -19   11.60    6.10
   5   6 -19   17.55    5.67
  -5  -6  19   31.90    9.19
  -5   6  20    3.40    5.92
   5  -6 -20    0.11    3.50
  -5  -6  20    0.79    4.47
  -5   6  21   19.93    8.29
   5  -6 -21   14.15    6.73
  -5  -6  21   17.29    6.82
  -5   6  22   34.24    9.69
   5  -6 -22   31.15    9.53
  -5  -6  22   27.64    8.81
  -5   6  23    0.05    5.37
   5  -6 -23   -2.15    5.45
  -5  -6  23   -0.86    5.13
  -5   6  24   11.24    6.49
  -5  -6  24   11.92    6.19
  -5   6  25    8.44    6.39
  -5  -6  25   12.05    6.96
  -5   6  26   24.43    9.70
  -5   6  27   12.83    6.37
  -5   6  28   -0.27    5.60
  -5   6  29    8.07    6.41
  -5   6  30   20.87    9.18
  -5   6  31    2.43    5.25
  -5   6  32    6.13    5.56
  -5   6  33    3.61    5.12
  -5   6  34    0.99    5.71
  -5   6  35    3.15    5.69
  -5   6  36   13.93    7.11
  -5   6  37   -2.18    5.40
  -5   6  38    1.84    6.75
  -5   7   1    5.35    4.43
   5  -7  -1    7.07    5.06
   5  -7  -1   10.99    3.75
   5   7  -1    5.80    3.43
  -5  -7   1    6.25    3.71
  -5   7   2  194.75   21.87
   5  -7  -2  149.51   20.71
   5  -7  -2  165.56   19.01
   5   7  -2  162.98   19.87
  -5  -7   2  108.88   17.28
  -5   7   3  101.62   16.29
   5  -7  -3   91.42   16.18
   5  -7  -3  109.58   15.02
   5   7  -3  109.50   15.39
  -5  -7   3  119.54   14.86
  -5  -7   3  113.11   14.19
  -5  -7   3  107.01   16.18
  -5   7   4   88.93   14.21
   5  -7  -4   86.95   14.42
   5  -7  -4   92.48   13.00
   5   7  -4   84.94   10.95
   5   7  -4   65.12   11.45
  -5  -7   4   79.53   11.96
  -5  -7   4   80.57   13.30
  -5   7   5    8.17    4.81
   5  -7  -5   20.40    6.92
   5  -7  -5   19.29    5.77
   5   7  -5   19.32    4.26
   5   7  -5    6.80    4.18
  -5  -7   5   17.58    4.98
  -5  -7   5    7.77    4.60
  -5   7   6   34.21    8.44
   5  -7  -6   30.57    7.20
   5   7  -6   28.91    5.42
   5   7  -6   26.14    6.33
  -5  -7   6   28.71    6.97
  -5  -7   6   32.77    7.57
  -5   7   7  132.29   18.63
   5  -7  -7  123.75   17.03
   5   7  -7  110.96   14.30
   5   7  -7  128.26   15.57
  -5  -7   7  127.81   16.61
  -5  -7   7   92.68   15.86
  -5   7   8  277.76   34.48
   5  -7  -8  240.07   32.43
   5   7  -8  333.80   31.01
  -5  -7   8  267.42   32.48
  -5  -7   8  277.95   32.76
  -5   7   9   20.74    7.85
   5  -7  -9   15.83    5.95
   5   7  -9   24.36    4.99
  -5  -7   9   40.88    8.03
  -5  -7   9   19.30    5.95
  -5   7  10   13.10    6.23
   5  -7 -10   12.00    5.79
   5   7 -10   14.30    3.96
  -5  -7  10   19.10    6.09
  -5  -7  10   13.68    5.13
   5  -7 -11   14.19    6.21
   5   7 -11   16.83    4.20
   5   7 -11   11.22    4.06
  -5  -7  11   19.41    6.08
  -5  -7  11   13.63    5.56
   5  -7 -12  105.89   17.80
   5   7 -12  152.50   15.82
   5   7 -12  109.70   15.23
  -5  -7  12  135.58   18.62
  -5  -7  12  105.84   16.34
   5  -7 -13   48.39   11.56
   5   7 -13   70.22    9.85
  -5  -7  13   82.14   13.36
  -5   7  14    2.23    3.94
   5  -7 -14    2.18    3.76
   5   7 -14    1.11    2.44
  -5  -7  14    1.05    4.24
  -5   7  15   42.36   10.40
   5  -7 -15   28.26    9.04
   5   7 -15   40.53    7.24
  -5  -7  15   49.09   10.35
  -5   7  16    1.02    4.20
   5  -7 -16    6.36    4.35
   5   7 -16    3.29    2.76
  -5  -7  16    3.67    4.88
  -5   7  17    1.99    4.71
   5  -7 -17    1.94    4.07
   5   7 -17    3.42    2.88
  -5  -7  17    5.41    5.59
  -5   7  18  105.58   17.28
   5  -7 -18   74.54   15.49
   5   7 -18  106.02   13.29
  -5  -7  18   77.59   15.46
  -5   7  19   -0.57    4.33
   5  -7 -19   -1.04    5.52
  -5  -7  19   -1.06    4.81
  -5   7  20    6.97    5.36
   5  -7 -20    0.62    4.34
  -5  -7  20    2.10    5.12
  -5   7  21    2.53    4.99
   5  -7 -21    1.97    5.16
  -5  -7  21    5.55    6.24
  -5   7  22   24.76    8.72
   5  -7 -22   27.33    9.14
  -5  -7  22   17.48    8.18
  -5   7  23   19.14    7.98
   5  -7 -23   20.70    8.12
  -5  -7  23   33.89    9.34
  -5   7  24   34.03   10.48
  -5   7  25    0.91    5.80
  -5   7  26   -0.22    5.85
  -5   7  27   22.32    8.97
  -5   7  28    9.57    7.90
  -5   7  29    1.73    5.58
  -5   7  30    0.33    4.32
  -5   7  31   -2.64    4.43
  -5   7  32    7.35    5.29
  -5   7  33    4.42    6.51
  -5   7  34   12.09    7.98
  -5   7  35    0.23    7.26
  -5   7  36   -0.56    5.92
  -5   8   1   19.23    6.33
   5  -8  -1   25.11    7.35
   5   8  -1   11.98    5.19
  -5  -8   1   12.98    4.27
  -5   8   2    2.43    4.18
   5  -8  -2   13.48    5.80
   5   8  -2    5.69    4.43
  -5  -8   2    1.58    2.30
  -5   8   3   16.54    6.13
   5  -8  -3   14.53    6.66
   5   8  -3   18.01    5.82
  -5  -8   3   14.09    4.57
  -5   8   4  428.43   42.62
   5   8  -4  309.18   38.99
  -5  -8   4  404.07   39.59
  -5  -8   4  321.92   41.06
  -5   8   5   44.24    9.80
   5   8  -5   48.73    8.51
  -5  -8   5   44.49    8.05
  -5  -8   5   19.14    7.85
  -5   8   6  122.44   17.59
   5   8  -6   89.66   14.05
  -5  -8   6  115.16   15.11
  -5  -8   6  113.78   16.62
  -5   8   7   -0.75    4.38
  -5  -8   7   -0.63    2.91
  -5  -8   7   -0.44    3.38
  -5   8   8   56.75   12.64
   5   8  -8   78.57   10.82
  -5  -8   8  100.21   13.77
  -5  -8   8   95.98   14.40
  -5   8   9  104.86   18.53
   5   8  -9  146.42   15.98
  -5  -8   9  125.44   17.82
  -5  -8   9  121.13   17.90
   5   8 -10   46.05    8.16
  -5  -8  10   88.74   12.49
   5   8 -11   27.45    5.61
  -5  -8  11   30.48    7.80
  -5   8  12   33.33    9.26
   5   8 -12   30.84    5.82
  -5  -8  12   20.33    6.78
  -5   8  13    4.23    5.03
   5   8 -13    0.80    2.13
  -5  -8  13   -0.33    3.91
  -5   8  14   61.37   14.56
   5   8 -14  112.29   13.42
  -5  -8  14  147.75   18.36
  -5   8  15    5.25    6.02
   5   8 -15    4.23    2.73
  -5  -8  15    0.41    5.09
  -5   8  16   25.82    8.69
   5   8 -16   19.05    4.85
  -5  -8  16   18.22    7.48
  -5   8  17    4.35    5.04
  -5  -8  17    1.04    3.86
  -5   8  18    3.05    5.76
  -5  -8  18    5.59    5.24
  -5   8  19    4.23    4.30
  -5  -8  19    0.60    4.30
  -5   8  20   48.36   12.30
  -5  -8  20   63.52   12.98
  -5   8  21    3.50    5.19
  -5   8  22   11.95    6.40
  -5   8  23    0.11    4.66
  -5   8  24   34.00   10.03
  -5   8  25    6.37    5.18
  -5   8  26   18.31    8.25
  -5   8  27    1.62    5.11
  -5   8  28   -2.48    5.59
  -5   8  29   -2.88    4.48
  -5   8  30    8.01    7.50
  -5   8  31   13.87    6.93
  -5   8  32    7.74    6.57
  -5   8  33   -1.19    5.96
  -5   8  34   -0.35    4.87
  -5   8  35   -2.06    6.59
  -5   9   1   -0.04    3.22
   5  -9  -1    1.24    4.02
   5  -9  -1   -0.81    4.29
   5   9  -1   -1.53    3.89
  -5  -9   1   -0.81    2.99
  -5   9   2  134.21   19.05
   5  -9  -2  145.04   20.42
   5  -9  -2  140.00   18.38
   5   9  -2  126.62   18.51
  -5  -9   2  130.68   17.30
  -5   9   3    7.88    4.66
   5  -9  -3    5.99    4.15
  -5  -9   3   14.02    4.52
  -5   9   4   -1.35    4.11
   5  -9  -4    2.41    3.89
  -5  -9   4   -1.45    3.01
  -5   9   5    4.51    4.38
   5  -9  -5   10.05    4.79
  -5  -9   5    8.14    4.12
  -5   9   6   39.92    9.67
   5  -9  -6   24.60    7.73
  -5  -9   6   66.83    9.61
  -5   9   7    6.98    5.08
   5  -9  -7    4.75    4.79
  -5  -9   7    4.77    3.60
   5  -9  -8  117.00   18.02
  -5  -9   8  117.47   16.52
   5  -9  -9    5.12    4.56
  -5  -9   9    9.04    4.50
   5  -9 -10    1.68    5.03
  -5  -9  10    0.47    3.38
  -5   9  11    5.36    4.66
   5  -9 -11    1.45    4.81
  -5  -9  11    3.19    3.63
  -5   9  12  133.89   20.27
   5  -9 -12  157.00   20.90
  -5  -9  12  109.58   18.04
  -5   9  13    7.09    6.45
   5  -9 -13    4.12    5.08
  -5  -9  13    9.62    5.28
  -5   9  14   16.94    7.80
   5  -9 -14   41.94   10.27
  -5  -9  14   40.63    9.20
  -5   9  15   -4.78    5.89
   5  -9 -15   -1.95    5.05
  -5  -9  15   -0.99    4.20
  -5   9  16   27.74    8.81
   5  -9 -16   21.66    8.23
  -5  -9  16   22.98    7.67
  -5   9  17    7.96    5.03
   5  -9 -17    1.54    5.41
  -5  -9  17    2.98    4.66
  -5   9  18   76.53   13.61
   5  -9 -18   17.55    8.51
  -5  -9  18   53.61   11.52
  -5   9  19    2.90    5.81
   5  -9 -19    3.41    5.56
  -5   9  20    3.44    6.63
   5  -9 -20   -1.18    5.86
  -5   9  21   -1.33    5.36
   5  -9 -21    5.89    6.41
  -5   9  22   30.64   10.09
   5  -9 -22   22.94    9.58
  -5   9  23   -0.04    5.32
   5  -9 -23    4.37    5.46
  -5   9  24   18.27    7.74
  -5   9  25    3.06    5.57
  -5   9  26    3.23    4.78
  -5   9  27    5.58    6.66
  -5   9  28   19.42    8.30
  -5   9  29   -1.64    5.78
  -5   9  30    1.79    6.22
  -5   9  31   -3.26    6.09
  -5   9  32   -0.70    4.98
  -5   9  33   -4.83    6.55
  -5  10   1    4.76    4.46
   5 -10  -1   12.37    4.99
  -5 -10   1   11.74    8.05
  -5  10   2    5.38    4.17
   5 -10  -2   -0.05    2.77
  -5  10   3   -1.03    3.10
   5 -10  -3    1.44    4.46
  -5  10   4    8.30    5.17
   5 -10  -4   16.42    5.86
  -5 -10   4   11.89    4.72
  -5  10   5    8.85    5.47
   5 -10  -5    0.66    3.83
  -5 -10   5   -1.34    3.24
   5 -10  -6   24.83    7.56
  -5 -10   6   36.83    7.55
   5 -10  -7    5.85    4.50
  -5 -10   7    9.18    4.47
   5 -10  -8    1.90    3.22
  -5 -10   8    2.56    3.98
  -5  10   9    2.27    4.47
   5 -10  -9    2.03    3.72
  -5 -10   9    0.51    4.15
  -5  10  10   64.49   13.12
   5 -10 -10   61.19   13.00
  -5 -10  10   96.93   13.70
  -5  10  11    6.92    5.01
   5 -10 -11    2.16    4.62
  -5 -10  11    4.98    4.54
  -5  10  12    6.60    4.85
   5 -10 -12   -0.02    4.46
  -5 -10  12    1.23    3.87
  -5  10  13    2.22    4.84
   5 -10 -13    1.11    4.48
  -5 -10  13   -0.85    3.79
  -5  10  14   29.01    9.35
   5 -10 -14   29.53    9.22
  -5 -10  14   31.46    8.32
  -5  10  15    3.20    5.34
   5 -10 -15    0.62    4.89
  -5 -10  15   -0.83    3.98
  -5  10  16   15.03    7.78
   5 -10 -16   25.34    9.03
  -5 -10  16   19.59    7.02
  -5  10  17    5.57    4.19
   5 -10 -17    1.97    4.30
  -5  10  18    0.58    5.76
   5 -10 -18    2.39    5.83
  -5  10  19    4.52    6.35
   5 -10 -19   -0.06    4.97
  -5  10  20   36.97   10.16
   5 -10 -20   16.49    8.98
  -5  10  21    0.55    3.98
   5 -10 -21    5.07    6.20
  -5  10  22   14.44    7.16
   5 -10 -22   -2.61    5.63
  -5  10  23    0.41    5.65
   5 -10 -23   -1.79    5.98
  -5  10  24    3.03    6.11
  -5  10  25    1.74    5.35
  -5  10  26   15.31    7.54
  -5  10  27   -1.36    4.73
  -5  10  28    3.93    5.89
  -5  10  29   -0.99    5.34
  -5  10  30    2.12    5.15
  -5  10  31    6.52    6.41
  -5  11   1   10.15    4.95
   5 -11  -1   13.43    5.36
  -5 -11   1   10.68    4.05
  -5 -11   1    9.40    7.28
  -5  11   2   83.81   13.56
   5 -11  -2   68.15   12.18
  -5 -11   2   57.96   14.62
  -5  11   3   12.56    5.60
   5 -11  -3    7.46    4.69
   5 -11  -4    2.81    4.28
   5 -11  -5   -0.74    4.29
   5 -11  -6   12.83    6.27
  -5  11   7    2.20    4.56
   5 -11  -7   -0.63    3.36
  -5  11   8   25.17    8.11
   5 -11  -8   29.67    8.50
  -5 -11   8   25.90    6.76
  -5  11   9    2.82    4.34
   5 -11  -9    1.35    4.10
  -5 -11   9    0.91    3.96
  -5  11  10   -1.35    3.81
   5 -11 -10    0.16    4.94
  -5 -11  10    4.09    3.84
  -5  11  11    2.63    4.98
   5 -11 -11   -1.85    4.04
  -5 -11  11    3.64    4.47
  -5  11  12   76.36   13.38
   5 -11 -12   32.51    9.65
  -5 -11  12   34.82    9.12
  -5  11  13   -0.73    5.24
   5 -11 -13    5.33    5.36
  -5 -11  13   -0.58    3.51
  -5  11  14   26.41    9.23
   5 -11 -14   20.65    8.98
  -5  11  15    0.16    4.69
   5 -11 -15    1.74    6.54
  -5  11  16    3.68    4.80
   5 -11 -16    4.73    6.73
  -5  11  17    2.82    5.00
   5 -11 -17    0.46    3.80
  -5  11  18   24.25    8.89
   5 -11 -18   18.02    8.37
  -5  11  19   -2.13    4.60
   5 -11 -19    5.28    4.95
  -5  11  20   -0.73    4.24
   5 -11 -20    0.17    4.68
  -5  11  21   -0.76    4.32
   5 -11 -21    2.69    5.27
  -5  11  22   22.95    8.71
   5 -11 -22   20.49    8.25
  -5  11  23   -3.69    5.96
   5 -11 -23   -3.22    5.42
  -5  11  24    9.43    6.75
  -5  11  25    0.82    4.44
  -5  11  26   12.26    7.79
  -5  11  27    5.66    5.58
  -5  11  28   13.85    8.07
  -5  11  29    1.36    4.85
  -5  11  30   -0.41    4.65
  -5  12   1    1.24    3.73
   5 -12  -1    3.17    3.92
  -5 -12   1    0.09    3.13
  -5 -12   1    1.72    4.89
   5 -12  -2   -0.73    4.12
  -5 -12   2   -1.45    3.52
  -5 -12   2   -3.39    5.84
   5 -12  -3    0.44    4.09
  -5 -12   3    4.48    3.94
  -5 -12   3    9.81    7.16
   5 -12  -4   36.51    9.67
  -5 -12   4   62.01   10.02
  -5  12   5    0.89    3.69
   5 -12  -5    5.91    5.55
  -5 -12   5    1.70    3.96
  -5  12   6   17.12    6.22
   5 -12  -6    3.76    4.63
  -5  12   7    3.43    4.52
   5 -12  -7   -1.69    4.81
  -5  12   8    3.90    4.01
   5 -12  -8    4.28    5.34
  -5  12   9    7.70    5.68
   5 -12  -9    2.73    5.86
  -5  12  10   26.70    8.32
   5 -12 -10   17.48    6.96
  -5  12  11    0.08    3.36
   5 -12 -11    2.64    6.04
  -5  12  12    0.48    5.04
   5 -12 -12    2.14    5.39
  -5  12  13   -3.20    4.55
   5 -12 -13   -1.95    4.48
  -5  12  14   18.55    7.94
   5 -12 -14    4.68    6.31
  -5  12  15    7.48    6.61
   5 -12 -15   -0.27    5.09
  -5  12  16   21.78    7.99
   5 -12 -16    6.57    5.64
  -5  12  17   -1.71    4.96
   5 -12 -17    1.39    5.63
  -5  12  18   -1.96    4.81
   5 -12 -18    0.80    5.93
  -5  12  19   -2.16    6.03
   5 -12 -19    0.47    4.99
  -5  12  20   19.43    8.65
   5 -12 -20   16.91    8.25
  -5  12  21   -0.95    5.51
   5 -12 -21    1.16    4.73
  -5  12  22   -0.64    4.14
   5 -12 -22   -3.72    5.67
  -5  12  23    0.75    6.01
   5 -12 -23    4.12    5.36
  -5  12  24   19.65    8.44
  -5  12  25    0.85    5.99
  -5  12  26    0.36    5.34
  -5  12  27   -2.13    5.18
  -5  12  28    0.03    5.61
   5 -13  -1    2.70    5.23
  -5 -13   1   23.37    6.51
  -5 -13   1   27.56    9.28
   5 -13  -2   33.56    8.53
  -5 -13   2   43.43    8.69
  -5 -13   2   26.54   11.08
  -5  13   3   -0.08    3.20
   5 -13  -3    5.17    5.29
  -5 -13   3   10.81    4.74
  -5 -13   3   12.92    8.31
  -5  13   4    7.84    5.72
   5 -13  -4    9.28    5.96
  -5 -13   4   14.57    5.36
  -5  13   5   -0.65    3.44
   5 -13  -5   -1.91    5.50
  -5 -13   5   -1.07    3.43
  -5  13   6   37.58    9.30
   5 -13  -6   24.58    8.80
  -5 -13   6   48.38    8.94
  -5  13   7    1.83    4.47
   5 -13  -7    4.67    5.92
  -5 -13   7    8.48    4.90
  -5  13   8   27.44    8.31
   5 -13  -8   37.55    9.82
  -5 -13   8   44.64    9.23
  -5  13   9    3.17    4.10
   5 -13  -9    1.32    5.36
  -5  13  10    9.80    6.11
   5 -13 -10    0.83    4.02
  -5  13  11   14.04    6.79
   5 -13 -11   -0.84    4.78
  -5  13  12   16.90    7.07
   5 -13 -12   11.76    7.36
  -5  13  13    5.30    5.44
   5 -13 -13   -0.20    5.60
  -5  13  14    4.35    5.19
   5 -13 -14    1.19    5.59
  -5  13  15    1.66    5.54
   5 -13 -15    2.70    5.83
  -5  13  16    0.39    5.56
   5 -13 -16    1.50    4.63
  -5  13  17    1.24    5.09
   5 -13 -17    5.97    6.44
  -5  13  18    3.22    5.23
   5 -13 -18    7.01    6.71
  -5  13  19   -1.45    5.26
   5 -13 -19   -3.58    5.27
  -5  13  20    0.31    4.63
   5 -13 -20    1.89    5.71
  -5  13  21   -2.24    5.83
  -5  13  22    8.67    6.16
   5 -13 -22    0.48    4.37
  -5  13  23   -2.30    7.08
   5 -13 -23    0.71    5.52
  -5  13  24    1.55    5.28
  -5  13  25    4.75    6.25
  -5  13  26   -0.05    6.08
   5 -14  -1   -0.56    3.55
  -5 -14   1   -0.36    3.69
  -5 -14   1    4.77    6.65
   5 -14  -2   -1.60    4.67
  -5 -14   2   -0.48    3.00
  -5 -14   2    3.06    7.40
   5 -14  -3    2.52    5.00
  -5 -14   3    2.27    3.58
  -5 -14   3    4.89    5.89
  -5  14   4   23.61    7.26
   5 -14  -4   18.38    7.51
  -5 -14   4   14.13    8.44
  -5  14   5   11.54    6.07
   5 -14  -5   13.74    6.43
  -5 -14   5   13.35    5.53
  -5  14   6   16.51    6.84
   5 -14  -6    5.44    6.37
  -5 -14   6   12.93    5.76
  -5  14   7   -1.51    4.77
   5 -14  -7   -1.70    4.48
  -5  14   8    6.02    4.95
   5 -14  -8   -1.34    4.30
  -5  14   9    5.49    4.70
   5 -14  -9    0.77    5.55
  -5  14  10   28.24    8.80
   5 -14 -10   16.16    8.56
  -5  14  11   12.41    7.26
   5 -14 -11    2.02    5.04
  -5  14  12    2.05    4.98
   5 -14 -12   -2.94    6.13
  -5  14  13   -2.40    4.40
   5 -14 -13    0.97    5.91
  -5  14  14   -1.97    5.16
   5 -14 -14    6.92    6.56
  -5  14  15   13.98    6.54
   5 -14 -15    5.80    5.89
  -5  14  16   12.41    8.00
   5 -14 -16   -0.01    4.90
  -5  14  17   -0.49    5.68
   5 -14 -17   -2.95    5.55
  -5  14  18    0.03    4.51
   5 -14 -18   -1.34    4.77
  -5  14  19    0.54    5.91
   5 -14 -19    4.99    6.00
  -5  14  20    3.82    5.67
   5 -14 -20    2.15    5.24
  -5  14  21    3.42    4.17
   5 -14 -21   -1.14    5.36
  -5  14  22    1.71    6.12
   5 -14 -22    2.62    6.55
  -5  14  23   -1.57    4.95
   5 -14 -23   -2.85    6.67
  -5  14  24   -0.21    5.30
   5 -15  -1    3.42    5.47
  -5 -15   1    3.71    3.86
  -5 -15   1    4.76    7.36
   5 -15  -2   13.32    5.93
  -5 -15   2    3.32    3.63
  -5 -15   2    5.14    7.55
   5 -15  -3    0.82    4.45
  -5 -15   3   10.27    5.08
  -5 -15   3   -5.05    9.20
   5 -15  -4    3.13    5.21
  -5 -15   4   -3.25    6.33
   5 -15  -5    1.60    4.79
   5 -15  -6    5.17    5.33
  -5  15   7    5.86    5.05
   5 -15  -7    4.56    6.23
  -5  15   8    0.35    4.16
   5 -15  -8    2.22    4.86
  -5  15   9    0.81    4.02
   5 -15  -9   -0.52    4.50
  -5  15  10    0.52    3.96
   5 -15 -10    2.57    5.94
  -5  15  11   10.54    6.60
   5 -15 -11    9.15    6.88
  -5  15  12    0.49    3.67
   5 -15 -12    5.34    6.19
  -5  15  13    1.55    4.61
   5 -15 -13   -1.62    5.54
  -5  15  14    0.47    3.90
   5 -15 -14   -0.16    4.83
  -5  15  15   -0.64    4.28
   5 -15 -15    2.36    6.40
  -5  15  16   -1.13    4.81
   5 -15 -16    0.76    4.37
  -5  15  17   -0.28    5.34
   5 -15 -17    4.10    8.37
  -5  15  18   -0.49    4.40
   5 -15 -18    0.92    4.85
  -5  15  19    1.71    5.36
   5 -15 -19   -0.82    6.19
  -5  15  20    4.10    6.43
   5 -15 -20    3.10    7.75
  -5  15  21   -0.18    5.68
   5 -15 -21   -2.46    6.53
  -5  15  22   -2.09    5.00
   5 -15 -22    5.62    7.44
   5 -15 -23    0.65    4.96
   5 -16  -1    0.75    5.16
  -5 -16   1    1.70    4.82
   5 -16  -2    2.33    3.94
  -5 -16   2    3.62    5.38
   5 -16  -3   -0.36    4.43
  -5 -16   3    5.71    6.52
   5 -16  -4   -1.67    5.34
  -5 -16   4   -1.75    6.32
   5 -16  -5   -0.82    4.69
   5 -16  -6    0.52    5.10
   5 -16  -7   -2.67    5.56
   5 -16  -8    0.12    5.39
   5 -16  -9    1.79    4.77
  -5  16  10    0.03    4.65
   5 -16 -10    1.47    5.10
  -5  16  11    1.34    4.98
   5 -16 -11    0.81    5.37
  -5  16  12    3.76    5.07
   5 -16 -12    3.28    6.48
  -5  16  13   -1.61    4.36
   5 -16 -13   -1.84    6.25
  -5  16  14    3.17    5.63
   5 -16 -14    2.15    6.46
  -5  16  15    5.18    5.46
   5 -16 -15   -2.06    6.00
  -5  16  16   -1.53    4.72
   5 -16 -16    4.95    7.40
  -5  16  17   -0.58    5.00
   5 -16 -17    3.93    5.40
  -5  16  18   -2.63    5.57
   5 -16 -18    0.56    6.68
  -5  16  19    0.71    6.30
   5 -16 -19    1.39    5.76
   5 -16 -20   -1.16    6.25
   5 -16 -21   -1.51    4.90
   5 -16 -22   -2.48    6.35
   5 -17  -1   -5.46    6.25
  -5 -17   1    2.18    8.57
   5 -17  -2   -1.05    5.23
  -5 -17   2    1.32    7.61
   5 -17  -3    4.68    5.48
  -5 -17   3   -5.58    8.24
   5 -17  -4   -0.21    3.62
  -5 -17   4    7.08    7.63
   5 -17  -5    4.67    5.44
   5 -17  -6   -0.30    6.01
   5 -17  -7    5.41    6.33
   5 -17  -8   -0.34    5.47
   5 -17  -9   -1.81    5.58
   5 -17 -10   -2.67    4.63
  -5  17  14   -1.50    4.34
  -5  17  15    3.32    4.69
  -5  17  16   -3.31    5.91
  -5  17  17    2.90    5.13
  -4   0   1    0.69    2.61
  -4   0   1   -0.28    1.71
   4   0  -1   -0.52    2.92
   4   0  -1   -1.47    2.06
  -4   0   2   11.25    5.13
  -4   0   2   13.11    3.56
   4   0  -2   19.41    4.94
   4   0  -2   13.88    3.61
  -4   0   3   -0.47    3.29
  -4   0   3    0.75    2.33
   4   0  -3   -1.04    2.81
   4   0  -3    0.18    1.89
  -4   0   4 1416.46  123.84
  -4   0   4 1378.72  120.67
   4   0  -4 1095.17  121.59
   4   0  -4 1134.88  120.20
  -4   0   5    0.50    4.55
  -4   0   5    0.26    1.91
   4   0  -5   -1.37    3.02
   4   0  -5    0.50    2.01
  -4   0   6  661.93   70.72
  -4   0   6  641.03   67.54
   4   0  -6  645.94   69.66
   4   0  -6  780.56   68.58
  -4   0   7   -0.93    4.59
  -4   0   7   -0.62    2.17
   4   0  -7    0.37    3.50
   4   0  -7    1.82    2.54
  -4   0   8 2306.86  241.11
  -4   0   8 2435.35  238.04
   4   0  -8 2652.23  241.17
   4   0  -8 2515.20  238.63
  -4   0   9   -1.72    5.72
  -4   0   9    0.08    2.36
   4   0  -9    0.50    3.61
   4   0  -9   -0.18    2.65
  -4   0  10   29.53    8.12
  -4   0  10   46.26    6.87
   4   0 -10   28.90    7.88
   4   0 -10   36.02    6.91
  -4   0  11    1.54    4.70
  -4   0  11    0.58    2.47
   4   0 -11    0.54    4.05
   4   0 -11   -0.65    3.55
  -4   0  12    6.02    6.13
  -4   0  12   19.00    4.96
   4   0 -12   12.25    5.90
   4   0 -12   24.73    5.59
  -4   0  13    0.45    3.11
  -4   0  13   -1.37    2.99
   4   0 -13   -1.06    3.84
   4   0 -13    3.82    3.12
  -4   0  14 1330.35  137.36
  -4   0  14 1234.33  133.87
   4   0 -14 1525.16  138.10
   4   0 -14 1472.44  135.42
  -4   0  15    1.01    4.11
  -4   0  15    1.14    2.59
   4   0 -15    1.64    3.51
   4   0 -15   -0.15    2.91
  -4   0  16   36.70    9.13
  -4   0  16   42.79    7.89
   4   0 -16   33.47    8.35
   4   0 -16   37.91    7.89
  -4   0  17   -0.34    4.46
  -4   0  17    0.62    2.89
   4   0 -17   -0.58    4.93
   4   0 -17   -0.12    2.62
  -4   0  18  145.08   19.74
  -4   0  18  159.40   17.92
   4   0 -18  125.85   19.24
   4   0 -18   97.81   16.57
  -4   0  19    0.96    4.44
  -4   0  19   -1.13    3.43
   4   0 -19    0.52    3.07
  -4   0  20  129.02   20.03
  -4   0  20  120.30   17.52
   4   0 -20  149.97   19.07
  -4   0  21   -0.02    3.88
  -4   0  21   -1.17    3.17
   4   0 -21    5.77    4.61
  -4   0  22   13.93    6.93
  -4   0  22   14.43    5.18
   4   0 -22    9.68    5.01
  -4   0  23   -1.38    4.72
  -4   0  27   -0.97    4.97
  -4   0  28    6.05    6.05
  -4   0  29   -0.57    2.87
  -4   0  30   50.36   11.90
  -4   0  32   -0.88    4.43
  -4   0  33   -0.62    4.51
  -4   0  34    6.34    6.06
  -4   0  35   -0.76    4.85
  -4   0  36   43.97   11.38
  -4   1   1   22.79    5.77
  -4   1   1   17.27    4.02
   4  -1  -1    9.56    4.17
   4  -1  -1   24.27    4.53
   4   1  -1   13.23    4.01
   4   1  -1   20.88    4.67
  -4  -1   1   20.44    5.36
  -4  -1   1   23.02    4.78
  -4   1   2  857.22   98.47
  -4   1   2 1033.21   96.70
   4  -1  -2 1101.29   98.92
   4  -1  -2 1074.69   96.99
   4   1  -2  901.33   97.01
   4   1  -2  909.82   96.67
  -4  -1   2 1044.98   98.66
  -4  -1   2 1017.17   97.13
  -4   1   3   17.66    5.59
  -4   1   3   14.53    3.56
   4  -1  -3   14.50    5.23
   4  -1  -3    9.80    3.52
   4   1  -3   12.13    4.30
   4   1  -3   12.92    3.67
  -4  -1   3   27.95    5.99
  -4  -1   3   12.68    3.98
  -4   1   4    2.17    4.98
  -4   1   4    2.31    2.14
   4  -1  -4    0.67    3.00
   4  -1  -4    1.07    2.62
   4   1  -4    1.04    3.10
   4   1  -4    2.26    2.32
  -4  -1   4    0.42    3.04
  -4  -1   4    0.91    2.48
  -4   1   5   13.11    4.90
  -4   1   5   13.09    3.53
   4  -1  -5   15.17    5.52
   4  -1  -5    5.65    3.29
   4   1  -5    7.22    4.16
   4   1  -5    4.27    2.65
  -4  -1   5   14.81    5.88
  -4  -1   5   14.64    3.92
  -4   1   6  358.13   48.42
  -4   1   6  575.71   47.23
   4  -1  -6  427.52   48.70
   4  -1  -6  548.55   47.61
   4   1  -6  395.09   47.50
   4   1  -6  409.51   46.22
  -4  -1   6  395.10   48.33
  -4  -1   6  518.60   46.82
  -4   1   7   48.09    9.61
  -4   1   7   46.01    6.96
   4  -1  -7   39.98    8.91
   4  -1  -7   34.64    6.69
   4   1  -7   41.38    8.02
   4   1  -7   36.38    6.42
  -4  -1   7   48.47    9.50
  -4  -1   7   38.97    6.54
  -4   1   8 1251.28  113.64
  -4   1   8 1162.65  109.43
   4  -1  -8 1124.89  112.13
   4  -1  -8 1062.58  109.55
   4   1  -8 1081.45  110.99
   4   1  -8  979.45  108.86
  -4  -1   8 1077.77  111.99
  -4  -1   8 1253.07  109.43
  -4   1   9   -0.05    4.00
  -4   1   9   -0.19    2.56
   4  -1  -9    4.41    4.48
   4  -1  -9   -0.46    3.34
   4   1  -9    0.46    3.78
   4   1  -9    1.77    2.11
  -4  -1   9    0.34    3.50
  -4  -1   9   -0.75    2.80
  -4   1  10  416.00   52.13
  -4   1  10  597.28   50.74
   4  -1 -10  425.43   51.84
   4  -1 -10  447.94   50.05
   4   1 -10  448.97   51.34
   4   1 -10  513.20   50.06
  -4  -1  10  431.66   52.03
  -4  -1  10  543.61   49.90
  -4   1  11  126.27   19.08
  -4   1  11  138.04   16.78
   4  -1 -11  174.31   20.55
   4  -1 -11  106.11   16.54
   4   1 -11  149.03   19.04
   4   1 -11  129.45   16.57
  -4  -1  11  161.74   20.19
  -4  -1  11  143.50   16.65
  -4   1  12  389.74   44.00
  -4   1  12  377.08   40.76
   4  -1 -12  408.43   44.04
   4  -1 -12  425.48   41.99
   4   1 -12  398.31   43.03
   4   1 -12  379.44   40.83
  -4  -1  12  388.01   43.86
  -4  -1  12  356.29   40.18
  -4   1  13   85.27   14.26
  -4   1  13   91.10   12.27
   4  -1 -13   97.00   14.88
   4  -1 -13   63.08   11.70
   4   1 -13   86.57   13.72
   4   1 -13   90.05   12.11
  -4  -1  13   90.25   14.75
  -4  -1  13   86.88   11.83
  -4   1  14   -1.33    4.37
  -4   1  14   -1.13    2.70
   4  -1 -14    4.64    4.57
   4  -1 -14   -1.14    3.50
   4   1 -14    0.22    3.71
   4   1 -14   -0.49    2.80
  -4  -1  14    1.92    4.41
  -4  -1  14   -0.77    2.44
  -4   1  15   35.92    8.52
  -4   1  15   29.93    6.95
   4  -1 -15   32.58    8.95
   4  -1 -15   39.55    8.07
   4   1 -15   26.87    7.83
   4   1 -15   36.62    7.21
  -4  -1  15   27.28    8.05
  -4  -1  15   39.21    7.12
  -4   1  16  160.53   27.84
  -4   1  16  285.91   28.25
   4  -1 -16  261.44   30.67
   4  -1 -16  205.59   27.57
   4   1 -16  271.89   30.23
   4   1 -16  245.54   27.65
  -4  -1  16  201.87   28.87
  -4  -1  16  277.12   27.62
  -4   1  17   -1.48    4.22
  -4   1  17    0.37    2.95
   4  -1 -17   -1.57    3.39
   4   1 -17   -0.52    4.34
   4   1 -17   -1.40    3.27
  -4  -1  17   -0.11    4.09
  -4  -1  17    2.43    3.03
  -4   1  18  296.95   33.50
  -4   1  18  264.88   30.35
   4  -1 -18  227.29   30.51
   4   1 -18  268.13   32.46
   4   1 -18  280.97   30.85
  -4  -1  18  238.52   31.92
  -4  -1  18  273.42   30.08
  -4   1  19   22.20    7.06
  -4   1  19    8.05    4.30
   4  -1 -19   17.36    5.75
   4   1 -19   24.90    7.80
   4   1 -19    6.11    3.90
  -4  -1  19   12.27    5.87
  -4  -1  19   10.97    4.81
  -4   1  20   27.83    8.28
  -4   1  20   31.46    6.89
   4  -1 -20   11.68    5.40
   4   1 -20   23.62    6.56
  -4  -1  20   14.27    6.36
  -4  -1  20   29.91    6.52
  -4   1  21    9.09    5.90
  -4   1  21   12.86    5.15
   4  -1 -21    2.57    3.99
   4   1 -21    2.60    3.56
  -4  -1  21    4.39    4.52
  -4  -1  21    4.38    4.53
  -4   1  22  166.32   23.08
   4  -1 -22  174.43   24.20
  -4  -1  22  228.00   26.54
  -4  -1  23    6.93    4.97
  -4  -1  24   10.87    5.98
  -4   1  25   20.80    7.48
  -4   1  26   61.73   13.09
  -4   1  27   -3.00    5.95
  -4   1  28   43.22   10.89
  -4  -1  28   28.43    9.56
  -4   1  29   -0.64    3.42
  -4  -1  29    0.80    4.39
  -4   1  30    0.85    4.72
  -4  -1  30   -1.06    4.22
  -4   1  31    4.28    6.09
  -4  -1  31    0.55    4.30
  -4   1  32   37.60   10.78
  -4  -1  32   39.52   10.12
  -4   1  33   -3.15    5.27
  -4  -1  33   -2.49    5.14
  -4   1  34    3.82    5.82
  -4  -1  34    2.72    4.65
  -4   1  35    0.37    4.93
  -4   1  36    6.98    5.78
  -4   1  37   -3.13    5.54
  -4   1  38   -1.35    5.15
  -4   2   1   68.24   11.32
  -4   2   1   72.92    9.22
   4  -2  -1   75.71   11.14
   4  -2  -1   64.08    9.13
   4   2  -1   79.09    9.61
   4   2  -1   79.70   10.32
  -4  -2   1   63.62    9.86
  -4  -2   1   71.99   10.37
  -4   2   2  174.01   23.16
  -4   2   2  220.40   21.05
   4  -2  -2  184.37   22.68
   4  -2  -2  183.94   20.93
   4   2  -2  167.39   20.71
   4   2  -2  190.12   21.34
  -4  -2   2  198.30   22.34
  -4  -2   2  213.25   21.93
  -4   2   3   32.30    7.67
  -4   2   3   20.02    4.02
   4  -2  -3   12.80    5.31
   4  -2  -3   20.39    4.76
   4   2  -3   16.26    4.03
   4   2  -3   16.84    4.35
  -4  -2   3   17.05    5.04
  -4  -2   3   23.93    5.07
  -4   2   4 1733.60  165.85
  -4   2   4 1575.18  162.05
   4  -2  -4 1725.60  165.16
   4  -2  -4 1910.52  163.37
   4   2  -4 1827.05  163.32
   4   2  -4 1640.61  162.42
  -4  -2   4 1426.71  163.47
  -4  -2   4 1683.60  162.74
  -4   2   5   41.47    8.98
  -4   2   5   51.12    6.95
   4  -2  -5   31.39    7.79
   4  -2  -5   42.10    7.17
   4   2  -5   40.80    7.24
   4   2  -5   44.58    6.76
  -4  -2   5   29.97    7.72
  -4  -2   5   34.60    6.38
  -4   2   6   12.98    5.45
  -4   2   6    8.61    3.44
   4  -2  -6    3.01    4.65
   4  -2  -6   11.83    3.79
   4   2  -6    9.79    3.89
   4   2  -6    5.90    2.66
  -4  -2   6    3.24    3.92
  -4  -2   6    8.78    3.21
  -4   2   7  311.77   33.20
  -4   2   7  293.87   29.51
   4  -2  -7  289.85   32.28
   4  -2  -7  259.46   29.65
   4   2  -7  307.05   30.69
   4   2  -7  229.44   28.57
  -4  -2   7  270.65   31.47
  -4  -2   7  276.39   29.09
  -4   2   8  599.78   71.87
  -4   2   8  734.52   69.77
   4  -2  -8  721.26   72.68
   4  -2  -8  808.88   70.89
   4   2  -8  637.76   70.30
   4   2  -8  643.99   69.03
  -4  -2   8  639.78   71.50
  -4  -2   8  757.02   69.44
  -4   2   9  164.20   24.27
  -4   2   9  243.27   23.27
   4  -2  -9  188.05   24.94
   4  -2  -9  191.77   22.91
   4   2  -9  186.16   23.30
   4   2  -9  182.80   21.97
  -4  -2   9  224.37   25.43
  -4  -2   9  206.51   22.12
  -4   2  10   57.34   11.46
  -4   2  10   56.74    8.92
   4  -2 -10   66.28   11.85
   4  -2 -10   56.48    9.43
   4   2 -10   60.35   10.18
   4   2 -10   60.45    8.90
  -4  -2  10   64.27   11.22
  -4  -2  10   52.83    8.51
  -4   2  11   54.87   10.93
  -4   2  11   60.74    9.21
   4  -2 -11   49.14   10.76
   4  -2 -11   57.43    9.70
   4   2 -11   56.89   10.08
   4   2 -11   45.99    8.14
  -4  -2  11   44.15    9.80
  -4  -2  11   62.22    8.59
  -4   2  12    2.81    3.83
  -4   2  12    1.15    2.72
   4  -2 -12   -1.59    4.00
   4  -2 -12    0.24    3.43
   4   2 -12    0.08    3.34
   4   2 -12    2.84    2.29
  -4  -2  12    3.98    4.77
  -4  -2  12   -0.58    2.65
  -4   2  13   15.02    6.31
  -4   2  13   24.71    5.46
   4  -2 -13   20.26    6.78
   4  -2 -13   20.43    6.26
   4   2 -13   20.33    6.14
   4   2 -13   10.09    4.33
  -4  -2  13   13.59    5.76
  -4  -2  13   16.17    4.65
  -4   2  14  650.37   74.48
  -4   2  14  690.83   72.21
   4  -2 -14  660.75   74.79
   4  -2 -14  756.17   73.70
   4   2 -14  834.13   74.85
   4   2 -14  673.99   71.55
  -4  -2  14  597.06   73.83
  -4  -2  14  806.90   72.00
  -4   2  15   45.77   10.09
  -4   2  15   37.44    8.00
   4  -2 -15   46.09   10.20
   4  -2 -15   35.89    8.32
   4   2 -15   39.02    8.83
   4   2 -15   28.74    6.78
  -4  -2  15   52.59   10.44
  -4  -2  15   55.30    8.02
  -4   2  16   17.22    6.19
  -4   2  16   11.41    4.84
   4  -2 -16    5.72    4.72
   4   2 -16   16.02    5.69
   4   2 -16    8.74    4.04
  -4  -2  16   25.30    7.13
  -4  -2  16   13.19    4.60
  -4   2  17    6.92    4.78
  -4   2  17    2.09    2.00
   4  -2 -17    6.40    4.45
   4   2 -17   -0.52    4.32
   4   2 -17    3.28    3.25
  -4  -2  17    0.70    3.91
  -4  -2  17    0.95    2.46
  -4   2  18  111.49   17.38
  -4   2  18   91.32   14.44
   4  -2 -18  117.40   16.30
   4   2 -18  129.16   17.18
  -4  -2  18  127.16   17.82
  -4  -2  18   80.15   13.26
  -4   2  19   93.73   15.99
  -4   2  19   82.85   13.71
   4  -2 -19   96.87   15.08
   4   2 -19  108.66   16.18
  -4  -2  19  109.96   16.63
  -4  -2  19   82.22   12.97
  -4   2  20   37.23    9.60
  -4   2  20   34.21    8.21
   4  -2 -20   39.04    9.47
   4   2 -20   44.39    9.98
  -4  -2  20   46.82   10.26
  -4  -2  20   43.26    8.49
  -4   2  21    2.73    3.24
   4  -2 -21    2.30    4.93
  -4  -2  21    1.66    3.98
  -4  -2  21   -0.17    2.57
  -4   2  22    8.52    4.43
   4  -2 -22    9.47    5.84
  -4  -2  22    9.27    5.88
  -4  -2  23    0.61    4.40
  -4   2  24  113.39   18.55
  -4  -2  24  115.36   18.15
  -4   2  25   12.29    7.33
  -4  -2  25   38.87    9.58
  -4   2  26   61.33   13.35
  -4  -2  26   64.20   12.78
  -4   2  27   -0.32    4.49
  -4   2  28   42.66   11.23
  -4   2  29   19.54    7.52
  -4   2  30   65.06   13.56
  -4  -2  30   56.82   12.88
  -4   2  31   -1.23    4.35
  -4  -2  31    3.36    4.83
  -4   2  32    2.40    4.69
  -4  -2  32   -3.71    5.55
  -4   2  33    1.68    5.21
  -4   2  34   11.55    6.42
  -4   2  35    0.44    4.90
  -4   2  36    3.83    5.46
  -4   2  37   -2.15    5.53
  -4   2  38    2.84    5.72
  -4   2  39    1.59    5.73
  -4   2  40   20.58    8.23
  -4   3   1   29.21    7.55
  -4   3   1   34.03    5.63
   4  -3  -1   57.93    8.89
   4  -3  -1   35.76    6.18
   4   3  -1   44.11    6.35
   4   3  -1   36.50    7.00
  -4  -3   1   31.70    6.38
  -4  -3   1   40.33    7.33
  -4   3   2  304.13   36.13
  -4   3   2  355.50   33.57
   4  -3  -2  345.59   36.25
   4  -3  -2  335.32   33.99
   4   3  -2  316.43   33.48
   4   3  -2  310.37   34.16
  -4  -3   2  274.20   33.99
  -4  -3   2  359.22   35.16
  -4   3   3    9.87    4.93
  -4   3   3   14.97    3.60
   4  -3  -3   18.56    5.62
   4  -3  -3   12.60    3.86
   4   3  -3    6.61    2.72
   4   3  -3   15.15    3.82
  -4  -3   3    9.47    4.25
  -4  -3   3   12.93    4.31
  -4   3   4   15.00    5.77
  -4   3   4   23.58    4.44
   4  -3  -4   10.87    5.13
   4  -3  -4   11.76    3.76
   4   3  -4   11.04    3.61
   4   3  -4   17.82    4.34
  -4  -3   4    9.03    4.29
  -4  -3   4   10.72    3.61
  -4   3   5   38.39    8.37
  -4   3   5   28.64    5.66
   4  -3  -5   28.90    8.16
   4  -3  -5   30.97    6.36
   4   3  -5   27.63    5.39
   4   3  -5   38.53    6.18
  -4  -3   5   26.91    6.80
  -4  -3   5   44.03    6.81
  -4   3   6   47.41   10.55
  -4   3   6   85.52    9.90
   4  -3  -6   51.63   10.75
   4  -3  -6   61.06    9.58
   4   3  -6   55.00    8.89
   4   3  -6   64.34    8.85
  -4  -3   6   63.43   10.46
  -4  -3   6   70.88    9.31
  -4   3   7  449.48   48.55
  -4   3   7  403.30   45.19
   4  -3  -7  413.62   48.07
   4  -3  -7  437.71   46.13
   4   3  -7  443.61   45.78
   4   3  -7  461.40   45.19
  -4  -3   7  481.87   47.82
  -4  -3   7  450.81   45.37
  -4   3   8   73.94   13.53
  -4   3   8  115.12   12.72
   4  -3  -8   92.24   14.25
   4  -3  -8   96.36   12.70
   4   3  -8   65.16   11.25
   4   3  -8   84.71   11.22
  -4  -3   8   79.60   13.07
  -4  -3   8   94.49   11.63
  -4   3   9    2.47    4.33
  -4   3   9   -1.81    2.51
   4  -3  -9   -0.05    3.75
   4  -3  -9    3.73    4.24
   4   3  -9    2.19    3.36
   4   3  -9    0.07    2.57
  -4  -3   9    0.19    3.02
  -4  -3   9    0.96    2.40
  -4   3  10  188.59   23.94
  -4   3  10  199.04   21.64
   4  -3 -10  197.91   24.45
   4  -3 -10  213.70   22.76
   4   3 -10  199.07   21.91
   4   3 -10  149.11   19.90
  -4  -3  10  179.72   23.00
  -4  -3  10  164.23   20.20
  -4   3  11  358.37   38.73
  -4   3  11  338.85   35.51
   4  -3 -11  373.62   39.20
   4  -3 -11  353.22   36.70
   4   3 -11  350.44   36.15
   4   3 -11  285.39   34.05
  -4  -3  11  283.80   36.68
  -4  -3  11  321.32   34.33
  -4   3  12  331.11   34.73
  -4   3  12  246.07   30.42
   4  -3 -12  318.22   34.72
   4  -3 -12  267.45   31.71
   4   3 -12  273.10   31.42
   4   3 -12  264.32   29.87
  -4  -3  12  248.76   32.32
  -4  -3  12  311.43   30.25
  -4   3  13   81.06   14.26
  -4   3  13  107.21   13.69
   4  -3 -13  106.88   15.98
   4  -3 -13   86.84   13.71
   4   3 -13   99.37   13.81
  -4  -3  13   89.46   14.57
  -4  -3  13   76.62   11.55
  -4   3  14   12.82    6.00
  -4   3  14    5.92    3.71
   4  -3 -14    9.15    6.27
   4  -3 -14    1.99    3.98
   4   3 -14    8.67    4.39
  -4  -3  14   -2.45    4.85
  -4  -3  14    1.45    2.41
  -4   3  15   14.40    7.18
  -4   3  15   35.62    7.35
   4  -3 -15   42.46    8.43
   4   3 -15   36.26    7.75
  -4  -3  15   26.88    8.13
  -4  -3  15   38.72    6.76
  -4   3  16  179.81   27.52
  -4   3  16  229.14   26.64
   4  -3 -16  250.28   28.42
   4   3 -16  203.21   26.79
  -4  -3  16  216.43   28.29
  -4  -3  16  256.51   25.90
  -4   3  17   12.03    5.65
  -4   3  17   12.21    4.48
   4  -3 -17   19.95    6.16
   4   3 -17   24.84    6.75
  -4  -3  17   12.38    5.65
  -4  -3  17   15.38    4.39
  -4   3  18   88.17   13.38
  -4   3  18   51.27    9.63
   4  -3 -18   41.75    9.72
   4   3 -18   48.62    9.88
   4   3 -18   45.40    8.27
  -4  -3  18   47.20   10.22
  -4  -3  18   43.55    8.10
  -4   3  19    4.26    3.90
   4  -3 -19   10.03    4.69
   4   3 -19    7.76    4.28
  -4  -3  19   -0.56    3.09
  -4  -3  19    5.79    3.59
  -4   3  20   14.79    5.12
   4  -3 -20   13.70    5.61
   4   3 -20   17.73    6.37
   4   3 -20   15.83    5.18
  -4  -3  20   11.92    6.09
  -4  -3  20   14.32    4.91
  -4   3  21   53.21    9.90
   4  -3 -21   30.51    9.32
   4   3 -21   52.78   10.52
  -4  -3  21   43.07   10.04
  -4   3  22   66.36   13.47
  -4   3  22   72.47   12.33
   4  -3 -22   48.90   11.65
  -4  -3  22   71.71   12.93
  -4   3  23   57.93   12.16
   4  -3 -23   26.01    9.09
  -4  -3  23   54.01   10.92
  -4   3  24    8.02    5.78
  -4  -3  24    4.59    5.32
  -4   3  25    4.20    6.21
  -4  -3  25   13.74    5.88
  -4   3  26   60.58   13.02
  -4  -3  26   70.70   13.31
  -4   3  27    2.36    5.30
  -4  -3  27   13.73    6.95
  -4   3  28   52.86   12.28
  -4   3  29   11.74    5.97
  -4   3  30   11.68    6.24
  -4   3  31    8.43    6.62
  -4   3  32   33.25    9.99
  -4   3  33   -0.01    6.24
  -4   3  34   -1.18    5.36
  -4   3  35    0.25    4.36
  -4   3  36   -3.68    6.59
  -4   3  37    1.65    4.92
  -4   3  38   -1.45    5.23
  -4   3  39   -2.05    5.46
  -4   3  40   -3.13    6.13
  -4   3  41    2.13    6.05
  -4   3  42    2.27    5.89
  -4   4   1   77.04   11.36
  -4   4   1   61.12    8.13
   4  -4  -1   82.16   11.37
   4  -4  -1   47.63    8.09
   4   4  -1   70.03    8.67
   4   4  -1   62.51    9.75
   4   4  -1   59.97   11.22
  -4  -4   1   59.06    8.79
  -4  -4   1   47.72    9.19
  -4   4   2  136.65   18.52
  -4   4   2  150.37   16.11
   4  -4  -2  147.23   18.72
   4  -4  -2  159.46   17.02
   4   4  -2  124.68   15.78
   4   4  -2  140.65   17.10
   4   4  -2  130.21   18.39
  -4  -4   2  123.10   16.36
  -4  -4   2  159.12   17.97
  -4   4   3   61.29   10.96
  -4   4   3   58.59    8.66
   4  -4  -3   74.53   11.71
   4  -4  -3   66.05    9.39
   4   4  -3   62.22    8.66
   4   4  -3   61.96    9.25
  -4  -4   3   68.51    9.73
  -4  -4   3   62.81   10.03
  -4   4   4  301.26   34.37
  -4   4   4  292.89   31.38
   4  -4  -4  298.83   32.21
   4   4  -4  286.00   31.09
   4   4  -4  324.44   32.14
  -4  -4   4  312.84   32.60
  -4  -4   4  281.58   32.21
  -4   4   5    6.88    4.68
  -4   4   5    9.28    3.21
   4  -4  -5    4.81    4.14
   4  -4  -5   10.01    3.92
   4   4  -5   11.55    3.42
   4   4  -5   14.99    3.98
  -4  -4   5    7.37    3.93
  -4  -4   5    8.82    3.78
  -4   4   6  120.59   15.14
  -4   4   6   85.09   11.12
   4  -4  -6   78.70   13.50
   4  -4  -6   72.89   11.29
   4   4  -6   88.08   10.72
   4   4  -6   66.90   10.24
  -4  -4   6   98.38   12.62
  -4  -4   6   65.07   10.66
  -4   4   7   17.34    6.06
  -4   4   7    2.84    3.17
   4  -4  -7    3.80    3.72
   4  -4  -7    1.35    3.73
   4   4  -7    2.79    2.32
   4   4  -7    5.72    3.09
  -4  -4   7    3.87    3.50
  -4  -4   7    8.44    3.72
  -4   4   8  105.96   15.04
  -4   4   8   72.55   11.00
   4  -4  -8   84.42   14.05
   4  -4  -8   95.65   12.74
   4   4  -8   85.80   11.14
   4   4  -8   70.73   10.39
  -4  -4   8   75.70   12.33
  -4  -4   8   85.69   11.30
  -4   4   9  316.95   35.20
  -4   4   9  352.06   32.91
   4  -4  -9  302.29   35.35
   4  -4  -9  343.71   34.01
   4   4  -9  311.48   31.92
   4   4  -9  232.15   30.58
  -4  -4   9  290.47   33.58
  -4  -4   9  289.20   31.55
  -4   4  10  223.62   28.73
  -4   4  10  247.33   26.72
   4  -4 -10  247.13   29.52
   4  -4 -10  217.28   27.21
   4   4 -10  238.33   26.10
  -4  -4  10  242.03   28.07
  -4  -4  10  218.99   25.40
  -4   4  11   30.96    8.21
  -4   4  11   22.18    5.77
   4  -4 -11   28.16    8.04
   4  -4 -11   29.15    7.41
   4   4 -11   23.24    5.62
  -4  -4  11   30.50    7.43
  -4  -4  11   25.89    5.28
  -4   4  12   39.28    9.06
  -4   4  12   43.46    7.69
   4  -4 -12   60.78   11.06
   4  -4 -12   31.46    7.69
   4   4 -12   35.82    7.27
  -4  -4  12   20.99    7.35
  -4  -4  12   45.35    7.08
  -4   4  13   99.51   15.86
  -4   4  13   93.53   13.34
   4  -4 -13   97.83   14.69
   4   4 -13   73.15   12.24
  -4  -4  13   82.27   14.21
  -4  -4  13  107.61   12.57
  -4   4  14  305.92   34.85
  -4   4  14  253.62   31.26
   4  -4 -14  269.71   32.80
   4   4 -14  307.99   31.98
   4   4 -14  293.50   30.49
  -4  -4  14  244.68   32.70
  -4  -4  14  284.10   30.40
  -4   4  15   96.43   15.94
  -4   4  15  118.91   14.58
   4  -4 -15   83.84   14.06
   4   4 -15  107.32   14.02
   4   4 -15   74.20   11.86
  -4  -4  15   61.49   13.54
  -4  -4  15  110.20   12.78
  -4   4  16   25.22    7.80
  -4   4  16   27.16    6.98
   4  -4 -16   20.72    6.58
   4   4 -16   25.61    6.44
   4   4 -16   19.13    5.20
  -4  -4  16   30.67    7.81
  -4  -4  16   22.78    5.45
  -4   4  17    6.16    4.46
  -4   4  17    5.75    3.84
   4  -4 -17    0.61    2.81
   4   4 -17    1.57    3.44
   4   4 -17    3.50    3.25
  -4  -4  17    2.81    4.00
  -4  -4  17    4.11    2.91
  -4   4  18   73.94   13.10
   4  -4 -18  101.36   15.87
   4   4 -18  107.00   14.67
   4   4 -18   88.61   12.63
  -4  -4  18   95.17   15.39
  -4   4  19   78.37   12.96
   4  -4 -19   66.04   12.87
   4   4 -19   85.79   13.08
   4   4 -19   65.74   10.76
  -4  -4  19   80.07   13.90
  -4   4  20   57.42   10.54
   4  -4 -20   37.01   10.04
   4   4 -20   50.25   10.09
  -4  -4  20   53.72   11.13
  -4   4  21   16.74    7.01
  -4   4  21   21.15    6.94
   4  -4 -21   16.97    7.32
   4   4 -21   39.30    8.24
  -4  -4  21   21.56    7.31
  -4   4  22    7.62    5.79
  -4   4  22   10.87    5.84
   4  -4 -22    3.51    5.36
   4   4 -22    2.04    4.48
  -4  -4  22    0.39    4.24
  -4   4  23   19.38    7.97
  -4   4  23   28.61    8.24
   4  -4 -23   25.42    7.98
   4   4 -23   21.51    6.81
  -4  -4  23   33.87    8.56
  -4   4  24   74.08   14.41
  -4  -4  24   66.15   13.11
  -4   4  25   58.75   13.25
  -4  -4  25   66.62   12.51
  -4   4  26   47.98   11.82
  -4  -4  26   39.35    9.67
  -4   4  27   -2.71    5.78
  -4  -4  27   -1.28    4.30
  -4   4  28   25.37    8.75
  -4  -4  28   27.54    8.67
  -4   4  29    4.69    5.19
  -4   4  30    8.48    6.06
  -4   4  31   -1.75    5.27
  -4   4  32   -1.57    5.30
  -4   4  33    3.90    5.79
  -4   4  34    1.66    5.22
  -4   4  35    2.70    4.98
  -4   4  36    3.64    6.46
  -4   4  37   -0.81    4.45
  -4   4  38   -1.33    7.15
  -4   4  39    1.24    4.06
  -4   4  40    9.58    6.90
  -4   4  41    3.45    4.21
  -4   4  42    2.15    5.00
  -4   5   1   77.51   12.40
  -4   5   1   76.17   10.10
   4  -5  -1   80.92   12.57
   4  -5  -1   92.08   11.26
   4   5  -1   90.07   10.55
   4   5  -1   74.36   11.68
   4   5  -1   73.63   12.69
  -4  -5   1   79.61   10.98
  -4  -5   1   76.55   12.47
  -4   5   2  300.68   33.46
  -4   5   2  279.51   30.32
   4  -5  -2  264.60   32.91
   4  -5  -2  254.07   30.83
   4   5  -2  338.80   30.92
   4   5  -2  298.25   32.08
   4   5  -2  285.79   33.44
  -4  -5   2  300.86   31.29
  -4  -5   2  291.80   32.63
  -4   5   3  152.44   21.19
  -4   5   3  213.09   19.82
   4  -5  -3  167.90   21.95
   4  -5  -3  155.47   19.72
   4   5  -3  150.99   18.63
   4   5  -3  188.25   20.55
   4   5  -3  171.12   21.69
  -4  -5   3  160.56   19.55
  -4  -5   3  182.18   21.20
  -4   5   4   23.68    7.27
  -4   5   4   29.70    5.43
   4  -5  -4   25.78    7.33
   4  -5  -4   12.76    5.09
   4   5  -4   40.36    5.66
   4   5  -4   20.75    5.39
   4   5  -4   18.76    6.84
  -4  -5   4   30.36    6.17
  -4  -5   4   31.41    6.74
  -4   5   5   60.12   10.28
  -4   5   5   43.71    7.23
   4  -5  -5   57.46   10.44
   4  -5  -5   45.18    8.18
   4   5  -5   32.17    6.22
   4   5  -5   35.79    6.69
   4   5  -5   64.13   10.36
  -4  -5   5   41.88    7.62
  -4  -5   5   51.17    8.40
  -4   5   6   97.36   13.92
  -4   5   6   84.69   11.06
   4  -5  -6   70.05   13.04
   4  -5  -6   95.07   12.67
   4   5  -6   73.66   10.05
   4   5  -6   70.78   10.30
   4   5  -6   88.35   12.84
  -4  -5   6   77.14   11.48
  -4  -5   6   64.57   10.78
  -4   5   7  175.37   25.14
  -4   5   7  210.84   23.54
   4  -5  -7  201.59   26.04
   4  -5  -7  205.14   24.45
   4   5  -7  205.10   22.55
   4   5  -7  188.22   22.55
   4   5  -7  216.82   25.19
  -4  -5   7  233.98   24.85
  -4  -5   7  228.33   24.15
  -4   5   8   34.66    8.73
  -4   5   8   31.77    6.91
   4  -5  -8   53.93   10.20
   4  -5  -8   33.57    7.32
   4   5  -8   33.19    5.94
  -4  -5   8   28.52    6.84
  -4  -5   8   44.48    7.38
  -4   5   9   21.01    6.38
  -4   5   9   27.60    5.98
   4  -5  -9   23.05    7.41
   4  -5  -9   25.02    6.44
   4   5  -9   23.23    4.87
  -4  -5   9   24.20    6.44
  -4  -5   9   24.73    5.47
  -4   5  10   21.71    7.21
  -4   5  10   25.15    5.89
   4  -5 -10   26.71    7.79
   4  -5 -10   27.17    6.59
   4   5 -10   22.29    4.82
  -4  -5  10   19.43    6.11
  -4  -5  10   25.52    5.45
  -4   5  11  229.00   30.02
  -4   5  11  254.86   28.06
   4  -5 -11  271.85   29.76
   4   5 -11  253.48   26.81
   4   5 -11  216.06   26.17
  -4  -5  11  254.16   29.31
  -4  -5  11  249.29   27.08
  -4   5  12  304.24   34.34
  -4   5  12  260.22   31.11
   4  -5 -12  310.15   33.41
   4   5 -12  258.88   30.01
   4   5 -12  268.25   29.78
  -4  -5  12  291.92   32.94
  -4  -5  12  291.30   30.40
  -4   5  13   38.15   10.14
  -4   5  13   54.51    9.50
   4  -5 -13   69.93   11.52
   4   5 -13   65.00    9.08
   4   5 -13   55.00    8.23
  -4  -5  13   36.72    9.37
  -4   5  14   31.28    8.60
  -4   5  14   14.25    5.01
   4  -5 -14   16.64    6.43
   4   5 -14   14.93    4.35
   4   5 -14   14.60    3.92
  -4  -5  14   17.82    6.42
  -4   5  15  111.52   17.04
  -4   5  15   96.46   14.21
   4  -5 -15  114.91   16.20
   4   5 -15   80.77   12.69
   4   5 -15  103.56   12.74
  -4  -5  15   77.96   14.24
  -4   5  16  116.62   16.70
   4  -5 -16  125.27   18.51
   4   5 -16  129.95   16.18
   4   5 -16  113.05   14.79
  -4  -5  16  120.37   18.00
  -4   5  17   85.67   13.27
   4  -5 -17   71.53   13.98
   4   5 -17   75.81   12.05
   4   5 -17   84.87   11.70
  -4  -5  17  107.55   15.61
  -4   5  18  118.75   17.28
   4  -5 -18  118.53   18.83
   4   5 -18  126.28   16.51
   4   5 -18  130.13   15.49
  -4  -5  18   97.77   17.48
  -4   5  19    0.95    4.52
  -4   5  19   -0.01    2.66
   4  -5 -19    1.20    4.44
   4   5 -19    3.19    2.90
  -4  -5  19   -0.15    3.73
  -4   5  20    2.41    4.23
  -4   5  20   -0.45    2.77
   4  -5 -20   -0.85    4.49
   4   5 -20    1.03    3.39
  -4  -5  20    0.47    4.21
  -4   5  21   17.77    7.75
  -4   5  21   25.02    7.41
   4  -5 -21   18.95    7.32
   4   5 -21   25.19    6.75
  -4  -5  21   24.30    7.93
  -4   5  22   89.92   15.60
  -4   5  22   67.05   13.02
   4  -5 -22   73.67   14.84
   4   5 -22   86.89   13.34
  -4  -5  22   78.43   14.33
  -4   5  23   11.40    6.82
  -4   5  23   13.42    5.69
   4  -5 -23   15.77    6.48
  -4  -5  23   10.61    5.56
  -4   5  24    3.46    4.71
  -4  -5  24    0.67    3.75
  -4   5  25    1.71    4.48
  -4  -5  25    1.09    4.06
  -4   5  26    8.85    6.40
  -4  -5  26   18.28    6.76
  -4   5  27   34.30    9.85
  -4   5  28   12.20    6.50
  -4   5  29   11.83    7.06
  -4   5  30    3.24    5.15
  -4   5  31    5.59    5.61
  -4   5  32    5.70    5.45
  -4   5  33    3.61    5.79
  -4   5  34   -1.62    5.15
  -4   5  35   -0.32    4.27
  -4   5  36   -0.60    5.05
  -4   5  37    2.77    5.94
  -4   5  38   -1.47    5.61
  -4   5  39   -1.13    5.47
  -4   5  40   -0.17    5.08
  -4   6   1   62.56    9.94
  -4   6   1   36.11    6.44
   4  -6  -1   55.11    9.63
   4  -6  -1   37.77    7.40
   4   6  -1   42.27    8.27
   4   6  -1   46.78    9.02
  -4  -6   1   51.82    7.75
  -4  -6   1   51.11    7.58
  -4   6   2   73.01   11.73
  -4   6   2   73.63    9.38
   4  -6  -2   75.08   12.17
   4  -6  -2   60.63    9.73
   4   6  -2   76.47   11.07
   4   6  -2   65.98   11.20
  -4  -6   2   54.60    9.35
  -4  -6   2   67.65    9.53
  -4  -6   2   73.60   11.64
  -4   6   3   80.32   12.50
  -4   6   3   72.57    9.85
   4  -6  -3   89.08   13.23
   4  -6  -3   71.02   10.98
   4   6  -3   70.43    9.52
   4   6  -3   74.90   11.06
   4   6  -3   86.02   12.57
  -4  -6   3   59.09    9.92
  -4  -6   3   66.33    9.72
  -4  -6   3   88.11   12.12
  -4   6   4  131.31   17.89
  -4   6   4  123.66   15.22
   4  -6  -4  142.85   18.69
   4  -6  -4  134.17   16.69
   4   6  -4  131.27   14.90
   4   6  -4  159.54   16.71
   4   6  -4  126.04   17.22
  -4  -6   4   97.95   14.86
  -4  -6   4  113.12   16.50
  -4   6   5   73.40   12.64
  -4   6   5   60.78   10.08
   4  -6  -5   85.27   13.47
   4  -6  -5   98.81   12.73
   4   6  -5   82.46   10.22
   4   6  -5   69.31   10.63
   4   6  -5   71.45   12.00
  -4  -6   5   91.63   11.48
  -4  -6   5   78.34   12.00
  -4   6   6   31.77    7.89
  -4   6   6   23.00    5.81
   4  -6  -6   40.06    8.92
   4  -6  -6   30.47    7.20
   4   6  -6   43.24    6.29
  -4  -6   6   39.39    7.11
  -4  -6   6   33.89    7.25
  -4   6   7   -0.81    3.99
  -4   6   7    0.22    2.18
   4  -6  -7   -0.76    2.98
   4  -6  -7   -0.14    2.49
   4   6  -7    0.14    1.96
   4   6  -7   -0.33    3.51
  -4  -6   7   -0.38    2.72
  -4  -6   7   -0.26    2.14
  -4   6   8  248.59   32.07
  -4   6   8  282.03   30.19
   4  -6  -8  253.98   32.62
   4  -6  -8  251.79   31.03
   4   6  -8  318.59   29.34
  -4  -6   8  276.85   30.80
  -4  -6   8  242.99   29.99
  -4   6   9  349.50   40.36
  -4   6   9  368.33   38.03
   4  -6  -9  317.11   40.04
   4  -6  -9  347.57   39.23
   4   6  -9  373.86   36.52
   4   6  -9  366.77   36.64
  -4  -6   9  371.88   38.79
  -4  -6   9  292.74   37.11
  -4   6  10    3.16    4.32
  -4   6  10    7.21    4.32
   4  -6 -10    6.13    4.52
   4   6 -10    1.53    2.03
   4   6 -10    6.25    2.84
  -4  -6  10    9.82    4.49
  -4  -6  10    8.25    3.61
  -4   6  11    1.90    4.44
  -4   6  11    0.82    2.68
   4  -6 -11   -0.11    3.28
   4   6 -11    1.27    2.18
   4   6 -11    0.32    2.14
  -4  -6  11   -0.99    2.92
  -4   6  12    2.91    3.14
   4  -6 -12    0.88    3.90
   4   6 -12    1.68    2.47
   4   6 -12    4.63    2.89
  -4  -6  12    5.22    3.79
  -4   6  13  111.07   17.31
   4  -6 -13  134.19   17.80
   4   6 -13  107.75   13.66
   4   6 -13  104.19   13.51
  -4  -6  13  101.21   15.93
  -4   6  14   63.57   13.97
   4  -6 -14   99.18   15.35
   4   6 -14   97.76   12.24
   4   6 -14   90.50   11.85
  -4  -6  14  104.28   14.99
   4  -6 -15   88.11   14.11
   4   6 -15   65.20   10.26
   4   6 -15   75.75   10.30
  -4  -6  15   85.34   13.60
   4  -6 -16   22.49    8.18
   4   6 -16   31.89    6.10
   4   6 -16   30.57    5.80
  -4  -6  16   26.08    7.49
  -4  -6  16   25.92    5.81
  -4   6  17   -2.87    4.35
   4  -6 -17    1.07    4.40
   4   6 -17   -0.06    2.07
  -4  -6  17    0.40    4.24
  -4  -6  17    0.04    2.24
  -4   6  18   47.42   11.47
   4  -6 -18   32.96   10.01
   4   6 -18   64.18    9.44
  -4  -6  18   53.79   11.02
  -4   6  19   48.98   11.63
   4  -6 -19   38.41   11.17
   4   6 -19   77.97   10.48
  -4  -6  19   51.39   11.43
  -4   6  20   17.78    7.95
   4  -6 -20    9.49    6.66
   4   6 -20   24.91    5.88
  -4  -6  20   27.99    7.93
  -4   6  21    9.23    6.54
   4  -6 -21   11.91    6.57
  -4  -6  21   17.45    7.08
  -4   6  22    3.32    5.11
   4  -6 -22   -2.16    4.80
  -4  -6  22   -1.32    4.55
  -4   6  23   22.24    7.69
   4  -6 -23    8.21    5.21
[truncated: 815,309 more chars]
