# Supplementary material for: LED-pump-X-ray-multiprobe crystallography for sub-second timescales
Source: Commun Chem. 2022 Aug 26;5:102. doi: 10.1038/s42004-022-00716-1 (PMC9814726; doi:10.1038/s42004-022-00716-1)
Supplement: Supplementary file 10 — Supplementary Data 1 [file 42004_2022_716_MOESM10_ESM.zip › CIFs/0-4s_282K/282K_0-4s_t2_excit.cif]

data_global

# SUBMISSION DETAILS
 
_publ_contact_author_name       'Hatcher, Lauren'
_publ_contact_author_address
;
School of Chemistry
Cardiff University
Main Building
Park Place 
Cardiff
CF10 3AT
United Kingdom
;
_publ_contact_author_email       'HatcherL1@cardiff.ac.uk'
_publ_requested_category          FM
_publ_section_comment
; 
?
;
_publ_section_references
;
Diamond General Data Aquisition (GDA) software: http://www.opengda.org/

XIA2: Winter, G. (2010) J. Appl. Cryst. 43, 186-190.
POINTLESS: Evans, P. (2006) Acta Cryst. D62, 72-82.
AIMLESS: Evans, P. R. and Murshudov, G. N. (2013) Acta Cryst. D69, 1204-1214.
DIALS: Winter, G., et al. Acta Cryst. (2018) D74, 85-97.
CCP4: Winn, M. D. et al. (2011) Acta Cryst. D67, 235-242.
   
SHELXL: Sheldrick G. M. (2015). Acta Cryst. C71, 3-8.
SHELXT:	Sheldrick, G. M. (2015). Acta Cryst. A71, 3-8.
 
OLEX2: Dolomanov, O.V.; Bourhis, L.J.; Gildea, R.J.; Howard, J.A.K.; Puschmann,
 H., OLEX2: A complete structure solution, refinement and analysis program 
 (2009). J. Appl. Cryst., 42, 339-341.

MERCURY: Macrae, C. F., Bruno, I. J., Chisholm, J. A., Edgington,
P. R., McCabe, P., Pidcock, E., Rodriguez-Monge, L., Taylor, R.,
van de Streek, J. & Wood, P. A. (2008). J. Appl. Cryst. 41, 466-470.
;

####
 
data_282K_0-4s_t2_excit
 
_audit_creation_method            'SHELXL-2018/3'
_shelx_SHELXL_version_number      '2018/3'
_chemical_name_systematic         
;
Nitro-(N,N,N',N'-tetrabutyldiethylenetriamine)palladium(II)
tetraphenylborate, tetrahydrofuran solvate
;
_chemical_name_common             ?
_chemical_melting_point           ?
_chemical_formula_moiety          
;
C20 H45 N4 O2 Pd, C24 H20 B, C4 H8 O
;
_chemical_formula_sum            'C48 H73 B N4 O3 Pd' 
_chemical_formula_weight          871.31

loop_
 _atom_type_symbol
 _atom_type_description
 _atom_type_scat_dispersion_real
 _atom_type_scat_dispersion_imag
 _atom_type_scat_source
 'C'  'C'   0.0010   0.0010
 'International Tables Vol C Tables 4.2.6.8 and 6.1.1.4'
 'H'  'H'   0.0000   0.0000
 'International Tables Vol C Tables 4.2.6.8 and 6.1.1.4'
 'B'  'B'   0.0000   0.0000
 'International Tables Vol C Tables 4.2.6.8 and 6.1.1.4'
 'N'  'N'   0.0030   0.0020
 'International Tables Vol C Tables 4.2.6.8 and 6.1.1.4'
 'O'  'O'   0.0050   0.0030
 'International Tables Vol C Tables 4.2.6.8 and 6.1.1.4'
 'Pd'  'Pd'  -2.5040   0.6150
 'International Tables Vol C Tables 4.2.6.8 and 6.1.1.4'
 
_space_group_crystal_system       monoclinic
_space_group_IT_number            14
_space_group_name_H-M_alt         'P 21/n'
_space_group_name_Hall            '-P 2yn'
 
_shelx_space_group_comment
;
The symmetry employed for this shelxl refinement is uniquely defined
by the following loop, which should always be used as a source of
symmetry information in preference to the above space-group names.
They are only intended as comments.
;
 
loop_
 _space_group_symop_operation_xyz
 'x, y, z'
 '-x+1/2, y+1/2, -z+1/2'
 '-x, -y, -z'
 'x-1/2, -y-1/2, z-1/2'
 
_cell_length_a                    11.6850(7)
_cell_length_b                    13.6114(7)
_cell_length_c                    30.2338(15)
_cell_angle_alpha                 90
_cell_angle_beta                  93.239(5)
_cell_angle_gamma                 90
_cell_volume                      4801.0(4)
_cell_formula_units_Z             4
_cell_measurement_temperature     282(2)
_cell_measurement_reflns_used     8283
_cell_measurement_theta_max       19.3544424016
_cell_measurement_theta_min       1.23217218917
 
_exptl_crystal_description        Plate
_exptl_crystal_colour             Yellow
_exptl_crystal_density_meas       ?
_exptl_crystal_density_method     ?
_exptl_crystal_density_diffrn     1.205          
_exptl_crystal_F_000              1856
_exptl_transmission_factor_min    ?
_exptl_transmission_factor_max    ?
_exptl_crystal_size_max           0.100
_exptl_crystal_size_mid           0.100
_exptl_crystal_size_min           0.050
_exptl_absorpt_coefficient_mu     0.201
_shelx_estimated_absorpt_T_min    0.980
_shelx_estimated_absorpt_T_max    0.990
_exptl_absorpt_correction_T_min   0.992663646376
_exptl_absorpt_correction_T_max   1.0
_exptl_absorpt_correction_type    empirical
_exptl_absorpt_process_details    
;
CCP4 7.0.057: AIMLESS, version 0.7.1 : 27/03/18
Scaling & analysis of unmerged intensities, absorption correction using spherical harmonics
;
_exptl_absorpt_special_details    ?
_diffrn_ambient_temperature       282(2)
_diffrn_radiation_wavelength      0.534
_diffrn_measurement_device_type   'Photon counting pixel array'
_diffrn_radiation_type            Synchrotron
_diffrn_measurement_method        'shutterless scans'
_diffrn_radiation_source          'Diamond Light Source Beamline I19-2'
_diffrn_radiation_monochromator   'Silicon 111'
_diffrn_detector_area_resol_mean  ?
_diffrn_reflns_number             32761
_diffrn_reflns_av_unetI/netI      0.1068
_diffrn_reflns_av_R_equivalents   0.0904
_diffrn_reflns_limit_h_min        -14
_diffrn_reflns_limit_h_max        14
_diffrn_reflns_limit_k_min        -17
_diffrn_reflns_limit_k_max        16
_diffrn_reflns_limit_l_min        -31
_diffrn_reflns_limit_l_max        37
_diffrn_reflns_theta_min          1.233
_diffrn_reflns_theta_max          19.496
_diffrn_reflns_theta_full         18.687
_diffrn_measured_fraction_theta_max   0.991
_diffrn_measured_fraction_theta_full  0.993
_diffrn_reflns_Laue_measured_fraction_max    0.991
_diffrn_reflns_Laue_measured_fraction_full   0.993
_diffrn_reflns_point_group_measured_fraction_max   0.991
_diffrn_reflns_point_group_measured_fraction_full  0.993
_reflns_number_total              9730
_reflns_number_gt                 4812
_reflns_threshold_expression      'I > 2\s(I)'
_reflns_Friedel_coverage          0.000
_reflns_Friedel_fraction_max      .
_reflns_Friedel_fraction_full     .
 
_reflns_special_details
;
 Reflections were merged by SHELXL according to the crystal
 class for the calculation of statistics and refinement.
 
 _reflns_Friedel_fraction is defined as the number of unique
 Friedel pairs measured divided by the number that would be
 possible theoretically, ignoring centric projections and
 systematic absences.
;
 
_computing_data_collection        'Diamond GDA (http://www.opengda.org/)'
_computing_cell_refinement        'DIALS (Winter, 2018)'
_computing_data_reduction         'XIA2 (Winter 2010)'
_computing_structure_solution     'SHELXT (Sheldrick, 2015)'
_computing_structure_refinement   'SHELXL (Sheldrick, 2015)'
_computing_molecular_graphics     'OLEX2 (Dolomanov et al., 2009)'
_computing_publication_material   'MERCURY (Macrae et al., 2008)'
_refine_special_details           ?
_refine_ls_structure_factor_coef  Fsqd
_refine_ls_matrix_type            full
_refine_ls_weighting_scheme       calc
_refine_ls_weighting_details
'w=1/[\s^2^(Fo^2^)+(0.0494P)^2^] where P=(Fo^2^+2Fc^2^)/3'
_atom_sites_solution_primary      ?
_atom_sites_solution_secondary    ?
_atom_sites_solution_hydrogens    geom
_refine_ls_hydrogen_treatment     constr
_refine_ls_extinction_method      none
_refine_ls_extinction_coef        .
_refine_ls_number_reflns          9730
_refine_ls_number_parameters      538
_refine_ls_number_restraints      491
_refine_ls_R_factor_all           0.1156
_refine_ls_R_factor_gt            0.0565
_refine_ls_wR_factor_ref          0.1328
_refine_ls_wR_factor_gt           0.1140
_refine_ls_goodness_of_fit_ref    0.880
_refine_ls_restrained_S_all       0.887
_refine_ls_shift/su_max           0.001
_refine_ls_shift/su_mean          0.000
 
loop_
 _atom_site_label
 _atom_site_type_symbol
 _atom_site_fract_x
 _atom_site_fract_y
 _atom_site_fract_z
 _atom_site_U_iso_or_equiv
 _atom_site_adp_type
 _atom_site_occupancy
 _atom_site_site_symmetry_order  
 _atom_site_calc_flag
 _atom_site_refinement_flags_posn
 _atom_site_refinement_flags_adp
 _atom_site_refinement_flags_occupancy
 _atom_site_disorder_assembly
 _atom_site_disorder_group
Pd1 Pd 0.33949(3) 0.77524(2) 0.34667(2) 0.05565(14) Uani 1 1 d D . . . .
N2 N 0.3456(3) 0.9278(2) 0.33771(10) 0.0656(8) Uani 1 1 d . . . . .
N3 N 0.4532(3) 0.7991(2) 0.39803(9) 0.0546(7) Uani 1 1 d . . . . .
H3 H 0.530279 0.788756 0.387653 0.066 Uiso 1 1 calc R U . . .
N4 N 0.3318(3) 0.6317(2) 0.37134(10) 0.0588(7) Uani 1 1 d . . . . .
C1 C 0.4408(4) 0.9637(3) 0.36950(13) 0.0751(11) Uani 1 1 d . . . . .
H1A H 0.513708 0.958245 0.355845 0.090 Uiso 1 1 calc R U . . .
H1B H 0.428495 1.032338 0.376511 0.090 Uiso 1 1 calc R U . . .
C2 C 0.4437(3) 0.9035(3) 0.41133(12) 0.0692(11) Uani 1 1 d . . . . .
H2A H 0.508865 0.922171 0.430824 0.083 Uiso 1 1 calc R U . . .
H2B H 0.374235 0.913823 0.426819 0.083 Uiso 1 1 calc R U . . .
C3 C 0.4331(3) 0.7238(2) 0.43233(12) 0.0595(9) Uani 1 1 d . . . . .
H3A H 0.363738 0.738640 0.447168 0.071 Uiso 1 1 calc R U . . .
H3B H 0.496945 0.722093 0.454281 0.071 Uiso 1 1 calc R U . . .
C4 C 0.4217(3) 0.6271(3) 0.40883(12) 0.0616(10) Uani 1 1 d . . . . .
H4A H 0.401331 0.576691 0.429651 0.074 Uiso 1 1 calc R U . . .
H4B H 0.494763 0.609338 0.397348 0.074 Uiso 1 1 calc R U . . .
C5 C 0.2305(4) 0.9653(3) 0.35135(14) 0.0769(11) Uani 1 1 d . . . . .
H5A H 0.171064 0.934149 0.332542 0.092 Uiso 1 1 calc R U . . .
H5B H 0.220405 0.943701 0.381453 0.092 Uiso 1 1 calc R U . . .
C6 C 0.2110(4) 1.0746(3) 0.34950(17) 0.1077(16) Uani 1 1 d . . . . .
H6A H 0.217263 1.097224 0.319308 0.129 Uiso 1 1 calc R U . . .
H6B H 0.269977 1.107197 0.367983 0.129 Uiso 1 1 calc R U . . .
C7 C 0.0932(5) 1.1026(4) 0.3652(2) 0.141(2) Uani 1 1 d . . . . .
H7A H 0.034835 1.064627 0.348758 0.169 Uiso 1 1 calc R U . . .
H7B H 0.089970 1.085951 0.396283 0.169 Uiso 1 1 calc R U . . .
C8 C 0.0684(6) 1.2082(4) 0.3592(3) 0.211(4) Uani 1 1 d . . . . .
H8A H 0.012371 1.228166 0.379408 0.317 Uiso 1 1 calc R U . . .
H8B H 0.039208 1.219885 0.329324 0.317 Uiso 1 1 calc R U . . .
H8C H 0.137508 1.245379 0.364909 0.317 Uiso 1 1 calc R U . . .
C9 C 0.3650(4) 0.9599(3) 0.29160(13) 0.0753(11) Uani 1 1 d . . . . .
H9A H 0.373874 1.030801 0.291492 0.090 Uiso 1 1 calc R U . . .
H9B H 0.297233 0.944266 0.272940 0.090 Uiso 1 1 calc R U . . .
C10 C 0.4665(4) 0.9153(3) 0.27158(13) 0.0838(12) Uani 1 1 d . . . . .
H10A H 0.463332 0.844467 0.274749 0.101 Uiso 1 1 calc R U . . .
H10B H 0.535866 0.938300 0.287452 0.101 Uiso 1 1 calc R U . . .
C11 C 0.4715(4) 0.9411(4) 0.22278(15) 0.1065(16) Uani 1 1 d . . . . .
H11A H 0.407143 0.910480 0.206446 0.128 Uiso 1 1 calc R U . . .
H11B H 0.463630 1.011649 0.219339 0.128 Uiso 1 1 calc R U . . .
C12 C 0.5789(5) 0.9094(5) 0.20341(19) 0.157(2) Uani 1 1 d . . . . .
H12A H 0.576987 0.927723 0.172714 0.236 Uiso 1 1 calc R U . . .
H12B H 0.586382 0.839352 0.205973 0.236 Uiso 1 1 calc R U . . .
H12C H 0.642979 0.940501 0.218955 0.236 Uiso 1 1 calc R U . . .
C13 C 0.2132(3) 0.6232(3) 0.38902(13) 0.0702(11) Uani 1 1 d . . . . .
H13A H 0.205159 0.675227 0.410568 0.084 Uiso 1 1 calc R U . . .
H13B H 0.157497 0.635847 0.364661 0.084 Uiso 1 1 calc R U . . .
C14 C 0.1813(4) 0.5284(3) 0.41024(15) 0.0834(13) Uani 1 1 d . . . . .
H14A H 0.233539 0.515961 0.435718 0.100 Uiso 1 1 calc R U . . .
H14B H 0.189355 0.475087 0.389329 0.100 Uiso 1 1 calc R U . . .
C15 C 0.0592(4) 0.5302(3) 0.42492(16) 0.0947(14) Uani 1 1 d . . . . .
H15A H 0.052172 0.583649 0.445822 0.114 Uiso 1 1 calc R U . . .
H15B H 0.007926 0.544142 0.399337 0.114 Uiso 1 1 calc R U . . .
C16 C 0.0211(4) 0.4372(3) 0.44596(17) 0.1106(17) Uani 1 1 d . . . . .
H16A H 0.026865 0.383813 0.425471 0.166 Uiso 1 1 calc R U . . .
H16B H -0.056981 0.444006 0.453764 0.166 Uiso 1 1 calc R U . . .
H16C H 0.069049 0.424206 0.472140 0.166 Uiso 1 1 calc R U . . .
C17 C 0.3511(3) 0.5518(3) 0.33918(13) 0.0728(11) Uani 1 1 d . . . . .
H17A H 0.284492 0.547342 0.318648 0.087 Uiso 1 1 calc R U . . .
H17B H 0.357572 0.490070 0.355168 0.087 Uiso 1 1 calc R U . . .
C18 C 0.4554(4) 0.5644(3) 0.31317(14) 0.0893(13) Uani 1 1 d . . . . .
H18A H 0.523039 0.566734 0.333276 0.107 Uiso 1 1 calc R U . . .
H18B H 0.450295 0.626139 0.297142 0.107 Uiso 1 1 calc R U . . .
C19 C 0.4667(5) 0.4796(4) 0.2803(2) 0.139(2) Uani 1 1 d . . . . .
H19A H 0.461502 0.418018 0.296222 0.167 Uiso 1 1 calc R U . . .
H19B H 0.402487 0.482295 0.258558 0.167 Uiso 1 1 calc R U . . .
C20 C 0.5689(6) 0.4795(5) 0.2578(2) 0.176(3) Uani 1 1 d . . . . .
H20A H 0.575282 0.418807 0.241958 0.265 Uiso 1 1 calc R U . . .
H20B H 0.633165 0.486261 0.278825 0.265 Uiso 1 1 calc R U . . .
H20C H 0.568085 0.533380 0.237304 0.265 Uiso 1 1 calc R U . . .
C21 C 0.6558(3) 0.3738(3) 0.42716(13) 0.0612(9) Uani 1 1 d . . . . .
C22 C 0.7089(3) 0.4231(3) 0.39370(14) 0.0752(12) Uani 1 1 d . . . . .
H22 H 0.725855 0.388707 0.368305 0.090 Uiso 1 1 calc R U . . .
C23 C 0.7375(4) 0.5213(3) 0.39684(18) 0.0933(14) Uani 1 1 d . . . . .
H23 H 0.772016 0.551702 0.373474 0.112 Uiso 1 1 calc R U . . .
C24 C 0.7160(4) 0.5743(3) 0.43345(18) 0.0923(14) Uani 1 1 d . . . . .
H24 H 0.738741 0.639604 0.435971 0.111 Uiso 1 1 calc R U . . .
C25 C 0.6601(4) 0.5294(3) 0.46675(16) 0.0814(12) Uani 1 1 d . . . . .
H25 H 0.642006 0.565027 0.491663 0.098 Uiso 1 1 calc R U . . .
C26 C 0.6306(3) 0.4313(3) 0.46316(13) 0.0684(11) Uani 1 1 d . . . . .
H26 H 0.592160 0.402545 0.485943 0.082 Uiso 1 1 calc R U . . .
C27 C 0.7333(3) 0.2010(3) 0.45853(13) 0.0632(10) Uani 1 1 d . . . . .
C28 C 0.8088(4) 0.2495(3) 0.48752(15) 0.0771(12) Uani 1 1 d . . . . .
H28 H 0.803653 0.317655 0.488835 0.093 Uiso 1 1 calc R U . . .
C29 C 0.8919(4) 0.2038(4) 0.51492(16) 0.0973(15) Uani 1 1 d . . . . .
H29 H 0.940093 0.240912 0.533909 0.117 Uiso 1 1 calc R U . . .
C30 C 0.9025(4) 0.1045(4) 0.51381(17) 0.1023(16) Uani 1 1 d . . . . .
H30 H 0.956328 0.072625 0.532532 0.123 Uiso 1 1 calc R U . . .
C31 C 0.8328(4) 0.0524(4) 0.48479(19) 0.1072(17) Uani 1 1 d . . . . .
H31 H 0.839953 -0.015575 0.483418 0.129 Uiso 1 1 calc R U . . .
C32 C 0.7512(4) 0.0996(3) 0.45724(17) 0.0914(14) Uani 1 1 d . . . . .
H32 H 0.706562 0.062195 0.437116 0.110 Uiso 1 1 calc R U . . .
C33 C 0.5047(3) 0.2301(3) 0.44439(12) 0.0587(9) Uani 1 1 d . . . . .
C34 C 0.4791(3) 0.1457(3) 0.46695(12) 0.0644(10) Uani 1 1 d . . . . .
H34 H 0.537825 0.101123 0.473596 0.077 Uiso 1 1 calc R U . . .
C35 C 0.3700(4) 0.1236(3) 0.48035(14) 0.0761(12) Uani 1 1 d . . . . .
H35 H 0.357278 0.065457 0.495446 0.091 Uiso 1 1 calc R U . . .
C36 C 0.2813(4) 0.1878(3) 0.47125(15) 0.0846(13) Uani 1 1 d . . . . .
H36 H 0.208136 0.174397 0.480286 0.101 Uiso 1 1 calc R U . . .
C37 C 0.3034(4) 0.2725(3) 0.44841(18) 0.0961(15) Uani 1 1 d . . . . .
H37 H 0.244184 0.316413 0.441306 0.115 Uiso 1 1 calc R U . . .
C38 C 0.4116(4) 0.2925(3) 0.43608(16) 0.0840(13) Uani 1 1 d . . . . .
H38 H 0.423759 0.351160 0.421293 0.101 Uiso 1 1 calc R U . . .
C39 C 0.6354(4) 0.2133(3) 0.37462(14) 0.0777(11) Uani 1 1 d . . . . .
C40 C 0.5425(5) 0.2195(3) 0.34471(15) 0.0938(14) Uani 1 1 d . . . . .
H40 H 0.473277 0.242397 0.354462 0.113 Uiso 1 1 calc R U . . .
C41 C 0.5479(6) 0.1925(4) 0.29997(18) 0.1136(18) Uani 1 1 d . . . . .
H41 H 0.483998 0.199919 0.280512 0.136 Uiso 1 1 calc R U . . .
C42 C 0.6468(7) 0.1558(5) 0.2853(2) 0.141(2) Uani 1 1 d . . . . .
H42 H 0.650716 0.137573 0.255778 0.170 Uiso 1 1 calc R U . . .
C43 C 0.7406(7) 0.1455(5) 0.3141(2) 0.160(3) Uani 1 1 d . . . . .
H43 H 0.808454 0.119599 0.304360 0.192 Uiso 1 1 calc R U . . .
C44 C 0.7338(5) 0.1739(4) 0.35787(18) 0.1266(19) Uani 1 1 d . . . . .
H44 H 0.798331 0.166247 0.377011 0.152 Uiso 1 1 calc R U . . .
B1 B 0.6323(4) 0.2544(3) 0.42654(16) 0.0653(10) Uani 1 1 d . . . . .
O3 O 0.6832(13) 0.8075(11) 0.3629(3) 0.101(2) Uani 0.829(8) 1 d D . P A 1
C45 C 0.7367(8) 0.7638(8) 0.3267(3) 0.105(3) Uani 0.829(8) 1 d D . P A 1
H45A H 0.719025 0.801328 0.299876 0.126 Uiso 0.829(8) 1 calc R U P A 1
H45B H 0.708589 0.697391 0.322021 0.126 Uiso 0.829(8) 1 calc R U P A 1
C46 C 0.8597(6) 0.7624(7) 0.3366(3) 0.134(2) Uani 0.829(8) 1 d D . P A 1
H46A H 0.884796 0.697186 0.345648 0.161 Uiso 0.829(8) 1 calc R U P A 1
H46B H 0.899985 0.781532 0.310730 0.161 Uiso 0.829(8) 1 calc R U P A 1
C47 C 0.8806(6) 0.8295(7) 0.3709(3) 0.134(2) Uani 0.829(8) 1 d D . P A 1
H47A H 0.916364 0.888152 0.359762 0.161 Uiso 0.829(8) 1 calc R U P A 1
H47B H 0.932093 0.800892 0.393676 0.161 Uiso 0.829(8) 1 calc R U P A 1
C48 C 0.7735(6) 0.8542(6) 0.3890(3) 0.128(3) Uani 0.829(8) 1 d D . P A 1
H48A H 0.773037 0.831937 0.419502 0.153 Uiso 0.829(8) 1 calc R U P A 1
H48B H 0.762782 0.924849 0.388590 0.153 Uiso 0.829(8) 1 calc R U P A 1
O3A O 0.681(6) 0.795(6) 0.3688(19) 0.101(2) Uani 0.171(8) 1 d D . P A 2
C45A C 0.713(3) 0.787(4) 0.3248(14) 0.092(8) Uani 0.171(8) 1 d D . P A 2
H45C H 0.653976 0.813212 0.304354 0.110 Uiso 0.171(8) 1 calc R U P A 2
H45D H 0.726802 0.719029 0.317285 0.110 Uiso 0.171(8) 1 calc R U P A 2
C46A C 0.818(3) 0.844(3) 0.3223(11) 0.134(2) Uani 0.171(8) 1 d D . P A 2
H46C H 0.882023 0.799596 0.319008 0.161 Uiso 0.171(8) 1 calc R U P A 2
H46D H 0.811687 0.886414 0.296588 0.161 Uiso 0.171(8) 1 calc R U P A 2
C47A C 0.836(3) 0.899(3) 0.3602(12) 0.134(2) Uani 0.171(8) 1 d D . P A 2
H47C H 0.844199 0.968303 0.352956 0.161 Uiso 0.171(8) 1 calc R U P A 2
H47D H 0.905197 0.877850 0.376958 0.161 Uiso 0.171(8) 1 calc R U P A 2
C48A C 0.735(3) 0.883(3) 0.3850(13) 0.128(3) Uani 0.171(8) 1 d D . P A 2
H48C H 0.756951 0.875673 0.416313 0.153 Uiso 0.171(8) 1 calc R U P A 2
H48D H 0.683126 0.937823 0.381334 0.153 Uiso 0.171(8) 1 calc R U P A 2
O1 O 0.1250(3) 0.7600(2) 0.29939(10) 0.1315(12) Uani 0.937(5) 1 d D . P B 3
O2 O 0.2610(3) 0.72370(19) 0.25998(11) 0.1315(12) Uani 0.937(5) 1 d D . P B 3
N1 N 0.2256(3) 0.74934(12) 0.29468(9) 0.0801(11) Uani 0.937(5) 1 d D . P B 3
O1A O 0.2103(10) 0.7549(2) 0.3013(3) 0.1315(12) Uani 0.063(5) 1 d D . P B 4
O2A O 0.3245(16) 0.7145(3) 0.2533(5) 0.1315(12) Uani 0.063(5) 1 d D . P B 4
N1A N 0.2168(13) 0.7273(2) 0.2604(3) 0.0801(11) Uani 0.063(5) 1 d D . P B 4
 
loop_
 _atom_site_aniso_label
 _atom_site_aniso_U_11
 _atom_site_aniso_U_22
 _atom_site_aniso_U_33
 _atom_site_aniso_U_23
 _atom_site_aniso_U_13
 _atom_site_aniso_U_12
Pd1 0.0540(2) 0.0616(2) 0.0509(2) 0.00117(15) -0.00086(15) -0.00244(16)
N2 0.0669(19) 0.067(2) 0.0621(18) 0.0057(15) -0.0011(14) 0.0018(15)
N3 0.0566(19) 0.0618(15) 0.0451(17) -0.0008(12) -0.0003(14) -0.0049(14)
N4 0.0564(17) 0.0609(18) 0.0591(18) -0.0017(13) 0.0028(13) -0.0019(15)
C1 0.086(3) 0.068(2) 0.070(2) -0.0001(18) -0.010(2) -0.007(2)
C2 0.078(3) 0.0602(18) 0.068(2) -0.0045(16) -0.010(2) -0.004(2)
C3 0.061(2) 0.068(2) 0.050(2) 0.0043(14) 0.0003(18) -0.0016(19)
C4 0.060(2) 0.067(2) 0.058(2) 0.0040(17) 0.0018(17) -0.0031(19)
C5 0.077(2) 0.070(2) 0.083(3) 0.001(2) 0.003(2) 0.010(2)
C6 0.123(4) 0.073(2) 0.125(4) -0.005(3) -0.007(3) 0.025(3)
C7 0.125(4) 0.113(4) 0.181(6) -0.039(4) -0.011(4) 0.049(3)
C8 0.178(7) 0.115(4) 0.332(11) -0.054(5) -0.061(7) 0.059(4)
C9 0.082(3) 0.079(3) 0.064(2) 0.015(2) -0.0018(19) -0.004(2)
C10 0.077(3) 0.102(3) 0.072(2) 0.009(2) 0.003(2) -0.009(2)
C11 0.110(4) 0.135(4) 0.075(3) 0.012(3) 0.017(3) -0.007(3)
C12 0.125(5) 0.231(7) 0.119(5) -0.008(5) 0.044(4) 0.000(4)
C13 0.054(2) 0.075(2) 0.081(3) 0.011(2) 0.0008(18) -0.0069(19)
C14 0.071(3) 0.080(3) 0.100(3) 0.016(2) 0.014(2) -0.005(2)
C15 0.073(3) 0.096(3) 0.117(4) -0.002(3) 0.026(3) -0.015(2)
C16 0.097(4) 0.106(3) 0.132(4) 0.010(3) 0.033(3) -0.017(3)
C17 0.082(3) 0.065(2) 0.072(3) -0.0099(18) 0.001(2) 0.001(2)
C18 0.090(3) 0.108(3) 0.072(3) -0.011(2) 0.011(2) 0.010(3)
C19 0.140(5) 0.140(4) 0.141(5) -0.051(3) 0.052(4) 0.001(4)
C20 0.173(6) 0.197(7) 0.168(6) -0.036(5) 0.086(5) 0.021(5)
C21 0.056(2) 0.0646(19) 0.062(2) 0.0055(15) -0.0022(18) -0.0011(18)
C22 0.064(3) 0.077(2) 0.086(3) 0.012(2) 0.015(2) -0.005(2)
C23 0.073(3) 0.077(2) 0.131(4) 0.027(2) 0.014(3) -0.008(2)
C24 0.073(3) 0.062(3) 0.140(4) 0.013(2) -0.013(3) -0.004(2)
C25 0.076(3) 0.064(2) 0.102(3) -0.005(2) -0.016(2) 0.010(2)
C26 0.080(3) 0.064(2) 0.061(2) 0.0077(17) -0.001(2) 0.004(2)
C27 0.059(2) 0.0595(19) 0.072(2) 0.0029(18) 0.0119(17) 0.0003(17)
C28 0.068(3) 0.073(3) 0.089(3) -0.008(2) -0.004(2) 0.0112(19)
C29 0.078(3) 0.103(3) 0.108(4) -0.006(3) -0.015(3) 0.021(3)
C30 0.075(3) 0.102(3) 0.129(4) 0.018(3) -0.004(3) 0.024(3)
C31 0.074(3) 0.084(3) 0.163(5) 0.015(3) -0.004(3) 0.016(2)
C32 0.067(3) 0.063(2) 0.143(4) -0.001(2) -0.004(3) 0.005(2)
C33 0.0611(19) 0.056(2) 0.058(2) -0.0021(17) -0.0020(17) 0.0011(16)
C34 0.066(2) 0.063(2) 0.064(3) 0.0052(17) -0.002(2) -0.0014(19)
C35 0.070(2) 0.080(3) 0.078(3) 0.013(2) -0.001(2) -0.0084(19)
C36 0.064(3) 0.083(3) 0.107(4) 0.001(2) 0.008(3) -0.004(2)
C37 0.062(2) 0.078(3) 0.148(5) 0.013(3) 0.005(3) 0.004(2)
C38 0.066(2) 0.066(3) 0.120(4) 0.016(2) 0.007(2) 0.0078(19)
C39 0.092(3) 0.074(3) 0.067(2) -0.005(2) 0.0096(18) -0.010(2)
C40 0.121(3) 0.085(3) 0.074(2) 0.009(2) -0.013(2) -0.031(3)
C41 0.178(5) 0.089(4) 0.071(3) 0.009(3) -0.012(3) -0.045(4)
C42 0.217(7) 0.123(5) 0.085(4) -0.011(4) 0.020(3) -0.031(4)
C43 0.192(6) 0.196(7) 0.095(4) -0.038(4) 0.039(4) 0.027(5)
C44 0.124(4) 0.168(5) 0.089(3) -0.026(3) 0.027(3) 0.024(4)
B1 0.066(2) 0.065(2) 0.065(2) 0.0005(18) 0.0026(18) -0.0031(19)
O3 0.082(2) 0.117(5) 0.106(4) -0.013(4) 0.018(3) -0.005(2)
C45 0.092(3) 0.122(6) 0.101(4) -0.005(4) 0.016(3) 0.012(4)
C46 0.087(3) 0.158(6) 0.157(5) -0.010(4) 0.014(3) -0.004(3)
C47 0.087(3) 0.158(6) 0.157(5) -0.010(4) 0.014(3) -0.004(3)
C48 0.099(4) 0.138(5) 0.147(5) -0.041(4) 0.016(3) -0.016(4)
O3A 0.082(2) 0.117(5) 0.106(4) -0.013(4) 0.018(3) -0.005(2)
C45A 0.061(10) 0.113(18) 0.102(5) 0.002(7) 0.009(6) 0.034(12)
C46A 0.087(3) 0.158(6) 0.157(5) -0.010(4) 0.014(3) -0.004(3)
C47A 0.087(3) 0.158(6) 0.157(5) -0.010(4) 0.014(3) -0.004(3)
C48A 0.099(4) 0.138(5) 0.147(5) -0.041(4) 0.016(3) -0.016(4)
O1 0.080(2) 0.224(3) 0.0887(17) -0.0325(17) -0.0112(16) 0.0058(18)
O2 0.080(2) 0.224(3) 0.0887(17) -0.0325(17) -0.0112(16) 0.0058(18)
N1 0.079(2) 0.088(3) 0.0727(19) 0.0082(17) -0.006(2) -0.0025(19)
O1A 0.080(2) 0.224(3) 0.0887(17) -0.0325(17) -0.0112(16) 0.0058(18)
O2A 0.080(2) 0.224(3) 0.0887(17) -0.0325(17) -0.0112(16) 0.0058(18)
N1A 0.079(2) 0.088(3) 0.0727(19) 0.0082(17) -0.006(2) -0.0025(19)
 
_geom_special_details
;
 All esds (except the esd in the dihedral angle between two l.s. planes)
 are estimated using the full covariance matrix.  The cell esds are taken
 into account individually in the estimation of esds in distances, angles
 and torsion angles; correlations between esds in cell parameters are only
 used when they are defined by crystal symmetry.  An approximate (isotropic)
 treatment of cell esds is used for estimating esds involving l.s. planes.
;
 
loop_
 _geom_bond_atom_site_label_1
 _geom_bond_atom_site_label_2
 _geom_bond_distance
 _geom_bond_site_symmetry_2
 _geom_bond_publ_flag
Pd1 O1A 2.001(9) . ?
Pd1 N3 2.012(3) . ?
Pd1 N1 2.033(2) . ?
Pd1 N4 2.095(3) . ?
Pd1 N2 2.096(3) . ?
N2 C9 1.491(5) . ?
N2 C1 1.511(4) . ?
N2 C5 1.517(4) . ?
N3 C2 1.483(4) . ?
N3 C3 1.486(4) . ?
N3 H3 0.9800 . ?
N4 C17 1.484(4) . ?
N4 C4 1.503(4) . ?
N4 C13 1.518(4) . ?
C1 C2 1.506(5) . ?
C1 H1A 0.9700 . ?
C1 H1B 0.9700 . ?
C2 H2A 0.9700 . ?
C2 H2B 0.9700 . ?
C3 C4 1.498(5) . ?
C3 H3A 0.9700 . ?
C3 H3B 0.9700 . ?
C4 H4A 0.9700 . ?
C4 H4B 0.9700 . ?
C5 C6 1.505(5) . ?
C5 H5A 0.9700 . ?
C5 H5B 0.9700 . ?
C6 C7 1.529(6) . ?
C6 H6A 0.9700 . ?
C6 H6B 0.9700 . ?
C7 C8 1.476(7) . ?
C7 H7A 0.9700 . ?
C7 H7B 0.9700 . ?
C8 H8A 0.9600 . ?
C8 H8B 0.9600 . ?
C8 H8C 0.9600 . ?
C9 C10 1.491(5) . ?
C9 H9A 0.9700 . ?
C9 H9B 0.9700 . ?
C10 C11 1.521(5) . ?
C10 H10A 0.9700 . ?
C10 H10B 0.9700 . ?
C11 C12 1.479(6) . ?
C11 H11A 0.9700 . ?
C11 H11B 0.9700 . ?
C12 H12A 0.9600 . ?
C12 H12B 0.9600 . ?
C12 H12C 0.9600 . ?
C13 C14 1.498(5) . ?
C13 H13A 0.9700 . ?
C13 H13B 0.9700 . ?
C14 C15 1.518(5) . ?
C14 H14A 0.9700 . ?
C14 H14B 0.9700 . ?
C15 C16 1.496(6) . ?
C15 H15A 0.9700 . ?
C15 H15B 0.9700 . ?
C16 H16A 0.9600 . ?
C16 H16B 0.9600 . ?
C16 H16C 0.9600 . ?
C17 C18 1.497(5) . ?
C17 H17A 0.9700 . ?
C17 H17B 0.9700 . ?
C18 C19 1.535(6) . ?
C18 H18A 0.9700 . ?
C18 H18B 0.9700 . ?
C19 C20 1.407(7) . ?
C19 H19A 0.9700 . ?
C19 H19B 0.9700 . ?
C20 H20A 0.9600 . ?
C20 H20B 0.9600 . ?
C20 H20C 0.9600 . ?
C21 C26 1.385(5) . ?
C21 C22 1.389(5) . ?
C21 B1 1.648(5) . ?
C22 C23 1.380(5) . ?
C22 H22 0.9300 . ?
C23 C24 1.356(6) . ?
C23 H23 0.9300 . ?
C24 C25 1.374(6) . ?
C24 H24 0.9300 . ?
C25 C26 1.382(5) . ?
C25 H25 0.9300 . ?
C26 H26 0.9300 . ?
C27 C28 1.376(5) . ?
C27 C32 1.397(5) . ?
C27 B1 1.652(6) . ?
C28 C29 1.389(6) . ?
C28 H28 0.9300 . ?
C29 C30 1.358(6) . ?
C29 H29 0.9300 . ?
C30 C31 1.362(6) . ?
C30 H30 0.9300 . ?
C31 C32 1.388(6) . ?
C31 H31 0.9300 . ?
C32 H32 0.9300 . ?
C33 C34 1.377(5) . ?
C33 C38 1.392(5) . ?
C33 B1 1.648(6) . ?
C34 C35 1.392(5) . ?
C34 H34 0.9300 . ?
C35 C36 1.371(5) . ?
C35 H35 0.9300 . ?
C36 C37 1.376(6) . ?
C36 H36 0.9300 . ?
C37 C38 1.366(6) . ?
C37 H37 0.9300 . ?
C38 H38 0.9300 . ?
C39 C40 1.376(6) . ?
C39 C44 1.390(6) . ?
C39 B1 1.669(6) . ?
C40 C41 1.406(6) . ?
C40 H40 0.9300 . ?
C41 C42 1.356(8) . ?
C41 H41 0.9300 . ?
C42 C43 1.369(8) . ?
C42 H42 0.9300 . ?
C43 C44 1.386(7) . ?
C43 H43 0.9300 . ?
C44 H44 0.9300 . ?
O3 C45 1.423(9) . ?
O3 C48 1.430(11) . ?
C45 C46 1.451(10) . ?
C45 H45A 0.9700 . ?
C45 H45B 0.9700 . ?
C46 C47 1.394(8) . ?
C46 H46A 0.9700 . ?
C46 H46B 0.9700 . ?
C47 C48 1.435(7) . ?
C47 H47A 0.9700 . ?
C47 H47B 0.9700 . ?
C48 H48A 0.9700 . ?
C48 H48B 0.9700 . ?
O3A C45A 1.41(2) . ?
O3A C48A 1.42(2) . ?
C45A C46A 1.446(19) . ?
C45A H45C 0.9700 . ?
C45A H45D 0.9700 . ?
C46A C47A 1.381(18) . ?
C46A H46C 0.9700 . ?
C46A H46D 0.9700 . ?
C47A C48A 1.455(18) . ?
C47A H47C 0.9700 . ?
C47A H47D 0.9700 . ?
C48A H48C 0.9700 . ?
C48A H48D 0.9700 . ?
O1 N1 1.2007(10) . ?
O2 N1 1.2010(10) . ?
O1A N1A 1.3000(10) . ?
O2A N1A 1.3001(10) . ?
 
loop_
 _geom_angle_atom_site_label_1
 _geom_angle_atom_site_label_2
 _geom_angle_atom_site_label_3
 _geom_angle
 _geom_angle_site_symmetry_1
 _geom_angle_site_symmetry_3
 _geom_angle_publ_flag
O1A Pd1 N3 172.4(4) . . ?
N3 Pd1 N1 179.23(11) . . ?
O1A Pd1 N4 93.96(10) . . ?
N3 Pd1 N4 85.15(11) . . ?
N1 Pd1 N4 94.26(9) . . ?
O1A Pd1 N2 94.49(11) . . ?
N3 Pd1 N2 85.08(11) . . ?
N1 Pd1 N2 95.58(9) . . ?
N4 Pd1 N2 166.53(11) . . ?
C9 N2 C1 110.8(3) . . ?
C9 N2 C5 109.9(3) . . ?
C1 N2 C5 110.5(3) . . ?
C9 N2 Pd1 114.8(2) . . ?
C1 N2 Pd1 105.5(2) . . ?
C5 N2 Pd1 105.1(2) . . ?
C2 N3 C3 117.0(3) . . ?
C2 N3 Pd1 107.9(2) . . ?
C3 N3 Pd1 107.7(2) . . ?
C2 N3 H3 108.0 . . ?
C3 N3 H3 108.0 . . ?
Pd1 N3 H3 108.0 . . ?
C17 N4 C4 109.7(3) . . ?
C17 N4 C13 110.5(3) . . ?
C4 N4 C13 110.2(3) . . ?
C17 N4 Pd1 116.0(2) . . ?
C4 N4 Pd1 105.4(2) . . ?
C13 N4 Pd1 104.7(2) . . ?
C2 C1 N2 109.8(3) . . ?
C2 C1 H1A 109.7 . . ?
N2 C1 H1A 109.7 . . ?
C2 C1 H1B 109.7 . . ?
N2 C1 H1B 109.7 . . ?
H1A C1 H1B 108.2 . . ?
N3 C2 C1 107.0(3) . . ?
N3 C2 H2A 110.3 . . ?
C1 C2 H2A 110.3 . . ?
N3 C2 H2B 110.3 . . ?
C1 C2 H2B 110.3 . . ?
H2A C2 H2B 108.6 . . ?
N3 C3 C4 106.7(3) . . ?
N3 C3 H3A 110.4 . . ?
C4 C3 H3A 110.4 . . ?
N3 C3 H3B 110.4 . . ?
C4 C3 H3B 110.4 . . ?
H3A C3 H3B 108.6 . . ?
C3 C4 N4 111.2(3) . . ?
C3 C4 H4A 109.4 . . ?
N4 C4 H4A 109.4 . . ?
C3 C4 H4B 109.4 . . ?
N4 C4 H4B 109.4 . . ?
H4A C4 H4B 108.0 . . ?
C6 C5 N2 117.2(4) . . ?
C6 C5 H5A 108.0 . . ?
N2 C5 H5A 108.0 . . ?
C6 C5 H5B 108.0 . . ?
N2 C5 H5B 108.0 . . ?
H5A C5 H5B 107.2 . . ?
C5 C6 C7 111.8(4) . . ?
C5 C6 H6A 109.3 . . ?
C7 C6 H6A 109.3 . . ?
C5 C6 H6B 109.3 . . ?
C7 C6 H6B 109.3 . . ?
H6A C6 H6B 107.9 . . ?
C8 C7 C6 112.3(6) . . ?
C8 C7 H7A 109.2 . . ?
C6 C7 H7A 109.2 . . ?
C8 C7 H7B 109.2 . . ?
C6 C7 H7B 109.2 . . ?
H7A C7 H7B 107.9 . . ?
C7 C8 H8A 109.5 . . ?
C7 C8 H8B 109.5 . . ?
H8A C8 H8B 109.5 . . ?
C7 C8 H8C 109.5 . . ?
H8A C8 H8C 109.5 . . ?
H8B C8 H8C 109.5 . . ?
N2 C9 C10 115.3(3) . . ?
N2 C9 H9A 108.5 . . ?
C10 C9 H9A 108.5 . . ?
N2 C9 H9B 108.5 . . ?
C10 C9 H9B 108.5 . . ?
H9A C9 H9B 107.5 . . ?
C9 C10 C11 112.0(4) . . ?
C9 C10 H10A 109.2 . . ?
C11 C10 H10A 109.2 . . ?
C9 C10 H10B 109.2 . . ?
C11 C10 H10B 109.2 . . ?
H10A C10 H10B 107.9 . . ?
C12 C11 C10 113.4(4) . . ?
C12 C11 H11A 108.9 . . ?
C10 C11 H11A 108.9 . . ?
C12 C11 H11B 108.9 . . ?
C10 C11 H11B 108.9 . . ?
H11A C11 H11B 107.7 . . ?
C11 C12 H12A 109.5 . . ?
C11 C12 H12B 109.5 . . ?
H12A C12 H12B 109.5 . . ?
C11 C12 H12C 109.5 . . ?
H12A C12 H12C 109.5 . . ?
H12B C12 H12C 109.5 . . ?
C14 C13 N4 118.0(3) . . ?
C14 C13 H13A 107.8 . . ?
N4 C13 H13A 107.8 . . ?
C14 C13 H13B 107.8 . . ?
N4 C13 H13B 107.8 . . ?
H13A C13 H13B 107.1 . . ?
C13 C14 C15 111.8(3) . . ?
C13 C14 H14A 109.3 . . ?
C15 C14 H14A 109.3 . . ?
C13 C14 H14B 109.3 . . ?
C15 C14 H14B 109.3 . . ?
H14A C14 H14B 107.9 . . ?
C16 C15 C14 114.7(4) . . ?
C16 C15 H15A 108.6 . . ?
C14 C15 H15A 108.6 . . ?
C16 C15 H15B 108.6 . . ?
C14 C15 H15B 108.6 . . ?
H15A C15 H15B 107.6 . . ?
C15 C16 H16A 109.5 . . ?
C15 C16 H16B 109.5 . . ?
H16A C16 H16B 109.5 . . ?
C15 C16 H16C 109.5 . . ?
H16A C16 H16C 109.5 . . ?
H16B C16 H16C 109.5 . . ?
N4 C17 C18 114.7(3) . . ?
N4 C17 H17A 108.6 . . ?
C18 C17 H17A 108.6 . . ?
N4 C17 H17B 108.6 . . ?
C18 C17 H17B 108.6 . . ?
H17A C17 H17B 107.6 . . ?
C17 C18 C19 110.9(4) . . ?
C17 C18 H18A 109.5 . . ?
C19 C18 H18A 109.5 . . ?
C17 C18 H18B 109.5 . . ?
C19 C18 H18B 109.5 . . ?
H18A C18 H18B 108.0 . . ?
C20 C19 C18 114.8(5) . . ?
C20 C19 H19A 108.6 . . ?
C18 C19 H19A 108.6 . . ?
C20 C19 H19B 108.6 . . ?
C18 C19 H19B 108.6 . . ?
H19A C19 H19B 107.5 . . ?
C19 C20 H20A 109.5 . . ?
C19 C20 H20B 109.5 . . ?
H20A C20 H20B 109.5 . . ?
C19 C20 H20C 109.5 . . ?
H20A C20 H20C 109.5 . . ?
H20B C20 H20C 109.5 . . ?
C26 C21 C22 115.0(4) . . ?
C26 C21 B1 121.5(4) . . ?
C22 C21 B1 123.3(4) . . ?
C23 C22 C21 122.3(4) . . ?
C23 C22 H22 118.9 . . ?
C21 C22 H22 118.9 . . ?
C24 C23 C22 121.1(5) . . ?
C24 C23 H23 119.5 . . ?
C22 C23 H23 119.5 . . ?
C23 C24 C25 118.7(5) . . ?
C23 C24 H24 120.7 . . ?
C25 C24 H24 120.7 . . ?
C24 C25 C26 119.9(5) . . ?
C24 C25 H25 120.1 . . ?
C26 C25 H25 120.1 . . ?
C25 C26 C21 123.0(4) . . ?
C25 C26 H26 118.5 . . ?
C21 C26 H26 118.5 . . ?
C28 C27 C32 113.7(4) . . ?
C28 C27 B1 124.9(4) . . ?
C32 C27 B1 121.4(4) . . ?
C27 C28 C29 124.5(4) . . ?
C27 C28 H28 117.8 . . ?
C29 C28 H28 117.8 . . ?
C30 C29 C28 119.5(5) . . ?
C30 C29 H29 120.2 . . ?
C28 C29 H29 120.2 . . ?
C29 C30 C31 118.9(5) . . ?
C29 C30 H30 120.6 . . ?
C31 C30 H30 120.6 . . ?
C30 C31 C32 120.7(5) . . ?
C30 C31 H31 119.6 . . ?
C32 C31 H31 119.6 . . ?
C31 C32 C27 122.6(5) . . ?
C31 C32 H32 118.7 . . ?
C27 C32 H32 118.7 . . ?
C34 C33 C38 114.1(4) . . ?
C34 C33 B1 123.8(3) . . ?
C38 C33 B1 122.1(4) . . ?
C33 C34 C35 123.5(4) . . ?
C33 C34 H34 118.2 . . ?
C35 C34 H34 118.2 . . ?
C36 C35 C34 119.9(4) . . ?
C36 C35 H35 120.1 . . ?
C34 C35 H35 120.1 . . ?
C35 C36 C37 118.3(4) . . ?
C35 C36 H36 120.9 . . ?
C37 C36 H36 120.9 . . ?
C38 C37 C36 120.4(4) . . ?
C38 C37 H37 119.8 . . ?
C36 C37 H37 119.8 . . ?
C37 C38 C33 123.7(4) . . ?
C37 C38 H38 118.1 . . ?
C33 C38 H38 118.1 . . ?
C40 C39 C44 115.0(5) . . ?
C40 C39 B1 122.7(4) . . ?
C44 C39 B1 122.3(4) . . ?
C39 C40 C41 122.6(6) . . ?
C39 C40 H40 118.7 . . ?
C41 C40 H40 118.7 . . ?
C42 C41 C40 119.8(7) . . ?
C42 C41 H41 120.1 . . ?
C40 C41 H41 120.1 . . ?
C41 C42 C43 119.8(7) . . ?
C41 C42 H42 120.1 . . ?
C43 C42 H42 120.1 . . ?
C42 C43 C44 119.4(7) . . ?
C42 C43 H43 120.3 . . ?
C44 C43 H43 120.3 . . ?
C43 C44 C39 123.3(6) . . ?
C43 C44 H44 118.3 . . ?
C39 C44 H44 118.3 . . ?
C21 B1 C33 110.3(3) . . ?
C21 B1 C27 108.3(3) . . ?
C33 B1 C27 110.5(3) . . ?
C21 B1 C39 109.2(3) . . ?
C33 B1 C39 108.0(3) . . ?
C27 B1 C39 110.5(3) . . ?
C45 O3 C48 105.5(9) . . ?
O3 C45 C46 108.7(8) . . ?
O3 C45 H45A 109.9 . . ?
C46 C45 H45A 110.0 . . ?
O3 C45 H45B 109.9 . . ?
C46 C45 H45B 109.9 . . ?
H45A C45 H45B 108.3 . . ?
C47 C46 C45 106.0(7) . . ?
C47 C46 H46A 110.5 . . ?
C45 C46 H46A 110.5 . . ?
C47 C46 H46B 110.5 . . ?
C45 C46 H46B 110.5 . . ?
H46A C46 H46B 108.7 . . ?
C46 C47 C48 108.5(6) . . ?
C46 C47 H47A 110.0 . . ?
C48 C47 H47A 110.0 . . ?
C46 C47 H47B 110.0 . . ?
C48 C47 H47B 110.0 . . ?
H47A C47 H47B 108.4 . . ?
O3 C48 C47 108.5(7) . . ?
O3 C48 H48A 110.0 . . ?
C47 C48 H48A 110.0 . . ?
O3 C48 H48B 110.0 . . ?
C47 C48 H48B 110.0 . . ?
H48A C48 H48B 108.4 . . ?
C45A O3A C48A 104(2) . . ?
O3A C45A C46A 106.5(18) . . ?
O3A C45A H45C 110.4 . . ?
C46A C45A H45C 110.4 . . ?
O3A C45A H45D 110.4 . . ?
C46A C45A H45D 110.4 . . ?
H45C C45A H45D 108.6 . . ?
C47A C46A C45A 110.0(18) . . ?
C47A C46A H46C 109.7 . . ?
C45A C46A H46C 109.7 . . ?
C47A C46A H46D 109.7 . . ?
C45A C46A H46D 109.7 . . ?
H46C C46A H46D 108.2 . . ?
C46A C47A C48A 104.3(17) . . ?
C46A C47A H47C 110.9 . . ?
C48A C47A H47C 110.9 . . ?
C46A C47A H47D 110.9 . . ?
C48A C47A H47D 110.9 . . ?
H47C C47A H47D 108.9 . . ?
O3A C48A C47A 108.4(19) . . ?
O3A C48A H48C 110.0 . . ?
C47A C48A H48C 110.0 . . ?
O3A C48A H48D 110.0 . . ?
C47A C48A H48D 110.0 . . ?
H48C C48A H48D 108.4 . . ?
O1 N1 O2 121.79(15) . . ?
O1 N1 Pd1 119.3(2) . . ?
O2 N1 Pd1 118.9(2) . . ?
N1A O1A Pd1 127.6(7) . . ?
O1A N1A O2A 107.72(12) . . ?
 
loop_
 _geom_torsion_atom_site_label_1
 _geom_torsion_atom_site_label_2
 _geom_torsion_atom_site_label_3
 _geom_torsion_atom_site_label_4
 _geom_torsion
 _geom_torsion_site_symmetry_1
 _geom_torsion_site_symmetry_2
 _geom_torsion_site_symmetry_3
 _geom_torsion_site_symmetry_4
 _geom_torsion_publ_flag
C9 N2 C1 C2 -160.2(3) . . . . ?
C5 N2 C1 C2 77.8(4) . . . . ?
Pd1 N2 C1 C2 -35.4(4) . . . . ?
C3 N3 C2 C1 -167.5(3) . . . . ?
Pd1 N3 C2 C1 -46.0(3) . . . . ?
N2 C1 C2 N3 54.9(4) . . . . ?
C2 N3 C3 C4 167.8(3) . . . . ?
Pd1 N3 C3 C4 46.1(3) . . . . ?
N3 C3 C4 N4 -53.8(4) . . . . ?
C17 N4 C4 C3 159.0(3) . . . . ?
C13 N4 C4 C3 -79.1(4) . . . . ?
Pd1 N4 C4 C3 33.4(3) . . . . ?
C9 N2 C5 C6 -57.5(5) . . . . ?
C1 N2 C5 C6 65.0(5) . . . . ?
Pd1 N2 C5 C6 178.4(3) . . . . ?
N2 C5 C6 C7 -178.5(4) . . . . ?
C5 C6 C7 C8 -174.1(5) . . . . ?
C1 N2 C9 C10 66.6(4) . . . . ?
C5 N2 C9 C10 -171.0(3) . . . . ?
Pd1 N2 C9 C10 -52.7(4) . . . . ?
N2 C9 C10 C11 172.5(4) . . . . ?
C9 C10 C11 C12 172.2(5) . . . . ?
C17 N4 C13 C14 55.7(4) . . . . ?
C4 N4 C13 C14 -65.7(4) . . . . ?
Pd1 N4 C13 C14 -178.6(3) . . . . ?
N4 C13 C14 C15 -178.3(4) . . . . ?
C13 C14 C15 C16 179.3(4) . . . . ?
C4 N4 C17 C18 -69.8(4) . . . . ?
C13 N4 C17 C18 168.5(3) . . . . ?
Pd1 N4 C17 C18 49.5(4) . . . . ?
N4 C17 C18 C19 -178.9(4) . . . . ?
C17 C18 C19 C20 -173.3(5) . . . . ?
C26 C21 C22 C23 1.9(6) . . . . ?
B1 C21 C22 C23 -173.7(4) . . . . ?
C21 C22 C23 C24 0.9(7) . . . . ?
C22 C23 C24 C25 -3.1(7) . . . . ?
C23 C24 C25 C26 2.3(7) . . . . ?
C24 C25 C26 C21 0.6(6) . . . . ?
C22 C21 C26 C25 -2.6(6) . . . . ?
B1 C21 C26 C25 173.1(4) . . . . ?
C32 C27 C28 C29 -3.0(7) . . . . ?
B1 C27 C28 C29 178.7(4) . . . . ?
C27 C28 C29 C30 0.3(8) . . . . ?
C28 C29 C30 C31 1.8(8) . . . . ?
C29 C30 C31 C32 -0.9(8) . . . . ?
C30 C31 C32 C27 -2.1(8) . . . . ?
C28 C27 C32 C31 3.9(7) . . . . ?
B1 C27 C32 C31 -177.8(4) . . . . ?
C38 C33 C34 C35 0.2(6) . . . . ?
B1 C33 C34 C35 -177.2(4) . . . . ?
C33 C34 C35 C36 -0.2(6) . . . . ?
C34 C35 C36 C37 0.7(7) . . . . ?
C35 C36 C37 C38 -1.4(7) . . . . ?
C36 C37 C38 C33 1.5(8) . . . . ?
C34 C33 C38 C37 -0.9(7) . . . . ?
B1 C33 C38 C37 176.6(4) . . . . ?
C44 C39 C40 C41 -3.0(7) . . . . ?
B1 C39 C40 C41 174.5(4) . . . . ?
C39 C40 C41 C42 2.3(8) . . . . ?
C40 C41 C42 C43 -0.3(10) . . . . ?
C41 C42 C43 C44 -0.7(11) . . . . ?
C42 C43 C44 C39 -0.2(11) . . . . ?
C40 C39 C44 C43 2.0(8) . . . . ?
B1 C39 C44 C43 -175.5(5) . . . . ?
C26 C21 B1 C33 45.3(5) . . . . ?
C22 C21 B1 C33 -139.3(4) . . . . ?
C26 C21 B1 C27 -75.7(5) . . . . ?
C22 C21 B1 C27 99.6(4) . . . . ?
C26 C21 B1 C39 163.8(4) . . . . ?
C22 C21 B1 C39 -20.8(5) . . . . ?
C34 C33 B1 C21 -148.4(4) . . . . ?
C38 C33 B1 C21 34.3(5) . . . . ?
C34 C33 B1 C27 -28.6(5) . . . . ?
C38 C33 B1 C27 154.1(4) . . . . ?
C34 C33 B1 C39 92.3(4) . . . . ?
C38 C33 B1 C39 -85.0(5) . . . . ?
C28 C27 B1 C21 12.2(6) . . . . ?
C32 C27 B1 C21 -165.9(4) . . . . ?
C28 C27 B1 C33 -108.7(4) . . . . ?
C32 C27 B1 C33 73.1(5) . . . . ?
C28 C27 B1 C39 131.8(4) . . . . ?
C32 C27 B1 C39 -46.3(5) . . . . ?
C40 C39 B1 C21 -82.4(5) . . . . ?
C44 C39 B1 C21 94.9(5) . . . . ?
C40 C39 B1 C33 37.6(5) . . . . ?
C44 C39 B1 C33 -145.1(4) . . . . ?
C40 C39 B1 C27 158.5(4) . . . . ?
C44 C39 B1 C27 -24.2(6) . . . . ?
C48 O3 C45 C46 14.2(14) . . . . ?
O3 C45 C46 C47 -17.4(12) . . . . ?
C45 C46 C47 C48 13.4(11) . . . . ?
C45 O3 C48 C47 -5.9(14) . . . . ?
C46 C47 C48 O3 -4.8(13) . . . . ?
C48A O3A C45A C46A 22(7) . . . . ?
O3A C45A C46A C47A -11(7) . . . . ?
C45A C46A C47A C48A -5(5) . . . . ?
C45A O3A C48A C47A -26(8) . . . . ?
C46A C47A C48A O3A 19(6) . . . . ?
Pd1 O1A N1A O2A 0.00(3) . . . . ?
 
_refine_diff_density_max    0.325
_refine_diff_density_min   -0.404
_refine_diff_density_rms    0.058

_shelx_res_file
;
TITL shelxt in P 1 21/n 1
    02_excit.res
    created by SHELXL-2018/3 at 09:04:07 on 03-Apr-2020
CELL 0.534 11.685 13.6114 30.2338 90 93.239 90
ZERR 4 0.00067 0.00073 0.001513 0 0.004762 0
LATT 1
SYMM 0.5-X,0.5+Y,0.5-Z
SFAC C H B N O Pd
DISP B 0 0 4.561
DISP C 0.001 0.001 6.94
DISP H -0 0 0.611
DISP N 0.003 0.002 10.693
DISP O 0.005 0.003 16.398
DISP Pd -2.504 0.615 1934.604
UNIT 192 292 4 16 12 4
DFIX 1.2 0.001 N1 O1 N1 O2
DFIX 1.3 0.001 O1A N1A N1A O2A
DFIX 2 0.01 Pd1 O1A
DANG 2.1 0.001 O1 O2 O1A O2A
FLAT 0.001 Pd1 O1 O2 N1 O1A O2A N1A
RIGU 0.001 0.002
EADP O3 O3A
EADP C48 C48A
EADP C46 C46A C47 C47A
EADP O1 O1A O2 O2A
EADP N1 N1A

L.S. 20
PLAN  5
SIZE 0.1 0.1 0.05
TEMP 9
BOND $H
list 4
CONF
fmap 2
acta
SHEL 999 0.8
OMIT -1 2 3
REM <olex2.extras>
REM <HklSrc "%.\\02_excit.hkl">
REM </olex2.extras>

WGHT    0.049400
FVAR       0.23474   0.82940   0.93729
PD1   6    0.339493    0.775236    0.346675    11.00000    0.05400    0.06164 =
         0.05088    0.00117   -0.00086   -0.00244
N2    4    0.345567    0.927828    0.337706    11.00000    0.06689    0.06730 =
         0.06212    0.00570   -0.00109    0.00175
N3    4    0.453237    0.799081    0.398025    11.00000    0.05662    0.06176 =
         0.04509   -0.00077   -0.00033   -0.00494
AFIX  13
H3    2    0.530279    0.788756    0.387653    11.00000   -1.20000
AFIX   0
N4    4    0.331827    0.631697    0.371337    11.00000    0.05643    0.06094 =
         0.05912   -0.00167    0.00280   -0.00186
C1    1    0.440840    0.963743    0.369505    11.00000    0.08573    0.06813 =
         0.06971   -0.00005   -0.01028   -0.00662
AFIX  23
H1A   2    0.513708    0.958245    0.355845    11.00000   -1.20000
H1B   2    0.428495    1.032338    0.376511    11.00000   -1.20000
AFIX   0
C2    1    0.443704    0.903518    0.411329    11.00000    0.07777    0.06017 =
         0.06803   -0.00453   -0.00999   -0.00402
AFIX  23
H2A   2    0.508865    0.922171    0.430824    11.00000   -1.20000
H2B   2    0.374235    0.913823    0.426819    11.00000   -1.20000
AFIX   0
C3    1    0.433140    0.723782    0.432331    11.00000    0.06097    0.06751 =
         0.04966    0.00431    0.00035   -0.00163
AFIX  23
H3A   2    0.363738    0.738640    0.447168    11.00000   -1.20000
H3B   2    0.496945    0.722093    0.454281    11.00000   -1.20000
AFIX   0
C4    1    0.421721    0.627104    0.408829    11.00000    0.05981    0.06718 =
         0.05776    0.00395    0.00177   -0.00307
AFIX  23
H4A   2    0.401331    0.576691    0.429651    11.00000   -1.20000
H4B   2    0.494763    0.609338    0.397348    11.00000   -1.20000
AFIX   0
C5    1    0.230462    0.965347    0.351353    11.00000    0.07738    0.06990 =
         0.08331    0.00063    0.00317    0.00998
AFIX  23
H5A   2    0.171064    0.934149    0.332542    11.00000   -1.20000
H5B   2    0.220405    0.943701    0.381453    11.00000   -1.20000
AFIX   0
C6    1    0.211000    1.074582    0.349496    11.00000    0.12324    0.07348 =
         0.12490   -0.00452   -0.00682    0.02515
AFIX  23
H6A   2    0.217263    1.097224    0.319308    11.00000   -1.20000
H6B   2    0.269977    1.107197    0.367983    11.00000   -1.20000
AFIX   0
C7    1    0.093245    1.102573    0.365182    11.00000    0.12525    0.11327 =
         0.18097   -0.03937   -0.01090    0.04943
AFIX  23
H7A   2    0.034835    1.064627    0.348758    11.00000   -1.20000
H7B   2    0.089970    1.085951    0.396283    11.00000   -1.20000
AFIX   0
C8    1    0.068411    1.208241    0.359181    11.00000    0.17834    0.11504 =
         0.33204   -0.05442   -0.06144    0.05861
AFIX 137
H8A   2    0.012371    1.228166    0.379408    11.00000   -1.50000
H8B   2    0.039208    1.219885    0.329324    11.00000   -1.50000
H8C   2    0.137508    1.245379    0.364909    11.00000   -1.50000
AFIX   0
C9    1    0.365035    0.959944    0.291597    11.00000    0.08207    0.07885 =
         0.06422    0.01542   -0.00184   -0.00368
AFIX  23
H9A   2    0.373874    1.030801    0.291492    11.00000   -1.20000
H9B   2    0.297233    0.944266    0.272940    11.00000   -1.20000
AFIX   0
C10   1    0.466523    0.915313    0.271576    11.00000    0.07722    0.10204 =
         0.07204    0.00922    0.00290   -0.00922
AFIX  23
H10A  2    0.463332    0.844467    0.274749    11.00000   -1.20000
H10B  2    0.535866    0.938300    0.287452    11.00000   -1.20000
AFIX   0
C11   1    0.471501    0.941078    0.222781    11.00000    0.11004    0.13519 =
         0.07548    0.01200    0.01693   -0.00695
AFIX  23
H11A  2    0.407143    0.910480    0.206446    11.00000   -1.20000
H11B  2    0.463630    1.011649    0.219339    11.00000   -1.20000
AFIX   0
C12   1    0.578879    0.909384    0.203407    11.00000    0.12494    0.23140 =
         0.11892   -0.00803    0.04367   -0.00007
AFIX 137
H12A  2    0.576987    0.927723    0.172714    11.00000   -1.50000
H12B  2    0.586382    0.839352    0.205973    11.00000   -1.50000
H12C  2    0.642979    0.940501    0.218955    11.00000   -1.50000
AFIX   0
C13   1    0.213163    0.623229    0.389022    11.00000    0.05434    0.07519 =
         0.08065    0.01101    0.00080   -0.00685
AFIX  23
H13A  2    0.205159    0.675227    0.410568    11.00000   -1.20000
H13B  2    0.157497    0.635847    0.364661    11.00000   -1.20000
AFIX   0
C14   1    0.181341    0.528363    0.410237    11.00000    0.07140    0.07960 =
         0.10009    0.01551    0.01381   -0.00516
AFIX  23
H14A  2    0.233539    0.515961    0.435718    11.00000   -1.20000
H14B  2    0.189355    0.475087    0.389329    11.00000   -1.20000
AFIX   0
C15   1    0.059228    0.530231    0.424916    11.00000    0.07343    0.09649 =
         0.11657   -0.00188    0.02608   -0.01512
AFIX  23
H15A  2    0.052172    0.583649    0.445822    11.00000   -1.20000
H15B  2    0.007926    0.544142    0.399337    11.00000   -1.20000
AFIX   0
C16   1    0.021129    0.437238    0.445956    11.00000    0.09675    0.10621 =
         0.13184    0.01009    0.03290   -0.01658
AFIX 137
H16A  2    0.026865    0.383813    0.425471    11.00000   -1.50000
H16B  2   -0.056981    0.444006    0.453764    11.00000   -1.50000
H16C  2    0.069049    0.424206    0.472140    11.00000   -1.50000
AFIX   0
C17   1    0.351134    0.551793    0.339184    11.00000    0.08159    0.06464 =
         0.07187   -0.00991    0.00082    0.00051
AFIX  23
H17A  2    0.284492    0.547342    0.318648    11.00000   -1.20000
H17B  2    0.357572    0.490070    0.355168    11.00000   -1.20000
AFIX   0
C18   1    0.455391    0.564423    0.313174    11.00000    0.08975    0.10752 =
         0.07150   -0.01137    0.01099    0.00990
AFIX  23
H18A  2    0.523039    0.566734    0.333276    11.00000   -1.20000
H18B  2    0.450295    0.626139    0.297142    11.00000   -1.20000
AFIX   0
C19   1    0.466728    0.479568    0.280292    11.00000    0.14042    0.13995 =
         0.14090   -0.05142    0.05225    0.00099
AFIX  23
H19A  2    0.461502    0.418018    0.296222    11.00000   -1.20000
H19B  2    0.402487    0.482295    0.258558    11.00000   -1.20000
AFIX   0
C20   1    0.568935    0.479498    0.257809    11.00000    0.17334    0.19655 =
         0.16789   -0.03559    0.08562    0.02149
AFIX 137
H20A  2    0.575282    0.418807    0.241958    11.00000   -1.50000
H20B  2    0.633165    0.486261    0.278825    11.00000   -1.50000
H20C  2    0.568085    0.533380    0.237304    11.00000   -1.50000
AFIX   0

C21   1    0.655806    0.373837    0.427164    11.00000    0.05636    0.06458 =
         0.06203    0.00545   -0.00215   -0.00109
C22   1    0.708944    0.423106    0.393699    11.00000    0.06421    0.07704 =
         0.08567    0.01198    0.01533   -0.00489
AFIX  43
H22   2    0.725855    0.388707    0.368305    11.00000   -1.20000
AFIX   0
C23   1    0.737498    0.521327    0.396841    11.00000    0.07283    0.07674 =
         0.13134    0.02692    0.01436   -0.00767
AFIX  43
H23   2    0.772016    0.551702    0.373474    11.00000   -1.20000
AFIX   0
C24   1    0.716038    0.574263    0.433447    11.00000    0.07293    0.06216 =
         0.13957    0.01342   -0.01285   -0.00433
AFIX  43
H24   2    0.738741    0.639604    0.435971    11.00000   -1.20000
AFIX   0
C25   1    0.660052    0.529403    0.466750    11.00000    0.07650    0.06370 =
         0.10173   -0.00545   -0.01583    0.01001
AFIX  43
H25   2    0.642006    0.565027    0.491663    11.00000   -1.20000
AFIX   0
C26   1    0.630628    0.431308    0.463157    11.00000    0.07974    0.06389 =
         0.06089    0.00772   -0.00122    0.00420
AFIX  43
H26   2    0.592160    0.402545    0.485943    11.00000   -1.20000
AFIX   0
C27   1    0.733329    0.200980    0.458532    11.00000    0.05908    0.05945 =
         0.07200    0.00287    0.01187    0.00028
C28   1    0.808751    0.249544    0.487516    11.00000    0.06807    0.07345 =
         0.08894   -0.00751   -0.00358    0.01121
AFIX  43
H28   2    0.803653    0.317655    0.488835    11.00000   -1.20000
AFIX   0
C29   1    0.891932    0.203799    0.514922    11.00000    0.07803    0.10348 =
         0.10824   -0.00648   -0.01507    0.02066
AFIX  43
H29   2    0.940093    0.240912    0.533909    11.00000   -1.20000
AFIX   0
C30   1    0.902457    0.104510    0.513805    11.00000    0.07507    0.10165 =
         0.12899    0.01794   -0.00390    0.02402
AFIX  43
H30   2    0.956328    0.072625    0.532532    11.00000   -1.20000
AFIX   0
C31   1    0.832765    0.052387    0.484785    11.00000    0.07356    0.08371 =
         0.16325    0.01484   -0.00394    0.01592
AFIX  43
H31   2    0.839953   -0.015575    0.483418    11.00000   -1.20000
AFIX   0
C32   1    0.751161    0.099580    0.457241    11.00000    0.06747    0.06281 =
         0.14287   -0.00074   -0.00428    0.00535
AFIX  43
H32   2    0.706562    0.062195    0.437116    11.00000   -1.20000
AFIX   0
C33   1    0.504663    0.230097    0.444392    11.00000    0.06110    0.05608 =
         0.05819   -0.00210   -0.00205    0.00115
C34   1    0.479065    0.145733    0.466953    11.00000    0.06574    0.06314 =
         0.06365    0.00517   -0.00223   -0.00141
AFIX  43
H34   2    0.537825    0.101123    0.473596    11.00000   -1.20000
AFIX   0
C35   1    0.369978    0.123628    0.480352    11.00000    0.06965    0.08037 =
         0.07762    0.01337   -0.00125   -0.00840
AFIX  43
H35   2    0.357278    0.065457    0.495446    11.00000   -1.20000
AFIX   0
C36   1    0.281291    0.187785    0.471252    11.00000    0.06418    0.08277 =
         0.10710    0.00076    0.00780   -0.00410
AFIX  43
H36   2    0.208136    0.174397    0.480286    11.00000   -1.20000
AFIX   0
C37   1    0.303359    0.272487    0.448405    11.00000    0.06203    0.07838 =
         0.14785    0.01291    0.00486    0.00393
AFIX  43
H37   2    0.244184    0.316413    0.441306    11.00000   -1.20000
AFIX   0
C38   1    0.411581    0.292497    0.436080    11.00000    0.06552    0.06635 =
         0.12025    0.01633    0.00682    0.00782
AFIX  43
H38   2    0.423759    0.351160    0.421293    11.00000   -1.20000
AFIX   0
C39   1    0.635392    0.213325    0.374625    11.00000    0.09228    0.07438 =
         0.06707   -0.00495    0.00962   -0.00993
C40   1    0.542475    0.219489    0.344709    11.00000    0.12066    0.08478 =
         0.07403    0.00947   -0.01254   -0.03096
AFIX  43
H40   2    0.473277    0.242397    0.354462    11.00000   -1.20000
AFIX   0
C41   1    0.547946    0.192535    0.299971    11.00000    0.17819    0.08922 =
         0.07113    0.00861   -0.01226   -0.04523
AFIX  43
H41   2    0.483998    0.199919    0.280512    11.00000   -1.20000
AFIX   0
C42   1    0.646753    0.155752    0.285304    11.00000    0.21697    0.12306 =
         0.08538   -0.01081    0.02035   -0.03072
AFIX  43
H42   2    0.650716    0.137573    0.255778    11.00000   -1.20000
AFIX   0
C43   1    0.740638    0.145465    0.314095    11.00000    0.19239    0.19637 =
         0.09535   -0.03774    0.03917    0.02688
AFIX  43
H43   2    0.808454    0.119599    0.304360    11.00000   -1.20000
AFIX   0
C44   1    0.733811    0.173909    0.357868    11.00000    0.12440    0.16835 =
         0.08945   -0.02624    0.02746    0.02380
AFIX  43
H44   2    0.798331    0.166247    0.377011    11.00000   -1.20000
AFIX   0
B1    3    0.632314    0.254441    0.426543    11.00000    0.06601    0.06462 =
         0.06514    0.00050    0.00262   -0.00310

PART 1
O3    5    0.683178    0.807534    0.362929    21.00000    0.08173    0.11670 =
         0.10568   -0.01334    0.01764   -0.00491
C45   1    0.736745    0.763840    0.326677    21.00000    0.09188    0.12183 =
         0.10132   -0.00463    0.01584    0.01203
AFIX  23
H45A  2    0.719025    0.801328    0.299876    21.00000   -1.20000
H45B  2    0.708589    0.697391    0.322021    21.00000   -1.20000
AFIX   0
C46   1    0.859670    0.762414    0.336556    21.00000    0.08746    0.15832 =
         0.15738   -0.00989    0.01379   -0.00385
AFIX  23
H46A  2    0.884796    0.697186    0.345648    21.00000   -1.20000
H46B  2    0.899985    0.781532    0.310730    21.00000   -1.20000
AFIX   0
C47   1    0.880630    0.829495    0.370892    21.00000    0.08746    0.15832 =
         0.15738   -0.00989    0.01379   -0.00385
AFIX  23
H47A  2    0.916364    0.888152    0.359762    21.00000   -1.20000
H47B  2    0.932093    0.800892    0.393676    21.00000   -1.20000
AFIX   0
C48   1    0.773507    0.854182    0.389033    21.00000    0.09873    0.13834 =
         0.14693   -0.04084    0.01593   -0.01584
AFIX  23
H48A  2    0.773037    0.831937    0.419502    21.00000   -1.20000
H48B  2    0.762782    0.924849    0.388590    21.00000   -1.20000
AFIX   0
SAME 0.02 0.04 O3 > C48
PART 0
PART 2
O3A   5    0.680514    0.795106    0.368834   -21.00000    0.08173    0.11670 =
         0.10568   -0.01334    0.01764   -0.00491
C45A  1    0.713465    0.787217    0.324769   -21.00000    0.06105    0.11320 =
         0.10209    0.00215    0.00924    0.03363
AFIX  23
H45C  2    0.653976    0.813212    0.304354   -21.00000   -1.20000
H45D  2    0.726802    0.719029    0.317285   -21.00000   -1.20000
AFIX   0
C46A  1    0.817789    0.843640    0.322274   -21.00000    0.08746    0.15832 =
         0.15738   -0.00989    0.01379   -0.00385
AFIX  23
H46C  2    0.882023    0.799596    0.319008   -21.00000   -1.20000
H46D  2    0.811687    0.886414    0.296588   -21.00000   -1.20000
AFIX   0
C47A  1    0.836483    0.899275    0.360185   -21.00000    0.08746    0.15832 =
         0.15738   -0.00989    0.01379   -0.00385
AFIX  23
H47C  2    0.844199    0.968303    0.352956   -21.00000   -1.20000
H47D  2    0.905197    0.877850    0.376958   -21.00000   -1.20000
AFIX   0
C48A  1    0.735187    0.882549    0.385028   -21.00000    0.09873    0.13834 =
         0.14693   -0.04084    0.01593   -0.01584
AFIX  23
H48C  2    0.756951    0.875673    0.416313   -21.00000   -1.20000
H48D  2    0.683126    0.937823    0.381334   -21.00000   -1.20000
AFIX   0

PART 0
PART 3
O1    5    0.124969    0.759994    0.299391    31.00000    0.07980    0.22430 =
         0.08869   -0.03249   -0.01125    0.00577
O2    5    0.260994    0.723703    0.259985    31.00000    0.07980    0.22430 =
         0.08869   -0.03249   -0.01125    0.00577
N1    4    0.225557    0.749336    0.294678    31.00000    0.07887    0.08755 =
         0.07271    0.00823   -0.00565   -0.00252
PART 0
PART 4
O1A   5    0.210289    0.754882    0.301325   -31.00000    0.07980    0.22430 =
         0.08869   -0.03249   -0.01125    0.00577
O2A   5    0.324550    0.714528    0.253321   -31.00000    0.07980    0.22430 =
         0.08869   -0.03249   -0.01125    0.00577
N1A   4    0.216829    0.727275    0.260381   -31.00000    0.07887    0.08755 =
         0.07271    0.00823   -0.00565   -0.00252
HKLF 4


REM  shelxt in P 1 21/n 1
REM wR2 = 0.1328, GooF = S = 0.880, Restrained GooF = 0.887 for all data
REM R1 = 0.0565 for 4812 Fo > 4sig(Fo) and 0.1156 for all 9730 data
REM 538 parameters refined using 491 restraints

END

WGHT      0.0494      0.0000

REM Highest difference peak  0.325,  deepest hole -0.404,  1-sigma level  0.058
Q1    1   0.0407  1.1014  0.3947  11.00000  0.05    0.30
Q2    1   0.1680  0.7956  0.2682  11.00000  0.05    0.30
Q3    1   0.1404  0.6940  0.2873  11.00000  0.05    0.30
Q4    1   0.2025  0.6744  0.2664  11.00000  0.05    0.30
Q5    1   0.8776  0.7678  0.3811  11.00000  0.05    0.29
;
_shelx_res_checksum   50186

_shelx_hkl_file
;
  17  -2  -1   -3.66    5.16
 -16   1   1    1.03    8.21
  16  -1  -1   -1.92    5.62
  16  -1  -2    2.32    5.34
 -16   2   1   -3.48   10.55
  16  -2  -1   -0.22    3.81
 -16   2   2   -0.40    9.06
  16  -2  -2   -3.06    4.89
  16  -2  -3   -1.27    4.06
  16  -2  -4    5.70    5.40
 -16   3   1   -0.49    7.66
  16  -3  -1   -0.34    4.64
 -16   3   2   -4.21   11.02
  16  -3  -2    0.92    4.47
 -16   3   3   -3.19    8.37
  16  -3  -3    0.63    3.83
  16  -3  -4   -0.09    5.44
  16  -3  -5   -3.65    5.80
 -16   4   1    5.80    9.23
  16  -4  -1   -1.89    4.86
 -16   4   2   -5.85   10.72
  16  -4  -2    1.36    4.92
 -16   4   3    1.88    7.44
  16  -4  -3   -0.81    3.95
  16  -4  -4   -2.16    4.64
  16  -4  -5   -1.57    5.52
  16  -4  -6    2.91    5.24
  16  -4  -7   -2.40    5.36
 -16   5   1    3.12    8.02
 -16   5   2    7.59    9.43
  16  -5  -2    3.08    4.37
  16  -5  -3   -1.91    5.07
  16  -5  -4   -2.55    4.55
  16  -5  -5   -0.79    5.65
  16  -5  -6   -1.25    4.59
  16  -5  -7    0.58    4.01
  16  -5  -8    0.90    4.42
 -16   6   1    2.42    9.95
  16  -6  -8   -0.04    3.81
  16  -6  -9   -2.45    6.23
 -15   0   1   -0.63    6.34
  15   0  -1   -1.19    4.53
 -15   0   2    3.15    8.11
  15   0  -2   -1.94    5.08
 -15   0   3   16.78   11.58
  15   0  -3   10.72    6.51
 -15   0   4   -3.70   10.94
 -15   0   5    0.21    8.05
 -15   0   6   -1.52    8.43
 -15   0   7    6.38   10.62
 -15   0   8    1.99    9.03
 -15   0   9   17.17   11.24
 -15   0  10   -1.41    9.40
 -15   0  11   -5.26    9.29
 -15   0  12   -0.01    9.29
 -15   0  13    2.75    7.81
 -15   1   1    6.44    9.74
  15  -1  -1   13.55    6.28
 -15  -1   1    5.76    8.40
 -15   1   2    0.48    8.17
  15  -1  -2    3.18    5.10
 -15  -1   2    0.94    7.55
 -15   1   3   -2.41    9.04
  15  -1  -3   -1.33    4.41
 -15  -1   3    1.33    9.29
 -15   1   4   -6.61   11.23
  15  -1  -4   -3.32    6.54
 -15  -1   4    0.14   10.07
 -15   1   5    8.39   10.74
  15  -1  -5    6.48    5.86
 -15  -1   5   -0.00   10.30
 -15   1   6   -2.61    8.55
 -15  -1   6   -2.00    9.76
 -15   1   7    4.54    6.86
 -15  -1   7    5.00    8.75
 -15   1   8    3.11    8.33
 -15  -1   8    2.45    8.35
 -15   1   9   -2.50    7.96
 -15  -1   9   -4.64    9.24
 -15   1  10   -0.10    5.63
 -15  -1  10    5.66    9.10
 -15   1  11   14.11   11.41
 -15  -1  11    0.40   10.27
 -15   1  12   -2.78    7.81
 -15  -1  12    4.61   10.02
 -15   1  13    2.66    9.22
 -15  -1  13   -0.06    6.45
 -15   2   1   -2.32    7.45
  15  -2  -1   -2.71    6.23
 -15  -2   1    1.84    7.71
 -15   2   2   -0.45    8.56
  15  -2  -2    0.66    4.91
 -15  -2   2    2.88    8.90
 -15   2   3    5.94   10.07
  15  -2  -3    4.95    4.94
 -15  -2   3    2.08    8.76
 -15   2   4   -2.73    8.49
  15  -2  -4   -1.60    5.42
 -15  -2   4   -0.37    7.49
 -15   2   5   -0.26    6.57
  15  -2  -5    8.06    5.33
 -15  -2   5    4.63    9.20
 -15   2   6   -3.04    7.11
  15  -2  -6   -0.68    4.86
 -15  -2   6   -1.59    7.67
 -15   2   7   -1.68    6.96
 -15  -2   7    6.63    9.21
 -15   2   8    0.74    8.43
 -15  -2   8   -1.08    8.53
 -15   2   9    0.86    6.65
 -15  -2   9    5.62    9.86
 -15   2  10   -3.40    7.44
 -15  -2  10   -6.26   11.93
 -15   2  11    3.89    9.22
 -15  -2  11   -1.82    8.07
 -15   2  12    6.58    9.13
 -15  -2  12   -3.03   10.01
 -15   2  13    6.80    8.56
 -15   3   1   -0.78    8.30
  15  -3  -1    3.82    5.42
 -15  -3   1   14.11    9.65
 -15   3   2    4.02    8.33
  15  -3  -2   -1.97    4.20
 -15  -3   2   -1.54    7.49
 -15   3   3   -0.64    6.90
  15  -3  -3    0.33    4.94
 -15  -3   3    0.64    8.38
 -15   3   4   -4.58    9.20
  15  -3  -4   -2.59    4.42
 -15  -3   4   -5.80   10.07
 -15   3   5    4.40    8.99
  15  -3  -5    0.93    5.97
 -15  -3   5   11.33    8.93
 -15   3   6   -0.94    7.27
  15  -3  -6    6.92    4.83
 -15  -3   6    5.42    7.84
 -15   3   7    2.83    8.37
  15  -3  -7    3.01    4.62
 -15  -3   7   10.71    9.23
 -15   3   8    1.99    9.86
  15  -3  -8    9.21    6.08
 -15  -3   8   14.02    9.90
 -15   3   9    1.16    7.72
 -15  -3   9   -4.87   11.95
 -15   3  10   -3.04    8.58
 -15  -3  10    0.00    9.48
 -15   3  11   11.96   10.33
 -15  -3  11    7.14   11.45
 -15   3  12   13.52   11.66
 -15   4   1   -0.44   10.72
  15  -4  -1    2.92    5.60
 -15  -4   1   -0.33    6.05
 -15   4   2   -2.61    7.59
  15  -4  -2   -0.14    4.71
 -15  -4   2    1.45    7.63
 -15   4   3   -5.44   11.06
  15  -4  -3   -0.20    5.13
 -15  -4   3    3.56    7.88
 -15   4   4    4.92    9.92
  15  -4  -4    7.80    6.40
 -15  -4   4   -7.15   10.33
 -15   4   5    8.66   11.01
  15  -4  -5    5.30    5.32
 -15  -4   5    1.07    8.22
 -15   4   6    2.75    9.28
  15  -4  -6   -3.67    5.76
 -15  -4   6   -7.70   11.70
 -15   4   7   -3.84   10.46
  15  -4  -7    7.56    5.75
 -15  -4   7    5.49    8.36
 -15   4   8    1.32    9.30
  15  -4  -8    3.16    6.06
 -15  -4   8    8.83    9.12
 -15   4   9   16.53   10.49
  15  -4  -9    4.02    6.24
 -15  -4   9   13.65   10.66
 -15   4  10    4.93    8.52
 -15   4  11   -4.53    9.78
 -15   5   1    8.72    8.44
  15  -5  -1   -1.88    4.34
 -15  -5   1    0.26    6.95
 -15   5   2   -2.83   12.14
  15  -5  -2    0.27    4.61
 -15  -5   2    1.37    8.08
 -15   5   3   -0.83    7.86
  15  -5  -3   -1.93    4.59
 -15  -5   3   -0.71    9.93
 -15   5   4    1.37    6.41
  15  -5  -4   -0.87    5.57
 -15  -5   4    0.60    7.79
 -15   5   5    3.46    9.29
  15  -5  -5   -1.32    5.57
 -15   5   6   -0.29    8.17
  15  -5  -6    1.02    4.80
 -15   5   7   -3.80    9.73
  15  -5  -7    5.93    6.22
 -15   5   8    9.38    9.79
  15  -5  -8   -2.33    5.97
 -15   5   9   -6.11   11.08
  15  -5  -9    0.38    5.51
 -15   5  10   -2.66    8.54
  15  -5 -10   -0.61    4.71
 -15   5  11   -1.80    8.18
 -15   6   1   11.22    9.25
  15  -6  -1    4.08    4.59
 -15   6   2    2.98    9.41
  15  -6  -2    0.42    4.38
 -15   6   3    1.88    6.70
  15  -6  -3   -2.42    5.93
 -15   6   4   -1.15    8.02
  15  -6  -4    5.16    5.04
 -15   6   5   14.14    9.73
  15  -6  -5   -2.58    4.32
 -15   6   6    1.65    6.60
  15  -6  -6   -0.16    4.65
 -15   6   7    2.42    9.24
  15  -6  -7   -0.62    5.29
 -15   6   8   -2.39    8.94
  15  -6  -8    3.44    6.86
 -15   6   9   -2.56    8.53
  15  -6  -9    3.25    5.12
 -15   6  10   -2.24    8.00
  15  -6 -10    1.84    4.66
  15  -6 -11    0.78    4.41
 -15   7   1   -3.96    9.07
  15  -7  -1    0.95    5.14
 -15   7   2    3.56    8.25
  15  -7  -2    1.03    4.52
 -15   7   3   -0.63    7.31
  15  -7  -3   -0.04    3.77
 -15   7   4   10.16    9.18
  15  -7  -4   -0.11    3.36
 -15   7   5   10.01    9.33
  15  -7  -5    5.71    5.60
 -15   7   6    2.32    8.67
  15  -7  -6   -1.43    5.32
 -15   7   7    3.52    8.16
  15  -7  -7   -1.38    4.34
 -15   7   8    2.53    7.95
  15  -7  -8    1.99    4.86
  15  -7  -9   -0.98    3.84
  15  -7 -10    0.99    5.50
  15  -7 -11   -2.92    6.61
  15  -7 -12   -0.00    3.39
 -15   8   2   -0.29    6.65
 -15   8   3   -5.31    8.88
 -15   8   4    6.84    8.33
 -15   8   5   -1.01    7.01
 -15   8   6   -2.56    9.08
 -15   8   7    2.89    7.90
  15  -8 -10   -0.52    5.93
  15  -8 -11    0.83    4.21
  15  -8 -12    2.97    5.81
  15  -8 -13    2.59    5.51
 -15   9   5    1.43    8.03
 -15   9   6   -4.95    8.55
 -14   0   1    0.40    7.50
  14   0  -1   -0.17    4.60
 -14   0   2    8.25    8.98
  14   0  -2   10.64    6.07
 -14   0   3   -2.56    9.88
  14   0  -3    1.46    4.16
 -14   0   4   18.82   11.00
  14   0  -4   15.29    7.13
 -14   0   5    6.61    8.18
  14   0  -5   -1.24    5.21
 -14   0   6    8.30    9.91
  14   0  -6    9.92    6.66
 -14   0   7   -0.75    6.84
 -14   0   8    7.74    9.95
 -14   0   9    7.68    7.69
 -14   0  10    2.73    8.02
 -14   0  11    1.71    7.85
 -14   0  12   13.21   10.32
 -14   0  13    0.37    7.02
 -14   0  14    5.16    7.88
 -14   0  15   -4.62    8.10
 -14   0  16    1.51    9.61
 -14   0  17   -0.57    7.82
 -14   0  18   13.43    9.16
 -14   0  19   11.28   10.99
 -14   0  20    4.38    9.87
 -14   1   1   -4.40    8.12
  14  -1  -1    0.62    2.92
  14   1  -1   -0.67    2.89
 -14  -1   1    2.75    7.09
 -14   1   2   -1.36    6.55
  14  -1  -2    3.05    4.00
  14   1  -2    1.60    4.02
 -14  -1   2    2.22    8.06
 -14   1   3   -2.47    7.26
  14  -1  -3    0.85    4.84
  14   1  -3    3.19    4.00
 -14  -1   3   -1.35    7.19
 -14   1   4    5.88    8.85
  14  -1  -4    7.13    5.83
 -14  -1   4    2.49    8.26
 -14   1   5   -0.31    5.93
  14  -1  -5    3.26    4.85
 -14  -1   5   -2.88    9.06
 -14   1   6   16.51    9.82
  14  -1  -6   12.85    7.56
 -14  -1   6   20.60   12.06
 -14   1   7   -0.18    7.06
  14  -1  -7    0.83    5.33
 -14  -1   7   10.88    8.38
 -14   1   8   -0.21    8.33
 -14  -1   8   -4.23    9.03
 -14   1   9   -2.08    7.56
 -14  -1   9   -2.05    8.04
 -14   1  10   23.69   13.37
 -14  -1  10    6.45    9.67
 -14   1  11    4.32    7.60
 -14  -1  11    3.62    6.71
 -14   1  12   14.82    9.74
 -14  -1  12   -1.90    8.92
 -14   1  13   -3.59    8.63
 -14  -1  13   -0.90    7.53
 -14   1  14   -6.87   11.39
 -14  -1  14    6.65    8.44
 -14   1  15   -3.51    7.32
 -14  -1  15    0.52    6.78
 -14   1  16   -3.07    8.64
 -14  -1  16    3.61    7.40
 -14   1  17   -3.60    9.98
 -14  -1  17    2.59    5.67
 -14   1  18   16.99   12.33
 -14  -1  18    0.91    7.09
 -14   1  19   -7.65   12.28
 -14  -1  19   -0.62    7.51
 -14  -1  20    1.97    9.42
 -14   2   1   -4.35   10.48
  14  -2  -1    0.26    4.33
  14   2  -1   -1.43    4.29
 -14  -2   1    0.55    7.59
 -14   2   2   11.36   11.55
  14  -2  -2   17.56    7.05
 -14  -2   2   13.78   11.29
 -14   2   3    2.24    7.12
  14  -2  -3   -2.50    5.84
 -14  -2   3   -4.74    9.83
 -14   2   4   -1.51    9.51
  14  -2  -4    4.52    5.96
 -14  -2   4    9.04    8.42
 -14   2   5   -2.41    8.59
  14  -2  -5   -0.86    3.74
 -14  -2   5    0.51    6.70
 -14   2   6   10.44    9.96
  14  -2  -6    0.33    3.90
 -14  -2   6    3.24    8.87
 -14   2   7    9.64    8.49
  14  -2  -7   -0.99    4.14
 -14  -2   7    1.93   10.72
 -14   2   8    4.77    7.87
  14  -2  -8    2.41    4.25
 -14  -2   8    5.71    8.31
 -14   2   9    2.47   10.70
  14  -2  -9   12.51    6.19
 -14  -2   9    4.10    8.97
 -14   2  10    2.99    8.09
 -14  -2  10   -6.32    9.51
 -14   2  11   14.79   10.64
 -14  -2  11   -0.05    7.37
 -14   2  12   16.16   10.69
 -14  -2  12    9.03   10.39
 -14   2  13    2.70    8.44
 -14  -2  13   -2.94    9.18
 -14   2  14    9.60    9.61
 -14  -2  14    2.59    9.82
 -14   2  15    4.46    7.45
 -14  -2  15   -4.13    9.59
 -14   2  16   -6.29   11.16
 -14  -2  16    0.79    8.50
 -14   2  17   -1.69   10.77
 -14  -2  17   -5.23    9.17
 -14   2  18   18.46   12.17
 -14  -2  18   -5.83   10.54
 -14   2  19   -2.85    9.89
 -14  -2  19   -3.69    9.30
 -14  -2  20   -0.42    8.91
 -14   3   1    0.43    7.56
  14  -3  -1   -1.39    3.48
 -14  -3   1   -2.59    7.88
 -14   3   2    0.12    8.74
  14  -3  -2    0.36    4.41
 -14  -3   2   -3.69    7.73
 -14   3   3    0.74    7.42
  14  -3  -3    1.27    3.90
 -14  -3   3   -1.19    7.86
 -14   3   4   -3.81    7.79
  14  -3  -4   -2.55    4.57
 -14  -3   4   -2.28    8.27
 -14   3   5    4.40    9.53
  14  -3  -5    2.79    5.21
 -14  -3   5    4.67    7.07
 -14   3   6   13.79   10.87
  14  -3  -6   11.59    7.07
 -14  -3   6   12.67    9.38
 -14   3   7    1.32    9.25
  14  -3  -7    2.05    4.09
 -14  -3   7   -0.00    5.39
 -14   3   8    7.08    8.43
  14  -3  -8   -0.79    3.31
 -14  -3   8   -2.36    9.15
 -14   3   9   12.59    9.74
  14  -3  -9    8.59    6.65
 -14  -3   9    3.99    8.78
 -14   3  10    5.97   10.39
  14  -3 -10    9.28    6.70
 -14  -3  10    0.38    7.32
 -14   3  11    7.80    9.95
 -14  -3  11    1.12    5.81
 -14   3  12   -1.12    8.65
 -14  -3  12   -0.73    8.01
 -14   3  13   10.26    9.57
 -14  -3  13   -2.75    8.11
 -14   3  14    3.94    9.34
 -14  -3  14    7.87    9.83
 -14   3  15   -4.71    9.16
 -14  -3  15   13.16    9.86
 -14   3  16    4.92    8.68
 -14  -3  16    3.06    9.16
 -14   3  17    4.65    9.15
 -14  -3  17   -3.47    9.36
 -14   3  18   -0.39    8.65
 -14  -3  18   -3.29    9.16
 -14  -3  19    1.85   10.04
 -14  -3  20   -3.54    8.75
 -14   4   1   -4.16    9.24
  14  -4  -1    0.95    4.63
 -14  -4   1    7.50    8.29
 -14   4   2    3.33    9.69
  14  -4  -2    4.72    4.96
 -14  -4   2    5.79    7.68
 -14   4   3   -2.02    7.74
  14  -4  -3    0.54    4.40
 -14  -4   3    3.37    6.93
 -14   4   4    3.53    7.83
  14  -4  -4    1.67    3.67
 -14  -4   4    0.65    8.85
 -14   4   5    6.68    8.63
  14  -4  -5   -1.92    5.05
 -14  -4   5    1.15    7.63
 -14   4   6   -3.35    9.65
  14  -4  -6    5.74    5.19
 -14  -4   6   -0.57    8.48
 -14   4   7    5.71    8.50
  14  -4  -7    0.35    3.97
 -14  -4   7    5.89    9.09
 -14   4   8   15.66   10.14
  14  -4  -8    0.09    4.70
 -14  -4   8    0.20    9.82
 -14   4   9   12.54   10.28
  14  -4  -9    5.16    5.54
 -14  -4   9    1.25    7.70
 -14   4  10    2.04    8.51
  14  -4 -10   -0.38    5.09
 -14  -4  10    1.11    6.59
 -14   4  11    7.39    9.25
  14  -4 -11    0.70    4.71
 -14  -4  11   -0.00    4.43
 -14   4  12   -4.53    9.38
 -14  -4  12   22.35   12.16
 -14   4  13   -2.29   10.37
 -14  -4  13    7.86   10.70
 -14   4  14    5.60    9.77
 -14  -4  14    4.16    8.74
 -14   4  15   -2.57    8.93
 -14  -4  15   -0.09    8.13
 -14   4  16    5.71    9.52
 -14  -4  16    5.30    9.10
 -14   4  17   -4.85    8.51
 -14  -4  17   13.71   12.29
 -14  -4  18    4.46    8.39
 -14  -4  19   -0.33    7.71
 -14   5   1    9.61    8.63
  14  -5  -1   -1.83    5.31
 -14  -5   1   18.06    9.70
 -14   5   2   15.47    9.85
  14  -5  -2    3.46    4.58
 -14  -5   2   -1.00    7.51
 -14   5   3   -5.35    9.66
  14  -5  -3    2.18    5.95
 -14  -5   3   -1.75    6.83
 -14   5   4    1.53    7.05
  14  -5  -4   -2.05    4.35
 -14  -5   4   -2.82    7.78
 -14   5   5    0.48    6.92
  14  -5  -5    4.68    4.56
 -14  -5   5   12.49    9.79
 -14   5   6    2.93    7.31
  14  -5  -6   -1.89    5.41
 -14  -5   6    8.17    7.93
 -14   5   7   -0.10    7.23
  14  -5  -7   -2.41    4.39
 -14  -5   7   -3.55    8.27
 -14   5   8    5.34    7.05
  14  -5  -8   -0.61    4.39
 -14  -5   8   -0.23    8.16
 -14   5   9    1.30    6.95
  14  -5  -9    3.04    5.58
 -14  -5   9   13.37    9.17
 -14   5  10    3.88    9.03
  14  -5 -10    9.85    6.10
 -14  -5  10   20.18   10.54
 -14   5  11   -2.39    7.83
  14  -5 -11    1.81    5.45
 -14  -5  11    0.24    6.43
 -14   5  12    8.94    8.88
  14  -5 -12    1.76    5.31
 -14  -5  12    2.27    6.84
 -14   5  13    6.23    8.33
 -14  -5  13   -6.87   11.36
 -14   5  14   -3.58    8.95
 -14  -5  14   -4.36    9.42
 -14   5  15    6.62    8.02
 -14  -5  15   11.29    9.90
 -14   5  16   -3.66    9.77
 -14  -5  16    2.79    9.47
 -14  -5  17    2.32   10.14
 -14  -5  18    1.74    9.03
 -14  -5  19   -6.77   11.28
 -14   6   1    7.72   10.03
  14  -6  -1    0.38    4.97
 -14  -6   1    7.90    9.64
 -14   6   2   -1.12    6.82
  14  -6  -2    0.98    4.67
 -14  -6   2   -4.96    8.56
 -14   6   3    3.54    7.92
  14  -6  -3   -0.17    4.34
 -14  -6   3    4.98    8.47
 -14   6   4    8.74    9.05
  14  -6  -4    3.22    4.46
 -14  -6   4   15.06    9.90
 -14   6   5    3.59    9.10
  14  -6  -5   -0.77    4.53
 -14  -6   5    3.95    7.58
 -14   6   6   -1.51    7.27
  14  -6  -6    0.04    3.82
 -14  -6   6    9.79    8.74
 -14   6   7    2.67    8.07
  14  -6  -7    3.84    5.65
 -14  -6   7    5.85    8.69
 -14   6   8    6.23    9.26
  14  -6  -8    1.69    5.01
 -14  -6   8    4.34    7.69
 -14   6   9   12.71   10.78
  14  -6  -9    0.82    3.95
 -14  -6   9    4.94   10.32
 -14   6  10   -1.67    6.98
  14  -6 -10   -2.73    5.94
 -14  -6  10    0.17    7.65
 -14   6  11    9.15    9.16
  14  -6 -11   -0.00    3.60
 -14  -6  11    3.92    7.79
 -14   6  12   -0.50    8.21
  14  -6 -12    1.17    4.94
 -14  -6  12    1.74   10.22
 -14   6  13   -1.91    7.96
  14  -6 -13    0.83    5.56
 -14  -6  13   -1.67    7.87
 -14   6  14   -5.13    8.74
 -14  -6  14    1.80    8.52
 -14   6  15   -1.52    8.51
 -14  -6  15   -1.30    8.32
 -14  -6  16    1.19    9.27
 -14  -6  17   -3.66    8.52
 -14  -6  18    1.68    9.93
 -14   7   1    3.32    9.87
  14  -7  -1    1.76    4.22
 -14  -7   1    0.68    7.29
 -14   7   2   -3.21    8.82
  14  -7  -2   -0.44    4.31
 -14  -7   2   -1.25    7.43
 -14   7   3    4.43    8.27
  14  -7  -3    0.63    3.54
 -14  -7   3   -6.30   10.03
 -14   7   4   -0.52    8.31
  14  -7  -4   -3.48    4.85
 -14  -7   4    1.06    7.62
 -14   7   5   -0.29    8.24
  14  -7  -5    7.79    6.34
 -14  -7   5    4.97    9.52
 -14   7   6   16.48    9.68
  14  -7  -6   -0.73    5.18
 -14  -7   6    7.41    7.98
 -14   7   7    1.60    7.80
  14  -7  -7    3.94    6.34
 -14  -7   7    0.27    5.71
 -14   7   8    4.44    8.66
  14  -7  -8    2.37    5.77
 -14  -7   8   -2.17    7.17
 -14   7   9    5.68    9.28
  14  -7  -9    2.84    4.74
 -14  -7   9    8.48    9.63
 -14   7  10   -3.23    6.97
  14  -7 -10   -1.59    5.03
 -14  -7  10   -0.13    6.85
 -14   7  11    2.04    7.91
  14  -7 -11    3.69    5.55
 -14  -7  11    1.77    8.30
 -14   7  12   -3.00    7.76
  14  -7 -12    4.12    4.64
 -14  -7  12   11.88    9.23
 -14   7  13   -6.93   10.61
  14  -7 -13   -3.16    5.08
 -14  -7  13    0.86    8.57
 -14   7  14   -1.38    8.03
  14  -7 -14   12.28    6.86
 -14  -7  14    3.29    8.66
 -14  -7  15    3.19    8.82
 -14  -7  16   -5.49    9.97
 -14   8   1   -0.06    8.09
  14  -8  -1   -1.28    4.27
 -14  -8   1   16.76    9.86
 -14   8   2   -3.89    9.48
  14  -8  -2   -0.65    4.36
 -14  -8   2    2.40    5.67
 -14   8   3    3.82    6.77
  14  -8  -3    9.38    6.40
 -14  -8   3    1.58    5.71
 -14   8   4   -0.27    7.58
  14  -8  -4    4.49    4.81
 -14  -8   4   -4.12    7.74
 -14   8   5    2.17    7.93
  14  -8  -5    0.32    4.76
 -14  -8   5   -3.18    8.53
 -14   8   6   -1.69    9.08
  14  -8  -6    7.95    6.04
 -14  -8   6   -0.54    8.37
 -14   8   7    1.91    7.74
  14  -8  -7   -0.40    4.67
 -14  -8   7   22.02    9.94
 -14   8   8   -3.91    9.91
  14  -8  -8   -1.84    5.00
 -14  -8   8    4.12    7.00
 -14   8   9    3.27    7.84
  14  -8  -9    5.81    6.25
 -14  -8   9   -3.02    8.98
 -14   8  10    3.48    7.75
  14  -8 -10    2.64    4.48
 -14  -8  10    0.26    8.36
 -14   8  11    7.67    8.42
  14  -8 -11    3.89    5.91
 -14  -8  11   -4.34    8.58
 -14   8  12   -3.01    6.94
  14  -8 -12    4.94    5.03
 -14  -8  12   -1.11    9.29
 -14   8  13    9.59    9.19
  14  -8 -13    0.21    5.03
  14  -8 -14   -0.77    4.88
  14  -8 -15   -0.60    5.55
 -14   9   3   -2.74    7.77
  14  -9  -3    1.10    5.64
 -14   9   4   -2.26    6.67
  14  -9  -4   -0.87    4.45
 -14   9   5   10.11    8.09
  14  -9  -5    6.70    5.12
 -14   9   6   -5.64    9.89
  14  -9  -6    1.02    4.40
 -14   9   7   -0.46    7.20
  14  -9  -7   -3.90    7.07
 -14   9   8   -2.71    7.67
  14  -9  -8   -2.37    4.52
 -14   9   9    1.03    6.53
  14  -9  -9    0.74    4.91
 -14   9  10    3.85    7.01
  14  -9 -10   -2.87    4.71
 -14   9  11   -3.53    7.29
  14  -9 -11   -1.59    4.61
  14  -9 -12   -2.15    6.09
  14  -9 -13   -0.15    4.13
  14  -9 -14   -0.22    4.12
  14  -9 -15   -0.40    5.40
 -14  10   6   -3.07    7.29
 -14  10   7   -2.75    7.52
 -14  10   8    5.54    7.91
 -14  10   9    1.15    7.11
 -14  10  10   -0.52    5.32
 -13   0   1   38.80   13.15
  13   0  -1   29.96    8.46
 -13   0   2    2.10    7.40
  13   0  -2    1.78    4.66
 -13   0   3    3.69    7.63
  13   0  -3   11.84    5.42
 -13   0   4   -0.35    5.65
  13   0  -4    0.81    3.77
 -13   0   5    7.41    7.62
  13   0  -5    8.44    5.27
 -13   0   6   10.13    8.43
  13   0  -6    2.62    4.67
 -13   0   7   15.62   11.48
  13   0  -7    5.51    5.36
 -13   0   8   -2.53    8.07
  13   0  -8   -0.64    5.02
 -13   0   9   -1.34    6.24
 -13   0  10    0.83    7.52
 -13   0  11   14.11   12.09
 -13   0  12    2.64    8.97
 -13   0  13    1.73    7.70
 -13   0  14   -0.95    7.21
 -13   0  15    0.36    8.14
 -13   0  16   -6.01   10.42
 -13   0  17    1.11    7.40
 -13   0  18   -1.68    8.40
 -13   0  19    7.37   10.69
 -13   0  20    1.18    9.26
 -13   0  21   -0.86    6.11
 -13   0  22   -0.70    8.77
 -13   0  23    5.89    9.11
 -13   0  24    2.22    7.72
 -13   0  25    1.19    8.31
 -13   1   1   -0.83    6.65
  13  -1  -1    8.51    4.93
  13   1  -1    9.76    5.34
 -13  -1   1    5.08    8.44
 -13   1   2   -3.55    7.30
  13  -1  -2   -0.51    3.75
  13   1  -2   -0.49    4.12
 -13  -1   2    7.38    7.58
 -13   1   3    0.65    7.04
  13  -1  -3    4.62    4.06
  13   1  -3    4.68    5.35
 -13  -1   3    2.63    7.47
 -13   1   4    3.19    6.13
  13  -1  -4   -1.50    4.09
  13   1  -4    3.48    4.76
 -13  -1   4    8.24    9.20
 -13   1   5   84.91   18.27
  13  -1  -5   37.59    9.44
  13   1  -5   29.49    8.80
 -13  -1   5   25.59   12.54
 -13   1   6   -2.26    8.49
  13  -1  -6   -1.05    4.58
  13   1  -6   -1.42    3.90
 -13  -1   6   -0.46    9.76
 -13   1   7    4.68    8.38
  13  -1  -7    0.45    3.77
 -13  -1   7    5.92    7.33
 -13   1   8   -0.45    7.45
  13  -1  -8   -0.96    5.50
 -13  -1   8   -4.91    9.19
 -13   1   9   25.32   11.76
  13  -1  -9   17.31    6.83
 -13  -1   9   22.20   13.40
 -13   1  10    3.39    7.38
  13  -1 -10    0.41    3.76
 -13  -1  10   -4.16    8.66
 -13   1  11    2.12    7.39
 -13  -1  11   -2.46    7.87
 -13   1  12    5.57    9.10
 -13  -1  12    1.40    6.07
 -13   1  13    0.68    7.83
 -13  -1  13   -3.79    8.27
 -13   1  14    2.30    8.69
 -13  -1  14   -6.23   10.89
 -13   1  15   29.85   15.20
 -13  -1  15   25.35   12.65
 -13   1  16   -8.04   10.70
 -13  -1  16    1.04    8.09
 -13   1  17   -1.24    7.73
 -13  -1  17    4.57    8.92
 -13   1  18    4.45    8.68
 -13  -1  18   -2.61    8.20
 -13   1  19    5.69   10.90
 -13  -1  19    0.61    8.46
 -13   1  20    0.44    8.74
 -13  -1  20    1.90    7.59
 -13   1  21    9.84    9.65
 -13  -1  21   -1.42    8.97
 -13   1  22   -3.26    7.40
 -13  -1  22   -2.54    8.51
 -13   1  23    7.34    7.42
 -13  -1  23   -2.93    7.96
 -13   1  24   -1.93    8.80
 -13  -1  24   -0.50    7.75
 -13  -1  25   -2.08    8.08
 -13   2   1   24.82   10.98
  13  -2  -1   23.85    7.48
  13   2  -1   24.36    8.71
 -13  -2   1   19.04   10.02
 -13   2   2    0.41    7.02
  13  -2  -2   -1.02    3.47
  13   2  -2    1.57    3.45
 -13  -2   2   -1.08    6.71
 -13   2   3    1.32    8.59
  13  -2  -3   -0.03    4.38
  13   2  -3    6.20    5.12
 -13  -2   3    5.44    8.89
 -13   2   4    7.62    7.93
  13  -2  -4    0.29    3.65
  13   2  -4    2.32    5.17
 -13  -2   4    2.77    7.91
 -13   2   5   -4.22    9.37
  13  -2  -5    5.69    5.12
 -13  -2   5    3.95    8.21
 -13   2   6   -1.99    6.15
  13  -2  -6   -0.15    3.35
 -13  -2   6    3.17    9.03
 -13   2   7   24.41   11.22
  13  -2  -7    6.65    5.64
 -13  -2   7    8.08    8.09
 -13   2   8    0.63    7.28
  13  -2  -8    0.29    4.45
 -13  -2   8   13.07    8.65
 -13   2   9   -1.76    7.69
  13  -2  -9    1.87    4.29
 -13  -2   9   12.48    8.91
 -13   2  10   -4.86    8.74
  13  -2 -10    3.91    5.05
 -13  -2  10   13.61    9.60
 -13   2  11   24.19   12.44
  13  -2 -11    5.55    5.34
 -13  -2  11   10.52   11.33
 -13   2  12    0.00    9.10
 -13  -2  12   -0.94   10.04
 -13   2  13    3.63    7.49
 -13  -2  13    5.41    7.87
 -13   2  14   -9.08   11.81
 -13  -2  14    5.14    7.54
 -13   2  15    8.21    9.73
 -13  -2  15    5.46    9.09
 -13   2  16    4.48    9.12
 -13  -2  16    0.14    8.81
 -13   2  17   -2.73    8.07
 -13  -2  17    4.10    9.86
 -13   2  18   -1.33    9.31
 -13  -2  18   -0.07    8.17
 -13   2  19   11.59   10.06
 -13  -2  19   14.79   10.35
 -13   2  20   -0.96    9.31
 -13  -2  20   -0.39    8.27
 -13   2  21   14.76   10.70
 -13  -2  21    8.43   11.04
 -13   2  22    1.34    9.04
 -13  -2  22   14.11    9.59
 -13   2  23    3.13    9.16
 -13  -2  23    9.21   10.59
 -13   2  24    3.61    8.08
 -13  -2  24   -3.34    8.69
 -13  -2  25   -2.32    7.84
 -13  -2  26   -6.30    9.19
 -13   3   1   -1.25    7.06
  13  -3  -1   -0.92    4.70
  13   3  -1   -1.83    3.54
 -13  -3   1   -4.27    7.52
 -13   3   2   -0.34    6.53
  13  -3  -2    1.26    3.38
 -13  -3   2   -1.64    8.08
 -13   3   3    1.14    7.88
  13  -3  -3   18.86    6.62
 -13  -3   3   10.24    7.75
 -13   3   4   -0.60    5.07
  13  -3  -4    0.11    4.82
 -13  -3   4   -2.09    6.29
 -13   3   5    6.25    8.03
  13  -3  -5    7.52    5.49
 -13  -3   5    8.94    9.51
 -13   3   6   -1.14    6.49
  13  -3  -6    1.73    5.16
 -13  -3   6    3.89    6.29
 -13   3   7   -3.09    8.63
  13  -3  -7    0.77    4.06
 -13  -3   7   -2.55    7.98
 -13   3   8    0.20    8.31
  13  -3  -8   -0.63    3.71
 -13  -3   8   -0.25    7.00
 -13   3   9   40.65   13.75
  13  -3  -9    6.55    5.75
 -13  -3   9    6.95    9.36
 -13   3  10    0.54    8.24
  13  -3 -10    6.02    5.72
 -13  -3  10    3.12    6.82
 -13   3  11   14.43   11.06
  13  -3 -11    1.40    4.03
 -13  -3  11   -3.26    9.66
 -13   3  12   -3.43    8.97
  13  -3 -12   -1.22    4.31
 -13  -3  12   -1.95    9.46
 -13   3  13    7.86   10.53
 -13  -3  13   -0.06    8.29
 -13   3  14    3.43    8.01
 -13  -3  14   -3.13    8.01
 -13   3  15   28.06   13.16
 -13  -3  15    6.50   10.10
 -13   3  16    7.48    9.19
 -13  -3  16    5.68    9.99
 -13   3  17   -0.80    6.31
 -13  -3  17   -0.17    8.63
 -13   3  18   -6.27   10.08
 -13  -3  18    7.24    8.90
 -13   3  19    0.89    8.40
 -13  -3  19   12.34   10.08
 -13   3  20   -0.81    7.80
 -13  -3  20   -1.09    7.83
 -13   3  21   -4.91    8.78
 -13  -3  21    2.75    8.69
 -13   3  22   -6.27   10.52
 -13  -3  22   -0.07    8.04
 -13   3  23   -3.98    9.59
 -13  -3  23   -0.69    5.50
 -13  -3  24    1.45    8.39
 -13  -3  25   -3.57    9.62
 -13  -3  26    2.34    9.31
 -13   4   1   28.74   11.64
  13  -4  -1    5.55    3.96
 -13  -4   1    5.59    8.09
 -13   4   2    7.82    9.76
  13  -4  -2    5.41    4.43
 -13  -4   2    8.40    9.37
 -13   4   3   -3.44    8.03
  13  -4  -3   -3.31    5.11
 -13  -4   3   -2.67    7.27
 -13   4   4   -1.65    7.35
  13  -4  -4    3.86    5.73
 -13  -4   4   -2.80    8.06
 -13   4   5    0.13    6.07
  13  -4  -5   -1.24    4.41
 -13  -4   5   -2.99    7.80
 -13   4   6    0.92    8.23
  13  -4  -6   13.68    6.44
 -13  -4   6   10.01    9.29
 -13   4   7   15.04   10.12
  13  -4  -7    2.05    5.12
 -13  -4   7    2.41    8.27
 -13   4   8   -2.45    8.62
  13  -4  -8    1.14    4.87
 -13  -4   8    5.16    9.38
 -13   4   9   -1.24    8.30
  13  -4  -9    1.19    4.65
 -13  -4   9   12.78    9.66
 -13   4  10   -0.34    7.91
  13  -4 -10   -1.58    4.93
 -13  -4  10   13.33    9.57
 -13   4  11   11.98    9.71
  13  -4 -11    2.26    5.47
 -13  -4  11   -1.59    6.74
 -13   4  12   10.52    9.35
  13  -4 -12    4.96    6.18
 -13  -4  12   20.27   11.74
 -13   4  13    9.51   10.90
  13  -4 -13    2.93    4.61
 -13  -4  13    7.89    9.83
 -13   4  14    1.53    7.37
 -13  -4  14    1.63    9.87
 -13   4  15    1.22    6.22
 -13  -4  15    0.05    6.94
 -13   4  16   -0.26    7.99
 -13  -4  16    1.31    8.79
 -13   4  17   13.87    9.51
 -13  -4  17    1.11    7.63
 -13   4  18   10.90   10.79
 -13  -4  18    2.84    9.58
 -13   4  19    6.86    7.31
 -13  -4  19    7.83   10.98
 -13   4  20    2.73    7.98
 -13  -4  20   -0.94    6.27
 -13   4  21    1.53    8.29
 -13  -4  21    8.53   11.26
 -13   4  22    3.19    7.32
 -13  -4  22    6.28    9.35
 -13  -4  23    9.47    9.51
 -13  -4  24    2.95    9.77
 -13  -4  25    3.35    7.76
 -13  -4  26    4.95    8.41
 -13   5   1    8.09    9.44
  13  -5  -1    6.75    5.74
 -13  -5   1    4.56    7.07
 -13   5   2   -0.23    6.93
  13  -5  -2   -0.87    4.12
 -13  -5   2   11.39    7.92
 -13   5   3    5.28    8.80
  13  -5  -3   14.72    5.83
 -13  -5   3   -0.80    6.16
 -13   5   4    8.43    9.63
  13  -5  -4   -0.12    3.63
 -13  -5   4    2.95    6.77
 -13   5   5   15.48    9.82
  13  -5  -5    7.80    5.73
 -13  -5   5   15.53    8.97
 -13   5   6   -0.07    6.34
  13  -5  -6    0.75    4.96
 -13  -5   6   -3.07    6.47
 -13   5   7    1.76    8.11
  13  -5  -7   -1.61    4.65
 -13  -5   7    2.58    6.29
 -13   5   8    8.56    9.28
  13  -5  -8    0.48    3.58
 -13  -5   8    3.55    7.95
 -13   5   9    1.49    6.76
  13  -5  -9    9.25    5.79
 -13  -5   9    8.94    8.97
 -13   5  10    7.64    9.91
  13  -5 -10    4.86    6.50
 -13  -5  10   15.26   10.48
 -13   5  11   -2.96    9.29
  13  -5 -11    3.19    5.43
 -13  -5  11   -2.86    9.33
 -13   5  12    9.00   10.14
  13  -5 -12   -0.84    4.21
 -13  -5  12    3.75    8.11
 -13   5  13   -4.85   10.69
  13  -5 -13    0.95    5.75
 -13  -5  13   -2.63    9.13
 -13   5  14    7.83    9.57
  13  -5 -14   -0.04    3.42
 -13  -5  14    8.06   10.09
 -13   5  15   14.96    9.51
 -13  -5  15   -1.84   10.06
 -13   5  16   -0.51    8.86
 -13  -5  16   16.17   10.92
 -13   5  17    1.93    9.97
 -13  -5  17    2.64    9.27
 -13   5  18    5.22    9.12
 -13  -5  18   -5.78   10.59
 -13   5  19    1.45    7.15
 -13  -5  19   12.16    9.72
 -13   5  20   10.68    9.86
 -13  -5  20    2.31    7.07
 -13   5  21   -2.29    7.57
 -13  -5  21   16.72    9.68
 -13  -5  22   -5.25    9.90
 -13  -5  23    2.23    9.45
 -13  -5  24   10.05   10.03
 -13  -5  25    4.58    8.22
 -13  -5  26   11.90    9.17
 -13   6   1   -0.20    6.76
  13  -6  -1    7.32    5.55
 -13  -6   1    9.07    8.60
 -13   6   2   -2.40    7.49
  13  -6  -2   -1.37    4.60
 -13  -6   2   -0.00    7.32
 -13   6   3    9.00    8.53
  13  -6  -3    2.26    4.92
 -13  -6   3    0.99    5.71
 -13   6   4    2.77    7.41
  13  -6  -4   -1.79    5.03
 -13  -6   4   -1.38    6.97
 -13   6   5   -0.09    6.59
  13  -6  -5    3.67    5.53
 -13  -6   5   -1.96    7.34
 -13   6   6    2.49    7.24
  13  -6  -6   11.22    5.68
 -13  -6   6   21.92   10.27
 -13   6   7   -2.40    9.52
  13  -6  -7    2.73    5.29
 -13  -6   7    1.87    8.46
 -13   6   8   13.89    9.00
  13  -6  -8    3.17    5.32
 -13  -6   8    8.66   10.69
 -13   6   9   -1.62    5.99
  13  -6  -9    3.45    5.03
 -13  -6   9   10.53    9.05
 -13   6  10    0.57    7.33
  13  -6 -10   -1.96    4.14
 -13  -6  10   -1.37    6.60
 -13   6  11   12.04   10.10
  13  -6 -11   -1.39    5.12
 -13  -6  11   -0.01    7.87
 -13   6  12   12.56   10.10
  13  -6 -12    4.02    4.71
 -13  -6  12   13.37    9.50
 -13   6  13   12.24   10.26
  13  -6 -13    6.35    6.80
 -13  -6  13   -5.53    9.32
 -13   6  14   -2.06    9.14
  13  -6 -14    0.46    5.52
 -13  -6  14    5.97    8.11
 -13   6  15   -5.32   10.78
  13  -6 -15    1.07    4.49
 -13  -6  15   -0.22    7.78
 -13   6  16   -4.81    8.21
 -13  -6  16    0.25    7.57
 -13   6  17    7.51    8.71
 -13  -6  17   -5.76   10.65
 -13   6  18    2.46    7.28
 -13  -6  18   -1.38    9.69
 -13   6  19   -4.89    8.52
 -13  -6  19    6.02   10.53
 -13   6  20   -3.31    8.22
 -13  -6  20   -0.22    8.79
 -13  -6  21   -2.15    9.45
 -13  -6  22    3.21    8.56
 -13  -6  23    2.21    8.03
 -13  -6  24    1.76    9.02
 -13  -6  25   -3.78    8.35
 -13   7   1   -0.36    7.43
  13  -7  -1   -1.69    5.20
 -13  -7   1   -5.18    9.37
 -13   7   2   -1.38    8.26
  13  -7  -2    1.81    4.01
 -13  -7   2   -1.05    7.31
 -13   7   3    3.99    7.32
  13  -7  -3   -1.09    3.90
 -13  -7   3   -2.17    7.45
 -13   7   4   17.32   10.45
  13  -7  -4   29.70    8.72
 -13  -7   4   27.67   11.70
 -13   7   5    0.00    7.64
  13  -7  -5   11.31    5.48
 -13  -7   5    0.38    6.74
 -13   7   6   -0.66    6.91
  13  -7  -6    3.30    4.91
 -13  -7   6    5.51    8.02
 -13   7   7    0.36    6.80
  13  -7  -7   -1.43    5.16
 -13  -7   7    8.08    9.00
 -13   7   8    6.11    8.32
  13  -7  -8    1.19    6.03
 -13  -7   8    3.36    8.57
 -13   7   9   -0.24    6.69
  13  -7  -9    3.13    4.23
 -13  -7   9    3.43    8.09
 -13   7  10   10.44    8.38
  13  -7 -10    7.08    5.04
 -13  -7  10   19.03   10.32
 -13   7  11   -1.34    8.30
  13  -7 -11    0.38    3.71
 -13  -7  11   -3.24    7.06
 -13   7  12   -4.53    9.84
  13  -7 -12    2.32    4.27
 -13  -7  12   -2.89    9.55
 -13   7  13    2.54    7.65
  13  -7 -13   -1.78    6.09
 -13  -7  13    2.26    7.49
 -13   7  14   13.58    9.72
  13  -7 -14    2.12    6.26
 -13  -7  14    4.09    8.19
 -13   7  15   -3.06    7.75
  13  -7 -15   -0.79    5.64
 -13  -7  15   -1.56    5.99
 -13   7  16    3.19    8.15
  13  -7 -16    0.76    5.07
 -13  -7  16    4.21    8.34
 -13   7  17   -0.73    7.98
 -13  -7  17    1.70    7.32
 -13   7  18    0.97    6.82
 -13  -7  18    3.36    8.93
 -13  -7  19    8.21   10.20
 -13  -7  20   16.16   10.91
 -13  -7  21   -0.96    7.93
 -13  -7  22   -6.94   10.73
 -13  -7  23   -4.08    9.46
 -13  -7  24   -4.24    9.71
 -13  -7  25   -2.11    8.73
 -13   8   1    1.93    6.99
  13  -8  -1    0.66    4.82
 -13  -8   1   -0.07    5.04
 -13   8   2   11.33    9.08
  13  -8  -2    6.08    5.81
 -13  -8   2    2.53    6.94
 -13   8   3    7.12    7.85
  13  -8  -3    2.20    4.95
 -13  -8   3    4.59    6.17
 -13   8   4    1.46    8.41
  13  -8  -4   -2.99    5.71
 -13  -8   4    3.12    7.24
 -13   8   5    5.08    7.82
  13  -8  -5    4.21    5.97
 -13  -8   5   -1.61    6.65
 -13   8   6    9.74    9.22
  13  -8  -6   11.09    6.27
 -13  -8   6    6.01    7.44
 -13   8   7    3.74    8.10
  13  -8  -7    0.45    4.63
 -13  -8   7    2.52    7.16
 -13   8   8   19.76   10.64
  13  -8  -8    2.17    5.52
 -13  -8   8    2.95    7.96
 -13   8   9    2.60    7.44
  13  -8  -9   -0.18    4.64
 -13  -8   9   -2.60    9.07
 -13   8  10    1.15    7.65
  13  -8 -10    1.71    6.07
 -13  -8  10   -0.07    6.97
 -13   8  11    0.94    6.73
  13  -8 -11    1.29    4.79
 -13  -8  11   -0.30    5.96
 -13   8  12   13.38    9.33
  13  -8 -12   -0.90    4.47
 -13  -8  12   -0.38    7.38
 -13   8  13   -0.03    5.74
  13  -8 -13    0.74    4.01
 -13  -8  13   -6.19    9.53
 -13   8  14    4.59    9.21
  13  -8 -14    3.39    5.15
 -13  -8  14    2.67    7.37
 -13   8  15   -0.59    8.45
  13  -8 -15    2.92    5.15
 -13  -8  15   -0.75    7.51
 -13   8  16   -2.72    7.98
  13  -8 -16    3.18    5.17
 -13  -8  16    5.28   10.49
 -13   8  17   -1.68    7.35
 -13  -8  17    7.48    8.35
 -13  -8  18    4.30    9.36
 -13  -8  19    3.96    7.48
 -13  -8  20   -5.98    9.45
 -13  -8  21    4.74    7.64
 -13  -8  22   -1.71    8.05
 -13  -8  23    8.80    8.83
 -13  -8  24   -3.85    9.06
  13  -9  -1    3.91    4.31
 -13  -9   1   -1.02    7.28
 -13   9   2   -0.80    6.21
  13  -9  -2    0.09    4.59
 -13  -9   2    2.92    6.75
 -13   9   3   -0.27    7.37
  13  -9  -3   -0.95    4.91
 -13  -9   3    9.67    8.00
 -13   9   4    2.23    6.16
  13  -9  -4    0.22    3.88
 -13  -9   4   11.10    8.50
 -13   9   5   -3.89    7.91
  13  -9  -5    2.59    4.47
 -13  -9   5   -0.05    6.09
 -13   9   6    3.98    6.62
  13  -9  -6   -1.17    5.10
 -13  -9   6    4.02    7.44
 -13   9   7   -0.00    6.04
  13  -9  -7   -1.44    4.40
 -13  -9   7   -1.27    6.43
 -13   9   8   -2.57    8.49
  13  -9  -8   -3.04    6.53
 -13  -9   8    0.09    6.09
 -13   9   9    1.86    6.00
  13  -9  -9    3.03    4.81
 -13  -9   9    2.14    7.82
 -13   9  10   19.22   10.22
  13  -9 -10    8.03    7.05
 -13  -9  10    6.22    8.69
 -13   9  11    1.14    6.16
  13  -9 -11    8.70    6.20
 -13  -9  11   -1.01    6.31
 -13   9  12   -0.29    7.73
  13  -9 -12   -1.62    4.72
 -13  -9  12    2.59    6.45
 -13   9  13   -0.30    7.36
  13  -9 -13    1.43    5.73
 -13  -9  13   -1.84    7.14
 -13   9  14   11.53    9.30
  13  -9 -14    0.66    4.66
 -13  -9  14    6.24    7.67
 -13   9  15    1.98    7.82
  13  -9 -15    1.36    4.59
 -13  -9  15    0.27    6.73
 -13   9  16    9.14    8.33
  13  -9 -16    5.13    6.90
 -13  -9  16    0.57    7.64
  13  -9 -17   -4.04    6.01
 -13  -9  17   -1.21    7.94
 -13  -9  18   -1.94    9.56
 -13  -9  19    4.48    7.75
 -13  -9  20    7.07    7.87
 -13  -9  21   -2.90    7.23
 -13  -9  22   -0.46    7.27
  13 -10  -1    0.05    5.75
 -13 -10   1    4.93    7.39
  13 -10  -2    7.73    4.95
 -13 -10   2    4.58    7.22
  13 -10  -3   -0.98    4.10
 -13 -10   3   -0.95    6.94
 -13  10   4    0.48    8.46
  13 -10  -4   -1.07    4.61
 -13 -10   4   -4.39    7.44
 -13  10   5    0.42    4.63
  13 -10  -5   -0.25    3.64
 -13 -10   5   -1.61    5.77
 -13  10   6    3.14    7.74
  13 -10  -6    1.06    5.21
 -13 -10   6   15.58    8.85
 -13  10   7   -3.62    7.95
  13 -10  -7   -1.24    4.25
 -13 -10   7   -3.16    7.13
 -13  10   8    2.67    6.75
  13 -10  -8    5.15    4.86
 -13 -10   8   -1.70    7.63
 -13  10   9   -0.40    5.88
  13 -10  -9   -0.77    4.14
 -13 -10   9   -1.37    7.78
 -13  10  10    5.28    8.82
  13 -10 -10    1.12    5.52
 -13 -10  10    1.00    7.07
 -13  10  11   -2.28    8.63
  13 -10 -11   -0.97    6.11
 -13 -10  11   -1.62    8.14
 -13  10  12    7.26    8.01
  13 -10 -12    5.54    5.91
 -13 -10  12   20.39    9.76
 -13  10  13   -1.22    6.77
  13 -10 -13    3.03    5.64
 -13 -10  13    1.44    6.33
 -13  10  14   -1.35    5.36
  13 -10 -14   -0.87    4.52
 -13 -10  14    1.99    7.07
  13 -10 -15    1.60    5.05
 -13 -10  15    1.66    8.72
  13 -10 -16    1.21    4.88
 -13 -10  16    4.48    9.37
  13 -10 -17    3.86    7.51
 -13 -10  17   -0.77    8.32
 -13 -10  18   -4.59   10.55
 -13 -10  19   -4.74    8.87
 -13 -10  20    0.23    7.40
 -13 -11   5    3.26    6.57
 -13 -11   6    0.20    6.48
 -13  11   7   -1.89    7.15
 -13 -11   7    0.89    6.78
 -13  11   8   -3.41    7.67
 -13 -11   8    1.18    7.58
 -13  11   9   -0.43    5.60
 -13 -11   9    3.74    7.77
 -13  11  10   -0.94    6.88
 -13 -11  10    5.06    9.08
 -13  11  11   -2.69    7.06
 -13 -11  11   -0.28    7.63
 -13  11  12    1.68    6.08
 -13 -11  12    3.68    7.80
 -13 -11  13   -0.84    6.17
 -13 -11  14    3.67    7.83
 -13  12  10    1.14    6.72
 -13  12  11   -1.43    6.39
 -12   0   1    1.60    6.45
  12   0  -1    0.88    4.46
 -12   0   2    3.40    7.31
  12   0  -2    7.26    5.62
 -12   0   3   -1.67    7.01
  12   0  -3    0.69    4.67
 -12   0   4   -2.79    7.16
  12   0  -4    4.46    4.22
 -12   0   5    7.40    7.95
  12   0  -5   -0.44    4.80
 -12   0   6   72.12   17.13
  12   0  -6   60.17   12.05
 -12   0   7   -0.00    8.82
  12   0  -7   -0.53    3.66
 -12   0   8   -3.50    7.59
  12   0  -8    3.76    4.72
 -12   0   9   -2.30    7.90
  12   0  -9    0.29    4.01
 -12   0  10   55.56   16.13
  12   0 -10   30.21    8.91
 -12   0  11    0.06    7.63
 -12   0  12   14.97    8.94
 -12   0  13    0.48    7.83
 -12   0  14    0.00    6.96
 -12   0  15    1.80    7.17
 -12   0  16   32.64   12.49
 -12   0  17    8.23    8.82
 -12   0  18    8.38    8.25
 -12   0  19   -3.07    9.46
 -12   0  20    4.33    9.38
 -12   0  21   -2.10    7.15
 -12   0  22   17.45   11.83
 -12   0  23    3.37    7.76
 -12   0  24    5.09    9.77
 -12   0  25   -0.68    6.60
 -12   0  26    5.65    7.72
 -12   0  27   -4.97    9.44
 -12   0  28   -4.10    7.91
 -12   0  29   -0.57    6.42
 -12   1   1    1.47    6.63
  12  -1  -1    2.32    4.08
  12   1  -1   -2.31    5.18
 -12  -1   1   -2.28    7.32
 -12   1   2   28.00   11.60
  12  -1  -2   41.03    9.38
  12   1  -2   43.02    9.93
 -12  -1   2   20.58   10.60
 -12   1   3   -1.65    6.98
  12  -1  -3    0.25    3.62
  12   1  -3    2.06    4.29
 -12  -1   3    1.25    6.92
 -12   1   4   47.27   14.20
  12  -1  -4   50.87   10.75
  12   1  -4   56.60   11.00
 -12  -1   4   36.60   12.79
 -12   1   5   -0.79    7.75
  12  -1  -5    0.88    3.21
  12   1  -5   -0.27    4.16
 -12  -1   5   -0.99    6.82
 -12   1   6    7.84    7.49
  12  -1  -6   -0.85    3.59
  12   1  -6   -1.04    3.66
 -12  -1   6   -3.62    8.57
 -12   1   7    3.79    7.83
  12  -1  -7    5.05    4.88
  12   1  -7    3.38    4.17
 -12  -1   7   13.45    8.79
 -12   1   8   57.41   16.53
  12  -1  -8   52.84   11.67
 -12  -1   8   60.50   15.71
 -12   1   9    3.04    7.86
  12  -1  -9    4.20    4.96
 -12  -1   9   -0.98    8.87
 -12   1  10   13.86   10.99
  12  -1 -10    9.57    5.83
 -12  -1  10   11.06    9.51
 -12   1  11    3.12    9.14
  12  -1 -11   -0.97    4.77
 -12  -1  11   -0.44    6.82
 -12   1  12    1.02    7.06
  12  -1 -12    1.38    4.71
 -12  -1  12    3.29    7.02
 -12   1  13    1.36    6.73
 -12  -1  13   -4.07    8.18
 -12   1  14   36.10   13.70
 -12  -1  14   40.13   13.75
 -12   1  15    3.44    9.07
 -12  -1  15    2.94    8.90
 -12   1  16   -1.62    7.20
 -12  -1  16   -4.27    8.79
 -12   1  17    6.06    8.87
 -12  -1  17    4.05    8.85
 -12   1  18    0.89    8.12
 -12  -1  18   -2.84   10.23
 -12   1  19    1.53    8.49
 -12  -1  19   -0.89   11.50
 -12   1  20   20.22   12.13
 -12  -1  20    0.55    8.35
 -12   1  21    3.23    7.09
 -12  -1  21   -3.63    8.03
 -12   1  22    7.03    8.99
 -12  -1  22   -3.04    8.39
 -12   1  23    1.38    6.18
 -12  -1  23   27.60   12.61
 -12   1  24    1.80    7.72
 -12  -1  24   16.30   10.24
 -12   1  25   -3.37    7.45
 -12  -1  25   -6.40   10.07
 -12   1  26   -0.93    7.24
 -12  -1  26    3.99    9.90
 -12   1  27    7.62    9.28
 -12  -1  27   -2.08    8.09
 -12   1  28   -0.32    6.56
 -12  -1  28   18.23   10.95
 -12  -1  29   -5.95    9.10
 -12  -1  30   -0.85    8.52
 -12   2   1    9.35    8.94
  12  -2  -1   -0.49    3.80
  12   2  -1    3.18    5.20
 -12  -2   1    2.75    7.39
 -12   2   2   26.17   11.77
  12  -2  -2   12.73    5.76
  12   2  -2   13.01    6.17
 -12  -2   2   24.44   10.45
 -12   2   3    0.32    4.90
  12  -2  -3    1.74    3.71
  12   2  -3    5.03    4.21
 -12  -2   3    4.23    7.00
 -12   2   4    1.77    8.10
  12  -2  -4    6.33    5.45
  12   2  -4   11.29    5.83
 -12  -2   4    5.05    6.87
 -12   2   5    6.07    8.03
  12  -2  -5    6.50    4.87
 -12  -2   5    3.95    7.66
 -12   2   6   23.62   12.60
  12  -2  -6   27.89    8.77
 -12  -2   6   44.28   13.03
 -12   2   7    8.46    8.82
  12  -2  -7    2.28    4.05
 -12  -2   7    3.53    8.90
 -12   2   8    3.02    8.99
  12  -2  -8    6.35    5.29
 -12  -2   8    5.99    7.41
 -12   2   9    4.97    8.63
  12  -2  -9   -2.62    4.69
 -12  -2   9   -1.49    6.26
 -12   2  10   40.57   13.41
  12  -2 -10   17.57    6.95
 -12  -2  10   33.19   12.17
 -12   2  11    9.60    8.61
  12  -2 -11    2.14    4.80
 -12  -2  11   10.84    9.87
 -12   2  12   15.64   11.18
  12  -2 -12   11.02    5.75
 -12  -2  12   23.06   10.73
 -12   2  13    5.30    8.89
  12  -2 -13    4.41    4.74
 -12  -2  13   -0.29    6.32
 -12   2  14    5.79    7.20
 -12  -2  14   -0.17    6.79
 -12   2  15   -2.92    7.18
 -12  -2  15    0.00    6.86
 -12   2  16    7.58    9.55
 -12  -2  16    2.46    8.84
 -12   2  17   -5.36    9.79
 -12  -2  17    7.91    7.39
 -12   2  18   -3.96    9.20
 -12  -2  18    0.68    7.82
 -12   2  19    3.47    8.59
 -12  -2  19    0.60    9.42
 -12   2  20    3.23   10.06
 -12  -2  20   11.41    8.50
 -12   2  21    2.87    7.22
 -12  -2  21   -0.43   11.46
 -12   2  22   16.96    9.92
 -12  -2  22    0.06   10.08
 -12   2  23   -0.71    7.66
 -12  -2  23   -1.88    8.06
 -12   2  24    6.18    7.85
 -12  -2  24    3.68    7.51
 -12   2  25   -0.37    8.39
 -12  -2  25   -5.19    8.86
 -12   2  26    7.60   10.34
 -12  -2  26   29.98   12.40
 -12   2  27   -0.99    9.65
 -12  -2  27   -3.34    9.02
 -12   2  28   -1.75    8.22
 -12  -2  28   -4.12    9.97
 -12  -2  29   -2.08    8.70
 -12  -2  30   -3.48    7.93
 -12   3   1    0.37    6.56
  12  -3  -1   -2.02    4.13
  12   3  -1    2.21    5.27
 -12  -3   1    5.10    6.28
 -12   3   2   12.40    8.58
  12  -3  -2   17.06    6.77
  12   3  -2   11.80    6.41
 -12  -3   2   10.30    8.74
 -12   3   3   -2.68   10.20
  12  -3  -3    5.23    5.10
 -12  -3   3   -0.01    6.89
 -12   3   4   30.88   12.17
  12  -3  -4   15.44    6.87
 -12  -3   4   16.26    9.38
 -12   3   5   13.75    9.49
  12  -3  -5   12.70    5.52
 -12  -3   5    7.44    8.73
 -12   3   6   -2.01   10.46
  12  -3  -6   -0.27    3.63
 -12  -3   6   -1.08    7.00
 -12   3   7    3.60    7.10
  12  -3  -7    1.53    4.08
 -12  -3   7    5.32    8.42
 -12   3   8   46.39   13.66
  12  -3  -8   25.16    8.59
 -12  -3   8   31.31   12.34
 -12   3   9   14.17    9.19
  12  -3  -9   12.34    6.46
 -12  -3   9    6.38    8.61
 -12   3  10   25.47   12.45
  12  -3 -10   26.35    8.29
 -12  -3  10   22.51   11.95
 -12   3  11   -2.55    8.59
  12  -3 -11    1.97    4.46
 -12  -3  11    6.71    7.98
 -12   3  12    2.44    7.43
  12  -3 -12    5.07    5.63
 -12  -3  12    4.96    9.15
 -12   3  13   -3.43    8.63
  12  -3 -13   -1.91    4.97
 -12  -3  13   12.69    8.83
 -12   3  14   22.13   12.93
  12  -3 -14   15.69    7.76
 -12  -3  14   16.20    9.65
 -12   3  15    6.89    7.09
 -12  -3  15    5.54    8.79
 -12   3  16    3.99    7.42
 -12  -3  16    3.95    8.48
 -12   3  17    0.37    7.66
 -12  -3  17    4.43    8.74
 -12   3  18   -4.53    8.65
 -12  -3  18   -1.52    8.18
 -12   3  19    2.11    9.83
 -12  -3  19    0.75    7.03
 -12   3  20   -0.00    6.12
 -12  -3  20    0.45    6.12
 -12   3  21   -2.71    8.51
 -12  -3  21    1.59    7.64
 -12   3  22   -0.98    7.93
 -12  -3  22    5.94    8.00
 -12   3  23    0.90    7.94
 -12  -3  23    1.80    7.60
 -12   3  24   26.49   12.45
 -12  -3  24    5.20   10.01
 -12   3  25    8.02    7.77
 -12  -3  25    5.47    7.92
 -12   3  26    5.35    8.41
 -12  -3  26   -3.18    8.27
 -12   3  27    1.06    8.25
 -12  -3  27    1.01   10.44
 -12  -3  28    0.21    8.58
 -12  -3  29   -3.39    8.91
 -12  -3  30   -0.73    6.79
 -12  -3  31   -2.94    9.26
 -12   4   1   16.90    9.32
  12  -4  -1    6.70    5.05
  12   4  -1    3.36    5.90
 -12  -4   1    4.85    6.87
 -12   4   2    3.28    7.41
  12  -4  -2    8.67    4.51
 -12  -4   2   16.93    8.22
 -12   4   3    4.24    7.26
  12  -4  -3   -1.08    4.38
 -12  -4   3    1.77    5.88
 -12   4   4   -0.94    6.07
  12  -4  -4    0.74    4.83
 -12  -4   4    3.15    6.00
 -12   4   5    5.88    7.88
  12  -4  -5   -0.31    3.49
 -12  -4   5    4.16    6.24
 -12   4   6   23.61   12.20
  12  -4  -6   25.10    8.09
 -12  -4   6   23.18   10.51
 -12   4   7   12.64    9.04
  12  -4  -7    4.88    5.29
 -12  -4   7   16.48    8.66
 -12   4   8    1.30    7.10
  12  -4  -8    1.90    4.35
 -12  -4   8   -3.83    9.19
 -12   4   9   -1.45    7.01
  12  -4  -9    9.77    6.11
 -12  -4   9    7.08    6.44
 -12   4  10    5.73   11.55
  12  -4 -10    4.58    5.53
 -12  -4  10   14.11    8.59
 -12   4  11    0.26    7.70
  12  -4 -11    8.88    5.88
 -12  -4  11    2.23    7.85
 -12   4  12   11.52   10.51
  12  -4 -12   13.71    6.43
 -12  -4  12   10.76   10.66
 -12   4  13   -2.85    8.19
  12  -4 -13   -1.05    4.76
 -12  -4  13    6.35    7.91
 -12   4  14   -3.55    9.33
  12  -4 -14    0.83    3.90
 -12  -4  14    0.61    8.02
 -12   4  15    9.07    8.40
  12  -4 -15    1.11    4.13
 -12  -4  15    4.03    9.00
 -12   4  16    5.25    9.08
 -12  -4  16   16.33   11.12
 -12   4  17   -0.96    8.62
 -12  -4  17   20.92   10.70
 -12   4  18    2.14    8.00
 -12  -4  18   -1.20    9.23
 -12   4  19   -1.79    7.33
 -12  -4  19   -4.95    8.85
 -12   4  20   10.80    8.58
 -12  -4  20    5.53    9.14
 -12   4  21    5.55    6.92
 -12  -4  21    8.69    8.15
 -12   4  22    2.40    8.85
 -12  -4  22   -1.33    8.25
 -12   4  23    4.41    7.60
 -12  -4  23    1.89    8.92
 -12   4  24    0.22    5.41
 -12  -4  24    0.62    9.32
 -12   4  25   -2.36    7.57
 -12  -4  25    6.16    9.86
 -12   4  26    2.62    8.83
 -12  -4  26    2.16   11.52
 -12  -4  27    2.08    7.41
 -12  -4  28    1.57    8.56
 -12  -4  29   -4.71    7.88
 -12  -4  30   -2.99    8.70
 -12  -4  31   -3.25    7.91
 -12   5   1   -0.14    7.61
  12  -5  -1    0.94    3.92
 -12  -5   1   -1.36    4.88
 -12   5   2   -0.46    7.83
  12  -5  -2    4.79    4.72
 -12  -5   2    0.12    6.25
 -12   5   3   32.76   11.96
  12  -5  -3    3.99    4.52
 -12  -5   3   25.07    9.92
 -12   5   4   11.17   10.01
  12  -5  -4   17.91    6.45
 -12  -5   4   15.03    9.24
 -12   5   5   -2.78    7.06
  12  -5  -5   -2.30    5.33
 -12  -5   5   15.14    9.60
 -12   5   6    0.68    6.74
  12  -5  -6    0.94    4.85
 -12  -5   6   -2.86    6.33
 -12   5   7    0.12    6.18
  12  -5  -7    6.45    5.14
 -12  -5   7    1.50    6.78
 -12   5   8    7.51    7.79
  12  -5  -8   13.19    6.01
 -12  -5   8   15.75    9.91
 -12   5   9   12.80   10.60
  12  -5  -9    4.48    5.04
 -12  -5   9   19.48    9.45
 -12   5  10   -0.52    6.21
  12  -5 -10    3.60    5.35
 -12  -5  10   19.99   10.33
 -12   5  11   -1.23    8.00
  12  -5 -11   -1.99    5.82
 -12  -5  11   -5.21    9.81
 -12   5  12   -4.91   10.57
  12  -5 -12    2.26    5.84
 -12  -5  12    9.79    8.85
 -12   5  13   15.19   10.45
  12  -5 -13   12.15    6.91
 -12  -5  13   34.55   12.35
 -12   5  14   28.90   11.66
  12  -5 -14    7.36    6.36
 -12  -5  14    2.84    7.34
 -12   5  15   -3.99    8.00
  12  -5 -15    1.32    4.91
 -12  -5  15    1.03    7.88
 -12   5  16   -3.88    8.62
  12  -5 -16   -0.16    3.76
 -12  -5  16    8.17    8.35
 -12   5  17   -1.14    8.93
 -12  -5  17   -0.05    8.32
 -12   5  18    0.61    6.91
 -12  -5  18   10.62   10.42
 -12   5  19    2.67    7.66
 -12  -5  19   10.99    8.51
 -12   5  20   -0.18    6.06
 -12  -5  20    1.01    8.12
 -12   5  21    6.26    7.19
 -12  -5  21    0.91    8.48
 -12   5  22    3.04    8.43
 -12  -5  22   -2.16    8.35
 -12   5  23    3.49    7.57
 -12  -5  23    2.15    8.55
 -12   5  24    9.91    9.81
 -12  -5  24   11.19    8.35
 -12   5  25    4.23    6.97
 -12  -5  25   15.44   11.63
 -12  -5  26    6.09    9.16
 -12  -5  27   -2.38    9.62
 -12  -5  28   -1.57    7.91
 -12  -5  29    6.76    8.19
 -12  -5  30    2.23    9.56
 -12   6   1   18.45    9.79
  12  -6  -1   10.11    6.01
 -12  -6   1    9.81    8.20
 -12   6   2    1.03    8.22
  12  -6  -2   14.36    5.80
 -12  -6   2    8.35    7.60
 -12   6   3   -2.10    8.22
  12  -6  -3    1.41    4.12
 -12  -6   3    0.67    5.80
 -12   6   4   -0.36    6.82
  12  -6  -4   -2.81    4.22
 -12  -6   4   -2.07    6.48
 -12   6   5    7.27    8.70
  12  -6  -5   18.59    6.54
 -12  -6   5    5.34    6.98
 -12   6   6    3.48    7.53
  12  -6  -6   15.03    6.70
 -12  -6   6    9.48    8.45
 -12   6   7   21.41   11.74
 -12  -6   7   14.68    9.14
 -12   6   8    5.27    8.79
  12  -6  -8    1.04    4.20
 -12  -6   8    4.30    9.46
 -12   6   9    5.64    7.61
  12  -6  -9   -0.82    4.48
 -12  -6   9    4.17    7.54
 -12   6  10    5.45    8.42
  12  -6 -10    2.86    4.10
 -12  -6  10    1.86    7.71
 -12   6  11   18.27   10.34
  12  -6 -11   28.72    9.12
 -12  -6  11    5.00    8.47
 -12   6  12   16.23    9.47
  12  -6 -12    3.00    5.10
 -12  -6  12   -2.52    7.79
 -12   6  13   -0.56    6.37
  12  -6 -13    5.89    5.95
 -12  -6  13    6.33    7.52
 -12   6  14   -0.25    7.82
  12  -6 -14   -1.99    5.90
 -12  -6  14    1.00    7.57
 -12   6  15    8.59    9.61
  12  -6 -15    6.05    5.11
 -12  -6  15   13.59    9.90
 -12   6  16    4.26    7.44
  12  -6 -16   -1.85    5.43
 -12  -6  16    1.54    7.90
 -12   6  17    0.74    8.38
  12  -6 -17   -1.63    4.35
 -12  -6  17   -1.19    9.31
 -12   6  18   -0.81    5.89
 -12  -6  18   10.03    9.32
 -12   6  19    3.71    7.90
 -12  -6  19   -5.74    9.73
 -12   6  20    7.90    8.10
 -12  -6  20   -1.59    9.07
 -12   6  21   -2.93    8.34
 -12  -6  21    0.52    6.66
 -12   6  22    1.54    6.33
 -12  -6  22   -1.71    7.21
 -12   6  23   -1.29    6.54
 -12  -6  23   -2.17    7.38
 -12  -6  24   -5.64   10.27
 -12  -6  25    5.03    8.75
 -12  -6  26    2.94    7.02
 -12  -6  27    0.32    6.93
 -12  -6  28   -5.12    9.02
 -12   7   1    7.84    7.90
  12  -7  -1    0.34    3.85
 -12  -7   1    4.55    7.68
 -12   7   2    3.20    6.61
  12  -7  -2    6.67    4.51
 -12  -7   2    0.72    6.56
 -12   7   3    9.51    7.21
  12  -7  -3   25.59    7.27
 -12  -7   3   10.81    7.52
 -12   7   4    3.03    8.99
  12  -7  -4    4.86    4.98
 -12  -7   4   -0.00    5.65
 -12   7   5   -1.29    8.04
  12  -7  -5    1.11    4.37
 -12  -7   5    0.29    6.48
 -12   7   6    9.16    9.04
  12  -7  -6    6.08    4.80
 -12  -7   6   -2.21    7.54
 -12   7   7    3.68    6.73
  12  -7  -7   -1.13    5.16
 -12  -7   7    7.27    9.46
 -12   7   8    4.19    7.64
  12  -7  -8    6.81    4.92
 -12  -7   8   -0.43    5.64
 -12   7   9   10.51    9.09
  12  -7  -9   13.92    7.43
 -12  -7   9   18.35   10.32
 -12   7  10    3.92    6.93
  12  -7 -10    1.71    4.30
 -12  -7  10    5.02    8.17
 -12   7  11   -4.98    8.49
  12  -7 -11   -1.18    5.36
 -12  -7  11   -0.17    8.00
 -12   7  12    5.31    7.17
  12  -7 -12   -0.10    4.56
 -12  -7  12    0.16    7.80
 -12   7  13    5.07    7.88
  12  -7 -13    0.60    4.77
 -12  -7  13    7.11    7.71
 -12   7  14   -0.62    7.52
  12  -7 -14    2.94    5.26
 -12  -7  14    3.37    9.45
 -12   7  15    7.63    7.78
  12  -7 -15    1.09    3.49
 -12  -7  15   -4.06    8.47
 -12   7  16   -0.05    6.15
  12  -7 -16   -0.98    3.66
 -12  -7  16   -4.34    9.06
 -12   7  17   -4.95    8.37
  12  -7 -17    1.85    5.63
 -12  -7  17    1.27    7.91
 -12   7  18    0.96    6.85
 -12  -7  18   -2.26    7.01
 -12   7  19   10.13    7.90
 -12  -7  19   11.05    9.46
 -12   7  20    0.36    6.79
 -12  -7  20    1.15    9.17
 -12   7  21    0.89    8.17
 -12  -7  21   -0.27    7.35
 -12   7  22    5.74    8.47
 -12  -7  22   -0.62    9.04
 -12  -7  23   21.89   11.05
 -12  -7  24   -0.28    7.44
 -12  -7  25   18.56   10.63
 -12  -7  26    2.49    7.47
 -12   8   1   11.99    9.34
  12  -8  -1    6.28    5.41
 -12  -8   1   20.56    8.77
 -12   8   2   -2.49    7.12
  12  -8  -2    1.28    4.90
 -12  -8   2    2.50    5.87
 -12   8   3   -1.43    7.36
  12  -8  -3    0.17    5.06
 -12  -8   3    2.61    6.06
 -12   8   4   -0.35    7.02
  12  -8  -4    0.57    4.80
 -12  -8   4   -1.19    5.26
 -12   8   5   20.68    9.96
  12  -8  -5    7.70    4.92
 -12  -8   5    3.78    6.43
 -12   8   6   -0.67    5.41
  12  -8  -6    1.66    5.01
 -12  -8   6    0.34    7.03
 -12   8   7    7.03    7.93
  12  -8  -7    1.14    4.81
 -12  -8   7   22.10    9.95
 -12   8   8   -3.52    7.89
  12  -8  -8   -0.07    5.63
 -12  -8   8   -0.01    6.68
 -12   8   9   -2.71    6.43
  12  -8  -9    0.91    4.61
 -12  -8   9    4.16    7.23
 -12   8  10    0.05    6.18
  12  -8 -10   -0.08    3.63
 -12  -8  10   -2.45    6.49
 -12   8  11   11.51    9.70
  12  -8 -11    4.16    5.10
 -12  -8  11    4.05    8.17
 -12   8  12   -4.64    8.10
  12  -8 -12   -2.37    5.21
 -12  -8  12   -2.30    6.24
 -12   8  13   10.63    7.86
  12  -8 -13    4.50    5.27
 -12  -8  13    4.21    8.21
 -12   8  14   -1.74    7.15
  12  -8 -14   -0.74    4.24
 -12  -8  14    0.17    9.44
 -12   8  15    2.41    7.45
  12  -8 -15   10.80    6.18
 -12  -8  15   -3.98    7.74
 -12   8  16   -0.80    7.34
  12  -8 -16    1.04    5.26
 -12  -8  16   -4.91    8.58
 -12   8  17    7.14    7.94
  12  -8 -17   -0.79    4.70
 -12  -8  17   10.64    9.28
 -12   8  18   -5.74   10.83
  12  -8 -18   -0.02    4.16
 -12  -8  18    0.56    8.35
 -12   8  19   -0.29    5.63
 -12  -8  19   -3.02    7.32
 -12   8  20   -3.57    8.96
 -12  -8  20   -4.08    9.15
 -12   8  21   16.93    9.01
 -12  -8  21   10.88    9.43
 -12  -8  22    6.40    8.11
 -12  -8  23    0.80    7.89
 -12  -8  24   -4.71    9.54
 -12   9   1   -1.60    5.84
  12  -9  -1   -1.97    4.80
 -12  -9   1   -0.72    7.15
 -12   9   2   -2.56    5.99
  12  -9  -2    2.86    4.87
 -12  -9   2    5.92    6.43
 -12   9   3    3.85    8.13
  12  -9  -3    7.61    5.89
 -12  -9   3   21.45    9.72
 -12   9   4    1.22    5.50
  12  -9  -4    0.74    3.80
 -12  -9   4   -1.30    6.24
 -12   9   5    4.38    7.88
  12  -9  -5    6.43    5.55
 -12  -9   5    4.60    6.91
 -12   9   6    1.07    7.26
  12  -9  -6   -0.38    4.98
 -12  -9   6    1.37    7.33
 -12   9   7    2.45    7.13
  12  -9  -7    1.52    5.76
 -12  -9   7    2.20    6.61
 -12   9   8    1.75    7.06
  12  -9  -8    0.33    4.61
 -12  -9   8   -0.02    7.19
 -12   9   9   22.73   10.37
  12  -9  -9   10.50    6.96
 -12  -9   9   31.05   12.02
 -12   9  10    5.16    6.67
  12  -9 -10   -3.05    4.81
 -12  -9  10   -2.54    7.65
 -12   9  11    0.37    6.78
  12  -9 -11   -1.57    4.57
 -12  -9  11   -2.15    7.62
 -12   9  12    0.90    8.15
  12  -9 -12   -2.55    6.63
 -12  -9  12   -1.34    6.70
 -12   9  13    1.78    8.42
  12  -9 -13    0.79    4.92
 -12  -9  13    6.34    9.68
 -12   9  14    2.43    6.19
  12  -9 -14   -0.73    5.23
 -12  -9  14    1.33    6.58
 -12   9  15    0.51    5.75
  12  -9 -15   -0.00    5.35
 -12  -9  15    1.77    6.74
 -12   9  16   -0.56    6.19
  12  -9 -16    3.89    5.42
 -12  -9  16    6.61    8.94
 -12   9  17   -3.02    7.23
  12  -9 -17   -1.52    5.87
 -12  -9  17   -5.43    9.16
 -12   9  18   -1.29    7.60
  12  -9 -18   -0.72    5.45
 -12  -9  18    3.74    7.07
 -12   9  19    3.66    8.22
 -12  -9  19   15.40    9.00
 -12  -9  20    0.49    7.84
 -12  -9  21   -0.28    7.24
 -12  -9  22    5.87    9.55
  12 -10  -1    0.68    4.30
 -12 -10   1    0.81    5.79
  12 -10  -2   -1.28    3.45
 -12 -10   2   -3.82    6.91
 -12  10   3   11.02    8.40
  12 -10  -3   -2.73    4.76
 -12 -10   3    1.56    6.00
 -12  10   4   -3.42    6.41
  12 -10  -4    0.97    4.35
 -12 -10   4   -3.38    6.84
 -12  10   5   13.75    8.51
  12 -10  -5    0.91    3.55
 -12 -10   5    3.98    6.95
 -12  10   6   -1.14    5.21
  12 -10  -6   -0.24    4.81
 -12 -10   6   -5.12    8.37
 -12  10   7   -0.74    7.77
  12 -10  -7    5.75    6.30
 -12 -10   7    5.50    6.89
 -12  10   8    1.16    5.94
  12 -10  -8    1.29    4.98
 -12 -10   8    4.57    8.28
 -12  10   9   21.10    9.85
  12 -10  -9   -3.51    5.37
 -12 -10   9    2.76    8.09
 -12  10  10   -2.09    6.75
  12 -10 -10    2.04    4.84
 -12 -10  10   -3.44    8.47
 -12  10  11   11.55    8.71
  12 -10 -11   -0.26    5.54
 -12 -10  11   -3.68    7.67
 -12  10  12   -3.02    7.53
  12 -10 -12    3.11    4.91
 -12 -10  12    3.40    7.69
 -12  10  13    1.36    6.68
  12 -10 -13    0.86    6.40
 -12 -10  13    4.35    7.87
 -12  10  14   -3.97    8.15
  12 -10 -14   -1.83    5.83
 -12 -10  14   -3.36    9.18
 -12  10  15   -3.32    6.79
  12 -10 -15    0.03    4.15
 -12 -10  15    7.71    8.60
 -12  10  16   -3.81    7.69
  12 -10 -16    1.13    4.84
 -12 -10  16   -1.01    9.26
 -12  10  17    7.12    7.12
  12 -10 -17    1.63    6.93
 -12 -10  17    7.25    8.68
 -12  10  18   -2.80    7.96
  12 -10 -18   -1.65    7.47
 -12 -10  18   -2.09    9.40
 -12 -10  19    0.64    8.48
  12 -11  -1    0.54    4.14
 -12 -11   1   -1.35    5.56
  12 -11  -2   -1.01    4.56
 -12 -11   2    4.83    7.05
  12 -11  -3    3.91    5.85
 -12 -11   3    3.21    7.35
  12 -11  -4   -0.80    4.65
 -12 -11   4   -5.02    7.68
  12 -11  -5    0.94    4.26
 -12 -11   5    1.36    5.65
 -12  11   6    0.81    6.48
  12 -11  -6    0.56    5.09
 -12 -11   6    0.75    6.07
 -12  11   7   -2.97    6.25
  12 -11  -7    0.01    5.87
 -12 -11   7    5.48    6.92
 -12  11   8    2.45    6.56
  12 -11  -8    2.59    5.08
 -12 -11   8    2.51    6.98
 -12  11   9    7.17    6.97
  12 -11  -9    0.78    6.91
 -12 -11   9    2.20    6.35
 -12  11  10    0.56    7.06
  12 -11 -10   -3.26    7.28
 -12 -11  10    0.11    5.99
 -12  11  11   -4.46    8.12
  12 -11 -11   -1.31    5.25
 -12 -11  11   -1.94    6.92
 -12  11  12    3.14    7.00
  12 -11 -12   -2.09    6.20
 -12 -11  12   -1.64    7.66
 -12  11  13   15.20    8.49
  12 -11 -13   -0.10    5.94
 -12 -11  13   -1.59    9.20
 -12  11  14    0.96    6.75
  12 -11 -14    0.50    5.20
 -12 -11  14    0.54    7.74
 -12  11  15   15.66    9.31
  12 -11 -15    0.70    5.81
 -12 -11  15    8.69    8.80
 -12  11  16   -0.99    8.82
  12 -11 -16    3.29    6.13
 -12 -11  16   -6.85    9.85
  12 -11 -17    2.56    6.21
 -12 -11  17   -0.15    6.45
  12 -11 -18    0.54    4.94
  12 -11 -19   -2.36    5.08
 -12 -12   1    1.29    5.93
 -12 -12   2   -1.00    6.51
 -12 -12   3   -0.64    6.75
 -12 -12   4   -1.76    6.44
 -12 -12   5    9.97    8.07
  12 -12  -6   -4.78    5.64
 -12 -12   6    1.02    7.37
  12 -12  -7   -0.81    5.91
 -12 -12   7    9.47    7.69
 -12  12   8   -3.02    6.86
  12 -12  -8   -1.19    4.22
 -12 -12   8    2.35    7.32
 -12  12   9    0.18    6.24
  12 -12  -9    0.62    5.10
 -12 -12   9   -2.47    8.52
 -12  12  10    2.69    7.41
  12 -12 -10   -4.19    6.23
 -12 -12  10   -4.07    9.82
 -12  12  11    8.33    7.53
  12 -12 -11    6.33    6.96
 -12 -12  11    6.33    6.77
 -12  12  12   -2.53    6.61
  12 -12 -12    0.37    5.15
 -12 -12  12    2.14    7.21
 -12  12  13    6.85    8.23
  12 -12 -13    8.52    6.55
 -12 -12  13    5.26    8.59
 -12  12  14    0.34    6.95
  12 -12 -14   -0.86    6.14
 -12 -12  14   -3.82    7.28
 -12 -13   5    8.82    7.24
 -12 -13   6   -1.94    6.60
 -12 -13   7   -1.23    5.78
 -12 -13   8    1.97    6.03
 -12 -13   9   -0.82    6.12
 -12 -13  10   -3.13    7.65
 -12  13  11    2.68    6.93
 -12 -13  11   -2.35    7.61
 -12  13  12    5.75    6.95
 -12 -13  12    5.56    8.15
 -11   0   1   92.51   17.55
  11   0  -1   65.77   12.12
 -11   0   2    5.96    7.14
  11   0  -2   -1.06    3.52
 -11   0   3   25.03   10.97
  11   0  -3   28.58    8.12
 -11   0   4   -1.95    8.30
 -11   0   5  110.84   20.53
 -11   0   6    8.32    7.83
 -11   0   7    2.43    5.38
 -11   0   8    9.14    8.25
 -11   0   9   28.93   10.48
 -11   0  10    3.46    7.96
  11   0 -10   -1.97    4.53
 -11   0  11   39.77   12.63
  11   0 -11   31.93    8.64
 -11   0  12    3.85    8.49
  11   0 -12   -1.21    3.67
 -11   0  13   -0.48    9.26
  11   0 -13   -1.83    4.36
 -11   0  14    4.83    8.23
 -11   0  15    0.00    6.62
 -11   0  16    3.16    6.31
 -11   0  17    9.62    7.95
 -11   0  18   -1.25    7.99
 -11   0  19    0.62    6.92
 -11   0  20    0.57    7.81
 -11   0  21   21.86   10.52
 -11   0  22   -1.94    7.28
 -11   0  23    0.05    6.61
 -11   0  24    3.70    8.80
 -11   0  25    8.60    8.81
 -11   0  26   -3.05    7.23
 -11   0  27   -2.47    8.45
 -11   0  28   10.24    7.66
 -11   0  29   -0.68    8.01
 -11   0  30    0.65    7.36
 -11   0  31   -1.16    6.22
 -11   0  32   -0.16    8.08
 -11   0  33   -0.63    7.30
 -11   1   1  132.83   20.74
  11  -1  -1   69.56   12.69
 -11  -1   1   79.93   16.29
 -11   1   2    3.31    8.12
  11  -1  -2   -2.08    3.79
 -11  -1   2   -5.91    8.91
 -11   1   3   41.04   12.62
  11  -1  -3   34.22    8.71
 -11  -1   3   25.00   10.14
 -11   1   4    3.94    8.15
  11  -1  -4    0.99    3.67
 -11  -1   4    1.53    7.19
 -11   1   5   10.24    7.87
  11  -1  -5    5.87    4.61
 -11  -1   5    3.29    7.02
 -11   1   6   -0.96    7.10
  11  -1  -6    4.09    5.09
 -11  -1   6    9.97    7.86
 -11   1   7   33.35   13.25
  11   1  -7   56.17   10.75
 -11  -1   7   56.39   14.68
 -11   1   8   -2.57    7.32
  11   1  -8   -1.79    3.47
 -11  -1   8    1.99    6.78
 -11   1   9   15.70   10.50
  11   1  -9   28.60    7.96
 -11  -1   9   20.56   10.34
 -11   1  10   -1.54    6.49
  11   1 -10    1.31    4.53
 -11  -1  10   -3.64    7.68
 -11   1  11    3.37    8.31
  11   1 -11   16.33    6.51
 -11  -1  11   -0.21    7.30
 -11   1  12    2.96    7.89
 -11  -1  12    1.26    7.05
 -11   1  13   31.59   11.29
 -11  -1  13   23.17   11.21
 -11   1  14    1.11    6.91
 -11  -1  14   -4.41    9.30
 -11   1  15   -3.56    8.37
 -11  -1  15    0.54    7.15
 -11   1  16   -0.20    5.97
 -11  -1  16   -4.62    9.88
 -11   1  17   11.09    8.87
 -11  -1  17   25.08   11.34
 -11   1  18   10.79    8.95
 -11  -1  18    1.00    6.33
 -11   1  19    7.84    8.64
 -11  -1  19   -1.41    9.49
 -11   1  20   -0.14    7.15
 -11  -1  20   -4.26   10.16
 -11   1  21    3.90    8.77
 -11  -1  21    2.47    7.22
 -11   1  22    6.54    8.66
 -11  -1  22   -4.27    9.02
 -11   1  23   23.39   11.47
 -11  -1  23   15.58   10.61
 -11   1  24    8.43    8.53
 -11  -1  24   -0.66    6.19
 -11   1  25    3.39    8.69
 -11  -1  25   12.28    8.26
 -11   1  26   -2.63    8.20
 -11  -1  26    2.38    8.84
 -11   1  27    1.50    7.46
 -11  -1  27    2.10    8.92
 -11   1  28    5.75    8.05
 -11  -1  28    3.70    7.77
 -11   1  29    2.82    7.91
 -11  -1  29   -1.72    7.58
 -11   1  30    0.58    7.07
 -11  -1  30    3.07    7.72
 -11   1  31   -5.49   10.99
 -11  -1  31    1.35    7.52
 -11   1  32   10.98    9.89
 -11  -1  32    0.97    7.33
 -11  -1  33   17.89   11.47
 -11   2   1   31.93   11.54
  11  -2  -1   15.00    5.83
 -11  -2   1   20.79    9.33
 -11   2   2    0.99    5.84
  11  -2  -2   -0.80    3.71
 -11  -2   2    4.69    7.70
 -11   2   3   11.98    9.48
  11  -2  -3   17.25    6.53
 -11  -2   3    3.01    6.70
 -11   2   4    6.48    8.78
  11  -2  -4   10.75    5.39
  11   2  -4   11.80    6.00
 -11  -2   4    1.71    6.68
 -11   2   5   41.17   13.48
  11  -2  -5   39.40    9.30
  11   2  -5   42.25    9.40
 -11  -2   5   25.06   11.68
 -11   2   6   20.11   10.79
  11  -2  -6    6.19    4.64
  11   2  -6   13.23    5.54
 -11  -2   6    9.98    7.75
 -11   2   7   10.69    8.57
  11  -2  -7    5.94    4.59
  11   2  -7   12.92    5.79
 -11  -2   7   10.29    8.26
 -11   2   8   17.32    9.53
  11  -2  -8   13.52    6.58
  11   2  -8   11.61    6.06
 -11  -2   8   12.34    8.61
 -11   2   9   35.03   12.63
  11  -2  -9   33.66    9.15
  11   2  -9   21.35    7.47
 -11  -2   9   35.18   11.67
 -11   2  10    2.50    7.70
  11  -2 -10    3.48    4.05
 -11  -2  10    4.56    7.91
 -11   2  11   24.00   12.01
  11  -2 -11   28.15    8.82
 -11  -2  11   28.45   12.39
 -11   2  12   11.02    8.74
 -11  -2  12   -3.81    8.93
 -11   2  13   -2.11    7.54
 -11  -2  13    1.99    6.40
 -11   2  14   -0.03    6.37
 -11  -2  14    8.04    8.12
 -11   2  15   20.17    9.95
 -11  -2  15   17.06   10.12
 -11   2  16    1.52    6.02
 -11  -2  16    4.80    7.07
 -11   2  17   -2.16    6.75
 -11  -2  17    0.29    8.18
 -11   2  18    0.06    7.87
 -11  -2  18   -1.38    6.34
 -11   2  19    9.19    9.74
 -11  -2  19    8.06    9.94
 -11   2  20    1.86    7.21
 -11  -2  20    6.89    8.95
 -11   2  21    6.92    8.74
 -11  -2  21   17.09   10.95
 -11   2  22    4.39    8.59
 -11  -2  22   -0.72    8.26
 -11   2  23   -1.31    6.07
 -11  -2  23   -5.44    8.68
 -11   2  24   -2.30    7.47
 -11  -2  24   -0.18    7.47
 -11   2  25    8.43    9.86
 -11  -2  25   -0.75    6.66
 -11   2  26   -2.17    8.91
 -11  -2  26   -3.36    8.09
 -11   2  27   23.73   10.60
 -11  -2  27    2.01    8.23
 -11   2  28   -4.15    8.05
 -11  -2  28    7.51    7.25
 -11   2  29   -3.68    7.12
 -11  -2  29   -4.30    7.58
 -11   2  30   -2.54    7.65
 -11  -2  30    0.68    7.37
 -11   2  31   11.54    9.61
 -11  -2  31    1.41    6.67
 -11  -2  32   -0.09    9.21
 -11  -2  33    2.14    9.79
 -11  -2  34   -3.71    7.98
 -11   3   1   20.08   10.24
  11  -3  -1   20.85    6.39
 -11  -3   1    5.60    7.48
 -11   3   2   12.83    8.77
  11  -3  -2   20.85    6.78
 -11  -3   2   10.19    7.28
 -11   3   3   44.87   14.00
  11  -3  -3   44.45    9.77
  11   3  -3   42.23    9.60
 -11  -3   3   63.09   14.68
 -11   3   4    9.88    9.78
  11  -3  -4    6.88    5.43
  11   3  -4   12.21    5.52
 -11  -3   4    3.18    7.87
 -11   3   5    3.00    8.56
  11  -3  -5   -2.38    4.55
  11   3  -5    4.80    4.50
 -11  -3   5    8.29    7.20
 -11   3   6   -0.00    8.31
  11  -3  -6    8.25    5.83
  11   3  -6    9.61    5.30
 -11  -3   6   10.44    9.46
 -11   3   7   74.11   17.02
  11  -3  -7   42.36    9.86
  11   3  -7   48.06   11.06
 -11  -3   7   46.38   13.28
 -11   3   8   -2.23    7.91
  11  -3  -8    7.53    5.35
 -11  -3   8    3.15    7.18
 -11   3   9    6.66    8.25
  11  -3  -9    5.42    5.85
 -11  -3   9   25.03   10.30
 -11   3  10    7.04    7.83
  11  -3 -10    3.09    4.12
 -11  -3  10    7.95    7.59
 -11   3  11   11.59    7.93
  11  -3 -11    4.65    4.53
 -11  -3  11    8.96    8.51
 -11   3  12    6.25    7.51
  11  -3 -12   13.63    6.45
 -11  -3  12    9.02    8.50
 -11   3  13   -0.01    9.42
  11  -3 -13   30.57    8.38
 -11  -3  13    6.36    9.34
 -11   3  14    2.31    7.63
  11  -3 -14    0.24    3.79
 -11  -3  14   -0.04    5.98
 -11   3  15   -2.22    7.21
  11  -3 -15    2.40    4.62
 -11  -3  15   -2.76    7.11
 -11   3  16    0.04    7.29
  11  -3 -16   -2.69    4.27
 -11  -3  16   -3.84    9.01
 -11   3  17    6.75    9.28
 -11  -3  17   32.11   12.60
 -11   3  18   10.31    7.91
 -11  -3  18    4.02    7.95
 -11   3  19   14.61   10.12
 -11  -3  19    5.97    9.17
 -11   3  20    0.22    9.15
 -11  -3  20    9.82    8.61
 -11   3  21   -4.26    8.53
 -11  -3  21    6.56    9.69
 -11   3  22    3.64    7.26
 -11  -3  22    9.65    9.66
 -11   3  23   17.78    9.46
 -11  -3  23   26.08   12.43
 -11   3  24   -0.73    6.55
 -11  -3  24   -5.00    9.82
 -11   3  25    6.60    6.93
 -11  -3  25    0.44    7.87
 -11   3  26   -1.26    6.69
 -11  -3  26   -1.15    8.03
 -11   3  27   48.14   14.81
 -11  -3  27   18.57   12.69
 -11   3  28    1.11    7.59
 -11  -3  28   -4.10    8.85
 -11   3  29   -0.95    7.45
 -11  -3  29   25.28   11.06
 -11   3  30    0.57    7.06
 -11  -3  30   -2.00    8.85
 -11  -3  31   -0.44    5.88
 -11  -3  32   -4.67    8.32
 -11  -3  33    6.22    8.42
 -11  -3  34   -5.23    8.14
 -11   4   1   25.09    9.93
  11  -4  -1   27.24    7.50
  11   4  -1   22.38    8.21
 -11  -4   1   18.18    8.21
 -11   4   2    3.50    6.14
  11  -4  -2   -2.86    4.08
  11   4  -2    0.24    3.14
 -11  -4   2    3.91    6.07
 -11   4   3    1.38    6.94
  11  -4  -3    6.64    4.81
  11   4  -3    6.98    4.51
 -11  -4   3   13.49    8.02
 -11   4   4    9.84    8.02
  11  -4  -4   11.21    6.01
  11   4  -4    4.78    4.05
 -11  -4   4    0.87    5.67
 -11   4   5   45.16   13.66
  11  -4  -5   54.66   10.78
 -11  -4   5   31.75   10.63
 -11   4   6    9.82   10.23
  11  -4  -6    1.08    3.93
 -11  -4   6   17.79    8.34
 -11   4   7    2.16    5.60
  11  -4  -7    5.85    4.67
 -11  -4   7    5.45    7.64
 -11   4   8    6.46    8.83
  11  -4  -8   -1.63    3.32
 -11  -4   8   -0.30    6.33
 -11   4   9   25.87   11.79
  11  -4  -9   34.40    9.27
 -11  -4   9   18.50   10.29
 -11   4  10   16.82    8.90
  11  -4 -10    6.23    4.80
 -11  -4  10   19.41    9.17
 -11   4  11    5.36    8.50
  11  -4 -11   10.70    5.65
 -11  -4  11   22.85   10.40
 -11   4  12   -3.40    7.05
  11  -4 -12   -0.26    3.78
 -11  -4  12    0.78    7.55
 -11   4  13    6.51    8.76
  11  -4 -13    0.05    4.26
 -11  -4  13    6.65    8.37
 -11   4  14    0.06    7.95
  11  -4 -14    7.18    4.64
 -11  -4  14    6.35    8.15
 -11   4  15    9.45    9.15
  11  -4 -15   12.80    7.07
 -11  -4  15   17.95   10.72
 -11   4  16    9.31    9.53
  11  -4 -16    0.34    3.02
 -11  -4  16   16.15   10.20
 -11   4  17    7.31    8.65
  11  -4 -17   -0.77    5.25
 -11  -4  17    2.68    7.72
 -11   4  18   -4.40    8.71
 -11  -4  18   -3.38    9.07
 -11   4  19   -0.55    7.50
 -11  -4  19    2.85    8.31
 -11   4  20   13.02    9.53
 -11  -4  20   -3.63    8.21
 -11   4  21    4.61    8.97
 -11  -4  21   23.33   11.73
 -11   4  22    1.70    7.74
 -11  -4  22    3.20    8.30
 -11   4  23   -6.83    9.92
 -11  -4  23   -4.14   10.15
 -11   4  24    1.90    7.98
 -11  -4  24    5.54   11.44
 -11   4  25    2.56   10.04
 -11  -4  25   -2.70   10.04
 -11   4  26    0.01    7.60
 -11  -4  26   13.17    9.37
 -11   4  27    5.66    7.14
 -11  -4  27   -2.18    7.81
 -11   4  28    1.48    6.21
 -11  -4  28    1.91    7.82
 -11   4  29   -1.65    8.01
 -11  -4  29   -0.59    6.91
 -11  -4  30   -1.85    9.45
 -11  -4  31   -2.90    7.38
 -11  -4  32    4.46    8.96
 -11   5   1    4.47    7.58
  11  -5  -1    3.19    4.81
  11   5  -1   -0.87    3.47
 -11  -5   1   -4.64    6.84
 -11   5   2   32.33   11.55
  11  -5  -2   26.16    8.47
 -11  -5   2   40.79   11.72
 -11   5   3   55.78   14.36
  11  -5  -3   32.72    8.48
 -11  -5   3   14.17    8.42
 -11   5   4    2.08    7.54
  11  -5  -4    2.66    4.22
 -11  -5   4    5.86    6.37
 -11   5   5   -1.55    7.54
  11  -5  -5   -1.42    3.45
 -11  -5   5    1.52    5.09
 -11   5   6    7.59    9.51
  11  -5  -6    7.08    4.76
 -11  -5   6   13.89    8.90
 -11   5   7   19.58   10.06
  11  -5  -7   16.65    7.99
 -11  -5   7   18.96   10.00
 -11   5   8   11.24    8.68
  11  -5  -8    9.53    6.30
 -11  -5   8    6.66    8.12
 -11   5   9   17.46    9.24
  11  -5  -9   14.55    5.94
 -11  -5   9   12.29    8.51
 -11   5  10   -0.66    5.23
  11  -5 -10    3.38    5.22
 -11  -5  10    3.17    6.74
 -11   5  11    7.78    8.70
  11  -5 -11    9.87    5.48
 -11  -5  11    2.99    8.20
 -11   5  12   11.19    9.45
  11  -5 -12   14.31    7.29
 -11  -5  12   13.64   10.97
 -11   5  13   27.81   11.84
  11  -5 -13   17.71    7.07
 -11  -5  13   24.67   11.19
 -11   5  14   -1.07    7.53
  11  -5 -14    3.87    5.01
 -11  -5  14    2.71    8.06
 -11   5  15   -4.65    9.42
  11  -5 -15    1.03    4.62
 -11  -5  15   -3.44    7.79
 -11   5  16    7.43    7.63
  11  -5 -16    2.07    5.14
 -11  -5  16   -1.96    8.03
 -11   5  17   -2.88    6.67
  11  -5 -17    2.00    5.68
 -11  -5  17    0.42    8.99
 -11   5  18   14.80    9.84
 -11  -5  18   20.13   10.53
 -11   5  19   10.33    8.61
 -11  -5  19    1.07    7.99
 -11   5  20   14.32    8.27
 -11  -5  20   -1.43    8.14
 -11   5  21   14.74    9.20
 -11  -5  21    4.73    9.52
 -11   5  22    9.83    8.14
 -11  -5  22    1.27    7.52
 -11   5  23   13.57    8.99
 -11  -5  23    2.66    7.12
 -11   5  24   -2.41    8.23
 -11  -5  24   -2.93    9.25
 -11   5  25    5.65    9.71
 -11  -5  25   -0.94    7.48
 -11   5  26   -2.82    8.31
 -11  -5  26   -1.23    8.60
 -11   5  27    5.87    7.51
 -11  -5  27    8.36    8.80
 -11   5  28   -2.31    7.77
 -11  -5  28    2.08    7.52
 -11  -5  29    0.09    6.70
 -11  -5  30   -4.85   10.34
 -11   6   1   12.75    9.68
  11  -6  -1   21.22    6.90
 -11  -6   1   19.17    8.76
 -11   6   2   -1.45    5.82
  11  -6  -2    1.71    4.03
 -11  -6   2   -1.10    5.49
 -11   6   3   -0.00    7.64
  11  -6  -3    1.71    3.32
 -11  -6   3    9.74    6.79
 -11   6   4   19.97   10.82
  11  -6  -4   23.92    7.64
 -11  -6   4   12.66    8.71
 -11   6   5   11.63    8.60
  11  -6  -5   13.04    6.68
 -11  -6   5   24.65    9.45
 -11   6   6    9.84    8.84
  11  -6  -6   22.42    7.56
 -11  -6   6   16.31    9.16
 -11   6   7    8.40    8.11
  11  -6  -7    6.31    5.51
 -11  -6   7    2.33    6.45
 -11   6   8    7.02    7.64
  11  -6  -8    7.73    5.23
 -11  -6   8    3.28    6.86
 -11   6   9    4.63    8.30
  11  -6  -9   10.73    5.74
 -11  -6   9    6.55    8.07
 -11   6  10   21.47   11.58
  11  -6 -10    8.40    6.08
 -11  -6  10   14.34    8.78
 -11   6  11   -0.76    7.40
  11  -6 -11   10.99    5.62
 -11  -6  11    7.63    6.99
 -11   6  12   -1.69    7.37
  11  -6 -12   -2.62    5.14
 -11  -6  12    5.54    8.01
 -11   6  13    3.53    8.05
  11  -6 -13   -1.57    4.23
 -11  -6  13   15.47    8.99
 -11   6  14   13.30    9.65
  11  -6 -14    5.26    6.77
 -11  -6  14    5.96    6.86
 -11   6  15    7.67    7.28
  11  -6 -15    4.81    5.59
 -11  -6  15   20.56   11.35
 -11   6  16   22.31   10.22
  11  -6 -16    5.88    5.36
 -11  -6  16    6.71    7.86
 -11   6  17    3.14    6.62
  11  -6 -17   -0.74    4.46
 -11  -6  17    1.23    8.00
 -11   6  18    8.74    7.65
  11  -6 -18    4.03    6.10
 -11  -6  18    0.47    8.44
 -11   6  19    4.65    7.54
 -11  -6  19    1.01    6.52
 -11   6  20    1.19    8.43
 -11  -6  20   -2.00    8.23
 -11   6  21    7.25    7.55
 -11  -6  21    0.36    6.26
 -11   6  22   -5.83    8.69
 -11  -6  22    2.98    9.12
 -11   6  23    5.95    6.34
 -11  -6  23    2.11    9.76
 -11   6  24    0.59    6.98
 -11  -6  24    3.31    7.83
 -11   6  25    0.87    8.03
 -11  -6  25    4.34    8.61
 -11   6  26    4.52    7.14
 -11  -6  26    6.10    8.85
 -11   6  27   14.77    9.63
 -11  -6  27   -0.65    8.06
 -11  -6  28   -2.63    9.49
 -11   7   1    9.98    8.03
  11  -7  -1    1.69    4.81
 -11  -7   1    4.63    5.49
 -11   7   2   14.84    9.22
  11  -7  -2    6.25    5.61
 -11  -7   2   10.03    7.62
 -11   7   3   -1.50    6.33
  11  -7  -3    0.31    3.57
 -11  -7   3   -1.95    6.76
 -11   7   4   24.73   10.03
  11  -7  -4    9.26    5.39
 -11  -7   4    4.64    7.04
 -11   7   5    3.36    7.43
  11  -7  -5   -1.15    5.30
 -11  -7   5   -2.56    5.94
 -11   7   6    2.53    5.86
  11  -7  -6    8.41    5.56
 -11  -7   6   10.39    7.24
 -11   7   7   -1.05    5.58
  11  -7  -7    5.44    5.27
 -11  -7   7   -4.05    7.31
 -11   7   8   36.59   13.15
  11  -7  -8   29.01    8.74
 -11  -7   8   21.01   10.44
 -11   7   9   32.69   12.52
  11  -7  -9    8.37    5.49
 -11  -7   9   17.94   10.36
 -11   7  10    0.05    6.77
  11  -7 -10   -0.24    4.47
 -11  -7  10    1.63    5.51
 -11   7  11   -3.18    6.92
  11  -7 -11    2.44    4.56
 -11  -7  11    0.21    5.74
 -11   7  12   25.28   11.11
  11  -7 -12   21.20    7.97
 -11  -7  12   17.76    9.87
 -11   7  13    0.27    7.86
  11  -7 -13   11.75    6.19
 -11  -7  13    6.38    8.32
 -11   7  14   -2.44    7.18
  11  -7 -14    3.16    5.01
 -11  -7  14    9.04    8.56
 -11   7  15   -2.52    6.23
  11  -7 -15    2.07    4.23
 -11  -7  15    0.00    5.97
 -11   7  16    1.52    7.83
  11  -7 -16    3.41    4.94
 -11  -7  16    2.08    7.00
 -11   7  17   -2.45    7.50
  11  -7 -17    2.02    4.52
 -11  -7  17    2.37    7.46
 -11   7  18    9.37    8.20
  11  -7 -18   14.43    6.79
 -11  -7  18   11.98    9.73
 -11   7  19    4.44    9.32
 -11  -7  19    6.27    9.73
 -11   7  20   -0.34    5.97
 -11  -7  20   -2.44    8.02
 -11   7  21   -0.70    7.25
 -11  -7  21    0.61    6.20
 -11   7  22    5.59    9.04
 -11  -7  22    2.77    7.01
 -11   7  23   -3.29    8.52
 -11  -7  23   -3.58    9.03
 -11   7  24    2.15    8.08
 -11  -7  24   -3.43    7.12
 -11   7  25   -2.41    8.51
 -11  -7  25    7.07    9.43
 -11  -7  26   -7.16   10.08
 -11   8   1   -1.68    5.62
  11  -8  -1   -1.89    4.32
 -11  -8   1    2.43    5.68
 -11   8   2    0.57    4.97
  11  -8  -2    4.39    4.99
 -11  -8   2    2.13    6.44
 -11   8   3   -1.40    6.57
  11  -8  -3   -1.23    4.01
 -11  -8   3   -1.33    5.58
 -11   8   4   14.05    9.77
  11  -8  -4    5.75    4.74
 -11  -8   4   14.87    7.43
 -11   8   5    4.54    7.12
  11  -8  -5    5.29    4.25
 -11  -8   5   -3.05    6.63
 -11   8   6   15.05    9.54
  11  -8  -6   10.77    6.20
 -11  -8   6   19.66    9.09
 -11   8   7    3.60    7.55
  11  -8  -7    1.55    4.73
 -11  -8   7   -3.20    7.56
 -11   8   8    8.11    7.46
  11  -8  -8   -0.93    5.00
 -11  -8   8    1.51    6.38
 -11   8   9    1.41    5.77
  11  -8  -9   -0.09    4.34
 -11  -8   9   11.12    8.17
 -11   8  10   20.62    9.70
  11  -8 -10    5.80    5.73
 -11  -8  10   15.14    8.27
 -11   8  11   -1.91    6.93
  11  -8 -11   -0.60    5.68
 -11  -8  11   -0.20    5.66
 -11   8  12    4.83    7.58
  11  -8 -12   -2.00    4.04
 -11  -8  12   -0.57    6.94
 -11   8  13   -2.47    6.76
  11  -8 -13    1.96    5.33
 -11  -8  13   11.10    7.93
 -11   8  14   -1.35    6.31
  11  -8 -14   -0.50    4.85
 -11  -8  14    6.19    8.55
 -11   8  15    0.16    6.89
  11  -8 -15   -0.56    5.40
 -11  -8  15    3.82    7.68
 -11   8  16    7.26    9.04
  11  -8 -16    6.41    5.60
 -11  -8  16   14.83    9.65
 -11   8  17    9.59    8.21
  11  -8 -17    0.99    5.08
 -11  -8  17    0.06    9.96
 -11   8  18   -5.73    9.31
  11  -8 -18   -1.29    4.40
 -11  -8  18   -0.67    6.24
 -11   8  19    0.84    6.82
  11  -8 -19    0.32    5.45
 -11  -8  19   -1.38    6.65
 -11   8  20    0.62    7.80
 -11  -8  20    7.45    9.62
 -11   8  21    5.27    8.37
 -11  -8  21    5.00    8.37
 -11   8  22   22.96    9.87
 -11  -8  22   -3.17    8.74
 -11   8  23   -3.51    8.32
 -11  -8  23   -2.73    8.34
 -11   8  24   -2.15    6.89
 -11  -8  24   -1.32    8.09
 -11   9   1   -1.69    5.89
  11  -9  -1   -0.14    4.16
 -11  -9   1   -2.52    6.45
 -11   9   2   28.12   10.71
  11  -9  -2   20.91    7.16
 -11  -9   2   15.88    7.92
 -11   9   3    2.01    7.21
  11  -9  -3    4.81    4.30
 -11  -9   3    0.73    5.63
 -11   9   4    3.18    4.96
  11  -9  -4   11.56    6.35
 -11  -9   4   13.00    8.23
 -11   9   5   -1.78    6.39
  11  -9  -5    4.60    4.90
 -11  -9   5    4.88    5.49
 -11   9   6    7.24    7.36
  11  -9  -6    6.92    5.53
 -11  -9   6    9.79    8.53
 -11   9   7    4.55    7.87
  11  -9  -7   -0.83    4.15
 -11  -9   7   -0.06    5.80
 -11   9   8    2.40    7.84
  11  -9  -8   15.02    6.59
 -11  -9   8   13.94    7.58
 -11   9   9   -4.22    7.60
  11  -9  -9   -0.78    4.50
 -11  -9   9   -3.04    7.74
 -11   9  10   -3.18    6.71
  11  -9 -10    1.36    4.58
 -11  -9  10   -0.96    7.65
 -11   9  11    2.38    5.87
  11  -9 -11    1.48    4.40
 -11  -9  11    2.43    6.56
 -11   9  12    9.17    8.17
  11  -9 -12    3.68    5.74
 -11  -9  12    8.61    8.07
 -11   9  13    1.91    8.23
  11  -9 -13    1.15    4.94
 -11  -9  13   -0.02    6.90
 -11   9  14   12.03    9.83
  11  -9 -14   -0.93    5.23
 -11  -9  14    4.52    7.85
 -11   9  15    5.46    6.88
  11  -9 -15    5.88    5.80
 -11  -9  15   -1.69    7.86
 -11   9  16    1.11    6.78
  11  -9 -16    3.01    5.59
 -11  -9  16   -0.66    7.78
 -11   9  17    0.71    6.25
  11  -9 -17   -1.71    5.90
 -11  -9  17   -3.86    7.37
 -11   9  18    3.40    8.88
  11  -9 -18    1.84    6.25
 -11  -9  18    4.06   10.56
 -11   9  19    0.67    6.15
  11  -9 -19   -1.87    5.44
 -11  -9  19   17.51    9.70
 -11   9  20   -5.19    9.36
 -11  -9  20   -0.68    7.15
 -11   9  21    1.51    6.71
 -11  -9  21    8.32    8.02
 -11   9  22   -2.04    7.54
 -11  10   1   -2.41    5.46
  11 -10  -1   -3.71    4.92
 -11 -10   1   -2.72    5.55
 -11  10   2    1.07    4.99
  11 -10  -2   -0.64    4.08
 -11 -10   2    3.15    5.68
 -11  10   3   -3.29    7.12
  11 -10  -3    0.18    3.50
 -11 -10   3   -1.86    5.76
 -11  10   4    6.28    6.90
  11 -10  -4    3.85    5.39
 -11 -10   4   18.71    8.20
 -11  10   5   -0.61    4.84
  11 -10  -5   -0.85    4.14
 -11 -10   5    2.54    5.09
 -11  10   6    1.53    6.91
  11 -10  -6    6.18    4.89
 -11 -10   6    3.54    6.19
 -11  10   7    7.68    7.41
  11 -10  -7    2.34    4.40
 -11 -10   7    0.15    5.70
 -11  10   8    2.73    5.59
  11 -10  -8   -1.57    5.23
 -11 -10   8   19.41    8.67
 -11  10   9   -0.44    4.69
  11 -10  -9   -1.65    4.63
 -11 -10   9   -3.54    7.89
 -11  10  10   11.76    8.60
  11 -10 -10    2.08    5.08
 -11 -10  10    6.88    7.89
 -11  10  11   -0.93    6.66
  11 -10 -11    2.96    6.30
 -11 -10  11    1.18    6.44
 -11  10  12    0.58    5.61
  11 -10 -12   -1.70    5.06
 -11 -10  12   -2.33    6.72
 -11  10  13    0.91    7.30
  11 -10 -13   -2.46    4.54
 -11 -10  13   -2.35    6.27
 -11  10  14   -2.14    6.92
  11 -10 -14   -0.12    5.10
 -11 -10  14    4.66    8.76
 -11  10  15   -3.65    7.63
  11 -10 -15   -3.74    5.21
 -11 -10  15   10.42    7.66
 -11  10  16    3.96    6.94
  11 -10 -16   -0.09    5.36
 -11 -10  16    8.39   10.62
 -11  10  17    3.66    6.57
  11 -10 -17   -1.18    5.20
 -11 -10  17    4.13    8.42
 -11  10  18    2.49    6.49
  11 -10 -18   -0.23    4.66
 -11 -10  18   -0.58    6.10
 -11  10  19   -0.30    6.36
  11 -10 -19    1.12    4.56
 -11 -10  19   -0.87    6.95
 -11  10  20    1.31    5.41
 -11  10  21    2.13    6.68
  11 -11  -1    0.64    3.68
 -11 -11   1   -3.58    6.72
  11 -11  -2    0.09    4.31
 -11 -11   2   12.21    7.27
  11 -11  -3    1.35    4.22
 -11 -11   3   -0.52    5.35
 -11  11   4    3.63    4.88
  11 -11  -4    7.88    5.07
 -11 -11   4    7.53    7.05
 -11  11   5    1.22    6.67
  11 -11  -5    5.78    6.05
 -11 -11   5    5.91    6.53
 -11  11   6   -2.60    7.55
  11 -11  -6    3.20    5.97
 -11 -11   6    1.79    5.39
 -11  11   7    3.25    6.94
  11 -11  -7   -3.75    5.08
 -11 -11   7   -0.58    5.88
 -11  11   8    8.25    7.71
  11 -11  -8    9.96    5.92
 -11 -11   8   10.57    6.96
 -11  11   9    1.91    5.63
  11 -11  -9    2.43    5.41
 -11 -11   9   -2.27    5.89
 -11  11  10   -1.67    6.74
  11 -11 -10   -0.13    4.81
 -11 -11  10    1.44    6.52
 -11  11  11    3.20    6.72
  11 -11 -11    1.58    6.27
 -11 -11  11    1.43    6.72
 -11  11  12   17.92    8.64
  11 -11 -12   15.97    7.99
 -11 -11  12   10.48    8.29
 -11  11  13   -2.68    6.77
  11 -11 -13   -2.72    6.79
 -11 -11  13   -1.24    5.23
 -11  11  14    1.89    6.43
  11 -11 -14    8.11    6.42
 -11 -11  14    8.69    8.41
 -11  11  15   -1.90    6.23
  11 -11 -15    0.17    5.27
 -11 -11  15   -2.89    7.10
 -11  11  16   -2.87    7.63
  11 -11 -16   -0.54    6.03
 -11 -11  16    2.78    7.82
 -11  11  17    3.49    5.67
  11 -11 -17   -0.01    5.23
 -11 -11  17   -0.31    6.06
 -11  11  18   12.38    8.63
  11 -11 -18    5.52    6.24
 -11  11  19   -5.32    9.12
  11 -11 -19   -2.13    6.89
  11 -11 -20   -2.22    6.01
  11 -12  -1   -0.34    4.16
 -11 -12   1   -0.14    5.25
  11 -12  -2    0.29    4.97
 -11 -12   2    1.39    5.99
  11 -12  -3   -2.31    5.47
 -11 -12   3   -0.69    5.85
  11 -12  -4   -1.77    5.15
 -11 -12   4    2.78    7.52
  11 -12  -5   -1.71    4.59
 -11 -12   5    0.95    6.73
  11 -12  -6   -2.49    4.58
 -11 -12   6   10.12    7.66
 -11  12   7   -1.39    6.12
  11 -12  -7   -0.14    4.20
 -11 -12   7   -1.07    6.19
 -11  12   8   10.03    6.98
  11 -12  -8   -3.14    5.97
 -11 -12   8   -0.93    7.25
 -11  12   9    5.26    6.95
  11 -12  -9   -0.83    4.25
 -11 -12   9   -1.64    6.22
 -11  12  10   -0.82    6.89
  11 -12 -10   -0.41    5.77
 -11 -12  10   19.62    9.31
 -11  12  11    1.78    6.25
  11 -12 -11    1.94    5.46
 -11 -12  11   -0.39    5.18
 -11  12  12   -0.85    6.14
  11 -12 -12    3.94    5.37
 -11 -12  12    8.81    8.50
 -11  12  13   -3.10    7.04
  11 -12 -13   -1.43    5.17
 -11 -12  13    2.52    7.63
 -11  12  14    4.17    5.84
  11 -12 -14    4.72    6.38
 -11 -12  14   11.63    8.93
 -11  12  15   -1.30    5.87
  11 -12 -15   -0.82    5.26
 -11  12  16    6.32    6.48
  11 -12 -16    5.54    7.14
 -11  12  17    5.02    7.23
  11 -12 -17   -2.62    4.82
  11 -12 -18    0.54    6.35
  11 -12 -19   -0.44    5.27
  11 -12 -20   -1.63    6.53
  11 -13  -1    0.50    5.38
 -11 -13   1   11.30    7.69
  11 -13  -2    0.11    3.79
 -11 -13   2   -1.18    5.21
  11 -13  -3    0.13    5.08
 -11 -13   3    2.62    6.01
  11 -13  -4   -2.16    5.18
 -11 -13   4    4.16    6.07
  11 -13  -5   -0.86    5.05
 -11 -13   5    0.76    5.33
  11 -13  -6   -3.03    6.24
 -11 -13   6    2.30    5.71
  11 -13  -7   -1.10    5.07
 -11 -13   7    4.77    7.50
  11 -13  -8   -0.44    3.88
 -11 -13   8    9.57    7.88
  11 -13  -9   -0.54    5.46
 -11 -13   9   -3.17    7.63
 -11  13  10   -0.62    5.37
  11 -13 -10   -2.43    4.59
 -11 -13  10    3.94    6.83
 -11  13  11   -2.32    7.02
  11 -13 -11   -0.80    6.21
 -11 -13  11   -0.65    7.01
 -11  13  12   -1.24    6.21
  11 -13 -12    5.57    6.11
 -11 -13  12    4.55    6.30
 -11  13  13    0.47    5.82
  11 -13 -13   -0.19    4.71
 -11  13  14    3.17    6.60
  11 -13 -14    1.41    5.13
 -11  13  15   -1.52    5.46
 -11 -14   1    1.96    5.13
 -11 -14   2   -2.70    6.18
 -11 -14   3   -5.32    7.43
 -11 -14   4    0.29    5.29
 -11 -14   5   -2.25    6.65
 -11 -14   6    0.00    5.77
 -11 -14   7   -2.77    7.26
 -11 -14   8   -2.58    8.03
 -11 -14   9    6.12    7.38
 -11  14  13   -0.00    5.29
 -11 -15   6   -1.36    6.08
 -10   0   1    1.83    5.72
 -10   0   2   25.45    9.52
 -10   0   3   -1.39    5.79
  10   0  -3   -1.12    4.09
 -10   0   4  136.99   22.46
  10   0  -4  127.16   17.40
 -10   0   5   -3.92    6.98
  10   0  -5    0.10    4.52
 -10   0   6    9.76    7.87
  10   0  -6    9.20    5.18
 -10   0   7   -2.26    7.06
  10   0  -7   -0.95    4.57
 -10   0   8   19.00    8.72
  10   0  -8   25.51    7.14
 -10   0   9   -5.74    9.25
  10   0  -9   -0.05    3.39
 -10   0  10  116.34   20.88
  10   0 -10   87.26   14.62
 -10   0  11   -0.41    6.36
  10   0 -11   -0.50    3.97
 -10   0  12    1.57    6.85
  10   0 -12   -0.59    4.27
 -10   0  13    4.90    8.37
  10   0 -13    5.58    4.45
 -10   0  14   13.53    9.66
  10   0 -14   35.07    9.36
 -10   0  15   -0.56    6.59
 -10   0  16   35.06   12.29
 -10   0  17   -0.91    6.85
 -10   0  18   14.57   10.74
 -10   0  19    4.48    5.36
 -10   0  20   30.68   11.64
 -10   0  21   -2.63    8.86
 -10   0  22   -1.09    6.49
 -10   0  23   -0.48    6.34
 -10   0  24   12.35    9.98
 -10   0  25    4.65    6.92
 -10   0  26   27.27   11.20
 -10   0  27   -0.84    7.94
 -10   0  28    5.03    9.03
 -10   0  29   -1.68    8.52
 -10   0  30    2.51    8.75
 -10   0  31    8.90    8.06
 -10   0  32   -1.40    7.36
 -10   0  33   -2.36    8.11
 -10   0  34   -4.04    7.69
 -10   0  35    4.15    6.98
 -10   0  36   12.48    8.42
 -10   1   1    0.99    5.08
  10   1  -1   -1.35    3.87
 -10  -1   1   -3.41    7.41
 -10   1   2  146.99   22.67
  10   1  -2  119.96   17.10
 -10  -1   2  139.21   21.77
 -10   1   3    8.94    7.43
  10   1  -3    8.23    4.58
 -10  -1   3   14.12    7.78
 -10   1   4    4.36    6.16
  10   1  -4   -0.44    3.19
 -10  -1   4    3.37    6.95
 -10   1   5   16.10    9.31
  10   1  -5    9.87    5.39
 -10  -1   5    9.59    8.04
 -10   1   6  130.58   21.09
  10  -1  -6  104.01   14.80
 -10  -1   6   67.50   16.60
 -10   1   7   -2.32    7.53
  10  -1  -7    0.72    4.12
  10   1  -7    6.41    4.24
 -10  -1   7    1.11    7.71
 -10   1   8   47.57   14.37
  10  -1  -8   57.82   10.94
  10   1  -8   47.33    9.91
 -10  -1   8   44.53   12.67
 -10   1   9   -2.32    6.93
  10  -1  -9   -0.45    3.11
  10   1  -9   -0.20    2.84
 -10  -1   9    3.51    5.63
 -10   1  10   -3.75    8.72
  10  -1 -10    1.72    4.13
  10   1 -10   -1.27    3.15
 -10  -1  10    5.88    7.97
 -10   1  11   23.14   10.34
  10  -1 -11   16.83    6.42
  10   1 -11    2.09    4.01
 -10  -1  11   13.68    8.23
 -10   1  12   79.81   17.79
  10  -1 -12   80.35   13.33
  10   1 -12   63.39   12.39
 -10  -1  12   66.03   16.84
 -10   1  13   -1.47    7.17
  10   1 -13   -0.34    3.43
 -10  -1  13   -0.11    5.75
 -10   1  14    9.44    8.16
  10  -1 -14    0.54    4.92
 -10  -1  14    0.26    7.87
 -10   1  15    1.13    5.61
  10  -1 -15   -0.65    3.88
 -10  -1  15    6.95    7.07
 -10   1  16    2.41    6.24
  10  -1 -16    3.90    5.52
 -10  -1  16   31.71   12.43
 -10   1  17   -1.39    5.99
 -10  -1  17   -3.04    7.98
 -10   1  18    7.07    8.34
 -10  -1  18   31.40   11.68
 -10   1  19   -0.90    6.64
 -10  -1  19    2.83    6.99
 -10   1  20   -2.96    7.10
 -10  -1  20   -0.18    7.96
 -10   1  21    4.26    7.80
 -10  -1  21    2.47    8.15
 -10   1  22   59.50   15.75
 -10  -1  22   69.45   17.03
 -10   1  23    1.24    6.41
 -10  -1  23   -2.39    7.56
 -10   1  24   -4.64    8.64
 -10  -1  24    3.54    8.55
 -10   1  25   -1.87    7.55
 -10  -1  25   -4.78    8.69
 -10   1  26   -0.26    6.46
 -10  -1  26    4.47    7.53
 -10   1  27   -0.06    7.06
 -10  -1  27   -0.31    7.49
 -10   1  28    3.84    6.76
 -10  -1  28    8.77    8.47
 -10   1  29   -4.85    8.40
 -10  -1  29    2.28    6.22
 -10   1  30   -2.40    9.25
 -10  -1  30   -0.35    6.58
 -10   1  31   -0.12    6.27
 -10  -1  31   -0.99    6.96
 -10   1  32   13.57    8.75
 -10  -1  32    5.30    7.41
 -10   1  33   -0.27    6.74
 -10  -1  33   -1.28    7.68
 -10   1  34   -2.05    6.91
 -10  -1  34   -1.71    6.74
 -10   1  35    6.01    8.19
 -10  -1  35    2.00    8.43
 -10  -1  36    0.40    6.62
 -10   2   1   -1.12    6.02
  10  -2  -1    3.03    4.29
  10   2  -1    0.71    4.65
 -10  -2   1    2.08    6.28
 -10   2   2   -3.28    6.81
  10  -2  -2    4.59    3.65
  10   2  -2   -1.02    4.20
 -10   2   3   -2.85    7.24
  10   2  -3   -0.21    3.44
 -10  -2   3    3.37    6.08
 -10   2   4  114.33   20.74
  10   2  -4   97.16   15.06
 -10  -2   4  119.98   20.17
 -10   2   5   17.92   10.37
  10   2  -5   37.65    8.62
 -10  -2   5   36.04   11.06
 -10   2   6   45.83   12.63
  10   2  -6   20.32    6.97
 -10  -2   6   18.19    8.65
 -10   2   7    6.50    8.16
  10   2  -7    9.44    5.35
 -10  -2   7    0.13    5.24
 -10   2   8   15.45   10.69
  10   2  -8   23.73    7.04
 -10  -2   8   10.83    8.50
 -10   2   9    0.43    6.46
  10   2  -9    4.42    4.22
 -10  -2   9   -0.20    6.51
 -10   2  10   66.34   16.16
  10   2 -10   72.22   12.58
 -10  -2  10   98.23   18.61
 -10   2  11    7.74    8.64
  10  -2 -11    3.82    4.97
  10   2 -11    9.50    5.96
 -10  -2  11   10.18    9.04
 -10   2  12    2.62    8.89
  10  -2 -12   -0.14    4.19
 -10  -2  12   -3.39    8.81
 -10   2  13   -0.73    6.16
  10  -2 -13   -0.39    4.28
 -10  -2  13   -1.14    6.30
 -10   2  14   27.94   10.82
  10  -2 -14   19.89    7.87
 -10  -2  14   25.75   11.50
 -10   2  15   13.86   10.31
  10  -2 -15   19.92    7.06
 -10  -2  15   21.54   10.93
 -10   2  16    2.92    7.98
  10  -2 -16    9.16    5.74
 -10  -2  16    3.53    6.66
 -10   2  17   -1.12    6.17
 -10  -2  17    2.85    7.80
 -10   2  18   -4.06    7.72
 -10  -2  18   16.41    9.55
 -10   2  19    0.92    8.34
 -10  -2  19   -0.14    7.41
 -10   2  20   14.48   10.21
 -10  -2  20   45.31   13.03
 -10   2  21    3.74    7.36
 -10  -2  21    1.77    7.93
 -10   2  22    1.73    7.01
 -10  -2  22    0.91    8.21
 -10   2  23    5.83    5.89
 -10  -2  23   10.48    8.34
 -10   2  24   -1.04    7.52
 -10  -2  24   13.94    9.36
 -10   2  25    4.76    7.94
 -10  -2  25    7.14    9.04
 -10   2  26   16.47    9.33
 -10  -2  26    6.19    8.07
 -10   2  27   11.82    9.39
 -10  -2  27   -0.08    6.27
 -10   2  28    8.34    8.10
 -10  -2  28   -1.07    5.97
 -10   2  29    3.59    7.66
 -10  -2  29   -1.92    8.89
 -10   2  30   -2.42    6.54
 -10  -2  30    0.25    6.44
 -10   2  31   -3.86    7.31
 -10  -2  31    5.03    8.35
 -10   2  32   -3.81    7.36
 -10  -2  32   -2.62    7.84
 -10   2  33   -2.56    6.67
 -10  -2  33    6.42    7.27
 -10   2  34   -5.63    8.59
 -10  -2  34   12.00    9.51
 -10  -2  35    4.02    6.18
 -10  -2  36   11.80    9.30
 -10   3   1    8.68    9.30
  10  -3  -1    4.40    4.49
  10   3  -1   10.02    5.24
 -10  -3   1   14.13    7.77
 -10   3   2  105.46   18.63
  10  -3  -2   91.97   13.57
  10   3  -2   83.43   14.11
 -10  -3   2   76.90   15.72
 -10   3   3   17.42   10.30
  10  -3  -3   43.81    9.14
  10   3  -3   33.95    8.67
 -10  -3   3   37.98   12.05
 -10   3   4   -1.24    6.58
  10  -3  -4    2.37    3.84
  10   3  -4   -0.73    4.13
 -10  -3   4   -1.70    5.71
 -10   3   5    3.94    7.15
  10  -3  -5   10.83    5.14
  10   3  -5   12.64    6.25
 -10  -3   5    6.24    7.19
 -10   3   6   23.35   11.27
  10  -3  -6   21.31    6.62
  10   3  -6   27.13    7.58
 -10  -3   6   44.13   11.92
 -10   3   7    6.36    9.50
  10   3  -7   18.21    6.24
 -10  -3   7    4.88    7.88
 -10   3   8   52.67   15.24
  10   3  -8   65.57   11.95
 -10  -3   8   75.91   16.03
 -10   3   9    9.54    8.20
  10   3  -9    2.83    4.63
 -10  -3   9   -0.05    7.84
 -10   3  10    4.14    7.10
  10   3 -10   -1.46    3.95
 -10  -3  10    3.77    7.11
 -10   3  11   15.61   10.33
 -10  -3  11    5.95    9.03
 -10   3  12   36.87   13.26
 -10  -3  12   33.88   11.62
 -10   3  13   -0.48    6.65
 -10  -3  13   -0.62    7.05
 -10   3  14   -0.28    7.50
 -10  -3  14   -1.30    7.05
 -10   3  15    8.48    9.84
 -10  -3  15   -0.44    6.79
 -10   3  16   20.88   10.70
 -10  -3  16   38.53   12.13
 -10   3  17   13.72    9.93
 -10  -3  17   27.97   11.44
 -10   3  18   30.75   11.80
 -10  -3  18   30.18   12.04
 -10   3  19    2.19    7.45
 -10  -3  19    1.97    6.68
 -10   3  20   -3.76    7.82
 -10  -3  20    1.86    5.56
 -10   3  21    7.96    8.61
 -10  -3  21   10.23    8.72
 -10   3  22   20.44   10.72
 -10  -3  22   10.78    8.34
 -10   3  23   -1.12    7.04
 -10  -3  23    5.04    7.09
 -10   3  24   -2.58    7.50
 -10  -3  24    1.82    7.60
 -10   3  25   -1.86    6.49
 -10  -3  25    2.62    8.80
 -10   3  26    2.47    7.07
 -10  -3  26    1.36    7.65
 -10   3  27    9.32    9.35
 -10  -3  27   21.71   10.62
 -10   3  28    4.99    8.13
 -10  -3  28   -0.63    8.79
 -10   3  29   -0.77    7.59
 -10  -3  29    1.10    6.87
 -10   3  30   -0.91    7.65
 -10  -3  30   -2.15    7.13
 -10   3  31   -3.12    7.31
 -10  -3  31   -1.66    7.89
 -10   3  32   12.19    8.13
 -10  -3  32   -3.81    8.23
 -10   3  33    0.72    6.26
 -10  -3  33    7.58    8.90
 -10  -3  34   -0.20    6.33
 -10   4   1   -0.31    7.23
  10  -4  -1    0.77    3.43
  10   4  -1    4.24    4.80
 -10  -4   1    0.87    5.96
 -10   4   2   -3.25    7.02
  10  -4  -2   -0.82    3.56
  10   4  -2   -0.51    3.71
 -10  -4   2   -1.57    6.87
 -10   4   3   11.39    8.40
  10  -4  -3   10.11    5.66
  10   4  -3    8.50    4.85
 -10  -4   3    2.55    5.65
 -10   4   4   49.39   13.96
  10  -4  -4   67.66   11.57
  10   4  -4   54.96   11.14
 -10  -4   4   53.53   13.44
 -10   4   5   29.62   10.87
  10  -4  -5   43.44    9.44
  10   4  -5   33.21    8.46
 -10  -4   5   30.87   10.75
 -10   4   6   31.15   11.81
  10  -4  -6   26.45    7.94
  10   4  -6   23.94    7.78
 -10  -4   6   44.74   12.10
 -10   4   7    4.27    6.88
  10  -4  -7    2.08    4.60
  10   4  -7   -0.20    4.27
 -10  -4   7    1.50    4.93
 -10   4   8   93.53   17.70
  10  -4  -8   36.41    9.68
 -10  -4   8   72.39   15.07
 -10   4   9   17.59   10.75
  10  -4  -9    7.38    4.89
 -10  -4   9   13.85    8.77
 -10   4  10    8.94    8.59
  10  -4 -10   15.98    6.71
 -10  -4  10    8.16    6.86
 -10   4  11    5.13    8.52
  10  -4 -11    5.23    5.21
 -10  -4  11    3.73    7.37
 -10   4  12    1.15    6.18
  10  -4 -12    0.93    3.12
 -10  -4  12   -2.25    6.78
 -10   4  13   -0.03    6.88
  10  -4 -13   -0.81    3.98
 -10  -4  13    5.77    7.53
 -10   4  14   11.06    7.95
  10  -4 -14   20.45    6.93
 -10  -4  14   25.69   11.19
 -10   4  15   -5.32    8.95
  10  -4 -15   10.72    5.81
 -10  -4  15   18.80    9.90
 -10   4  16   16.11   10.58
 -10  -4  16    2.08    7.70
 -10   4  17    1.37    6.07
 -10  -4  17    0.20    6.70
 -10   4  18    3.66    7.34
 -10  -4  18   -4.08    8.30
 -10   4  19   11.22   10.34
 -10  -4  19    6.30    9.02
 -10   4  20   17.50   10.33
 -10  -4  20   31.19   12.19
 -10   4  21   16.77   10.28
 -10  -4  21   20.67   11.17
 -10   4  22   12.33    8.34
 -10  -4  22   -0.92    8.57
 -10   4  23    6.17    8.57
 -10  -4  23    3.01    9.00
 -10   4  24   21.62   10.24
 -10  -4  24    2.74    7.58
 -10   4  25   17.58    9.26
 -10  -4  25   10.04   10.95
 -10   4  26    5.95    7.97
 -10  -4  26    1.94    7.70
 -10   4  27   -1.47    7.74
 -10  -4  27   13.71    9.44
 -10   4  28   -3.26    7.44
 -10  -4  28    5.23    8.64
 -10   4  29    1.02    7.22
 -10  -4  29    2.67    7.89
 -10   4  30    2.54    6.91
 -10  -4  30   -0.80    7.82
 -10   4  31    3.16    7.46
 -10  -4  31   -4.00    7.51
 -10   4  32   -2.38    6.56
 -10  -4  32   -0.17    7.08
 -10   5   1   35.92   12.14
  10  -5  -1   29.00    8.01
  10   5  -1   46.18    9.89
 -10  -5   1   31.74   10.06
 -10   5   2  167.86   24.79
  10  -5  -2   98.25   16.18
  10   5  -2  119.55   18.36
 -10  -5   2  195.33   23.49
 -10   5   3   12.72    7.60
  10  -5  -3    9.71    5.77
  10   5  -3   13.18    6.15
 -10  -5   3   16.38    7.92
 -10   5   4    4.64    6.86
  10  -5  -4    4.37    5.68
  10   5  -4    0.91    3.13
 -10  -5   4    0.54    5.30
 -10   5   5    4.76    8.10
  10  -5  -5    4.93    5.25
 -10  -5   5   17.28    8.13
 -10   5   6   37.19   11.78
  10  -5  -6   13.82    5.72
 -10  -5   6   19.65    8.53
 -10   5   7   28.19   11.28
  10  -5  -7   11.86    5.94
 -10  -5   7   37.39   11.45
 -10   5   8   19.87   10.21
  10  -5  -8   14.55    6.79
 -10  -5   8   35.34   12.18
 -10   5   9   -1.47    6.47
  10  -5  -9    2.10    4.04
 -10  -5   9    3.55    6.77
 -10   5  10   -1.34    5.61
  10  -5 -10    0.06    3.99
 -10  -5  10    2.13    6.71
 -10   5  11    5.50    7.56
  10  -5 -11    2.86    5.49
 -10  -5  11   15.20    8.80
 -10   5  12   39.03   12.38
  10  -5 -12   24.96    8.58
 -10  -5  12   27.39   11.69
 -10   5  13   30.19   11.33
  10  -5 -13    7.69    5.32
 -10  -5  13    3.17    6.94
 -10   5  14    1.17    6.80
  10  -5 -14    1.49    3.01
 -10  -5  14    0.99    6.89
 -10   5  15    7.28    7.93
  10  -5 -15    2.62    5.40
 -10  -5  15    9.30    9.26
 -10   5  16    0.61    6.46
  10  -5 -16    1.31    4.30
 -10  -5  16   -0.37    6.73
 -10   5  17   22.09   10.19
  10  -5 -17   19.23    7.50
 -10  -5  17   21.11   10.35
 -10   5  18   14.37   10.84
  10  -5 -18    8.33    6.17
 -10  -5  18    4.71    7.58
 -10   5  19    1.70    5.84
  10  -5 -19    1.95    5.82
 -10  -5  19    1.96    7.18
 -10   5  20   -6.00    9.10
 -10  -5  20    2.44    7.99
 -10   5  21    3.26   11.18
 -10  -5  21    2.45    8.70
 -10   5  22    8.60    9.11
 -10  -5  22    8.97    9.78
 -10   5  23    1.05    6.91
 -10  -5  23    8.61    8.65
 -10   5  24    6.34    7.74
 -10  -5  24    2.27    6.90
 -10   5  25   -3.51    7.62
 -10  -5  25   -6.61    9.15
 -10   5  26   -0.08    4.46
 -10  -5  26   10.49    8.83
 -10   5  27    4.94    7.66
 -10  -5  27   13.45    9.83
 -10   5  28    4.91    8.19
 -10  -5  28    2.72    8.08
 -10   5  29    1.91    7.46
 -10  -5  29   -0.31    7.64
 -10   5  30    7.48    8.29
 -10  -5  30    4.63    8.63
 -10   6   1    0.62    5.95
  10  -6  -1    0.24    3.78
  10   6  -1   -0.36    3.57
 -10  -6   1   -1.99    6.23
 -10   6   2    0.49    6.63
  10  -6  -2    4.23    4.56
 -10  -6   2   11.73    6.46
 -10   6   3   30.69   11.16
  10  -6  -3    4.76    4.90
 -10  -6   3   16.08    8.04
 -10   6   4   20.27    9.66
  10  -6  -4    1.71    4.05
 -10  -6   4    6.81    6.96
 -10   6   5   33.62   11.31
  10  -6  -5   10.49    5.70
 -10  -6   5   18.49    8.55
 -10   6   6   19.86   10.08
  10  -6  -6   14.56    6.42
 -10  -6   6   38.28   10.87
 -10   6   7   -1.52    7.21
  10  -6  -7    1.87    4.31
 -10  -6   7    3.47    5.88
 -10   6   8    8.72    8.17
  10  -6  -8    0.54    4.04
 -10  -6   8   12.69    8.25
 -10   6   9   41.14   12.93
  10  -6  -9   26.12    8.34
 -10  -6   9   40.07   11.55
 -10   6  10   17.97    9.84
  10  -6 -10   25.99    8.18
 -10  -6  10   32.77   10.87
 -10   6  11    4.70    7.04
  10  -6 -11    4.03    4.77
 -10  -6  11   11.06    7.56
 -10   6  12    1.44    6.50
  10  -6 -12   -1.46    4.81
 -10  -6  12    1.67    6.69
 -10   6  13   15.91    9.05
  10  -6 -13   10.44    7.33
 -10  -6  13    8.83    7.84
 -10   6  14    8.44    8.51
  10  -6 -14    3.01    4.26
 -10  -6  14    3.16    6.30
 -10   6  15   33.23   11.33
  10  -6 -15   27.68    8.60
 -10  -6  15   20.77   10.41
 -10   6  16    5.10    8.93
  10  -6 -16    2.65    3.81
 -10  -6  16   -1.67    6.85
 -10   6  17   -1.67    5.12
  10  -6 -17    7.10    5.10
 -10  -6  17    0.01    7.74
 -10   6  18   -0.06    5.87
  10  -6 -18   -0.48    3.40
 -10  -6  18    5.00    8.27
 -10   6  19    5.04    7.45
  10  -6 -19    2.08    5.11
 -10  -6  19   14.59   10.27
 -10   6  20   12.64    8.26
 -10  -6  20   -2.63    8.48
 -10   6  21    7.27    6.92
 -10  -6  21    3.06    8.70
 -10   6  22   -1.27    7.26
 -10  -6  22   -1.30    7.76
 -10   6  23   -1.46    6.54
 -10  -6  23    4.11    7.19
 -10   6  24   -1.24    6.65
 -10  -6  24    1.86    8.49
 -10   6  25    0.86    7.23
 -10  -6  25    3.47    8.71
 -10   6  26    7.18    8.37
 -10  -6  26   22.01   12.05
 -10   6  27   -0.56    8.13
 -10  -6  27    2.66    8.98
 -10   6  28   -3.90    7.53
 -10  -6  28   -2.31    6.74
 -10   6  29    8.11    7.50
 -10   7   1   63.17   15.00
  10  -7  -1   52.46   11.08
 -10  -7   1   70.11   13.46
 -10   7   2    1.23    6.10
  10  -7  -2    2.23    3.60
 -10  -7   2    7.81    6.20
 -10   7   3    9.10    7.32
  10  -7  -3    6.68    4.72
 -10  -7   3   17.42    8.64
 -10   7   4   -0.11    3.65
  10  -7  -4    3.86    4.54
 -10  -7   4   -2.53    5.66
 -10   7   5   58.90   14.55
  10  -7  -5   30.26    8.79
 -10  -7   5   38.19   10.80
 -10   7   6    1.43    7.00
  10  -7  -6    2.77    5.16
 -10  -7   6    2.33    6.27
 -10   7   7   63.66   15.21
  10  -7  -7   31.79    8.68
 -10  -7   7   48.09   12.65
 -10   7   8    7.11    6.94
  10  -7  -8    1.57    4.83
 -10  -7   8    7.27    6.85
 -10   7   9   -2.93    6.87
  10  -7  -9   -1.55    4.57
 -10  -7   9    0.44    5.82
 -10   7  10   -1.65    5.47
  10  -7 -10    1.49    4.57
 -10  -7  10    5.01    7.05
 -10   7  11    4.36    7.48
  10  -7 -11    6.92    6.41
 -10  -7  11   -1.35    6.30
 -10   7  12    6.53    8.12
  10  -7 -12    4.96    5.54
 -10  -7  12    3.54    6.67
 -10   7  13   31.84   12.70
  10  -7 -13   16.09    7.29
 -10  -7  13   12.74    8.80
 -10   7  14   -1.04    5.91
  10  -7 -14   -0.34    4.39
 -10  -7  14    1.87    5.97
 -10   7  15   -2.68    8.03
  10  -7 -15    1.23    4.29
 -10  -7  15   -1.35    7.25
 -10   7  16    5.55    7.54
  10  -7 -16   -1.42    4.86
 -10  -7  16   -2.59    7.56
 -10   7  17   16.40   10.00
  10  -7 -17   33.47    9.39
 -10  -7  17   39.37   12.37
 -10   7  18   -2.06    7.20
  10  -7 -18    6.14    6.20
 -10  -7  18    8.76   11.27
 -10   7  19   -2.82    8.12
  10  -7 -19   -3.27    5.84
 -10  -7  19    4.90    9.36
 -10   7  20   -0.31    5.37
  10  -7 -20   -0.24    3.91
 -10  -7  20   -1.69    6.41
 -10   7  21    1.63    8.24
 -10  -7  21   -2.78    6.50
 -10   7  22    3.98    7.73
 -10  -7  22   -1.97    8.07
 -10   7  23    6.80    7.65
 -10  -7  23    8.48    9.72
 -10   7  24    1.08    5.00
 -10  -7  24   -2.81    7.12
 -10   7  25    3.80    5.58
 -10  -7  25    8.59    8.05
 -10   7  26    2.11    6.90
 -10   7  27   17.08    9.10
 -10   7  28   -3.17    7.74
 -10   8   1   10.57    7.71
  10  -8  -1   -1.96    3.23
 -10  -8   1   -1.17    5.59
 -10   8   2    0.99    4.95
  10  -8  -2    2.86    3.72
 -10  -8   2    2.15    5.54
 -10   8   3   13.33    9.46
  10  -8  -3   23.55    7.23
 -10  -8   3   39.95   10.94
 -10   8   4    5.38    6.66
  10  -8  -4   12.24    6.39
 -10  -8   4    3.43    5.52
 -10   8   5   45.15   12.16
  10  -8  -5   16.01    7.72
 -10  -8   5   42.49   11.31
 -10   8   6   -0.28    6.29
  10  -8  -6    3.69    4.92
 -10  -8   6    3.31    5.29
 -10   8   7   -2.53    6.50
  10  -8  -7    3.50    4.77
 -10  -8   7    2.71    6.50
 -10   8   8    9.00    8.49
  10  -8  -8    0.99    5.38
 -10  -8   8    6.98    6.35
 -10   8   9    5.26    7.43
  10  -8  -9    7.97    5.58
 -10  -8   9    4.27    6.35
 -10   8  10    2.75    6.80
  10  -8 -10   -0.18    4.60
 -10  -8  10    6.46    7.02
 -10   8  11   11.47    8.52
  10  -8 -11    2.30    4.52
 -10  -8  11   19.46    9.56
 -10   8  12    1.87    7.83
  10  -8 -12    1.16    4.68
 -10  -8  12    1.56    6.52
 -10   8  13    5.18    8.47
  10  -8 -13   12.66    6.38
 -10  -8  13    8.71    7.62
 -10   8  14   -2.52    6.96
  10  -8 -14    5.58    5.73
 -10  -8  14   -0.27    7.15
 -10   8  15   14.42    8.53
  10  -8 -15    4.69    5.61
 -10  -8  15   11.07    8.60
 -10   8  16   -4.50    7.92
  10  -8 -16   -1.85    4.97
 -10  -8  16    5.87    6.87
 -10   8  17   -1.76    6.34
  10  -8 -17    2.08    4.51
 -10  -8  17    5.61    6.46
 -10   8  18   13.65    8.49
  10  -8 -18    6.63    5.95
 -10  -8  18   -1.31    8.09
 -10   8  19   17.72   10.41
  10  -8 -19   -1.55    5.28
 -10  -8  19    4.79    8.70
 -10   8  20   -0.81    6.70
  10  -8 -20   -0.72    3.60
 -10  -8  20   -0.39    5.91
 -10   8  21    3.54    8.10
 -10  -8  21    8.65   10.67
 -10   8  22    4.35    7.93
 -10  -8  22   -2.92    8.01
 -10   8  23    3.27    6.04
 -10  -8  23   -2.83    9.32
 -10   8  24    0.22    5.53
 -10   8  25   10.17    8.20
 -10   8  26   -1.12    5.78
 -10   9   1   32.63   10.54
  10  -9  -1   18.30    7.16
 -10  -9   1   29.96    9.67
 -10   9   2    0.76    6.59
  10  -9  -2    5.21    4.60
 -10  -9   2   -2.42    6.54
 -10   9   3   24.50    9.89
  10  -9  -3   11.16    6.68
 -10  -9   3   37.17   10.91
 -10   9   4   -2.00    7.18
  10  -9  -4   -3.05    4.24
 -10  -9   4   -0.52    5.82
 -10   9   5    1.69    6.42
  10  -9  -5    4.53    5.42
 -10  -9   5    6.40    6.54
 -10   9   6   -1.00    4.95
  10  -9  -6    1.07    3.51
 -10  -9   6   -0.66    6.56
 -10   9   7   34.62   11.64
  10  -9  -7   18.34    7.80
 -10  -9   7   34.58   10.88
 -10   9   8    2.96    5.75
  10  -9  -8    5.68    5.67
 -10  -9   8   -0.53    6.56
 -10   9   9    1.58    5.79
  10  -9  -9   -0.45    4.28
 -10  -9   9    1.52    6.64
 -10   9  10   -2.00    7.89
  10  -9 -10   -1.30    3.88
 -10  -9  10   -1.99    6.44
 -10   9  11   19.56    9.22
  10  -9 -11   10.22    5.88
 -10  -9  11    8.63    6.99
 -10   9  12   -4.57    9.54
  10  -9 -12    1.53    3.50
 -10  -9  12   -1.44    6.85
  10  -9 -13    0.01    3.68
 -10  -9  13    4.38    7.20
 -10   9  14    1.99    6.47
  10  -9 -14   -4.06    5.78
 -10  -9  14   -1.07    7.04
 -10   9  15   -1.41    5.83
  10  -9 -15   -1.44    5.77
 -10  -9  15   -2.93    6.81
 -10   9  16    2.33    6.63
  10  -9 -16   -0.09    4.83
 -10  -9  16    1.15    6.99
 -10   9  17   30.46   10.73
  10  -9 -17   37.27   10.68
 -10  -9  17   23.82   10.89
 -10   9  18   -0.48    6.29
  10  -9 -18   -2.79    6.18
 -10  -9  18    0.63    6.99
 -10   9  19   -0.53    6.22
  10  -9 -19    2.85    6.05
 -10  -9  19   -1.15    7.27
 -10   9  20    4.29    5.41
  10  -9 -20    1.85    5.54
 -10  -9  20    0.88    5.41
 -10   9  21    6.35    8.77
 -10  -9  21   14.86   10.14
 -10   9  22    1.11    8.60
 -10   9  23    9.28    7.74
 -10   9  24   -7.01    9.17
 -10   9  25    0.65    4.79
 -10  10   1    9.77    6.08
  10 -10  -1    2.73    4.48
 -10 -10   1   18.98    8.53
 -10  10   2    2.73    5.90
  10 -10  -2    1.63    3.40
 -10 -10   2    0.55    5.40
 -10  10   3   19.31    8.96
  10 -10  -3    5.99    4.60
 -10 -10   3    5.27    6.83
 -10  10   4    2.23    7.04
  10 -10  -4    4.65    4.10
 -10 -10   4   -1.83    5.93
 -10  10   5   32.96   11.20
  10 -10  -5   27.62    8.07
 -10 -10   5   25.17    9.21
 -10  10   6    0.88    6.55
  10 -10  -6   -2.27    4.45
 -10 -10   6    3.04    6.19
 -10  10   7    6.03    7.70
  10 -10  -7    0.63    3.79
 -10 -10   7    7.53    6.39
 -10  10   8   -3.33    6.86
  10 -10  -8   -1.51    4.99
 -10 -10   8   -0.35    4.74
 -10  10   9    2.93    5.72
  10 -10  -9    6.77    6.21
 -10 -10   9   10.47    7.30
 -10  10  10   -0.85    6.84
  10 -10 -10   -2.83    4.75
 -10 -10  10    5.91    6.97
 -10  10  11    3.40    7.67
  10 -10 -11    1.86    4.84
 -10 -10  11    3.04    6.26
 -10  10  12   -0.20    7.35
  10 -10 -12   -1.59    6.12
 -10 -10  12   -3.88    7.24
 -10  10  13   28.05   11.09
  10 -10 -13   21.12    9.06
 -10 -10  13   26.62   11.00
 -10  10  14    7.00    5.94
  10 -10 -14    1.30    4.85
 -10 -10  14   -3.47    7.36
 -10  10  15    6.10    7.38
  10 -10 -15    7.58    6.16
 -10 -10  15    2.66    8.59
 -10  10  16    0.87    5.66
  10 -10 -16   -0.31    3.74
 -10 -10  16   10.18    8.24
 -10  10  17   -3.00    8.02
  10 -10 -17   -2.52    6.68
 -10 -10  17    3.49    6.86
 -10  10  18    1.94    7.01
  10 -10 -18    1.16    6.04
 -10 -10  18   -1.85    8.09
 -10  10  19    4.39    6.79
  10 -10 -19    3.91    5.74
 -10 -10  19    6.03    6.74
 -10  10  20    4.39    6.48
  10 -10 -20   -1.10    4.97
 -10  10  21   -2.30    7.29
 -10  10  22    4.02    5.89
 -10  10  23   -1.70    7.27
  10 -11  -1   15.75    6.20
 -10 -11   1   16.36    7.37
  10 -11  -2   -1.71    4.54
 -10 -11   2    0.79    5.21
 -10  11   3   12.08    7.82
  10 -11  -3   13.09    6.25
 -10 -11   3    6.92    6.78
 -10  11   4    1.56    5.22
  10 -11  -4   -1.06    4.66
 -10 -11   4    2.16    5.62
 -10  11   5    1.06    6.55
  10 -11  -5    0.83    4.41
 -10 -11   5   -0.70    5.44
 -10  11   6    1.47    5.66
  10 -11  -6   -2.07    4.70
 -10 -11   6    1.20    5.44
 -10  11   7   37.23   11.01
  10 -11  -7    4.54    6.74
 -10 -11   7   15.68    8.21
 -10  11   8    0.47    4.38
  10 -11  -8    0.40    5.02
 -10 -11   8    2.04    5.37
 -10  11   9    9.98    7.62
  10 -11  -9    3.99    4.09
 -10 -11   9   -2.14    5.48
 -10  11  10   -4.24    7.36
  10 -11 -10    0.90    5.42
 -10 -11  10   -1.12    4.96
 -10  11  11    9.76    9.04
  10 -11 -11    3.22    5.52
 -10 -11  11    3.09    6.52
 -10  11  12   -6.10    8.70
  10 -11 -12    1.02    5.73
 -10 -11  12    4.44    6.42
 -10  11  13   -1.85    6.63
  10 -11 -13   -0.19    5.03
 -10 -11  13   -0.32    4.99
 -10  11  14   -1.04    6.19
  10 -11 -14    6.75    7.14
 -10 -11  14    0.37    5.16
 -10  11  15   -5.54    8.94
  10 -11 -15   -1.15    5.43
 -10 -11  15   -2.08    7.00
 -10  11  16   -4.17    7.27
  10 -11 -16   -1.52    6.04
 -10 -11  16    0.74    8.46
 -10  11  17    6.24    7.86
  10 -11 -17    3.35    6.34
 -10  11  18   -2.70    6.58
  10 -11 -18   -1.57    6.51
 -10  11  19   -1.97    6.28
  10 -11 -19   -1.30    6.42
 -10  11  20   -2.69    7.14
  10 -11 -20   -0.68    5.75
 -10  11  21   21.21    9.27
  10 -11 -21    3.21    5.91
 -10  11  22    3.54    7.26
  10 -12  -1   -0.08    4.09
 -10 -12   1   -1.01    5.12
  10 -12  -2    9.18    5.26
 -10 -12   2    0.67    5.47
  10 -12  -3   13.92    6.07
 -10 -12   3    8.16    5.97
  10 -12  -4    1.60    4.87
 -10 -12   4    1.48    5.58
 -10  12   5    3.07    6.40
  10 -12  -5    1.86    5.19
 -10 -12   5    2.19    6.03
 -10  12   6    1.50    5.65
  10 -12  -6   -3.95    4.92
 -10 -12   6    2.77    6.38
 -10  12   7   -1.39    5.14
  10 -12  -7   -0.47    4.31
 -10 -12   7   -0.67    5.82
 -10  12   8    3.19    5.85
  10 -12  -8    0.64    4.98
 -10 -12   8    0.86    5.73
 -10  12   9   10.91    7.75
  10 -12  -9    7.75    6.92
 -10 -12   9   14.02    8.29
 -10  12  10   -0.44    5.24
  10 -12 -10   -0.34    4.94
 -10 -12  10    1.18    5.15
 -10  12  11   -0.54    6.29
  10 -12 -11   -3.59    5.90
 -10 -12  11   -3.24    7.48
 -10  12  12   -2.11    6.11
  10 -12 -12   -1.69    5.64
 -10 -12  12   -2.31    6.21
 -10  12  13    5.77    5.94
  10 -12 -13    2.69    5.50
 -10 -12  13    1.56    6.50
 -10  12  14   -3.25    6.57
  10 -12 -14    0.51    4.19
 -10 -12  14   -1.12    6.74
 -10  12  15    3.91    7.30
  10 -12 -15   -1.87    5.71
 -10  12  16   -0.32    5.16
  10 -12 -16    4.37    6.14
 -10  12  17   -0.81    6.69
  10 -12 -17    1.77    3.94
 -10  12  18    6.15    6.65
  10 -12 -18    4.09    6.14
 -10  12  19    4.77    7.25
  10 -12 -19    2.29    5.60
 -10  12  20   -3.00    6.42
  10 -12 -20   -0.71    7.27
  10 -12 -21   -1.00    5.99
  10 -13  -1    0.98    5.35
 -10 -13   1    4.59    5.40
  10 -13  -2    0.01    4.62
 -10 -13   2    1.43    4.83
  10 -13  -3    6.22    6.40
 -10 -13   3    4.68    7.12
  10 -13  -4   -1.70    5.51
 -10 -13   4    5.02    5.73
  10 -13  -5    2.04    4.85
 -10 -13   5    2.53    5.70
  10 -13  -6   -1.44    5.52
 -10 -13   6   -2.61    5.80
  10 -13  -7    6.27    6.07
 -10 -13   7    3.99    6.38
 -10  13   8    4.92    7.06
  10 -13  -8   -0.33    4.63
 -10 -13   8   -1.49    5.99
 -10  13   9    5.12    7.03
  10 -13  -9    3.50    5.10
 -10 -13   9   -0.31    5.80
 -10  13  10    4.87    6.52
  10 -13 -10   -3.32    5.89
 -10 -13  10   -1.81    5.82
 -10  13  11    7.41    6.45
  10 -13 -11    3.52    5.37
 -10 -13  11   -2.18    5.79
 -10  13  12    0.00    5.48
  10 -13 -12   12.29    7.60
 -10  13  13    4.57    6.48
  10 -13 -13    5.37    6.00
 -10  13  14   -0.43    5.16
  10 -13 -14   -3.62    6.87
 -10  13  15   -3.16    6.73
  10 -13 -15   -2.94    6.65
 -10  13  16   -2.83    7.16
  10 -13 -16    5.72    5.36
 -10  13  17   11.50    8.18
  10 -13 -17    2.56    5.16
 -10  13  18    7.84    8.89
  10 -13 -18   -1.67    5.05
  10 -13 -19   -1.92    5.94
  10 -13 -20   -1.07    5.94
  10 -13 -21   -1.32    5.54
  10 -14  -1    1.59    5.04
 -10 -14   1   -1.47    4.29
  10 -14  -2   -1.62    4.35
 -10 -14   2   -0.58    4.50
  10 -14  -3   -1.11    4.52
 -10 -14   3    1.03    5.92
  10 -14  -4   -2.38    5.42
 -10 -14   4   -2.17    5.23
  10 -14  -5    3.15    5.92
 -10 -14   5   -0.00    5.69
  10 -14  -6   -0.08    5.24
 -10 -14   6   -1.38    5.77
  10 -14  -7   -1.54    5.40
 -10 -14   7   -1.14    6.99
  10 -14  -8   -2.22    5.57
 -10 -14   8    4.70    6.30
  10 -14  -9   -0.78    3.67
 -10 -14   9    4.53    7.97
  10 -14 -10   -0.42    3.88
 -10  14  11    8.08    7.20
 -10  14  12   -1.01    4.89
 -10  14  13   -0.02    5.94
 -10  14  14   -0.22    7.85
 -10  14  15    0.19    6.85
 -10  14  16    0.12    5.84
 -10 -15   1   -3.14    6.24
 -10 -15   2    1.25    5.36
 -10 -15   3   -0.31    4.98
 -10 -15   4    0.27    6.30
 -10 -15   5   -2.40    6.41
 -10 -15   6   -1.59    5.85
 -10  15  14    3.74    7.27
 -10 -16   3   -1.48    4.94
   9   0  -1    2.65    3.89
   9   0  -2   -1.19    3.37
   9   0  -3   98.91   13.98
   9   0  -4   -0.42    2.34
   9   0  -5   33.19    7.47
  -9   0   6   -1.85    7.20
   9   0  -6    0.12    3.91
  -9   0   7  121.25   20.43
   9   0  -7  106.31   15.28
  -9   0   8   -0.60    7.43
   9   0  -8   -0.87    3.45
  -9   0   9   69.53   16.09
   9   0  -9   54.43   10.48
  -9   0  10   -2.74    5.78
   9   0 -10   -1.62    4.42
  -9   0  11   18.86    9.38
   9   0 -11   20.91    6.57
  -9   0  12    0.67    5.69
   9   0 -12   -0.90    3.99
  -9   0  13  124.06   20.65
   9   0 -13   84.62   14.59
  -9   0  14    0.96    7.33
   9   0 -14   -1.06    3.25
  -9   0  15   11.39   10.14
   9   0 -15   20.42    6.40
  -9   0  16   -2.59    8.21
   9   0 -16    0.34    3.87
  -9   0  17   39.41   12.65
  -9   0  18   -4.13    8.01
  -9   0  19   42.04   13.71
  -9   0  20   -4.13    9.40
  -9   0  21   15.29    8.84
  -9   0  22   -2.00    9.54
  -9   0  23   64.86   16.19
  -9   0  24   -1.87    8.67
  -9   0  25   12.07    8.16
  -9   0  26   -1.04    7.06
  -9   0  27    0.35    6.79
  -9   0  28    1.23    7.49
  -9   0  29    3.83    7.82
  -9   0  30   -1.76    8.07
  -9   0  31    7.07    7.72
  -9   0  32    5.56    7.36
  -9   0  33    8.65    8.12
  -9   0  34   -3.17    6.52
  -9   0  35    8.15    6.99
  -9   0  36   -1.36    6.89
  -9   0  37   -1.05    6.72
  -9   0  38   -3.08    7.42
   9  -1  -1  367.29   36.90
   9   1  -1  373.39   37.58
   9  -1  -2    7.06    4.54
   9   1  -2    1.00    3.50
   9  -1  -3    2.34    3.94
   9   1  -3    5.49    3.87
   9  -1  -4   62.05   10.06
   9   1  -4   32.64    8.01
   9  -1  -5   90.72   13.57
   9   1  -5   91.99   13.66
  -9  -1   5  101.75   18.02
  -9   1   6    1.39    5.81
   9  -1  -6   -0.24    1.91
   9   1  -6   -1.18    2.76
  -9  -1   6    2.85    5.06
  -9   1   7   33.43   11.16
   9  -1  -7   37.31    8.58
   9   1  -7   40.57    8.70
  -9  -1   7   26.90   11.13
  -9   1   8   -0.58    5.23
   9  -1  -8    0.98    3.26
   9   1  -8    1.41    3.32
  -9  -1   8   -3.84    7.61
  -9   1   9   17.22    9.15
   9  -1  -9   16.97    6.03
   9   1  -9   19.16    6.10
  -9  -1   9    4.43    7.21
  -9   1  10   -0.70    4.01
   9  -1 -10    2.34    3.10
   9   1 -10   -0.25    3.63
  -9  -1  10   -0.17    5.55
  -9  -1  10   -0.66    3.71
  -9   1  11  101.68   19.15
   9  -1 -11   83.89   14.24
   9   1 -11  126.36   16.63
  -9  -1  11  101.85   19.11
  -9  -1  11   99.04   14.20
  -9   1  12    5.63    6.88
   9  -1 -12    2.18    4.22
   9   1 -12    1.87    3.51
  -9  -1  12    2.08    6.64
  -9  -1  12   -1.81    3.70
  -9   1  13    5.72    6.99
   9  -1 -13    3.25    3.98
   9   1 -13    0.73    3.03
  -9  -1  13    1.01    5.85
  -9  -1  13    2.86    4.02
  -9   1  14    0.29    6.13
   9  -1 -14   -1.90    3.65
   9   1 -14   -0.40    4.23
  -9  -1  14   -2.99    6.96
  -9  -1  14   -1.50    3.44
  -9   1  15   77.13   16.98
   9  -1 -15   74.22   13.12
   9   1 -15   63.68   12.42
  -9  -1  15   72.62   16.19
  -9   1  16   10.33    7.76
   9  -1 -16   12.03    6.03
  -9  -1  16   25.19   10.17
  -9   1  17   38.80   13.22
   9  -1 -17   38.03    9.54
  -9  -1  17   45.80   13.66
  -9   1  18    2.83    7.36
  -9  -1  18    0.55    6.55
  -9   1  19   22.72    9.12
  -9  -1  19    0.03    7.07
  -9   1  20   13.50    9.09
  -9  -1  20   -4.24    7.96
  -9   1  21   45.40   14.24
  -9  -1  21   47.11   14.29
  -9   1  22   -0.05    7.55
  -9  -1  22   -1.51    6.57
  -9   1  23    0.82    6.86
  -9  -1  23   10.24    8.03
  -9   1  24   -0.68    7.70
  -9  -1  24    0.36    7.17
  -9   1  25    7.75    7.36
  -9  -1  25   14.70    8.72
  -9   1  26   -2.70    7.30
  -9  -1  26    0.55    6.22
  -9   1  27   21.00    9.45
  -9  -1  27   14.56   10.08
  -9   1  28   -0.60    5.28
  -9  -1  28   -1.87    6.88
  -9   1  29   -3.13    6.97
  -9  -1  29   -2.78    8.28
  -9   1  30   -1.87    5.88
  -9  -1  30    1.61    7.26
  -9   1  31    1.61    7.52
  -9  -1  31   13.08    9.28
  -9   1  32   -5.78    8.61
  -9  -1  32    1.25    7.18
  -9   1  33    6.79    8.47
  -9  -1  33    3.52    8.04
  -9   1  34   -2.64    7.48
  -9  -1  34    0.37    6.69
  -9   1  35   -1.06    6.35
  -9  -1  35   -1.29    6.71
  -9   1  36    5.05    6.05
  -9  -1  36   -1.43    6.00
  -9   1  37   -3.37    8.06
  -9  -1  37   -3.20    7.29
   9   2  -1   41.49    8.67
  -9  -2   1   32.97    9.90
   9  -2  -2    1.93    3.41
   9   2  -2    3.38    3.64
  -9  -2   2    2.10    6.02
   9  -2  -3  109.88   14.35
   9   2  -3   83.09   13.53
  -9  -2   3  107.49   18.15
   9  -2  -4    6.32    4.48
   9   2  -4    3.87    3.73
  -9  -2   4   -1.01    5.18
   9  -2  -5    4.76    3.73
   9   2  -5   15.37    5.43
  -9  -2   5   16.95    9.08
  -9   2   6   -3.54    6.80
   9  -2  -6    1.55    3.63
   9   2  -6   -1.15    3.65
  -9  -2   6   -2.19    6.63
  -9   2   7   30.11   11.35
   9  -2  -7   49.28    9.37
   9   2  -7   49.97    9.29
  -9  -2   7   70.37   14.59
  -9  -2   7   33.63    8.39
  -9   2   8   11.68    8.28
   9  -2  -8   27.79    7.36
   9   2  -8   13.60    5.61
  -9  -2   8   24.30   10.14
  -9  -2   8   19.54    6.78
  -9   2   9   54.74   13.60
   9  -2  -9   33.27    7.94
   9   2  -9   19.43    6.29
  -9  -2   9   29.80   10.31
  -9  -2   9   20.44    6.30
  -9   2  10    1.72    6.57
   9  -2 -10   -0.42    3.18
   9   2 -10    4.67    4.09
  -9  -2  10   -0.19    7.18
  -9  -2  10   -0.13    3.65
  -9   2  11    9.49    6.90
   9  -2 -11    2.90    4.44
   9   2 -11    0.21    4.06
  -9  -2  11   -3.93    8.54
  -9  -2  11   -1.94    3.55
  -9   2  12   15.02    8.75
   9  -2 -12   16.54    6.90
   9   2 -12    9.68    5.49
  -9  -2  12   12.43    9.89
  -9  -2  12   15.90    6.36
  -9   2  13   35.42   11.98
   9  -2 -13   43.97    9.54
   9   2 -13   36.64    9.20
  -9  -2  13   45.43   12.91
  -9  -2  13   36.50    8.28
  -9   2  14   27.64   11.28
   9  -2 -14   29.48    8.56
  -9  -2  14   48.90   13.49
  -9   2  15   15.05    9.24
   9  -2 -15    6.28    5.67
  -9  -2  15    0.73    6.17
  -9   2  16   -1.41    4.73
   9  -2 -16   -0.81    4.96
  -9  -2  16    0.18    5.22
  -9   2  17   55.73   14.32
   9  -2 -17   18.54    7.84
  -9  -2  17   41.26   12.72
  -9   2  18    1.14    6.60
   9  -2 -18   -1.00    3.99
  -9  -2  18    0.54    6.22
  -9   2  19  109.33   19.13
  -9  -2  19   43.80   14.22
  -9   2  20   12.47    7.59
  -9  -2  20    1.79    7.67
  -9   2  21    4.73    6.73
  -9  -2  21    1.69    6.46
  -9   2  22   16.58    8.75
  -9  -2  22   -1.32    7.25
  -9   2  23   28.98   11.66
  -9  -2  23   61.40   15.88
  -9   2  24    1.47    6.86
  -9  -2  24    2.16    5.58
  -9   2  25   -2.06    7.81
  -9  -2  25   21.56    9.79
  -9   2  26   -0.47    5.82
  -9  -2  26    0.54    6.12
  -9   2  27   -4.14    8.34
  -9  -2  27   -1.64    6.61
  -9   2  28   -2.03    6.65
  -9  -2  28   -2.71    7.71
  -9   2  29    8.50    8.54
  -9  -2  29    9.09    7.91
  -9   2  30    2.65    6.35
  -9  -2  30   -1.39    8.81
  -9   2  31   -0.63    8.29
  -9  -2  31   -2.71    7.77
  -9   2  32   -3.54    7.34
  -9  -2  32    1.99    8.03
  -9   2  33   14.69    8.41
  -9  -2  33   -1.87    7.49
  -9   2  34   -4.59    8.97
  -9  -2  34    0.70    5.70
  -9   2  35    2.95    7.17
  -9  -2  35   10.90    9.71
  -9   2  36   -5.13    8.11
   9   3  -1  160.72   20.63
  -9  -3   1  175.88   23.30
   9   3  -2   24.64    7.52
  -9  -3   2   47.85   11.45
   9   3  -3    2.38    4.26
  -9  -3   3    1.98    5.86
   9   3  -4    0.10    4.10
  -9  -3   4   -0.92    5.75
   9   3  -5   57.91   10.62
  -9  -3   5   44.70   11.98
  -9  -3   5   49.27   10.08
  -9   3   6   63.55   14.85
   9   3  -6   46.35    9.04
  -9  -3   6   31.08   11.04
  -9  -3   6   38.20    8.79
  -9   3   7   26.08   11.39
   9  -3  -7   10.85    5.30
   9   3  -7   29.04    7.63
  -9  -3   7   26.97    9.69
  -9  -3   7   39.98    8.36
  -9   3   8    7.55    6.53
   9  -3  -8   -0.02    3.88
   9   3  -8    1.75    4.14
  -9  -3   8    1.82    6.30
  -9  -3   8    2.44    3.30
  -9   3   9   12.65    9.01
   9  -3  -9    5.97    4.76
   9   3  -9    2.89    3.51
  -9  -3   9    8.36    7.37
  -9  -3   9   15.96    6.09
  -9   3  10    2.26    7.09
   9  -3 -10   -0.51    4.28
   9   3 -10    1.26    4.14
  -9  -3  10    2.18    6.06
  -9  -3  10    5.50    4.24
  -9   3  11  157.44   22.70
   9  -3 -11   92.30   15.29
   9   3 -11   95.41   15.03
  -9  -3  11  101.61   19.41
  -9  -3  11  112.34   15.79
  -9   3  12   31.08   11.36
   9  -3 -12   10.96    5.98
   9   3 -12   33.91    8.15
  -9  -3  12   26.26    9.93
  -9   3  13    2.64    6.96
   9  -3 -13   11.26    5.94
  -9  -3  13    9.14    9.02
  -9   3  14    3.48    6.45
   9  -3 -14    4.44    4.76
  -9  -3  14    6.33    6.47
  -9   3  15   39.37   12.36
   9  -3 -15   42.14    9.93
  -9  -3  15   57.95   14.66
  -9   3  16   30.72   10.67
   9  -3 -16    8.74    5.91
  -9  -3  16   12.33    8.63
  -9   3  17   58.41   14.16
   9  -3 -17   34.23    9.03
  -9  -3  17   30.14   11.30
  -9   3  18   10.92    7.63
   9  -3 -18    3.74    5.13
  -9  -3  18    2.76    6.57
  -9   3  19    2.71    4.84
   9  -3 -19    4.28    4.79
  -9  -3  19    0.28    7.31
  -9   3  20    9.48    9.33
  -9  -3  20   13.32    8.95
  -9   3  21   41.75   13.29
  -9  -3  21   55.49   14.69
  -9   3  22    8.43    8.00
  -9  -3  22    5.78    8.91
  -9   3  23   27.15    9.89
  -9  -3  23    1.09    7.19
  -9   3  24   -1.09    6.25
  -9  -3  24    2.27    7.82
  -9   3  25   23.15   10.08
  -9  -3  25    5.67    7.88
  -9   3  26   -0.67    7.08
  -9  -3  26    1.50    8.13
  -9   3  27    8.27    7.65
  -9  -3  27    6.28    8.90
  -9   3  28    5.67    7.39
  -9  -3  28   -0.50    6.86
  -9   3  29    4.37    7.82
  -9  -3  29   -3.88    6.78
  -9   3  30    0.95    7.58
  -9  -3  30   -0.06    4.79
  -9   3  31    6.69    9.47
  -9  -3  31    0.53    6.68
  -9   3  32    4.97    7.15
  -9  -3  32    1.99    6.50
  -9   3  33    4.60    6.81
  -9  -3  33   -1.52    6.01
  -9   3  34    1.13    5.97
  -9   3  35    0.56    5.26
   9  -4  -1   -1.29    3.32
   9   4  -1    0.17    3.66
  -9  -4   1   -0.33    4.62
   9  -4  -2   57.24    9.68
   9   4  -2   32.70    8.89
  -9  -4   2   64.04   12.49
   9   4  -3   66.58   11.14
  -9  -4   3   41.10   10.99
   9   4  -4   37.09    8.58
  -9  -4   4   49.69   11.56
  -9  -4   4   47.25    9.68
  -9   4   5   89.91   17.11
   9   4  -5   49.77   10.48
  -9  -4   5   83.40   15.21
  -9  -4   5   57.85   11.51
  -9   4   6    0.57    7.06
   9   4  -6   -1.63    4.20
  -9  -4   6   -0.59    5.42
  -9  -4   6   -0.65    4.58
  -9   4   7   47.86   14.41
   9   4  -7   62.98   10.89
  -9  -4   7   69.52   14.06
  -9  -4   7   52.61   10.87
  -9   4   8   93.05   18.22
   9   4  -8   77.53   12.68
  -9  -4   8  111.38   18.26
  -9  -4   8   59.05   12.60
  -9   4   9   38.76   12.53
   9   4  -9   44.30    9.26
  -9  -4   9   54.01   13.17
  -9  -4   9   45.00    9.95
  -9   4  10    1.22    6.14
   9   4 -10    1.47    3.98
  -9  -4  10    1.60    5.03
  -9   4  11   -0.81    6.72
  -9  -4  11    6.69    6.64
  -9   4  12   -1.83    7.76
  -9  -4  12   -0.03    6.30
  -9   4  13   32.28   11.37
  -9  -4  13   34.74   11.47
  -9   4  14   -3.32    7.81
  -9  -4  14    3.31    6.79
  -9   4  15   17.96    8.99
  -9  -4  15   17.80    9.22
  -9   4  16   -1.31    7.02
  -9  -4  16   -0.93    6.54
  -9   4  17    5.51    8.91
   9  -4 -17    9.40    5.54
  -9  -4  17   32.97   11.43
  -9   4  18   61.59   15.21
   9  -4 -18   47.80   10.99
  -9  -4  18   53.46   14.34
  -9   4  19   59.29   15.02
   9  -4 -19   27.59    9.76
  -9  -4  19   68.89   15.83
  -9   4  20    3.75    5.81
  -9  -4  20    7.09    8.49
  -9   4  21    8.67    7.10
  -9  -4  21   -0.13    6.25
  -9   4  22    3.04    7.02
  -9  -4  22   17.83    9.40
  -9   4  23   31.33   11.57
  -9  -4  23   49.03   14.90
  -9   4  24   10.76    9.09
  -9  -4  24   13.32   10.20
  -9   4  25    5.14    7.32
  -9  -4  25   -5.58    8.34
  -9   4  26   -0.80    6.65
  -9  -4  26    6.01    7.18
  -9   4  27   -1.43    6.81
  -9  -4  27    0.50    5.20
  -9   4  28    0.78    5.60
  -9  -4  28    1.28    8.73
  -9   4  29   14.33    8.62
  -9  -4  29   -0.11    6.95
  -9   4  30    7.13    7.53
  -9  -4  30   -1.14    6.28
  -9   4  31   -0.08    5.46
  -9  -4  31   -4.50    7.64
  -9   4  32   -3.68    7.97
  -9   4  33    4.41    7.50
  -9   4  34   -1.87    6.49
   9  -5  -1   94.80   13.53
   9   5  -1   88.13   14.41
  -9  -5   1   92.39   15.62
   9  -5  -2   62.37   10.61
   9   5  -2   49.21   10.64
  -9  -5   2   54.68   12.31
   9  -5  -3    5.81    4.55
   9   5  -3    9.93    5.40
  -9  -5   3   14.20    6.73
  -9  -5   3   13.22    6.56
  -9   5   4   44.86   13.33
   9  -5  -4   58.70   10.59
   9   5  -4   51.17   10.72
  -9  -5   4   73.28   13.89
  -9  -5   4   56.45   11.64
  -9   5   5   25.76   10.55
   9  -5  -5   32.76    7.90
   9   5  -5   15.45    6.40
  -9  -5   5   36.13   10.09
  -9  -5   5   19.25    7.32
  -9   5   6   29.86   10.75
   9  -5  -6   29.15    8.67
   9   5  -6   31.23    8.55
  -9  -5   6   54.93   12.13
  -9  -5   6   44.89    9.63
  -9   5   7   66.16   15.42
   9  -5  -7   58.75   10.71
   9   5  -7   53.61   10.33
  -9  -5   7   32.86   10.36
  -9   5   8    4.43    6.35
   9  -5  -8    3.24    4.13
  -9  -5   8    8.62    6.68
  -9   5   9    1.11    7.13
   9  -5  -9   -1.24    4.11
  -9  -5   9   -1.67    6.15
  -9   5  10    0.65    6.79
   9  -5 -10    2.99    3.27
  -9  -5  10    4.76    5.79
  -9   5  11   51.81   13.42
   9  -5 -11   43.96   10.52
  -9  -5  11   47.51   12.97
  -9   5  12    4.38    7.84
  -9  -5  12   20.28    9.00
  -9   5  13   -2.53    6.98
  -9  -5  13    2.83    5.97
  -9   5  14   18.45    9.80
  -9  -5  14   17.12    8.71
  -9   5  15   18.54    9.80
  -9  -5  15   53.03   14.07
  -9   5  16   15.41   10.00
  -9  -5  16   28.45   11.32
  -9   5  17   33.44   12.96
  -9  -5  17   45.63   12.76
  -9   5  18   -1.93    6.29
  -9  -5  18    2.18    7.17
  -9   5  19    8.70    7.59
  -9  -5  19   -1.11    9.48
  -9   5  20    4.52    6.91
  -9  -5  20    5.71    7.41
  -9   5  21   12.09    9.43
  -9  -5  21   13.51    9.63
  -9   5  22   22.98    9.44
  -9  -5  22   16.71    9.29
  -9   5  23    6.89    8.03
  -9  -5  23    9.69   10.35
  -9   5  24    7.32    7.16
  -9  -5  24    3.11    6.87
  -9   5  25    2.45    7.18
  -9  -5  25   -3.23    7.85
  -9   5  26   13.60    9.13
  -9  -5  26   11.50    8.72
  -9   5  27    2.56    6.95
  -9  -5  27    3.62    7.68
  -9   5  28    2.97    7.70
  -9  -5  28    7.84    8.09
  -9   5  29   -1.17    6.70
  -9  -5  29    2.45    8.16
  -9   5  30    4.71    7.16
  -9   5  31    5.72    7.45
  -9   5  32   -1.97    6.47
  -9   5  33    0.90    6.93
   9  -6  -1   -0.80    4.01
   9   6  -1    0.12    3.63
  -9  -6   1   -2.31    5.47
   9  -6  -2  108.87   14.43
   9   6  -2  103.02   15.43
  -9  -6   2  101.27   16.07
  -9  -6   2   57.13   13.34
  -9   6   3   18.01    9.89
   9  -6  -3   12.40    5.98
   9   6  -3   34.17    8.31
  -9  -6   3   34.74    9.77
  -9  -6   3   25.14    9.13
  -9   6   4   32.97   10.91
   9  -6  -4   14.95    5.81
   9   6  -4   25.39    7.47
  -9  -6   4   18.76    7.50
  -9   6   5   35.11   10.69
   9  -6  -5   18.81    6.55
  -9  -6   5   10.96    6.87
  -9   6   6    2.75    6.19
   9  -6  -6    8.44    4.92
  -9  -6   6    7.87    7.47
  -9   6   7   41.47   11.67
   9  -6  -7   15.67    6.93
  -9  -6   7   15.60    8.78
  -9   6   8   81.96   16.54
   9  -6  -8   50.01   11.67
  -9  -6   8   78.38   15.34
  -9   6   9    5.42    6.37
   9  -6  -9   10.40    5.35
  -9  -6   9   13.79    7.91
  -9   6  10   -2.64    6.87
   9  -6 -10    8.18    4.75
  -9  -6  10   -2.40    6.24
  -9   6  11   -2.67    6.28
   9  -6 -11   -0.42    5.18
  -9  -6  11    1.13    5.63
  -9   6  12   39.63   12.67
   9  -6 -12   12.20    7.17
  -9  -6  12   24.50    9.86
  -9   6  13   22.23    9.91
   9  -6 -13    2.04    4.91
  -9  -6  13    8.11    8.73
  -9   6  14   48.26   13.06
   9  -6 -14   31.43    9.32
  -9  -6  14   38.76   12.38
  -9   6  15    0.87    7.79
   9  -6 -15    5.48    6.47
  -9  -6  15   15.37    8.17
  -9   6  16    4.15    7.68
   9  -6 -16    7.53    5.18
  -9  -6  16   -2.20    6.99
  -9   6  17   10.74    9.83
   9  -6 -17    8.30    6.44
  -9  -6  17    4.87    7.35
  -9   6  18   40.66   12.76
   9  -6 -18   44.92   11.06
  -9  -6  18   22.58   10.60
  -9   6  19    4.42    6.34
   9  -6 -19   16.53    7.13
  -9  -6  19    9.70    8.06
  -9   6  20    6.79    7.18
   9  -6 -20    9.03    6.70
  -9  -6  20    1.33    5.63
  -9   6  21    1.29    7.56
  -9  -6  21   -0.86    6.88
  -9   6  22    2.24    6.96
  -9  -6  22   -1.77    8.00
  -9   6  23   10.80    8.38
  -9  -6  23   11.29    8.54
  -9   6  24    7.20    8.00
  -9  -6  24   12.16    7.86
  -9   6  25   12.78    8.66
  -9  -6  25    8.04    9.04
  -9   6  26    7.23    7.95
  -9  -6  26   -3.62    7.48
  -9   6  27    1.11    5.64
  -9  -6  27   -0.54    6.80
  -9   6  28   10.53    8.40
  -9   6  29    3.29    7.41
  -9   6  30    3.69    7.43
  -9   6  31   -3.59    7.76
   9  -7  -1   15.05    5.99
  -9  -7   1   17.46    6.96
  -9   7   2    8.14    6.93
   9  -7  -2    4.07    3.97
  -9  -7   2    9.33    6.80
  -9   7   3    6.75    7.02
   9  -7  -3   -1.93    4.42
  -9  -7   3    0.29    5.04
  -9   7   4   27.06   10.51
   9  -7  -4   20.94    6.39
  -9  -7   4   22.65    8.41
  -9   7   5    1.19    6.88
   9  -7  -5    4.45    4.28
  -9  -7   5    7.09    6.50
  -9   7   6   50.27   13.09
   9  -7  -6   50.75   10.33
  -9  -7   6   49.26   11.74
  -9   7   7    5.99    6.95
   9  -7  -7    3.84    3.77
  -9  -7   7    6.72    6.48
  -9   7   8    8.95    7.21
   9  -7  -8    3.01    5.00
  -9  -7   8    1.39    5.88
  -9   7   9    1.26    5.95
   9  -7  -9    9.87    5.07
  -9  -7   9    9.93    7.34
  -9   7  10   23.83   10.15
   9  -7 -10    2.33    5.04
  -9  -7  10   12.94    7.40
  -9   7  11    8.10    6.64
   9  -7 -11    2.00    5.01
  -9  -7  11   18.40    8.56
  -9   7  12   56.10   14.03
   9  -7 -12   24.70    8.11
  -9  -7  12   35.88   11.69
  -9   7  13   -0.62    4.72
   9  -7 -13   -0.88    4.43
  -9  -7  13   -1.32    5.40
  -9   7  14    3.90    6.92
   9  -7 -14    1.82    4.38
  -9  -7  14    7.45    7.59
  -9   7  15   -0.34    6.00
   9  -7 -15    3.41    5.77
  -9  -7  15    3.09    6.46
  -9   7  16   62.63   14.26
   9  -7 -16   25.06    9.23
  -9  -7  16   27.32   12.05
  -9   7  17    3.21    6.90
   9  -7 -17   15.04    6.86
  -9  -7  17    0.94    6.82
  -9   7  18   -0.11    6.14
   9  -7 -18   -1.12    5.10
  -9  -7  18   -1.41    7.19
  -9   7  19    2.68    8.40
   9  -7 -19   -1.82    4.15
  -9  -7  19   -2.42    7.37
  -9   7  20    2.58    7.40
   9  -7 -20   -2.10    6.20
  -9  -7  20   13.20    8.50
  -9   7  21   17.28    8.10
   9  -7 -21    3.89    5.17
  -9  -7  21   -2.48    9.39
  -9   7  22   17.64    9.71
  -9  -7  22    9.80    9.13
  -9   7  23    0.68    6.87
  -9  -7  23   -0.31    6.64
  -9   7  24   -0.25    5.87
  -9  -7  24    1.42    7.45
  -9   7  25   -2.88    6.14
  -9  -7  25   -5.55    8.87
  -9   7  26   11.14    8.80
  -9   7  27    0.07    6.49
  -9   7  28    1.11    6.05
  -9   7  29   -1.05    6.04
  -9   7  30   14.17    7.90
  -9   8   1   16.21    8.87
   9  -8  -1   13.44    6.17
  -9  -8   1    7.68    5.99
  -9   8   2    6.53    6.85
   9  -8  -2   19.09    6.45
  -9  -8   2   30.75    9.04
  -9   8   3   -0.86    5.35
   9  -8  -3    4.42    4.30
  -9  -8   3    0.04    4.71
  -9   8   4   54.30   13.46
   9  -8  -4   52.22   11.04
  -9  -8   4   61.02   12.88
  -9   8   5    6.14    7.24
   9  -8  -5    0.00    3.67
  -9  -8   5    1.64    5.53
  -9   8   6    8.13    6.84
   9  -8  -6    9.38    5.24
  -9  -8   6    4.39    6.20
  -9   8   7    0.55    6.51
   9  -8  -7    3.77    4.59
  -9  -8   7    2.39    5.48
  -9   8   8   42.57   12.64
   9  -8  -8   48.51   11.04
  -9  -8   8   66.69   13.67
  -9   8   9    8.60    6.39
   9  -8  -9    2.69    5.95
  -9  -8   9    5.56    6.67
  -9   8  10    5.04    6.52
   9  -8 -10    5.07    5.33
  -9  -8  10   13.30    7.64
  -9   8  11    0.64    6.25
   9  -8 -11    1.63    3.82
  -9  -8  11   -0.10    5.98
  -9   8  12   20.13    9.19
   9  -8 -12    5.74    7.11
  -9  -8  12   10.53    7.63
  -9   8  13   -1.64    6.86
   9  -8 -13    4.64    4.75
  -9  -8  13   -2.37    5.34
  -9   8  14   22.15   10.45
   9  -8 -14    1.69    5.87
  -9  -8  14   16.35    8.47
  -9   8  15   -1.81    5.23
   9  -8 -15   -0.71    4.68
  -9  -8  15    0.30    6.00
  -9   8  16    0.59    5.12
   9  -8 -16    5.48    5.38
  -9  -8  16   -3.46    7.87
  -9   8  17    1.94    5.18
   9  -8 -17    4.48    5.70
  -9  -8  17    1.54    6.15
  -9   8  18   17.39    9.10
   9  -8 -18   18.04    8.73
  -9  -8  18   15.94   10.19
  -9   8  19   -1.00    7.06
   9  -8 -19    9.61    6.07
  -9  -8  19   10.63    9.47
  -9   8  20    9.11    7.46
   9  -8 -20    6.14    6.36
  -9  -8  20    4.34    6.56
  -9   8  21   -1.91    7.48
   9  -8 -21   -3.11    6.48
  -9  -8  21   -2.64    7.83
  -9   8  22    3.91    7.28
  -9  -8  22   -2.74    8.35
  -9   8  23   -2.66    6.03
  -9  -8  23   -4.89    9.35
  -9   8  24   11.75    8.33
  -9   8  25   -0.45    5.62
  -9   8  26    1.53    5.88
  -9   8  27   -2.37    7.78
  -9   8  28    2.07    7.23
  -9   8  29   -2.02    7.04
  -9   9   1   -0.39    5.41
   9  -9  -1    3.06    3.28
  -9  -9   1   14.65    6.07
  -9   9   2   13.36    7.87
   9  -9  -2   15.02    5.42
  -9  -9   2   27.09    8.29
  -9   9   3   -2.19    5.41
   9  -9  -3    1.05    3.61
  -9  -9   3    5.43    6.34
  -9   9   4    0.40    5.40
   9  -9  -4    8.48    5.30
  -9  -9   4   13.31    7.03
  -9   9   5    4.60    6.56
   9  -9  -5    3.04    4.88
  -9  -9   5    2.46    6.31
  -9   9   6   62.04   14.89
   9  -9  -6   46.85   11.14
  -9  -9   6   84.40   14.82
  -9   9   7   -2.00    6.47
   9  -9  -7   -0.69    4.55
  -9  -9   7   -1.40    5.08
  -9   9   8    5.77    6.75
   9  -9  -8   -0.99    4.58
  -9  -9   8   -1.98    4.65
  -9   9   9    2.07    5.78
   9  -9  -9    2.07    5.12
  -9  -9   9   -2.63    5.75
  -9   9  10    7.07    8.23
   9  -9 -10    0.74    4.21
  -9  -9  10   19.20    8.25
  -9   9  11   -1.60    5.74
   9  -9 -11    0.87    3.69
  -9  -9  11   -3.48    7.28
  -9   9  12    7.47    7.17
   9  -9 -12   37.44    9.91
  -9  -9  12   30.53   10.31
  -9   9  13   -0.76    4.98
   9  -9 -13    5.08    5.30
  -9  -9  13    1.69    6.40
  -9   9  14    5.58    7.43
   9  -9 -14   -0.73    4.45
  -9  -9  14    0.96    6.08
  -9   9  15    0.62    7.22
   9  -9 -15    2.01    4.33
  -9  -9  15   12.82    7.96
  -9   9  16   11.56    8.65
   9  -9 -16   21.13    8.01
  -9  -9  16   24.42   10.05
  -9   9  17   -3.16    7.05
   9  -9 -17   -1.84    6.22
  -9  -9  17    6.92    7.34
  -9   9  18    4.01    7.36
   9  -9 -18    0.84    4.85
  -9  -9  18    1.92    6.74
  -9   9  19    4.29    7.49
   9  -9 -19    1.24    3.79
  -9  -9  19   -1.14    7.52
  -9   9  20    9.17    7.38
   9  -9 -20   11.24    8.10
  -9  -9  20    1.92    7.22
  -9   9  21    0.73    8.03
   9  -9 -21   -2.05    5.13
  -9   9  22   16.28    9.29
  -9   9  23    3.05    6.33
  -9   9  24    0.61    6.40
  -9   9  25   -0.34    6.74
  -9   9  26   20.60    9.33
  -9   9  27   -4.33    7.65
  -9  10   1    3.02    5.30
   9 -10  -1    2.67    3.58
  -9 -10   1   11.08    6.57
  -9  10   2   20.12    8.15
   9 -10  -2   19.41    6.21
  -9 -10   2   14.26    6.25
  -9  10   3   -0.50    4.65
   9 -10  -3    3.85    5.18
  -9 -10   3    9.00    5.76
  -9  10   4   42.97   11.43
   9 -10  -4   22.72    7.25
  -9 -10   4   24.15    8.31
  -9  10   5    4.28    6.42
   9 -10  -5   -3.03    4.40
  -9 -10   5    4.26    5.26
  -9  10   6    4.02    6.68
   9 -10  -6    3.78    5.52
  -9 -10   6    3.51    5.43
  -9  10   7    2.02    6.80
   9 -10  -7   -1.98    4.66
  -9 -10   7    2.33    5.75
  -9  10   8   16.54    8.26
   9 -10  -8   13.77    6.49
  -9 -10   8   19.07    7.43
  -9  10   9    1.86    5.94
   9 -10  -9    0.13    5.78
  -9 -10   9   -0.04    5.08
  -9  10  10    9.59    6.90
   9 -10 -10    0.71    5.57
  -9 -10  10   12.69    7.26
  -9  10  11    8.68    7.56
   9 -10 -11    1.40    4.86
  -9 -10  11   -0.39    5.42
  -9  10  12    6.41    7.67
   9 -10 -12    2.28    5.54
  -9 -10  12    0.44    6.84
  -9  10  13    3.21    6.85
   9 -10 -13    0.36    5.50
  -9 -10  13   -2.74    7.20
  -9  10  14   18.56    9.58
   9 -10 -14   15.88    7.51
  -9 -10  14   16.13    9.09
  -9  10  15    0.49    6.21
   9 -10 -15   -3.10    5.14
  -9 -10  15    1.24    6.50
  -9  10  16    1.85    5.66
   9 -10 -16   -2.11    5.64
  -9 -10  16   -2.46    5.60
  -9  10  17    1.03    5.70
   9 -10 -17   -4.30    5.59
  -9 -10  17   -2.11    6.69
  -9  10  18   14.58    8.79
   9 -10 -18   13.19    7.45
  -9 -10  18   45.64   12.85
  -9  10  19    4.04    6.42
   9 -10 -19   -0.41    5.08
  -9  10  20   -1.65    8.22
   9 -10 -20   -1.61    5.06
  -9  10  21   -2.13    6.36
   9 -10 -21   -1.95    4.66
  -9  10  22    9.34    7.64
  -9  10  23   -0.24    5.86
  -9  10  24    3.62    8.52
  -9  10  25    0.00    7.60
  -9  11   1   -0.89    4.40
   9 -11  -1   -2.68    3.74
  -9 -11   1   -2.53    5.37
  -9  11   2   21.73    8.45
   9 -11  -2   12.14    6.19
  -9 -11   2   38.65    9.54
  -9  11   3    0.96    4.83
   9 -11  -3    2.37    5.33
  -9 -11   3    4.85    6.66
  -9  11   4   12.36    7.30
   9 -11  -4    6.77    6.15
  -9 -11   4   14.24    7.36
  -9  11   5   -1.80    5.40
   9 -11  -5   -0.72    4.19
  -9 -11   5    4.02    5.62
  -9  11   6   16.70    8.71
   9 -11  -6   12.73    6.84
  -9 -11   6   12.73    7.10
  -9  11   7    1.67    6.58
   9 -11  -7   -0.14    4.71
  -9 -11   7   -2.77    5.79
  -9  11   8   -0.25    5.11
   9 -11  -8   -1.35    4.75
  -9 -11   8    6.83    6.11
  -9  11   9    0.88    6.27
   9 -11  -9    1.85    5.22
  -9 -11   9   -2.22    5.86
  -9  11  10   15.04    7.69
   9 -11 -10   -1.78    5.17
  -9 -11  10   21.23    8.46
  -9  11  11    7.83    7.42
   9 -11 -11   -4.25    5.80
  -9 -11  11    3.90    5.78
  -9  11  12   25.27    9.98
   9 -11 -12    4.63    5.68
  -9 -11  12    8.55    7.10
  -9  11  13   -3.00    7.10
   9 -11 -13    3.80    6.13
  -9 -11  13   -0.68    5.17
  -9  11  14   -0.72    6.00
   9 -11 -14   10.33    6.65
  -9 -11  14    0.29    5.58
  -9  11  15    2.34    6.20
   9 -11 -15    3.98    7.06
  -9 -11  15   -1.73    6.76
  -9  11  16   15.85    8.22
   9 -11 -16   12.66    8.47
  -9 -11  16    5.82    7.79
  -9  11  17    1.39    5.96
   9 -11 -17   -1.97    5.45
  -9  11  18    0.66    6.15
   9 -11 -18    1.40    4.99
  -9  11  19   -0.32    7.19
   9 -11 -19    1.80    5.19
  -9  11  20    8.89    7.45
   9 -11 -20    5.46    6.39
  -9  11  21    4.13    6.63
   9 -11 -21   -1.50    6.33
  -9  11  22    3.70    7.97
  -9  11  23    0.50    6.46
  -9  11  24    0.60    6.03
   9 -12  -1   -0.61    5.06
  -9 -12   1   -1.68    4.75
   9 -12  -2    1.97    3.99
  -9 -12   2    6.67    5.96
   9 -12  -3   -1.29    5.49
  -9 -12   3   -0.90    5.36
  -9  12   4   25.59    9.45
   9 -12  -4   12.07    6.21
  -9 -12   4   29.11    9.07
  -9  12   5    4.66    5.43
   9 -12  -5   -1.02    3.89
  -9 -12   5    1.23    6.04
  -9  12   6   -1.53    4.57
   9 -12  -6    1.71    5.71
  -9 -12   6    3.71    5.70
  -9  12   7   -3.48    6.76
   9 -12  -7   -2.58    4.28
  -9 -12   7   -3.13    6.22
  -9  12   8   12.93    7.42
   9 -12  -8   13.59    7.47
  -9 -12   8   36.13   10.02
  -9  12   9   -3.11    5.37
   9 -12  -9   -2.06    5.80
  -9 -12   9   -0.52    6.04
  -9  12  10    3.47    5.87
   9 -12 -10    3.72    6.48
  -9 -12  10   -0.60    6.49
  -9  12  11   -2.07    5.44
   9 -12 -11   -0.51    3.76
  -9 -12  11    1.53    7.54
  -9  12  12    7.68    6.88
   9 -12 -12    6.72    6.43
  -9 -12  12   15.66    9.13
  -9  12  13    5.03    6.93
   9 -12 -13   -0.59    3.76
  -9 -12  13   -2.54    5.79
  -9  12  14    9.06    6.83
   9 -12 -14    0.51    6.95
  -9  12  15    5.04    5.82
   9 -12 -15    1.67    4.73
  -9  12  16    2.92    5.25
   9 -12 -16   -0.79    4.66
  -9  12  17    5.69    6.66
   9 -12 -17   -1.17    7.15
  -9  12  18    2.43    6.20
   9 -12 -18    5.30    6.88
  -9  12  19   -3.94    7.54
   9 -12 -19   -0.84    4.17
  -9  12  20   -0.12    5.47
   9 -12 -20   -1.68    5.62
  -9  12  21   -4.12    6.94
   9 -12 -21    4.63    6.36
  -9  12  22   -0.32    5.68
   9 -13  -1    7.13    6.08
  -9 -13   1    6.47    6.51
   9 -13  -2    5.66    4.63
  -9 -13   2   -3.01    6.11
   9 -13  -3   -2.75    5.67
  -9 -13   3   -0.50    4.58
   9 -13  -4   -0.10    3.58
  -9 -13   4    5.51    6.89
   9 -13  -5    5.55    5.13
  -9 -13   5    0.30    4.72
   9 -13  -6    6.12    6.16
  -9 -13   6    7.70    6.02
  -9  13   7    5.75    5.77
   9 -13  -7    2.44    6.48
  -9 -13   7   22.99    8.48
  -9  13   8   -0.37    6.22
   9 -13  -8    7.57    7.36
  -9 -13   8    0.77    5.73
  -9  13   9   -2.69    5.86
   9 -13  -9   -1.76    4.82
  -9 -13   9    0.28    5.13
  -9  13  10   -0.93    4.44
   9 -13 -10    3.74    5.67
  -9 -13  10    6.56    6.07
  -9  13  11    3.14    5.63
   9 -13 -11    3.40    6.90
  -9 -13  11   -1.54    5.80
  -9  13  12   -0.93    6.00
   9 -13 -12   -3.67    6.13
  -9  13  13   -0.99    6.05
   9 -13 -13    1.43    4.33
  -9  13  14   -3.61    6.02
   9 -13 -14    4.64    6.02
  -9  13  15    2.44    5.14
   9 -13 -15    1.74    5.51
  -9  13  16    3.12    6.59
   9 -13 -16    2.00    5.18
  -9  13  17    4.08    6.26
   9 -13 -17    2.33    5.09
  -9  13  18   -2.75    7.04
   9 -13 -18   -3.70    6.43
  -9  13  19    1.13    6.13
   9 -13 -19   -5.95    7.33
  -9  13  20    1.71    7.83
   9 -13 -20   -2.97    6.81
   9 -13 -21   -0.25    4.27
   9 -14  -1   -2.92    4.82
  -9 -14   1   -4.83    7.11
   9 -14  -2    4.42    4.93
  -9 -14   2    1.68    4.34
   9 -14  -3    0.08    6.23
  -9 -14   3    3.28    5.59
   9 -14  -4    4.39    5.50
  -9 -14   4   15.00    6.70
   9 -14  -5    3.97    5.99
  -9 -14   5    1.07    5.13
   9 -14  -6   -1.12    5.15
  -9 -14   6   -0.99    5.25
   9 -14  -7    3.75    5.64
  -9 -14   7    3.94    5.37
   9 -14  -8   -1.32    5.16
  -9 -14   8    5.76    6.72
   9 -14  -9    4.16    6.42
  -9  14  10    6.42    6.64
   9 -14 -10    5.18    6.55
  -9  14  11   -0.78    7.33
   9 -14 -11   -2.82    5.39
  -9  14  12    1.71    5.60
   9 -14 -12    0.23    5.38
  -9  14  13   -0.14    6.29
   9 -14 -13    1.60    5.91
  -9  14  14    8.61    7.34
   9 -14 -14    3.24    7.37
  -9  14  15    3.71    6.26
   9 -14 -15    1.20    5.20
  -9  14  16   -0.45    4.33
   9 -14 -16   -0.85    3.72
  -9  14  17    0.16    6.03
   9 -14 -17   -0.13    5.84
  -9  14  18    5.03    6.83
   9 -14 -18   14.45    8.03
   9 -14 -19    2.99    6.58
   9 -14 -20   -1.17    4.71
   9 -14 -21    2.85    5.32
  -9 -15   1    7.12    6.81
  -9 -15   2    4.66    5.41
  -9 -15   3   -0.35    5.13
  -9 -15   4   -0.72    5.58
  -9 -15   5   -0.99    5.18
  -9  15  13   -0.79    6.01
  -9  15  14   -2.72    7.10
  -9  15  15    4.35    5.57
  -9  15  16   -0.77    6.19
  -9 -16   1   -2.40    5.44
  -9 -16   2    4.06    5.68
  -8   0   1   -2.84    6.00
   8   0  -1    1.65    3.30
  -8   0   2  446.47   45.99
   8   0  -2  424.98   41.46
  -8   0   3   -1.66    5.49
  -8   0   3   -0.56    2.76
   8   0  -3   -0.65    2.62
  -8   0   4   80.94   15.18
  -8   0   4   59.06   10.11
   8   0  -4   71.13   10.91
  -8   0   5   -0.03    6.15
  -8   0   5   -0.90    2.78
   8   0  -5   -1.61    3.25
  -8   0   6   73.63   14.87
  -8   0   6   75.71   11.53
   8   0  -6   82.95   12.03
  -8   0   7   -1.10    4.71
  -8   0   7    0.71    3.06
   8   0  -7   -1.00    3.95
  -8   0   8  170.99   19.91
   8   0  -8  181.63   21.05
  -8   0   9    0.81    2.69
   8   0  -9   -0.79    3.21
  -8   0  10   -0.49    3.40
   8   0 -10    1.11    2.84
  -8   0  11   -0.85    3.45
   8   0 -11    0.60    3.80
  -8   0  12  137.90   17.27
   8   0 -12  144.76   18.52
  -8   0  13    2.22    7.49
  -8   0  13   -0.72    3.02
   8   0 -13   -0.47    2.92
  -8   0  14   80.82   16.53
  -8   0  14   37.12    8.58
   8   0 -14   81.65   12.21
  -8   0  15   -0.39    6.32
  -8   0  15   -1.79    3.26
   8   0 -15   -0.22    3.48
  -8   0  16    2.73    6.48
  -8   0  16    3.95    4.01
   8   0 -16    5.66    5.24
  -8   0  17   -3.59    7.69
  -8   0  17   -1.71    3.44
   8   0 -17   -0.28    3.47
  -8   0  18   92.88   18.14
   8   0 -18   69.72   13.20
  -8   0  19    0.30    6.14
  -8   0  20   15.42   10.09
  -8   0  21    0.92    5.85
  -8   0  22   68.90   15.96
  -8   0  23   -0.32    5.74
  -8   0  24    0.55    6.58
  -8   0  25   -0.30    5.14
  -8   0  26    0.21    6.61
  -8   0  27   -4.39    8.18
  -8   0  28   30.93   11.86
  -8   0  29    3.03    6.68
  -8   0  30    1.84    6.66
  -8   0  31    0.67    6.41
  -8   0  32    4.35    6.87
  -8   0  33    0.01    6.76
  -8   0  34   14.57    9.07
  -8   0  35   -4.44    7.91
  -8   0  36   -2.23    6.12
  -8   0  37   -0.45    7.54
  -8   0  38   -1.51    6.68
  -8   1   1   72.68   13.19
   8  -1  -1   39.80    8.12
   8   1  -1   43.20    8.84
  -8  -1   1   55.07   11.85
  -8  -1   1   60.01    9.75
  -8   1   2    2.12    5.37
   8  -1  -2    0.22    2.38
   8   1  -2    2.29    3.10
  -8  -1   2    5.94    5.59
  -8  -1   2    3.98    3.17
  -8   1   3   -0.48    5.39
   8  -1  -3    5.08    4.03
   8   1  -3    7.32    4.15
  -8  -1   3    8.23    5.56
  -8  -1   3    5.03    4.38
  -8   1   4   45.69   11.76
   8  -1  -4   47.12    8.37
   8   1  -4   30.27    7.05
  -8  -1   4   37.98    9.97
  -8  -1   4   27.32    7.06
  -8   1   5    2.06    6.70
   8  -1  -5    0.93    3.37
   8   1  -5    4.46    3.38
  -8  -1   5    6.41    6.25
  -8  -1   5    7.54    3.76
  -8   1   6   65.35   14.14
   8  -1  -6   71.68   11.32
   8   1  -6   82.12   11.59
  -8  -1   6   55.62   13.18
  -8  -1   6   67.36   10.98
   8  -1  -7    8.40    4.51
   8   1  -7    4.76    3.73
  -8  -1   7   11.44    4.89
  -8   1   8    7.57    3.59
   8  -1  -8    2.49    3.41
   8   1  -8   10.71    5.03
  -8  -1   8    2.44    3.40
  -8   1   9   19.83    5.50
   8  -1  -9   12.44    5.53
   8   1  -9   11.68    4.82
  -8  -1   9    9.55    4.20
  -8   1  10  130.52   15.81
   8  -1 -10  127.56   16.87
   8   1 -10  117.90   16.34
  -8  -1  10  120.82   15.78
  -8   1  11    5.04    3.33
   8  -1 -11    5.90    4.05
   8   1 -11    3.28    3.96
  -8  -1  11    2.45    3.06
  -8   1  12    5.43    3.58
   8  -1 -12    9.84    4.78
   8   1 -12    1.41    3.94
  -8  -1  12   10.93    4.76
  -8   1  13    0.46    5.94
  -8   1  13    1.36    3.17
   8  -1 -13    0.83    3.99
   8   1 -13    3.13    3.94
  -8  -1  13   -0.24    2.75
  -8   1  14   56.72   14.01
  -8   1  14   65.06   10.70
   8  -1 -14   70.07   12.05
   8   1 -14   57.56   10.82
  -8  -1  14   76.03   15.86
  -8  -1  14   69.35   11.12
  -8   1  15   54.44   13.41
  -8   1  15   60.94   10.16
   8  -1 -15   54.04   10.63
   8   1 -15   40.89    9.40
  -8  -1  15   31.71   11.26
  -8  -1  15   54.10    9.70
  -8   1  16   68.95   15.49
  -8   1  16   43.75    8.93
   8  -1 -16   57.02   11.34
   8   1 -16   57.97   11.31
  -8  -1  16   49.36   14.09
  -8  -1  16   53.65    9.70
  -8   1  17    4.14    8.11
  -8   1  17    0.06    2.87
   8  -1 -17    4.10    4.71
  -8  -1  17    0.96    5.30
  -8   1  18    2.54    6.71
  -8   1  18    1.12    3.94
   8  -1 -18    2.38    4.32
  -8  -1  18   -3.13    7.36
  -8   1  19    5.83    7.90
  -8  -1  19    7.71    8.50
  -8   1  20   17.62    9.39
  -8  -1  20    7.18    8.42
  -8   1  21    1.66    5.88
  -8  -1  21    0.93    6.55
  -8   1  22   53.35   13.97
  -8  -1  22   36.41   12.32
  -8   1  23   -0.66    5.76
  -8  -1  23    0.85    5.95
  -8   1  24    2.57    7.35
  -8  -1  24    3.04    7.01
  -8   1  25   -0.66    6.16
  -8  -1  25    1.51    7.17
  -8   1  26   25.20   10.13
  -8  -1  26    3.69    6.26
  -8   1  27   -2.81    6.57
  -8  -1  27   -1.25    6.35
  -8   1  28    0.98    5.75
  -8  -1  28   -0.69    5.89
  -8   1  29    0.21    6.34
  -8  -1  29   -3.12    6.98
  -8   1  30   10.42    8.64
  -8  -1  30   16.02    9.04
  -8   1  31    1.47    6.36
  -8  -1  31   -5.51    8.44
  -8   1  32   10.79    8.86
  -8  -1  32    8.13    8.39
  -8   1  33   -3.35    6.27
  -8  -1  33   -1.43    6.58
  -8   1  34    4.90    6.75
  -8  -1  34    0.64    6.43
  -8   1  35   -1.66    7.25
  -8  -1  35   -1.06    5.89
  -8   1  36   15.61    8.10
  -8  -1  36    1.34    7.71
  -8   1  37    0.49    6.14
  -8  -1  37   -2.12    7.94
  -8   1  38   -1.13    6.76
  -8   1  39    4.57    6.80
  -8   2   1   -2.11    6.26
   8  -2  -1    1.37    2.65
   8   2  -1    3.18    4.12
  -8  -2   1   -0.15    4.00
  -8  -2   1    0.38    3.37
  -8   2   2   54.10   12.67
   8  -2  -2   62.17    9.63
   8   2  -2   58.85   10.18
  -8  -2   2   56.19   12.06
  -8  -2   2   49.94    9.89
  -8   2   3    8.92    7.04
   8  -2  -3   27.96    6.42
   8   2  -3   12.64    4.80
  -8  -2   3   15.90    6.47
  -8  -2   3   14.40    5.60
  -8   2   4   28.67    9.23
   8  -2  -4   32.71    7.26
   8   2  -4   29.43    7.23
  -8  -2   4   23.87    8.05
  -8  -2   4   35.06    7.70
  -8   2   5   11.92    7.55
   8  -2  -5   14.60    5.05
   8   2  -5    4.32    3.55
  -8  -2   5   10.02    6.53
  -8  -2   5    5.67    4.05
  -8   2   6   72.41   15.17
   8  -2  -6   77.10   11.71
   8   2  -6   89.07   12.15
  -8  -2   6   53.35   10.40
   8  -2  -7   24.62    6.70
   8   2  -7   23.30    6.16
  -8  -2   7   23.20    6.02
   8  -2  -8   74.56   12.39
   8   2  -8   76.53   12.04
  -8  -2   8  105.71   13.59
   8  -2  -9    3.75    3.96
   8   2  -9    1.28    3.67
  -8  -2   9    8.66    4.98
   8  -2 -10    4.08    3.31
   8   2 -10    0.01    4.36
  -8  -2  10    1.78    2.86
   8  -2 -11    5.30    4.84
   8   2 -11    1.14    3.20
  -8  -2  11    0.11    3.73
  -8   2  12   56.00   13.75
   8  -2 -12   70.28   11.50
   8   2 -12   36.40    8.67
  -8  -2  12   56.01    9.88
  -8   2  13   35.65   11.11
   8  -2 -13   27.09    7.32
   8   2 -13   28.22    7.40
  -8  -2  13   27.32    6.78
  -8   2  14   34.30   10.62
   8  -2 -14   19.83    6.56
   8   2 -14   15.73    5.96
  -8  -2  14   16.36   10.13
  -8  -2  14   24.46    6.36
  -8   2  15   14.46    9.84
   8  -2 -15    9.35    5.30
   8   2 -15   15.01    5.60
  -8  -2  15   33.50   10.33
  -8  -2  15   19.01    6.27
  -8   2  16   36.97   11.61
   8  -2 -16   41.91   10.00
  -8  -2  16   25.81   10.56
  -8   2  17   26.66   10.41
   8  -2 -17   10.34    5.32
  -8  -2  17   16.94    9.49
  -8   2  18  152.64   23.97
   8  -2 -18  121.75   19.01
  -8  -2  18  169.67   24.79
  -8   2  19   -2.57    6.67
   8  -2 -19    6.55    5.26
  -8  -2  19    0.73    6.90
  -8   2  20    6.67    7.52
  -8  -2  20    2.14    7.22
  -8   2  21   -2.69    7.26
  -8  -2  21   -2.46    6.49
  -8   2  22   14.15    8.63
  -8  -2  22   18.04   10.60
  -8   2  23    5.63    7.92
  -8  -2  23    2.21    6.28
  -8   2  24    6.34    7.49
  -8  -2  24    4.19    8.18
  -8   2  25    2.68    5.67
  -8  -2  25   -4.02    7.04
  -8   2  26    0.57    6.87
  -8  -2  26    0.19    6.91
  -8   2  27   -2.95    7.49
  -8  -2  27    3.76    6.38
  -8   2  28   25.92   10.11
  -8  -2  28    4.82    6.27
  -8   2  29   -0.11    6.44
  -8  -2  29    2.75    6.42
  -8   2  30    3.48    6.15
  -8  -2  30    3.23    7.07
  -8   2  31   -2.58    7.02
  -8  -2  31   -1.61    7.62
  -8   2  32    5.85    7.51
  -8  -2  32    2.76    7.52
  -8   2  33    5.30    7.90
  -8  -2  33   -2.57    7.15
  -8   2  34    5.03    6.01
  -8  -2  34    5.45    6.47
  -8   2  35   -4.35    8.10
  -8  -2  35   -2.75    6.90
  -8   2  36    5.02    7.24
  -8   2  37   -1.37    6.42
  -8   2  38   -1.28    6.45
  -8   3   1  113.00   17.30
   8  -3  -1   78.53   11.59
   8   3  -1   67.18   11.57
  -8  -3   1   75.43   12.88
  -8   3   2    6.14    6.19
   8  -3  -2    1.03    2.34
   8   3  -2    2.15    3.36
  -8  -3   2    1.37    3.50
  -8   3   3   38.80   11.38
   8  -3  -3   31.83    7.24
   8   3  -3   35.37    7.69
  -8  -3   3   40.34    8.56
  -8   3   4   97.98   17.56
   8  -3  -4  106.29   14.39
   8   3  -4  101.43   14.34
  -8  -3   4  106.81   14.94
  -8   3   5    5.49    6.84
   8  -3  -5   14.61    4.96
   8   3  -5    6.38    3.69
  -8  -3   5    3.98    3.71
   8  -3  -6   20.20    6.27
   8   3  -6   38.61    7.64
  -8  -3   6   29.50    7.25
   8  -3  -7   13.01    5.18
   8   3  -7   13.92    5.57
  -8  -3   7   16.25    5.73
   8  -3  -8    3.36    4.67
   8   3  -8   13.23    4.89
  -8  -3   8   10.39    4.69
   8  -3  -9    2.73    4.12
   8   3  -9   -0.22    2.70
  -8  -3   9    1.78    3.60
   8  -3 -10   93.71   13.53
   8   3 -10   95.04   12.96
  -8  -3  10   57.73   11.16
  -8   3  11   89.04   17.46
   8  -3 -11   55.94   11.04
   8   3 -11   67.70   11.33
  -8  -3  11   80.91   12.02
  -8   3  12   -2.73    7.36
   8  -3 -12    2.45    4.47
   8   3 -12    0.28    3.95
  -8  -3  12   -0.95    3.24
  -8   3  13    7.68    6.58
   8  -3 -13   11.61    5.33
   8   3 -13    3.52    3.54
  -8  -3  13    3.85    4.27
  -8   3  14   20.43   10.55
   8  -3 -14   18.72    6.86
   8   3 -14   17.15    6.30
  -8  -3  14   12.19    7.69
  -8   3  15   57.18   13.62
   8  -3 -15   16.07    6.82
  -8  -3  15   38.14   11.81
  -8   3  16   74.84   16.08
   8  -3 -16   49.77   11.11
  -8  -3  16   91.62   17.75
  -8   3  17   -3.62    8.36
   8  -3 -17    0.12    3.84
  -8  -3  17    1.31    6.04
  -8   3  18   13.47    7.74
   8  -3 -18    3.28    5.31
  -8  -3  18   -1.26    6.49
  -8   3  19   15.69    9.04
  -8  -3  19   36.83   12.31
  -8   3  20   72.19   16.54
   8  -3 -20   79.14   14.48
  -8  -3  20   70.05   16.20
  -8   3  21   13.50    8.99
  -8  -3  21    3.48    7.63
  -8   3  22    5.74    8.28
  -8  -3  22   10.66    7.32
  -8   3  23    4.87    6.46
  -8  -3  23    2.96    7.61
  -8   3  24   29.82   10.94
  -8  -3  24    9.13    8.53
  -8   3  25   16.58    8.88
  -8  -3  25    1.18    6.81
  -8   3  26    0.64    6.88
  -8  -3  26   11.94    9.90
  -8   3  27   -1.07    5.06
  -8  -3  27   -2.55    7.62
  -8   3  28   -2.94    7.22
  -8  -3  28    1.11    6.02
  -8   3  29   -2.48    7.33
  -8  -3  29   -2.44    7.21
  -8   3  30    0.14    5.18
  -8  -3  30    5.00    6.89
  -8   3  31   -2.98    7.05
  -8  -3  31   -0.03    5.39
  -8   3  32    9.19    7.40
  -8  -3  32   -1.54    7.24
  -8   3  33   -0.09    5.91
  -8  -3  33   -2.93    7.40
  -8   3  34   20.99   10.87
  -8   3  35   -1.74    6.26
  -8   3  36   19.01    9.49
  -8   3  37   -3.73    6.81
  -8   4   1   63.98   13.76
   8   4  -1   62.21   10.77
  -8  -4   1   59.64   11.18
  -8   4   2   38.26   10.73
   8  -4  -2   31.81    6.96
   8   4  -2   15.08    5.74
  -8  -4   2   22.14    7.43
  -8   4   3   12.54    8.03
   8  -4  -3   26.15    6.32
   8   4  -3   20.00    5.89
  -8  -4   3    5.23    4.59
  -8   4   4  106.26   18.21
   8  -4  -4  104.62   14.44
   8   4  -4   99.20   14.43
  -8  -4   4  100.29   14.87
  -8   4   5    8.21    7.08
   8  -4  -5    1.46    2.91
   8   4  -5    4.26    4.41
  -8  -4   5    5.13    4.22
   8  -4  -6   34.08    7.87
   8   4  -6   28.68    7.52
  -8  -4   6   30.34    7.97
   8  -4  -7   63.61   11.51
   8   4  -7   70.75   11.29
  -8  -4   7   78.19   12.32
   8  -4  -8   32.41    8.14
   8   4  -8   26.14    7.01
  -8  -4   8   31.70    8.12
   8  -4  -9    6.55    4.73
   8   4  -9    6.66    4.00
  -8  -4   9    3.19    3.81
  -8   4  10    2.39    6.54
   8  -4 -10   -0.18    3.24
   8   4 -10   -0.47    3.38
  -8  -4  10    1.38    3.25
  -8   4  11    2.68    7.73
   8  -4 -11    3.12    4.88
   8   4 -11    4.49    3.63
  -8  -4  11    6.41    4.31
  -8   4  12   82.27   16.34
   8  -4 -12   50.59   10.68
   8   4 -12   55.68   10.33
  -8  -4  12   56.48   10.21
  -8   4  13    7.59    7.50
   8  -4 -13    5.43    5.46
  -8  -4  13   -1.73    6.84
  -8   4  14   52.67   13.85
   8  -4 -14   51.35   10.99
  -8  -4  14   38.17   12.15
  -8   4  15   -1.57    5.75
   8  -4 -15    0.31    4.38
  -8  -4  15   -2.25    6.20
  -8   4  16   23.55    9.73
   8  -4 -16   16.20    7.19
  -8  -4  16   17.32    9.50
  -8   4  17   21.31    8.96
   8  -4 -17   21.32    7.88
  -8  -4  17   12.52    8.78
  -8   4  18   81.53   17.25
  -8  -4  18   78.96   17.28
  -8   4  19    2.40    7.44
   8  -4 -19    6.62    6.09
  -8  -4  19    0.90    5.62
  -8   4  20   13.71    9.28
   8  -4 -20   17.81    7.60
  -8  -4  20   10.33    8.46
  -8   4  21    1.38    7.17
  -8  -4  21    0.07    5.20
  -8   4  22   14.39    8.50
  -8  -4  22   21.82   10.36
  -8   4  23   -1.24    6.21
  -8  -4  23    3.47    8.94
  -8   4  24    1.54    8.02
  -8  -4  24   -3.05    6.32
  -8   4  25   -1.67    6.07
  -8  -4  25   -0.01    6.46
  -8   4  26    1.09    6.17
  -8  -4  26    0.03    5.23
  -8   4  27    0.49    7.78
  -8  -4  27   -1.54    6.47
  -8   4  28    5.31    5.87
  -8  -4  28    6.41    6.69
  -8   4  29    0.00    7.04
  -8  -4  29    2.51    6.24
  -8   4  30   -0.77    5.94
  -8  -4  30   -0.77    5.51
  -8   4  31   -1.59    6.82
  -8  -4  31    8.34    8.64
  -8   4  32   16.35    9.70
  -8   4  33   12.61    8.83
  -8   4  34    0.32    6.41
  -8   4  35   -0.17    6.68
  -8   4  36   -5.67    7.62
  -8   5   1   32.87   10.24
   8   5  -1   15.47    5.80
  -8  -5   1   27.38    7.73
  -8   5   2   33.74    9.70
   8   5  -2   19.42    6.65
  -8  -5   2   19.02    6.47
  -8   5   3   60.87   13.89
   8   5  -3   64.79   11.51
  -8  -5   3   82.24   13.29
  -8   5   4   12.18    7.57
   8   5  -4   18.35    6.35
  -8  -5   4   15.79    6.39
   8   5  -5   46.34    9.58
  -8  -5   5   58.33   10.87
   8   5  -6   57.25   10.56
  -8  -5   6   78.65   12.51
   8   5  -7    1.83    3.41
  -8  -5   7    5.72    4.34
   8   5  -8    0.94    3.39
  -8  -5   8    5.07    5.35
  -8   5   9    6.51    7.26
   8   5  -9    6.02    4.13
  -8  -5   9    6.49    4.68
  -8   5  10  165.56   25.08
   8   5 -10  173.08   20.55
  -8   5  11   19.12    9.15
  -8   5  12    1.82    5.94
  -8  -5  12    4.43    5.74
  -8   5  13   -3.00    6.72
  -8  -5  13   -0.06    6.75
  -8   5  14    4.01    5.65
   8  -5 -14   21.63    7.33
  -8  -5  14    6.48    6.75
  -8   5  15   22.06    9.17
   8  -5 -15   16.41    6.73
  -8  -5  15    9.41    7.01
  -8   5  16   47.04   12.77
   8  -5 -16   37.95   10.17
  -8  -5  16   37.97   12.00
  -8   5  17    3.28    6.53
   8  -5 -17    2.62    3.72
  -8  -5  17   -0.68    6.57
  -8   5  18    1.79    6.77
   8  -5 -18    2.97    6.03
  -8  -5  18    2.50    6.62
  -8   5  19   46.22   12.01
   8  -5 -19   10.05    6.13
  -8  -5  19   29.88   12.82
  -8   5  20   24.66    9.98
   8  -5 -20   25.06    8.75
  -8  -5  20   29.73   10.76
  -8   5  21   25.44   10.21
   8  -5 -21   27.92    9.26
  -8  -5  21   25.86   11.20
  -8   5  22   12.48    8.38
  -8  -5  22   11.80    8.91
  -8   5  23   -1.61    4.82
  -8  -5  23   -3.46    6.28
  -8   5  24    2.62    7.20
  -8  -5  24   14.31    9.25
  -8   5  25   22.64    9.34
  -8  -5  25   10.71    8.13
  -8   5  26   10.38    8.62
  -8  -5  26   11.72    8.70
  -8   5  27   -2.33    7.38
  -8  -5  27    0.34    5.87
  -8   5  28    2.28    6.46
  -8  -5  28   -3.52    7.44
  -8   5  29    4.94    7.54
  -8  -5  29    7.08    7.85
  -8   5  30   11.40    9.06
  -8   5  31   11.27    8.64
  -8   5  32   15.88    8.56
  -8   5  33    1.77    5.95
  -8   5  34    3.86    6.66
  -8   5  35   10.09    7.76
  -8   6   1   67.37   15.03
   8  -6  -1   97.02   13.04
   8   6  -1   86.89   13.89
  -8  -6   1   71.65   13.34
  -8  -6   1   86.85   14.72
  -8   6   2   67.13   15.06
   8  -6  -2   59.97   11.04
   8   6  -2   78.21   12.93
  -8  -6   2   92.59   14.08
  -8  -6   2   74.04   13.43
  -8   6   3   72.37   14.91
   8  -6  -3   56.09   10.43
   8   6  -3   59.60   11.43
  -8  -6   3   78.60   13.12
  -8  -6   3   78.23   13.60
   8  -6  -4   17.40    6.11
   8   6  -4   13.09    5.76
  -8  -6   4   24.19    8.06
  -8  -6   4   33.48    9.17
   8  -6  -5   16.82    6.09
   8   6  -5   36.02    7.92
  -8  -6   5   27.06    8.83
  -8  -6   5    2.97    5.81
   8  -6  -6   30.70    7.53
   8   6  -6   26.37    7.29
  -8  -6   6   19.53    8.70
  -8  -6   6   19.82    7.43
   8   6  -7   24.37    6.65
  -8  -6   7   19.67    8.29
  -8   6   8    6.12    7.12
  -8  -6   8   14.47    7.00
  -8   6   9    4.29    5.19
  -8  -6   9    0.04    5.57
  -8   6  10    8.35    7.10
  -8  -6  10    1.81    5.43
  -8   6  11   11.01    7.43
  -8  -6  11   14.15    7.37
  -8   6  12   13.99    8.14
  -8  -6  12   16.87    7.80
  -8   6  13   16.41    7.53
  -8  -6  13    4.70    6.38
  -8   6  14   22.20    9.67
  -8  -6  14   56.11   13.13
  -8   6  15   11.10    7.42
  -8  -6  15    2.57    7.59
  -8   6  16    7.37    7.15
  -8  -6  16    5.45    7.83
  -8   6  17   33.39   11.50
  -8  -6  17   45.40   12.83
  -8   6  18   14.39    8.60
  -8  -6  18   26.68   11.02
  -8   6  19    6.85    5.52
  -8  -6  19    0.11    7.10
  -8   6  20   -2.27    7.04
  -8  -6  20    3.92    6.70
  -8   6  21   -0.53    6.71
  -8  -6  21    0.36    7.24
  -8   6  22    7.18    7.13
  -8  -6  22    7.35    8.68
  -8   6  23    5.39    7.19
  -8  -6  23   21.89    9.97
  -8   6  24   -0.71    7.10
  -8  -6  24    1.45    7.57
  -8   6  25    1.48    4.96
  -8  -6  25    1.93    7.27
  -8   6  26   -1.49    5.08
  -8  -6  26   -1.80    7.32
  -8   6  27    6.92    7.62
  -8  -6  27   21.15   10.28
  -8   6  28    7.76    7.50
  -8   6  29   11.61    7.99
  -8   6  30    5.14    7.60
  -8   6  31   -0.87    5.68
  -8   6  32   -0.62    5.98
  -8   6  33    3.86    6.42
  -8   7   1   60.83   13.54
   8  -7  -1   50.33    9.74
   8   7  -1   50.43   10.49
  -8  -7   1   56.22   10.80
  -8  -7   1   62.11   12.40
   8  -7  -2    3.47    3.23
   8   7  -2   -0.58    2.92
  -8  -7   2   -1.21    4.36
  -8  -7   2   -1.25    4.95
   8  -7  -3   25.05    7.19
   8   7  -3   20.39    7.15
  -8  -7   3   23.09    8.12
   8  -7  -4   -1.04    2.71
  -8  -7   4   -0.34    4.38
   8  -7  -5   64.21   11.12
  -8  -7   5   55.10   11.76
  -8   7   6   17.61    8.67
   8  -7  -6    9.57    5.77
  -8  -7   6   23.44    7.63
  -8   7   7   -5.17    8.41
   8  -7  -7    1.91    5.38
  -8  -7   7   -1.16    4.41
  -8   7   8    1.73    5.44
   8  -7  -8   -1.11    4.66
  -8  -7   8    4.47    5.34
  -8   7   9   28.27   10.06
   8  -7  -9   22.27    7.73
  -8  -7   9   25.05    8.73
  -8   7  10    2.70    6.34
   8  -7 -10    6.35    4.81
  -8  -7  10   14.71    7.33
  -8   7  11   25.22    9.83
   8  -7 -11   28.10    8.76
  -8  -7  11   37.94   10.85
  -8   7  12   -0.49    5.42
   8  -7 -12    6.98    5.26
  -8  -7  12   -2.76    6.29
  -8   7  13   11.11    7.65
   8  -7 -13    3.55    5.21
  -8  -7  13   24.72    9.39
  -8   7  14   19.43    8.89
   8  -7 -14    6.75    5.79
  -8  -7  14   14.73    8.25
  -8   7  15   48.88   12.97
   8  -7 -15   73.42   13.42
  -8  -7  15   50.39   13.86
  -8   7  16   -0.27    5.08
   8  -7 -16    4.78    4.96
  -8  -7  16    7.35    7.86
  -8   7  17    1.07    5.98
   8  -7 -17    3.28    5.44
  -8  -7  17    4.42    7.20
  -8   7  18    0.68    6.09
   8  -7 -18   -2.66    4.59
  -8  -7  18    1.61    6.76
  -8   7  19    0.33    6.15
   8  -7 -19    1.09    5.21
  -8  -7  19    4.65    6.72
  -8   7  20    3.61    7.29
   8  -7 -20    2.77    4.35
  -8  -7  20   12.61    8.91
  -8   7  21   20.18   10.80
   8  -7 -21   19.67    8.68
  -8  -7  21   17.78    9.53
  -8   7  22    3.18    6.94
  -8  -7  22    2.74    6.46
  -8   7  23    7.10    7.15
  -8   7  24    2.28    6.40
  -8  -7  24   -4.22    8.23
  -8   7  25    5.92    6.94
  -8   7  26    0.00    7.52
  -8   7  27    7.11    7.78
  -8   7  28    0.24    7.22
  -8   7  29    1.72    5.92
  -8   7  30    1.89    6.62
  -8   7  31    3.39    7.01
  -8   7  32   -0.44    7.03
   8  -8  -1   74.45   11.72
  -8  -8   1   61.36   11.91
   8  -8  -2    3.00    4.14
  -8  -8   2   -1.25    4.26
   8  -8  -3   32.16    7.87
  -8  -8   3   27.49    8.08
   8  -8  -4   14.29    6.30
  -8  -8   4   19.95    7.11
  -8   8   5    0.60    5.95
   8  -8  -5   -1.28    4.68
  -8  -8   5   -0.42    3.98
  -8   8   6    1.82    5.63
   8  -8  -6   -0.47    4.77
  -8  -8   6   -3.65    6.28
  -8   8   7  104.78   17.65
   8  -8  -7   69.21   12.90
  -8  -8   7  100.87   16.03
  -8   8   8    1.47    5.70
   8  -8  -8    2.50    4.61
  -8  -8   8    5.44    5.78
  -8   8   9    3.40    6.10
   8  -8  -9   -2.75    6.27
  -8  -8   9    4.25    6.31
  -8   8  10    8.06    7.93
   8  -8 -10    6.30    5.27
  -8  -8  10   13.16    7.15
  -8   8  11    5.63    7.71
   8  -8 -11    7.27    5.62
  -8  -8  11   -1.35    5.76
  -8   8  12    2.05    6.38
   8  -8 -12    1.79    4.31
  -8  -8  12   -1.35    4.21
  -8   8  13   14.23    8.91
   8  -8 -13   31.66    9.43
  -8  -8  13   44.52   11.48
  -8   8  14    3.33    6.41
   8  -8 -14   -0.27    3.05
  -8  -8  14    2.75    5.66
  -8   8  15   14.49    8.57
   8  -8 -15    3.10    5.34
  -8  -8  15    6.52    6.43
  -8   8  16    1.99    7.08
   8  -8 -16    1.39    5.43
  -8  -8  16   -2.91    6.49
  -8   8  17   34.46   10.82
   8  -8 -17   23.36    8.57
  -8  -8  17   28.28   10.64
  -8   8  18   -0.32    5.94
   8  -8 -18    2.35    4.27
  -8  -8  18    0.09    7.31
  -8   8  19   10.35    8.68
   8  -8 -19    1.13    4.77
  -8  -8  19    2.18    6.83
  -8   8  20   -3.72    6.87
   8  -8 -20    3.24    4.17
  -8  -8  20   -1.85    6.61
  -8   8  21    0.60    5.49
   8  -8 -21    1.85    5.05
  -8  -8  21    3.56    8.00
  -8   8  22   -1.27    5.44
   8  -8 -22    5.12    6.18
  -8  -8  22    0.79    6.38
  -8   8  23   22.43   10.54
  -8   8  24   -0.00    6.05
  -8   8  25    0.20    6.66
  -8   8  26   -1.57    6.61
  -8   8  27    4.07    7.35
  -8   8  28   -2.28    6.83
  -8   8  29   27.39   10.29
  -8   8  30   -4.16    7.29
  -8   8  31    1.58    5.26
   8  -9  -1   52.82   10.49
  -8  -9   1   67.70   11.61
   8  -9  -2    5.11    4.79
  -8  -9   2   11.53    6.06
   8  -9  -3   24.94    7.11
  -8  -9   3   25.16    7.93
  -8   9   4    1.45    6.54
   8  -9  -4   -1.91    4.77
  -8  -9   4    8.56    6.14
  -8   9   5   23.48    9.80
   8  -9  -5   40.23    9.13
  -8  -9   5   48.40   11.24
  -8   9   6   -3.32    6.30
   8  -9  -6   -1.55    4.59
  -8  -9   6   -1.89    4.45
  -8   9   7    6.64    6.51
   8  -9  -7    3.24    4.04
  -8  -9   7   12.34    6.34
  -8   9   8    5.33    6.57
   8  -9  -8   -0.88    5.19
  -8  -9   8    0.98    4.29
  -8   9   9    4.91    6.25
   8  -9  -9    9.65    5.72
  -8  -9   9   10.91    6.04
  -8   9  10   10.34    7.04
   8  -9 -10    2.91    4.31
  -8  -9  10    6.27    5.52
  -8   9  11   41.44   12.86
   8  -9 -11   45.53   11.01
  -8  -9  11   82.74   14.41
  -8   9  12   -2.09    6.00
   8  -9 -12   -3.64    6.09
  -8  -9  12    0.02    6.33
  -8   9  13    2.16    5.52
   8  -9 -13    1.63    4.37
  -8  -9  13    0.17    5.82
  -8   9  14    2.34    5.44
   8  -9 -14    4.40    6.17
  -8  -9  14   11.28    6.92
  -8   9  15   34.43   11.63
   8  -9 -15   31.77   10.28
  -8  -9  15   40.56   11.25
  -8   9  16    6.15    6.71
   8  -9 -16    3.52    5.51
  -8  -9  16    1.07    6.14
  -8   9  17   -1.96    6.68
   8  -9 -17   -3.72    5.36
  -8  -9  17   -1.95    7.59
  -8   9  18   17.15    8.00
   8  -9 -18    7.86    6.14
  -8  -9  18    8.54    6.09
  -8   9  19   19.11    9.87
   8  -9 -19    8.00    7.81
  -8  -9  19    8.05    8.31
  -8   9  20    0.58    5.90
   8  -9 -20   -1.72    5.88
  -8  -9  20    8.26    7.79
  -8   9  21   13.40    9.73
   8  -9 -21   17.01    8.15
  -8   9  22    7.74    7.70
   8  -9 -22    0.17    6.03
  -8   9  23    2.11    6.06
  -8   9  24    1.59    5.59
  -8   9  25    4.01    8.04
  -8   9  26   -0.04    6.55
  -8   9  27    5.67    8.22
  -8   9  28   -2.32    6.55
  -8   9  29    0.69    5.90
   8 -10  -1   25.47    7.26
  -8 -10   1   18.81    6.54
  -8  10   2   -1.21    4.70
   8 -10  -2    1.98    2.77
  -8 -10   2    0.75    4.67
  -8  10   3   27.31    9.33
   8 -10  -3   33.47    8.36
  -8 -10   3   36.65    9.05
  -8  10   4   18.73    8.12
   8 -10  -4    6.85    5.05
  -8 -10   4    5.94    5.36
  -8  10   5   16.52    7.85
   8 -10  -5    1.70    5.24
  -8 -10   5   -2.14    5.17
  -8  10   6    2.49    5.50
   8 -10  -6    0.00    3.16
  -8 -10   6   -0.00    5.09
  -8  10   7   50.14   13.16
   8 -10  -7   58.50   11.39
  -8 -10   7   58.84   11.96
  -8  10   8    4.60    6.31
   8 -10  -8    1.08    4.78
  -8 -10   8    1.76    4.99
  -8  10   9    7.42    7.09
   8 -10  -9    4.79    5.20
  -8 -10   9   10.15    6.58
  -8  10  10   -0.31    5.17
   8 -10 -10   -0.01    4.50
  -8 -10  10    4.65    5.84
  -8  10  11    1.97    5.70
   8 -10 -11    3.38    5.16
  -8 -10  11   -0.33    5.46
  -8  10  12   -1.36    6.40
   8 -10 -12   -1.82    6.00
  -8 -10  12   -0.70    5.72
  -8  10  13   28.30   10.29
   8 -10 -13   22.51    8.64
  -8 -10  13   48.75   11.76
  -8  10  14   -3.03    6.70
   8 -10 -14    1.77    5.46
  -8 -10  14   -2.47    6.18
  -8  10  15   -4.43    7.13
   8 -10 -15    1.70    5.30
  -8 -10  15    0.28    6.06
  -8  10  16    0.40    6.12
   8 -10 -16   -0.85    3.70
  -8  10  17   45.16   12.19
   8 -10 -17   16.16    8.54
  -8 -10  17   28.95   10.63
  -8  10  18   -3.43    7.13
   8 -10 -18   -0.47    4.95
  -8 -10  18    0.11    5.70
  -8  10  19    4.28    6.37
   8 -10 -19    3.03    7.62
  -8  10  20    0.16    5.36
   8 -10 -20    4.59    5.29
  -8  10  21    9.68    7.92
   8 -10 -21   -0.10    4.19
  -8  10  22    3.36    6.84
   8 -10 -22   -0.01    4.75
  -8  10  23    5.84    7.33
  -8  10  24   -0.40    8.01
  -8  10  25   -0.09    4.79
  -8  10  26    1.22    5.12
  -8  10  27    3.45    6.75
  -8  11   1   29.09    8.71
   8 -11  -1   24.18    7.44
  -8 -11   1   28.19    8.03
  -8  11   2    6.59    5.47
   8 -11  -2    4.88    4.12
  -8 -11   2   13.90    5.99
  -8  11   3    2.46    4.76
   8 -11  -3    5.27    5.60
  -8 -11   3    9.03    5.73
  -8  11   4    4.70    4.49
   8 -11  -4    1.04    3.67
  -8 -11   4    2.10    4.69
  -8  11   5   24.72    8.57
   8 -11  -5   11.83    6.24
  -8 -11   5   35.91    9.03
  -8  11   6    6.18    6.36
   8 -11  -6    0.49    2.90
  -8 -11   6   -0.00    4.75
  -8  11   7   -0.16    5.78
   8 -11  -7   -2.74    5.35
  -8 -11   7    4.72    6.16
  -8  11   8    6.72    5.66
   8 -11  -8    4.96    5.63
  -8 -11   8    3.26    6.38
  -8  11   9   24.80    9.62
   8 -11  -9    8.40    6.60
  -8 -11   9   14.75    8.09
  -8  11  10   -2.11    5.40
   8 -11 -10   -0.60    4.50
  -8 -11  10   -0.72    4.47
  -8  11  11   19.38    8.86
   8 -11 -11   15.46    7.26
  -8 -11  11   11.03    6.59
  -8  11  12    2.74    5.80
   8 -11 -12    4.11    5.07
  -8 -11  12    3.06    5.58
  -8  11  13   -3.59    6.42
   8 -11 -13   -0.60    4.16
  -8 -11  13    3.59    5.93
  -8  11  14    1.15    6.00
   8 -11 -14   -3.75    5.30
  -8 -11  14   -1.89    6.23
  -8  11  15   24.86    9.49
   8 -11 -15   18.04    7.50
  -8 -11  15   34.48   10.95
  -8  11  16   -3.39    7.09
   8 -11 -16   -2.00    6.45
  -8  11  17   14.29    6.92
   8 -11 -17    4.76    6.05
  -8  11  18   -2.63    6.74
   8 -11 -18    1.46    5.83
  -8  11  19    4.36    6.77
   8 -11 -19    4.88    6.10
  -8  11  20    1.85    6.72
   8 -11 -20   -4.36    6.83
  -8  11  21    5.62    6.64
   8 -11 -21   13.17    7.51
  -8  11  22    2.09    5.95
   8 -11 -22   -0.99    5.24
  -8  11  23   -0.66    5.84
  -8  11  24   -0.47    6.00
  -8  11  25   11.57    8.77
  -8  11  26   -1.00    5.44
   8 -12  -1   -1.06    3.80
  -8 -12   1    8.07    5.44
   8 -12  -2    0.87    4.23
  -8 -12   2    6.05    5.09
  -8  12   3   28.45    8.95
   8 -12  -3   26.24    7.66
  -8 -12   3   30.86    8.63
  -8  12   4    0.04    4.77
   8 -12  -4   -2.25    5.28
  -8 -12   4   -0.80    4.79
  -8  12   5   -0.24    4.05
   8 -12  -5   -2.15    4.49
  -8 -12   5   -0.77    3.86
  -8  12   6    1.13    6.04
   8 -12  -6    0.02    4.57
  -8 -12   6    0.76    4.94
  -8  12   7   17.45    8.12
   8 -12  -7   16.41    7.99
  -8 -12   7   15.03    7.67
  -8  12   8    4.36    5.83
   8 -12  -8    3.67    4.72
  -8 -12   8    5.69    6.48
  -8  12   9   12.83    7.59
   8 -12  -9   12.27    7.46
  -8 -12   9   31.76    9.63
  -8  12  10   -0.62    4.73
   8 -12 -10    8.04    6.10
  -8 -12  10   -2.11    5.36
  -8  12  11    2.27    5.02
   8 -12 -11    2.72    5.42
  -8 -12  11    8.03    6.67
  -8  12  12   -1.03    5.35
   8 -12 -12   -0.28    6.14
  -8 -12  12    5.93    6.30
  -8  12  13    9.39    7.12
   8 -12 -13   10.12    6.48
  -8 -12  13   25.36   10.49
  -8  12  14   -3.02    7.59
   8 -12 -14   -2.33    6.35
  -8  12  15    8.72    6.83
   8 -12 -15    0.61    4.70
  -8  12  16   -1.88    5.96
   8 -12 -16   -1.15    6.12
  -8  12  17    2.00    5.26
   8 -12 -17   -1.01    5.95
  -8  12  18    3.52    6.90
   8 -12 -18   -2.04    4.94
  -8  12  19    7.77    7.86
   8 -12 -19    2.94    6.29
  -8  12  20   -0.70    5.57
   8 -12 -20   -1.33    5.86
  -8  12  21   -0.46    5.79
   8 -12 -21    3.15    5.75
  -8  12  22    0.80    6.18
   8 -12 -22   -1.32    5.66
  -8  12  23    2.99    5.93
  -8  12  24    0.95    5.67
   8 -13  -1    4.87    6.02
  -8 -13   1    4.64    4.64
   8 -13  -2   -1.22    5.71
  -8 -13   2    1.46    4.04
   8 -13  -3   -0.20    4.94
  -8 -13   3    0.34    4.31
   8 -13  -4   20.52    6.99
  -8 -13   4   12.79    6.85
  -8  13   5   22.84    8.64
   8 -13  -5   22.36    7.91
  -8 -13   5   22.15    8.20
  -8  13   6    4.58    5.29
   8 -13  -6    1.12    4.14
  -8 -13   6    3.52    4.99
  -8  13   7   -1.00    5.18
   8 -13  -7   -0.59    3.81
  -8 -13   7   -3.37    6.70
  -8  13   8    4.52    5.80
   8 -13  -8   -1.35    5.34
  -8 -13   8   -0.36    4.97
  -8  13   9   15.49    7.90
   8 -13  -9    3.25    5.50
  -8 -13   9   23.60    8.78
  -8  13  10   -1.20    6.56
   8 -13 -10    4.54    6.19
  -8 -13  10   -1.65    6.42
  -8  13  11    3.60    5.97
   8 -13 -11    7.15    5.93
  -8  13  12    0.73    5.78
   8 -13 -12    4.01    5.43
  -8  13  13   12.40    6.82
   8 -13 -13   -1.71    5.93
  -8  13  14    4.67    5.24
   8 -13 -14    2.45    6.04
  -8  13  15   14.84    7.96
   8 -13 -15    9.04    6.75
  -8  13  16   -0.17    5.10
   8 -13 -16   -1.29    7.12
  -8  13  17    8.72    6.83
   8 -13 -17   -1.60    5.95
  -8  13  18   -3.19    7.26
   8 -13 -18   -0.27    6.17
  -8  13  19   -2.22    6.66
   8 -13 -19   -2.27    4.88
  -8  13  20    2.18    6.15
   8 -13 -20   -2.08    4.89
  -8  13  21    0.61    6.18
   8 -13 -21   12.59    7.36
  -8  13  22   -2.54    6.52
   8 -13 -22    1.59    5.44
   8 -14  -1    2.18    4.95
  -8 -14   1   13.84    7.04
   8 -14  -2    4.48    6.55
  -8 -14   2   12.96    6.68
   8 -14  -3    2.01    4.63
  -8 -14   3    4.73    5.19
   8 -14  -4   -4.33    6.70
  -8 -14   4    1.58    4.25
   8 -14  -5   -0.82    4.58
  -8 -14   5   -0.40    5.17
   8 -14  -6   -0.63    4.05
  -8 -14   6   -2.00    4.73
   8 -14  -7   -1.51    5.73
  -8 -14   7    6.64    6.76
  -8  14   8   12.97    6.89
   8 -14  -8   10.82    6.56
  -8 -14   8    6.55    5.73
  -8  14   9    8.50    7.35
   8 -14  -9   -0.99    4.60
  -8  14  10   -2.97    5.85
   8 -14 -10    0.71    5.16
  -8  14  11   -0.25    6.37
   8 -14 -11    0.97    5.95
  -8  14  12   -3.03    5.70
   8 -14 -12   -4.34    8.71
  -8  14  13   10.79    6.72
   8 -14 -13   -0.62    5.50
  -8  14  14    4.42    6.52
   8 -14 -14    2.91    5.28
  -8  14  15    1.90    4.67
   8 -14 -15    0.24    4.76
  -8  14  16    6.06    5.97
   8 -14 -16   -2.59    5.34
  -8  14  17   -3.94    6.83
   8 -14 -17    0.14    5.48
  -8  14  18   -2.69    6.34
   8 -14 -18   -1.32    5.97
  -8  14  19    3.73    6.50
   8 -14 -19   -1.85    4.94
  -8  14  20   -0.73    4.76
   8 -14 -20    2.29    6.75
   8 -14 -21   -1.63    5.48
   8 -14 -22   -0.24    5.98
   8 -15  -1    2.51    4.12
  -8 -15   1    4.91    4.90
   8 -15  -2   -0.62    5.38
  -8 -15   2    0.23    4.49
   8 -15  -3   -1.08    4.14
  -8 -15   3    1.68    4.81
   8 -15  -4    4.71    5.70
  -8 -15   4   -0.23    4.83
   8 -15  -5    8.68    5.90
  -8 -15   5    4.92    5.62
   8 -15  -6   -1.69    6.31
   8 -15  -7   -1.13    6.01
   8 -15  -8   -1.98    5.25
   8 -15  -9    2.07    6.08
   8 -15 -10    0.73    6.46
  -8  15  11    1.86    6.08
   8 -15 -11    3.54    4.13
  -8  15  12   -2.82    7.12
   8 -15 -12    4.02    5.41
  -8  15  13   -0.42    6.07
   8 -15 -13   -1.05    6.54
  -8  15  14    5.64    7.17
   8 -15 -14    2.24    6.70
  -8  15  15   -0.53    5.70
   8 -15 -15    2.52    5.63
  -8  15  16    4.80    6.67
   8 -15 -16   -3.55    7.16
  -8  15  17   -0.02    5.34
   8 -15 -17   -0.66    5.71
  -8  15  18    0.94    5.44
   8 -15 -18    0.65    5.31
   8 -15 -19   -3.36    7.18
  -8 -16   1    4.17    4.81
  -8 -16   2   -0.82    5.29
  -8  16  14   -0.72    5.20
  -8  16  15    3.89    5.84
  -8  16  16    1.95    6.20
  -7   0   1  767.96   69.47
  -7   0   1  716.27   65.31
   7   0  -1  744.91   65.68
   7   0  -1  711.75   65.15
  -7   0   2   -0.17    4.85
  -7   0   2   -0.31    2.58
   7   0  -2   -1.18    3.58
   7   0  -2    0.27    3.26
  -7   0   3    2.57    5.01
  -7   0   3    8.42    3.79
   7   0  -3   12.50    5.36
   7   0  -3    5.05    3.62
  -7   0   4   -0.73    4.33
  -7   0   4    2.48    2.69
   7   0  -4   -0.76    3.14
  -7   0   5   23.72    8.77
  -7   0   5   45.21    7.67
   7   0  -5   30.66    6.70
  -7   0   6   -0.12    2.15
   7   0  -6   -1.14    3.34
  -7   0   7  292.23   32.84
  -7   0   7  282.98   27.45
   7   0  -7  241.52   27.21
  -7   0   8    2.51    5.92
  -7   0   8   -0.86    3.32
   7   0  -8   -0.74    3.34
  -7   0   9    9.89    6.48
  -7   0   9   10.04    4.35
   7   0  -9    0.53    3.82
  -7   0  10   -0.54    4.97
  -7   0  10   -0.00    2.31
   7   0 -10   -0.16    3.44
  -7   0  11  290.79   35.95
  -7   0  11  347.63   31.57
   7   0 -11  283.40   31.61
  -7   0  12    1.00    5.45
  -7   0  12   -0.62    3.26
   7   0 -12   -0.93    3.42
  -7   0  13  110.70   17.97
  -7   0  13   92.31   12.50
   7   0 -13   71.60   12.40
  -7   0  14   -0.96    3.03
   7   0 -14   -0.16    2.99
  -7   0  15    8.87    4.10
   7   0 -15   13.68    5.25
  -7   0  16   -0.52    2.88
   7   0 -16   -0.52    3.56
  -7   0  17  424.40   39.89
   7   0 -17  377.45   40.59
  -7   0  18   -0.12    7.63
  -7   0  18    1.01    4.13
   7   0 -18   -0.59    4.11
  -7   0  19   22.74    9.15
   7   0 -19    9.38    4.95
  -7   0  20   -1.97    6.37
  -7   0  21   12.37    8.93
  -7   0  22    2.34    7.06
  -7   0  23   43.29   12.48
  -7   0  24   -0.08    5.17
  -7   0  25    0.07    5.90
  -7   0  26    8.01    8.01
  -7   0  27   65.48   14.96
  -7   0  28   -2.79    6.21
  -7   0  29   22.80   10.62
  -7   0  30    0.88    6.48
  -7   0  31   11.68    8.29
  -7   0  32   -0.02    6.43
  -7   0  33   18.15    9.63
  -7   0  34   -0.79    5.68
  -7   0  35    1.04    5.37
  -7   0  36    0.52    6.04
  -7   0  37   14.10    9.08
  -7   0  38    0.97    5.97
  -7   1   1    1.22    4.16
  -7   1   1    2.16    3.17
   7  -1  -1   -1.37    3.62
   7  -1  -1    1.76    2.28
   7   1  -1    1.11    2.90
  -7  -1   1   -1.49    5.86
  -7  -1   1    0.91    3.01
  -7   1   2   55.00   11.02
  -7   1   2   30.52    6.43
   7  -1  -2   36.81    7.94
   7  -1  -2   27.91    6.25
   7   1  -2   31.05    6.57
  -7  -1   2   37.67    9.21
  -7  -1   2   24.89    6.25
  -7   1   3  267.47   29.71
  -7   1   3  275.70   25.34
   7  -1  -3  218.33   25.77
   7  -1  -3  261.22   25.25
   7   1  -3  201.20   24.31
  -7  -1   3  250.32   28.68
  -7  -1   3  229.68   25.10
  -7   1   4   -0.58    4.14
  -7   1   4    2.07    3.03
   7  -1  -4    2.22    3.10
   7   1  -4    2.09    2.94
  -7  -1   4   -0.96    5.42
  -7  -1   4    0.99    2.57
  -7   1   5   64.94   13.39
  -7   1   5   71.34   10.34
   7  -1  -5   89.87   11.55
   7   1  -5   63.19   10.15
  -7  -1   5   73.28   13.30
  -7  -1   5   64.49   10.23
  -7   1   6    1.25    4.48
  -7   1   6    1.78    2.63
   7  -1  -6    1.37    2.66
   7   1  -6    0.86    2.80
  -7  -1   6   -0.75    5.37
  -7  -1   6   -0.48    3.01
  -7   1   7   25.07    8.57
  -7   1   7   38.98    6.95
   7  -1  -7   21.97    6.16
   7   1  -7   36.44    7.26
  -7  -1   7   24.74    8.50
  -7  -1   7   36.03    6.96
  -7   1   8   19.29    8.94
  -7   1   8   20.13    5.35
   7  -1  -8   14.46    5.19
   7   1  -8   18.18    5.25
  -7  -1   8   14.97    7.18
  -7  -1   8   19.70    5.47
  -7   1   9  307.98   36.93
  -7   1   9  318.79   31.61
   7  -1  -9  324.17   32.93
   7   1  -9  351.75   33.18
  -7  -1   9  300.54   36.60
  -7  -1   9  322.48   32.10
  -7   1  10   13.90    7.80
  -7   1  10   21.78    5.29
   7  -1 -10   17.74    5.66
   7   1 -10   24.20    6.19
  -7  -1  10   19.86    8.59
  -7  -1  10   17.62    5.53
  -7   1  11   74.03   15.33
  -7   1  11   85.23   11.08
   7  -1 -11   68.40   11.15
   7   1 -11   54.37   10.21
  -7  -1  11   77.69   14.98
  -7  -1  11   66.19   10.47
  -7   1  12   -0.32    5.17
  -7   1  12    2.11    3.02
   7  -1 -12    1.95    3.64
   7   1 -12    1.26    3.22
  -7  -1  12    4.16    6.18
  -7  -1  12   -0.45    3.05
  -7   1  13  137.18   17.70
   7  -1 -13  138.88   18.86
   7   1 -13  169.07   19.63
  -7  -1  13  165.01   23.37
  -7  -1  13  178.92   18.99
  -7   1  14    3.70    3.28
   7  -1 -14    3.65    4.68
   7   1 -14   10.82    5.26
  -7  -1  14    1.91    5.86
  -7  -1  14    2.94    2.98
  -7   1  15  126.83   15.38
   7  -1 -15  117.96   16.15
   7   1 -15  111.95   15.74
  -7  -1  15   96.24   14.01
  -7   1  16   17.75    5.42
   7  -1 -16   27.98    7.23
   7   1 -16   17.59    6.28
  -7  -1  16   24.79    6.29
  -7   1  17   26.21    9.90
  -7   1  17   16.30    5.35
   7  -1 -17   14.14    5.84
   7   1 -17   10.69    5.23
  -7  -1  17    9.37    4.54
  -7   1  18   -0.45    5.36
  -7   1  18   -1.17    3.49
   7  -1 -18   -1.16    4.21
   7   1 -18    0.19    2.33
  -7  -1  18   -0.29    3.42
  -7   1  19  128.51   21.89
  -7   1  19  139.73   17.96
   7  -1 -19  140.29   19.61
  -7  -1  19  146.49   22.96
  -7   1  20    7.84    7.28
   7  -1 -20    9.13    4.72
  -7  -1  20   18.46    8.49
  -7   1  21   58.77   14.46
  -7  -1  21   69.50   15.18
  -7   1  22   -2.77    7.31
  -7  -1  22    2.68    5.74
  -7   1  23   20.95    9.36
  -7  -1  23   33.86   11.34
  -7   1  24   18.49    9.15
  -7  -1  24    9.07    7.95
  -7   1  25   51.36   12.84
  -7  -1  25   24.59   10.15
  -7   1  26    1.55    5.54
  -7  -1  26    2.14    7.33
  -7   1  27   -0.56    5.50
  -7  -1  27    0.28    5.34
  -7   1  28   -1.30    5.39
  -7  -1  28   -1.79    6.52
  -7   1  29   35.92   10.83
  -7  -1  29   39.12   13.48
  -7   1  30    6.43    7.26
  -7  -1  30    2.46    5.02
  -7   1  31   18.92    8.63
  -7  -1  31   10.58    8.44
  -7   1  32   -3.07    6.42
  -7  -1  32   -2.16    5.92
  -7   1  33   11.36    8.36
  -7  -1  33    6.28    6.68
  -7   1  34   -1.03    6.29
  -7  -1  34   -1.37    7.61
  -7   1  35    9.30    7.17
  -7  -1  35    6.46    7.82
  -7   1  36    2.10    5.38
  -7  -1  36   -1.07    6.97
  -7   1  37    7.33    7.89
  -7   1  38   -1.46    6.08
  -7   1  39   -0.05    6.05
  -7   1  40   -0.20    4.18
  -7   2   1   33.17    9.12
  -7   2   1   36.80    6.71
   7  -2  -1   47.82    8.50
   7  -2  -1   26.15    6.09
   7   2  -1   29.99    6.71
  -7  -2   1   38.80    7.89
  -7   2   2   24.22    8.36
  -7   2   2   42.31    7.06
   7  -2  -2   27.54    7.66
   7  -2  -2   52.66    8.32
   7   2  -2   31.83    7.15
  -7  -2   2   62.33   11.04
  -7  -2   2   45.19    8.36
  -7   2   3    7.78    5.40
  -7   2   3    8.90    4.04
   7  -2  -3    3.71    4.10
   7  -2  -3    2.96    2.73
   7   2  -3    4.25    3.65
  -7  -2   3    4.82    5.94
  -7  -2   3    4.35    3.45
  -7   2   4   -1.05    5.89
  -7   2   4    5.20    3.52
   7  -2  -4    2.53    3.10
   7   2  -4    4.03    3.71
  -7  -2   4    4.72    4.92
  -7  -2   4    2.52    3.78
  -7   2   5  237.17   30.09
  -7   2   5  288.67   26.08
   7  -2  -5  262.75   26.53
   7   2  -5  220.87   25.53
  -7  -2   5  275.91   30.38
  -7  -2   5  229.27   26.03
  -7   2   6    8.91    6.40
  -7   2   6   17.51    4.73
   7  -2  -6   25.61    6.08
   7   2  -6   11.03    4.57
  -7  -2   6   16.72    7.11
  -7  -2   6   12.67    4.74
  -7   2   7  215.77   28.30
  -7   2   7  244.04   23.41
   7  -2  -7  207.22   23.69
   7   2  -7  225.64   23.72
  -7  -2   7  242.02   28.12
  -7  -2   7  193.66   23.02
  -7   2   8    7.06    6.26
  -7   2   8    4.01    2.77
   7  -2  -8    3.55    3.33
   7   2  -8    5.70    3.74
  -7  -2   8    0.57    5.61
  -7  -2   8    5.12    3.84
  -7   2   9   85.87   15.61
  -7   2   9   50.56    8.87
   7  -2  -9   63.63   10.55
   7   2  -9   64.70   10.35
  -7  -2   9   85.94   14.58
  -7  -2   9   65.59   10.06
  -7   2  10   12.76    7.69
  -7   2  10    8.37    3.71
   7  -2 -10    3.02    4.16
   7   2 -10   14.37    5.20
  -7  -2  10    8.06    6.29
  -7  -2  10   16.65    5.25
  -7   2  11  173.42   23.29
  -7   2  11  139.17   16.69
   7  -2 -11  133.23   17.80
   7   2 -11  154.86   18.03
  -7  -2  11  148.11   21.59
  -7  -2  11  131.49   16.90
  -7   2  12   34.16    7.07
   7  -2 -12   22.83    7.20
   7   2 -12   45.09    8.52
  -7  -2  12   32.24    9.81
  -7  -2  12   39.34    7.82
  -7   2  13   57.77    9.31
   7  -2 -13   60.59   10.59
   7   2 -13   38.38    8.63
  -7  -2  13   76.21   14.99
  -7  -2  13   56.83    9.53
  -7   2  14    6.60    4.28
   7  -2 -14    3.75    3.39
   7   2 -14    4.98    3.77
  -7  -2  14    6.12    6.92
  -7  -2  14    3.63    3.72
  -7   2  15   27.22    6.41
   7  -2 -15   20.61    7.10
   7   2 -15   23.60    6.82
  -7  -2  15   29.21    6.72
  -7   2  16   53.62   13.34
  -7   2  16   66.03   11.05
   7  -2 -16   64.42   12.31
   7   2 -16   91.83   12.99
  -7  -2  16   64.88   10.53
  -7   2  17   48.94   13.61
  -7   2  17   49.00    9.60
   7  -2 -17   57.14   11.47
   7   2 -17   62.33   11.25
  -7  -2  17   66.45   10.57
  -7   2  18   60.30   13.29
  -7   2  18   25.60    7.34
   7  -2 -18   26.01    8.33
  -7   2  19    4.12    5.76
  -7   2  19   -0.25    3.99
   7  -2 -19   -1.26    4.44
  -7   2  20    5.19    7.20
  -7   2  20   13.20    5.23
   7  -2 -20   13.68    6.45
  -7  -2  20   28.78   10.17
  -7   2  21   66.73   15.12
  -7  -2  21   76.75   16.44
  -7   2  22    1.28    6.72
  -7  -2  22    5.77    6.59
  -7   2  23   31.49   10.57
  -7  -2  23   40.99   11.59
  -7   2  24   -3.04    7.03
  -7  -2  24   -0.69    7.40
  -7   2  25   19.36    9.42
  -7  -2  25   19.72    8.61
  -7  -2  26    0.49    5.69
  -7   2  27    7.82    7.56
  -7  -2  27    2.14    6.35
  -7   2  28    3.96    6.68
  -7  -2  28    8.78    7.01
  -7   2  29   -2.66    6.75
  -7  -2  29    3.24    7.66
  -7   2  30   -1.86    6.91
  -7  -2  30   -1.79    6.89
  -7   2  31    9.20    8.19
  -7  -2  31    2.54    7.64
  -7   2  32   -1.00    4.31
  -7  -2  32    0.43    6.37
  -7   2  33   18.52    8.85
  -7  -2  33    4.26    7.19
  -7   2  34   -2.93    6.19
  -7  -2  34    0.61    5.69
  -7   2  35   -2.14    6.14
  -7   2  36    8.14    8.96
  -7   2  37    9.77    8.50
  -7   2  38   -1.94    6.44
  -7   2  39    1.23    6.40
  -7   2  40   -1.66    5.43
  -7   3   1   -1.15    4.75
   7  -3  -1    2.53    3.46
   7  -3  -1   -1.21    2.75
   7   3  -1   -0.44    3.52
  -7  -3   1   -1.19    3.27
  -7  -3   1   -0.87    3.15
  -7   3   2  160.65   20.99
   7  -3  -2  141.67   18.03
   7  -3  -2  104.12   14.83
   7   3  -2  139.38   16.68
  -7  -3   2  141.46   18.29
  -7  -3   2  136.14   17.10
  -7   3   3   48.06   10.67
   7  -3  -3   48.09    7.98
   7   3  -3   36.91    7.77
  -7  -3   3   19.15    7.48
  -7  -3   3   35.36    8.17
  -7   3   4    1.84    4.85
   7  -3  -4    3.69    3.71
   7   3  -4    3.88    3.29
  -7  -3   4    4.04    4.94
  -7  -3   4    6.73    4.36
  -7   3   5   76.30   14.57
   7  -3  -5   69.63   10.91
   7   3  -5   75.22   11.21
  -7  -3   5   78.67   13.62
  -7  -3   5   72.99   11.31
  -7   3   6   19.64    7.85
   7  -3  -6   14.28    4.97
   7   3  -6    7.39    4.34
  -7  -3   6   30.22    8.72
  -7  -3   6    9.25    4.83
  -7   3   7    4.77    6.33
   7  -3  -7    0.87    2.94
   7   3  -7   11.86    4.27
  -7  -3   7   -2.20    5.37
  -7  -3   7    2.11    4.09
  -7   3   8   -0.61    5.87
   7  -3  -8    0.53    3.36
   7   3  -8   -0.05    2.33
  -7  -3   8   -1.24    4.73
  -7  -3   8    0.33    2.52
  -7   3   9  251.56   29.72
   7  -3  -9  242.91   25.11
   7   3  -9  203.19   23.33
  -7  -3   9  221.13   27.70
  -7  -3   9  199.25   23.37
  -7   3  10   70.25   14.77
   7  -3 -10   53.25   10.56
   7   3 -10   65.71   10.51
  -7  -3  10   66.17   13.80
  -7  -3  10   72.94   10.77
   7  -3 -11    5.77    3.98
   7   3 -11    2.02    3.04
  -7  -3  11    7.48    5.70
  -7  -3  11    6.39    3.77
   7  -3 -12    2.91    4.13
   7   3 -12   -0.44    3.37
  -7  -3  12    1.30    5.75
  -7  -3  12   -0.34    2.48
   7  -3 -13   62.79   11.75
   7   3 -13   72.01   11.32
  -7  -3  13   67.88   14.76
  -7  -3  13   73.31   11.13
   7  -3 -14   64.90   11.92
   7   3 -14   57.50   10.23
  -7  -3  14   85.26   15.77
  -7  -3  14   64.84   10.69
  -7   3  15  178.94   25.24
   7  -3 -15  130.78   19.73
   7   3 -15  169.30   19.98
  -7  -3  15  172.83   19.49
  -7   3  16    6.03    7.81
   7  -3 -16   14.79    5.92
   7   3 -16   23.68    6.74
  -7   3  17    6.38    7.47
   7  -3 -17    2.17    4.59
  -7   3  18   19.13    9.16
   7  -3 -18   33.80    9.05
  -7   3  19  284.72   31.96
   7  -3 -19  179.94   25.67
  -7   3  20   -1.90    7.62
   7  -3 -20    2.42    4.93
  -7  -3  20    2.91    6.35
  -7   3  21   10.87    7.10
   7  -3 -21    3.98    4.69
  -7  -3  21   -0.26    6.85
  -7   3  22   -0.26    7.16
  -7  -3  22   -4.97    8.57
  -7   3  23   18.33    8.80
  -7  -3  23   20.65    9.22
  -7   3  24    5.60    6.77
  -7  -3  24    5.11    6.34
  -7   3  25   22.60    9.41
  -7  -3  25   21.28   10.06
  -7   3  26   -2.93    6.20
  -7  -3  26   -1.72    6.58
  -7   3  27    7.46    6.46
  -7  -3  27   -0.18    5.20
  -7   3  28    1.79    6.27
  -7  -3  28   -1.77    4.71
  -7   3  29    3.46    6.67
  -7  -3  29    6.92    7.19
  -7   3  30   -2.53    6.83
  -7  -3  30    6.02    6.43
  -7   3  31    8.97    8.45
  -7  -3  31    3.66    8.25
  -7   3  32    3.27    6.66
  -7  -3  32   -2.61    5.26
  -7   3  33    8.03    7.64
  -7   3  34   -0.10    5.33
  -7   3  35   38.14   11.99
  -7   3  36    0.96    6.55
  -7   3  37    1.75    7.18
  -7   3  38   -4.69    7.40
  -7   3  39   10.23    7.54
  -7   4   1   51.10   11.84
   7  -4  -1   72.92   12.00
   7  -4  -1   53.55    9.17
   7   4  -1   67.87   10.96
  -7  -4   1   54.90   10.68
  -7  -4   1   66.36   11.23
  -7   4   2  130.46   18.51
   7  -4  -2  107.19   13.71
   7   4  -2   99.38   13.95
  -7  -4   2   91.49   14.26
  -7  -4   2   91.37   14.42
  -7   4   3   13.74    7.28
   7  -4  -3   15.37    5.38
   7   4  -3   11.85    4.77
  -7  -4   3   13.14    6.57
  -7  -4   3   14.16    5.27
  -7   4   4   14.67    8.01
   7  -4  -4   34.12    7.04
   7   4  -4   31.44    7.17
  -7  -4   4   31.53    8.66
  -7  -4   4   29.70    7.62
  -7   4   5   72.23   14.64
   7  -4  -5   86.43   12.12
   7   4  -5   64.22   11.02
  -7  -4   5   76.69   13.27
  -7  -4   5   85.11   12.61
  -7   4   6   67.58   13.77
   7  -4  -6   63.98   10.62
   7   4  -6   63.85   10.21
  -7  -4   6   68.43   12.79
  -7  -4   6   47.92    9.85
  -7   4   7   55.87   12.69
   7  -4  -7   36.89    8.07
   7   4  -7   42.55    8.00
  -7  -4   7   35.90    9.65
  -7  -4   7   47.45    9.38
  -7   4   8   57.47   13.13
   7  -4  -8   25.85    7.32
   7   4  -8   47.68    8.59
  -7  -4   8   53.86   10.99
  -7  -4   8   61.23    9.85
  -7   4   9   38.05   10.75
   7  -4  -9   18.58    6.03
   7   4  -9   11.99    4.77
  -7  -4   9   30.33    9.19
  -7  -4   9   10.01    5.11
   7  -4 -10    1.95    4.27
   7   4 -10    2.23    3.49
  -7  -4  10   -0.08    3.65
  -7  -4  10    1.95    3.77
   7  -4 -11  113.09   16.37
   7   4 -11  121.93   15.76
  -7  -4  11  135.08   19.75
  -7  -4  11  124.42   16.18
   7  -4 -12  104.75   15.67
   7   4 -12  102.90   14.74
  -7  -4  12  129.98   19.30
  -7  -4  12  125.09   15.58
   7  -4 -13  100.19   14.68
   7   4 -13   78.35   12.40
  -7  -4  13   86.52   16.70
  -7  -4  13   97.38   13.33
  -7   4  14   44.81   11.95
   7  -4 -14   14.82    6.47
   7   4 -14   23.16    6.32
  -7  -4  14   23.47    9.57
  -7  -4  14   22.65    6.45
  -7   4  15   42.71   11.55
   7  -4 -15   34.01    9.37
  -7   4  16   43.51   11.83
   7  -4 -16   38.71    9.59
  -7   4  17  162.66   23.49
   7  -4 -17  130.29   19.94
  -7   4  18    9.54    8.42
   7  -4 -18   21.60    7.83
  -7   4  19   20.98    9.49
   7  -4 -19   19.80    7.70
  -7   4  20   39.60   11.59
   7  -4 -20   24.22    8.64
  -7   4  21   42.61   12.24
   7  -4 -21   23.54    8.28
  -7  -4  21   18.45   10.21
  -7   4  22   34.44   11.06
  -7  -4  22   44.94   12.34
  -7   4  23   -0.04    6.17
  -7  -4  23    5.06    6.96
  -7   4  24    2.63    6.52
  -7  -4  24    6.54    8.07
  -7   4  25   -0.64    5.86
  -7  -4  25    1.73    6.73
  -7   4  26   16.37    9.32
  -7  -4  26   13.30    8.08
  -7   4  27   35.64   10.42
  -7  -4  27   -1.31    6.82
  -7   4  28   15.50    8.41
  -7  -4  28    5.82    8.29
  -7   4  29   18.90    9.18
  -7  -4  29   11.60    7.16
  -7   4  30    0.54    5.55
  -7  -4  30   -2.77    7.02
  -7   4  31    6.25    5.86
  -7   4  32    4.35    7.45
  -7   4  33   -3.22    7.53
  -7   4  34   -1.66    5.49
  -7   4  35   -3.55    6.54
  -7   4  36   -1.03    7.09
  -7   4  37    8.21    7.49
  -7   4  38    2.23    7.65
  -7   5   1    7.06    6.67
   7  -5  -1    0.95    3.49
   7  -5  -1   -0.11    2.75
   7   5  -1    3.19    4.00
  -7  -5   1   -0.68    3.97
  -7  -5   1    1.20    3.73
  -7   5   2   -2.66    6.46
   7  -5  -2    2.51    3.40
   7   5  -2    6.83    4.23
  -7  -5   2    1.87    3.69
  -7  -5   2    5.63    4.15
  -7   5   3   33.81   10.21
   7  -5  -3   33.23    7.33
   7   5  -3   19.58    6.00
  -7  -5   3   45.54    9.41
  -7  -5   3   45.45    9.40
  -7   5   4   99.23   16.94
   7  -5  -4   91.14   13.01
   7   5  -4   82.40   13.15
  -7  -5   4  103.84   15.13
  -7  -5   4  103.73   14.85
  -7   5   5   82.19   14.11
   7  -5  -5   52.78    9.06
   7   5  -5   36.28    8.17
  -7  -5   5   32.60    9.20
  -7  -5   5   38.06    8.85
  -7   5   6    6.70    5.53
   7  -5  -6   -0.14    1.99
   7   5  -6    6.98    3.81
  -7  -5   6   -0.11    3.91
  -7  -5   6    0.71    3.89
  -7   5   7    4.28    6.31
   7  -5  -7   18.47    5.54
   7   5  -7   11.20    4.77
  -7  -5   7    4.19    5.13
  -7  -5   7   11.31    5.17
  -7   5   8   82.86   15.31
   7  -5  -8   71.93   11.18
   7   5  -8   55.98    9.68
  -7  -5   8   52.27   11.75
  -7  -5   8   56.18   10.60
   7  -5  -9   95.52   14.15
   7   5  -9   90.93   12.92
  -7  -5   9   82.96   15.19
  -7  -5   9   92.35   13.59
   7  -5 -10   40.97    8.74
   7   5 -10   33.26    7.10
  -7  -5  10   34.09    9.47
  -7  -5  10   39.44    8.63
   7  -5 -11   73.92   12.48
   7   5 -11   78.00   11.51
  -7  -5  11   86.18   15.06
  -7  -5  11   61.13   11.28
  -7   5  12   -0.19    3.92
   7  -5 -12    0.81    4.93
   7   5 -12   -1.71    3.30
  -7  -5  12    1.08    5.00
  -7  -5  12    4.71    4.31
  -7   5  13   31.27   10.36
   7  -5 -13   33.42    8.80
  -7  -5  13   23.70    9.38
  -7   5  14   56.94   12.45
   7  -5 -14   40.59   10.17
  -7   5  15  165.55   22.60
   7  -5 -15  102.34   17.21
  -7   5  16   -0.87    5.24
   7  -5 -16   -2.22    4.27
  -7   5  17    8.86    8.19
   7  -5 -17    6.03    5.01
  -7   5  18    8.24    7.13
   7  -5 -18    9.22    6.41
  -7   5  19   39.99   11.31
   7  -5 -19   19.60    7.60
  -7   5  20   31.74   10.07
   7  -5 -20   17.17    7.92
  -7   5  21    5.50    6.90
   7  -5 -21   27.85    8.80
  -7  -5  21    9.67    6.97
  -7   5  22   -0.58    6.03
   7  -5 -22   -0.82    5.73
  -7  -5  22    0.26    6.09
  -7   5  23   -2.33    7.40
  -7  -5  23   -2.36    6.21
  -7   5  24    6.03    6.56
  -7  -5  24   17.57    8.75
  -7   5  25    0.04    6.79
  -7  -5  25   -0.04    5.57
  -7   5  26   -3.87    6.74
  -7  -5  26    6.40    7.86
  -7   5  27   -1.38    6.58
  -7  -5  27    0.32    4.80
  -7   5  28   -1.86    6.29
  -7  -5  28   -0.12    4.86
  -7   5  29    1.29    5.38
  -7   5  30   28.29   10.10
  -7   5  31    2.92    7.07
  -7   5  32   -1.74    5.55
  -7   5  33    0.97    5.39
  -7   5  34    5.94    6.20
  -7   5  35    6.51    7.59
  -7   5  36    5.41    6.91
  -7   6   1   70.04   13.38
   7   6  -1   72.19   12.05
  -7  -6   1   48.91   10.80
  -7   6   2   77.92   14.29
   7   6  -2   57.44   10.47
  -7  -6   2   47.32   10.56
  -7   6   3   22.02    8.26
   7   6  -3   31.86    7.51
  -7  -6   3   47.03   10.10
  -7   6   4   13.48    7.15
   7   6  -4    9.27    4.92
  -7  -6   4    2.30    5.07
  -7  -6   4    8.30    4.81
  -7   6   5   -1.01    4.85
   7   6  -5   -0.53    2.48
  -7  -6   5   -1.30    4.17
  -7  -6   5   -2.13    4.05
  -7   6   6   73.61   15.23
   7   6  -6   79.67   12.29
  -7  -6   6  103.87   15.02
  -7  -6   6   78.89   13.15
  -7   6   7  108.80   19.04
   7   6  -7  127.64   16.67
  -7  -6   7  148.46   19.27
  -7  -6   7  136.66   17.91
   7   6  -8   57.20    9.54
  -7  -6   8   43.32   10.40
  -7  -6   8   46.93    9.98
   7   6  -9    2.40    3.16
  -7  -6   9    7.12    6.13
  -7  -6   9   -1.15    4.04
  -7  -6  10   78.58   14.89
  -7   6  11   99.75   18.42
  -7  -6  11  112.04   17.64
  -7   6  12    8.91    7.32
   7  -6 -12    6.44    5.23
  -7   6  13    8.33    8.10
   7  -6 -13    7.22    4.99
  -7   6  14    2.87    6.08
   7  -6 -14    2.80    4.17
  -7   6  15    9.40    6.81
   7  -6 -15    2.63    5.00
  -7   6  16   49.60   12.95
   7  -6 -16   38.82   10.16
  -7   6  17   78.34   15.37
   7  -6 -17   49.30   11.42
  -7   6  18   88.25   16.03
   7  -6 -18   57.44   12.84
  -7   6  19    4.86    6.23
   7  -6 -19   -0.57    4.28
  -7   6  20    5.73    6.42
   7  -6 -20   -0.50    4.51
  -7   6  21    1.30    6.64
   7  -6 -21   -0.55    5.24
  -7  -6  21   -1.52    7.19
  -7   6  22   27.40   10.45
   7  -6 -22   12.54    7.55
  -7  -6  22   35.13   11.14
  -7   6  23   13.89    9.25
  -7  -6  23   25.76   10.70
  -7   6  24    6.20    7.09
  -7  -6  24    9.62    8.69
  -7   6  25   -3.39    6.25
  -7  -6  25    1.82    6.57
  -7   6  26   15.84    8.95
  -7  -6  26   23.80   10.36
  -7   6  27   10.68    7.66
  -7   6  28   12.11    7.40
  -7   6  29    7.34    8.33
  -7   6  30   -0.60    7.43
  -7   6  31    3.27    5.69
  -7   6  32   21.71    9.24
  -7   6  33    3.35    6.18
  -7   6  34    0.77    7.11
  -7   6  35   -0.94    5.93
  -7   7   1   -0.70    5.01
   7  -7  -1    1.78    3.51
   7   7  -1    3.04    4.08
  -7  -7   1    3.10    4.74
  -7   7   2   27.09    8.43
   7  -7  -2   25.00    6.47
   7   7  -2   22.85    7.30
  -7  -7   2   29.83    8.84
  -7   7   3    6.36    6.35
   7   7  -3    3.71    4.57
  -7  -7   3    3.94    4.44
  -7   7   4  166.27   24.74
   7   7  -4  211.73   23.51
  -7  -7   4  211.07   25.19
  -7   7   5   68.84   14.14
   7   7  -5   79.18   12.19
  -7  -7   5   74.52   13.61
   7   7  -6   14.83    5.42
  -7  -7   6   11.81    6.21
  -7   7  10   80.05   15.54
  -7   7  11   10.73    7.72
  -7   7  12   12.22    7.96
  -7   7  13   11.67    6.75
  -7   7  14  140.27   21.73
  -7   7  15   -0.81    5.33
  -7   7  16    1.19    5.30
  -7   7  17    0.11    5.77
  -7   7  18   -1.59    5.28
  -7   7  19   11.42    7.99
  -7   7  20   36.30   11.23
  -7   7  21    2.26    5.41
  -7  -7  21    9.73    7.38
  -7   7  22    5.55    6.66
  -7  -7  22   -0.64    6.20
  -7   7  23    7.55    6.92
  -7  -7  23    3.74    6.94
  -7   7  24   30.89   11.03
  -7  -7  24   18.56    9.22
  -7   7  25    3.78    6.49
  -7   7  26   -0.18    6.56
  -7   7  27   -4.25    7.86
  -7   7  28    1.81    4.10
  -7   7  29    2.08    5.22
  -7   7  30   11.00    8.42
  -7   7  31    0.87    6.52
  -7   7  32    1.61    6.61
  -7   7  33    1.39    6.18
  -7   7  34    1.60    5.92
  -7   8   1   37.26   10.08
   7  -8  -1   19.36    5.97
   7   8  -1   32.97    8.39
  -7  -8   1   55.43    9.51
  -7   8   2   89.10   15.55
   7  -8  -2   73.37   12.18
  -7  -8   2   96.95   13.78
  -7   8   3   10.83    6.23
   7  -8  -3    6.78    4.35
  -7  -8   3    9.95    4.90
  -7   8   4   30.51    9.59
   7  -8  -4   23.69    6.55
   7  -8  -5    4.23    4.51
   7  -8  -6   18.83    6.35
   7  -8  -7    4.04    4.46
  -7   8   8   50.56   12.11
   7  -8  -8   34.97    9.59
  -7   8   9   11.85    7.52
   7  -8  -9    2.37    4.71
  -7   8  10   22.50    8.19
   7  -8 -10   11.18    6.42
  -7   8  11    2.17    6.01
   7  -8 -11   -1.45    4.90
  -7   8  12  130.91   19.42
   7  -8 -12   81.73   15.34
  -7   8  13   -2.63    5.46
   7  -8 -13   -1.79    5.48
  -7   8  14    4.69    6.55
   7  -8 -14    9.20    5.62
  -7   8  15    2.78    6.85
   7  -8 -15    2.64    6.03
  -7   8  16   62.91   13.71
   7  -8 -16   47.79   11.65
  -7   8  17    4.07    6.75
   7  -8 -17    1.87    5.83
  -7   8  18    6.70    8.52
   7  -8 -18   14.61    8.10
  -7   8  19    1.22    5.64
   7  -8 -19   -2.32    6.67
  -7  -8  19    1.61    6.22
  -7   8  20    6.76    6.74
   7  -8 -20    9.33    6.64
  -7  -8  20    5.10    7.73
  -7   8  21    0.86    5.10
   7  -8 -21    7.00    5.76
  -7  -8  21    7.49    7.19
  -7   8  22   18.45    8.96
   7  -8 -22   12.53    7.37
  -7  -8  22    9.08    8.50
  -7   8  23    6.32    7.47
  -7   8  24    5.17    7.10
  -7   8  25    1.96    4.93
  -7   8  26    9.16    7.65
  -7   8  27    1.11    6.27
  -7   8  28    9.73    7.63
  -7   8  29   -0.12    6.61
  -7   8  30    4.16    5.46
  -7   8  31    0.04    7.65
  -7   8  32   -1.20    6.48
  -7   9   1   -1.07    4.90
   7  -9  -1   -2.22    4.26
  -7  -9   1    2.12    4.04
  -7   9   2   43.48   10.42
   7  -9  -2   24.12    7.31
  -7  -9   2   40.05    8.68
   7  -9  -3   -1.35    3.56
  -7  -9   3   -0.31    3.23
   7  -9  -4   31.07    7.53
  -7  -9   4   24.65    7.32
   7  -9  -5   -2.42    4.31
  -7  -9   5    1.67    3.92
   7  -9  -6   10.48    5.35
  -7  -9   6    7.77    5.50
  -7   9   7   10.76    6.86
   7  -9  -7   12.77    6.24
  -7  -9   7   11.17    5.96
  -7   9   8   44.84   11.27
   7  -9  -8   15.83    7.04
  -7  -9   8   34.14    9.03
  -7   9   9    1.19    4.93
   7  -9  -9    1.67    5.45
  -7  -9   9   -0.29    4.45
  -7   9  10   97.04   17.44
   7  -9 -10   92.53   15.67
  -7  -9  10   90.73   15.42
  -7   9  11    1.42    5.09
   7  -9 -11   -2.65    4.76
  -7  -9  11    0.80    4.62
  -7   9  12   -2.39    5.96
   7  -9 -12   -1.35    4.28
  -7   9  13    1.69    4.55
   7  -9 -13    2.33    3.92
  -7   9  14   36.49   11.11
   7  -9 -14   22.27    8.10
  -7   9  15   -4.29    7.96
   7  -9 -15   -0.58    4.72
  -7  -9  15   -3.28    7.14
  -7   9  16   17.87    8.47
   7  -9 -16    2.59    5.51
  -7  -9  16    6.86    6.66
  -7   9  17    2.70    5.12
   7  -9 -17    1.84    5.02
  -7  -9  17   -5.42    8.21
  -7   9  18   20.66    9.36
   7  -9 -18   10.06    6.74
  -7  -9  18    7.52    6.78
  -7   9  19   -1.14    5.00
   7  -9 -19   -1.43    6.29
  -7  -9  19   -1.64    6.81
  -7   9  20   13.84    8.32
   7  -9 -20    3.75    5.79
  -7   9  21   -2.41    6.58
   7  -9 -21   -1.23    5.45
  -7   9  22    4.27    5.72
   7  -9 -22   -0.05    4.94
  -7   9  23    0.21    6.03
   7  -9 -23    3.79    6.41
  -7   9  24   16.68    9.51
  -7   9  25   -2.78    7.54
  -7   9  26    1.26    7.36
  -7   9  27    2.75    5.52
  -7   9  28   -0.93    5.51
  -7   9  29    4.60    7.00
  -7   9  30    3.71    7.19
  -7   9  31   -0.96    6.34
  -7  10   1    9.24    6.15
   7 -10  -1    2.16    4.36
  -7 -10   1    5.07    4.85
   7 -10  -2   54.38   10.33
  -7 -10   2   44.20    9.20
   7 -10  -3    2.17    4.47
  -7 -10   3   -0.80    3.82
   7 -10  -4   -1.04    3.86
  -7 -10   4   -1.88    4.15
  -7  10   5    2.37    4.05
   7 -10  -5    1.24    5.20
  -7 -10   5    0.00    3.42
  -7  10   6   98.29   16.69
   7 -10  -6   71.22   14.29
  -7 -10   6  120.26   16.28
  -7  10   7    3.44    6.31
   7 -10  -7   -1.07    4.31
  -7 -10   7    2.70    4.31
  -7  10   8    2.36    4.59
   7 -10  -8    3.02    5.40
  -7 -10   8   10.10    6.74
  -7  10   9   -1.31    6.34
   7 -10  -9    1.88    3.73
  -7 -10   9   -0.43    4.69
  -7  10  10    6.70    6.43
   7 -10 -10    6.72    5.30
  -7 -10  10    1.03    4.74
  -7  10  11    5.89    5.97
   7 -10 -11    2.97    5.01
  -7 -10  11   -1.16    5.70
  -7  10  12   55.89   12.60
   7 -10 -12   53.95   11.65
  -7 -10  12   32.17   10.38
  -7  10  13   -1.53    5.52
   7 -10 -13    5.05    4.76
  -7 -10  13    3.06    4.83
  -7  10  14    1.65    4.64
   7 -10 -14    3.52    5.36
  -7 -10  14    7.14    6.27
  -7  10  15    0.13    4.47
   7 -10 -15   -1.00    5.91
  -7 -10  15   -3.74    7.09
  -7  10  16   41.44   10.95
   7 -10 -16   27.01   10.02
  -7 -10  16   42.14   11.86
  -7  10  17   -1.99    6.54
   7 -10 -17    1.48    4.50
  -7 -10  17   -0.61    5.53
  -7  10  18   22.96    9.16
   7 -10 -18   15.28    7.42
  -7  10  19   -1.69    6.38
   7 -10 -19    3.24    6.47
  -7  10  20    3.40    6.56
   7 -10 -20    0.87    5.08
  -7  10  21   11.25    7.84
   7 -10 -21    1.36    4.61
  -7  10  22   12.82    7.56
   7 -10 -22   13.79    8.30
  -7  10  23    3.63    6.43
   7 -10 -23    1.32    7.02
  -7  10  24   -3.34    8.16
  -7  10  25   -1.63    6.90
  -7  10  26   18.30    9.23
  -7  10  27   -2.61    6.47
  -7  10  28    5.83    6.94
  -7  10  29   -1.26    4.95
   7 -11  -1   -3.02    4.30
  -7 -11   1    1.97    4.12
   7 -11  -2    6.26    6.03
  -7 -11   2    4.09    4.57
  -7  11   3    5.08    5.89
   7 -11  -3    7.40    4.72
  -7 -11   3    6.16    4.53
  -7  11   4   30.65    9.06
   7 -11  -4   13.11    6.37
  -7 -11   4   46.84    9.50
  -7  11   5   10.19    6.66
   7 -11  -5    4.50    5.66
  -7 -11   5    7.04    5.68
  -7  11   6    0.14    5.14
   7 -11  -6    3.71    3.28
  -7 -11   6   -1.22    4.45
  -7  11   7   15.76    7.68
   7 -11  -7    2.42    5.09
  -7 -11   7   14.43    6.90
  -7  11   8   10.44    6.58
   7 -11  -8   11.25    6.35
  -7 -11   8   11.80    6.48
  -7  11   9   -1.99    5.45
   7 -11  -9   -0.54    3.85
  -7 -11   9    2.40    5.61
  -7  11  10   17.84    8.27
   7 -11 -10   19.57    7.92
  -7 -11  10   27.16    8.08
  -7  11  11   10.70    6.67
   7 -11 -11    0.84    5.35
  -7 -11  11    4.24    5.14
  -7  11  12    0.20    4.56
   7 -11 -12    8.08    5.40
  -7 -11  12    3.27    5.05
  -7  11  13    0.07    3.92
   7 -11 -13   -2.25    5.26
  -7 -11  13   -3.73    5.64
  -7  11  14   17.89    8.65
   7 -11 -14   14.99    8.35
  -7 -11  14   10.62    7.75
  -7  11  15    0.60    6.19
   7 -11 -15    0.34    5.28
  -7 -11  15   -2.10    5.33
  -7  11  16    1.87    6.51
   7 -11 -16   -2.14    5.58
  -7  11  17   11.52    6.82
   7 -11 -17   -1.36    4.98
  -7  11  18   13.68    9.13
   7 -11 -18    7.24    7.32
  -7  11  19   -2.69    6.77
   7 -11 -19   -1.10    4.38
  -7  11  20   18.76    8.64
   7 -11 -20   10.69    6.81
  -7  11  21    3.80    5.16
   7 -11 -21   -1.49    4.37
  -7  11  22   -2.30    5.60
   7 -11 -22   -1.43    6.29
  -7  11  23   -0.05    6.22
   7 -11 -23   -2.44    6.45
  -7  11  24    3.02    7.36
  -7  11  25    0.45    5.28
  -7  11  26   -2.52    6.30
  -7  11  27    6.48    6.70
   7 -12  -1    0.48    3.23
  -7 -12   1   -0.43    3.82
  -7  12   2   11.38    6.35
   7 -12  -2   12.02    6.18
  -7 -12   2   27.46    7.06
  -7  12   3    4.12    5.49
   7 -12  -3    0.87    3.63
  -7 -12   3    7.47    5.29
  -7  12   4   -2.55    5.55
   7 -12  -4    1.61    4.78
  -7 -12   4   -0.12    4.34
  -7  12   5    1.75    5.66
   7 -12  -5    1.02    4.42
  -7 -12   5    5.15    5.17
  -7  12   6   33.35    9.83
   7 -12  -6   12.44    6.82
  -7 -12   6   25.45    7.85
  -7  12   7   -1.07    4.54
   7 -12  -7    1.26    4.51
  -7 -12   7    2.91    4.50
  -7  12   8    9.61    6.23
   7 -12  -8    6.47    6.12
  -7 -12   8   10.97    5.86
  -7  12   9    0.12    4.83
   7 -12  -9   -2.47    5.57
  -7 -12   9   -1.69    4.87
  -7  12  10    7.91    7.14
   7 -12 -10    8.91    6.28
  -7 -12  10    6.91    6.07
  -7  12  11   -2.28    5.06
   7 -12 -11    1.31    5.00
  -7 -12  11   -1.63    5.38
  -7  12  12   17.83    7.73
   7 -12 -12   14.76    7.86
  -7 -12  12   15.67    7.62
  -7  12  13   -1.68    5.32
   7 -12 -13   -0.82    5.30
  -7  12  14    2.25    6.06
   7 -12 -14   -1.50    3.79
  -7  12  15   -1.76    5.86
   7 -12 -15   -0.46    4.01
  -7  12  16   26.06    8.98
   7 -12 -16   15.04    8.10
  -7  12  17    3.79    5.91
   7 -12 -17   -1.84    5.78
  -7  12  18   -2.16    6.28
   7 -12 -18    0.98    3.89
  -7  12  19    6.92    6.84
   7 -12 -19   -2.56    4.99
  -7  12  20    3.89    6.59
   7 -12 -20   11.05    7.18
  -7  12  21   -1.29    6.27
   7 -12 -21   -1.35    6.10
  -7  12  22    3.81    5.47
   7 -12 -22    3.39    6.35
  -7  12  23   -5.62    8.03
   7 -12 -23   -1.22    4.65
  -7  12  24   -1.83    6.09
  -7  12  25   -2.24    5.64
   7 -13  -1    1.71    4.77
  -7 -13   1    1.37    4.19
   7 -13  -2    4.82    4.38
  -7 -13   2   10.83    6.02
   7 -13  -3    7.08    5.48
  -7 -13   3    5.42    4.86
  -7  13   4   34.28    9.44
   7 -13  -4   27.66    8.78
  -7 -13   4   36.04    8.93
  -7  13   5    6.48    5.59
   7 -13  -5    5.14    5.28
  -7 -13   5    4.79    4.54
  -7  13   6   -1.97    5.65
   7 -13  -6   -0.73    3.65
  -7 -13   6   -1.77    3.95
  -7  13   7    3.93    5.52
   7 -13  -7    6.62    4.64
  -7 -13   7   -1.65    4.54
  -7  13   8    7.88    6.69
   7 -13  -8    9.35    6.89
  -7 -13   8    2.15    4.85
  -7  13   9    2.41    5.80
   7 -13  -9    9.69    6.51
  -7 -13   9    8.18    6.93
  -7  13  10    3.38    6.60
   7 -13 -10    6.54    6.64
  -7 -13  10   23.06    8.09
  -7  13  11    2.13    5.61
   7 -13 -11   -2.14    5.79
  -7  13  12   -1.36    5.13
   7 -13 -12   -1.67    3.97
  -7  13  13    8.97    7.08
   7 -13 -13    1.52    5.81
  -7  13  14    7.82    6.32
   7 -13 -14    3.64    5.97
  -7  13  15    1.33    4.83
   7 -13 -15    3.61    6.61
  -7  13  16    3.08    7.03
   7 -13 -16    2.22    5.58
  -7  13  17    5.09    7.10
   7 -13 -17   -0.19    6.71
  -7  13  18   -2.75    5.93
   7 -13 -18   -1.28    4.34
  -7  13  19    0.11    5.77
   7 -13 -19   -3.28    5.39
  -7  13  20    4.90    6.81
   7 -13 -20    2.03    6.13
  -7  13  21    3.77    6.93
   7 -13 -21    1.72    5.07
  -7  13  22   -2.69    7.00
   7 -13 -22   -2.50    6.52
  -7  13  23   -2.35    6.70
   7 -13 -23    1.54    6.18
  -7  13  24   -1.73    6.47
   7 -14  -1    1.62    4.83
  -7 -14   1    3.80    4.48
   7 -14  -2    5.02    5.14
  -7 -14   2    5.52    5.02
   7 -14  -3    4.30    3.94
  -7 -14   3   -0.91    4.31
   7 -14  -4   -2.01    5.48
  -7 -14   4    0.17    4.10
   7 -14  -5    3.33    4.46
  -7 -14   5    2.48    5.29
   7 -14  -6    8.22    6.38
  -7 -14   6   19.88    7.35
  -7  14   7   28.52    8.87
   7 -14  -7   15.02    7.13
  -7 -14   7   22.62    8.32
  -7  14   8    4.32    5.29
   7 -14  -8    5.97    5.92
  -7  14   9    3.56    5.34
   7 -14  -9   -1.23    5.79
  -7  14  10    3.03    5.59
   7 -14 -10    0.63    4.88
  -7  14  11   -0.24    4.58
   7 -14 -11   -1.01    5.31
  -7  14  12    5.56    6.80
   7 -14 -12   -0.21    4.55
  -7  14  13    1.96    5.11
   7 -14 -13   -1.93    6.48
  -7  14  14   -0.27    4.28
   7 -14 -14   -1.46    5.98
  -7  14  15   -2.26    7.00
   7 -14 -15   -0.55    4.39
  -7  14  16    5.19    5.94
   7 -14 -16    1.26    7.09
  -7  14  17    5.62    6.64
   7 -14 -17   -4.04    6.30
  -7  14  18    1.06    6.21
   7 -14 -18    3.44    6.80
  -7  14  19    0.52    6.60
   7 -14 -19   -3.62    6.45
  -7  14  20    1.84    6.20
   7 -14 -20   -2.40    6.61
  -7  14  21    0.09    7.25
   7 -14 -21    8.63    7.13
  -7  14  22    4.28    6.12
   7 -14 -22    3.17    7.35
   7 -15  -1    0.45    3.58
  -7 -15   1    1.65    3.71
   7 -15  -2    4.27    4.45
  -7 -15   2   -1.12    3.93
   7 -15  -3   15.53    6.55
  -7 -15   3    8.41    6.11
   7 -15  -4    4.28    5.41
  -7 -15   4   10.70    6.15
   7 -15  -5    2.48    5.16
   7 -15  -6   -0.51    3.50
   7 -15  -7   -1.62    5.15
   7 -15  -8    8.00    6.72
   7 -15  -9    3.99    5.97
  -7  15  10   -1.49    5.69
   7 -15 -10    0.02    5.59
  -7  15  11   -0.67    4.30
   7 -15 -11    0.49    5.08
  -7  15  12    7.32    6.37
   7 -15 -12    2.18    6.76
  -7  15  13    3.87    5.45
   7 -15 -13    3.18    6.38
  -7  15  14   -2.29    5.45
   7 -15 -14    4.04    5.44
  -7  15  15    4.15    5.71
   7 -15 -15    0.80    6.33
  -7  15  16    0.81    4.48
   7 -15 -16   -2.08    6.28
  -7  15  17    5.88    5.62
   7 -15 -17    1.74    5.16
  -7  15  18    2.65    4.57
   7 -15 -18    1.93    4.61
  -7  15  19    7.39    8.51
   7 -15 -19   17.38    8.23
   7 -15 -20   -2.37    6.63
   7 -15 -21   -1.20    6.40
   7 -15 -22   -1.70    6.21
   7 -16  -1   -1.09    4.63
  -7 -16   1    0.26    5.03
   7 -16  -2    0.71    4.68
   7 -16  -3    6.68    4.66
   7 -16  -4    0.02    4.35
   7 -16  -5   -1.87    5.52
   7 -16  -6    4.53    5.60
   7 -16  -7   -0.99    4.17
   7 -16  -8    0.76    5.14
   7 -16  -9   -0.16    4.25
   7 -16 -10   -2.46    5.89
   7 -16 -11    1.66    5.46
  -7  16  13    1.20    4.99
  -7  16  14   -2.98    5.92
  -7  16  15   -1.89    5.88
  -7  16  16    1.47    5.93
  -7  16  17    3.24    5.58
  -6   0   1   -0.69    4.10
  -6   0   1    0.96    3.05
   6   0  -1   -1.07    3.51
   6   0  -1   -1.89    3.64
  -6   0   2  283.79   33.73
  -6   0   2  337.77   31.77
   6   0  -2  301.40   32.01
   6   0  -2  380.93   32.25
  -6   0   3   -0.41    5.01
  -6   0   3   -0.14    2.02
   6   0  -3   -0.08    3.54
   6   0  -3   -1.89    3.41
  -6   0   4   15.70    7.95
  -6   0   4   35.68    6.08
   6   0  -4   11.44    5.46
   6   0  -4   18.11    5.04
  -6   0   5    2.46    5.48
  -6   0   5   -0.10    2.61
   6   0  -5   -0.96    4.19
   6   0  -5    0.06    2.32
  -6   0   6 1153.35  106.23
  -6   0   6 1301.83  102.02
   6   0  -6 1054.46  103.20
   6   0  -6 1193.64  101.93
  -6   0   7   -0.19    5.23
  -6   0   7   -0.12    2.77
   6   0  -7    0.75    4.05
   6   0  -7   -0.85    3.21
  -6   0   8    8.60    5.85
  -6   0   8   23.27    5.62
   6   0  -8   25.21    6.92
   6   0  -8   12.98    4.86
  -6   0   9    6.24    5.32
  -6   0   9   -0.83    2.85
   6   0  -9    0.38    4.23
   6   0  -9    0.24    2.58
  -6   0  10  195.42   27.26
  -6   0  10  242.80   23.74
   6   0 -10  233.20   26.69
   6   0 -10  223.20   24.15
  -6   0  11    1.27    5.36
  -6   0  11    0.20    2.64
   6   0 -11    2.26    3.12
  -6   0  12  241.19   29.74
  -6   0  12  233.09   24.51
   6   0 -12  243.88   25.67
  -6   0  13    6.76    5.69
  -6   0  13   -0.33    2.31
   6   0 -13   -0.74    2.92
  -6   0  14   86.78   16.41
  -6   0  14   89.85   12.27
   6   0 -14   86.42   12.87
  -6   0  15    1.85    6.02
  -6   0  15   -0.11    3.14
   6   0 -15   -0.29    2.54
  -6   0  16  252.07   30.35
  -6   0  16  222.62   24.49
   6   0 -16  218.62   25.16
  -6   0  17   -1.47    5.37
  -6   0  17   -1.29    3.14
   6   0 -17   -0.09    3.52
  -6   0  18  145.20   17.15
   6   0 -18  114.74   16.97
  -6   0  19   -0.45    3.73
   6   0 -19   -1.95    4.15
  -6   0  20    4.68    3.77
   6   0 -20    4.91    4.67
  -6   0  22  119.83   19.96
  -6   0  23    5.58    7.58
  -6   0  24    1.47    7.15
  -6   0  25    2.79    6.61
  -6   0  26   42.54   11.40
  -6   0  27   -0.01    5.33
  -6   0  28   25.02    9.30
  -6   0  29    2.09    6.54
  -6   0  30   23.03    9.95
  -6   0  31    2.43    6.35
  -6   0  32   45.88   12.06
  -6   0  33    2.98    6.38
  -6   0  34   -0.54    5.45
  -6   0  35   -0.76    6.83
  -6   0  36    2.44    5.21
  -6   0  37   -4.20    7.56
  -6   1   1    6.06    6.05
  -6   1   1    1.97    2.89
   6  -1  -1    5.88    3.98
   6  -1  -1    2.23    2.78
   6   1  -1    0.78    2.93
   6   1  -1    1.70    2.92
  -6  -1   1    1.14    4.51
  -6  -1   1    4.05    3.25
  -6   1   2  500.68   52.88
  -6   1   2  620.17   50.15
   6  -1  -2  484.53   50.57
   6  -1  -2  523.22   49.52
   6   1  -2  574.65   50.41
   6   1  -2  567.69   50.29
  -6  -1   2  599.59   53.42
  -6  -1   2  546.88   50.26
  -6   1   3   25.92    7.75
  -6   1   3   30.18    6.21
   6  -1  -3   37.71    7.84
   6  -1  -3   21.22    5.47
   6   1  -3   33.73    6.87
   6   1  -3   21.21    5.49
  -6  -1   3   28.70    7.79
  -6  -1   3   20.90    5.69
  -6   1   4  747.35   70.20
  -6   1   4  740.18   65.35
   6  -1  -4  757.95   68.06
   6  -1  -4  693.99   65.43
   6   1  -4  794.51   67.14
   6   1  -4  735.28   65.79
  -6  -1   4  751.57   69.52
  -6  -1   4  764.60   66.06
  -6   1   5  112.88   16.51
  -6   1   5   94.02   11.97
   6  -1  -5  107.19   14.66
   6  -1  -5   97.78   12.69
   6   1  -5   85.98   13.11
   6   1  -5  101.75   12.54
  -6  -1   5   86.43   14.65
  -6  -1   5  101.43   12.55
  -6   1   6  121.42   16.84
  -6   1   6   65.69   10.04
   6  -1  -6  115.01   14.51
   6  -1  -6   96.19   11.86
   6   1  -6   89.63   12.57
   6   1  -6   69.03   10.41
  -6  -1   6   75.75   13.70
  -6  -1   6   73.72   10.69
  -6   1   7  199.19   26.11
  -6   1   7  228.20   22.29
   6  -1  -7  226.52   25.46
   6  -1  -7  204.12   22.68
   6   1  -7  213.70   23.97
   6   1  -7  190.26   21.92
  -6  -1   7  257.80   27.84
  -6  -1   7  218.56   22.37
  -6   1   8  666.12   64.62
  -6   1   8  676.50   59.16
   6  -1  -8  672.78   62.71
   6  -1  -8  610.66   59.59
   6   1  -8  595.53   60.79
   6   1  -8  696.98   59.94
  -6  -1   8  669.67   64.12
  -6  -1   8  723.50   59.74
  -6   1   9   21.79    8.50
  -6   1   9   10.56    3.96
   6  -1  -9   16.14    6.41
   6  -1  -9    7.70    3.96
   6   1  -9   10.40    5.03
   6   1  -9   19.00    5.03
  -6  -1   9    9.76    5.90
  -6  -1   9    7.98    3.68
  -6   1  10   89.33   16.31
  -6   1  10   95.94   12.23
   6  -1 -10   98.44   15.48
   6  -1 -10   75.46   12.15
   6   1 -10  120.42   15.58
   6   1 -10  109.20   13.37
  -6  -1  10   82.47   15.47
  -6  -1  10   96.40   12.22
  -6   1  11   17.09    8.24
  -6   1  11   12.38    4.06
   6  -1 -11   13.15    5.21
   6   1 -11   10.07    5.76
   6   1 -11    6.66    3.95
  -6  -1  11   27.28    8.62
  -6  -1  11    9.58    3.99
  -6   1  12  280.11   33.00
  -6   1  12  271.58   27.55
   6  -1 -12  262.07   28.40
   6   1 -12  246.84   27.82
  -6  -1  12  296.73   33.14
  -6  -1  12  293.23   27.77
  -6   1  13   40.58   11.78
  -6   1  13   56.15    8.86
   6  -1 -13   48.24    9.11
   6   1 -13   52.34    9.11
  -6  -1  13   63.44   12.98
  -6  -1  13   42.40    8.06
  -6   1  14  113.87   19.61
  -6   1  14  152.68   16.93
   6  -1 -14  131.07   17.16
   6   1 -14  124.39   16.61
  -6  -1  14  145.30   21.25
  -6  -1  14  132.21   16.02
  -6   1  15    2.28    6.55
  -6   1  15    5.32    4.18
   6  -1 -15    9.63    4.94
   6   1 -15    7.06    3.82
  -6  -1  15    8.77    6.67
  -6  -1  15   15.45    4.77
  -6   1  16    7.42    5.98
  -6   1  16    1.03    2.46
   6  -1 -16    1.35    4.72
   6   1 -16    1.75    3.49
  -6  -1  16    2.90    5.94
  -6  -1  16    0.67    2.92
  -6   1  17   17.19    5.48
   6  -1 -17    1.89    4.09
   6   1 -17    5.28    4.38
  -6  -1  17    9.69    6.68
  -6  -1  17    4.75    3.82
  -6   1  18  193.11   21.59
   6  -1 -18  180.27   22.67
   6   1 -18  165.70   21.60
  -6  -1  18  193.91   25.89
  -6  -1  18  187.91   21.17
  -6   1  19   30.61    7.29
   6  -1 -19   20.34    6.87
   6   1 -19   32.73    7.71
  -6  -1  19   35.80    7.49
  -6   1  20    0.11    3.68
   6  -1 -20    1.49    2.60
  -6   1  21    4.79    5.70
   6  -1 -21    2.52    4.66
  -6   1  22    4.15    8.07
  -6   1  23   10.21    7.30
  -6  -1  23    3.29    5.63
  -6   1  24   21.44    9.62
  -6  -1  24   31.06   10.98
  -6   1  25    1.84    5.56
  -6  -1  25   -2.64    5.47
  -6   1  26    0.40    5.43
  -6  -1  26    0.03    6.65
  -6   1  27   -1.63    5.94
  -6  -1  27   -0.32    5.87
  -6   1  28   47.99   12.60
  -6  -1  28   56.39   13.84
  -6   1  29   -1.90    6.62
  -6  -1  29    3.82    6.40
  -6   1  30   14.59    7.54
  -6  -1  30   18.68    8.18
  -6   1  31    0.92    5.17
  -6  -1  31   -2.29    5.91
  -6   1  32   -1.49    5.35
  -6  -1  32    0.15    5.33
  -6   1  33   -2.92    7.96
  -6  -1  33    2.62    5.34
  -6   1  34   18.72    8.85
  -6  -1  34   12.37    8.14
  -6   1  35    0.62    5.54
  -6  -1  35    4.34    6.54
  -6   1  36   -1.98    7.29
  -6  -1  36    2.94    7.09
  -6   1  37    1.13    5.53
  -6   1  38    0.75    6.82
  -6   1  39    3.23    5.61
  -6   2   1    1.87    4.54
  -6   2   1    7.57    3.63
   6  -2  -1    3.43    3.72
   6  -2  -1    7.61    3.39
   6   2  -1    4.97    3.30
   6   2  -1    4.06    3.76
  -6  -2   1   10.69    5.63
  -6  -2   1    3.03    3.46
  -6   2   2   24.31    7.81
  -6   2   2    6.94    3.15
   6  -2  -2   11.28    5.42
   6  -2  -2    4.07    3.06
   6   2  -2   13.84    4.33
   6   2  -2    8.59    3.68
  -6  -2   2   11.95    5.35
  -6  -2   2    5.40    3.82
  -6   2   3    0.93    4.67
  -6   2   3    1.59    2.66
   6  -2  -3    2.13    4.34
   6  -2  -3    1.87    2.92
   6   2  -3    0.35    2.70
   6   2  -3    0.11    3.17
  -6  -2   3   10.44    5.44
  -6  -2   3    3.95    3.67
  -6   2   4   79.66   13.84
  -6   2   4   74.79    9.70
   6  -2  -4   62.96   11.44
   6  -2  -4  101.28   11.48
   6   2  -4   73.19   10.51
   6   2  -4   66.74    9.83
  -6  -2   4   38.84   10.67
  -6  -2   4   77.26   10.65
  -6   2   5   15.48    6.54
  -6   2   5   19.31    4.81
   6  -2  -5   12.92    6.12
   6  -2  -5   12.62    4.28
   6   2  -5   13.44    4.97
   6   2  -5    8.48    3.78
  -6  -2   5    4.20    6.19
  -6  -2   5    8.94    4.20
  -6   2   6  285.06   34.60
  -6   2   6  356.06   30.99
   6  -2  -6  303.23   33.68
   6  -2  -6  346.97   32.00
   6   2  -6  300.38   31.52
   6   2  -6  320.08   31.09
  -6  -2   6  286.41   33.68
  -6  -2   6  321.78   31.27
  -6   2   7   58.54   11.93
  -6   2   7   53.19    8.11
   6  -2  -7   59.06   10.79
   6  -2  -7   64.14    9.65
   6   2  -7   46.73    9.25
   6   2  -7   48.79    8.35
  -6  -2   7   59.65   11.49
  -6  -2   7   47.87    8.25
  -6   2   8    1.81    6.20
  -6   2   8    0.26    2.55
   6  -2  -8    3.93    5.19
   6  -2  -8    5.51    3.24
   6   2  -8    8.16    4.40
   6   2  -8    9.21    4.02
  -6  -2   8   10.78    6.65
  -6  -2   8    2.75    3.18
  -6   2   9   -3.73    7.03
  -6   2   9   -0.77    2.13
   6  -2  -9    2.47    4.37
   6  -2  -9   -1.52    3.97
   6   2  -9   -1.01    3.31
   6   2  -9   -0.65    2.45
  -6  -2   9   -2.07    5.34
  -6  -2   9    2.34    2.94
  -6   2  10  272.67   31.80
  -6   2  10  221.91   25.26
   6  -2 -10  267.10   27.37
   6   2 -10  260.58   27.72
   6   2 -10  240.72   26.06
  -6  -2  10  284.93   31.23
  -6  -2  10  276.89   26.39
  -6   2  11  245.70   29.56
  -6   2  11  222.70   24.12
   6  -2 -11  235.26   25.55
   6   2 -11  272.47   27.09
   6   2 -11  223.32   24.44
  -6  -2  11  227.10   28.64
  -6  -2  11  229.35   24.19
  -6   2  12  122.62   18.17
  -6   2  12  102.44   13.31
   6  -2 -12   77.41   13.08
   6   2 -12  107.96   13.91
  -6  -2  12   88.75   16.39
  -6  -2  12  121.99   13.87
  -6   2  13   13.15    7.57
  -6   2  13    9.62    4.20
   6  -2 -13   16.43    5.53
   6   2 -13    7.27    3.90
  -6  -2  13    4.12    5.06
  -6  -2  13    8.61    4.03
  -6   2  14   84.59   15.62
  -6   2  14   85.45   12.43
   6  -2 -14  103.43   14.48
   6   2 -14   82.38   12.54
  -6  -2  14  113.62   17.66
  -6  -2  14   92.17   12.38
  -6   2  15   30.06    9.84
  -6   2  15   32.24    6.92
   6  -2 -15   21.19    6.60
   6   2 -15   36.12    7.50
  -6  -2  15   47.41   11.04
  -6  -2  15   33.92    6.92
  -6   2  16   54.12    9.63
   6  -2 -16   57.74   11.04
   6   2 -16   47.13    9.40
  -6  -2  16   67.61   14.04
  -6  -2  16   69.08   10.13
  -6   2  17   15.92    5.40
   6  -2 -17   12.31    5.63
   6   2 -17   19.16    5.55
  -6  -2  17   12.27    6.98
  -6  -2  17    9.62    4.43
  -6   2  18   11.24    4.97
   6  -2 -18    9.52    5.49
   6   2 -18    9.31    4.44
  -6  -2  18   11.13    7.56
  -6  -2  18   11.31    4.60
  -6   2  19   13.78    7.58
  -6   2  19    8.64    5.17
   6  -2 -19   10.66    6.22
  -6  -2  19    4.46    7.59
  -6   2  20  165.55   22.47
  -6   2  20  134.16   17.69
   6  -2 -20  121.44   18.69
  -6   2  21   -1.40    6.34
  -6   2  21    5.13    4.28
   6  -2 -21   -2.49    5.24
  -6   2  22   18.20    8.81
  -6   2  23    0.51    5.92
  -6   2  24   11.23    8.31
  -6  -2  24    4.49    6.40
  -6   2  25   11.89    7.50
  -6  -2  25   11.39    6.87
  -6   2  26   31.94   10.82
  -6  -2  26   32.54   10.50
  -6   2  27    4.98    6.20
  -6  -2  27    2.63    6.12
  -6   2  28    6.48    7.08
  -6  -2  28   10.16    6.28
  -6   2  29   -2.71    6.60
  -6  -2  29    7.99    6.95
  -6   2  30    4.81    7.62
  -6  -2  30    5.84    6.17
  -6   2  31    0.06    6.27
  -6  -2  31    1.06    4.64
  -6   2  32   14.08    8.58
  -6  -2  32   13.19    7.06
  -6   2  33   -2.71    6.04
  -6  -2  33   -3.32    6.43
  -6   2  34   -2.59    5.43
  -6  -2  34   -2.70    5.79
  -6   2  35    3.50    6.30
  -6   2  36    9.18    7.15
  -6   2  37    2.28    5.69
  -6   2  38   -0.34    6.11
  -6   2  39    1.06    5.89
  -6   2  40    2.51    7.27
  -6   2  41   -3.37    6.48
  -6   3   1   -1.05    4.39
  -6   3   1    2.24    2.75
   6  -3  -1    3.15    3.65
   6  -3  -1    0.10    2.86
   6   3  -1    7.31    3.14
   6   3  -1    6.76    3.63
  -6  -3   1    6.28    4.07
  -6  -3   1    0.56    2.82
  -6   3   2  110.08   17.10
  -6   3   2  122.34   13.65
   6  -3  -2  101.73   15.36
   6  -3  -2  143.36   14.89
   6   3  -2  106.99   13.52
   6   3  -2  156.86   16.08
  -6  -3   2   91.96   15.08
  -6  -3   2  128.68   15.56
  -6   3   3  159.00   19.83
  -6   3   3  116.17   14.19
   6  -3  -3  132.09   17.40
   6  -3  -3  156.15   16.13
   6   3  -3  136.63   15.04
   6   3  -3  117.15   15.15
  -6  -3   3  123.80   16.65
  -6  -3   3  120.73   15.77
  -6   3   4   44.73   10.40
  -6   3   4   33.07    6.18
   6  -3  -4   45.60    9.81
   6  -3  -4   51.90    8.10
   6   3  -4   30.30    6.31
   6   3  -4   27.05    6.26
  -6  -3   4   50.81    9.30
  -6  -3   4   30.56    6.83
  -6   3   5    7.13    6.82
  -6   3   5    7.11    3.29
   6  -3  -5   10.69    6.05
   6  -3  -5   13.98    5.39
   6   3  -5   10.05    4.19
   6   3  -5   11.87    4.45
  -6  -3   5   18.37    6.38
  -6  -3   5    8.71    4.27
  -6   3   6   21.74    8.74
  -6   3   6   19.62    4.64
   6  -3  -6    6.93    5.62
   6  -3  -6   20.36    5.64
   6   3  -6   12.96    4.57
   6   3  -6   14.20    4.48
  -6  -3   6   11.58    6.27
  -6  -3   6   30.46    6.39
  -6   3   7   13.18    7.27
  -6   3   7   14.96    4.40
   6  -3  -7   10.19    6.47
   6  -3  -7   29.32    6.42
   6   3  -7   17.39    5.32
   6   3  -7   15.74    4.86
  -6  -3   7   26.60    7.88
  -6  -3   7   20.23    5.17
  -6   3   8  312.99   36.35
  -6   3   8  320.07   31.26
   6  -3  -8  305.40   32.29
   6   3  -8  421.30   33.84
   6   3  -8  301.75   31.35
  -6  -3   8  334.39   35.64
  -6  -3   8  306.25   31.72
  -6   3   9   37.56   11.15
  -6   3   9   65.35    9.56
   6  -3  -9   68.80   10.55
   6   3  -9   66.83   10.38
   6   3  -9   64.86    9.58
  -6  -3   9   57.86   11.83
  -6  -3   9   67.89   10.08
  -6   3  10   18.85    7.12
  -6   3  10   12.39    4.80
   6  -3 -10   19.68    6.25
   6   3 -10   27.03    6.47
   6   3 -10   30.94    6.21
  -6  -3  10   11.85    7.04
  -6  -3  10   23.67    5.66
  -6   3  11    2.97    4.55
  -6   3  11    4.89    3.10
   6  -3 -11    9.74    4.86
   6   3 -11    4.90    3.95
   6   3 -11    7.32    4.01
  -6  -3  11    6.73    5.79
  -6  -3  11    9.65    4.20
  -6   3  12   67.11   14.76
  -6   3  12   84.53   11.61
   6  -3 -12   89.17   12.90
   6   3 -12   67.39   10.80
  -6  -3  12   80.16   14.29
  -6  -3  12   81.91   11.44
  -6   3  13  130.23   19.36
  -6   3  13  126.26   14.99
   6  -3 -13   97.61   14.77
   6   3 -13   90.99   13.74
  -6  -3  13  146.55   19.95
  -6  -3  13  109.74   14.16
  -6   3  14  124.26   20.76
  -6   3  14  176.65   18.77
   6  -3 -14  149.59   19.23
   6   3 -14  143.74   17.81
  -6  -3  14  149.94   21.42
  -6  -3  14  146.03   17.41
  -6   3  15   20.88    5.60
   6  -3 -15   17.50    6.48
   6   3 -15    6.46    4.51
  -6  -3  15   16.67    8.21
  -6  -3  15   19.30    5.61
  -6   3  16   12.89    5.06
   6  -3 -16   18.91    7.00
   6   3 -16   22.23    5.97
  -6  -3  16   16.89    7.87
  -6  -3  16   12.93    4.69
  -6   3  17   62.33   10.51
   6  -3 -17   51.70   11.04
   6   3 -17   62.64   10.19
  -6  -3  17   49.94   12.91
  -6  -3  17   51.39    8.99
  -6   3  18  135.35   20.17
  -6   3  18  116.25   15.61
   6  -3 -18   84.45   15.28
  -6  -3  18  124.92   19.44
  -6   3  19   39.35   10.83
  -6   3  19   37.28    8.50
   6  -3 -19   34.57    9.29
  -6  -3  19   63.40   13.35
  -6   3  20   -0.13    7.12
  -6   3  20   -1.01    4.47
   6  -3 -20    2.41    5.23
  -6  -3  20   -2.37    7.69
  -6   3  21    0.09    5.04
  -6   3  21    1.13    2.93
   6  -3 -21    1.94    4.06
  -6   3  22   61.08   13.49
   6  -3 -22   47.40   11.06
  -6   3  23   25.74    9.38
  -6   3  24   52.22   12.60
  -6   3  25    8.87    6.61
  -6  -3  25    0.81    5.32
  -6   3  26    0.22    6.39
  -6  -3  26    3.07    6.00
  -6  -3  27    8.49    7.23
  -6   3  28   16.87    8.60
  -6  -3  28   19.24    8.18
  -6   3  29    8.79    6.56
  -6  -3  29    1.26    5.07
  -6   3  30   22.36    9.03
  -6   3  31   -3.54    6.36
  -6  -3  31   -3.00    6.42
  -6   3  32    4.07    6.71
  -6  -3  32    0.84    6.46
  -6   3  33   21.08    9.98
  -6   3  34   22.92    8.98
  -6   3  35   -4.35    6.92
  -6   3  36   -3.45    6.28
  -6   3  37   -0.97    5.69
  -6   3  38    0.08    6.25
  -6   3  39   -0.82    7.55
  -6   3  40    5.73    7.49
  -6   3  41   -2.39    6.98
  -6   4   1  145.81   20.74
  -6   4   1  181.39   17.51
   6  -4  -1  158.78   20.09
   6  -4  -1  171.82   18.27
   6   4  -1  147.39   17.16
   6   4  -1  156.05   18.96
  -6  -4   1  177.67   19.63
  -6  -4   1  167.54   19.99
  -6   4   2   17.93    7.80
  -6   4   2   11.92    3.72
   6  -4  -2   17.59    6.29
   6  -4  -2   17.24    5.05
   6   4  -2   10.95    3.82
   6   4  -2   12.09    4.66
  -6  -4   2    6.87    4.62
  -6  -4   2    9.43    5.31
  -6   4   3    3.35    5.91
  -6   4   3    5.26    2.91
   6  -4  -3    8.72    5.03
   6  -4  -3    6.07    2.91
   6   4  -3    2.65    3.07
   6   4  -3    3.40    3.74
  -6  -4   3    4.59    4.82
  -6  -4   3    6.37    4.00
  -6   4   4   15.16    6.92
  -6   4   4   26.64    5.07
   6  -4  -4    6.15    5.28
   6  -4  -4   17.88    4.73
   6   4  -4   13.65    4.36
   6   4  -4   23.39    5.72
  -6  -4   4   19.11    6.20
  -6  -4   4   21.20    5.98
  -6   4   5  237.76   27.28
  -6   4   5  197.69   21.20
   6  -4  -5  259.40   26.99
   6  -4  -5  180.25   21.93
   6   4  -5  234.48   22.13
   6   4  -5  223.39   22.82
  -6  -4   5  179.72   23.68
  -6  -4   5  217.76   23.38
  -6   4   6  228.15   27.84
  -6   4   6  220.90   22.66
   6  -4  -6  210.97   26.43
   6  -4  -6  229.40   24.08
   6   4  -6  227.46   23.02
   6   4  -6  219.60   23.41
  -6  -4   6  238.86   26.16
  -6  -4   6  217.41   24.11
  -6   4   7   70.68   13.62
  -6   4   7   60.51    9.11
   6  -4  -7   51.23    9.64
   6   4  -7   62.92    9.45
   6   4  -7   70.84   10.02
  -6  -4   7   69.78   12.64
  -6  -4   7   80.61   11.10
  -6   4   8    4.73    4.89
  -6   4   8    2.25    3.28
   6  -4  -8   -0.80    2.58
   6   4  -8   12.22    4.68
   6   4  -8    5.37    3.60
  -6  -4   8    4.72    5.35
  -6  -4   8    3.16    3.59
  -6   4   9   80.40   14.20
  -6   4   9   55.16    8.84
   6  -4  -9   42.63    8.84
   6   4  -9   64.23    9.75
   6   4  -9   45.32    8.41
  -6  -4   9   60.91   11.99
  -6  -4   9   69.41   10.03
  -6   4  10   28.66    9.30
  -6   4  10   21.80    5.67
   6  -4 -10   32.60    7.39
   6   4 -10   21.63    6.12
   6   4 -10   39.86    7.11
  -6  -4  10   26.70    8.61
  -6  -4  10   29.32    6.41
  -6   4  11   99.38   17.73
  -6   4  11  117.90   14.77
   6  -4 -11  116.22   16.12
   6   4 -11  137.17   15.26
  -6  -4  11  109.45   17.67
  -6  -4  11  117.71   15.01
  -6   4  12  110.86   17.50
  -6   4  12   95.55   13.15
   6  -4 -12   80.54   13.58
   6   4 -12   91.47   12.81
  -6  -4  12  114.57   16.92
  -6  -4  12  103.79   13.40
  -6   4  13   30.60    6.91
   6  -4 -13   31.84    7.79
   6   4 -13   40.78    7.61
  -6  -4  13   43.37   10.63
  -6  -4  13   21.51    6.21
  -6   4  14    6.05    3.90
   6  -4 -14    3.75    4.49
   6   4 -14    0.96    2.92
  -6  -4  14   -1.10    4.88
  -6  -4  14    0.61    3.21
  -6   4  15   97.36   14.11
   6  -4 -15   89.91   15.30
   6   4 -15  143.63   15.50
  -6  -4  15  128.87   18.68
  -6  -4  15   91.08   13.31
  -6   4  16  156.70   18.75
   6  -4 -16  143.19   20.10
   6   4 -16  150.32   18.31
  -6  -4  16  148.73   21.88
  -6  -4  16  156.49   18.07
  -6   4  17   11.46    8.27
   6  -4 -17   14.55    6.77
  -6  -4  17   13.27    7.96
  -6   4  18   72.99   14.21
   6  -4 -18   54.98   11.38
  -6  -4  18   26.58   10.04
  -6   4  19  116.11   18.21
   6  -4 -19   81.51   15.08
  -6  -4  19   99.50   17.22
  -6   4  20  142.44   19.93
   6  -4 -20   72.44   14.85
  -6  -4  20  107.52   18.23
  -6   4  21    9.04    6.88
   6  -4 -21    1.57    5.43
  -6   4  22    2.64    6.62
   6  -4 -22   -0.95    3.61
  -6   4  23    1.30    6.43
  -6   4  24   -0.77    4.80
  -6   4  25   12.17    7.43
  -6   4  26    1.98    6.25
  -6  -4  26   13.20    7.82
  -6   4  27    9.63    7.53
  -6  -4  27    3.97    5.34
  -6   4  28   -3.00    6.94
  -6  -4  28    9.14    6.58
  -6   4  29   -0.83    5.66
  -6  -4  29   -2.83    6.50
  -6   4  30   10.55    8.65
  -6  -4  30   13.14    8.08
  -6   4  31   10.62    7.51
  -6   4  32    7.96    7.34
  -6   4  33   -6.51    7.72
  -6   4  34    0.42    5.70
  -6   4  35    1.23    6.13
  -6   4  36    0.71    5.40
  -6   4  37    9.30    6.89
  -6   4  38    0.54    6.77
  -6   4  39   -1.35    6.64
  -6   5   1   15.20    6.93
   6  -5  -1    9.13    5.18
   6  -5  -1   18.56    4.88
   6   5  -1   14.32    5.35
   6   5  -1   22.57    7.52
  -6  -5   1   16.91    5.67
  -6  -5   1   21.21    6.84
  -6   5   2   93.75   15.19
   6  -5  -2   85.01   14.03
   6  -5  -2   91.10   11.89
   6   5  -2   90.97   12.86
   6   5  -2   71.13   13.36
  -6  -5   2   87.79   12.54
  -6  -5   2   88.54   13.30
  -6   5   3  119.59   18.30
   6  -5  -3  128.53   17.88
   6  -5  -3  117.13   15.02
   6   5  -3  143.69   16.41
  -6  -5   3  120.23   16.16
  -6  -5   3  131.31   17.09
  -6   5   4  103.84   16.39
   6  -5  -4  101.84   15.68
   6  -5  -4   91.09   12.69
   6   5  -4  108.16   13.74
  -6  -5   4   83.67   13.49
  -6  -5   4  104.02   14.46
  -6   5   5   -0.92    4.97
   6  -5  -5    2.52    4.66
   6  -5  -5    3.44    3.13
   6   5  -5   -0.99    3.34
  -6  -5   5   -0.39    3.75
  -6  -5   5    2.43    3.40
  -6   5   6    4.06    4.91
   6  -5  -6    1.54    3.02
   6   5  -6    3.46    2.94
  -6  -5   6    0.58    3.17
  -6  -5   6   -1.08    3.09
  -6   5   7   90.21   14.80
   6  -5  -7   66.80   10.71
   6   5  -7   48.59    9.14
  -6  -5   7   66.91   11.92
  -6  -5   7   76.83   11.30
  -6   5   8   53.66   11.35
   6  -5  -8   45.90    8.78
   6   5  -8   48.12    8.31
  -6  -5   8   55.82   10.40
  -6  -5   8   45.05    8.59
  -6   5   9   77.63   14.74
   6  -5  -9   73.58   12.29
   6   5  -9   92.12   12.04
  -6  -5   9  108.10   15.43
  -6  -5   9   80.86   12.30
  -6   5  10   49.50   11.31
   6  -5 -10   43.27    8.99
   6   5 -10   37.61    7.10
  -6  -5  10   20.80    8.32
  -6  -5  10   37.66    8.03
  -6   5  11    2.10    5.26
   6  -5 -11    7.06    4.62
   6   5 -11    0.89    2.50
  -6  -5  11    4.97    4.84
  -6  -5  11   -0.90    3.35
   6  -5 -12    5.92    4.12
   6   5 -12   10.78    4.39
  -6  -5  12    5.89    5.82
  -6  -5  12    7.20    3.81
   6  -5 -13  196.91   24.34
   6   5 -13  194.64   22.02
  -6  -5  13  221.98   26.36
  -6  -5  13  200.84   22.45
   6  -5 -14  258.35   27.93
   6   5 -14  184.09   23.55
  -6  -5  14  244.77   29.22
  -6  -5  14  273.50   25.88
  -6   5  15   -1.50    5.81
   6  -5 -15    5.62    4.79
  -6  -5  15    5.60    5.16
  -6   5  16   15.34    7.58
   6  -5 -16   15.18    6.46
  -6  -5  16   10.86    7.51
  -6   5  17   -2.43    6.06
   6  -5 -17   -2.61    4.63
  -6  -5  17   -2.39    6.32
  -6   5  18   81.44   16.03
   6  -5 -18  101.08   16.54
  -6  -5  18  110.31   18.15
  -6   5  19   17.11    7.83
   6  -5 -19   18.83    7.98
  -6  -5  19   37.23   10.68
  -6   5  20   10.96    7.26
   6  -5 -20   24.01    8.09
  -6  -5  20    6.70    5.92
  -6   5  21   -2.79    7.48
   6  -5 -21    0.76    3.64
  -6  -5  21    0.33    6.45
  -6   5  22    4.23    5.90
   6  -5 -22    0.38    3.75
  -6   5  23   19.90    8.71
  -6   5  24    7.90    7.61
  -6   5  25    4.17    6.58
  -6   5  26   -0.28    5.57
  -6  -5  26   -2.91    5.80
  -6   5  27   -0.87    6.04
  -6  -5  27   -2.97    6.22
  -6   5  28    8.06    7.66
  -6  -5  28    5.35    6.11
  -6   5  29    8.71    6.94
  -6   5  30    7.26    7.90
  -6   5  31    1.39    6.76
  -6   5  32   -4.34    7.14
  -6   5  33   10.57    8.66
  -6   5  34    6.28    6.39
  -6   5  35   11.21    8.42
  -6   5  36    4.59    7.01
  -6   5  37   -2.54    7.35
  -6   5  38    3.12    6.90
  -6   6   1  126.83   18.69
   6  -6  -1  146.62   18.69
   6  -6  -1  129.33   15.70
   6   6  -1  150.52   17.84
  -6  -6   1  121.13   15.97
  -6  -6   1  118.88   17.32
  -6   6   2   44.76    9.72
   6  -6  -2   35.34    9.09
   6  -6  -2   22.92    5.82
   6   6  -2   18.68    6.55
  -6  -6   2   24.37    6.14
  -6  -6   2   20.60    7.19
  -6   6   3    4.66    5.58
   6  -6  -3    1.90    5.64
   6  -6  -3    5.45    3.26
   6   6  -3    3.21    3.06
  -6  -6   3    6.68    4.68
  -6  -6   3    6.11    3.98
  -6   6   4   35.17    8.73
   6  -6  -4   14.04    7.41
   6  -6  -4   11.86    5.09
   6   6  -4   20.99    5.71
  -6  -6   4   18.01    6.46
  -6  -6   4   11.49    5.87
  -6   6   5  114.12   17.96
   6  -6  -5  109.65   14.96
   6   6  -5  119.80   15.37
  -6  -6   5  133.21   16.77
  -6  -6   5  127.73   16.92
  -6   6   6  112.63   16.89
   6  -6  -6   90.38   13.04
   6   6  -6   84.31   12.10
  -6  -6   6   85.10   13.43
  -6  -6   6   82.66   13.11
  -6   6   7   61.12   12.97
   6  -6  -7   41.13    9.01
   6   6  -7   67.16    9.74
  -6  -6   7   49.73   10.18
  -6  -6   7   65.70   11.10
  -6   6   8   23.71    7.60
   6  -6  -8   11.22    4.95
   6   6  -8   13.34    4.40
  -6  -6   8    9.89    5.26
  -6  -6   8   16.66    6.06
  -6   6   9  104.50   16.43
   6  -6  -9   99.25   14.25
   6   6  -9   83.71   12.00
  -6  -6   9   84.86   14.52
  -6  -6   9   89.30   13.56
  -6   6  10   64.84   12.89
   6  -6 -10   83.13   12.87
   6   6 -10   65.90   10.06
  -6  -6  10   73.32   13.18
  -6  -6  10   68.67   11.35
   6  -6 -11   54.27   10.73
   6   6 -11   61.61    9.31
  -6  -6  11   36.14    9.98
  -6  -6  11   68.68   11.00
   6  -6 -12   53.02   11.24
   6   6 -12   74.54   10.39
  -6  -6  12   59.86   12.29
  -6  -6  12   57.90   10.42
   6  -6 -13    0.47    4.80
  -6  -6  13    4.21    5.92
  -6   6  14    4.74    5.92
   6  -6 -14    1.99    4.78
  -6  -6  14   -2.50    5.77
  -6   6  15   70.26   14.06
   6  -6 -15   53.37   12.00
  -6  -6  15   64.89   13.28
  -6   6  16    8.70    6.33
   6  -6 -16    5.17    5.31
  -6  -6  16   13.36    6.43
  -6   6  17    9.37    7.54
   6  -6 -17   18.30    7.12
  -6  -6  17   17.00    8.06
  -6   6  18   48.95   11.80
   6  -6 -18   24.39    8.20
  -6  -6  18   43.89   11.89
  -6   6  19   16.63    8.62
   6  -6 -19    0.57    5.76
  -6  -6  19   21.41    8.71
  -6   6  20   -0.75    5.19
   6  -6 -20    2.53    6.03
  -6  -6  20   10.09    7.74
  -6   6  21   12.36    7.32
   6  -6 -21    4.46    4.82
  -6  -6  21   12.14    6.85
  -6   6  22   17.89    9.02
   6  -6 -22   19.44    8.36
  -6   6  23   25.21    8.95
   6  -6 -23   15.23    7.10
  -6   6  24    4.93    5.75
  -6   6  25   38.96   11.11
  -6   6  26   38.19   11.79
  -6   6  27    4.20    7.37
  -6   6  28    2.79    5.42
  -6   6  29    4.54    6.26
  -6   6  30    9.00    7.40
  -6   6  31   14.38    8.04
  -6   6  32    3.91    6.54
  -6   6  33    7.56    6.41
  -6   6  34   -1.19    5.79
  -6   6  35    2.43    6.00
  -6   6  36   -2.40    6.02
  -6   6  37   -0.25    5.31
  -6   7   1   16.37    6.25
   6  -7  -1   14.66    7.00
   6   7  -1   13.08    5.94
  -6  -7   1   26.47    6.20
  -6   7   2   12.91    6.93
   6  -7  -2    7.09    5.24
   6   7  -2    9.03    4.66
  -6  -7   2   11.66    5.11
  -6  -7   2    5.44    4.30
  -6   7   3  208.21   26.50
   6   7  -3  213.48   24.58
  -6  -7   3  230.61   24.48
  -6  -7   3  235.74   26.75
  -6   7   4   76.83   13.25
   6   7  -4   41.49    8.59
  -6  -7   4   52.60    9.71
  -6  -7   4   61.79   11.47
  -6   7   5    7.26    5.41
   6   7  -5   18.18    5.42
  -6  -7   5    9.01    5.03
  -6  -7   5   21.46    6.36
  -6   7   6    3.23    5.35
   6   7  -6   12.66    4.65
  -6  -7   6   19.08    6.63
  -6  -7   6   17.28    6.56
  -6   7   7   16.18    6.71
   6   7  -7   13.43    5.09
  -6  -7   7   10.83    5.52
  -6  -7   7   21.69    6.86
  -6   7   8   29.75    9.51
   6   7  -8   32.01    6.99
  -6  -7   8   40.86    8.91
  -6  -7   8   35.32    8.54
   6   7  -9  142.93   16.02
  -6  -7   9  105.74   16.96
  -6  -7   9  119.06   16.55
  -6  -7  10    0.85    4.75
  -6  -7  11   -1.25    4.38
  -6   7  12    9.67    7.46
  -6  -7  12   11.25    6.69
  -6   7  13  133.57   20.78
  -6  -7  13  155.02   20.87
  -6   7  14    4.50    4.74
  -6  -7  14    4.10    4.58
  -6   7  15    1.94    5.73
  -6  -7  15    5.66    4.95
  -6   7  16    2.61    4.29
  -6  -7  16    4.29    5.18
  -6   7  17    4.48    6.81
  -6  -7  17    5.24    6.05
  -6   7  18    8.88    6.49
  -6  -7  18    2.32    5.90
  -6   7  19   41.56   11.83
  -6  -7  19   54.44   12.68
  -6   7  20    7.18    7.00
  -6  -7  20   -0.24    6.01
  -6   7  21    6.73    6.37
  -6  -7  21    3.68    6.37
  -6   7  22    1.37    4.58
  -6   7  23   18.34    8.10
  -6   7  24   12.15    8.05
  -6   7  25   19.50    9.94
  -6   7  26   -0.77    6.23
  -6   7  27   -2.03    6.69
  -6   7  28   18.39    8.69
  -6   7  29   28.68    9.73
  -6   7  30   -0.79    6.45
  -6   7  31   11.43    7.74
  -6   7  32    2.77    5.76
  -6   7  33    6.53    6.21
  -6   7  34    3.01    5.38
  -6   7  35   20.61    9.00
  -6   8   1  111.46   16.63
   6  -8  -1  102.79   16.35
   6   8  -1  117.63   16.36
  -6   8   2   13.58    6.66
   6   8  -2    1.62    3.92
  -6   8   3   -0.64    4.28
   6   8  -3   -1.31    4.18
  -6  -8   3   -1.56    4.40
  -6  -8   3   -0.06    3.30
  -6   8   4   -0.39    3.87
   6   8  -4    0.50    3.44
  -6  -8   4    0.68    2.95
  -6  -8   4   -0.17    3.94
  -6   8   5  192.26   24.04
   6   8  -5  184.34   21.33
  -6  -8   5  183.19   21.49
  -6  -8   5  178.82   23.23
  -6   8   6    3.58    5.32
  -6  -8   6    3.41    4.01
  -6  -8   7  100.81   14.70
  -6  -8   8    4.62    5.18
  -6  -8   9  120.65   17.00
  -6  -8  10   45.14   10.11
  -6   8  11  114.05   17.49
  -6  -8  11   78.59   14.37
  -6   8  12   22.69    8.70
  -6  -8  12   15.51    6.93
  -6   8  13   -1.96    6.91
  -6  -8  13    3.19    4.91
  -6   8  14    6.59    6.11
   6  -8 -14    0.02    5.45
  -6  -8  14    1.75    4.55
  -6   8  15   93.23   16.69
   6  -8 -15   87.72   15.43
  -6  -8  15   81.09   15.14
  -6   8  16   -0.49    4.46
   6  -8 -16   -0.78    3.59
  -6  -8  16   -2.20    5.34
  -6   8  17   23.85    9.20
   6  -8 -17   17.44    7.31
  -6  -8  17   27.22    9.26
  -6   8  18   -3.52    7.35
   6  -8 -18   -1.02    6.20
  -6  -8  18   -2.58    5.74
  -6   8  19   18.40    8.40
   6  -8 -19   14.98    7.98
  -6  -8  19   12.95    8.32
  -6   8  20    2.85    5.95
   6  -8 -20   -2.89    4.69
  -6  -8  20    4.28    7.65
  -6   8  21    6.53    7.00
   6  -8 -21    6.78    6.86
  -6  -8  21   17.84    8.79
  -6   8  22    2.97    5.82
   6  -8 -22   -0.83    3.46
  -6   8  23   11.36    7.41
   6  -8 -23    8.78    7.20
  -6   8  24   -1.04    6.48
  -6   8  25   13.39    8.63
  -6   8  26    9.48    7.16
  -6   8  27   22.25    9.54
  -6   8  28    3.92    6.83
  -6   8  29    0.60    6.16
  -6   8  30   -1.86    6.22
  -6   8  31    5.64    7.79
  -6   8  32   -0.69    5.64
  -6   8  33    1.26    6.98
  -6   8  34   -1.64    6.76
  -6   9   1   12.00    6.45
   6  -9  -1    4.00    3.70
  -6   9   2    4.05    5.24
   6  -9  -2   11.12    5.89
  -6   9   3  141.40   19.62
   6  -9  -3  131.99   17.80
  -6   9   4   14.15    6.23
   6  -9  -4    6.41    5.12
  -6   9   5    1.84    4.41
   6  -9  -5    1.39    3.49
   6  -9  -6   12.93    5.33
   6  -9  -7   12.99    6.50
   6  -9  -8   -2.19    4.46
  -6  -9   8   -1.69    5.61
  -6   9   9   87.76   15.67
   6  -9  -9   82.21   14.30
  -6  -9   9   97.34   14.65
  -6   9  10   13.11    6.49
   6  -9 -10    8.33    5.45
  -6  -9  10    6.13    5.50
  -6   9  11    3.64    5.67
   6  -9 -11   -3.56    4.66
  -6  -9  11   -0.78    4.44
  -6   9  12   -0.95    4.82
   6  -9 -12    2.41    4.34
  -6  -9  12    4.86    4.91
  -6   9  13  120.68   17.76
   6  -9 -13   67.10   13.99
  -6  -9  13   85.74   15.27
  -6   9  14    0.62    5.41
   6  -9 -14   -2.18    5.30
  -6  -9  14    3.45    5.49
  -6   9  15   13.10    6.73
   6  -9 -15    8.90    5.47
  -6  -9  15   14.65    6.95
  -6   9  16   15.50    7.47
   6  -9 -16    4.32    5.41
  -6  -9  16    5.79    6.32
  -6   9  17    8.06    6.41
   6  -9 -17    1.30    5.78
  -6  -9  17    5.27    6.44
  -6   9  18   -0.46    5.42
   6  -9 -18   -0.36    5.59
  -6  -9  18    7.02    5.96
  -6   9  19   34.73    9.98
   6  -9 -19   28.24    8.99
  -6  -9  19   28.09   10.05
  -6   9  20    1.96    5.59
   6  -9 -20   -1.95    6.31
  -6   9  21   -1.39    5.08
   6  -9 -21    0.53    5.43
  -6   9  22   -2.01    6.49
   6  -9 -22    1.51    5.38
  -6   9  23   26.23   10.26
   6  -9 -23   31.74   10.30
  -6   9  24    0.73    6.11
  -6   9  25   10.29    7.72
  -6   9  26   -0.72    5.77
  -6   9  27    7.02    6.51
  -6   9  28    1.66    6.20
  -6   9  29    8.97    7.95
  -6   9  30    1.50    6.42
  -6   9  31    3.98    7.13
  -6   9  32    0.03    5.77
  -6  10   1   31.40    8.17
   6 -10  -1   39.21    8.16
  -6 -10   1   18.88    6.26
  -6  10   2   11.55    5.95
   6 -10  -2    3.28    4.33
  -6 -10   2   10.53    4.86
  -6  10   3    2.57    4.69
   6 -10  -3    1.39    3.60
  -6 -10   3   -0.79    3.87
   6 -10  -4   11.11    6.01
   6 -10  -5   30.08    8.19
   6 -10  -6    4.20    4.01
  -6  10   7   12.72    5.93
   6 -10  -7   12.24    6.25
  -6  10   8    1.97    4.71
   6 -10  -8   -1.36    4.71
  -6  10   9    0.26    5.15
   6 -10  -9    0.28    5.41
  -6  10  10    0.12    4.74
   6 -10 -10   -1.42    4.59
  -6  10  11   79.32   14.93
   6 -10 -11   82.27   14.30
  -6  10  12   -1.74    5.08
   6 -10 -12   -1.34    4.85
  -6  10  13    3.85    5.80
   6 -10 -13    2.42    5.72
  -6  10  14    1.19    6.48
   6 -10 -14   -0.77    5.40
  -6  10  15   56.40   13.07
   6 -10 -15   43.56   11.64
  -6  10  16   -0.94    5.99
   6 -10 -16   -2.10    6.35
  -6  10  17   28.66    9.71
   6 -10 -17   20.13    8.94
  -6  10  18    6.99    5.92
   6 -10 -18    5.97    5.42
  -6  10  19    1.33    6.51
   6 -10 -19    4.06    4.93
  -6  10  20    4.43    6.59
   6 -10 -20   -0.61    5.77
  -6  10  21   27.54    9.67
   6 -10 -21   23.69    9.90
  -6  10  22   -0.32    5.20
   6 -10 -22    3.61    4.59
  -6  10  23    3.70    6.18
   6 -10 -23    1.22    5.57
  -6  10  24    2.74    5.61
  -6  10  25    5.57    6.02
  -6  10  26   -0.05    7.20
  -6  10  27    0.14    7.57
  -6  10  28    3.43    7.11
  -6  10  29    2.41    4.86
  -6  10  30    0.64    5.52
  -6  11   1    1.61    4.43
   6 -11  -1    9.77    5.10
  -6 -11   1    8.72    4.78
   6 -11  -2    1.07    3.75
  -6 -11   2    2.97    3.66
   6 -11  -3   15.74    7.05
  -6 -11   3   42.08    8.25
   6 -11  -4   -0.78    4.58
  -6 -11   4   -0.39    3.62
  -6  11   5    2.08    3.95
   6 -11  -5    3.02    4.00
  -6 -11   5    1.75    4.28
  -6  11   6    0.26    5.09
   6 -11  -6    1.47    4.81
  -6 -11   6   -0.26    4.02
  -6  11   7    7.67    5.64
   6 -11  -7    6.93    4.84
  -6 -11   7    5.34    4.39
  -6  11   8   12.25    6.14
   6 -11  -8    4.96    4.39
  -6 -11   8   11.60    5.28
  -6  11   9   32.43    9.69
   6 -11  -9   30.56    9.73
  -6  11  10   -1.20    4.88
   6 -11 -10    2.63    5.08
  -6  11  11   -2.39    5.99
   6 -11 -11    0.31    3.59
  -6  11  12   19.86    8.90
   6 -11 -12    4.24    6.11
  -6  11  13    4.85    6.37
   6 -11 -13   11.47    6.51
  -6  11  14    1.97    6.09
   6 -11 -14    0.46    6.13
  -6  11  15   15.48    7.86
   6 -11 -15    6.52    5.44
  -6  11  16   -1.08    4.60
   6 -11 -16   -1.40    5.31
  -6  11  17   14.23    7.00
   6 -11 -17   10.45    6.35
  -6  11  18    4.04    5.63
   6 -11 -18   -0.71    4.80
  -6  11  19   19.40    9.25
   6 -11 -19    9.74    7.16
  -6  11  20    5.47    6.01
   6 -11 -20   -2.49    4.77
  -6  11  21    3.83    5.60
   6 -11 -21    7.18    7.00
  -6  11  22   -0.73    5.24
   6 -11 -22   -1.62    6.72
  -6  11  23   12.14    7.23
   6 -11 -23   10.63    7.45
  -6  11  24    2.13    5.92
  -6  11  25   14.02    7.96
  -6  11  26   -2.46    6.48
  -6  11  27   -0.34    5.38
  -6  11  28   -2.42    7.46
  -6  11  29    7.07    6.60
   6 -12  -1   19.70    6.81
  -6 -12   1   36.76    8.47
   6 -12  -2    8.25    4.61
  -6 -12   2    2.83    3.83
   6 -12  -3   -0.38    4.00
  -6 -12   3    4.03    4.12
  -6  12   4    1.77    4.42
   6 -12  -4   -2.48    5.26
  -6 -12   4   -0.90    3.91
  -6  12   5   42.80   10.23
   6 -12  -5   26.51    8.17
  -6 -12   5   44.71    9.09
  -6  12   6   -0.11    4.33
   6 -12  -6   -1.66    4.17
  -6 -12   6   -1.96    4.63
  -6  12   7   13.71    6.71
   6 -12  -7   10.63    5.95
  -6 -12   7    5.83    4.61
  -6  12   8    1.73    4.43
   6 -12  -8   -3.21    4.94
  -6 -12   8   -3.51    5.48
  -6  12   9   11.58    6.05
   6 -12  -9    6.29    5.97
  -6 -12   9    3.88    5.22
  -6  12  10    2.21    4.50
   6 -12 -10   -0.24    4.82
  -6 -12  10    1.07    4.58
  -6  12  11   14.88    7.42
   6 -12 -11    7.96    6.31
  -6 -12  11   24.98    8.15
  -6  12  12    3.87    5.15
   6 -12 -12   -0.09    5.36
  -6 -12  12    1.99    4.68
  -6  12  13   -2.04    6.36
   6 -12 -13   -1.19    5.53
  -6  12  14    2.34    5.27
   6 -12 -14    0.23    5.81
  -6  12  15    8.93    6.92
   6 -12 -15   20.50    7.81
  -6  12  16   -1.23    6.44
   6 -12 -16    1.67    7.00
  -6  12  17   17.34    7.73
   6 -12 -17    0.66    6.18
  -6  12  18   -3.23    5.92
   6 -12 -18   -1.49    6.19
  -6  12  19    1.39    4.61
   6 -12 -19    2.36    5.90
  -6  12  20    7.70    7.56
   6 -12 -20    7.17    6.68
  -6  12  21   33.69    9.98
   6 -12 -21   12.48    7.44
  -6  12  22    0.30    6.17
   6 -12 -22   -0.66    5.21
  -6  12  23   -2.32    7.29
   6 -12 -23   -1.63    5.63
  -6  12  24   -1.84    6.32
  -6  12  25    1.07    6.49
  -6  12  26    4.90    5.90
  -6  12  27    2.53    7.23
   6 -13  -1    6.74    5.24
  -6 -13   1    6.71    4.26
   6 -13  -2   -1.42    4.48
  -6 -13   2    5.20    4.40
  -6  13   3   35.13    9.43
   6 -13  -3   22.64    8.20
  -6 -13   3   74.63   10.94
  -6  13   4   12.62    6.65
   6 -13  -4    4.78    5.20
  -6 -13   4   16.08    5.90
  -6  13   5    8.78    5.51
   6 -13  -5    6.69    5.88
  -6 -13   5    6.17    4.67
  -6  13   6    1.38    4.32
   6 -13  -6    1.52    5.31
  -6 -13   6    4.76    4.11
  -6  13   7    6.04    6.23
   6 -13  -7   10.95    6.00
  -6 -13   7   29.67    7.26
  -6  13   8    5.70    6.23
   6 -13  -8    3.53    5.00
  -6 -13   8   12.46    6.16
  -6  13   9   45.87   10.76
   6 -13  -9    6.99    7.33
  -6 -13   9   31.49    8.70
  -6  13  10    0.41    4.61
   6 -13 -10    2.89    4.89
  -6  13  11    1.19    4.31
   6 -13 -11   -1.69    6.10
  -6  13  12    8.30    6.67
   6 -13 -12   -2.23    6.11
  -6  13  13   10.34    6.74
   6 -13 -13    7.75    7.14
  -6  13  14    1.67    5.35
   6 -13 -14    4.09    5.73
  -6  13  15    4.77    5.50
   6 -13 -15    4.14    6.68
  -6  13  16   -0.78    4.36
   6 -13 -16    1.04    4.97
  -6  13  17   10.49    6.18
   6 -13 -17    3.67    7.09
  -6  13  18    1.74    5.64
   6 -13 -18    8.56    7.09
  -6  13  19    6.20    7.87
   6 -13 -19    5.78    5.77
  -6  13  20   -0.05    6.01
   6 -13 -20    2.68    6.71
  -6  13  21   -1.70    6.15
   6 -13 -21   -1.81    4.76
  -6  13  22   -0.38    4.68
   6 -13 -22   -0.17    5.08
  -6  13  23    5.61    7.01
   6 -13 -23   -0.63    5.64
  -6  13  24   -2.85    6.78
  -6  13  25    7.56    7.29
   6 -14  -1   14.06    6.00
  -6 -14   1   14.05    5.73
   6 -14  -2    0.69    3.96
  -6 -14   2    5.92    4.20
   6 -14  -3    2.15    4.48
  -6 -14   3   -2.41    4.52
   6 -14  -4    0.70    4.59
  -6 -14   4    5.82    4.91
   6 -14  -5    6.07    5.27
  -6 -14   5   23.35    7.17
  -6  14   6    9.62    6.69
   6 -14  -6    1.80    4.27
  -6 -14   6    9.80    6.03
  -6  14   7    0.50    4.33
   6 -14  -7    7.39    5.27
  -6  14   8    0.97    4.98
   6 -14  -8    1.47    5.13
  -6  14   9    9.70    6.42
   6 -14  -9   -0.10    5.39
  -6  14  10    8.52    6.01
   6 -14 -10   -0.23    3.71
  -6  14  11    6.89    6.24
   6 -14 -11    2.76    4.47
  -6  14  12    0.62    5.06
   6 -14 -12   -4.78    6.18
  -6  14  13    1.34    5.68
   6 -14 -13    1.51    4.52
  -6  14  14    1.48    6.28
   6 -14 -14    3.59    6.32
  -6  14  15    4.05    5.65
   6 -14 -15   -2.83    6.91
  -6  14  16    1.61    6.85
   6 -14 -16    2.77    6.03
  -6  14  17   -2.72    5.88
   6 -14 -17    0.14    5.11
  -6  14  18    3.83    5.70
   6 -14 -18    1.32    5.63
  -6  14  19    4.15    6.32
   6 -14 -19   -2.48    6.71
  -6  14  20   -1.25    5.43
   6 -14 -20   -0.67    5.98
  -6  14  21    4.36    6.43
   6 -14 -21    0.98    5.25
  -6  14  22    3.71    5.18
   6 -14 -22   -2.19    6.97
  -6  14  23   -1.63    6.26
   6 -14 -23   -2.64    8.38
   6 -15  -1    0.52    5.25
  -6 -15   1    0.14    4.40
   6 -15  -2    2.60    4.66
  -6 -15   2   10.75    5.04
   6 -15  -3    7.55    5.26
  -6 -15   3    5.11    5.16
   6 -15  -4    3.95    4.96
  -6 -15   4    8.26    5.00
   6 -15  -5   -0.70    4.41
   6 -15  -6   -0.80    4.83
   6 -15  -7    0.99    5.00
   6 -15  -8    0.76    4.14
  -6  15   9   -1.24    5.83
   6 -15  -9    0.78    4.61
  -6  15  10   10.08    6.91
   6 -15 -10    4.94    6.99
  -6  15  11    1.17    4.22
   6 -15 -11    7.73    6.24
  -6  15  12    8.16    5.98
   6 -15 -12    1.10    5.13
  -6  15  13    9.78    7.24
   6 -15 -13   -0.07    5.34
  -6  15  14   10.07    7.37
   6 -15 -14   -0.84    6.43
  -6  15  15   -1.00    5.16
   6 -15 -15    0.31    4.26
  -6  15  16    1.23    4.72
   6 -15 -16    1.44    4.15
  -6  15  17   -0.71    5.28
   6 -15 -17   -3.41    5.93
  -6  15  18    3.35    4.99
   6 -15 -18    0.63    5.74
  -6  15  19   -0.20    5.50
   6 -15 -19   -1.67    4.53
  -6  15  20   -0.47    5.91
   6 -15 -20    1.06    5.71
  -6  15  21   -2.24    6.69
   6 -15 -21    3.38    5.47
   6 -15 -22   -1.19    5.65
   6 -15 -23   -0.95    5.17
   6 -16  -1    2.59    4.15
  -6 -16   1    4.75    4.76
   6 -16  -2    3.25    5.18
   6 -16  -3   -0.53    4.39
   6 -16  -4    4.00    4.96
   6 -16  -5    0.17    3.56
   6 -16  -6    2.36    4.90
   6 -16  -7    0.25    4.51
   6 -16  -8    0.07    4.93
   6 -16  -9    0.00    3.38
   6 -16 -10    0.92    5.41
   6 -16 -11    4.21    5.62
  -6  16  12   -2.06    6.64
   6 -16 -12   -1.89    5.87
  -6  16  13    2.47    4.55
   6 -16 -13   -1.45    5.13
  -6  16  14   -2.47    5.93
   6 -16 -14   -0.53    5.84
  -6  16  15    0.27    5.06
   6 -16 -15    2.96    5.06
  -6  16  16    3.14    5.47
   6 -16 -16    1.27    6.72
  -6  16  17    3.97    5.03
   6 -16 -17   -1.49    4.95
  -6  16  18    5.21    6.53
   6 -16 -18    1.92    5.45
  -6  16  19    1.04    4.38
   6 -16 -19    3.30    6.25
   6 -16 -20   -1.38    4.26
  -6  17  15   -2.62    5.21
  -6  17  16   -1.29    5.61
  -5   0   1    4.54    4.00
  -5   0   1    1.55    2.37
   5   0  -1    0.75    3.03
   5   0  -1    1.47    2.13
  -5   0   2    0.62    4.71
  -5   0   2    0.50    2.83
   5   0  -2    0.51    3.22
   5   0  -2   -1.23    2.68
  -5   0   3   83.54   13.08
  -5   0   3   75.28   10.18
   5   0  -3   70.77   10.94
   5   0  -3   98.99   10.94
  -5   0   4   -2.24    5.37
  -5   0   4   -1.22    2.24
   5   0  -4   -1.42    3.43
   5   0  -4    0.44    2.23
  -5   0   5 2012.29  184.08
  -5   0   5 2324.67  180.84
   5   0  -5 2152.64  182.89
   5   0  -5 2106.95  180.65
  -5   0   6   -0.55    5.73
  -5   0   6   -0.09    2.37
   5   0  -6    0.14    3.28
   5   0  -6    1.07    2.71
  -5   0   7   58.05   11.17
  -5   0   7   55.20    8.05
   5   0  -7   42.75    9.39
   5   0  -7   59.89    8.67
  -5   0   8    3.84    5.32
  -5   0   8   -0.31    2.30
   5   0  -8    2.98    4.63
   5   0  -8   -0.47    2.34
  -5   0   9  572.12   56.09
  -5   0   9  550.89   51.34
   5   0  -9  599.56   54.98
   5   0  -9  597.07   52.42
  -5   0  10   -0.48    4.63
  -5   0  10   -0.88    2.91
   5   0 -10   -0.37    4.72
   5   0 -10    1.51    2.69
  -5   0  11   47.29   10.46
  -5   0  11   47.96    7.65
   5   0 -11   29.11    8.27
   5   0 -11   33.61    7.07
  -5   0  12   -0.86    4.61
  -5   0  12   -0.58    2.20
   5   0 -12    0.00    4.24
   5   0 -12    0.07    3.00
  -5   0  13    5.23    5.59
  -5   0  13    3.10    3.14
   5   0 -13   10.33    6.45
   5   0 -13   -0.74    2.81
  -5   0  14    0.51    5.73
  -5   0  14   -1.34    2.49
   5   0 -14   -0.56    5.04
   5   0 -14    0.49    3.09
  -5   0  15   81.34   16.35
  -5   0  15  135.48   15.57
   5   0 -15  102.71   17.09
   5   0 -15  172.91   17.56
  -5   0  16    3.22    5.53
  -5   0  16   -0.37    2.44
   5   0 -16    1.22    2.96
  -5   0  17   85.45   15.25
  -5   0  17   69.76   10.89
   5   0 -17   67.94   11.26
  -5   0  18   -0.23    3.64
  -5   0  18    0.12    2.34
   5   0 -18    1.46    3.55
  -5   0  19   90.18   16.66
  -5   0  19  131.81   15.89
   5   0 -19  115.82   16.12
  -5   0  20    0.77    4.99
  -5   0  20   -0.22    2.49
   5   0 -20   -0.43    3.83
  -5   0  21  164.98   19.76
   5   0 -21  151.39   20.20
  -5   0  24   -1.92    4.87
  -5   0  25   16.58    7.30
  -5   0  26    0.59    5.71
  -5   0  27   38.92   10.91
  -5   0  28   -0.98    4.60
  -5   0  29    5.96    6.20
  -5   0  30   -2.97    6.59
  -5   0  31   26.63    9.46
  -5   0  32   -2.28    5.55
  -5   0  33    0.36    6.30
  -5   0  34   -0.00    4.97
  -5   0  35    1.46    6.06
  -5   0  36    3.20    4.49
  -5   0  37   16.79    7.69
  -5   1   1  434.89   42.19
  -5   1   1  446.67   39.07
   5  -1  -1  422.60   40.31
   5  -1  -1  424.95   38.99
   5   1  -1  397.89   38.98
   5   1  -1  474.37   39.93
  -5  -1   1  396.76   40.65
  -5  -1   1  445.13   39.84
  -5   1   2    1.78    5.21
  -5   1   2    1.76    2.21
   5  -1  -2   10.83    4.98
   5  -1  -2    2.96    3.10
   5   1  -2    5.71    3.39
   5   1  -2    7.17    3.33
  -5  -1   2    6.17    4.38
  -5  -1   2    0.48    2.46
  -5   1   3  578.37   46.70
  -5   1   3  406.13   40.62
   5  -1  -3  443.99   43.25
   5  -1  -3  416.13   40.94
   5   1  -3  484.66   42.50
   5   1  -3  529.69   42.07
  -5  -1   3  419.54   43.49
  -5  -1   3  458.07   41.54
  -5   1   4    5.45    5.34
  -5   1   4    9.92    3.52
   5  -1  -4    9.17    4.78
   5  -1  -4    2.85    3.04
   5   1  -4   11.55    4.42
   5   1  -4    7.07    3.79
  -5  -1   4   10.59    5.64
  -5  -1   4   10.74    4.17
  -5   1   5  120.89   16.62
  -5   1   5  133.30   13.28
   5  -1  -5  102.38   14.78
   5  -1  -5  116.14   13.19
   5   1  -5  128.94   14.69
   5   1  -5  103.42   12.64
  -5  -1   5   87.14   14.68
  -5  -1   5   94.65   12.39
  -5   1   6  512.51   49.32
  -5   1   6  479.35   44.32
   5  -1  -6  576.48   48.72
   5  -1  -6  409.35   44.37
   5   1  -6  551.44   47.09
   5   1  -6  536.24   45.15
  -5  -1   6  499.64   48.38
  -5  -1   6  486.74   44.64
  -5   1   7  551.27   57.46
  -5   1   7  570.32   53.14
   5  -1  -7  638.37   57.14
   5  -1  -7  682.15   54.79
   5   1  -7  546.25   55.01
   5   1  -7  646.35   54.07
  -5  -1   7  561.20   56.98
  -5  -1   7  609.62   53.51
  -5   1   8   -0.86    4.05
  -5   1   8    2.91    2.86
   5  -1  -8    1.38    5.67
   5  -1  -8   -0.81    3.11
   5   1  -8   -1.81    4.44
   5   1  -8    2.08    3.14
  -5  -1   8    0.31    4.80
  -5  -1   8    1.34    2.23
  -5   1   9   23.69    9.54
  -5   1   9   50.76    7.77
   5  -1  -9   51.08    9.91
   5  -1  -9   51.64    8.13
   5   1  -9   32.04    8.03
   5   1  -9   35.14    6.73
  -5  -1   9   25.84    8.34
  -5  -1   9   45.57    7.08
  -5   1  10   -0.56    5.63
  -5   1  10    1.27    2.73
   5  -1 -10   -0.48    4.61
   5  -1 -10   -0.48    3.44
   5   1 -10    0.70    3.43
   5   1 -10    0.13    2.59
  -5  -1  10   -1.11    5.17
  -5  -1  10    0.36    2.18
  -5   1  11  155.82   22.73
  -5   1  11  177.00   19.57
   5  -1 -11  184.58   22.84
   5  -1 -11  195.61   20.71
   5   1 -11  197.86   22.46
   5   1 -11  205.77   20.51
  -5  -1  11  150.11   22.20
  -5  -1  11  185.69   19.39
  -5   1  12   11.70    7.14
  -5   1  12   21.83    5.45
   5  -1 -12    7.63    5.39
   5  -1 -12   19.79    5.40
   5   1 -12   16.69    6.51
   5   1 -12   19.61    5.51
  -5  -1  12   23.01    7.78
  -5  -1  12   10.08    3.84
  -5   1  13  337.32   37.84
  -5   1  13  348.72   33.70
   5  -1 -13  357.67   37.46
   5  -1 -13  296.93   33.69
   5   1 -13  409.42   37.57
   5   1 -13  366.98   34.21
  -5  -1  13  351.18   38.01
  -5  -1  13  337.00   33.11
  -5   1  14   -1.93    5.54
  -5   1  14    2.40    2.41
   5  -1 -14    3.45    3.63
   5   1 -14    1.88    4.58
   5   1 -14   -1.35    2.47
  -5  -1  14    0.90    4.78
  -5  -1  14    8.56    3.94
  -5   1  15   64.30   12.02
  -5   1  15   34.96    7.22
   5  -1 -15   27.16    7.52
   5   1 -15   51.37   10.21
   5   1 -15   33.03    7.40
  -5  -1  15   42.74   10.66
  -5  -1  15   45.97    7.69
  -5   1  16    4.57    5.49
  -5   1  16    2.29    3.05
   5  -1 -16    9.39    5.13
   5   1 -16    6.34    4.93
   5   1 -16    3.77    3.34
  -5  -1  16    5.03    5.12
  -5  -1  16    7.61    3.60
  -5   1  17   16.25    7.86
  -5   1  17   33.42    7.33
   5  -1 -17   35.24    8.14
   5   1 -17   42.04    8.07
  -5  -1  17   22.41    7.87
  -5  -1  17   33.42    7.03
  -5   1  18    0.03    4.03
  -5   1  18    1.80    3.19
   5  -1 -18    4.40    3.87
   5   1 -18    2.45    3.50
  -5  -1  18   -0.14    4.08
  -5  -1  18    4.57    4.18
  -5   1  19  133.78   20.83
  -5   1  19  142.86   18.09
   5  -1 -19  169.61   20.29
   5   1 -19  164.64   19.40
  -5  -1  19  164.97   22.30
  -5  -1  19  132.93   17.66
  -5   1  20    6.49    4.27
   5  -1 -20    0.91    4.21
   5   1 -20    4.71    4.65
  -5  -1  20    1.50    5.41
  -5  -1  20    6.75    4.19
  -5   1  21    3.56    3.77
   5  -1 -21    1.66    4.12
  -5  -1  21    1.65    5.88
  -5  -1  22    7.15    5.96
  -5   1  23   58.30   12.62
  -5   1  24   11.84    6.64
  -5   1  25    7.43    6.67
  -5   1  26   10.71    6.58
  -5  -1  26    9.25    6.32
  -5   1  27   65.10   13.35
  -5  -1  27   48.38   12.17
  -5   1  28    7.81    6.91
  -5  -1  28    9.36    6.38
  -5   1  29   34.54   10.28
  -5  -1  29   23.02    8.80
  -5   1  30    4.46    5.70
  -5  -1  30    1.32    5.32
  -5   1  31   -3.54    6.17
  -5  -1  31    7.50    5.91
  -5   1  32   -2.30    5.61
  -5  -1  32    3.83    5.90
  -5   1  33   36.45   10.65
  -5  -1  33   20.03    8.61
  -5   1  34    6.06    6.89
  -5  -1  34    0.61    5.86
  -5   1  35    3.49    7.50
  -5  -1  35    3.66    6.02
  -5   1  36   -0.04    5.01
  -5   1  37    2.33    6.43
  -5   1  38    1.08    5.09
  -5   1  39    5.85    6.86
  -5   2   1    2.11    4.76
  -5   2   1    3.58    2.91
   5  -2  -1    3.30    4.01
   5  -2  -1    7.58    3.12
   5   2  -1    1.06    2.77
   5   2  -1    3.21    3.24
  -5  -2   1    3.63    3.71
  -5  -2   1    0.50    3.56
  -5   2   2   16.45    7.09
  -5   2   2   15.03    3.84
   5  -2  -2   25.17    6.40
   5  -2  -2    9.29    4.04
   5   2  -2   16.65    4.46
   5   2  -2   17.15    4.97
  -5  -2   2   10.01    4.83
  -5  -2   2    6.17    3.75
  -5   2   3  192.59   22.65
  -5   2   3  182.76   18.42
   5  -2  -3  175.79   20.98
   5  -2  -3  217.72   19.70
   5   2  -3  164.35   18.73
   5   2  -3  179.57   19.05
  -5  -2   3  163.88   20.43
  -5  -2   3  187.27   19.66
  -5   2   4   62.31   11.96
   5  -2  -4   72.91   11.62
   5  -2  -4   79.18    9.81
   5   2  -4   60.96    9.33
   5   2  -4   58.95    9.08
  -5  -2   4   61.19   10.94
  -5  -2   4   82.40   10.27
  -5   2   5  524.85   54.47
  -5   2   5  556.07   50.25
   5  -2  -5  583.47   54.11
   5  -2  -5  650.00   51.90
   5   2  -5  567.89   51.55
   5   2  -5  546.60   50.62
  -5  -2   5  524.89   53.16
  -5  -2   5  592.31   51.20
  -5   2   6    4.44    5.57
  -5   2   6   10.53    3.47
   5  -2  -6    3.58    5.20
   5  -2  -6    7.16    4.09
   5   2  -6    9.49    4.48
   5   2  -6    3.98    3.36
  -5  -2   6    5.59    5.34
  -5  -2   6    3.92    3.29
  -5   2   7   90.18   13.88
  -5   2   7   59.47    8.78
   5  -2  -7   79.04   12.71
   5  -2  -7   51.47    8.89
   5   2  -7   73.64   10.61
   5   2  -7   60.21    9.01
  -5  -2   7   69.98   12.13
  -5  -2   7   66.63    9.30
  -5   2   8    8.11    6.06
  -5   2   8   16.46    4.55
   5  -2  -8    7.77    5.94
   5  -2  -8   12.76    4.99
   5   2  -8    4.97    4.07
   5   2  -8   10.09    3.96
  -5  -2   8   14.27    6.25
  -5  -2   8    9.68    4.12
  -5   2   9  611.63   59.63
  -5   2   9  641.49   54.92
   5  -2  -9  575.14   58.12
   5  -2  -9  637.62   55.88
   5   2  -9  569.96   55.93
   5   2  -9  642.60   55.03
  -5  -2   9  581.51   58.16
  -5  -2   9  609.79   54.48
  -5   2  10   -1.75    5.47
  -5   2  10    2.93    3.11
   5  -2 -10    0.47    5.66
   5  -2 -10    2.66    3.00
   5   2 -10    1.03    3.69
   5   2 -10    1.56    3.23
  -5  -2  10    2.04    5.41
  -5  -2  10    2.70    2.71
  -5   2  11    0.14    5.81
  -5   2  11   10.69    3.85
   5  -2 -11   15.67    6.91
   5  -2 -11   10.82    4.59
   5   2 -11    5.20    4.87
   5   2 -11   12.96    4.18
  -5  -2  11    5.90    5.26
  -5  -2  11   12.25    4.01
  -5   2  12   87.63   14.11
  -5   2  12   57.20    9.44
   5  -2 -12   73.94   13.01
   5  -2 -12   49.32    9.37
   5   2 -12   50.12   10.45
   5   2 -12   68.72    9.88
  -5  -2  12   81.86   13.87
  -5  -2  12   67.13    9.37
  -5   2  13   54.87   11.71
  -5   2  13   77.00   10.12
   5  -2 -13   55.44    9.66
   5   2 -13   50.74   10.06
   5   2 -13   65.88    9.19
  -5  -2  13   29.01    9.56
  -5  -2  13   40.65    7.62
  -5   2  14   24.97    7.83
  -5   2  14   25.62    6.28
   5  -2 -14   30.73    7.28
   5   2 -14   38.19    8.59
   5   2 -14   36.99    7.06
  -5  -2  14   29.88    9.18
  -5  -2  14   25.49    5.92
  -5   2  15  332.88   35.45
  -5   2  15  289.57   30.54
   5  -2 -15  289.77   31.81
   5   2 -15  327.19   33.37
   5   2 -15  263.76   29.91
  -5  -2  15  341.16   35.59
  -5  -2  15  336.16   30.61
  -5   2  16    9.04    6.42
  -5   2  16    7.35    3.86
   5  -2 -16    5.99    4.62
   5   2 -16   -0.84    4.02
   5   2 -16    4.71    3.83
  -5  -2  16    5.26    5.84
  -5  -2  16    3.42    2.89
  -5   2  17    9.58    6.31
  -5   2  17    0.80    2.20
   5  -2 -17    2.49    3.61
   5   2 -17   -1.05    3.04
  -5  -2  17    1.28    4.58
  -5  -2  17   11.90    3.89
  -5   2  18   -0.17    4.81
  -5   2  18    1.23    3.63
   5  -2 -18   -2.42    3.97
   5   2 -18    0.77    3.15
  -5  -2  18   -2.45    5.80
  -5  -2  18   -0.53    2.24
  -5   2  19   98.63   14.36
   5  -2 -19  112.44   16.40
   5   2 -19  100.27   14.39
  -5  -2  19  105.61   17.42
  -5  -2  19  110.73   14.30
  -5   2  20   35.69    8.37
   5  -2 -20   58.99   11.14
  -5  -2  20   48.10   11.36
  -5  -2  20   33.09    7.63
  -5   2  21    0.82    2.34
   5  -2 -21   -0.17    3.88
  -5  -2  21    4.12    5.66
  -5   2  22    4.93    5.66
  -5   2  22    6.86    4.57
   5  -2 -22    9.30    5.37
  -5  -2  22   19.75    7.64
  -5   2  23    5.12    5.71
  -5  -2  23   14.87    6.62
  -5   2  24    3.78    5.75
  -5   2  25   93.23   16.72
  -5   2  26   17.76    8.27
  -5   2  27   54.82   12.34
  -5  -2  27   54.64   12.56
  -5   2  28   -1.97    5.54
  -5  -2  28    0.00    4.92
  -5   2  29   20.19    8.92
  -5  -2  29   30.44    9.40
  -5   2  30    0.15    5.32
  -5  -2  30   -3.11    5.71
  -5   2  31   26.46    9.55
  -5  -2  31   54.20   12.34
  -5   2  32    1.12    6.26
  -5  -2  32   -4.85    7.13
  -5   2  33   -2.26    5.80
  -5  -2  33   -1.34    4.62
  -5   2  34   -3.75    6.18
  -5   2  35   12.20    8.19
  -5   2  36    2.05    5.41
  -5   2  37    1.64    5.99
  -5   2  38    3.24    5.77
  -5   2  39    4.97    5.85
  -5   2  40   -1.51    7.16
  -5   3   1  279.02   30.51
  -5   3   1  314.69   26.93
   5  -3  -1  277.47   29.27
   5  -3  -1  289.68   27.24
   5   3  -1  278.68   26.84
   5   3  -1  273.82   27.97
  -5  -3   1  255.00   27.96
  -5  -3   1  287.87   28.70
  -5   3   2   71.07   11.81
  -5   3   2   57.74    7.74
   5  -3  -2   52.51    9.94
   5  -3  -2   49.49    7.80
   5   3  -2   41.44    7.29
   5   3  -2   60.56    8.94
  -5  -3   2   53.21    9.16
  -5  -3   2   58.88    9.25
  -5   3   3   90.79   14.87
  -5   3   3  115.46   11.75
   5  -3  -3   91.90   14.31
   5  -3  -3  115.83   12.66
   5   3  -3   83.51   11.33
   5   3  -3  102.11   12.40
  -5  -3   3  101.37   13.59
  -5  -3   3   80.21   11.86
  -5   3   4    2.05    5.04
  -5   3   4    1.23    2.51
   5  -3  -4    2.24    4.48
   5  -3  -4    1.87    2.94
   5   3  -4    1.76    2.68
   5   3  -4    2.58    2.58
  -5  -3   4    7.80    4.49
  -5  -3   4    2.45    3.70
  -5   3   5  191.61   23.67
  -5   3   5  200.71   19.68
   5  -3  -5  223.54   23.91
   5  -3  -5  172.82   19.93
   5   3  -5  187.18   19.72
   5   3  -5  191.01   19.98
  -5  -3   5  188.78   21.89
  -5  -3   5  190.83   20.32
  -5   3   6  162.70   22.37
  -5   3   6  167.03   18.61
   5  -3  -6  165.87   21.77
   5  -3  -6  157.83   19.15
   5   3  -6  205.52   19.91
   5   3  -6  182.62   19.09
  -5  -3   6  245.40   23.18
  -5  -3   6  186.19   19.60
  -5   3   7   60.96   12.16
  -5   3   7   76.59    9.89
   5  -3  -7   53.87   11.19
   5  -3  -7   56.67    9.73
   5   3  -7   80.61   10.48
   5   3  -7   80.59    9.82
  -5  -3   7   61.20   11.15
  -5  -3   7   68.25    9.90
  -5   3   8   83.93   14.57
  -5   3   8   71.67   10.54
   5  -3  -8  108.28   15.12
   5  -3  -8   77.77   11.73
   5   3  -8  100.68   12.55
   5   3  -8   88.59   11.16
  -5  -3   8  107.65   14.60
  -5  -3   8   78.07   11.04
  -5   3   9   95.21   14.84
  -5   3   9   80.98   10.90
   5  -3  -9   89.72   14.26
   5  -3  -9   66.51   10.74
   5   3  -9   70.82   10.77
   5   3  -9   70.99   10.05
  -5  -3   9   92.13   13.55
  -5  -3   9   69.66   10.03
  -5   3  10   17.93    6.81
  -5   3  10   12.84    4.67
   5  -3 -10   14.77    6.97
   5  -3 -10   15.24    5.11
   5   3 -10   14.26    5.42
   5   3 -10   18.04    4.54
  -5  -3  10   11.06    6.44
  -5  -3  10    7.68    3.71
  -5   3  11    3.80    6.56
  -5   3  11    2.24    2.80
   5  -3 -11   -0.61    5.21
   5  -3 -11    2.45    3.25
   5   3 -11    0.99    2.92
   5   3 -11    1.72    2.39
  -5  -3  11   -0.33    4.53
  -5  -3  11    4.03    2.81
  -5   3  12   11.69    6.61
  -5   3  12   35.82    6.81
   5  -3 -12   22.05    6.74
   5   3 -12   29.21    6.95
   5   3 -12   26.24    5.85
  -5  -3  12   25.47    7.99
  -5  -3  12   29.62    5.87
  -5   3  13  167.57   23.13
  -5   3  13  212.53   21.10
   5  -3 -13  184.20   21.60
   5   3 -13  185.00   21.48
   5   3 -13  186.28   19.93
  -5  -3  13  152.91   22.28
  -5  -3  13  177.11   19.39
  -5   3  14   23.64    8.25
  -5   3  14   13.40    4.82
   5  -3 -14   17.84    6.04
   5   3 -14   13.37    5.49
   5   3 -14   18.09    4.86
  -5  -3  14   20.29    7.45
  -5  -3  14   22.75    5.04
  -5   3  15    1.86    4.88
  -5   3  15    8.53    4.13
   5  -3 -15    4.37    4.17
   5   3 -15    8.22    5.08
   5   3 -15    5.20    3.62
  -5  -3  15   18.29    7.82
  -5  -3  15   10.32    3.46
  -5   3  16   46.51   10.67
  -5   3  16   37.85    7.74
   5  -3 -16   31.39    8.05
   5   3 -16   47.57    9.35
   5   3 -16   42.90    7.77
  -5  -3  16   30.23    9.22
  -5  -3  16   31.10    6.70
  -5   3  17   67.24   10.83
   5  -3 -17   53.00   10.74
   5   3 -17   44.84   10.01
   5   3 -17   62.15    9.85
  -5  -3  17   77.93   14.09
  -5  -3  17   64.95    9.77
  -5   3  18   11.92    4.86
   5  -3 -18   16.89    6.38
   5   3 -18    7.22    3.70
  -5  -3  18    8.62    6.62
  -5  -3  18    6.73    3.90
  -5   3  19    2.76    3.51
   5  -3 -19   -0.88    4.70
  -5  -3  19    4.22    6.01
  -5  -3  19    0.54    2.85
  -5   3  20   -0.08    5.53
  -5   3  20    2.31    3.29
   5  -3 -20    3.07    4.83
  -5  -3  20   -1.35    4.91
  -5   3  21   60.74   12.64
  -5   3  21   48.67    9.47
   5  -3 -21   27.22    8.74
  -5  -3  21   53.45   11.63
  -5   3  22   54.94   13.10
  -5   3  22   73.65   12.45
   5  -3 -22   54.06   11.81
  -5  -3  22  107.84   16.69
  -5   3  23   84.90   15.65
  -5  -3  23   83.86   15.64
  -5   3  24    6.08    6.99
  -5  -3  24    6.78    6.66
  -5   3  25   -2.28    5.64
  -5   3  26   -1.37    5.99
  -5   3  27   27.33    9.33
  -5   3  28    9.26    6.73
  -5  -3  28    4.75    5.23
  -5   3  29   37.33   10.26
  -5  -3  29   14.31    6.79
  -5   3  30   -2.07    4.91
  -5  -3  30   -0.96    5.03
  -5   3  31   -1.60    5.35
  -5  -3  31   -0.00    4.28
  -5   3  32    2.27    5.64
  -5   3  33   36.44   10.96
  -5   3  34   -1.86    6.66
  -5   3  35   -1.33    7.43
  -5   3  36    0.22    6.08
  -5   3  37    4.09    5.17
  -5   3  38    2.60    6.30
  -5   3  39    4.64    6.12
  -5   3  40   -0.89    5.56
  -5   3  41   -3.13    6.78
  -5   3  42   -0.98    5.92
  -5   4   1   83.22   13.03
  -5   4   1   66.39    8.58
   5  -4  -1   73.60   11.43
   5  -4  -1   74.05    9.49
   5   4  -1   62.38    8.76
   5   4  -1   72.69   10.44
  -5  -4   1   61.71    9.81
  -5  -4   1   66.96   10.80
  -5   4   2    9.92    6.16
  -5   4   2   13.07    3.56
   5  -4  -2   13.83    5.64
   5  -4  -2    1.56    2.94
   5   4  -2    7.49    3.22
   5   4  -2   12.85    4.14
  -5  -4   2   18.25    5.32
  -5  -4   2   10.40    4.49
  -5   4   3   43.87    9.74
  -5   4   3   41.67    6.41
   5  -4  -3   33.38    9.04
   5  -4  -3   39.01    7.01
   5   4  -3   27.24    5.73
   5   4  -3   53.16    8.10
  -5  -4   3   36.14    7.54
  -5  -4   3   38.02    7.54
  -5   4   4   65.50   12.20
  -5   4   4   63.00    8.49
   5  -4  -4   46.54   10.50
   5  -4  -4   60.12    8.87
   5   4  -4   57.12    8.32
   5   4  -4   58.34    8.75
  -5  -4   4   65.64   10.17
  -5  -4   4   63.25    9.73
  -5   4   5  120.44   19.52
  -5   4   5  153.46   16.85
   5  -4  -5  169.75   20.82
   5  -4  -5  179.60   18.72
   5   4  -5  162.76   17.11
   5   4  -5  164.33   17.67
  -5  -4   5  141.79   18.61
  -5  -4   5  203.63   19.47
  -5   4   6   -0.00    5.38
  -5   4   6   -0.27    2.58
   5  -4  -6   -1.72    4.25
   5  -4  -6    1.94    3.14
   5   4  -6   -0.34    2.76
   5   4  -6   -0.28    2.38
  -5  -4   6    1.35    3.46
  -5  -4   6    0.34    3.48
  -5   4   7   14.67    6.79
  -5   4   7    7.38    3.49
   5  -4  -7    6.64    5.78
   5  -4  -7   11.42    4.17
   5   4  -7    3.98    2.97
   5   4  -7    8.96    3.65
  -5  -4   7    3.90    4.55
  -5  -4   7    8.75    4.39
  -5   4   8   67.69   13.01
  -5   4   8   56.43    9.00
   5  -4  -8   63.03   12.33
   5  -4  -8   80.25   11.04
   5   4  -8   73.66    9.61
   5   4  -8   70.59    9.40
  -5  -4   8   39.49   10.00
  -5  -4   8   60.35    9.37
  -5   4   9   94.32   15.25
  -5   4   9   84.56   11.56
   5  -4  -9   85.93   14.76
   5  -4  -9  103.86   13.32
   5   4  -9   91.18   11.89
   5   4  -9  116.37   12.27
  -5  -4   9   78.05   13.53
  -5  -4   9   72.11   11.29
  -5   4  10  157.34   21.30
  -5   4  10  149.26   17.58
   5  -4 -10  171.80   21.92
   5  -4 -10  156.14   18.96
   5   4 -10  170.67   18.10
   5   4 -10  169.96   17.63
  -5  -4  10  148.82   19.99
  -5  -4  10  147.61   17.33
  -5   4  11  155.04   21.84
  -5   4  11  161.24   18.60
   5  -4 -11  157.76   19.66
   5   4 -11  179.46   19.14
   5   4 -11  188.16   18.59
  -5  -4  11  148.39   20.69
  -5  -4  11  154.83   17.94
  -5   4  12    4.39    4.78
  -5   4  12    3.88    3.52
   5  -4 -12    2.60    3.05
   5   4 -12    3.56    3.74
   5   4 -12    5.42    3.23
  -5  -4  12    5.07    4.91
  -5  -4  12    0.37    2.60
  -5   4  13   -1.25    5.24
  -5   4  13    0.53    2.93
   5  -4 -13    0.27    3.97
   5   4 -13    0.40    3.46
   5   4 -13    0.03    2.01
  -5  -4  13    3.32    4.78
  -5  -4  13    0.53    1.97
  -5   4  14   40.50   10.63
  -5   4  14   25.14    6.39
   5  -4 -14   28.80    7.71
   5   4 -14   34.91    7.49
  -5  -4  14   36.18    9.59
  -5  -4  14   28.82    6.36
  -5   4  15  317.91   33.07
  -5   4  15  251.65   27.93
   5  -4 -15  229.01   28.89
   5   4 -15  266.04   28.40
  -5  -4  15  277.61   31.65
  -5  -4  15  294.11   27.57
  -5   4  16   49.45    9.04
   5  -4 -16   39.44    9.91
   5   4 -16   56.97   10.19
  -5  -4  16   51.09   11.64
  -5  -4  16   61.08    9.14
  -5   4  17   68.59   11.47
   5  -4 -17   58.79   12.23
   5   4 -17   82.99   12.44
  -5  -4  17   92.83   15.18
  -5  -4  17   74.19   10.66
  -5   4  18   -0.34    3.66
   5  -4 -18    0.89    4.28
   5   4 -18   -0.19    3.22
  -5  -4  18    1.20    5.16
  -5  -4  18    1.68    2.61
  -5   4  19  130.24   21.45
  -5   4  19  174.57   20.82
   5  -4 -19  182.97   22.88
  -5  -4  19  188.30   23.89
  -5   4  20    4.25    6.40
  -5   4  20    5.97    4.69
   5  -4 -20    6.43    5.86
  -5  -4  20    7.71    5.28
  -5   4  21   36.11   10.13
  -5   4  21   46.40    9.17
   5  -4 -21    8.64    6.18
  -5  -4  21   42.04   10.63
  -5   4  22    3.35    6.41
  -5   4  22    5.61    4.70
   5  -4 -22    1.07    4.02
  -5  -4  22    6.70    6.15
  -5   4  23    2.89    7.03
   5  -4 -23    1.18    4.85
  -5  -4  23   -0.11    4.23
  -5   4  24    4.26    5.53
  -5  -4  24    3.14    5.07
  -5   4  25   31.89    9.87
  -5  -4  25   29.08   10.11
  -5   4  26   27.34    9.34
  -5   4  27   -0.07    4.81
  -5   4  28   -0.71    5.56
  -5   4  29   25.07    9.36
  -5  -4  29   18.92    8.48
  -5   4  30    6.45    7.53
  -5   4  31    3.25    6.59
  -5   4  32    1.09    5.72
  -5   4  33   -2.67    6.63
  -5   4  34   15.08    7.95
  -5   4  35    4.91    6.87
  -5   4  36    0.36    6.46
  -5   4  37    7.04    7.72
  -5   4  38    0.95    5.46
  -5   4  39   -2.18    6.91
  -5   4  40   -0.00    5.90
  -5   4  41   -0.73    6.76
  -5   5   1  150.00   21.84
  -5   5   1  201.54   19.06
   5  -5  -1  202.89   22.86
   5  -5  -1  188.50   19.91
   5   5  -1  193.34   19.36
   5   5  -1  220.42   21.98
   5   5  -1  194.33   23.37
  -5  -5   1  170.86   20.04
  -5  -5   1  199.26   22.19
  -5   5   2   63.72   11.26
  -5   5   2   43.80    7.13
   5  -5  -2   34.91    9.10
   5  -5  -2   58.53    8.85
   5   5  -2   58.75    7.88
   5   5  -2   58.80    9.38
   5   5  -2   58.69   10.93
  -5  -5   2   62.42    9.08
  -5  -5   2   54.50    9.59
  -5   5   3  160.49   19.67
  -5   5   3  171.85   15.91
   5  -5  -3  138.33   18.61
   5  -5  -3  123.91   15.85
   5   5  -3  140.29   15.37
   5   5  -3  135.37   16.43
   5   5  -3  135.70   18.60
  -5  -5   3  139.74   16.67
  -5  -5   3  152.93   17.97
  -5   5   4   38.63    8.92
  -5   5   4   39.58    6.43
   5  -5  -4   17.22    7.05
   5  -5  -4   29.39    6.85
   5   5  -4   45.21    6.56
   5   5  -4   29.78    6.31
   5   5  -4   38.49    8.49
  -5  -5   4   52.43    8.53
  -5  -5   4   30.39    7.34
  -5   5   5   19.52    6.91
  -5   5   5   20.63    4.78
   5  -5  -5   12.95    6.38
   5  -5  -5   11.36    4.50
   5   5  -5   16.18    4.15
   5   5  -5   11.82    4.42
  -5  -5   5   18.09    6.03
  -5  -5   5   15.63    5.39
  -5   5   6   18.93    6.80
  -5   5   6   13.20    3.98
   5  -5  -6    7.45    5.39
   5  -5  -6    7.59    3.92
   5   5  -6    6.44    3.37
   5   5  -6    5.26    3.44
  -5  -5   6   12.85    5.28
  -5  -5   6   15.06    4.70
  -5   5   7  201.33   26.62
  -5   5   7  211.83   23.40
   5  -5  -7  264.75   28.53
   5  -5  -7  244.26   25.32
   5   5  -7  241.26   23.37
   5   5  -7  291.89   24.79
  -5  -5   7  232.50   25.71
  -5  -5   7  210.17   24.37
  -5   5   8   99.88   16.83
  -5   5   8  121.34   14.18
   5  -5  -8  153.65   19.13
   5  -5  -8  123.28   15.56
   5   5  -8  104.48   13.20
   5   5  -8  115.96   13.73
  -5  -5   8  106.70   15.34
  -5  -5   8  128.73   14.97
  -5   5   9   20.10    7.14
  -5   5   9   13.58    4.42
   5  -5  -9   20.46    6.21
   5   5  -9   12.69    4.23
   5   5  -9   17.84    4.76
  -5  -5   9   17.72    6.35
  -5  -5   9   13.72    4.82
  -5   5  10    0.69    4.21
  -5   5  10    4.44    3.26
   5  -5 -10    2.03    3.72
   5   5 -10   -0.98    2.78
   5   5 -10    3.31    2.81
  -5  -5  10    2.55    5.22
  -5  -5  10    2.46    2.97
  -5   5  11    8.05    7.12
  -5   5  11   13.17    4.33
   5  -5 -11   12.39    4.91
   5   5 -11   12.29    3.97
   5   5 -11    3.15    2.55
  -5  -5  11    7.87    5.38
  -5  -5  11    7.53    3.74
  -5   5  12  205.68   26.30
  -5   5  12  212.28   22.98
   5  -5 -12  165.28   23.22
   5   5 -12  253.03   22.99
  -5  -5  12  224.02   25.86
  -5  -5  12  210.90   22.44
  -5   5  13  237.02   29.03
  -5   5  13  234.21   25.67
   5  -5 -13  213.73   26.90
   5   5 -13  307.71   26.29
  -5  -5  13  251.14   28.73
  -5  -5  13  225.20   24.82
  -5   5  14   16.41    5.31
   5  -5 -14   22.97    7.03
   5   5 -14   18.62    5.59
  -5  -5  14   29.02    8.11
  -5  -5  14   17.39    5.29
   5  -5 -15    5.95    4.28
   5   5 -15    5.01    3.96
  -5  -5  15    0.15    5.64
  -5  -5  15    3.06    2.69
   5  -5 -16   28.56    8.50
   5   5 -16   45.23    8.53
   5   5 -16   43.04    7.83
  -5  -5  16   61.28   11.96
  -5  -5  16   42.42    7.79
  -5   5  17   81.76   14.45
   5  -5 -17   62.76   12.96
   5   5 -17   72.72   11.53
  -5  -5  17   58.97   13.41
  -5  -5  17   81.92   11.22
  -5   5  18   37.28   10.04
   5  -5 -18   21.11    7.49
   5   5 -18   22.50    6.32
  -5  -5  18   22.59    8.51
  -5   5  19   86.81   15.22
   5  -5 -19   54.79   12.53
  -5  -5  19   94.25   15.49
  -5   5  20   -1.18    4.73
   5  -5 -20    0.62    4.41
  -5  -5  20   -0.27    4.96
  -5   5  21    4.40    7.34
   5  -5 -21   -1.63    3.90
  -5  -5  21   12.77    6.77
  -5   5  22   52.88   12.22
   5  -5 -22   37.50   11.00
  -5  -5  22   61.07   12.97
  -5   5  23   39.64   10.29
   5  -5 -23   21.53    7.69
  -5  -5  23    5.72    5.93
  -5   5  24   18.03    8.42
  -5  -5  24   27.10    9.07
  -5   5  25    5.33    5.91
  -5  -5  25   -0.14    4.44
  -5   5  26    4.01    5.70
  -5  -5  26    1.85    5.10
  -5   5  27   20.60    8.59
  -5   5  28   15.22    8.70
  -5   5  29   21.76    9.10
  -5   5  30    4.67    5.75
  -5   5  31    0.20    4.95
  -5   5  32    0.53    4.64
  -5   5  33   12.24    8.67
  -5   5  34   -2.79    6.94
  -5   5  35   -3.84    7.23
  -5   5  36    2.20    6.16
  -5   5  37    0.71    5.44
  -5   5  38    9.48    7.02
  -5   5  39    3.93    6.15
  -5   6   1   18.72    6.58
   5  -6  -1   25.31    6.95
   5  -6  -1   27.39    5.56
   5   6  -1   16.05    4.09
   5   6  -1   23.67    6.12
   5   6  -1   28.53    7.70
  -5  -6   1   25.18    5.50
  -5  -6   1   18.76    5.15
  -5  -6   1   16.53    6.13
  -5   6   2    1.76    3.96
   5  -6  -2    0.75    3.79
   5  -6  -2    0.31    2.53
   5   6  -2    1.00    1.83
   5   6  -2    0.40    3.46
   5   6  -2    3.17    5.06
  -5  -6   2    1.13    2.84
  -5  -6   2   -0.23    3.51
  -5   6   3   67.80   12.31
   5  -6  -3   81.46   13.09
   5  -6  -3   74.67   10.73
   5   6  -3   76.20    9.47
   5   6  -3   61.67   10.28
  -5  -6   3   77.71   10.90
  -5  -6   3   70.46   11.67
  -5   6   4  154.11   18.50
   5  -6  -4  135.58   17.82
   5  -6  -4  128.51   15.10
   5   6  -4   99.44   12.71
   5   6  -4  110.29   14.34
  -5  -6   4  110.34   14.35
  -5  -6   4  118.52   15.77
  -5   6   5   75.15   13.87
   5  -6  -5  100.62   15.18
   5  -6  -5   98.79   13.05
   5   6  -5   95.93   11.17
   5   6  -5   97.56   12.38
  -5  -6   5   78.04   12.18
  -5  -6   5   86.22   12.95
  -5   6   6   19.32    7.00
   5  -6  -6   18.22    7.63
   5  -6  -6   17.55    5.52
   5   6  -6   27.70    5.29
   5   6  -6   22.96    5.38
  -5  -6   6   23.21    6.16
  -5  -6   6   19.22    5.90
  -5   6   7   73.55   13.06
   5  -6  -7   74.55   11.46
   5   6  -7   68.70    9.25
   5   6  -7   67.33    9.88
  -5  -6   7   64.73   10.70
  -5  -6   7   68.58   10.81
  -5   6   8   30.56    9.03
   5  -6  -8   24.10    6.76
   5   6  -8   46.43    6.53
   5   6  -8   18.59    5.01
  -5  -6   8   26.11    7.48
  -5  -6   8   24.81    6.52
  -5   6   9   84.49   14.79
   5  -6  -9   94.92   13.44
   5   6  -9   71.63   10.25
   5   6  -9  108.17   12.10
  -5  -6   9   82.20   13.06
  -5  -6   9   87.11   12.32
  -5   6  10  111.20   16.96
   5  -6 -10  128.92   16.52
   5   6 -10  110.83   12.89
  -5  -6  10   89.99   15.01
  -5  -6  10  112.78   14.52
  -5   6  11   73.20   13.80
   5  -6 -11   86.37   13.68
   5   6 -11   94.12   10.98
  -5  -6  11   62.89   12.71
  -5  -6  11   92.27   12.44
  -5   6  12   13.26    7.18
   5  -6 -12   11.20    6.25
   5   6 -12   24.91    5.11
  -5  -6  12   16.70    6.65
  -5  -6  12   14.15    5.01
   5  -6 -13    8.72    5.25
   5   6 -13    6.39    3.33
   5   6 -13    0.23    2.33
  -5  -6  13    0.40    4.69
  -5  -6  13    6.57    3.74
   5  -6 -14   92.46   14.63
   5   6 -14   90.06   11.54
   5   6 -14   85.91   11.41
  -5  -6  14   81.43   14.35
  -5  -6  14   83.31   11.98
   5  -6 -15   75.64   13.42
   5   6 -15   84.66   11.21
  -5  -6  15   66.46   13.21
  -5  -6  15   86.16   11.76
  -5   6  16   -3.13    5.89
   5  -6 -16   -0.87    3.40
   5   6 -16   -1.21    3.16
  -5  -6  16   -0.61    4.94
  -5   6  17   60.32   12.79
   5  -6 -17   57.17   11.90
   5   6 -17   63.71    9.84
  -5  -6  17   62.82   12.59
  -5   6  18   10.37    6.86
   5  -6 -18    9.61    6.37
   5   6 -18   18.95    5.31
  -5  -6  18    7.62    6.57
  -5   6  19   16.63    8.49
   5  -6 -19   32.64    9.13
   5   6 -19   20.23    6.08
  -5  -6  19   14.51    7.25
  -5   6  20   -2.20    6.61
   5  -6 -20    5.73    5.57
  -5  -6  20    6.30    6.72
  -5   6  21    3.89    6.83
   5  -6 -21   11.29    6.13
  -5  -6  21    5.50    5.26
  -5   6  22   49.42   11.37
   5  -6 -22   24.19    9.61
  -5  -6  22   34.61    9.90
  -5   6  23   -1.04    5.11
   5  -6 -23   -0.68    4.39
  -5  -6  23   -1.38    5.81
  -5   6  24   -0.90    5.34
  -5  -6  24    0.29    4.80
  -5   6  25   11.25    6.72
  -5  -6  25   13.97    7.34
  -5   6  26    7.57    7.24
  -5   6  27    3.82    6.37
  -5   6  28   -3.95    7.25
  -5   6  29    0.84    4.88
  -5   6  30   13.67    7.55
  -5   6  31    3.71    6.39
  -5   6  32   14.02    7.57
  -5   6  33    2.60    5.65
  -5   6  34    2.22    7.53
  -5   6  35   -0.50    7.00
  -5   6  36    7.94    7.34
  -5   6  37    1.40    5.44
  -5   6  38   -2.70    7.51
  -5   7   1    5.80    5.12
   5  -7  -1   12.23    5.80
   5  -7  -1    6.62    3.67
   5   7  -1    5.16    4.40
  -5  -7   1    6.88    3.77
  -5   7   2  128.80   18.21
   5  -7  -2  164.98   20.06
   5  -7  -2  164.55   17.46
   5   7  -2  124.18   17.03
  -5  -7   2  139.61   16.41
  -5   7   3   91.01   14.62
   5  -7  -3   85.34   14.64
   5  -7  -3  114.23   13.89
   5   7  -3   87.10   13.15
  -5  -7   3  124.56   13.87
  -5  -7   3   96.25   12.17
  -5  -7   3  103.57   15.01
  -5   7   4   80.99   13.19
   5  -7  -4   73.42   13.04
   5  -7  -4   67.44   11.10
   5   7  -4   87.34   10.16
   5   7  -4   90.10   11.88
  -5  -7   4   79.64   11.10
  -5  -7   4   55.21   11.30
  -5   7   5    9.01    5.82
   5  -7  -5   21.76    7.47
   5  -7  -5   14.08    5.21
   5   7  -5   14.26    3.83
   5   7  -5   11.26    4.69
  -5  -7   5   16.00    4.94
  -5  -7   5    8.91    4.91
  -5   7   6   26.90    8.10
   5  -7  -6   37.68    8.16
   5   7  -6   35.50    6.05
   5   7  -6   34.51    6.81
  -5  -7   6   21.58    6.45
  -5  -7   6   29.77    7.27
  -5   7   7  128.45   17.93
   5  -7  -7  120.78   16.26
   5   7  -7  114.35   13.51
   5   7  -7  126.73   14.71
  -5  -7   7  112.26   15.28
  -5  -7   7  123.78   16.22
  -5   7   8  265.28   31.01
   5  -7  -8  236.90   28.88
   5   7  -8  285.74   26.59
  -5  -7   8  282.28   29.26
  -5  -7   8  292.30   29.50
  -5   7   9   25.38    8.18
   5  -7  -9   27.55    7.38
   5   7  -9   26.89    5.18
  -5  -7   9   24.44    6.75
  -5  -7   9   23.35    6.78
  -5   7  10   19.08    7.49
   5  -7 -10   18.69    6.36
   5   7 -10   11.57    3.77
  -5  -7  10   12.68    5.67
  -5  -7  10    9.38    5.04
   5  -7 -11   32.56    7.73
   5   7 -11   12.26    3.79
   5   7 -11   10.60    4.17
  -5  -7  11   18.79    6.58
  -5  -7  11    5.94    4.20
   5  -7 -12  105.15   16.79
   5   7 -12  140.16   14.67
   5   7 -12  107.83   14.10
  -5  -7  12  168.25   19.32
  -5  -7  12  122.39   15.89
   5  -7 -13   79.56   13.20
   5   7 -13   64.10    8.75
  -5  -7  13   36.70   10.36
  -5   7  14   -0.57    4.62
   5  -7 -14   -1.03    4.43
   5   7 -14    2.23    2.54
  -5  -7  14    1.78    4.44
  -5   7  15   34.36   10.00
   5  -7 -15   36.28    9.64
   5   7 -15   42.92    7.18
  -5  -7  15   42.53   10.47
  -5   7  16   -1.23    5.57
   5  -7 -16    4.91    4.70
   5   7 -16    9.46    3.71
  -5  -7  16    8.74    5.79
  -5   7  17    1.61    3.99
   5  -7 -17    0.82    3.72
   5   7 -17    4.14    3.22
  -5  -7  17    9.61    6.63
  -5   7  18  124.43   18.69
   5  -7 -18   63.40   14.80
   5   7 -18  109.57   13.12
  -5  -7  18  115.96   17.66
  -5   7  19    4.43    5.83
   5  -7 -19   -1.02    4.86
  -5  -7  19    0.19    4.40
  -5   7  20   12.99    6.67
   5  -7 -20   -0.75    5.19
  -5  -7  20   -0.42    4.35
  -5   7  21   -0.10    5.24
   5  -7 -21    4.28    5.33
  -5  -7  21    1.22    6.08
  -5   7  22   26.23    9.69
   5  -7 -22   20.11    8.11
  -5  -7  22   14.32    7.52
  -5   7  23   11.37    7.21
   5  -7 -23    6.08    5.80
  -5  -7  23   16.09    7.31
  -5   7  24   27.84    9.36
  -5   7  25    5.09    6.20
  -5   7  26   -0.04    6.83
  -5   7  27   18.55    8.11
  -5   7  28   24.99    9.19
  -5   7  29   -3.23    7.39
  -5   7  30    2.13    6.50
  -5   7  31   -1.77    5.95
  -5   7  32    8.93    8.06
  -5   7  33    2.59    6.14
  -5   7  34   18.27    9.22
  -5   7  35   -3.35    8.80
  -5   7  36    0.58    5.42
  -5   8   1   10.47    5.33
   5  -8  -1   18.53    6.60
   5   8  -1   16.77    5.71
  -5  -8   1    7.77    4.33
  -5   8   2    8.60    5.20
   5  -8  -2    2.99    4.85
   5   8  -2    7.06    4.17
  -5  -8   2    8.31    4.11
  -5   8   3   12.84    5.93
   5  -8  -3   17.11    7.02
   5   8  -3    8.62    4.53
  -5  -8   3   14.85    5.00
  -5   8   4  357.15   35.36
   5   8  -4  285.94   31.99
  -5  -8   4  340.79   32.28
  -5  -8   4  322.65   34.99
  -5   8   5   20.81    7.53
   5   8  -5   28.95    6.64
  -5  -8   5   37.19    7.58
  -5  -8   5   44.29    9.24
  -5   8   6   80.69   13.92
   5   8  -6   83.24   11.71
  -5  -8   6   89.30   12.52
  -5  -8   6   91.77   14.20
  -5   8   7    9.99    5.63
  -5  -8   7    3.72    3.88
  -5  -8   7   -0.33    2.82
  -5   8   8   84.48   14.59
  -5  -8   8   97.88   13.78
  -5  -8   8   90.77   13.97
  -5   8   9   93.77   16.61
   5   8  -9  143.28   14.24
  -5  -8   9  137.61   17.02
  -5  -8   9   96.70   15.59
   5   8 -10   73.63    9.46
  -5  -8  10   61.07   11.25
   5   8 -11   30.69    5.83
  -5  -8  11   27.97    7.73
  -5   8  12   23.02    8.53
   5   8 -12   29.81    5.82
  -5  -8  12   31.98    8.86
  -5   8  13    2.76    5.32
   5   8 -13    2.93    2.63
  -5  -8  13    9.71    5.45
  -5   8  14  141.69   19.47
   5   8 -14  128.79   14.03
  -5  -8  14   87.47   15.91
  -5   8  15    0.89    6.23
   5   8 -15   -0.44    2.78
  -5  -8  15    1.86    4.61
  -5   8  16   22.15    8.73
   5   8 -16   24.43    5.44
  -5  -8  16   15.79    7.01
  -5   8  17    2.51    4.92
  -5  -8  17    2.26    4.91
  -5   8  18    3.46    5.90
  -5  -8  18   -0.02    4.31
  -5   8  19    3.22    5.73
  -5  -8  19    2.58    5.28
  -5   8  20   44.12   11.41
  -5  -8  20   48.29   11.71
  -5   8  21    3.11    6.17
  -5   8  22    4.78    5.00
  -5   8  23    6.48    6.62
  -5   8  24   20.02    8.94
  -5   8  25    2.83    5.39
  -5   8  26   28.25    9.80
  -5   8  27    0.23    5.80
  -5   8  28    4.29    5.46
  -5   8  29    0.12    5.61
  -5   8  30    5.31    6.07
  -5   8  31    1.88    6.70
  -5   8  32    7.38    7.40
  -5   8  33   -0.68    4.99
  -5   8  34    3.40    5.60
  -5   8  35   -0.44    6.04
  -5   9   1    0.96    3.74
   5  -9  -1    0.11    4.66
   5  -9  -1    1.10    2.83
   5   9  -1   -0.28    3.48
  -5  -9   1   -0.65    3.50
  -5   9   2  109.89   17.13
   5  -9  -2  180.99   21.12
   5  -9  -2  126.35   16.98
   5   9  -2  146.14   18.07
  -5  -9   2  133.05   16.17
  -5   9   3    4.85    5.77
   5  -9  -3   16.47    6.24
  -5  -9   3    9.04    4.34
  -5   9   4    6.09    4.74
   5  -9  -4   -0.99    3.63
  -5  -9   4    1.88    3.60
  -5   9   5   13.14    6.40
   5  -9  -5    2.51    4.30
  -5  -9   5    2.39    4.26
  -5   9   6   45.15    9.95
   5  -9  -6   27.26    8.26
  -5  -9   6   46.35    8.18
  -5   9   7    0.83    4.97
   5  -9  -7    2.37    4.66
  -5  -9   7    3.65    4.13
   5  -9  -8  142.41   19.06
  -5  -9   8  134.98   17.36
   5  -9  -9    4.28    3.91
  -5  -9   9    5.89    5.08
   5  -9 -10    0.00    2.76
  -5  -9  10    1.07    3.54
  -5   9  11    0.85    4.86
   5  -9 -11    2.03    5.44
  -5  -9  11    7.41    4.88
  -5   9  12  161.09   21.11
   5  -9 -12  116.84   18.35
  -5  -9  12  134.40   18.24
  -5   9  13   -3.43    6.36
   5  -9 -13    0.93    4.35
  -5  -9  13   11.06    6.01
  -5   9  14   52.72   11.93
  -5  -9  14   54.58   11.50
  -5   9  15    7.32    6.74
   5  -9 -15    5.02    5.74
  -5  -9  15   -0.15    4.48
  -5   9  16   27.37    8.60
   5  -9 -16   10.14    5.92
  -5  -9  16   15.34    6.62
  -5   9  17    3.18    5.46
   5  -9 -17    2.29    4.69
  -5  -9  17    0.32    3.99
  -5   9  18   46.51   11.39
   5  -9 -18   28.79    9.42
  -5  -9  18   33.62    9.26
  -5   9  19    4.61    5.28
   5  -9 -19    1.04    3.93
  -5   9  20    0.68    5.18
   5  -9 -20   -1.10    4.83
  -5   9  21    0.80    3.66
   5  -9 -21    9.85    6.93
  -5   9  22   31.87    9.93
   5  -9 -22   27.88    9.69
  -5   9  23    5.10    7.17
   5  -9 -23   -0.95    5.37
  -5   9  24    1.19    5.93
  -5   9  25    0.61    5.45
  -5   9  26   -5.62    7.48
  -5   9  27   -1.48    6.65
  -5   9  28   11.95    8.88
  -5   9  29   -1.77    5.99
  -5   9  30    2.95    6.31
  -5   9  31   -0.27    5.07
  -5   9  32    0.07    4.99
  -5   9  33   -0.22    4.91
  -5  10   1   12.30    5.59
   5 -10  -1    6.17    4.44
  -5 -10   1    6.46    6.72
  -5  10   2    1.71    4.54
   5 -10  -2    6.47    3.94
  -5  10   3   -1.61    4.15
   5 -10  -3   -0.43    3.26
  -5  10   4    2.74    4.97
   5 -10  -4   11.78    5.90
  -5 -10   4    7.08    4.33
  -5  10   5    0.04    3.69
   5 -10  -5    1.59    4.33
  -5 -10   5    5.05    3.54
   5 -10  -6   26.37    7.40
  -5 -10   6   33.04    7.31
   5 -10  -7    2.55    3.28
  -5 -10   7    4.83    4.29
   5 -10  -8    3.74    5.63
  -5 -10   8   -0.12    3.62
  -5  10   9    1.28    4.80
   5 -10  -9    2.10    4.58
  -5 -10   9   -0.55    3.67
  -5  10  10   93.34   15.43
   5 -10 -10   62.87   13.17
  -5 -10  10  100.76   13.98
  -5  10  11    0.21    6.20
   5 -10 -11   -0.88    3.50
  -5 -10  11    3.55    4.20
  -5  10  12    5.11    6.60
   5 -10 -12   11.89    6.31
  -5 -10  12    5.65    4.56
  -5  10  13    4.00    5.62
   5 -10 -13    8.01    5.82
  -5 -10  13    4.81    5.04
  -5  10  14   51.90   11.54
   5 -10 -14   14.55    7.59
  -5 -10  14   47.35    9.75
  -5  10  15    1.32    5.39
   5 -10 -15    1.55    4.24
  -5 -10  15   -0.10    5.01
  -5  10  16   21.45    8.45
   5 -10 -16   32.44   10.07
  -5 -10  16   20.95    7.52
  -5  10  17   -0.65    4.34
   5 -10 -17    4.90    4.79
  -5  10  18    0.14    5.18
   5 -10 -18    3.30    6.72
  -5  10  19   -1.95    5.53
   5 -10 -19    0.04    3.35
  -5  10  20   45.47   11.39
   5 -10 -20   31.20   10.27
  -5  10  21    1.79    6.69
   5 -10 -21   -2.55    5.02
  -5  10  22   15.25    7.74
   5 -10 -22    0.12    5.23
  -5  10  23   -2.34    7.25
   5 -10 -23    0.55    5.67
  -5  10  24    4.12    6.78
  -5  10  25    0.99    6.09
  -5  10  26   20.95    9.03
  -5  10  27    0.12    6.85
  -5  10  28    0.75    6.69
  -5  10  29   -2.14    5.82
  -5  10  30   11.84    7.03
  -5  10  31    2.75    5.80
  -5  11   1   19.74    6.60
   5 -11  -1    8.80    5.15
  -5 -11   1   14.72    5.28
  -5 -11   1   19.85    9.03
  -5  11   2   65.77   11.93
   5 -11  -2   65.04   11.52
  -5 -11   2   48.32   12.65
  -5  11   3   11.35    6.09
   5 -11  -3   10.41    5.64
   5 -11  -4   -0.96    4.02
   5 -11  -5    2.49    3.93
   5 -11  -6   16.93    6.63
  -5  11   7   -0.02    4.05
   5 -11  -7    8.89    5.42
  -5  11   8   27.66    8.38
   5 -11  -8   20.40    7.71
  -5 -11   8   33.05    7.77
  -5  11   9   -1.01    4.48
   5 -11  -9   -0.49    3.87
  -5 -11   9    3.03    3.83
  -5  11  10    6.03    6.25
   5 -11 -10    0.75    3.83
  -5 -11  10   -1.12    3.48
  -5  11  11   -2.41    6.35
   5 -11 -11   -2.84    5.10
  -5 -11  11   -1.38    3.50
  -5  11  12   49.97   11.11
   5 -11 -12   20.68    8.95
  -5 -11  12   59.80   10.92
  -5  11  13    2.35    5.57
   5 -11 -13   -1.04    5.50
  -5 -11  13   -0.06    3.79
  -5  11  14   25.00    8.95
   5 -11 -14   12.84    7.35
  -5  11  15    1.26    5.58
   5 -11 -15    1.51    5.14
  -5  11  16   16.03    8.21
   5 -11 -16   14.10    7.13
  -5  11  17    1.87    4.88
   5 -11 -17    0.35    4.63
  -5  11  18   31.53    9.73
   5 -11 -18    7.81    6.51
  -5  11  19    5.39    6.28
   5 -11 -19    2.48    6.16
  -5  11  20    0.01    5.14
   5 -11 -20   -3.03    5.17
  -5  11  21    5.69    6.85
   5 -11 -21    7.02    4.99
  -5  11  22   22.28    9.33
   5 -11 -22   18.94    8.61
  -5  11  23   -1.89    5.58
   5 -11 -23    0.59    4.95
  -5  11  24   -0.44    6.66
  -5  11  25    4.07    6.33
  -5  11  26   21.81    8.71
  -5  11  27   -1.85    6.68
  -5  11  28   16.45    8.75
  -5  11  29   -0.64    5.53
  -5  11  30   -1.44    6.38
  -5  12   1    5.71    4.83
   5 -12  -1    0.52    4.80
  -5 -12   1    1.66    3.76
  -5 -12   1    5.14    6.21
   5 -12  -2    1.93    3.99
  -5 -12   2   -0.29    2.99
  -5 -12   2   -3.45    7.31
   5 -12  -3    0.28    4.68
  -5 -12   3   -0.70    3.72
  -5 -12   3   -3.31    6.98
   5 -12  -4   32.62    9.14
  -5 -12   4   70.04   10.48
  -5  12   5    3.88    4.78
   5 -12  -5    4.24    4.39
  -5 -12   5    7.03    4.63
  -5  12   6    3.81    4.62
   5 -12  -6    4.66    4.71
  -5  12   7   -0.74    5.39
   5 -12  -7   -2.28    5.41
  -5  12   8   20.04    7.60
   5 -12  -8    5.92    4.75
  -5  12   9    4.37    4.96
   5 -12  -9   -0.31    5.69
  -5  12  10   30.90    8.92
   5 -12 -10   11.22    6.40
  -5  12  11   -0.38    5.70
   5 -12 -11    2.98    4.71
  -5  12  12    5.87    6.48
   5 -12 -12   -2.07    6.39
  -5  12  13   -0.20    5.23
   5 -12 -13   -2.51    4.66
  -5  12  14   12.70    7.11
   5 -12 -14   14.66    7.39
  -5  12  15    0.91    5.35
   5 -12 -15    3.84    5.69
  -5  12  16   21.45    8.55
   5 -12 -16    7.15    6.12
  -5  12  17    0.88    5.68
   5 -12 -17    0.70    4.92
  -5  12  18   -1.41    5.43
   5 -12 -18   -1.32    5.08
  -5  12  19   -1.83    6.58
   5 -12 -19    3.43    4.89
  -5  12  20   15.02    8.64
   5 -12 -20   21.73    9.10
  -5  12  21    0.47    5.92
   5 -12 -21   -1.12    4.93
  -5  12  22   -1.64    6.07
   5 -12 -22    0.07    4.83
  -5  12  23    1.37    5.82
   5 -12 -23    0.92    3.96
  -5  12  24   -1.90    5.60
  -5  12  25   -3.61    6.62
  -5  12  26   -2.66    6.27
  -5  12  27   -4.34    7.63
  -5  12  28    1.34    6.58
   5 -13  -1    4.06    6.39
  -5 -13   1   25.02    6.74
  -5 -13   1    9.28    7.65
   5 -13  -2   26.32    8.02
  -5 -13   2   53.34    9.09
  -5 -13   2   15.68    9.83
  -5  13   3    7.23    4.82
   5 -13  -3    0.78    3.77
  -5 -13   3    0.96    3.22
  -5 -13   3    2.43    7.03
  -5  13   4   12.40    5.90
   5 -13  -4    8.24    5.79
  -5 -13   4   10.64    5.27
  -5  13   5    1.73    3.45
   5 -13  -5    0.85    4.37
  -5 -13   5    1.29    2.78
  -5  13   6   40.86    9.83
   5 -13  -6   24.73    8.39
  -5 -13   6   34.05    7.92
  -5  13   7   -0.60    4.66
   5 -13  -7   11.77    6.10
  -5 -13   7    7.27    5.31
  -5  13   8   33.90    9.74
   5 -13  -8   15.15    7.36
  -5 -13   8   28.57    7.68
  -5  13   9   -0.07    4.99
   5 -13  -9   -0.42    3.61
  -5  13  10    5.30    5.67
   5 -13 -10    7.07    5.12
  -5  13  11    9.74    5.80
   5 -13 -11    7.95    5.90
  -5  13  12   25.58    8.96
   5 -13 -12   13.84    7.77
  -5  13  13    1.54    5.38
   5 -13 -13   -1.99    5.99
  -5  13  14    3.42    6.04
   5 -13 -14    8.09    6.73
  -5  13  15   -1.50    4.77
   5 -13 -15    0.72    5.46
  -5  13  16    1.03    6.58
   5 -13 -16    3.43    5.16
  -5  13  17    6.41    6.77
   5 -13 -17    2.12    5.95
  -5  13  18    0.36    6.37
   5 -13 -18   -0.36    4.11
  -5  13  19   -1.11    4.17
   5 -13 -19   -1.82    5.20
  -5  13  20    4.37    6.28
   5 -13 -20   -0.00    5.62
  -5  13  21   -1.36    7.42
  -5  13  22    3.67    6.48
   5 -13 -22    4.74    6.17
  -5  13  23   -2.52    5.93
   5 -13 -23   -1.37    6.15
  -5  13  24    5.78    6.06
  -5  13  25    9.24    6.65
  -5  13  26   -1.07    6.37
   5 -14  -1   -1.10    4.48
  -5 -14   1   -3.23    5.81
  -5 -14   1   -3.46    7.66
   5 -14  -2    1.67    3.58
  -5 -14   2    0.45    3.51
  -5 -14   2    1.07    5.43
   5 -14  -3    1.24    3.60
  -5 -14   3    4.08    3.70
  -5 -14   3   -0.71    6.07
  -5  14   4   13.31    6.58
   5 -14  -4   28.82    8.49
  -5 -14   4   22.54    9.67
  -5  14   5   17.20    7.11
   5 -14  -5    1.74    4.70
  -5 -14   5    8.14    5.39
  -5  14   6   13.87    6.66
   5 -14  -6    4.77    5.85
  -5 -14   6   16.94    5.85
  -5  14   7    1.03    4.14
   5 -14  -7    2.43    5.46
  -5  14   8    0.11    3.59
   5 -14  -8   -0.89    4.94
  -5  14   9    7.10    6.09
   5 -14  -9    1.88    3.76
  -5  14  10   13.54    6.73
   5 -14 -10   31.17    9.53
  -5  14  11    7.15    5.98
   5 -14 -11    7.15    6.25
  -5  14  12    1.39    4.69
   5 -14 -12   -2.66    5.85
  -5  14  13    4.87    6.46
   5 -14 -13   -0.04    6.04
  -5  14  14    4.54    5.13
   5 -14 -14   -0.70    5.60
  -5  14  15    0.70    5.74
   5 -14 -15    5.43    6.92
  -5  14  16    3.62    5.21
   5 -14 -16   11.75    7.57
  -5  14  17    1.05    5.78
   5 -14 -17    2.33    6.02
  -5  14  18    3.63    5.54
   5 -14 -18    1.24    4.67
  -5  14  19    1.32    5.82
   5 -14 -19    0.56    5.18
  -5  14  20    0.00    4.50
   5 -14 -20   -1.18    5.63
  -5  14  21    0.80    5.62
   5 -14 -21    3.51    6.26
  -5  14  22    5.81    7.43
   5 -14 -22   -2.35    6.93
  -5  14  23   -2.64    6.26
   5 -14 -23    1.08    6.76
  -5  14  24    0.51    5.30
   5 -15  -1   -0.71    3.72
  -5 -15   1    8.00    4.95
  -5 -15   1    0.62    5.83
   5 -15  -2   13.26    5.67
  -5 -15   2    9.76    5.41
  -5 -15   2    1.54    6.78
   5 -15  -3    4.71    5.78
  -5 -15   3    9.19    4.78
  -5 -15   3    7.15    7.59
   5 -15  -4   -0.14    4.46
  -5 -15   4    6.56    6.65
   5 -15  -5    1.51    4.89
   5 -15  -6    2.01    5.43
  -5  15   7    1.87    5.48
   5 -15  -7   12.10    7.04
  -5  15   8    2.96    5.40
   5 -15  -8    9.58    6.21
  -5  15   9    8.45    5.90
   5 -15  -9    4.11    5.62
  -5  15  10    3.67    4.63
   5 -15 -10   -1.48    5.58
  -5  15  11   12.72    6.38
   5 -15 -11   -1.16    4.52
  -5  15  12    4.72    5.72
   5 -15 -12   -3.01    6.55
  -5  15  13   -1.35    5.67
   5 -15 -13    2.40    6.20
  -5  15  14   -2.00    5.75
   5 -15 -14    0.65    3.75
  -5  15  15    1.15    4.82
   5 -15 -15   -0.70    6.14
  -5  15  16    4.12    5.72
   5 -15 -16   -3.12    5.65
  -5  15  17   -0.01    4.83
   5 -15 -17    1.00    5.40
  -5  15  18   -2.97    6.34
   5 -15 -18    2.13    7.10
  -5  15  19    1.81    6.22
   5 -15 -19   -0.80    5.68
  -5  15  20    4.19    6.43
   5 -15 -20    2.44    4.28
  -5  15  21    5.45    5.85
   5 -15 -21   -2.34    7.55
  -5  15  22   -0.92    4.06
   5 -15 -22    1.44    7.64
   5 -15 -23   -0.00    5.55
   5 -16  -1   -0.74    3.32
  -5 -16   1   -1.30    6.05
   5 -16  -2   -0.86    3.41
  -5 -16   2    1.24    5.09
   5 -16  -3   -0.72    3.45
  -5 -16   3    3.35    7.03
   5 -16  -4   -2.31    4.93
  -5 -16   4   -1.09    7.04
   5 -16  -5    0.26    3.89
   5 -16  -6    0.64    5.32
   5 -16  -7   -1.91    5.25
   5 -16  -8    0.85    3.87
   5 -16  -9   -0.55    4.73
  -5  16  10    0.51    4.30
   5 -16 -10   -1.85    6.30
  -5  16  11    4.55    5.60
   5 -16 -11   -1.78    7.06
  -5  16  12    0.68    5.44
   5 -16 -12   -0.61    5.40
  -5  16  13   -2.06    4.76
   5 -16 -13    1.32    6.46
  -5  16  14    4.21    4.77
   5 -16 -14    4.72    6.79
  -5  16  15    4.41    5.26
   5 -16 -15   -2.03    6.48
  -5  16  16   -0.11    4.40
   5 -16 -16    1.73    5.09
  -5  16  17    0.16    5.91
   5 -16 -17   -3.69    6.67
  -5  16  18    1.36    5.41
   5 -16 -18   -1.81    6.33
  -5  16  19    5.91    5.80
   5 -16 -19    0.48    5.78
   5 -16 -20   -0.33    5.75
   5 -16 -21   -2.33    6.03
   5 -16 -22   -2.46    7.25
   5 -17  -1    4.49    4.19
  -5 -17   1    1.48    8.64
   5 -17  -2    8.57    6.17
  -5 -17   2    7.93    6.71
   5 -17  -3    6.33    5.84
  -5 -17   3   -0.13    4.97
   5 -17  -4   -1.08    3.16
  -5 -17   4    3.89    5.53
   5 -17  -5   -1.75    5.19
   5 -17  -6   -2.73    6.06
   5 -17  -7   -0.37    4.71
   5 -17  -8    0.44    5.16
   5 -17  -9    1.21    6.65
   5 -17 -10    2.83    5.48
  -5  17  14    6.10    6.08
  -5  17  15   -0.53    4.99
  -5  17  16   -0.73    6.90
  -5  17  17    7.71    7.48
  -4   0   1   -0.05    3.30
  -4   0   1    0.05    1.97
   4   0  -1    0.63    2.94
   4   0  -1    1.05    1.98
  -4   0   2   24.25    6.29
  -4   0   2   13.08    3.50
   4   0  -2   17.01    4.86
   4   0  -2   10.14    3.31
  -4   0   3   -0.03    3.95
  -4   0   3    0.32    2.55
   4   0  -3   -0.09    3.86
   4   0  -3   -0.18    2.10
  -4   0   4 1114.96  101.67
  -4   0   4 1360.76   99.26
   4   0  -4 1011.23  100.09
   4   0  -4 1149.71   98.80
  -4   0   5   -1.58    5.03
  -4   0   5   -0.16    1.66
   4   0  -5   -2.04    4.37
   4   0  -5   -0.36    2.34
  -4   0   6  629.73   62.06
  -4   0   6  646.39   58.65
   4   0  -6  686.35   61.52
   4   0  -6  749.57   59.69
  -4   0   7   -0.40    4.91
  -4   0   7    0.85    2.44
   4   0  -7    2.56    3.72
   4   0  -7   -0.40    2.05
  -4   0   8 2535.52  208.13
  -4   0   8 2252.93  203.25
   4   0  -8 2708.41  207.59
   4   0  -8 2507.21  204.27
  -4   0   9    1.86    4.35
  -4   0   9   -0.21    2.69
   4   0  -9   -2.83    5.23
   4   0  -9   -0.37    2.47
  -4   0  10   22.10    7.95
  -4   0  10   47.68    7.42
   4   0 -10   28.42    8.09
   4   0 -10   59.00    8.09
  -4   0  11   -0.93    4.86
  -4   0  11   -0.32    2.40
   4   0 -11   -0.45    4.60
   4   0 -11    0.23    2.27
  -4   0  12   17.53    6.94
  -4   0  12    8.08    3.91
   4   0 -12    4.03    5.06
   4   0 -12   18.40    5.06
  -4   0  13    1.33    4.11
  -4   0  13    0.09    2.13
   4   0 -13   -1.58    4.47
   4   0 -13    2.22    3.46
  -4   0  14 1315.13  120.09
  -4   0  14 1310.62  116.26
   4   0 -14 1359.44  119.94
   4   0 -14 1471.80  117.68
  -4   0  15   -2.07    4.29
  -4   0  15    0.00    2.54
   4   0 -15   -0.88    5.00
   4   0 -15   -0.58    3.35
  -4   0  16   28.72    8.48
  -4   0  16   49.32    8.07
   4   0 -16   40.41   10.01
   4   0 -16   38.68    7.96
  -4   0  17   -1.69    4.52
  -4   0  17   -0.83    3.09
   4   0 -17    1.05    4.79
   4   0 -17    0.20    2.95
  -4   0  18  108.51   17.54
  -4   0  18  150.13   16.73
   4   0 -18  153.98   19.68
   4   0 -18  116.49   16.23
  -4   0  19   -1.71    4.35
  -4   0  19   -0.53    2.75
   4   0 -19    1.75    3.07
  -4   0  20  139.34   19.43
  -4   0  20  139.69   17.18
   4   0 -20  134.06   17.66
  -4   0  21   -0.72    4.35
  -4   0  21    1.68    2.75
   4   0 -21    1.47    3.32
  -4   0  22   14.36    6.53
  -4   0  22    9.77    4.89
   4   0 -22   14.89    6.41
  -4   0  23   -0.89    4.40
  -4   0  27   -1.27    5.15
  -4   0  28   12.27    7.45
  -4   0  29    2.30    5.39
  -4   0  30   37.97   10.61
  -4   0  32   -1.73    6.02
  -4   0  33    0.80    4.61
  -4   0  34    4.68    5.55
  -4   0  35   -3.02    5.83
  -4   0  36   29.82    9.68
  -4   1   1   23.67    6.99
  -4   1   1   16.80    3.73
   4  -1  -1   13.03    4.54
   4  -1  -1   22.47    4.33
   4   1  -1   26.65    4.83
   4   1  -1   22.40    4.57
  -4  -1   1   13.91    4.94
  -4  -1   1   13.92    4.03
  -4   1   2  833.40   86.78
  -4   1   2  952.54   84.50
   4  -1  -2  986.44   86.76
   4  -1  -2  957.01   84.70
   4   1  -2 1009.42   85.62
   4   1  -2 1070.57   85.37
  -4  -1   2 1061.06   87.14
  -4  -1   2 1144.02   85.78
  -4   1   3   19.57    5.98
  -4   1   3    8.35    3.09
   4  -1  -3   22.53    6.05
   4  -1  -3   10.17    3.17
   4   1  -3   13.69    4.80
   4   1  -3   17.15    4.07
  -4  -1   3   17.06    6.00
  -4  -1   3   18.34    4.27
  -4   1   4   -0.09    4.56
  -4   1   4    1.90    2.31
   4  -1  -4   -0.94    3.70
   4  -1  -4    0.92    2.24
   4   1  -4    1.68    3.05
   4   1  -4    4.66    2.20
  -4  -1   4    5.44    4.63
  -4  -1   4    2.20    2.16
  -4   1   5    4.69    5.09
  -4   1   5    8.90    3.33
   4  -1  -5    9.83    4.97
   4  -1  -5    9.83    3.40
   4   1  -5   14.00    4.98
   4   1  -5    5.77    2.98
  -4  -1   5   14.36    5.43
  -4  -1   5    8.37    3.05
  -4   1   6  376.19   44.62
  -4   1   6  555.60   42.79
   4  -1  -6  437.23   44.75
   4  -1  -6  568.10   43.55
   4   1  -6  416.74   43.55
   4   1  -6  437.69   42.04
  -4  -1   6  375.68   44.04
  -4  -1   6  578.16   42.91
  -4   1   7   39.45    9.02
  -4   1   7   45.05    6.67
   4  -1  -7   40.14    8.72
   4  -1  -7   43.56    6.86
   4   1  -7   40.08    8.08
   4   1  -7   36.76    6.34
  -4  -1   7   44.50    9.32
  -4  -1   7   31.33    5.79
  -4   1   8 1152.12  102.60
  -4   1   8 1205.41   98.69
   4  -1  -8 1180.49  102.04
   4  -1  -8 1108.27   98.83
   4   1  -8 1145.69  100.71
   4   1  -8 1149.33   98.56
  -4  -1   8 1201.67  102.42
  -4  -1   8 1151.26   98.15
  -4   1   9    3.72    4.78
  -4   1   9    1.61    2.30
   4  -1  -9   -1.24    5.24
   4  -1  -9   -0.32    3.07
   4   1  -9    2.06    3.60
   4   1  -9   -1.28    2.99
  -4  -1   9    4.50    5.21
  -4  -1   9    1.22    2.66
  -4   1  10  476.91   47.44
  -4   1  10  503.32   43.84
   4  -1 -10  479.93   46.87
   4  -1 -10  478.49   44.13
   4   1 -10  455.89   45.62
   4   1 -10  486.12   43.63
  -4  -1  10  456.25   46.74
  -4  -1  10  484.87   43.22
  -4   1  11  139.59   18.71
  -4   1  11  137.46   15.09
   4  -1 -11  124.15   17.49
   4  -1 -11  104.63   14.61
   4   1 -11  133.67   17.12
   4   1 -11  136.29   15.17
  -4  -1  11  120.83   17.30
  -4  -1  11  145.43   14.94
  -4   1  12  406.11   41.37
  -4   1  12  408.74   37.81
   4  -1 -12  440.88   41.67
   4  -1 -12  381.21   38.09
   4   1 -12  418.71   40.42
   4   1 -12  381.67   37.41
  -4  -1  12  438.41   41.79
  -4  -1  12  387.17   37.13
  -4   1  13  106.97   15.23
  -4   1  13   83.64   11.48
   4  -1 -13   98.09   15.00
   4  -1 -13   85.91   12.20
   4   1 -13   67.10   12.55
   4   1 -13   86.70   11.62
  -4  -1  13  109.23   15.24
  -4  -1  13   83.50   11.18
  -4   1  14    0.32    4.51
  -4   1  14    1.44    2.59
   4  -1 -14   -0.26    4.63
   4  -1 -14    1.55    3.52
   4   1 -14   -0.97    4.31
   4   1 -14   -0.10    2.66
  -4  -1  14    0.99    3.83
  -4  -1  14    1.76    2.84
  -4   1  15   36.31    8.92
  -4   1  15   22.96    5.72
   4  -1 -15   26.00    7.84
   4  -1 -15   28.19    7.17
   4   1 -15   21.93    7.38
   4   1 -15   22.35    5.74
  -4  -1  15   25.93    7.95
  -4  -1  15   21.21    5.31
  -4   1  16  202.50   27.18
  -4   1  16  302.13   26.68
   4  -1 -16  245.67   28.66
   4  -1 -16  244.11   26.39
   4   1 -16  194.26   26.53
   4   1 -16  254.58   25.89
  -4  -1  16  248.54   28.44
  -4  -1  16  249.35   25.13
  -4   1  17   -0.22    4.49
  -4   1  17   -0.07    3.22
   4  -1 -17   -0.84    3.24
   4   1 -17    1.57    4.25
   4   1 -17    0.54    2.82
  -4  -1  17    0.23    4.39
  -4  -1  17   -0.36    2.48
  -4   1  18  308.05   32.51
  -4   1  18  278.01   28.67
   4  -1 -18  239.74   28.94
   4   1 -18  305.41   31.86
   4   1 -18  266.14   28.61
  -4  -1  18  257.66   30.90
  -4  -1  18  290.29   28.41
  -4   1  19   25.61    7.22
  -4   1  19    9.63    4.17
   4  -1 -19   10.99    5.06
   4   1 -19   10.45    5.60
   4   1 -19    9.91    4.39
  -4  -1  19   15.94    6.62
  -4  -1  19    6.65    4.48
  -4   1  20   28.04    8.53
  -4   1  20   32.24    7.23
   4  -1 -20   19.33    6.38
   4   1 -20   32.51    7.20
  -4  -1  20   16.88    6.79
  -4  -1  20   33.05    7.15
  -4   1  21   11.00    5.64
  -4   1  21    6.01    4.26
   4  -1 -21   11.55    5.81
   4   1 -21    8.62    4.86
  -4  -1  21    7.02    5.47
  -4  -1  21    9.96    4.56
  -4   1  22  208.95   24.09
   4  -1 -22  238.62   26.11
  -4  -1  22  188.26   25.31
  -4  -1  23   -1.02    4.77
  -4  -1  24    3.49    5.35
  -4   1  25   19.65    7.94
  -4   1  26   50.29   11.38
  -4   1  27   -1.52    5.19
  -4   1  28   38.14   10.30
  -4  -1  28   32.77   10.05
  -4   1  29   -1.85    5.62
  -4  -1  29   -3.44    5.59
  -4   1  30   -0.99    6.20
  -4  -1  30    1.47    4.44
  -4   1  31   -0.92    5.10
  -4  -1  31   -0.24    5.27
  -4   1  32   33.44   10.17
  -4  -1  32   32.69   10.31
  -4   1  33    4.19    5.50
  -4  -1  33   -1.66    5.45
  -4   1  34    0.61    5.40
  -4  -1  34   -0.24    4.30
  -4   1  35    1.16    6.42
  -4   1  36   15.35    8.03
  -4   1  37    0.72    5.09
  -4   1  38   11.96    7.98
  -4   2   1   65.60   10.79
  -4   2   1   66.90    8.33
   4  -2  -1   81.17   10.77
   4  -2  -1   59.19    8.20
   4   2  -1   76.78    8.86
   4   2  -1   78.99    9.55
  -4  -2   1   64.02    9.47
  -4  -2   1   73.25    9.77
  -4   2   2  149.77   20.47
  -4   2   2  189.91   18.40
   4  -2  -2  208.71   21.37
   4  -2  -2  208.54   19.13
   4   2  -2  161.95   18.40
   4   2  -2  201.71   19.41
  -4  -2   2  199.76   20.28
  -4  -2   2  211.29   19.84
  -4   2   3   19.53    6.84
  -4   2   3   30.32    4.69
   4  -2  -3   16.71    5.73
   4  -2  -3   23.31    4.94
   4   2  -3   18.93    4.72
   4   2  -3   24.88    4.97
  -4  -2   3   16.50    5.25
  -4  -2   3   18.93    4.75
  -4   2   4 1508.89  138.25
  -4   2   4 1600.65  134.67
   4  -2  -4 1630.84  138.11
   4  -2  -4 1676.78  135.56
   4   2  -4 1703.01  135.78
   4   2  -4 1682.62  135.18
  -4  -2   4 1331.53  136.02
  -4  -2   4 1706.89  135.49
  -4   2   5   39.64    8.69
  -4   2   5   37.87    5.95
   4  -2  -5   33.68    7.95
   4  -2  -5   41.58    6.65
   4   2  -5   34.66    6.63
   4   2  -5   37.02    5.91
  -4  -2   5   23.47    6.83
  -4  -2   5   38.15    6.31
  -4   2   6    4.28    5.27
  -4   2   6   10.95    3.49
   4  -2  -6    5.25    5.05
   4  -2  -6    8.08    3.97
   4   2  -6    9.70    4.23
   4   2  -6   12.07    3.54
  -4  -2   6   13.76    5.67
  -4  -2   6   11.85    3.64
  -4   2   7  399.34   32.71
  -4   2   7  263.57   25.97
   4  -2  -7  286.75   29.68
   4  -2  -7  247.27   26.29
   4   2  -7  294.10   27.48
   4   2  -7  225.41   25.24
  -4  -2   7  326.71   29.71
  -4  -2   7  275.23   25.86
  -4   2   8  614.73   63.74
  -4   2   8  691.82   60.66
   4  -2  -8  698.50   64.17
   4  -2  -8  723.79   61.54
   4   2  -8  673.76   61.78
   4   2  -8  697.50   60.36
  -4  -2   8  675.95   63.36
  -4  -2   8  720.82   60.27
  -4   2   9  189.48   23.47
  -4   2   9  222.08   20.82
   4  -2  -9  171.18   22.75
   4  -2  -9  208.33   21.34
   4   2  -9  187.84   21.46
   4   2  -9  191.28   19.97
  -4  -2   9  170.42   22.15
  -4  -2   9  215.84   20.09
  -4   2  10   82.80   13.09
  -4   2  10   45.93    8.05
   4  -2 -10   70.04   11.91
   4  -2 -10   50.53    8.79
   4   2 -10   74.03   10.73
   4   2 -10   62.28    8.61
  -4  -2  10   66.18   11.83
  -4  -2  10   58.41    8.35
  -4   2  11   54.89   11.15
  -4   2  11   60.82    8.76
   4  -2 -11   51.42   10.91
   4  -2 -11   61.33    9.72
   4   2 -11   53.94    9.69
   4   2 -11   49.70    7.98
  -4  -2  11   49.58   10.64
  -4  -2  11   51.30    7.78
  -4   2  12    2.18    4.15
  -4   2  12    1.50    2.51
   4  -2 -12    2.76    3.95
   4  -2 -12    0.23    3.32
   4   2 -12   -0.03    4.01
   4   2 -12    0.82    2.52
  -4  -2  12    7.60    5.17
  -4  -2  12    1.11    3.14
  -4   2  13   26.89    7.83
  -4   2  13   10.63    4.23
   4  -2 -13   19.45    7.63
   4  -2 -13   19.35    6.15
   4   2 -13   13.04    5.68
   4   2 -13   24.78    5.18
  -4  -2  13   12.90    6.53
  -4  -2  13   18.72    4.60
  -4   2  14  679.69   65.77
  -4   2  14  711.19   62.61
   4  -2 -14  692.16   66.06
   4  -2 -14  639.36   63.09
   4   2 -14  686.04   64.12
   4   2 -14  711.58   61.92
  -4  -2  14  620.20   64.78
  -4  -2  14  782.21   62.09
  -4   2  15   30.53    9.58
  -4   2  15   46.12    8.45
   4  -2 -15   43.25   10.56
   4  -2 -15   62.18   10.05
   4   2 -15   48.13    9.54
   4   2 -15   52.32    8.33
  -4  -2  15   42.69   10.26
  -4  -2  15   51.55    8.12
  -4   2  16   27.59    7.98
  -4   2  16   12.52    4.67
   4  -2 -16    6.91    4.18
   4   2 -16   29.48    7.84
   4   2 -16    9.86    4.23
  -4  -2  16    9.88    5.97
  -4  -2  16   20.86    5.05
  -4   2  17    6.34    5.62
  -4   2  17    5.87    3.72
   4  -2 -17    2.03    3.87
   4   2 -17    5.99    4.43
   4   2 -17    4.34    3.16
  -4  -2  17    3.62    4.83
  -4  -2  17    4.83    3.33
  -4   2  18   86.67   15.71
  -4   2  18  118.55   14.84
   4  -2 -18   93.65   14.74
   4   2 -18  154.93   18.32
  -4  -2  18  128.62   17.85
  -4  -2  18   92.72   13.21
  -4   2  19   93.75   15.76
  -4   2  19   95.64   13.79
   4  -2 -19   79.08   13.66
   4   2 -19  121.14   16.33
  -4  -2  19  114.98   16.32
  -4  -2  19   89.00   12.61
  -4   2  20   38.46    9.53
  -4   2  20   45.37    8.89
   4  -2 -20   38.13    8.77
   4   2 -20   41.46    9.67
  -4  -2  20   28.28    8.43
  -4  -2  20   32.72    7.08
  -4   2  21    5.39    4.03
   4  -2 -21    5.28    4.76
  -4  -2  21   -1.58    4.29
  -4  -2  21    0.86    2.94
  -4   2  22    6.80    3.75
   4  -2 -22   12.18    6.43
  -4  -2  22    9.22    5.42
  -4  -2  23   -1.24    4.40
  -4   2  24  153.28   21.46
  -4  -2  24  146.19   20.70
  -4   2  25   17.77    7.74
  -4  -2  25   20.65    7.42
  -4   2  26   66.84   13.42
  -4  -2  26   62.72   13.05
  -4   2  27   -2.55    5.78
  -4   2  28   20.81    8.45
  -4   2  29   10.96    7.46
  -4   2  30   57.65   12.46
  -4  -2  30   44.18   11.41
  -4   2  31    4.11    5.31
  -4  -2  31    1.57    4.66
  -4   2  32    0.05    5.81
  -4  -2  32    1.88    4.99
  -4   2  33    3.33    5.86
  -4   2  34   11.36    7.35
  -4   2  35    4.36    5.21
  -4   2  36    2.25    6.24
  -4   2  37   -2.37    6.01
  -4   2  38    1.23    5.14
  -4   2  39   -1.21    5.05
  -4   2  40   18.24    7.61
  -4   3   1   37.56    8.02
  -4   3   1   41.89    5.85
   4  -3  -1   38.36    7.57
   4  -3  -1   46.91    6.49
   4   3  -1   30.83    5.48
   4   3  -1   41.16    7.02
  -4  -3   1   39.09    6.65
  -4  -3   1   30.45    6.77
  -4   3   2  272.12   31.19
  -4   3   2  341.06   28.53
   4  -3  -2  328.57   31.64
   4  -3  -2  318.98   29.03
   4   3  -2  321.63   28.61
   4   3  -2  298.25   29.17
  -4  -3   2  268.26   29.11
  -4  -3   2  315.32   29.87
  -4   3   3    6.57    5.01
  -4   3   3   15.02    3.35
   4  -3  -3   14.96    6.29
   4  -3  -3   10.03    3.75
   4   3  -3    6.38    2.78
   4   3  -3   12.12    3.93
  -4  -3   3    8.78    3.96
  -4  -3   3   11.58    4.25
  -4   3   4   20.24    6.74
  -4   3   4   19.52    4.39
   4  -3  -4   12.21    6.25
   4  -3  -4   13.26    3.81
   4   3  -4   10.17    3.46
   4   3  -4   13.01    3.83
  -4  -3   4   10.99    4.58
  -4  -3   4   14.88    4.19
  -4   3   5   14.80    7.43
  -4   3   5   28.32    5.20
   4  -3  -5   28.76    7.84
   4  -3  -5   25.01    5.61
   4   3  -5   25.26    5.40
   4   3  -5   29.99    5.47
  -4  -3   5   27.82    6.34
  -4  -3   5   38.34    6.24
  -4   3   6   38.76    9.49
  -4   3   6   77.06    9.09
   4  -3  -6   43.35    9.77
   4  -3  -6   81.82    9.88
   4   3  -6   50.83    8.03
   4   3  -6   84.49    8.92
  -4  -3   6   58.97    9.93
  -4  -3   6   46.42    7.74
  -4   3   7  443.17   43.60
  -4   3   7  400.61   39.47
   4  -3  -7  453.13   43.48
   4  -3  -7  446.89   40.69
   4   3  -7  477.89   40.48
   4   3  -7  435.32   39.29
  -4  -3   7  398.53   41.45
  -4  -3   7  451.28   39.71
  -4   3   8   86.69   13.64
  -4   3   8   75.13   10.30
   4  -3  -8   73.76   12.89
   4  -3  -8   67.00   10.37
   4   3  -8   63.48   10.11
   4   3  -8   80.86    9.81
  -4  -3   8   74.07   12.04
  -4  -3   8  100.02   10.55
  -4   3   9    0.69    4.51
  -4   3   9    2.63    2.73
   4  -3  -9   -3.47    5.52
   4  -3  -9    0.40    3.08
   4   3  -9    1.08    3.36
   4   3  -9   -0.39    2.38
  -4  -3   9   -0.35    4.67
  -4  -3   9    0.20    1.98
  -4   3  10  169.93   22.23
  -4   3  10  192.98   19.74
   4  -3 -10  201.51   23.14
   4  -3 -10  205.91   20.93
   4   3 -10  169.33   19.66
   4   3 -10  182.32   18.69
  -4  -3  10  167.55   21.22
  -4  -3  10  170.64   18.42
  -4   3  11  370.93   36.50
  -4   3  11  310.43   31.75
   4  -3 -11  307.69   34.87
   4  -3 -11  362.24   33.66
   4   3 -11  334.14   32.66
   4   3 -11  339.91   31.25
  -4  -3  11  342.96   34.81
  -4  -3  11  308.18   30.63
  -4   3  12  272.20   31.27
  -4   3  12  297.46   28.59
   4  -3 -12  346.19   33.12
   4  -3 -12  249.64   28.92
   4   3 -12  271.12   28.84
   4   3 -12  309.12   27.71
  -4  -3  12  248.76   30.03
  -4  -3  12  284.28   27.21
  -4   3  13   79.02   14.32
  -4   3  13   97.48   12.48
   4  -3 -13   96.42   15.00
   4  -3 -13   97.91   13.55
   4   3 -13   86.35   12.69
  -4  -3  13   79.43   13.88
  -4  -3  13   94.61   11.40
  -4   3  14    3.43    4.87
  -4   3  14    4.28    3.56
   4  -3 -14    4.64    6.09
   4  -3 -14    2.09    3.49
   4   3 -14    8.66    4.77
  -4  -3  14    5.55    5.17
  -4  -3  14    0.48    2.35
  -4   3  15   35.08    9.43
  -4   3  15   48.33    8.30
   4  -3 -15   43.52    8.80
   4   3 -15   39.16    8.61
  -4  -3  15   57.08   10.59
  -4  -3  15   31.34    6.47
  -4   3  16  199.53   27.23
  -4   3  16  246.75   26.14
   4  -3 -16  312.71   29.13
   4   3 -16  240.03   26.88
  -4  -3  16  234.64   28.00
  -4  -3  16  250.71   24.94
  -4   3  17   15.81    7.06
  -4   3  17   19.68    5.89
   4  -3 -17    9.40    5.47
   4   3 -17   20.73    6.33
  -4  -3  17   13.17    6.74
  -4  -3  17   22.85    5.20
  -4   3  18   48.89   11.12
  -4   3  18   45.30    8.91
   4  -3 -18   41.90    9.39
   4   3 -18   44.17    9.24
   4   3 -18   43.25    7.78
  -4  -3  18   52.87   11.03
  -4  -3  18   50.33    8.22
  -4   3  19    9.39    4.81
   4  -3 -19    4.74    3.78
   4   3 -19    2.59    2.98
  -4  -3  19    1.88    4.87
  -4  -3  19    4.71    3.11
  -4   3  20   26.97    6.55
   4  -3 -20    3.31    4.00
   4   3 -20   23.36    7.13
   4   3 -20   18.88    5.11
  -4  -3  20   23.78    7.40
  -4  -3  20   16.62    5.11
  -4   3  21   43.49    9.22
   4  -3 -21   40.07    9.51
   4   3 -21   34.05    8.90
  -4  -3  21   52.19   10.70
  -4   3  22   56.32   12.13
  -4   3  22   46.29    9.52
   4  -3 -22   57.12   11.78
  -4  -3  22   53.48   11.43
  -4   3  23   42.23   10.78
   4  -3 -23   31.00    9.52
  -4  -3  23   49.22   10.74
  -4   3  24   -0.22    6.15
  -4  -3  24    6.21    5.90
  -4   3  25   11.04    6.84
  -4  -3  25    6.47    6.06
  -4   3  26   44.46   11.40
  -4  -3  26   53.44   11.40
  -4   3  27   16.50    7.61
  -4  -3  27   10.77    6.52
  -4   3  28   41.22   10.91
  -4   3  29    6.12    6.47
  -4   3  30    4.45    6.45
  -4   3  31    3.50    6.36
  -4   3  32   26.52    9.64
  -4   3  33    0.25    4.66
  -4   3  34   -0.30    5.02
  -4   3  35    1.81    6.00
  -4   3  36    6.46    6.97
  -4   3  37    2.70    6.44
  -4   3  38   -1.34    5.90
  -4   3  39   -3.95    5.99
  -4   3  40   -0.80    5.62
  -4   3  41    3.35    6.45
  -4   3  42    4.27    6.61
  -4   4   1   72.27   10.71
  -4   4   1   62.00    7.25
   4  -4  -1   60.62    9.94
   4  -4  -1   43.09    7.18
   4   4  -1   68.91    7.80
   4   4  -1   41.78    7.84
   4   4  -1   49.68   10.07
  -4  -4   1   46.81    7.58
  -4  -4   1   38.70    7.85
  -4   4   2  140.21   18.10
  -4   4   2  149.87   15.00
   4  -4  -2  121.58   17.32
   4  -4  -2  154.70   15.94
   4   4  -2  144.55   15.02
   4   4  -2  137.92   15.95
   4   4  -2  146.37   18.18
  -4  -4   2  143.59   15.81
  -4  -4   2  171.42   17.68
  -4   4   3   69.09   11.19
  -4   4   3   61.15    8.03
   4  -4  -3   61.91   10.83
   4  -4  -3   52.55    8.27
   4   4  -3   59.96    8.05
   4   4  -3   59.59    8.60
  -4  -4   3   69.67    9.32
  -4  -4   3   77.55   10.12
  -4   4   4  269.25   30.66
  -4   4   4  317.53   28.06
   4  -4  -4  295.82   28.65
   4   4  -4  304.31   27.66
   4   4  -4  272.39   28.03
  -4  -4   4  306.38   29.13
  -4  -4   4  305.26   29.05
  -4   4   5    7.34    5.54
  -4   4   5    4.95    2.63
   4  -4  -5    6.13    5.04
   4  -4  -5    7.54    3.89
   4   4  -5    5.43    2.89
   4   4  -5   11.40    3.78
  -4  -4   5    8.67    4.43
  -4  -4   5    5.86    3.83
  -4   4   6   86.88   13.21
  -4   4   6   83.32   10.31
   4  -4  -6   71.47   12.57
   4  -4  -6   56.66    9.98
   4   4  -6   86.76    9.86
   4   4  -6   93.32   10.35
  -4  -4   6   78.26   11.09
  -4  -4   6   75.31   10.33
  -4   4   7    6.35    4.86
  -4   4   7   11.01    4.02
   4  -4  -7    4.15    5.04
   4  -4  -7    6.38    4.35
   4   4  -7    7.74    3.60
   4   4  -7    5.04    2.92
  -4  -4   7    4.38    4.55
  -4  -4   7    5.12    3.44
  -4   4   8   82.68   13.53
  -4   4   8   65.34   10.14
   4  -4  -8   73.39   13.15
   4  -4  -8   72.46   11.54
   4   4  -8   96.20   10.91
   4   4  -8   92.65   10.43
  -4  -4   8   97.36   12.89
  -4  -4   8   94.05   11.12
  -4   4   9  340.42   32.44
  -4   4   9  323.50   28.50
   4  -4  -9  267.08   30.82
   4  -4  -9  296.26   29.38
   4   4  -9  289.18   27.50
   4   4  -9  228.16   26.19
  -4  -4   9  259.51   29.15
  -4  -4   9  320.69   27.80
  -4   4  10  218.62   26.08
  -4   4  10  225.54   23.23
   4  -4 -10  221.14   26.29
   4  -4 -10  213.10   24.23
   4   4 -10  228.00   22.86
  -4  -4  10  220.26   24.93
  -4  -4  10  234.85   22.61
  -4   4  11   21.66    7.69
  -4   4  11   24.36    5.96
   4  -4 -11   16.07    7.19
   4  -4 -11   27.03    7.03
   4   4 -11   30.98    6.15
  -4  -4  11   27.76    7.80
  -4  -4  11   22.04    5.20
  -4   4  12   31.06    8.90
  -4   4  12   38.84    7.55
   4  -4 -12   60.73   11.62
   4  -4 -12   35.96    8.03
   4   4 -12   52.34    8.22
  -4  -4  12   35.45    8.56
  -4  -4  12   48.36    7.14
  -4   4  13   79.96   13.89
  -4   4  13   93.72   12.40
   4  -4 -13   72.87   12.61
   4   4 -13   97.61   12.36
  -4  -4  13   79.00   13.46
  -4  -4  13   92.80   11.16
  -4   4  14  253.64   29.28
  -4   4  14  246.83   26.49
   4  -4 -14  264.37   28.37
   4   4 -14  246.98   26.26
   4   4 -14  238.67   24.86
  -4  -4  14  266.67   29.07
  -4  -4  14  274.70   25.40
  -4   4  15   92.33   15.06
  -4   4  15   79.51   12.41
   4  -4 -15   69.14   12.89
   4   4 -15   91.09   12.82
   4   4 -15  106.67   12.09
  -4  -4  15  106.02   15.43
  -4  -4  15  103.64   11.92
  -4   4  16   19.61    6.81
  -4   4  16   26.30    6.57
   4  -4 -16   10.36    5.65
   4   4 -16   15.58    5.62
   4   4 -16   19.61    4.56
  -4  -4  16   20.43    7.18
  -4  -4  16   25.01    5.36
  -4   4  17    2.51    5.11
  -4   4  17    4.24    3.59
   4  -4 -17    5.94    4.15
   4   4 -17    2.47    3.80
   4   4 -17    4.67    2.82
  -4  -4  17    1.52    4.64
  -4  -4  17    2.29    2.77
  -4   4  18   92.91   13.64
   4  -4 -18   96.29   15.42
   4   4 -18   85.60   13.52
   4   4 -18  105.88   12.75
  -4  -4  18  108.37   16.06
  -4   4  19   71.86   11.43
   4  -4 -19   40.02    9.99
   4   4 -19   59.81   10.64
   4   4 -19   65.37    9.61
  -4  -4  19   64.76   12.44
  -4   4  20   41.07    8.98
   4  -4 -20   47.63   10.61
   4   4 -20   47.98    9.67
  -4  -4  20   59.75   11.44
  -4   4  21   15.08    7.51
  -4   4  21   25.52    7.18
   4  -4 -21   16.69    7.08
   4   4 -21   28.63    7.59
  -4  -4  21   20.35    7.56
  -4   4  22    7.44    6.60
  -4   4  22   10.09    5.78
   4  -4 -22   11.76    6.45
   4   4 -22   10.16    5.67
  -4  -4  22    1.76    4.70
  -4   4  23   23.41    7.89
  -4   4  23   20.48    6.89
   4  -4 -23   25.59    7.81
  -4  -4  23    6.64    5.87
  -4   4  24   68.43   13.43
  -4  -4  24   59.86   12.63
  -4   4  25   65.17   12.84
  -4  -4  25   40.30   10.83
  -4   4  26   69.38   13.55
  -4  -4  26   53.15   11.67
  -4   4  27   -0.78    4.91
  -4  -4  27   -0.35    4.91
  -4   4  28   24.90    8.76
  -4  -4  28   26.08    8.12
  -4   4  29   19.78    7.66
  -4   4  30   11.37    6.51
  -4   4  31   11.57    6.93
  -4   4  32   -3.75    6.36
  -4   4  33   -2.16    5.05
  -4   4  34    8.09    6.64
  -4   4  35    4.80    7.13
  -4   4  36    7.91    5.92
  -4   4  37   -2.25    6.46
  -4   4  38    0.89    5.79
  -4   4  39    2.16    6.48
  -4   4  40   -4.17    7.04
  -4   4  41    5.86    7.17
  -4   4  42    2.13    5.64
  -4   5   1   73.05   11.61
  -4   5   1   67.48    8.55
   4  -5  -1   74.39   11.71
   4  -5  -1   77.36    9.87
   4   5  -1   75.85    9.05
   4   5  -1   75.77   10.52
   4   5  -1   90.80   13.05
  -4  -5   1   67.10    9.30
  -4  -5   1   62.83   10.61
  -4   5   2  346.06   32.09
  -4   5   2  280.63   27.67
   4  -5  -2  296.78   31.24
   4  -5  -2  272.50   28.53
   4   5  -2  317.56   28.09
   4   5  -2  310.98   29.69
   4   5  -2  330.78   31.98
  -4  -5   2  296.14   28.71
  -4  -5   2  304.64   30.63
  -4   5   3  163.71   20.74
  -4   5   3  182.68   18.14
   4  -5  -3  149.75   20.51
   4  -5  -3  170.23   18.78
   4   5  -3  179.02   17.85
   4   5  -3  201.89   19.67
   4   5  -3  183.64   21.24
  -4  -5   3  180.82   18.81
  -4  -5   3  192.66   20.31
  -4   5   4   25.10    6.97
  -4   5   4   15.95    4.16
   4  -5  -4   27.72    7.29
   4  -5  -4   20.15    5.44
   4   5  -4   24.81    4.79
   4   5  -4   16.33    4.48
   4   5  -4   18.89    6.19
  -4  -5   4   37.27    6.24
  -4  -5   4   27.86    6.37
  -4   5   5   41.16    9.00
  -4   5   5   47.09    7.12
   4  -5  -5   49.69    9.83
   4  -5  -5   46.14    7.81
   4   5  -5   43.33    6.53
   4   5  -5   40.59    6.75
   4   5  -5   41.61    8.44
  -4  -5   5   32.10    7.07
  -4  -5   5   47.46    8.04
  -4   5   6   84.55   13.43
  -4   5   6   96.82   11.13
   4  -5  -6   82.21   13.44
   4  -5  -6   75.57   11.51
   4   5  -6   73.99    9.80
   4   5  -6   85.34   10.55
   4   5  -6  103.72   13.37
  -4  -5   6   74.19   11.17
  -4  -5   6  100.00   12.08
  -4   5   7  215.49   24.03
  -4   5   7  194.89   20.49
   4  -5  -7  237.16   24.99
   4  -5  -7  201.84   21.86
   4   5  -7  179.96   19.41
   4   5  -7  160.06   19.25
   4   5  -7  231.00   23.06
  -4  -5   7  227.78   22.24
  -4  -5   7  211.01   21.13
  -4   5   8   25.58    7.82
  -4   5   8   33.44    6.69
   4  -5  -8   36.01    9.25
   4  -5  -8   35.42    7.62
   4   5  -8   37.52    6.02
  -4  -5   8   26.38    6.99
  -4  -5   8   41.67    6.96
  -4   5   9   16.84    6.23
  -4   5   9   29.11    6.03
   4  -5  -9   22.77    7.65
   4  -5  -9   23.03    6.23
   4   5  -9   36.37    5.63
  -4  -5   9   23.94    6.44
  -4  -5   9   26.35    5.69
  -4   5  10   17.52    7.67
  -4   5  10   20.82    5.27
   4  -5 -10   28.01    8.33
   4  -5 -10   13.65    5.11
   4   5 -10   15.14    4.14
  -4  -5  10   36.60    7.69
  -4  -5  10   17.13    4.67
  -4   5  11  240.94   28.72
  -4   5  11  261.18   26.50
   4  -5 -11  270.06   28.23
   4   5 -11  270.12   25.37
   4   5 -11  276.62   25.22
  -4  -5  11  225.60   27.17
  -4  -5  11  248.94   25.35
  -4   5  12  331.45   31.61
  -4   5  12  255.78   27.05
   4  -5 -12  293.18   29.66
   4   5 -12  259.43   25.94
   4   5 -12  265.94   25.62
  -4  -5  12  263.37   28.74
  -4  -5  12  237.96   25.74
  -4   5  13   52.78   10.88
  -4   5  13   49.71    8.58
   4  -5 -13   47.83    9.69
   4   5 -13   47.28    7.69
   4   5 -13   38.45    6.74
  -4  -5  13   43.67    9.50
  -4   5  14   15.73    6.73
  -4   5  14   18.22    5.47
   4  -5 -14    5.80    5.23
   4   5 -14   12.98    4.23
   4   5 -14   16.94    4.19
  -4  -5  14   23.90    7.18
  -4   5  15   82.68   14.39
  -4   5  15  102.99   13.56
   4  -5 -15   82.48   13.73
   4   5 -15  101.89   12.57
   4   5 -15   91.45   11.26
  -4  -5  15   77.82   13.67
  -4   5  16  115.25   15.51
   4  -5 -16  114.07   17.07
   4   5 -16  116.68   14.74
   4   5 -16  123.69   13.91
  -4  -5  16  119.90   17.33
  -4   5  17   83.62   12.36
   4  -5 -17   98.09   14.95
   4   5 -17   94.03   12.06
   4   5 -17   61.66    9.73
  -4  -5  17   69.53   13.04
  -4   5  18   92.32   14.73
   4  -5 -18  136.08   18.39
   4   5 -18  127.77   15.21
   4   5 -18  105.45   13.22
  -4  -5  18  110.64   16.80
  -4   5  19   -1.48    5.27
  -4   5  19   -1.20    3.07
   4  -5 -19    6.32    5.74
   4   5 -19    4.07    3.92
  -4  -5  19    2.91    5.16
  -4   5  20    3.91    5.55
  -4   5  20   -0.73    3.01
   4  -5 -20    0.88    3.18
   4   5 -20    0.53    3.41
  -4  -5  20   -0.04    4.36
  -4   5  21   26.40    8.63
  -4   5  21   18.31    6.20
   4  -5 -21   33.70    9.26
   4   5 -21   26.36    7.30
  -4  -5  21   26.01    8.44
  -4   5  22  104.67   17.48
  -4   5  22   95.64   15.04
   4  -5 -22  105.18   17.40
   4   5 -22  134.60   16.43
  -4  -5  22   86.61   15.35
  -4   5  23    2.91    5.52
   4  -5 -23    9.50    6.19
  -4  -5  23    5.24    5.51
  -4   5  24   -1.55    5.87
  -4  -5  24    1.14    4.74
  -4   5  25    0.80    4.40
  -4  -5  25   -3.02    5.55
  -4   5  26    4.11    5.17
  -4  -5  26    6.96    5.64
  -4   5  27   32.59    9.91
  -4   5  28   16.43    7.24
  -4   5  29    7.02    6.43
  -4   5  30   -0.28    4.37
  -4   5  31    3.79    6.90
  -4   5  32    6.59    5.87
  -4   5  33   13.19    7.46
  -4   5  34    0.83    6.16
  -4   5  35   -1.25    5.40
  -4   5  36   -3.03    7.35
  -4   5  37    8.10    6.93
  -4   5  38   -2.41    6.70
  -4   5  39    1.02    6.23
  -4   5  40   -0.19    6.81
  -4   6   1   46.76    8.85
  -4   6   1   38.25    5.91
   4  -6  -1   34.41    8.01
   4  -6  -1   43.39    7.02
   4   6  -1   39.55    7.74
   4   6  -1   34.39    7.98
  -4  -6   1   34.98    6.65
  -4  -6   1   48.50    7.04
  -4   6   2   96.16   12.79
  -4   6   2   76.63    9.30
   4  -6  -2   92.70   13.38
   4  -6  -2   67.44   10.05
   4   6  -2   84.94   11.22
   4   6  -2   70.75   11.41
  -4  -6   2   55.30    9.17
  -4  -6   2   77.54    9.65
  -4  -6   2   69.96   11.28
  -4   6   3   83.70   12.43
  -4   6   3   84.97    9.79
   4  -6  -3   70.35   12.26
   4  -6  -3   74.57   10.53
   4   6  -3   74.47    9.16
   4   6  -3   72.63   10.49
   4   6  -3   74.97   11.78
  -4  -6   3   71.20    9.86
  -4  -6   3   68.60   11.15
  -4   6   4  130.41   17.13
  -4   6   4  131.53   14.63
   4  -6  -4  129.43   17.64
   4  -6  -4  140.74   16.16
   4   6  -4  139.52   14.26
   4   6  -4  134.20   15.28
   4   6  -4  124.21   16.39
  -4  -6   4  125.96   14.97
  -4  -6   4  131.63   16.52
  -4   6   5   88.65   13.27
  -4   6   5   97.63   11.32
   4  -6  -5   87.39   13.78
   4  -6  -5   89.19   12.34
   4   6  -5   80.56   10.02
   4   6  -5   86.24   11.16
   4   6  -5   97.69   13.28
  -4  -6   5   79.22   10.96
  -4  -6   5   81.90   12.08
  -4   6   6   47.41    8.98
  -4   6   6   22.95    5.61
   4  -6  -6   34.16    8.82
   4  -6  -6   28.69    6.74
   4   6  -6   46.72    6.26
  -4  -6   6   31.84    6.54
  -4  -6   6   31.96    7.01
  -4   6   7   -0.78    3.96
  -4   6   7    0.25    2.01
   4  -6  -7    3.92    5.08
   4  -6  -7    0.65    3.47
   4   6  -7   -0.32    2.26
   4   6  -7    0.58    3.18
  -4  -6   7   -0.53    2.71
  -4  -6   7   -0.86    2.66
  -4   6   8  273.00   30.74
  -4   6   8  274.19   27.89
   4  -6  -8  316.54   32.23
   4  -6  -8  260.04   29.15
   4   6  -8  329.35   27.17
  -4  -6   8  245.31   28.13
  -4  -6   8  279.54   28.35
  -4   6   9  340.33   35.65
  -4   6   9  360.43   33.01
   4  -6  -9  344.92   36.28
   4  -6  -9  365.24   34.96
   4   6  -9  336.56   31.01
   4   6  -9  344.55   31.28
  -4  -6   9  285.47   32.72
  -4  -6   9  322.68   32.39
  -4   6  10    4.43    4.84
  -4   6  10    6.29    3.67
   4  -6 -10    1.11    4.11
   4   6 -10    1.67    2.34
   4   6 -10    7.73    3.13
  -4  -6  10    5.67    4.26
  -4  -6  10    3.95    3.54
  -4   6  11    3.40    4.58
  -4   6  11    1.40    2.88
   4  -6 -11    0.19    3.21
   4   6 -11    0.47    2.44
   4   6 -11    3.02    2.57
  -4  -6  11   -0.59    3.80
  -4   6  12    1.36    4.98
   4  -6 -12    2.08    3.85
   4   6 -12    4.85    3.05
   4   6 -12    3.37    2.42
  -4  -6  12    4.06    3.83
  -4   6  13  114.96   17.75
   4  -6 -13  118.44   17.21
   4   6 -13  123.81   13.80
   4   6 -13  131.35   14.03
  -4  -6  13  116.38   16.43
  -4   6  14   94.51   15.92
   4  -6 -14  101.65   15.24
   4   6 -14   96.37   11.54
   4   6 -14   82.63   10.90
  -4  -6  14   98.39   14.63
   4  -6 -15   77.18   13.30
   4   6 -15   72.38   10.22
   4   6 -15   87.04   10.42
  -4  -6  15   85.48   13.70
   4  -6 -16   26.17    7.68
   4   6 -16   32.28    6.31
   4   6 -16   27.10    5.49
  -4  -6  16   31.58    8.58
  -4  -6  16   28.43    5.80
  -4   6  17    4.28    4.82
   4  -6 -17    1.20    3.59
   4   6 -17    0.44    2.90
  -4  -6  17   -0.26    4.27
  -4  -6  17    4.44    2.91
  -4   6  18   74.87   13.09
   4  -6 -18   54.65   11.51
   4   6 -18   48.70    8.09
  -4  -6  18   28.74    8.98
  -4   6  19   59.34   12.55
   4  -6 -19   36.33   10.45
   4   6 -19   56.58    9.25
  -4  -6  19   87.27   13.70
  -4   6  20   42.76   10.54
   4  -6 -20   16.73    7.56
   4   6 -20   19.19    6.05
  -4  -6  20   18.34    7.65
  -4   6  21   16.68    7.83
   4  -6 -21   16.45    7.99
  -4  -6  21   18.54    7.81
  -4   6  22   -0.75    5.14
   4  -6 -22    0.29    5.19
  -4  -6  22   -1.05    4.28
  -4   6  23   10.35    6.53
   4  -6 -23   10.83    5.77
  -4  -6  23   17.12    7.11
  -4   6  24    9.70    6.34
  -4  -6  24    1.40    4.89
  -4   6  25   34.39    9.73
  -4   6  26   11.86    7.53
  -4   6  27    0.68    5.11
  -4   6  28    3.80    5.53
  -4   6  29   19.75    8.79
  -4   6  30    5.63    6.68
  -4   6  31    5.43    6.14
  -4   6  32   -2.17    5.69
  -4   6  33    6.05    6.44
  -4   6  34    4.94    7.02
  -4   6  35    0.39    5.91
  -4   6  36   -1.75    5.97
  -4   6  37   -1.42    6.24
  -4   6  38    0.00    4.65
  -4   6  39    2.09    5.20
  -4   7   1  282.59   27.66
   4  -7  -1  240.36   27.67
   4  -7  -1  239.22   25.51
   4   7  -1  223.43   26.29
  -4  -7   1  256.93   25.29
  -4  -7   1  284.57   25.58
  -4  -7   1  259.27   29.95
  -4   7   2   24.19    7.01
   4  -7  -2   30.02    7.72
   4  -7  -2   36.34    6.94
[truncated: 814,294 more chars]
