# Supplementary material for: LED-pump-X-ray-multiprobe crystallography for sub-second timescales
Source: Commun Chem. 2022 Aug 26;5:102. doi: 10.1038/s42004-022-00716-1 (PMC9814726; doi:10.1038/s42004-022-00716-1)
Supplement: Supplementary file 10 — Supplementary Data 1 [file 42004_2022_716_MOESM10_ESM.zip › CIFs/0-4s_282K/282K_0-4s_t3_excit.cif]

data_global

# SUBMISSION DETAILS
 
_publ_contact_author_name       'Hatcher, Lauren'
_publ_contact_author_address
;
School of Chemistry
Cardiff University
Main Building
Park Place 
Cardiff
CF10 3AT
United Kingdom
;
_publ_contact_author_email       'HatcherL1@cardiff.ac.uk'
_publ_requested_category          FM
_publ_section_comment
; 
?
;
_publ_section_references
;
Diamond General Data Aquisition (GDA) software: http://www.opengda.org/

XIA2: Winter, G. (2010) J. Appl. Cryst. 43, 186-190.
POINTLESS: Evans, P. (2006) Acta Cryst. D62, 72-82.
AIMLESS: Evans, P. R. and Murshudov, G. N. (2013) Acta Cryst. D69, 1204-1214.
DIALS: Winter, G., et al. Acta Cryst. (2018) D74, 85-97.
CCP4: Winn, M. D. et al. (2011) Acta Cryst. D67, 235-242.
   
SHELXL: Sheldrick G. M. (2015). Acta Cryst. C71, 3-8.
SHELXT:	Sheldrick, G. M. (2015). Acta Cryst. A71, 3-8.
 
OLEX2: Dolomanov, O.V.; Bourhis, L.J.; Gildea, R.J.; Howard, J.A.K.; Puschmann,
 H., OLEX2: A complete structure solution, refinement and analysis program 
 (2009). J. Appl. Cryst., 42, 339-341.

MERCURY: Macrae, C. F., Bruno, I. J., Chisholm, J. A., Edgington,
P. R., McCabe, P., Pidcock, E., Rodriguez-Monge, L., Taylor, R.,
van de Streek, J. & Wood, P. A. (2008). J. Appl. Cryst. 41, 466-470.
;

####
 
data_282K_0-4s_t3_excit
 
_audit_creation_method            'SHELXL-2018/3'
_shelx_SHELXL_version_number      '2018/3'
_chemical_name_systematic         
;
Nitro-(N,N,N',N'-tetrabutyldiethylenetriamine)palladium(II)
tetraphenylborate, tetrahydrofuran solvate
;
_chemical_name_common             ?
_chemical_melting_point           ?
_chemical_formula_moiety          
;
C20 H45 N4 O2 Pd, C24 H20 B, C4 H8 O
;
_chemical_formula_sum            'C48 H73 B N4 O3 Pd' 
_chemical_formula_weight          871.31

loop_
 _atom_type_symbol
 _atom_type_description
 _atom_type_scat_dispersion_real
 _atom_type_scat_dispersion_imag
 _atom_type_scat_source
 'C'  'C'   0.0010   0.0010
 'International Tables Vol C Tables 4.2.6.8 and 6.1.1.4'
 'H'  'H'   0.0000   0.0000
 'International Tables Vol C Tables 4.2.6.8 and 6.1.1.4'
 'B'  'B'   0.0000   0.0000
 'International Tables Vol C Tables 4.2.6.8 and 6.1.1.4'
 'N'  'N'   0.0030   0.0020
 'International Tables Vol C Tables 4.2.6.8 and 6.1.1.4'
 'O'  'O'   0.0050   0.0030
 'International Tables Vol C Tables 4.2.6.8 and 6.1.1.4'
 'Pd'  'Pd'  -2.5040   0.6150
 'International Tables Vol C Tables 4.2.6.8 and 6.1.1.4'
 
_space_group_crystal_system       monoclinic
_space_group_IT_number            14
_space_group_name_H-M_alt         'P 21/n'
_space_group_name_Hall            '-P 2yn'
 
_shelx_space_group_comment
;
The symmetry employed for this shelxl refinement is uniquely defined
by the following loop, which should always be used as a source of
symmetry information in preference to the above space-group names.
They are only intended as comments.
;
 
loop_
 _space_group_symop_operation_xyz
 'x, y, z'
 '-x+1/2, y+1/2, -z+1/2'
 '-x, -y, -z'
 'x-1/2, -y-1/2, z-1/2'
 
_cell_length_a                    11.6848(7)
_cell_length_b                    13.6103(7)
_cell_length_c                    30.2380(15)
_cell_angle_alpha                 90
_cell_angle_beta                  93.213(5)
_cell_angle_gamma                 90
_cell_volume                      4801.3(4)
_cell_formula_units_Z             4
_cell_measurement_temperature     282(2)
_cell_measurement_reflns_used     8333
_cell_measurement_theta_max       20.772022074
_cell_measurement_theta_min       1.22965819284
 
_exptl_crystal_description        Plate
_exptl_crystal_colour             Yellow
_exptl_crystal_density_meas       ?
_exptl_crystal_density_method     ?
_exptl_crystal_density_diffrn     1.205          
_exptl_crystal_F_000              1856
_exptl_transmission_factor_min    ?
_exptl_transmission_factor_max    ?
_exptl_crystal_size_max           0.100
_exptl_crystal_size_mid           0.100
_exptl_crystal_size_min           0.050
_exptl_absorpt_coefficient_mu     0.201
_shelx_estimated_absorpt_T_min    0.980
_shelx_estimated_absorpt_T_max    0.990
_exptl_absorpt_correction_T_min   0.993347131214
_exptl_absorpt_correction_T_max   1.0
_exptl_absorpt_correction_type    empirical
_exptl_absorpt_process_details    
;
CCP4 7.0.057: AIMLESS, version 0.7.1 : 27/03/18
Scaling & analysis of unmerged intensities, absorption correction using spherical harmonics
;
_exptl_absorpt_special_details    ?
_diffrn_ambient_temperature       282(2)
_diffrn_radiation_wavelength      0.534
_diffrn_measurement_device_type   'Photon counting pixel array'
_diffrn_radiation_type            Synchrotron
_diffrn_measurement_method        'shutterless scans'
_diffrn_radiation_source          'Diamond Light Source Beamline I19-2'
_diffrn_radiation_monochromator   'Silicon 111'
_diffrn_detector_area_resol_mean  ?
_diffrn_reflns_number             32720
_diffrn_reflns_av_unetI/netI      0.1079
_diffrn_reflns_av_R_equivalents   0.0924
_diffrn_reflns_limit_h_min        -14
_diffrn_reflns_limit_h_max        14
_diffrn_reflns_limit_k_min        -17
_diffrn_reflns_limit_k_max        16
_diffrn_reflns_limit_l_min        -31
_diffrn_reflns_limit_l_max        37
_diffrn_reflns_theta_min          1.379
_diffrn_reflns_theta_max          19.496
_diffrn_reflns_theta_full         18.687
_diffrn_measured_fraction_theta_max   0.991
_diffrn_measured_fraction_theta_full  0.993
_diffrn_reflns_Laue_measured_fraction_max    0.991
_diffrn_reflns_Laue_measured_fraction_full   0.993
_diffrn_reflns_point_group_measured_fraction_max   0.991
_diffrn_reflns_point_group_measured_fraction_full  0.993
_reflns_number_total              9727
_reflns_number_gt                 4817
_reflns_threshold_expression      'I > 2\s(I)'
_reflns_Friedel_coverage          0.000
_reflns_Friedel_fraction_max      .
_reflns_Friedel_fraction_full     .
 
_reflns_special_details
;
 Reflections were merged by SHELXL according to the crystal
 class for the calculation of statistics and refinement.
 
 _reflns_Friedel_fraction is defined as the number of unique
 Friedel pairs measured divided by the number that would be
 possible theoretically, ignoring centric projections and
 systematic absences.
;
 
_computing_data_collection        'Diamond GDA (http://www.opengda.org/)'
_computing_cell_refinement        'DIALS (Winter, 2018)'
_computing_data_reduction         'XIA2 (Winter 2010)'
_computing_structure_solution     'SHELXT (Sheldrick, 2015)'
_computing_structure_refinement   'SHELXL (Sheldrick, 2015)'
_computing_molecular_graphics     'OLEX2 (Dolomanov et al., 2009)'
_computing_publication_material   'MERCURY (Macrae et al., 2008)'
_refine_special_details           ?
_refine_ls_structure_factor_coef  Fsqd
_refine_ls_matrix_type            full
_refine_ls_weighting_scheme       calc
_refine_ls_weighting_details
'w=1/[\s^2^(Fo^2^)+(0.0484P)^2^] where P=(Fo^2^+2Fc^2^)/3'
_atom_sites_solution_primary      ?
_atom_sites_solution_secondary    ?
_atom_sites_solution_hydrogens    geom
_refine_ls_hydrogen_treatment     constr
_refine_ls_extinction_method      none
_refine_ls_extinction_coef        .
_refine_ls_number_reflns          9727
_refine_ls_number_parameters      538
_refine_ls_number_restraints      491
_refine_ls_R_factor_all           0.1156
_refine_ls_R_factor_gt            0.0568
_refine_ls_wR_factor_ref          0.1326
_refine_ls_wR_factor_gt           0.1142
_refine_ls_goodness_of_fit_ref    0.882
_refine_ls_restrained_S_all       0.888
_refine_ls_shift/su_max           0.001
_refine_ls_shift/su_mean          0.000
 
loop_
 _atom_site_label
 _atom_site_type_symbol
 _atom_site_fract_x
 _atom_site_fract_y
 _atom_site_fract_z
 _atom_site_U_iso_or_equiv
 _atom_site_adp_type
 _atom_site_occupancy
 _atom_site_site_symmetry_order  
 _atom_site_calc_flag
 _atom_site_refinement_flags_posn
 _atom_site_refinement_flags_adp
 _atom_site_refinement_flags_occupancy
 _atom_site_disorder_assembly
 _atom_site_disorder_group
Pd1 Pd 0.33945(3) 0.77524(2) 0.34671(2) 0.05576(14) Uani 1 1 d D . . . .
N2 N 0.3455(3) 0.9274(2) 0.33766(10) 0.0663(8) Uani 1 1 d . . . . .
N3 N 0.4534(3) 0.7993(2) 0.39807(9) 0.0555(7) Uani 1 1 d . . . . .
H3 H 0.530410 0.789182 0.387611 0.067 Uiso 1 1 calc R U . . .
N4 N 0.3316(3) 0.6319(2) 0.37164(10) 0.0581(7) Uani 1 1 d . . . . .
C1 C 0.4405(4) 0.9631(3) 0.36953(13) 0.0741(11) Uani 1 1 d . . . . .
H1A H 0.513361 0.957425 0.355882 0.089 Uiso 1 1 calc R U . . .
H1B H 0.428237 1.031776 0.376378 0.089 Uiso 1 1 calc R U . . .
C2 C 0.4438(4) 0.9038(3) 0.41143(13) 0.0720(11) Uani 1 1 d . . . . .
H2A H 0.509123 0.922736 0.430770 0.086 Uiso 1 1 calc R U . . .
H2B H 0.374445 0.914184 0.426993 0.086 Uiso 1 1 calc R U . . .
C3 C 0.4338(3) 0.7235(3) 0.43239(12) 0.0613(10) Uani 1 1 d . . . . .
H3A H 0.364774 0.738398 0.447480 0.074 Uiso 1 1 calc R U . . .
H3B H 0.497995 0.721593 0.454140 0.074 Uiso 1 1 calc R U . . .
C4 C 0.4216(3) 0.6267(3) 0.40887(12) 0.0611(10) Uani 1 1 d . . . . .
H4A H 0.494391 0.608630 0.397256 0.073 Uiso 1 1 calc R U . . .
H4B H 0.401087 0.576378 0.429709 0.073 Uiso 1 1 calc R U . . .
C5 C 0.2305(4) 0.9649(3) 0.35134(14) 0.0790(12) Uani 1 1 d . . . . .
H5A H 0.171122 0.933974 0.332427 0.095 Uiso 1 1 calc R U . . .
H5B H 0.220271 0.942840 0.381367 0.095 Uiso 1 1 calc R U . . .
C6 C 0.2108(4) 1.0750(3) 0.34979(18) 0.1099(17) Uani 1 1 d . . . . .
H6A H 0.269446 1.107314 0.368521 0.132 Uiso 1 1 calc R U . . .
H6B H 0.217571 1.098100 0.319714 0.132 Uiso 1 1 calc R U . . .
C7 C 0.0938(5) 1.1024(4) 0.3651(2) 0.139(2) Uani 1 1 d . . . . .
H7A H 0.035742 1.064648 0.348441 0.167 Uiso 1 1 calc R U . . .
H7B H 0.090036 1.085167 0.396139 0.167 Uiso 1 1 calc R U . . .
C8 C 0.0686(7) 1.2078(4) 0.3595(3) 0.219(4) Uani 1 1 d . . . . .
H8A H 0.000004 1.223623 0.374083 0.328 Uiso 1 1 calc R U . . .
H8B H 0.057982 1.222788 0.328570 0.328 Uiso 1 1 calc R U . . .
H8C H 0.131366 1.245642 0.372354 0.328 Uiso 1 1 calc R U . . .
C9 C 0.3654(4) 0.9597(3) 0.29139(13) 0.0743(11) Uani 1 1 d . . . . .
H9A H 0.297818 0.944106 0.272627 0.089 Uiso 1 1 calc R U . . .
H9B H 0.374601 1.030512 0.291266 0.089 Uiso 1 1 calc R U . . .
C10 C 0.4670(4) 0.9145(3) 0.27179(13) 0.0853(13) Uani 1 1 d . . . . .
H10A H 0.463362 0.843653 0.274783 0.102 Uiso 1 1 calc R U . . .
H10B H 0.536365 0.937244 0.287705 0.102 Uiso 1 1 calc R U . . .
C11 C 0.4709(4) 0.9416(4) 0.22281(15) 0.1072(16) Uani 1 1 d . . . . .
H11A H 0.406731 0.910922 0.206424 0.129 Uiso 1 1 calc R U . . .
H11B H 0.462647 1.012213 0.219632 0.129 Uiso 1 1 calc R U . . .
C12 C 0.5788(5) 0.9105(5) 0.20353(19) 0.157(2) Uani 1 1 d . . . . .
H12A H 0.576271 0.927601 0.172690 0.236 Uiso 1 1 calc R U . . .
H12B H 0.587591 0.840687 0.206675 0.236 Uiso 1 1 calc R U . . .
H12C H 0.642391 0.943054 0.218717 0.236 Uiso 1 1 calc R U . . .
C13 C 0.2122(3) 0.6233(3) 0.38887(13) 0.0696(11) Uani 1 1 d . . . . .
H13A H 0.203251 0.675470 0.410251 0.084 Uiso 1 1 calc R U . . .
H13B H 0.157051 0.635371 0.364279 0.084 Uiso 1 1 calc R U . . .
C14 C 0.1806(3) 0.5282(3) 0.41020(15) 0.0819(12) Uani 1 1 d . . . . .
H14A H 0.232870 0.515741 0.435634 0.098 Uiso 1 1 calc R U . . .
H14B H 0.188228 0.474811 0.389300 0.098 Uiso 1 1 calc R U . . .
C15 C 0.0594(4) 0.5309(3) 0.42483(16) 0.0930(14) Uani 1 1 d . . . . .
H15A H 0.052852 0.583922 0.445969 0.112 Uiso 1 1 calc R U . . .
H15B H 0.008022 0.545480 0.399355 0.112 Uiso 1 1 calc R U . . .
C16 C 0.0212(4) 0.4371(3) 0.44559(17) 0.1088(17) Uani 1 1 d . . . . .
H16A H 0.022691 0.384779 0.424319 0.163 Uiso 1 1 calc R U . . .
H16B H -0.055345 0.444883 0.455025 0.163 Uiso 1 1 calc R U . . .
H16C H 0.071909 0.421539 0.470700 0.163 Uiso 1 1 calc R U . . .
C17 C 0.3514(3) 0.5524(3) 0.33914(13) 0.0721(11) Uani 1 1 d . . . . .
H17A H 0.285137 0.548823 0.318378 0.087 Uiso 1 1 calc R U . . .
H17B H 0.356670 0.490366 0.354891 0.087 Uiso 1 1 calc R U . . .
C18 C 0.4559(4) 0.5642(3) 0.31354(14) 0.0889(13) Uani 1 1 d . . . . .
H18A H 0.523245 0.565255 0.333802 0.107 Uiso 1 1 calc R U . . .
H18B H 0.452161 0.626229 0.297764 0.107 Uiso 1 1 calc R U . . .
C19 C 0.4664(5) 0.4801(4) 0.2805(2) 0.141(2) Uani 1 1 d . . . . .
H19A H 0.460846 0.418352 0.296196 0.170 Uiso 1 1 calc R U . . .
H19B H 0.401936 0.483509 0.258854 0.170 Uiso 1 1 calc R U . . .
C20 C 0.5683(6) 0.4797(5) 0.2577(2) 0.174(3) Uani 1 1 d . . . . .
H20A H 0.570778 0.421691 0.239736 0.261 Uiso 1 1 calc R U . . .
H20B H 0.633015 0.480202 0.278736 0.261 Uiso 1 1 calc R U . . .
H20C H 0.570591 0.536868 0.239210 0.261 Uiso 1 1 calc R U . . .
C21 C 0.6555(3) 0.3742(3) 0.42720(13) 0.0616(9) Uani 1 1 d . . . . .
C22 C 0.7085(3) 0.4234(3) 0.39392(14) 0.0750(12) Uani 1 1 d . . . . .
H22 H 0.724944 0.388976 0.368463 0.090 Uiso 1 1 calc R U . . .
C23 C 0.7382(4) 0.5218(3) 0.39702(18) 0.0929(14) Uani 1 1 d . . . . .
H23 H 0.773906 0.552019 0.373887 0.112 Uiso 1 1 calc R U . . .
C24 C 0.7152(4) 0.5749(3) 0.43403(18) 0.0909(14) Uani 1 1 d . . . . .
H24 H 0.736567 0.640556 0.436597 0.109 Uiso 1 1 calc R U . . .
C25 C 0.6604(4) 0.5294(3) 0.46695(16) 0.0810(12) Uani 1 1 d . . . . .
H25 H 0.643219 0.564432 0.492127 0.097 Uiso 1 1 calc R U . . .
C26 C 0.6304(3) 0.4318(3) 0.46317(14) 0.0704(11) Uani 1 1 d . . . . .
H26 H 0.591359 0.403183 0.485854 0.085 Uiso 1 1 calc R U . . .
C27 C 0.7341(3) 0.2020(3) 0.45835(13) 0.0649(10) Uani 1 1 d . . . . .
C28 C 0.8087(4) 0.2502(3) 0.48786(14) 0.0756(12) Uani 1 1 d . . . . .
H28 H 0.803381 0.318245 0.489689 0.091 Uiso 1 1 calc R U . . .
C29 C 0.8916(4) 0.2031(4) 0.51506(16) 0.0965(15) Uani 1 1 d . . . . .
H29 H 0.939735 0.239794 0.534239 0.116 Uiso 1 1 calc R U . . .
C30 C 0.9025(4) 0.1045(4) 0.51375(18) 0.1036(16) Uani 1 1 d . . . . .
H30 H 0.957043 0.072736 0.532224 0.124 Uiso 1 1 calc R U . . .
C31 C 0.8328(4) 0.0523(4) 0.4851(2) 0.1066(17) Uani 1 1 d . . . . .
H31 H 0.839678 -0.015669 0.483855 0.128 Uiso 1 1 calc R U . . .
C32 C 0.7508(4) 0.1002(3) 0.45743(17) 0.0930(14) Uani 1 1 d . . . . .
H32 H 0.705406 0.062820 0.437573 0.112 Uiso 1 1 calc R U . . .
C33 C 0.5053(3) 0.2302(3) 0.44438(12) 0.0596(9) Uani 1 1 d . . . . .
C34 C 0.4785(3) 0.1456(3) 0.46702(12) 0.0615(10) Uani 1 1 d . . . . .
H34 H 0.536885 0.100645 0.473712 0.074 Uiso 1 1 calc R U . . .
C35 C 0.3704(4) 0.1240(3) 0.48018(14) 0.0760(12) Uani 1 1 d . . . . .
H35 H 0.357807 0.065764 0.495219 0.091 Uiso 1 1 calc R U . . .
C36 C 0.2807(4) 0.1881(3) 0.47129(15) 0.0836(13) Uani 1 1 d . . . . .
H36 H 0.207515 0.174230 0.480192 0.100 Uiso 1 1 calc R U . . .
C37 C 0.3030(4) 0.2729(3) 0.44884(18) 0.0944(15) Uani 1 1 d . . . . .
H37 H 0.244244 0.317520 0.442300 0.113 Uiso 1 1 calc R U . . .
C38 C 0.4124(4) 0.2926(3) 0.43586(16) 0.0863(14) Uani 1 1 d . . . . .
H38 H 0.424478 0.350706 0.420616 0.104 Uiso 1 1 calc R U . . .
C39 C 0.6353(4) 0.2125(3) 0.37456(14) 0.0768(11) Uani 1 1 d . . . . .
C40 C 0.5428(5) 0.2198(3) 0.34450(15) 0.0912(14) Uani 1 1 d . . . . .
H40 H 0.474001 0.243707 0.354213 0.109 Uiso 1 1 calc R U . . .
C41 C 0.5476(6) 0.1928(4) 0.30005(18) 0.1142(18) Uani 1 1 d . . . . .
H41 H 0.483546 0.200154 0.280638 0.137 Uiso 1 1 calc R U . . .
C42 C 0.6470(7) 0.1556(4) 0.2854(2) 0.136(2) Uani 1 1 d . . . . .
H42 H 0.651138 0.137063 0.255902 0.163 Uiso 1 1 calc R U . . .
C43 C 0.7405(7) 0.1457(5) 0.3142(2) 0.160(3) Uani 1 1 d . . . . .
H43 H 0.808047 0.119414 0.304383 0.192 Uiso 1 1 calc R U . . .
C44 C 0.7351(5) 0.1743(4) 0.35762(17) 0.1236(19) Uani 1 1 d . . . . .
H44 H 0.800357 0.168019 0.376485 0.148 Uiso 1 1 calc R U . . .
B1 B 0.6329(4) 0.2547(3) 0.42670(16) 0.0654(10) Uani 1 1 d . . . . .
O3 O 0.6835(13) 0.8066(10) 0.3630(3) 0.1017(15) Uani 0.855(6) 1 d D . P A 1
C45 C 0.7367(8) 0.7653(7) 0.3264(3) 0.106(2) Uani 0.855(6) 1 d D . P A 1
H45A H 0.718154 0.803744 0.299981 0.128 Uiso 0.855(6) 1 calc R U P A 1
H45B H 0.709443 0.698727 0.321251 0.128 Uiso 0.855(6) 1 calc R U P A 1
C46 C 0.8599(6) 0.7648(6) 0.3361(3) 0.139(2) Uani 0.855(6) 1 d D . P A 1
H46A H 0.885989 0.699592 0.344743 0.167 Uiso 0.855(6) 1 calc R U P A 1
H46B H 0.899666 0.785171 0.310298 0.167 Uiso 0.855(6) 1 calc R U P A 1
C47 C 0.8801(6) 0.8309(7) 0.3707(3) 0.139(2) Uani 0.855(6) 1 d D . P A 1
H47A H 0.915068 0.890210 0.359852 0.167 Uiso 0.855(6) 1 calc R U P A 1
H47B H 0.931962 0.802117 0.393255 0.167 Uiso 0.855(6) 1 calc R U P A 1
C48 C 0.7718(6) 0.8543(6) 0.3892(2) 0.124(2) Uani 0.855(6) 1 d D . P A 1
H48A H 0.771724 0.831656 0.419627 0.148 Uiso 0.855(6) 1 calc R U P A 1
H48B H 0.759605 0.924797 0.388867 0.148 Uiso 0.855(6) 1 calc R U P A 1
O3A O 0.678(8) 0.799(6) 0.369(2) 0.1017(15) Uani 0.145(6) 1 d D . P A 2
C45A C 0.705(3) 0.780(4) 0.3245(16) 0.097(10) Uani 0.145(6) 1 d D . P A 2
H45C H 0.638191 0.792406 0.304613 0.116 Uiso 0.145(6) 1 calc R U P A 2
H45D H 0.728681 0.712786 0.321125 0.116 Uiso 0.145(6) 1 calc R U P A 2
C46A C 0.797(3) 0.847(3) 0.3148(12) 0.139(2) Uani 0.145(6) 1 d D . P A 2
H46C H 0.861559 0.810366 0.304462 0.167 Uiso 0.145(6) 1 calc R U P A 2
H46D H 0.771398 0.893018 0.291836 0.167 Uiso 0.145(6) 1 calc R U P A 2
C47A C 0.830(3) 0.898(4) 0.3535(14) 0.139(2) Uani 0.145(6) 1 d D . P A 2
H47C H 0.848310 0.965626 0.347238 0.167 Uiso 0.145(6) 1 calc R U P A 2
H47D H 0.896050 0.866975 0.368737 0.167 Uiso 0.145(6) 1 calc R U P A 2
C48A C 0.729(3) 0.891(3) 0.3799(13) 0.124(2) Uani 0.145(6) 1 d D . P A 2
H48C H 0.750466 0.893777 0.411308 0.148 Uiso 0.145(6) 1 calc R U P A 2
H48D H 0.675654 0.944060 0.372588 0.148 Uiso 0.145(6) 1 calc R U P A 2
O1 O 0.1249(3) 0.7601(2) 0.29925(10) 0.1316(12) Uani 0.926(5) 1 d D . P B 3
O2 O 0.2613(3) 0.72329(19) 0.26012(11) 0.1316(12) Uani 0.926(5) 1 d D . P B 3
N1 N 0.2255(3) 0.74926(12) 0.29474(9) 0.0803(11) Uani 0.926(5) 1 d D . P B 3
O1A O 0.2040(10) 0.7572(2) 0.3040(3) 0.1316(12) Uani 0.074(5) 1 d D . P B 4
O2A O 0.3217(15) 0.7167(3) 0.2573(5) 0.1316(12) Uani 0.074(5) 1 d D . P B 4
N1A N 0.2133(13) 0.7292(2) 0.2633(3) 0.0803(11) Uani 0.074(5) 1 d D . P B 4
 
loop_
 _atom_site_aniso_label
 _atom_site_aniso_U_11
 _atom_site_aniso_U_22
 _atom_site_aniso_U_33
 _atom_site_aniso_U_23
 _atom_site_aniso_U_13
 _atom_site_aniso_U_12
Pd1 0.0542(2) 0.0614(2) 0.0512(2) 0.00128(16) -0.00133(15) -0.00240(16)
N2 0.071(2) 0.065(2) 0.0620(18) 0.0058(15) -0.0005(14) 0.0008(15)
N3 0.0566(19) 0.0626(16) 0.0471(17) -0.0012(12) 0.0012(14) -0.0056(15)
N4 0.0542(17) 0.0641(18) 0.0557(18) -0.0007(13) 0.0008(12) -0.0024(15)
C1 0.086(3) 0.065(2) 0.070(2) 0.0000(18) -0.008(2) -0.007(2)
C2 0.086(3) 0.0642(19) 0.064(2) -0.0056(17) -0.009(2) -0.005(2)
C3 0.064(3) 0.069(2) 0.050(2) 0.0040(14) 0.0023(19) -0.0032(19)
C4 0.056(2) 0.068(2) 0.059(2) 0.0035(17) -0.0021(17) 0.0000(19)
C5 0.082(3) 0.073(2) 0.081(3) 0.000(2) 0.000(2) 0.013(2)
C6 0.121(4) 0.077(2) 0.131(4) -0.003(3) -0.008(3) 0.026(3)
C7 0.123(4) 0.116(4) 0.175(6) -0.040(4) -0.015(4) 0.049(3)
C8 0.175(7) 0.116(4) 0.355(12) -0.056(5) -0.064(8) 0.057(4)
C9 0.080(3) 0.077(3) 0.065(2) 0.013(2) -0.0009(19) -0.007(2)
C10 0.081(3) 0.101(3) 0.074(2) 0.011(2) 0.008(2) -0.007(2)
C11 0.116(4) 0.130(4) 0.077(3) 0.012(3) 0.020(3) -0.013(3)
C12 0.124(5) 0.245(7) 0.106(4) -0.007(5) 0.041(4) -0.008(4)
C13 0.054(2) 0.079(2) 0.076(3) 0.009(2) 0.0032(19) -0.0035(19)
C14 0.069(2) 0.082(3) 0.096(3) 0.013(2) 0.013(2) -0.006(2)
C15 0.067(3) 0.097(3) 0.116(4) 0.004(3) 0.021(3) -0.015(2)
C16 0.087(4) 0.102(3) 0.139(5) 0.012(3) 0.028(3) -0.014(3)
C17 0.077(3) 0.069(2) 0.069(3) -0.0115(18) -0.0027(19) 0.002(2)
C18 0.088(3) 0.105(3) 0.074(3) -0.011(2) 0.010(2) 0.012(3)
C19 0.152(5) 0.138(4) 0.140(5) -0.051(3) 0.056(4) 0.008(4)
C20 0.176(6) 0.191(7) 0.162(6) -0.040(5) 0.080(5) 0.021(5)
C21 0.054(2) 0.0654(19) 0.065(2) 0.0067(15) -0.0037(18) 0.0000(18)
C22 0.065(3) 0.077(2) 0.084(3) 0.009(2) 0.013(2) -0.007(2)
C23 0.072(3) 0.076(2) 0.131(4) 0.026(2) 0.018(3) -0.009(2)
C24 0.073(3) 0.059(3) 0.140(4) 0.014(2) -0.007(3) -0.004(2)
C25 0.079(3) 0.063(2) 0.099(3) -0.003(2) -0.014(2) 0.007(2)
C26 0.081(3) 0.062(2) 0.067(2) 0.0073(17) -0.001(2) 0.003(2)
C27 0.062(2) 0.061(2) 0.072(3) 0.0038(18) 0.0106(17) 0.0022(17)
C28 0.071(3) 0.074(3) 0.082(3) -0.005(2) -0.0016(19) 0.0112(19)
C29 0.083(3) 0.099(3) 0.105(4) -0.009(3) -0.017(3) 0.021(3)
C30 0.076(3) 0.097(3) 0.137(4) 0.014(3) -0.002(3) 0.025(3)
C31 0.076(3) 0.076(3) 0.168(5) 0.013(3) -0.001(3) 0.017(2)
C32 0.067(3) 0.064(2) 0.146(4) 0.000(2) -0.002(3) 0.004(2)
C33 0.0627(19) 0.056(2) 0.060(2) -0.0006(17) 0.0007(18) -0.0011(16)
C34 0.065(2) 0.057(2) 0.062(3) 0.0017(17) 0.0009(19) -0.0006(18)
C35 0.068(2) 0.080(3) 0.080(3) 0.013(2) 0.002(2) -0.0090(19)
C36 0.064(3) 0.077(3) 0.111(4) -0.002(2) 0.011(3) -0.0070(19)
C37 0.066(2) 0.069(3) 0.148(5) 0.009(2) 0.003(3) 0.000(2)
C38 0.068(2) 0.066(3) 0.124(4) 0.016(2) 0.004(3) 0.0054(19)
C39 0.088(3) 0.076(3) 0.067(2) -0.002(2) 0.0079(18) -0.008(2)
C40 0.114(3) 0.083(3) 0.075(2) 0.010(2) -0.012(2) -0.022(3)
C41 0.175(5) 0.089(4) 0.076(3) 0.003(3) -0.011(3) -0.046(4)
C42 0.217(6) 0.116(5) 0.077(4) -0.010(3) 0.021(3) -0.030(4)
C43 0.195(6) 0.197(7) 0.090(3) -0.040(4) 0.035(3) 0.024(5)
C44 0.115(4) 0.176(5) 0.082(3) -0.025(3) 0.022(3) 0.021(4)
B1 0.064(2) 0.066(2) 0.066(2) 0.0034(18) 0.0047(18) -0.0031(19)
O3 0.078(3) 0.118(3) 0.110(4) -0.014(3) 0.017(2) -0.0072(19)
C45 0.087(4) 0.130(5) 0.104(4) -0.005(3) 0.017(4) 0.007(4)
C46 0.084(3) 0.176(6) 0.157(5) -0.007(3) 0.012(3) -0.012(3)
C47 0.084(3) 0.176(6) 0.157(5) -0.007(3) 0.012(3) -0.012(3)
C48 0.097(4) 0.133(4) 0.142(5) -0.031(4) 0.011(3) -0.018(3)
O3A 0.078(3) 0.118(3) 0.110(4) -0.014(3) 0.017(2) -0.0072(19)
C45A 0.050(14) 0.135(15) 0.105(6) -0.006(8) 0.005(8) 0.027(14)
C46A 0.084(3) 0.176(6) 0.157(5) -0.007(3) 0.012(3) -0.012(3)
C47A 0.084(3) 0.176(6) 0.157(5) -0.007(3) 0.012(3) -0.012(3)
C48A 0.097(4) 0.133(4) 0.142(5) -0.031(4) 0.011(3) -0.018(3)
O1 0.081(2) 0.224(3) 0.0879(17) -0.0317(17) -0.0143(16) 0.0074(18)
O2 0.081(2) 0.224(3) 0.0879(17) -0.0317(17) -0.0143(16) 0.0074(18)
N1 0.079(2) 0.086(3) 0.0744(19) 0.0061(18) -0.010(2) -0.0025(19)
O1A 0.081(2) 0.224(3) 0.0879(17) -0.0317(17) -0.0143(16) 0.0074(18)
O2A 0.081(2) 0.224(3) 0.0879(17) -0.0317(17) -0.0143(16) 0.0074(18)
N1A 0.079(2) 0.086(3) 0.0744(19) 0.0061(18) -0.010(2) -0.0025(19)
 
_geom_special_details
;
 All esds (except the esd in the dihedral angle between two l.s. planes)
 are estimated using the full covariance matrix.  The cell esds are taken
 into account individually in the estimation of esds in distances, angles
 and torsion angles; correlations between esds in cell parameters are only
 used when they are defined by crystal symmetry.  An approximate (isotropic)
 treatment of cell esds is used for estimating esds involving l.s. planes.
;
 
loop_
 _geom_bond_atom_site_label_1
 _geom_bond_atom_site_label_2
 _geom_bond_distance
 _geom_bond_site_symmetry_2
 _geom_bond_publ_flag
Pd1 O1A 2.000(9) . ?
Pd1 N3 2.015(3) . ?
Pd1 N1 2.033(2) . ?
Pd1 N2 2.091(3) . ?
Pd1 N4 2.096(3) . ?
N2 C9 1.497(5) . ?
N2 C1 1.509(4) . ?
N2 C5 1.517(5) . ?
N3 C2 1.485(4) . ?
N3 C3 1.490(4) . ?
N3 H3 0.9800 . ?
N4 C17 1.488(4) . ?
N4 C4 1.498(4) . ?
N4 C13 1.521(4) . ?
C1 C2 1.500(5) . ?
C1 H1A 0.9700 . ?
C1 H1B 0.9700 . ?
C2 H2A 0.9700 . ?
C2 H2B 0.9700 . ?
C3 C4 1.500(5) . ?
C3 H3A 0.9700 . ?
C3 H3B 0.9700 . ?
C4 H4A 0.9700 . ?
C4 H4B 0.9700 . ?
C5 C6 1.516(5) . ?
C5 H5A 0.9700 . ?
C5 H5B 0.9700 . ?
C6 C7 1.515(6) . ?
C6 H6A 0.9700 . ?
C6 H6B 0.9700 . ?
C7 C8 1.472(7) . ?
C7 H7A 0.9700 . ?
C7 H7B 0.9700 . ?
C8 H8A 0.9600 . ?
C8 H8B 0.9600 . ?
C8 H8C 0.9600 . ?
C9 C10 1.488(5) . ?
C9 H9A 0.9700 . ?
C9 H9B 0.9700 . ?
C10 C11 1.529(6) . ?
C10 H10A 0.9700 . ?
C10 H10B 0.9700 . ?
C11 C12 1.480(6) . ?
C11 H11A 0.9700 . ?
C11 H11B 0.9700 . ?
C12 H12A 0.9600 . ?
C12 H12B 0.9600 . ?
C12 H12C 0.9600 . ?
C13 C14 1.502(5) . ?
C13 H13A 0.9700 . ?
C13 H13B 0.9700 . ?
C14 C15 1.508(5) . ?
C14 H14A 0.9700 . ?
C14 H14B 0.9700 . ?
C15 C16 1.502(6) . ?
C15 H15A 0.9700 . ?
C15 H15B 0.9700 . ?
C16 H16A 0.9600 . ?
C16 H16B 0.9600 . ?
C16 H16C 0.9600 . ?
C17 C18 1.491(5) . ?
C17 H17A 0.9700 . ?
C17 H17B 0.9700 . ?
C18 C19 1.529(6) . ?
C18 H18A 0.9700 . ?
C18 H18B 0.9700 . ?
C19 C20 1.408(7) . ?
C19 H19A 0.9700 . ?
C19 H19B 0.9700 . ?
C20 H20A 0.9600 . ?
C20 H20B 0.9600 . ?
C20 H20C 0.9600 . ?
C21 C22 1.384(5) . ?
C21 C26 1.385(5) . ?
C21 B1 1.648(5) . ?
C22 C23 1.386(5) . ?
C22 H22 0.9300 . ?
C23 C24 1.371(6) . ?
C23 H23 0.9300 . ?
C24 C25 1.362(6) . ?
C24 H24 0.9300 . ?
C25 C26 1.377(5) . ?
C25 H25 0.9300 . ?
C26 H26 0.9300 . ?
C27 C28 1.378(5) . ?
C27 C32 1.400(5) . ?
C27 B1 1.644(6) . ?
C28 C29 1.392(6) . ?
C28 H28 0.9300 . ?
C29 C30 1.349(6) . ?
C29 H29 0.9300 . ?
C30 C31 1.356(6) . ?
C30 H30 0.9300 . ?
C31 C32 1.398(6) . ?
C31 H31 0.9300 . ?
C32 H32 0.9300 . ?
C33 C34 1.385(5) . ?
C33 C38 1.390(5) . ?
C33 B1 1.647(6) . ?
C34 C35 1.377(5) . ?
C34 H34 0.9300 . ?
C35 C36 1.378(5) . ?
C35 H35 0.9300 . ?
C36 C37 1.372(6) . ?
C36 H36 0.9300 . ?
C37 C38 1.384(6) . ?
C37 H37 0.9300 . ?
C38 H38 0.9300 . ?
C39 C40 1.377(6) . ?
C39 C44 1.400(6) . ?
C39 B1 1.680(7) . ?
C40 C41 1.398(7) . ?
C40 H40 0.9300 . ?
C41 C42 1.365(8) . ?
C41 H41 0.9300 . ?
C42 C43 1.365(8) . ?
C42 H42 0.9300 . ?
C43 C44 1.375(7) . ?
C43 H43 0.9300 . ?
C44 H44 0.9300 . ?
O3 C45 1.416(8) . ?
O3 C48 1.422(11) . ?
C45 C46 1.452(10) . ?
C45 H45A 0.9700 . ?
C45 H45B 0.9700 . ?
C46 C47 1.390(8) . ?
C46 H46A 0.9700 . ?
C46 H46B 0.9700 . ?
C47 C48 1.448(7) . ?
C47 H47A 0.9700 . ?
C47 H47B 0.9700 . ?
C48 H48A 0.9700 . ?
C48 H48B 0.9700 . ?
O3A C45A 1.41(2) . ?
O3A C48A 1.42(2) . ?
C45A C46A 1.45(2) . ?
C45A H45C 0.9700 . ?
C45A H45D 0.9700 . ?
C46A C47A 1.394(19) . ?
C46A H46C 0.9700 . ?
C46A H46D 0.9700 . ?
C47A C48A 1.468(19) . ?
C47A H47C 0.9700 . ?
C47A H47D 0.9700 . ?
C48A H48C 0.9700 . ?
C48A H48D 0.9700 . ?
O1 N1 1.2009(10) . ?
O2 N1 1.2016(10) . ?
O1A N1A 1.3001(10) . ?
O2A N1A 1.3002(10) . ?
 
loop_
 _geom_angle_atom_site_label_1
 _geom_angle_atom_site_label_2
 _geom_angle_atom_site_label_3
 _geom_angle
 _geom_angle_site_symmetry_1
 _geom_angle_site_symmetry_3
 _geom_angle_publ_flag
O1A Pd1 N3 169.1(3) . . ?
N3 Pd1 N1 179.25(11) . . ?
O1A Pd1 N2 93.94(11) . . ?
N3 Pd1 N2 85.07(11) . . ?
N1 Pd1 N2 95.54(9) . . ?
O1A Pd1 N4 93.93(10) . . ?
N3 Pd1 N4 85.10(11) . . ?
N1 Pd1 N4 94.37(9) . . ?
N2 Pd1 N4 166.38(11) . . ?
C9 N2 C1 110.8(3) . . ?
C9 N2 C5 110.0(3) . . ?
C1 N2 C5 110.4(3) . . ?
C9 N2 Pd1 114.9(2) . . ?
C1 N2 Pd1 105.3(2) . . ?
C5 N2 Pd1 105.1(2) . . ?
C2 N3 C3 117.2(3) . . ?
C2 N3 Pd1 108.0(2) . . ?
C3 N3 Pd1 107.7(2) . . ?
C2 N3 H3 107.9 . . ?
C3 N3 H3 107.9 . . ?
Pd1 N3 H3 107.9 . . ?
C17 N4 C4 109.5(3) . . ?
C17 N4 C13 110.5(3) . . ?
C4 N4 C13 111.0(3) . . ?
C17 N4 Pd1 115.3(2) . . ?
C4 N4 Pd1 105.7(2) . . ?
C13 N4 Pd1 104.7(2) . . ?
C2 C1 N2 110.5(3) . . ?
C2 C1 H1A 109.6 . . ?
N2 C1 H1A 109.6 . . ?
C2 C1 H1B 109.6 . . ?
N2 C1 H1B 109.6 . . ?
H1A C1 H1B 108.1 . . ?
N3 C2 C1 106.5(3) . . ?
N3 C2 H2A 110.4 . . ?
C1 C2 H2A 110.4 . . ?
N3 C2 H2B 110.4 . . ?
C1 C2 H2B 110.4 . . ?
H2A C2 H2B 108.6 . . ?
N3 C3 C4 107.0(3) . . ?
N3 C3 H3A 110.3 . . ?
C4 C3 H3A 110.3 . . ?
N3 C3 H3B 110.3 . . ?
C4 C3 H3B 110.3 . . ?
H3A C3 H3B 108.6 . . ?
N4 C4 C3 111.0(3) . . ?
N4 C4 H4A 109.4 . . ?
C3 C4 H4A 109.4 . . ?
N4 C4 H4B 109.4 . . ?
C3 C4 H4B 109.4 . . ?
H4A C4 H4B 108.0 . . ?
C6 C5 N2 117.4(4) . . ?
C6 C5 H5A 108.0 . . ?
N2 C5 H5A 108.0 . . ?
C6 C5 H5B 108.0 . . ?
N2 C5 H5B 108.0 . . ?
H5A C5 H5B 107.2 . . ?
C7 C6 C5 111.9(4) . . ?
C7 C6 H6A 109.2 . . ?
C5 C6 H6A 109.2 . . ?
C7 C6 H6B 109.2 . . ?
C5 C6 H6B 109.2 . . ?
H6A C6 H6B 107.9 . . ?
C8 C7 C6 112.6(6) . . ?
C8 C7 H7A 109.1 . . ?
C6 C7 H7A 109.1 . . ?
C8 C7 H7B 109.1 . . ?
C6 C7 H7B 109.1 . . ?
H7A C7 H7B 107.8 . . ?
C7 C8 H8A 109.5 . . ?
C7 C8 H8B 109.5 . . ?
H8A C8 H8B 109.5 . . ?
C7 C8 H8C 109.5 . . ?
H8A C8 H8C 109.5 . . ?
H8B C8 H8C 109.5 . . ?
C10 C9 N2 114.8(3) . . ?
C10 C9 H9A 108.6 . . ?
N2 C9 H9A 108.6 . . ?
C10 C9 H9B 108.6 . . ?
N2 C9 H9B 108.6 . . ?
H9A C9 H9B 107.5 . . ?
C9 C10 C11 110.7(4) . . ?
C9 C10 H10A 109.5 . . ?
C11 C10 H10A 109.5 . . ?
C9 C10 H10B 109.5 . . ?
C11 C10 H10B 109.5 . . ?
H10A C10 H10B 108.1 . . ?
C12 C11 C10 112.7(4) . . ?
C12 C11 H11A 109.1 . . ?
C10 C11 H11A 109.1 . . ?
C12 C11 H11B 109.1 . . ?
C10 C11 H11B 109.1 . . ?
H11A C11 H11B 107.8 . . ?
C11 C12 H12A 109.5 . . ?
C11 C12 H12B 109.5 . . ?
H12A C12 H12B 109.5 . . ?
C11 C12 H12C 109.5 . . ?
H12A C12 H12C 109.5 . . ?
H12B C12 H12C 109.5 . . ?
C14 C13 N4 117.7(3) . . ?
C14 C13 H13A 107.9 . . ?
N4 C13 H13A 107.9 . . ?
C14 C13 H13B 107.9 . . ?
N4 C13 H13B 107.9 . . ?
H13A C13 H13B 107.2 . . ?
C13 C14 C15 111.2(3) . . ?
C13 C14 H14A 109.4 . . ?
C15 C14 H14A 109.4 . . ?
C13 C14 H14B 109.4 . . ?
C15 C14 H14B 109.4 . . ?
H14A C14 H14B 108.0 . . ?
C16 C15 C14 114.1(4) . . ?
C16 C15 H15A 108.7 . . ?
C14 C15 H15A 108.7 . . ?
C16 C15 H15B 108.7 . . ?
C14 C15 H15B 108.7 . . ?
H15A C15 H15B 107.6 . . ?
C15 C16 H16A 109.5 . . ?
C15 C16 H16B 109.5 . . ?
H16A C16 H16B 109.5 . . ?
C15 C16 H16C 109.5 . . ?
H16A C16 H16C 109.5 . . ?
H16B C16 H16C 109.5 . . ?
N4 C17 C18 115.3(3) . . ?
N4 C17 H17A 108.5 . . ?
C18 C17 H17A 108.5 . . ?
N4 C17 H17B 108.5 . . ?
C18 C17 H17B 108.5 . . ?
H17A C17 H17B 107.5 . . ?
C17 C18 C19 111.0(4) . . ?
C17 C18 H18A 109.4 . . ?
C19 C18 H18A 109.4 . . ?
C17 C18 H18B 109.4 . . ?
C19 C18 H18B 109.4 . . ?
H18A C18 H18B 108.0 . . ?
C20 C19 C18 115.1(5) . . ?
C20 C19 H19A 108.5 . . ?
C18 C19 H19A 108.5 . . ?
C20 C19 H19B 108.5 . . ?
C18 C19 H19B 108.5 . . ?
H19A C19 H19B 107.5 . . ?
C19 C20 H20A 109.5 . . ?
C19 C20 H20B 109.5 . . ?
H20A C20 H20B 109.5 . . ?
C19 C20 H20C 109.5 . . ?
H20A C20 H20C 109.5 . . ?
H20B C20 H20C 109.5 . . ?
C22 C21 C26 114.9(4) . . ?
C22 C21 B1 123.2(4) . . ?
C26 C21 B1 121.7(4) . . ?
C21 C22 C23 122.6(4) . . ?
C21 C22 H22 118.7 . . ?
C23 C22 H22 118.7 . . ?
C24 C23 C22 120.3(5) . . ?
C24 C23 H23 119.8 . . ?
C22 C23 H23 119.8 . . ?
C25 C24 C23 118.6(5) . . ?
C25 C24 H24 120.7 . . ?
C23 C24 H24 120.7 . . ?
C24 C25 C26 120.4(5) . . ?
C24 C25 H25 119.8 . . ?
C26 C25 H25 119.8 . . ?
C25 C26 C21 123.1(4) . . ?
C25 C26 H26 118.4 . . ?
C21 C26 H26 118.4 . . ?
C28 C27 C32 113.6(4) . . ?
C28 C27 B1 125.3(4) . . ?
C32 C27 B1 121.1(4) . . ?
C27 C28 C29 123.9(4) . . ?
C27 C28 H28 118.1 . . ?
C29 C28 H28 118.1 . . ?
C30 C29 C28 120.3(5) . . ?
C30 C29 H29 119.9 . . ?
C28 C29 H29 119.9 . . ?
C29 C30 C31 119.0(5) . . ?
C29 C30 H30 120.5 . . ?
C31 C30 H30 120.5 . . ?
C30 C31 C32 120.4(5) . . ?
C30 C31 H31 119.8 . . ?
C32 C31 H31 119.8 . . ?
C31 C32 C27 122.8(5) . . ?
C31 C32 H32 118.6 . . ?
C27 C32 H32 118.6 . . ?
C34 C33 C38 113.8(4) . . ?
C34 C33 B1 124.3(3) . . ?
C38 C33 B1 121.8(4) . . ?
C35 C34 C33 123.8(4) . . ?
C35 C34 H34 118.1 . . ?
C33 C34 H34 118.1 . . ?
C34 C35 C36 120.6(4) . . ?
C34 C35 H35 119.7 . . ?
C36 C35 H35 119.7 . . ?
C37 C36 C35 117.7(4) . . ?
C37 C36 H36 121.1 . . ?
C35 C36 H36 121.1 . . ?
C36 C37 C38 120.5(4) . . ?
C36 C37 H37 119.7 . . ?
C38 C37 H37 119.7 . . ?
C37 C38 C33 123.5(4) . . ?
C37 C38 H38 118.2 . . ?
C33 C38 H38 118.2 . . ?
C40 C39 C44 115.1(5) . . ?
C40 C39 B1 122.8(4) . . ?
C44 C39 B1 121.9(4) . . ?
C39 C40 C41 123.0(6) . . ?
C39 C40 H40 118.5 . . ?
C41 C40 H40 118.5 . . ?
C42 C41 C40 119.4(6) . . ?
C42 C41 H41 120.3 . . ?
C40 C41 H41 120.3 . . ?
C43 C42 C41 119.7(7) . . ?
C43 C42 H42 120.2 . . ?
C41 C42 H42 120.2 . . ?
C42 C43 C44 120.3(7) . . ?
C42 C43 H43 119.9 . . ?
C44 C43 H43 119.9 . . ?
C43 C44 C39 122.6(6) . . ?
C43 C44 H44 118.7 . . ?
C39 C44 H44 118.7 . . ?
C27 B1 C33 110.9(3) . . ?
C27 B1 C21 108.4(3) . . ?
C33 B1 C21 110.1(3) . . ?
C27 B1 C39 110.4(3) . . ?
C33 B1 C39 107.4(3) . . ?
C21 B1 C39 109.6(3) . . ?
C45 O3 C48 106.2(9) . . ?
O3 C45 C46 108.6(8) . . ?
O3 C45 H45A 110.0 . . ?
C46 C45 H45A 110.0 . . ?
O3 C45 H45B 110.0 . . ?
C46 C45 H45B 110.0 . . ?
H45A C45 H45B 108.4 . . ?
C47 C46 C45 105.8(7) . . ?
C47 C46 H46A 110.6 . . ?
C45 C46 H46A 110.6 . . ?
C47 C46 H46B 110.6 . . ?
C45 C46 H46B 110.6 . . ?
H46A C46 H46B 108.7 . . ?
C46 C47 C48 108.6(6) . . ?
C46 C47 H47A 110.0 . . ?
C48 C47 H47A 110.0 . . ?
C46 C47 H47B 110.0 . . ?
C48 C47 H47B 110.0 . . ?
H47A C47 H47B 108.4 . . ?
O3 C48 C47 107.8(7) . . ?
O3 C48 H48A 110.1 . . ?
C47 C48 H48A 110.1 . . ?
O3 C48 H48B 110.1 . . ?
C47 C48 H48B 110.1 . . ?
H48A C48 H48B 108.5 . . ?
C45A O3A C48A 106(3) . . ?
O3A C45A C46A 106.6(17) . . ?
O3A C45A H45C 110.4 . . ?
C46A C45A H45C 110.4 . . ?
O3A C45A H45D 110.4 . . ?
C46A C45A H45D 110.4 . . ?
H45C C45A H45D 108.6 . . ?
C47A C46A C45A 108.2(19) . . ?
C47A C46A H46C 110.1 . . ?
C45A C46A H46C 110.1 . . ?
C47A C46A H46D 110.1 . . ?
C45A C46A H46D 110.1 . . ?
H46C C46A H46D 108.4 . . ?
C46A C47A C48A 103.4(19) . . ?
C46A C47A H47C 111.1 . . ?
C48A C47A H47C 111.1 . . ?
C46A C47A H47D 111.1 . . ?
C48A C47A H47D 111.1 . . ?
H47C C47A H47D 109.0 . . ?
O3A C48A C47A 105(2) . . ?
O3A C48A H48C 110.7 . . ?
C47A C48A H48C 110.7 . . ?
O3A C48A H48D 110.7 . . ?
C47A C48A H48D 110.7 . . ?
H48C C48A H48D 108.8 . . ?
O1 N1 O2 121.70(15) . . ?
O1 N1 Pd1 119.6(2) . . ?
O2 N1 Pd1 118.7(2) . . ?
N1A O1A Pd1 122.8(7) . . ?
O1A N1A O2A 107.72(12) . . ?
 
loop_
 _geom_torsion_atom_site_label_1
 _geom_torsion_atom_site_label_2
 _geom_torsion_atom_site_label_3
 _geom_torsion_atom_site_label_4
 _geom_torsion
 _geom_torsion_site_symmetry_1
 _geom_torsion_site_symmetry_2
 _geom_torsion_site_symmetry_3
 _geom_torsion_site_symmetry_4
 _geom_torsion_publ_flag
C9 N2 C1 C2 -160.3(3) . . . . ?
C5 N2 C1 C2 77.5(4) . . . . ?
Pd1 N2 C1 C2 -35.5(4) . . . . ?
C3 N3 C2 C1 -167.5(3) . . . . ?
Pd1 N3 C2 C1 -45.8(3) . . . . ?
N2 C1 C2 N3 54.8(4) . . . . ?
C2 N3 C3 C4 167.4(3) . . . . ?
Pd1 N3 C3 C4 45.6(3) . . . . ?
C17 N4 C4 C3 158.3(3) . . . . ?
C13 N4 C4 C3 -79.5(4) . . . . ?
Pd1 N4 C4 C3 33.5(3) . . . . ?
N3 C3 C4 N4 -53.5(4) . . . . ?
C9 N2 C5 C6 -57.8(5) . . . . ?
C1 N2 C5 C6 64.9(5) . . . . ?
Pd1 N2 C5 C6 178.0(3) . . . . ?
N2 C5 C6 C7 -178.8(4) . . . . ?
C5 C6 C7 C8 -174.1(5) . . . . ?
C1 N2 C9 C10 66.7(4) . . . . ?
C5 N2 C9 C10 -170.9(3) . . . . ?
Pd1 N2 C9 C10 -52.6(4) . . . . ?
N2 C9 C10 C11 172.6(4) . . . . ?
C9 C10 C11 C12 171.7(5) . . . . ?
C17 N4 C13 C14 56.7(4) . . . . ?
C4 N4 C13 C14 -64.9(4) . . . . ?
Pd1 N4 C13 C14 -178.5(3) . . . . ?
N4 C13 C14 C15 -179.2(4) . . . . ?
C13 C14 C15 C16 178.7(4) . . . . ?
C4 N4 C17 C18 -68.8(4) . . . . ?
C13 N4 C17 C18 168.7(3) . . . . ?
Pd1 N4 C17 C18 50.2(4) . . . . ?
N4 C17 C18 C19 -178.6(4) . . . . ?
C17 C18 C19 C20 -174.1(5) . . . . ?
C26 C21 C22 C23 2.3(6) . . . . ?
B1 C21 C22 C23 -172.7(4) . . . . ?
C21 C22 C23 C24 -0.1(7) . . . . ?
C22 C23 C24 C25 -1.5(7) . . . . ?
C23 C24 C25 C26 0.8(7) . . . . ?
C24 C25 C26 C21 1.6(6) . . . . ?
C22 C21 C26 C25 -3.0(6) . . . . ?
B1 C21 C26 C25 172.1(4) . . . . ?
C32 C27 C28 C29 -1.3(6) . . . . ?
B1 C27 C28 C29 178.2(4) . . . . ?
C27 C28 C29 C30 -0.2(8) . . . . ?
C28 C29 C30 C31 1.0(8) . . . . ?
C29 C30 C31 C32 -0.1(8) . . . . ?
C30 C31 C32 C27 -1.6(8) . . . . ?
C28 C27 C32 C31 2.2(7) . . . . ?
B1 C27 C32 C31 -177.4(4) . . . . ?
C38 C33 C34 C35 -0.1(6) . . . . ?
B1 C33 C34 C35 -177.4(4) . . . . ?
C33 C34 C35 C36 -0.2(6) . . . . ?
C34 C35 C36 C37 0.3(7) . . . . ?
C35 C36 C37 C38 -0.1(7) . . . . ?
C36 C37 C38 C33 -0.2(8) . . . . ?
C34 C33 C38 C37 0.3(7) . . . . ?
B1 C33 C38 C37 177.7(4) . . . . ?
C44 C39 C40 C41 -1.0(7) . . . . ?
B1 C39 C40 C41 174.1(4) . . . . ?
C39 C40 C41 C42 1.4(8) . . . . ?
C40 C41 C42 C43 -0.3(9) . . . . ?
C41 C42 C43 C44 -0.9(11) . . . . ?
C42 C43 C44 C39 1.3(10) . . . . ?
C40 C39 C44 C43 -0.3(8) . . . . ?
B1 C39 C44 C43 -175.5(5) . . . . ?
C28 C27 B1 C33 -107.7(4) . . . . ?
C32 C27 B1 C33 71.8(5) . . . . ?
C28 C27 B1 C21 13.4(6) . . . . ?
C32 C27 B1 C21 -167.1(4) . . . . ?
C28 C27 B1 C39 133.4(4) . . . . ?
C32 C27 B1 C39 -47.0(5) . . . . ?
C34 C33 B1 C27 -28.7(5) . . . . ?
C38 C33 B1 C27 154.2(4) . . . . ?
C34 C33 B1 C21 -148.7(4) . . . . ?
C38 C33 B1 C21 34.1(5) . . . . ?
C34 C33 B1 C39 92.0(4) . . . . ?
C38 C33 B1 C39 -85.2(5) . . . . ?
C22 C21 B1 C27 99.0(4) . . . . ?
C26 C21 B1 C27 -75.7(5) . . . . ?
C22 C21 B1 C33 -139.4(4) . . . . ?
C26 C21 B1 C33 45.9(5) . . . . ?
C22 C21 B1 C39 -21.5(5) . . . . ?
C26 C21 B1 C39 163.8(4) . . . . ?
C40 C39 B1 C27 159.9(4) . . . . ?
C44 C39 B1 C27 -25.3(6) . . . . ?
C40 C39 B1 C33 38.9(5) . . . . ?
C44 C39 B1 C33 -146.3(4) . . . . ?
C40 C39 B1 C21 -80.7(5) . . . . ?
C44 C39 B1 C21 94.1(5) . . . . ?
C48 O3 C45 C46 15.0(13) . . . . ?
O3 C45 C46 C47 -17.7(11) . . . . ?
C45 C46 C47 C48 13.2(11) . . . . ?
C45 O3 C48 C47 -6.8(13) . . . . ?
C46 C47 C48 O3 -4.3(12) . . . . ?
C48A O3A C45A C46A 16(9) . . . . ?
O3A C45A C46A C47A 5(7) . . . . ?
C45A C46A C47A C48A -23(5) . . . . ?
C45A O3A C48A C47A -30(8) . . . . ?
C46A C47A C48A O3A 33(6) . . . . ?
Pd1 O1A N1A O2A 0.00(2) . . . . ?
 
_refine_diff_density_max    0.352
_refine_diff_density_min   -0.433
_refine_diff_density_rms    0.059

_shelx_res_file
;
TITL shelxt in P 1 21/n 1
    03_excit.res
    created by SHELXL-2018/3 at 09:10:49 on 03-Apr-2020
CELL 0.534 11.6848 13.6103 30.238 90 93.213 90
ZERR 4 0.000671 0.000717 0.001494 0 0.004709 0
LATT 1
SYMM 0.5-X,0.5+Y,0.5-Z
SFAC C H B N O Pd
DISP B 0 0 4.561
DISP C 0.001 0.001 6.94
DISP H -0 0 0.611
DISP N 0.003 0.002 10.693
DISP O 0.005 0.003 16.398
DISP Pd -2.504 0.615 1934.604
UNIT 192 292 4 16 12 4
DFIX 1.2 0.001 N1 O1 N1 O2
DFIX 1.3 0.001 O1A N1A N1A O2A
DFIX 2 0.01 Pd1 O1A
DANG 2.1 0.001 O1 O2 O1A O2A
FLAT 0.001 Pd1 O1 O2 N1 O1A O2A N1A
RIGU 0.001 0.002
EADP O3 O3A
EADP C48 C48A
EADP C46 C46A C47 C47A
EADP O1 O1A O2 O2A
EADP N1 N1A

L.S. 20
PLAN  5
SIZE 0.1 0.1 0.05
TEMP 9
BOND $H
list 4
CONF
fmap 2
acta
SHEL 999 0.8
OMIT -1 2 3
OMIT -2 1 5
OMIT 3 1 13
OMIT 0 8 4
OMIT 2 0 16
REM <olex2.extras>
REM <HklSrc "%.\\03_excit.hkl">
REM </olex2.extras>

WGHT    0.048400
FVAR       0.23251   0.85546   0.92649
PD1   6    0.339454    0.775240    0.346713    11.00000    0.05418    0.06144 =
         0.05116    0.00128   -0.00133   -0.00240
N2    4    0.345509    0.927403    0.337661    11.00000    0.07104    0.06544 =
         0.06201    0.00579   -0.00047    0.00081
N3    4    0.453414    0.799307    0.398073    11.00000    0.05657    0.06260 =
         0.04713   -0.00118    0.00120   -0.00557
AFIX  13
H3    2    0.530410    0.789182    0.387611    11.00000   -1.20000
AFIX   0
N4    4    0.331601    0.631872    0.371639    11.00000    0.05423    0.06407 =
         0.05567   -0.00071    0.00081   -0.00244
C1    1    0.440473    0.963078    0.369526    11.00000    0.08639    0.06485 =
         0.06975    0.00000   -0.00765   -0.00674
AFIX  23
H1A   2    0.513361    0.957425    0.355882    11.00000   -1.20000
H1B   2    0.428237    1.031776    0.376378    11.00000   -1.20000
AFIX   0
C2    1    0.443798    0.903841    0.411425    11.00000    0.08630    0.06419 =
         0.06399   -0.00563   -0.00898   -0.00524
AFIX  23
H2A   2    0.509123    0.922736    0.430770    11.00000   -1.20000
H2B   2    0.374445    0.914184    0.426993    11.00000   -1.20000
AFIX   0
C3    1    0.433786    0.723499    0.432388    11.00000    0.06448    0.06912 =
         0.05026    0.00396    0.00229   -0.00323
AFIX  23
H3A   2    0.364774    0.738398    0.447480    11.00000   -1.20000
H3B   2    0.497995    0.721593    0.454140    11.00000   -1.20000
AFIX   0
C4    1    0.421596    0.626718    0.408869    11.00000    0.05623    0.06784 =
         0.05859    0.00354   -0.00212    0.00003
AFIX  23
H4A   2    0.494391    0.608630    0.397256    11.00000   -1.20000
H4B   2    0.401087    0.576378    0.429709    11.00000   -1.20000
AFIX   0
C5    1    0.230478    0.964906    0.351341    11.00000    0.08161    0.07342 =
         0.08150   -0.00005    0.00040    0.01340
AFIX  23
H5A   2    0.171122    0.933974    0.332427    11.00000   -1.20000
H5B   2    0.220271    0.942840    0.381367    11.00000   -1.20000
AFIX   0
C6    1    0.210785    1.074957    0.349795    11.00000    0.12066    0.07668 =
         0.13080   -0.00265   -0.00773    0.02619
AFIX  23
H6A   2    0.269446    1.107314    0.368521    11.00000   -1.20000
H6B   2    0.217571    1.098100    0.319714    11.00000   -1.20000
AFIX   0
C7    1    0.093813    1.102414    0.365129    11.00000    0.12274    0.11639 =
         0.17490   -0.03983   -0.01534    0.04875
AFIX  23
H7A   2    0.035742    1.064648    0.348441    11.00000   -1.20000
H7B   2    0.090036    1.085167    0.396139    11.00000   -1.20000
AFIX   0
C8    1    0.068599    1.207776    0.359549    11.00000    0.17538    0.11621 =
         0.35540   -0.05568   -0.06357    0.05666
AFIX 137
H8A   2    0.000004    1.223623    0.374083    11.00000   -1.50000
H8B   2    0.057982    1.222788    0.328570    11.00000   -1.50000
H8C   2    0.131366    1.245642    0.372354    11.00000   -1.50000
AFIX   0
C9    1    0.365439    0.959681    0.291390    11.00000    0.07982    0.07714 =
         0.06539    0.01341   -0.00085   -0.00656
AFIX  23
H9A   2    0.297818    0.944106    0.272627    11.00000   -1.20000
H9B   2    0.374601    1.030512    0.291266    11.00000   -1.20000
AFIX   0
C10   1    0.466967    0.914529    0.271793    11.00000    0.08101    0.10097 =
         0.07446    0.01120    0.00839   -0.00663
AFIX  23
H10A  2    0.463362    0.843653    0.274783    11.00000   -1.20000
H10B  2    0.536365    0.937244    0.287705    11.00000   -1.20000
AFIX   0
C11   1    0.470914    0.941612    0.222815    11.00000    0.11629    0.13005 =
         0.07693    0.01214    0.02043   -0.01304
AFIX  23
H11A  2    0.406731    0.910922    0.206424    11.00000   -1.20000
H11B  2    0.462647    1.012213    0.219632    11.00000   -1.20000
AFIX   0
C12   1    0.578762    0.910507    0.203531    11.00000    0.12431    0.24517 =
         0.10582   -0.00732    0.04087   -0.00805
AFIX 137
H12A  2    0.576271    0.927601    0.172690    11.00000   -1.50000
H12B  2    0.587591    0.840687    0.206675    11.00000   -1.50000
H12C  2    0.642391    0.943054    0.218717    11.00000   -1.50000
AFIX   0
C13   1    0.212162    0.623286    0.388868    11.00000    0.05424    0.07902 =
         0.07559    0.00920    0.00316   -0.00349
AFIX  23
H13A  2    0.203251    0.675470    0.410251    11.00000   -1.20000
H13B  2    0.157051    0.635371    0.364279    11.00000   -1.20000
AFIX   0
C14   1    0.180580    0.528167    0.410196    11.00000    0.06874    0.08159 =
         0.09629    0.01253    0.01258   -0.00633
AFIX  23
H14A  2    0.232870    0.515741    0.435634    11.00000   -1.20000
H14B  2    0.188228    0.474811    0.389300    11.00000   -1.20000
AFIX   0
C15   1    0.059362    0.530885    0.424830    11.00000    0.06747    0.09729 =
         0.11614    0.00353    0.02068   -0.01476
AFIX  23
H15A  2    0.052852    0.583922    0.445969    11.00000   -1.20000
H15B  2    0.008022    0.545480    0.399355    11.00000   -1.20000
AFIX   0
C16   1    0.021214    0.437062    0.445590    11.00000    0.08728    0.10248 =
         0.13899    0.01249    0.02762   -0.01449
AFIX 137
H16A  2    0.022691    0.384779    0.424319    11.00000   -1.50000
H16B  2   -0.055345    0.444883    0.455025    11.00000   -1.50000
H16C  2    0.071909    0.421539    0.470700    11.00000   -1.50000
AFIX   0
C17   1    0.351365    0.552428    0.339139    11.00000    0.07737    0.06885 =
         0.06943   -0.01154   -0.00266    0.00224
AFIX  23
H17A  2    0.285137    0.548823    0.318378    11.00000   -1.20000
H17B  2    0.356670    0.490366    0.354891    11.00000   -1.20000
AFIX   0
C18   1    0.455898    0.564152    0.313538    11.00000    0.08831    0.10486 =
         0.07425   -0.01096    0.01021    0.01157
AFIX  23
H18A  2    0.523245    0.565255    0.333802    11.00000   -1.20000
H18B  2    0.452161    0.626229    0.297764    11.00000   -1.20000
AFIX   0
C19   1    0.466387    0.480122    0.280458    11.00000    0.15171    0.13846 =
         0.13958   -0.05087    0.05629    0.00751
AFIX  23
H19A  2    0.460846    0.418352    0.296196    11.00000   -1.20000
H19B  2    0.401936    0.483509    0.258854    11.00000   -1.20000
AFIX   0
C20   1    0.568299    0.479686    0.257727    11.00000    0.17634    0.19131 =
         0.16213   -0.04029    0.07978    0.02067
AFIX 137
H20A  2    0.570778    0.421691    0.239736    11.00000   -1.50000
H20B  2    0.633015    0.480202    0.278736    11.00000   -1.50000
H20C  2    0.570591    0.536868    0.239210    11.00000   -1.50000
AFIX   0

C21   1    0.655473    0.374235    0.427203    11.00000    0.05377    0.06543 =
         0.06476    0.00669   -0.00374    0.00004
C22   1    0.708544    0.423371    0.393919    11.00000    0.06486    0.07708 =
         0.08409    0.00891    0.01280   -0.00683
AFIX  43
H22   2    0.724944    0.388976    0.368463    11.00000   -1.20000
AFIX   0
C23   1    0.738218    0.521811    0.397020    11.00000    0.07236    0.07641 =
         0.13143    0.02572    0.01784   -0.00947
AFIX  43
H23   2    0.773906    0.552019    0.373887    11.00000   -1.20000
AFIX   0
C24   1    0.715220    0.574888    0.434025    11.00000    0.07258    0.05857 =
         0.14012    0.01409   -0.00680   -0.00409
AFIX  43
H24   2    0.736567    0.640556    0.436597    11.00000   -1.20000
AFIX   0
C25   1    0.660425    0.529374    0.466949    11.00000    0.07914    0.06316 =
         0.09857   -0.00287   -0.01411    0.00659
AFIX  43
H25   2    0.643219    0.564432    0.492127    11.00000   -1.20000
AFIX   0
C26   1    0.630372    0.431805    0.463174    11.00000    0.08122    0.06245 =
         0.06705    0.00729   -0.00055    0.00313
AFIX  43
H26   2    0.591359    0.403183    0.485854    11.00000   -1.20000
AFIX   0
C27   1    0.734110    0.202003    0.458353    11.00000    0.06219    0.06104 =
         0.07230    0.00377    0.01063    0.00217
C28   1    0.808738    0.250206    0.487855    11.00000    0.07066    0.07373 =
         0.08165   -0.00453   -0.00162    0.01116
AFIX  43
H28   2    0.803381    0.318245    0.489689    11.00000   -1.20000
AFIX   0
C29   1    0.891629    0.203115    0.515062    11.00000    0.08290    0.09941 =
         0.10455   -0.00924   -0.01739    0.02105
AFIX  43
H29   2    0.939735    0.239794    0.534239    11.00000   -1.20000
AFIX   0
C30   1    0.902522    0.104489    0.513747    11.00000    0.07554    0.09731 =
         0.13709    0.01378   -0.00202    0.02547
AFIX  43
H30   2    0.957043    0.072736    0.532224    11.00000   -1.20000
AFIX   0
C31   1    0.832844    0.052339    0.485100    11.00000    0.07555    0.07572 =
         0.16767    0.01272   -0.00074    0.01720
AFIX  43
H31   2    0.839678   -0.015669    0.483855    11.00000   -1.20000
AFIX   0
C32   1    0.750807    0.100185    0.457430    11.00000    0.06710    0.06450 =
         0.14641   -0.00022   -0.00206    0.00426
AFIX  43
H32   2    0.705406    0.062820    0.437573    11.00000   -1.20000
AFIX   0
C33   1    0.505266    0.230201    0.444380    11.00000    0.06269    0.05607 =
         0.05962   -0.00057    0.00072   -0.00106
C34   1    0.478482    0.145559    0.467016    11.00000    0.06488    0.05749 =
         0.06195    0.00170    0.00090   -0.00061
AFIX  43
H34   2    0.536885    0.100645    0.473712    11.00000   -1.20000
AFIX   0
C35   1    0.370387    0.124040    0.480183    11.00000    0.06795    0.07990 =
         0.07997    0.01275    0.00240   -0.00896
AFIX  43
H35   2    0.357807    0.065764    0.495219    11.00000   -1.20000
AFIX   0
C36   1    0.280695    0.188057    0.471287    11.00000    0.06438    0.07651 =
         0.11071   -0.00249    0.01132   -0.00698
AFIX  43
H36   2    0.207515    0.174230    0.480192    11.00000   -1.20000
AFIX   0
C37   1    0.303047    0.272895    0.448843    11.00000    0.06558    0.06913 =
         0.14807    0.00860    0.00253    0.00049
AFIX  43
H37   2    0.244244    0.317520    0.442300    11.00000   -1.20000
AFIX   0
C38   1    0.412434    0.292602    0.435859    11.00000    0.06845    0.06582 =
         0.12433    0.01647    0.00401    0.00538
AFIX  43
H38   2    0.424478    0.350706    0.420616    11.00000   -1.20000
AFIX   0
C39   1    0.635318    0.212496    0.374563    11.00000    0.08801    0.07560 =
         0.06709   -0.00155    0.00786   -0.00784
C40   1    0.542791    0.219769    0.344503    11.00000    0.11355    0.08321 =
         0.07474    0.00982   -0.01246   -0.02207
AFIX  43
H40   2    0.474001    0.243707    0.354213    11.00000   -1.20000
AFIX   0
C41   1    0.547572    0.192799    0.300046    11.00000    0.17547    0.08945 =
         0.07559    0.00337   -0.01059   -0.04569
AFIX  43
H41   2    0.483546    0.200154    0.280638    11.00000   -1.20000
AFIX   0
C42   1    0.647045    0.155574    0.285377    11.00000    0.21688    0.11564 =
         0.07678   -0.01023    0.02145   -0.03016
AFIX  43
H42   2    0.651138    0.137063    0.255902    11.00000   -1.20000
AFIX   0
C43   1    0.740473    0.145651    0.314178    11.00000    0.19528    0.19660 =
         0.09012   -0.04017    0.03523    0.02403
AFIX  43
H43   2    0.808047    0.119414    0.304383    11.00000   -1.20000
AFIX   0
C44   1    0.735127    0.174282    0.357620    11.00000    0.11470    0.17630 =
         0.08150   -0.02501    0.02187    0.02123
AFIX  43
H44   2    0.800357    0.168019    0.376485    11.00000   -1.20000
AFIX   0
B1    3    0.632945    0.254723    0.426696    11.00000    0.06402    0.06589 =
         0.06646    0.00343    0.00471   -0.00314

PART 1
O3    5    0.683465    0.806578    0.362997    21.00000    0.07827    0.11790 =
         0.11027   -0.01419    0.01750   -0.00717
C45   1    0.736742    0.765274    0.326418    21.00000    0.08708    0.12958 =
         0.10357   -0.00456    0.01658    0.00746
AFIX  23
H45A  2    0.718154    0.803744    0.299981    21.00000   -1.20000
H45B  2    0.709443    0.698727    0.321251    21.00000   -1.20000
AFIX   0
C46   1    0.859885    0.764818    0.336074    21.00000    0.08413    0.17629 =
         0.15683   -0.00718    0.01191   -0.01201
AFIX  23
H46A  2    0.885989    0.699592    0.344743    21.00000   -1.20000
H46B  2    0.899666    0.785171    0.310298    21.00000   -1.20000
AFIX   0
C47   1    0.880074    0.830899    0.370673    21.00000    0.08413    0.17629 =
         0.15683   -0.00718    0.01191   -0.01201
AFIX  23
H47A  2    0.915068    0.890210    0.359852    21.00000   -1.20000
H47B  2    0.931962    0.802117    0.393255    21.00000   -1.20000
AFIX   0
C48   1    0.771782    0.854296    0.389211    21.00000    0.09698    0.13256 =
         0.14219   -0.03105    0.01134   -0.01772
AFIX  23
H48A  2    0.771724    0.831656    0.419627    21.00000   -1.20000
H48B  2    0.759605    0.924797    0.388867    21.00000   -1.20000
AFIX   0
SAME 0.02 0.04 O3 > C48
PART 0
PART 2
O3A   5    0.678336    0.798729    0.368616   -21.00000    0.07827    0.11790 =
         0.11027   -0.01419    0.01750   -0.00717
C45A  1    0.704697    0.780464    0.324540   -21.00000    0.04971    0.13508 =
         0.10548   -0.00636    0.00498    0.02735
AFIX  23
H45C  2    0.638191    0.792406    0.304613   -21.00000   -1.20000
H45D  2    0.728681    0.712786    0.321125   -21.00000   -1.20000
AFIX   0
C46A  1    0.797134    0.847080    0.314820   -21.00000    0.08413    0.17629 =
         0.15683   -0.00718    0.01191   -0.01201
AFIX  23
H46C  2    0.861559    0.810366    0.304462   -21.00000   -1.20000
H46D  2    0.771398    0.893018    0.291836   -21.00000   -1.20000
AFIX   0
C47A  1    0.830069    0.897700    0.353533   -21.00000    0.08413    0.17629 =
         0.15683   -0.00718    0.01191   -0.01201
AFIX  23
H47C  2    0.848310    0.965626    0.347238   -21.00000   -1.20000
H47D  2    0.896050    0.866975    0.368737   -21.00000   -1.20000
AFIX   0
C48A  1    0.728673    0.890899    0.379906   -21.00000    0.09698    0.13256 =
         0.14219   -0.03105    0.01134   -0.01772
AFIX  23
H48C  2    0.750466    0.893777    0.411308   -21.00000   -1.20000
H48D  2    0.675654    0.944060    0.372588   -21.00000   -1.20000
AFIX   0

PART 0
PART 3
O1    5    0.124876    0.760111    0.299251    31.00000    0.08097    0.22378 =
         0.08789   -0.03167   -0.01434    0.00742
O2    5    0.261271    0.723295    0.260122    31.00000    0.08097    0.22378 =
         0.08789   -0.03167   -0.01434    0.00742
N1    4    0.225546    0.749264    0.294738    31.00000    0.07932    0.08571 =
         0.07437    0.00606   -0.00996   -0.00249
PART 0
PART 4
O1A   5    0.203989    0.757174    0.304041   -31.00000    0.08097    0.22378 =
         0.08789   -0.03167   -0.01434    0.00742
O2A   5    0.321657    0.716710    0.257296   -31.00000    0.08097    0.22378 =
         0.08789   -0.03167   -0.01434    0.00742
N1A   4    0.213301    0.729150    0.263298   -31.00000    0.07932    0.08571 =
         0.07437    0.00606   -0.00996   -0.00249
HKLF 4


REM  shelxt in P 1 21/n 1
REM wR2 = 0.1326, GooF = S = 0.882, Restrained GooF = 0.888 for all data
REM R1 = 0.0568 for 4817 Fo > 4sig(Fo) and 0.1156 for all 9727 data
REM 538 parameters refined using 491 restraints

END

WGHT      0.0484      0.0000

REM Highest difference peak  0.352,  deepest hole -0.433,  1-sigma level  0.059
Q1    1   0.3374  0.6730  0.3467  11.00000  0.05    0.35
Q2    1   0.2117  0.6734  0.2750  11.00000  0.05    0.34
Q3    1   0.1340  0.7212  0.2898  11.00000  0.05    0.33
Q4    1   0.8548  0.7924  0.3964  11.00000  0.05    0.32
Q5    1   0.1465  0.7778  0.2753  11.00000  0.05    0.31
;
_shelx_res_checksum    6807

_shelx_hkl_file
;
  17  -2  -1   -2.93    4.69
 -16   1   1   -0.72    7.24
  16  -1  -1    4.79    5.69
  16  -1  -2   -0.97    4.59
 -16   2   1    2.28    7.35
  16  -2  -1   -1.24    3.95
 -16   2   2   -3.20    8.82
  16  -2  -2    4.13    4.72
  16  -2  -3    3.49    4.17
  16  -2  -4    4.06    5.13
 -16   3   1    4.75    8.54
  16  -3  -1    0.65    4.17
 -16   3   2   -3.96   10.57
  16  -3  -2    3.62    4.87
 -16   3   3   -3.52   11.01
  16  -3  -3    3.98    4.87
  16  -3  -4   -0.63    4.46
  16  -3  -5    4.49    5.35
 -16   4   1    2.41    7.30
  16  -4  -1    4.16    4.37
 -16   4   2   -3.86    8.46
  16  -4  -2    1.13    5.13
  16  -4  -3   -1.87    3.57
  16  -4  -4    4.31    4.99
  16  -4  -5   -1.29    4.70
  16  -4  -6    2.61    4.12
  16  -4  -7   -1.35    4.29
 -16   5   1    4.20    8.39
 -16   5   2    4.26    9.54
  16  -5  -2   -3.40    5.20
  16  -5  -3   -0.21    4.38
  16  -5  -4   -1.45    4.73
  16  -5  -5    1.23    4.96
  16  -5  -6   -0.73    5.08
  16  -5  -7    1.42    3.90
  16  -5  -8   -1.97    5.20
 -16   6   1    3.71    8.77
  16  -6  -8   -1.36    4.97
  16  -6  -9    0.27    5.14
 -15   0   1    3.02    8.03
  15   0  -1   -1.52    4.84
 -15   0   2   -3.30    7.77
  15   0  -2    1.19    5.22
 -15   0   3   10.76    9.13
  15   0  -3   15.85    6.42
 -15   0   4    4.22    8.94
 -15   0   5    0.48    8.42
 -15   0   6   -4.35   10.00
 -15   0   7   -5.82   11.02
 -15   0   8   -4.19    9.45
 -15   0   9   26.56   13.28
 -15   0  10   -0.36    8.79
 -15   0  11    0.00    6.09
 -15   0  12   -4.77    9.19
 -15   0  13   11.06    8.94
 -15   1   1   14.77    9.23
  15  -1  -1    1.22    4.61
 -15  -1   1    2.88   10.06
 -15   1   2    1.90    7.19
  15  -1  -2    1.66    4.26
 -15  -1   2   13.66    8.94
 -15   1   3    4.43    8.49
  15  -1  -3    0.73    5.01
 -15  -1   3   15.01    8.87
 -15   1   4   -0.05    7.14
  15  -1  -4    0.43    3.27
 -15  -1   4    3.15    7.11
 -15   1   5    2.74    9.71
  15  -1  -5   12.02    6.67
 -15  -1   5    5.33    9.59
 -15   1   6   -5.14    9.48
 -15  -1   6    0.14    8.44
 -15   1   7    2.64    8.02
 -15  -1   7    2.20    9.32
 -15   1   8   -0.57    9.08
 -15  -1   8   -2.38    8.44
 -15   1   9    8.97    7.96
 -15  -1   9    1.94    8.12
 -15   1  10   -3.92    7.92
 -15  -1  10   -2.93    9.66
 -15   1  11   22.29   12.45
 -15  -1  11    3.32    8.54
 -15   1  12   -5.85    8.64
 -15  -1  12    0.00    7.38
 -15   1  13   -0.29    8.67
 -15  -1  13    4.10    6.21
 -15   2   1    2.95    8.27
  15  -2  -1   -1.73    4.79
 -15  -2   1   -3.41    8.11
 -15   2   2    6.46    9.25
  15  -2  -2   -1.62    4.38
 -15  -2   2   -0.29    9.37
 -15   2   3   -0.94    9.11
  15  -2  -3    5.84    4.75
 -15  -2   3   -4.92   10.89
 -15   2   4    2.76    7.16
  15  -2  -4    4.53    5.25
 -15  -2   4   -0.25    6.56
 -15   2   5   11.05    9.46
  15  -2  -5    9.38    5.87
 -15  -2   5   -3.84    9.75
 -15   2   6   -0.77    7.31
  15  -2  -6    0.22    3.69
 -15  -2   6    1.03    8.64
 -15   2   7   -0.54    8.57
 -15  -2   7   -3.18    8.11
 -15   2   8    9.43   10.90
 -15  -2   8    0.06    6.84
 -15   2   9   -0.69    8.04
 -15  -2   9   16.35   10.64
 -15   2  10    4.87   10.55
 -15  -2  10    6.89    8.67
 -15   2  11    2.74    7.72
 -15  -2  11   -3.57    8.34
 -15   2  12   -1.70    8.00
 -15  -2  12   -3.51    9.75
 -15   2  13    3.16    8.26
 -15   3   1    4.29    9.74
  15  -3  -1    7.22    5.43
 -15  -3   1   -1.42    7.76
 -15   3   2   -1.48    7.82
  15  -3  -2   -0.04    4.43
 -15  -3   2   -0.01    8.21
 -15   3   3   -2.93    8.65
  15  -3  -3    2.17    3.58
 -15  -3   3   -1.22    6.59
 -15   3   4    0.81   10.58
  15  -3  -4    0.12    3.70
 -15  -3   4    1.47    9.38
 -15   3   5   21.57   12.09
  15  -3  -5    5.18    4.91
 -15  -3   5   15.55   10.59
 -15   3   6   -6.06   10.12
  15  -3  -6    6.33    5.83
 -15  -3   6    0.57    8.91
 -15   3   7    8.88    9.43
  15  -3  -7    1.68    4.30
 -15  -3   7    7.78    8.98
 -15   3   8    4.47    8.23
  15  -3  -8   -2.24    5.44
 -15  -3   8   -5.81   11.97
 -15   3   9    0.48    9.30
 -15  -3   9    3.46    9.01
 -15   3  10   -0.57    7.84
 -15  -3  10   -2.57    8.01
 -15   3  11   13.68   11.61
 -15  -3  11   28.03   12.79
 -15   3  12   10.11   10.56
 -15   4   1   -2.92    9.07
  15  -4  -1   -0.28    4.28
 -15  -4   1    5.80    8.83
 -15   4   2    4.80    9.06
  15  -4  -2    2.97    4.36
 -15  -4   2   -1.16    7.67
 -15   4   3    2.37    9.96
  15  -4  -3    1.11    5.08
 -15  -4   3   -1.32    8.63
 -15   4   4    9.98    8.36
  15  -4  -4   -2.50    5.67
 -15  -4   4    2.49    9.36
 -15   4   5    7.33   10.68
  15  -4  -5    2.43    4.79
 -15  -4   5    5.54    8.69
 -15   4   6    1.79    8.07
  15  -4  -6   -2.18    5.40
 -15  -4   6    0.11    7.50
 -15   4   7    3.10    9.68
  15  -4  -7   -2.75    4.43
 -15  -4   7   -3.90    8.35
 -15   4   8    4.99   10.81
  15  -4  -8    7.18    5.07
 -15  -4   8   -0.61    7.05
 -15   4   9    6.43    7.86
  15  -4  -9    1.34    5.55
 -15  -4   9   19.18   12.61
 -15   4  10    3.06    8.26
 -15   4  11   -3.33    8.75
 -15   5   1   -2.24    6.49
  15  -5  -1    0.67    4.81
 -15  -5   1   -0.82    7.21
 -15   5   2   -4.85    9.62
  15  -5  -2   -1.30    4.88
 -15  -5   2    4.65    6.92
 -15   5   3   -2.44    9.33
  15  -5  -3   -0.39    3.93
 -15  -5   3    9.33    8.64
 -15   5   4    3.95    8.54
  15  -5  -4   -0.14    4.29
 -15  -5   4    2.64    6.23
 -15   5   5   -0.34    7.49
  15  -5  -5   -1.43    5.34
 -15   5   6   20.47   10.21
  15  -5  -6    7.42    6.99
 -15   5   7   -0.39   10.12
  15  -5  -7   -1.08    5.20
 -15   5   8   -0.14    6.53
  15  -5  -8   -1.83    5.00
 -15   5   9   -3.83   10.20
  15  -5  -9   -1.81    4.90
 -15   5  10   -1.14    5.86
  15  -5 -10   -1.66    5.30
 -15   5  11    1.93    9.62
 -15   6   1    0.26    8.91
  15  -6  -1   -0.58    3.81
 -15   6   2    3.61    9.42
  15  -6  -2    1.93    4.82
 -15   6   3   -0.55    8.80
  15  -6  -3    4.18    5.01
 -15   6   4    9.00    9.08
  15  -6  -4    4.69    5.13
 -15   6   5   -2.64    7.19
  15  -6  -5    1.47    4.96
 -15   6   6   10.73    9.71
  15  -6  -6   -0.30    5.12
 -15   6   7   11.18    9.29
  15  -6  -7   -2.49    5.75
 -15   6   8    1.73   10.57
  15  -6  -8   -0.57    4.32
 -15   6   9   -1.39    9.06
  15  -6  -9    1.98    3.88
 -15   6  10   -2.89    7.38
  15  -6 -10   -3.99    5.79
  15  -6 -11   -0.19    4.79
 -15   7   1   10.45    9.59
  15  -7  -1    1.83    5.50
 -15   7   2   -4.11    8.33
  15  -7  -2    0.32    4.80
 -15   7   3   -0.15    5.74
  15  -7  -3   -1.60    4.46
 -15   7   4   -0.77    8.06
  15  -7  -4    0.46    4.12
 -15   7   5   -0.36    7.71
  15  -7  -5    0.60    4.08
 -15   7   6    4.63   10.25
  15  -7  -6    5.34    5.00
 -15   7   7   -2.97    9.45
  15  -7  -7   -1.07    4.36
 -15   7   8    0.85    8.60
  15  -7  -8    2.08    5.36
  15  -7  -9    0.68    4.37
  15  -7 -10    0.75    5.48
  15  -7 -11    2.15    6.53
  15  -7 -12    0.97    4.79
 -15   8   2    3.10    7.72
 -15   8   3   -0.86    7.07
 -15   8   4    3.65    7.99
 -15   8   5    0.86    7.34
 -15   8   6   -1.69    8.71
 -15   8   7    0.48    6.97
  15  -8 -10    0.76    5.81
  15  -8 -11   -0.87    4.34
  15  -8 -12   -0.40    5.77
  15  -8 -13    2.14    5.42
 -15   9   5    1.66    8.36
 -15   9   6    2.41    8.02
 -14   0   1   -1.78    7.67
  14   0  -1   -2.42    5.13
 -14   0   2   12.37   10.42
  14   0  -2   13.17    6.23
 -14   0   3    0.52    6.54
  14   0  -3    5.02    5.84
 -14   0   4   10.18    9.21
  14   0  -4   14.73    6.58
 -14   0   5    2.81    7.71
  14   0  -5   -0.39    4.99
 -14   0   6   20.02   11.01
  14   0  -6    6.54    4.70
 -14   0   7   -0.05    9.50
 -14   0   8    2.37    6.17
 -14   0   9    9.63    8.05
 -14   0  10   -3.42    8.81
 -14   0  11   -5.13    9.61
 -14   0  12    0.97    8.82
 -14   0  13    0.91    8.67
 -14   0  14   11.32   10.53
 -14   0  15    5.59    9.61
 -14   0  16   -2.35    8.29
 -14   0  17   -1.22    9.34
 -14   0  18   -1.59    7.93
 -14   0  19   11.07   10.43
 -14   0  20   -3.95    8.71
 -14   1   1    9.46    8.96
  14  -1  -1   -1.03    4.27
  14   1  -1    0.79    3.88
 -14  -1   1    1.39    6.81
 -14   1   2    0.17    7.48
  14  -1  -2   -0.51    4.67
  14   1  -2   -2.54    3.74
 -14  -1   2   -1.63    8.39
 -14   1   3   -1.79    7.42
  14  -1  -3   -1.61    4.58
  14   1  -3   -2.72    3.84
 -14  -1   3   -4.79    7.78
 -14   1   4   -2.09    7.74
  14  -1  -4    2.49    4.51
 -14  -1   4    1.77    8.49
 -14   1   5    2.86    6.55
  14  -1  -5   -2.43    5.02
 -14  -1   5    3.55    8.56
 -14   1   6   10.59    8.85
  14  -1  -6   26.71    8.14
 -14  -1   6    7.36    7.89
 -14   1   7    8.69   10.39
  14  -1  -7   -0.25    4.75
 -14  -1   7   -0.96    6.16
 -14   1   8   -5.41    9.06
 -14  -1   8   -3.97    7.51
 -14   1   9   -4.98    9.04
 -14  -1   9    3.60    7.94
 -14   1  10    6.97   10.90
 -14  -1  10   26.11   11.72
 -14   1  11   -0.46    7.26
 -14  -1  11    0.32    7.87
 -14   1  12   -5.53    9.75
 -14  -1  12   18.29   11.40
 -14   1  13   -1.18    8.53
 -14  -1  13   -0.71    8.28
 -14   1  14   -8.91   12.06
 -14  -1  14    0.51    9.19
 -14   1  15   -3.12    7.39
 -14  -1  15   -0.89    7.17
 -14   1  16    8.50    9.55
 -14  -1  16    6.22    8.37
 -14   1  17    3.15    9.41
 -14  -1  17   -4.26   11.83
 -14   1  18    0.99    8.74
 -14  -1  18   -1.70    8.56
 -14   1  19   -2.67    9.55
 -14  -1  19    4.91    7.35
 -14  -1  20   -0.65    8.10
 -14   2   1    7.25   10.23
  14  -2  -1   -1.09    3.67
  14   2  -1    6.71    5.77
 -14  -2   1    0.54    7.20
 -14   2   2   13.37    9.54
  14  -2  -2    6.38    5.12
 -14  -2   2    6.14    8.98
 -14   2   3   -1.23    7.48
  14  -2  -3   -1.19    4.85
 -14  -2   3    6.49    8.09
 -14   2   4    4.29    8.00
  14  -2  -4    9.70    6.01
 -14  -2   4    8.64    9.10
 -14   2   5   -2.89    8.08
  14  -2  -5    0.42    4.42
 -14  -2   5    7.05    8.68
 -14   2   6   -0.21    7.54
  14  -2  -6   -0.84    4.39
 -14  -2   6    9.40    8.47
 -14   2   7    2.15    8.28
  14  -2  -7   -1.44    4.44
 -14  -2   7    4.98    9.66
 -14   2   8    9.72    8.87
  14  -2  -8    9.59    5.35
 -14  -2   8    1.61    9.12
 -14   2   9    8.31    9.48
  14  -2  -9    2.05    4.28
 -14  -2   9    4.61    8.36
 -14   2  10    0.19    8.51
 -14  -2  10    3.21    7.26
 -14   2  11    1.82    8.86
 -14  -2  11    5.68    9.30
 -14   2  12   32.21   13.21
 -14  -2  12    7.93    9.83
 -14   2  13    5.94    9.08
 -14  -2  13   -3.16    8.52
 -14   2  14    7.40    8.95
 -14  -2  14    2.29    9.53
 -14   2  15   -2.20    9.66
 -14  -2  15   -0.81    8.19
 -14   2  16   -5.45    9.66
 -14  -2  16   -6.19   11.30
 -14   2  17    0.51   10.95
 -14  -2  17   -2.10    6.53
 -14   2  18   -0.16    8.14
 -14  -2  18    2.35    9.56
 -14   2  19   -3.30    9.91
 -14  -2  19   -0.39    9.68
 -14  -2  20    0.54    7.38
 -14   3   1   -3.64    8.40
  14  -3  -1   -1.11    4.70
 -14  -3   1   -1.70    9.62
 -14   3   2    0.20    7.92
  14  -3  -2    0.10    3.70
 -14  -3   2   -0.74    6.80
 -14   3   3   -3.98    8.06
  14  -3  -3    4.89    4.20
 -14  -3   3   -0.90    6.96
 -14   3   4    1.12    6.48
  14  -3  -4    2.66    5.15
 -14  -3   4    2.60    6.87
 -14   3   5    6.54    9.58
  14  -3  -5    1.28    5.21
 -14  -3   5    7.30    7.67
 -14   3   6    0.54   10.68
  14  -3  -6   10.67    6.68
 -14  -3   6    0.19    8.60
 -14   3   7    5.43    8.30
  14  -3  -7   -1.82    4.02
 -14  -3   7    6.34    7.44
 -14   3   8   -3.94    9.36
  14  -3  -8   -1.36    3.06
 -14  -3   8    1.96    7.99
 -14   3   9   -5.31    9.20
  14  -3  -9    3.30    5.11
 -14  -3   9   -6.58   10.85
 -14   3  10    3.97    8.50
  14  -3 -10    2.61    5.74
 -14  -3  10   13.72   10.95
 -14   3  11   -0.95    6.84
 -14  -3  11   -1.17    7.47
 -14   3  12   -0.63    7.26
 -14  -3  12    2.18    8.01
 -14   3  13    0.38    9.25
 -14  -3  13   -6.61   11.15
 -14   3  14   -0.36    6.51
 -14  -3  14   -0.00    8.90
 -14   3  15    5.82    8.21
 -14  -3  15   12.87   10.04
 -14   3  16    5.89    8.70
 -14  -3  16   17.15   11.85
 -14   3  17   -2.65    6.00
 -14  -3  17    2.60    8.97
 -14   3  18    0.12    6.94
 -14  -3  18   -1.94    9.19
 -14  -3  19    0.19    8.75
 -14  -3  20   13.33    9.73
 -14   4   1    3.01    6.95
  14  -4  -1    0.38    4.23
 -14  -4   1    0.48    5.91
 -14   4   2    2.45    7.95
  14  -4  -2    6.15    5.35
 -14  -4   2    8.70    7.87
 -14   4   3   -2.77    7.12
  14  -4  -3   -1.27    4.50
 -14  -4   3   -2.88    7.27
 -14   4   4   -3.58    7.20
  14  -4  -4   -1.20    3.49
 -14  -4   4    2.44    7.27
 -14   4   5   -1.43    7.75
  14  -4  -5   -1.27    4.99
 -14  -4   5   -4.60    7.94
 -14   4   6   -2.21    9.95
  14  -4  -6    0.07    3.99
 -14  -4   6   -2.16    8.35
 -14   4   7    1.88    8.14
  14  -4  -7   -0.72    4.22
 -14  -4   7    2.15    7.48
 -14   4   8   -1.46    7.59
  14  -4  -8    5.69    4.78
 -14  -4   8    2.65    8.94
 -14   4   9   15.01   11.28
  14  -4  -9   -2.51    6.12
 -14  -4   9   -2.27    7.73
 -14   4  10    9.24    9.92
  14  -4 -10   -0.93    4.64
 -14  -4  10    4.04    7.95
 -14   4  11    2.42    8.40
  14  -4 -11   -0.76    4.39
 -14  -4  11   -5.14    8.51
 -14   4  12   12.42   10.63
 -14  -4  12    8.88    8.74
 -14   4  13   -5.55   10.38
 -14  -4  13    2.27    9.90
 -14   4  14   25.02   11.66
 -14  -4  14    1.99    8.78
 -14   4  15   -0.54    8.59
 -14  -4  15    8.30   10.67
 -14   4  16   -1.26    9.64
 -14  -4  16   -0.38    6.79
 -14   4  17   -1.14    8.62
 -14  -4  17   -1.70    8.40
 -14  -4  18    0.18    7.28
 -14  -4  19   11.41    9.74
 -14   5   1   -1.38    6.36
  14  -5  -1    1.60    4.63
 -14  -5   1   -2.19    7.22
 -14   5   2   -0.82    7.57
  14  -5  -2   -2.88    4.06
 -14  -5   2    3.07    7.88
 -14   5   3   -5.37    9.37
  14  -5  -3   -0.09    4.87
 -14  -5   3   -1.04    4.77
 -14   5   4   -0.68    6.56
  14  -5  -4   -0.13    4.01
 -14  -5   4   -6.07    8.00
 -14   5   5    6.37    9.39
  14  -5  -5    5.22    4.72
 -14  -5   5   12.35    9.88
 -14   5   6   -1.66    8.16
  14  -5  -6    5.33    5.73
 -14  -5   6    0.95    8.98
 -14   5   7   -3.34    7.90
  14  -5  -7    0.50    3.91
 -14  -5   7    0.51    8.59
 -14   5   8   -1.84    7.53
  14  -5  -8    1.25    5.24
 -14  -5   8    0.84    7.88
 -14   5   9    0.09    7.77
  14  -5  -9   11.99    6.45
 -14  -5   9    1.31    8.62
 -14   5  10    8.52   10.44
  14  -5 -10    2.72    3.31
 -14  -5  10   22.80   11.43
 -14   5  11    2.02    8.90
  14  -5 -11    8.82    6.56
 -14  -5  11   -2.38    8.41
 -14   5  12   -1.07    8.23
  14  -5 -12    3.19    5.38
 -14  -5  12   -1.14    6.80
 -14   5  13   -2.15    6.86
 -14  -5  13   -2.83    9.11
 -14   5  14    3.63    7.15
 -14  -5  14    0.76    7.64
 -14   5  15    1.50    8.23
 -14  -5  15    2.44    9.04
 -14   5  16    5.40    7.34
 -14  -5  16   -0.70    7.99
 -14  -5  17    1.12    5.81
 -14  -5  18   -0.42    6.23
 -14  -5  19   -3.22    9.73
 -14   6   1    0.44    6.89
  14  -6  -1    7.11    5.24
 -14  -6   1    4.60    7.47
 -14   6   2    3.07    9.50
  14  -6  -2    6.07    5.80
 -14  -6   2    0.73    7.25
 -14   6   3    8.52   10.22
  14  -6  -3   -2.70    5.04
 -14  -6   3    8.42   10.29
 -14   6   4    1.26    7.75
  14  -6  -4    2.39    5.12
 -14  -6   4   -0.00    5.91
 -14   6   5    0.11    8.37
  14  -6  -5    2.69    4.52
 -14  -6   5   -1.75    6.10
 -14   6   6    6.45    8.35
  14  -6  -6    0.45    5.77
 -14  -6   6    1.20    7.87
 -14   6   7    8.97    9.21
  14  -6  -7    1.01    4.99
 -14  -6   7    2.23    8.85
 -14   6   8   14.50    9.81
  14  -6  -8    3.71    4.48
 -14  -6   8    8.07    8.40
 -14   6   9   -3.58    9.00
  14  -6  -9   -0.98    4.78
 -14  -6   9    6.38    7.39
 -14   6  10   -4.10    9.41
  14  -6 -10    0.72    4.52
 -14  -6  10   16.12   10.88
 -14   6  11   11.59    9.00
  14  -6 -11   -0.41    3.52
 -14  -6  11   10.53    8.94
 -14   6  12   -4.27   10.31
  14  -6 -12    0.99    3.59
 -14  -6  12   -1.79    9.50
 -14   6  13    2.21    6.71
  14  -6 -13    1.66    5.10
 -14  -6  13   -0.31    5.49
 -14   6  14    1.79    8.27
 -14  -6  14    7.45    9.55
 -14   6  15   -3.42    9.10
 -14  -6  15   11.87    8.54
 -14  -6  16    1.31   10.39
 -14  -6  17   -5.72   10.43
 -14   7   1    6.23    8.48
  14  -7  -1   -1.53    3.69
 -14  -7   1    4.60    8.17
 -14   7   2    3.06    7.71
  14  -7  -2   -2.71    4.96
 -14  -7   2   12.01    8.22
 -14   7   3   -0.26    5.83
  14  -7  -3    1.25    4.35
 -14  -7   3   -2.39    8.18
 -14   7   4   -2.51    7.73
  14  -7  -4   -1.97    4.89
 -14  -7   4   -4.87    7.51
 -14   7   5    6.42    8.96
  14  -7  -5    9.63    6.69
 -14  -7   5   15.91    9.86
 -14   7   6    0.30    8.57
  14  -7  -6    3.82    4.89
 -14  -7   6    2.54    7.21
 -14   7   7    2.25    6.59
  14  -7  -7   -0.17    5.87
 -14  -7   7   -2.57    6.63
 -14   7   8   -1.01    5.52
  14  -7  -8   -1.01    4.33
 -14  -7   8    2.08    6.61
 -14   7   9   -0.83    7.91
  14  -7  -9   -0.90    5.47
 -14  -7   9   -4.41    8.87
 -14   7  10   -4.07    9.47
  14  -7 -10   -0.54    4.62
 -14  -7  10   -3.06    8.40
 -14   7  11   -5.14    9.53
  14  -7 -11    1.33    4.10
 -14  -7  11    5.07    7.76
 -14   7  12    3.80    6.64
  14  -7 -12   -0.52    3.74
 -14  -7  12   -0.02    8.16
 -14   7  13   -3.68    7.96
  14  -7 -13   -0.36    5.48
 -14  -7  13    0.25    7.05
 -14   7  14   -1.17    8.55
  14  -7 -14   -1.69    6.09
 -14  -7  14   -3.62    9.05
 -14  -7  15    0.22    7.49
 -14   8   1   12.96    9.59
  14  -8  -1    2.76    4.74
 -14  -8   1    1.40    9.56
 -14   8   2   -0.37    7.40
  14  -8  -2    0.38    3.47
 -14  -8   2    3.01    7.15
 -14   8   3   -3.14    6.71
  14  -8  -3    1.27    4.06
 -14  -8   3   16.00   10.05
 -14   8   4    2.57    6.54
  14  -8  -4    0.83    4.46
 -14  -8   4    1.89    6.13
 -14   8   5   -0.69    8.85
  14  -8  -5    3.49    5.11
 -14  -8   5    0.47    7.13
 -14   8   6    3.07    7.64
  14  -8  -6   -0.19    4.23
 -14  -8   6    2.37    6.60
 -14   8   7   -4.57    7.87
  14  -8  -7   -0.19    5.04
 -14  -8   7   -3.61    7.48
 -14   8   8    0.89    5.77
  14  -8  -8    1.39    5.38
 -14  -8   8    2.16    7.08
 -14   8   9   -1.92    7.91
  14  -8  -9    3.58    4.38
 -14  -8   9    5.93    8.49
 -14   8  10   -4.40    7.91
  14  -8 -10    1.10    4.86
 -14  -8  10    4.53   10.56
 -14   8  11    1.23    7.44
  14  -8 -11    0.64    6.00
 -14  -8  11   -3.69    8.47
 -14   8  12   -4.32    8.12
  14  -8 -12   -2.29    4.57
 -14  -8  12   -0.14    7.06
 -14   8  13   -0.14    6.90
  14  -8 -13   -0.79    6.65
  14  -8 -14    0.13    3.76
  14  -8 -15    5.53    6.93
 -14   9   3   -3.26    7.43
  14  -9  -3    0.70    4.26
 -14   9   4   -3.63    7.49
  14  -9  -4   -0.81    4.17
 -14   9   5   18.26   11.35
  14  -9  -5    2.70    5.32
 -14   9   6   -0.09    7.04
  14  -9  -6   -0.89    5.71
 -14   9   7    4.14    7.31
  14  -9  -7    1.56    5.04
 -14   9   8    2.78    8.02
  14  -9  -8   -3.31    4.76
 -14   9   9    1.00    5.97
  14  -9  -9    1.67    5.15
 -14   9  10   -0.41    8.36
  14  -9 -10   -1.65    5.48
 -14   9  11   -4.55    8.27
  14  -9 -11    4.64    4.67
  14  -9 -12   -2.50    6.41
  14  -9 -13    1.87    5.95
  14  -9 -14   -1.81    4.39
  14  -9 -15   -1.22    5.25
 -14  10   6   11.14    9.45
 -14  10   7    2.45    8.18
 -14  10   8    3.35    7.74
 -14  10   9    3.97    6.20
 -14  10  10   -3.10    7.44
 -13   0   1   54.78   14.49
  13   0  -1   23.59    8.07
 -13   0   2   -0.52    5.38
  13   0  -2    1.34    4.35
 -13   0   3   -2.81    8.70
  13   0  -3    1.18    3.53
 -13   0   4   -4.45    7.73
  13   0  -4   -0.85    4.41
 -13   0   5   19.58   10.47
  13   0  -5   13.20    5.77
 -13   0   6   -4.76    9.69
  13   0  -6    0.96    4.24
 -13   0   7   10.64   10.46
  13   0  -7    9.61    5.70
 -13   0   8    2.83    7.89
  13   0  -8    5.36    4.60
 -13   0   9    0.89    8.04
 -13   0  10   -4.45    9.29
 -13   0  11   38.90   14.37
 -13   0  12   -7.00   10.02
 -13   0  13   16.66   10.13
 -13   0  14    6.98    9.94
 -13   0  15    7.66   10.67
 -13   0  16   -0.65    8.15
 -13   0  17    6.05    9.35
 -13   0  18    5.29    8.93
 -13   0  19    1.36    7.42
 -13   0  20   -4.62    9.60
 -13   0  21   -4.84   10.24
 -13   0  22   -2.14    7.88
 -13   0  23   10.27   10.06
 -13   0  24    7.45   10.47
 -13   0  25    2.67    8.19
 -13   1   1   -0.04    7.18
  13  -1  -1    0.64    2.32
  13   1  -1    0.97    4.36
 -13  -1   1    3.75    7.94
 -13   1   2    0.43    6.02
  13  -1  -2   -2.45    4.90
  13   1  -2    0.54    3.68
 -13  -1   2    5.91    8.38
 -13   1   3    3.56    7.64
  13  -1  -3    2.40    4.07
  13   1  -3    5.26    4.59
 -13  -1   3   -0.04    7.25
 -13   1   4    1.26    7.23
  13  -1  -4    1.29    4.00
  13   1  -4    1.87    4.56
 -13  -1   4    9.67    9.98
 -13   1   5   37.56   13.57
  13  -1  -5   37.20    9.59
  13   1  -5   41.07    9.32
 -13  -1   5   33.62   12.29
 -13   1   6   -0.50    9.45
  13  -1  -6    3.99    4.13
  13   1  -6   -0.30    3.24
 -13  -1   6    7.10    8.01
 -13   1   7   -0.93    7.49
  13  -1  -7   -3.98    5.03
 -13  -1   7    4.28    8.88
 -13   1   8   -0.78    8.40
  13  -1  -8   -3.11    6.09
 -13  -1   8    7.98    9.22
 -13   1   9   15.23    9.93
  13  -1  -9   32.47    8.40
 -13  -1   9   31.87   13.25
 -13   1  10    1.49    8.37
  13  -1 -10   -1.45    4.83
 -13  -1  10    2.69    8.20
 -13   1  11    4.30    7.54
 -13  -1  11   10.19    9.41
 -13   1  12   -4.51    8.72
 -13  -1  12   -0.01    9.19
 -13   1  13   -0.30    7.68
 -13  -1  13   -2.91    9.24
 -13   1  14    8.96    7.69
 -13  -1  14   -1.42    8.99
 -13   1  15    8.04   11.35
 -13  -1  15   29.60   12.74
 -13   1  16    1.01    8.44
 -13  -1  16    0.30    7.54
 -13   1  17   -0.89    8.74
 -13  -1  17    2.36    9.07
 -13   1  18   -2.52    9.41
 -13  -1  18   -3.72    9.66
 -13   1  19   -2.65    8.61
 -13  -1  19   15.40   10.68
 -13   1  20   -6.44    8.91
 -13  -1  20   -3.14    8.64
 -13   1  21   -0.84    7.69
 -13  -1  21   -1.18    7.93
 -13   1  22   -3.47    7.32
 -13  -1  22   -3.33    8.38
 -13   1  23   -1.84    7.63
 -13  -1  23    1.27    6.55
 -13   1  24   -2.86    7.76
 -13  -1  24   -5.63   11.21
 -13  -1  25   -4.26    8.46
 -13   2   1   40.94   13.17
  13  -2  -1   21.14    7.28
  13   2  -1   25.27    8.14
 -13  -2   1   41.92   12.82
 -13   2   2    0.91    8.24
  13  -2  -2    0.11    3.50
  13   2  -2    3.45    3.83
 -13  -2   2   -3.17    9.11
 -13   2   3    7.07    8.41
  13  -2  -3    3.89    4.99
  13   2  -3   11.76    5.57
 -13  -2   3    8.21    9.03
 -13   2   4   -2.48    7.67
  13  -2  -4    4.50    5.22
  13   2  -4    1.73    4.97
 -13  -2   4    3.94    7.74
 -13   2   5   -0.77    7.85
  13  -2  -5    0.36    3.82
 -13  -2   5    6.35    9.32
 -13   2   6   -5.01    9.77
  13  -2  -6    4.15    4.30
 -13  -2   6   -2.61    7.53
 -13   2   7   34.35   12.66
  13  -2  -7   15.33    6.87
 -13  -2   7   18.55   10.02
 -13   2   8   -3.30    8.38
  13  -2  -8    8.20    5.52
 -13  -2   8    7.43    9.46
 -13   2   9   12.01    8.81
  13  -2  -9    4.89    5.46
 -13  -2   9   -0.80    5.34
 -13   2  10   -3.25    8.05
  13  -2 -10   -0.46    4.73
 -13  -2  10    2.62    7.93
 -13   2  11   17.29   10.30
  13  -2 -11   14.10    6.75
 -13  -2  11    8.57    8.88
 -13   2  12   -0.54    9.92
 -13  -2  12    0.47    9.58
 -13   2  13   14.34   10.80
 -13  -2  13   19.71    9.93
 -13   2  14   -5.36   11.04
 -13  -2  14    4.24    9.38
 -13   2  15    6.36    7.64
 -13  -2  15    5.96    9.84
 -13   2  16   -1.83    9.13
 -13  -2  16   -2.32    7.83
 -13   2  17   -6.89   10.33
 -13  -2  17    8.81   10.80
 -13   2  18    2.67    7.61
 -13  -2  18    1.32    8.21
 -13   2  19   -2.79    8.68
 -13  -2  19   -4.01    8.88
 -13   2  20    7.98    8.77
 -13  -2  20    2.82    9.76
 -13   2  21   -0.65    9.05
 -13  -2  21   -5.10    9.18
 -13   2  22   -2.57    8.49
 -13  -2  22   -2.26   10.36
 -13   2  23   -1.18    7.10
 -13  -2  23   15.03   10.28
 -13   2  24   -5.87    8.83
 -13  -2  24    2.64    7.10
 -13  -2  25   -1.53    9.15
 -13  -2  26    6.86    7.52
 -13   3   1    6.30    9.73
  13  -3  -1   -0.02    2.61
  13   3  -1    6.06    4.15
 -13  -3   1    8.28    6.84
 -13   3   2    0.94    7.74
  13  -3  -2    3.04    4.09
 -13  -3   2    0.39    7.82
 -13   3   3    5.78    7.75
  13  -3  -3    1.66    3.52
 -13  -3   3    1.93    7.06
 -13   3   4   -3.19    6.76
  13  -3  -4   10.60    5.30
 -13  -3   4   -0.14    6.05
 -13   3   5   28.11   12.63
  13  -3  -5   16.85    6.48
 -13  -3   5    7.79    8.58
 -13   3   6   -0.99    6.18
  13  -3  -6    3.44    4.90
 -13  -3   6   -0.00    8.32
 -13   3   7    0.54    6.60
  13  -3  -7   -1.74    3.80
 -13  -3   7    5.66    6.13
 -13   3   8   16.69   11.16
  13  -3  -8    2.26    3.36
 -13  -3   8    6.04    7.72
 -13   3   9    8.73    8.48
  13  -3  -9    2.67    5.34
 -13  -3   9   17.10   10.51
 -13   3  10    6.26    8.12
  13  -3 -10    8.49    5.61
 -13  -3  10    5.14    8.45
 -13   3  11   -4.80    9.70
  13  -3 -11    8.11    5.93
 -13  -3  11    7.55   10.09
 -13   3  12   -3.03    8.73
  13  -3 -12    1.05    3.44
 -13  -3  12   -3.35    8.23
 -13   3  13    2.46    8.80
 -13  -3  13    0.39    7.75
 -13   3  14   -4.87    7.92
 -13  -3  14    5.93    7.64
 -13   3  15    7.06    8.92
 -13  -3  15   22.57   11.77
 -13   3  16    6.14    9.83
 -13  -3  16    2.48    9.81
 -13   3  17    5.99    7.48
 -13  -3  17   -1.11    7.81
 -13   3  18    1.98    8.91
 -13  -3  18    0.00    6.79
 -13   3  19   11.35    9.43
 -13  -3  19   12.58   10.40
 -13   3  20   -3.37    8.57
 -13  -3  20   -6.16    8.65
 -13   3  21    5.38    8.46
 -13  -3  21    0.25    7.43
 -13   3  22   -1.33    6.86
 -13  -3  22   -0.29    6.31
 -13   3  23   -4.83    8.04
 -13  -3  23   -4.41    9.86
 -13  -3  24   11.51    9.85
 -13  -3  25    2.35    8.74
 -13  -3  26    3.74    8.97
 -13   4   1   13.67   10.68
  13  -4  -1    6.29    4.29
 -13  -4   1    6.60    9.28
 -13   4   2    7.90    7.45
  13  -4  -2    5.81    4.83
 -13  -4   2   -0.71    7.69
 -13   4   3    4.75    8.16
  13  -4  -3    0.53    4.49
 -13  -4   3   -2.92   10.25
 -13   4   4   -2.49    9.60
  13  -4  -4   -0.49    4.19
 -13  -4   4   -5.21    8.09
 -13   4   5   -6.47    8.89
  13  -4  -5   -2.24    4.09
 -13  -4   5    7.78    8.41
 -13   4   6    9.28    9.31
  13  -4  -6    4.46    5.08
 -13  -4   6   11.59    8.65
 -13   4   7    6.28    9.55
  13  -4  -7   10.35    6.18
 -13  -4   7   11.58    8.90
 -13   4   8    2.00    7.37
  13  -4  -8    5.68    5.38
 -13  -4   8    1.40    8.05
 -13   4   9   -5.09    9.41
  13  -4  -9    0.68    4.83
 -13  -4   9   -2.42    6.62
 -13   4  10   10.53   11.21
  13  -4 -10   -0.75    5.30
 -13  -4  10    1.18    5.74
 -13   4  11   16.89   10.32
  13  -4 -11    1.63    5.23
 -13  -4  11    8.82    8.64
 -13   4  12    9.42    8.73
  13  -4 -12   10.92    5.69
 -13  -4  12   -2.34    8.29
 -13   4  13   28.21   12.59
  13  -4 -13    4.85    4.92
 -13  -4  13   21.87   10.79
 -13   4  14   -2.51    8.69
 -13  -4  14   -2.82   10.36
 -13   4  15    4.96    7.50
 -13  -4  15   -1.36    8.16
 -13   4  16    4.92   10.86
 -13  -4  16   -4.50    8.38
 -13   4  17   24.84   11.30
 -13  -4  17    5.78    9.06
 -13   4  18    0.46    9.26
 -13  -4  18    3.96   10.86
 -13   4  19    6.36   10.26
 -13  -4  19   -1.31    9.58
 -13   4  20   -5.12    9.92
 -13  -4  20   -1.17   10.61
 -13   4  21    0.65    7.15
 -13  -4  21   -2.62   10.67
 -13   4  22    3.70    8.41
 -13  -4  22    1.13    8.95
 -13  -4  23    4.91    8.80
 -13  -4  24    0.92   10.36
 -13  -4  25   -1.78    8.06
 -13  -4  26   -2.08    7.39
 -13   5   1    1.64    7.73
  13  -5  -1    2.68    4.91
 -13  -5   1    0.60    7.59
 -13   5   2   -1.20    8.88
  13  -5  -2    4.69    4.56
 -13  -5   2    3.01    7.52
 -13   5   3    6.91    8.41
  13  -5  -3    3.90    4.27
 -13  -5   3    9.07    9.20
 -13   5   4    4.95    9.44
  13  -5  -4    1.33    4.48
 -13  -5   4   -1.11    7.33
 -13   5   5   -1.38    8.95
  13  -5  -5    2.69    4.51
 -13  -5   5   21.60    9.47
 -13   5   6    4.63    9.22
  13  -5  -6    5.74    5.14
 -13  -5   6    4.87    7.61
 -13   5   7   -1.44    7.87
  13  -5  -7   -1.96    3.67
 -13  -5   7    3.51    8.20
 -13   5   8    2.13    9.48
  13  -5  -8    1.96    4.30
 -13  -5   8   -5.79    9.15
 -13   5   9   -0.18    6.44
  13  -5  -9   12.88    6.75
 -13  -5   9    5.32    8.72
 -13   5  10    4.66    7.40
  13  -5 -10   13.34    7.06
 -13  -5  10   20.55   11.10
 -13   5  11    1.66    6.78
  13  -5 -11    0.18    4.32
 -13  -5  11   -1.73    7.89
 -13   5  12   -3.02    8.46
  13  -5 -12    1.27    4.97
 -13  -5  12   -1.35    8.20
 -13   5  13   -0.54    7.95
  13  -5 -13   -1.44    5.74
 -13  -5  13    2.00    9.97
 -13   5  14   10.01    9.46
  13  -5 -14    1.88    4.28
 -13  -5  14    2.74    8.46
 -13   5  15    5.10    8.06
 -13  -5  15   11.26    9.53
 -13   5  16   14.09    9.04
 -13  -5  16    1.38    6.76
 -13   5  17   -0.47    7.09
 -13  -5  17   -0.01    7.59
 -13   5  18    4.39    6.08
 -13  -5  18   -2.34    8.15
 -13   5  19    4.27    9.27
 -13  -5  19   -7.41   10.35
 -13   5  20   -0.64    7.04
 -13  -5  20   -2.05    9.30
 -13   5  21    4.20    8.40
 -13  -5  21    1.60    9.66
 -13  -5  22   -4.37    7.56
 -13  -5  23    2.19    9.21
 -13  -5  24    1.78    9.03
 -13  -5  25   10.26    9.62
 -13  -5  26    0.40    8.99
 -13   6   1    5.39    8.99
  13  -6  -1    5.15    4.01
 -13  -6   1   16.75    9.09
 -13   6   2    2.96    7.26
  13  -6  -2    0.69    4.64
 -13  -6   2    0.91    5.97
 -13   6   3    0.69    9.07
  13  -6  -3    0.03    3.86
 -13  -6   3   -1.48    7.45
 -13   6   4   -1.09    7.07
  13  -6  -4   -0.93    4.72
 -13  -6   4    3.03    8.86
 -13   6   5    2.85    6.45
  13  -6  -5   -1.50    4.23
 -13  -6   5   -0.32    4.82
 -13   6   6    7.83    8.57
  13  -6  -6   11.72    5.86
 -13  -6   6   -0.24    7.91
 -13   6   7    3.81    8.56
  13  -6  -7   -0.92    4.57
 -13  -6   7    8.65    7.23
 -13   6   8   14.95    9.63
  13  -6  -8    5.98    5.11
 -13  -6   8   -0.84    8.40
 -13   6   9   -0.60    8.22
  13  -6  -9   11.51    6.04
 -13  -6   9    6.10    7.76
 -13   6  10    7.84    9.59
  13  -6 -10    0.96    4.14
 -13  -6  10    0.62    7.02
 -13   6  11    0.51    6.70
  13  -6 -11   -1.05    4.77
 -13  -6  11    0.14    8.14
 -13   6  12    8.74    8.59
  13  -6 -12    5.71    5.22
 -13  -6  12    7.92    8.97
 -13   6  13    5.46    7.92
  13  -6 -13    2.02    5.34
 -13  -6  13   -4.57    8.80
 -13   6  14    1.82    8.73
  13  -6 -14   -2.41    6.19
 -13  -6  14   -0.14    7.61
 -13   6  15   -2.61   11.55
  13  -6 -15   -3.07    5.65
 -13  -6  15   -0.87    8.04
 -13   6  16    5.57    8.08
 -13  -6  16   -2.43   10.06
 -13   6  17    1.26    7.23
 -13  -6  17    4.91    8.60
 -13   6  18   -4.45    9.33
 -13  -6  18    3.27    9.98
 -13   6  19    4.12    7.79
 -13  -6  19   -1.42    9.89
 -13   6  20   -1.17    6.40
 -13  -6  20   -1.92    7.44
 -13  -6  21   -2.91    7.64
 -13  -6  22   -1.85    8.76
 -13  -6  23   -0.60    8.39
 -13  -6  24   -3.75    8.90
 -13  -6  25   -5.87    8.91
 -13   7   1   -3.29    7.62
  13  -7  -1    1.30    4.17
 -13  -7   1   -0.35    6.40
 -13   7   2   -3.16    8.03
  13  -7  -2    5.68    5.36
 -13  -7   2   -1.69    6.22
 -13   7   3   -3.54    8.22
  13  -7  -3   -1.76    5.34
 -13  -7   3   -1.77    6.98
 -13   7   4   14.66    9.70
  13  -7  -4   16.89    7.05
 -13  -7   4   23.40   10.32
 -13   7   5    1.79    7.84
  13  -7  -5    7.49    5.52
 -13  -7   5    7.45    8.22
 -13   7   6    2.82    6.44
  13  -7  -6    1.91    4.15
 -13  -7   6   -0.96    6.64
 -13   7   7    1.30    7.25
  13  -7  -7   -1.77    5.32
 -13  -7   7   -2.00    8.22
 -13   7   8    3.22    7.92
  13  -7  -8    1.29    4.71
 -13  -7   8   10.05    8.63
 -13   7   9   -0.74    5.88
  13  -7  -9    1.39    4.12
 -13  -7   9   -3.17    8.37
 -13   7  10   15.25   11.11
  13  -7 -10    3.55    4.56
 -13  -7  10    0.01    7.94
 -13   7  11    1.86    6.34
  13  -7 -11   -1.36    4.36
 -13  -7  11   -1.98    7.08
 -13   7  12    0.79    7.69
  13  -7 -12   -3.15    5.94
 -13  -7  12   -2.56    6.56
 -13   7  13   -1.38    7.37
  13  -7 -13   -2.14    5.60
 -13  -7  13   -4.42    7.86
 -13   7  14   -0.41    6.73
  13  -7 -14    5.65    5.38
 -13  -7  14    4.14    6.87
 -13   7  15    3.90    8.81
  13  -7 -15    0.28    5.67
 -13  -7  15   -3.86    9.26
 -13   7  16    1.58    7.43
  13  -7 -16    2.36    5.58
 -13  -7  16    8.62    8.78
 -13   7  17   -0.58    6.78
 -13  -7  17    2.42    8.81
 -13   7  18   -5.48    8.31
 -13  -7  18   -1.31    9.17
 -13  -7  19   -5.84   10.35
 -13  -7  20    1.19    8.19
 -13  -7  21    0.67    9.25
 -13  -7  22   -0.85    7.71
 -13  -7  23   -3.32    7.89
 -13  -7  24   14.15   10.15
 -13  -7  25   -1.56    8.74
 -13   8   1   -2.69    7.03
  13  -8  -1    0.75    4.66
 -13  -8   1   -0.24    6.68
 -13   8   2    5.72    8.57
  13  -8  -2    1.28    5.03
 -13  -8   2   13.35    7.56
 -13   8   3   -1.33    7.37
  13  -8  -3   -0.42    4.64
 -13  -8   3    4.47    6.54
 -13   8   4    0.10    6.48
  13  -8  -4    5.59    4.97
 -13  -8   4   -0.18    6.80
 -13   8   5    2.58    6.92
  13  -8  -5    2.21    5.60
 -13  -8   5    2.89    7.38
 -13   8   6    1.85    7.81
  13  -8  -6    4.90    5.54
 -13  -8   6    7.50    9.72
 -13   8   7   -2.78    7.86
  13  -8  -7   -1.22    5.40
 -13  -8   7   -3.56    6.74
 -13   8   8   11.07    8.34
  13  -8  -8    0.81    5.15
 -13  -8   8    5.04    7.91
 -13   8   9   -0.88    6.80
  13  -8  -9   -0.45    5.59
 -13  -8   9    0.16    7.01
 -13   8  10   -4.04    8.57
  13  -8 -10   -2.64    4.72
 -13  -8  10    5.42    7.25
 -13   8  11   -2.66    8.31
  13  -8 -11   -0.39    3.57
 -13  -8  11    3.19    8.31
 -13   8  12    0.15    5.66
  13  -8 -12    6.00    6.26
 -13  -8  12   -1.60    8.35
 -13   8  13    3.65    7.71
  13  -8 -13    0.98    5.14
 -13  -8  13    1.96    9.18
 -13   8  14    1.35    8.08
  13  -8 -14   -0.56    4.84
 -13  -8  14    4.38    7.23
 -13   8  15   -0.31    5.53
  13  -8 -15   -0.05    3.72
 -13  -8  15   -0.21    6.75
 -13   8  16    6.62    8.15
  13  -8 -16    3.59    4.76
 -13  -8  16    2.38    8.01
 -13   8  17    6.05    9.06
 -13  -8  17    4.35    7.67
 -13  -8  18    1.56    8.68
 -13  -8  19    3.90    9.48
 -13  -8  20   -3.49    7.05
 -13  -8  21   -0.73    8.28
 -13  -8  22    1.58    8.38
 -13  -8  23   -5.17    9.44
 -13  -8  24    5.47    9.45
  13  -9  -1   -2.48    5.23
 -13  -9   1   -2.92    6.01
 -13   9   2    0.12    6.12
  13  -9  -2    1.75    5.69
 -13  -9   2   -3.18    7.25
 -13   9   3    7.19    8.46
  13  -9  -3    0.55    4.43
 -13  -9   3   -0.62    6.46
 -13   9   4   11.81    7.74
  13  -9  -4   -0.82    4.30
 -13  -9   4   14.40    9.56
 -13   9   5   -2.14    7.70
  13  -9  -5    0.30    4.65
 -13  -9   5   -1.30    8.80
 -13   9   6    3.53    5.48
  13  -9  -6   -0.11    4.81
 -13  -9   6    0.24    7.87
 -13   9   7   -1.65    7.21
  13  -9  -7   -2.03    5.93
 -13  -9   7    1.27    6.46
 -13   9   8   -3.62    7.65
  13  -9  -8    6.32    5.98
 -13  -9   8   -0.95    6.87
 -13   9   9    0.24    6.25
  13  -9  -9   -1.74    3.61
 -13  -9   9    7.90    7.43
 -13   9  10    8.00    6.92
  13  -9 -10    5.88    5.66
 -13  -9  10   12.87    9.53
 -13   9  11   -3.53    7.77
  13  -9 -11   -1.81    4.38
 -13  -9  11   -4.49    7.55
 -13   9  12   -3.18    8.35
  13  -9 -12   -1.74    5.06
 -13  -9  12   -3.26    6.29
 -13   9  13    1.00    5.77
  13  -9 -13    5.69    6.32
 -13  -9  13   -2.16    7.40
 -13   9  14    1.15    5.73
  13  -9 -14    2.51    4.60
 -13  -9  14   23.11   11.56
 -13   9  15   -0.27    6.13
  13  -9 -15   -2.89    5.78
 -13  -9  15   -4.15    8.12
 -13   9  16   -0.41    7.02
  13  -9 -16   -0.91    5.10
 -13  -9  16   -4.22    9.92
  13  -9 -17   -4.12    5.68
 -13  -9  17   -1.32    7.71
 -13  -9  18    2.00    8.44
 -13  -9  19   -3.21    7.50
 -13  -9  20    9.45    9.56
 -13  -9  21   -2.84    8.37
 -13  -9  22   -4.44    8.85
  13 -10  -1    5.75    4.81
 -13 -10   1   -3.60    7.61
  13 -10  -2    1.66    4.45
 -13 -10   2    7.35    7.84
  13 -10  -3   -0.39    4.16
 -13 -10   3    3.75    5.30
 -13  10   4   -3.45    8.16
  13 -10  -4   -1.27    4.64
 -13 -10   4   -1.93    6.61
 -13  10   5   -4.01    7.94
  13 -10  -5    3.38    5.00
 -13 -10   5   -0.18    5.64
 -13  10   6    0.68    6.53
  13 -10  -6    2.33    5.51
 -13 -10   6   -5.84    9.04
 -13  10   7   -2.98    8.04
  13 -10  -7   -1.65    6.11
 -13 -10   7   -2.02    6.45
 -13  10   8   -3.26    7.93
  13 -10  -8    3.23    5.59
 -13 -10   8    7.03    8.93
 -13  10   9   -0.17    6.37
  13 -10  -9    1.47    4.26
 -13 -10   9   -1.19    7.87
 -13  10  10   -2.29    7.45
  13 -10 -10   -0.36    5.17
 -13 -10  10   -2.04    7.73
 -13  10  11    4.27    8.10
  13 -10 -11    1.25    5.27
 -13 -10  11   -0.21    6.52
 -13  10  12    6.12    6.48
  13 -10 -12    0.20    5.29
 -13 -10  12    8.66    8.13
 -13  10  13   -1.43    7.81
  13 -10 -13    9.29    6.27
 -13 -10  13   -1.73    7.90
 -13  10  14   12.15    8.76
  13 -10 -14    6.92    6.18
 -13 -10  14   -2.14    7.64
  13 -10 -15    0.88    5.98
 -13 -10  15   -4.83    9.58
  13 -10 -16    0.64    5.36
 -13 -10  16   -1.93    9.27
  13 -10 -17   -1.06    5.72
 -13 -10  17   -2.67    7.63
 -13 -10  18    3.57    8.71
 -13 -10  19    2.35    8.05
 -13 -10  20   -1.41    7.96
 -13 -11   5    1.39    5.69
 -13 -11   6   -0.71    6.34
 -13  11   7   -2.73    6.32
 -13 -11   7    0.18    7.43
 -13  11   8    2.60    7.02
 -13 -11   8    4.11    8.05
 -13  11   9   -4.09    7.84
 -13 -11   9   -2.48    7.34
 -13  11  10    2.09    7.59
 -13 -11  10    8.79    8.92
 -13  11  11   10.88    8.27
 -13 -11  11   -1.26    7.55
 -13  11  12    1.25    6.31
 -13 -11  12   -3.15    8.11
 -13 -11  13    4.49    6.44
 -13 -11  14   -5.42    9.77
 -13  12  10    1.99    6.01
 -13  12  11   -2.43    5.25
 -12   0   1   -1.78    6.66
  12   0  -1    0.51    3.45
 -12   0   2   10.55    7.96
  12   0  -2   11.64    6.01
 -12   0   3    4.51    6.89
  12   0  -3    2.50    4.06
 -12   0   4    5.90    7.46
  12   0  -4   -1.29    3.47
 -12   0   5    0.22    6.78
  12   0  -5    0.50    4.36
 -12   0   6   43.58   13.86
  12   0  -6   41.79   10.29
 -12   0   7    0.15    6.88
  12   0  -7   -0.93    4.05
 -12   0   8    6.30    7.67
  12   0  -8   13.60    5.89
 -12   0   9    1.22    6.13
  12   0  -9   -1.23    3.79
 -12   0  10   25.97   11.82
  12   0 -10   39.78    9.69
 -12   0  11    1.52    6.15
 -12   0  12   13.59   10.77
 -12   0  13    0.19    5.51
 -12   0  14   -0.03    9.56
 -12   0  15   -3.89    8.38
 -12   0  16   12.55    9.49
 -12   0  17   -1.62    6.88
 -12   0  18   -6.55   10.42
 -12   0  19    0.61    7.85
 -12   0  20    7.76    9.31
 -12   0  21   12.16    8.94
 -12   0  22   16.41   11.71
 -12   0  23    5.54   10.19
 -12   0  24   -1.23    6.98
 -12   0  25   -3.88    9.20
 -12   0  26    7.68    8.44
 -12   0  27   -4.76    9.14
 -12   0  28   -6.70    9.28
 -12   0  29    0.60    8.38
 -12   1   1   -3.47    7.94
  12  -1  -1   -1.61    3.92
  12   1  -1    0.09    3.78
 -12  -1   1   -0.14    7.38
 -12   1   2   33.53   11.55
  12  -1  -2   41.08    9.33
  12   1  -2   38.70    9.36
 -12  -1   2   35.81   12.55
 -12   1   3    5.93    8.42
  12  -1  -3    2.77    4.18
  12   1  -3    0.54    3.81
 -12  -1   3   -1.88    7.33
 -12   1   4   69.27   15.51
  12  -1  -4   44.91    9.62
  12   1  -4   29.50    8.02
 -12  -1   4   32.16   12.56
 -12   1   5    0.69    7.66
  12  -1  -5    1.77    4.98
  12   1  -5   -1.40    3.79
 -12  -1   5    0.91    8.24
 -12   1   6    0.04    6.31
  12  -1  -6    6.77    5.20
  12   1  -6    4.04    4.45
 -12  -1   6   -2.70    8.38
 -12   1   7   16.94    9.97
  12  -1  -7    5.12    4.36
  12   1  -7    2.72    4.02
 -12  -1   7   -5.95    8.76
 -12   1   8   68.30   16.12
  12  -1  -8   51.16   11.11
 -12  -1   8   38.60   14.28
 -12   1   9   -6.29    9.49
  12  -1  -9    5.00    5.49
 -12  -1   9    3.70    7.36
 -12   1  10   11.71    9.00
  12  -1 -10   20.18    7.67
 -12  -1  10   10.82    9.27
 -12   1  11   -1.27    8.30
  12  -1 -11   -0.31    4.61
 -12  -1  11   -0.97    8.45
 -12   1  12    4.91    7.84
  12  -1 -12    3.09    4.23
 -12  -1  12    6.58   10.14
 -12   1  13   -1.72    6.75
 -12  -1  13    6.36    8.22
 -12   1  14   22.11   12.10
 -12  -1  14   33.57   13.33
 -12   1  15    4.09    8.05
 -12  -1  15   12.09    9.81
 -12   1  16   -2.17    6.48
 -12  -1  16    5.44    8.41
 -12   1  17    9.54    9.58
 -12  -1  17   -1.83    9.99
 -12   1  18   16.97    9.40
 -12  -1  18    4.31    8.25
 -12   1  19   -4.69    9.57
 -12  -1  19    0.37    6.65
 -12   1  20   -1.96    7.96
 -12  -1  20   16.56   10.48
 -12   1  21    3.98    7.64
 -12  -1  21   -0.85    7.50
 -12   1  22    0.96   10.44
 -12  -1  22   -0.08    7.05
 -12   1  23    0.65    7.33
 -12  -1  23    9.22    9.51
 -12   1  24   11.20   10.04
 -12  -1  24   14.04    9.65
 -12   1  25    2.95    7.53
 -12  -1  25   -2.17    8.84
 -12   1  26    1.76    8.56
 -12  -1  26   -1.61    7.31
 -12   1  27    2.52    9.02
 -12  -1  27   -0.78    7.52
 -12   1  28    1.52    6.11
 -12  -1  28    1.38    9.05
 -12  -1  29    8.70    9.11
 -12  -1  30   -1.88    8.26
 -12   2   1    1.24    7.39
  12  -2  -1    0.50    2.55
  12   2  -1    1.82    4.13
 -12  -2   1    4.72    6.43
 -12   2   2   23.36   11.10
  12  -2  -2   10.68    4.97
  12   2  -2   14.53    6.56
 -12  -2   2   31.71   11.34
 -12   2   3    0.55    6.41
  12  -2  -3    2.11    3.37
  12   2  -3   -0.01    2.91
 -12  -2   3   -2.28    7.07
 -12   2   4   12.46    9.13
  12  -2  -4   13.96    5.23
  12   2  -4    4.09    4.14
 -12  -2   4    2.37    6.23
 -12   2   5    2.23    7.57
  12  -2  -5    3.93    4.14
 -12  -2   5   10.37    8.85
 -12   2   6   28.29   12.50
  12  -2  -6   32.45    8.27
 -12  -2   6   31.01   11.74
 -12   2   7   12.40   10.12
  12  -2  -7    3.55    4.65
 -12  -2   7    6.53    8.60
 -12   2   8    1.57    6.76
  12  -2  -8    1.47    3.65
 -12  -2   8   -1.31    8.42
 -12   2   9    0.58    6.98
  12  -2  -9   -1.90    4.62
 -12  -2   9   -2.83   10.19
 -12   2  10   31.10   12.82
  12  -2 -10   21.67    7.65
 -12  -2  10   34.13   14.13
 -12   2  11   -0.05    8.14
  12  -2 -11    6.62    5.38
 -12  -2  11   10.82    8.78
 -12   2  12   -0.54    8.01
  12  -2 -12   17.40    6.85
 -12  -2  12   -1.09    7.58
 -12   2  13   -2.37    7.41
  12  -2 -13   -0.31    5.35
 -12  -2  13   -0.01    7.20
 -12   2  14    0.82    7.10
 -12  -2  14    5.31    7.77
 -12   2  15   -6.32   10.31
 -12  -2  15    0.42    7.66
 -12   2  16   10.89   10.24
 -12  -2  16   12.44   10.09
 -12   2  17    0.24    9.53
 -12  -2  17    4.17    9.83
 -12   2  18    4.59    7.49
 -12  -2  18    0.21    6.55
 -12   2  19    8.71    8.48
 -12  -2  19   -2.60   10.30
 -12   2  20    3.83    8.25
 -12  -2  20   16.87   10.28
 -12   2  21   -5.02    7.95
 -12  -2  21    9.92    9.23
 -12   2  22    4.36    7.81
 -12  -2  22    5.27    9.57
 -12   2  23   -2.31    8.16
 -12  -2  23   -1.24    9.15
 -12   2  24    2.44    8.53
 -12  -2  24    2.43    8.79
 -12   2  25   -0.60    7.19
 -12  -2  25   -3.51    8.15
 -12   2  26    1.62    8.13
 -12  -2  26   29.97   13.06
 -12   2  27    0.06    6.32
 -12  -2  27    0.76    8.48
 -12   2  28   -1.05    7.62
 -12  -2  28   -0.17    7.01
 -12  -2  29    3.06    8.68
 -12  -2  30    2.53    7.11
 -12   3   1    0.08    7.68
  12  -3  -1    3.05    4.07
  12   3  -1    0.03    3.88
 -12  -3   1    6.43    7.31
 -12   3   2   16.86   10.33
  12  -3  -2   17.94    6.47
  12   3  -2   16.74    6.90
 -12  -3   2   20.17    9.65
 -12   3   3   15.50   11.24
  12  -3  -3   15.02    6.31
 -12  -3   3   14.64   10.02
 -12   3   4   14.94   10.38
  12  -3  -4   14.75    6.50
 -12  -3   4   28.05   10.65
 -12   3   5    8.02    7.46
  12  -3  -5    5.78    4.61
 -12  -3   5    3.85    7.21
 -12   3   6    3.66    8.66
  12  -3  -6    2.78    3.80
 -12  -3   6   -0.55    4.05
 -12   3   7   -1.09    8.94
  12  -3  -7   -0.04    3.90
 -12  -3   7    1.26    6.41
 -12   3   8   32.66   12.46
  12  -3  -8   26.05    7.91
 -12  -3   8   26.87   11.82
 -12   3   9   15.57   10.28
  12  -3  -9   13.34    6.03
 -12  -3   9   16.10    8.91
 -12   3  10   23.47   11.35
  12  -3 -10   13.21    6.22
 -12  -3  10   26.71   11.36
 -12   3  11    1.19    7.02
  12  -3 -11   -1.77    4.68
 -12  -3  11   -2.58    7.80
 -12   3  12    5.81    9.45
  12  -3 -12    1.78    3.86
 -12  -3  12   12.00   11.25
 -12   3  13    6.67    7.55
  12  -3 -13    2.32    4.87
 -12  -3  13   -2.90    7.57
 -12   3  14   34.65   12.49
  12  -3 -14    5.23    6.40
 -12  -3  14   12.94   10.15
 -12   3  15    2.57    7.68
 -12  -3  15    2.02    8.31
 -12   3  16    2.64    8.22
 -12  -3  16   -3.42    7.19
 -12   3  17   -1.35    6.75
 -12  -3  17   -2.14    7.94
 -12   3  18   -2.52    7.56
 -12  -3  18   -5.64    8.27
 -12   3  19   -2.93    8.45
 -12  -3  19   11.11    8.73
 -12   3  20    3.56    9.88
 -12  -3  20   -3.66    9.65
 -12   3  21   -5.02    8.98
 -12  -3  21    0.30    9.16
 -12   3  22    3.51    7.76
 -12  -3  22    3.35    7.88
 -12   3  23    1.53    8.71
 -12  -3  23    6.13    9.08
 -12   3  24   12.86   11.02
 -12  -3  24    7.38    9.66
 -12   3  25   -3.69    6.83
 -12  -3  25   -1.12    7.57
 -12   3  26   -2.16    8.01
 -12  -3  26    8.44    8.86
 -12   3  27   -1.19    9.76
 -12  -3  27   -1.21    8.59
 -12  -3  28   -2.63    9.13
 -12  -3  29    1.68    8.08
 -12  -3  30   -2.13    8.62
 -12  -3  31    5.60    7.43
 -12   4   1   13.77    9.14
  12  -4  -1    3.00    4.92
  12   4  -1    2.41    4.99
 -12  -4   1   13.16    9.29
 -12   4   2   -1.84    6.50
  12  -4  -2    7.95    4.96
 -12  -4   2   -4.47    7.98
 -12   4   3   -0.41    7.33
  12  -4  -3   -1.02    4.00
 -12  -4   3    2.34    8.46
 -12   4   4   -0.46    7.37
  12  -4  -4    0.38    3.31
 -12  -4   4    3.99    6.13
 -12   4   5   -0.62    6.23
  12  -4  -5    6.71    5.46
 -12  -4   5    3.59    7.00
 -12   4   6    7.87    8.89
  12  -4  -6   16.54    6.83
 -12  -4   6   13.05    9.85
 -12   4   7   25.06   11.72
  12  -4  -7   17.89    6.69
 -12  -4   7   35.24   11.66
 -12   4   8    3.15    7.61
  12  -4  -8   -2.11    5.03
 -12  -4   8    5.78    7.20
 -12   4   9   12.33    9.87
  12  -4  -9    9.96    5.54
 -12  -4   9    5.79    8.81
 -12   4  10   14.52    9.95
  12  -4 -10   14.33    6.51
 -12  -4  10   15.07    9.52
 -12   4  11   -0.82    7.44
  12  -4 -11    2.69    4.93
 -12  -4  11    6.64    8.63
 -12   4  12   19.51   12.45
  12  -4 -12   17.52    7.34
 -12  -4  12   14.83   10.74
 -12   4  13   16.52   10.50
  12  -4 -13   -1.35    4.80
 -12  -4  13   -1.04    7.78
 -12   4  14    1.29    9.13
  12  -4 -14   -1.06    5.22
 -12  -4  14    6.30    7.19
 -12   4  15    2.00    8.47
  12  -4 -15    1.10    5.11
 -12  -4  15    8.77    9.63
 -12   4  16    9.64    9.51
 -12  -4  16    2.93    7.09
 -12   4  17   14.04   10.98
 -12  -4  17   18.53   11.81
 -12   4  18   12.10    8.89
 -12  -4  18    2.75    8.07
 -12   4  19    0.41    6.94
 -12  -4  19   -4.37    8.36
 -12   4  20    5.18    7.59
 -12  -4  20    2.08    9.83
 -12   4  21    8.82   10.12
 -12  -4  21    2.85    8.04
 -12   4  22    6.49    9.31
 -12  -4  22    7.29    9.39
 -12   4  23    0.71    7.74
 -12  -4  23    2.52    9.36
 -12   4  24   -3.20    6.93
 -12  -4  24    6.44    8.41
 -12   4  25    2.83    7.45
 -12  -4  25    9.57    9.17
 -12   4  26    0.17    6.99
 -12  -4  26   -4.35    9.60
 -12  -4  27    5.28    9.68
 -12  -4  28   -0.29    6.99
 -12  -4  29    1.98    9.13
 -12  -4  30    1.20    6.62
 -12  -4  31    1.95    7.51
 -12   5   1   -1.67    8.49
  12  -5  -1    2.98    4.34
 -12  -5   1    2.14    6.86
 -12   5   2    3.58    9.30
  12  -5  -2    8.91    4.80
 -12  -5   2   -2.44    6.92
 -12   5   3    4.36    6.46
  12  -5  -3   14.37    5.87
 -12  -5   3    3.68    7.87
 -12   5   4   -0.21    8.20
  12  -5  -4    3.43    4.60
 -12  -5   4    6.80    9.08
 -12   5   5    1.07    6.21
  12  -5  -5   -1.55    3.24
 -12  -5   5   14.70    8.30
 -12   5   6    2.09    6.45
  12  -5  -6    1.23    3.96
 -12  -5   6   -0.87    7.00
 -12   5   7    4.75    8.51
  12  -5  -7    5.86    4.90
 -12  -5   7    8.80    8.76
 -12   5   8    8.91    8.86
  12  -5  -8    5.98    4.93
 -12  -5   8    7.70    6.98
 -12   5   9    8.53   10.17
  12  -5  -9   13.87    6.23
 -12  -5   9   12.03    8.37
 -12   5  10    5.21    8.40
  12  -5 -10   10.27    5.88
 -12  -5  10   12.02    9.67
 -12   5  11    5.74    8.27
  12  -5 -11   -0.18    3.67
 -12  -5  11    3.49   10.16
 -12   5  12   -3.76    8.37
  12  -5 -12    2.53    5.47
 -12  -5  12   -0.65    7.11
 -12   5  13   14.92   11.39
  12  -5 -13    9.34    6.08
 -12  -5  13   21.45   11.73
 -12   5  14   12.06    9.81
  12  -5 -14   16.99    7.23
 -12  -5  14   37.60   12.11
 -12   5  15   -4.77    8.05
  12  -5 -15    0.23    4.97
 -12  -5  15   -0.70    7.14
 -12   5  16    1.46    7.33
  12  -5 -16    4.21    4.66
 -12  -5  16   -1.61    6.09
 -12   5  17    5.42    8.08
 -12  -5  17   -2.83   10.47
 -12   5  18    7.16    7.53
 -12  -5  18   17.13   11.44
 -12   5  19   -0.55    5.82
 -12  -5  19   14.14    9.41
 -12   5  20   -0.78    7.28
 -12  -5  20    2.68    7.62
 -12   5  21    0.16    6.44
 -12  -5  21   -0.30    9.06
 -12   5  22    3.38    7.37
 -12  -5  22   -1.21    7.12
 -12   5  23    9.78    7.95
 -12  -5  23   -4.21    8.82
 -12   5  24   -0.75    7.73
 -12  -5  24    0.70    8.43
 -12   5  25    4.61    6.65
 -12  -5  25   -3.63   10.09
 -12  -5  26   -1.12    6.86
 -12  -5  27   -0.20    8.71
 -12  -5  28   -5.44    7.93
 -12  -5  29   12.43   10.21
 -12  -5  30    4.04    9.70
 -12   6   1   13.96    9.37
  12  -6  -1   14.08    6.03
 -12  -6   1   16.13    8.81
 -12   6   2    3.85    7.98
  12  -6  -2    8.62    5.19
 -12  -6   2    2.91    6.80
 -12   6   3    7.77    7.72
  12  -6  -3   11.59    5.65
 -12  -6   3    1.76    6.18
 -12   6   4    2.97    6.31
  12  -6  -4   -0.84    3.47
 -12  -6   4   -0.78    6.59
 -12   6   5   23.94   11.30
  12  -6  -5    9.35    5.32
 -12  -6   5   37.20   12.09
 -12   6   6    5.54    7.84
  12  -6  -6    7.33    5.68
 -12  -6   6   -0.83    8.12
 -12   6   7    7.67    7.36
  12  -6  -7    3.15    3.98
 -12  -6   7    3.56    6.67
 -12   6   8   13.26    9.02
  12  -6  -8    0.34    5.16
 -12  -6   8   12.80    8.70
 -12   6   9   -1.55    6.72
  12  -6  -9    1.53    5.20
 -12  -6   9    1.50    6.48
 -12   6  10    2.20    6.41
  12  -6 -10    2.11    4.56
 -12  -6  10    1.33    7.06
 -12   6  11   24.01   10.24
  12  -6 -11   10.59    6.90
 -12  -6  11   21.40   11.34
 -12   6  12    5.29    7.79
  12  -6 -12    1.11    4.17
 -12  -6  12    6.82    8.53
 -12   6  13    4.19    8.14
  12  -6 -13    0.05    5.08
 -12  -6  13    4.96    9.56
 -12   6  14    1.96    6.32
  12  -6 -14    2.89    5.13
 -12  -6  14   -0.51    6.46
 -12   6  15   -2.63    6.87
  12  -6 -15   -1.51    4.29
 -12  -6  15   -1.91    6.44
 -12   6  16    7.86    8.44
  12  -6 -16   -0.09    4.11
 -12  -6  16    4.58    8.80
 -12   6  17    3.82    6.44
  12  -6 -17   -0.24    4.17
 -12  -6  17    1.08    8.49
 -12   6  18   -1.98    6.96
 -12  -6  18   -0.57    7.45
 -12   6  19   -2.47    8.51
 -12  -6  19    1.04    8.41
 -12   6  20   -1.00    9.75
 -12  -6  20    2.80    9.77
 -12   6  21    3.62    8.53
 -12  -6  21    1.31    6.71
 -12   6  22   -1.07    7.06
 -12  -6  22   -0.79    8.04
 -12   6  23    1.52    6.88
 -12  -6  23   -0.54    8.55
 -12  -6  24    6.59   10.38
 -12  -6  25    0.58    6.39
 -12  -6  26    0.18    8.55
 -12  -6  27    4.20    9.88
 -12  -6  28    1.15    7.76
 -12   7   1    8.66    8.53
  12  -7  -1    4.75    4.57
 -12  -7   1    1.11    5.35
 -12   7   2    3.36    6.70
  12  -7  -2    0.51    3.80
 -12  -7   2   10.24    6.84
 -12   7   3   35.26   12.67
  12  -7  -3   17.13    6.89
 -12  -7   3   11.44    8.10
 -12   7   4    0.69    7.16
  12  -7  -4    3.06    4.33
 -12  -7   4    0.10    5.96
 -12   7   5   -2.81    7.40
  12  -7  -5    2.06    4.73
 -12  -7   5    8.62    8.15
 -12   7   6   -3.09    7.55
  12  -7  -6    0.24    4.54
 -12  -7   6    2.02    6.95
 -12   7   7   -0.07    6.63
  12  -7  -7    1.61    4.70
 -12  -7   7    4.66    9.37
 -12   7   8   -0.02    7.35
  12  -7  -8   -1.27    3.79
 -12  -7   8    1.68    7.51
 -12   7   9   19.13   11.53
  12  -7  -9   17.93    8.43
 -12  -7   9   31.35   11.27
 -12   7  10   -2.72    6.35
  12  -7 -10    2.26    4.70
 -12  -7  10    0.89    6.44
 -12   7  11   -1.59    8.19
  12  -7 -11   -1.21    6.01
 -12  -7  11   -4.60    8.89
 -12   7  12   -2.74    7.38
  12  -7 -12    4.58    4.96
 -12  -7  12    1.37    6.27
 -12   7  13    0.43    8.06
  12  -7 -13    1.44    4.86
 -12  -7  13   13.00    8.71
 -12   7  14    5.06    8.50
  12  -7 -14    8.75    6.17
 -12  -7  14    1.15    7.22
 -12   7  15    3.21    7.24
  12  -7 -15    3.15    4.73
 -12  -7  15    9.91    8.75
 -12   7  16    5.49    8.31
  12  -7 -16    3.30    4.36
 -12  -7  16   -2.73    6.77
 -12   7  17    4.17    7.76
  12  -7 -17   -1.67    5.79
 -12  -7  17   -4.85    9.31
 -12   7  18   -3.21    9.74
 -12  -7  18   -4.17    8.56
 -12   7  19    3.72    7.08
 -12  -7  19    3.57    8.77
 -12   7  20   -4.98    7.95
 -12  -7  20   -2.47   10.37
 -12   7  21    0.60    7.41
 -12  -7  21   -1.16    6.42
 -12   7  22    3.17    7.29
 -12  -7  22    1.61    8.42
 -12  -7  23    3.43    7.53
 -12  -7  24   -1.47    8.03
 -12  -7  25   -0.55    9.22
 -12  -7  26   -0.78    9.53
 -12   8   1    5.08    8.42
  12  -8  -1   14.23    6.38
 -12  -8   1   19.41    9.19
 -12   8   2   -2.72    7.04
  12  -8  -2    0.06    4.38
 -12  -8   2   -2.86    7.58
 -12   8   3   -1.68    7.29
  12  -8  -3    8.34    4.76
 -12  -8   3    6.53    6.47
 -12   8   4   -0.23    7.41
  12  -8  -4   -1.39    4.07
 -12  -8   4   -0.38    5.54
 -12   8   5   21.25   10.70
  12  -8  -5    0.52    4.19
 -12  -8   5    8.67    6.88
 -12   8   6   -0.27    4.14
  12  -8  -6    0.50    3.80
 -12  -8   6   -1.01    6.71
 -12   8   7   25.95   10.72
  12  -8  -7    8.03    5.93
 -12  -8   7   12.19    8.95
 -12   8   8   -0.42    6.75
  12  -8  -8    2.65    5.60
 -12  -8   8   -4.26    9.08
 -12   8   9   -0.43    7.51
  12  -8  -9    3.45    5.77
 -12  -8   9   -2.70    6.73
 -12   8  10   -3.73    8.02
  12  -8 -10   -0.69    3.79
 -12  -8  10   -1.90    6.05
 -12   8  11    3.13    8.13
  12  -8 -11    1.58    5.02
 -12  -8  11   -0.87    8.10
 -12   8  12   -1.32    5.46
  12  -8 -12    1.65    4.67
 -12  -8  12    0.24    6.02
 -12   8  13    4.72    8.04
  12  -8 -13   -0.19    4.70
 -12  -8  13    6.28    8.58
 -12   8  14   -1.58    7.79
  12  -8 -14   -1.36    4.37
 -12  -8  14   -2.13    9.61
 -12   8  15    3.82    7.79
  12  -8 -15    0.60    4.55
 -12  -8  15    0.93    7.78
 -12   8  16   -0.65    7.36
  12  -8 -16   -1.42    5.01
 -12  -8  16   -5.00    7.97
 -12   8  17    5.12    7.70
  12  -8 -17   -2.06    5.42
 -12  -8  17    8.47    9.18
 -12   8  18   -3.22    8.06
  12  -8 -18    0.80    4.51
 -12  -8  18    9.12   10.89
 -12   8  19    0.28    4.84
 -12  -8  19    3.76    8.71
 -12   8  20    4.71    8.93
 -12  -8  20   -2.79    9.72
 -12   8  21    2.52    6.72
 -12  -8  21   12.31    9.80
 -12  -8  22   -1.23    7.18
 -12  -8  23   -6.39   10.81
 -12  -8  24    2.96    8.67
 -12   9   1   -0.45    6.81
  12  -9  -1   -2.50    4.51
 -12  -9   1   -2.74    7.99
 -12   9   2    8.05    8.21
  12  -9  -2    0.26    4.68
 -12  -9   2   -3.88    6.15
 -12   9   3   15.62    9.34
  12  -9  -3   14.94    6.75
 -12  -9   3   14.95    7.83
 -12   9   4   -0.22    5.23
  12  -9  -4   -0.66    4.30
 -12  -9   4   -2.10    7.35
 -12   9   5    0.63    5.67
  12  -9  -5    4.18    5.94
 -12  -9   5   -2.23    5.67
 -12   9   6   -0.33    6.48
  12  -9  -6   -0.80    4.61
 -12  -9   6   -1.97    7.13
 -12   9   7    4.60    8.68
  12  -9  -7    5.85    5.85
 -12  -9   7   -0.73    7.17
 -12   9   8    5.85    7.03
  12  -9  -8   -2.85    5.99
 -12  -9   8   -0.96    7.00
 -12   9   9   16.91    9.22
  12  -9  -9   10.08    7.22
 -12  -9   9   18.27   10.02
 -12   9  10    1.28    7.36
  12  -9 -10   -2.77    4.41
 -12  -9  10    2.44    7.55
 -12   9  11   -1.92    7.38
  12  -9 -11    0.59    5.04
 -12  -9  11    5.40    8.07
 -12   9  12   -0.15    7.05
  12  -9 -12   -0.83    4.97
 -12  -9  12   -3.63    7.82
 -12   9  13    6.67    8.24
  12  -9 -13    3.62    5.10
 -12  -9  13    1.14    9.87
 -12   9  14    4.21    6.82
  12  -9 -14    5.61    6.30
 -12  -9  14   15.43    8.98
 -12   9  15   -1.44    6.33
  12  -9 -15    2.35    5.69
 -12  -9  15   -1.99    9.11
 -12   9  16   -1.15    6.94
  12  -9 -16   -1.80    5.07
 -12  -9  16   -0.69    7.48
 -12   9  17    5.75    7.30
  12  -9 -17    1.08    6.68
 -12  -9  17   -3.58    8.95
 -12   9  18   -5.04    9.27
  12  -9 -18    1.85    5.46
 -12  -9  18    7.76    8.86
 -12   9  19    5.66    8.05
 -12  -9  19   -4.62    9.41
 -12  -9  20    0.35    7.29
 -12  -9  21   -4.84    8.08
 -12  -9  22   -2.43    7.38
  12 -10  -1    2.29    5.03
 -12 -10   1    1.95    5.91
  12 -10  -2    1.04    3.97
 -12 -10   2   -0.65    5.54
 -12  10   3   12.27    7.90
  12 -10  -3    1.71    4.80
 -12 -10   3   -2.81    5.93
 -12  10   4   -2.81    6.79
  12 -10  -4    0.34    4.44
 -12 -10   4   -1.51    7.46
 -12  10   5    7.35    7.39
  12 -10  -5    6.59    5.50
 -12 -10   5    6.15    6.38
 -12  10   6   -2.97    7.10
  12 -10  -6   -1.97    4.73
 -12 -10   6    2.42    6.45
 -12  10   7    1.27    8.05
  12 -10  -7   -1.32    5.38
 -12 -10   7    6.50    8.08
 -12  10   8   -4.79    8.52
  12 -10  -8    3.13    4.47
 -12 -10   8   -1.72    8.21
 -12  10   9    3.16    7.78
  12 -10  -9    9.19    5.97
 -12 -10   9    2.85    8.62
 -12  10  10    6.07    7.87
  12 -10 -10   -3.43    5.31
 -12 -10  10   -2.29    6.97
 -12  10  11   19.35   10.02
  12 -10 -11   -0.35    5.33
 -12 -10  11    5.87    8.14
 -12  10  12    6.84    7.89
  12 -10 -12   -4.41    5.65
 -12 -10  12   -1.70    7.06
 -12  10  13   -4.55    8.08
  12 -10 -13   -0.31    6.20
 -12 -10  13   -2.96    7.44
 -12  10  14    4.68    8.23
  12 -10 -14   -2.27    6.02
 -12 -10  14    3.53    8.33
 -12  10  15    5.22    7.75
  12 -10 -15    3.20    5.96
 -12 -10  15    3.90    8.39
 -12  10  16   -2.48    8.21
  12 -10 -16   -2.42    5.57
 -12 -10  16   -0.90    7.57
 -12  10  17   -1.28    7.30
  12 -10 -17    5.92    6.61
 -12 -10  17   -0.49    7.17
 -12  10  18    1.19    6.86
  12 -10 -18   10.62    7.81
 -12 -10  18   -3.93    8.44
 -12 -10  19    6.47    9.03
  12 -11  -1   -2.06    4.93
 -12 -11   1    2.96    7.61
  12 -11  -2   -0.64    5.15
 -12 -11   2   -1.79    7.52
  12 -11  -3    2.85    5.51
 -12 -11   3    3.78    6.99
  12 -11  -4    3.39    5.62
 -12 -11   4   11.40    9.22
 -12  11   5    8.64    8.04
  12 -11  -5   -0.58    3.89
 -12 -11   5    3.24    6.16
 -12  11   6    2.01    6.77
  12 -11  -6    6.31    4.99
 -12 -11   6   -5.32    8.14
 -12  11   7    0.56    6.11
  12 -11  -7    8.43    6.43
 -12 -11   7    4.57    6.67
 -12  11   8    9.41    8.94
  12 -11  -8    2.11    5.27
 -12 -11   8    1.22    6.44
 -12  11   9    3.23    7.57
  12 -11  -9    0.44    6.02
 -12 -11   9    1.11    5.39
 -12  11  10   -2.45    6.92
  12 -11 -10   -2.73    5.63
 -12 -11  10   -0.58    6.26
 -12  11  11   10.07    8.58
  12 -11 -11   -2.20    5.66
 -12 -11  11    1.13    7.51
 -12  11  12    8.24    8.34
  12 -11 -12    0.72    5.14
 -12 -11  12   -2.43    7.92
 -12  11  13    1.94    6.03
  12 -11 -13    4.93    6.61
 -12 -11  13    7.40    9.53
 -12  11  14    3.76    6.85
  12 -11 -14    6.54    5.63
 -12 -11  14    7.66    7.42
 -12  11  15   -2.63    6.53
  12 -11 -15    0.71    6.04
 -12 -11  15    0.58    7.14
 -12  11  16    2.46    6.62
  12 -11 -16   -0.53    5.95
 -12 -11  16   -0.19    8.14
  12 -11 -17   -3.93    6.34
 -12 -11  17    0.28    7.21
  12 -11 -18    1.71    4.69
  12 -11 -19   -3.53    5.78
 -12 -12   1    0.26    7.39
 -12 -12   2   -1.22    5.66
 -12 -12   3   -1.48    5.56
 -12 -12   4    1.65    7.46
 -12 -12   5    0.85    7.23
  12 -12  -6    3.11    3.58
 -12 -12   6   -1.08    6.94
  12 -12  -7   11.99    6.54
 -12 -12   7    1.28    7.14
 -12  12   8   -4.56    7.38
  12 -12  -8    2.18    6.27
 -12 -12   8   -4.42    7.98
 -12  12   9   -0.15    6.69
  12 -12  -9    1.39    4.80
 -12 -12   9    3.63    7.77
 -12  12  10    2.85    5.18
  12 -12 -10   -0.47    5.72
 -12 -12  10    6.79    8.63
 -12  12  11    3.47    6.38
  12 -12 -11   -0.63    5.56
 -12 -12  11    7.94    7.63
 -12  12  12   -0.38    5.95
  12 -12 -12   10.87    6.07
 -12 -12  12   -0.35    5.98
 -12  12  13    6.17    7.31
  12 -12 -13   -0.00    5.98
 -12 -12  13    8.80    9.28
 -12  12  14   -3.95    7.47
  12 -12 -14   -3.07    6.04
 -12 -12  14   -1.43    6.67
 -12 -13   5    0.79    6.21
 -12 -13   6   -2.28    6.30
 -12 -13   7    5.97    6.73
 -12 -13   8    5.38    7.11
 -12 -13   9    5.93    7.73
 -12 -13  10   -0.00    7.54
 -12  13  11    5.75    6.86
 -12 -13  11   -3.60    8.61
 -12  13  12   -5.28    7.73
 -12 -13  12    6.88    7.46
 -11   0   1   78.55   16.91
  11   0  -1   82.81   13.21
 -11   0   2   -2.06    7.48
  11   0  -2    1.27    3.50
 -11   0   3   39.03   12.74
  11   0  -3   33.37    8.17
 -11   0   4    2.23    6.13
 -11   0   5  117.30   21.00
 -11   0   6   -4.95    7.61
 -11   0   7    1.72    7.90
 -11   0   8   -0.94    5.53
 -11   0   9   20.27   10.04
 -11   0  10    2.74    9.06
  11   0 -10   -0.57    2.97
 -11   0  11   52.61   14.38
  11   0 -11   51.77   10.67
 -11   0  12    0.31    5.89
  11   0 -12   -0.69    3.28
 -11   0  13    2.84    8.71
 -11   0  14   -0.74    9.33
 -11   0  15   60.93   15.92
 -11   0  16    2.64    6.67
 -11   0  17    3.17    8.62
 -11   0  18   -3.77    6.99
 -11   0  19   11.78   12.09
 -11   0  20    4.01    9.85
 -11   0  21   17.47   10.64
 -11   0  22    2.99    7.45
 -11   0  23   -5.35    9.42
 -11   0  24    6.15    9.19
 -11   0  25    5.21    8.28
 -11   0  26    3.80    5.55
 -11   0  27    3.61    8.41
 -11   0  28   -1.34    7.69
 -11   0  29    2.54    7.25
 -11   0  30   -1.03    7.73
 -11   0  31   12.80    9.02
 -11   0  32   -0.16    6.09
 -11   0  33    6.35    8.59
 -11   1   1   82.77   16.94
  11  -1  -1   67.90   12.02
 -11  -1   1   91.12   16.85
 -11   1   2    8.00    8.18
  11  -1  -2    5.12    4.71
 -11  -1   2    7.45    8.19
 -11   1   3   49.04   13.42
  11  -1  -3   55.69   10.26
 -11  -1   3   20.95    9.55
 -11   1   4    6.48    7.59
  11  -1  -4   -1.66    4.11
 -11  -1   4    2.84    6.35
 -11   1   5   16.92    9.75
  11  -1  -5    4.17    4.22
 -11  -1   5   -2.69    7.13
 -11   1   6   -0.80    7.16
  11  -1  -6    1.39    3.91
 -11  -1   6   12.45    8.49
 -11   1   7   56.61   14.32
  11   1  -7   46.09    9.63
 -11  -1   7   37.63   12.37
 -11   1   8    4.28    6.62
  11   1  -8   -0.66    3.00
 -11  -1   8    2.50    6.74
 -11   1   9   22.91   10.54
  11   1  -9   21.23    6.75
 -11  -1   9   29.70   11.89
 -11   1  10   -2.23    7.39
  11   1 -10   -0.43    3.97
 -11  -1  10   -2.66    8.08
 -11   1  11   17.36    9.99
  11   1 -11    9.64    6.28
 -11  -1  11   20.74   10.00
 -11   1  12    7.32    8.33
 -11  -1  12    6.67    7.55
 -11   1  13   44.42   13.30
 -11  -1  13   26.74   10.67
 -11   1  14    1.70    6.72
 -11  -1  14   -3.43    7.77
 -11   1  15    1.50    7.17
 -11  -1  15    2.67    8.78
 -11   1  16    5.67    7.17
 -11  -1  16    6.69    8.09
 -11   1  17   15.06   10.80
 -11  -1  17   11.02    9.47
 -11   1  18   -1.40    8.88
 -11  -1  18    1.40    8.66
 -11   1  19    9.51    9.31
 -11  -1  19    2.45    8.70
 -11   1  20   -2.75    7.15
 -11  -1  20   -2.73    7.81
 -11   1  21   -2.54    7.72
 -11  -1  21   -0.26    7.80
 -11   1  22   -2.33    7.45
 -11  -1  22    7.17    8.07
 -11   1  23   19.67   10.74
 -11  -1  23   29.06   11.45
 -11   1  24    1.47    7.89
 -11  -1  24   -2.66    7.41
 -11   1  25    1.96    7.77
 -11  -1  25    7.85    8.39
 -11   1  26   -4.02    9.12
 -11  -1  26   -3.72    8.00
 -11   1  27   11.74    8.32
 -11  -1  27    8.71   10.02
 -11   1  28    1.13    7.12
 -11  -1  28   -1.59    7.81
 -11   1  29    0.23    8.47
 -11  -1  29    2.80    6.98
 -11   1  30    0.87    6.25
 -11  -1  30   -1.71    6.72
 -11   1  31   -5.17    8.02
 -11  -1  31   -1.23    6.73
 -11   1  32   -1.15    5.20
 -11  -1  32    1.38    7.45
 -11  -1  33   -0.83    7.93
 -11   2   1   29.26   10.58
  11  -2  -1   22.69    6.78
 -11  -2   1   27.70   10.70
 -11   2   2   -0.86    6.11
  11  -2  -2   -0.04    3.20
 -11  -2   2    0.25    6.72
 -11   2   3   28.75   12.03
  11  -2  -3   12.44    6.05
 -11  -2   3   27.27   10.04
 -11   2   4    1.63    8.51
  11  -2  -4   12.06    4.90
  11   2  -4    4.33    3.98
 -11  -2   4   -1.08    6.23
 -11   2   5   58.47   14.82
  11  -2  -5   34.16    8.99
  11   2  -5   44.24    9.73
 -11  -2   5   65.83   14.91
 -11   2   6   16.32   10.06
  11  -2  -6   18.13    6.47
  11   2  -6   13.96    5.99
 -11  -2   6   13.78    7.37
 -11   2   7   14.63    8.86
  11  -2  -7    5.05    4.16
  11   2  -7   13.45    5.42
 -11  -2   7   12.00    8.52
 -11   2   8   18.62   10.96
  11  -2  -8   16.66    6.90
  11   2  -8    8.34    5.77
 -11  -2   8   33.47   10.94
 -11   2   9   23.37   11.61
  11  -2  -9   20.46    7.65
  11   2  -9   27.46    7.27
 -11  -2   9   32.65   11.24
 -11   2  10    3.21    8.82
  11  -2 -10    5.84    4.43
 -11  -2  10    9.88    8.15
 -11   2  11   36.25   12.93
  11  -2 -11   21.37    7.68
 -11  -2  11   30.95   11.25
 -11   2  12    7.68   10.77
 -11  -2  12   -4.24    8.35
 -11   2  13    6.14    7.15
 -11  -2  13   -0.16    7.57
 -11   2  14    2.22    8.41
 -11  -2  14   -2.95    7.63
 -11   2  15   23.59   11.32
 -11  -2  15   22.89   11.69
 -11   2  16    8.10    8.52
 -11  -2  16   11.70    7.67
 -11   2  17   -4.43    9.55
 -11  -2  17    5.18   10.37
 -11   2  18    1.41    6.52
 -11  -2  18   -0.39    7.07
 -11   2  19   16.52    9.88
 -11  -2  19    0.31    8.40
 -11   2  20    7.21    9.53
 -11  -2  20   -4.33    9.87
 -11   2  21   26.94   11.65
 -11  -2  21   14.84    9.95
 -11   2  22   -1.00    8.10
 -11  -2  22   -2.55    7.16
 -11   2  23    2.31    7.82
 -11  -2  23    2.41    7.50
 -11   2  24    1.58    6.56
 -11  -2  24   -2.77    9.27
 -11   2  25    6.00    8.25
 -11  -2  25    4.09    7.52
 -11   2  26   -0.73   10.51
 -11  -2  26    0.21    6.45
 -11   2  27   -0.69    7.85
 -11  -2  27   10.43    9.71
 -11   2  28   -5.77    9.04
 -11  -2  28   -1.47    8.54
 -11   2  29   -2.58    8.22
 -11  -2  29   -3.24    7.09
 -11   2  30   -0.34    6.85
 -11  -2  30   -0.71    6.64
 -11   2  31    0.99    9.29
 -11  -2  31    0.08    7.31
 -11  -2  32   -0.70    7.49
 -11  -2  33    4.78    7.93
 -11  -2  34    4.72    7.91
 -11   3   1   20.31   10.92
  11  -3  -1    9.61    4.90
 -11  -3   1   11.50    8.81
 -11   3   2    5.79    7.63
  11  -3  -2    8.13    4.73
 -11  -3   2   13.89    8.90
 -11   3   3   39.59   13.34
  11  -3  -3   52.65    9.83
  11   3  -3   23.18    8.00
 -11  -3   3   57.51   12.79
 -11   3   4   22.70    9.92
  11  -3  -4   12.67    6.40
  11   3  -4    6.63    5.11
 -11  -3   4   16.40    7.64
 -11   3   5    4.04    7.51
  11  -3  -5    1.04    3.49
  11   3  -5    0.31    2.54
 -11  -3   5    9.32    7.24
 -11   3   6   16.99    9.15
  11  -3  -6   18.71    6.74
  11   3  -6   12.88    5.88
 -11  -3   6    2.38    6.97
 -11   3   7   62.17   14.90
  11  -3  -7   36.93    9.25
  11   3  -7   48.12    9.94
 -11  -3   7   26.33   10.89
 -11   3   8   12.81    8.36
  11  -3  -8   -0.18    4.27
 -11  -3   8    3.36    8.02
 -11   3   9   12.51    8.96
  11  -3  -9   10.68    5.96
 -11  -3   9   18.71   10.31
 -11   3  10   24.82   10.67
  11  -3 -10   -0.71    4.19
 -11  -3  10   13.52    8.46
 -11   3  11   38.11   11.76
  11  -3 -11   16.08    6.95
 -11  -3  11    8.18    7.28
 -11   3  12    7.19    9.56
  11  -3 -12    3.22    4.01
 -11  -3  12    2.65    6.35
 -11   3  13   24.30   10.34
  11  -3 -13   12.53    6.08
 -11  -3  13   14.42    9.04
 -11   3  14   -0.80    6.50
  11  -3 -14    0.42    3.67
 -11  -3  14    2.30    6.99
 -11   3  15   -0.60    7.46
  11  -3 -15   -1.03    4.05
 -11  -3  15   -1.85    8.27
 -11   3  16   -4.53    8.90
  11  -3 -16   -0.39    4.30
 -11  -3  16   -3.38    7.75
 -11   3  17    3.42    8.76
 -11  -3  17   14.39    9.70
 -11   3  18    2.36    8.29
 -11  -3  18    1.43    7.22
 -11   3  19   14.82   10.23
 -11  -3  19   16.38   10.31
 -11   3  20   -0.18    7.57
 -11  -3  20    2.32    9.21
 -11   3  21   -0.04    7.36
 -11  -3  21   -1.46    6.76
 -11   3  22   -0.10    6.09
 -11  -3  22    8.30    8.79
 -11   3  23   13.44    9.67
 -11  -3  23   23.55   11.62
 -11   3  24    1.14    6.06
 -11  -3  24   -4.58    8.77
 -11   3  25    0.37    6.89
 -11  -3  25    7.50    7.55
 -11   3  26   -3.14    7.49
 -11  -3  26   19.14   10.68
 -11   3  27    7.22    9.69
 -11  -3  27   38.66   12.96
 -11   3  28    4.51    6.22
 -11  -3  28   -0.08    8.43
 -11   3  29    2.71    6.60
 -11  -3  29   10.17    9.19
 -11   3  30    8.82    8.06
 -11  -3  30   -5.56    9.50
 -11  -3  31   -3.63    7.90
 -11  -3  32   -2.02    7.57
 -11  -3  33   -2.02    9.26
 -11  -3  34   -2.42    7.53
 -11   4   1   29.75   11.22
  11  -4  -1   29.27    7.99
  11   4  -1   14.69    7.40
 -11  -4   1   40.59   11.60
 -11   4   2   -2.00    5.93
  11  -4  -2    2.17    3.39
  11   4  -2    1.00    3.07
 -11  -4   2    1.09    7.25
 -11   4   3   10.29    8.81
  11  -4  -3    6.65    4.93
  11   4  -3    1.66    3.65
 -11  -4   3   10.28    7.44
 -11   4   4   10.06    9.77
  11  -4  -4    3.38    4.89
  11   4  -4    1.71    3.36
 -11  -4   4    0.84    6.29
 -11   4   5   27.94   12.06
  11  -4  -5   33.77    8.55
 -11  -4   5   43.88   11.62
 -11   4   6   18.26   10.82
  11  -4  -6   11.01    5.83
 -11  -4   6    2.64    8.42
 -11   4   7    0.28    8.46
  11  -4  -7    3.95    3.99
 -11  -4   7   10.07    7.64
 -11   4   8    4.84    8.97
  11  -4  -8   -0.06    2.54
 -11  -4   8    6.79    6.93
 -11   4   9   27.56   11.93
  11  -4  -9   26.46    7.47
 -11  -4   9   27.24   10.51
 -11   4  10    5.01    8.41
  11  -4 -10    7.05    4.76
 -11  -4  10    1.55    5.71
 -11   4  11    8.43    9.42
  11  -4 -11   10.59    6.21
 -11  -4  11   16.61    9.19
 -11   4  12   -1.03    7.52
  11  -4 -12   -0.97    3.82
 -11  -4  12    1.32    6.89
 -11   4  13   17.87    9.66
  11  -4 -13   -1.45    5.33
 -11  -4  13    4.43    6.38
 -11   4  14   -0.98    8.24
  11  -4 -14    1.01    3.70
 -11  -4  14   -1.81    8.31
 -11   4  15    8.07    9.72
  11  -4 -15    2.52    4.84
 -11  -4  15   28.73   11.25
 -11   4  16    7.79    7.66
  11  -4 -16    8.30    5.65
 -11  -4  16    2.51    7.55
 -11   4  17   -2.37    8.26
  11  -4 -17   -1.31    5.12
 -11  -4  17   -2.72    6.86
 -11   4  18    2.28    7.91
 -11  -4  18   -7.32   10.14
 -11   4  19   -4.24    8.59
 -11  -4  19   -3.38    8.41
 -11   4  20   -0.34    6.84
 -11  -4  20    2.88    8.49
 -11   4  21   27.73   10.86
 -11  -4  21    3.55    8.83
 -11   4  22    4.27    8.13
 -11  -4  22   -0.84    8.50
 -11   4  23   -3.82    9.04
 -11  -4  23   -1.09    8.39
 -11   4  24    3.98    9.77
 -11  -4  24   -0.31    7.24
 -11   4  25    7.92    9.87
 -11  -4  25    7.74    9.89
 -11   4  26    2.72    7.66
 -11  -4  26   -0.84    7.65
 -11   4  27   19.90   10.57
 -11  -4  27   -5.02    8.34
 -11   4  28   -0.15    6.22
 -11  -4  28    5.75    9.23
 -11   4  29    1.58    8.12
 -11  -4  29    0.96    8.20
 -11  -4  30   -2.95    8.07
 -11  -4  31   21.24   10.55
 -11  -4  32    3.15    7.42
 -11   5   1   -0.96    8.15
  11  -5  -1    1.95    3.96
  11   5  -1    3.64    4.20
 -11  -5   1   -0.86    5.58
 -11   5   2   37.85   13.10
  11  -5  -2   31.12    8.03
 -11  -5   2   28.77   10.04
 -11   5   3   23.12   10.52
  11  -5  -3   36.65    8.49
 -11  -5   3   29.24    9.97
 -11   5   4    7.15    8.44
  11  -5  -4    3.82    4.07
 -11  -5   4    0.12    5.61
 -11   5   5    4.42    7.82
  11  -5  -5   -1.32    3.69
 -11  -5   5    4.58    7.00
 -11   5   6   23.79   10.91
  11  -5  -6   11.28    5.50
 -11  -5   6    9.11    8.68
 -11   5   7   13.21    8.59
  11  -5  -7   18.11    7.16
 -11  -5   7    7.11    7.19
 -11   5   8   12.13    9.56
  11  -5  -8    4.07    4.86
 -11  -5   8   11.33    8.09
 -11   5   9   -0.38    7.34
  11  -5  -9   10.95    5.39
 -11  -5   9   15.67    9.53
 -11   5  10    5.25    7.29
  11  -5 -10   -0.93    4.30
 -11  -5  10   -0.53    6.73
 -11   5  11   12.15    9.84
  11  -5 -11   -0.76    4.45
 -11  -5  11   -1.64    6.62
 -11   5  12   31.40   11.02
  11  -5 -12    7.09    5.77
 -11  -5  12   15.10    9.53
 -11   5  13   12.04    9.91
  11  -5 -13   20.63    7.17
 -11  -5  13   14.53    9.85
 -11   5  14    2.88    6.11
  11  -5 -14    3.23    5.05
 -11  -5  14    2.70    7.91
 -11   5  15   -6.34    9.19
  11  -5 -15   -1.69    4.57
 -11  -5  15    1.84    6.88
 -11   5  16   -0.58    6.26
  11  -5 -16    3.03    5.41
 -11  -5  16   -0.72    6.30
 -11   5  17    1.38    7.99
  11  -5 -17    1.49    5.36
 -11  -5  17    0.65    7.01
 -11   5  18   13.62   10.03
 -11  -5  18   11.16    9.93
 -11   5  19   12.87   10.42
 -11  -5  19   12.39    9.51
 -11   5  20    2.97    7.15
 -11  -5  20   -4.87    8.65
 -11   5  21    5.37    6.63
 -11  -5  21    0.02    6.85
 -11   5  22   12.96    9.68
 -11  -5  22   -1.08    8.17
 -11   5  23   35.01   12.57
 -11  -5  23   16.25   10.47
 -11   5  24   -3.83    8.78
 -11  -5  24   -4.21    8.77
 -11   5  25    4.56    7.51
 -11  -5  25   -0.00    6.68
 -11   5  26   -0.44    8.82
 -11  -5  26    2.88    8.52
 -11   5  27   -5.07    8.56
 -11  -5  27   -0.60    7.47
 -11   5  28   11.33   10.05
 -11  -5  28    4.29   10.74
 -11  -5  29   -1.57    8.37
 -11  -5  30    1.70    8.41
 -11   6   1   16.99    9.86
  11  -6  -1   10.72    5.19
 -11  -6   1   18.84    8.33
 -11   6   2    1.40    7.20
  11  -6  -2   -0.61    4.32
 -11  -6   2   -3.23    6.88
 -11   6   3    2.87    7.16
  11  -6  -3   -0.28    3.58
 -11  -6   3   11.13    9.14
 -11   6   4   10.66    9.05
  11  -6  -4   22.17    7.26
 -11  -6   4   24.42   10.13
 -11   6   5    4.15    6.13
  11  -6  -5   12.31    5.67
 -11  -6   5   20.84    9.55
 -11   6   6   18.02   10.58
  11  -6  -6   12.57    5.97
 -11  -6   6   12.01    8.68
 -11   6   7    9.40    9.63
  11  -6  -7    7.35    5.27
 -11  -6   7    4.51    6.34
 -11   6   8    5.70    6.75
  11  -6  -8    6.76    4.97
 -11  -6   8    6.95    6.93
 -11   6   9    7.05    7.24
  11  -6  -9    5.33    5.13
 -11  -6   9    5.27    7.37
 -11   6  10    5.88    7.68
  11  -6 -10   15.26    7.24
 -11  -6  10    6.30    9.01
 -11   6  11   -0.27    8.02
  11  -6 -11    1.78    4.99
 -11  -6  11   21.47   10.38
 -11   6  12   -1.85    9.12
  11  -6 -12    7.91    6.04
 -11  -6  12    2.67    6.52
 -11   6  13    8.61    8.48
  11  -6 -13    5.38    5.25
 -11  -6  13   -2.80    6.74
 -11   6  14   27.43    9.96
  11  -6 -14   13.83    6.55
 -11  -6  14    2.49    8.47
 -11   6  15   -3.11    7.48
  11  -6 -15   14.95    7.24
 -11  -6  15    4.09    7.93
 -11   6  16   16.29    9.75
  11  -6 -16    6.35    5.73
 -11  -6  16   -0.74    9.36
 -11   6  17   -6.12    8.47
  11  -6 -17   -0.65    4.38
 -11  -6  17   -4.43    8.77
 -11   6  18    5.30    5.96
  11  -6 -18    4.29    6.64
 -11  -6  18    8.26    9.44
 -11   6  19   10.71    8.93
 -11  -6  19    6.22    8.21
 -11   6  20    4.69    8.58
 -11  -6  20   -0.62    7.14
 -11   6  21   15.33    9.81
 -11  -6  21    6.71    9.15
 -11   6  22    8.05    7.27
 -11  -6  22    4.04    8.33
 -11   6  23    4.77    6.66
 -11  -6  23   -0.87    8.06
 -11   6  24    5.35    7.25
 -11  -6  24    7.95    8.63
 -11   6  25   -1.25    6.83
 -11  -6  25    5.01   10.01
 -11   6  26    0.66    8.31
 -11  -6  26   -0.53   10.85
 -11   6  27    3.53    6.34
 -11  -6  27    8.15    8.95
 -11  -6  28   -3.36   10.40
 -11   7   1   -1.64    6.07
  11  -7  -1    2.51    4.69
 -11  -7   1    9.61    7.98
 -11   7   2    4.08    8.62
  11  -7  -2    5.28    4.84
 -11  -7   2   24.86    9.11
 -11   7   3    2.62    7.70
  11  -7  -3   -0.74    4.80
 -11  -7   3    1.92    5.06
 -11   7   4    4.16    6.72
  11  -7  -4   19.25    6.51
 -11  -7   4    8.71    7.61
 -11   7   5    1.75    6.14
  11  -7  -5   -0.75    3.59
 -11  -7   5   -1.66    7.70
 -11   7   6   16.89    9.89
  11  -7  -6    4.41    4.92
 -11  -7   6    5.70    7.24
 -11   7   7   -0.96    6.82
  11  -7  -7    2.02    5.04
 -11  -7   7   -0.03    6.35
 -11   7   8   36.88   12.59
  11  -7  -8    4.91    5.38
 -11  -7   8   33.19   11.53
 -11   7   9   18.25    9.11
  11  -7  -9    7.10    5.14
 -11  -7   9   16.64    9.33
 -11   7  10   -0.74    6.38
  11  -7 -10    0.38    4.64
 -11  -7  10    7.95    7.06
 -11   7  11    7.83    7.33
  11  -7 -11   -0.28    4.67
 -11  -7  11    5.80    6.40
 -11   7  12   24.51   11.30
  11  -7 -12   12.52    6.72
 -11  -7  12    7.94    8.76
 -11   7  13    4.49    7.57
  11  -7 -13    2.08    3.95
 -11  -7  13    1.23    6.80
 -11   7  14   -0.14    7.03
  11  -7 -14    4.90    5.92
 -11  -7  14   -0.07    7.34
 -11   7  15    3.51    7.21
  11  -7 -15   10.98    5.72
 -11  -7  15    1.70    6.62
 -11   7  16    8.45    8.76
  11  -7 -16    1.53    5.17
 -11  -7  16    0.76    7.15
 -11   7  17    4.43    6.93
  11  -7 -17    0.14    5.81
 -11  -7  17   -3.47    7.61
 -11   7  18   21.74   10.07
  11  -7 -18    6.51    5.29
 -11  -7  18   -0.45    8.82
 -11   7  19   -0.35    8.95
 -11  -7  19    0.07    7.81
 -11   7  20   -0.76    7.04
 -11  -7  20    0.01    7.13
 -11   7  21   -1.25    7.27
 -11  -7  21    0.67    8.29
 -11   7  22   15.98    9.85
 -11  -7  22    7.34    8.44
 -11   7  23   -2.26    6.85
 -11  -7  23    2.62    6.95
 -11   7  24    3.15    7.64
 -11  -7  24    5.96    7.22
 -11   7  25   -6.47    9.59
 -11  -7  25   -0.49    8.18
 -11  -7  26    2.17    5.23
 -11   8   1    0.14    6.31
  11  -8  -1   -0.58    3.52
 -11  -8   1   -2.10    6.74
 -11   8   2   12.38    8.30
  11  -8  -2    8.86    5.12
 -11  -8   2    3.91    6.80
 -11   8   3   -0.04    6.42
  11  -8  -3   -2.13    4.77
 -11  -8   3    2.52    5.62
 -11   8   4   15.35    8.96
  11  -8  -4   24.39    7.09
 -11  -8   4   25.52    9.12
 -11   8   5    1.42    6.23
  11  -8  -5   -0.72    4.58
 -11  -8   5    3.28    6.84
 -11   8   6   15.07    9.08
  11  -8  -6   10.27    6.12
 -11  -8   6   14.83    8.96
 -11   8   7    3.79    8.17
  11  -8  -7   -1.12    4.06
 -11  -8   7    3.18    6.51
 -11   8   8   -1.60    6.87
  11  -8  -8    4.58    5.17
 -11  -8   8    6.10    6.51
 -11   8   9   -1.48    5.73
  11  -8  -9    2.79    4.71
 -11  -8   9    6.26    7.17
 -11   8  10   19.12    9.94
  11  -8 -10    4.83    5.86
 -11  -8  10   15.76    9.36
 -11   8  11    1.53    5.32
  11  -8 -11    2.13    5.06
 -11  -8  11    4.81    7.23
 -11   8  12   -2.35    6.85
  11  -8 -12    1.06    4.26
 -11  -8  12   -1.53    5.43
 -11   8  13   10.38    8.48
  11  -8 -13    0.03    3.27
 -11  -8  13   -3.68    7.57
 -11   8  14   -0.44    5.39
  11  -8 -14   -0.59    4.44
 -11  -8  14   -1.20    6.76
 -11   8  15   13.62    8.25
  11  -8 -15   -0.67    6.33
 -11  -8  15    1.54    8.54
 -11   8  16   11.24    9.75
  11  -8 -16   16.61    7.19
 -11  -8  16   12.15    8.54
 -11   8  17   -4.08    7.56
  11  -8 -17   -1.76    6.10
 -11  -8  17    3.10    8.52
 -11   8  18   -2.20    7.53
  11  -8 -18   -1.85    6.27
 -11  -8  18   -0.23    5.39
 -11   8  19    2.94    7.24
  11  -8 -19    4.01    5.79
 -11  -8  19   -1.27    7.20
 -11   8  20   12.68    9.50
 -11  -8  20   18.16   10.60
 -11   8  21   -2.84    7.74
 -11  -8  21   -2.94    7.30
 -11   8  22    4.73    7.02
 -11  -8  22    1.77    7.76
 -11   8  23    1.01    7.15
 -11  -8  23    2.52    7.77
 -11   8  24   -1.99    6.30
 -11  -8  24   -5.92    9.26
 -11   9   1   -2.20    6.31
  11  -9  -1    0.39    4.29
 -11  -9   1    3.13    5.91
 -11   9   2   19.27    9.47
  11  -9  -2   22.59    7.10
 -11  -9   2   22.51    9.26
 -11   9   3    4.74    7.10
  11  -9  -3    0.18    5.05
 -11  -9   3   -2.15    6.43
 -11   9   4    8.87    6.64
  11  -9  -4    5.74    5.35
 -11  -9   4    1.92    6.36
 -11   9   5   -3.13    6.82
  11  -9  -5    0.01    4.47
 -11  -9   5   -3.37    6.17
 -11   9   6    2.94    7.04
  11  -9  -6    1.53    5.04
 -11  -9   6   19.55    8.92
 -11   9   7   -2.66    6.59
  11  -9  -7   -0.51    4.34
 -11  -9   7   -1.51    6.69
 -11   9   8   18.84    9.74
  11  -9  -8    5.55    5.05
 -11  -9   8   26.28   10.22
 -11   9   9   -1.47    5.76
  11  -9  -9    1.99    4.15
 -11  -9   9   -2.99    6.43
 -11   9  10    3.94    6.03
  11  -9 -10   -0.84    4.12
 -11  -9  10    7.52    8.21
 -11   9  11    0.55    5.24
  11  -9 -11   -0.72    4.44
 -11  -9  11    0.88    7.02
 -11   9  12    5.10    7.63
  11  -9 -12    1.13    5.16
 -11  -9  12    3.79    7.77
 -11   9  13   -3.84    7.48
  11  -9 -13   -0.51    4.49
 -11  -9  13    2.45    5.08
 -11   9  14   -3.40    7.89
  11  -9 -14    0.16    4.15
 -11  -9  14    1.17    7.97
 -11   9  15    3.05    7.51
  11  -9 -15   -3.42    5.45
 -11  -9  15   -3.25    8.14
 -11   9  16    1.99    7.75
  11  -9 -16   -0.05    5.21
 -11  -9  16   -0.92    7.56
 -11   9  17    2.41    6.44
  11  -9 -17    1.06    5.39
 -11  -9  17    1.03    7.06
 -11   9  18    3.17    8.26
  11  -9 -18    9.26    6.26
 -11  -9  18    2.37    7.95
 -11   9  19   -0.85    6.15
  11  -9 -19   -0.01    4.11
 -11  -9  19    1.36    7.40
 -11   9  20    2.51    8.28
 -11  -9  20    1.42    6.84
 -11   9  21   -5.35    8.53
 -11  -9  21   -0.20    6.53
 -11   9  22    5.37    7.26
 -11  10   1   -2.05    5.69
  11 -10  -1    3.01    4.66
 -11 -10   1    2.66    5.67
 -11  10   2    1.72    6.00
  11 -10  -2    5.63    4.90
 -11 -10   2   -2.68    6.83
 -11  10   3   -0.54    6.07
  11 -10  -3   -0.58    4.81
 -11 -10   3   -0.00    5.33
 -11  10   4   15.02    8.22
  11 -10  -4    3.46    5.08
 -11 -10   4    9.12    7.28
 -11  10   5    1.53    6.78
  11 -10  -5    1.60    4.09
 -11 -10   5    3.35    6.11
 -11  10   6    6.94    7.02
  11 -10  -6    0.00    3.59
 -11 -10   6    4.98    6.34
 -11  10   7    2.21    6.21
  11 -10  -7   -1.69    4.73
 -11 -10   7    1.25    6.77
 -11  10   8    5.61    6.75
  11 -10  -8    9.14    6.31
 -11 -10   8    0.37    6.44
 -11  10   9   -1.88    7.47
  11 -10  -9    2.60    4.96
 -11 -10   9   -2.13    7.35
 -11  10  10   20.13    9.97
  11 -10 -10    9.67    5.94
 -11 -10  10   20.90    9.32
 -11  10  11    1.88    6.21
  11 -10 -11   -3.02    5.05
 -11 -10  11    1.25    5.65
 -11  10  12   -0.84    7.84
  11 -10 -12   -2.05    4.93
 -11 -10  12    3.33    6.47
 -11  10  13   -4.84    7.52
  11 -10 -13    1.67    4.16
 -11 -10  13    1.23    5.92
 -11  10  14   -3.50    7.55
  11 -10 -14    3.00    5.37
 -11 -10  14   13.17    8.94
 -11  10  15   -0.60    5.77
  11 -10 -15    0.34    4.82
 -11 -10  15    2.67    8.34
 -11  10  16    6.39    7.81
  11 -10 -16   12.33    7.27
 -11 -10  16   15.76   10.22
 -11  10  17    0.48    6.36
  11 -10 -17    4.85    6.75
 -11 -10  17   -2.62    8.05
 -11  10  18   11.97    7.96
  11 -10 -18   -3.86    6.52
 -11 -10  18    3.75    6.66
 -11  10  19   -0.74    7.37
  11 -10 -19   -3.16    5.49
 -11 -10  19    1.84    6.62
 -11  10  20    8.25    8.58
 -11  10  21   -0.63    6.54
  11 -11  -1    1.21    3.74
 -11 -11   1    6.36    7.06
  11 -11  -2    9.53    5.42
 -11 -11   2   15.79    8.02
  11 -11  -3    2.13    4.72
 -11 -11   3    6.94    6.73
 -11  11   4    5.63    6.68
  11 -11  -4   -2.45    4.32
 -11 -11   4    8.13    6.88
 -11  11   5   -0.65    6.00
  11 -11  -5    5.61    5.24
 -11 -11   5    4.51    6.60
 -11  11   6    3.74    6.84
  11 -11  -6   -0.40    4.68
 -11 -11   6    1.06    6.15
 -11  11   7    3.09    7.00
  11 -11  -7   -0.13    4.79
 -11 -11   7    0.76    7.06
 -11  11   8    9.32    7.33
  11 -11  -8    3.60    5.14
 -11 -11   8   16.04    8.00
 -11  11   9   -2.36    5.34
  11 -11  -9   -0.98    4.91
 -11 -11   9    3.44    6.45
 -11  11  10   -0.27    5.78
  11 -11 -10    4.97    6.28
 -11 -11  10    0.30    6.30
 -11  11  11   -1.55    5.05
  11 -11 -11    2.03    5.66
 -11 -11  11    4.57    7.56
 -11  11  12   18.30    9.40
  11 -11 -12    8.90    7.32
 -11 -11  12   12.89    8.82
 -11  11  13    3.41    6.16
  11 -11 -13   -1.39    5.54
 -11 -11  13   -4.77    8.17
 -11  11  14    5.12    7.88
  11 -11 -14    3.25    6.39
 -11 -11  14   11.02    8.41
 -11  11  15    0.30    5.80
  11 -11 -15   -0.70    5.17
 -11 -11  15   -3.05    6.56
 -11  11  16    2.77    7.02
  11 -11 -16    2.58    5.51
 -11 -11  16    2.24    7.01
 -11  11  17   -0.30    4.66
  11 -11 -17   -1.44    5.18
 -11 -11  17   -0.55    6.78
 -11  11  18    3.58    7.50
  11 -11 -18    2.28    5.59
 -11  11  19    3.07    8.80
  11 -11 -19   -1.17    5.63
  11 -11 -20   -3.70    6.83
  11 -12  -1    0.19    4.28
 -11 -12   1   -2.37    7.01
  11 -12  -2    0.60    4.59
 -11 -12   2    0.96    5.77
  11 -12  -3   -0.88    3.98
 -11 -12   3   -2.03    6.78
  11 -12  -4    6.36    6.51
 -11 -12   4   11.61    7.92
  11 -12  -5    0.54    4.83
 -11 -12   5   -0.53    4.97
  11 -12  -6    2.10    4.29
 -11 -12   6    7.50    6.82
 -11  12   7    0.07    6.47
  11 -12  -7   -0.47    3.90
 -11 -12   7    0.07    4.38
 -11  12   8    7.98    6.80
  11 -12  -8   -1.88    4.43
 -11 -12   8    2.54    5.93
 -11  12   9    2.98    7.07
  11 -12  -9    2.79    5.53
 -11 -12   9    4.92    6.82
 -11  12  10    5.15    7.19
  11 -12 -10    3.27    4.74
 -11 -12  10    6.54    8.51
 -11  12  11   -3.20    6.40
  11 -12 -11    0.27    4.67
 -11 -12  11   -2.98    6.81
 -11  12  12   -3.05    7.50
  11 -12 -12   -0.76    5.44
 -11 -12  12    7.36    6.63
 -11  12  13   10.59    8.06
  11 -12 -13    5.19    6.08
 -11 -12  13   -3.76    7.15
 -11  12  14   -0.25    6.09
  11 -12 -14    0.34    6.94
 -11 -12  14    1.54    8.06
 -11  12  15   -4.00    6.64
  11 -12 -15    0.96    4.54
 -11  12  16    9.57    9.20
  11 -12 -16   20.08    7.49
 -11  12  17    2.63    8.18
  11 -12 -17    8.04    7.07
  11 -12 -18   -0.97    5.58
  11 -12 -19    6.05    5.94
  11 -12 -20   -2.28    6.46
  11 -13  -1    0.60    4.26
 -11 -13   1    3.78    5.92
  11 -13  -2   -2.28    4.22
 -11 -13   2   -4.23    7.07
  11 -13  -3   -2.07    4.63
 -11 -13   3    1.60    5.99
  11 -13  -4    3.89    5.89
 -11 -13   4   -2.22    6.12
  11 -13  -5   -0.74    4.03
 -11 -13   5   -5.35    8.01
  11 -13  -6   -0.03    4.23
 -11 -13   6    0.63    7.01
  11 -13  -7   -2.64    4.86
 -11 -13   7    0.45    5.94
  11 -13  -8   15.61    6.40
 -11 -13   8    9.85    8.02
  11 -13  -9   -1.15    4.76
 -11 -13   9    6.16    6.96
 -11  13  10    0.39    6.21
  11 -13 -10   -3.83    6.67
 -11 -13  10   -0.24    7.92
 -11  13  11   -1.44    6.05
  11 -13 -11    2.19    4.28
 -11 -13  11   -1.54    6.70
 -11  13  12    3.95    6.09
  11 -13 -12    4.57    6.23
 -11 -13  12    1.29    6.34
 -11  13  13    1.27    6.47
  11 -13 -13    2.40    5.17
 -11  13  14   -3.78    7.47
  11 -13 -14   -2.08    4.40
 -11  13  15   -2.51    6.12
 -11 -14   1   -0.37    5.42
 -11 -14   2   -2.70    6.07
 -11 -14   3    0.49    6.14
 -11 -14   4   10.34    6.91
 -11 -14   5    9.01    6.62
 -11 -14   6   -3.07    7.44
 -11 -14   7   -1.88    5.94
 -11 -14   8    3.33    6.09
 -11 -14   9   -0.47    7.00
 -11  14  13    3.01    6.10
 -11 -15   6    2.01    6.16
 -10   0   1    2.76    5.32
 -10   0   2   29.67    9.75
 -10   0   3    8.34    6.55
  10   0  -3    2.87    3.80
 -10   0   4  114.55   19.36
  10   0  -4   95.71   14.41
 -10   0   5    0.85    4.56
  10   0  -5   -1.16    3.79
 -10   0   6   20.16    9.49
  10   0  -6   14.06    5.72
 -10   0   7   -6.32    8.75
  10   0  -7    0.41    3.73
 -10   0   8   20.17    9.53
  10   0  -8   10.51    4.98
 -10   0   9   -2.44    6.76
  10   0  -9   -1.23    3.31
 -10   0  10   97.09   19.41
  10   0 -10   93.13   14.71
 -10   0  11   -6.34   10.12
  10   0 -11   -1.74    4.50
 -10   0  12   -3.01    7.73
  10   0 -12   -0.85    3.07
 -10   0  13    1.87    7.26
  10   0 -13    0.37    3.33
 -10   0  14   13.09    8.45
  10   0 -14   15.30    6.56
 -10   0  15   -1.08    6.44
 -10   0  16   32.15   12.37
 -10   0  17   -1.37    8.00
 -10   0  18   24.47   11.08
 -10   0  19    3.64    7.86
 -10   0  20   55.97   15.54
 -10   0  21   -3.24    6.99
 -10   0  22    3.15    8.34
 -10   0  23    0.71    8.23
 -10   0  24    1.09    6.10
 -10   0  25   -1.96    7.02
 -10   0  26   31.85   11.66
 -10   0  27    1.65    7.60
 -10   0  28    1.28    8.61
 -10   0  29    2.91    8.20
 -10   0  30    4.61    8.38
 -10   0  31   -2.35    7.14
 -10   0  32   -1.85    8.69
 -10   0  33   -4.73    8.10
 -10   0  34    0.07    5.45
 -10   0  35   -4.26    8.48
 -10   1   1    0.84    6.13
  10   1  -1    2.72    3.60
 -10  -1   1   -6.17    8.81
 -10   1   2  142.59   21.38
  10   1  -2  105.67   15.78
 -10  -1   2  106.40   19.04
 -10   1   3   14.07    9.37
  10   1  -3    5.10    4.84
 -10  -1   3    2.76    6.94
 -10   1   4    1.18    5.90
  10   1  -4   -0.11    3.63
 -10  -1   4   -1.23    6.37
 -10   1   5   20.79    8.58
  10   1  -5    7.36    5.30
 -10  -1   5   13.22    8.18
 -10   1   6   65.13   16.20
  10  -1  -6   70.41   12.24
  10   1  -6   79.17   12.36
 -10  -1   6   79.25   16.34
 -10   1   7   -0.35    7.28
  10  -1  -7    0.75    4.01
  10   1  -7    1.19    2.74
 -10  -1   7   11.36    7.55
 -10   1   8   37.20   12.07
  10  -1  -8   39.97    8.66
  10   1  -8   29.82    7.51
 -10  -1   8   47.81   13.11
 -10   1   9   -2.71    6.93
  10  -1  -9    3.95    4.59
  10   1  -9   -1.05    3.62
 -10  -1   9   -0.01    7.31
 -10   1  10    3.83    8.86
  10  -1 -10    2.79    4.17
  10   1 -10   -1.06    3.33
 -10  -1  10    1.31    6.56
 -10   1  11   24.86    9.47
  10  -1 -11   17.56    6.78
  10   1 -11   10.91    5.15
 -10  -1  11    6.83    8.25
 -10   1  12   92.99   18.66
  10  -1 -12   66.59   12.44
  10   1 -12   66.78   12.40
 -10  -1  12  110.62   19.53
 -10   1  13    2.11    7.34
  10   1 -13    0.33    3.67
 -10  -1  13   -1.63    7.84
 -10   1  14   13.06   10.43
  10  -1 -14    3.25    4.61
 -10  -1  14   14.83    9.34
 -10   1  15   -0.63    6.57
  10  -1 -15    0.20    4.65
 -10  -1  15   -0.91    8.07
 -10   1  16   28.19   10.95
  10  -1 -16   22.59    7.89
 -10  -1  16   24.04   10.29
 -10   1  17   -0.57    6.32
 -10  -1  17   -6.73    8.63
 -10   1  18   10.15   10.04
 -10  -1  18   26.90   10.10
 -10   1  19   -1.28    7.02
 -10  -1  19   -2.40    7.64
 -10   1  20   -3.90    7.13
 -10  -1  20   -3.17    6.99
 -10   1  21   -0.87    6.02
 -10  -1  21    0.92    7.32
 -10   1  22   77.06   17.40
 -10  -1  22   68.59   16.97
 -10   1  23   -3.55    7.58
 -10  -1  23    6.99    9.40
 -10   1  24    0.32    7.52
 -10  -1  24    2.80    6.40
 -10   1  25   -4.76    7.59
 -10  -1  25    3.13    8.84
 -10   1  26    7.00    7.14
 -10  -1  26    0.79    6.68
 -10   1  27   -3.97    8.22
 -10  -1  27   -2.45    7.48
 -10   1  28    9.24    8.19
 -10  -1  28    2.32    7.62
 -10   1  29    3.52    6.80
 -10  -1  29    3.15    6.60
 -10   1  30    2.33    5.65
 -10  -1  30   -3.51    7.59
 -10   1  31   -0.48    8.56
 -10  -1  31   -2.01    7.47
 -10   1  32   -1.91    6.78
 -10  -1  32    5.80    6.99
 -10   1  33   -1.16    7.30
 -10  -1  33    4.37    8.26
 -10   1  34   -3.53    7.96
 -10  -1  34    1.48    7.89
 -10   1  35    3.59    6.27
 -10  -1  35   -3.14    7.43
 -10  -1  36    3.07    6.85
 -10   2   1    3.63    6.73
  10  -2  -1    1.74    3.81
  10   2  -1    2.02    3.81
 -10  -2   1    4.97    5.68
 -10   2   2    3.13    7.89
  10  -2  -2    9.39    4.22
  10   2  -2    3.01    3.83
 -10   2   3   -1.25    6.95
  10   2  -3   -2.07    3.43
 -10  -2   3   -0.66    5.41
 -10   2   4  136.39   21.31
  10   2  -4   91.31   14.48
 -10  -2   4   96.19   17.63
 -10   2   5   50.29   13.03
  10   2  -5   22.67    6.46
 -10  -2   5   29.17   11.51
 -10   2   6   15.18    9.21
  10   2  -6   28.23    7.54
 -10  -2   6   16.65    7.81
 -10   2   7    0.24    7.46
  10   2  -7   12.83    5.17
 -10  -2   7    9.23    7.71
 -10   2   8    6.80    8.42
  10   2  -8    9.83    5.54
 -10  -2   8   21.06    9.76
 -10   2   9   13.53    9.14
  10   2  -9    2.16    3.86
 -10  -2   9    0.01    6.16
 -10   2  10   68.41   15.48
  10   2 -10   40.93    9.33
 -10  -2  10   80.69   16.07
 -10   2  11    8.83    7.24
  10  -2 -11   12.17    6.11
  10   2 -11    9.17    5.10
 -10  -2  11   17.56    8.99
 -10   2  12    4.09    7.42
  10  -2 -12    0.45    3.72
 -10  -2  12   -0.27    7.09
 -10   2  13    2.47    6.70
  10  -2 -13   -0.61    3.50
 -10  -2  13   -4.41    8.94
 -10   2  14   13.69    9.75
  10  -2 -14   41.36    9.72
 -10  -2  14   27.20   11.50
 -10   2  15    9.04   10.89
  10  -2 -15    2.23    3.90
 -10  -2  15   23.15   10.60
 -10   2  16   19.19    9.57
  10  -2 -16   -0.86    4.20
 -10  -2  16   16.24   10.02
 -10   2  17   -3.57    7.26
 -10  -2  17    1.31    6.84
 -10   2  18    7.84    8.70
 -10  -2  18    3.75    8.10
 -10   2  19    2.45    8.68
 -10  -2  19   -1.51    8.14
 -10   2  20   16.79   10.69
 -10  -2  20   36.57   12.71
 -10   2  21    3.57    7.65
 -10  -2  21    4.57    8.20
 -10   2  22   -0.83    8.56
 -10  -2  22   -2.88    9.96
 -10   2  23   -5.06    8.14
 -10  -2  23    5.38    7.56
 -10   2  24   26.42   11.27
 -10  -2  24   14.48    9.97
 -10   2  25    1.69    5.92
 -10  -2  25    5.26    6.72
 -10   2  26   10.15    7.91
 -10  -2  26    1.37    8.27
 -10   2  27    2.50    7.33
 -10  -2  27   -3.22    6.51
 -10   2  28    5.70    8.47
 -10  -2  28   -0.60    9.03
 -10   2  29   -0.55    6.80
 -10  -2  29    1.96    6.93
 -10   2  30   14.92    8.62
 -10  -2  30   -0.89    7.71
 -10   2  31   11.92    9.14
 -10  -2  31   -5.73    7.74
 -10   2  32   -3.25    7.17
 -10  -2  32    2.69    7.32
 -10   2  33   -1.49    6.31
 -10  -2  33   -2.38    7.37
 -10   2  34   -1.16    7.19
 -10  -2  34   16.35   10.20
 -10  -2  35   -2.84    6.99
 -10  -2  36    6.81    7.26
 -10   3   1   11.09    7.82
  10  -3  -1   11.97    5.05
  10   3  -1    2.50    4.29
 -10  -3   1    9.60    6.87
 -10   3   2   54.16   14.95
  10  -3  -2   63.30   10.84
  10   3  -2   69.24   12.29
 -10  -3   2   80.21   14.56
 -10   3   3   65.58   15.36
  10  -3  -3   41.65    8.90
  10   3  -3   44.59    9.66
 -10  -3   3   47.91   12.60
 -10   3   4   -1.87    6.77
  10  -3  -4    0.84    3.86
  10   3  -4    0.65    3.33
 -10  -3   4    2.22    6.15
 -10   3   5   11.16    8.26
  10  -3  -5   17.39    6.06
  10   3  -5    9.65    5.65
 -10  -3   5    5.16    7.56
 -10   3   6   43.69   12.39
  10  -3  -6   32.67    7.70
  10   3  -6   21.19    6.82
 -10  -3   6   24.24   10.22
 -10   3   7   -2.02    7.26
  10   3  -7   14.00    5.22
 -10  -3   7   13.95    7.99
 -10   3   8   75.15   16.26
  10   3  -8   67.37   11.66
 -10  -3   8   44.04   13.55
 -10   3   9   17.68    9.90
  10   3  -9    3.62    4.01
 -10  -3   9    3.01    5.29
 -10   3  10    1.20    7.67
  10   3 -10    4.54    3.42
 -10  -3  10   -0.77    7.87
 -10   3  11   15.95   10.30
 -10  -3  11    0.25    8.09
 -10   3  12   26.67   10.81
 -10  -3  12   32.45   11.37
 -10   3  13   -4.24    9.43
 -10  -3  13   -2.80    8.04
 -10   3  14    0.71    7.31
 -10  -3  14    7.02    8.02
 -10   3  15    4.22    6.41
 -10  -3  15    0.71    6.04
 -10   3  16    9.25    8.90
 -10  -3  16   15.32    8.72
 -10   3  17   14.81   10.23
 -10  -3  17    9.63    8.47
 -10   3  18    4.67    9.17
 -10  -3  18   17.11    9.45
 -10   3  19   -3.35    7.26
 -10  -3  19    5.63    6.63
 -10   3  20    0.87    7.06
 -10  -3  20    1.59    6.00
 -10   3  21   17.09    9.83
 -10  -3  21    5.07    8.89
 -10   3  22   22.43   10.89
 -10  -3  22   15.23    9.60
 -10   3  23    1.01    9.06
 -10  -3  23   14.44    8.75
 -10   3  24   -0.24    6.63
 -10  -3  24    4.73    9.25
 -10   3  25    2.00    7.25
 -10  -3  25   -3.90    7.52
 -10   3  26    4.26    6.36
 -10  -3  26   11.42    9.70
 -10   3  27   24.90   10.95
 -10  -3  27    4.71    8.73
 -10   3  28   10.12    8.54
 -10  -3  28   -2.40    7.45
 -10   3  29    2.48    7.99
 -10  -3  29    1.24    6.65
 -10   3  30   -3.15    6.68
 -10  -3  30    0.56    7.80
 -10   3  31   -0.42    6.12
 -10  -3  31    0.94    8.56
 -10   3  32    3.57    9.43
 -10  -3  32    0.63    6.86
 -10   3  33   -4.22    6.70
 -10  -3  33    0.41    8.35
 -10  -3  34   -0.73    6.37
 -10   4   1   -0.24    7.55
  10  -4  -1   -1.99    3.32
  10   4  -1   -0.58    4.13
 -10  -4   1    3.73    5.54
 -10   4   2   -0.20    5.82
  10  -4  -2   -0.32    2.66
  10   4  -2   -1.53    4.30
 -10  -4   2   -1.91    6.07
 -10   4   3    9.30    7.44
  10  -4  -3   12.09    5.18
  10   4  -3    8.92    4.89
 -10  -4   3    9.00    7.65
 -10   4   4   58.53   14.61
  10  -4  -4   49.87    9.49
  10   4  -4   40.94    9.17
 -10  -4   4   40.54   11.70
 -10   4   5   39.32   11.45
  10  -4  -5   38.78    8.51
  10   4  -5   33.00    7.92
 -10  -4   5   24.73    9.25
 -10   4   6   45.45   13.22
  10  -4  -6   29.86    8.44
  10   4  -6   29.51    7.94
 -10  -4   6   37.66   11.22
 -10   4   7    1.48    4.62
  10  -4  -7    1.81    3.98
  10   4  -7    1.13    3.73
 -10  -4   7    1.29    5.27
 -10   4   8   33.24   12.38
  10  -4  -8   52.48   10.27
 -10  -4   8   76.33   15.02
 -10   4   9   12.13    8.52
  10  -4  -9   -0.34    4.22
 -10  -4   9   18.99    9.94
 -10   4  10   11.08    9.55
  10  -4 -10   16.29    6.57
 -10  -4  10   18.60    8.73
 -10   4  11    6.53    8.49
  10  -4 -11   -0.13    4.42
 -10  -4  11    4.84    7.35
 -10   4  12   13.90    9.01
  10  -4 -12   -1.22    4.33
 -10  -4  12   -3.16    6.99
 -10   4  13    1.87    8.07
  10  -4 -13    2.90    3.67
 -10  -4  13   -0.03    6.95
 -10   4  14    7.90    8.64
  10  -4 -14   14.41    6.11
 -10  -4  14   11.06    8.93
 -10   4  15    9.06    8.38
  10  -4 -15    6.18    4.50
 -10  -4  15    6.10    6.66
 -10   4  16    4.83    7.12
 -10  -4  16    4.66    7.91
 -10   4  17   -1.55    6.82
 -10  -4  17   -1.78    8.31
 -10   4  18    6.33    7.67
 -10  -4  18   -0.68    8.38
 -10   4  19    5.19    8.14
 -10  -4  19    8.47    8.22
 -10   4  20   12.20    9.59
 -10  -4  20   27.14   11.70
 -10   4  21   17.00    9.56
 -10  -4  21    2.89    7.80
 -10   4  22   -5.78    9.16
 -10  -4  22    0.59    7.18
 -10   4  23    0.66    7.63
 -10  -4  23   12.43    8.97
 -10   4  24    7.56    7.75
 -10  -4  24    9.76    8.76
 -10   4  25    0.44    7.68
 -10  -4  25   20.35   10.43
 -10   4  26    0.98    6.34
 -10  -4  26    1.66    9.24
 -10   4  27   -1.37    7.88
 -10  -4  27    0.41    7.52
 -10   4  28   -4.24    8.37
 -10  -4  28   -2.71    5.47
 -10   4  29    5.49    7.65
 -10  -4  29    0.21    7.28
 -10   4  30    9.80    8.96
 -10  -4  30   -0.45    7.44
 -10   4  31    0.28    6.62
 -10  -4  31   -0.00    6.00
 -10   4  32   -1.26    6.86
 -10  -4  32   -5.20    9.07
 -10   5   1   43.48   12.29
  10  -5  -1   35.01    8.06
  10   5  -1   35.66    9.13
 -10  -5   1   36.47   10.28
 -10   5   2  174.01   25.10
  10  -5  -2  129.73   18.29
  10   5  -2  122.35   18.73
 -10  -5   2  177.86   22.95
 -10   5   3   14.81    9.10
  10  -5  -3    5.92    4.59
  10   5  -3    6.67    4.68
 -10  -5   3    8.34    6.48
 -10   5   4   -0.12    7.21
  10  -5  -4    1.27    3.84
  10   5  -4    3.37    4.10
 -10  -5   4   -1.72    5.17
 -10   5   5    2.60    6.48
  10  -5  -5    5.58    4.58
 -10  -5   5    0.71    6.46
 -10   5   6   32.27   10.73
  10  -5  -6   17.63    6.47
 -10  -5   6   28.01    9.51
 -10   5   7   40.59   12.35
  10  -5  -7   41.40    8.97
 -10  -5   7   20.66    9.61
 -10   5   8   19.18    9.75
  10  -5  -8   14.99    6.63
 -10  -5   8   15.76    9.41
 -10   5   9   -1.64    6.23
  10  -5  -9    0.35    3.96
 -10  -5   9    5.91    6.07
 -10   5  10    3.66    6.03
  10  -5 -10   -0.41    3.99
 -10  -5  10    1.46    5.22
 -10   5  11   12.13    8.59
  10  -5 -11    6.45    5.20
 -10  -5  11    5.26    8.51
 -10   5  12   24.63   11.25
  10  -5 -12    8.10    6.07
 -10  -5  12   38.62   12.56
 -10   5  13   17.89    9.75
  10  -5 -13   10.16    5.75
 -10  -5  13    5.66    7.08
 -10   5  14   -0.47    6.49
  10  -5 -14   -1.87    4.89
 -10  -5  14   -1.25    7.42
 -10   5  15    6.30    8.57
  10  -5 -15    0.33    4.72
 -10  -5  15    8.90    7.93
 -10   5  16    7.74    8.89
  10  -5 -16    4.13    5.52
 -10  -5  16    0.70    6.81
 -10   5  17   37.06   11.40
  10  -5 -17   10.35    5.73
 -10  -5  17   20.90   11.17
 -10   5  18   16.82    8.68
  10  -5 -18    3.14    5.66
 -10  -5  18    5.10    9.15
 -10   5  19   -1.95    7.98
  10  -5 -19   -1.73    5.86
 -10  -5  19   -2.07    6.24
 -10   5  20   -3.59    6.86
 -10  -5  20   -0.10    7.83
 -10   5  21    1.64    8.71
 -10  -5  21    1.18    7.57
 -10   5  22   12.33    9.73
 -10  -5  22    7.92    8.65
 -10   5  23    4.27    5.76
 -10  -5  23   -1.84    7.45
 -10   5  24    1.31    7.29
 -10  -5  24   -1.02    7.23
 -10   5  25    6.59    9.13
 -10  -5  25   -1.46    9.33
 -10   5  26   -1.10    7.22
 -10  -5  26   -1.69    8.26
 -10   5  27    1.32    6.79
 -10  -5  27   12.80    9.41
 -10   5  28    3.87    7.85
 -10  -5  28    4.45    7.37
 -10   5  29    0.21    8.70
 -10  -5  29    8.38    8.58
 -10   5  30   -2.13    7.11
 -10  -5  30    3.41    8.29
 -10   6   1   -3.30    7.19
  10  -6  -1    4.81    4.57
  10   6  -1    3.70    3.51
 -10  -6   1    2.85    5.12
 -10   6   2   -2.86    7.41
  10  -6  -2    8.84    4.69
 -10  -6   2    4.52    6.51
 -10   6   3   14.56    8.63
  10  -6  -3   11.65    5.70
 -10  -6   3   10.10    7.42
 -10   6   4    4.44    6.82
  10  -6  -4   12.47    6.19
 -10  -6   4    5.33    6.75
 -10   6   5    8.92    8.08
  10  -6  -5   23.97    7.25
 -10  -6   5   23.66    8.52
 -10   6   6   32.36   11.87
  10  -6  -6   16.79    6.35
 -10  -6   6   23.61    9.07
 -10   6   7   -2.92    6.82
  10  -6  -7   -0.17    4.61
 -10  -6   7    0.45    5.81
 -10   6   8   -1.20    6.38
  10  -6  -8   -0.92    3.86
 -10  -6   8    1.51    5.83
 -10   6   9   47.79   12.91
  10  -6  -9   16.88    6.52
 -10  -6   9   41.37   11.75
 -10   6  10   20.42   10.24
  10  -6 -10   12.94    6.78
 -10  -6  10    7.02    8.38
 -10   6  11    1.77    6.54
  10  -6 -11    2.09    3.84
 -10  -6  11   -3.27    6.50
 -10   6  12    6.33    6.96
  10  -6 -12   -2.06    5.32
 -10  -6  12   -2.82    6.66
 -10   6  13   14.39    9.53
  10  -6 -13   11.69    6.33
 -10  -6  13   12.24    9.25
 -10   6  14    1.04    5.25
  10  -6 -14    0.82    4.67
 -10  -6  14   -0.37    7.06
 -10   6  15    4.38    7.84
  10  -6 -15    5.98    4.82
 -10  -6  15   15.79    9.35
 -10   6  16    3.31    6.67
  10  -6 -16    1.84    3.52
 -10  -6  16   -2.21    6.45
 -10   6  17   -2.02    7.92
  10  -6 -17    2.62    4.20
 -10  -6  17    3.40    6.88
 -10   6  18    5.25    7.97
  10  -6 -18    1.99    5.01
 -10  -6  18    2.46    6.82
 -10   6  19   15.39    8.98
  10  -6 -19   12.36    7.19
 -10  -6  19    8.35    8.08
 -10   6  20    7.05    8.39
 -10  -6  20   -1.01    6.44
 -10   6  21   10.98    7.08
 -10  -6  21    2.67    7.48
 -10   6  22    5.90    8.68
 -10  -6  22   -2.00    7.54
 -10   6  23    2.76    7.50
 -10  -6  23    7.43    8.55
 -10   6  24    2.82    6.81
 -10  -6  24    2.14    7.62
 -10   6  25    3.52    7.35
 -10  -6  25   -0.20    7.57
 -10   6  26   -2.55    5.34
 -10  -6  26   -0.65    7.43
 -10   6  27    7.74    7.66
 -10  -6  27    1.41    7.59
 -10   6  28   -4.62    8.15
 -10  -6  28    0.00    5.34
 -10   6  29   -1.89    8.93
 -10   7   1   41.51   12.67
  10  -7  -1   61.43   10.79
 -10  -7   1   60.88   13.85
 -10   7   2   -1.40    5.80
  10  -7  -2    5.39    4.48
 -10  -7   2   -2.63    5.59
 -10   7   3   23.66    8.92
  10  -7  -3   12.30    5.80
 -10  -7   3    7.52    6.81
 -10   7   4    9.43    6.75
  10  -7  -4    2.79    4.33
 -10  -7   4   -0.98    5.19
 -10   7   5   27.51   10.00
  10  -7  -5   29.99    7.93
 -10  -7   5   46.39   11.59
 -10   7   6   -3.15    6.92
  10  -7  -6    2.53    4.37
 -10  -7   6    5.47    5.55
 -10   7   7   36.86   11.58
  10  -7  -7   10.83    6.31
 -10  -7   7   23.32    9.78
 -10   7   8    9.71    7.72
  10  -7  -8    9.31    5.40
 -10  -7   8    9.31    6.84
 -10   7   9   -2.15    6.22
  10  -7  -9    2.00    4.01
 -10  -7   9   -1.35    6.10
 -10   7  10   -2.72    6.67
  10  -7 -10    1.79    5.02
 -10  -7  10   -0.63    5.48
 -10   7  11    6.03    7.51
  10  -7 -11   10.98    5.98
 -10  -7  11   17.28    8.91
 -10   7  12   -0.05    7.44
  10  -7 -12    6.66    5.16
 -10  -7  12   -3.81    7.44
 -10   7  13   13.60    8.44
  10  -7 -13   22.00    7.97
 -10  -7  13   15.54    9.39
 -10   7  14    6.79    7.52
  10  -7 -14    2.38    4.20
 -10  -7  14   -0.88    6.84
 -10   7  15    1.79    6.17
  10  -7 -15    1.69    4.01
 -10  -7  15   -2.80    7.88
 -10   7  16    1.07    5.11
  10  -7 -16    3.53    5.43
 -10  -7  16    5.02    8.23
 -10   7  17   -1.42    8.52
  10  -7 -17    3.94    5.60
 -10  -7  17   10.86    8.36
 -10   7  18   -3.57    7.03
  10  -7 -18    1.09    4.52
 -10  -7  18    2.96    7.90
 -10   7  19    1.17    6.64
  10  -7 -19   -1.79    5.51
 -10  -7  19    2.68    7.91
 -10   7  20   -1.22    6.47
  10  -7 -20   -2.20    4.12
 -10  -7  20    5.84    7.62
 -10   7  21   -1.17    6.32
 -10  -7  21    5.98    6.19
 -10   7  22    4.12    7.00
 -10  -7  22   -0.00    8.55
 -10   7  23   -0.46    7.46
 -10  -7  23   -0.64    6.85
 -10   7  24   -0.71    7.10
 -10  -7  24   -2.30    7.23
 -10   7  25   -3.77    7.49
 -10  -7  25   -2.00    8.22
 -10   7  26    0.58    5.38
 -10   7  27    2.10    6.18
 -10   7  28   -2.84    6.35
 -10   8   1   -0.37    6.40
  10  -8  -1    7.40    4.80
 -10  -8   1    3.97    5.21
 -10   8   2    0.81    6.04
  10  -8  -2    0.09    3.68
 -10  -8   2   -0.06    6.02
 -10   8   3   28.25   10.53
  10  -8  -3   25.97    8.05
 -10  -8   3   21.53    8.65
 -10   8   4   17.17    9.65
  10  -8  -4   15.12    6.40
 -10  -8   4   21.23    9.14
 -10   8   5   38.07   11.76
  10  -8  -5   30.72    8.94
 -10  -8   5   52.13   12.13
 -10   8   6    4.28    6.98
  10  -8  -6    1.81    4.18
 -10  -8   6    5.46    6.04
 -10   8   7    2.13    4.87
  10  -8  -7    3.23    4.71
 -10  -8   7    2.88    6.80
 -10   8   8    4.36    7.10
  10  -8  -8   -1.13    4.43
 -10  -8   8    5.20    7.19
 -10   8   9    6.10    6.94
  10  -8  -9   12.99    5.96
 -10  -8   9    1.02    6.97
 -10   8  10    4.31    6.09
  10  -8 -10    1.34    4.12
 -10  -8  10    5.79    8.37
 -10   8  11   21.31   10.12
  10  -8 -11   11.74    6.12
 -10  -8  11   16.43    9.03
 -10   8  12    2.85    7.01
  10  -8 -12    3.10    5.27
 -10  -8  12    3.43    6.47
 -10   8  13   -0.24    5.52
  10  -8 -13    3.58    4.77
 -10  -8  13    4.55    6.84
 -10   8  14    1.14    6.15
  10  -8 -14    4.09    5.66
 -10  -8  14   -0.27    6.19
 -10   8  15   16.96    8.98
  10  -8 -15    5.34    6.39
 -10  -8  15   14.43    9.23
 -10   8  16    1.28    7.01
  10  -8 -16    0.47    5.20
 -10  -8  16    4.07    6.20
 -10   8  17    4.04    5.95
  10  -8 -17   -0.92    4.92
 -10  -8  17   -0.99    7.04
 -10   8  18   -2.43    6.87
  10  -8 -18    3.24    4.88
 -10  -8  18    1.88    7.46
 -10   8  19   12.72    9.18
  10  -8 -19   10.38    6.54
 -10  -8  19    7.51    8.36
 -10   8  20   -0.17    4.73
  10  -8 -20    6.93    5.38
 -10  -8  20   -5.03    9.17
 -10   8  21   -3.97    7.54
 -10  -8  21    6.44    9.28
 -10   8  22    3.25    7.00
 -10  -8  22   -4.00    8.14
 -10   8  23   10.56    7.81
 -10  -8  23    8.32    9.76
 -10   8  24   -0.09    5.44
 -10   8  25    9.71    6.82
 -10   8  26    0.23    6.94
 -10   9   1   34.97   11.19
  10  -9  -1   15.74    6.17
 -10  -9   1   43.78   10.55
 -10   9   2    3.37    6.09
  10  -9  -2    2.75    4.47
 -10  -9   2    2.91    5.87
 -10   9   3   13.84    8.63
  10  -9  -3   15.35    6.04
 -10  -9   3   24.88    9.37
 -10   9   4   -3.06    6.23
  10  -9  -4   -0.99    3.34
 -10  -9   4    2.09    5.16
 -10   9   5    8.81    6.85
  10  -9  -5    3.67    4.69
 -10  -9   5    8.36    6.35
 -10   9   6   -1.43    5.00
  10  -9  -6   -2.18    4.76
 -10  -9   6   -0.44    6.69
 -10   9   7   24.83   10.49
  10  -9  -7   12.85    6.30
 -10  -9   7   50.63   11.83
 -10   9   8   -2.27    8.05
  10  -9  -8    2.96    5.18
 -10  -9   8   -2.51    7.08
 -10   9   9    0.53    7.50
  10  -9  -9   -0.60    5.20
 -10  -9   9    7.53    7.33
 -10   9  10    1.27    5.29
  10  -9 -10    0.96    4.14
 -10  -9  10    3.82    6.94
 -10   9  11    4.81    7.91
  10  -9 -11   18.11    7.28
 -10  -9  11   12.87    8.59
 -10   9  12   -2.48    6.10
  10  -9 -12    0.15    4.88
 -10  -9  12   -1.38    6.92
  10  -9 -13    3.61    5.27
 -10  -9  13   13.01    8.87
 -10   9  14   -3.29    6.60
  10  -9 -14   -0.16    4.93
 -10  -9  14   -0.14    5.45
 -10   9  15    1.99    5.80
  10  -9 -15    1.31    5.06
 -10  -9  15   -2.35    5.93
 -10   9  16    0.86    6.40
  10  -9 -16    1.36    5.69
 -10  -9  16   -1.83    7.35
 -10   9  17   13.17    8.87
  10  -9 -17   14.54    6.91
 -10  -9  17   16.03   10.04
 -10   9  18   -1.20    6.13
  10  -9 -18    1.02    6.00
 -10  -9  18    0.46    6.71
 -10   9  19    1.56    6.66
  10  -9 -19    0.52    5.60
 -10  -9  19   -1.61    6.13
 -10   9  20   -2.87    7.45
  10  -9 -20   -1.36    5.41
 -10  -9  20    5.49    8.16
 -10   9  21    2.18    7.07
 -10  -9  21   -0.48    7.30
 -10   9  22    3.00    8.75
 -10   9  23   11.22    9.06
 -10   9  24   -2.49    7.11
 -10   9  25    0.52    5.30
 -10  10   1    8.29    7.46
  10 -10  -1    9.18    4.88
 -10 -10   1    3.45    6.09
 -10  10   2    1.96    5.04
  10 -10  -2    0.79    4.01
 -10 -10   2    1.78    4.62
 -10  10   3   19.23    8.39
  10 -10  -3    9.82    4.93
 -10 -10   3   17.34    7.96
 -10  10   4    1.37    5.96
  10 -10  -4   -2.45    3.73
 -10 -10   4   -1.63    5.52
 -10  10   5    8.98    6.76
  10 -10  -5   22.53    7.32
 -10 -10   5   29.66    9.16
 -10  10   6   -0.92    5.86
  10 -10  -6    0.20    4.67
 -10 -10   6   -2.86    6.82
 -10  10   7    7.61    7.22
  10 -10  -7    2.59    5.18
 -10 -10   7   17.65    8.18
 -10  10   8   -0.18    5.33
  10 -10  -8   -1.26    4.64
 -10 -10   8   -0.09    5.81
 -10  10   9   11.22    7.30
  10 -10  -9   16.40    6.95
 -10 -10   9   14.64    6.78
 -10  10  10    0.10    6.05
  10 -10 -10   -2.70    5.04
 -10 -10  10    1.92    6.82
 -10  10  11   -0.00    4.16
  10 -10 -11    3.86    5.79
 -10 -10  11    3.03    6.34
 -10  10  12    0.52    6.93
  10 -10 -12   -1.79    3.94
 -10 -10  12   -0.93    6.71
 -10  10  13   22.30    9.83
  10 -10 -13    8.54    6.07
 -10 -10  13   12.56    8.08
 -10  10  14    0.48    6.95
  10 -10 -14   -0.31    3.80
 -10 -10  14    7.94    8.21
 -10  10  15   13.94    8.05
  10 -10 -15    5.79    7.13
 -10 -10  15    3.10    7.79
 -10  10  16    2.80    6.11
  10 -10 -16    0.53    4.17
 -10 -10  16    6.92    8.68
 -10  10  17   10.51    7.25
  10 -10 -17    2.05    6.62
 -10 -10  17   -4.07    7.98
 -10  10  18   -3.16    6.84
  10 -10 -18    1.04    6.59
 -10 -10  18   -2.26    7.78
 -10  10  19   -1.16    6.80
  10 -10 -19    5.35    6.32
 -10 -10  19   -1.98    7.40
 -10  10  20    0.22    7.05
  10 -10 -20   -0.54    4.25
 -10  10  21   -2.44    7.09
 -10  10  22   -0.14    5.85
 -10  10  23   10.42    8.19
  10 -11  -1   11.32    6.18
 -10 -11   1   15.27    7.22
  10 -11  -2    2.66    4.62
 -10 -11   2   -2.07    5.78
 -10  11   3   19.82    9.16
  10 -11  -3    5.53    5.06
 -10 -11   3   17.10    7.38
 -10  11   4    2.01    5.32
  10 -11  -4   -0.17    3.42
 -10 -11   4   -3.75    7.66
 -10  11   5   -1.27    6.66
  10 -11  -5    4.32    5.30
 -10 -11   5    2.38    6.33
 -10  11   6    5.57    5.82
  10 -11  -6   -3.48    4.59
 -10 -11   6    2.21    6.39
 -10  11   7   14.37    7.95
  10 -11  -7   19.57    8.25
 -10 -11   7   38.11   10.46
 -10  11   8   -0.69    5.77
  10 -11  -8   -0.05    4.81
 -10 -11   8    2.11    6.54
 -10  11   9    0.87    6.06
  10 -11  -9   -1.74    4.88
 -10 -11   9   -2.41    5.93
 -10  11  10   -2.44    6.67
  10 -11 -10   -0.68    2.70
 -10 -11  10   -1.12    4.61
 -10  11  11   15.99    9.04
  10 -11 -11    3.00    5.15
 -10 -11  11    3.30    7.39
 -10  11  12    4.54    6.66
  10 -11 -12    1.44    4.88
 -10 -11  12   -1.83    6.77
 -10  11  13   13.25    8.30
  10 -11 -13    2.35    4.77
 -10 -11  13   11.15    7.70
 -10  11  14   -4.88    7.99
  10 -11 -14   -1.75    5.26
 -10 -11  14   -1.31    4.63
 -10  11  15    1.44    7.34
  10 -11 -15   -0.96    5.22
 -10 -11  15    0.90    6.31
 -10  11  16    5.85    7.03
  10 -11 -16   -1.48    5.54
 -10 -11  16    7.89    7.87
 -10  11  17    9.75    8.37
  10 -11 -17   -0.37    4.69
 -10  11  18    0.55    6.23
  10 -11 -18   -1.08    5.14
 -10  11  19    4.12    7.31
  10 -11 -19    1.15    5.60
 -10  11  20   -4.59    7.56
  10 -11 -20    2.07    4.95
 -10  11  21    4.89    8.22
  10 -11 -21   -3.93    5.60
 -10  11  22   -3.56    7.25
  10 -12  -1   -1.07    4.11
 -10 -12   1   -1.02    4.69
  10 -12  -2    2.62    5.12
 -10 -12   2   -0.89    5.49
  10 -12  -3    4.03    5.40
 -10 -12   3   19.59    7.90
  10 -12  -4   -0.15    3.91
 -10 -12   4    3.33    5.84
 -10  12   5   26.53    9.15
  10 -12  -5    9.56    6.11
 -10 -12   5    5.85    5.90
 -10  12   6    1.76    5.80
  10 -12  -6   -3.94    5.80
 -10 -12   6   -1.25    6.42
 -10  12   7   -0.97    5.35
  10 -12  -7   -0.35    5.25
 -10 -12   7   -2.54    5.70
 -10  12   8    5.27    6.09
  10 -12  -8   -1.13    5.82
 -10 -12   8   -0.48    5.42
 -10  12   9   11.13    7.01
  10 -12  -9   14.76    7.14
 -10 -12   9    7.95    7.46
 -10  12  10   -0.72    5.21
  10 -12 -10    2.78    5.70
 -10 -12  10   -0.26    4.76
 -10  12  11    3.80    5.90
  10 -12 -11   -2.91    5.89
 -10 -12  11    1.77    6.94
 -10  12  12   -2.50    6.44
  10 -12 -12    1.97    5.33
 -10 -12  12   -1.23    6.94
 -10  12  13   -2.35    6.64
  10 -12 -13    0.14    5.53
 -10 -12  13    4.64    6.87
 -10  12  14   -3.20    6.03
  10 -12 -14    0.09    4.59
 -10 -12  14   -0.63    6.88
 -10  12  15    4.05    6.28
  10 -12 -15   11.24    7.98
 -10  12  16    5.67    7.58
  10 -12 -16    1.38    5.04
 -10  12  17   -1.37    7.12
  10 -12 -17   -0.68    3.85
 -10  12  18    1.32    5.93
  10 -12 -18    2.60    5.48
 -10  12  19   -0.39    5.69
  10 -12 -19    4.14    5.49
 -10  12  20   -0.60    5.74
  10 -12 -20   -1.46    5.75
  10 -12 -21    3.07    5.57
  10 -13  -1    0.14    4.21
 -10 -13   1   13.93    7.96
  10 -13  -2    0.00    3.95
 -10 -13   2    2.57    5.82
  10 -13  -3   -1.02    4.99
 -10 -13   3    3.53    6.53
  10 -13  -4    1.17    3.78
 -10 -13   4    1.66    5.06
  10 -13  -5    8.42    5.54
 -10 -13   5   -0.62    5.91
  10 -13  -6   -1.46    5.11
 -10 -13   6   -0.91    5.98
  10 -13  -7    7.12    5.57
 -10 -13   7   17.58    8.06
 -10  13   8   -0.33    4.69
  10 -13  -8    1.87    5.84
 -10 -13   8    4.58    6.38
 -10  13   9   -1.75    5.99
  10 -13  -9   -0.07    3.69
 -10 -13   9   -0.95    5.86
 -10  13  10   -0.21    5.47
  10 -13 -10   -1.01    3.94
 -10 -13  10   -1.82    6.18
 -10  13  11   -2.11    5.63
  10 -13 -11   -0.46    5.28
 -10 -13  11   -1.32    5.96
 -10  13  12   -0.26    6.23
  10 -13 -12   -2.49    6.19
 -10  13  13    7.65    7.33
  10 -13 -13   10.34    6.63
 -10  13  14   -2.01    5.41
  10 -13 -14   -3.70    6.36
 -10  13  15    3.73    6.84
  10 -13 -15    0.96    5.83
 -10  13  16   -2.54    7.60
  10 -13 -16   -1.21    4.85
 -10  13  17    0.82    5.92
  10 -13 -17   11.42    6.28
 -10  13  18    2.04    6.69
  10 -13 -18    0.11    5.65
  10 -13 -19   -0.93    6.78
  10 -13 -20    4.22    7.09
  10 -13 -21    2.39    6.13
  10 -14  -1    2.93    5.79
 -10 -14   1   -0.24    5.19
  10 -14  -2   -2.20    4.48
 -10 -14   2    1.94    4.53
  10 -14  -3   -2.53    4.94
 -10 -14   3    5.12    6.97
  10 -14  -4    4.65    5.93
 -10 -14   4    7.30    6.18
  10 -14  -5    4.66    5.52
 -10 -14   5    3.25    5.32
  10 -14  -6   -1.22    5.70
 -10 -14   6   -1.04    4.78
  10 -14  -7   -0.26    5.40
 -10 -14   7    0.45    6.66
  10 -14  -8    0.37    4.74
 -10 -14   8   10.84    7.25
  10 -14  -9    3.71    4.24
 -10 -14   9    0.70    6.38
 -10  14  11    0.65    4.31
 -10  14  12    2.73    5.82
 -10  14  13   -2.27    6.67
 -10  14  14   -2.44    6.24
 -10  14  15   -2.33    6.20
 -10  14  16   -3.11    6.78
 -10 -15   1    1.04    5.94
 -10 -15   2    5.48    7.35
 -10 -15   3    3.92    5.37
 -10 -15   4    2.10    5.75
 -10 -15   5    0.03    4.71
 -10 -15   6   -3.71    6.23
 -10  15  14   -0.44    6.50
 -10 -16   3   -0.50    4.65
   9   0  -1    7.39    4.42
   9   0  -2   -0.42    3.04
   9   0  -3  127.54   16.34
   9   0  -4   -1.71    3.20
   9   0  -5   16.45    5.29
  -9   0   6   -3.42    7.29
   9   0  -6   -1.56    3.79
  -9   0   7  124.29   19.70
   9   0  -7   91.68   14.09
  -9   0   8   -3.44    8.08
   9   0  -8   -1.15    3.58
  -9   0   9   52.41   14.58
   9   0  -9   75.56   11.93
  -9   0  10    3.83    5.54
   9   0 -10   -0.79    3.24
  -9   0  11   17.53    9.39
   9   0 -11   12.86    5.34
  -9   0  12    0.32    6.61
   9   0 -12   -1.21    3.97
  -9   0  13   77.25   17.44
   9   0 -13  112.05   15.73
  -9   0  14    4.58    7.77
   9   0 -14    2.48    4.11
  -9   0  15   22.76   12.07
   9   0 -15   13.90    5.49
  -9   0  16   -3.68    8.12
   9   0 -16   -1.38    3.41
  -9   0  17   10.48    9.09
  -9   0  18    3.00    5.48
  -9   0  19   39.78   13.01
  -9   0  20    3.21    6.49
  -9   0  21   16.82    9.81
  -9   0  22   -5.56    8.78
  -9   0  23   33.26   12.12
  -9   0  24    4.89    7.88
  -9   0  25   23.77   11.32
  -9   0  26    4.06    7.10
  -9   0  27   -3.72    7.05
  -9   0  28    0.28    5.90
  -9   0  29   10.40    8.82
  -9   0  30   -2.00    7.08
  -9   0  31    4.76    7.36
  -9   0  32   -4.11    6.48
  -9   0  33    2.95    8.24
  -9   0  34   -1.85    6.64
  -9   0  35    7.90    7.55
  -9   0  36    1.63    7.24
  -9   0  37   -1.30    6.45
  -9   0  38    0.57    7.25
   9  -1  -1  321.82   33.03
   9   1  -1  311.24   33.37
   9  -1  -2    3.50    3.92
   9   1  -2    4.89    4.52
   9  -1  -3    0.51    3.25
   9   1  -3    4.25    3.97
   9  -1  -4   29.69    6.96
   9   1  -4   33.18    7.80
   9  -1  -5  107.06   14.66
   9   1  -5   94.93   13.98
  -9  -1   5  130.02   19.68
  -9   1   6    3.13    7.07
   9  -1  -6   -0.57    3.41
   9   1  -6   -1.47    3.21
  -9  -1   6   -3.63    6.76
  -9   1   7   52.70   12.28
   9  -1  -7   24.78    6.87
   9   1  -7   25.41    6.56
  -9  -1   7   27.66   10.60
  -9   1   8   -0.31    4.15
   9  -1  -8    6.74    3.95
   9   1  -8    6.86    4.44
  -9  -1   8    2.40    6.53
  -9   1   9   36.93   11.46
   9  -1  -9   24.65    6.91
   9   1  -9   19.25    6.12
  -9  -1   9   18.84    9.53
  -9   1  10    0.20    6.01
   9  -1 -10   -0.95    3.58
   9   1 -10   -0.50    3.53
  -9  -1  10   -1.02    5.12
  -9   1  11  105.04   19.55
   9  -1 -11   96.74   14.65
   9   1 -11   83.37   13.83
  -9  -1  11  107.79   19.90
  -9  -1  11  106.96   14.55
  -9   1  12    1.52    6.92
   9  -1 -12    2.33    3.40
   9   1 -12    4.66    4.13
  -9  -1  12    3.18    7.78
  -9  -1  12   -1.44    3.67
  -9   1  13    3.60    7.50
   9  -1 -13    3.95    3.72
   9   1 -13    7.41    4.87
  -9  -1  13    7.93    8.09
  -9  -1  13    0.77    3.46
  -9   1  14    5.23    6.99
   9  -1 -14    4.63    4.66
   9   1 -14   -0.65    3.77
  -9  -1  14    2.09    7.17
  -9  -1  14   -0.59    3.04
  -9   1  15   78.65   16.81
   9  -1 -15   81.91   13.86
   9   1 -15   74.00   13.17
  -9  -1  15  100.59   18.61
  -9   1  16    5.15    8.19
   9  -1 -16    5.66    4.46
  -9  -1  16   10.87    8.41
  -9   1  17   37.51   11.61
   9  -1 -17   22.01    7.56
  -9  -1  17   17.99    9.41
  -9   1  18   -1.73    5.68
  -9  -1  18   -1.95    7.88
  -9   1  19   12.33    9.01
  -9  -1  19   -1.14    7.06
  -9   1  20   -0.87    6.33
  -9  -1  20   -5.95    8.84
  -9   1  21   67.90   15.68
  -9  -1  21   45.50   14.14
  -9   1  22    0.52    6.72
  -9  -1  22   -0.54    6.88
  -9   1  23    2.00    8.52
  -9  -1  23   -4.74    9.09
  -9   1  24    5.47    7.25
  -9  -1  24   -2.95    7.61
  -9   1  25    0.74    7.59
  -9  -1  25    6.34    6.71
  -9   1  26    2.51    6.79
  -9  -1  26    2.32    7.17
  -9   1  27    6.28    7.32
  -9  -1  27    6.16    7.95
  -9   1  28    2.40    6.33
  -9  -1  28   -3.49    6.57
  -9   1  29    4.42    6.02
  -9  -1  29    8.00    7.68
  -9   1  30    0.36    6.16
  -9  -1  30   -3.09    7.53
  -9   1  31   -1.79    6.87
  -9  -1  31    1.93    7.79
  -9   1  32   -4.17    7.19
  -9  -1  32    1.13    6.16
  -9   1  33    4.95    7.84
  -9  -1  33    0.55    6.77
  -9   1  34    2.39    7.56
  -9  -1  34    4.72    7.30
  -9   1  35    8.73    6.76
  -9  -1  35   -1.96    6.61
  -9   1  36    4.00    6.66
  -9  -1  36   -5.96    8.50
  -9   1  37    2.72    6.91
  -9  -1  37    6.41    8.28
   9   2  -1   41.53    8.57
  -9  -2   1   47.81   10.92
   9  -2  -2    3.74    3.15
   9   2  -2    6.60    4.49
  -9  -2   2    5.59    7.42
   9  -2  -3  114.73   14.92
   9   2  -3  106.01   15.01
  -9  -2   3   96.14   17.57
   9  -2  -4    8.37    4.29
   9   2  -4    6.26    4.12
  -9  -2   4    4.60    6.68
   9  -2  -5    5.98    3.60
   9   2  -5   10.93    4.83
  -9  -2   5   18.34    8.44
  -9   2   6   -3.13    8.46
   9  -2  -6    0.34    3.20
   9   2  -6    1.47    3.22
  -9  -2   6   -4.19    6.62
  -9   2   7   36.84   11.67
   9  -2  -7   53.37    9.71
   9   2  -7   22.94    7.17
  -9  -2   7   61.38   14.05
  -9  -2   7   59.00    9.69
  -9   2   8   37.38   11.67
   9  -2  -8   24.10    6.55
   9   2  -8   23.02    6.35
  -9  -2   8   23.52    9.39
  -9  -2   8   21.87    6.59
  -9   2   9   39.81   12.13
   9  -2  -9   30.23    7.81
   9   2  -9   36.55    7.76
  -9  -2   9   25.02   10.38
  -9  -2   9   22.53    6.82
  -9   2  10   -1.44    5.90
   9  -2 -10   -0.35    2.78
   9   2 -10    1.75    3.40
  -9  -2  10   -2.42    6.70
  -9  -2  10    0.90    3.83
  -9   2  11   -4.29    7.30
   9  -2 -11    2.77    4.11
   9   2 -11   -0.87    3.75
  -9  -2  11    4.62    7.30
  -9  -2  11   -0.97    3.26
  -9   2  12   15.11    8.84
   9  -2 -12   17.26    6.68
   9   2 -12   13.81    5.67
  -9  -2  12    4.13    8.11
  -9  -2  12   12.56    5.31
  -9   2  13   36.72   11.37
   9  -2 -13   51.13    9.83
   9   2 -13   37.26    8.51
  -9  -2  13   27.16   11.37
  -9  -2  13   29.23    7.55
  -9   2  14   12.60    8.82
   9  -2 -14   18.70    6.81
  -9  -2  14   21.66    9.83
  -9   2  15   11.37    8.65
   9  -2 -15   12.13    6.14
  -9  -2  15   16.19    9.95
  -9   2  16    5.62    7.12
   9  -2 -16   -0.83    4.06
  -9  -2  16   -2.81    7.16
  -9   2  17   54.18   13.82
   9  -2 -17   21.23    8.17
  -9  -2  17   42.56   13.33
  -9   2  18    8.86    8.35
   9  -2 -18    1.18    4.80
  -9  -2  18    2.79    6.50
  -9   2  19  110.43   19.43
  -9  -2  19   70.62   16.98
  -9   2  20   10.62    7.90
  -9  -2  20   -0.70    7.09
  -9   2  21   -2.78    6.14
  -9  -2  21   -0.82    7.73
  -9   2  22   10.36    9.41
  -9  -2  22   11.24    8.44
  -9   2  23   26.15   10.18
  -9  -2  23   45.16   13.84
  -9   2  24    4.61    6.90
  -9  -2  24   -1.41    7.82
  -9   2  25    6.27    8.09
  -9  -2  25    6.66    8.74
  -9   2  26   -2.26    6.42
  -9  -2  26   -3.27    6.39
  -9   2  27    3.22    7.17
  -9  -2  27    5.22    6.58
  -9   2  28   -3.62    8.55
  -9  -2  28   11.59    8.65
  -9   2  29   12.13    9.10
  -9  -2  29   10.04    7.27
  -9   2  30    9.36    7.07
  -9  -2  30   -0.71    7.41
  -9   2  31   -0.82    7.36
  -9  -2  31   12.07    8.88
  -9   2  32    1.43    7.54
  -9  -2  32    3.10    8.28
  -9   2  33   -1.04    5.83
  -9  -2  33   -0.29    6.89
  -9   2  34    7.30    7.69
  -9  -2  34    2.62    5.24
  -9   2  35    3.37    7.22
  -9  -2  35    6.55    8.52
  -9   2  36    1.71    7.82
   9   3  -1  184.26   22.75
  -9  -3   1  193.90   24.91
   9   3  -2   28.71    7.80
  -9  -3   2   41.43   10.98
   9   3  -3   -0.82    3.23
  -9  -3   3   -0.83    5.75
   9   3  -4    0.45    3.94
  -9  -3   4    8.82    5.79
   9   3  -5   50.10    9.45
  -9  -3   5   55.62   12.63
  -9  -3   5   46.92    9.76
  -9   3   6   38.65   11.84
   9   3  -6   58.41    9.52
  -9  -3   6   45.05   11.84
  -9  -3   6   27.24    7.79
  -9   3   7   27.57    9.67
   9  -3  -7   28.85    7.55
   9   3  -7   15.94    5.37
  -9  -3   7   24.76    9.14
  -9  -3   7   24.73    7.15
  -9   3   8    1.54    5.84
   9  -3  -8   -1.27    4.12
   9   3  -8   -0.28    3.30
  -9  -3   8    6.41    6.27
  -9  -3   8   -2.21    3.49
  -9   3   9   24.49    9.56
   9  -3  -9   17.39    6.16
   9   3  -9    9.83    4.59
  -9  -3   9    7.72    7.56
  -9  -3   9    9.23    4.63
  -9   3  10   12.67    8.98
   9  -3 -10   11.65    5.75
   9   3 -10   15.28    5.43
  -9  -3  10    3.04    6.21
  -9  -3  10    5.10    3.89
  -9   3  11  148.08   22.38
   9  -3 -11   97.64   15.40
   9   3 -11  123.68   16.05
  -9  -3  11  101.97   19.63
  -9  -3  11   90.64   14.73
  -9   3  12   29.94   10.27
   9  -3 -12   27.55    7.24
   9   3 -12   11.83    5.50
  -9  -3  12   21.13    9.82
  -9   3  13   13.59    8.33
   9  -3 -13    9.48    4.90
  -9  -3  13    0.50    7.08
  -9   3  14   -3.23    7.12
   9  -3 -14   -1.41    3.51
  -9  -3  14   -1.05    6.37
  -9   3  15   59.40   14.67
   9  -3 -15   68.81   12.32
  -9  -3  15   57.19   14.61
  -9   3  16   15.15    9.57
   9  -3 -16    7.54    5.80
  -9  -3  16    4.07    8.41
  -9   3  17   28.86   12.33
   9  -3 -17   40.30    9.89
  -9  -3  17   44.42   13.28
  -9   3  18    2.65    6.97
   9  -3 -18    2.12    4.99
  -9  -3  18   -4.08    6.94
  -9   3  19    1.38    6.76
   9  -3 -19   -0.44    4.02
  -9  -3  19    4.68    6.70
  -9   3  20   12.83    9.14
  -9  -3  20   12.56    8.35
  -9   3  21   34.29   12.09
  -9  -3  21   27.24   11.15
  -9   3  22    7.18    9.07
  -9  -3  22    2.95    5.98
  -9   3  23    9.07    7.44
  -9  -3  23    1.17    8.15
  -9   3  24   -2.87    8.42
  -9  -3  24    1.63    7.96
  -9   3  25   13.10    8.90
  -9  -3  25   18.71   10.82
  -9   3  26    4.73    8.74
  -9  -3  26    5.44    8.78
  -9   3  27   11.42    9.28
  -9  -3  27    3.64    8.08
  -9   3  28    3.10    6.37
  -9  -3  28   -0.53    8.95
  -9   3  29   -1.30    6.45
  -9  -3  29    4.82    6.50
  -9   3  30   -1.57    7.53
  -9  -3  30    2.89    6.22
  -9   3  31   10.59    7.94
  -9  -3  31    2.33    6.87
  -9   3  32    0.24    5.21
  -9  -3  32   -2.67    5.79
  -9   3  33   -0.13    6.96
  -9  -3  33   -0.98    7.78
  -9   3  34   -1.14    6.09
  -9   3  35   -2.03    8.10
   9  -4  -1    3.09    3.59
   9   4  -1    4.20    4.42
  -9  -4   1    7.42    5.99
   9  -4  -2   43.40    8.52
   9   4  -2   36.98    8.98
  -9  -4   2   51.48   11.00
   9   4  -3   44.17    9.18
  -9  -4   3   51.76   11.89
   9   4  -4   49.24    9.59
  -9  -4   4   70.43   13.31
  -9  -4   4   44.32    9.78
  -9   4   5   55.40   13.54
   9   4  -5   64.70   11.11
  -9  -4   5   64.48   13.15
  -9  -4   5   55.56   11.18
  -9   4   6    0.01    5.78
   9   4  -6   -0.55    3.33
  -9  -4   6    0.00    5.41
  -9  -4   6    2.80    4.67
  -9   4   7   57.05   14.22
   9   4  -7   48.14    9.52
  -9  -4   7   44.70   11.49
  -9  -4   7   65.16   11.20
  -9   4   8   95.05   17.86
   9   4  -8   74.95   12.48
  -9  -4   8   99.58   17.03
  -9  -4   8   77.66   13.22
  -9   4   9   49.32   12.94
   9   4  -9   47.90    9.25
  -9  -4   9   46.63   11.83
  -9  -4   9   34.76    8.56
  -9   4  10   -1.59    7.74
   9   4 -10    3.47    3.73
  -9  -4  10    4.09    5.82
  -9   4  11    1.12    8.40
  -9  -4  11   12.53    7.00
  -9   4  12    3.39    7.95
  -9  -4  12    0.78    6.55
  -9   4  13   44.18   13.54
  -9  -4  13   27.29   10.48
  -9   4  14   20.82    8.32
  -9  -4  14    0.86    6.78
  -9   4  15   23.61   10.19
  -9  -4  15    9.34    8.95
  -9   4  16   -0.59    4.72
  -9  -4  16    2.62    5.80
  -9   4  17   10.64    9.00
   9  -4 -17   30.95    8.58
  -9  -4  17   22.24   10.23
  -9   4  18   45.04   13.25
   9  -4 -18   45.00   11.04
  -9  -4  18   42.18   12.57
  -9   4  19   50.02   14.53
   9  -4 -19   47.16   11.81
  -9  -4  19   48.87   14.25
  -9   4  20   -2.43    7.16
  -9  -4  20    0.27    7.86
  -9   4  21    7.55    7.64
  -9  -4  21   -1.52    5.93
  -9   4  22   -0.46    7.47
  -9  -4  22   -1.35    7.86
  -9   4  23   31.74   10.63
  -9  -4  23   24.10   10.93
  -9   4  24    3.35    6.56
  -9  -4  24   12.44    9.67
  -9   4  25   -0.50    7.17
  -9  -4  25   -2.42    7.48
  -9   4  26   -1.70    7.95
  -9  -4  26   -1.75    7.09
  -9   4  27    0.22    6.49
  -9  -4  27   -5.53    9.58
  -9   4  28   -0.12    6.61
  -9  -4  28   -6.05    9.44
  -9   4  29   25.72    9.87
  -9  -4  29   -4.64    8.71
  -9   4  30    0.30    6.94
  -9  -4  30   -3.99    7.24
  -9   4  31   -2.95    7.32
  -9  -4  31    6.23    7.15
  -9   4  32   -2.34    8.27
  -9   4  33   -3.46    8.65
  -9   4  34    6.67    7.16
   9  -5  -1   75.98   11.99
   9   5  -1   82.42   13.22
  -9  -5   1   91.07   14.91
   9  -5  -2   47.72    9.41
   9   5  -2   49.82   10.13
  -9  -5   2   44.51   10.73
   9  -5  -3    0.05    3.73
   9   5  -3    0.45    3.90
  -9  -5   3    7.03    6.53
  -9  -5   3    5.31    4.91
  -9   5   4   57.77   13.85
   9  -5  -4   56.57   10.38
   9   5  -4   59.59   10.72
  -9  -5   4   76.44   13.87
  -9  -5   4   63.92   11.87
  -9   5   5   24.32    9.87
   9  -5  -5   27.95    7.44
   9   5  -5   21.22    6.40
  -9  -5   5   22.63    8.22
  -9  -5   5   24.09    7.67
  -9   5   6   34.64   11.31
   9  -5  -6   37.17    8.63
   9   5  -6   33.74    7.86
  -9  -5   6   29.48    9.49
  -9  -5   6   17.50    7.06
  -9   5   7   73.76   15.78
   9  -5  -7   48.93   10.42
   9   5  -7   52.13   10.04
  -9  -5   7   71.45   14.10
  -9   5   8    2.25    7.55
   9  -5  -8    1.81    3.52
  -9  -5   8    0.05    5.79
  -9   5   9    3.91    6.39
   9  -5  -9    0.73    4.07
  -9  -5   9    6.23    5.68
  -9   5  10   -2.52    7.03
   9  -5 -10    1.21    4.42
  -9  -5  10    3.60    7.62
  -9   5  11   38.65   12.49
   9  -5 -11   34.29    9.36
  -9  -5  11   47.27   12.50
  -9   5  12   23.85   10.18
  -9  -5  12   17.32    8.60
  -9   5  13    0.80    6.41
  -9  -5  13    3.04    6.29
  -9   5  14    8.08    8.74
  -9  -5  14   13.71    8.64
  -9   5  15   26.42    9.60
  -9  -5  15   25.86   10.65
  -9   5  16   35.10   11.82
  -9  -5  16   17.51    8.70
  -9   5  17   12.28    8.35
  -9  -5  17    6.23    8.75
  -9   5  18    7.49    7.98
  -9  -5  18    4.15    8.96
  -9   5  19    1.85    5.37
  -9  -5  19   -1.75    8.36
  -9   5  20    6.74    7.71
  -9  -5  20   -0.16    5.72
  -9   5  21   17.30   11.01
  -9  -5  21    3.21    7.96
  -9   5  22   18.56    8.41
  -9  -5  22   27.58   12.04
  -9   5  23    3.90    5.89
  -9  -5  23   12.49    9.41
  -9   5  24   -0.94    6.24
  -9  -5  24    6.78    8.18
  -9   5  25    7.83    7.10
  -9  -5  25    0.18    7.42
  -9   5  26    8.59    8.41
  -9  -5  26    2.67    8.34
  -9   5  27    9.94    7.74
  -9  -5  27   -0.51    7.06
  -9   5  28   -4.21    6.52
  -9  -5  28   -1.98    7.15
  -9   5  29    0.76    6.47
  -9  -5  29   15.54    9.12
  -9   5  30    1.88    6.68
  -9   5  31   -5.34    6.95
  -9   5  32    4.41    7.24
  -9   5  33    5.89    7.06
   9  -6  -1   -0.62    3.29
   9   6  -1   -1.28    4.38
  -9  -6   1   -2.57    5.90
   9  -6  -2   85.87   13.17
   9   6  -2   73.59   13.36
  -9  -6   2   98.54   16.00
  -9  -6   2   89.73   14.81
  -9   6   3   16.20    9.13
   9  -6  -3   47.00    8.57
   9   6  -3   21.66    7.14
  -9  -6   3   27.34    9.60
  -9  -6   3   30.78    9.19
  -9   6   4   23.76    9.00
   9  -6  -4   16.41    5.90
   9   6  -4   25.08    7.82
  -9  -6   4   18.29    7.74
  -9   6   5   19.94    8.70
   9  -6  -5   16.70    6.32
  -9  -6   5   52.61   11.48
  -9   6   6    3.97    7.33
   9  -6  -6    7.24    4.29
  -9  -6   6   14.32    7.83
  -9   6   7   17.01    9.05
   9  -6  -7   12.82    6.07
  -9  -6   7   37.00   10.12
  -9   6   8   98.78   17.56
   9  -6  -8   49.61   10.93
  -9  -6   8   74.09   14.26
  -9   6   9   18.96    8.34
   9  -6  -9    9.46    6.19
  -9  -6   9    5.16    6.83
  -9   6  10   -0.82    7.86
   9  -6 -10   -1.93    4.87
  -9  -6  10    4.99    6.39
  -9   6  11    7.03    7.11
   9  -6 -11   -1.18    4.27
  -9  -6  11   -0.42    4.83
  -9   6  12   19.72    8.92
   9  -6 -12   26.42    7.76
  -9  -6  12   10.10    8.54
  -9   6  13   28.07    9.77
   9  -6 -13   21.69    8.04
  -9  -6  13   22.92    9.45
  -9   6  14   42.15   12.39
   9  -6 -14   19.77    7.83
  -9  -6  14   29.18   10.19
  -9   6  15    5.19    7.36
   9  -6 -15   -1.99    5.15
  -9  -6  15    6.70    6.71
  -9   6  16    8.49    7.67
   9  -6 -16   -1.04    4.35
  -9  -6  16   -4.99    7.81
  -9   6  17   10.61    9.86
   9  -6 -17    2.68    5.42
  -9  -6  17    5.93    7.27
  -9   6  18   47.72   12.87
   9  -6 -18   29.15    9.78
  -9  -6  18   29.91   11.89
  -9   6  19   10.86    7.25
   9  -6 -19   -1.58    5.20
  -9  -6  19    0.43    5.89
  -9   6  20    0.18    6.47
   9  -6 -20    5.77    6.09
  -9  -6  20    5.03    6.46
  -9   6  21    4.70    7.40
  -9  -6  21    4.09    7.10
  -9   6  22    6.86    6.16
  -9  -6  22   -4.78    8.05
  -9   6  23    0.80    5.92
  -9  -6  23   32.00   10.80
  -9   6  24   11.68    7.76
  -9  -6  24    9.62    8.40
  -9   6  25    1.82    5.91
  -9  -6  25    2.90    6.42
  -9   6  26    4.19    7.42
  -9  -6  26    6.70    7.92
  -9   6  27   -1.20    7.53
  -9  -6  27    7.48    8.12
  -9   6  28   12.65    7.37
  -9   6  29   11.63    7.49
  -9   6  30    4.75    7.28
  -9   6  31    0.91    7.21
   9  -7  -1   10.52    4.84
  -9  -7   1   12.54    6.74
  -9   7   2    5.81    7.48
   9  -7  -2    4.90    5.44
  -9  -7   2    9.96    6.47
  -9   7   3    6.36    5.87
   9  -7  -3   -1.15    3.18
  -9  -7   3    1.41    5.12
  -9   7   4    2.75    6.94
   9  -7  -4   31.73    7.50
  -9  -7   4   22.73    8.51
  -9   7   5    9.50    7.09
   9  -7  -5   13.63    5.74
  -9  -7   5    7.69    6.65
  -9   7   6   35.97   11.04
   9  -7  -6   16.69    6.14
  -9  -7   6   35.88   11.21
  -9   7   7    5.51    7.35
   9  -7  -7    1.10    4.47
  -9  -7   7    2.81    6.21
  -9   7   8    2.90    5.74
   9  -7  -8    0.72    4.74
  -9  -7   8   -1.89    5.36
  -9   7   9    1.51    6.46
   9  -7  -9    9.47    4.91
  -9  -7   9   13.58    8.14
  -9   7  10    4.46    6.40
   9  -7 -10   26.12    7.47
  -9  -7  10   15.39    7.97
  -9   7  11    5.53    6.46
   9  -7 -11    8.62    6.17
  -9  -7  11    4.52    6.93
  -9   7  12   30.88   10.79
   9  -7 -12   34.92    9.37
  -9  -7  12   58.05   13.14
  -9   7  13    5.52    5.62
   9  -7 -13    3.90    5.13
  -9  -7  13    0.66    5.89
  -9   7  14    9.63    8.74
   9  -7 -14    7.74    5.65
  -9  -7  14    3.68    6.42
  -9   7  15   -1.08    6.20
   9  -7 -15    0.05    5.19
  -9  -7  15    4.00    6.58
  -9   7  16   42.24   12.21
   9  -7 -16   40.87   10.77
  -9  -7  16   16.54    9.31
  -9   7  17    0.92    5.35
   9  -7 -17    0.53    4.01
  -9  -7  17    6.55    6.88
  -9   7  18    3.94    5.67
   9  -7 -18   -1.28    4.65
  -9  -7  18    0.98    7.12
  -9   7  19   -0.15    6.63
   9  -7 -19   -0.89    4.64
  -9  -7  19   -0.98    7.50
  -9   7  20   10.01    9.40
   9  -7 -20    0.67    5.45
  -9  -7  20    1.21    7.25
  -9   7  21    2.11    6.90
   9  -7 -21   18.02    8.20
  -9  -7  21    8.35    8.14
  -9   7  22   13.20    9.56
  -9  -7  22    3.11    7.82
  -9   7  23   -3.07    6.54
  -9  -7  23    3.39    6.92
  -9   7  24   -1.84    6.99
  -9  -7  24   -0.22    7.57
  -9   7  25   -1.71    6.07
  -9  -7  25   -4.01    8.24
  -9   7  26   21.36    9.05
  -9   7  27    6.35    7.49
  -9   7  28   -3.37    6.81
  -9   7  29    0.53    7.42
  -9   7  30   -3.18    7.57
  -9   8   1    4.99    5.75
   9  -8  -1   11.98    5.19
  -9  -8   1   12.02    6.29
  -9   8   2   10.02    6.79
   9  -8  -2   17.11    6.40
  -9  -8   2   18.33    7.88
  -9   8   3   -0.73    6.83
   9  -8  -3   -1.30    3.44
  -9  -8   3   -1.77    6.03
  -9   8   4   52.68   12.65
   9  -8  -4   53.80   10.21
  -9  -8   4   31.51    9.65
  -9   8   5   -1.32    6.53
   9  -8  -5   -1.31    4.13
  -9  -8   5   -3.71    5.79
  -9   8   6   -0.41    6.29
   9  -8  -6    2.31    4.86
  -9  -8   6   -0.54    4.89
  -9   8   7   -0.02    6.01
   9  -8  -7    0.39    4.24
  -9  -8   7    3.37    5.63
  -9   8   8   56.99   13.45
   9  -8  -8   40.92   10.01
  -9  -8   8   75.61   13.82
  -9   8   9    8.66    7.33
   9  -8  -9    9.89    5.99
  -9  -8   9   15.76    7.97
  -9   8  10   10.74    6.96
   9  -8 -10    5.67    4.14
  -9  -8  10   11.74    7.69
  -9   8  11   -0.82    7.49
   9  -8 -11    0.94    4.17
  -9  -8  11   -0.69    5.56
  -9   8  12   11.02    7.94
   9  -8 -12    7.25    6.23
  -9  -8  12   19.41    7.94
  -9   8  13   -2.79    7.10
   9  -8 -13   -2.87    4.47
  -9  -8  13    8.04    7.21
  -9   8  14    9.94    7.81
   9  -8 -14   12.59    7.25
  -9  -8  14   11.09    8.61
  -9   8  15   -4.30    7.12
   9  -8 -15   -2.12    6.15
  -9  -8  15    0.89    5.73
  -9   8  16   -0.70    6.05
   9  -8 -16    3.27    5.47
  -9  -8  16    5.18    7.07
  -9   8  17   -3.23    7.44
   9  -8 -17    2.64    5.54
  -9  -8  17   -2.35    5.79
  -9   8  18   21.74    9.58
   9  -8 -18   27.84    9.04
  -9  -8  18   10.03    8.99
  -9   8  19   -0.88    6.47
   9  -8 -19    3.27    5.34
  -9  -8  19    2.42    7.18
  -9   8  20    1.91    7.50
   9  -8 -20    2.72    5.46
  -9  -8  20   15.69    7.99
  -9   8  21    0.29    6.29
   9  -8 -21    1.10    5.84
  -9  -8  21    1.33    7.69
  -9   8  22    5.41    6.90
  -9  -8  22   -0.65    8.19
  -9   8  23    2.20    5.85
  -9  -8  23   -0.47    6.32
  -9   8  24    9.27    7.35
  -9   8  25   -2.45    6.36
  -9   8  26   -7.26    8.74
  -9   8  27   -4.30    7.29
  -9   8  28    8.86    7.51
  -9   8  29   -4.68    8.24
  -9   9   1    9.00    6.69
   9  -9  -1    5.63    4.57
  -9  -9   1    5.79    5.37
  -9   9   2   32.14    9.94
   9  -9  -2   14.51    6.70
  -9  -9   2   33.60    8.85
  -9   9   3    2.41    5.56
   9  -9  -3    3.82    4.02
  -9  -9   3   -2.82    4.98
  -9   9   4    9.09    7.70
   9  -9  -4   27.77    7.20
  -9  -9   4    2.03    4.79
  -9   9   5    4.96    6.15
   9  -9  -5    5.46    5.34
  -9  -9   5    0.37    6.54
  -9   9   6   42.09   12.08
   9  -9  -6   44.13   10.26
  -9  -9   6   56.10   11.89
  -9   9   7    5.06    7.13
   9  -9  -7    4.40    4.30
  -9  -9   7    0.36    5.61
  -9   9   8   12.67    7.38
   9  -9  -8    1.51    4.85
  -9  -9   8   -2.35    5.76
  -9   9   9   -1.65    5.50
   9  -9  -9   -1.63    5.08
  -9  -9   9   -0.66    6.28
  -9   9  10    2.86    6.69
   9  -9 -10    4.01    5.50
  -9  -9  10    8.65    6.28
  -9   9  11    0.35    5.89
   9  -9 -11    0.59    4.14
  -9  -9  11    1.73    6.61
  -9   9  12   17.55    8.76
   9  -9 -12   27.35    8.58
  -9  -9  12   16.44    8.01
  -9   9  13    0.41    6.41
   9  -9 -13    1.78    4.60
  -9  -9  13   -1.94    6.54
  -9   9  14   -1.18    6.18
   9  -9 -14   -0.36    3.00
  -9  -9  14   -1.34    6.40
  -9   9  15    8.44    7.05
   9  -9 -15    1.47    4.20
  -9  -9  15   -2.63    6.66
  -9   9  16   12.34    7.89
   9  -9 -16   11.09    6.90
  -9  -9  16   18.36    9.35
  -9   9  17   -0.36    5.77
   9  -9 -17   -0.35    5.54
  -9  -9  17   -0.71    6.37
  -9   9  18    4.18    6.40
   9  -9 -18    0.37    5.03
  -9  -9  18   -1.96    7.30
  -9   9  19    0.53    8.46
   9  -9 -19   -1.54    4.07
  -9  -9  19   -4.66    8.87
  -9   9  20   17.41    9.19
   9  -9 -20    0.94    6.56
  -9  -9  20    4.93    8.18
  -9   9  21    4.68    6.68
   9  -9 -21   -0.99    4.49
  -9   9  22   10.46    7.73
  -9   9  23   -2.85    6.58
  -9   9  24   -1.38    5.53
  -9   9  25   -4.52    7.19
  -9   9  26   11.09    7.18
  -9   9  27   -0.38    8.72
  -9  10   1    3.45    6.12
   9 -10  -1    1.51    3.65
  -9 -10   1    1.31    5.80
  -9  10   2   11.39    8.00
   9 -10  -2   14.82    6.05
  -9 -10   2   15.38    6.81
  -9  10   3   -0.09    5.38
   9 -10  -3    5.52    4.79
  -9 -10   3    7.79    5.79
  -9  10   4   33.47    9.68
   9 -10  -4   27.13    7.84
  -9 -10   4   27.48    9.20
  -9  10   5   -3.29    5.75
   9 -10  -5    1.11    3.29
  -9 -10   5    2.43    6.26
  -9  10   6    1.33    5.96
   9 -10  -6    2.63    3.30
  -9 -10   6   -3.77    6.20
  -9  10   7    1.03    6.34
   9 -10  -7   -2.12    4.33
  -9 -10   7   -0.43    5.32
  -9  10   8   23.00    9.23
   9 -10  -8   17.82    7.36
  -9 -10   8   22.15    8.34
  -9  10   9    2.78    5.03
   9 -10  -9    1.58    5.10
  -9 -10   9   12.45    6.79
  -9  10  10    5.63    6.83
   9 -10 -10    2.65    5.82
  -9 -10  10    2.46    6.59
  -9  10  11    6.97    7.14
   9 -10 -11   -0.81    5.30
  -9 -10  11   -2.60    6.36
  -9  10  12   -0.46    5.94
   9 -10 -12    2.39    4.85
  -9 -10  12    3.67    7.64
  -9  10  13    1.18    6.65
   9 -10 -13   -2.20    4.93
  -9 -10  13    3.35    7.10
  -9  10  14   13.46    8.07
   9 -10 -14   19.35    8.52
  -9 -10  14   18.89    9.42
  -9  10  15   -1.32    5.60
   9 -10 -15    0.22    4.50
  -9 -10  15    7.48    7.49
  -9  10  16   -2.00    6.95
   9 -10 -16   -1.94    4.96
  -9 -10  16    1.15    6.10
  -9  10  17    4.40    7.07
   9 -10 -17   -2.13    5.67
  -9 -10  17    3.06    6.23
  -9  10  18    4.17    8.74
   9 -10 -18   15.01    7.04
  -9 -10  18    4.49    7.57
  -9  10  19    2.26    6.28
   9 -10 -19   -1.03    4.70
  -9  10  20    5.43    8.34
   9 -10 -20   -2.59    6.78
  -9  10  21    0.31    6.24
   9 -10 -21    0.02    4.76
  -9  10  22    8.70    9.51
  -9  10  23   -4.38    7.03
  -9  10  24   11.40    8.47
  -9  10  25   -5.58    8.71
  -9  11   1    2.41    5.92
   9 -11  -1    0.27    2.93
  -9 -11   1    3.06    4.15
  -9  11   2   54.43   11.83
   9 -11  -2   15.89    6.48
  -9 -11   2   30.76    8.56
  -9  11   3   -0.35    5.76
   9 -11  -3    1.57    4.68
  -9 -11   3    0.29    5.16
  -9  11   4   20.34    8.24
   9 -11  -4    8.96    5.74
  -9 -11   4   11.63    6.31
  -9  11   5   -0.67    4.92
   9 -11  -5    3.84    5.22
  -9 -11   5    1.94    5.65
  -9  11   6   18.66    8.10
   9 -11  -6   30.57    8.35
  -9 -11   6   15.48    7.11
  -9  11   7   -1.03    5.53
   9 -11  -7    1.86    4.34
  -9 -11   7    5.28    5.60
  -9  11   8   -1.21    4.26
   9 -11  -8    0.89    4.72
  -9 -11   8   -1.60    4.48
  -9  11   9   -0.67    5.14
   9 -11  -9    5.09    5.91
  -9 -11   9    3.13    7.13
  -9  11  10    9.62    7.46
   9 -11 -10    6.64    5.81
  -9 -11  10    4.70    6.86
  -9  11  11   -2.52    6.79
   9 -11 -11    4.44    5.27
  -9 -11  11    2.00    6.08
  -9  11  12    7.83    5.89
   9 -11 -12    6.29    5.64
  -9 -11  12    8.45    7.08
  -9  11  13   -1.26    5.69
   9 -11 -13    0.73    5.07
  -9 -11  13   -3.27    6.16
  -9  11  14    4.07    6.44
   9 -11 -14   -2.10    5.54
  -9 -11  14    6.20    6.37
  -9  11  15    1.92    6.93
   9 -11 -15   -1.15    5.49
  -9 -11  15   -3.73    6.80
  -9  11  16   23.99   10.03
   9 -11 -16    9.25    6.74
  -9 -11  16   17.49    9.50
  -9  11  17   -4.75    7.36
   9 -11 -17    5.04    5.06
  -9  11  18    0.82    5.14
   9 -11 -18   -2.04    5.38
  -9  11  19   -1.68    6.66
   9 -11 -19    3.18    5.86
  -9  11  20    9.01    7.19
   9 -11 -20    9.28    7.67
  -9  11  21   -0.53    6.68
   9 -11 -21   -0.44    5.31
  -9  11  22   -1.26    7.25
  -9  11  23   -1.45    7.52
  -9  11  24    0.80    5.15
   9 -12  -1   -2.02    4.36
  -9 -12   1    2.98    4.83
   9 -12  -2   -1.46    4.63
  -9 -12   2    7.62    5.54
   9 -12  -3   -2.40    5.06
  -9 -12   3    1.15    4.79
  -9  12   4   11.54    6.72
   9 -12  -4    2.37    5.02
  -9 -12   4   25.31    8.43
  -9  12   5    2.22    4.69
   9 -12  -5    7.73    5.34
  -9 -12   5   -1.40    5.75
  -9  12   6    0.08    5.78
   9 -12  -6   -0.19    2.80
  -9 -12   6    3.26    5.38
  -9  12   7    6.53    7.50
   9 -12  -7   -4.25    6.01
  -9 -12   7    1.87    6.75
  -9  12   8   27.18    9.39
   9 -12  -8   16.02    7.45
  -9 -12   8   35.37   10.13
  -9  12   9    2.91    5.38
   9 -12  -9    0.41    5.67
  -9 -12   9    3.34    6.31
  -9  12  10   -1.11    6.23
   9 -12 -10    1.80    4.70
  -9 -12  10    3.22    5.93
  -9  12  11    4.70    6.14
   9 -12 -11   -0.59    5.22
  -9 -12  11    1.32    7.15
  -9  12  12   11.06    6.51
   9 -12 -12    6.92    6.72
  -9 -12  12    6.71    6.91
  -9  12  13    1.23    6.39
   9 -12 -13    3.97    4.52
  -9 -12  13   -2.13    5.95
  -9  12  14    6.48    6.52
   9 -12 -14   -2.44    6.90
  -9  12  15   -1.57    7.01
   9 -12 -15   -1.83    5.43
  -9  12  16   -2.39    5.77
   9 -12 -16    0.62    5.34
  -9  12  17    1.83    5.60
   9 -12 -17   -0.75    5.36
  -9  12  18    2.46    6.57
   9 -12 -18   11.94    8.24
  -9  12  19   -0.01    3.89
   9 -12 -19   -0.61    5.94
  -9  12  20    7.06    6.97
   9 -12 -20    1.51    5.12
  -9  12  21    1.46    6.46
   9 -12 -21    0.41    5.42
  -9  12  22   -3.67    7.21
   9 -13  -1    6.10    5.28
  -9 -13   1   15.90    7.22
   9 -13  -2    3.68    4.81
  -9 -13   2    3.94    4.46
   9 -13  -3    0.42    4.87
  -9 -13   3    2.66    4.14
   9 -13  -4    1.59    5.36
  -9 -13   4   -3.70    6.81
   9 -13  -5    4.98    5.01
  -9 -13   5    4.12    5.70
   9 -13  -6    0.28    4.92
  -9 -13   6   19.69    7.90
  -9  13   7    3.39    6.51
   9 -13  -7   -1.02    5.45
  -9 -13   7   -0.57    5.67
  -9  13   8   -3.54    6.63
   9 -13  -8    1.51    4.97
  -9 -13   8   -0.08    5.03
  -9  13   9    3.12    5.32
   9 -13  -9   -2.47    5.41
  -9 -13   9   -0.30    5.03
  -9  13  10    1.59    5.11
   9 -13 -10    3.92    5.16
  -9 -13  10    2.19    6.10
  -9  13  11   -1.37    5.97
   9 -13 -11    6.90    5.82
  -9 -13  11   -0.78    6.06
  -9  13  12    1.96    5.91
   9 -13 -12    3.82    5.97
  -9  13  13    2.19    5.82
   9 -13 -13    1.12    4.45
  -9  13  14    0.39    4.82
   9 -13 -14    1.04    4.87
  -9  13  15   -0.30    5.57
   9 -13 -15   -1.72    5.46
  -9  13  16    1.73    6.50
   9 -13 -16   -1.15    5.40
  -9  13  17   -1.23    5.76
   9 -13 -17    5.74    6.68
  -9  13  18   -0.24    5.79
   9 -13 -18   -0.86    5.80
  -9  13  19   -0.72    6.81
   9 -13 -19   -1.42    5.99
  -9  13  20   -1.20    6.58
   9 -13 -20    0.61    4.47
   9 -13 -21    1.90    5.52
   9 -14  -1   -1.99    3.68
  -9 -14   1   -2.72    5.76
   9 -14  -2    5.81    5.41
  -9 -14   2    0.84    4.30
   9 -14  -3    4.40    4.81
  -9 -14   3    1.01    5.10
   9 -14  -4    1.03    5.45
  -9 -14   4   -1.07    5.17
   9 -14  -5    0.82    4.39
  -9 -14   5   -2.90    6.27
   9 -14  -6   -3.06    5.39
  -9 -14   6    0.34    5.97
   9 -14  -7   -0.47    3.96
  -9 -14   7   -0.67    6.06
   9 -14  -8    1.10    5.01
  -9 -14   8    1.10    5.70
   9 -14  -9   -3.23    5.93
  -9  14  10   -2.34    5.38
   9 -14 -10    5.05    5.81
  -9  14  11   -2.67    6.20
   9 -14 -11   -1.14    4.82
  -9  14  12    0.79    5.65
   9 -14 -12   -1.75    5.86
  -9  14  13    1.20    5.77
   9 -14 -13   -2.65    6.55
  -9  14  14    3.38    5.00
   9 -14 -14   -1.47    6.14
  -9  14  15   -0.99    4.77
   9 -14 -15   -4.09    6.45
  -9  14  16   -0.65    5.89
   9 -14 -16   -1.39    4.91
  -9  14  17    8.20    7.52
   9 -14 -17   -1.49    5.90
  -9  14  18    0.76    6.51
   9 -14 -18    0.09    5.41
   9 -14 -19    2.09    6.12
   9 -14 -20    1.53    6.16
   9 -14 -21   -0.09    3.71
  -9 -15   1    9.75    6.30
  -9 -15   2    6.70    5.92
  -9 -15   3   -2.30    5.59
  -9 -15   4   -1.54    5.47
  -9 -15   5    1.89    6.06
  -9  15  13    2.36    4.42
  -9  15  14   -0.96    5.93
  -9  15  15   -1.25    6.79
  -9  15  16    5.51    6.31
  -9 -16   1    4.64    6.48
  -9 -16   2    0.56    5.66
  -8   0   1   -0.05    5.64
   8   0  -1    0.32    3.60
  -8   0   2  418.09   44.33
   8   0  -2  403.12   40.35
  -8   0   3   -0.07    4.00
  -8   0   3   -0.65    3.18
   8   0  -3    0.32    2.81
  -8   0   4   67.48   13.42
  -8   0   4   69.13   10.57
   8   0  -4   72.90   10.89
  -8   0   5   -0.04    3.82
  -8   0   5   -0.12    2.68
   8   0  -5   -1.20    3.30
  -8   0   6   67.06   13.87
  -8   0   6   59.06   10.17
   8   0  -6   84.22   11.45
  -8   0   7    1.52    5.86
  -8   0   7    1.76    3.61
   8   0  -7   -1.00    2.74
  -8   0   8  174.03   20.03
   8   0  -8  171.25   20.46
  -8   0   9    2.21    3.54
   8   0  -9    0.86    2.82
  -8   0  10   -0.46    2.28
   8   0 -10    2.89    3.72
  -8   0  11   -0.24    3.00
   8   0 -11   -1.25    3.82
  -8   0  12  140.02   16.83
   8   0 -12  124.72   17.36
  -8   0  13    6.85    8.19
  -8   0  13    3.43    3.19
   8   0 -13   -0.69    2.97
  -8   0  14   91.18   16.41
  -8   0  14   51.29    9.39
   8   0 -14   52.76   10.37
  -8   0  15    0.60    6.06
  -8   0  15   -1.83    3.93
   8   0 -15   -0.62    3.80
  -8   0  16    0.23    6.48
  -8   0  16    0.98    3.53
   8   0 -16    5.75    4.78
  -8   0  17   -2.66    6.28
  -8   0  17   -1.14    3.03
   8   0 -17   -1.55    3.71
  -8   0  18   90.89   17.14
   8   0 -18   68.03   12.81
  -8   0  19    2.63    6.80
  -8   0  20   -1.52    7.49
  -8   0  21    0.24    6.95
  -8   0  22   45.20   13.76
  -8   0  23    0.67    6.15
  -8   0  24   18.01    8.73
  -8   0  25   -4.13    7.73
  -8   0  26    0.15    6.47
  -8   0  27   -3.48    6.59
  -8   0  28   23.33    9.53
  -8   0  29    2.10    4.75
  -8   0  30   -0.29    6.44
  -8   0  31   -3.09    7.46
  -8   0  32   -1.09    6.16
  -8   0  33   -5.06    7.14
  -8   0  34    2.35    6.81
  -8   0  35   -1.30    7.43
  -8   0  36    0.97    6.87
  -8   0  37    3.97    8.03
  -8   0  38   -0.55    6.00
  -8   1   1   53.68   11.63
   8  -1  -1   44.80    8.32
   8   1  -1   36.84    8.02
  -8  -1   1   53.76   11.75
  -8  -1   1   47.24    8.65
  -8   1   2   -0.34    4.85
   8  -1  -2    2.96    2.95
   8   1  -2    4.98    4.10
  -8  -1   2    9.85    6.79
  -8  -1   2    4.11    4.07
  -8   1   3   -0.81    4.95
   8  -1  -3    3.87    3.42
   8   1  -3    3.55    3.03
  -8  -1   3   12.80    5.92
  -8  -1   3    1.91    3.24
  -8   1   4   35.02   10.05
   8  -1  -4   40.07    7.46
   8   1  -4   29.51    6.90
  -8  -1   4   26.47    8.37
  -8  -1   4   35.20    7.47
  -8   1   5    0.83    4.86
   8  -1  -5    4.68    3.90
   8   1  -5    3.05    2.89
  -8  -1   5    4.51    5.97
  -8  -1   5    2.75    3.04
  -8   1   6   55.92   13.53
   8  -1  -6   61.27   10.46
   8   1  -6   66.47   10.65
  -8  -1   6   71.25   14.05
  -8  -1   6   77.45   11.13
   8  -1  -7    3.25    2.60
   8   1  -7   -1.61    3.07
  -8  -1   7    2.67    3.76
  -8   1   8    4.52    3.36
   8  -1  -8   11.31    4.33
   8   1  -8    8.59    4.41
  -8  -1   8    3.83    3.28
  -8   1   9    8.15    3.93
   8  -1  -9    6.27    4.76
   8   1  -9   31.27    6.56
  -8  -1   9   19.49    5.20
  -8   1  10  139.03   16.04
   8  -1 -10   97.43   15.66
   8   1 -10  118.05   16.10
  -8  -1  10  140.85   16.35
  -8   1  11    5.73    3.76
   8  -1 -11    8.84    4.87
   8   1 -11    3.87    4.12
  -8  -1  11    4.84    3.74
  -8   1  12    8.08    3.56
   8  -1 -12    4.62    4.32
   8   1 -12    3.92    3.98
  -8  -1  12    7.76    4.38
  -8   1  13    1.23    5.49
  -8   1  13    1.04    2.97
   8  -1 -13    3.58    4.39
   8   1 -13   -1.42    3.77
  -8  -1  13    2.98    2.94
  -8   1  14   73.44   15.75
  -8   1  14   72.51   10.70
   8  -1 -14   60.07   11.81
   8   1 -14   66.79   11.55
  -8  -1  14   64.57   14.92
  -8  -1  14   65.73   10.86
  -8   1  15   66.99   14.48
  -8   1  15   39.21    7.89
   8  -1 -15   30.31    8.10
   8   1 -15   32.85    8.32
  -8  -1  15   61.94   13.75
  -8  -1  15   40.13    7.95
  -8   1  16   44.30   13.21
  -8   1  16   63.37   10.39
   8  -1 -16   48.43   10.84
   8   1 -16   65.95   11.64
  -8  -1  16   48.69   13.56
  -8  -1  16   73.95   10.78
  -8   1  17    3.16    7.07
  -8   1  17    0.43    3.26
   8  -1 -17    2.16    3.60
  -8  -1  17    3.17    6.07
  -8   1  18    7.17    9.04
  -8   1  18   -0.35    3.80
   8  -1 -18   -0.18    3.80
  -8  -1  18    0.23    6.24
  -8   1  19    1.68    5.86
  -8  -1  19   12.74    7.41
  -8   1  20   19.25    9.06
  -8  -1  20   10.00    7.58
  -8   1  21    0.33    6.86
  -8  -1  21    0.19    6.42
  -8   1  22   41.70   12.40
  -8  -1  22   31.63   11.47
  -8   1  23   -2.82    6.46
  -8  -1  23   -0.25    5.35
  -8   1  24    2.41    5.72
  -8  -1  24    9.58    8.40
  -8   1  25    2.93    6.13
  -8  -1  25    3.67    7.10
  -8   1  26   16.62    8.41
  -8  -1  26    5.17    7.43
  -8   1  27    0.41    5.33
  -8  -1  27    3.97    6.61
  -8   1  28   12.68    8.24
  -8  -1  28    2.79    7.15
  -8   1  29    0.08    6.08
  -8  -1  29   17.20    8.63
  -8   1  30   12.01    8.31
  -8  -1  30   25.74   10.23
  -8   1  31    3.49    6.97
  -8  -1  31    0.87    7.24
  -8   1  32   11.79    7.81
  -8  -1  32   15.95    9.33
  -8   1  33    0.75    7.30
  -8  -1  33    1.52    6.83
  -8   1  34    2.73    5.70
  -8  -1  34   -0.59    6.72
  -8   1  35    0.78    6.62
  -8  -1  35    1.63    6.15
  -8   1  36    2.59    5.98
  -8  -1  36   16.38    9.11
  -8   1  37   -5.06    8.21
  -8  -1  37   -1.99    6.67
  -8   1  38    1.61    6.82
  -8   1  39   -2.52    6.82
  -8   2   1   -1.56    4.41
   8  -2  -1   -0.64    2.69
   8   2  -1    1.91    3.50
  -8  -2   1   -2.83    5.65
  -8  -2   1   -2.02    4.30
  -8   2   2   41.78   11.39
   8  -2  -2   49.37    9.00
   8   2  -2   63.31   10.33
  -8  -2   2   74.54   13.02
  -8  -2   2   69.60   10.78
  -8   2   3    9.02    6.29
   8  -2  -3   13.99    4.87
   8   2  -3   10.17    4.48
  -8  -2   3   11.24    6.55
  -8  -2   3    9.72    4.84
  -8   2   4   30.42    9.64
   8  -2  -4   40.47    7.50
   8   2  -4   23.87    6.66
  -8  -2   4   50.94   10.51
  -8  -2   4   38.09    7.86
  -8   2   5   -1.46    6.02
   8  -2  -5   -0.51    3.03
   8   2  -5    4.99    3.35
  -8  -2   5   10.65    6.31
  -8  -2   5    6.38    4.37
  -8   2   6   71.50   15.42
   8  -2  -6   74.77   11.97
   8   2  -6   86.11   12.06
  -8  -2   6   78.04   11.92
   8  -2  -7   19.51    6.04
   8   2  -7   29.26    6.50
  -8  -2   7   21.16    5.89
   8  -2  -8  106.58   14.48
   8   2  -8  103.14   13.86
  -8  -2   8   89.33   13.51
   8  -2  -9    9.66    4.56
   8   2  -9    1.30    2.58
  -8  -2   9    5.69    4.32
   8  -2 -10   -0.00    2.59
   8   2 -10    1.03    3.30
  -8  -2  10    0.30    2.35
   8  -2 -11    3.46    4.43
   8   2 -11    2.86    3.75
  -8  -2  11   -1.11    3.22
  -8   2  12   55.33   13.75
   8  -2 -12   62.25   10.96
   8   2 -12   63.35   10.64
  -8  -2  12   56.52    9.89
  -8   2  13    6.05    7.88
   8  -2 -13   16.40    6.33
   8   2 -13   35.33    7.68
  -8  -2  13   44.50    7.96
  -8   2  14   15.87    7.68
   8  -2 -14   14.20    5.55
   8   2 -14   12.51    5.45
  -8  -2  14   33.55   11.61
  -8  -2  14   25.39    6.55
  -8   2  15   26.11   10.95
   8  -2 -15   23.11    7.46
   8   2 -15    8.24    5.31
  -8  -2  15   12.26    7.61
  -8  -2  15   19.59    6.07
  -8   2  16   28.53   10.67
   8  -2 -16   28.51    7.93
  -8  -2  16   32.04   10.72
  -8   2  17   30.41    9.51
   8  -2 -17    7.85    5.77
  -8  -2  17   12.36    9.67
  -8   2  18  109.56   18.58
   8  -2 -18   86.67   15.22
  -8  -2  18   95.60   18.17
  -8   2  19    1.52    6.65
   8  -2 -19    1.51    3.72
  -8  -2  19    7.94    8.35
  -8   2  20   -1.03    6.89
  -8  -2  20    4.41    6.46
  -8   2  21    0.93    6.84
  -8  -2  21   12.99    8.17
  -8   2  22    6.32    7.02
  -8  -2  22    9.90    8.99
  -8   2  23    6.18    9.25
  -8  -2  23   -0.34    7.13
  -8   2  24    3.74    7.94
  -8  -2  24   -3.45    7.16
  -8   2  25    0.03    5.87
  -8  -2  25   -3.53    6.89
  -8   2  26   -3.48    7.25
  -8  -2  26   -2.19    6.80
  -8   2  27    0.09    5.73
  -8  -2  27    1.69    7.19
  -8   2  28    1.34    8.20
  -8  -2  28   -3.10    6.87
  -8   2  29   10.68    7.11
  -8  -2  29   -0.40    5.01
  -8   2  30   -0.05    5.94
  -8  -2  30   11.95    8.14
  -8   2  31   -1.05    7.99
  -8  -2  31   -0.99    6.53
  -8   2  32    7.31    7.41
  -8  -2  32   -1.48    7.10
  -8   2  33    3.54    6.86
  -8  -2  33    1.35    6.44
  -8   2  34    6.39    7.43
  -8  -2  34   -2.34    7.42
  -8   2  35    0.70    6.19
  -8  -2  35    1.95    6.21
  -8   2  36    2.96    6.84
  -8   2  37   -2.12    5.92
  -8   2  38    2.98    6.60
  -8   3   1   67.36   14.14
   8  -3  -1   70.55   10.46
   8   3  -1   79.12   11.78
  -8  -3   1   69.87   12.00
  -8   3   2    1.07    5.86
   8  -3  -2    1.46    3.14
   8   3  -2    0.45    3.57
  -8  -3   2   -1.09    3.72
  -8   3   3   78.72   13.89
   8  -3  -3   32.94    7.28
   8   3  -3   24.08    6.54
  -8  -3   3   35.36    7.77
  -8   3   4   98.61   17.61
   8  -3  -4  127.76   15.37
   8   3  -4   92.39   14.43
  -8  -3   4  128.38   16.23
  -8   3   5   10.29    7.42
   8  -3  -5   14.65    5.38
   8   3  -5    5.94    3.60
  -8  -3   5   19.36    5.68
   8  -3  -6   38.16    8.09
   8   3  -6   43.94    8.05
  -8  -3   6   20.93    6.18
   8  -3  -7   15.62    5.54
   8   3  -7    9.79    4.63
  -8  -3   7   10.98    5.20
   8  -3  -8    4.92    3.37
   8   3  -8    5.33    3.56
  -8  -3   8    1.15    3.23
   8  -3  -9    8.63    4.41
   8   3  -9    3.22    3.40
  -8  -3   9    1.84    3.20
   8  -3 -10   71.22   11.96
   8   3 -10   69.06   11.15
  -8  -3  10   72.18   11.56
  -8   3  11   72.09   15.07
   8  -3 -11   67.23   11.63
   8   3 -11   78.15   11.58
  -8  -3  11   65.22   11.07
  -8   3  12   -1.17    6.35
   8  -3 -12    3.50    4.48
   8   3 -12   -0.96    3.47
  -8  -3  12    0.69    2.47
  -8   3  13   10.44    8.57
   8  -3 -13    8.21    4.80
   8   3 -13    7.16    4.71
  -8  -3  13   14.76    5.57
  -8   3  14   20.15    8.63
   8  -3 -14   19.16    6.88
   8   3 -14   19.09    5.90
  -8  -3  14   12.36    8.01
  -8   3  15   40.19   11.05
   8  -3 -15   20.73    7.15
  -8  -3  15   23.06    9.66
  -8   3  16   57.08   14.61
   8  -3 -16   70.00   12.93
  -8  -3  16   78.92   16.82
  -8   3  17    1.44    6.59
   8  -3 -17   -0.86    4.09
  -8  -3  17   -0.52    7.06
  -8   3  18    0.54    6.66
   8  -3 -18    3.92    4.33
  -8  -3  18    0.33    7.10
  -8   3  19    0.48    6.38
   8  -3 -19    8.08    6.15
  -8  -3  19    6.09    7.46
  -8   3  20   72.43   16.45
   8  -3 -20   67.84   13.35
  -8  -3  20   63.61   15.27
  -8   3  21   10.59    7.01
  -8  -3  21    3.83    8.02
  -8   3  22   10.01    7.62
  -8  -3  22    2.45    6.44
  -8   3  23    1.49    5.89
  -8  -3  23   -3.66    7.17
  -8   3  24   19.83    8.27
  -8  -3  24   24.39   10.20
  -8   3  25   -0.06    6.55
  -8  -3  25    7.98    8.24
  -8   3  26   10.88    7.92
  -8  -3  26    2.40    7.11
  -8   3  27    2.90    7.47
  -8  -3  27   -0.06    6.49
  -8   3  28   -1.36    6.94
  -8  -3  28   -0.17    5.56
  -8   3  29   -3.57    6.87
  -8  -3  29    8.56    6.95
  -8   3  30    4.26    6.28
  -8  -3  30    5.57    6.32
  -8   3  31    5.01    6.66
  -8  -3  31    6.29    6.84
  -8   3  32    4.26    7.12
  -8  -3  32   -1.91    6.38
  -8   3  33   -4.49    8.49
  -8  -3  33   -4.05    7.06
  -8   3  34   -2.53    7.48
  -8   3  35   -2.78    6.86
  -8   3  36    6.13    7.43
  -8   3  37   -4.44    7.08
  -8   4   1   63.82   13.34
   8   4  -1   62.48   10.70
  -8  -4   1   58.15   10.90
  -8   4   2   37.00    9.93
   8  -4  -2   20.35    5.83
   8   4  -2   22.52    7.05
  -8  -4   2   34.39    8.48
  -8   4   3    9.25    7.83
   8  -4  -3   18.63    5.52
   8   4  -3   22.27    5.85
  -8  -4   3   14.98    6.27
  -8   4   4  113.26   18.42
   8  -4  -4   82.44   13.09
   8   4  -4   90.77   13.60
  -8  -4   4  120.68   15.52
  -8   4   5    8.03    6.59
   8  -4  -5    5.90    4.10
   8   4  -5    3.85    4.11
  -8  -4   5    7.71    5.09
   8  -4  -6   39.61    8.23
   8   4  -6   28.06    7.25
  -8  -4   6   40.93    8.65
   8  -4  -7   58.85   11.02
   8   4  -7   73.84   11.43
  -8  -4   7   76.90   12.09
   8  -4  -8   26.39    7.25
   8   4  -8   22.52    6.37
  -8  -4   8   22.93    6.73
   8  -4  -9    2.22    3.62
   8   4  -9    7.17    3.99
  -8  -4   9    7.49    4.43
  -8   4  10   -1.68    7.70
   8  -4 -10    7.83    4.37
   8   4 -10   -0.10    3.60
  -8  -4  10    4.39    3.71
  -8   4  11   10.05    8.44
   8  -4 -11    6.30    4.55
   8   4 -11    5.01    3.68
  -8  -4  11    4.31    3.83
  -8   4  12  112.01   18.43
   8  -4 -12   57.32   11.43
   8   4 -12   64.29   11.14
  -8  -4  12   69.79   11.48
  -8   4  13   16.70    8.19
   8  -4 -13    9.10    5.74
  -8  -4  13   16.83    8.63
  -8   4  14   47.85   13.36
   8  -4 -14   40.05    9.34
  -8  -4  14   48.59   12.53
  -8   4  15   -0.82    6.49
   8  -4 -15    1.57    4.13
  -8  -4  15   -1.33    5.64
  -8   4  16    5.48    7.72
   8  -4 -16   22.08    7.75
  -8  -4  16   17.62    9.55
  -8   4  17   31.63   10.36
   8  -4 -17   26.79    8.32
  -8  -4  17    5.34    7.77
  -8   4  18   86.44   16.39
  -8  -4  18   59.55   15.05
  -8   4  19    0.98    6.03
   8  -4 -19   -1.77    5.32
  -8  -4  19   -4.04    7.45
  -8   4  20    4.76    7.31
   8  -4 -20   12.91    6.25
  -8  -4  20   -0.01    7.01
  -8   4  21   -0.12    6.15
  -8  -4  21    0.73    7.10
  -8   4  22    6.43    7.48
  -8  -4  22    5.01    8.10
  -8   4  23    1.69    6.65
  -8  -4  23    0.80    7.79
  -8   4  24    5.93    7.18
  -8  -4  24   19.02    8.39
  -8   4  25   -1.67    5.45
  -8  -4  25   -1.71    6.67
  -8   4  26    1.51    7.56
  -8  -4  26    0.61    6.12
  -8   4  27    6.14    6.51
  -8  -4  27   -2.23    6.89
  -8   4  28   -0.92    6.89
  -8  -4  28   11.28    8.37
  -8   4  29    2.34    6.27
  -8  -4  29   -2.58    6.04
  -8   4  30   -3.57    6.82
  -8  -4  30    6.76    6.86
  -8   4  31   -3.37    6.61
  -8  -4  31    5.51    7.29
  -8   4  32   15.44    8.63
  -8   4  33    8.19    7.71
  -8   4  34   -0.16    6.23
  -8   4  35   -2.37    7.48
  -8   4  36    7.75    6.99
  -8   5   1   32.96    9.93
   8   5  -1   26.08    7.38
  -8  -5   1   38.29    8.82
  -8   5   2   11.22    8.08
   8   5  -2   29.36    7.02
  -8  -5   2   19.89    6.80
  -8   5   3   60.55   13.71
   8   5  -3   55.18   10.39
  -8  -5   3   62.84   11.69
  -8   5   4   17.03    7.24
   8   5  -4    1.06    3.71
  -8  -5   4    9.66    4.89
   8   5  -5   60.98   10.33
  -8  -5   5   52.65   10.62
   8   5  -6   46.06    9.06
  -8  -5   6   58.14   10.63
   8   5  -7    5.85    3.75
  -8  -5   7    5.20    4.21
   8   5  -8    3.33    3.51
  -8  -5   8    2.86    4.11
  -8   5   9    9.01    8.30
   8   5  -9   11.64    5.11
  -8  -5   9   11.40    5.30
  -8   5  10  128.67   20.66
   8   5 -10  127.17   16.58
  -8   5  11   19.74    9.41
  -8  -5  11   27.14    9.33
  -8   5  12    5.24    6.04
  -8  -5  12    1.62    5.94
  -8   5  13    7.16    6.20
  -8  -5  13   -1.92    6.58
  -8   5  14    6.57    7.28
   8  -5 -14    6.63    4.97
  -8  -5  14   -1.25    6.20
  -8   5  15   -1.34    7.22
   8  -5 -15    7.53    4.81
  -8  -5  15    9.34    7.69
  -8   5  16   60.57   12.91
   8  -5 -16   31.16    9.14
  -8  -5  16   30.44   11.12
  -8   5  17    0.05    6.12
   8  -5 -17   11.77    6.44
  -8  -5  17   -1.61    6.87
  -8   5  18    4.72    7.54
   8  -5 -18    3.12    4.83
  -8  -5  18   -1.50    6.61
  -8   5  19    6.28    7.88
   8  -5 -19   19.72    7.95
  -8  -5  19   33.41   11.90
  -8   5  20   26.15    9.07
   8  -5 -20   31.24    9.21
  -8  -5  20    5.30    8.34
  -8   5  21   18.38    9.05
   8  -5 -21   17.27    8.25
  -8  -5  21   26.95   10.63
  -8   5  22    7.51    8.29
  -8  -5  22    2.99    6.84
  -8   5  23    0.62    6.70
  -8  -5  23    4.66    7.32
  -8   5  24   -0.18    6.55
  -8  -5  24    6.55    7.43
  -8   5  25   12.37    7.89
  -8  -5  25   18.08   10.08
  -8   5  26    6.69    8.56
  -8  -5  26    8.72    7.93
  -8   5  27    2.25    6.93
  -8  -5  27    8.06    8.46
  -8   5  28    0.50    5.58
  -8  -5  28   -1.86    6.57
  -8   5  29    4.16    7.10
  -8  -5  29    8.14    7.25
  -8   5  30   10.19    7.79
  -8   5  31    4.56    7.07
  -8   5  32    2.53    6.80
  -8   5  33    0.46    5.53
  -8   5  34    0.57    5.93
  -8   5  35    6.92    7.64
  -8   6   1   74.94   14.90
   8  -6  -1   98.52   13.14
   8   6  -1   57.94   11.81
  -8  -6   1   82.84   13.86
  -8  -6   1  119.23   16.28
  -8   6   2   93.30   16.52
   8  -6  -2   62.94   11.19
   8   6  -2   66.73   12.17
  -8  -6   2   92.63   14.37
  -8  -6   2   86.80   13.94
  -8   6   3   55.02   13.70
   8  -6  -3   92.87   12.18
   8   6  -3   58.54   10.91
  -8  -6   3   61.69   11.79
  -8  -6   3   61.42   12.19
   8  -6  -4   33.80    7.54
   8   6  -4   27.20    7.10
  -8  -6   4   13.04    7.00
  -8  -6   4   41.17    9.22
   8  -6  -5    9.26    5.39
   8   6  -5   21.19    6.06
  -8  -6   5   12.74    7.39
  -8  -6   5   17.48    7.39
   8  -6  -6   26.94    7.45
   8   6  -6   18.87    6.14
  -8  -6   6   28.54    8.98
  -8  -6   6   32.07    8.45
   8   6  -7   29.69    7.08
  -8  -6   7   33.09   10.35
  -8   6   8   15.48    8.00
  -8  -6   8   17.10    7.89
  -8   6   9   -1.35    5.53
  -8  -6   9   -0.11    5.11
  -8   6  10   -1.22    7.01
  -8  -6  10   -0.00    5.56
  -8   6  11   14.58    7.25
  -8  -6  11   17.55    7.79
  -8   6  12    2.70    6.79
  -8  -6  12   16.91    8.74
  -8   6  13   13.22    8.35
  -8  -6  13    0.30    7.32
  -8   6  14   14.91    8.92
  -8  -6  14   35.97   10.13
  -8   6  15   21.17    8.72
  -8  -6  15   11.55    8.27
  -8   6  16    2.06    7.80
  -8  -6  16    1.02    6.62
  -8   6  17   53.31   13.70
  -8  -6  17   68.95   15.17
  -8   6  18   25.75   10.15
  -8  -6  18    9.55    7.76
  -8   6  19    3.15    6.87
  -8  -6  19   -1.71    6.77
  -8   6  20   -2.97    6.72
  -8  -6  20   -1.17    5.97
  -8   6  21   -2.91    9.02
  -8  -6  21   -0.36    6.78
  -8   6  22    4.45    7.55
  -8  -6  22    6.73    7.24
  -8   6  23   14.86    9.44
  -8  -6  23    6.19    7.36
  -8   6  24    6.96    7.74
  -8  -6  24    0.73    6.98
  -8   6  25    2.29    8.48
  -8  -6  25   -3.08    6.36
  -8   6  26    0.70    6.50
  -8  -6  26   -2.90    6.08
  -8   6  27   11.42    8.16
  -8  -6  27    7.43    8.17
  -8   6  28   14.52    8.23
  -8   6  29    0.39    6.78
  -8   6  30    2.59    7.49
  -8   6  31   -1.21    5.77
  -8   6  32    2.09    6.14
  -8   6  33   -0.79    7.49
  -8   7   1   63.50   13.38
   8  -7  -1   49.69    9.46
   8   7  -1   52.94   10.53
  -8  -7   1   59.52   11.22
  -8  -7   1   59.64   12.20
   8  -7  -2    5.13    4.52
   8   7  -2   -3.18    4.28
  -8  -7   2    0.44    4.54
  -8  -7   2   -0.03    4.47
   8  -7  -3   40.37    8.64
   8   7  -3   26.63    8.01
  -8  -7   3   31.02    8.47
   8  -7  -4    0.87    3.77
  -8  -7   4    1.56    4.47
   8  -7  -5   59.73   10.38
  -8  -7   5   40.29    9.98
  -8   7   6   13.51    9.10
   8  -7  -6    7.87    5.32
  -8  -7   6    6.76    6.66
  -8   7   7    1.06    7.15
   8  -7  -7    0.90    4.19
  -8  -7   7    0.49    5.67
  -8   7   8    4.40    6.81
   8  -7  -8   -0.00    3.96
  -8  -7   8   -1.59    5.02
  -8   7   9   43.76   12.15
   8  -7  -9   30.06    8.57
  -8  -7   9   35.67   10.12
  -8   7  10    6.54    7.15
   8  -7 -10    8.71    4.87
  -8  -7  10   20.35    8.63
  -8   7  11   41.23   11.79
   8  -7 -11   28.38    8.26
  -8  -7  11   56.63   12.50
  -8   7  12    1.60    5.82
   8  -7 -12    0.43    4.45
  -8  -7  12   -0.70    6.19
  -8   7  13    5.84    8.32
   8  -7 -13   13.58    6.45
  -8  -7  13   10.82    7.43
  -8   7  14   10.48    8.75
   8  -7 -14   20.63    7.48
  -8  -7  14    8.88    7.90
  -8   7  15   65.91   13.76
   8  -7 -15   66.69   11.99
  -8  -7  15   15.53    9.22
  -8   7  16   10.21    6.66
   8  -7 -16    2.78    5.47
  -8  -7  16    6.08    7.77
  -8   7  17   -2.59    5.98
   8  -7 -17   -0.44    4.54
  -8  -7  17   12.79    8.30
  -8   7  18   -0.58    7.50
   8  -7 -18   -3.42    4.74
  -8  -7  18    2.13    6.29
  -8   7  19   -2.93    6.34
   8  -7 -19   -0.49    5.12
  -8  -7  19   -1.37    6.22
  -8   7  20    1.25    6.75
   8  -7 -20   14.64    6.89
  -8  -7  20    7.28    7.45
  -8   7  21   16.57    9.37
   8  -7 -21   28.00    8.87
  -8  -7  21   25.67   10.49
  -8   7  22    8.92    6.90
  -8  -7  22    1.39    7.45
  -8   7  23   -1.50    5.95
  -8   7  24   -1.38    6.04
  -8  -7  24   -3.57    8.17
  -8   7  25    9.12    7.78
  -8   7  26   -0.54    7.58
  -8   7  27    8.90    8.14
  -8   7  28   -0.92    5.92
  -8   7  29    3.70    6.98
  -8   7  30    0.14    5.76
  -8   7  31    8.30    8.91
  -8   7  32   -1.44    6.90
   8  -8  -1   79.18   11.66
  -8  -8   1   52.23   11.02
   8  -8  -2    0.48    3.11
  -8  -8   2    1.34    4.41
   8  -8  -3   29.15    7.31
  -8  -8   3   21.44    7.93
   8  -8  -4   12.81    5.37
  -8  -8   4    8.87    5.82
  -8   8   5    9.63    6.85
   8  -8  -5   -0.12    3.43
  -8  -8   5    1.64    4.17
  -8   8   6    2.07    5.73
   8  -8  -6    2.19    4.61
  -8  -8   6    4.15    5.79
  -8   8   7   84.32   16.30
   8  -8  -7   74.28   13.04
  -8  -8   7  105.61   15.92
  -8   8   8    6.18    6.56
   8  -8  -8    0.15    4.46
  -8  -8   8    2.83    4.71
  -8   8   9    2.01    5.34
   8  -8  -9   -0.54    4.60
  -8  -8   9    5.27    6.58
  -8   8  10    4.40    6.22
   8  -8 -10    8.21    4.87
  -8  -8  10    6.48    6.68
  -8   8  11   -2.77    5.87
   8  -8 -11   10.17    5.53
  -8  -8  11   -0.08    4.46
  -8   8  12    1.00    4.77
   8  -8 -12    1.82    5.29
  -8  -8  12   -1.62    6.20
  -8   8  13   36.18   11.18
   8  -8 -13   29.55    8.93
  -8  -8  13   23.43    8.95
  -8   8  14    3.02    6.55
   8  -8 -14    2.13    4.52
  -8  -8  14    0.03    4.43
  -8   8  15   21.07    8.80
   8  -8 -15   11.34    6.39
  -8  -8  15    7.98    5.89
  -8   8  16   -5.37    7.13
   8  -8 -16    1.29    5.16
  -8  -8  16   -1.44    6.49
  -8   8  17   26.00    9.64
   8  -8 -17   16.11    7.56
  -8  -8  17    9.16    7.78
  -8   8  18    7.01    8.06
   8  -8 -18    2.14    5.31
  -8  -8  18   -2.19    7.22
  -8   8  19   10.66    6.79
   8  -8 -19    5.88    6.97
  -8  -8  19   -0.57    6.31
  -8   8  20   -2.86    6.67
   8  -8 -20   -1.98    5.12
  -8  -8  20   -1.56    7.27
  -8   8  21    3.98    5.13
   8  -8 -21    1.80    5.57
  -8  -8  21    4.63    7.50
  -8   8  22   -2.87    7.39
   8  -8 -22   -0.16    5.51
  -8  -8  22    4.39    6.16
  -8   8  23    8.41    8.13
  -8   8  24   10.22    7.07
  -8   8  25    7.50    7.68
  -8   8  26   -1.22    6.75
  -8   8  27    8.84    6.89
  -8   8  28    0.32    6.52
  -8   8  29    5.27    6.56
  -8   8  30   -3.52    9.68
  -8   8  31    1.21    6.71
   8  -9  -1   60.67   10.79
  -8  -9   1   83.30   12.87
   8  -9  -2    0.21    3.33
  -8  -9   2    2.89    4.23
   8  -9  -3   24.39    6.85
  -8  -9   3   28.64    8.79
  -8   9   4    1.46    5.72
   8  -9  -4    5.02    4.56
  -8  -9   4    6.44    5.86
  -8   9   5   35.26   10.63
   8  -9  -5   22.96    7.69
  -8  -9   5   51.81   10.36
  -8   9   6   -3.10    6.16
   8  -9  -6    1.54    4.13
  -8  -9   6    1.76    5.42
  -8   9   7   -0.94    5.23
   8  -9  -7    5.10    3.91
  -8  -9   7    1.43    4.37
  -8   9   8   -1.48    5.93
   8  -9  -8   -1.31    4.89
  -8  -9   8   -2.08    4.80
  -8   9   9    7.10    6.44
   8  -9  -9    4.02    4.31
  -8  -9   9   14.19    7.06
  -8   9  10    2.89    6.05
   8  -9 -10    2.20    5.24
  -8  -9  10    6.79    5.98
  -8   9  11   57.27   13.02
   8  -9 -11   44.19   10.60
  -8  -9  11   39.03   11.28
  -8   9  12   -2.12    5.30
   8  -9 -12   -1.89    4.97
  -8  -9  12    3.00    5.13
  -8   9  13    0.21    4.94
   8  -9 -13   11.27    6.56
  -8  -9  13    2.37    5.55
  -8   9  14    1.35    5.69
   8  -9 -14    0.81    5.27
  -8  -9  14   -1.60    5.59
  -8   9  15   40.89   11.15
   8  -9 -15   38.27   10.60
  -8  -9  15   11.97    8.01
  -8   9  16   -0.86    5.11
   8  -9 -16    1.33    5.77
  -8  -9  16    0.51    6.07
  -8   9  17    0.58    5.76
   8  -9 -17    3.84    4.63
  -8  -9  17    0.69    6.20
  -8   9  18    0.46    5.87
   8  -9 -18    0.65    5.29
  -8  -9  18    5.01    7.97
  -8   9  19    5.57    7.10
   8  -9 -19    7.15    6.89
  -8  -9  19    4.32    7.15
  -8   9  20    5.84    6.78
   8  -9 -20    5.36    5.30
  -8  -9  20    2.31    7.03
  -8   9  21   15.27    7.72
   8  -9 -21    5.25    5.41
  -8   9  22    3.26    6.46
   8  -9 -22    2.14    5.22
  -8   9  23    1.45    7.91
  -8   9  24    2.12    5.48
  -8   9  25   13.53    8.20
  -8   9  26    0.19    5.80
  -8   9  27   -1.99    8.94
  -8   9  28    3.17    5.28
  -8   9  29    0.71    5.62
   8 -10  -1   21.27    6.54
  -8 -10   1   19.88    6.77
  -8  10   2   -1.14    5.73
   8 -10  -2    0.24    3.41
  -8 -10   2   -1.36    5.11
  -8  10   3   32.84    9.69
   8 -10  -3   27.01    7.93
  -8 -10   3   46.67    9.77
  -8  10   4   22.49    8.24
   8 -10  -4   12.37    5.82
  -8 -10   4    9.09    6.47
  -8  10   5    6.18    5.88
   8 -10  -5    2.60    4.88
  -8 -10   5    2.26    5.44
  -8  10   6   -1.10    5.97
   8 -10  -6   -0.47    4.18
  -8 -10   6    2.22    6.11
  -8  10   7   32.20   10.25
   8 -10  -7   30.02    9.10
  -8 -10   7   63.58   12.23
  -8  10   8    4.23    5.08
   8 -10  -8   -1.09    3.72
  -8 -10   8   -0.81    5.50
  -8  10   9    3.22    5.88
   8 -10  -9    4.55    5.61
  -8 -10   9    9.88    7.06
  -8  10  10    0.56    5.13
   8 -10 -10    1.12    5.08
  -8 -10  10    3.40    4.81
  -8  10  11    9.43    6.82
   8 -10 -11    4.31    5.27
  -8 -10  11    4.46    6.70
  -8  10  12   -0.38    5.48
   8 -10 -12    0.93    5.56
  -8 -10  12   -0.65    5.18
  -8  10  13   22.51    9.13
   8 -10 -13   16.97    6.88
  -8 -10  13   43.08   11.22
  -8  10  14   -0.42    5.77
   8 -10 -14    3.88    5.33
  -8 -10  14   -1.30    6.70
  -8  10  15   -2.29    6.98
   8 -10 -15    1.93    5.78
  -8 -10  15    2.36    6.35
  -8  10  16    4.40    6.18
   8 -10 -16    4.43    4.24
  -8  10  17   35.11   10.67
   8 -10 -17   23.50   10.00
  -8 -10  17   25.45    9.81
  -8  10  18    1.61    6.31
   8 -10 -18    0.92    4.84
  -8 -10  18    0.53    5.57
  -8  10  19    4.17    8.34
   8 -10 -19    7.01    6.93
  -8  10  20   -0.60    4.97
   8 -10 -20    3.25    6.31
  -8  10  21   11.89    8.47
   8 -10 -21    8.50    6.22
  -8  10  22    2.00    5.68
   8 -10 -22    4.37    5.40
  -8  10  23   15.06    7.35
  -8  10  24   -1.59    7.52
  -8  10  25    3.76    6.52
  -8  10  26   -0.22    6.84
  -8  10  27   -3.07    6.10
  -8  11   1   15.71    7.82
   8 -11  -1   36.46    8.21
  -8 -11   1   35.60    8.95
  -8  11   2   13.47    6.85
   8 -11  -2    2.53    4.35
  -8 -11   2    8.13    5.38
  -8  11   3   13.81    6.32
   8 -11  -3    5.62    4.83
  -8 -11   3    3.99    5.28
  -8  11   4   -1.57    5.52
   8 -11  -4    2.07    5.38
  -8 -11   4   -2.78    4.58
  -8  11   5   19.24    7.96
   8 -11  -5    8.89    5.56
  -8 -11   5   12.63    7.18
  -8  11   6   -1.63    5.68
   8 -11  -6   -2.90    4.77
  -8 -11   6   -0.39    4.80
  -8  11   7   -0.01    4.94
   8 -11  -7    1.13    4.11
  -8 -11   7    1.20    5.51
  -8  11   8    7.20    6.29
   8 -11  -8   11.79    6.52
  -8 -11   8    9.48    6.89
  -8  11   9   24.99    8.66
   8 -11  -9   11.47    6.68
  -8 -11   9   12.63    7.52
  -8  11  10   -0.93    4.81
   8 -11 -10   -0.38    3.59
  -8 -11  10   -0.62    3.92
  -8  11  11    6.45    6.27
   8 -11 -11   11.25    6.54
  -8 -11  11    9.73    6.71
  -8  11  12    1.01    5.85
   8 -11 -12    3.32    5.25
  -8 -11  12    6.06    6.23
  -8  11  13    3.37    6.94
   8 -11 -13    1.81    4.73
  -8 -11  13    0.40    4.42
  -8  11  14    3.24    6.90
   8 -11 -14   -2.72    6.21
  -8 -11  14   -1.41    5.48
  -8  11  15   12.31    8.93
   8 -11 -15   28.53    9.62
  -8 -11  15   34.97   10.61
  -8  11  16    0.83    5.84
   8 -11 -16   -0.07    5.96
  -8  11  17    4.61    6.31
   8 -11 -17    2.10    5.32
  -8  11  18   -1.06    5.46
   8 -11 -18    0.40    5.31
  -8  11  19    7.57    6.24
   8 -11 -19    4.28    5.49
  -8  11  20    0.92    7.18
   8 -11 -20   11.27    7.84
  -8  11  21    2.34    6.67
   8 -11 -21    5.32    6.93
  -8  11  22   -0.22    6.95
   8 -11 -22    2.59    4.91
  -8  11  23   -0.93    4.95
  -8  11  24    2.51    5.30
  -8  11  25   22.90    9.65
  -8  11  26    2.32    4.82
   8 -12  -1    1.07    4.62
  -8 -12   1   -1.36    4.69
   8 -12  -2    3.59    5.08
  -8 -12   2    1.29    4.57
  -8  12   3   32.78   10.30
   8 -12  -3   24.52    8.40
  -8 -12   3   56.42   11.18
  -8  12   4    1.08    5.43
   8 -12  -4   -2.05    4.98
  -8 -12   4    0.32    4.60
  -8  12   5    1.75    4.70
   8 -12  -5    3.40    4.47
  -8 -12   5   -2.55    4.92
  -8  12   6    3.07    4.89
   8 -12  -6   -0.03    4.29
  -8 -12   6   -1.68    4.50
  -8  12   7   18.37    9.03
   8 -12  -7    7.53    6.34
  -8 -12   7   28.36    8.49
  -8  12   8    3.16    6.45
   8 -12  -8    1.02    5.13
  -8 -12   8    2.76    5.45
  -8  12   9   12.03    7.71
   8 -12  -9    4.50    5.33
  -8 -12   9    9.84    7.18
  -8  12  10    3.87    6.10
   8 -12 -10   -1.11    5.12
  -8 -12  10    4.51    5.54
  -8  12  11   -0.09    6.02
   8 -12 -11    0.80    5.90
  -8 -12  11    1.82    5.66
  -8  12  12    0.64    4.69
   8 -12 -12    1.17    6.31
  -8 -12  12   -1.20    5.15
  -8  12  13   11.82    7.39
   8 -12 -13   19.02    7.63
  -8 -12  13    5.88    6.43
  -8  12  14   -5.18    8.44
   8 -12 -14   -0.71    4.85
  -8  12  15    0.53    6.95
   8 -12 -15    3.56    5.25
  -8  12  16   -2.66    5.63
   8 -12 -16   -4.14    5.53
  -8  12  17    6.35    6.65
   8 -12 -17    1.29    5.66
  -8  12  18    4.23    5.51
   8 -12 -18    1.99    4.31
  -8  12  19   10.10    8.24
   8 -12 -19    8.62    7.03
  -8  12  20   -0.02    5.42
   8 -12 -20   -0.17    4.58
  -8  12  21    0.90    7.09
   8 -12 -21    4.76    5.56
  -8  12  22   -0.01    7.40
   8 -12 -22    1.85    5.83
  -8  12  23    6.53    6.55
  -8  12  24    0.31    5.58
   8 -13  -1    5.43    5.04
  -8 -13   1    2.09    4.36
   8 -13  -2   -0.04    3.14
  -8 -13   2   -2.18    4.34
   8 -13  -3   -0.08    3.89
  -8 -13   3   -2.47    5.01
   8 -13  -4    8.61    5.28
  -8 -13   4   16.53    6.94
  -8  13   5   27.51    9.24
   8 -13  -5    4.97    5.44
  -8 -13   5   30.81    8.79
  -8  13   6    3.45    5.93
   8 -13  -6    2.90    4.70
  -8 -13   6    1.89    5.58
  -8  13   7    5.27    5.09
   8 -13  -7   10.76    6.18
  -8 -13   7    5.52    6.55
  -8  13   8    5.20    6.18
   8 -13  -8   -0.50    3.30
  -8 -13   8    5.21    5.73
  -8  13   9   11.07    7.24
   8 -13  -9    5.43    6.43
  -8 -13   9   16.72    7.67
  -8  13  10    4.99    6.08
   8 -13 -10    5.48    6.02
  -8 -13  10   -3.81    6.10
  -8  13  11   10.64    6.96
   8 -13 -11    5.14    6.22
  -8  13  12    1.44    5.23
   8 -13 -12   -2.33    5.61
  -8  13  13    1.53    6.51
   8 -13 -13   -0.92    5.07
  -8  13  14   -1.88    5.61
   8 -13 -14    5.42    5.46
  -8  13  15    9.60    7.61
   8 -13 -15   11.70    7.83
  -8  13  16    2.68    5.49
   8 -13 -16   -0.77    5.66
  -8  13  17   -2.82    5.73
   8 -13 -17   -0.58    4.70
  -8  13  18   -1.22    6.32
   8 -13 -18    2.53    5.97
  -8  13  19    2.18    7.20
   8 -13 -19    2.67    5.65
  -8  13  20   -0.41    6.02
   8 -13 -20    2.26    5.57
  -8  13  21    4.72    7.25
   8 -13 -21    4.37    6.75
  -8  13  22    1.49    5.55
   8 -13 -22   -1.95    6.33
   8 -14  -1    2.68    5.23
  -8 -14   1   15.67    6.47
   8 -14  -2   -1.31    5.29
  -8 -14   2   16.22    6.70
   8 -14  -3    1.97    6.01
  -8 -14   3    2.16    4.45
   8 -14  -4   -1.18    4.59
  -8 -14   4   -2.52    4.85
   8 -14  -5   -0.00    5.01
  -8 -14   5    1.34    5.35
   8 -14  -6    5.95    4.51
  -8 -14   6   -0.67    4.90
   8 -14  -7   -0.37    4.43
  -8 -14   7   11.95    7.66
  -8  14   8   14.26    7.42
   8 -14  -8    2.78    5.23
  -8 -14   8    9.00    6.59
  -8  14   9    5.46    5.64
   8 -14  -9   -0.10    5.33
  -8  14  10   -3.10    5.85
   8 -14 -10    0.92    3.40
  -8  14  11   -1.05    5.08
   8 -14 -11   -0.53    5.35
  -8  14  12    1.60    4.81
   8 -14 -12    6.00    5.86
  -8  14  13    2.44    4.80
   8 -14 -13    1.21    4.17
  -8  14  14   -0.36    5.93
   8 -14 -14   -1.08    4.98
  -8  14  15   -2.40    6.03
   8 -14 -15   -0.13    4.85
  -8  14  16   -4.61    7.37
   8 -14 -16    1.10    5.91
  -8  14  17    1.28    5.95
   8 -14 -17   -1.31    7.77
  -8  14  18    9.25    6.69
   8 -14 -18   -1.65    6.86
  -8  14  19    1.01    5.46
   8 -14 -19    4.19    5.29
  -8  14  20   -2.21    6.08
   8 -14 -20   -0.07    5.55
   8 -14 -21    3.89    5.84
   8 -14 -22   -0.81    5.80
   8 -15  -1    4.97    4.50
  -8 -15   1    7.26    5.52
   8 -15  -2   -0.03    3.14
  -8 -15   2   -1.78    4.83
   8 -15  -3    1.88    5.73
  -8 -15   3    3.38    5.16
   8 -15  -4    4.63    6.91
  -8 -15   4   -3.22    5.91
   8 -15  -5    1.36    4.98
  -8 -15   5   14.14    6.93
   8 -15  -6   -0.19    4.13
   8 -15  -7   -0.76    4.43
   8 -15  -8    0.38    4.65
   8 -15  -9   -0.42    5.19
   8 -15 -10   -0.78    4.87
  -8  15  11    1.03    5.63
   8 -15 -11    2.18    6.62
  -8  15  12   -4.27    7.02
   8 -15 -12   -3.16    5.42
  -8  15  13   -0.24    5.78
   8 -15 -13   -2.41    5.73
  -8  15  14    8.77    6.85
   8 -15 -14    4.40    6.59
  -8  15  15    6.49    5.77
   8 -15 -15   -0.56    5.11
  -8  15  16    0.66    3.97
   8 -15 -16    2.70    6.25
  -8  15  17   -0.08    4.71
   8 -15 -17   -0.67    6.75
  -8  15  18   -3.02    7.03
   8 -15 -18   -0.83    5.07
   8 -15 -19   -0.91    4.26
  -8 -16   1    8.78    6.18
  -8 -16   2    6.50    5.42
  -8  16  14   -1.06    6.46
  -8  16  15    1.06    4.53
  -8  16  16    7.13    6.31
  -7   0   1  688.23   70.10
  -7   0   1  791.88   68.02
   7   0  -1  803.96   68.26
   7   0  -1  653.51   66.78
  -7   0   2   -0.58    6.00
  -7   0   2   -0.43    3.41
   7   0  -2   -0.43    3.65
   7   0  -2    1.28    3.02
  -7   0   3    7.96    5.91
  -7   0   3    0.99    2.74
   7   0  -3    7.86    4.51
   7   0  -3    8.63    3.69
  -7   0   4    0.44    3.56
  -7   0   4   -0.25    2.27
   7   0  -4   -0.75    2.52
  -7   0   5   43.30   10.24
  -7   0   5   33.92    6.81
   7   0  -5   31.35    6.51
  -7   0   6    0.40    2.99
   7   0  -6   -0.12    3.10
  -7   0   7  264.64   31.51
  -7   0   7  243.27   26.12
   7   0  -7  255.81   26.78
  -7   0   8   -1.10    5.83
  -7   0   8    0.42    2.85
   7   0  -8    1.22    3.01
  -7   0   9   11.48    6.52
  -7   0   9   12.61    4.33
   7   0  -9    9.99    4.45
  -7   0  10    0.28    5.69
  -7   0  10    1.74    3.16
   7   0 -10    1.24    3.00
  -7   0  11  251.50   32.94
  -7   0  11  289.33   28.88
   7   0 -11  279.79   29.64
  -7   0  12    0.28    4.64
  -7   0  12   -0.66    2.98
   7   0 -12   -1.05    3.51
  -7   0  13   77.45   15.83
  -7   0  13  106.63   13.14
   7   0 -13   92.07   13.76
  -7   0  14   -1.75    2.96
   7   0 -14    0.51    4.21
  -7   0  15   21.48    5.82
   7   0 -15   11.54    5.29
  -7   0  16   -1.49    4.07
   7   0 -16   -1.64    3.99
  -7   0  17  345.08   36.85
   7   0 -17  397.61   39.26
  -7   0  18   -5.65    9.13
  -7   0  18    0.19    3.52
   7   0 -18   -1.01    3.97
  -7   0  19    5.51    6.84
   7   0 -19    1.97    4.36
  -7   0  20    0.15    6.37
  -7   0  21   12.56    7.93
  -7   0  22   -0.30    6.58
  -7   0  23   36.31   11.38
  -7   0  24   -1.96    6.07
  -7   0  25   -0.35    5.58
  -7   0  26    1.89    5.70
  -7   0  27   52.08   13.27
  -7   0  28   -1.35    5.25
  -7   0  29    1.68    7.32
  -7   0  30    3.10    7.39
  -7   0  31    8.06    8.44
  -7   0  32    1.67    6.19
  -7   0  33   13.53    8.32
  -7   0  34    4.17    5.54
  -7   0  35   -3.33    7.37
  -7   0  36   -0.28    5.62
  -7   0  37   -0.04    5.65
  -7   0  38   -1.26    6.58
  -7   1   1    2.07    5.43
  -7   1   1   -0.08    2.76
   7  -1  -1   -1.41    4.12
   7  -1  -1    1.93    2.30
   7   1  -1   -0.78    2.54
  -7  -1   1   -0.10    5.07
  -7  -1   1    0.44    3.42
  -7   1   2   28.13    8.21
  -7   1   2   27.14    6.13
   7  -1  -2   48.11    8.48
   7  -1  -2   22.46    5.39
   7   1  -2   22.86    5.89
  -7  -1   2   34.14    8.35
  -7  -1   2   25.59    6.17
  -7   1   3  253.10   28.46
  -7   1   3  198.93   23.02
   7  -1  -3  230.61   25.21
   7  -1  -3  205.45   23.23
   7   1  -3  225.95   24.00
  -7  -1   3  269.52   28.18
  -7  -1   3  219.30   24.04
  -7   1   4   -0.17    6.10
  -7   1   4    2.48    2.74
   7  -1  -4    2.86    3.35
   7   1  -4    3.76    3.17
  -7  -1   4   -0.12    4.72
  -7  -1   4    0.06    3.24
  -7   1   5   73.77   13.88
  -7   1   5   87.50   10.88
   7  -1  -5   75.09   10.78
   7   1  -5   63.36    9.95
  -7  -1   5   79.80   14.07
  -7  -1   5   60.88   10.03
  -7   1   6   -1.12    4.68
  -7   1   6    2.14    2.56
   7  -1  -6    0.44    3.10
   7   1  -6    0.49    2.26
  -7  -1   6    0.70    4.12
  -7  -1   6   -0.22    2.65
  -7   1   7   28.98    9.53
  -7   1   7   23.83    5.61
   7  -1  -7   30.40    6.48
   7   1  -7   39.21    7.03
  -7  -1   7   28.60    9.69
  -7  -1   7   30.11    6.54
  -7   1   8   15.70    7.89
  -7   1   8   14.45    4.54
   7  -1  -8   16.77    5.21
   7   1  -8    8.75    4.02
  -7  -1   8   17.95    7.79
  -7  -1   8   15.63    4.91
  -7   1   9  274.04   35.66
  -7   1   9  327.18   31.44
   7  -1  -9  313.86   32.42
   7   1  -9  313.84   32.09
  -7  -1   9  310.52   36.24
  -7  -1   9  308.79   31.59
  -7   1  10   29.04   10.11
  -7   1  10   16.95    4.58
   7  -1 -10   20.20    5.90
   7   1 -10   13.05    4.84
  -7  -1  10   41.83   10.33
  -7  -1  10   15.20    4.77
  -7   1  11   42.36   11.49
  -7   1  11   48.09    8.49
   7  -1 -11   51.86    9.64
   7   1 -11   66.59   10.20
  -7  -1  11   75.05   13.90
  -7  -1  11   52.81    8.82
  -7   1  12   -2.46    5.52
  -7   1  12    0.66    2.75
   7  -1 -12    1.81    2.92
   7   1 -12   -0.96    3.28
  -7  -1  12    5.58    5.92
  -7  -1  12    0.55    3.00
  -7   1  13  171.94   18.98
   7  -1 -13  148.30   19.52
   7   1 -13  167.52   19.79
  -7  -1  13  176.10   24.08
  -7  -1  13  148.82   18.54
  -7   1  14    3.75    3.44
   7  -1 -14    6.82    4.37
   7   1 -14    5.12    3.78
  -7  -1  14    3.65    6.53
  -7  -1  14    7.30    3.89
  -7   1  15  105.21   14.08
   7  -1 -15   89.75   14.63
   7   1 -15  142.08   16.58
  -7  -1  15  100.61   13.88
  -7   1  16   25.34    6.34
   7  -1 -16   29.64    7.47
   7   1 -16   27.62    7.38
  -7  -1  16   14.74    5.27
  -7   1  17   10.47    9.16
  -7   1  17   17.31    5.49
   7  -1 -17   19.98    6.36
   7   1 -17   22.28    6.96
  -7  -1  17   15.35    4.87
  -7   1  18    0.89    5.52
  -7   1  18    2.22    3.78
   7  -1 -18   -0.17    3.61
   7   1 -18    1.89    3.68
  -7  -1  18   -1.30    3.72
  -7   1  19  153.16   22.47
  -7   1  19  124.27   17.32
   7  -1 -19  158.71   20.08
  -7  -1  19  127.35   21.92
  -7   1  20   -0.03    4.31
   7  -1 -20    1.83    4.05
  -7  -1  20   11.29    8.32
  -7   1  21   55.14   13.34
  -7  -1  21   30.58   10.89
  -7   1  22    5.13    7.20
  -7  -1  22    2.60    7.27
  -7   1  23   11.41    7.48
  -7  -1  23   24.60   10.22
  -7   1  24    5.95    7.00
  -7  -1  24   12.44    8.24
  -7   1  25   64.59   13.33
  -7  -1  25   19.16    9.43
  -7   1  26    3.00    5.82
  -7  -1  26   -3.86    6.70
  -7   1  27    0.83    4.84
  -7  -1  27    4.68    6.13
  -7   1  28   -1.84    6.94
  -7  -1  28   -0.93    6.56
  -7   1  29   46.44   12.25
  -7  -1  29   25.99   11.55
  -7   1  30    1.15    6.45
  -7  -1  30    5.39    7.80
  -7   1  31    5.25    6.78
  -7  -1  31   25.98   10.40
  -7   1  32   -3.86    6.78
  -7  -1  32   -2.87    7.69
  -7   1  33   -1.59    6.92
  -7  -1  33    3.15    5.31
  -7   1  34   -1.20    5.64
  -7  -1  34   -0.09    4.49
  -7   1  35    8.15    7.89
  -7  -1  35   12.04    7.98
  -7   1  36   -1.51    5.65
  -7  -1  36    5.14    6.70
  -7   1  37   -4.42    7.87
  -7   1  38   -0.66    5.10
  -7   1  39   -0.63    5.38
  -7   1  40   -2.28    6.74
  -7   2   1   53.00   10.65
  -7   2   1   44.56    7.26
   7  -2  -1   41.87    8.37
   7  -2  -1   25.48    5.97
   7   2  -1   41.98    7.61
  -7  -2   1   34.66    7.67
  -7   2   2   49.70   10.94
  -7   2   2   37.37    6.80
   7  -2  -2   41.56    8.66
   7  -2  -2   46.03    7.59
   7   2  -2   29.47    6.79
  -7  -2   2   35.30    8.84
  -7  -2   2   39.71    7.88
  -7   2   3    6.14    5.19
  -7   2   3    3.42    3.28
   7  -2  -3    7.66    4.41
   7  -2  -3    0.83    2.49
   7   2  -3    7.20    4.08
  -7  -2   3   12.41    5.31
  -7  -2   3    1.77    3.18
  -7   2   4    9.27    6.06
  -7   2   4    9.32    3.86
   7  -2  -4    2.98    3.16
   7   2  -4    6.82    4.00
  -7  -2   4    5.58    5.84
  -7  -2   4    3.25    3.18
  -7   2   5  227.20   29.17
  -7   2   5  269.82   25.49
   7  -2  -5  272.22   26.31
   7   2  -5  216.03   25.18
  -7  -2   5  257.13   29.27
  -7  -2   5  213.99   25.47
  -7   2   6   11.64    6.87
  -7   2   6   13.34    4.05
   7  -2  -6    9.09    4.25
   7   2  -6   11.37    4.01
  -7  -2   6   11.73    5.87
  -7  -2   6    8.91    4.45
  -7   2   7  229.57   28.97
  -7   2   7  244.07   23.83
   7  -2  -7  214.10   24.37
   7   2  -7  197.25   23.63
  -7  -2   7  225.25   27.77
  -7  -2   7  237.10   24.66
  -7   2   8    2.36    6.31
  -7   2   8    6.18    3.25
   7  -2  -8    6.43    3.90
   7   2  -8    9.33    4.17
  -7  -2   8    4.44    4.94
  -7  -2   8    8.65    3.88
  -7   2   9   52.47   12.58
  -7   2   9   53.80    8.45
   7  -2  -9   52.43    9.53
   7   2  -9   42.99    8.51
  -7  -2   9   72.72   13.64
  -7  -2   9   61.02    9.37
  -7   2  10   10.14    7.61
  -7   2  10   18.18    4.90
   7  -2 -10   10.61    4.73
   7   2 -10   17.20    5.19
  -7  -2  10   10.57    7.09
  -7  -2  10    7.26    4.27
  -7   2  11  173.57   22.29
  -7   2  11  134.93   15.46
   7  -2 -11  109.66   15.89
   7   2 -11  117.78   15.61
  -7  -2  11   78.14   16.99
  -7  -2  11  154.67   16.53
  -7   2  12   30.76    6.79
   7  -2 -12   39.33    8.57
   7   2 -12   37.56    7.93
  -7  -2  12   27.19    9.59
  -7  -2  12   43.76    7.76
  -7   2  13   57.60    9.23
   7  -2 -13   47.28    9.72
   7   2 -13   50.20    9.45
  -7  -2  13   63.72   14.33
  -7  -2  13   60.41    9.56
  -7   2  14   -0.55    2.66
   7  -2 -14    3.99    3.37
   7   2 -14    3.60    3.48
  -7  -2  14   -0.85    5.94
  -7  -2  14    1.23    2.18
  -7   2  15   33.18    6.68
   7  -2 -15   20.92    6.76
   7   2 -15   21.56    6.38
  -7  -2  15   28.72    6.46
  -7   2  16   98.28   16.74
  -7   2  16   87.79   12.46
   7  -2 -16   89.84   13.86
   7   2 -16   67.35   12.04
  -7  -2  16   73.89   11.54
  -7   2  17   51.26   14.34
  -7   2  17   50.74    9.52
   7  -2 -17   48.37   10.39
   7   2 -17   89.98   12.23
  -7  -2  17   57.74    9.86
  -7   2  18   40.84   12.39
  -7   2  18   38.70    8.55
   7  -2 -18   45.72   10.00
  -7   2  19    1.90    6.81
  -7   2  19    0.63    3.48
   7  -2 -19    2.62    4.02
  -7   2  20    8.56    6.42
  -7   2  20   19.26    6.51
   7  -2 -20   15.79    6.25
  -7  -2  20    6.81    8.06
  -7   2  21   40.41   11.84
  -7  -2  21   44.87   12.63
  -7   2  22    2.60    6.29
  -7  -2  22   12.84    8.08
  -7   2  23   30.68   10.97
  -7  -2  23   31.32   10.74
  -7   2  24   -3.40    8.31
  -7  -2  24    0.96    4.94
  -7   2  25   -5.31    7.07
  -7  -2  25    5.65    6.46
  -7  -2  26   -0.16    5.78
  -7   2  27   24.44    9.55
  -7  -2  27   12.47    9.15
  -7   2  28   -2.73    7.09
  -7  -2  28    9.95    7.42
  -7   2  29   11.46    7.56
  -7  -2  29    4.55    6.98
  -7   2  30    5.03    6.73
  -7  -2  30   -0.06    6.16
  -7   2  31   -3.72    7.71
  -7  -2  31    6.50    7.17
  -7   2  32   -1.89    6.53
  -7  -2  32    2.71    6.71
  -7   2  33    5.33    8.45
  -7  -2  33   23.50    9.07
  -7   2  34   -4.10    7.52
  -7  -2  34    1.51    6.20
  -7   2  35    4.25    6.85
  -7   2  36   -2.42    7.07
  -7   2  37    5.58    6.04
  -7   2  38    4.11    6.99
  -7   2  39   -3.63    7.58
  -7   2  40   -2.30    6.27
  -7   3   1    1.25    5.29
   7  -3  -1   -0.83    3.11
   7  -3  -1    3.73    3.24
   7   3  -1   -0.54    2.84
  -7  -3   1    1.62    4.91
  -7  -3   1    0.32    2.59
  -7   3   2  164.59   21.12
   7  -3  -2  118.38   17.23
   7  -3  -2  133.92   15.89
   7   3  -2  135.45   16.59
  -7  -3   2  122.36   17.63
  -7  -3   2  138.34   17.24
  -7   3   3   53.58   11.05
   7  -3  -3   45.96    7.75
   7   3  -3   30.61    7.22
  -7  -3   3   68.30   11.72
  -7  -3   3   41.28    8.64
  -7   3   4    1.64    6.09
   7  -3  -4    5.83    3.67
   7   3  -4    8.85    3.67
  -7  -3   4    4.81    4.57
  -7  -3   4    2.57    3.63
  -7   3   5  105.83   16.54
   7  -3  -5   72.47   11.01
   7   3  -5   66.74   10.74
  -7  -3   5   65.03   12.79
  -7  -3   5   91.65   12.25
  -7   3   6   23.93    9.29
   7  -3  -6    9.54    4.28
   7   3  -6   19.62    5.25
  -7  -3   6   16.51    8.21
  -7  -3   6   14.19    5.06
  -7   3   7    1.24    5.22
   7  -3  -7   14.76    5.18
   7   3  -7    6.00    3.45
  -7  -3   7    1.75    5.55
  -7  -3   7    8.33    4.16
  -7   3   8   -0.00    4.93
   7  -3  -8   -1.43    3.58
   7   3  -8   -0.01    2.97
  -7  -3   8   -0.53    4.97
  -7  -3   8    1.32    3.02
  -7   3   9  242.30   29.71
   7  -3  -9  252.78   25.97
   7   3  -9  231.00   24.53
  -7  -3   9  188.89   26.71
  -7  -3   9  212.83   24.36
  -7   3  10   82.95   15.13
   7  -3 -10   61.13   10.70
   7   3 -10   53.05    9.53
  -7  -3  10   73.79   13.58
  -7  -3  10   67.94   10.51
   7  -3 -11    5.57    3.91
   7   3 -11    4.92    3.70
  -7  -3  11    0.15    5.07
  -7  -3  11    5.40    3.40
   7  -3 -12   -0.90    3.89
   7   3 -12   -0.92    3.27
  -7  -3  12   -1.11    6.11
  -7  -3  12    0.94    3.27
   7  -3 -13   54.00   11.39
   7   3 -13   72.02   11.08
  -7  -3  13   77.15   14.47
  -7  -3  13   78.73   11.32
   7  -3 -14   95.13   13.52
   7   3 -14   59.85   10.91
  -7  -3  14   95.56   16.34
  -7  -3  14   68.04   10.78
  -7   3  15  180.83   23.84
   7  -3 -15  133.52   19.49
   7   3 -15  131.98   18.44
  -7  -3  15  178.50   19.19
  -7   3  16   21.00   10.29
   7  -3 -16   21.54    7.13
   7   3 -16   18.06    6.07
  -7   3  17    0.53    5.98
   7  -3 -17    4.29    4.77
  -7   3  18   28.06   10.74
   7  -3 -18   38.43    9.27
  -7   3  19  240.25   30.70
   7  -3 -19  203.47   26.80
  -7   3  20    2.24    6.51
   7  -3 -20    2.49    5.26
  -7  -3  20   -0.50    6.76
  -7   3  21    2.55    6.02
   7  -3 -21    3.68    4.83
  -7  -3  21    4.79    6.11
  -7   3  22   -1.01    7.08
  -7  -3  22    7.07    6.96
  -7   3  23   18.08    8.06
  -7  -3  23   10.96    7.36
  -7   3  24    5.26    7.81
  -7  -3  24    0.50    6.44
  -7   3  25   19.74   10.36
  -7  -3  25   19.65    8.82
  -7   3  26   -1.80    5.27
  -7  -3  26   -2.11    7.21
  -7   3  27    0.08    5.44
  -7  -3  27    0.15    6.20
  -7   3  28    4.78    4.99
  -7  -3  28    3.37    6.40
  -7   3  29    6.71    6.25
  -7  -3  29   21.91    9.54
  -7   3  30   -2.80    6.65
  -7  -3  30   -1.82    6.42
  -7   3  31    9.04    6.79
  -7  -3  31    7.44    7.36
  -7   3  32   -2.28    7.09
  -7  -3  32    4.54    6.37
  -7   3  33   13.62    8.34
  -7   3  34    8.06    7.65
  -7   3  35   26.81   10.17
  -7   3  36   -1.93    5.39
  -7   3  37   -1.74    5.86
  -7   3  38   -0.38    6.20
  -7   3  39    5.78    7.55
  -7   4   1   91.99   14.37
   7  -4  -1   62.32   11.43
   7  -4  -1   58.90    9.31
   7   4  -1   74.22   11.13
  -7  -4   1   57.14   11.19
  -7  -4   1   51.90   10.43
  -7   4   2  107.60   16.27
   7  -4  -2   70.71   11.06
   7   4  -2   67.75   11.39
  -7  -4   2   75.81   12.59
  -7  -4   2   87.01   12.82
  -7   4   3    6.73    6.65
   7  -4  -3   17.19    5.13
   7   4  -3    6.12    3.60
  -7  -4   3    8.18    5.28
  -7  -4   3   10.17    4.26
  -7   4   4   27.80    8.65
   7  -4  -4   21.52    5.94
   7   4  -4   34.44    7.12
  -7  -4   4   44.01   10.01
  -7  -4   4   45.60    8.62
  -7   4   5   67.67   13.74
   7  -4  -5   59.64    9.81
   7   4  -5   78.69   11.08
  -7  -4   5   41.04   10.21
  -7  -4   5   67.21   11.00
  -7   4   6   65.14   13.50
   7  -4  -6   61.98   10.42
   7   4  -6   56.00    9.63
  -7  -4   6   63.29   11.83
  -7  -4   6   70.30   10.97
  -7   4   7   36.27   10.68
   7  -4  -7   40.09    8.12
   7   4  -7   37.09    7.05
  -7  -4   7   34.93    9.88
  -7  -4   7   27.14    6.91
  -7   4   8   56.92   12.41
   7  -4  -8   44.74    8.92
   7   4  -8   48.11    8.48
  -7  -4   8   58.03   11.65
  -7  -4   8   49.02    9.35
  -7   4   9   20.23    7.74
   7  -4  -9   22.97    6.35
   7   4  -9   20.04    5.41
  -7  -4   9   23.41    7.82
  -7  -4   9   21.23    6.40
   7  -4 -10    0.64    3.46
   7   4 -10   -1.09    2.87
  -7  -4  10    1.38    3.76
  -7  -4  10   -0.32    3.08
   7  -4 -11  116.52   16.02
   7   4 -11   99.36   14.08
  -7  -4  11  105.57   17.54
  -7  -4  11  117.29   15.02
   7  -4 -12   94.97   14.84
   7   4 -12  107.51   14.37
  -7  -4  12   94.10   17.06
  -7  -4  12  115.72   14.78
   7  -4 -13  130.46   16.58
   7   4 -13   76.75   13.22
  -7  -4  13  141.83   19.66
  -7  -4  13  105.68   14.28
  -7   4  14   29.54    9.37
   7  -4 -14   31.24    7.98
   7   4 -14   13.23    5.20
  -7  -4  14   25.44    9.48
  -7  -4  14   20.14    5.88
  -7   4  15   51.30   12.77
   7  -4 -15   37.10    9.44
  -7   4  16   24.07    9.43
   7  -4 -16   21.84    7.07
  -7   4  17  158.43   22.54
   7  -4 -17  111.31   18.04
  -7   4  18   26.68    9.09
   7  -4 -18   13.45    7.02
  -7   4  19    8.57    7.00
   7  -4 -19    2.95    4.61
  -7   4  20   52.05   12.82
   7  -4 -20   30.51    8.98
  -7   4  21   43.75   12.36
   7  -4 -21   36.26    9.91
  -7  -4  21   43.18   12.10
  -7   4  22   36.92   11.09
  -7  -4  22   23.89   10.21
  -7   4  23   19.52    9.06
  -7  -4  23    8.49    6.67
  -7   4  24    1.29    5.78
  -7  -4  24   -6.36    8.13
  -7   4  25   -2.05    5.58
  -7  -4  25   -0.09    6.23
  -7   4  26   18.10    8.96
  -7  -4  26    6.86    7.48
  -7   4  27    5.92    6.39
  -7  -4  27    7.76    7.25
  -7   4  28   14.58    7.63
  -7  -4  28    3.53    6.19
  -7   4  29   12.21    7.07
  -7  -4  29   21.33    9.04
  -7   4  30   -3.26    7.04
  -7  -4  30   -1.18    7.63
  -7   4  31    2.54    5.62
  -7   4  32    6.53    6.45
  -7   4  33   11.14    7.29
  -7   4  34    1.54    6.21
  -7   4  35    3.65    6.83
  -7   4  36    6.06    6.64
  -7   4  37    3.60    6.44
  -7   4  38   13.66    8.39
  -7   5   1    0.47    5.64
   7  -5  -1    2.77    4.64
   7  -5  -1   -0.95    2.56
   7   5  -1    2.91    3.61
  -7  -5   1    0.80    3.42
  -7  -5   1   -1.72    4.85
  -7   5   2    0.15    5.07
   7  -5  -2    1.52    2.97
   7   5  -2    2.45    4.01
  -7  -5   2    7.56    4.48
  -7  -5   2    2.54    4.03
  -7   5   3   33.67    9.40
   7  -5  -3   27.11    6.89
   7   5  -3   32.24    7.47
  -7  -5   3   30.88    8.35
  -7  -5   3   39.40    8.48
  -7   5   4   82.52   15.60
   7  -5  -4   96.57   13.16
   7   5  -4   90.57   13.10
  -7  -5   4   95.47   14.52
  -7  -5   4   88.78   13.78
  -7   5   5   38.63   10.28
   7  -5  -5   37.52    7.63
   7   5  -5   34.53    7.41
  -7  -5   5   29.74    8.45
  -7  -5   5   41.45    8.41
  -7   5   6    1.93    4.05
   7  -5  -6    0.23    3.64
   7   5  -6    2.26    3.33
  -7  -5   6   -0.17    4.45
  -7  -5   6    3.67    3.89
  -7   5   7   15.58    7.64
   7  -5  -7   13.01    5.00
   7   5  -7    5.97    3.89
  -7  -5   7   26.44    7.77
  -7  -5   7   19.01    5.78
  -7   5   8   82.57   15.28
   7  -5  -8   72.69   12.32
   7   5  -8   90.23   12.05
  -7  -5   8   82.87   14.27
  -7  -5   8   77.93   12.46
   7  -5  -9  122.07   16.14
   7   5  -9  101.83   14.36
  -7  -5   9  116.67   17.86
  -7  -5   9  116.36   15.57
   7  -5 -10   29.19    7.61
   7   5 -10   28.44    6.72
  -7  -5  10   27.94    9.03
  -7  -5  10   38.32    8.48
   7  -5 -11   50.72   10.56
   7   5 -11   52.27    9.42
  -7  -5  11   76.64   14.09
  -7  -5  11   73.84   11.48
  -7   5  12    1.77    5.78
   7  -5 -12    1.02    4.18
   7   5 -12    2.25    3.17
  -7  -5  12   -0.86    4.78
  -7  -5  12    2.78    3.22
  -7   5  13   45.12   11.96
   7  -5 -13   39.85    9.19
  -7  -5  13   53.91   11.80
  -7   5  14   47.80   12.54
   7  -5 -14   29.66    8.55
  -7   5  15  146.18   21.98
   7  -5 -15  128.38   18.95
  -7   5  16    1.23    5.82
   7  -5 -16   -1.33    4.64
  -7   5  17    6.06    6.84
   7  -5 -17    3.45    5.13
  -7   5  18   -0.65    6.23
   7  -5 -18    1.02    4.60
  -7   5  19   18.96    9.33
   7  -5 -19   36.94    9.68
  -7   5  20   36.43   11.55
   7  -5 -20   14.63    6.84
  -7   5  21    3.40    6.88
   7  -5 -21    3.17    5.56
  -7  -5  21   14.44    7.83
  -7   5  22    6.57    5.87
   7  -5 -22   -1.92    5.81
  -7  -5  22   -3.54    7.81
  -7   5  23    6.70    7.16
  -7  -5  23    4.95    7.57
  -7   5  24    3.41    6.20
  -7  -5  24    8.62    7.77
  -7   5  25   13.94    8.33
  -7  -5  25   -1.90    7.20
  -7   5  26    0.16    5.97
  -7  -5  26    0.78    6.87
  -7   5  27   -1.73    6.69
  -7  -5  27   -2.39    5.88
  -7   5  28    0.90    5.59
  -7  -5  28   -2.25    6.21
  -7   5  29    7.86    7.99
  -7   5  30    6.36    6.60
  -7   5  31    6.71    8.01
  -7   5  32    0.56    6.87
  -7   5  33    1.48    6.27
  -7   5  34    8.02    7.75
  -7   5  35   16.98    9.11
  -7   5  36   -0.16    5.75
  -7   6   1   97.47   15.21
   7   6  -1   60.81   11.06
  -7  -6   1   53.88   11.11
  -7   6   2   40.05   10.19
   7   6  -2   25.68    6.96
  -7  -6   2   39.01    8.89
  -7   6   3   30.13    8.81
   7   6  -3   22.93    6.62
  -7  -6   3   28.85    7.89
  -7   6   4   10.48    6.58
   7   6  -4    7.30    4.29
  -7  -6   4    8.30    5.33
  -7  -6   4   20.07    5.90
  -7   6   5   -0.31    6.07
   7   6  -5    3.91    3.70
  -7  -6   5   -0.16    3.93
  -7  -6   5    3.07    3.72
  -7   6   6   87.26   15.55
   7   6  -6   70.35   11.33
  -7  -6   6   71.64   13.23
  -7  -6   6   80.10   12.66
  -7   6   7  135.92   20.81
   7   6  -7  126.73   17.20
  -7  -6   7  166.20   20.50
  -7  -6   7  155.92   19.22
   7   6  -8   40.32    7.91
  -7  -6   8   42.00   10.72
  -7  -6   8   52.51    9.89
   7   6  -9    3.24    3.13
  -7  -6   9    4.71    5.55
  -7  -6   9    1.83    4.41
  -7  -6  10   81.20   14.53
  -7   6  11   89.67   16.48
  -7   6  12   -0.01    5.87
   7  -6 -12   23.65    6.75
  -7   6  13   19.45    9.05
   7  -6 -13   11.35    5.38
  -7   6  14    8.87    6.58
   7  -6 -14    9.03    5.69
  -7   6  15    1.00    7.19
   7  -6 -15    6.64    5.72
  -7   6  16   33.01   11.00
   7  -6 -16   37.42    9.23
  -7   6  17   52.84   12.72
   7  -6 -17   40.81   10.26
  -7   6  18   54.68   12.41
   7  -6 -18   37.15    9.74
  -7   6  19   20.68    8.11
   7  -6 -19    1.56    4.44
  -7   6  20    0.23    5.26
   7  -6 -20   -1.72    4.62
  -7   6  21   -2.84    6.28
   7  -6 -21    5.02    6.15
  -7  -6  21    4.98    6.58
  -7   6  22   17.19    8.13
   7  -6 -22   19.55    7.33
  -7  -6  22   21.39    9.16
  -7   6  23    5.44    6.94
  -7  -6  23    9.78    8.07
  -7   6  24   15.83    7.88
  -7  -6  24    3.64    6.36
  -7   6  25    2.66    6.09
  -7  -6  25   -4.64    7.23
  -7   6  26   19.70    8.21
  -7  -6  26    9.67    8.06
  -7   6  27   -1.64    5.91
  -7   6  28    3.54    7.50
  -7   6  29   -0.58    5.75
  -7   6  30    0.11    4.75
  -7   6  31   -1.53    7.41
  -7   6  32   15.40    7.95
  -7   6  33    0.73    6.27
  -7   6  34    6.23    7.84
  -7   6  35    0.26    6.56
  -7   7   1    9.05    6.46
   7  -7  -1   -0.74    3.53
   7   7  -1    8.35    5.04
  -7  -7   1    2.06    5.24
  -7   7   2   21.28    7.82
   7  -7  -2   21.05    6.41
   7   7  -2   23.20    6.80
  -7  -7   2   44.40    9.66
  -7   7   3    1.54    5.47
   7   7  -3    4.14    4.35
  -7  -7   3   15.37    5.78
  -7   7   4  197.97   25.37
   7   7  -4  193.48   22.69
  -7  -7   4  182.91   23.78
  -7   7   5   80.45   14.03
   7   7  -5   49.01    9.77
  -7  -7   5   72.48   12.35
   7   7  -6    6.18    4.38
  -7  -7   6    8.90    5.85
  -7   7  10   66.28   14.61
  -7   7  11   24.56    9.38
  -7   7  12    2.45    6.35
  -7   7  13   11.14    6.86
  -7   7  14  132.96   20.94
  -7   7  15   -2.28    6.67
  -7   7  16    2.90    6.89
  -7   7  17   -3.46    6.10
  -7   7  18    1.10    6.79
  -7   7  19    5.03    6.62
  -7   7  20   37.20   11.51
  -7   7  21   -1.96    5.26
  -7  -7  21   -0.98    7.61
  -7   7  22   -3.72    7.00
  -7  -7  22    2.14    5.86
  -7   7  23    1.07    5.22
  -7  -7  23   -0.75    7.04
  -7   7  24   39.79   11.07
  -7  -7  24   14.57    8.42
  -7   7  25   -5.11    8.90
  -7   7  26   11.62    7.76
  -7   7  27    1.07    6.36
  -7   7  28    2.16    7.27
  -7   7  29    2.06    7.12
  -7   7  30    5.12    5.70
  -7   7  31    2.09    7.16
  -7   7  32    2.77    6.03
  -7   7  33    6.24    6.07
  -7   7  34   -6.08    7.83
  -7   8   1   48.97   10.41
   7  -8  -1   19.18    6.42
   7   8  -1   26.21    7.43
  -7  -8   1   39.72    8.08
  -7   8   2   70.74   13.89
   7  -8  -2   79.10   12.13
  -7  -8   2   95.40   13.35
  -7   8   3   -0.94    5.53
   7  -8  -3   14.44    5.38
  -7  -8   3    5.11    5.23
  -7   8   4   28.84    8.60
   7  -8  -4   15.29    5.51
   7  -8  -5    4.21    4.37
   7  -8  -6   28.23    7.45
   7  -8  -7    1.04    4.30
  -7   8   8   32.98   10.50
   7  -8  -8   46.31    9.99
  -7   8   9    1.80    5.86
   7  -8  -9   -0.27    4.71
  -7   8  10   12.10    7.60
   7  -8 -10   10.17    5.94
  -7   8  11    2.56    5.32
   7  -8 -11    0.06    4.06
  -7   8  12  132.19   19.92
   7  -8 -12  112.55   17.78
  -7   8  13   -2.64    5.34
   7  -8 -13   -0.87    5.42
  -7   8  14    0.38    5.48
   7  -8 -14    5.87    6.40
  -7   8  15    1.09    6.07
   7  -8 -15   -2.09    4.87
  -7   8  16   70.35   14.88
   7  -8 -16   60.24   12.88
  -7   8  17   -0.20    6.13
   7  -8 -17   -1.70    5.11
  -7   8  18    7.69    6.80
   7  -8 -18    4.53    6.28
  -7   8  19   -2.05    6.80
   7  -8 -19   -2.10    5.71
  -7  -8  19    2.91    7.72
  -7   8  20    3.80    8.03
   7  -8 -20    8.85    6.56
  -7  -8  20   12.58    7.63
  -7   8  21   -1.52    6.94
   7  -8 -21   -1.50    5.07
  -7  -8  21    9.68    7.69
  -7   8  22    5.80    6.81
   7  -8 -22   16.94    8.53
  -7  -8  22   17.54    9.35
  -7   8  23   15.91    9.59
  -7   8  24    1.21    6.74
  -7   8  25    5.83    7.39
  -7   8  26    6.57    8.03
  -7   8  27    2.95    7.30
  -7   8  28   10.13    9.21
  -7   8  29   -1.75    7.22
  -7   8  30   -3.04    7.45
  -7   8  31   -2.53    6.12
  -7   8  32    6.57    7.33
  -7   9   1    1.58    4.49
   7  -9  -1   -0.89    3.82
  -7  -9   1   -1.42    4.07
  -7   9   2   27.51    8.71
   7  -9  -2   30.98    7.51
  -7  -9   2   35.91    8.55
   7  -9  -3   -1.41    3.71
  -7  -9   3    1.80    3.96
   7  -9  -4   34.29    8.29
  -7  -9   4   48.71    9.63
   7  -9  -5    5.46    4.68
  -7  -9   5    0.37    3.55
   7  -9  -6   24.88    7.27
  -7  -9   6   22.04    7.44
  -7   9   7   22.94    7.95
   7  -9  -7    8.43    5.05
  -7  -9   7    5.00    5.46
  -7   9   8   28.06    9.02
   7  -9  -8   21.14    7.13
  -7  -9   8   41.27   10.04
  -7   9   9   -3.33    5.73
   7  -9  -9    3.57    4.20
  -7  -9   9   -1.36    4.61
  -7   9  10   70.92   14.83
   7  -9 -10   85.22   14.66
  -7  -9  10   96.32   15.71
  -7   9  11   -1.12    6.62
   7  -9 -11    0.45    4.05
  -7  -9  11   -0.00    4.58
  -7   9  12    5.40    6.17
   7  -9 -12    5.11    5.66
  -7   9  13    0.06    6.16
   7  -9 -13    0.03    4.66
  -7   9  14   40.21   10.85
   7  -9 -14   44.51   10.93
  -7   9  15    0.95    5.38
   7  -9 -15   -1.17    5.01
  -7  -9  15   -1.72    6.92
  -7   9  16   20.71    9.21
   7  -9 -16    7.35    5.69
  -7  -9  16    8.77    7.04
  -7   9  17    3.26    5.64
   7  -9 -17    0.18    5.11
  -7  -9  17   -3.76    6.84
  -7   9  18   31.07   10.72
   7  -9 -18   28.22    8.83
  -7  -9  18   13.44    7.52
  -7   9  19   -0.98    5.83
   7  -9 -19   -1.08    4.97
  -7  -9  19   -2.96    6.74
  -7   9  20   13.77    8.82
   7  -9 -20   30.41    9.23
  -7   9  21    1.96    5.69
   7  -9 -21   -0.06    5.06
  -7   9  22    3.06    6.30
   7  -9 -22    0.22    4.94
  -7   9  23   -1.33    5.62
   7  -9 -23   -0.58    4.15
  -7   9  24   27.05    9.06
  -7   9  25    3.54    8.05
  -7   9  26    3.68    5.76
  -7   9  27    5.40    5.26
  -7   9  28   -1.75    7.32
  -7   9  29   -0.48    5.42
  -7   9  30   -1.02    5.48
  -7   9  31    5.99    7.25
  -7  10   1   15.52    6.77
   7 -10  -1   29.90    6.95
  -7 -10   1   11.40    6.21
   7 -10  -2   32.36    8.03
  -7 -10   2   40.00    8.60
   7 -10  -3   -1.40    3.39
  -7 -10   3   -0.64    3.82
   7 -10  -4    2.30    3.46
  -7 -10   4   -1.82    4.27
  -7  10   5    2.16    4.82
   7 -10  -5   -0.08    4.30
  -7 -10   5   -0.55    4.38
  -7  10   6  104.41   16.82
   7 -10  -6   73.44   13.91
  -7 -10   6  116.45   15.98
  -7  10   7   -2.85    5.01
   7 -10  -7   -1.29    4.15
  -7 -10   7    5.61    4.76
  -7  10   8    1.14    5.46
   7 -10  -8    8.44    5.50
  -7 -10   8    7.79    6.42
  -7  10   9   -1.44    5.92
   7 -10  -9   -1.51    3.93
  -7 -10   9    0.00    4.93
  -7  10  10    2.15    5.52
   7 -10 -10    5.44    4.92
  -7 -10  10    7.55    6.50
  -7  10  11    2.20    5.61
   7 -10 -11    3.04    4.53
  -7 -10  11    0.12    4.88
  -7  10  12   40.32   10.63
   7 -10 -12   42.47   10.46
  -7 -10  12   29.92    9.49
  -7  10  13    0.91    4.59
   7 -10 -13   -3.67    5.83
  -7 -10  13    2.71    6.28
  -7  10  14    3.35    5.69
   7 -10 -14    2.56    3.91
  -7 -10  14    7.31    6.71
  -7  10  15    6.07    7.06
   7 -10 -15   -1.56    4.92
  -7 -10  15   -4.12    6.46
  -7  10  16   39.53   10.99
   7 -10 -16   34.18    9.82
  -7 -10  16   22.45    9.27
  -7  10  17   -2.32    5.76
   7 -10 -17   -2.24    5.56
  -7 -10  17    1.21    6.75
  -7  10  18   18.22    8.10
   7 -10 -18   16.52    8.09
  -7  10  19   -1.51    5.85
   7 -10 -19    0.73    5.54
  -7  10  20    4.04    6.39
   7 -10 -20    3.37    5.86
  -7  10  21    5.23    6.82
   7 -10 -21    5.52    6.12
  -7  10  22   23.43   10.10
   7 -10 -22   31.37   10.85
  -7  10  23   12.36    7.86
   7 -10 -23    4.53    5.80
  -7  10  24    0.93    5.50
  -7  10  25   -1.24    6.29
  -7  10  26    8.67    8.17
  -7  10  27   -1.95    4.89
  -7  10  28    8.60    7.14
  -7  10  29    5.44    6.77
   7 -11  -1   -1.18    3.87
  -7 -11   1    2.23    3.84
   7 -11  -2    1.71    3.80
  -7 -11   2    4.00    4.30
  -7  11   3    5.34    5.30
   7 -11  -3    5.54    5.79
  -7 -11   3    5.71    4.83
  -7  11   4   11.89    6.83
   7 -11  -4   14.72    6.35
  -7 -11   4   12.98    6.13
  -7  11   5   12.87    6.39
   7 -11  -5    5.13    5.40
  -7 -11   5   27.39    7.66
  -7  11   6    0.60    4.98
   7 -11  -6    2.39    4.46
  -7 -11   6   -0.01    4.97
  -7  11   7    7.18    5.88
   7 -11  -7    6.75    5.71
  -7 -11   7   20.49    7.47
  -7  11   8    8.35    6.44
   7 -11  -8    1.86    4.73
  -7 -11   8   16.63    7.02
  -7  11   9    4.19    5.79
   7 -11  -9    1.80    4.67
  -7 -11   9    6.36    5.82
  -7  11  10   27.76    9.34
   7 -11 -10   21.19    7.88
  -7 -11  10   15.32    7.32
  -7  11  11    6.93    6.99
   7 -11 -11    0.68    4.16
  -7 -11  11    5.24    5.68
  -7  11  12   -1.95    4.92
   7 -11 -12    2.23    4.06
  -7 -11  12   -1.62    5.59
  -7  11  13    0.27    5.38
   7 -11 -13    1.06    3.50
  -7 -11  13   -0.63    5.35
  -7  11  14   14.69    7.54
   7 -11 -14   29.31    9.12
  -7 -11  14   24.70    8.55
  -7  11  15    1.45    5.33
   7 -11 -15   -0.68    5.39
  -7 -11  15    5.91    5.93
  -7  11  16    9.36    6.46
   7 -11 -16   -1.40    4.28
  -7  11  17   -0.26    5.39
   7 -11 -17   -1.61    5.88
  -7  11  18    3.57    6.52
   7 -11 -18    9.69    7.15
  -7  11  19    2.21    5.45
   7 -11 -19   -1.94    4.37
  -7  11  20   25.52    9.78
   7 -11 -20    8.93    7.29
  -7  11  21   -2.74    6.75
   7 -11 -21   -1.45    4.90
  -7  11  22    1.25    7.00
   7 -11 -22   -1.71    6.37
  -7  11  23   -0.79    5.76
   7 -11 -23   -1.80    4.52
  -7  11  24    4.70    5.27
  -7  11  25    2.62    5.63
  -7  11  26    7.06    6.38
  -7  11  27   -2.07    5.78
   7 -12  -1    7.18    4.63
  -7 -12   1    2.51    4.48
  -7  12   2    9.40    5.70
   7 -12  -2    5.57    4.65
  -7 -12   2   17.37    6.08
  -7  12   3   -0.68    4.16
   7 -12  -3   -1.23    4.41
  -7 -12   3   -0.19    3.92
  -7  12   4   -1.23    5.05
   7 -12  -4   -0.92    4.24
  -7 -12   4    0.23    3.79
  -7  12   5    9.79    6.43
   7 -12  -5   -0.50    5.00
  -7 -12   5    1.68    4.31
  -7  12   6   30.23    8.95
   7 -12  -6   27.86    8.48
  -7 -12   6   12.76    6.11
  -7  12   7   -1.62    4.73
   7 -12  -7    1.92    4.77
  -7 -12   7   -1.02    5.07
  -7  12   8    5.45    5.94
   7 -12  -8    7.17    4.94
  -7 -12   8    3.72    4.72
  -7  12   9    3.04    5.40
   7 -12  -9   -0.64    2.36
  -7 -12   9    2.53    4.33
  -7  12  10    3.37    5.61
   7 -12 -10    1.76    5.74
  -7 -12  10    8.86    6.34
  -7  12  11   -2.10    5.10
   7 -12 -11   -1.30    5.48
  -7 -12  11   -1.74    4.46
  -7  12  12   17.69    8.47
   7 -12 -12   11.89    6.59
  -7 -12  12   20.38    7.43
  -7  12  13   -2.84    5.86
   7 -12 -13    2.24    5.36
  -7  12  14    3.08    6.08
   7 -12 -14    0.56    5.80
  -7  12  15    0.87    4.68
   7 -12 -15    0.02    3.54
  -7  12  16   27.73    8.75
   7 -12 -16    8.68    6.76
  -7  12  17    3.65    5.68
   7 -12 -17   -1.00    5.11
  -7  12  18    9.31    7.79
   7 -12 -18    0.82    4.42
  -7  12  19   -2.99    6.61
   7 -12 -19    2.06    4.83
  -7  12  20    3.10    4.99
   7 -12 -20    4.87    4.65
  -7  12  21   -3.76    7.46
   7 -12 -21   -0.30    5.25
  -7  12  22    3.12    5.58
   7 -12 -22    5.32    6.32
  -7  12  23   -2.74    6.22
   7 -12 -23    6.63    7.01
  -7  12  24    4.85    6.66
  -7  12  25   -4.61    7.30
   7 -13  -1    1.33    4.23
  -7 -13   1   -1.87    4.41
   7 -13  -2    5.47    5.53
  -7 -13   2    6.76    5.11
   7 -13  -3    2.71    4.66
  -7 -13   3   16.75    5.82
  -7  13   4   44.16   10.51
   7 -13  -4   25.71    8.24
  -7 -13   4   41.33    9.16
  -7  13   5    2.89    4.60
   7 -13  -5   -2.41    4.73
  -7 -13   5    0.39    4.58
  -7  13   6   -0.72    5.08
   7 -13  -6    1.50    4.39
  -7 -13   6    0.44    4.27
  -7  13   7   -1.79    4.72
   7 -13  -7    1.66    4.53
  -7 -13   7    0.31    4.61
  -7  13   8    2.02    4.45
   7 -13  -8    1.35    5.72
  -7 -13   8   11.58    5.79
  -7  13   9   -0.79    5.89
   7 -13  -9    4.21    6.67
  -7 -13   9    4.37    5.61
  -7  13  10   25.16    9.03
   7 -13 -10    6.11    5.89
  -7 -13  10   13.49    7.42
  -7  13  11    5.47    4.82
   7 -13 -11    2.20    5.50
  -7  13  12   -2.21    4.78
   7 -13 -12   -1.05    4.88
  -7  13  13    5.78    7.10
   7 -13 -13   -1.29    5.10
  -7  13  14   14.73    7.27
   7 -13 -14    9.67    6.38
  -7  13  15   -0.00    5.60
   7 -13 -15   -0.73    5.55
  -7  13  16    0.01    5.28
   7 -13 -16   -1.56    6.90
  -7  13  17   -2.56    5.98
   7 -13 -17    3.42    6.13
  -7  13  18    0.31    5.68
   7 -13 -18    3.97    4.46
  -7  13  19   -1.93    6.26
   7 -13 -19   -0.67    4.80
  -7  13  20   10.37    7.52
   7 -13 -20    1.66    6.14
  -7  13  21    7.65    6.13
   7 -13 -21   -1.72    5.92
  -7  13  22    1.58    5.85
   7 -13 -22    2.60    5.69
  -7  13  23   -0.88    6.97
   7 -13 -23    3.72    7.42
   7 -14  -1    2.40    5.27
  -7 -14   1    5.75    5.28
   7 -14  -2    8.79    5.48
  -7 -14   2    8.37    5.79
   7 -14  -3    3.80    5.45
  -7 -14   3    2.03    4.58
   7 -14  -4    2.75    4.76
  -7 -14   4   -1.44    4.18
   7 -14  -5   -0.24    4.82
  -7 -14   5   -0.05    4.96
   7 -14  -6   10.19    6.34
  -7 -14   6    7.08    5.97
  -7  14   7   11.21    6.83
   7 -14  -7   17.27    6.93
  -7 -14   7   20.16    7.61
  -7  14   8    3.86    4.83
   7 -14  -8    3.47    5.66
  -7  14   9   -2.61    5.28
   7 -14  -9    0.93    4.97
  -7  14  10   11.86    7.40
   7 -14 -10   10.96    7.23
  -7  14  11    2.29    5.64
   7 -14 -11   -2.47    6.05
  -7  14  12    6.28    6.18
   7 -14 -12    8.17    6.82
  -7  14  13   -1.01    4.99
   7 -14 -13    0.54    4.31
  -7  14  14   -1.87    5.18
   7 -14 -14    0.30    5.15
  -7  14  15   -0.20    5.28
   7 -14 -15   -2.49    5.13
  -7  14  16   -2.19    5.56
   7 -14 -16   -0.81    5.58
  -7  14  17    2.97    5.02
   7 -14 -17    5.52    5.45
  -7  14  18   -0.44    5.80
   7 -14 -18    4.15    5.79
  -7  14  19   -0.26    6.55
   7 -14 -19   -1.42    5.54
  -7  14  20   -0.97    5.52
   7 -14 -20   -0.90    6.15
  -7  14  21    0.62    4.92
   7 -14 -21    0.76    4.65
   7 -14 -22   -3.09    7.24
   7 -15  -1   -1.50    4.55
  -7 -15   1    1.57    3.57
   7 -15  -2   -2.36    4.28
  -7 -15   2   -1.39    4.63
   7 -15  -3    1.54    4.71
  -7 -15   3   11.67    6.65
   7 -15  -4   -0.63    3.57
  -7 -15   4   10.25    5.51
   7 -15  -5    0.06    4.92
   7 -15  -6   -1.86    4.76
   7 -15  -7    1.75    4.34
   7 -15  -8    5.24    5.14
   7 -15  -9    1.30    3.72
  -7  15  10    2.24    5.58
   7 -15 -10   10.75    6.38
  -7  15  11    2.00    5.58
   7 -15 -11    0.14    5.18
  -7  15  12   -2.31    5.99
   7 -15 -12   -0.70    4.38
  -7  15  13   -3.65    5.79
   7 -15 -13   -1.93    4.53
  -7  15  14   -1.96    6.36
   7 -15 -14    5.40    6.27
  -7  15  15    4.57    7.40
   7 -15 -15   -1.51    5.56
  -7  15  16   -2.71    6.64
   7 -15 -16   -0.33    4.59
  -7  15  17    2.39    5.15
   7 -15 -17   -1.46    6.69
  -7  15  18   -1.68    4.93
   7 -15 -18   -0.90    5.81
  -7  15  19   -0.64    7.37
   7 -15 -19    1.81    5.42
   7 -15 -20    2.57    5.15
   7 -15 -21   -0.07    4.24
   7 -15 -22   -0.87    6.97
   7 -16  -1   -0.33    5.48
  -7 -16   1    0.10    4.09
   7 -16  -2    1.24    4.95
   7 -16  -3    3.01    4.70
   7 -16  -4    3.45    5.48
   7 -16  -5   -2.19    5.04
   7 -16  -6    5.20    5.78
   7 -16  -7    1.98    5.84
   7 -16  -8   -1.32    6.29
   7 -16  -9    1.19    6.40
   7 -16 -10   -0.20    5.23
   7 -16 -11    0.81    5.16
  -7  16  13    5.72    6.08
  -7  16  14   -0.30    4.67
  -7  16  15    0.19    5.67
  -7  16  16    0.99    6.58
  -7  16  17    4.45    6.35
  -6   0   1    0.91    3.64
  -6   0   1   -0.40    3.07
   6   0  -1   -0.57    3.79
   6   0  -1   -0.95    2.99
  -6   0   2  278.42   33.75
  -6   0   2  344.10   32.05
   6   0  -2  352.38   32.94
   6   0  -2  303.38   31.32
  -6   0   3   -0.26    4.13
  -6   0   3   -0.05    2.18
   6   0  -3    2.73    4.29
   6   0  -3    0.97    3.20
  -6   0   4   28.04    8.25
  -6   0   4   26.29    5.74
   6   0  -4   18.20    5.74
   6   0  -4   24.78    5.24
  -6   0   5   -0.98    5.50
  -6   0   5    0.44    2.81
   6   0  -5    0.06    3.54
   6   0  -5   -0.36    2.69
  -6   0   6 1083.31  102.51
  -6   0   6 1146.05   98.28
   6   0  -6 1172.45  100.83
   6   0  -6 1024.40   98.06
  -6   0   7   -0.02    4.13
  -6   0   7   -1.24    3.02
   6   0  -7    0.70    3.86
   6   0  -7   -1.38    2.88
  -6   0   8   30.63    8.66
  -6   0   8   23.94    5.51
   6   0  -8   11.36    5.25
   6   0  -8   18.30    5.28
  -6   0   9    0.48    5.35
  -6   0   9    1.58    2.74
   6   0  -9    1.23    3.34
   6   0  -9   -1.30    2.52
  -6   0  10  195.86   26.11
  -6   0  10  230.59   22.64
   6   0 -10  172.82   23.93
   6   0 -10  229.66   23.53
  -6   0  11   -0.91    5.88
  -6   0  11   -0.80    2.44
   6   0 -11   -0.39    3.15
  -6   0  12  270.67   30.29
  -6   0  12  243.23   24.40
   6   0 -12  198.66   24.48
  -6   0  13   -1.79    5.47
  -6   0  13   -0.64    2.81
   6   0 -13    0.49    2.83
  -6   0  14   72.74   14.10
  -6   0  14   86.38   11.08
   6   0 -14   60.34   10.87
  -6   0  15   -0.47    4.66
  -6   0  15   -0.10    2.24
   6   0 -15   -1.22    3.21
  -6   0  16  242.27   29.20
  -6   0  16  232.12   24.20
   6   0 -16  193.08   24.31
  -6   0  17    0.27    5.42
  -6   0  17    0.81    2.71
   6   0 -17   -0.43    3.53
  -6   0  18  124.66   14.53
   6   0 -18   72.46   13.20
  -6   0  19   -1.16    3.25
   6   0 -19   -1.48    3.79
  -6   0  20   -1.19    4.05
   6   0 -20    2.82    3.97
  -6   0  22  129.59   20.08
  -6   0  23   -4.89    6.23
  -6   0  24   -0.80    6.73
  -6   0  25   -1.26    5.72
  -6   0  26   26.09    9.43
  -6   0  27   -0.40    6.08
  -6   0  28   16.83    8.40
  -6   0  29   -1.45    5.57
  -6   0  30   10.86    8.37
  -6   0  31    3.31    6.43
  -6   0  32   27.92   10.34
  -6   0  33   -1.57    5.59
  -6   0  34   -0.24    5.14
  -6   0  35    1.02    5.79
  -6   0  36    4.55    5.99
  -6   0  37   -0.94    5.71
  -6   1   1   10.20    5.59
  -6   1   1    4.40    3.30
   6  -1  -1    4.40    4.49
   6  -1  -1    6.79    3.41
   6   1  -1   -0.07    3.41
   6   1  -1    2.68    3.34
  -6  -1   1    3.54    4.91
  -6  -1   1    5.12    3.33
  -6   1   2  480.05   52.38
  -6   1   2  555.30   49.61
   6  -1  -2  494.52   50.64
   6  -1  -2  495.09   49.19
   6   1  -2  489.05   49.67
   6   1  -2  611.41   50.49
  -6  -1   2  612.78   53.41
  -6  -1   2  549.20   50.34
  -6   1   3   25.05    8.16
  -6   1   3   19.93    5.35
   6  -1  -3   18.46    6.27
   6  -1  -3   23.48    4.98
   6   1  -3   44.10    7.21
   6   1  -3   18.51    5.32
  -6  -1   3   18.31    7.95
  -6  -1   3   18.01    5.11
  -6   1   4  842.27   72.15
  -6   1   4  705.09   66.48
   6  -1  -4  731.62   69.01
   6  -1  -4  691.94   66.69
   6   1  -4  707.93   67.83
   6   1  -4  730.97   66.98
  -6  -1   4  700.59   69.93
  -6  -1   4  825.49   67.75
  -6   1   5  100.89   16.00
  -6   1   5  109.65   12.55
   6  -1  -5  118.26   15.04
   6  -1  -5  107.58   13.04
   6   1  -5   97.99   13.71
   6   1  -5   83.30   12.15
  -6  -1   5   92.07   14.80
  -6  -1   5  102.89   12.96
  -6   1   6  120.83   16.27
  -6   1   6   89.43   10.79
   6  -1  -6   67.29   12.25
   6  -1  -6   84.17   11.32
   6   1  -6   83.51   12.11
   6   1  -6   68.48   10.31
  -6  -1   6   68.00   13.42
  -6  -1   6   81.76   10.84
  -6   1   7  185.86   25.03
  -6   1   7  181.74   20.44
   6  -1  -7  202.82   23.72
   6  -1  -7  190.04   21.43
   6   1  -7  209.30   22.98
   6   1  -7  192.21   21.04
  -6  -1   7  229.27   25.50
  -6  -1   7  203.85   21.30
  -6   1   8  585.87   63.77
  -6   1   8  672.93   59.63
   6  -1  -8  614.15   62.37
   6  -1  -8  620.21   60.25
   6   1  -8  654.99   61.91
   6   1  -8  708.51   60.51
  -6  -1   8  598.43   63.53
  -6  -1   8  672.58   59.90
  -6   1   9    2.82    7.15
  -6   1   9    9.41    3.54
   6  -1  -9    9.66    5.41
   6  -1  -9   12.42    4.53
   6   1  -9    3.34    4.83
   6   1  -9   10.24    3.92
  -6  -1   9   18.18    8.34
  -6  -1   9   11.57    3.80
  -6   1  10   79.17   15.45
  -6   1  10   92.93   11.70
   6  -1 -10   89.69   14.50
   6  -1 -10   73.87   11.61
   6   1 -10  122.94   15.14
   6   1 -10   73.13   11.34
  -6  -1  10   75.90   14.29
  -6  -1  10   94.27   11.63
  -6   1  11    8.14    5.72
  -6   1  11    8.84    3.80
   6  -1 -11    8.85    4.23
   6   1 -11   10.96    5.44
   6   1 -11   12.47    4.49
  -6  -1  11    7.49    5.84
  -6  -1  11   14.98    4.40
  -6   1  12  278.42   32.32
  -6   1  12  257.94   27.17
   6  -1 -12  254.92   28.21
   6   1 -12  225.19   27.18
  -6  -1  12  308.66   33.09
  -6  -1  12  297.41   27.63
  -6   1  13   38.59   11.43
  -6   1  13   64.63    9.31
   6  -1 -13   45.45    8.84
   6   1 -13   53.98    9.05
  -6  -1  13   53.76   11.83
  -6  -1  13   51.27    8.48
  -6   1  14  138.59   20.52
  -6   1  14  137.51   16.35
   6  -1 -14  129.88   17.13
   6   1 -14  140.48   17.22
  -6  -1  14  129.01   20.22
  -6  -1  14  130.94   16.00
  -6   1  15    1.46    4.58
  -6   1  15    6.75    3.95
   6  -1 -15   14.94    5.72
   6   1 -15   10.55    4.64
  -6  -1  15    7.69    6.96
  -6  -1  15    4.16    3.57
  -6   1  16    3.35    5.75
  -6   1  16    1.34    3.01
   6  -1 -16    8.49    4.68
   6   1 -16    7.03    4.03
  -6  -1  16   13.04    6.49
  -6  -1  16    4.74    3.65
  -6   1  17    4.56    3.19
   6  -1 -17    5.09    4.55
   6   1 -17    8.18    4.24
  -6  -1  17    8.36    7.46
  -6  -1  17    3.34    3.74
  -6   1  18  191.04   21.88
   6  -1 -18  151.15   21.92
   6   1 -18  205.74   22.99
  -6  -1  18  177.46   25.18
  -6  -1  18  206.31   22.01
  -6   1  19   38.16    8.02
   6  -1 -19   25.25    7.28
   6   1 -19   26.69    7.43
  -6  -1  19   24.80    6.56
  -6   1  20   -0.04    3.33
   6  -1 -20   -2.08    3.71
  -6   1  21   -3.03    5.98
   6  -1 -21    5.44    4.64
  -6   1  22    9.57    6.96
  -6   1  23    4.02    5.77
  -6  -1  23    5.63    6.55
  -6   1  24   24.60    9.29
  -6  -1  24   18.59    8.78
  -6   1  25    1.74    6.28
  -6  -1  25   -1.16    6.47
  -6   1  26    1.44    6.36
  -6  -1  26    0.79    6.33
  -6   1  27    0.96    5.22
  -6  -1  27   -2.07    6.21
  -6   1  28   49.78   12.44
  -6  -1  28   53.73   12.56
  -6   1  29    2.72    5.73
  -6  -1  29   -0.09    4.72
  -6   1  30   16.85    7.70
  -6  -1  30   16.90    8.08
  -6   1  31    3.77    6.08
  -6  -1  31   -3.75    6.47
  -6   1  32   -2.00    6.61
  -6  -1  32    3.46    5.47
  -6   1  33    0.02    6.26
  -6  -1  33   -2.00    5.55
  -6   1  34   25.66    9.85
  -6  -1  34    3.52    6.24
  -6   1  35    5.20    6.90
  -6  -1  35    1.29    6.48
  -6   1  36   -0.34    4.72
  -6  -1  36    0.84    5.95
  -6   1  37    8.31    7.27
  -6   1  38    3.46    6.09
  -6   1  39   -3.83    6.06
  -6   2   1    5.66    5.41
  -6   2   1    6.90    3.20
   6  -2  -1    8.58    4.50
   6  -2  -1    6.36    3.47
   6   2  -1    5.63    3.40
   6   2  -1   11.50    4.21
  -6  -2   1    3.10    3.77
  -6  -2   1    5.66    3.60
  -6   2   2    6.31    5.29
  -6   2   2    3.48    2.55
   6  -2  -2   16.13    5.65
   6  -2  -2    9.71    3.94
   6   2  -2   14.32    4.21
   6   2  -2    3.08    3.70
  -6  -2   2   15.50    5.85
  -6  -2   2   10.84    4.35
  -6   2   3    1.56    5.02
  -6   2   3    3.60    2.96
   6  -2  -3    1.15    3.12
   6  -2  -3   -0.44    2.77
   6   2  -3    1.00    3.65
   6   2  -3    0.55    2.63
  -6  -2   3    5.39    5.12
  -6  -2   3    3.14    3.55
  -6   2   4   62.97   12.63
  -6   2   4   68.16    9.00
   6  -2  -4   55.61   10.59
   6  -2  -4   78.24    9.98
   6   2  -4   46.22    8.87
   6   2  -4   61.94    9.33
  -6  -2   4   54.96   10.79
  -6  -2   4   76.26   10.31
  -6   2   5   15.74    6.58
  -6   2   5    6.60    3.58
   6  -2  -5   19.42    7.02
   6  -2  -5   10.60    3.91
   6   2  -5   10.51    4.29
   6   2  -5   11.81    3.68
  -6  -2   5    5.55    5.34
  -6  -2   5   14.86    4.77
  -6   2   6  255.56   32.01
  -6   2   6  318.18   28.54
   6  -2  -6  262.38   30.91
   6  -2  -6  291.92   29.18
   6   2  -6  261.93   29.05
   6   2  -6  281.49   28.61
  -6  -2   6  315.10   32.45
  -6  -2   6  273.71   28.69
  -6   2   7   54.70   11.72
  -6   2   7   50.42    7.84
   6  -2  -7   59.64   10.90
   6  -2  -7   65.16    9.52
   6   2  -7   61.45    9.71
   6   2  -7   37.59    7.59
  -6  -2   7   59.77   11.28
  -6  -2   7   57.62    8.85
  -6   2   8   11.70    6.78
  -6   2   8    4.63    3.27
   6  -2  -8    0.87    3.99
   6  -2  -8    6.67    4.14
   6   2  -8    7.13    4.37
   6   2  -8    1.56    2.52
  -6  -2   8    9.41    6.21
  -6  -2   8    9.05    3.70
  -6   2   9   -0.16    4.17
  -6   2   9   -0.49    2.77
   6  -2  -9    1.54    4.44
   6  -2  -9    0.12    3.51
   6   2  -9    0.01    3.32
   6   2  -9    2.54    2.80
  -6  -2   9    0.25    5.65
  -6  -2   9   -0.30    2.85
  -6   2  10  261.59   31.08
  -6   2  10  231.44   25.20
   6  -2 -10  224.09   26.18
   6   2 -10  284.07   28.11
   6   2 -10  245.33   26.02
  -6  -2  10  238.08   29.55
  -6  -2  10  261.38   25.95
  -6   2  11  277.69   29.70
  -6   2  11  200.27   22.84
   6  -2 -11  215.11   24.29
   6   2 -11  251.13   25.85
   6   2 -11  174.83   22.64
  -6  -2  11  261.53   28.75
  -6  -2  11  226.33   23.27
  -6   2  12  105.26   16.91
  -6   2  12   78.50   11.53
   6  -2 -12   93.14   13.03
   6   2 -12   73.94   11.48
  -6  -2  12   81.30   15.17
  -6  -2  12  104.73   12.35
  -6   2  13   12.99    7.79
  -6   2  13   15.69    4.51
   6  -2 -13    3.40    3.50
   6   2 -13    8.13    3.73
  -6  -2  13    9.29    6.21
  -6  -2  13    7.46    3.48
  -6   2  14   97.63   16.45
  -6   2  14   87.50   12.26
   6  -2 -14   83.17   13.12
   6   2 -14   93.48   12.89
  -6  -2  14   87.28   15.70
  -6  -2  14   87.71   11.93
  -6   2  15   37.19    9.80
  -6   2  15   16.02    5.30
   6  -2 -15   36.23    7.85
   6   2 -15   27.86    6.46
  -6  -2  15   32.53    9.63
  -6  -2  15   38.47    6.83
  -6   2  16   58.87    9.43
   6  -2 -16   75.08   11.63
   6   2 -16   47.57    9.08
  -6  -2  16   62.45   13.14
  -6  -2  16   39.95    8.12
  -6   2  17   20.22    5.90
   6  -2 -17   18.52    6.51
   6   2 -17   16.62    5.80
  -6  -2  17   21.15    8.57
  -6  -2  17   11.37    4.25
  -6   2  18   13.97    4.86
   6  -2 -18   16.33    5.75
   6   2 -18    7.11    4.01
  -6  -2  18   14.45    7.51
  -6  -2  18    5.86    3.48
  -6   2  19   15.80    8.42
  -6   2  19   10.67    4.98
   6  -2 -19   12.03    5.75
  -6  -2  19    8.24    6.91
  -6   2  20  154.72   22.38
  -6   2  20  131.30   18.04
   6  -2 -20  155.98   20.66
  -6   2  21   -0.81    5.48
  -6   2  21    3.23    3.91
   6  -2 -21    7.09    5.44
  -6   2  22   20.75    8.50
  -6   2  23   -3.05    6.74
  -6   2  24    5.52    7.39
  -6  -2  24    1.04    5.42
  -6   2  25   15.91    8.13
  -6  -2  25    7.08    6.53
  -6   2  26   23.35    9.61
  -6  -2  26   25.54    9.09
  -6   2  27    2.96    5.11
  -6  -2  27   -2.55    6.11
  -6   2  28   15.05    8.04
  -6  -2  28    7.21    7.11
  -6   2  29   -1.57    6.06
  -6  -2  29    1.74    6.03
  -6   2  30    4.04    5.40
  -6  -2  30    2.13    6.39
  -6   2  31   -0.93    4.93
  -6  -2  31    1.80    6.09
  -6   2  32   13.47    7.46
  -6  -2  32    1.09    5.66
  -6   2  33    6.97    7.32
  -6  -2  33    4.90    6.62
  -6   2  34    4.72    5.52
  -6  -2  34    1.57    5.70
  -6   2  35   -4.92    7.16
  -6   2  36    0.98    5.10
  -6   2  37   -0.98    6.28
  -6   2  38    1.65    6.71
  -6   2  39    3.93    5.87
  -6   2  40    2.83    6.39
  -6   2  41   -0.89    7.10
  -6   3   1   -0.40    4.23
  -6   3   1    4.84    2.91
   6  -3  -1    3.79    3.73
   6  -3  -1    2.55    2.81
   6   3  -1    1.94    3.06
   6   3  -1    1.80    3.54
  -6  -3   1    3.30    4.48
  -6  -3   1    6.60    3.67
  -6   3   2  135.95   18.42
  -6   3   2  118.20   14.12
   6  -3  -2  149.59   17.54
   6  -3  -2  126.17   14.92
   6   3  -2  106.56   14.17
   6   3  -2  159.45   16.52
  -6  -3   2  131.48   17.08
  -6  -3   2  126.04   15.90
  -6   3   3  164.12   19.76
  -6   3   3   98.36   13.37
   6  -3  -3  134.86   17.06
   6  -3  -3  140.48   15.12
   6   3  -3  122.59   14.39
   6   3  -3  117.36   14.90
  -6  -3   3  138.43   17.03
  -6  -3   3  107.88   14.95
  -6   3   4   25.21    8.18
  -6   3   4   39.51    6.22
   6  -3  -4   37.86    8.86
   6  -3  -4   32.91    6.41
   6   3  -4   32.79    6.39
   6   3  -4   28.07    6.01
  -6  -3   4   35.22    7.79
  -6  -3   4   22.49    6.39
  -6   3   5    1.39    5.44
  -6   3   5    4.87    2.89
   6  -3  -5   17.49    6.29
   6  -3  -5   10.70    4.49
   6   3  -5   12.73    4.24
   6   3  -5    8.91    4.10
  -6  -3   5    7.62    6.19
  -6  -3   5    8.24    4.33
  -6   3   6   14.34    7.48
  -6   3   6   18.90    4.74
   6  -3  -6    8.64    6.55
   6  -3  -6   19.14    5.39
   6   3  -6   15.06    4.78
   6   3  -6   22.21    4.90
  -6  -3   6   15.74    6.04
  -6  -3   6   17.85    5.09
  -6   3   7   11.00    6.02
  -6   3   7   27.57    5.07
   6  -3  -7   19.67    7.15
   6  -3  -7   23.53    5.91
   6   3  -7   22.83    5.51
   6   3  -7   17.94    4.83
  -6  -3   7    7.13    6.45
  -6  -3   7   17.22    5.09
  -6   3   8  332.94   36.89
  -6   3   8  304.57   31.48
   6  -3  -8  333.69   33.19
   6   3  -8  359.95   33.38
   6   3  -8  297.12   31.67
  -6  -3   8  307.25   35.10
  -6  -3   8  335.29   32.58
  -6   3   9   58.71   12.86
  -6   3   9   71.48    9.74
   6  -3  -9   68.77   10.57
   6   3  -9   64.61   10.27
   6   3  -9   62.54    9.47
  -6  -3   9   58.37   11.74
  -6  -3   9   64.77    9.80
  -6   3  10   14.38    6.66
  -6   3  10   17.29    4.65
   6  -3 -10   14.99    5.43
   6   3 -10   16.74    6.03
   6   3 -10   21.64    5.25
  -6  -3  10   19.22    7.79
  -6  -3  10   24.80    5.78
  -6   3  11   11.56    7.41
  -6   3  11    8.47    3.54
   6  -3 -11    9.86    4.70
   6   3 -11    1.89    4.14
   6   3 -11    7.98    3.92
  -6  -3  11    5.52    6.07
  -6  -3  11    9.28    3.49
  -6   3  12   59.75   13.75
  -6   3  12   81.64   10.76
   6  -3 -12   87.52   12.43
   6   3 -12   60.48   10.19
  -6  -3  12   75.38   13.85
  -6  -3  12   64.21    9.80
  -6   3  13  138.77   19.61
  -6   3  13  107.73   14.50
   6  -3 -13  107.51   15.62
   6   3 -13  114.81   14.67
  -6  -3  13  124.41   18.42
  -6  -3  13  111.72   14.31
  -6   3  14  154.46   21.65
  -6   3  14  143.13   17.23
   6  -3 -14  125.33   17.88
   6   3 -14  140.44   17.18
  -6  -3  14  160.85   21.81
  -6  -3  14  137.40   16.68
  -6   3  15   17.01    5.28
   6  -3 -15   25.46    7.18
   6   3 -15    6.69    4.54
  -6  -3  15   25.20    8.07
  -6  -3  15    3.70    3.49
  -6   3  16   10.91    4.94
   6  -3 -16   19.88    6.69
   6   3 -16   17.09    5.50
  -6  -3  16   23.33    8.39
  -6  -3  16   13.79    4.66
  -6   3  17   67.90   10.74
   6  -3 -17   57.71   11.20
   6   3 -17   43.41    9.12
  -6  -3  17   77.94   14.33
  -6  -3  17   58.52    9.50
  -6   3  18  125.33   18.83
  -6   3  18   99.65   14.32
   6  -3 -18  102.80   15.74
  -6  -3  18   85.05   16.93
  -6   3  19   44.52   11.55
  -6   3  19   27.26    7.15
   6  -3 -19   32.94    8.67
  -6  -3  19   40.55   10.73
  -6   3  20    2.30    6.01
  -6   3  20   -0.10    3.36
   6  -3 -20    3.05    4.59
  -6  -3  20    6.14    7.26
  -6   3  21   -2.20    5.32
  -6   3  21   -0.40    3.31
   6  -3 -21    3.95    4.29
  -6   3  22   59.83   13.58
   6  -3 -22   57.49   11.96
  -6   3  23   19.06    8.45
  -6   3  24   71.94   14.36
  -6   3  25   -3.49    7.07
  -6  -3  25    5.10    6.57
  -6   3  26    1.62    6.24
  -6  -3  26   -0.61    5.62
  -6  -3  27    1.94    5.11
  -6   3  28   16.54    7.61
  -6  -3  28   22.12    8.98
  -6   3  29    2.38    6.31
  -6  -3  29    2.13    5.92
  -6   3  30   34.62   11.15
  -6   3  31    0.73    5.62
  -6  -3  31    0.47    5.31
  -6   3  32    4.96    5.96
  -6  -3  32    0.04    5.63
  -6   3  33    5.22    6.09
  -6   3  34   16.18    8.85
  -6   3  35   -0.58    5.62
  -6   3  36   -2.88    6.65
  -6   3  37   -1.46    6.71
  -6   3  38   -1.38    6.61
  -6   3  39   -0.18    5.71
  -6   3  40   12.20    8.63
  -6   3  41   -1.24    6.75
  -6   4   1  132.96   20.39
  -6   4   1  149.94   17.01
   6  -4  -1  181.45   20.53
   6  -4  -1  181.63   18.39
   6   4  -1  138.57   17.20
   6   4  -1  184.25   19.82
  -6  -4   1  168.24   19.41
  -6  -4   1  188.21   20.43
  -6   4   2   11.60    6.29
  -6   4   2   10.49    3.36
   6  -4  -2   13.26    5.77
   6  -4  -2   11.82    4.24
   6   4  -2   14.71    3.99
   6   4  -2    5.54    3.72
  -6  -4   2   13.10    5.49
  -6  -4   2   15.35    5.85
  -6   4   3    7.18    5.49
  -6   4   3    5.10    2.69
   6  -4  -3    0.12    3.55
   6  -4  -3    6.89    3.26
   6   4  -3    0.29    2.05
   6   4  -3    5.12    3.53
  -6  -4   3    7.13    4.86
  -6  -4   3   -0.98    2.75
  -6   4   4   21.96    7.65
  -6   4   4   12.83    3.55
   6  -4  -4   19.89    7.00
   6  -4  -4   22.03    4.97
   6   4  -4   12.68    4.27
   6   4  -4   21.53    5.55
  -6  -4   4    8.94    5.41
  -6  -4   4   20.40    5.42
  -6   4   5  249.57   27.82
  -6   4   5  198.50   21.86
   6  -4  -5  244.59   26.70
   6  -4  -5  216.09   23.35
   6   4  -5  220.71   22.61
   6   4  -5  196.73   22.74
  -6  -4   5  214.32   25.03
  -6  -4   5  223.48   24.11
  -6   4   6  245.82   28.46
  -6   4   6  219.27   22.77
   6  -4  -6  203.22   26.02
   6  -4  -6  202.04   23.72
   6   4  -6  217.60   23.07
   6   4  -6  209.32   23.38
  -6  -4   6  250.59   26.49
  -6  -4   6  250.38   25.01
  -6   4   7   84.56   13.94
  -6   4   7   56.01    8.67
   6  -4  -7   57.64    9.94
   6   4  -7   78.44    9.99
   6   4  -7   66.24    9.63
  -6  -4   7   58.62   11.36
  -6  -4   7   62.82   10.37
  -6   4   8    3.19    4.80
  -6   4   8    3.94    3.13
   6  -4  -8    3.76    3.17
   6   4  -8    3.37    3.24
   6   4  -8    5.60    3.44
  -6  -4   8    4.33    4.48
  -6  -4   8    5.87    4.13
  -6   4   9   62.17   12.08
  -6   4   9   44.62    8.06
   6  -4  -9   46.71    8.85
   6   4  -9   56.95    9.05
   6   4  -9   43.31    7.92
  -6  -4   9   66.99   12.05
  -6  -4   9   53.60    8.83
  -6   4  10   38.23   10.43
  -6   4  10   34.37    6.47
   6  -4 -10   34.83    7.37
   6   4 -10   31.22    6.46
   6   4 -10   22.60    5.56
  -6  -4  10   50.94   10.40
  -6  -4  10   17.50    5.79
  -6   4  11  115.74   18.61
  -6   4  11  134.55   15.60
   6  -4 -11  102.38   15.67
   6   4 -11  131.39   15.33
  -6  -4  11  129.66   18.60
  -6  -4  11  125.65   15.44
  -6   4  12   69.37   14.15
  -6   4  12   81.68   11.67
   6  -4 -12   72.54   12.32
   6   4 -12   83.55   11.63
  -6  -4  12   93.32   15.21
  -6  -4  12   90.13   12.04
  -6   4  13   32.32    6.72
   6  -4 -13   34.33    7.59
   6   4 -13   24.51    6.16
  -6  -4  13   31.37    9.44
  -6  -4  13   32.72    6.74
  -6   4  14    2.21    3.26
   6  -4 -14    0.81    4.01
   6   4 -14    0.38    3.22
  -6  -4  14   -0.44    5.19
  -6  -4  14   -0.57    3.00
  -6   4  15  130.64   15.38
   6  -4 -15  106.60   16.20
   6   4 -15  110.45   14.48
  -6  -4  15  124.07   18.66
  -6  -4  15   89.54   13.46
   6  -4 -16  122.49   18.10
   6   4 -16  150.20   17.10
  -6  -4  16  161.21   21.58
  -6  -4  16  111.24   15.65
  -6   4  17    8.73    6.71
   6  -4 -17   11.75    5.85
  -6  -4  17   15.24    7.72
  -6   4  18   47.98   11.66
   6  -4 -18   38.91   10.01
  -6  -4  18   48.21   11.42
  -6   4  19   87.75   16.30
   6  -4 -19   83.74   14.33
  -6  -4  19   78.61   15.28
  -6   4  20  151.19   21.24
   6  -4 -20  102.98   17.22
  -6  -4  20  106.95   18.87
  -6   4  21    0.91    7.33
   6  -4 -21    3.20    5.56
  -6   4  22    5.89    6.54
   6  -4 -22    3.28    4.30
  -6   4  23    0.68    4.90
  -6   4  24   -1.38    6.70
  -6   4  25    4.60    6.95
  -6   4  26   11.11    8.29
  -6  -4  26   10.31    7.62
  -6   4  27    4.86    6.97
  -6  -4  27   20.67    8.04
  -6   4  28    7.81    6.88
  -6  -4  28    1.91    4.75
  -6   4  29    5.69    6.65
  -6  -4  29   -0.98    6.45
  -6   4  30    1.33    7.17
  -6  -4  30    8.86    6.98
  -6   4  31    1.84    6.92
  -6   4  32    8.91    5.95
  -6   4  33    0.80    6.56
  -6   4  34   -0.00    5.53
  -6   4  35   -2.39    6.19
  -6   4  36   -3.33    5.59
  -6   4  37    6.85    5.95
  -6   4  38    7.81    5.60
  -6   4  39   -2.47    5.18
  -6   5   1   14.82    6.74
   6  -5  -1    7.99    5.30
   6  -5  -1    9.01    3.78
   6   5  -1   24.54    6.24
   6   5  -1   17.69    6.56
  -6  -5   1   17.35    5.36
  -6  -5   1   22.21    6.28
  -6   5   2   75.23   13.66
   6  -5  -2   76.51   12.94
   6  -5  -2   88.78   11.24
   6   5  -2   82.57   11.84
   6   5  -2   75.78   13.21
  -6  -5   2   88.32   12.09
  -6  -5   2   57.94   11.52
  -6   5   3  144.46   18.95
   6  -5  -3  151.21   18.50
   6  -5  -3  135.42   15.40
   6   5  -3  113.33   15.28
  -6  -5   3  107.13   15.49
  -6  -5   3  104.65   15.56
  -6   5   4  108.10   16.35
   6  -5  -4   80.76   14.44
   6  -5  -4   98.44   13.22
   6   5  -4  115.33   13.97
  -6  -5   4   97.11   14.06
  -6  -5   4  104.02   14.28
  -6   5   5    0.04    4.89
   6  -5  -5    5.64    5.33
   6  -5  -5    2.53    2.81
   6   5  -5    6.16    3.48
  -6  -5   5    1.83    3.35
  -6  -5   5    4.32    3.75
  -6   5   6    2.62    4.25
   6  -5  -6    8.65    4.00
   6   5  -6    1.38    2.53
  -6  -5   6    5.16    4.40
  -6  -5   6    3.84    3.77
  -6   5   7   81.13   13.42
   6  -5  -7   63.85   10.37
   6   5  -7   58.59    9.20
  -6  -5   7   69.69   11.69
  -6  -5   7   46.03    9.35
  -6   5   8   64.16   11.85
   6  -5  -8   57.71    9.49
   6   5  -8   34.49    6.98
  -6  -5   8   32.24    8.24
  -6  -5   8   49.06    8.49
  -6   5   9   57.10   12.70
   6  -5  -9   86.75   12.31
   6   5  -9   67.46   10.19
  -6  -5   9   75.49   12.88
  -6  -5   9   71.74   11.12
  -6   5  10   32.94    9.66
   6  -5 -10   40.97    8.36
   6   5 -10   39.73    7.12
  -6  -5  10   38.99    9.71
  -6  -5  10   31.24    6.93
  -6   5  11    2.96    4.44
   6  -5 -11    0.43    4.02
   6   5 -11   -0.31    2.97
  -6  -5  11   -1.09    4.55
  -6  -5  11    0.84    3.16
   6  -5 -12   11.55    5.12
   6   5 -12    2.65    3.27
  -6  -5  12    1.44    4.45
  -6  -5  12    6.75    4.25
   6  -5 -13  201.40   24.24
   6   5 -13  191.61   21.67
  -6  -5  13  247.64   27.00
  -6  -5  13  176.38   21.69
   6  -5 -14  207.73   26.76
   6   5 -14  227.85   24.84
  -6  -5  14  234.97   28.80
  -6  -5  14  250.06   25.71
  -6   5  15   -1.18    5.10
   6  -5 -15    1.12    3.67
  -6  -5  15   -0.76    5.23
  -6   5  16    9.73    6.24
   6  -5 -16    7.67    5.02
  -6  -5  16    7.53    6.38
  -6   5  17   -0.08    4.19
   6  -5 -17   -0.07    4.28
  -6  -5  17    3.09    5.96
  -6   5  18  123.43   18.86
   6  -5 -18   94.06   16.18
  -6  -5  18   94.13   17.39
  -6   5  19   35.91    9.80
   6  -5 -19   29.29    8.96
  -6  -5  19   27.29    9.78
  -6   5  20    6.78    7.02
   6  -5 -20   13.68    6.24
  -6  -5  20   29.47    9.52
  -6   5  21   -6.97    7.84
   6  -5 -21    4.71    4.17
  -6  -5  21    2.80    6.51
  -6   5  22    0.34    5.42
   6  -5 -22   -1.28    3.79
  -6   5  23   31.02   10.18
  -6   5  24   18.59    8.68
  -6   5  25    4.09    6.64
  -6   5  26   -3.38    6.22
  -6  -5  26   -0.55    5.57
  -6   5  27   -1.89    7.38
  -6  -5  27   -0.70    5.08
  -6   5  28    5.52    7.34
  -6  -5  28    2.47    5.82
  -6   5  29    7.92    7.96
  -6   5  30    0.55    7.41
  -6   5  31   -2.81    5.68
  -6   5  32    3.08    6.99
  -6   5  33    2.24    6.63
  -6   5  34   13.39    9.26
  -6   5  35    0.70    6.80
  -6   5  36   -0.49    4.82
  -6   5  37   12.41    7.43
  -6   5  38    8.30    6.54
  -6   6   1  124.92   18.38
   6  -6  -1  156.45   19.00
   6  -6  -1  122.62   15.65
   6   6  -1  119.91   16.72
  -6  -6   1  139.40   16.69
  -6  -6   1  143.85   18.35
  -6   6   2   28.42    8.52
   6  -6  -2   35.29    9.11
   6  -6  -2   29.76    6.42
   6   6  -2   29.60    7.09
  -6  -6   2   33.51    7.06
  -6  -6   2   15.01    6.52
  -6   6   3    7.47    5.21
   6  -6  -3    2.53    5.10
   6  -6  -3    4.46    3.20
   6   6  -3    6.01    3.35
  -6  -6   3   10.63    4.59
  -6  -6   3    4.33    3.92
  -6   6   4   25.29    7.70
   6  -6  -4   26.95    8.62
   6  -6  -4   28.87    6.51
   6   6  -4   34.75    6.66
  -6  -6   4   27.66    7.21
  -6  -6   4    7.04    5.28
  -6   6   5  127.90   18.44
   6  -6  -5  116.15   15.69
   6   6  -5  136.26   16.06
  -6  -6   5  134.74   17.04
  -6  -6   5  112.33   16.24
  -6   6   6   88.41   14.32
   6  -6  -6   61.79   10.91
   6   6  -6   78.37   11.04
  -6  -6   6   65.62   11.86
  -6  -6   6   84.14   12.48
  -6   6   7   47.97   11.16
   6  -6  -7   36.52    8.08
   6   6  -7   60.47    8.80
  -6  -6   7   40.90    9.35
  -6  -6   7   65.00   10.59
  -6   6   8   13.33    6.67
   6  -6  -8   12.91    5.23
   6   6  -8   12.61    4.09
  -6  -6   8   12.71    6.14
  -6  -6   8   11.23    4.88
  -6   6   9   86.91   15.00
   6  -6  -9   90.23   13.55
   6   6  -9   97.25   12.17
  -6  -6   9   88.86   14.33
  -6  -6   9   71.93   12.08
  -6   6  10   68.22   13.41
   6  -6 -10   67.45   11.70
   6   6 -10   62.32    9.64
  -6  -6  10   65.38   12.01
  -6  -6  10   70.27   11.04
   6  -6 -11   66.86   11.29
   6   6 -11   68.55    9.60
  -6  -6  11   54.90   11.39
  -6  -6  11   45.67    9.72
   6  -6 -12   29.86    8.84
   6   6 -12   58.75    8.78
  -6  -6  12   76.67   13.15
  -6  -6  12   58.20    9.98
   6  -6 -13    4.50    4.05
  -6  -6  13    0.14    4.94
  -6   6  14    0.35    4.60
   6  -6 -14   -0.51    3.59
  -6  -6  14    3.67    5.15
  -6   6  15   58.45   12.62
   6  -6 -15   49.08   11.35
  -6  -6  15   81.65   13.99
  -6   6  16    2.71    6.31
   6  -6 -16   12.13    6.24
  -6  -6  16    7.40    6.36
  -6   6  17   19.58    7.99
   6  -6 -17   21.84    7.91
  -6  -6  17   11.67    7.23
  -6   6  18   37.85   10.44
   6  -6 -18   34.88    9.69
  -6  -6  18   43.68   11.25
  -6   6  19   19.28    8.15
   6  -6 -19   23.11    8.19
  -6  -6  19   22.22    8.31
  -6   6  20    2.25    5.73
   6  -6 -20    6.45    6.09
  -6  -6  20   -1.03    5.63
  -6   6  21   24.83    8.80
   6  -6 -21   12.79    6.70
  -6  -6  21   10.22    6.92
  -6   6  22    9.35    7.67
   6  -6 -22    4.62    5.04
  -6   6  23   21.29    8.18
   6  -6 -23    6.14    5.74
  -6   6  24   -0.24    5.72
  -6   6  25   19.14    9.15
  -6   6  26   34.03   10.91
  -6   6  27    9.23    8.23
  -6   6  28    2.52    5.41
  -6   6  29   -2.86    6.69
  -6   6  30    2.28    4.48
  -6   6  31    3.07    7.04
  -6   6  32    6.11    6.08
  -6   6  33    6.92    8.15
  -6   6  34   -3.91    6.95
  -6   6  35    1.36    6.11
  -6   6  36   -3.74    6.61
  -6   6  37    6.01    7.14
  -6   7   1   16.70    6.98
   6  -7  -1   27.62    7.94
   6   7  -1    8.83    4.59
  -6  -7   1    9.84    4.38
  -6   7   2    9.91    6.15
   6  -7  -2    5.09    4.58
   6   7  -2    8.61    4.17
  -6  -7   2   12.83    5.03
  -6  -7   2   14.78    5.99
  -6   7   3  187.68   25.13
   6   7  -3  207.13   23.85
  -6  -7   3  220.34   23.75
  -6  -7   3  212.66   25.33
  -6   7   4   60.06   11.89
   6   7  -4   52.07    9.61
  -6  -7   4   65.22   10.51
  -6  -7   4   60.66   11.18
  -6   7   5   15.01    6.42
   6   7  -5   11.95    4.47
  -6  -7   5   16.74    5.68
  -6  -7   5   18.86    6.20
  -6   7   6   40.57    9.89
   6   7  -6   13.81    5.00
  -6  -7   6   23.91    6.91
  -6  -7   6   22.63    6.88
  -6   7   7   18.50    7.75
   6   7  -7   22.47    5.69
  -6  -7   7   29.80    7.17
  -6  -7   7    8.28    4.82
  -6   7   8   47.95   10.30
   6   7  -8   27.35    6.44
  -6  -7   8   23.26    7.34
  -6  -7   8   32.67    8.00
   6   7  -9  120.65   14.64
  -6  -7   9  121.11   16.80
  -6  -7   9  100.67   15.34
  -6  -7  10    0.26    4.24
  -6  -7  11   -0.10    4.52
  -6   7  12   31.72    8.69
  -6  -7  12   12.68    6.57
  -6   7  13  151.83   20.97
  -6  -7  13  116.10   18.39
  -6   7  14    0.60    5.27
  -6  -7  14    4.25    4.95
  -6   7  15   -0.19    5.89
  -6  -7  15   -0.92    5.18
  -6   7  16    4.87    6.01
  -6  -7  16    5.45    5.73
  -6   7  17   -3.03    5.91
  -6  -7  17    5.02    6.03
  -6   7  18    0.17    5.04
  -6  -7  18    8.43    6.91
  -6   7  19   62.87   13.75
  -6  -7  19   59.77   13.73
  -6   7  20    0.65    5.39
  -6  -7  20    9.25    6.29
  -6   7  21    3.55    6.45
  -6  -7  21    2.15    6.92
  -6   7  22    2.80    6.18
  -6   7  23   20.81    8.50
  -6   7  24   16.19    7.99
  -6   7  25   17.05    9.28
  -6   7  26    0.50    6.74
  -6   7  27   -1.37    5.46
  -6   7  28    1.78    4.85
  -6   7  29   17.00    8.51
  -6   7  30    0.83    5.05
  -6   7  31    9.33    7.38
  -6   7  32    0.39    5.40
  -6   7  33    1.30    7.10
  -6   7  34   -1.59    6.59
  -6   7  35   12.39    7.93
  -6   8   1   80.92   14.62
   6  -8  -1  138.25   17.74
   6   8  -1   99.16   14.99
  -6   8   2    2.16    4.67
   6   8  -2    4.24    4.57
  -6   8   3    0.03    4.86
   6   8  -3   -1.20    3.63
  -6  -8   3    1.44    3.79
  -6  -8   3    1.05    4.50
  -6   8   4   -0.79    3.97
   6   8  -4   -1.19    3.88
  -6  -8   4   -0.81    3.64
  -6  -8   4    1.96    4.61
  -6   8   5  186.95   23.45
   6   8  -5  145.10   19.93
  -6  -8   5  203.64   21.91
  -6  -8   5  192.30   23.32
  -6   8   6    5.32    5.84
  -6  -8   6    3.93    4.47
  -6  -8   7  101.78   14.96
  -6  -8   8    1.18    4.23
  -6  -8   9  116.01   16.73
  -6  -8  10   27.26    8.26
  -6   8  11   71.95   13.92
  -6  -8  11   80.75   13.73
  -6   8  12   16.87    7.23
  -6  -8  12   13.80    7.06
  -6   8  13   -2.03    6.19
  -6  -8  13    2.54    5.18
  -6   8  14   12.37    7.86
   6  -8 -14    1.28    4.99
  -6  -8  14   10.72    6.69
  -6   8  15   84.16   15.30
   6  -8 -15   63.24   13.40
  -6  -8  15  103.57   15.97
  -6   8  16    5.00    5.73
   6  -8 -16    4.11    4.29
  -6  -8  16   -2.36    5.50
  -6   8  17   37.91   10.44
   6  -8 -17   30.38    9.09
  -6  -8  17   29.45    9.81
  -6   8  18   -0.66    5.72
   6  -8 -18    3.05    5.91
  -6  -8  18   -1.60    6.03
  -6   8  19   16.17    7.65
   6  -8 -19   10.50    6.16
  -6  -8  19   13.88    8.98
  -6   8  20    2.00    5.71
   6  -8 -20    1.85    3.59
  -6  -8  20    1.26    6.27
  -6   8  21   17.98    8.13
   6  -8 -21   10.28    6.45
  -6  -8  21   12.96    7.27
  -6   8  22    0.74    4.63
   6  -8 -22    3.60    4.75
  -6   8  23    0.46    6.57
   6  -8 -23    3.71    5.52
  -6   8  24   -3.45    6.63
  -6   8  25   11.89    7.74
  -6   8  26    4.99    7.13
  -6   8  27    5.31    6.76
  -6   8  28   -2.11    7.08
  -6   8  29   -1.60    6.29
  -6   8  30    0.89    5.04
  -6   8  31   10.24    7.52
  -6   8  32    1.90    6.68
  -6   8  33    2.27    6.82
  -6   8  34   -1.33    4.75
  -6   9   1    4.78    4.90
   6  -9  -1    2.39    3.79
  -6   9   2   15.51    6.97
   6  -9  -2    0.77    3.47
  -6   9   3  161.24   21.19
   6  -9  -3  153.71   19.52
  -6   9   4   10.80    6.21
   6  -9  -4    4.65    4.54
  -6   9   5   -1.82    5.01
   6  -9  -5    4.84    4.21
   6  -9  -6   10.01    5.49
   6  -9  -7    8.25    5.33
   6  -9  -8   -0.24    3.66
  -6  -9   8   -0.12    4.82
  -6   9   9   59.70   12.75
   6  -9  -9   77.03   12.68
  -6  -9   9   60.77   11.89
  -6   9  10   11.20    7.14
   6  -9 -10    7.62    4.95
  -6  -9  10    5.64    5.02
  -6   9  11   -0.17    4.81
   6  -9 -11    2.19    3.93
  -6  -9  11    1.21    4.33
  -6   9  12    0.04    4.90
   6  -9 -12   -0.17    5.20
  -6  -9  12   -0.66    5.61
  -6   9  13   82.87   14.79
   6  -9 -13   70.33   13.61
  -6  -9  13   69.71   13.51
  -6   9  14    4.82    7.06
   6  -9 -14    3.89    4.66
  -6  -9  14    1.77    4.31
  -6   9  15   24.30    8.72
   6  -9 -15    8.53    5.93
  -6  -9  15   16.74    7.40
  -6   9  16    8.22    5.97
   6  -9 -16    3.93    4.91
  -6  -9  16   10.74    6.96
  -6   9  17   23.13    7.97
   6  -9 -17    1.27    4.92
  -6  -9  17   -0.27    5.19
  -6   9  18    2.27    5.30
   6  -9 -18    3.35    5.14
  -6  -9  18    0.97    5.35
  -6   9  19   15.07    9.00
   6  -9 -19   28.87    8.61
  -6  -9  19    7.86    7.30
  -6   9  20    0.25    4.86
   6  -9 -20    0.64    5.47
  -6   9  21    3.52    5.72
   6  -9 -21    0.26    4.41
  -6   9  22    4.50    6.96
   6  -9 -22   -1.35    5.13
  -6   9  23   20.57    8.79
   6  -9 -23   13.40    7.86
  -6   9  24   -1.36    4.11
  -6   9  25    8.04    7.76
  -6   9  26    5.76    6.27
  -6   9  27   12.52    7.95
  -6   9  28    4.84    6.02
  -6   9  29    0.37    5.99
  -6   9  30    4.73    6.94
  -6   9  31    2.34    6.02
  -6   9  32    1.26    5.32
  -6  10   1   23.75    7.69
   6 -10  -1   43.01    8.24
  -6 -10   1   25.82    7.00
  -6  10   2    4.68    4.72
   6 -10  -2    5.48    4.42
  -6 -10   2    3.80    4.58
  -6  10   3   -0.94    4.40
   6 -10  -3   -0.48    3.68
  -6 -10   3   -1.07    4.10
   6 -10  -4    4.48    4.50
   6 -10  -5   24.21    7.49
   6 -10  -6   -0.30    4.16
  -6  10   7   10.96    7.16
   6 -10  -7   14.36    6.36
  -6  10   8   -0.09    4.63
   6 -10  -8   -0.24    2.84
  -6  10   9   -1.88    4.64
   6 -10  -9    1.16    4.91
  -6  10  10    1.38    5.71
   6 -10 -10    2.52    4.29
  -6  10  11   82.02   14.02
   6 -10 -11   38.46   10.14
  -6  10  12    0.43    4.65
   6 -10 -12   -1.41    4.52
  -6  10  13    7.56    6.04
   6 -10 -13   15.05    6.81
  -6  10  14    6.29    6.55
   6 -10 -14    2.55    6.32
  -6  10  15   47.12   12.20
   6 -10 -15   37.49   10.52
  -6  10  16    2.10    4.60
   6 -10 -16   -0.16    4.69
  -6  10  17   21.02    8.69
   6 -10 -17   28.95    9.03
  -6  10  18   -2.07    6.18
   6 -10 -18    0.99    3.80
  -6  10  19    5.46    8.00
   6 -10 -19    6.94    6.00
  -6  10  20    4.06    6.09
   6 -10 -20   -0.89    5.65
  -6  10  21   45.46   11.87
   6 -10 -21   23.80    9.48
  -6  10  22   -1.39    5.71
   6 -10 -22    1.26    4.78
  -6  10  23   -0.92    6.04
   6 -10 -23    1.79    5.91
  -6  10  24    4.21    5.62
  -6  10  25    5.06    5.82
  -6  10  26   -3.76    5.67
  -6  10  27   12.54    8.66
  -6  10  28   -2.65    8.37
  -6  10  29    5.94    7.36
  -6  10  30   -1.58    5.27
  -6  11   1    6.43    5.17
   6 -11  -1    3.41    4.11
  -6 -11   1   15.24    5.69
   6 -11  -2    1.16    4.72
  -6 -11   2   -0.45    3.38
   6 -11  -3   27.72    7.64
  -6 -11   3   29.26    7.61
   6 -11  -4    2.84    4.84
  -6 -11   4   -0.62    4.31
  -6  11   5    2.73    5.00
   6 -11  -5    0.01    3.70
  -6 -11   5    2.97    4.20
  -6  11   6   -1.51    5.05
   6 -11  -6    0.01    4.07
  -6 -11   6    2.00    4.43
  -6  11   7    6.74    6.07
   6 -11  -7   12.89    5.82
  -6 -11   7    1.88    4.00
  -6  11   8   11.13    6.23
   6 -11  -8    2.31    4.25
  -6 -11   8    8.48    4.72
  -6  11   9   24.64    8.31
   6 -11  -9   23.84    7.83
  -6  11  10    4.48    5.68
   6 -11 -10    0.79    4.56
  -6  11  11   -0.58    4.68
   6 -11 -11   -0.86    4.69
  -6  11  12    1.80    5.11
   6 -11 -12    3.72    5.67
  -6  11  13   24.38    8.43
   6 -11 -13   20.40    7.36
  -6  11  14   -0.17    5.36
   6 -11 -14    1.98    5.19
  -6  11  15   10.65    8.16
   6 -11 -15    9.00    5.70
  -6  11  16    0.23    4.52
   6 -11 -16    4.31    5.98
  -6  11  17   20.21    8.51
   6 -11 -17   12.10    7.98
  -6  11  18    4.07    6.45
   6 -11 -18   -0.91    4.64
  -6  11  19   26.51    9.00
   6 -11 -19   13.30    7.39
  -6  11  20    8.44    7.81
   6 -11 -20    3.28    4.25
  -6  11  21   -1.82    5.82
   6 -11 -21    1.35    4.17
  -6  11  22    2.79    6.86
   6 -11 -22    3.18    6.56
  -6  11  23   21.35    9.05
   6 -11 -23   14.25    8.81
  -6  11  24    3.16    5.55
  -6  11  25    3.29    6.39
  -6  11  26   -0.97    5.70
  -6  11  27    0.55    5.17
  -6  11  28   -1.80    6.06
  -6  11  29    6.06    6.89
   6 -12  -1   10.99    5.92
  -6 -12   1   19.27    6.45
   6 -12  -2   -1.83    3.88
  -6 -12   2    2.17    4.00
   6 -12  -3   -2.26    4.16
  -6 -12   3    1.51    3.94
  -6  12   4   -0.26    4.78
   6 -12  -4    2.39    4.69
  -6 -12   4    4.08    4.35
  -6  12   5   26.91    8.64
   6 -12  -5    8.10    5.54
  -6 -12   5   45.28    8.65
  -6  12   6    5.22    5.38
   6 -12  -6    4.85    4.85
  -6 -12   6   -1.27    3.68
  -6  12   7    5.79    5.52
   6 -12  -7    5.87    5.49
  -6 -12   7    0.54    4.58
  -6  12   8    1.33    4.99
   6 -12  -8   -1.37    3.83
  -6 -12   8   -1.21    4.35
  -6  12   9   11.66    6.92
   6 -12  -9    9.94    5.10
  -6 -12   9   18.06    6.88
  -6  12  10    5.42    5.50
   6 -12 -10    2.44    3.94
  -6 -12  10   -2.13    4.83
  -6  12  11   10.50    7.15
   6 -12 -11   18.61    7.77
  -6 -12  11   21.04    7.76
  -6  12  12    1.58    5.58
   6 -12 -12   -2.35    6.02
  -6 -12  12   -2.41    4.51
  -6  12  13    8.97    6.24
   6 -12 -13    0.78    4.96
  -6  12  14   -0.36    4.26
   6 -12 -14   -0.83    4.54
  -6  12  15    8.18    6.08
   6 -12 -15   17.33    7.77
  -6  12  16   -1.94    5.77
   6 -12 -16   -1.69    5.99
  -6  12  17    3.34    6.10
   6 -12 -17   16.99    7.70
  -6  12  18    0.67    5.79
   6 -12 -18   -2.89    5.89
  -6  12  19    4.26    6.69
   6 -12 -19   -0.91    4.70
  -6  12  20   -2.81    6.30
   6 -12 -20    3.07    5.69
  -6  12  21   10.19    7.84
   6 -12 -21    5.82    6.07
  -6  12  22    9.70    6.57
   6 -12 -22    6.29    6.06
  -6  12  23   -3.35    5.84
   6 -12 -23   -1.90    4.66
  -6  12  24   -5.28    8.38
  -6  12  25    7.07    7.64
  -6  12  26    0.24    5.35
  -6  12  27   -4.77    7.30
   6 -13  -1    5.26    4.56
  -6 -13   1    5.36    4.11
   6 -13  -2    1.92    4.52
  -6 -13   2    2.25    4.62
  -6  13   3   35.22    9.13
   6 -13  -3   14.94    6.93
  -6 -13   3   28.27    7.61
  -6  13   4   21.12    7.55
   6 -13  -4    7.94    5.48
  -6 -13   4   10.01    5.65
  -6  13   5    4.33    5.57
   6 -13  -5    6.85    6.07
  -6 -13   5    3.46    4.10
  -6  13   6    3.17    5.59
   6 -13  -6    0.24    4.23
  -6 -13   6    2.23    4.27
  -6  13   7   10.56    6.40
   6 -13  -7   16.28    6.20
  -6 -13   7    5.44    4.77
  -6  13   8    8.64    6.21
   6 -13  -8    6.70    6.29
  -6 -13   8    3.72    4.82
  -6  13   9   25.39    8.87
   6 -13  -9   18.43    7.57
  -6 -13   9   35.61    8.75
  -6  13  10   -2.52    5.74
   6 -13 -10    2.22    5.24
  -6  13  11    0.24    5.14
   6 -13 -11   -1.47    5.11
  -6  13  12    5.26    6.15
   6 -13 -12   13.22    6.90
  -6  13  13   10.00    7.43
   6 -13 -13   10.59    6.82
  -6  13  14    1.25    6.53
   6 -13 -14   -2.58    6.48
  -6  13  15   10.15    6.16
   6 -13 -15   -0.15    5.14
  -6  13  16    2.37    5.18
   6 -13 -16    1.02    5.15
  -6  13  17    5.91    6.69
   6 -13 -17    1.20    6.98
  -6  13  18    8.26    6.84
   6 -13 -18   -0.50    4.98
  -6  13  19   10.88    6.95
   6 -13 -19   11.82    7.39
  -6  13  20   -0.58    4.66
   6 -13 -20    1.65    5.81
  -6  13  21   -1.80    6.28
   6 -13 -21    0.06    4.35
  -6  13  22   -0.06    5.17
   6 -13 -22   -0.09    6.22
  -6  13  23    3.24    5.42
   6 -13 -23    3.03    6.25
  -6  13  24   -2.52    5.75
  -6  13  25   -2.92    6.70
   6 -14  -1   10.43    5.76
  -6 -14   1   25.28    6.57
   6 -14  -2    2.58    4.64
  -6 -14   2    4.55    4.58
   6 -14  -3    2.08    5.19
  -6 -14   3   -1.10    4.06
   6 -14  -4   12.95    6.09
  -6 -14   4    7.23    5.00
   6 -14  -5   16.03    7.14
  -6 -14   5   23.97    7.29
  -6  14   6   15.74    7.45
   6 -14  -6    8.61    5.65
  -6 -14   6    8.40    5.28
  -6  14   7    3.10    5.15
   6 -14  -7    5.93    4.97
  -6  14   8    1.55    5.45
   6 -14  -8   -1.66    4.62
  -6  14   9    3.75    5.88
   6 -14  -9    3.14    4.79
  -6  14  10   11.89    6.87
   6 -14 -10    3.49    5.17
  -6  14  11    2.50    6.33
   6 -14 -11    6.17    5.63
  -6  14  12    0.01    5.90
   6 -14 -12   -2.67    5.74
  -6  14  13   -1.34    5.75
   6 -14 -13    1.65    4.10
  -6  14  14    1.84    5.50
   6 -14 -14   -3.03    4.95
  -6  14  15    2.80    6.43
   6 -14 -15    2.63    4.83
  -6  14  16   12.66    7.48
   6 -14 -16    2.03    5.78
  -6  14  17   -1.68    6.82
   6 -14 -17   -0.62    6.16
  -6  14  18    0.03    6.19
   6 -14 -18   -0.93    5.66
  -6  14  19   -0.75    6.43
   6 -14 -19    4.20    5.89
  -6  14  20    7.79    6.80
   6 -14 -20    6.03    6.02
  -6  14  21   -2.56    5.83
   6 -14 -21   14.20    7.83
  -6  14  22   -0.48    5.97
   6 -14 -22    9.51    7.49
  -6  14  23   10.96    9.37
   6 -14 -23    3.05    6.91
   6 -15  -1   -1.24    5.15
  -6 -15   1   -1.96    3.93
   6 -15  -2    1.58    4.78
  -6 -15   2    2.76    4.00
   6 -15  -3    5.01    5.12
  -6 -15   3    3.39    4.71
   6 -15  -4   -1.27    5.34
  -6 -15   4    7.22    5.36
   6 -15  -5    3.97    4.79
   6 -15  -6    0.91    5.02
   6 -15  -7   -1.41    4.41
   6 -15  -8   -1.23    3.77
  -6  15   9    1.51    5.52
   6 -15  -9   -0.19    5.02
  -6  15  10    1.88    5.60
   6 -15 -10    1.04    5.25
  -6  15  11   -3.56    6.27
   6 -15 -11   -1.46    5.86
  -6  15  12    8.05    6.73
   6 -15 -12   10.51    7.76
  -6  15  13    6.01    6.05
   6 -15 -13    6.22    5.77
  -6  15  14    5.51    7.20
   6 -15 -14    2.49    5.11
  -6  15  15    2.27    5.38
   6 -15 -15   -1.91    5.25
  -6  15  16    2.48    5.65
   6 -15 -16    3.54    4.79
  -6  15  17   -0.37    5.68
   6 -15 -17   -2.66    5.98
  -6  15  18   -0.78    5.75
   6 -15 -18   -1.34    6.35
  -6  15  19    8.26    7.16
   6 -15 -19   -0.60    5.32
  -6  15  20   -1.05    4.82
   6 -15 -20   -1.28    6.84
  -6  15  21    2.93    4.93
   6 -15 -21    1.81    6.42
   6 -15 -22   -3.27    7.13
   6 -15 -23    3.15    4.91
   6 -16  -1   -0.73    4.06
  -6 -16   1    1.50    4.08
   6 -16  -2   -2.27    4.92
   6 -16  -3   -0.04    3.42
   6 -16  -4    2.01    5.01
   6 -16  -5   -0.44    3.57
   6 -16  -6    7.99    6.15
   6 -16  -7   -1.34    5.48
   6 -16  -8    4.18    4.54
   6 -16  -9   -0.79    4.53
   6 -16 -10    4.90    5.44
   6 -16 -11    1.88    6.21
  -6  16  12   -0.02    5.31
   6 -16 -12   -0.02    4.92
  -6  16  13    0.08    4.90
   6 -16 -13   -3.28    6.40
  -6  16  14   -1.64    6.13
   6 -16 -14    0.45    5.06
  -6  16  15   -1.69    5.90
   6 -16 -15    3.32    6.23
  -6  16  16    1.23    5.35
   6 -16 -16   -2.03    5.95
  -6  16  17    6.10    7.54
   6 -16 -17   -0.51    5.38
  -6  16  18   -1.05    6.35
   6 -16 -18   -0.04    5.03
   6 -16 -19   -2.35    4.96
   6 -16 -20    2.35    5.20
  -6  17  15   -1.18    5.23
  -6  17  16    1.30    5.29
  -5   0   1    3.93    4.50
  -5   0   1    1.67    3.04
   5   0  -1    0.95    2.82
   5   0  -1    1.57    2.37
  -5   0   2    1.19    4.05
  -5   0   2   -1.76    2.52
   5   0  -2    0.08    2.87
   5   0  -2    0.63    2.92
  -5   0   3   71.58   12.59
  -5   0   3  102.50   11.45
   5   0  -3   75.21   11.77
   5   0  -3  106.27   11.55
  -5   0   4    0.93    4.25
  -5   0   4    1.30    2.36
   5   0  -4    0.76    4.58
   5   0  -4   -1.14    2.82
  -5   0   5 2093.77  196.00
  -5   0   5 2305.99  192.76
   5   0  -5 2131.88  194.61
   5   0  -5 2272.02  192.94
  -5   0   6   -2.65    5.79
  -5   0   6    0.55    2.74
   5   0  -6    0.26    3.63
   5   0  -6   -0.79    2.53
  -5   0   7   50.07   11.35
  -5   0   7   64.34    8.63
   5   0  -7   48.51   10.04
   5   0  -7   69.53    9.34
  -5   0   8    0.55    5.70
  -5   0   8    0.12    2.33
   5   0  -8   -0.05    3.69
   5   0  -8   -0.77    2.76
  -5   0   9  514.35   51.78
  -5   0   9  461.66   46.94
   5   0  -9  563.70   51.01
   5   0  -9  539.48   48.27
  -5   0  10   -2.08    5.04
  -5   0  10    0.16    2.54
   5   0 -10    1.77    3.94
   5   0 -10   -1.89    2.90
  -5   0  11   25.44    8.22
  -5   0  11   28.90    5.86
   5   0 -11   19.94    7.10
   5   0 -11   26.38    6.27
  -5   0  12   -0.99    5.14
  -5   0  12   -0.94    2.98
   5   0 -12   -0.78    4.47
   5   0 -12   -0.15    2.07
  -5   0  13    8.32    6.22
  -5   0  13    5.58    3.05
   5   0 -13    5.06    5.07
   5   0 -13    6.08    3.41
  -5   0  14    1.83    4.84
  -5   0  14    0.94    2.65
   5   0 -14   -0.85    4.69
   5   0 -14   -1.35    3.44
  -5   0  15  109.86   18.56
  -5   0  15  153.36   16.82
   5   0 -15  147.11   19.42
   5   0 -15  128.45   16.76
  -5   0  16    1.38    4.66
  -5   0  16   -0.59    2.57
   5   0 -16   -1.80    2.96
  -5   0  17   61.38   12.83
  -5   0  17   65.90   10.17
   5   0 -17   70.85   11.10
  -5   0  18    9.77    5.66
  -5   0  18    1.39    3.19
   5   0 -18   -1.58    4.11
  -5   0  19  123.17   19.38
  -5   0  19  149.45   17.21
   5   0 -19  121.38   17.37
  -5   0  20   -0.89    5.11
  -5   0  20   -0.18    3.17
   5   0 -20   -1.24    3.68
  -5   0  21  167.66   19.68
   5   0 -21  149.89   20.26
  -5   0  24    0.01    5.59
  -5   0  25   28.52    9.46
  -5   0  26   -1.69    6.27
  -5   0  27   52.09   12.21
  -5   0  28    0.93    5.00
  -5   0  29    9.26    7.06
  -5   0  30    2.86    5.74
  -5   0  31   37.72   11.01
  -5   0  32   -0.65    5.52
  -5   0  33    4.63    5.53
  -5   0  34   -2.59    5.78
  -5   0  35    9.35    7.28
  -5   0  36    4.63    6.31
  -5   0  37    4.86    5.79
  -5   1   1  387.01   41.47
  -5   1   1  406.63   38.92
   5  -1  -1  445.59   40.70
   5  -1  -1  431.28   39.17
   5   1  -1  427.75   39.50
   5   1  -1  437.87   39.67
  -5  -1   1  381.29   40.62
  -5  -1   1  414.71   39.77
  -5   1   2    2.28    5.88
  -5   1   2    4.02    2.82
   5  -1  -2    3.29    3.90
   5  -1  -2    2.40    2.16
   5   1  -2    1.75    3.28
   5   1  -2    5.33    2.93
  -5  -1   2    6.39    4.38
  -5  -1   2    0.71    2.83
  -5   1   3  478.90   45.90
  -5   1   3  416.67   41.79
   5  -1  -3  458.30   44.23
   5  -1  -3  496.99   42.61
   5   1  -3  438.19   43.14
   5   1  -3  484.56   42.68
  -5  -1   3  410.47   44.35
  -5  -1   3  455.70   42.58
  -5   1   4    4.66    5.31
  -5   1   4    2.58    2.29
   5  -1  -4    7.49    4.41
   5  -1  -4    5.30    3.28
   5   1  -4    5.64    4.01
   5   1  -4    4.88    3.10
  -5  -1   4    2.35    5.26
  -5  -1   4    8.86    3.88
  -5   1   5   86.56   14.72
  -5   1   5  120.06   12.50
   5  -1  -5   95.73   14.20
   5  -1  -5  106.26   12.73
   5   1  -5   92.41   13.29
   5   1  -5  103.59   12.40
  -5  -1   5   82.05   14.17
  -5  -1   5  123.72   12.87
  -5   1   6  458.23   50.13
  -5   1   6  521.26   46.52
   5  -1  -6  579.22   50.26
   5  -1  -6  476.72   46.83
   5   1  -6  501.18   48.26
   5   1  -6  510.39   46.77
  -5  -1   6  465.54   49.40
  -5  -1   6  512.03   46.74
  -5   1   7  520.80   58.04
  -5   1   7  575.18   54.56
   5  -1  -7  592.54   57.83
   5  -1  -7  743.87   56.54
   5   1  -7  591.51   56.81
   5   1  -7  615.81   55.17
  -5  -1   7  536.18   57.75
  -5  -1   7  595.51   54.79
  -5   1   8   -0.34    6.34
  -5   1   8    5.57    3.09
   5  -1  -8    0.25    4.14
   5  -1  -8    0.17    3.07
   5   1  -8    0.35    4.32
   5   1  -8    0.94    3.26
  -5  -1   8   -2.00    5.29
  -5  -1   8   -1.00    2.71
  -5   1   9   27.78    8.56
  -5   1   9   30.75    5.88
   5  -1  -9   21.58    7.78
   5  -1  -9   42.65    7.15
   5   1  -9   17.99    6.43
   5   1  -9   41.88    6.54
  -5  -1   9   16.23    6.92
  -5  -1   9   42.88    6.63
  -5   1  10    3.76    5.47
  -5   1  10    2.43    2.93
   5  -1 -10   -1.73    4.24
   5  -1 -10    3.43    3.79
   5   1 -10    2.83    5.14
   5   1 -10    1.26    2.67
  -5  -1  10    2.52    5.84
  -5  -1  10    2.54    2.97
  -5   1  11  178.23   24.07
  -5   1  11  209.39   20.81
   5  -1 -11  185.68   23.54
   5  -1 -11  195.43   21.40
   5   1 -11  177.57   22.34
   5   1 -11  172.40   20.38
  -5  -1  11  177.00   23.73
  -5  -1  11  210.39   20.58
  -5   1  12    8.66    7.29
  -5   1  12   18.22    4.85
   5  -1 -12   24.04    8.05
   5  -1 -12   17.32    5.21
   5   1 -12   11.86    5.58
   5   1 -12   20.62    5.15
  -5  -1  12    6.25    6.19
  -5  -1  12   19.33    4.98
  -5   1  13  327.85   36.93
  -5   1  13  322.73   33.03
   5  -1 -13  399.73   37.82
   5  -1 -13  309.92   33.66
   5   1 -13  330.06   35.47
   5   1 -13  342.15   33.60
  -5  -1  13  329.12   36.87
  -5  -1  13  327.62   32.72
  -5   1  14    1.22    4.80
  -5   1  14    4.38    2.99
   5  -1 -14    2.81    3.45
   5   1 -14   -0.13    4.34
   5   1 -14   -0.85    2.79
  -5  -1  14   -2.39    5.31
  -5  -1  14    1.91    2.22
  -5   1  15   28.31    8.89
  -5   1  15   41.27    7.34
   5  -1 -15   37.93    7.74
   5   1 -15   36.30    8.55
   5   1 -15   40.19    7.46
  -5  -1  15   50.46   11.16
  -5  -1  15   34.36    7.03
  -5   1  16   10.48    6.52
  -5   1  16    7.31    3.74
   5  -1 -16    2.27    3.43
   5   1 -16    6.18    4.94
   5   1 -16    6.38    4.22
  -5  -1  16    2.46    5.32
  -5  -1  16    7.81    3.84
  -5   1  17   25.00    8.35
  -5   1  17   31.66    6.73
   5  -1 -17   22.23    6.81
   5   1 -17   29.45    6.83
  -5  -1  17   27.25    8.50
  -5  -1  17   34.50    6.92
  -5   1  18    3.42    5.00
  -5   1  18    0.32    3.39
   5  -1 -18    4.91    4.32
   5   1 -18    3.98    3.56
  -5  -1  18    4.48    5.28
  -5  -1  18    1.43    2.81
  -5   1  19  170.15   21.83
  -5   1  19  116.43   16.30
   5  -1 -19  130.08   18.07
   5   1 -19  146.46   17.91
  -5  -1  19  151.09   20.61
  -5  -1  19  119.87   16.24
  -5   1  20    0.87    2.64
   5  -1 -20    3.32    3.91
   5   1 -20    1.94    3.90
  -5  -1  20    4.87    6.04
  -5  -1  20    3.62    3.29
  -5   1  21    2.44    2.64
   5  -1 -21    2.12    3.52
  -5  -1  21    3.24    6.01
  -5  -1  22   16.68    7.30
  -5   1  23   41.88   10.71
  -5   1  24    1.61    5.65
  -5   1  25   21.72    8.25
  -5   1  26   -0.77    5.58
  -5  -1  26    4.38    5.98
  -5   1  27   34.78   10.55
  -5  -1  27   58.52   12.40
  -5   1  28   12.01    7.73
  -5  -1  28   13.62    7.47
  -5   1  29   27.07    9.28
  -5  -1  29   51.11   11.13
  -5   1  30   -0.14    5.70
  -5  -1  30    5.29    6.11
  -5   1  31   -0.51    5.22
  -5  -1  31   -0.89    5.59
  -5   1  32   -1.93    4.01
  -5  -1  32   -1.45    6.09
  -5   1  33   37.20   10.88
  -5  -1  33   43.88   11.46
  -5   1  34   -2.04    6.67
  -5  -1  34    0.41    4.44
  -5   1  35    2.37    5.45
  -5  -1  35    3.96    5.85
  -5   1  36    6.52    7.32
  -5   1  37    8.44    6.93
  -5   1  38    4.19    7.16
  -5   1  39    6.05    6.71
  -5   2   1    3.99    5.24
  -5   2   1    4.54    2.67
   5  -2  -1    8.17    4.47
   5  -2  -1    6.64    3.28
   5   2  -1    8.16    3.64
   5   2  -1    5.50    3.62
  -5  -2   1    2.66    3.95
  -5  -2   1    2.90    3.15
  -5   2   2   18.24    6.94
  -5   2   2    8.58    3.06
   5  -2  -2   17.23    5.69
   5  -2  -2    8.61    3.28
   5   2  -2   15.57    4.25
   5   2  -2   12.81    3.90
  -5  -2   2    9.38    4.74
  -5  -2   2   12.78    4.14
  -5   2   3  159.62   21.46
  -5   2   3  183.33   18.41
   5  -2  -3  179.90   20.88
   5  -2  -3  201.24   19.23
   5   2  -3  158.36   18.64
   5   2  -3  227.37   19.98
  -5  -2   3  135.38   19.53
  -5  -2   3  178.65   19.42
  -5   2   4   66.68   12.35
   5  -2  -4   74.26   11.38
   5  -2  -4   66.14    9.20
   5   2  -4   64.81    9.52
   5   2  -4   73.88    9.38
  -5  -2   4   45.25    9.69
  -5  -2   4   70.18    9.50
  -5   2   5  487.85   52.51
  -5   2   5  560.51   49.04
   5  -2  -5  494.53   51.68
   5  -2  -5  560.87   49.89
   5   2  -5  496.24   49.77
   5   2  -5  525.52   49.20
  -5  -2   5  541.10   51.99
  -5  -2   5  570.20   49.87
  -5   2   6    2.04    5.06
  -5   2   6    5.25    3.48
   5  -2  -6   11.45    6.24
   5  -2  -6   10.73    4.25
   5   2  -6    4.47    3.86
   5   2  -6    7.08    3.51
  -5  -2   6    3.71    4.75
  -5  -2   6    6.48    3.35
  -5   2   7   62.78   12.41
  -5   2   7   39.57    7.20
   5  -2  -7   77.94   12.10
   5  -2  -7   46.58    8.15
   5   2  -7   59.96    9.68
   5   2  -7   54.36    8.09
  -5  -2   7   89.11   12.34
  -5  -2   7   46.06    7.61
  -5   2   8    5.78    6.32
  -5   2   8   10.53    3.54
   5  -2  -8    2.99    5.17
   5  -2  -8   15.85    5.04
   5   2  -8    9.28    4.70
   5   2  -8    9.51    3.46
  -5  -2   8   10.33    5.83
  -5  -2   8    8.31    3.75
  -5   2   9  572.38   59.74
  -5   2   9  642.53   55.95
   5  -2  -9  602.88   59.36
   5  -2  -9  569.65   56.28
   5   2  -9  587.46   57.08
   5   2  -9  636.06   55.97
  -5  -2   9  601.61   59.15
  -5  -2   9  599.04   55.46
  -5   2  10    2.16    5.76
  -5   2  10    2.59    2.66
   5  -2 -10   -0.31    4.44
   5  -2 -10    0.92    3.58
   5   2 -10    2.65    3.40
   5   2 -10    3.84    2.96
  -5  -2  10    3.73    6.23
  -5  -2  10    1.86    2.47
  -5   2  11   17.40    6.51
  -5   2  11    5.81    3.54
   5  -2 -11    3.93    4.53
   5  -2 -11   21.11    5.51
   5   2 -11    4.36    4.60
   5   2 -11    8.41    3.85
  -5  -2  11    3.51    5.10
  -5  -2  11   12.32    3.79
  -5   2  12   75.35   13.12
  -5   2  12   62.42    9.19
   5  -2 -12   57.89   11.55
   5  -2 -12   47.40    9.34
   5   2 -12   64.17   10.91
   5   2 -12   56.63    8.93
  -5  -2  12   63.07   12.16
  -5  -2  12   49.45    8.11
  -5   2  13   73.55   13.11
  -5   2  13   74.26   10.00
   5  -2 -13   59.69   10.15
   5   2 -13   54.61   10.30
   5   2 -13   54.81    8.99
  -5  -2  13   37.91   10.48
  -5  -2  13   53.12    8.40
  -5   2  14   32.19    9.71
  -5   2  14   32.22    6.80
   5  -2 -14   31.41    7.10
   5   2 -14   36.84    8.51
   5   2 -14   33.84    6.72
  -5  -2  14   22.77    8.42
  -5  -2  14   31.59    6.20
  -5   2  15  329.38   34.92
  -5   2  15  303.16   30.80
   5  -2 -15  337.55   32.77
   5   2 -15  319.36   32.83
   5   2 -15  279.38   30.29
  -5  -2  15  281.28   33.84
  -5  -2  15  269.08   29.56
  -5   2  16   -1.11    5.89
  -5   2  16    4.49    3.59
   5  -2 -16    1.88    2.96
   5   2 -16    1.92    3.99
   5   2 -16    3.52    3.76
  -5  -2  16    1.04    5.14
  -5  -2  16    3.27    3.23
  -5   2  17    5.80    5.86
  -5   2  17    2.84    2.88
   5  -2 -17    1.76    3.97
   5   2 -17    0.72    2.89
  -5  -2  17    1.88    5.99
  -5  -2  17    4.26    3.25
  -5   2  18    1.34    5.08
  -5   2  18    0.05    3.31
   5  -2 -18    1.00    3.15
   5   2 -18    1.20    2.77
  -5  -2  18   -1.49    5.28
  -5  -2  18   -0.56    2.70
  -5   2  19  100.63   14.06
   5  -2 -19  102.71   15.14
   5   2 -19  116.57   14.65
  -5  -2  19   82.79   15.77
  -5  -2  19   87.97   12.86
  -5   2  20   42.23    8.83
   5  -2 -20   53.02   10.49
  -5  -2  20   46.09   11.23
  -5  -2  20   48.64    8.61
  -5   2  21    3.65    4.09
   5  -2 -21    2.74    4.32
  -5  -2  21   -1.16    5.33
  -5   2  22   13.19    7.81
  -5   2  22   15.04    5.99
   5  -2 -22    2.93    4.23
  -5  -2  22    9.25    6.26
  -5   2  23   17.97    8.10
  -5  -2  23   15.28    7.34
  -5   2  24    1.26    4.44
  -5   2  25   68.46   14.29
  -5   2  26    2.00    5.40
  -5   2  27   47.76   12.08
  -5  -2  27   56.97   12.60
  -5   2  28   -1.03    5.73
  -5  -2  28    2.62    4.87
  -5   2  29   24.10    9.41
  -5  -2  29   48.20   11.27
  -5   2  30    0.13    5.13
  -5  -2  30    3.02    5.63
  -5   2  31   29.26    9.82
  -5  -2  31   22.51    8.32
  -5   2  32    2.75    6.18
  -5  -2  32    2.57    4.99
  -5   2  33   -1.77    4.97
  -5  -2  33    1.16    4.13
  -5   2  34    2.85    6.36
  -5   2  35   15.82    8.28
  -5   2  36    3.04    6.05
  -5   2  37    6.17    6.65
  -5   2  38    8.54    7.35
  -5   2  39   -3.06    5.81
  -5   2  40   -1.60    5.20
  -5   3   1  215.21   27.65
  -5   3   1  262.52   24.88
   5  -3  -1  253.50   27.30
   5  -3  -1  304.26   25.86
   5   3  -1  241.46   25.04
   5   3  -1  290.98   26.87
  -5  -3   1  207.86   25.86
  -5  -3   1  261.62   26.88
  -5   3   2   71.97   11.67
  -5   3   2   46.86    7.30
   5  -3  -2   76.69   11.05
   5  -3  -2   65.81    8.52
   5   3  -2   43.42    7.41
   5   3  -2   50.05    8.40
  -5  -3   2   58.07    9.76
  -5  -3   2   50.62    8.87
  -5   3   3  112.03   15.71
  -5   3   3   97.04   11.53
   5  -3  -3  105.94   14.55
   5  -3  -3  122.31   13.03
   5   3  -3  101.64   12.12
   5   3  -3  105.80   12.70
  -5  -3   3   81.97   12.81
  -5  -3   3   87.08   12.44
  -5   3   4    4.93    5.14
  -5   3   4    2.54    2.54
   5  -3  -4    2.68    4.45
   5  -3  -4   -0.69    2.51
   5   3  -4    3.95    3.47
   5   3  -4    3.51    2.84
  -5  -3   4   -0.38    3.82
  -5  -3   4    3.14    3.07
  -5   3   5  163.36   22.85
  -5   3   5  188.02   19.57
   5  -3  -5  253.67   24.55
   5  -3  -5  173.85   20.09
   5   3  -5  209.84   20.41
   5   3  -5  189.88   20.11
  -5  -3   5  187.65   22.04
  -5  -3   5  177.55   20.26
  -5   3   6  192.78   22.97
  -5   3   6  161.48   18.10
   5  -3  -6  178.46   21.80
   5  -3  -6  138.00   18.30
   5   3  -6  188.06   19.22
   5   3  -6  194.76   18.92
  -5  -3   6  178.18   20.85
  -5  -3   6  172.79   18.99
  -5   3   7   47.22   10.75
  -5   3   7   68.58    8.86
   5  -3  -7   70.01   12.07
   5  -3  -7   66.94    9.61
   5   3  -7   55.80    8.99
   5   3  -7   66.20    8.76
  -5  -3   7   40.95    9.35
  -5  -3   7   64.86    9.12
  -5   3   8   77.91   14.07
  -5   3   8   80.58   10.61
   5  -3  -8   89.26   14.06
   5  -3  -8   69.72   11.02
   5   3  -8  100.19   12.13
   5   3  -8   80.15   10.56
  -5  -3   8   85.60   13.10
  -5  -3   8   77.64   10.65
  -5   3   9   67.94   12.55
  -5   3   9   66.57    9.44
   5  -3  -9   74.24   12.74
   5  -3  -9   71.49   10.64
   5   3  -9   85.44   11.04
   5   3  -9   55.67    8.87
  -5  -3   9   59.58   11.20
  -5  -3   9   63.97    9.44
  -5   3  10   14.18    6.73
  -5   3  10   22.54    5.15
   5  -3 -10    7.28    5.61
   5  -3 -10   11.40    4.37
   5   3 -10   21.12    5.74
   5   3 -10   20.57    4.81
  -5  -3  10   23.98    7.49
  -5  -3  10   19.62    4.82
  -5   3  11    0.49    5.05
  -5   3  11   -0.43    2.26
   5  -3 -11    2.76    5.77
   5  -3 -11    2.56    3.76
   5   3 -11    2.30    3.51
   5   3 -11    0.54    2.31
  -5  -3  11    1.19    4.22
  -5  -3  11    0.50    2.68
  -5   3  12   24.16    8.21
  -5   3  12   26.47    5.81
   5  -3 -12   43.07    8.25
   5   3 -12   30.93    6.98
   5   3 -12   31.07    6.06
  -5  -3  12   16.58    6.71
  -5  -3  12   29.64    5.76
  -5   3  13  164.01   22.62
  -5   3  13  192.56   20.11
   5  -3 -13  193.17   21.42
   5   3 -13  176.61   20.77
   5   3 -13  163.23   19.09
  -5  -3  13  163.80   22.31
  -5  -3  13  166.97   18.83
  -5   3  14   21.93    7.67
  -5   3  14   24.10    5.71
   5  -3 -14   14.06    5.31
   5   3 -14   12.83    5.75
   5   3 -14   12.36    4.49
  -5  -3  14   22.38    7.89
  -5  -3  14   21.17    5.01
  -5   3  15    8.57    5.86
  -5   3  15    8.81    4.15
   5  -3 -15    6.69    5.02
   5   3 -15   15.12    5.56
   5   3 -15   12.74    4.58
  -5  -3  15   10.91    6.05
  -5  -3  15    7.16    3.43
  -5   3  16   27.38    8.91
  -5   3  16   37.38    7.66
   5  -3 -16   31.49    8.02
   5   3 -16   31.33    8.15
   5   3 -16   30.17    6.55
  -5  -3  16   35.32    9.94
  -5  -3  16   40.52    6.99
  -5   3  17   72.33   10.95
   5  -3 -17   60.81   11.27
   5   3 -17   73.14   11.77
   5   3 -17   64.51    9.83
  -5  -3  17   55.81   12.54
  -5  -3  17   55.00    9.18
  -5   3  18   17.11    5.97
   5  -3 -18    6.96    5.10
   5   3 -18    7.96    3.45
  -5  -3  18   15.78    6.67
  -5  -3  18   13.61    4.73
  -5   3  19    3.58    3.69
   5  -3 -19   -0.46    3.59
  -5  -3  19   -0.71    5.33
  -5  -3  19    1.77    2.74
  -5   3  20    6.73    6.02
  -5   3  20   -1.52    3.26
   5  -3 -20    0.25    4.71
  -5  -3  20   -2.54    5.12
  -5   3  21   61.55   12.50
  -5   3  21   44.41    9.47
   5  -3 -21   38.00    9.67
  -5  -3  21   48.99   11.97
  -5   3  22   63.78   13.40
  -5   3  22   64.02   11.12
   5  -3 -22   52.43   11.62
  -5  -3  22   55.45   12.57
  -5   3  23   70.39   14.70
  -5  -3  23   93.90   15.58
  -5   3  24    6.27    5.71
  -5  -3  24    3.77    4.67
  -5   3  25   -1.80    6.18
  -5   3  26    3.94    6.50
  -5   3  27   16.08    7.40
  -5   3  28   -1.74    5.13
  -5  -3  28   -0.06    5.27
  -5   3  29   32.09   10.44
  -5  -3  29    8.05    6.70
  -5   3  30    0.40    5.01
  -5  -3  30    6.36    5.88
  -5   3  31    0.26    5.20
  -5  -3  31    2.18    4.72
  -5   3  32   -0.95    5.68
  -5   3  33   17.11    7.73
  -5   3  34    5.19    6.89
  -5   3  35    2.20    7.17
  -5   3  36    9.60    6.74
  -5   3  37    3.87    6.51
  -5   3  38    5.76    6.98
  -5   3  39    5.62    6.23
  -5   3  40    0.22    5.50
  -5   3  41    0.23    6.33
  -5   3  42    3.69    6.21
  -5   4   1   76.74   12.06
  -5   4   1   63.74    8.27
   5  -4  -1   74.59   11.45
   5  -4  -1   63.12    8.73
   5   4  -1   57.80    8.39
   5   4  -1   68.72   10.00
  -5  -4   1   57.11    9.45
  -5  -4   1   68.36   10.63
  -5   4   2    4.64    5.03
  -5   4   2   15.84    3.56
   5  -4  -2    8.46    4.93
   5  -4  -2   10.05    3.64
   5   4  -2   14.49    3.84
   5   4  -2    4.45    3.80
  -5  -4   2   11.86    4.25
  -5  -4   2   11.49    4.98
  -5   4   3   39.85    9.24
  -5   4   3   43.46    6.17
   5  -4  -3   30.28    8.19
   5  -4  -3   37.46    6.63
   5   4  -3   36.90    6.18
   5   4  -3   34.79    6.70
  -5  -4   3   39.30    7.58
  -5  -4   3   28.67    6.85
  -5   4   4   68.38   12.03
  -5   4   4   65.29    8.48
   5  -4  -4   56.65   10.80
   5  -4  -4   68.72    9.41
   5   4  -4   70.47    8.83
   5   4  -4   44.55    8.10
  -5  -4   4   59.31    9.83
  -5  -4   4   52.03    9.19
  -5   4   5  139.91   20.32
  -5   4   5  147.63   16.92
   5  -4  -5  169.88   20.75
   5  -4  -5  179.78   18.76
   5   4  -5  150.42   17.07
   5   4  -5  156.03   17.67
  -5  -4   5  162.21   19.27
  -5  -4   5  199.31   19.43
  -5   4   6   -2.34    4.78
  -5   4   6    0.44    2.28
   5  -4  -6    4.55    3.88
   5  -4  -6    2.07    3.23
   5   4  -6   -0.05    2.73
   5   4  -6    1.38    2.42
  -5  -4   6    0.87    3.65
  -5  -4   6   -0.07    3.17
  -5   4   7    7.65    5.70
  -5   4   7    4.69    3.19
   5  -4  -7    5.03    4.54
   5  -4  -7    6.63    4.10
   5   4  -7    7.40    3.22
   5   4  -7    6.55    3.16
  -5  -4   7    3.87    4.22
  -5  -4   7    3.13    3.32
  -5   4   8   57.14   11.44
  -5   4   8   47.53    8.07
   5  -4  -8  103.98   13.94
   5  -4  -8   51.38    9.21
   5   4  -8   65.21    8.94
   5   4  -8   48.98    7.84
  -5  -4   8   60.41   10.59
  -5  -4   8   58.92    9.03
  -5   4   9   69.55   13.34
  -5   4   9   91.08   11.64
   5  -4  -9   78.46   13.92
   5  -4  -9   85.53   12.39
   5   4  -9   97.77   11.96
   5   4  -9   83.09   11.00
  -5  -4   9   93.02   13.99
  -5  -4   9   83.57   11.18
  -5   4  10  167.60   21.14
  -5   4  10  145.44   16.84
   5  -4 -10  108.30   18.74
   5  -4 -10  148.03   18.14
   5   4 -10  164.24   17.60
   5   4 -10  160.95   16.74
  -5  -4  10  110.51   18.17
  -5  -4  10  157.70   17.06
  -5   4  11  165.28   21.96
  -5   4  11  152.75   18.29
   5  -4 -11  149.71   19.31
   5   4 -11  135.24   18.02
   5   4 -11  187.75   18.58
  -5  -4  11  181.18   21.69
  -5  -4  11  178.43   18.54
  -5   4  12    9.04    5.62
  -5   4  12    2.91    3.22
   5  -4 -12    6.03    3.48
   5   4 -12    2.27    3.31
   5   4 -12    5.06    3.05
  -5  -4  12    3.93    4.68
  -5  -4  12    4.52    2.81
  -5   4  13   -0.47    4.05
  -5   4  13    1.63    2.37
   5  -4 -13   -1.37    3.88
   5   4 -13    5.88    4.12
   5   4 -13   -0.86    2.36
  -5  -4  13    6.08    5.08
  -5  -4  13   -1.09    2.73
  -5   4  14   25.70    8.43
  -5   4  14   18.78    5.76
   5  -4 -14   34.87    7.91
   5   4 -14   24.87    6.48
  -5  -4  14   22.49    8.06
  -5  -4  14   26.35    5.84
  -5   4  15  263.95   31.20
  -5   4  15  270.98   27.97
   5  -4 -15  249.65   29.04
   5   4 -15  294.96   28.72
  -5  -4  15  236.95   29.98
  -5  -4  15  241.48   26.35
  -5   4  16   39.57    8.29
   5  -4 -16   36.50    9.33
   5   4 -16   88.57   11.54
  -5  -4  16   69.64   12.46
  -5  -4  16   48.26    8.39
  -5   4  17   80.19   12.06
   5  -4 -17   68.10   12.74
   5   4 -17   80.97   12.53
  -5  -4  17   75.81   13.74
  -5  -4  17   78.47   10.92
  -5   4  18    2.02    3.41
   5  -4 -18   -0.73    3.98
   5   4 -18    5.49    4.55
  -5  -4  18    0.49    5.05
  -5  -4  18    1.49    2.93
  -5   4  19  160.73   23.33
  -5   4  19  189.11   21.55
   5  -4 -19  175.90   22.84
  -5  -4  19  158.81   23.04
  -5   4  20    6.72    6.84
  -5   4  20    3.34    4.04
   5  -4 -20    2.49    4.63
  -5  -4  20    2.45    5.33
  -5   4  21   38.20   10.43
  -5   4  21   43.17    8.85
   5  -4 -21   44.41   10.49
  -5  -4  21   46.18   11.19
  -5   4  22   -2.09    6.41
  -5   4  22    5.36    4.69
   5  -4 -22    4.97    4.09
  -5  -4  22   14.56    7.69
  -5   4  23   -0.44    6.83
   5  -4 -23    0.43    4.70
  -5  -4  23    5.70    5.38
  -5   4  24    0.47    4.76
  -5  -4  24    1.38    5.07
  -5   4  25   15.73    8.73
  -5  -4  25   21.02    8.00
  -5   4  26   14.15    7.26
  -5   4  27   12.48    6.63
  -5   4  28   -0.18    5.01
  -5   4  29   19.27    8.71
  -5  -4  29   21.53    8.37
  -5   4  30    8.92    7.35
  -5   4  31    5.25    7.63
  -5   4  32   10.87    6.85
  -5   4  33   -1.68    5.89
  -5   4  34    4.60    6.54
  -5   4  35    4.03    5.98
  -5   4  36    6.22    7.93
  -5   4  37   -1.39    5.42
  -5   4  38   -2.87    6.15
  -5   4  39    0.24    5.11
  -5   4  40    0.38    5.85
  -5   4  41    8.07    7.62
  -5   5   1  181.03   22.52
  -5   5   1  187.31   18.70
   5  -5  -1  202.65   22.65
   5  -5  -1  176.85   19.52
   5   5  -1  170.18   18.92
   5   5  -1  179.29   20.86
   5   5  -1  181.67   22.72
  -5  -5   1  201.56   20.48
  -5  -5   1  198.53   21.97
  -5   5   2   51.05   10.13
  -5   5   2   61.17    7.79
   5  -5  -2   41.05    9.24
   5  -5  -2   64.08    8.91
   5   5  -2   57.40    7.78
   5   5  -2   64.85    9.53
   5   5  -2   45.44    9.58
  -5  -5   2   39.87    7.86
  -5  -5   2   58.91    9.77
  -5   5   3  123.76   17.86
  -5   5   3  183.95   15.79
   5  -5  -3  134.87   18.05
   5  -5  -3  127.45   15.89
   5   5  -3  123.23   14.90
   5   5  -3  133.06   16.20
   5   5  -3  126.72   17.98
  -5  -5   3  150.25   16.72
  -5  -5   3  131.18   17.06
  -5   5   4   27.28    7.89
  -5   5   4   24.09    5.32
   5  -5  -4   43.11    8.89
   5  -5  -4   38.17    6.97
   5   5  -4   39.40    6.20
   5   5  -4   25.30    6.17
   5   5  -4   25.52    7.40
  -5  -5   4   35.86    7.50
  -5  -5   4   38.82    7.55
  -5   5   5    5.76    5.29
  -5   5   5   11.19    4.06
   5  -5  -5   14.61    6.29
   5  -5  -5   10.81    4.38
   5   5  -5   22.64    4.66
   5   5  -5   18.90    4.83
  -5  -5   5   19.07    5.89
  -5  -5   5   28.32    6.22
  -5   5   6   11.50    6.13
  -5   5   6   16.98    4.27
   5  -5  -6    7.77    5.63
   5  -5  -6   17.92    5.23
   5   5  -6    5.82    3.60
   5   5  -6   13.86    4.33
  -5  -5   6   14.51    5.40
  -5  -5   6   12.78    4.48
  -5   5   7  243.86   28.30
  -5   5   7  242.84   24.61
   5  -5  -7  253.58   28.49
   5  -5  -7  234.27   25.75
   5   5  -7  232.95   23.97
   5   5  -7  251.22   24.64
  -5  -5   7  226.30   26.10
  -5  -5   7  231.83   25.38
  -5   5   8  120.11   17.80
  -5   5   8  123.57   14.50
   5  -5  -8   99.94   16.59
   5  -5  -8  105.65   15.20
   5   5  -8  118.77   13.90
   5   5  -8  121.52   14.09
  -5  -5   8  130.48   16.49
  -5  -5   8  135.25   15.43
  -5   5   9    9.25    5.58
  -5   5   9    9.38    3.63
   5  -5  -9   21.66    6.13
   5   5  -9   10.49    3.73
   5   5  -9   13.25    4.16
  -5  -5   9    4.84    4.43
  -5  -5   9   11.39    4.36
  -5   5  10    2.58    5.16
  -5   5  10    1.36    2.84
   5  -5 -10    4.52    4.10
   5   5 -10    1.89    2.95
   5   5 -10    2.55    2.48
  -5  -5  10    2.49    4.13
  -5  -5  10    4.15    3.11
  -5   5  11    5.65    6.21
  -5   5  11    9.11    4.42
   5  -5 -11   11.02    4.84
   5   5 -11   10.91    4.22
   5   5 -11   15.16    4.34
  -5  -5  11   10.18    5.33
  -5  -5  11   22.92    5.56
  -5   5  12  210.04   26.95
  -5   5  12  227.58   24.11
   5  -5 -12  188.35   24.57
   5   5 -12  264.43   24.10
  -5  -5  12  218.40   26.02
  -5  -5  12  206.32   23.21
  -5   5  13  229.67   29.47
  -5   5  13  240.19   26.69
   5  -5 -13  256.54   28.76
   5   5 -13  265.54   26.61
  -5  -5  13  254.38   29.37
  -5  -5  13  259.11   26.38
  -5   5  14   13.19    4.57
   5  -5 -14   21.22    7.03
   5   5 -14   18.62    5.37
  -5  -5  14   14.28    6.80
  -5  -5  14    7.23    3.80
   5  -5 -15    6.96    3.91
   5   5 -15    1.97    4.00
  -5  -5  15    3.78    4.90
  -5  -5  15    1.99    3.59
   5  -5 -16   26.37    8.08
   5   5 -16   33.81    7.31
   5   5 -16   44.69    7.42
  -5  -5  16   53.78   11.26
  -5  -5  16   33.35    7.06
  -5   5  17   67.70   14.08
   5  -5 -17   75.45   13.38
   5   5 -17   68.80   11.44
  -5  -5  17   76.71   14.09
  -5  -5  17   75.16   10.62
  -5   5  18   19.31    7.93
   5  -5 -18   17.32    7.55
   5   5 -18   20.32    6.30
  -5  -5  18   25.20    8.29
  -5   5  19   74.45   14.02
   5  -5 -19   78.35   14.07
  -5  -5  19   72.39   13.82
  -5   5  20    0.96    6.38
   5  -5 -20   -0.77    4.66
  -5  -5  20    1.75    5.20
  -5   5  21    4.28    6.07
   5  -5 -21   -1.22    4.80
  -5  -5  21    3.83    6.52
  -5   5  22   55.05   12.67
   5  -5 -22   52.58   11.82
  -5  -5  22   32.84   10.42
  -5   5  23   35.11   10.48
   5  -5 -23   21.74    7.95
  -5  -5  23   32.83    9.54
  -5   5  24    1.73    5.86
  -5  -5  24    9.68    6.14
  -5   5  25    0.29    4.77
  -5  -5  25    7.58    5.80
  -5   5  26   -2.05    5.22
  -5  -5  26   -1.43    5.67
  -5   5  27   14.81    8.05
  -5   5  28   13.07    7.94
  -5   5  29   11.32    6.86
  -5   5  30    1.00    6.54
  -5   5  31   -0.00    5.58
  -5   5  32    5.79    6.51
  -5   5  33    2.55    6.52
  -5   5  34    9.26    7.10
  -5   5  35    5.72    7.12
  -5   5  36    2.56    5.81
  -5   5  37    4.61    5.77
  -5   5  38    3.88    6.26
  -5   5  39    3.23    5.32
  -5   6   1   20.36    6.90
   5  -6  -1   16.49    6.16
   5  -6  -1   28.79    5.62
   5   6  -1   18.30    4.37
   5   6  -1   15.68    4.92
   5   6  -1   17.45    6.35
  -5  -6   1   11.02    4.47
  -5  -6   1   27.17    5.45
  -5  -6   1   30.06    7.48
  -5   6   2    3.74    3.58
   5  -6  -2    1.19    4.38
   5  -6  -2    1.07    2.71
   5   6  -2    0.57    1.89
   5   6  -2    1.82    3.32
   5   6  -2   -1.32    5.03
  -5  -6   2    1.77    2.53
  -5  -6   2    6.47    4.19
  -5   6   3   67.72   12.02
   5  -6  -3   67.59   11.95
   5  -6  -3   65.86    9.96
   5   6  -3   70.64    9.02
   5   6  -3   59.32    9.83
  -5  -6   3   63.11    9.79
  -5  -6   3   72.63   11.52
  -5   6   4  131.30   17.26
   5  -6  -4  123.36   16.92
   5  -6  -4  115.82   14.43
   5   6  -4  106.13   12.91
   5   6  -4  102.95   13.88
  -5  -6   4  109.86   14.30
  -5  -6   4  125.61   15.86
  -5   6   5  118.64   15.63
   5  -6  -5   78.77   13.65
   5  -6  -5   76.21   11.78
   5   6  -5   93.54   11.09
   5   6  -5   91.14   12.01
  -5  -6   5   75.44   11.93
  -5  -6   5  104.53   13.48
  -5   6   6   26.82    7.40
   5  -6  -6   16.23    7.17
   5  -6  -6   19.90    5.91
   5   6  -6   16.10    4.33
   5   6  -6   31.27    5.79
  -5  -6   6   15.82    5.42
  -5  -6   6   13.16    4.98
  -5   6   7   81.47   13.18
   5  -6  -7   63.97   10.45
   5   6  -7   74.38    9.26
   5   6  -7   57.08    9.03
  -5  -6   7   59.17   10.34
  -5  -6   7   63.09   10.45
  -5   6   8   35.67    8.70
   5  -6  -8   28.28    7.11
   5   6  -8   45.75    6.95
   5   6  -8   36.20    6.43
  -5  -6   8   28.20    7.51
  -5  -6   8   29.25    7.02
  -5   6   9   82.16   14.44
   5  -6  -9   97.96   13.49
   5   6  -9   76.91   10.62
   5   6  -9   96.17   11.37
  -5  -6   9   94.07   13.48
  -5  -6   9   79.80   11.95
  -5   6  10  116.90   17.63
   5  -6 -10  131.67   16.78
   5   6 -10  118.27   13.69
  -5  -6  10  100.32   15.56
  -5  -6  10  118.00   14.97
  -5   6  11   69.83   13.55
   5  -6 -11   95.04   13.97
   5   6 -11   87.54   11.20
  -5  -6  11   92.62   13.98
  -5  -6  11   92.89   12.46
  -5   6  12   23.17    8.04
   5  -6 -12    6.13    5.14
   5   6 -12   22.46    4.89
  -5  -6  12   28.00    7.52
  -5  -6  12   12.53    4.22
   5  -6 -13    2.44    3.52
   5   6 -13    4.25    3.15
   5   6 -13    5.05    2.73
  -5  -6  13    1.77    4.18
  -5  -6  13    4.45    3.52
   5  -6 -14   98.95   15.11
   5   6 -14   73.55   10.92
   5   6 -14   86.67   11.23
  -5  -6  14   88.03   14.53
  -5  -6  14   95.63   12.30
   5  -6 -15   56.62   11.67
   5   6 -15   58.18    9.47
  -5  -6  15   79.06   13.42
  -5  -6  15   73.41   10.39
  -5   6  16   -1.12    4.44
   5  -6 -16   -1.23    4.54
   5   6 -16    0.08    2.86
  -5  -6  16    4.36    5.22
  -5   6  17   52.35   12.62
   5  -6 -17   61.78   12.15
   5   6 -17   79.60   10.92
  -5  -6  17   76.84   14.12
  -5   6  18    4.12    6.45
   5  -6 -18    7.73    6.21
   5   6 -18   20.26    5.58
  -5  -6  18   11.15    6.13
  -5   6  19   36.27    9.60
   5  -6 -19   13.81    6.67
   5   6 -19   20.03    6.13
  -5  -6  19   12.36    7.83
  -5   6  20    6.66    6.80
   5  -6 -20    7.22    5.74
  -5  -6  20    3.44    6.29
  -5   6  21    5.88    7.56
   5  -6 -21   -0.01    3.91
  -5  -6  21   11.75    6.97
  -5   6  22   29.02    9.61
   5  -6 -22   14.14    6.44
  -5  -6  22   20.69    8.46
  -5   6  23   -1.90    5.65
   5  -6 -23   -0.69    5.39
  -5  -6  23   -0.92    5.67
  -5   6  24    6.11    5.23
  -5  -6  24    9.80    7.23
  -5   6  25    1.77    6.53
  -5  -6  25   10.45    6.83
  -5   6  26   19.78    8.08
  -5   6  27    0.01    5.26
  -5   6  28   -5.10    7.28
  -5   6  29    2.82    5.73
  -5   6  30   13.77    7.50
  -5   6  31    7.79    6.80
  -5   6  32    0.68    6.13
  -5   6  33    3.75    6.82
  -5   6  34    1.28    5.30
  -5   6  35   -0.27    5.14
  -5   6  36    5.84    7.35
  -5   6  37    1.02    6.58
  -5   6  38   -2.01    7.02
  -5   7   1    8.68    5.05
   5  -7  -1    9.30    5.08
   5  -7  -1   10.80    4.16
   5   7  -1   14.34    5.32
  -5  -7   1    5.75    3.61
  -5   7   2  169.76   19.98
   5  -7  -2  150.03   19.55
   5  -7  -2  157.87   17.64
   5   7  -2  148.29   18.17
  -5  -7   2  128.66   16.86
  -5   7   3   81.62   14.67
   5  -7  -3  133.96   17.33
   5  -7  -3  115.46   14.43
   5   7  -3  109.30   14.55
  -5  -7   3  123.88   14.32
  -5  -7   3  122.47   13.53
  -5  -7   3   88.16   14.83
  -5   7   4   85.11   13.21
   5  -7  -4   70.26   12.76
   5  -7  -4   66.86   10.82
   5   7  -4   89.31   10.05
   5   7  -4   61.10   10.47
  -5  -7   4   73.22   10.68
  -5  -7   4   75.89   12.08
  -5   7   5   10.75    6.00
   5  -7  -5   12.65    5.82
   5  -7  -5   22.88    6.11
   5   7  -5   12.01    3.80
   5   7  -5    9.93    3.93
  -5  -7   5   11.11    4.19
  -5  -7   5   10.65    4.90
  -5   7   6   25.49    8.10
   5  -7  -6   26.34    6.53
   5   7  -6   26.21    5.32
   5   7  -6   35.25    6.40
  -5  -7   6   23.02    6.29
  -5  -7   6   30.62    7.47
  -5   7   7  112.05   16.43
   5  -7  -7  100.91   14.88
   5   7  -7  112.36   13.02
   5   7  -7  137.49   14.53
  -5  -7   7  144.39   16.10
  -5  -7   7   74.31   13.81
  -5   7   8  263.88   29.54
   5  -7  -8  237.64   27.53
   5   7  -8  264.36   25.16
  -5  -7   8  274.26   27.92
  -5  -7   8  207.57   26.47
  -5   7   9   23.94    7.77
   5  -7  -9   15.54    5.73
   5   7  -9   27.64    5.19
  -5  -7   9   17.17    6.24
  -5  -7   9   26.72    6.77
  -5   7  10    4.33    5.50
   5  -7 -10    6.25    4.69
   5   7 -10   14.78    4.09
  -5  -7  10   13.86    5.78
  -5  -7  10    8.61    4.88
   5  -7 -11   22.36    7.18
   5   7 -11   16.51    4.28
   5   7 -11   13.21    4.09
  -5  -7  11   15.16    5.95
  -5  -7  11   10.48    4.71
   5  -7 -12  123.15   17.93
   5   7 -12  146.19   15.39
   5   7 -12  119.00   14.98
  -5  -7  12  164.58   19.41
  -5  -7  12  123.42   16.57
   5  -7 -13   49.06   10.96
   5   7 -13   68.57    9.32
  -5  -7  13   64.51   11.96
  -5   7  14   -0.75    5.58
   5  -7 -14    8.01    4.49
   5   7 -14   -0.43    2.91
  -5  -7  14   -1.67    4.31
  -5   7  15   43.43   10.77
   5  -7 -15   28.00    9.20
   5   7 -15   48.11    7.59
  -5  -7  15   58.56   11.14
  -5   7  16    3.72    5.35
   5  -7 -16   13.46    6.02
   5   7 -16    6.58    3.54
  -5  -7  16    3.96    5.41
  -5   7  17    1.83    6.71
   5  -7 -17   -0.95    3.94
   5   7 -17    0.30    2.84
  -5  -7  17    3.19    5.66
  -5   7  18  111.77   17.39
   5  -7 -18   85.28   15.39
   5   7 -18   87.24   12.18
  -5  -7  18  107.29   16.70
  -5   7  19    1.08    6.41
   5  -7 -19   -1.94    5.02
  -5  -7  19    0.76    4.88
  -5   7  20   -0.26    5.87
   5  -7 -20    2.38    4.56
  -5  -7  20    5.49    5.36
  -5   7  21   -1.60    6.45
   5  -7 -21    5.55    5.37
  -5  -7  21    8.26    5.80
  -5   7  22   13.24    7.44
   5  -7 -22   30.76    9.64
  -5  -7  22   17.97    8.89
  -5   7  23   19.40    7.44
   5  -7 -23    5.68    5.60
  -5  -7  23   18.23    8.59
  -5   7  24   15.70    7.49
  -5   7  25    3.22    6.95
  -5   7  26    7.54    6.56
  -5   7  27   20.97    9.45
  -5   7  28   26.06    9.35
  -5   7  29   -2.68    6.39
  -5   7  30   -1.79    6.52
  -5   7  31   -1.87    6.30
  -5   7  32    2.90    6.55
  -5   7  33    4.82    6.87
  -5   7  34   21.40    8.58
  -5   7  35    0.26    6.14
  -5   7  36    3.07    5.78
  -5   8   1   28.26    7.45
   5  -8  -1   24.37    7.37
   5   8  -1   24.37    6.48
  -5  -8   1   16.36    5.25
  -5   8   2   10.22    5.06
   5  -8  -2   -0.86    4.54
   5   8  -2    8.81    4.44
  -5  -8   2    9.01    4.27
  -5   8   3   16.03    6.28
   5  -8  -3   13.12    6.22
   5   8  -3   13.27    5.20
  -5  -8   3   10.00    4.64
  -5   8   4  316.82   35.59
   5   8  -4  270.09   33.17
  -5  -8   4  395.44   34.37
  -5  -8   4  376.04   37.31
  -5   8   5   37.84    9.02
   5   8  -5   48.13    8.16
  -5  -8   5   28.35    7.04
  -5  -8   5   35.17    8.65
  -5   8   6   63.38   12.19
   5   8  -6   68.14   10.63
  -5  -8   6   89.92   11.98
  -5  -8   6   97.13   13.78
  -5   8   7    0.67    4.63
  -5  -8   7    0.48    3.17
  -5  -8   7   -0.22    3.15
  -5   8   8   83.13   14.08
  -5  -8   8   68.23   11.79
  -5  -8   8   90.27   13.30
   5   8  -9  125.17   14.06
  -5  -8   9  118.69   16.34
  -5  -8   9  120.16   16.76
   5   8 -10   55.47    8.04
  -5  -8  10   53.96   10.13
   5   8 -11   24.69    5.50
  -5  -8  11   35.60    8.21
  -5   8  12   26.96    9.02
   5   8 -12   27.64    5.51
  -5  -8  12   19.04    6.89
  -5   8  13   -2.48    5.55
   5   8 -13    2.25    2.81
  -5  -8  13   -0.53    5.11
  -5   8  14  105.38   16.79
   5   8 -14   90.82   11.85
  -5  -8  14  111.20   16.01
  -5   8  15    0.05    4.57
   5   8 -15    3.13    2.82
  -5  -8  15   -0.56    5.02
  -5   8  16   17.03    7.46
   5   8 -16   22.45    5.13
  -5  -8  16   33.28    8.52
  -5   8  17    0.34    5.55
  -5  -8  17    0.94    5.01
  -5   8  18    0.96    5.46
  -5  -8  18   -2.46    5.31
  -5   8  19    7.86    6.81
  -5  -8  19   -0.94    4.86
  -5   8  20   41.84   11.29
  -5  -8  20   56.24   12.10
  -5   8  21   -0.84    6.21
  -5   8  22   17.13    7.42
  -5   8  23    4.97    5.93
  -5   8  24   23.84    8.65
  -5   8  25    1.66    6.25
  -5   8  26    0.29    5.68
  -5   8  27   -3.61    6.04
  -5   8  28    0.00    5.71
  -5   8  29   -1.94    5.70
  -5   8  30   12.32    7.61
  -5   8  31    5.55    6.46
  -5   8  32    2.88    5.63
  -5   8  33   -0.29    6.02
  -5   8  34    0.56    5.56
  -5   8  35   10.12    6.77
  -5   9   1    0.59    4.29
   5  -9  -1   -0.91    4.39
   5  -9  -1   -2.94    4.37
   5   9  -1   -1.32    3.86
  -5  -9   1   -1.14    3.15
  -5   9   2  123.44   17.28
   5  -9  -2  135.56   18.83
   5  -9  -2  147.57   17.26
   5   9  -2  120.72   16.81
  -5  -9   2  120.65   15.63
  -5   9   3   16.24    6.09
   5  -9  -3   18.06    6.09
  -5  -9   3    8.10    4.30
  -5   9   4    1.93    4.38
   5  -9  -4    0.16    3.21
  -5  -9   4   -1.12    3.26
  -5   9   5    5.14    5.98
   5  -9  -5    5.79    4.57
  -5  -9   5    7.43    4.01
  -5   9   6   37.51    9.46
   5  -9  -6   24.44    7.46
  -5  -9   6   43.94    7.97
  -5   9   7   11.45    5.42
   5  -9  -7    9.13    5.41
  -5  -9   7    7.27    4.55
   5  -9  -8  106.26   15.89
  -5  -9   8  113.13   15.16
   5  -9  -9    5.37    3.99
  -5  -9   9    3.88    4.67
   5  -9 -10    1.12    4.23
  -5  -9  10    0.02    3.12
  -5   9  11   -3.27    5.20
   5  -9 -11    9.13    5.90
  -5  -9  11    5.95    4.71
  -5   9  12  124.84   20.02
   5  -9 -12  132.97   19.49
  -5  -9  12  164.57   19.58
  -5   9  13    2.15    5.04
   5  -9 -13    3.72    4.64
  -5  -9  13    1.17    4.93
  -5   9  14   29.03    8.53
   5  -9 -14   19.42    7.48
  -5  -9  14   39.40    9.16
  -5   9  15    0.17    5.55
   5  -9 -15    0.26    5.13
  -5  -9  15   -2.45    5.44
  -5   9  16   28.76    9.28
   5  -9 -16   13.49    6.82
  -5  -9  16   13.33    7.06
  -5   9  17   -2.76    6.06
   5  -9 -17   -0.19    4.95
  -5  -9  17   -0.30    4.21
  -5   9  18   55.75   11.57
   5  -9 -18   33.36   10.60
  -5  -9  18   57.79   12.07
  -5   9  19    5.17    5.97
   5  -9 -19    5.94    5.92
  -5   9  20    2.16    5.12
   5  -9 -20   -0.09    4.65
  -5   9  21   -2.58    6.09
   5  -9 -21   -0.52    5.47
  -5   9  22   46.19   10.93
   5  -9 -22   32.88    9.80
  -5   9  23    5.91    5.34
   5  -9 -23   -2.95    5.25
  -5   9  24   10.12    6.43
  -5   9  25   -2.81    6.50
  -5   9  26   19.26    8.54
  -5   9  27   11.10    5.97
  -5   9  28   11.93    7.37
  -5   9  29   -1.13    5.44
  -5   9  30    7.24    6.82
  -5   9  31   -1.90    6.84
  -5   9  32    3.59    5.54
  -5   9  33    0.03    5.99
  -5  10   1    9.84    5.01
   5 -10  -1    7.05    4.29
  -5 -10   1    5.95    6.67
  -5  10   2   -0.45    4.19
   5 -10  -2   -1.00    3.09
  -5  10   3   -1.26    4.30
   5 -10  -3    0.10    3.82
  -5  10   4    7.70    5.22
   5 -10  -4    9.10    4.55
  -5 -10   4    9.46    4.78
  -5  10   5    2.24    4.62
   5 -10  -5    1.51    3.33
  -5 -10   5   -0.69    3.57
   5 -10  -6   30.81    8.22
  -5 -10   6   41.03    8.08
   5 -10  -7    1.41    3.59
  -5 -10   7    2.31    3.61
   5 -10  -8    6.35    4.41
  -5 -10   8    2.99    4.23
  -5  10   9   -1.66    5.06
   5 -10  -9   -2.71    4.08
  -5 -10   9    1.70    3.95
  -5  10  10   59.58   12.44
   5 -10 -10   66.15   12.26
  -5 -10  10   76.78   12.07
  -5  10  11    5.77    5.79
   5 -10 -11    0.54    4.24
  -5 -10  11    2.17    4.56
  -5  10  12    3.71    5.61
   5 -10 -12    2.37    5.29
  -5 -10  12    5.31    5.51
  -5  10  13    2.80    6.13
   5 -10 -13    5.71    5.60
  -5 -10  13   -1.02    4.33
  -5  10  14   32.83    9.56
   5 -10 -14   33.49    9.19
  -5 -10  14   27.72    8.26
  -5  10  15   -2.59    5.60
   5 -10 -15    4.31    5.69
  -5 -10  15    1.88    4.97
  -5  10  16   21.14    8.45
   5 -10 -16    5.44    6.73
  -5 -10  16   24.41    7.83
  -5  10  17    4.21    6.47
   5 -10 -17   -2.14    6.20
  -5  10  18    9.80    5.98
   5 -10 -18    0.59    5.60
  -5  10  19    2.70    6.21
   5 -10 -19    1.30    5.23
  -5  10  20   24.46    8.67
   5 -10 -20   17.47    8.83
  -5  10  21   -2.23    5.97
   5 -10 -21   -0.68    5.19
  -5  10  22    6.20    6.38
   5 -10 -22    6.67    5.99
  -5  10  23   -1.37    6.19
   5 -10 -23    1.35    6.25
  -5  10  24    7.55    7.31
  -5  10  25   -6.65    9.30
  -5  10  26   17.19    7.90
  -5  10  27   -2.50    6.32
  -5  10  28   -0.86    3.90
  -5  10  29   -0.51    5.73
  -5  10  30    8.99    7.93
  -5  10  31    6.98    6.62
  -5  11   1   16.46    6.82
   5 -11  -1    9.83    6.09
  -5 -11   1   12.74    5.09
  -5 -11   1   14.95    7.96
  -5  11   2   70.61   11.80
   5 -11  -2   57.55   10.76
  -5 -11   2   61.70   13.84
  -5  11   3    8.36    5.23
   5 -11  -3    7.74    5.09
   5 -11  -4    1.47    4.17
   5 -11  -5    3.47    3.81
   5 -11  -6    8.01    5.74
  -5  11   7    2.06    4.62
   5 -11  -7    3.08    4.51
  -5  11   8   26.52    8.44
   5 -11  -8   27.99    8.17
  -5 -11   8   36.05    7.69
  -5  11   9    4.07    5.44
   5 -11  -9    2.42    5.09
  -5 -11   9    5.41    4.61
  -5  11  10    3.49    4.08
   5 -11 -10    3.31    4.84
  -5 -11  10    0.56    4.44
  -5  11  11   -0.62    4.24
   5 -11 -11   -0.88    4.57
  -5 -11  11    1.08    3.81
  -5  11  12   85.25   14.09
   5 -11 -12   36.60    9.79
  -5 -11  12   50.91   10.42
  -5  11  13    1.03    4.21
   5 -11 -13    0.10    4.70
  -5 -11  13    0.78    3.94
  -5  11  14   31.86   10.15
   5 -11 -14   31.86   10.16
  -5  11  15   -2.13    6.64
   5 -11 -15    4.61    6.02
  -5  11  16    5.64    7.15
   5 -11 -16    7.65    6.75
  -5  11  17   -0.81    5.50
   5 -11 -17   -2.10    5.35
  -5  11  18   38.04   10.45
   5 -11 -18   14.58    8.02
  -5  11  19   -3.32    6.40
   5 -11 -19    1.69    5.29
  -5  11  20   -0.00    4.97
   5 -11 -20   -2.32    4.90
  -5  11  21    2.44    6.17
   5 -11 -21    7.54    5.71
  -5  11  22   13.69    8.52
   5 -11 -22   19.99    8.26
  -5  11  23   -2.28    6.56
   5 -11 -23   -0.87    4.13
  -5  11  24    8.93    6.08
  -5  11  25   -3.29    6.11
  -5  11  26    8.96    6.66
  -5  11  27   -0.02    5.21
  -5  11  28    4.56    5.58
  -5  11  29    0.02    7.21
  -5  11  30   -0.95    7.18
  -5  12   1    3.05    3.95
   5 -12  -1    8.42    4.49
  -5 -12   1    0.59    3.98
  -5 -12   1    0.46    4.76
   5 -12  -2   -1.32    5.18
  -5 -12   2    1.28    3.51
  -5 -12   2   -1.46    5.16
   5 -12  -3   -1.15    4.04
  -5 -12   3    0.32    3.54
  -5 -12   3   -1.57    6.49
   5 -12  -4   49.22   10.35
  -5 -12   4   56.04    9.71
  -5  12   5   10.30    5.78
   5 -12  -5    7.38    5.45
  -5 -12   5   12.86    5.65
  -5  12   6   10.91    6.10
   5 -12  -6    7.50    5.21
  -5  12   7    0.80    4.98
   5 -12  -7   -2.26    4.71
  -5  12   8   12.95    6.52
   5 -12  -8   14.20    6.48
  -5  12   9    1.45    4.33
   5 -12  -9    1.37    4.35
  -5  12  10   21.54    7.86
   5 -12 -10   14.37    6.43
  -5  12  11    5.07    5.46
   5 -12 -11   -1.50    5.21
  -5  12  12    3.96    5.21
   5 -12 -12    0.05    3.98
  -5  12  13   -2.78    5.50
   5 -12 -13    2.99    4.75
  -5  12  14    8.61    7.74
   5 -12 -14    5.38    5.94
  -5  12  15    1.35    5.02
   5 -12 -15    4.78    6.15
  -5  12  16   24.43    8.75
   5 -12 -16   13.91    6.99
  -5  12  17   -3.02    5.78
   5 -12 -17    1.45    4.96
  -5  12  18   -3.65    6.99
   5 -12 -18    4.16    5.84
  -5  12  19    2.14    4.69
   5 -12 -19    1.56    5.31
  -5  12  20    8.93    7.53
   5 -12 -20   12.20    8.26
  -5  12  21   -1.82    5.85
   5 -12 -21   -1.72    5.48
  -5  12  22    3.06    5.13
   5 -12 -22   -2.49    5.11
  -5  12  23   -0.20    5.19
   5 -12 -23    3.81    6.64
  -5  12  24   15.55    7.87
  -5  12  25    2.10    5.92
  -5  12  26    1.90    6.17
  -5  12  27   -3.08    7.00
  -5  12  28    1.38    5.91
   5 -13  -1    7.06    4.97
  -5 -13   1    7.27    4.60
  -5 -13   1    1.65    6.93
   5 -13  -2   41.74    9.01
  -5 -13   2   37.68    8.04
  -5 -13   2   15.75    9.11
  -5  13   3    3.43    4.62
   5 -13  -3    9.18    5.82
  -5 -13   3    1.68    3.57
  -5 -13   3    5.36    6.77
  -5  13   4   18.68    7.01
   5 -13  -4    9.07    5.17
  -5 -13   4   14.50    5.73
  -5  13   5    2.12    4.53
   5 -13  -5    1.76    4.53
  -5 -13   5    0.21    3.69
  -5  13   6   40.42   10.21
   5 -13  -6   28.73    8.64
  -5 -13   6   45.12    8.77
  -5  13   7   14.03    7.11
   5 -13  -7   -1.58    5.45
  -5 -13   7    4.39    3.80
  -5  13   8   18.08    7.49
   5 -13  -8   21.40    8.44
  -5 -13   8   44.50    8.44
  -5  13   9   -0.31    5.46
   5 -13  -9    0.88    4.99
  -5  13  10   -2.45    5.40
   5 -13 -10    3.37    5.98
  -5  13  11   15.84    7.31
   5 -13 -11    1.56    4.48
  -5  13  12   22.63    8.38
   5 -13 -12   12.13    7.00
  -5  13  13    2.12    4.76
   5 -13 -13   -0.44    5.36
  -5  13  14   -2.27    5.07
   5 -13 -14    4.05    6.50
  -5  13  15   -0.45    4.22
   5 -13 -15   -0.83    6.00
  -5  13  16   -1.42    5.71
   5 -13 -16   -3.13    5.54
  -5  13  17    4.73    6.45
   5 -13 -17   -0.88    4.65
  -5  13  18   14.03    8.12
   5 -13 -18    7.92    6.91
  -5  13  19    1.03    6.09
   5 -13 -19    2.25    4.80
  -5  13  20    4.73    6.22
   5 -13 -20    0.69    5.83
  -5  13  21   -2.36    5.37
  -5  13  22   17.16    7.71
   5 -13 -22    3.89    6.00
  -5  13  23   -0.96    5.38
   5 -13 -23   -1.12    6.74
  -5  13  24   -3.14    5.45
  -5  13  25    7.56    6.80
  -5  13  26    7.58    6.27
   5 -14  -1    5.04    5.07
  -5 -14   1    2.14    4.14
  -5 -14   1    3.27    7.11
   5 -14  -2   -1.33    4.97
  -5 -14   2    1.22    3.11
  -5 -14   2   -2.86    6.89
   5 -14  -3    5.89    5.52
  -5 -14   3   10.64    5.59
  -5 -14   3   -1.55    6.93
  -5  14   4   14.87    6.39
   5 -14  -4   19.01    7.17
  -5 -14   4   22.86   10.46
  -5  14   5    4.01    5.13
   5 -14  -5   14.68    6.22
  -5 -14   5   13.77    5.46
  -5  14   6    3.41    4.82
   5 -14  -6   13.58    6.96
  -5 -14   6    6.60    4.70
  -5  14   7   -2.46    4.61
   5 -14  -7    1.38    5.18
  -5  14   8   -1.28    4.95
   5 -14  -8    0.30    3.96
  -5  14   9    5.88    5.22
   5 -14  -9    6.93    5.42
  -5  14  10   15.46    7.09
   5 -14 -10   12.13    7.41
  -5  14  11    9.23    5.74
   5 -14 -11    3.86    4.62
  -5  14  12    0.72    4.12
   5 -14 -12   -1.89    5.15
  -5  14  13   -2.51    6.55
   5 -14 -13    0.77    4.85
  -5  14  14    2.61    4.78
   5 -14 -14    5.15    5.99
  -5  14  15   11.80    6.80
   5 -14 -15    3.52    4.81
  -5  14  16    1.45    5.64
   5 -14 -16   -0.22    3.52
  -5  14  17   -0.64    5.19
   5 -14 -17   -2.83    5.86
  -5  14  18   -1.48    4.69
   5 -14 -18    1.24    3.61
  -5  14  19    2.71    5.06
   5 -14 -19    1.11    5.49
  -5  14  20    1.59    5.57
   5 -14 -20    3.27    5.23
  -5  14  21    0.03    6.26
   5 -14 -21    3.62    5.78
  -5  14  22   -2.03    5.46
   5 -14 -22    0.27    4.76
  -5  14  23   -0.58    5.14
   5 -14 -23   -0.41    7.11
  -5  14  24   -4.00    7.89
   5 -15  -1    3.03    4.60
  -5 -15   1    8.10    4.67
  -5 -15   1   -5.05    8.77
   5 -15  -2    2.46    4.78
  -5 -15   2   10.63    5.06
  -5 -15   2   14.20    7.87
   5 -15  -3    2.08    4.79
  -5 -15   3   15.76    5.83
  -5 -15   3    5.05    8.82
   5 -15  -4    3.39    4.62
  -5 -15   4    5.98    6.76
   5 -15  -5    6.12    4.75
   5 -15  -6    2.97    4.27
  -5  15   7    8.22    5.85
   5 -15  -7    3.00    5.19
  -5  15   8    3.60    5.54
   5 -15  -8    0.77    4.86
  -5  15   9   -0.96    4.98
   5 -15  -9   -0.74    4.52
  -5  15  10    3.74    4.21
   5 -15 -10   -3.69    6.57
  -5  15  11   12.37    6.89
   5 -15 -11   10.90    6.65
  -5  15  12    3.91    5.37
   5 -15 -12   20.67    7.53
  -5  15  13    4.38    5.86
   5 -15 -13    0.00    5.21
  -5  15  14   -2.79    6.32
   5 -15 -14    0.38    5.71
  -5  15  15   -2.29    6.23
   5 -15 -15    2.58    6.80
  -5  15  16   -1.78    4.70
   5 -15 -16   -2.30    6.16
  -5  15  17   -0.89    5.53
   5 -15 -17    0.09    6.12
  -5  15  18    2.04    5.71
   5 -15 -18    6.34    6.82
  -5  15  19    3.86    5.87
   5 -15 -19    4.89    5.65
  -5  15  20   -1.41    5.05
   5 -15 -20    2.42    5.65
  -5  15  21    3.00    5.68
   5 -15 -21   -0.34    6.58
  -5  15  22    3.17    6.14
   5 -15 -22    1.07    6.76
   5 -15 -23   11.17    7.77
   5 -16  -1   -2.86    6.61
  -5 -16   1   -1.44    5.64
   5 -16  -2   -1.36    4.77
  -5 -16   2   -1.25    6.73
   5 -16  -3   -0.50    4.69
  -5 -16   3    3.99    6.05
   5 -16  -4    2.46    3.80
  -5 -16   4   -2.92    7.46
   5 -16  -5   -0.19    4.42
   5 -16  -6   -1.51    5.01
   5 -16  -7   -1.85    4.99
   5 -16  -8   -1.11    5.29
   5 -16  -9    2.59    5.55
  -5  16  10   -1.60    4.99
   5 -16 -10   -3.31    6.56
  -5  16  11    3.89    4.81
   5 -16 -11    2.51    4.88
  -5  16  12    0.38    4.72
   5 -16 -12    2.73    6.79
  -5  16  13   -1.34    3.87
   5 -16 -13   -2.18    6.01
  -5  16  14   -2.00    5.40
   5 -16 -14   -2.90    6.04
  -5  16  15    3.40    5.57
   5 -16 -15    1.11    5.13
  -5  16  16   -1.39    4.85
   5 -16 -16   -0.15    4.75
  -5  16  17   -1.12    4.94
   5 -16 -17   -5.80    6.89
  -5  16  18   -1.63    6.11
   5 -16 -18   -0.78    5.14
  -5  16  19    6.66    6.39
   5 -16 -19    1.03    5.90
   5 -16 -20   -1.37    6.35
   5 -16 -21   -1.09    5.49
   5 -16 -22   -1.77    6.35
   5 -17  -1    0.06    5.73
  -5 -17   1   -1.34    7.44
   5 -17  -2    8.13    5.67
  -5 -17   2    6.29    6.91
   5 -17  -3    1.69    4.83
  -5 -17   3   13.67    9.29
   5 -17  -4   -2.20    4.90
  -5 -17   4    2.66    7.30
   5 -17  -5    1.38    5.73
   5 -17  -6   -1.49    5.61
   5 -17  -7   -2.01    5.43
   5 -17  -8    1.81    5.50
   5 -17  -9   -0.33    4.87
   5 -17 -10   -3.10    5.91
  -5  17  14    0.97    5.65
  -5  17  15   -0.55    4.67
  -5  17  16    5.65    5.98
  -5  17  17    3.65    6.53
  -4   0   1   -1.37    3.74
  -4   0   1    1.84    2.14
   4   0  -1   -0.34    2.70
   4   0  -1   -1.31    2.27
  -4   0   2   16.99    5.60
  -4   0   2   16.55    3.98
   4   0  -2   15.52    4.86
   4   0  -2   15.02    3.80
  -4   0   3   -1.40    4.40
  -4   0   3   -0.11    2.31
   4   0  -3   -1.01    4.26
   4   0  -3   -0.88    1.79
  -4   0   4  997.49  102.97
  -4   0   4 1350.66  101.30
   4   0  -4  997.49  102.06
   4   0  -4 1175.65  100.95
  -4   0   5    1.38    4.42
  -4   0   5    1.88    1.84
   4   0  -5    1.44    4.20
   4   0  -5    1.08    2.01
  -4   0   6  583.67   62.45
  -4   0   6  646.81   59.65
   4   0  -6  639.62   61.94
   4   0  -6  770.99   60.72
  -4   0   7   -0.11    4.76
  -4   0   7   -0.70    1.93
   4   0  -7    0.11    3.38
   4   0  -7    2.07    2.26
  -4   0   8 2240.99  213.17
  -4   0   8 2283.95  209.67
   4   0  -8 2619.93  213.36
   4   0  -8 2621.12  210.83
  -4   0   9   -1.82    4.56
  -4   0   9    1.61    2.23
   4   0  -9    0.78    4.68
   4   0  -9    0.30    2.74
  -4   0  10   28.33    8.75
  -4   0  10   49.23    6.79
   4   0 -10   17.74    6.93
   4   0 -10   41.71    7.01
  -4   0  11   -0.37    4.27
  -4   0  11    1.02    3.07
   4   0 -11    5.68    4.52
   4   0 -11    2.51    2.73
  -4   0  12    5.52    4.70
  -4   0  12   15.91    4.48
   4   0 -12    4.11    4.43
   4   0 -12   18.68    4.75
  -4   0  13   -0.84    5.28
  -4   0  13    0.25    3.00
   4   0 -13   -0.36    4.08
   4   0 -13   -0.24    2.60
  -4   0  14 1238.15  117.07
  -4   0  14 1262.27  113.75
   4   0 -14 1317.31  117.29
   4   0 -14 1312.55  114.65
  -4   0  15   -0.89    4.63
  -4   0  15   -0.38    2.77
   4   0 -15    3.39    5.51
   4   0 -15    2.96    3.45
  -4   0  16   30.36    8.73
  -4   0  16   39.51    7.36
   4   0 -16   30.32    8.96
   4   0 -16   42.61    7.83
  -4   0  17    0.37    4.59
  -4   0  17    0.73    2.43
   4   0 -17   -1.53    4.80
   4   0 -17   -1.06    3.19
  -4   0  18  135.25   18.66
  -4   0  18  128.11   15.92
   4   0 -18  133.14   18.68
   4   0 -18  119.16   16.24
  -4   0  19   -1.49    4.73
  -4   0  19   -0.63    2.93
   4   0 -19   -1.15    3.83
  -4   0  20  103.90   17.21
  -4   0  20  117.43   15.70
   4   0 -20  149.33   17.45
  -4   0  21   -0.67    4.17
  -4   0  21   -1.28    3.32
   4   0 -21    0.50    3.75
  -4   0  22    9.51    5.60
  -4   0  22    7.61    4.54
   4   0 -22    8.80    4.93
  -4   0  23   -0.01    4.51
  -4   0  27   -2.40    5.94
  -4   0  28   20.69    7.91
  -4   0  29   -1.77    4.93
  -4   0  30   33.27    9.85
  -4   0  32    1.56    4.75
  -4   0  33   -2.45    5.62
  -4   0  34    2.40    4.92
  -4   0  35   -4.26    6.40
  -4   0  36   12.23    7.17
  -4   1   1   19.80    6.18
  -4   1   1   20.99    4.00
   4  -1  -1    8.97    4.40
   4  -1  -1   17.66    3.85
   4   1  -1   16.72    4.18
   4   1  -1   14.78    3.90
  -4  -1   1   11.12    5.14
  -4  -1   1   19.49    4.39
  -4   1   2  880.36   89.18
  -4   1   2  968.01   86.88
   4  -1  -2  938.30   88.63
   4  -1  -2 1044.03   87.24
   4   1  -2  987.63   87.83
   4   1  -2  912.12   87.06
  -4  -1   2 1173.45   89.83
  -4  -1   2 1050.61   87.70
  -4   1   3   10.48    4.94
  -4   1   3   12.41    3.20
   4  -1  -3   18.47    5.23
   4  -1  -3    8.12    3.03
   4   1  -3   12.62    4.36
   4   1  -3   14.01    3.59
  -4  -1   3   15.61    5.49
  -4  -1   3    8.49    3.32
  -4   1   4   10.86    5.15
  -4   1   4    0.48    1.74
   4  -1  -4    1.01    3.49
   4  -1  -4    1.61    2.60
   4   1  -4    2.37    3.17
   4   1  -4    3.93    2.52
  -4  -1   4   -2.53    3.91
  -4  -1   4    1.36    2.43
  -4   1   5   14.33    6.12
  -4   1   5    7.92    2.98
   4  -1  -5   13.39    4.79
   4  -1  -5    8.00    3.21
   4   1  -5   13.59    4.74
   4   1  -5    4.71    2.46
  -4  -1   5   13.84    5.77
  -4  -1   5    9.39    3.13
  -4   1   6  369.59   44.26
  -4   1   6  514.20   42.30
   4  -1  -6  399.87   44.14
   4  -1  -6  568.83   43.34
   4   1  -6  390.39   43.02
   4   1  -6  427.55   41.80
  -4  -1   6  406.96   44.27
  -4  -1   6  519.65   42.31
  -4   1   7   43.55    8.97
  -4   1   7   35.17    5.84
   4  -1  -7   49.73    9.32
   4  -1  -7   34.57    6.16
   4   1  -7   37.27    7.19
   4   1  -7   31.83    5.64
  -4  -1   7   37.56    8.17
  -4  -1   7   28.64    5.45
  -4   1   8 1089.17  102.74
  -4   1   8 1217.38   99.55
   4  -1  -8 1139.11  102.45
   4  -1  -8 1019.86   99.36
   4   1  -8 1145.07  101.43
   4   1  -8 1043.94   99.02
  -4  -1   8 1170.12  102.80
  -4  -1   8 1193.97   99.14
  -4   1   9    0.43    3.82
  -4   1   9    0.95    2.74
   4  -1  -9   -0.09    5.25
   4  -1  -9   -0.02    2.64
   4   1  -9    1.40    4.17
   4   1  -9   -1.28    2.46
  -4  -1   9    1.87    4.57
  -4  -1   9    0.06    2.33
  -4   1  10  451.72   48.43
  -4   1  10  561.54   46.05
   4  -1 -10  439.78   47.76
   4  -1 -10  458.84   45.75
   4   1 -10  492.68   47.67
   4   1 -10  482.97   45.42
  -4  -1  10  454.63   48.30
  -4  -1  10  514.36   45.21
  -4   1  11  154.48   19.56
  -4   1  11  140.62   16.27
   4  -1 -11  159.65   19.43
   4  -1 -11  149.61   17.05
   4   1 -11  135.11   17.77
   4   1 -11  130.00   15.94
  -4  -1  11  148.19   19.05
  -4  -1  11  148.83   15.96
  -4   1  12  449.91   41.99
  -4   1  12  363.14   37.47
   4  -1 -12  402.75   41.16
   4  -1 -12  420.06   38.79
   4   1 -12  354.03   39.44
   4   1 -12  368.53   37.51
  -4  -1  12  392.43   41.03
  -4  -1  12  417.46   37.58
  -4   1  13   94.99   14.58
  -4   1  13   89.93   11.62
   4  -1 -13   91.40   14.22
   4  -1 -13   69.40   11.22
   4   1 -13  110.61   14.35
   4   1 -13   77.67   10.96
  -4  -1  13  107.89   15.06
  -4  -1  13   71.73   10.57
  -4   1  14    4.16    4.59
  -4   1  14   -1.39    2.60
   4  -1 -14   -0.06    3.72
   4  -1 -14   -0.18    2.93
   4   1 -14   -0.58    4.32
   4   1 -14    2.88    2.93
  -4  -1  14   -2.40    4.47
  -4  -1  14   -0.40    2.96
  -4   1  15   18.79    6.91
  -4   1  15   25.71    6.26
   4  -1 -15   14.14    6.58
   4  -1 -15   34.60    7.37
   4   1 -15   30.97    8.36
   4   1 -15   33.99    6.75
  -4  -1  15   22.34    7.35
  -4  -1  15   29.10    6.02
  -4   1  16  192.54   26.91
  -4   1  16  243.01   25.42
   4  -1 -16  242.72   28.23
   4  -1 -16  225.35   25.74
   4   1 -16  231.27   27.35
   4   1 -16  278.56   26.26
  -4  -1  16  207.32   27.08
  -4  -1  16  258.61   25.25
  -4   1  17    0.82    4.31
  -4   1  17    0.75    3.13
   4  -1 -17    0.86    3.17
   4   1 -17   -1.48    3.89
   4   1 -17   -0.06    2.90
  -4  -1  17    1.54    4.74
  -4  -1  17    0.28    3.16
  -4   1  18  268.34   31.44
  -4   1  18  273.35   28.84
   4  -1 -18  260.87   29.48
   4   1 -18  275.91   31.30
   4   1 -18  278.91   29.09
  -4  -1  18  283.50   31.58
  -4  -1  18  273.48   28.43
  -4   1  19    8.89    6.50
  -4   1  19   19.01    5.21
   4  -1 -19    9.98    5.07
   4   1 -19   26.45    7.29
   4   1 -19   10.18    4.54
  -4  -1  19   23.56    7.78
  -4  -1  19   17.04    5.03
  -4   1  20   38.55    9.34
  -4   1  20   26.40    6.60
   4  -1 -20   45.60    8.59
   4   1 -20   26.56    6.83
  -4  -1  20   19.49    7.48
  -4  -1  20   26.59    6.41
  -4   1  21    7.09    5.62
  -4   1  21   11.26    4.63
   4  -1 -21    4.24    4.47
   4   1 -21   10.65    4.42
  -4  -1  21    2.50    4.98
  -4  -1  21    3.41    3.61
  -4   1  22  184.49   22.16
   4  -1 -22  186.60   23.10
  -4  -1  22  188.60   23.92
  -4  -1  23   10.85    5.94
  -4  -1  24    5.07    5.90
  -4   1  25   10.73    7.52
  -4   1  26   50.51   11.23
  -4   1  27   -2.35    5.78
  -4   1  28   29.23    9.15
  -4  -1  28   34.84    9.67
  -4   1  29   -1.04    4.59
  -4  -1  29    4.06    5.20
  -4   1  30    0.81    4.61
  -4  -1  30   -2.00    5.71
  -4   1  31   -0.94    5.65
  -4  -1  31   -0.24    4.77
  -4   1  32   23.71    8.97
  -4  -1  32   17.02    7.79
  -4   1  33    3.91    5.18
  -4  -1  33    0.64    6.48
  -4   1  34    5.71    5.28
  -4  -1  34    1.04    5.42
  -4   1  35   -3.31    6.41
  -4   1  36    1.06    5.38
  -4   1  37   -2.13    5.46
  -4   1  38    6.55    6.42
  -4   2   1   63.32   10.89
  -4   2   1   79.86    8.58
   4  -2  -1   87.34   10.90
   4  -2  -1   63.78    8.27
   4   2  -1   64.46    8.46
   4   2  -1   67.48    9.09
  -4  -2   1   57.53    9.19
  -4  -2   1   69.25    9.41
  -4   2   2  169.08   20.60
  -4   2   2  171.60   17.75
   4  -2  -2  181.74   20.17
   4  -2  -2  178.15   18.20
   4   2  -2  171.85   18.20
   4   2  -2  210.34   19.14
  -4  -2   2  173.63   19.35
  -4  -2   2  183.40   18.90
  -4   2   3   12.32    6.11
  -4   2   3   19.04    3.79
   4  -2  -3    8.08    4.99
   4  -2  -3   16.63    4.07
   4   2  -3   12.72    4.04
   4   2  -3   24.68    4.45
  -4  -2   3   16.50    5.41
  -4  -2   3   18.39    4.57
  -4   2   4 1381.19  143.53
  -4   2   4 1588.29  140.82
   4  -2  -4 1577.32  143.77
   4  -2  -4 1875.98  142.18
   4   2  -4 1579.26  141.63
   4   2  -4 1667.90  141.28
  -4  -2   4 1405.28  142.37
  -4  -2   4 1821.07  141.95
  -4   2   5   49.08    9.20
  -4   2   5   41.87    6.25
   4  -2  -5   41.43    8.70
   4  -2  -5   39.94    6.84
   4   2  -5   40.95    7.18
   4   2  -5   45.02    6.47
  -4  -2   5   46.12    8.40
  -4  -2   5   37.85    6.45
  -4   2   6    2.43    4.98
  -4   2   6   10.19    3.36
   4  -2  -6   10.08    5.21
   4  -2  -6   16.21    4.08
   4   2  -6   10.78    4.00
   4   2  -6    5.96    2.62
  -4  -2   6   10.84    5.59
  -4  -2   6    6.70    2.82
  -4   2   7  355.90   31.67
  -4   2   7  257.43   26.18
   4  -2  -7  310.44   30.22
   4  -2  -7  255.35   26.71
   4   2  -7  272.35   27.54
   4   2  -7  223.90   25.61
  -4  -2   7  302.83   29.36
  -4  -2   7  277.61   26.18
  -4   2   8  659.21   66.47
  -4   2   8  724.98   63.49
   4  -2  -8  700.22   66.49
   4  -2  -8  752.50   64.38
   4   2  -8  666.30   64.32
   4   2  -8  693.04   63.01
  -4  -2   8  655.80   65.63
  -4  -2   8  716.27   62.95
  -4   2   9  144.91   21.49
  -4   2   9  219.81   20.27
   4  -2  -9  180.11   22.37
   4  -2  -9  191.61   20.38
   4   2  -9  162.17   20.40
   4   2  -9  192.53   19.43
  -4  -2   9  164.83   21.58
  -4  -2   9  202.26   19.36
  -4   2  10   52.17   10.29
  -4   2  10   51.28    7.88
   4  -2 -10   41.49    9.63
   4  -2 -10   43.39    7.95
   4   2 -10   44.55    8.46
   4   2 -10   57.73    7.94
  -4  -2  10   54.08   10.16
  -4  -2  10   52.15    7.41
  -4   2  11   69.15   11.86
  -4   2  11   51.68    8.33
   4  -2 -11   56.72   11.04
   4  -2 -11   56.63    9.18
   4   2 -11   63.81    9.95
   4   2 -11   46.94    7.80
  -4  -2  11   38.25    9.77
  -4  -2  11   55.09    7.79
  -4   2  12    4.21    3.62
  -4   2  12    1.62    3.08
   4  -2 -12   -0.71    4.21
   4  -2 -12    0.53    3.64
   4   2 -12    1.06    3.54
   4   2 -12    1.64    2.47
  -4  -2  12    1.93    4.92
  -4  -2  12    2.94    2.65
  -4   2  13   22.11    7.21
  -4   2  13   19.66    5.04
   4  -2 -13   16.48    6.45
   4  -2 -13   17.15    5.48
   4   2 -13   13.59    5.57
   4   2 -13    9.64    3.52
  -4  -2  13   18.60    7.36
  -4  -2  13   22.27    4.61
  -4   2  14  664.43   65.95
  -4   2  14  716.70   63.44
   4  -2 -14  654.35   66.11
   4  -2 -14  697.94   64.39
   4   2 -14  718.03   65.12
   4   2 -14  636.57   62.28
  -4  -2  14  584.01   64.91
  -4  -2  14  751.96   62.65
  -4   2  15   44.04   10.12
  -4   2  15   47.54    8.35
   4  -2 -15   47.54   10.71
   4  -2 -15   46.64    9.11
   4   2 -15   76.45   11.19
   4   2 -15   45.75    7.84
  -4  -2  15   35.30    9.35
  -4  -2  15   48.48    7.74
  -4   2  16   18.51    7.23
  -4   2  16    7.48    4.08
   4  -2 -16    7.99    4.43
   4   2 -16   13.95    5.88
   4   2 -16   11.86    4.07
  -4  -2  16   14.58    6.09
  -4  -2  16   16.98    4.66
  -4   2  17   -1.10    3.76
  -4   2  17    5.53    3.40
   4  -2 -17    1.36    3.70
   4   2 -17    1.72    3.95
   4   2 -17    2.58    2.73
  -4  -2  17    2.79    4.75
  -4  -2  17    1.64    2.78
  -4   2  18  146.95   18.72
  -4   2  18   98.46   14.82
   4  -2 -18  106.78   15.69
   4   2 -18  133.10   17.73
  -4  -2  18  143.58   18.42
  -4  -2  18  114.57   14.56
  -4   2  19   91.15   14.83
  -4   2  19   84.08   12.69
   4  -2 -19   78.68   13.13
   4   2 -19  107.83   15.20
  -4  -2  19   78.09   14.04
  -4  -2  19   92.76   12.27
  -4   2  20   27.72    8.36
  -4   2  20   40.85    8.09
   4  -2 -20   39.92    8.76
   4   2 -20   28.23    8.17
  -4  -2  20   22.76    7.97
  -4  -2  20   28.10    6.69
  -4   2  21    6.06    4.23
   4  -2 -21    0.61    3.34
  -4  -2  21    1.95    4.35
  -4  -2  21    3.84    3.35
  -4   2  22    2.71    3.15
   4  -2 -22   23.01    7.21
  -4  -2  22   -0.01    4.50
  -4  -2  23   -2.18    4.66
  -4   2  24  138.91   20.00
  -4  -2  24  136.28   19.60
  -4   2  25    5.87    6.60
  -4  -2  25   15.42    7.06
  -4   2  26   48.27   11.53
  -4  -2  26   47.20   10.83
  -4   2  27    4.16    5.81
  -4   2  28   17.99    7.98
  -4   2  29   25.60    8.85
  -4   2  30   32.11    9.49
  -4  -2  30   50.40   11.66
  -4   2  31   -1.71    5.71
  -4  -2  31   -4.31    6.24
  -4   2  32   -3.41    6.01
  -4  -2  32   -2.22    4.90
  -4   2  33   -0.55    5.73
  -4   2  34    7.62    6.82
  -4   2  35    5.39    5.49
  -4   2  36    9.55    6.91
  -4   2  37    0.39    5.60
  -4   2  38    1.70    6.48
  -4   2  39   -2.04    7.05
  -4   2  40    1.85    6.01
  -4   3   1   42.47    8.54
  -4   3   1   40.68    5.67
   4  -3  -1   50.76    8.50
   4  -3  -1   45.40    6.29
   4   3  -1   31.33    5.58
   4   3  -1   42.97    7.10
  -4  -3   1   29.83    6.04
  -4  -3   1   42.11    6.99
  -4   3   2  344.11   33.29
  -4   3   2  345.87   29.58
   4  -3  -2  322.18   32.27
   4  -3  -2  300.73   29.86
   4   3  -2  291.98   29.52
   4   3  -2  294.83   30.19
  -4  -3   2  296.93   30.52
  -4  -3   2  333.78   31.11
  -4   3   3    7.91    5.30
  -4   3   3   13.15    3.25
   4  -3  -3    8.76    5.26
   4  -3  -3    7.71    3.33
   4   3  -3    6.76    2.98
   4   3  -3    6.79    3.36
  -4  -3   3   12.64    3.96
  -4  -3   3    8.34    3.77
  -4   3   4    5.48    4.99
  -4   3   4   20.39    4.10
   4  -3  -4   12.89    5.90
   4  -3  -4   18.08    4.34
   4   3  -4   18.71    4.12
   4   3  -4   16.52    4.05
  -4  -3   4   13.40    5.03
  -4  -3   4   18.49    4.42
  -4   3   5   16.15    7.36
  -4   3   5   23.92    5.14
   4  -3  -5   48.46    9.34
   4  -3  -5   39.48    6.39
   4   3  -5   29.80    5.64
   4   3  -5   30.59    5.47
  -4  -3   5   35.00    6.90
  -4  -3   5   34.51    6.01
  -4   3   6   36.01    9.23
  -4   3   6   71.19    8.36
   4  -3  -6   67.71   10.78
   4  -3  -6   71.50    9.00
   4   3  -6   50.56    7.69
   4   3  -6   60.00    7.63
  -4  -3   6   31.09    7.90
  -4  -3   6   42.65    7.13
  -4   3   7  359.24   42.58
  -4   3   7  470.56   40.77
   4  -3  -7  432.18   43.57
   4  -3  -7  395.03   40.83
   4   3  -7  436.66   40.79
   4   3  -7  467.27   40.14
  -4  -3   7  409.66   42.11
  -4  -3   7  437.96   40.27
  -4   3   8   91.49   13.75
  -4   3   8   93.84   10.94
   4  -3  -8   86.89   13.63
   4  -3  -8   87.58   11.48
   4   3  -8   73.91   10.80
   4   3  -8   94.02   10.40
  -4  -3   8   56.18   11.22
  -4  -3   8   72.61    9.94
  -4   3   9   -0.55    4.75
  -4   3   9    1.55    2.48
   4  -3  -9    0.38    5.62
   4  -3  -9    1.75    2.94
   4   3  -9    0.68    3.19
   4   3  -9    1.31    2.76
  -4  -3   9    2.39    4.43
  -4  -3   9    1.19    2.38
  -4   3  10  163.84   21.75
  -4   3  10  199.84   20.01
   4  -3 -10  195.48   22.91
   4  -3 -10  218.92   21.34
   4   3 -10  168.55   19.74
   4   3 -10  165.51   18.64
  -4  -3  10  190.85   21.96
  -4  -3  10  168.19   18.55
  -4   3  11  308.15   33.94
  -4   3  11  330.70   31.21
   4  -3 -11  336.45   34.64
   4  -3 -11  284.22   31.45
   4   3 -11  330.50   31.79
   4   3 -11  286.32   29.74
  -4  -3  11  285.86   32.74
  -4  -3  11  320.79   29.94
  -4   3  12  262.89   30.02
  -4   3  12  260.05   27.25
   4  -3 -12  252.56   30.05
   4  -3 -12  240.97   27.84
   4   3 -12  239.21   27.47
   4   3 -12  256.32   26.34
  -4  -3  12  273.11   29.77
  -4  -3  12  325.33   26.92
  -4   3  13   80.64   13.83
  -4   3  13   85.55   11.98
   4  -3 -13   68.57   13.40
   4  -3 -13   76.47   12.40
   4   3 -13  103.31   13.18
  -4  -3  13   93.90   14.02
  -4  -3  13  100.55   11.31
  -4   3  14    4.22    4.73
  -4   3  14    3.33    3.38
   4  -3 -14    3.36    5.76
   4  -3 -14   -1.84    4.43
   4   3 -14    6.45    4.28
  -4  -3  14    5.41    5.23
  -4  -3  14    2.97    2.41
  -4   3  15   44.06    9.54
  -4   3  15   45.62    8.05
   4  -3 -15   30.11    7.40
   4   3 -15   30.87    7.64
  -4  -3  15   30.31    8.33
  -4  -3  15   37.53    6.59
  -4   3  16  239.85   27.69
  -4   3  16  215.18   24.89
   4  -3 -16  198.45   25.54
   4   3 -16  243.36   26.27
  -4  -3  16  197.77   26.34
  -4  -3  16  281.68   24.73
  -4   3  17    8.15    5.75
  -4   3  17   18.23    5.05
   4  -3 -17   12.85    5.97
   4   3 -17   13.65    5.46
  -4  -3  17    7.26    6.11
  -4  -3  17   12.16    3.95
  -4   3  18   61.75   11.70
  -4   3  18   42.06    8.77
   4  -3 -18   46.82    9.72
   4   3 -18   53.17    9.82
   4   3 -18   38.81    7.49
  -4  -3  18   44.68   10.01
  -4  -3  18   49.40    7.91
  -4   3  19    6.39    4.01
   4  -3 -19    4.75    3.97
   4   3 -19    1.21    2.87
  -4  -3  19    2.18    5.02
  -4  -3  19    4.72    3.34
  -4   3  20   12.83    4.42
   4  -3 -20    9.74    5.05
   4   3 -20    0.74    4.20
   4   3 -20    8.99    3.79
  -4  -3  20   15.76    6.56
  -4  -3  20   14.07    4.87
  -4   3  21   48.03    9.32
   4  -3 -21   41.43    9.89
   4   3 -21   62.43   11.10
  -4  -3  21   35.00    9.46
  -4   3  22   58.60   11.81
  -4   3  22   46.77    9.67
   4  -3 -22   53.87   11.25
  -4  -3  22   76.11   12.37
  -4   3  23   23.92    8.58
   4  -3 -23   14.82    7.28
  -4  -3  23   43.10    9.48
  -4   3  24    6.86    6.63
  -4  -3  24    1.53    4.46
  -4   3  25   11.84    6.82
  -4  -3  25    3.53    4.81
  -4   3  26   61.70   13.39
  -4  -3  26   60.22   11.78
  -4   3  27    9.46    6.37
  -4  -3  27   12.02    6.51
  -4   3  28   44.67   10.87
  -4   3  29   14.28    7.61
  -4   3  30   16.19    7.73
  -4   3  31    7.67    7.53
  -4   3  32   26.20    9.00
  -4   3  33   -1.37    5.67
  -4   3  34   -0.55    4.89
  -4   3  35   -2.85    6.28
  -4   3  36    9.06    7.82
  -4   3  37   -0.31    5.11
  -4   3  38   -0.56    4.63
  -4   3  39    3.92    5.30
  -4   3  40   -3.01    5.86
  -4   3  41   -3.69    7.51
  -4   3  42   -2.39    6.35
  -4   4   1   67.53   10.21
  -4   4   1   53.98    7.01
   4  -4  -1   53.56    9.55
   4  -4  -1   52.52    7.49
   4   4  -1   66.20    7.76
   4   4  -1   52.15    8.52
   4   4  -1   47.80    9.44
  -4  -4   1   54.31    8.03
  -4  -4   1   42.75    8.14
  -4   4   2  126.70   17.06
  -4   4   2  140.02   14.23
   4  -4  -2  116.39   16.48
   4  -4  -2  160.23   15.52
   4   4  -2  144.27   14.53
   4   4  -2  125.35   15.20
   4   4  -2  132.14   17.01
  -4  -4   2  123.26   14.83
  -4  -4   2  130.74   15.74
  -4   4   3   61.10   10.86
  -4   4   3   71.54    8.58
   4  -4  -3   75.33   11.58
   4  -4  -3   59.57    8.81
   4   4  -3   80.17    8.99
   4   4  -3   66.74    9.39
  -4  -4   3   60.71    9.21
  -4  -4   3   62.49    9.61
  -4   4   4  249.03   29.46
  -4   4   4  288.90   27.05
   4  -4  -4  262.40   27.56
   4   4  -4  293.79   26.96
   4   4  -4  281.41   27.45
  -4  -4   4  287.19   28.17
  -4  -4   4  272.44   27.87
  -4   4   5    6.25    5.57
  -4   4   5   12.16    3.78
   4  -4  -5    8.28    5.77
   4  -4  -5    9.44    3.89
   4   4  -5    5.83    3.04
   4   4  -5    4.13    2.89
  -4  -4   5    5.27    3.54
  -4  -4   5    8.82    4.03
  -4   4   6   85.19   12.86
  -4   4   6   76.05    9.90
   4  -4  -6   62.77   11.71
   4  -4  -6   52.66    9.54
   4   4  -6   87.81    9.98
   4   4  -6   85.41    9.93
  -4  -4   6   91.28   11.54
  -4  -4   6   78.68   10.21
  -4   4   7   11.47    5.92
  -4   4   7    3.06    3.09
   4  -4  -7    8.45    5.57
   4  -4  -7   15.56    4.93
   4   4  -7    1.01    2.69
   4   4  -7    7.31    3.01
  -4  -4   7   11.15    5.01
  -4  -4   7    3.55    2.98
  -4   4   8   75.10   12.90
  -4   4   8  101.80   11.56
   4  -4  -8   84.14   13.65
   4  -4  -8  103.03   12.62
   4   4  -8   78.52   10.66
   4   4  -8   72.23   10.04
  -4  -4   8   94.73   12.88
  -4  -4   8   94.63   11.16
  -4   4   9  266.22   30.62
  -4   4   9  290.98   28.04
   4  -4  -9  278.34   30.90
   4  -4  -9  282.84   29.07
   4   4  -9  278.15   27.47
   4   4  -9  231.46   26.37
  -4  -4   9  265.99   29.34
  -4  -4   9  337.28   28.01
  -4   4  10  224.49   25.55
  -4   4  10  214.31   22.64
   4  -4 -10  209.22   25.40
   4  -4 -10  215.67   23.83
   4   4 -10  205.01   22.15
  -4  -4  10  191.52   23.78
  -4  -4  10  225.74   21.99
  -4   4  11   30.91    7.89
  -4   4  11   28.42    5.95
   4  -4 -11   35.56    8.84
   4  -4 -11   21.75    6.50
   4   4 -11   23.40    5.86
  -4  -4  11   31.31    7.35
  -4  -4  11   24.83    5.22
  -4   4  12   44.43    9.48
  -4   4  12   37.13    7.60
   4  -4 -12   37.46    9.95
   4  -4 -12   39.95    8.19
   4   4 -12   41.30    7.59
  -4  -4  12   60.16   10.28
  -4  -4  12   50.13    7.18
  -4   4  13  103.85   15.04
  -4   4  13   98.95   12.51
   4  -4 -13   77.72   12.73
   4   4 -13   96.75   12.36
  -4  -4  13   96.14   14.04
  -4  -4  13   69.52   10.29
  -4   4  14  251.43   30.00
  -4   4  14  277.34   28.31
   4  -4 -14  294.14   29.79
   4   4 -14  266.06   27.74
   4   4 -14  273.88   26.60
  -4  -4  14  221.07   28.97
  -4  -4  14  264.43   26.34
  -4   4  15   79.92   13.82
  -4   4  15   92.22   12.75
   4  -4 -15   82.42   13.44
   4   4 -15   95.75   12.78
   4   4 -15   94.89   11.47
  -4  -4  15   80.68   14.13
  -4  -4  15   88.79   11.22
  -4   4  16   11.18    6.12
  -4   4  16   24.55    6.25
   4  -4 -16   16.75    6.00
   4   4 -16   16.37    5.64
   4   4 -16   27.18    5.39
  -4  -4  16   15.22    6.51
  -4  -4  16   28.05    5.24
  -4   4  17    3.73    4.99
  -4   4  17    4.46    3.55
   4  -4 -17    5.67    4.07
   4   4 -17    5.79    4.65
   4   4 -17    4.60    2.78
  -4  -4  17    3.41    5.39
  -4  -4  17    4.17    3.31
  -4   4  18  113.72   15.18
   4  -4 -18  108.85   16.24
   4   4 -18  120.37   15.60
   4   4 -18  114.76   13.80
  -4  -4  18   89.14   15.82
  -4   4  19   61.64   11.08
   4  -4 -19   50.24   10.73
   4   4 -19   73.91   11.49
   4   4 -19   65.61    9.58
  -4  -4  19   58.44   11.89
  -4   4  20   64.22   10.46
   4  -4 -20   47.22   10.66
   4   4 -20   47.56    9.74
  -4  -4  20   44.60   10.30
  -4   4  21   11.69    7.16
  -4   4  21   17.34    6.03
   4  -4 -21   13.63    6.38
   4   4 -21   22.11    6.78
  -4  -4  21   19.80    7.68
  -4   4  22    8.05    6.48
  -4   4  22    4.74    4.22
   4  -4 -22    8.45    5.53
   4   4 -22    3.63    4.81
  -4  -4  22    4.79    4.96
  -4   4  23   21.80    8.33
  -4   4  23   27.55    7.73
   4  -4 -23   23.63    7.86
  -4  -4  23   26.07    7.92
  -4   4  24   87.17   14.74
  -4  -4  24   59.50   12.59
  -4   4  25   44.17   10.64
  -4  -4  25   31.42    9.29
  -4   4  26   32.30    9.36
  -4  -4  26   33.40    9.02
  -4   4  27    1.46    5.01
  -4  -4  27   -1.99    4.81
  -4   4  28   33.67   10.37
  -4  -4  28   43.32    9.64
  -4   4  29    6.26    6.48
  -4   4  30    2.03    5.25
  -4   4  31    8.71    6.32
  -4   4  32    1.45    6.01
  -4   4  33    5.92    5.47
  -4   4  34    8.55    7.32
  -4   4  35   -3.03    6.75
  -4   4  36    1.01    6.06
  -4   4  37    1.50    6.57
  -4   4  38    0.58    5.38
  -4   4  39   -3.27    6.84
  -4   4  40   10.97    7.94
  -4   4  41   -3.16    6.29
  -4   4  42    1.56    6.79
  -4   5   1   76.68   12.21
  -4   5   1   94.65    9.79
   4  -5  -1   65.18   11.40
   4  -5  -1   89.44   10.66
   4   5  -1   74.77    9.67
   4   5  -1   96.79   11.86
   4   5  -1   72.03   12.16
  -4  -5   1   78.46   10.34
  -4  -5   1   82.90   12.16
  -4   5   2  303.89   30.71
  -4   5   2  291.73   27.31
   4  -5  -2  293.39   30.65
   4  -5  -2  270.91   28.08
   4   5  -2  301.36   27.57
   4   5  -2  320.36   29.44
   4   5  -2  269.23   30.08
  -4  -5   2  300.87   28.33
  -4  -5   2  224.48   28.61
  -4   5   3  151.38   19.97
  -4   5   3  195.43   18.05
   4  -5  -3  176.30   20.82
   4  -5  -3  157.71   18.30
   4   5  -3  152.78   17.33
   4   5  -3  195.04   19.20
   4   5  -3  158.66   20.03
  -4  -5   3  177.55   18.58
  -4  -5   3  177.54   19.70
  -4   5   4   28.78    7.64
  -4   5   4   16.44    4.29
   4  -5  -4   19.29    6.31
   4  -5  -4   24.09    5.51
   4   5  -4   29.06    5.14
   4   5  -4   17.91    4.91
   4   5  -4   22.36    6.36
  -4  -5   4   25.60    5.32
  -4  -5   4   33.09    6.47
  -4   5   5   47.02    9.40
  -4   5   5   43.49    6.88
   4  -5  -5   46.26    9.06
   4  -5  -5   48.30    8.01
   4   5  -5   36.64    6.17
   4   5  -5   46.36    7.08
   4   5  -5   48.45    8.85
  -4  -5   5   40.55    7.50
  -4  -5   5   45.36    7.88
  -4   5   6   94.73   13.13
  -4   5   6   78.06   10.00
   4  -5  -6   76.87   12.59
   4  -5  -6   79.46   11.12
   4   5  -6   74.12    9.36
   4   5  -6   74.11    9.60
   4   5  -6   73.94   11.39
  -4  -5   6   71.59   10.51
  -4  -5   6   61.68   10.04
  -4   5   7  182.02   23.68
  -4   5   7  201.15   21.48
   4  -5  -7  211.71   24.77
   4  -5  -7  212.00   22.81
   4   5  -7  203.92   20.72
   4   5  -7  195.97   20.77
   4   5  -7  218.36   23.51
  -4  -5   7  209.06   22.66
  -4  -5   7  224.10   22.21
  -4   5   8   25.36    8.01
  -4   5   8   33.00    6.03
   4  -5  -8   18.82    7.04
   4  -5  -8   20.98    5.71
   4   5  -8   31.94    5.59
  -4  -5   8   27.57    6.88
  -4  -5   8   54.33    7.62
  -4   5   9   37.60    8.58
  -4   5   9   18.86    5.32
   4  -5  -9   39.84    8.99
   4  -5  -9   29.11    6.79
   4   5  -9   28.49    5.31
  -4  -5   9   24.26    6.54
  -4  -5   9   23.85    5.47
  -4   5  10   17.09    6.84
  -4   5  10   20.26    5.32
   4  -5 -10   32.51    8.42
   4  -5 -10   21.08    5.92
   4   5 -10   30.55    5.28
  -4  -5  10   21.99    6.34
  -4  -5  10   23.11    5.46
  -4   5  11  239.73   28.31
  -4   5  11  235.61   25.77
   4  -5 -11  302.76   28.54
   4   5 -11  255.53   25.01
   4   5 -11  253.34   24.66
  -4  -5  11  238.79   27.23
  -4  -5  11  228.89   24.85
  -4   5  12  326.54   31.47
  -4   5  12  252.03   27.03
   4  -5 -12  262.57   28.72
   4   5 -12  242.00   25.86
   4   5 -12  251.31   25.51
  -4  -5  12  247.73   28.24
  -4  -5  12  268.48   26.19
  -4   5  13   40.82    9.72
  -4   5  13   52.89    8.54
   4  -5 -13   59.91   10.13
   4   5 -13   39.53    7.12
   4   5 -13   49.64    7.15
  -4  -5  13   20.21    7.39
  -4   5  14   27.26    7.25
  -4   5  14    6.92    3.91
   4  -5 -14   14.91    5.66
   4   5 -14   14.03    4.51
   4   5 -14   13.23    3.95
  -4  -5  14   27.67    7.87
  -4   5  15  129.90   17.01
  -4   5  15  105.97   13.98
   4  -5 -15  100.82   14.91
   4   5 -15  106.85   13.34
   4   5 -15   89.13   11.76
  -4  -5  15   77.40   13.94
  -4   5  16  126.46   15.75
   4  -5 -16  104.59   16.20
   4   5 -16   93.89   13.80
   4   5 -16  128.44   13.80
  -4  -5  16  113.32   16.69
  -4   5  17   55.19   10.61
   4  -5 -17   75.37   13.22
   4   5 -17   94.96   11.87
   4   5 -17   68.58    9.77
  -4  -5  17   84.40   13.44
  -4   5  18  112.90   15.68
   4  -5 -18  128.67   17.88
   4   5 -18  131.58   15.45
   4   5 -18  107.19   13.67
  -4  -5  18   99.85   16.42
  -4   5  19   -0.60    5.48
  -4   5  19    4.72    3.68
   4  -5 -19    1.41    4.27
   4   5 -19    3.29    3.58
  -4  -5  19    4.30    4.92
  -4   5  20    2.01    4.56
  -4   5  20    4.38    3.54
   4  -5 -20   -1.59    4.41
   4   5 -20    2.20    3.62
  -4  -5  20    1.31    3.89
  -4   5  21   25.50    8.14
  -4   5  21   22.09    6.89
   4  -5 -21   12.69    6.80
   4   5 -21   11.54    5.75
  -4  -5  21   26.78    8.06
  -4   5  22   78.93   14.92
  -4   5  22   58.99   11.92
   4  -5 -22   70.28   13.99
   4   5 -22   99.41   13.73
  -4  -5  22  109.70   15.35
  -4   5  23   24.33    8.13
   4  -5 -23   11.16    6.70
  -4  -5  23   25.58    7.66
  -4   5  24    7.06    6.81
  -4  -5  24    3.19    5.10
  -4   5  25    7.43    6.07
  -4  -5  25    1.93    4.43
  -4   5  26   14.41    7.80
  -4  -5  26    7.96    6.36
  -4   5  27   34.64    9.68
  -4   5  28   26.88    9.00
  -4   5  29    4.08    6.70
  -4   5  30    2.50    5.29
  -4   5  31    7.73    6.08
  -4   5  32   14.69    7.60
  -4   5  33    4.64    6.00
  -4   5  34    2.15    5.54
  -4   5  35   -1.51    5.20
  -4   5  36   -2.46    6.21
  -4   5  37    6.23    6.55
  -4   5  38    4.40    6.48
  -4   5  39    5.57    5.88
  -4   5  40   -3.37    7.35
  -4   6   1   40.94    8.31
  -4   6   1   41.43    6.32
   4  -6  -1   58.64    9.91
   4  -6  -1   47.84    7.64
   4   6  -1   39.73    7.84
   4   6  -1   49.27    8.92
  -4  -6   1   48.95    7.59
  -4  -6   1   54.24    7.43
  -4   6   2   59.85   10.77
  -4   6   2   76.63    8.85
   4  -6  -2   70.05   11.39
   4  -6  -2   79.26   10.24
   4   6  -2   67.06   10.00
   4   6  -2   65.83   10.84
  -4  -6   2   68.42    9.43
  -4  -6   2   53.06    8.50
  -4  -6   2   84.70   11.70
  -4   6   3   74.80   11.83
  -4   6   3   79.12    9.67
   4  -6  -3   69.32   12.10
   4  -6  -3   75.82   10.64
   4   6  -3   78.57    9.44
   4   6  -3   85.01   11.09
   4   6  -3   78.35   11.93
  -4  -6   3   68.82    9.93
  -4  -6   3   72.77   11.18
  -4   6   4  118.09   16.76
  -4   6   4  150.15   14.97
   4  -6  -4  127.55   17.42
   4  -6  -4  152.80   16.33
   4   6  -4  127.43   14.09
   4   6  -4  138.60   15.53
   4   6  -4  123.06   16.31
  -4  -6   4  135.14   15.12
  -4  -6   4   99.34   15.28
  -4   6   5   83.30   12.51
  -4   6   5   72.44    9.81
   4  -6  -5   81.31   12.99
   4  -6  -5   83.32   11.49
   4   6  -5   76.66    9.43
   4   6  -5   76.37   10.31
   4   6  -5   75.12   11.59
  -4  -6   5   67.63   10.12
  -4  -6   5   87.46   11.73
  -4   6   6   33.82    8.08
  -4   6   6   20.60    5.41
   4  -6  -6   47.68    9.52
   4  -6  -6   37.20    7.26
   4   6  -6   41.13    6.07
  -4  -6   6   45.08    7.43
  -4  -6   6   48.90    7.99
  -4   6   7    0.51    4.08
  -4   6   7    2.34    2.51
   4  -6  -7   -1.44    5.25
   4  -6  -7    0.72    2.51
   4   6  -7    0.06    1.94
   4   6  -7   -1.50    3.69
  -4  -6   7   -1.66    3.55
  -4  -6   7    0.54    3.30
  -4   6   8  253.19   29.68
  -4   6   8  269.39   27.42
   4  -6  -8  285.90   30.76
   4  -6  -8  237.18   28.29
   4   6  -8  308.42   26.61
  -4  -6   8  268.16   28.18
  -4  -6   8  248.72   27.37
  -4   6   9  328.76   35.95
  -4   6   9  367.00   34.00
   4  -6  -9  324.18   36.23
   4  -6  -9  346.25   35.25
   4   6  -9  381.30   32.56
   4   6  -9  352.63   32.29
  -4  -6   9  319.59   34.19
  -4  -6   9  275.94   32.82
  -4   6  10   -0.07    3.80
  -4   6  10    7.37    3.89
   4  -6 -10   10.48    4.29
   4   6 -10    4.02    2.60
   4   6 -10    6.37    2.80
  -4  -6  10    5.61    3.95
  -4  -6  10   -1.21    3.08
  -4   6  11    2.50    3.96
  -4   6  11    0.01    2.96
   4  -6 -11   -0.15    3.74
   4   6 -11    0.60    2.22
   4   6 -11    3.76    2.41
  -4  -6  11    2.01    3.74
  -4   6  12    0.24    3.84
   4  -6 -12    2.76    4.02
   4   6 -12    0.49    2.11
   4   6 -12    1.71    2.09
  -4  -6  12    1.31    3.78
  -4   6  13  117.34   17.35
   4  -6 -13  137.02   17.19
   4   6 -13  129.23   13.53
   4   6 -13  105.80   12.78
  -4  -6  13   83.81   14.69
  -4   6  14  117.52   15.79
   4  -6 -14   81.61   13.77
   4   6 -14  110.09   11.70
   4   6 -14   74.67   10.52
  -4  -6  14   70.30   12.76
   4  -6 -15  106.23   14.65
   4   6 -15   90.56   11.23
   4   6 -15   77.75   10.24
  -4  -6  15   64.82   12.77
   4  -6 -16   31.90    8.71
   4   6 -16   42.84    6.86
   4   6 -16   23.67    5.21
  -4  -6  16   49.71    9.67
  -4  -6  16   25.66    5.85
  -4   6  17    1.46    3.52
   4  -6 -17    1.68    4.47
   4   6 -17    2.51    2.96
  -4  -6  17   -0.32    4.48
  -4  -6  17   -0.26    2.03
  -4   6  18   63.47   12.68
   4  -6 -18   34.38    9.53
   4   6 -18   55.03    8.84
  -4  -6  18   45.73   10.13
  -4   6  19   41.85   10.91
   4  -6 -19   49.82   10.94
   4   6 -19   58.77    9.19
  -4  -6  19   45.73   10.47
  -4   6  20   20.58    7.94
   4  -6 -20   16.70    7.17
   4   6 -20   26.80    6.32
  -4  -6  20   18.35    7.58
  -4   6  21   10.40    6.51
   4  -6 -21   14.22    6.56
  -4  -6  21   23.12    7.74
  -4   6  22    7.73    5.93
   4  -6 -22   -2.36    4.28
  -4  -6  22   -1.50    5.14
  -4   6  23   14.21    7.55
   4  -6 -23   17.41    7.88
  -4  -6  23    9.34    5.98
  -4   6  24   -0.51    5.39
  -4  -6  24    0.92    4.72
  -4   6  25   23.18    7.62
  -4   6  26   19.06    8.11
  -4   6  27   -1.39    5.67
  -4   6  28   16.47    8.28
  -4   6  29   16.91    8.03
  -4   6  30    1.16    5.91
  -4   6  31    7.28    6.24
  -4   6  32    1.64    7.26
  -4   6  33    8.46    8.02
  -4   6  34   -3.35    6.63
  -4   6  35   15.22    8.35
  -4   6  36    2.59    6.41
  -4   6  37    1.22    4.96
  -4   6  38   -1.06    4.79
  -4   6  39    2.49    5.36
  -4   7   1  267.59   27.46
   4  -7  -1  302.96   28.97
   4  -7  -1  234.89   25.57
   4   7  -1  231.31   26.45
  -4  -7   1  244.94   25.38
  -4  -7   1  259.89   25.40
  -4  -7   1  229.39   29.11
  -4   7   2   30.39    7.44
   4  -7  -2   30.98    7.79
   4  -7  -2   35.65    6.85
   4   7  -2   34.83    7.17
  -4  -7   2   32.55    6.25
  -4  -7   2   35.93    6.33
  -4   7   3   96.06   13.00
   4  -7  -3   85.83   12.95
[truncated: 813,743 more chars]
