# Supplementary material for: LED-pump-X-ray-multiprobe crystallography for sub-second timescales
Source: Commun Chem. 2022 Aug 26;5:102. doi: 10.1038/s42004-022-00716-1 (PMC9814726; doi:10.1038/s42004-022-00716-1)
Supplement: Supplementary file 10 — Supplementary Data 1 [file 42004_2022_716_MOESM10_ESM.zip › CIFs/0-4s_282K/282K_0-4s_t4_decay.cif]

data_global

# SUBMISSION DETAILS
 
_publ_contact_author_name       'Hatcher, Lauren'
_publ_contact_author_address
;
School of Chemistry
Cardiff University
Main Building
Park Place 
Cardiff
CF10 3AT
United Kingdom
;
_publ_contact_author_email       'HatcherL1@cardiff.ac.uk'
_publ_requested_category          FM
_publ_section_comment
; 
?
;
_publ_section_references
;
Diamond General Data Aquisition (GDA) software: http://www.opengda.org/

XIA2: Winter, G. (2010) J. Appl. Cryst. 43, 186-190.
POINTLESS: Evans, P. (2006) Acta Cryst. D62, 72-82.
AIMLESS: Evans, P. R. and Murshudov, G. N. (2013) Acta Cryst. D69, 1204-1214.
DIALS: Winter, G., et al. Acta Cryst. (2018) D74, 85-97.
CCP4: Winn, M. D. et al. (2011) Acta Cryst. D67, 235-242.
   
SHELXL: Sheldrick G. M. (2015). Acta Cryst. C71, 3-8.
SHELXT:	Sheldrick, G. M. (2015). Acta Cryst. A71, 3-8.
 
OLEX2: Dolomanov, O.V.; Bourhis, L.J.; Gildea, R.J.; Howard, J.A.K.; Puschmann,
 H., OLEX2: A complete structure solution, refinement and analysis program 
 (2009). J. Appl. Cryst., 42, 339-341.

MERCURY: Macrae, C. F., Bruno, I. J., Chisholm, J. A., Edgington,
P. R., McCabe, P., Pidcock, E., Rodriguez-Monge, L., Taylor, R.,
van de Streek, J. & Wood, P. A. (2008). J. Appl. Cryst. 41, 466-470.
;

####
 
data_282K_0-4s_t4_decay
 
_audit_creation_method            'SHELXL-2018/3'
_shelx_SHELXL_version_number      '2018/3'
_chemical_name_systematic         
;
Nitro-(N,N,N',N'-tetrabutyldiethylenetriamine)palladium(II)
tetraphenylborate, tetrahydrofuran solvate
;
_chemical_name_common             ?
_chemical_melting_point           ?
_chemical_formula_moiety          
;
C20 H45 N4 O2 Pd, C24 H20 B, C4 H8 O
;
_chemical_formula_sum            'C48 H73 B N4 O3 Pd' 
_chemical_formula_weight          871.31

loop_
 _atom_type_symbol
 _atom_type_description
 _atom_type_scat_dispersion_real
 _atom_type_scat_dispersion_imag
 _atom_type_scat_source
 'C'  'C'   0.0010   0.0010
 'International Tables Vol C Tables 4.2.6.8 and 6.1.1.4'
 'H'  'H'   0.0000   0.0000
 'International Tables Vol C Tables 4.2.6.8 and 6.1.1.4'
 'B'  'B'   0.0000   0.0000
 'International Tables Vol C Tables 4.2.6.8 and 6.1.1.4'
 'N'  'N'   0.0030   0.0020
 'International Tables Vol C Tables 4.2.6.8 and 6.1.1.4'
 'O'  'O'   0.0050   0.0030
 'International Tables Vol C Tables 4.2.6.8 and 6.1.1.4'
 'Pd'  'Pd'  -2.5040   0.6150
 'International Tables Vol C Tables 4.2.6.8 and 6.1.1.4'
 
_space_group_crystal_system       monoclinic
_space_group_IT_number            14
_space_group_name_H-M_alt         'P 21/n'
_space_group_name_Hall            '-P 2yn'
 
_shelx_space_group_comment
;
The symmetry employed for this shelxl refinement is uniquely defined
by the following loop, which should always be used as a source of
symmetry information in preference to the above space-group names.
They are only intended as comments.
;
 
loop_
 _space_group_symop_operation_xyz
 'x, y, z'
 '-x+1/2, y+1/2, -z+1/2'
 '-x, -y, -z'
 'x-1/2, -y-1/2, z-1/2'
 
_cell_length_a                    11.6826(7)
_cell_length_b                    13.6088(7)
_cell_length_c                    30.2346(15)
_cell_angle_alpha                 90
_cell_angle_beta                  93.228(5)
_cell_angle_gamma                 90
_cell_volume                      4799.3(4)
_cell_formula_units_Z             4
_cell_measurement_temperature     282(2)
_cell_measurement_reflns_used     8352
_cell_measurement_theta_max       19.6131039372
_cell_measurement_theta_min       1.23096790035
 
_exptl_crystal_description        Plate
_exptl_crystal_colour             Yellow
_exptl_crystal_density_meas       ?
_exptl_crystal_density_method     ?
_exptl_crystal_density_diffrn     1.206          
_exptl_crystal_F_000              1856
_exptl_transmission_factor_min    ?
_exptl_transmission_factor_max    ?
_exptl_crystal_size_max           0.100
_exptl_crystal_size_mid           0.100
_exptl_crystal_size_min           0.050
_exptl_absorpt_coefficient_mu     0.201
_shelx_estimated_absorpt_T_min    0.980
_shelx_estimated_absorpt_T_max    0.990
_exptl_absorpt_correction_T_min   0.992751768346
_exptl_absorpt_correction_T_max   1.0
_exptl_absorpt_correction_type    empirical
_exptl_absorpt_process_details    
;
CCP4 7.0.057: AIMLESS, version 0.7.1 : 27/03/18
Scaling & analysis of unmerged intensities, absorption correction using spherical harmonics
;
_exptl_absorpt_special_details    ?
_diffrn_ambient_temperature       282(2)
_diffrn_radiation_wavelength      0.534
_diffrn_measurement_device_type   'Photon counting pixel array'
_diffrn_radiation_type            Synchrotron
_diffrn_measurement_method        'shutterless scans'
_diffrn_radiation_source          'Diamond Light Source Beamline I19-2'
_diffrn_radiation_monochromator   'Silicon 111'
_diffrn_detector_area_resol_mean  ?
_diffrn_reflns_number             32702
_diffrn_reflns_av_unetI/netI      0.1072
_diffrn_reflns_av_R_equivalents   0.0910
_diffrn_reflns_limit_h_min        -14
_diffrn_reflns_limit_h_max        14
_diffrn_reflns_limit_k_min        -17
_diffrn_reflns_limit_k_max        16
_diffrn_reflns_limit_l_min        -31
_diffrn_reflns_limit_l_max        37
_diffrn_reflns_theta_min          1.233
_diffrn_reflns_theta_max          19.495
_diffrn_reflns_theta_full         18.687
_diffrn_measured_fraction_theta_max   0.990
_diffrn_measured_fraction_theta_full  0.993
_diffrn_reflns_Laue_measured_fraction_max    0.990
_diffrn_reflns_Laue_measured_fraction_full   0.993
_diffrn_reflns_point_group_measured_fraction_max   0.990
_diffrn_reflns_point_group_measured_fraction_full  0.993
_reflns_number_total              9721
_reflns_number_gt                 4827
_reflns_threshold_expression      'I > 2\s(I)'
_reflns_Friedel_coverage          0.000
_reflns_Friedel_fraction_max      .
_reflns_Friedel_fraction_full     .
 
_reflns_special_details
;
 Reflections were merged by SHELXL according to the crystal
 class for the calculation of statistics and refinement.
 
 _reflns_Friedel_fraction is defined as the number of unique
 Friedel pairs measured divided by the number that would be
 possible theoretically, ignoring centric projections and
 systematic absences.
;
 
_computing_data_collection        'Diamond GDA (http://www.opengda.org/)'
_computing_cell_refinement        'DIALS (Winter, 2018)'
_computing_data_reduction         'XIA2 (Winter 2010)'
_computing_structure_solution     'SHELXT (Sheldrick, 2015)'
_computing_structure_refinement   'SHELXL (Sheldrick, 2015)'
_computing_molecular_graphics     'OLEX2 (Dolomanov et al., 2009)'
_computing_publication_material   'MERCURY (Macrae et al., 2008)'
_refine_special_details           ?
_refine_ls_structure_factor_coef  Fsqd
_refine_ls_matrix_type            full
_refine_ls_weighting_scheme       calc
_refine_ls_weighting_details
'w=1/[\s^2^(Fo^2^)+(0.0512P)^2^] where P=(Fo^2^+2Fc^2^)/3'
_atom_sites_solution_primary      ?
_atom_sites_solution_secondary    ?
_atom_sites_solution_hydrogens    geom
_refine_ls_hydrogen_treatment     constr
_refine_ls_extinction_method      none
_refine_ls_extinction_coef        .
_refine_ls_number_reflns          9721
_refine_ls_number_parameters      538
_refine_ls_number_restraints      491
_refine_ls_R_factor_all           0.1158
_refine_ls_R_factor_gt            0.0567
_refine_ls_wR_factor_ref          0.1338
_refine_ls_wR_factor_gt           0.1152
_refine_ls_goodness_of_fit_ref    0.876
_refine_ls_restrained_S_all       0.879
_refine_ls_shift/su_max           0.001
_refine_ls_shift/su_mean          0.000
 
loop_
 _atom_site_label
 _atom_site_type_symbol
 _atom_site_fract_x
 _atom_site_fract_y
 _atom_site_fract_z
 _atom_site_U_iso_or_equiv
 _atom_site_adp_type
 _atom_site_occupancy
 _atom_site_site_symmetry_order  
 _atom_site_calc_flag
 _atom_site_refinement_flags_posn
 _atom_site_refinement_flags_adp
 _atom_site_refinement_flags_occupancy
 _atom_site_disorder_assembly
 _atom_site_disorder_group
Pd1 Pd 0.33946(3) 0.77528(2) 0.34672(2) 0.05535(14) Uani 1 1 d D . . . .
N2 N 0.3452(3) 0.9278(2) 0.33775(10) 0.0658(8) Uani 1 1 d . . . . .
N3 N 0.4538(3) 0.7993(2) 0.39814(9) 0.0566(8) Uani 1 1 d . . . . .
H3 H 0.530952 0.789180 0.387785 0.068 Uiso 1 1 calc R U . . .
N4 N 0.3315(3) 0.6315(2) 0.37157(10) 0.0586(7) Uani 1 1 d . . . . .
C1 C 0.4412(4) 0.9634(3) 0.36971(13) 0.0737(11) Uani 1 1 d . . . . .
H1A H 0.514062 0.957463 0.356054 0.088 Uiso 1 1 calc R U . . .
H1B H 0.429393 1.032152 0.376659 0.088 Uiso 1 1 calc R U . . .
C2 C 0.4436(4) 0.9036(3) 0.41143(12) 0.0703(11) Uani 1 1 d . . . . .
H2A H 0.508381 0.922508 0.431072 0.084 Uiso 1 1 calc R U . . .
H2B H 0.373768 0.913698 0.426730 0.084 Uiso 1 1 calc R U . . .
C3 C 0.4333(3) 0.7237(3) 0.43229(12) 0.0616(10) Uani 1 1 d . . . . .
H3A H 0.363867 0.738750 0.447083 0.074 Uiso 1 1 calc R U . . .
H3B H 0.496965 0.721941 0.454298 0.074 Uiso 1 1 calc R U . . .
C4 C 0.4216(3) 0.6267(3) 0.40903(12) 0.0598(10) Uani 1 1 d . . . . .
H4A H 0.401119 0.576579 0.429955 0.072 Uiso 1 1 calc R U . . .
H4B H 0.494586 0.608674 0.397528 0.072 Uiso 1 1 calc R U . . .
C5 C 0.2306(4) 0.9649(3) 0.35148(14) 0.0780(12) Uani 1 1 d . . . . .
H5A H 0.220709 0.943064 0.381562 0.094 Uiso 1 1 calc R U . . .
H5B H 0.171124 0.933771 0.332672 0.094 Uiso 1 1 calc R U . . .
C6 C 0.2111(5) 1.0747(3) 0.34974(18) 0.1120(17) Uani 1 1 d . . . . .
H6A H 0.217200 1.097554 0.319575 0.134 Uiso 1 1 calc R U . . .
H6B H 0.270099 1.107262 0.368234 0.134 Uiso 1 1 calc R U . . .
C7 C 0.0938(5) 1.1025(4) 0.3655(2) 0.140(2) Uani 1 1 d . . . . .
H7A H 0.035262 1.064725 0.349009 0.167 Uiso 1 1 calc R U . . .
H7B H 0.090558 1.085666 0.396558 0.167 Uiso 1 1 calc R U . . .
C8 C 0.0696(7) 1.2082(4) 0.3596(3) 0.211(4) Uani 1 1 d . . . . .
H8A H 0.007993 1.226841 0.377542 0.316 Uiso 1 1 calc R U . . .
H8B H 0.048150 1.221180 0.329000 0.316 Uiso 1 1 calc R U . . .
H8C H 0.136894 1.245491 0.368302 0.316 Uiso 1 1 calc R U . . .
C9 C 0.3654(4) 0.9598(3) 0.29158(13) 0.0718(11) Uani 1 1 d . . . . .
H9A H 0.297885 0.944079 0.272792 0.086 Uiso 1 1 calc R U . . .
H9B H 0.374270 1.030674 0.291461 0.086 Uiso 1 1 calc R U . . .
C10 C 0.4672(4) 0.9152(3) 0.27181(13) 0.0829(12) Uani 1 1 d . . . . .
H10A H 0.464367 0.844326 0.275008 0.100 Uiso 1 1 calc R U . . .
H10B H 0.536546 0.938612 0.287527 0.100 Uiso 1 1 calc R U . . .
C11 C 0.4703(4) 0.9416(4) 0.22276(15) 0.1085(16) Uani 1 1 d . . . . .
H11A H 0.406170 0.910370 0.206546 0.130 Uiso 1 1 calc R U . . .
H11B H 0.461657 1.012107 0.219353 0.130 Uiso 1 1 calc R U . . .
C12 C 0.5791(5) 0.9102(5) 0.20342(19) 0.154(2) Uani 1 1 d . . . . .
H12A H 0.578506 0.930489 0.172999 0.231 Uiso 1 1 calc R U . . .
H12B H 0.585836 0.839993 0.205116 0.231 Uiso 1 1 calc R U . . .
H12C H 0.642963 0.939963 0.219700 0.231 Uiso 1 1 calc R U . . .
C13 C 0.2121(3) 0.6231(3) 0.38873(13) 0.0684(10) Uani 1 1 d . . . . .
H13A H 0.203061 0.675550 0.409965 0.082 Uiso 1 1 calc R U . . .
H13B H 0.157069 0.634807 0.364073 0.082 Uiso 1 1 calc R U . . .
C14 C 0.1806(3) 0.5284(3) 0.41026(15) 0.0810(12) Uani 1 1 d . . . . .
H14A H 0.232772 0.516459 0.435776 0.097 Uiso 1 1 calc R U . . .
H14B H 0.188554 0.474817 0.389522 0.097 Uiso 1 1 calc R U . . .
C15 C 0.0591(4) 0.5308(3) 0.42482(16) 0.0929(14) Uani 1 1 d . . . . .
H15A H 0.052212 0.584109 0.445811 0.111 Uiso 1 1 calc R U . . .
H15B H 0.007789 0.544938 0.399269 0.111 Uiso 1 1 calc R U . . .
C16 C 0.0210(4) 0.4370(3) 0.44586(17) 0.1095(17) Uani 1 1 d . . . . .
H16A H 0.023246 0.384334 0.424797 0.164 Uiso 1 1 calc R U . . .
H16B H -0.055853 0.444659 0.455013 0.164 Uiso 1 1 calc R U . . .
H16C H 0.071300 0.422144 0.471176 0.164 Uiso 1 1 calc R U . . .
C17 C 0.3514(3) 0.5522(3) 0.33924(13) 0.0729(11) Uani 1 1 d . . . . .
H17A H 0.284882 0.547897 0.318647 0.087 Uiso 1 1 calc R U . . .
H17B H 0.357660 0.490275 0.355103 0.087 Uiso 1 1 calc R U . . .
C18 C 0.4556(4) 0.5645(3) 0.31328(14) 0.0883(13) Uani 1 1 d . . . . .
H18A H 0.523230 0.566742 0.333384 0.106 Uiso 1 1 calc R U . . .
H18B H 0.450659 0.626169 0.297206 0.106 Uiso 1 1 calc R U . . .
C19 C 0.4668(5) 0.4795(4) 0.28046(19) 0.139(2) Uani 1 1 d . . . . .
H19A H 0.462520 0.418011 0.296513 0.167 Uiso 1 1 calc R U . . .
H19B H 0.401911 0.481680 0.258987 0.167 Uiso 1 1 calc R U . . .
C20 C 0.5686(6) 0.4799(5) 0.2575(2) 0.177(3) Uani 1 1 d . . . . .
H20A H 0.576440 0.418242 0.242520 0.265 Uiso 1 1 calc R U . . .
H20B H 0.633146 0.489600 0.278079 0.265 Uiso 1 1 calc R U . . .
H20C H 0.565527 0.532236 0.236115 0.265 Uiso 1 1 calc R U . . .
C21 C 0.6563(3) 0.3742(3) 0.42724(13) 0.0624(9) Uani 1 1 d . . . . .
C22 C 0.7097(3) 0.4232(3) 0.39364(14) 0.0748(11) Uani 1 1 d . . . . .
H22 H 0.726952 0.388748 0.368285 0.090 Uiso 1 1 calc R U . . .
C23 C 0.7377(4) 0.5213(3) 0.39693(18) 0.0937(14) Uani 1 1 d . . . . .
H23 H 0.772349 0.551874 0.373650 0.112 Uiso 1 1 calc R U . . .
C24 C 0.7156(4) 0.5741(3) 0.43356(18) 0.0910(14) Uani 1 1 d . . . . .
H24 H 0.737848 0.639563 0.436035 0.109 Uiso 1 1 calc R U . . .
C25 C 0.6597(4) 0.5292(3) 0.46697(16) 0.0811(12) Uani 1 1 d . . . . .
H25 H 0.641447 0.564556 0.491924 0.097 Uiso 1 1 calc R U . . .
C26 C 0.6314(3) 0.4317(3) 0.46307(13) 0.0689(11) Uani 1 1 d . . . . .
H26 H 0.593184 0.402659 0.485855 0.083 Uiso 1 1 calc R U . . .
C27 C 0.7345(3) 0.2015(3) 0.45834(13) 0.0602(9) Uani 1 1 d . . . . .
C28 C 0.8092(4) 0.2506(3) 0.48785(14) 0.0742(12) Uani 1 1 d . . . . .
H28 H 0.803861 0.318631 0.489674 0.089 Uiso 1 1 calc R U . . .
C29 C 0.8916(4) 0.2029(4) 0.51480(17) 0.0987(16) Uani 1 1 d . . . . .
H29 H 0.940028 0.239616 0.533881 0.118 Uiso 1 1 calc R U . . .
C30 C 0.9027(4) 0.1050(4) 0.51383(18) 0.1035(16) Uani 1 1 d . . . . .
H30 H 0.956653 0.073297 0.532602 0.124 Uiso 1 1 calc R U . . .
C31 C 0.8331(4) 0.0526(4) 0.48472(19) 0.1049(16) Uani 1 1 d . . . . .
H31 H 0.840597 -0.015319 0.483379 0.126 Uiso 1 1 calc R U . . .
C32 C 0.7513(4) 0.0993(3) 0.45707(17) 0.0921(14) Uani 1 1 d . . . . .
H32 H 0.706205 0.061897 0.437120 0.111 Uiso 1 1 calc R U . . .
C33 C 0.5047(3) 0.2301(3) 0.44447(12) 0.0587(9) Uani 1 1 d . . . . .
C34 C 0.4793(3) 0.1453(3) 0.46703(12) 0.0634(10) Uani 1 1 d . . . . .
H34 H 0.537893 0.100506 0.473612 0.076 Uiso 1 1 calc R U . . .
C35 C 0.3708(4) 0.1239(3) 0.48027(14) 0.0763(12) Uani 1 1 d . . . . .
H35 H 0.357954 0.065674 0.495295 0.092 Uiso 1 1 calc R U . . .
C36 C 0.2810(4) 0.1886(3) 0.47131(16) 0.0854(13) Uani 1 1 d . . . . .
H36 H 0.208034 0.175315 0.480559 0.102 Uiso 1 1 calc R U . . .
C37 C 0.3029(4) 0.2725(3) 0.44849(18) 0.0941(15) Uani 1 1 d . . . . .
H37 H 0.243766 0.316516 0.441360 0.113 Uiso 1 1 calc R U . . .
C38 C 0.4119(4) 0.2923(3) 0.43599(16) 0.0853(14) Uani 1 1 d . . . . .
H38 H 0.424138 0.350703 0.420998 0.102 Uiso 1 1 calc R U . . .
C39 C 0.6351(4) 0.2133(3) 0.37467(14) 0.0780(11) Uani 1 1 d . . . . .
C40 C 0.5432(5) 0.2198(3) 0.34463(15) 0.0909(14) Uani 1 1 d . . . . .
H40 H 0.474028 0.243049 0.354252 0.109 Uiso 1 1 calc R U . . .
C41 C 0.5487(6) 0.1929(4) 0.30011(18) 0.1129(18) Uani 1 1 d . . . . .
H41 H 0.484692 0.200785 0.280694 0.135 Uiso 1 1 calc R U . . .
C42 C 0.6464(7) 0.1558(5) 0.2853(2) 0.141(2) Uani 1 1 d . . . . .
H42 H 0.650103 0.137020 0.255827 0.169 Uiso 1 1 calc R U . . .
C43 C 0.7401(7) 0.1460(5) 0.3143(2) 0.158(3) Uani 1 1 d . . . . .
H43 H 0.807792 0.120081 0.304446 0.190 Uiso 1 1 calc R U . . .
C44 C 0.7347(5) 0.1742(4) 0.35781(18) 0.1277(19) Uani 1 1 d . . . . .
H44 H 0.799681 0.167090 0.376763 0.153 Uiso 1 1 calc R U . . .
B1 B 0.6324(4) 0.2548(3) 0.42656(16) 0.0656(10) Uani 1 1 d . . . . .
O3 O 0.6877(13) 0.806(2) 0.3651(9) 0.101(2) Uani 0.645(17) 1 d D . P A 1
C45 C 0.7361(11) 0.7744(16) 0.3249(6) 0.139(7) Uani 0.645(17) 1 d D . P A 1
H45A H 0.728608 0.825517 0.302577 0.167 Uiso 0.645(17) 1 calc R U P A 1
H45B H 0.697916 0.715616 0.313442 0.167 Uiso 0.645(17) 1 calc R U P A 1
C46 C 0.8595(10) 0.7539(12) 0.3370(5) 0.129(3) Uani 0.645(17) 1 d D . P A 1
H46A H 0.870737 0.686121 0.346097 0.155 Uiso 0.645(17) 1 calc R U P A 1
H46B H 0.906776 0.767593 0.312331 0.155 Uiso 0.645(17) 1 calc R U P A 1
C47 C 0.8852(9) 0.8203(12) 0.3732(4) 0.129(3) Uani 0.645(17) 1 d D . P A 1
H47A H 0.933855 0.787976 0.395847 0.155 Uiso 0.645(17) 1 calc R U P A 1
H47B H 0.925449 0.877445 0.362871 0.155 Uiso 0.645(17) 1 calc R U P A 1
C48 C 0.7791(9) 0.8497(11) 0.3912(4) 0.119(4) Uani 0.645(17) 1 d D . P A 1
H48A H 0.777143 0.828289 0.421769 0.142 Uiso 0.645(17) 1 calc R U P A 1
H48B H 0.771859 0.920698 0.390425 0.142 Uiso 0.645(17) 1 calc R U P A 1
O3A O 0.674(2) 0.805(4) 0.3613(17) 0.101(2) Uani 0.355(17) 1 d D . P A 2
C45A C 0.7294(17) 0.7609(19) 0.3257(8) 0.082(4) Uani 0.355(17) 1 d D . P A 2
H45C H 0.697729 0.784910 0.297367 0.098 Uiso 0.355(17) 1 calc R U P A 2
H45D H 0.722021 0.689913 0.326396 0.098 Uiso 0.355(17) 1 calc R U P A 2
C46A C 0.8517(17) 0.7913(18) 0.3333(9) 0.129(3) Uani 0.355(17) 1 d D . P A 2
H46C H 0.896016 0.738344 0.347349 0.155 Uiso 0.355(17) 1 calc R U P A 2
H46D H 0.884347 0.806745 0.305358 0.155 Uiso 0.355(17) 1 calc R U P A 2
C47A C 0.8547(17) 0.8749(19) 0.3610(7) 0.129(3) Uani 0.355(17) 1 d D . P A 2
H47C H 0.864649 0.934134 0.343842 0.155 Uiso 0.355(17) 1 calc R U P A 2
H47D H 0.917280 0.870082 0.383410 0.155 Uiso 0.355(17) 1 calc R U P A 2
C48A C 0.7448(18) 0.876(2) 0.3816(8) 0.119(4) Uani 0.355(17) 1 d D . P A 2
H48C H 0.755936 0.862829 0.413000 0.142 Uiso 0.355(17) 1 calc R U P A 2
H48D H 0.709659 0.940659 0.377927 0.142 Uiso 0.355(17) 1 calc R U P A 2
O1 O 0.1249(3) 0.7602(2) 0.29940(10) 0.1302(12) Uani 0.913(5) 1 d D . P B 3
O2 O 0.2615(3) 0.72349(19) 0.26028(11) 0.1302(12) Uani 0.913(5) 1 d D . P B 3
N1 N 0.2256(3) 0.74938(12) 0.29487(9) 0.0814(11) Uani 0.913(5) 1 d D . P B 3
O1A O 0.2088(10) 0.7554(2) 0.3020(3) 0.1302(12) Uani 0.087(5) 1 d D . P B 4
O2A O 0.3217(15) 0.7144(3) 0.2536(5) 0.1302(12) Uani 0.087(5) 1 d D . P B 4
N1A N 0.2143(13) 0.7276(2) 0.2610(3) 0.0814(11) Uani 0.087(5) 1 d D . P B 4
 
loop_
 _atom_site_aniso_label
 _atom_site_aniso_U_11
 _atom_site_aniso_U_22
 _atom_site_aniso_U_33
 _atom_site_aniso_U_23
 _atom_site_aniso_U_13
 _atom_site_aniso_U_12
Pd1 0.0540(2) 0.0610(2) 0.0506(2) 0.00110(15) -0.00121(15) -0.00223(16)
N2 0.0672(19) 0.065(2) 0.0645(18) 0.0081(15) -0.0006(14) 0.0022(15)
N3 0.0610(19) 0.0615(15) 0.0470(18) -0.0017(12) 0.0012(15) -0.0070(15)
N4 0.0529(17) 0.0630(18) 0.0594(18) -0.0038(13) -0.0011(13) -0.0008(15)
C1 0.083(3) 0.067(2) 0.070(2) 0.0006(18) -0.007(2) -0.006(2)
C2 0.084(3) 0.0627(18) 0.063(2) -0.0068(16) -0.010(2) -0.005(2)
C3 0.066(3) 0.067(2) 0.051(2) 0.0059(14) -0.0007(19) -0.0033(19)
C4 0.053(2) 0.067(2) 0.059(2) 0.0035(17) -0.0011(16) -0.0033(19)
C5 0.080(3) 0.072(2) 0.082(3) -0.001(2) 0.005(2) 0.012(2)
C6 0.128(4) 0.074(2) 0.132(4) -0.006(3) -0.003(3) 0.025(3)
C7 0.128(4) 0.113(4) 0.175(6) -0.041(4) -0.013(4) 0.050(3)
C8 0.181(7) 0.113(4) 0.331(11) -0.055(5) -0.052(7) 0.057(4)
C9 0.079(3) 0.071(3) 0.065(2) 0.012(2) -0.0020(19) -0.005(2)
C10 0.072(3) 0.101(3) 0.075(2) 0.012(2) 0.003(2) -0.006(2)
C11 0.114(4) 0.136(4) 0.076(3) 0.014(3) 0.015(3) -0.007(3)
C12 0.124(5) 0.227(7) 0.114(5) -0.013(5) 0.035(4) -0.007(4)
C13 0.052(2) 0.073(2) 0.079(3) 0.0049(19) 0.0009(18) -0.0044(19)
C14 0.067(2) 0.080(3) 0.096(3) 0.013(2) 0.008(2) -0.007(2)
C15 0.072(3) 0.099(3) 0.110(4) -0.002(3) 0.024(3) -0.016(2)
C16 0.093(4) 0.105(3) 0.134(4) 0.008(3) 0.032(3) -0.018(3)
C17 0.085(3) 0.065(2) 0.069(3) -0.0106(18) 0.001(2) -0.001(2)
C18 0.089(3) 0.103(3) 0.073(3) -0.013(2) 0.010(2) 0.010(3)
C19 0.152(5) 0.137(4) 0.133(5) -0.049(3) 0.050(4) 0.008(4)
C20 0.191(7) 0.195(7) 0.154(6) -0.038(5) 0.088(5) 0.026(5)
C21 0.056(2) 0.0660(19) 0.064(2) 0.0046(15) -0.0011(18) -0.0007(18)
C22 0.063(3) 0.077(2) 0.085(3) 0.010(2) 0.013(2) -0.005(2)
C23 0.073(3) 0.076(2) 0.133(4) 0.025(2) 0.014(3) -0.008(2)
C24 0.070(3) 0.059(3) 0.142(4) 0.014(2) -0.009(3) -0.003(2)
C25 0.076(3) 0.062(2) 0.104(3) -0.004(2) -0.012(2) 0.012(2)
C26 0.083(3) 0.0599(19) 0.063(2) 0.0088(17) -0.002(2) 0.008(2)
C27 0.056(2) 0.0586(19) 0.067(2) 0.0015(17) 0.0138(16) 0.0034(16)
C28 0.068(3) 0.072(3) 0.082(3) -0.009(2) -0.0021(19) 0.0126(19)
C29 0.079(3) 0.098(3) 0.116(4) -0.007(3) -0.020(3) 0.019(3)
C30 0.076(3) 0.096(3) 0.137(4) 0.018(3) -0.009(3) 0.023(3)
C31 0.075(3) 0.075(3) 0.164(5) 0.013(3) -0.005(3) 0.019(2)
C32 0.068(3) 0.061(2) 0.145(4) -0.002(2) -0.007(3) 0.008(2)
C33 0.0626(19) 0.0558(19) 0.057(2) -0.0027(17) -0.0018(17) -0.0002(16)
C34 0.066(2) 0.062(2) 0.062(3) 0.0032(17) 0.0008(19) -0.0003(19)
C35 0.073(2) 0.078(3) 0.079(3) 0.009(2) 0.008(2) -0.0059(19)
C36 0.063(3) 0.079(3) 0.115(4) 0.000(2) 0.011(3) -0.005(2)
C37 0.061(2) 0.075(3) 0.146(5) 0.011(3) 0.001(3) 0.002(2)
C38 0.067(2) 0.067(3) 0.122(4) 0.018(2) 0.003(2) 0.0049(19)
C39 0.096(3) 0.073(3) 0.066(2) -0.002(2) 0.0074(18) -0.008(2)
C40 0.117(3) 0.082(3) 0.073(2) 0.009(2) -0.010(2) -0.025(3)
C41 0.182(5) 0.084(4) 0.072(3) 0.007(3) -0.008(3) -0.042(4)
C42 0.218(7) 0.125(5) 0.081(4) -0.015(4) 0.020(3) -0.028(4)
C43 0.195(6) 0.189(6) 0.093(4) -0.041(4) 0.036(3) 0.022(5)
C44 0.122(4) 0.174(5) 0.089(3) -0.035(4) 0.020(3) 0.019(4)
B1 0.064(2) 0.066(2) 0.066(2) -0.0010(18) -0.0010(18) -0.0039(19)
O3 0.080(4) 0.114(3) 0.109(5) -0.014(3) 0.013(4) -0.012(4)
C45 0.098(4) 0.210(18) 0.109(5) -0.030(7) 0.006(4) 0.022(6)
C46 0.089(3) 0.131(8) 0.167(6) -0.002(5) 0.008(3) -0.003(3)
C47 0.089(3) 0.131(8) 0.167(6) -0.002(5) 0.008(3) -0.003(3)
C48 0.092(4) 0.125(7) 0.139(6) -0.025(6) -0.002(4) -0.012(5)
O3A 0.080(4) 0.114(3) 0.109(5) -0.014(3) 0.013(4) -0.012(4)
C45A 0.087(4) 0.072(8) 0.086(6) 0.024(5) 0.009(4) 0.008(4)
C46A 0.089(3) 0.131(8) 0.167(6) -0.002(5) 0.008(3) -0.003(3)
C47A 0.089(3) 0.131(8) 0.167(6) -0.002(5) 0.008(3) -0.003(3)
C48A 0.092(4) 0.125(7) 0.139(6) -0.025(6) -0.002(4) -0.012(5)
O1 0.080(2) 0.221(3) 0.0872(17) -0.0291(17) -0.0145(16) 0.0050(18)
O2 0.080(2) 0.221(3) 0.0872(17) -0.0291(17) -0.0145(16) 0.0050(18)
N1 0.078(2) 0.090(3) 0.0739(19) 0.0066(18) -0.010(2) -0.005(2)
O1A 0.080(2) 0.221(3) 0.0872(17) -0.0291(17) -0.0145(16) 0.0050(18)
O2A 0.080(2) 0.221(3) 0.0872(17) -0.0291(17) -0.0145(16) 0.0050(18)
N1A 0.078(2) 0.090(3) 0.0739(19) 0.0066(18) -0.010(2) -0.005(2)
 
_geom_special_details
;
 All esds (except the esd in the dihedral angle between two l.s. planes)
 are estimated using the full covariance matrix.  The cell esds are taken
 into account individually in the estimation of esds in distances, angles
 and torsion angles; correlations between esds in cell parameters are only
 used when they are defined by crystal symmetry.  An approximate (isotropic)
 treatment of cell esds is used for estimating esds involving l.s. planes.
;
 
loop_
 _geom_bond_atom_site_label_1
 _geom_bond_atom_site_label_2
 _geom_bond_distance
 _geom_bond_site_symmetry_2
 _geom_bond_publ_flag
Pd1 O1A 2.000(9) . ?
Pd1 N3 2.019(3) . ?
Pd1 N1 2.029(3) . ?
Pd1 N2 2.094(3) . ?
Pd1 N4 2.099(3) . ?
N2 C9 1.494(5) . ?
N2 C5 1.510(5) . ?
N2 C1 1.519(4) . ?
N3 C2 1.482(4) . ?
N3 C3 1.487(4) . ?
N3 H3 0.9800 . ?
N4 C17 1.484(4) . ?
N4 C4 1.504(4) . ?
N4 C13 1.519(4) . ?
C1 C2 1.500(5) . ?
C1 H1A 0.9700 . ?
C1 H1B 0.9700 . ?
C2 H2A 0.9700 . ?
C2 H2B 0.9700 . ?
C3 C4 1.498(5) . ?
C3 H3A 0.9700 . ?
C3 H3B 0.9700 . ?
C4 H4A 0.9700 . ?
C4 H4B 0.9700 . ?
C5 C6 1.513(5) . ?
C5 H5A 0.9700 . ?
C5 H5B 0.9700 . ?
C6 C7 1.523(6) . ?
C6 H6A 0.9700 . ?
C6 H6B 0.9700 . ?
C7 C8 1.476(7) . ?
C7 H7A 0.9700 . ?
C7 H7B 0.9700 . ?
C8 H8A 0.9600 . ?
C8 H8B 0.9600 . ?
C8 H8C 0.9600 . ?
C9 C10 1.489(5) . ?
C9 H9A 0.9700 . ?
C9 H9B 0.9700 . ?
C10 C11 1.528(6) . ?
C10 H10A 0.9700 . ?
C10 H10B 0.9700 . ?
C11 C12 1.491(6) . ?
C11 H11A 0.9700 . ?
C11 H11B 0.9700 . ?
C12 H12A 0.9600 . ?
C12 H12B 0.9600 . ?
C12 H12C 0.9600 . ?
C13 C14 1.498(5) . ?
C13 H13A 0.9700 . ?
C13 H13B 0.9700 . ?
C14 C15 1.510(5) . ?
C14 H14A 0.9700 . ?
C14 H14B 0.9700 . ?
C15 C16 1.505(6) . ?
C15 H15A 0.9700 . ?
C15 H15B 0.9700 . ?
C16 H16A 0.9600 . ?
C16 H16B 0.9600 . ?
C16 H16C 0.9600 . ?
C17 C18 1.494(5) . ?
C17 H17A 0.9700 . ?
C17 H17B 0.9700 . ?
C18 C19 1.534(6) . ?
C18 H18A 0.9700 . ?
C18 H18B 0.9700 . ?
C19 C20 1.412(7) . ?
C19 H19A 0.9700 . ?
C19 H19B 0.9700 . ?
C20 H20A 0.9600 . ?
C20 H20B 0.9600 . ?
C20 H20C 0.9600 . ?
C21 C26 1.381(5) . ?
C21 C22 1.392(5) . ?
C21 B1 1.648(5) . ?
C22 C23 1.377(5) . ?
C22 H22 0.9300 . ?
C23 C24 1.357(6) . ?
C23 H23 0.9300 . ?
C24 C25 1.376(6) . ?
C24 H24 0.9300 . ?
C25 C26 1.371(5) . ?
C25 H25 0.9300 . ?
C26 H26 0.9300 . ?
C27 C28 1.384(5) . ?
C27 C32 1.404(5) . ?
C27 B1 1.657(6) . ?
C28 C29 1.387(6) . ?
C28 H28 0.9300 . ?
C29 C30 1.340(6) . ?
C29 H29 0.9300 . ?
C30 C31 1.365(6) . ?
C30 H30 0.9300 . ?
C31 C32 1.388(6) . ?
C31 H31 0.9300 . ?
C32 H32 0.9300 . ?
C33 C34 1.382(5) . ?
C33 C38 1.388(5) . ?
C33 B1 1.650(6) . ?
C34 C35 1.381(5) . ?
C34 H34 0.9300 . ?
C35 C36 1.384(5) . ?
C35 H35 0.9300 . ?
C36 C37 1.366(6) . ?
C36 H36 0.9300 . ?
C37 C38 1.375(6) . ?
C37 H37 0.9300 . ?
C38 H38 0.9300 . ?
C39 C40 1.370(6) . ?
C39 C44 1.401(6) . ?
C39 B1 1.670(7) . ?
C40 C41 1.400(6) . ?
C40 H40 0.9300 . ?
C41 C42 1.348(8) . ?
C41 H41 0.9300 . ?
C42 C43 1.369(8) . ?
C42 H42 0.9300 . ?
C43 C44 1.376(7) . ?
C43 H43 0.9300 . ?
C44 H44 0.9300 . ?
O3 C48 1.423(11) . ?
O3 C45 1.435(11) . ?
C45 C46 1.492(12) . ?
C45 H45A 0.9700 . ?
C45 H45B 0.9700 . ?
C46 C47 1.439(11) . ?
C46 H46A 0.9700 . ?
C46 H46B 0.9700 . ?
C47 C48 1.439(9) . ?
C47 H47A 0.9700 . ?
C47 H47B 0.9700 . ?
C48 H48A 0.9700 . ?
C48 H48B 0.9700 . ?
O3A C48A 1.395(17) . ?
O3A C45A 1.423(14) . ?
C45A C46A 1.493(15) . ?
C45A H45C 0.9700 . ?
C45A H45D 0.9700 . ?
C46A C47A 1.412(14) . ?
C46A H46C 0.9700 . ?
C46A H46D 0.9700 . ?
C47A C48A 1.458(15) . ?
C47A H47C 0.9700 . ?
C47A H47D 0.9700 . ?
C48A H48C 0.9700 . ?
C48A H48D 0.9700 . ?
O1 N1 1.2008(10) . ?
O2 N1 1.2010(10) . ?
O1A N1A 1.3001(10) . ?
O2A N1A 1.3002(10) . ?
 
loop_
 _geom_angle_atom_site_label_1
 _geom_angle_atom_site_label_2
 _geom_angle_atom_site_label_3
 _geom_angle
 _geom_angle_site_symmetry_1
 _geom_angle_site_symmetry_3
 _geom_angle_publ_flag
O1A Pd1 N3 171.7(3) . . ?
N3 Pd1 N1 179.23(11) . . ?
O1A Pd1 N2 94.29(11) . . ?
N3 Pd1 N2 85.10(11) . . ?
N1 Pd1 N2 95.52(9) . . ?
O1A Pd1 N4 93.93(10) . . ?
N3 Pd1 N4 85.20(11) . . ?
N1 Pd1 N4 94.26(9) . . ?
N2 Pd1 N4 166.39(12) . . ?
C9 N2 C5 110.4(3) . . ?
C9 N2 C1 110.5(3) . . ?
C5 N2 C1 110.6(3) . . ?
C9 N2 Pd1 114.7(2) . . ?
C5 N2 Pd1 105.1(2) . . ?
C1 N2 Pd1 105.2(2) . . ?
C2 N3 C3 117.1(3) . . ?
C2 N3 Pd1 107.7(2) . . ?
C3 N3 Pd1 107.3(2) . . ?
C2 N3 H3 108.1 . . ?
C3 N3 H3 108.1 . . ?
Pd1 N3 H3 108.1 . . ?
C17 N4 C4 109.6(3) . . ?
C17 N4 C13 110.5(3) . . ?
C4 N4 C13 110.9(3) . . ?
C17 N4 Pd1 115.5(2) . . ?
C4 N4 Pd1 105.5(2) . . ?
C13 N4 Pd1 104.7(2) . . ?
C2 C1 N2 109.8(3) . . ?
C2 C1 H1A 109.7 . . ?
N2 C1 H1A 109.7 . . ?
C2 C1 H1B 109.7 . . ?
N2 C1 H1B 109.7 . . ?
H1A C1 H1B 108.2 . . ?
N3 C2 C1 106.8(3) . . ?
N3 C2 H2A 110.4 . . ?
C1 C2 H2A 110.4 . . ?
N3 C2 H2B 110.4 . . ?
C1 C2 H2B 110.4 . . ?
H2A C2 H2B 108.6 . . ?
N3 C3 C4 107.3(3) . . ?
N3 C3 H3A 110.2 . . ?
C4 C3 H3A 110.2 . . ?
N3 C3 H3B 110.2 . . ?
C4 C3 H3B 110.2 . . ?
H3A C3 H3B 108.5 . . ?
C3 C4 N4 110.9(3) . . ?
C3 C4 H4A 109.5 . . ?
N4 C4 H4A 109.5 . . ?
C3 C4 H4B 109.5 . . ?
N4 C4 H4B 109.5 . . ?
H4A C4 H4B 108.0 . . ?
N2 C5 C6 117.1(4) . . ?
N2 C5 H5A 108.0 . . ?
C6 C5 H5A 108.0 . . ?
N2 C5 H5B 108.0 . . ?
C6 C5 H5B 108.0 . . ?
H5A C5 H5B 107.3 . . ?
C5 C6 C7 111.8(4) . . ?
C5 C6 H6A 109.3 . . ?
C7 C6 H6A 109.3 . . ?
C5 C6 H6B 109.3 . . ?
C7 C6 H6B 109.3 . . ?
H6A C6 H6B 107.9 . . ?
C8 C7 C6 111.9(6) . . ?
C8 C7 H7A 109.2 . . ?
C6 C7 H7A 109.2 . . ?
C8 C7 H7B 109.2 . . ?
C6 C7 H7B 109.2 . . ?
H7A C7 H7B 107.9 . . ?
C7 C8 H8A 109.5 . . ?
C7 C8 H8B 109.5 . . ?
H8A C8 H8B 109.5 . . ?
C7 C8 H8C 109.5 . . ?
H8A C8 H8C 109.5 . . ?
H8B C8 H8C 109.5 . . ?
C10 C9 N2 115.3(3) . . ?
C10 C9 H9A 108.4 . . ?
N2 C9 H9A 108.4 . . ?
C10 C9 H9B 108.4 . . ?
N2 C9 H9B 108.4 . . ?
H9A C9 H9B 107.5 . . ?
C9 C10 C11 110.9(4) . . ?
C9 C10 H10A 109.5 . . ?
C11 C10 H10A 109.5 . . ?
C9 C10 H10B 109.5 . . ?
C11 C10 H10B 109.5 . . ?
H10A C10 H10B 108.0 . . ?
C12 C11 C10 112.4(4) . . ?
C12 C11 H11A 109.1 . . ?
C10 C11 H11A 109.1 . . ?
C12 C11 H11B 109.1 . . ?
C10 C11 H11B 109.1 . . ?
H11A C11 H11B 107.9 . . ?
C11 C12 H12A 109.5 . . ?
C11 C12 H12B 109.5 . . ?
H12A C12 H12B 109.5 . . ?
C11 C12 H12C 109.5 . . ?
H12A C12 H12C 109.5 . . ?
H12B C12 H12C 109.5 . . ?
C14 C13 N4 117.8(3) . . ?
C14 C13 H13A 107.9 . . ?
N4 C13 H13A 107.9 . . ?
C14 C13 H13B 107.9 . . ?
N4 C13 H13B 107.9 . . ?
H13A C13 H13B 107.2 . . ?
C13 C14 C15 111.5(3) . . ?
C13 C14 H14A 109.3 . . ?
C15 C14 H14A 109.3 . . ?
C13 C14 H14B 109.3 . . ?
C15 C14 H14B 109.3 . . ?
H14A C14 H14B 108.0 . . ?
C16 C15 C14 114.2(4) . . ?
C16 C15 H15A 108.7 . . ?
C14 C15 H15A 108.7 . . ?
C16 C15 H15B 108.7 . . ?
C14 C15 H15B 108.7 . . ?
H15A C15 H15B 107.6 . . ?
C15 C16 H16A 109.5 . . ?
C15 C16 H16B 109.5 . . ?
H16A C16 H16B 109.5 . . ?
C15 C16 H16C 109.5 . . ?
H16A C16 H16C 109.5 . . ?
H16B C16 H16C 109.5 . . ?
N4 C17 C18 115.3(3) . . ?
N4 C17 H17A 108.5 . . ?
C18 C17 H17A 108.5 . . ?
N4 C17 H17B 108.5 . . ?
C18 C17 H17B 108.5 . . ?
H17A C17 H17B 107.5 . . ?
C17 C18 C19 110.9(4) . . ?
C17 C18 H18A 109.5 . . ?
C19 C18 H18A 109.5 . . ?
C17 C18 H18B 109.5 . . ?
C19 C18 H18B 109.5 . . ?
H18A C18 H18B 108.0 . . ?
C20 C19 C18 114.9(5) . . ?
C20 C19 H19A 108.6 . . ?
C18 C19 H19A 108.6 . . ?
C20 C19 H19B 108.6 . . ?
C18 C19 H19B 108.6 . . ?
H19A C19 H19B 107.5 . . ?
C19 C20 H20A 109.5 . . ?
C19 C20 H20B 109.5 . . ?
H20A C20 H20B 109.5 . . ?
C19 C20 H20C 109.5 . . ?
H20A C20 H20C 109.5 . . ?
H20B C20 H20C 109.5 . . ?
C26 C21 C22 115.1(4) . . ?
C26 C21 B1 121.7(4) . . ?
C22 C21 B1 123.1(4) . . ?
C23 C22 C21 121.7(4) . . ?
C23 C22 H22 119.1 . . ?
C21 C22 H22 119.1 . . ?
C24 C23 C22 121.2(5) . . ?
C24 C23 H23 119.4 . . ?
C22 C23 H23 119.4 . . ?
C23 C24 C25 118.9(5) . . ?
C23 C24 H24 120.5 . . ?
C25 C24 H24 120.5 . . ?
C26 C25 C24 119.3(5) . . ?
C26 C25 H25 120.4 . . ?
C24 C25 H25 120.4 . . ?
C25 C26 C21 123.8(4) . . ?
C25 C26 H26 118.1 . . ?
C21 C26 H26 118.1 . . ?
C28 C27 C32 114.3(4) . . ?
C28 C27 B1 124.7(3) . . ?
C32 C27 B1 121.0(4) . . ?
C27 C28 C29 123.0(4) . . ?
C27 C28 H28 118.5 . . ?
C29 C28 H28 118.5 . . ?
C30 C29 C28 121.1(5) . . ?
C30 C29 H29 119.4 . . ?
C28 C29 H29 119.4 . . ?
C29 C30 C31 118.6(5) . . ?
C29 C30 H30 120.7 . . ?
C31 C30 H30 120.7 . . ?
C30 C31 C32 121.0(5) . . ?
C30 C31 H31 119.5 . . ?
C32 C31 H31 119.5 . . ?
C31 C32 C27 121.9(4) . . ?
C31 C32 H32 119.0 . . ?
C27 C32 H32 119.0 . . ?
C34 C33 C38 114.4(4) . . ?
C34 C33 B1 123.8(3) . . ?
C38 C33 B1 121.8(4) . . ?
C35 C34 C33 123.0(4) . . ?
C35 C34 H34 118.5 . . ?
C33 C34 H34 118.5 . . ?
C34 C35 C36 120.5(4) . . ?
C34 C35 H35 119.8 . . ?
C36 C35 H35 119.8 . . ?
C37 C36 C35 118.0(4) . . ?
C37 C36 H36 121.0 . . ?
C35 C36 H36 121.0 . . ?
C36 C37 C38 120.3(4) . . ?
C36 C37 H37 119.8 . . ?
C38 C37 H37 119.8 . . ?
C37 C38 C33 123.8(4) . . ?
C37 C38 H38 118.1 . . ?
C33 C38 H38 118.1 . . ?
C40 C39 C44 114.8(5) . . ?
C40 C39 B1 123.1(4) . . ?
C44 C39 B1 122.0(4) . . ?
C39 C40 C41 123.0(6) . . ?
C39 C40 H40 118.5 . . ?
C41 C40 H40 118.5 . . ?
C42 C41 C40 120.2(7) . . ?
C42 C41 H41 119.9 . . ?
C40 C41 H41 119.9 . . ?
C41 C42 C43 119.0(7) . . ?
C41 C42 H42 120.5 . . ?
C43 C42 H42 120.5 . . ?
C42 C43 C44 120.5(7) . . ?
C42 C43 H43 119.8 . . ?
C44 C43 H43 119.8 . . ?
C43 C44 C39 122.5(6) . . ?
C43 C44 H44 118.7 . . ?
C39 C44 H44 118.7 . . ?
C21 B1 C33 110.7(3) . . ?
C21 B1 C27 108.0(3) . . ?
C33 B1 C27 110.8(3) . . ?
C21 B1 C39 109.5(3) . . ?
C33 B1 C39 107.7(3) . . ?
C27 B1 C39 110.2(3) . . ?
C48 O3 C45 106.0(8) . . ?
O3 C45 C46 105.6(12) . . ?
O3 C45 H45A 110.6 . . ?
C46 C45 H45A 110.6 . . ?
O3 C45 H45B 110.6 . . ?
C46 C45 H45B 110.6 . . ?
H45A C45 H45B 108.7 . . ?
C47 C46 C45 103.1(8) . . ?
C47 C46 H46A 111.1 . . ?
C45 C46 H46A 111.1 . . ?
C47 C46 H46B 111.1 . . ?
C45 C46 H46B 111.1 . . ?
H46A C46 H46B 109.1 . . ?
C48 C47 C46 108.4(8) . . ?
C48 C47 H47A 110.0 . . ?
C46 C47 H47A 110.0 . . ?
C48 C47 H47B 110.0 . . ?
C46 C47 H47B 110.0 . . ?
H47A C47 H47B 108.4 . . ?
O3 C48 C47 108.0(8) . . ?
O3 C48 H48A 110.1 . . ?
C47 C48 H48A 110.1 . . ?
O3 C48 H48B 110.1 . . ?
C47 C48 H48B 110.1 . . ?
H48A C48 H48B 108.4 . . ?
C48A O3A C45A 109.9(14) . . ?
O3A C45A C46A 103.8(12) . . ?
O3A C45A H45C 111.0 . . ?
C46A C45A H45C 111.0 . . ?
O3A C45A H45D 111.0 . . ?
C46A C45A H45D 111.0 . . ?
H45C C45A H45D 109.0 . . ?
C47A C46A C45A 107.8(13) . . ?
C47A C46A H46C 110.1 . . ?
C45A C46A H46C 110.1 . . ?
C47A C46A H46D 110.1 . . ?
C45A C46A H46D 110.1 . . ?
H46C C46A H46D 108.5 . . ?
C46A C47A C48A 105.7(13) . . ?
C46A C47A H47C 110.6 . . ?
C48A C47A H47C 110.6 . . ?
C46A C47A H47D 110.6 . . ?
C48A C47A H47D 110.6 . . ?
H47C C47A H47D 108.7 . . ?
O3A C48A C47A 108.6(12) . . ?
O3A C48A H48C 110.0 . . ?
C47A C48A H48C 110.0 . . ?
O3A C48A H48D 110.0 . . ?
C47A C48A H48D 110.0 . . ?
H48C C48A H48D 108.3 . . ?
O1 N1 O2 121.79(15) . . ?
O1 N1 Pd1 119.6(2) . . ?
O2 N1 Pd1 118.6(2) . . ?
N1A O1A Pd1 127.3(7) . . ?
O1A N1A O2A 107.72(12) . . ?
 
loop_
 _geom_torsion_atom_site_label_1
 _geom_torsion_atom_site_label_2
 _geom_torsion_atom_site_label_3
 _geom_torsion_atom_site_label_4
 _geom_torsion
 _geom_torsion_site_symmetry_1
 _geom_torsion_site_symmetry_2
 _geom_torsion_site_symmetry_3
 _geom_torsion_site_symmetry_4
 _geom_torsion_publ_flag
C9 N2 C1 C2 -160.1(3) . . . . ?
C5 N2 C1 C2 77.2(4) . . . . ?
Pd1 N2 C1 C2 -35.8(4) . . . . ?
C3 N3 C2 C1 -167.4(3) . . . . ?
Pd1 N3 C2 C1 -46.5(3) . . . . ?
N2 C1 C2 N3 55.6(4) . . . . ?
C2 N3 C3 C4 167.3(3) . . . . ?
Pd1 N3 C3 C4 46.2(3) . . . . ?
N3 C3 C4 N4 -53.9(4) . . . . ?
C17 N4 C4 C3 158.2(3) . . . . ?
C13 N4 C4 C3 -79.4(4) . . . . ?
Pd1 N4 C4 C3 33.3(3) . . . . ?
C9 N2 C5 C6 -57.5(5) . . . . ?
C1 N2 C5 C6 65.2(5) . . . . ?
Pd1 N2 C5 C6 178.2(3) . . . . ?
N2 C5 C6 C7 -178.6(4) . . . . ?
C5 C6 C7 C8 -174.2(5) . . . . ?
C5 N2 C9 C10 -171.1(3) . . . . ?
C1 N2 C9 C10 66.1(4) . . . . ?
Pd1 N2 C9 C10 -52.6(4) . . . . ?
N2 C9 C10 C11 172.1(4) . . . . ?
C9 C10 C11 C12 171.9(5) . . . . ?
C17 N4 C13 C14 57.0(4) . . . . ?
C4 N4 C13 C14 -64.8(4) . . . . ?
Pd1 N4 C13 C14 -178.1(3) . . . . ?
N4 C13 C14 C15 -179.1(3) . . . . ?
C13 C14 C15 C16 178.7(4) . . . . ?
C4 N4 C17 C18 -69.4(4) . . . . ?
C13 N4 C17 C18 168.0(3) . . . . ?
Pd1 N4 C17 C18 49.5(4) . . . . ?
N4 C17 C18 C19 -179.1(4) . . . . ?
C17 C18 C19 C20 -174.2(5) . . . . ?
C26 C21 C22 C23 1.6(6) . . . . ?
B1 C21 C22 C23 -174.2(4) . . . . ?
C21 C22 C23 C24 0.9(7) . . . . ?
C22 C23 C24 C25 -2.8(7) . . . . ?
C23 C24 C25 C26 2.2(7) . . . . ?
C24 C25 C26 C21 0.5(6) . . . . ?
C22 C21 C26 C25 -2.3(6) . . . . ?
B1 C21 C26 C25 173.5(4) . . . . ?
C32 C27 C28 C29 -1.7(6) . . . . ?
B1 C27 C28 C29 178.2(4) . . . . ?
C27 C28 C29 C30 -0.5(8) . . . . ?
C28 C29 C30 C31 1.9(8) . . . . ?
C29 C30 C31 C32 -0.9(8) . . . . ?
C30 C31 C32 C27 -1.4(8) . . . . ?
C28 C27 C32 C31 2.6(6) . . . . ?
B1 C27 C32 C31 -177.3(4) . . . . ?
C38 C33 C34 C35 -0.2(6) . . . . ?
B1 C33 C34 C35 -177.4(4) . . . . ?
C33 C34 C35 C36 -0.2(6) . . . . ?
C34 C35 C36 C37 1.1(7) . . . . ?
C35 C36 C37 C38 -1.6(7) . . . . ?
C36 C37 C38 C33 1.2(8) . . . . ?
C34 C33 C38 C37 -0.3(7) . . . . ?
B1 C33 C38 C37 176.9(4) . . . . ?
C44 C39 C40 C41 -2.2(7) . . . . ?
B1 C39 C40 C41 174.1(4) . . . . ?
C39 C40 C41 C42 2.2(8) . . . . ?
C40 C41 C42 C43 -0.9(10) . . . . ?
C41 C42 C43 C44 -0.4(11) . . . . ?
C42 C43 C44 C39 0.3(11) . . . . ?
C40 C39 C44 C43 0.9(8) . . . . ?
B1 C39 C44 C43 -175.4(5) . . . . ?
C26 C21 B1 C33 45.1(5) . . . . ?
C22 C21 B1 C33 -139.4(4) . . . . ?
C26 C21 B1 C27 -76.3(5) . . . . ?
C22 C21 B1 C27 99.2(4) . . . . ?
C26 C21 B1 C39 163.7(4) . . . . ?
C22 C21 B1 C39 -20.8(5) . . . . ?
C34 C33 B1 C21 -148.4(4) . . . . ?
C38 C33 B1 C21 34.7(5) . . . . ?
C34 C33 B1 C27 -28.6(5) . . . . ?
C38 C33 B1 C27 154.4(4) . . . . ?
C34 C33 B1 C39 92.0(4) . . . . ?
C38 C33 B1 C39 -84.9(5) . . . . ?
C28 C27 B1 C21 13.6(6) . . . . ?
C32 C27 B1 C21 -166.5(4) . . . . ?
C28 C27 B1 C33 -107.7(4) . . . . ?
C32 C27 B1 C33 72.1(5) . . . . ?
C28 C27 B1 C39 133.2(4) . . . . ?
C32 C27 B1 C39 -47.0(5) . . . . ?
C40 C39 B1 C21 -81.9(5) . . . . ?
C44 C39 B1 C21 94.1(5) . . . . ?
C40 C39 B1 C33 38.5(5) . . . . ?
C44 C39 B1 C33 -145.5(4) . . . . ?
C40 C39 B1 C27 159.5(4) . . . . ?
C44 C39 B1 C27 -24.5(6) . . . . ?
C48 O3 C45 C46 28(3) . . . . ?
O3 C45 C46 C47 -29(2) . . . . ?
C45 C46 C47 C48 19.4(16) . . . . ?
C45 O3 C48 C47 -16(3) . . . . ?
C46 C47 C48 O3 -3(2) . . . . ?
C48A O3A C45A C46A 15(5) . . . . ?
O3A C45A C46A C47A -20(4) . . . . ?
C45A C46A C47A C48A 18(3) . . . . ?
C45A O3A C48A C47A -4(5) . . . . ?
C46A C47A C48A O3A -9(4) . . . . ?
Pd1 O1A N1A O2A 0.00(3) . . . . ?
 
_refine_diff_density_max    0.338
_refine_diff_density_min   -0.445
_refine_diff_density_rms    0.059

_shelx_res_file
;
TITL shelxt in P 1 21/n 1
    04_decay.res
    created by SHELXL-2018/3 at 09:16:26 on 03-Apr-2020
CELL 0.534 11.6826 13.6088 30.2346 90 93.228 90
ZERR 4 0.000653 0.000707 0.00146 0 0.004692 0
LATT 1
SYMM 0.5-X,0.5+Y,0.5-Z
SFAC C H B N O Pd
DISP B 0 0 4.561
DISP C 0.001 0.001 6.94
DISP H -0 0 0.611
DISP N 0.003 0.002 10.693
DISP O 0.005 0.003 16.398
DISP Pd -2.504 0.615 1934.604
UNIT 192 292 4 16 12 4
DFIX 1.2 0.001 N1 O1 N1 O2
DFIX 1.3 0.001 O1A N1A N1A O2A
DFIX 2 0.01 Pd1 O1A
DANG 2.1 0.001 O1 O2 O1A O2A
FLAT 0.001 Pd1 O1 O2 N1 O1A O2A N1A
RIGU 0.001 0.002
EADP O3 O3A
EADP C48 C48A
EADP C46 C46A C47 C47A
EADP O1 O1A O2 O2A
EADP N1 N1A

L.S. 20
PLAN  5
SIZE 0.1 0.1 0.05
TEMP 9
BOND $H
list 4
CONF
fmap 2
acta
SHEL 999 0.8
OMIT -1 2 3
OMIT -2 1 5
OMIT 3 1 13
OMIT 0 8 4
OMIT 2 0 16
OMIT 6 4 30
OMIT -2 1 2
REM <olex2.extras>
REM <HklSrc "%.\\04_decay.hkl">
REM </olex2.extras>

WGHT    0.051200
FVAR       0.22821   0.64545   0.91266
PD1   6    0.339464    0.775277    0.346721    11.00000    0.05397    0.06097 =
         0.05064    0.00110   -0.00121   -0.00223
N2    4    0.345163    0.927763    0.337748    11.00000    0.06720    0.06511 =
         0.06454    0.00811   -0.00065    0.00217
N3    4    0.453845    0.799336    0.398142    11.00000    0.06099    0.06147 =
         0.04703   -0.00174    0.00118   -0.00697
AFIX  13
H3    2    0.530952    0.789180    0.387785    11.00000   -1.20000
AFIX   0
N4    4    0.331473    0.631539    0.371573    11.00000    0.05292    0.06299 =
         0.05943   -0.00379   -0.00106   -0.00084
C1    1    0.441211    0.963441    0.369705    11.00000    0.08279    0.06704 =
         0.06998    0.00064   -0.00694   -0.00601
AFIX  23
H1A   2    0.514062    0.957463    0.356054    11.00000   -1.20000
H1B   2    0.429393    1.032152    0.376659    11.00000   -1.20000
AFIX   0
C2    1    0.443602    0.903611    0.411431    11.00000    0.08417    0.06267 =
         0.06254   -0.00681   -0.00967   -0.00499
AFIX  23
H2A   2    0.508381    0.922508    0.431072    11.00000   -1.20000
H2B   2    0.373768    0.913698    0.426730    11.00000   -1.20000
AFIX   0
C3    1    0.433302    0.723712    0.432287    11.00000    0.06611    0.06694 =
         0.05132    0.00592   -0.00068   -0.00332
AFIX  23
H3A   2    0.363867    0.738750    0.447083    11.00000   -1.20000
H3B   2    0.496965    0.721941    0.454298    11.00000   -1.20000
AFIX   0
C4    1    0.421647    0.626745    0.409031    11.00000    0.05345    0.06703 =
         0.05856    0.00349   -0.00106   -0.00327
AFIX  23
H4A   2    0.401119    0.576579    0.429955    11.00000   -1.20000
H4B   2    0.494586    0.608674    0.397528    11.00000   -1.20000
AFIX   0
C5    1    0.230600    0.964894    0.351476    11.00000    0.08027    0.07200 =
         0.08162   -0.00086    0.00479    0.01226
AFIX  23
H5A   2    0.220709    0.943064    0.381562    11.00000   -1.20000
H5B   2    0.171124    0.933771    0.332672    11.00000   -1.20000
AFIX   0
C6    1    0.211054    1.074734    0.349743    11.00000    0.12798    0.07442 =
         0.13240   -0.00550   -0.00305    0.02523
AFIX  23
H6A   2    0.217200    1.097554    0.319575    11.00000   -1.20000
H6B   2    0.270099    1.107262    0.368234    11.00000   -1.20000
AFIX   0
C7    1    0.093809    1.102453    0.365474    11.00000    0.12820    0.11258 =
         0.17542   -0.04111   -0.01274    0.04962
AFIX  23
H7A   2    0.035262    1.064725    0.349009    11.00000   -1.20000
H7B   2    0.090558    1.085666    0.396558    11.00000   -1.20000
AFIX   0
C8    1    0.069595    1.208237    0.359563    11.00000    0.18067    0.11298 =
         0.33143   -0.05490   -0.05228    0.05680
AFIX 137
H8A   2    0.007993    1.226841    0.377542    11.00000   -1.50000
H8B   2    0.048150    1.221180    0.329000    11.00000   -1.50000
H8C   2    0.136894    1.245491    0.368302    11.00000   -1.50000
AFIX   0
C9    1    0.365438    0.959803    0.291583    11.00000    0.07871    0.07110 =
         0.06505    0.01190   -0.00200   -0.00502
AFIX  23
H9A   2    0.297885    0.944079    0.272792    11.00000   -1.20000
H9B   2    0.374270    1.030674    0.291461    11.00000   -1.20000
AFIX   0
C10   1    0.467168    0.915194    0.271811    11.00000    0.07239    0.10094 =
         0.07541    0.01198    0.00333   -0.00569
AFIX  23
H10A  2    0.464367    0.844326    0.275008    11.00000   -1.20000
H10B  2    0.536546    0.938612    0.287527    11.00000   -1.20000
AFIX   0
C11   1    0.470308    0.941579    0.222764    11.00000    0.11388    0.13639 =
         0.07625    0.01350    0.01458   -0.00733
AFIX  23
H11A  2    0.406170    0.910370    0.206546    11.00000   -1.20000
H11B  2    0.461657    1.012107    0.219353    11.00000   -1.20000
AFIX   0
C12   1    0.579087    0.910214    0.203423    11.00000    0.12363    0.22718 =
         0.11384   -0.01289    0.03537   -0.00711
AFIX 137
H12A  2    0.578506    0.930489    0.172999    11.00000   -1.50000
H12B  2    0.585836    0.839993    0.205116    11.00000   -1.50000
H12C  2    0.642963    0.939963    0.219700    11.00000   -1.50000
AFIX   0
C13   1    0.212117    0.623077    0.388731    11.00000    0.05236    0.07316 =
         0.07921    0.00493    0.00089   -0.00437
AFIX  23
H13A  2    0.203061    0.675550    0.409965    11.00000   -1.20000
H13B  2    0.157069    0.634807    0.364073    11.00000   -1.20000
AFIX   0
C14   1    0.180561    0.528441    0.410258    11.00000    0.06702    0.08025 =
         0.09596    0.01259    0.00783   -0.00689
AFIX  23
H14A  2    0.232772    0.516459    0.435776    11.00000   -1.20000
H14B  2    0.188554    0.474817    0.389522    11.00000   -1.20000
AFIX   0
C15   1    0.059086    0.530813    0.424823    11.00000    0.07214    0.09861 =
         0.10998   -0.00151    0.02372   -0.01589
AFIX  23
H15A  2    0.052212    0.584109    0.445811    11.00000   -1.20000
H15B  2    0.007789    0.544938    0.399269    11.00000   -1.20000
AFIX   0
C16   1    0.020998    0.436997    0.445856    11.00000    0.09266    0.10455 =
         0.13413    0.00843    0.03161   -0.01766
AFIX 137
H16A  2    0.023246    0.384334    0.424797    11.00000   -1.50000
H16B  2   -0.055853    0.444659    0.455013    11.00000   -1.50000
H16C  2    0.071300    0.422144    0.471176    11.00000   -1.50000
AFIX   0
C17   1    0.351427    0.552170    0.339240    11.00000    0.08477    0.06473 =
         0.06878   -0.01063    0.00145   -0.00071
AFIX  23
H17A  2    0.284882    0.547897    0.318647    11.00000   -1.20000
H17B  2    0.357660    0.490275    0.355103    11.00000   -1.20000
AFIX   0
C18   1    0.455584    0.564488    0.313278    11.00000    0.08926    0.10307 =
         0.07311   -0.01338    0.01016    0.01024
AFIX  23
H18A  2    0.523230    0.566742    0.333384    11.00000   -1.20000
H18B  2    0.450659    0.626169    0.297206    11.00000   -1.20000
AFIX   0
C19   1    0.466753    0.479501    0.280462    11.00000    0.15163    0.13724 =
         0.13287   -0.04930    0.05026    0.00812
AFIX  23
H19A  2    0.462520    0.418011    0.296513    11.00000   -1.20000
H19B  2    0.401911    0.481680    0.258987    11.00000   -1.20000
AFIX   0
C20   1    0.568617    0.479929    0.257453    11.00000    0.19076    0.19463 =
         0.15359   -0.03844    0.08775    0.02594
AFIX 137
H20A  2    0.576440    0.418242    0.242520    11.00000   -1.50000
H20B  2    0.633146    0.489600    0.278079    11.00000   -1.50000
H20C  2    0.565527    0.532236    0.236115    11.00000   -1.50000
AFIX   0

C21   1    0.656343    0.374157    0.427242    11.00000    0.05637    0.06596 =
         0.06424    0.00456   -0.00105   -0.00073
C22   1    0.709728    0.423180    0.393636    11.00000    0.06292    0.07712 =
         0.08540    0.01039    0.01296   -0.00522
AFIX  43
H22   2    0.726952    0.388748    0.368285    11.00000   -1.20000
AFIX   0
C23   1    0.737702    0.521266    0.396931    11.00000    0.07295    0.07592 =
         0.13325    0.02460    0.01387   -0.00764
AFIX  43
H23   2    0.772349    0.551874    0.373650    11.00000   -1.20000
AFIX   0
C24   1    0.715610    0.574087    0.433556    11.00000    0.06985    0.05935 =
         0.14202    0.01377   -0.00947   -0.00273
AFIX  43
H24   2    0.737848    0.639563    0.436035    11.00000   -1.20000
AFIX   0
C25   1    0.659750    0.529166    0.466974    11.00000    0.07567    0.06174 =
         0.10407   -0.00417   -0.01228    0.01235
AFIX  43
H25   2    0.641447    0.564556    0.491924    11.00000   -1.20000
AFIX   0
C26   1    0.631405    0.431706    0.463070    11.00000    0.08273    0.05988 =
         0.06337    0.00883   -0.00201    0.00815
AFIX  43
H26   2    0.593184    0.402659    0.485855    11.00000   -1.20000
AFIX   0
C27   1    0.734525    0.201467    0.458342    11.00000    0.05618    0.05857 =
         0.06711    0.00152    0.01384    0.00342
C28   1    0.809199    0.250583    0.487846    11.00000    0.06811    0.07197 =
         0.08166   -0.00856   -0.00213    0.01260
AFIX  43
H28   2    0.803861    0.318631    0.489674    11.00000   -1.20000
AFIX   0
C29   1    0.891617    0.202943    0.514804    11.00000    0.07864    0.09834 =
         0.11614   -0.00693   -0.02048    0.01948
AFIX  43
H29   2    0.940028    0.239616    0.533881    11.00000   -1.20000
AFIX   0
C30   1    0.902688    0.104962    0.513833    11.00000    0.07631    0.09596 =
         0.13670    0.01816   -0.00855    0.02349
AFIX  43
H30   2    0.956653    0.073297    0.532602    11.00000   -1.20000
AFIX   0
C31   1    0.833088    0.052634    0.484716    11.00000    0.07468    0.07516 =
         0.16353    0.01332   -0.00455    0.01858
AFIX  43
H31   2    0.840597   -0.015319    0.483379    11.00000   -1.20000
AFIX   0
C32   1    0.751270    0.099336    0.457073    11.00000    0.06829    0.06125 =
         0.14528   -0.00248   -0.00702    0.00760
AFIX  43
H32   2    0.706205    0.061897    0.437120    11.00000   -1.20000
AFIX   0
C33   1    0.504690    0.230133    0.444470    11.00000    0.06263    0.05578 =
         0.05697   -0.00269   -0.00176   -0.00016
C34   1    0.479257    0.145290    0.467033    11.00000    0.06597    0.06210 =
         0.06168    0.00321    0.00079   -0.00029
AFIX  43
H34   2    0.537893    0.100506    0.473612    11.00000   -1.20000
AFIX   0
C35   1    0.370773    0.123921    0.480266    11.00000    0.07266    0.07821 =
         0.07853    0.00912    0.00763   -0.00588
AFIX  43
H35   2    0.357954    0.065674    0.495295    11.00000   -1.20000
AFIX   0
C36   1    0.281030    0.188597    0.471313    11.00000    0.06264    0.07938 =
         0.11481    0.00037    0.01147   -0.00530
AFIX  43
H36   2    0.208034    0.175315    0.480559    11.00000   -1.20000
AFIX   0
C37   1    0.302885    0.272536    0.448485    11.00000    0.06119    0.07451 =
         0.14613    0.01080    0.00122    0.00192
AFIX  43
H37   2    0.243766    0.316516    0.441360    11.00000   -1.20000
AFIX   0
C38   1    0.411902    0.292303    0.435992    11.00000    0.06661    0.06690 =
         0.12201    0.01775    0.00293    0.00490
AFIX  43
H38   2    0.424138    0.350703    0.420998    11.00000   -1.20000
AFIX   0
C39   1    0.635112    0.213286    0.374675    11.00000    0.09555    0.07300 =
         0.06579   -0.00170    0.00740   -0.00811
C40   1    0.543216    0.219762    0.344629    11.00000    0.11700    0.08157 =
         0.07253    0.00889   -0.00980   -0.02465
AFIX  43
H40   2    0.474028    0.243049    0.354252    11.00000   -1.20000
AFIX   0
C41   1    0.548653    0.192939    0.300108    11.00000    0.18165    0.08377 =
         0.07153    0.00688   -0.00837   -0.04191
AFIX  43
H41   2    0.484692    0.200785    0.280694    11.00000   -1.20000
AFIX   0
C42   1    0.646378    0.155755    0.285291    11.00000    0.21782    0.12513 =
         0.08136   -0.01506    0.02001   -0.02792
AFIX  43
H42   2    0.650103    0.137020    0.255827    11.00000   -1.20000
AFIX   0
C43   1    0.740062    0.145982    0.314264    11.00000    0.19464    0.18915 =
         0.09336   -0.04078    0.03561    0.02178
AFIX  43
H43   2    0.807792    0.120081    0.304446    11.00000   -1.20000
AFIX   0
C44   1    0.734713    0.174215    0.357809    11.00000    0.12206    0.17372 =
         0.08884   -0.03493    0.01970    0.01910
AFIX  43
H44   2    0.799681    0.167090    0.376763    11.00000   -1.20000
AFIX   0
B1    3    0.632405    0.254847    0.426560    11.00000    0.06438    0.06555 =
         0.06637   -0.00098   -0.00101   -0.00386

PART 1
O3    5    0.687713    0.805689    0.365147    21.00000    0.08004    0.11404 =
         0.10868   -0.01400    0.01262   -0.01227
C45   1    0.736122    0.774364    0.324894    21.00000    0.09786    0.21012 =
         0.10902   -0.03035    0.00599    0.02192
AFIX  23
H45A  2    0.728608    0.825517    0.302577    21.00000   -1.20000
H45B  2    0.697916    0.715616    0.313442    21.00000   -1.20000
AFIX   0
C46   1    0.859461    0.753919    0.336958    21.00000    0.08936    0.13062 =
         0.16693   -0.00214    0.00798   -0.00348
AFIX  23
H46A  2    0.870737    0.686121    0.346097    21.00000   -1.20000
H46B  2    0.906776    0.767593    0.312331    21.00000   -1.20000
AFIX   0
C47   1    0.885194    0.820266    0.373209    21.00000    0.08936    0.13062 =
         0.16693   -0.00214    0.00798   -0.00348
AFIX  23
H47A  2    0.933855    0.787976    0.395847    21.00000   -1.20000
H47B  2    0.925449    0.877445    0.362871    21.00000   -1.20000
AFIX   0
C48   1    0.779101    0.849706    0.391221    21.00000    0.09154    0.12477 =
         0.13889   -0.02519   -0.00173   -0.01177
AFIX  23
H48A  2    0.777143    0.828289    0.421769    21.00000   -1.20000
H48B  2    0.771859    0.920698    0.390425    21.00000   -1.20000
AFIX   0

SAME 0.02 0.04 O3 > C48
PART 0
PART 2
O3A   5    0.673863    0.805040    0.361335   -21.00000    0.08004    0.11404 =
         0.10868   -0.01400    0.01262   -0.01227
C45A  1    0.729448    0.760879    0.325671   -21.00000    0.08731    0.07208 =
         0.08571    0.02437    0.00864    0.00785
AFIX  23
H45C  2    0.697729    0.784910    0.297367   -21.00000   -1.20000
H45D  2    0.722021    0.689913    0.326396   -21.00000   -1.20000
AFIX   0
C46A  1    0.851748    0.791252    0.333328   -21.00000    0.08936    0.13062 =
         0.16693   -0.00214    0.00798   -0.00348
AFIX  23
H46C  2    0.896016    0.738344    0.347349   -21.00000   -1.20000
H46D  2    0.884347    0.806745    0.305358   -21.00000   -1.20000
AFIX   0
C47A  1    0.854690    0.874873    0.361034   -21.00000    0.08936    0.13062 =
         0.16693   -0.00214    0.00798   -0.00348
AFIX  23
H47C  2    0.864649    0.934134    0.343842   -21.00000   -1.20000
H47D  2    0.917280    0.870082    0.383410   -21.00000   -1.20000
AFIX   0
C48A  1    0.744761    0.876357    0.381554   -21.00000    0.09154    0.12477 =
         0.13889   -0.02519   -0.00173   -0.01177
AFIX  23
H48C  2    0.755936    0.862829    0.413000   -21.00000   -1.20000
H48D  2    0.709659    0.940659    0.377927   -21.00000   -1.20000
AFIX   0

PART 0
PART 3
O1    5    0.124943    0.760168    0.299398    31.00000    0.07972    0.22143 =
         0.08723   -0.02914   -0.01445    0.00500
O2    5    0.261461    0.723486    0.260279    31.00000    0.07972    0.22143 =
         0.08723   -0.02914   -0.01445    0.00500
N1    4    0.225626    0.749379    0.294870    31.00000    0.07826    0.09028 =
         0.07387    0.00658   -0.01037   -0.00500
PART 0
PART 4
O1A   5    0.208762    0.755446    0.301998   -31.00000    0.07972    0.22143 =
         0.08723   -0.02914   -0.01445    0.00500
O2A   5    0.321718    0.714395    0.253629   -31.00000    0.07972    0.22143 =
         0.08723   -0.02914   -0.01445    0.00500
N1A   4    0.214252    0.727631    0.261035   -31.00000    0.07826    0.09028 =
         0.07387    0.00658   -0.01037   -0.00500
HKLF 4


REM  shelxt in P 1 21/n 1
REM wR2 = 0.1338, GooF = S = 0.876, Restrained GooF = 0.879 for all data
REM R1 = 0.0567 for 4827 Fo > 4sig(Fo) and 0.1158 for all 9721 data
REM 538 parameters refined using 491 restraints

END

WGHT      0.0508      0.0000

REM Highest difference peak  0.338,  deepest hole -0.445,  1-sigma level  0.059
Q1    1   0.1986  0.6717  0.2724  11.00000  0.05    0.34
Q2    1   0.1717  0.7879  0.2678  11.00000  0.05    0.32
Q3    1   0.4678  0.7288  0.4593  11.00000  0.05    0.27
Q4    1   0.4030  0.5453  0.2344  11.00000  0.05    0.27
Q5    1   0.1466  0.7050  0.2878  11.00000  0.05    0.27
;
_shelx_res_checksum   75766

_shelx_hkl_file
;
  17  -2  -1    1.37    4.14
 -16   1   1    1.58    9.68
  16  -1  -1   -1.47    4.94
  16  -1  -2    7.47    5.54
 -16   2   1    1.24    8.85
  16  -2  -1   -1.04    4.27
 -16   2   2    1.04    7.78
  16  -2  -2   -0.28    3.22
  16  -2  -3    3.90    4.67
  16  -2  -4    2.80    4.54
 -16   3   1    1.13    8.53
  16  -3  -1   -0.71    4.01
 -16   3   2   11.80    9.93
  16  -3  -2   -1.06    4.31
 -16   3   3   -2.59    8.42
  16  -3  -3   -0.25    5.24
  16  -3  -4   -0.21    3.04
  16  -3  -5    0.39    3.53
 -16   4   1   -2.24    9.83
  16  -4  -1    1.07    4.14
 -16   4   2   -0.61    6.73
  16  -4  -2    1.97    4.21
  16  -4  -3   -3.77    5.23
  16  -4  -4   -0.14    3.11
  16  -4  -5    1.82    5.53
  16  -4  -6   -0.49    4.19
  16  -4  -7    3.92    4.80
 -16   5   1    4.10    8.11
 -16   5   2   -0.00    6.88
  16  -5  -2    2.37    4.54
  16  -5  -3   -2.42    5.31
  16  -5  -4    0.11    4.22
  16  -5  -5   -1.78    5.02
  16  -5  -6   -1.94    5.12
  16  -5  -7   -4.94    5.85
  16  -5  -8    2.52    5.39
 -16   6   1    4.92    9.25
  16  -6  -8   -2.69    4.18
  16  -6  -9   -1.95    5.49
 -15   0   1   -4.55    8.71
  15   0  -1    0.98    4.15
 -15   0   2   -3.58    7.96
  15   0  -2   -0.07    4.21
 -15   0   3   10.90    8.78
  15   0  -3    6.55    5.81
 -15   0   4   -0.33    8.83
 -15   0   5    6.27    8.98
 -15   0   6   -6.01    9.63
 -15   0   7    7.06    8.89
 -15   0   8   -3.96   10.81
 -15   0   9    9.13    9.12
 -15   0  10    1.82    8.65
 -15   0  11    1.33    6.81
 -15   0  12    5.76    8.78
 -15   0  13   17.34   10.24
 -15   1   1   12.55    9.22
  15  -1  -1    4.67    5.03
 -15  -1   1    2.92    7.48
 -15   1   2   -2.10    7.81
  15  -1  -2   -0.88    4.43
 -15  -1   2   -3.44    7.50
 -15   1   3   -1.47    7.74
  15  -1  -3   -1.18    4.19
 -15  -1   3    1.67    8.41
 -15   1   4   -2.09    8.73
  15  -1  -4   -0.52    4.32
 -15  -1   4    2.76    8.83
 -15   1   5   11.09    8.67
  15  -1  -5    9.12    5.61
 -15  -1   5   12.34    8.88
 -15   1   6   -3.05    8.88
 -15  -1   6   -3.29    7.88
 -15   1   7   19.96   10.91
 -15  -1   7    8.55    8.57
 -15   1   8   -0.46    7.31
 -15  -1   8   -4.35    8.51
 -15   1   9   -1.28    6.86
 -15  -1   9   -2.41    8.85
 -15   1  10   -4.96    8.85
 -15  -1  10    8.50    9.14
 -15   1  11    1.08    7.35
 -15  -1  11   10.50   10.07
 -15   1  12    2.71    9.92
 -15  -1  12   -4.08    9.43
 -15   1  13    0.08    8.25
 -15  -1  13   -4.86    8.68
 -15   2   1   -1.30    8.74
  15  -2  -1    2.00    4.48
 -15  -2   1    8.82    7.90
 -15   2   2   -2.63    8.48
  15  -2  -2    2.84    4.14
 -15  -2   2   -5.33    8.96
 -15   2   3    3.98    8.89
  15  -2  -3    6.94    5.19
 -15  -2   3   12.41    8.98
 -15   2   4   -1.39    8.73
  15  -2  -4    0.08    4.99
 -15  -2   4   -3.05    7.60
 -15   2   5    5.71    9.52
  15  -2  -5    6.75    4.55
 -15  -2   5    4.75    8.23
 -15   2   6   -3.04    9.44
  15  -2  -6   -2.14    4.82
 -15  -2   6   -0.40    7.75
 -15   2   7   -0.15    8.53
 -15  -2   7    8.51    9.01
 -15   2   8    0.21    8.72
 -15  -2   8    5.91    7.93
 -15   2   9   -0.22    8.78
 -15  -2   9    3.18    8.94
 -15   2  10   -2.26    8.06
 -15  -2  10    9.21   10.22
 -15   2  11   -3.66    9.26
 -15  -2  11    6.85    7.92
 -15   2  12    4.88    8.81
 -15  -2  12    3.76    8.80
 -15   2  13   -0.33    8.72
 -15   3   1   -3.17    9.84
  15  -3  -1    9.30    5.60
 -15  -3   1    6.65    8.55
 -15   3   2   -4.41    8.19
  15  -3  -2   -0.12    3.76
 -15  -3   2   -4.26    7.14
 -15   3   3   -1.41    8.72
  15  -3  -3   -0.57    4.39
 -15  -3   3   -2.42    7.72
 -15   3   4   -4.22    9.04
  15  -3  -4   -1.27    4.65
 -15  -3   4   -3.70    9.03
 -15   3   5   12.87    9.04
  15  -3  -5    3.09    5.03
 -15  -3   5    3.29    6.44
 -15   3   6   -4.19    8.60
  15  -3  -6    4.18    4.54
 -15  -3   6   -0.34    8.00
 -15   3   7   -2.61    7.97
  15  -3  -7   -1.19    3.65
 -15  -3   7    7.21    9.77
 -15   3   8    1.60    7.61
  15  -3  -8   -2.16    4.83
 -15  -3   8   -1.74    8.92
 -15   3   9   -1.60    8.14
 -15  -3   9   -2.52   10.36
 -15   3  10   -5.44    8.94
 -15  -3  10   -1.37    6.93
 -15   3  11   17.06   10.78
 -15  -3  11   12.37   11.42
 -15   3  12    1.38    7.84
 -15   4   1   -2.53    8.45
  15  -4  -1    2.02    4.55
 -15  -4   1    6.58    7.76
 -15   4   2    1.54    6.74
  15  -4  -2    0.90    4.82
 -15  -4   2    4.77    8.36
 -15   4   3   -7.13   11.65
  15  -4  -3   -2.04    5.59
 -15  -4   3    7.04    9.80
 -15   4   4   -2.76    9.75
  15  -4  -4   -1.90    5.01
 -15  -4   4    7.74    9.45
 -15   4   5   -4.93   10.69
  15  -4  -5    1.03    5.48
 -15  -4   5    3.86    8.05
 -15   4   6    5.27    8.32
  15  -4  -6    1.95    4.53
 -15  -4   6    0.20    6.98
 -15   4   7   -0.88    6.96
  15  -4  -7   -0.12    3.88
 -15  -4   7    1.63    8.06
 -15   4   8    5.79    9.66
  15  -4  -8    1.00    4.24
 -15  -4   8    0.01    5.17
 -15   4   9    5.99    8.79
  15  -4  -9    6.00    6.62
 -15  -4   9    9.61    9.44
 -15   4  10    8.22    7.47
 -15   4  11   -2.68    8.37
 -15   5   1    1.57    8.21
  15  -5  -1   -1.04    4.05
 -15  -5   1    8.10    6.84
 -15   5   2   -1.90    8.44
  15  -5  -2    7.03    5.14
 -15  -5   2   -0.36    5.68
 -15   5   3    0.22    6.71
  15  -5  -3   -0.54    4.72
 -15  -5   3   -4.67    8.89
 -15   5   4    9.34    8.18
  15  -5  -4   -1.97    5.12
 -15  -5   4    3.32    7.61
 -15   5   5    6.38    9.08
  15  -5  -5   -1.74    4.77
 -15   5   6   11.56    9.21
  15  -5  -6    3.66    5.03
 -15   5   7   12.07   11.47
  15  -5  -7   -0.91    4.84
 -15   5   8    1.58    6.68
  15  -5  -8   -0.10    4.59
 -15   5   9    9.19   10.06
  15  -5  -9    1.08    4.56
 -15   5  10   -3.10    8.57
  15  -5 -10    2.15    5.42
 -15   5  11    8.77    9.58
 -15   6   1   -0.33    6.01
  15  -6  -1    0.98    4.04
 -15   6   2    0.99    7.22
  15  -6  -2    1.40    4.85
 -15   6   3   -0.26    7.50
  15  -6  -3   -1.31    4.74
 -15   6   4    3.12    8.36
  15  -6  -4    1.28    3.95
 -15   6   5   -0.84    6.51
  15  -6  -5    0.92    4.20
 -15   6   6   -4.75    8.69
  15  -6  -6    3.25    4.82
 -15   6   7    7.00    9.70
  15  -6  -7    5.82    5.33
 -15   6   8   -2.54    9.00
  15  -6  -8   -2.29    5.32
 -15   6   9   -3.63    9.69
  15  -6  -9    6.57    5.13
 -15   6  10    5.87    7.89
  15  -6 -10   -1.82    5.35
  15  -6 -11    0.35    4.68
 -15   7   1   15.99   10.38
  15  -7  -1   -0.96    4.69
 -15   7   2    3.11    7.12
  15  -7  -2   -3.21    5.17
 -15   7   3    9.80    8.48
  15  -7  -3   -1.99    4.86
 -15   7   4   -3.15    7.61
  15  -7  -4    2.07    3.31
 -15   7   5    2.24    6.62
  15  -7  -5    3.37    4.80
 -15   7   6    0.16    9.44
  15  -7  -6    1.25    3.62
 -15   7   7    4.75    7.71
  15  -7  -7   -0.05    3.78
 -15   7   8    5.78   10.00
  15  -7  -8    0.44    4.84
  15  -7  -9   -2.90    4.48
  15  -7 -10   -0.39    5.62
  15  -7 -11   -3.31    6.27
  15  -7 -12    2.60    3.79
 -15   8   2   10.27    9.32
 -15   8   3   -2.33    7.29
 -15   8   4    3.93    8.38
 -15   8   5   -4.34    7.55
 -15   8   6   -1.08    8.17
 -15   8   7    1.63    9.14
  15  -8 -10   -0.27    5.87
  15  -8 -11   -0.34    4.79
  15  -8 -12    6.09    5.67
  15  -8 -13    1.76    4.93
 -15   9   5   -2.92    7.54
 -15   9   6   -0.50    6.78
 -14   0   1   -3.09    8.05
  14   0  -1    0.91    4.88
 -14   0   2   13.06    9.24
  14   0  -2    7.94    5.26
 -14   0   3    0.53    8.04
  14   0  -3    3.05    4.49
 -14   0   4    8.02    9.88
  14   0  -4   10.69    6.23
 -14   0   5   -1.74    8.52
  14   0  -5    0.96    4.11
 -14   0   6   13.41    9.55
  14   0  -6    2.96    5.03
 -14   0   7   -3.42    7.78
 -14   0   8    0.70    9.67
 -14   0   9   -5.04    8.27
 -14   0  10    3.88   10.24
 -14   0  11    0.66    7.78
 -14   0  12    2.97    9.31
 -14   0  13   -3.03    8.81
 -14   0  14   16.99   11.10
 -14   0  15    3.23    7.34
 -14   0  16    8.74    9.25
 -14   0  17   -5.45   12.06
 -14   0  18    4.89    7.86
 -14   0  19    5.60    8.28
 -14   0  20   -3.66    8.85
 -14   1   1   -1.03    6.30
  14  -1  -1   -1.42    3.34
  14   1  -1   -1.41    3.58
 -14  -1   1   -0.07    6.70
 -14   1   2    1.35    7.85
  14  -1  -2    0.06    3.14
  14   1  -2    4.10    3.88
 -14  -1   2   -1.56    6.37
 -14   1   3    7.73    8.01
  14  -1  -3   -0.69    4.01
  14   1  -3   -2.11    3.89
 -14  -1   3    1.78    7.28
 -14   1   4   10.08    9.40
  14  -1  -4    7.75    5.31
 -14  -1   4    7.43    7.93
 -14   1   5   -0.42    7.79
  14  -1  -5    3.90    4.85
 -14  -1   5   -0.08    6.59
 -14   1   6    9.34    8.49
  14  -1  -6    6.73    4.97
 -14  -1   6   13.82    8.68
 -14   1   7   -5.69    9.07
  14  -1  -7   -0.40    4.51
 -14  -1   7   14.58    9.00
 -14   1   8    7.70    9.67
 -14  -1   8    0.96    6.57
 -14   1   9   -5.41    9.00
 -14  -1   9    4.46    7.15
 -14   1  10    2.77    9.06
 -14  -1  10    5.77    9.23
 -14   1  11    0.65   10.39
 -14  -1  11    2.90    9.91
 -14   1  12   -0.49    8.31
 -14  -1  12   -2.76    8.17
 -14   1  13   -2.46    9.39
 -14  -1  13   -3.11    7.48
 -14   1  14    0.48   10.30
 -14  -1  14   -0.40    6.97
 -14   1  15   -3.75    8.04
 -14  -1  15   -1.61    8.33
 -14   1  16   15.90    9.79
 -14  -1  16    3.41   10.09
 -14   1  17   -2.26    7.55
 -14  -1  17   -1.88    7.74
 -14   1  18   -4.25    7.73
 -14  -1  18    4.33    7.16
 -14   1  19   11.31   10.81
 -14  -1  19    0.18    6.41
 -14  -1  20    3.50    8.42
 -14   2   1   -3.35    9.66
  14  -2  -1    3.89    4.16
  14   2  -1   -0.45    4.44
 -14  -2   1   -2.86    6.71
 -14   2   2   22.62   12.33
  14  -2  -2   11.13    6.13
 -14  -2   2    4.21    8.25
 -14   2   3    2.40    6.13
  14  -2  -3   -2.15    4.90
 -14  -2   3   -0.32    6.39
 -14   2   4   12.08   10.06
  14  -2  -4    0.28    4.51
 -14  -2   4    1.18    7.26
 -14   2   5    1.09    8.44
  14  -2  -5   -1.26    5.10
 -14  -2   5   -2.04    6.88
 -14   2   6   11.70    8.96
  14  -2  -6    9.90    6.32
 -14  -2   6    1.15    9.55
 -14   2   7   -2.68    7.09
  14  -2  -7    0.31    3.73
 -14  -2   7    3.84   10.11
 -14   2   8   10.49    9.03
  14  -2  -8    4.87    4.17
 -14  -2   8   -3.20   10.40
 -14   2   9   -3.11    9.73
  14  -2  -9   -2.20    4.44
 -14  -2   9    0.75    8.16
 -14   2  10   -0.16    6.56
 -14  -2  10   -3.04    9.14
 -14   2  11    4.89    8.05
 -14  -2  11   -0.82    9.96
 -14   2  12   11.96    8.66
 -14  -2  12    8.93    8.61
 -14   2  13   -8.16   11.74
 -14  -2  13   -1.08    7.82
 -14   2  14   11.91    9.31
 -14  -2  14    5.86    7.66
 -14   2  15   -1.59   10.31
 -14  -2  15    3.17    8.41
 -14   2  16   -0.71    6.01
 -14  -2  16   -1.17    7.22
 -14   2  17    2.80    8.10
 -14  -2  17   -1.51    8.41
 -14   2  18    0.13    9.58
 -14  -2  18    1.05    9.95
 -14   2  19   -0.41    7.37
 -14  -2  19   -1.58    8.94
 -14  -2  20   -0.31    6.93
 -14   3   1    9.62    8.88
  14  -3  -1   -1.23    3.86
 -14  -3   1    3.42    7.64
 -14   3   2   -4.46    8.54
  14  -3  -2    2.24    4.59
 -14  -3   2   -3.47    8.39
 -14   3   3   -1.09    8.07
  14  -3  -3    3.58    4.26
 -14  -3   3   -1.58    5.89
 -14   3   4    0.73    7.72
  14  -3  -4   -0.17    3.78
 -14  -3   4   -3.68    6.63
 -14   3   5    1.94    9.20
  14  -3  -5   -0.64    4.26
 -14  -3   5    7.70    8.00
 -14   3   6   13.91    9.08
  14  -3  -6   10.90    6.36
 -14  -3   6   19.14   11.03
 -14   3   7   -3.00    8.18
  14  -3  -7    1.67    4.58
 -14  -3   7   -2.67    9.80
 -14   3   8   -2.31    7.84
  14  -3  -8    4.37    5.00
 -14  -3   8    0.66    7.82
 -14   3   9   -1.59   10.00
  14  -3  -9   -0.32    4.32
 -14  -3   9   -0.57    9.76
 -14   3  10    4.67    7.21
  14  -3 -10    0.91    4.97
 -14  -3  10    1.79    8.29
 -14   3  11    4.33    9.94
 -14  -3  11   -0.87    6.87
 -14   3  12   -3.25    8.16
 -14  -3  12    0.43    7.85
 -14   3  13    5.80    9.36
 -14  -3  13   -3.24    9.06
 -14   3  14   14.78    8.47
 -14  -3  14    1.45    7.22
 -14   3  15    9.28   10.19
 -14  -3  15   -0.57    7.48
 -14   3  16    5.49   10.24
 -14  -3  16    2.28    8.11
 -14   3  17   13.15    8.84
 -14  -3  17   -2.38    8.43
 -14   3  18   -0.43    8.67
 -14  -3  18    2.60    9.96
 -14  -3  19    0.32    6.81
 -14  -3  20    9.69   10.48
 -14   4   1    3.74    8.55
  14  -4  -1    8.51    5.27
 -14  -4   1    5.64    8.94
 -14   4   2   -0.15    7.55
  14  -4  -2    0.10    3.12
 -14  -4   2   15.90    9.05
 -14   4   3   -1.87    6.53
  14  -4  -3    0.59    4.24
 -14  -4   3    3.80    7.29
 -14   4   4   -3.36    6.91
  14  -4  -4   -0.08    3.81
 -14  -4   4    5.20    8.19
 -14   4   5   -1.76    8.30
  14  -4  -5    0.88    3.69
 -14  -4   5   -0.57    6.88
 -14   4   6    1.71    7.04
  14  -4  -6   -1.79    5.50
 -14  -4   6    8.26    6.96
 -14   4   7    4.47    7.49
  14  -4  -7    4.63    4.53
 -14  -4   7    2.26    5.47
 -14   4   8   10.18    9.15
  14  -4  -8    1.04    4.62
 -14  -4   8    3.43    8.46
 -14   4   9    6.42    8.39
  14  -4  -9    2.12    4.32
 -14  -4   9    2.60    8.43
 -14   4  10   14.06    9.75
  14  -4 -10    9.42    6.00
 -14  -4  10   11.40    9.21
 -14   4  11   -2.93    8.40
  14  -4 -11   -2.78    4.53
 -14  -4  11   -2.93    8.50
 -14   4  12   15.27   10.74
 -14  -4  12    4.93    7.47
 -14   4  13    5.12    9.63
 -14  -4  13   14.50    9.48
 -14   4  14    7.47    9.35
 -14  -4  14    6.91    7.83
 -14   4  15   -1.57    7.86
 -14  -4  15   -0.46    7.94
 -14   4  16    0.00    8.10
 -14  -4  16    8.07    8.93
 -14   4  17   -6.20    9.33
 -14  -4  17    1.29    7.22
 -14  -4  18   -2.39    9.89
 -14  -4  19    4.47    8.31
 -14   5   1   -0.57    7.18
  14  -5  -1    5.21    5.46
 -14  -5   1    7.65    8.41
 -14   5   2   -0.72    8.29
  14  -5  -2    0.04    3.31
 -14  -5   2   -1.30    7.42
 -14   5   3   11.79    8.94
  14  -5  -3   -0.62    5.20
 -14  -5   3   -5.90    7.92
 -14   5   4   -2.79    7.80
  14  -5  -4    0.03    3.93
 -14  -5   4   -1.30    7.29
 -14   5   5    8.61    8.97
  14  -5  -5   -2.71    5.48
 -14  -5   5   -0.93    6.20
 -14   5   6   -3.29    9.25
  14  -5  -6    0.15    4.19
 -14  -5   6   -0.87    6.84
 -14   5   7   -0.60    7.73
  14  -5  -7   -2.40    4.29
 -14  -5   7   -0.54    6.91
 -14   5   8   -0.54    6.60
  14  -5  -8   -1.38    5.29
 -14  -5   8   -3.58    8.16
 -14   5   9   11.46   10.00
  14  -5  -9    9.75    6.97
 -14  -5   9    1.76    6.95
 -14   5  10    4.83    9.60
  14  -5 -10    1.28    4.61
 -14  -5  10    8.13   11.70
 -14   5  11   -1.23    8.36
  14  -5 -11    1.48    5.26
 -14  -5  11    1.31    7.16
 -14   5  12   -0.01    6.54
  14  -5 -12    2.05    5.52
 -14  -5  12   12.55    8.88
 -14   5  13   -4.35    8.77
 -14  -5  13   -3.84   10.00
 -14   5  14   -5.93    8.85
 -14  -5  14    1.49    8.42
 -14   5  15    4.77    9.72
 -14  -5  15   -6.12   11.40
 -14   5  16   -3.12    9.71
 -14  -5  16   11.62    9.64
 -14  -5  17    1.53    8.00
 -14  -5  18   -1.90    7.98
 -14  -5  19   -0.05    9.95
 -14   6   1   11.04    8.86
  14  -6  -1    1.26    4.65
 -14  -6   1   -3.83    9.54
 -14   6   2    0.88    7.27
  14  -6  -2    1.31    4.78
 -14  -6   2   14.20    8.10
 -14   6   3    5.73    6.92
  14  -6  -3    5.33    4.84
 -14  -6   3    0.09    6.86
 -14   6   4   -1.11    9.12
  14  -6  -4   19.20    6.56
 -14  -6   4    9.45    7.58
 -14   6   5    3.84    6.96
  14  -6  -5    0.26    4.06
 -14  -6   5   -0.49    6.71
 -14   6   6   -0.23    9.07
  14  -6  -6   -0.63    4.97
 -14  -6   6    5.14    8.28
 -14   6   7    6.58    8.60
  14  -6  -7   10.93    6.75
 -14  -6   7    9.37    8.22
 -14   6   8    8.55    7.77
  14  -6  -8    1.43    4.18
 -14  -6   8    4.22    6.29
 -14   6   9    7.20    7.65
  14  -6  -9   -1.57    3.71
 -14  -6   9   -4.11    9.36
 -14   6  10    9.86    8.47
  14  -6 -10   -0.24    5.04
 -14  -6  10    5.26    8.57
 -14   6  11    8.80    7.76
  14  -6 -11    3.32    4.77
 -14  -6  11    0.17    6.35
 -14   6  12    0.52    8.10
  14  -6 -12    1.53    4.95
 -14  -6  12   12.44    7.39
 -14   6  13   -1.40    6.56
  14  -6 -13    2.99    6.33
 -14  -6  13   -0.53    6.02
 -14   6  14   -3.97    9.76
 -14  -6  14   -3.66    8.41
 -14   6  15   -0.55    5.99
 -14  -6  15   -4.36    9.25
 -14  -6  16   -0.17    7.24
 -14  -6  17    1.11   10.08
 -14   7   1    4.70    7.81
  14  -7  -1   -2.72    4.59
 -14  -7   1   -1.17    8.20
 -14   7   2   -1.95    8.56
  14  -7  -2    3.08    4.71
 -14  -7   2   -3.68    6.86
 -14   7   3   -3.57    7.97
  14  -7  -3   -0.43    3.48
 -14  -7   3   -2.08    7.55
 -14   7   4    5.51    7.52
  14  -7  -4   -4.19    5.74
 -14  -7   4    1.66    7.01
 -14   7   5   11.98    9.65
  14  -7  -5   12.00    6.10
 -14  -7   5    7.47    7.39
 -14   7   6    2.02    6.58
  14  -7  -6    0.34    4.64
 -14  -7   6   -0.39    7.76
 -14   7   7    5.41    7.74
  14  -7  -7    2.54    4.87
 -14  -7   7    4.82    7.02
 -14   7   8   -0.35    5.90
  14  -7  -8   -0.49    5.16
 -14  -7   8   -1.68    7.74
 -14   7   9   -5.56    9.99
  14  -7  -9   -0.80    4.39
 -14  -7   9   -2.89    9.64
 -14   7  10   -1.58    8.46
  14  -7 -10    2.01    5.17
 -14  -7  10   -3.22    7.45
 -14   7  11    0.00    6.57
  14  -7 -11    2.09    4.34
 -14  -7  11    5.46    7.97
 -14   7  12    0.63    6.85
  14  -7 -12   -0.69    3.92
 -14  -7  12   -0.37    6.23
 -14   7  13   -0.84    6.26
  14  -7 -13   -2.40    4.35
 -14  -7  13   -4.00    8.07
 -14   7  14    8.81    9.18
  14  -7 -14   -1.82    5.70
 -14  -7  14   -0.56    7.16
 -14  -7  15    0.50    9.19
 -14   8   1   -0.69    5.20
  14  -8  -1    3.94    3.51
 -14  -8   1    6.47    6.52
 -14   8   2    4.03    7.12
  14  -8  -2    1.78    5.08
 -14  -8   2   -1.59    6.60
 -14   8   3    5.00    7.57
  14  -8  -3    3.36    5.20
 -14  -8   3    6.28    7.19
 -14   8   4   13.13    8.51
  14  -8  -4   -0.45    3.60
 -14  -8   4    3.10    7.46
 -14   8   5   -2.26    6.88
  14  -8  -5   -0.48    4.97
 -14  -8   5    3.01    5.69
 -14   8   6    2.98    8.48
  14  -8  -6   -2.39    5.25
 -14  -8   6   -2.41    7.17
 -14   8   7    8.04    8.53
  14  -8  -7    3.93    4.60
 -14  -8   7   10.47    8.39
 -14   8   8   -1.96    8.40
  14  -8  -8   -0.81    5.28
 -14  -8   8    4.33    8.57
 -14   8   9    9.91    9.00
  14  -8  -9    4.49    5.66
 -14  -8   9   -0.76    7.39
 -14   8  10    7.47    7.60
  14  -8 -10   -2.16    4.25
 -14  -8  10   -5.15    9.21
 -14   8  11   -2.88    7.61
  14  -8 -11    1.04    4.68
 -14  -8  11    3.41    7.53
 -14   8  12   -0.95    4.96
  14  -8 -12   -3.00    4.63
 -14  -8  12    0.69    8.21
 -14   8  13    5.72    8.11
  14  -8 -13    2.94    5.81
  14  -8 -14   -0.99    5.52
  14  -8 -15    1.86    4.66
 -14   9   3    3.38    6.50
  14  -9  -3    5.43    5.21
 -14   9   4   -3.76    7.65
  14  -9  -4   -0.86    5.04
 -14   9   5   -0.27    6.69
  14  -9  -5    5.24    4.79
 -14   9   6   -2.48    7.47
  14  -9  -6   -0.64    4.64
 -14   9   7    4.35    6.83
  14  -9  -7    3.16    4.70
 -14   9   8   -1.28    6.99
  14  -9  -8    0.60    3.41
 -14   9   9    3.20    6.79
  14  -9  -9   -0.75    4.43
 -14   9  10   -3.31    9.24
  14  -9 -10    1.68    4.72
 -14   9  11    5.73    8.46
  14  -9 -11    7.79    6.04
  14  -9 -12   -1.14    4.68
  14  -9 -13    7.04    6.17
  14  -9 -14   -4.45    5.89
  14  -9 -15   -2.29    5.59
 -14  10   6   -2.52    7.62
 -14  10   7    4.22    6.77
 -14  10   8   -1.73    7.10
 -14  10   9   -1.01    7.41
 -14  10  10    0.54    5.67
 -13   0   1   24.95   11.63
  13   0  -1   39.38    8.93
 -13   0   2   -3.55    9.80
  13   0  -2   -0.68    4.69
 -13   0   3   -0.33    6.62
  13   0  -3    3.37    3.95
 -13   0   4   -0.79    7.68
  13   0  -4    2.30    3.80
 -13   0   5   25.46   10.55
  13   0  -5    6.31    4.80
 -13   0   6    5.79   10.15
  13   0  -6    4.63    3.97
 -13   0   7    9.35   11.00
  13   0  -7   18.54    7.00
 -13   0   8   -2.61    6.87
  13   0  -8    0.19    4.03
 -13   0   9   -0.41    6.02
 -13   0  10   -0.41    8.18
 -13   0  11   15.83    8.81
 -13   0  12    3.46    5.98
 -13   0  13   19.39   11.71
 -13   0  14    7.60    9.26
 -13   0  15    3.24   10.60
 -13   0  16   -5.03    9.76
 -13   0  17    8.13   10.16
 -13   0  18   -2.39    6.87
 -13   0  19   -0.22    8.86
 -13   0  20   -1.86    9.45
 -13   0  21    7.99    9.25
 -13   0  22   -1.23    7.82
 -13   0  23   -2.15    8.45
 -13   0  24   -1.63    7.55
 -13   0  25   -4.39    9.32
 -13   1   1    4.76    7.67
  13  -1  -1   -0.59    3.43
  13   1  -1    3.39    3.75
 -13  -1   1    8.97    9.40
 -13   1   2    2.71    6.10
  13  -1  -2    2.43    4.94
  13   1  -2   -0.51    4.27
 -13  -1   2   -1.95    7.86
 -13   1   3   15.67    9.36
  13  -1  -3    7.18    4.52
  13   1  -3    2.01    3.34
 -13  -1   3    0.87    7.71
 -13   1   4   -2.84    7.10
  13  -1  -4   -0.51    3.08
  13   1  -4    1.17    4.29
 -13  -1   4    0.83    7.20
 -13   1   5   39.09   13.26
  13  -1  -5   31.13    8.39
  13   1  -5   29.34    8.15
 -13  -1   5   38.84   12.52
 -13   1   6   -1.15    7.18
  13  -1  -6   -0.67    4.07
  13   1  -6   -1.41    3.97
 -13  -1   6   -1.92    6.72
 -13   1   7   -1.00    8.82
  13  -1  -7    1.19    4.48
 -13  -1   7   -3.86    8.75
 -13   1   8   -3.27    8.41
  13  -1  -8    3.01    5.09
 -13  -1   8    0.57    6.85
 -13   1   9   17.24   10.22
  13  -1  -9   17.74    6.99
 -13  -1   9   18.98   10.00
 -13   1  10    1.34    7.85
  13  -1 -10    0.31    3.69
 -13  -1  10   -2.38    8.65
 -13   1  11   15.24    9.84
 -13  -1  11    9.74    9.83
 -13   1  12   -2.42    7.62
 -13  -1  12   -1.12    6.99
 -13   1  13    8.37    9.64
 -13  -1  13    3.24    7.97
 -13   1  14   -8.03   13.25
 -13  -1  14   -4.34    8.39
 -13   1  15   26.97   12.19
 -13  -1  15   12.70    9.08
 -13   1  16    6.47    7.79
 -13  -1  16    0.57    7.11
 -13   1  17   -0.19    7.55
 -13  -1  17    0.61    8.21
 -13   1  18    8.19   10.06
 -13  -1  18   -4.02    8.91
 -13   1  19    9.18    9.84
 -13  -1  19   -8.08   10.17
 -13   1  20    3.93    8.30
 -13  -1  20    4.22    8.64
 -13   1  21    1.67    6.69
 -13  -1  21    0.57    7.51
 -13   1  22    0.78    7.11
 -13  -1  22    1.83    8.61
 -13   1  23    1.23    7.03
 -13  -1  23   -0.05    5.97
 -13   1  24    6.94    7.89
 -13  -1  24   -3.82    9.12
 -13  -1  25   -3.62    8.50
 -13   2   1   22.58    9.92
  13  -2  -1    7.72    5.20
  13   2  -1   18.63    6.85
 -13  -2   1   19.94    9.67
 -13   2   2   -1.69    8.23
  13  -2  -2   -1.47    3.87
  13   2  -2    0.07    3.19
 -13  -2   2   -5.05    8.88
 -13   2   3    2.98    8.92
  13  -2  -3   -0.32    3.25
  13   2  -3    7.92    5.04
 -13  -2   3    3.45    7.99
 -13   2   4    8.61    7.01
  13  -2  -4   -0.12    3.22
  13   2  -4   -1.52    4.22
 -13  -2   4    5.52    6.56
 -13   2   5    6.46    7.23
  13  -2  -5    1.76    4.57
 -13  -2   5   -2.67    8.34
 -13   2   6    1.00    9.61
  13  -2  -6   13.21    6.35
 -13  -2   6    1.73    9.43
 -13   2   7   33.33   13.21
 -13  -2   7   41.27   12.27
 -13   2   8    2.85    9.03
  13  -2  -8    0.42    4.96
 -13  -2   8    9.41    9.51
 -13   2   9    5.26    7.32
  13  -2  -9   -2.82    4.57
 -13  -2   9   13.95    8.51
 -13   2  10   -5.35    9.17
  13  -2 -10   -0.50    4.02
 -13  -2  10   -1.62    8.43
 -13   2  11    7.34   10.19
  13  -2 -11   15.16    6.47
 -13  -2  11    1.63    6.82
 -13   2  12   -0.28    6.29
 -13  -2  12    0.52    7.08
 -13   2  13    8.60    9.78
 -13  -2  13    9.55    9.27
 -13   2  14    0.28    6.53
 -13  -2  14   -0.19    6.92
 -13   2  15   -1.36    8.78
 -13  -2  15    1.13    9.40
 -13   2  16    4.31    6.70
 -13  -2  16    2.86    7.35
 -13   2  17    6.78    7.96
 -13  -2  17   -0.16    7.76
 -13   2  18    4.20    6.94
 -13  -2  18   -1.70   10.20
 -13   2  19    3.86    6.88
 -13  -2  19    2.77    7.63
 -13   2  20   -6.23    9.90
 -13  -2  20    8.48    8.94
 -13   2  21    2.68    8.61
 -13  -2  21   -1.54    7.91
 -13   2  22    0.15    7.65
 -13  -2  22   -3.33   10.35
 -13   2  23    5.00    8.22
 -13  -2  23   10.36    9.82
 -13   2  24   -3.88    8.68
 -13  -2  24   -3.98    9.65
 -13  -2  25    4.50    8.38
 -13  -2  26    5.54    8.59
 -13   3   1    9.29    8.34
  13  -3  -1    9.60    5.31
  13   3  -1    7.63    5.50
 -13  -3   1   -4.76    7.47
 -13   3   2   -0.62    5.72
  13  -3  -2    4.02    3.79
 -13  -3   2   -1.10    5.06
 -13   3   3    2.97    7.80
  13  -3  -3    0.59    3.27
 -13  -3   3    6.11    8.01
 -13   3   4    1.99    7.69
  13  -3  -4    6.21    4.90
 -13  -3   4   10.58    8.71
 -13   3   5   -0.06    9.65
  13  -3  -5    8.70    5.13
 -13  -3   5    8.83    8.23
 -13   3   6    1.36    7.09
  13  -3  -6    5.54    5.12
 -13  -3   6    4.48    6.57
 -13   3   7    9.42    8.44
  13  -3  -7   -0.76    3.14
 -13  -3   7    1.58    7.40
 -13   3   8   -2.40    9.33
  13  -3  -8    3.55    4.27
 -13  -3   8   -1.22    7.74
 -13   3   9   21.81    9.93
  13  -3  -9    4.62    5.33
 -13  -3   9   -0.33    6.24
 -13   3  10   11.79    9.52
  13  -3 -10    2.22    5.34
 -13  -3  10   16.33    9.71
 -13   3  11    6.58    8.48
  13  -3 -11    2.61    3.91
 -13  -3  11   -0.32    8.58
 -13   3  12   -3.11    7.21
  13  -3 -12    1.30    3.48
 -13  -3  12   -4.39    8.65
 -13   3  13   -0.00   10.55
 -13  -3  13    0.14    7.98
 -13   3  14    0.45    6.34
 -13  -3  14    3.84    6.92
 -13   3  15    1.70    9.25
 -13  -3  15   17.49   11.92
 -13   3  16    7.81    7.87
 -13  -3  16    6.57    8.52
 -13   3  17   -1.72    7.86
 -13  -3  17   -0.65    7.07
 -13   3  18   -2.47    9.38
 -13  -3  18    0.75    8.37
 -13   3  19    4.48    8.94
 -13  -3  19   -2.28    7.28
 -13   3  20   -0.39    7.82
 -13  -3  20   -0.69    6.67
 -13   3  21    1.62    7.40
 -13  -3  21   -1.26    7.70
 -13   3  22   -0.52    6.52
 -13  -3  22   -1.16    7.08
 -13   3  23   11.12   10.19
 -13  -3  23   -4.00    8.92
 -13  -3  24   -5.41    9.63
 -13  -3  25    7.49   10.17
 -13  -3  26   -3.74    9.67
 -13   4   1   22.92    9.50
  13  -4  -1    4.35    3.29
 -13  -4   1   23.95    9.11
 -13   4   2    4.08    7.94
  13  -4  -2    5.44    4.94
 -13  -4   2    8.23    6.97
 -13   4   3    2.24    8.48
  13  -4  -3    4.05    4.84
 -13  -4   3   11.49    7.91
 -13   4   4    0.03    7.63
  13  -4  -4   -1.31    3.80
 -13  -4   4    2.87    6.49
 -13   4   5   -1.29    7.27
  13  -4  -5   -0.68    4.21
 -13  -4   5   -2.72    7.17
 -13   4   6   -0.51    6.80
  13  -4  -6    1.17    4.46
 -13  -4   6   14.96    9.67
 -13   4   7    9.30    8.53
  13  -4  -7    5.50    5.33
 -13  -4   7   18.63    8.41
 -13   4   8   -4.25    8.80
  13  -4  -8    4.06    4.93
 -13  -4   8    0.73    5.66
 -13   4   9   -2.42    7.28
  13  -4  -9    1.31    4.36
 -13  -4   9    2.24    7.33
 -13   4  10    5.85    8.92
  13  -4 -10   -0.37    4.02
 -13  -4  10    8.41    7.48
 -13   4  11    9.72    9.74
  13  -4 -11   10.01    5.46
 -13  -4  11    5.83    9.62
 -13   4  12   -0.96   10.06
  13  -4 -12    1.13    3.93
 -13  -4  12    7.56    7.81
 -13   4  13   19.13   12.47
  13  -4 -13    6.96    5.29
 -13  -4  13   28.73   11.95
 -13   4  14    2.44    6.15
 -13  -4  14   -0.45    7.87
 -13   4  15    3.70    8.92
 -13  -4  15   -4.41    9.47
 -13   4  16   -0.72    7.83
 -13  -4  16    2.35    8.28
 -13   4  17    2.23    7.18
 -13  -4  17   -4.56    8.99
 -13   4  18   -0.35    9.26
 -13  -4  18   10.87   10.83
 -13   4  19   -0.76    9.43
 -13  -4  19   -4.70    9.79
 -13   4  20    0.18    8.90
 -13  -4  20    4.48   11.40
 -13   4  21    0.20    8.23
 -13  -4  21   -0.89    8.08
 -13   4  22    2.19    9.13
 -13  -4  22   -1.23    7.69
 -13  -4  23    0.91    9.10
 -13  -4  24    6.10    8.99
 -13  -4  25    5.52    8.59
 -13  -4  26   -0.21    7.95
 -13   5   1    4.24    7.20
  13  -5  -1    0.18    3.89
 -13  -5   1   -2.34    5.82
 -13   5   2    2.31    8.15
  13  -5  -2    2.88    4.00
 -13  -5   2    0.94    6.35
 -13   5   3   17.71   10.82
  13  -5  -3    4.26    4.37
 -13  -5   3   -2.47    7.85
 -13   5   4    7.92    8.95
  13  -5  -4    2.21    3.97
 -13  -5   4    1.84    6.46
 -13   5   5    3.86    7.70
  13  -5  -5    3.29    5.21
 -13  -5   5   12.13    8.24
 -13   5   6    3.27    9.23
  13  -5  -6   -0.22    4.29
 -13  -5   6    0.19    7.67
 -13   5   7   -5.08    9.93
  13  -5  -7   -0.85    3.61
 -13  -5   7    1.20    6.50
 -13   5   8    8.16    8.11
  13  -5  -8    2.01    4.08
 -13  -5   8    4.12    6.71
 -13   5   9    1.08    7.30
  13  -5  -9    0.97    4.37
 -13  -5   9    5.11    7.41
 -13   5  10    7.09    8.65
  13  -5 -10    5.56    5.84
 -13  -5  10    2.02    8.88
 -13   5  11    5.77    7.66
  13  -5 -11    2.55    5.27
 -13  -5  11   14.35    8.80
 -13   5  12   -1.44    7.87
  13  -5 -12    4.05    4.37
 -13  -5  12    2.61    7.60
 -13   5  13   12.84    8.79
  13  -5 -13    5.04    5.48
 -13  -5  13    3.97    8.61
 -13   5  14    3.26    6.20
  13  -5 -14    7.94    5.62
 -13  -5  14   -5.14    8.42
 -13   5  15   13.92   10.57
 -13  -5  15   -1.03    7.81
 -13   5  16   -2.40    8.57
 -13  -5  16   -0.50    6.97
 -13   5  17   -3.44    8.79
 -13  -5  17   -0.90    7.85
 -13   5  18    0.75    9.46
 -13  -5  18   16.93   10.79
 -13   5  19    0.85    8.27
 -13  -5  19    8.51    9.60
 -13   5  20    4.86   10.13
 -13  -5  20    5.63    9.93
 -13   5  21    3.65    7.27
 -13  -5  21    1.55    8.84
 -13  -5  22   -0.49    7.79
 -13  -5  23    5.03    9.77
 -13  -5  24    0.36    8.77
 -13  -5  25    1.64    9.54
 -13  -5  26    0.58    8.26
 -13   6   1   -0.85    8.16
  13  -6  -1   -0.92    3.98
 -13  -6   1    4.58    9.03
 -13   6   2   -1.01    6.49
  13  -6  -2    4.09    4.61
 -13  -6   2    4.50    7.24
 -13   6   3   -2.71    8.93
  13  -6  -3    3.33    4.75
 -13  -6   3   -0.42    7.67
 -13   6   4    3.31    8.04
  13  -6  -4    1.62    4.43
 -13  -6   4    2.41    7.74
 -13   6   5    5.89    6.77
  13  -6  -5    0.61    4.36
 -13  -6   5    4.65    6.77
 -13   6   6   10.30    9.49
  13  -6  -6    7.80    4.74
 -13  -6   6   15.12    9.89
 -13   6   7   -0.32    6.72
  13  -6  -7   -1.48    4.11
 -13  -6   7    4.95    7.43
 -13   6   8    2.99    8.68
  13  -6  -8   18.00    6.34
 -13  -6   8   12.21    9.50
 -13   6   9   -1.67    7.30
  13  -6  -9   -0.19    3.80
 -13  -6   9    0.75    7.58
 -13   6  10   -0.12    8.25
  13  -6 -10   -0.46    3.55
 -13  -6  10    2.20    7.27
 -13   6  11    0.09    7.49
  13  -6 -11    5.24    5.80
 -13  -6  11   -1.31    8.53
 -13   6  12    6.15    7.40
  13  -6 -12    6.93    5.21
 -13  -6  12    8.98    7.49
 -13   6  13   12.53    8.28
  13  -6 -13    1.61    3.87
 -13  -6  13    8.93    9.85
 -13   6  14   -2.54    6.86
  13  -6 -14   -2.19    4.80
 -13  -6  14   -1.26    6.17
 -13   6  15    5.07    7.30
  13  -6 -15    2.75    4.01
 -13  -6  15   -4.27    7.97
 -13   6  16   -1.14    6.40
 -13  -6  16   -0.79    7.97
 -13   6  17    5.78    6.61
 -13  -6  17    1.06    7.81
 -13   6  18    5.46    6.66
 -13  -6  18   -1.28    8.22
 -13   6  19    2.35    9.09
 -13  -6  19    5.39    7.68
 -13   6  20   -3.49    6.21
 -13  -6  20    0.44    6.30
 -13  -6  21   -1.14    7.29
 -13  -6  22   -6.01    9.86
 -13  -6  23    1.75    9.63
 -13  -6  24   -0.60    8.87
 -13  -6  25    1.91    8.89
 -13   7   1   -3.15    7.44
  13  -7  -1   -0.80    3.97
 -13  -7   1    5.89    7.46
 -13   7   2   -1.18    6.68
  13  -7  -2   -2.26    3.50
 -13  -7   2   -2.21    7.01
 -13   7   3   -0.82    6.37
  13  -7  -3    2.16    4.18
 -13  -7   3   -2.42    5.96
 -13   7   4    4.79    8.29
  13  -7  -4    7.01    5.64
 -13  -7   4   25.22   10.97
 -13   7   5    3.43    8.35
  13  -7  -5    4.13    4.25
 -13  -7   5    2.43    6.52
 -13   7   6   -0.83    6.97
  13  -7  -6   -1.18    5.30
 -13  -7   6    0.64    6.62
 -13   7   7    2.36    6.19
  13  -7  -7    0.61    4.21
 -13  -7   7   -1.87    8.18
 -13   7   8   -0.54    7.09
  13  -7  -8    4.12    6.10
 -13  -7   8   -0.51    5.22
 -13   7   9    7.00    6.69
  13  -7  -9    4.93    4.65
 -13  -7   9   -2.43    6.43
 -13   7  10   -3.26    9.65
  13  -7 -10   -3.00    4.24
 -13  -7  10    7.48    8.61
 -13   7  11    4.12    6.86
  13  -7 -11    0.15    4.84
 -13  -7  11   -2.89    8.14
 -13   7  12   -0.82    7.95
  13  -7 -12    3.47    5.03
 -13  -7  12   -1.83    8.07
 -13   7  13   -0.19    6.69
  13  -7 -13    4.22    5.67
 -13  -7  13   -2.01    9.06
 -13   7  14   -0.67    7.12
  13  -7 -14    0.33    4.39
 -13  -7  14    1.92    7.48
 -13   7  15   -1.20    6.93
  13  -7 -15    2.14    5.33
 -13  -7  15   -2.37    6.75
 -13   7  16    3.25    9.32
  13  -7 -16   -1.59    5.37
 -13  -7  16    0.14    7.04
 -13   7  17   -1.97    6.49
 -13  -7  17    3.74    8.28
 -13   7  18    6.39    7.23
 -13  -7  18    4.32    9.32
 -13  -7  19   -0.79    7.48
 -13  -7  20   22.05   11.66
 -13  -7  21   -3.69    8.21
 -13  -7  22    6.39    8.06
 -13  -7  23   -2.99    8.84
 -13  -7  24   -1.23    8.66
 -13  -7  25    0.93    6.85
 -13   8   1   -0.51    7.21
  13  -8  -1    0.93    4.73
 -13  -8   1   -1.05    5.85
 -13   8   2    7.81    8.44
  13  -8  -2    5.26    5.12
 -13  -8   2    7.99    7.22
 -13   8   3    6.55    7.59
  13  -8  -3   -0.11    4.39
 -13  -8   3    3.55    6.67
 -13   8   4    5.89    8.01
  13  -8  -4    1.35    3.89
 -13  -8   4   -3.26    8.32
 -13   8   5    9.04    8.21
  13  -8  -5   -0.05    3.72
 -13  -8   5   10.26    7.56
 -13   8   6   -0.05    7.36
  13  -8  -6    4.78    4.95
 -13  -8   6    6.83    8.38
 -13   8   7   -2.69    7.73
  13  -8  -7   -1.65    5.17
 -13  -8   7    2.14    5.99
 -13   8   8   10.01   10.02
  13  -8  -8    4.99    5.91
 -13  -8   8    8.34    9.40
 -13   8   9    3.27    8.30
  13  -8  -9   -0.01    4.63
 -13  -8   9   -5.25    7.30
 -13   8  10    0.24    8.13
  13  -8 -10    0.91    4.48
 -13  -8  10   -3.06    6.20
 -13   8  11   -2.37    7.16
  13  -8 -11    3.70    4.34
 -13  -8  11   -1.21    6.93
 -13   8  12    7.03    7.90
  13  -8 -12   -2.50    4.25
 -13  -8  12   -0.27    6.23
 -13   8  13    0.26    5.36
  13  -8 -13   -2.10    5.37
 -13  -8  13   -2.47    6.93
 -13   8  14    5.22    6.32
  13  -8 -14   -1.82    4.90
 -13  -8  14    2.14    7.46
 -13   8  15   -1.32    7.07
  13  -8 -15    0.34    4.71
 -13  -8  15    8.01    8.24
 -13   8  16    3.93    7.50
  13  -8 -16    4.52    5.80
 -13  -8  16    2.98    6.90
 -13   8  17   -1.58    7.64
 -13  -8  17   -1.94    6.90
 -13  -8  18   15.83   10.80
 -13  -8  19   -5.47   10.27
 -13  -8  20   -2.44    8.98
 -13  -8  21   -3.98    8.79
 -13  -8  22   -2.76    9.07
 -13  -8  23   -4.16    8.21
 -13  -8  24   -2.06    9.45
  13  -9  -1    1.34    3.48
 -13  -9   1   -5.94    8.52
 -13   9   2   -2.15    6.21
  13  -9  -2   -0.10    3.92
 -13  -9   2   -3.31    7.56
 -13   9   3   -3.86    7.86
  13  -9  -3   -0.96    4.24
 -13  -9   3    0.73    7.17
 -13   9   4    9.41    7.10
  13  -9  -4    0.20    3.95
 -13  -9   4    0.89    7.13
 -13   9   5   -2.16    7.41
  13  -9  -5   -0.77    4.32
 -13  -9   5   -0.25    6.86
 -13   9   6    2.10    6.99
  13  -9  -6   -0.39    4.57
 -13  -9   6    0.03    5.08
 -13   9   7    1.40    5.72
  13  -9  -7   -1.77    4.44
 -13  -9   7    6.68    7.29
 -13   9   8    4.08    7.93
  13  -9  -8    1.96    4.88
 -13  -9   8   -2.82    7.39
 -13   9   9   -3.15    8.01
  13  -9  -9   -2.16    5.18
 -13  -9   9   -2.11    7.83
 -13   9  10   -0.98    5.56
  13  -9 -10    7.19    6.19
 -13  -9  10   12.75    8.80
 -13   9  11   -0.71    7.22
  13  -9 -11    0.01    4.97
 -13  -9  11    4.17    6.64
 -13   9  12    0.81    7.26
  13  -9 -12   -2.33    4.68
 -13  -9  12   -1.41    5.13
 -13   9  13   -4.90    8.63
  13  -9 -13   -2.01    5.15
 -13  -9  13   -2.26    7.42
 -13   9  14    6.50    7.61
  13  -9 -14   -1.30    4.39
 -13  -9  14   14.09    9.69
 -13   9  15    3.60    6.54
  13  -9 -15    3.88    7.30
 -13  -9  15   10.40    8.94
 -13   9  16    2.86    5.90
  13  -9 -16   -0.39    5.62
 -13  -9  16   -2.93    8.18
  13  -9 -17    0.20    4.36
 -13  -9  17   -1.54    7.88
 -13  -9  18   -5.49    9.75
 -13  -9  19   -2.64    7.37
 -13  -9  20   -1.29    8.66
 -13  -9  21   -3.85   10.00
 -13  -9  22   -0.99    7.42
  13 -10  -1   -1.55    4.56
 -13 -10   1   -1.85    6.78
  13 -10  -2   -3.06    4.04
 -13 -10   2    5.35    6.64
  13 -10  -3    1.02    5.31
 -13 -10   3   -3.38    6.88
 -13  10   4    6.77    8.05
  13 -10  -4    4.17    4.34
 -13 -10   4   -4.43    7.04
 -13  10   5   -2.97    6.81
  13 -10  -5   -0.48    3.06
 -13 -10   5    6.92    7.03
 -13  10   6    0.78    6.74
  13 -10  -6    3.96    5.39
 -13 -10   6    3.15    6.82
 -13  10   7    3.84    6.64
  13 -10  -7   -1.36    4.89
 -13 -10   7   -1.84    7.92
 -13  10   8    4.20    7.60
  13 -10  -8    6.16    4.59
 -13 -10   8    1.16    6.53
 -13  10   9   -2.36    6.31
  13 -10  -9   -0.79    4.89
 -13 -10   9   -3.27    7.73
 -13  10  10   -3.10    7.41
  13 -10 -10    1.66    5.07
 -13 -10  10   -3.49    6.82
 -13  10  11   -0.26    6.97
  13 -10 -11   -1.49    4.90
 -13 -10  11   -0.85    6.50
 -13  10  12   -0.09    7.73
  13 -10 -12   -1.80    5.20
 -13 -10  12   18.79    8.84
 -13  10  13   -0.55    6.34
  13 -10 -13   -0.47    4.51
 -13 -10  13    0.65    5.33
 -13  10  14   -2.72    6.61
  13 -10 -14    3.98    5.04
 -13 -10  14    0.30    5.84
  13 -10 -15    1.70    5.79
 -13 -10  15    3.34    7.55
  13 -10 -16   -1.10    4.85
 -13 -10  16    1.40    8.28
  13 -10 -17   -4.43    7.67
 -13 -10  17   -1.24    6.92
 -13 -10  18   -1.17    8.31
 -13 -10  19    6.81    9.39
 -13 -10  20   -3.06    9.85
 -13 -11   5    4.26    6.34
 -13 -11   6    4.56    6.30
 -13  11   7    3.25    5.18
 -13 -11   7   -6.52    9.79
 -13  11   8   -1.67    5.75
 -13 -11   8   -0.95    6.01
 -13  11   9   -0.78    5.47
 -13 -11   9   -4.71    8.19
 -13  11  10   13.68    8.28
 -13 -11  10    3.07    8.00
 -13  11  11   -1.93    6.16
 -13 -11  11    4.73    8.52
 -13  11  12   -3.48    5.91
 -13 -11  12   -2.23    7.62
 -13 -11  13   -2.40    8.15
 -13 -11  14    1.96    6.86
 -13  12  10    2.79    6.41
 -13  12  11   -2.30    5.94
 -12   0   1    0.62    6.79
  12   0  -1   -1.16    3.70
 -12   0   2   28.31   10.49
  12   0  -2   15.32    6.20
 -12   0   3   -0.16    5.36
  12   0  -3   -1.26    4.53
 -12   0   4    9.58    7.78
  12   0  -4    4.08    4.06
 -12   0   5    9.50    7.43
  12   0  -5   -0.56    4.24
 -12   0   6   50.18   13.60
  12   0  -6   49.31   10.25
 -12   0   7    1.34    8.37
  12   0  -7   -2.33    3.89
 -12   0   8   18.87    9.48
  12   0  -8    2.70    4.88
 -12   0   9    3.37    7.66
  12   0  -9   -0.47    4.07
 -12   0  10   55.58   14.54
  12   0 -10   18.80    6.95
 -12   0  11    0.82    8.51
 -12   0  12    4.18    9.62
 -12   0  13    3.63    8.63
 -12   0  14   -0.86    7.84
 -12   0  15   -0.78    8.65
 -12   0  16   20.25   10.18
 -12   0  17    6.59    8.40
 -12   0  18    3.48    7.86
 -12   0  19   -1.36    6.87
 -12   0  20    4.93    9.76
 -12   0  21   10.79    9.06
 -12   0  22   -3.51   10.36
 -12   0  23   -2.29    7.74
 -12   0  24   -1.57    7.40
 -12   0  25   -0.97    7.85
 -12   0  26   -2.63    7.68
 -12   0  27   -1.88    7.60
 -12   0  28    0.41    7.03
 -12   0  29   -0.98    7.40
 -12   1   1   -2.26    7.55
  12  -1  -1   -1.02    3.64
  12   1  -1   -1.46    4.00
 -12  -1   1    1.78    6.74
 -12   1   2   39.03   12.01
  12  -1  -2   28.97    8.32
  12   1  -2   40.00    9.05
 -12  -1   2   37.93   12.48
 -12   1   3    6.40    7.60
  12  -1  -3    2.18    3.72
  12   1  -3   -0.74    2.99
 -12  -1   3    1.57    6.39
 -12   1   4   18.22   10.19
  12  -1  -4   34.95    8.70
  12   1  -4   45.93    9.82
 -12  -1   4   37.40   12.97
 -12   1   5   -1.17    8.20
  12  -1  -5    0.97    4.16
  12   1  -5   -0.60    4.21
 -12  -1   5    8.31    8.14
 -12   1   6    2.34    6.31
  12  -1  -6    3.70    4.04
  12   1  -6   -0.92    2.80
 -12  -1   6   -0.17    7.34
 -12   1   7    3.00    8.93
  12  -1  -7    4.48    4.18
  12   1  -7   -2.09    4.62
 -12  -1   7   -3.05    6.03
 -12   1   8   35.58   12.07
  12  -1  -8   34.96    8.65
 -12  -1   8   40.24   13.57
 -12   1   9    3.92    8.02
  12  -1  -9    2.47    4.37
 -12  -1   9   -0.38    7.44
 -12   1  10   27.92   11.49
 -12  -1  10   29.08   11.08
 -12   1  11    0.18    7.28
  12  -1 -11    3.76    4.68
 -12  -1  11    9.69    7.07
 -12   1  12    6.04    9.62
  12  -1 -12    7.48    5.23
 -12  -1  12    3.44    8.47
 -12   1  13    2.47    8.51
 -12  -1  13   -1.25    7.97
 -12   1  14   28.41   11.77
 -12  -1  14   41.65   14.13
 -12   1  15    2.09    8.56
 -12  -1  15    5.96    9.66
 -12   1  16    1.49    7.95
 -12  -1  16   -0.40    8.24
 -12   1  17    0.64    9.49
 -12  -1  17   -3.75    9.04
 -12   1  18    9.76    9.55
 -12  -1  18    3.11    9.53
 -12   1  19    0.74    8.03
 -12  -1  19   -2.51    7.94
 -12   1  20   -2.25    8.66
 -12  -1  20   12.97   10.03
 -12   1  21    5.52    6.91
 -12  -1  21   10.17    7.43
 -12   1  22   -2.42    7.88
 -12  -1  22   -2.67    6.90
 -12   1  23   -1.86    6.64
 -12  -1  23    0.99    7.60
 -12   1  24   -1.08    6.22
 -12  -1  24    7.25    8.29
 -12   1  25   -4.07    8.71
 -12  -1  25   -4.70    9.37
 -12   1  26    4.90    8.19
 -12  -1  26    0.53    8.26
 -12   1  27    1.12    7.92
 -12  -1  27   -4.04    7.71
 -12   1  28    8.18    7.94
 -12  -1  28   -0.16    8.21
 -12  -1  29   -1.86    7.29
 -12  -1  30   -2.84    6.68
 -12   2   1    2.12    6.42
  12  -2  -1    3.44    4.04
  12   2  -1    8.05    5.17
 -12  -2   1    4.05    5.31
 -12   2   2   28.08   10.86
  12  -2  -2    6.13    4.73
  12   2  -2   17.65    6.73
 -12  -2   2   21.50    9.90
 -12   2   3   -1.32    7.07
  12  -2  -3    2.78    2.98
  12   2  -3   -2.02    3.64
 -12  -2   3   -1.28    5.19
 -12   2   4    2.96    8.10
  12  -2  -4    5.82    4.04
  12   2  -4    2.08    3.75
 -12  -2   4   11.98    7.36
 -12   2   5   -6.16   10.88
  12  -2  -5   -0.72    3.26
 -12  -2   5    0.34    6.56
 -12   2   6   31.98   11.14
  12  -2  -6   21.35    7.03
 -12  -2   6   39.09   11.84
 -12   2   7   11.21    8.10
  12  -2  -7    8.88    5.00
 -12  -2   7   16.95    9.99
 -12   2   8   13.97   11.40
  12  -2  -8   -0.13    3.64
 -12  -2   8    2.18    9.02
 -12   2   9   -3.06    7.65
  12  -2  -9    3.19    4.06
 -12  -2   9    1.65    6.49
 -12   2  10    7.98    7.85
  12  -2 -10   29.10    7.82
 -12  -2  10   44.72   13.82
 -12   2  11    3.81    8.62
  12  -2 -11   16.57    6.59
 -12  -2  11    8.68    8.20
 -12   2  12   24.20   10.22
  12  -2 -12   14.76    6.27
 -12  -2  12   -0.30    7.56
 -12   2  13   -2.88    7.01
  12  -2 -13   -2.59    5.06
 -12  -2  13   -2.20    6.83
 -12   2  14   -1.90    7.10
 -12  -2  14   21.55   10.68
 -12   2  15   -0.76    9.26
 -12  -2  15    4.33    9.85
 -12   2  16    8.86   11.24
 -12  -2  16   20.88   10.61
 -12   2  17   -0.75    7.34
 -12  -2  17   -0.75    5.96
 -12   2  18    1.06    9.00
 -12  -2  18    5.21    7.74
 -12   2  19   -1.79    7.34
 -12  -2  19    4.43    8.63
 -12   2  20    5.75    8.45
 -12  -2  20   -3.01    8.24
 -12   2  21   19.20   10.55
 -12  -2  21   -3.37   10.37
 -12   2  22   13.00   10.26
 -12  -2  22    5.79    8.48
 -12   2  23    3.37    8.86
 -12  -2  23   -2.77    9.83
 -12   2  24   -0.63    7.18
 -12  -2  24   -3.57    8.85
 -12   2  25    4.17    9.18
 -12  -2  25    1.47    7.78
 -12   2  26    5.41    8.47
 -12  -2  26   10.70    9.51
 -12   2  27    2.53    7.36
 -12  -2  27   -4.79    9.34
 -12   2  28   -1.56    7.39
 -12  -2  28    9.27   10.21
 -12  -2  29   -2.87    7.64
 -12  -2  30    4.43    7.70
 -12   3   1    1.44    6.54
  12  -3  -1   -0.76    3.51
  12   3  -1    2.76    4.41
 -12  -3   1    6.72    7.89
 -12   3   2   -0.65    8.00
  12  -3  -2    6.77    5.03
  12   3  -2    9.21    5.01
 -12  -3   2   15.41    9.44
 -12   3   3   19.56   10.16
  12  -3  -3    8.85    5.09
 -12  -3   3   12.26    9.09
 -12   3   4   12.74   10.57
  12  -3  -4   23.37    7.48
 -12  -3   4   12.45    8.37
 -12   3   5    0.80    6.50
  12  -3  -5    2.60    4.73
 -12  -3   5    7.44    7.05
 -12   3   6    2.16    7.82
  12  -3  -6    3.46    4.36
 -12  -3   6   -0.78    6.60
 -12   3   7    1.16    8.52
  12  -3  -7    9.40    5.33
 -12  -3   7    6.52    7.84
 -12   3   8   27.74   12.04
  12  -3  -8   30.92    8.18
 -12  -3   8   11.94    8.32
 -12   3   9   11.38   10.50
  12  -3  -9    6.86    5.41
 -12  -3   9    8.16    8.18
 -12   3  10   10.46    9.75
  12  -3 -10    1.70    3.56
 -12  -3  10   22.18   11.19
 -12   3  11   -5.48    9.44
  12  -3 -11   -0.67    4.65
 -12  -3  11    2.11    7.58
 -12   3  12    3.47    9.68
  12  -3 -12    9.97    5.89
 -12  -3  12   10.17    8.04
 -12   3  13   -0.00    6.84
  12  -3 -13    3.61    3.95
 -12  -3  13    1.23    7.92
 -12   3  14   16.81   11.21
  12  -3 -14   15.83    6.86
 -12  -3  14   20.80   10.72
 -12   3  15   10.55    8.67
 -12  -3  15    6.42    7.41
 -12   3  16    3.15    7.61
 -12  -3  16   -2.49    8.05
 -12   3  17    1.40    7.41
 -12  -3  17   -0.56    6.58
 -12   3  18   -2.48    6.18
 -12  -3  18    1.28    7.27
 -12   3  19    1.63    6.35
 -12  -3  19    2.51    7.96
 -12   3  20   10.35    8.89
 -12  -3  20   14.20    9.66
 -12   3  21   12.95    8.39
 -12  -3  21    5.21    7.23
 -12   3  22    7.43    8.31
 -12  -3  22    3.29    6.91
 -12   3  23    0.66    5.61
 -12  -3  23   -2.23    8.40
 -12   3  24    6.45    8.75
 -12  -3  24   13.64   10.24
 -12   3  25    1.35    7.24
 -12  -3  25    0.58    7.37
 -12   3  26    0.14    6.95
 -12  -3  26   -0.86    7.82
 -12   3  27    1.03    5.88
 -12  -3  27   -0.49    7.91
 -12  -3  28   14.07    9.53
 -12  -3  29   -1.36    8.44
 -12  -3  30   -3.84    7.20
 -12  -3  31    1.22    7.46
 -12   4   1    4.07    8.26
  12  -4  -1    5.88    4.92
  12   4  -1    5.33    4.99
 -12  -4   1   14.35    7.36
 -12   4   2    1.19    6.39
  12  -4  -2    6.80    4.34
 -12  -4   2   16.42    8.31
 -12   4   3    9.03    8.19
  12  -4  -3    3.76    3.72
 -12  -4   3    1.77    5.96
 -12   4   4    2.39    7.16
  12  -4  -4    3.29    4.38
 -12  -4   4    1.45    7.76
 -12   4   5    0.62    6.39
  12  -4  -5    1.71    3.24
 -12  -4   5    6.02    8.18
 -12   4   6   18.84   10.58
  12  -4  -6   19.15    6.97
 -12  -4   6   45.37   12.46
 -12   4   7   11.76    9.29
  12  -4  -7   11.67    5.63
 -12  -4   7    6.25    6.66
 -12   4   8   -2.47    9.00
  12  -4  -8    0.63    3.57
 -12  -4   8   -3.66    8.16
 -12   4   9   10.67    9.03
  12  -4  -9    6.41    4.98
 -12  -4   9    6.08    8.49
 -12   4  10    4.41    8.88
  12  -4 -10   12.35    6.78
 -12  -4  10    9.19    8.67
 -12   4  11    4.44    7.73
  12  -4 -11    5.24    4.61
 -12  -4  11   11.57    8.49
 -12   4  12   13.88    8.99
  12  -4 -12    9.30    5.39
 -12  -4  12   16.73   10.87
 -12   4  13    2.26    7.96
  12  -4 -13    0.63    5.41
 -12  -4  13    0.01    5.80
 -12   4  14   -2.55    7.79
  12  -4 -14    0.84    4.37
 -12  -4  14    1.28    8.44
 -12   4  15    2.94    7.81
  12  -4 -15    5.63    5.31
 -12  -4  15   -2.29    6.93
 -12   4  16   -0.09    7.07
 -12  -4  16   13.58    9.79
 -12   4  17    7.14    9.37
 -12  -4  17    6.86    8.28
 -12   4  18    2.76    8.32
 -12  -4  18   -1.73   10.44
 -12   4  19    4.91    7.27
 -12  -4  19    4.21    7.53
 -12   4  20    7.63   10.38
 -12  -4  20    7.54    8.33
 -12   4  21    5.95    7.90
 -12  -4  21    3.78    7.63
 -12   4  22    4.73    8.59
 -12  -4  22   -1.11    9.12
 -12   4  23    3.80    7.88
 -12  -4  23   -4.01    8.73
 -12   4  24    2.99    6.96
 -12  -4  24   -3.31    7.57
 -12   4  25    4.21    6.59
 -12  -4  25   -2.52    9.06
 -12   4  26    0.01    7.44
 -12  -4  26   -2.02    7.78
 -12  -4  27   -3.19    8.49
 -12  -4  28    2.44    9.44
 -12  -4  29    2.09    6.43
 -12  -4  30    2.40    8.06
 -12  -4  31   -0.94    8.07
 -12   5   1   16.72    9.49
  12  -5  -1    0.64    3.39
 -12  -5   1   -0.18    4.44
 -12   5   2   -1.41    6.38
  12  -5  -2   11.61    6.00
 -12  -5   2   -1.55    7.65
 -12   5   3   14.12   10.21
  12  -5  -3   12.69    6.05
 -12  -5   3   10.90    7.05
 -12   5   4   19.83   10.32
  12  -5  -4    3.80    4.20
 -12  -5   4   14.39    8.40
 -12   5   5    7.44    7.16
  12  -5  -5    2.79    4.00
 -12  -5   5    3.29    7.07
 -12   5   6   -0.82    7.27
  12  -5  -6    0.11    4.15
 -12  -5   6   -1.14    7.56
 -12   5   7    5.93    8.35
  12  -5  -7    7.83    5.32
 -12  -5   7    8.74    7.66
 -12   5   8   15.50    9.05
  12  -5  -8    5.88    4.03
 -12  -5   8    1.05    8.16
 -12   5   9    3.22    8.68
  12  -5  -9   10.73    5.72
 -12  -5   9   12.73    8.45
 -12   5  10   -2.25    7.07
  12  -5 -10   -0.15    3.98
 -12  -5  10   -1.99    6.51
 -12   5  11    1.81    8.00
  12  -5 -11   -0.70    4.85
 -12  -5  11   -5.48    9.16
 -12   5  12   -2.77    9.73
  12  -5 -12   -1.33    4.96
 -12  -5  12    4.97    7.47
 -12   5  13   13.33    7.97
  12  -5 -13   14.30    6.98
 -12  -5  13    4.96    8.66
 -12   5  14   18.62    9.62
  12  -5 -14   13.62    6.62
 -12  -5  14   17.20    9.02
 -12   5  15   -1.01    7.94
  12  -5 -15    0.43    4.80
 -12  -5  15   -2.79    7.63
 -12   5  16   -0.19    7.65
  12  -5 -16   -1.97    4.89
 -12  -5  16    2.84    7.01
 -12   5  17   -0.48    6.98
 -12  -5  17    0.49    7.13
 -12   5  18    8.09    6.69
 -12  -5  18   -1.24    7.07
 -12   5  19    4.02    7.92
 -12  -5  19    3.66    7.56
 -12   5  20    3.30    8.88
 -12  -5  20    5.70    8.23
 -12   5  21    3.98    6.71
 -12  -5  21    1.88   10.08
 -12   5  22   -1.83    6.23
 -12  -5  22    1.41   11.17
 -12   5  23   -2.40    5.21
 -12  -5  23   -1.23    7.27
 -12   5  24    2.36    7.18
 -12  -5  24    9.19    9.87
 -12   5  25    3.34    7.54
 -12  -5  25   -0.77    7.35
 -12  -5  26    3.93    7.24
 -12  -5  27   -2.52    7.31
 -12  -5  28   12.29    9.91
 -12  -5  29    2.44    8.10
 -12  -5  30    2.69    8.10
 -12   6   1    8.68    9.13
  12  -6  -1   18.24    6.35
 -12  -6   1   11.69    8.21
 -12   6   2   -0.70    7.41
  12  -6  -2    3.98    4.09
 -12  -6   2   16.44    7.94
 -12   6   3    1.68    7.65
  12  -6  -3    0.33    3.33
 -12  -6   3   -0.31    7.12
 -12   6   4    0.21    7.67
  12  -6  -4   -1.58    3.49
 -12  -6   4    0.00    4.85
 -12   6   5   31.13   12.06
  12  -6  -5   15.03    6.30
 -12  -6   5   24.97    9.87
 -12   6   6    4.49    7.55
  12  -6  -6   10.62    5.26
 -12  -6   6    8.08    8.73
 -12   6   7   12.83    9.45
  12  -6  -7    0.11    3.32
 -12  -6   7    8.47    7.70
 -12   6   8    8.07    9.14
  12  -6  -8    5.32    5.21
 -12  -6   8    7.79    7.66
 -12   6   9    3.48    7.45
  12  -6  -9   -0.56    4.22
 -12  -6   9   -2.73    7.69
 -12   6  10   -0.85    8.06
  12  -6 -10    2.22    4.63
 -12  -6  10   -2.94    8.65
 -12   6  11   26.30   11.45
  12  -6 -11   10.12    6.66
 -12  -6  11   40.84   12.19
 -12   6  12    2.51    6.09
  12  -6 -12   15.56    6.54
 -12  -6  12   12.50    7.82
 -12   6  13    3.38    6.54
  12  -6 -13   -2.82    4.46
 -12  -6  13   -0.67    6.99
 -12   6  14    6.41    6.91
  12  -6 -14   -0.56    4.25
 -12  -6  14    2.81    7.68
 -12   6  15    2.01    7.45
  12  -6 -15    2.39    5.41
 -12  -6  15    4.69    8.18
 -12   6  16   14.82    8.45
  12  -6 -16    3.45    5.51
 -12  -6  16    3.97    8.26
 -12   6  17    6.04    7.93
  12  -6 -17    6.49    4.78
 -12  -6  17   -1.46    9.36
 -12   6  18    1.87    7.81
 -12  -6  18    2.98    9.48
 -12   6  19   -1.73    6.94
 -12  -6  19    4.71    8.61
 -12   6  20    5.30    9.01
 -12  -6  20    2.49    7.51
 -12   6  21    0.98    8.85
 -12  -6  21   -1.05    7.16
 -12   6  22    3.96    8.12
 -12  -6  22    7.19    8.98
 -12   6  23   -2.86    7.73
 -12  -6  23    4.45    7.78
 -12  -6  24    8.64   10.12
 -12  -6  25    8.39    9.32
 -12  -6  26    6.77    8.12
 -12  -6  27   -2.64    7.20
 -12  -6  28   -0.14    8.61
 -12   7   1   10.50    7.31
  12  -7  -1   11.09    5.26
 -12  -7   1    6.26    5.71
 -12   7   2    4.76    7.66
  12  -7  -2   11.10    5.59
 -12  -7   2    4.42    5.73
 -12   7   3    6.32    7.31
  12  -7  -3   11.03    5.66
 -12  -7   3   -2.32    7.20
 -12   7   4   -0.00    7.48
  12  -7  -4   -0.77    4.06
 -12  -7   4   -4.17    6.69
 -12   7   5    5.90    7.44
  12  -7  -5    0.00    4.57
 -12  -7   5   -2.83    6.12
 -12   7   6   -0.43    8.21
  12  -7  -6   -2.41    4.38
 -12  -7   6   -3.21    5.72
 -12   7   7    1.26    8.30
  12  -7  -7    1.26    4.79
 -12  -7   7    4.24    6.20
 -12   7   8    0.37    6.31
  12  -7  -8    4.69    4.45
 -12  -7   8    3.97    6.55
 -12   7   9   10.13    9.95
  12  -7  -9   24.62    8.29
 -12  -7   9   17.89    8.77
 -12   7  10    3.85    6.28
  12  -7 -10    1.38    4.69
 -12  -7  10    1.21    6.75
 -12   7  11    1.60    7.71
  12  -7 -11   -0.31    4.96
 -12  -7  11    2.29    5.35
 -12   7  12   -0.87    6.52
  12  -7 -12    2.89    4.68
 -12  -7  12    0.87    6.65
 -12   7  13    5.87    6.88
  12  -7 -13    5.52    5.65
 -12  -7  13    2.53    7.37
 -12   7  14   -6.42   10.57
  12  -7 -14    3.35    5.70
 -12  -7  14   10.51    8.76
 -12   7  15   10.44    7.60
  12  -7 -15    7.65    6.09
 -12  -7  15    2.41    8.15
 -12   7  16    3.34    8.28
  12  -7 -16   -1.02    5.02
 -12  -7  16   -1.49    6.06
 -12   7  17    9.48    8.04
  12  -7 -17    1.32    6.14
 -12  -7  17   11.68    8.14
 -12   7  18   -3.61    7.03
 -12  -7  18    6.26    8.71
 -12   7  19    5.26    8.41
 -12  -7  19   -3.56    8.98
 -12   7  20    1.26    6.35
 -12  -7  20   -3.06    9.24
 -12   7  21   -0.29    6.47
 -12  -7  21   -0.62    6.76
 -12   7  22   -1.58    7.39
 -12  -7  22    1.75    7.50
 -12  -7  23    1.19    8.70
 -12  -7  24   12.50   10.04
 -12  -7  25    7.11    9.10
 -12  -7  26   -5.69    9.58
 -12   8   1   15.41    9.12
  12  -8  -1   11.88    6.02
 -12  -8   1   24.61    8.91
 -12   8   2    2.26    6.25
  12  -8  -2   -0.36    4.58
 -12  -8   2   -3.13    6.73
 -12   8   3    7.22    7.64
  12  -8  -3    4.97    4.75
 -12  -8   3   17.34    7.88
 -12   8   4   -1.39    6.87
  12  -8  -4   -0.75    4.59
 -12  -8   4    0.00    6.88
 -12   8   5   38.16   11.35
  12  -8  -5   14.44    5.85
 -12  -8   5    6.79    7.00
 -12   8   6    0.27    5.92
  12  -8  -6    5.65    4.56
 -12  -8   6   -1.56    5.49
 -12   8   7   25.01   11.20
  12  -8  -7   13.85    6.43
 -12  -8   7    8.32    7.28
 -12   8   8    1.72    6.60
  12  -8  -8   -2.14    5.64
 -12  -8   8    0.87    7.35
 -12   8   9    3.04    7.37
  12  -8  -9   -2.03    4.78
 -12  -8   9    2.73    5.99
 -12   8  10    5.34    7.37
  12  -8 -10   -1.75    3.66
 -12  -8  10    2.45    7.83
 -12   8  11    9.66    8.45
  12  -8 -11   -4.75    5.54
 -12  -8  11    6.26    8.38
 -12   8  12    5.81    8.04
  12  -8 -12   -3.33    5.86
 -12  -8  12    1.01    6.33
 -12   8  13    5.61    7.22
  12  -8 -13    1.15    5.16
 -12  -8  13   -0.31    6.92
 -12   8  14   -0.59    4.40
  12  -8 -14    0.96    4.00
 -12  -8  14    2.47    8.03
 -12   8  15   10.99    8.00
  12  -8 -15    4.83    5.90
 -12  -8  15    4.12    7.22
 -12   8  16   -3.88    8.39
  12  -8 -16    1.51    5.04
 -12  -8  16   -0.71    5.60
 -12   8  17    6.60    7.98
  12  -8 -17    2.70    4.88
 -12  -8  17    8.05    7.68
 -12   8  18   -1.78    7.08
  12  -8 -18   -3.03    6.16
 -12  -8  18    3.98    7.65
 -12   8  19    4.11    7.53
 -12  -8  19   -0.80    6.23
 -12   8  20    7.30    7.31
 -12  -8  20    4.98    6.95
 -12   8  21   13.46    9.15
 -12  -8  21    7.26    8.11
 -12  -8  22   -2.26    7.72
 -12  -8  23   -1.35    7.93
 -12  -8  24   -4.89    8.98
 -12   9   1    1.85    6.21
  12  -9  -1   -1.66    4.34
 -12  -9   1    6.17    6.07
 -12   9   2   -0.44    6.27
  12  -9  -2   -0.72    4.12
 -12  -9   2    4.21    6.22
 -12   9   3    8.65    6.90
  12  -9  -3    8.71    5.60
 -12  -9   3   21.85    8.53
 -12   9   4    0.98    7.07
  12  -9  -4    0.51    4.08
 -12  -9   4    2.23    6.15
 -12   9   5    1.30    5.88
  12  -9  -5    3.91    5.27
 -12  -9   5    4.42    6.48
 -12   9   6   -1.56    5.96
  12  -9  -6   -1.63    4.52
 -12  -9   6    0.69    5.36
 -12   9   7    0.66    7.08
  12  -9  -7   -0.45    4.62
 -12  -9   7   -1.55    6.28
 -12   9   8   -2.16    5.65
  12  -9  -8   -0.74    4.51
 -12  -9   8   -0.51    7.01
 -12   9   9    9.35    8.06
  12  -9  -9    6.26    5.82
 -12  -9   9   15.70    9.01
 -12   9  10    0.86    6.68
  12  -9 -10    4.80    4.08
 -12  -9  10    1.12    5.59
 -12   9  11   -0.58    6.40
  12  -9 -11    3.76    5.27
 -12  -9  11    0.73    7.05
 -12   9  12   -0.30    7.30
  12  -9 -12    2.16    4.20
 -12  -9  12   -2.20    7.08
 -12   9  13   23.74   11.11
  12  -9 -13    3.49    5.17
 -12  -9  13    1.75    8.59
 -12   9  14   -3.17    6.71
  12  -9 -14    6.93    5.54
 -12  -9  14    3.33    8.86
 -12   9  15   -0.48    6.27
  12  -9 -15   -1.51    5.21
 -12  -9  15   -1.12    6.86
 -12   9  16   -3.69    6.36
  12  -9 -16    0.63    5.04
 -12  -9  16   -1.84    7.13
 -12   9  17   -1.65    6.59
  12  -9 -17   -1.53    5.01
 -12  -9  17   -3.37    7.33
 -12   9  18   -4.51    7.29
  12  -9 -18   -0.03    3.91
 -12  -9  18   -0.12    7.51
 -12   9  19    0.31    6.43
 -12  -9  19   13.22    9.89
 -12  -9  20   -1.07    7.85
 -12  -9  21   -4.60    8.53
 -12  -9  22   -3.03    9.63
  12 -10  -1    0.19    4.06
 -12 -10   1    8.98    7.46
  12 -10  -2   -4.07    5.49
 -12 -10   2    1.39    4.83
 -12  10   3   -1.53    6.14
  12 -10  -3   -1.08    3.43
 -12 -10   3    8.14    7.13
 -12  10   4   -0.42    7.21
  12 -10  -4    0.58    4.35
 -12 -10   4    4.15    8.02
 -12  10   5   -3.82    6.52
  12 -10  -5    5.60    5.02
 -12 -10   5   23.30    9.59
 -12  10   6    3.56    7.23
  12 -10  -6   -0.31    3.55
 -12 -10   6   -1.38    6.68
 -12  10   7   19.19    8.68
  12 -10  -7   -0.89    4.28
 -12 -10   7   11.39    7.83
 -12  10   8   -1.68    7.80
  12 -10  -8    2.43    5.07
 -12 -10   8   -4.27    8.80
 -12  10   9    3.80    6.89
  12 -10  -9    1.42    5.15
 -12 -10   9    9.51    8.87
 -12  10  10   -2.40    6.51
  12 -10 -10    2.03    4.79
 -12 -10  10    2.76    7.64
 -12  10  11    7.27    8.07
  12 -10 -11    8.76    6.41
 -12 -10  11   -0.59    6.20
 -12  10  12   -2.16    7.19
  12 -10 -12    4.99    4.45
 -12 -10  12   -5.63    8.39
 -12  10  13    6.15    6.60
  12 -10 -13   -0.02    5.70
 -12 -10  13   -3.02    6.65
 -12  10  14   -0.55    7.68
  12 -10 -14    1.64    6.63
 -12 -10  14   -2.24    8.02
 -12  10  15   -1.99    7.68
  12 -10 -15    2.50    3.77
 -12 -10  15    7.34    7.61
 -12  10  16    2.93    6.58
  12 -10 -16    1.21    4.34
 -12 -10  16   -0.51    7.16
 -12  10  17   -3.05    6.34
  12 -10 -17    6.82    7.06
 -12 -10  17   -3.26    7.51
 -12  10  18   -2.26    6.20
  12 -10 -18    1.94    6.09
 -12 -10  18   -3.44    8.54
 -12 -10  19    7.62    9.35
  12 -11  -1   -1.87    4.75
 -12 -11   1   -3.56    6.65
  12 -11  -2    6.14    5.07
 -12 -11   2   -1.05    8.43
  12 -11  -3    0.72    5.12
 -12 -11   3    5.19    7.09
  12 -11  -4    1.75    3.48
 -12 -11   4    1.81    6.19
  12 -11  -5   -0.93    4.91
 -12 -11   5   -0.17    4.32
 -12  11   6   -0.16    6.04
  12 -11  -6    1.85    5.04
 -12 -11   6   -2.44    7.08
 -12  11   7    1.36    7.00
  12 -11  -7    5.72    5.28
 -12 -11   7    8.47    7.85
 -12  11   8    6.29    6.46
  12 -11  -8   -1.82    5.33
 -12 -11   8   -0.93    5.80
 -12  11   9   12.70    8.43
  12 -11  -9    3.38    5.53
 -12 -11   9   -0.40    5.70
 -12  11  10    3.33    7.05
  12 -11 -10   -0.50    4.99
 -12 -11  10   -2.82    7.24
 -12  11  11   -2.13    6.00
  12 -11 -11    3.89    6.05
 -12 -11  11   -3.84    7.75
 -12  11  12    1.50    5.65
  12 -11 -12    3.24    5.82
 -12 -11  12   -2.92    7.42
 -12  11  13    2.93    6.96
  12 -11 -13    3.33    5.17
 -12 -11  13   -1.69    8.41
 -12  11  14    1.09    5.96
  12 -11 -14   -2.84    6.14
 -12 -11  14    3.59    7.75
 -12  11  15    1.94    6.29
  12 -11 -15   -1.26    4.70
 -12 -11  15    9.39    8.60
 -12  11  16    1.32    6.04
  12 -11 -16    0.83    5.96
 -12 -11  16   -4.22    8.40
  12 -11 -17   -2.26    5.56
 -12 -11  17    0.48    6.86
  12 -11 -18    3.21    6.70
  12 -11 -19   -0.89    5.01
 -12 -12   1    1.80    6.58
 -12 -12   2   -2.92    6.39
 -12 -12   3   -0.09    5.72
 -12 -12   4    1.24    7.23
 -12 -12   5   -4.82    7.19
  12 -12  -6   -1.35    5.42
 -12 -12   6   -0.07    6.79
  12 -12  -7    9.67    6.24
 -12 -12   7   -6.17    7.68
 -12  12   8   -0.89    5.38
  12 -12  -8   -1.68    5.60
 -12 -12   8   -0.20    6.61
 -12  12   9    1.41    6.03
  12 -12  -9    4.25    5.55
 -12 -12   9   -3.57    7.87
 -12  12  10    0.74    6.68
  12 -12 -10    0.92    3.99
 -12 -12  10   -2.88    7.27
 -12  12  11    6.12    6.69
  12 -12 -11    4.02    5.13
 -12 -12  11    8.76    8.48
 -12  12  12   -0.05    5.94
  12 -12 -12    2.17    5.58
 -12 -12  12    1.40    5.83
 -12  12  13   -1.58    7.99
  12 -12 -13    3.00    5.33
 -12 -12  13    2.50    7.66
 -12  12  14   -2.93    6.80
  12 -12 -14    2.39    5.16
 -12 -12  14   -3.09    8.09
 -12 -13   5    3.15    7.19
 -12 -13   6    1.78    5.34
 -12 -13   7   -3.02    7.62
 -12 -13   8   -4.03    6.75
 -12 -13   9    4.15    7.02
 -12 -13  10    0.77    5.92
 -12  13  11   -1.48    6.79
 -12 -13  11   -0.64    5.58
 -12  13  12    0.32    5.58
 -12 -13  12    2.68    7.77
 -11   0   1   80.11   16.55
  11   0  -1   74.15   12.25
 -11   0   2   -1.86    7.26
  11   0  -2   -0.35    3.29
 -11   0   3   23.82   10.29
  11   0  -3   38.65    8.54
 -11   0   4    1.31    6.06
 -11   0   5  134.18   21.92
 -11   0   6   -2.61    7.62
 -11   0   7   -1.51    5.90
 -11   0   8   -2.99    6.83
 -11   0   9   24.54   10.95
 -11   0  10   12.10   11.22
  11   0 -10   -1.37    4.25
 -11   0  11   36.16   12.98
  11   0 -11   40.90    9.28
 -11   0  12    0.97    5.67
  11   0 -12   -0.14    3.69
 -11   0  13    2.65    6.35
 -11   0  14   -1.84    7.03
 -11   0  15   17.34   10.56
 -11   0  16    0.97    7.66
 -11   0  17    0.59    8.81
 -11   0  18   -2.61    8.59
 -11   0  19   13.35   10.15
 -11   0  20   -2.18    8.50
 -11   0  21   11.24   10.65
 -11   0  22    2.51    9.13
 -11   0  23    5.98    7.11
 -11   0  24    3.76    7.26
 -11   0  25    4.96    6.44
 -11   0  26   -2.78    7.57
 -11   0  27   -1.00   10.06
 -11   0  28    1.42    7.71
 -11   0  29   -2.67    7.11
 -11   0  30    2.16    6.64
 -11   0  31    6.16    7.20
 -11   0  32   -5.16    8.51
 -11   0  33   -0.51    5.67
 -11   1   1   74.23   15.55
  11  -1  -1   69.36   11.62
 -11  -1   1   67.23   14.93
 -11   1   2    5.76    6.40
  11  -1  -2   -2.52    4.02
 -11  -1   2    0.19    7.07
 -11   1   3   27.28   10.68
  11  -1  -3   18.42    6.45
 -11  -1   3   34.99   10.96
 -11   1   4   -0.92    4.97
  11  -1  -4   -0.65    3.51
 -11  -1   4   -4.87    7.61
 -11   1   5    2.24    7.65
  11  -1  -5   -1.01    4.17
 -11  -1   5    3.30    8.71
 -11   1   6    4.33    7.29
  11  -1  -6    1.81    4.54
 -11  -1   6   -4.18    6.47
 -11   1   7   38.01   12.69
  11   1  -7   32.05    8.11
 -11  -1   7   38.05   11.92
 -11   1   8    3.69    7.11
  11   1  -8   -0.46    2.64
 -11  -1   8    4.18    6.83
 -11   1   9   32.00   11.66
  11   1  -9   22.97    7.36
 -11  -1   9   15.51    8.81
 -11   1  10   -0.44    5.03
  11   1 -10   -1.36    4.10
 -11  -1  10   -5.07    8.19
 -11   1  11    1.89    6.39
  11   1 -11   11.87    5.66
 -11  -1  11   -1.93    5.57
 -11   1  12    0.14    5.55
 -11  -1  12   -3.50    7.52
 -11   1  13   49.68   14.40
 -11  -1  13   29.61   12.67
 -11   1  14    2.05    5.61
 -11  -1  14   -6.04    8.95
 -11   1  15   -2.20    7.29
 -11  -1  15   -2.88    9.73
 -11   1  16   -1.09    6.49
 -11  -1  16   -2.40    7.23
 -11   1  17   30.44   12.72
 -11  -1  17    7.73    8.20
 -11   1  18   -2.82    9.69
 -11  -1  18    4.18    9.45
 -11   1  19   -1.29    8.67
 -11  -1  19   -5.80    8.66
 -11   1  20   -3.61    8.04
 -11  -1  20    4.17    8.13
 -11   1  21   -1.45    6.29
 -11  -1  21    2.87    8.76
 -11   1  22    9.51   10.71
 -11  -1  22    7.63    8.79
 -11   1  23   10.05    9.08
 -11  -1  23   13.41   11.08
 -11   1  24   -2.80    7.86
 -11  -1  24   -0.42    7.91
 -11   1  25    1.07    5.70
 -11  -1  25    9.16    8.33
 -11   1  26   -0.57    8.14
 -11  -1  26    3.77    8.65
 -11   1  27    8.45    6.49
 -11  -1  27    8.54    8.60
 -11   1  28    2.09    7.55
 -11  -1  28   -1.88    8.63
 -11   1  29    1.30    6.79
 -11  -1  29   13.90    8.65
 -11   1  30   -4.85    7.57
 -11  -1  30   -2.83    6.65
 -11   1  31   -2.42    7.29
 -11  -1  31   -2.68    7.13
 -11   1  32   -0.85    7.39
 -11  -1  32    0.05    8.23
 -11  -1  33   19.19    9.57
 -11   2   1   36.33   11.46
  11  -2  -1   11.70    5.53
 -11  -2   1   26.95    9.76
 -11   2   2   -2.22    6.23
  11  -2  -2    0.49    3.98
 -11  -2   2    1.06    6.41
 -11   2   3   37.38   11.91
  11  -2  -3   11.74    5.62
 -11  -2   3   14.97    7.56
 -11   2   4    8.24    7.47
  11  -2  -4    3.11    4.30
  11   2  -4    3.93    4.53
 -11  -2   4    2.02    5.66
 -11   2   5   33.92   12.12
  11  -2  -5   48.28    9.44
  11   2  -5   46.39    9.57
 -11  -2   5   55.51   12.98
 -11   2   6   26.02   10.67
  11  -2  -6    6.37    4.87
  11   2  -6   11.89    5.47
 -11  -2   6   16.53    8.72
 -11   2   7    5.11    7.28
  11  -2  -7   10.07    5.23
  11   2  -7   10.94    5.78
 -11  -2   7    1.85    8.28
 -11   2   8   20.48    8.84
  11  -2  -8   15.90    5.91
  11   2  -8   12.87    5.55
 -11  -2   8   11.46    7.34
 -11   2   9   41.60   12.68
  11  -2  -9   27.52    7.83
  11   2  -9   24.51    7.26
 -11  -2   9   19.67   10.14
 -11   2  10   -3.29    7.10
  11  -2 -10    0.32    3.46
 -11  -2  10    0.26    7.64
 -11   2  11   35.93   13.00
  11  -2 -11   29.40    8.46
 -11  -2  11   24.32   11.42
 -11   2  12   -2.45    6.49
 -11  -2  12    1.92    6.53
 -11   2  13    3.28    7.35
 -11  -2  13    5.08    8.01
 -11   2  14    5.88    8.59
 -11  -2  14    5.43    9.06
 -11   2  15   23.65   10.36
 -11  -2  15    7.03    7.33
 -11   2  16   -2.77    7.12
 -11  -2  16   -0.44    7.62
 -11   2  17    0.89    7.36
 -11  -2  17    9.45    8.51
 -11   2  18   11.71    7.91
 -11  -2  18   -1.95    7.23
 -11   2  19    9.65   10.74
 -11  -2  19    6.11    8.40
 -11   2  20    9.58    8.04
 -11  -2  20    0.28    8.01
 -11   2  21    9.79    9.89
 -11  -2  21   32.46   12.15
 -11   2  22    3.81    6.88
 -11  -2  22   -1.32    6.83
 -11   2  23   -1.50    6.37
 -11  -2  23   -4.33    8.16
 -11   2  24    7.53    6.67
 -11  -2  24   -0.61    6.98
 -11   2  25   -0.63    6.84
 -11  -2  25    4.88    6.67
 -11   2  26    3.45    9.29
 -11  -2  26    3.67    7.71
 -11   2  27    5.19    9.58
 -11  -2  27    5.58    8.92
 -11   2  28    4.34    7.60
 -11  -2  28    1.49    6.18
 -11   2  29    4.40    6.89
 -11  -2  29    0.30    6.41
 -11   2  30    1.80    8.54
 -11  -2  30   -0.52    6.92
 -11   2  31   12.66    9.00
 -11  -2  31   -0.13    6.38
 -11  -2  32   -2.82    7.93
 -11  -2  33   -0.75    7.16
 -11  -2  34    0.57    7.32
 -11   3   1    2.31    7.30
  11  -3  -1    5.42    3.69
 -11  -3   1   17.23    8.45
 -11   3   2    5.49    6.97
  11  -3  -2    8.84    4.86
 -11  -3   2   26.16    9.25
 -11   3   3   82.82   16.29
  11  -3  -3   42.87    9.23
  11   3  -3   47.30    9.93
 -11  -3   3   34.93   11.22
 -11   3   4   11.22    7.87
  11  -3  -4    8.03    5.85
  11   3  -4    7.62    4.75
 -11  -3   4   15.67    7.73
 -11   3   5    3.11    8.70
  11  -3  -5    0.15    3.06
  11   3  -5    0.96    3.86
 -11  -3   5   14.58    7.51
 -11   3   6    7.24    9.64
  11  -3  -6   13.60    5.67
  11   3  -6   17.81    6.26
 -11  -3   6    9.74    8.58
 -11   3   7   44.62   14.01
  11  -3  -7   45.24    9.41
  11   3  -7   50.87   10.20
 -11  -3   7   33.28   11.40
 -11   3   8    1.37    7.00
  11  -3  -8    5.11    4.14
 -11  -3   8    4.87    5.97
 -11   3   9    9.69    9.66
  11  -3  -9    1.65    4.71
 -11  -3   9   17.56   10.30
 -11   3  10    4.83    8.09
  11  -3 -10   -1.35    4.62
 -11  -3  10    5.16    6.83
 -11   3  11    9.13    9.69
  11  -3 -11   10.57    5.52
 -11  -3  11    6.95    7.56
 -11   3  12    2.20    9.07
  11  -3 -12    4.26    4.63
 -11  -3  12   17.19    9.25
 -11   3  13   15.28   10.02
  11  -3 -13   20.52    6.86
 -11  -3  13   18.49    9.68
 -11   3  14    4.25    7.77
  11  -3 -14    0.54    3.55
 -11  -3  14   -1.98    6.82
 -11   3  15    3.19    7.43
  11  -3 -15   -0.15    3.59
 -11  -3  15    1.25    6.85
 -11   3  16   -0.92    8.23
  11  -3 -16   -1.22    4.04
 -11  -3  16    0.55    8.12
 -11   3  17    7.30    8.63
 -11  -3  17   23.86   11.31
 -11   3  18   -0.02    6.36
 -11  -3  18   -2.23    7.95
 -11   3  19   10.29    9.82
 -11  -3  19    7.92    9.55
 -11   3  20    6.02    8.98
 -11  -3  20    3.62    7.75
 -11   3  21    1.83    7.19
 -11  -3  21    2.25    8.10
 -11   3  22   -1.80    7.35
 -11  -3  22    4.21    7.73
 -11   3  23   44.07   12.69
 -11  -3  23   34.99   13.63
 -11   3  24   -0.50    6.51
 -11  -3  24    2.27    8.32
 -11   3  25    3.18    6.52
 -11  -3  25   -0.43    7.76
 -11   3  26   -2.84    6.86
 -11  -3  26   -4.39   10.06
 -11   3  27   25.54   11.74
 -11  -3  27    0.82    6.49
 -11   3  28   -3.89    6.84
 -11  -3  28    7.76    9.06
 -11   3  29   -4.54    7.87
 -11  -3  29    2.48    8.07
 -11   3  30   -1.38    7.73
 -11  -3  30   -1.61    7.46
 -11  -3  31    3.37    6.64
 -11  -3  32    4.88    7.81
 -11  -3  33    6.02    8.23
 -11  -3  34    4.31    7.75
 -11   4   1   33.54   11.96
  11  -4  -1   19.67    6.58
  11   4  -1   28.90    7.87
 -11  -4   1   43.44   10.57
 -11   4   2    0.52    6.21
  11  -4  -2   -0.30    3.07
  11   4  -2   -1.65    4.35
 -11  -4   2    7.35    7.27
 -11   4   3    2.21    7.23
  11  -4  -3    6.59    4.74
  11   4  -3    4.57    4.71
 -11  -4   3    0.75    6.22
 -11   4   4    2.96    6.94
  11  -4  -4    0.70    3.83
  11   4  -4    6.24    4.87
 -11  -4   4   10.75    7.82
 -11   4   5   37.72   13.14
  11  -4  -5   50.53    9.88
 -11  -4   5   46.00   12.75
 -11   4   6   23.05   10.92
  11  -4  -6    8.46    4.86
 -11  -4   6   15.62    7.98
 -11   4   7    2.81    8.23
  11  -4  -7   -0.25    3.52
 -11  -4   7    1.45    7.90
 -11   4   8    0.01    8.48
  11  -4  -8    3.69    4.59
 -11  -4   8   -3.54    7.78
 -11   4   9   23.78    9.84
  11  -4  -9   28.85    8.15
 -11  -4   9   42.65   12.08
 -11   4  10    6.37    8.17
  11  -4 -10    5.37    4.20
 -11  -4  10    3.68    6.45
 -11   4  11   24.24   10.30
  11  -4 -11   22.31    7.17
 -11  -4  11   16.23    8.34
 -11   4  12    5.05    7.61
  11  -4 -12    1.29    4.34
 -11  -4  12   -2.95    6.62
 -11   4  13   -1.73    7.56
  11  -4 -13    0.91    4.36
 -11  -4  13    7.33    7.52
 -11   4  14    2.39    7.56
  11  -4 -14    0.09    3.98
 -11  -4  14    0.66    6.91
 -11   4  15    5.86    9.10
  11  -4 -15   13.96    6.89
 -11  -4  15   18.41    9.24
 -11   4  16   -0.64    7.67
  11  -4 -16   -0.08    2.80
 -11  -4  16    8.71    7.74
 -11   4  17    3.20    7.14
  11  -4 -17   -0.12    5.13
 -11  -4  17    2.07    6.99
 -11   4  18    1.71    6.34
 -11  -4  18    1.34    7.28
 -11   4  19    6.34    7.39
 -11  -4  19   -0.64    6.73
 -11   4  20    7.53    8.61
 -11  -4  20    5.74   10.02
 -11   4  21    4.05    7.51
 -11  -4  21   17.45   10.62
 -11   4  22    2.72    6.69
 -11  -4  22    0.25    8.71
 -11   4  23   -0.70    7.64
 -11  -4  23   -4.67    9.46
 -11   4  24    4.50    7.42
 -11  -4  24    2.40    8.67
 -11   4  25   10.76    9.17
 -11  -4  25    5.46    9.67
 -11   4  26    4.54    7.61
 -11  -4  26    2.48    8.28
 -11   4  27    5.74    7.64
 -11  -4  27    2.23    7.83
 -11   4  28    0.72    5.22
 -11  -4  28    0.90    6.44
 -11   4  29    2.50    7.52
 -11  -4  29    3.29    8.31
 -11  -4  30    2.29    7.04
 -11  -4  31   -1.81    7.26
 -11  -4  32    2.58    7.41
 -11   5   1    3.62    8.41
  11  -5  -1    4.80    4.70
  11   5  -1   -2.64    4.03
 -11  -5   1   -1.64    4.43
 -11   5   2   30.22   12.03
  11  -5  -2   42.08    8.83
 -11  -5   2   24.45    9.25
 -11   5   3   42.41   12.06
  11  -5  -3   23.56    7.51
 -11  -5   3   40.37   11.00
 -11   5   4    9.93    7.59
  11  -5  -4    3.43    4.34
 -11  -5   4    9.16    6.82
 -11   5   5   -2.09    8.01
  11  -5  -5   -0.13    2.86
 -11  -5   5   -3.84    7.03
 -11   5   6    9.49    8.54
  11  -5  -6   16.57    6.28
 -11  -5   6   25.65    9.92
 -11   5   7   12.21    7.92
  11  -5  -7   21.53    6.95
 -11  -5   7   25.91    9.65
 -11   5   8   16.47    9.27
  11  -5  -8    5.26    5.30
 -11  -5   8    4.05    8.34
 -11   5   9   10.48    8.25
  11  -5  -9   10.22    5.08
 -11  -5   9    6.69    8.74
 -11   5  10   -0.52    7.49
  11  -5 -10    5.80    4.65
 -11  -5  10    0.72    6.38
 -11   5  11    7.12    8.79
  11  -5 -11    1.08    4.24
 -11  -5  11   -0.91    6.62
 -11   5  12   15.44    8.69
  11  -5 -12   17.15    6.90
 -11  -5  12   11.57    8.34
 -11   5  13   22.83   10.13
  11  -5 -13   19.82    6.99
 -11  -5  13   14.09    9.58
 -11   5  14   -4.80    8.87
  11  -5 -14    1.55    4.10
 -11  -5  14   -3.82    8.12
 -11   5  15   -2.32    6.75
  11  -5 -15   -0.79    3.76
 -11  -5  15   -0.93    8.55
 -11   5  16    0.60    6.83
  11  -5 -16    3.93    5.45
 -11  -5  16   -1.09    5.64
 -11   5  17   -2.49    8.16
  11  -5 -17   -1.02    4.63
 -11  -5  17    1.69    8.06
 -11   5  18   13.23    8.15
 -11  -5  18   10.34   10.26
 -11   5  19    9.07    9.69
 -11  -5  19    1.21    7.22
 -11   5  20   -3.73    7.34
 -11  -5  20   -2.51    7.77
 -11   5  21   -0.26    5.42
 -11  -5  21   -5.01    8.64
 -11   5  22    6.48    8.69
 -11  -5  22    7.05    8.82
 -11   5  23    6.51   10.32
 -11  -5  23    7.22    8.82
 -11   5  24   -0.04    5.83
 -11  -5  24    5.42    7.39
 -11   5  25    1.58    6.39
 -11  -5  25    1.26    7.99
 -11   5  26    3.20    8.63
 -11  -5  26   -2.01    7.90
 -11   5  27    1.38    6.52
 -11  -5  27   -3.25    7.46
 -11   5  28    2.19    7.70
 -11  -5  28   11.62    9.68
 -11  -5  29   -1.26    6.74
 -11  -5  30   -2.32    8.34
 -11   6   1    9.35    8.12
  11  -6  -1    9.16    5.30
 -11  -6   1    8.81    7.61
 -11   6   2   -1.35    6.42
  11  -6  -2   -0.19    3.70
 -11  -6   2   -3.21    7.02
 -11   6   3    3.05    7.58
  11  -6  -3   -0.47    2.85
 -11  -6   3    9.40    7.38
 -11   6   4   10.19    8.53
  11  -6  -4   22.35    7.14
 -11  -6   4   31.53   10.17
 -11   6   5   20.14    9.48
  11  -6  -5   14.79    5.44
 -11  -6   5    6.36    7.47
 -11   6   6   10.01    7.76
  11  -6  -6   14.18    5.63
 -11  -6   6   13.14    8.91
 -11   6   7    9.55    9.07
  11  -6  -7    6.39    4.70
 -11  -6   7   11.48    8.15
 -11   6   8   -1.27    7.29
  11  -6  -8    6.76    5.34
 -11  -6   8   12.20    7.51
 -11   6   9   13.29    9.63
  11  -6  -9    3.32    4.84
 -11  -6   9    5.03    6.34
 -11   6  10    6.16    7.66
  11  -6 -10    3.73    5.03
 -11  -6  10   23.95    9.82
 -11   6  11    1.08    7.15
  11  -6 -11    2.75    4.88
 -11  -6  11    4.31    6.52
 -11   6  12   -1.41    7.62
  11  -6 -12    1.71    4.14
 -11  -6  12    6.68    7.11
 -11   6  13    2.34    6.46
  11  -6 -13    1.07    4.22
 -11  -6  13   -2.65    6.22
 -11   6  14   12.42    7.59
  11  -6 -14    5.18    5.35
 -11  -6  14    2.78    7.45
 -11   6  15   14.14    8.05
  11  -6 -15    4.52    5.97
 -11  -6  15   17.01   10.27
 -11   6  16   20.84    9.17
  11  -6 -16   11.46    6.87
 -11  -6  16   10.90    8.13
 -11   6  17   -1.43    6.75
  11  -6 -17    2.87    4.15
 -11  -6  17    6.35    8.45
 -11   6  18   -1.97    7.59
  11  -6 -18    2.80    4.76
 -11  -6  18    0.60    8.10
 -11   6  19   11.31    9.42
 -11  -6  19    4.29    8.93
 -11   6  20    1.23    8.44
 -11  -6  20   -0.19    6.39
 -11   6  21   15.09    8.63
 -11  -6  21    2.38    6.76
 -11   6  22    7.03    7.41
 -11  -6  22    4.40    8.17
 -11   6  23    2.97    7.39
 -11  -6  23    5.87    9.06
 -11   6  24    4.37    9.09
 -11  -6  24    3.75    7.82
 -11   6  25    7.45    6.32
 -11  -6  25    7.44    8.53
 -11   6  26   -2.51    6.69
 -11  -6  26    3.68    8.01
 -11   6  27   -0.23    5.29
 -11  -6  27    6.54    8.63
 -11  -6  28   -1.24    8.45
 -11   7   1    2.74    6.34
  11  -7  -1    4.17    4.42
 -11  -7   1    4.31    7.02
 -11   7   2   22.29    9.32
  11  -7  -2   21.65    7.05
 -11  -7   2   16.71    8.85
 -11   7   3   -0.72    6.90
  11  -7  -3    0.56    3.77
 -11  -7   3    1.08    7.43
 -11   7   4    5.61    7.78
  11  -7  -4    8.07    5.02
 -11  -7   4   17.66    8.23
 -11   7   5    3.19    6.97
  11  -7  -5   -1.05    4.43
 -11  -7   5    2.99    5.85
 -11   7   6   11.07    8.04
  11  -7  -6   11.27    5.70
 -11  -7   6   20.14    8.96
 -11   7   7   -0.15    6.88
  11  -7  -7    0.25    4.52
 -11  -7   7   -1.21    5.81
 -11   7   8   21.06   10.15
  11  -7  -8   24.38    7.86
 -11  -7   8   27.06   11.32
 -11   7   9    0.04    7.95
  11  -7  -9   37.74    8.93
 -11  -7   9   47.12   12.27
 -11   7  10   -0.19    5.67
  11  -7 -10    0.09    3.23
 -11  -7  10    2.43    7.22
 -11   7  11    3.59    6.69
  11  -7 -11   -3.22    5.71
 -11  -7  11   -2.32    6.80
 -11   7  12   11.67   10.14
  11  -7 -12   10.60    5.86
 -11  -7  12   21.44    9.96
 -11   7  13    0.77    6.19
  11  -7 -13   -0.03    3.28
 -11  -7  13   12.47    7.59
 -11   7  14   -2.33    6.41
  11  -7 -14    2.95    4.81
 -11  -7  14    6.18    7.03
 -11   7  15   -0.01    5.01
  11  -7 -15    1.09    3.55
 -11  -7  15   -4.97    9.04
 -11   7  16    5.17    6.63
  11  -7 -16   -0.98    4.79
 -11  -7  16   -2.49    7.41
 -11   7  17   -0.95    7.03
  11  -7 -17    1.66    5.82
 -11  -7  17   -1.80    6.84
 -11   7  18    9.20    8.20
  11  -7 -18   -0.09    4.52
 -11  -7  18    4.29    9.05
 -11   7  19    4.55    8.80
 -11  -7  19    8.76    8.79
 -11   7  20   -2.70    6.66
 -11  -7  20   -0.58    8.25
 -11   7  21   -0.44    7.05
 -11  -7  21   -2.09    8.47
 -11   7  22    9.07    8.61
 -11  -7  22    5.54    8.27
 -11   7  23   -0.87    5.69
 -11  -7  23   -0.95    8.08
 -11   7  24   -2.40    9.42
 -11  -7  24    7.46    7.14
 -11   7  25   -0.17    4.73
 -11  -7  25    4.76    8.05
 -11  -7  26    3.91    8.63
 -11   8   1    2.18    6.34
  11  -8  -1   -1.53    4.36
 -11  -8   1    5.80    5.29
 -11   8   2    4.90    7.23
  11  -8  -2    5.04    4.03
 -11  -8   2    6.30    7.06
 -11   8   3   -1.87    7.20
  11  -8  -3   -0.55    3.46
 -11  -8   3    2.34    6.53
 -11   8   4   26.40   10.11
  11  -8  -4    7.51    5.92
 -11  -8   4   24.12    9.22
 -11   8   5    1.99    6.20
  11  -8  -5   -2.22    4.83
 -11  -8   5    2.19    6.35
 -11   8   6   24.21   10.22
  11  -8  -6   14.27    6.25
 -11  -8   6    8.33    7.10
 -11   8   7   -3.29    7.50
  11  -8  -7   -0.31    3.70
 -11  -8   7    3.00    6.36
 -11   8   8    8.15    7.18
  11  -8  -8   -1.14    4.32
 -11  -8   8   -0.90    5.77
 -11   8   9    1.10    6.30
  11  -8  -9    2.69    4.68
 -11  -8   9   -0.72    7.36
 -11   8  10   13.41    8.50
  11  -8 -10   14.98    7.40
 -11  -8  10   17.09    8.68
 -11   8  11    1.39    5.51
  11  -8 -11   -1.66    5.13
 -11  -8  11   -2.77    7.59
 -11   8  12   -0.31    6.62
  11  -8 -12    0.86    4.96
 -11  -8  12   -2.02    7.35
 -11   8  13    5.14    7.91
  11  -8 -13   -1.65    5.02
 -11  -8  13    4.19    7.04
 -11   8  14    0.38    6.45
  11  -8 -14   -0.87    5.56
 -11  -8  14   -1.39    6.08
 -11   8  15    9.72    7.50
  11  -8 -15    8.14    6.07
 -11  -8  15   -2.40    7.07
 -11   8  16   16.06    9.41
  11  -8 -16   14.08    6.84
 -11  -8  16   -0.08    6.34
 -11   8  17    2.15    6.21
  11  -8 -17    5.73    5.45
 -11  -8  17    0.24    7.70
 -11   8  18    1.39    5.88
  11  -8 -18    3.45    6.13
 -11  -8  18   -3.16    7.38
 -11   8  19    4.53    8.15
  11  -8 -19    4.21    5.64
 -11  -8  19    2.42    8.39
 -11   8  20    2.96    5.73
 -11  -8  20   16.08   10.82
 -11   8  21   -0.31    6.12
 -11  -8  21   -5.16    9.81
 -11   8  22    2.63    7.43
 -11  -8  22   22.70   10.54
 -11   8  23   -3.46    7.76
 -11  -8  23    1.32    7.12
 -11   8  24    1.42    4.92
 -11  -8  24    2.91    9.34
 -11   9   1   -1.36    6.17
  11  -9  -1    4.24    4.60
 -11  -9   1    2.05    5.00
 -11   9   2   10.37    8.29
  11  -9  -2   22.38    7.14
 -11  -9   2   19.78    9.02
 -11   9   3   -0.34    5.50
  11  -9  -3    4.39    4.02
 -11  -9   3   -2.09    6.04
 -11   9   4    2.61    5.90
  11  -9  -4   -1.44    4.66
 -11  -9   4   10.25    6.88
 -11   9   5    1.95    4.65
  11  -9  -5   -0.52    4.18
 -11  -9   5   -2.07    6.04
 -11   9   6    6.61    7.25
  11  -9  -6    1.91    4.67
 -11  -9   6    7.48    7.67
 -11   9   7   -0.59    5.38
  11  -9  -7   -0.75    3.18
 -11  -9   7   -0.49    5.36
 -11   9   8   23.09    9.91
  11  -9  -8   10.76    5.77
 -11  -9   8   16.19    8.58
 -11   9   9    1.12    5.55
  11  -9  -9    1.15    4.01
 -11  -9   9   -0.78    4.04
 -11   9  10   -1.77    6.70
  11  -9 -10   -0.28    3.94
 -11  -9  10    5.41    6.06
 -11   9  11    2.06    6.05
  11  -9 -11    0.69    3.30
 -11  -9  11   -2.14    5.00
 -11   9  12    7.20    6.78
  11  -9 -12    6.34    4.82
 -11  -9  12    3.92    6.24
 -11   9  13    8.21    7.05
  11  -9 -13   -0.47    4.59
 -11  -9  13    4.33    7.93
 -11   9  14    0.36    5.48
  11  -9 -14    0.37    4.06
 -11  -9  14    5.75    7.80
 -11   9  15    0.47    6.29
  11  -9 -15   -0.22    6.35
 -11  -9  15   -2.35    6.78
 -11   9  16    1.29    6.69
  11  -9 -16   -2.75    4.91
 -11  -9  16   -5.71   10.10
 -11   9  17    2.35    7.98
  11  -9 -17    6.03    5.69
 -11  -9  17   -0.56    6.47
 -11   9  18    7.30    7.65
  11  -9 -18   10.83    6.37
 -11  -9  18   16.89    9.64
 -11   9  19   12.03    8.10
  11  -9 -19    8.18    6.26
 -11  -9  19    3.78    8.36
 -11   9  20    5.36    7.74
 -11  -9  20   -2.25    6.48
 -11   9  21    1.94    7.90
 -11  -9  21    2.09    8.05
 -11   9  22    5.43    7.79
 -11  10   1   -0.21    4.45
  11 -10  -1   -0.86    4.01
 -11 -10   1   -1.70    5.73
 -11  10   2   -1.35    5.38
  11 -10  -2   -0.94    3.82
 -11 -10   2   10.93    6.91
 -11  10   3   -2.65    5.90
  11 -10  -3    2.24    4.32
 -11 -10   3    5.59    7.66
 -11  10   4   17.72    8.96
  11 -10  -4    6.71    5.01
 -11 -10   4   16.42    7.70
 -11  10   5   -2.93    6.32
  11 -10  -5   -0.81    3.84
 -11 -10   5   -1.04    5.67
 -11  10   6    4.40    7.11
  11 -10  -6    2.17    4.02
 -11 -10   6   12.07    7.28
 -11  10   7    1.28    5.79
  11 -10  -7   -0.22    3.26
 -11 -10   7   -2.90    6.81
 -11  10   8   -0.30    4.55
  11 -10  -8    0.03    4.53
 -11 -10   8    5.39    6.76
 -11  10   9    0.39    5.89
  11 -10  -9   -2.61    5.44
 -11 -10   9   12.33    8.19
 -11  10  10    9.18    8.13
  11 -10 -10    9.47    6.43
 -11 -10  10   19.08    9.19
 -11  10  11    2.85    6.57
  11 -10 -11   -0.69    4.04
 -11 -10  11    3.30    6.16
 -11  10  12    1.86    6.47
  11 -10 -12    1.34    4.93
 -11 -10  12    1.49    6.82
 -11  10  13   -3.02    6.19
  11 -10 -13   -2.34    5.25
 -11 -10  13   -3.05    6.91
 -11  10  14   23.17    9.86
  11 -10 -14    0.60    4.99
 -11 -10  14   11.89    8.32
 -11  10  15   -3.07    8.42
  11 -10 -15   -2.48    4.51
 -11 -10  15   -1.77    5.60
 -11  10  16    4.92    7.38
  11 -10 -16    7.37    6.42
 -11 -10  16    7.29    8.08
 -11  10  17    0.98    5.74
  11 -10 -17    0.90    5.58
 -11 -10  17   -0.27    6.17
 -11  10  18    0.35    4.82
  11 -10 -18   -2.03    4.85
 -11 -10  18   -2.03    7.76
 -11  10  19   -0.87    6.68
  11 -10 -19    0.35    4.09
 -11 -10  19   -0.67    6.47
 -11  10  20   -0.38    5.89
 -11  10  21    1.31    6.31
  11 -11  -1    1.58    3.20
 -11 -11   1   -2.69    6.83
  11 -11  -2    9.81    5.51
 -11 -11   2   16.69    7.30
  11 -11  -3    0.33    4.03
 -11 -11   3    7.34    6.07
 -11  11   4    7.57    7.15
  11 -11  -4    1.33    5.64
 -11 -11   4    1.45    5.61
 -11  11   5    1.34    5.20
  11 -11  -5   -0.96    4.30
 -11 -11   5   -3.44    6.20
 -11  11   6    2.05    5.57
  11 -11  -6    1.75    5.12
 -11 -11   6    4.38    7.19
 -11  11   7    0.41    6.03
  11 -11  -7   -3.60    5.21
 -11 -11   7    3.19    6.80
 -11  11   8   12.72    8.29
  11 -11  -8    0.55    4.88
 -11 -11   8    7.50    7.81
 -11  11   9   -0.43    5.79
  11 -11  -9    2.01    4.32
 -11 -11   9    7.45    7.72
 -11  11  10   -2.20    6.46
  11 -11 -10   -2.55    5.51
 -11 -11  10   -1.60    6.55
 -11  11  11   -4.20    7.16
  11 -11 -11   -0.87    5.69
 -11 -11  11   -2.74    7.65
 -11  11  12    3.30    7.29
  11 -11 -12    5.66    5.02
 -11 -11  12   -0.93    6.67
 -11  11  13    1.32    5.47
  11 -11 -13    1.02    5.11
 -11 -11  13   -2.46    7.66
 -11  11  14   -1.86    6.57
  11 -11 -14   -0.51    5.24
 -11 -11  14    4.15    7.77
 -11  11  15   -2.98    6.69
  11 -11 -15    1.46    4.67
 -11 -11  15    1.61    6.64
 -11  11  16   -1.91    5.18
  11 -11 -16    4.06    5.93
 -11 -11  16    1.76    7.45
 -11  11  17   -1.25    6.03
  11 -11 -17   -0.77    6.24
 -11 -11  17    1.64    7.14
 -11  11  18   20.54    9.56
  11 -11 -18    0.86    5.07
 -11  11  19   -3.95    7.64
  11 -11 -19    1.81    5.70
  11 -11 -20   -1.82    5.49
  11 -12  -1   -2.89    5.05
 -11 -12   1    3.26    6.00
  11 -12  -2    2.52    4.82
 -11 -12   2   -2.58    5.85
  11 -12  -3    0.36    3.46
 -11 -12   3    0.11    4.68
  11 -12  -4    7.17    5.46
 -11 -12   4    5.24    6.68
  11 -12  -5    1.25    4.20
 -11 -12   5   -4.67    6.77
  11 -12  -6    0.67    4.77
 -11 -12   6    8.35    7.31
 -11  12   7   -2.20    5.95
  11 -12  -7    2.15    3.63
 -11 -12   7   -0.60    6.04
 -11  12   8   -1.38    6.03
  11 -12  -8    0.82    4.03
 -11 -12   8   -1.44    5.52
 -11  12   9    2.76    6.26
  11 -12  -9    2.27    5.30
 -11 -12   9    0.02    5.43
 -11  12  10   10.17    7.69
  11 -12 -10    1.63    4.78
 -11 -12  10    6.81    7.71
 -11  12  11    1.52    5.72
  11 -12 -11   -1.22    5.07
 -11 -12  11   10.27    8.88
 -11  12  12    5.55    7.26
  11 -12 -12   -2.16    4.99
 -11 -12  12    6.25    6.67
 -11  12  13    2.95    6.63
  11 -12 -13   -2.66    4.95
 -11 -12  13    1.99    7.99
 -11  12  14    4.39    6.44
  11 -12 -14    0.14    4.91
 -11 -12  14    8.48    8.00
 -11  12  15   -1.05    6.01
  11 -12 -15   -1.52    4.37
 -11  12  16    3.42    7.05
  11 -12 -16   -1.75    5.55
 -11  12  17    3.57    7.52
  11 -12 -17    0.21    3.15
  11 -12 -18    1.66    4.97
  11 -12 -19   -1.74    5.28
  11 -12 -20    7.81    7.15
  11 -13  -1    1.72    2.99
 -11 -13   1    3.85    6.10
  11 -13  -2    4.41    4.81
 -11 -13   2   -0.98    5.53
  11 -13  -3    0.35    4.58
 -11 -13   3    0.71    5.02
  11 -13  -4    5.24    5.42
 -11 -13   4    7.26    6.95
  11 -13  -5    1.40    5.16
 -11 -13   5   -0.30    5.64
  11 -13  -6    2.32    4.26
 -11 -13   6   -3.65    6.53
  11 -13  -7    0.69    4.78
 -11 -13   7    1.14    6.55
  11 -13  -8    4.96    5.50
 -11 -13   8   19.74    9.15
  11 -13  -9   -2.81    6.15
 -11 -13   9   -3.21    6.17
 -11  13  10   -1.89    5.69
  11 -13 -10    6.62    4.55
 -11 -13  10    7.56    7.64
 -11  13  11   -0.83    5.76
  11 -13 -11    5.03    6.29
 -11 -13  11    0.11    6.81
 -11  13  12    4.72    6.57
  11 -13 -12    1.22    5.01
 -11 -13  12    3.71    6.06
 -11  13  13   -1.40    5.30
  11 -13 -13   -1.87    4.47
 -11  13  14    7.94    7.02
 -11  13  15    4.90    5.40
 -11 -14   1   -1.39    5.45
 -11 -14   2    5.88    6.23
 -11 -14   3   -1.48    5.71
 -11 -14   4    0.15    6.16
 -11 -14   5    0.92    5.04
 -11 -14   6   -3.47    6.74
 -11 -14   7    6.44    6.70
 -11 -14   8   -0.68    5.24
 -11 -14   9   -3.46    6.85
 -11  14  13   -0.83    5.77
 -11 -15   6    1.84    6.86
 -10   0   1   -2.87    6.70
 -10   0   2   25.03    9.01
 -10   0   3    1.30    4.82
  10   0  -3   -1.45    3.92
 -10   0   4  124.92   19.65
  10   0  -4  109.35   15.41
 -10   0   5   16.59    7.90
  10   0  -5    0.51    3.69
 -10   0   6   15.56    7.13
  10   0  -6   16.88    6.05
 -10   0   7    4.35    7.01
  10   0  -7   -0.58    3.46
 -10   0   8   22.33    9.76
  10   0  -8   10.64    5.08
 -10   0   9    7.46    7.75
  10   0  -9   -0.42    3.18
 -10   0  10  102.40   18.76
  10   0 -10   81.59   13.40
 -10   0  11   -2.57    6.87
  10   0 -11    0.57    4.44
 -10   0  12   -3.52    8.18
  10   0 -12   -1.36    3.94
 -10   0  13    5.50    7.99
  10   0 -13   -1.28    3.73
 -10   0  14    9.54    8.75
  10   0 -14   19.85    6.97
 -10   0  15   -0.26    6.74
 -10   0  16   36.84   12.78
 -10   0  17    4.43    8.33
 -10   0  18   22.65   10.56
 -10   0  19   -0.70    7.73
 -10   0  20   26.53   11.86
 -10   0  21    3.15    7.37
 -10   0  22   -4.37    8.98
 -10   0  23   -6.06    8.83
 -10   0  24   20.12   10.23
 -10   0  25   -3.86    6.91
 -10   0  26    5.25    7.28
 -10   0  27   -2.45    6.44
 -10   0  28    5.78    8.43
 -10   0  29    1.57    7.14
 -10   0  30   14.74    9.82
 -10   0  31   -0.55    6.05
 -10   0  32   -1.05    6.46
 -10   0  33   -2.59    7.30
 -10   0  34   -1.30    5.16
 -10   0  35   -1.15    6.83
 -10   1   1   -0.82    5.81
  10   1  -1   -1.65    3.30
 -10  -1   1   -0.70    6.84
 -10   1   2  130.38   20.15
  10   1  -2  105.17   15.45
 -10  -1   2  122.90   19.60
 -10   1   3    8.66    9.15
  10   1  -3   12.47    4.99
 -10  -1   3    5.30    7.99
 -10   1   4   -2.64    6.19
  10   1  -4   -0.92    2.97
 -10  -1   4   -3.02    7.52
 -10   1   5    4.86    6.62
  10   1  -5   15.92    5.38
 -10  -1   5   16.77    8.73
 -10   1   6   68.69   15.98
  10  -1  -6   69.18   11.55
  10   1  -6   87.19   12.74
 -10  -1   6   70.96   15.20
 -10   1   7    0.27    7.90
  10  -1  -7    2.89    3.83
  10   1  -7    0.51    3.08
 -10  -1   7    8.39    7.69
 -10   1   8   42.45   12.51
  10  -1  -8   41.53    9.15
  10   1  -8   35.23    8.37
 -10  -1   8   42.78   11.74
 -10   1   9   -1.31    5.96
  10  -1  -9    0.40    2.74
  10   1  -9   -2.60    4.15
 -10  -1   9    5.97    8.16
 -10   1  10   -2.90    7.86
  10  -1 -10    3.02    4.45
  10   1 -10   -0.18    3.64
 -10  -1  10   -5.25    9.13
 -10   1  11    2.91    6.82
  10  -1 -11   14.17    5.78
  10   1 -11    9.86    4.77
 -10  -1  11   10.59    8.05
 -10   1  12   96.98   17.73
  10  -1 -12   59.17   10.96
  10   1 -12   45.08    9.96
 -10  -1  12   59.34   14.47
 -10   1  13   -0.28    6.37
  10   1 -13   -0.46    2.92
 -10  -1  13   -1.33    5.78
 -10   1  14    6.03    8.26
  10  -1 -14    4.11    4.01
 -10  -1  14   12.80    9.90
 -10   1  15    2.75    7.16
  10  -1 -15    3.04    3.94
 -10  -1  15   -0.68    8.87
 -10   1  16   37.51   12.27
  10  -1 -16   20.62    6.80
 -10  -1  16    4.40    9.14
 -10   1  17   -2.70    6.73
 -10  -1  17   -1.27    7.66
 -10   1  18   19.35    9.52
 -10  -1  18   19.46    9.93
 -10   1  19   -3.37    7.75
 -10  -1  19   -0.03    6.50
 -10   1  20   -4.67    7.93
 -10  -1  20   -2.46    7.72
 -10   1  21    0.86    6.36
 -10  -1  21   -2.52    6.86
 -10   1  22   54.88   14.68
 -10  -1  22   34.04   13.13
 -10   1  23   -2.53    6.50
 -10  -1  23    6.32    6.51
 -10   1  24    0.70    6.76
 -10  -1  24    3.35    7.36
 -10   1  25    5.72    7.49
 -10  -1  25   -0.12    6.56
 -10   1  26   -2.16    6.73
 -10  -1  26    3.65    7.08
 -10   1  27   -0.00    6.87
 -10  -1  27    3.71    7.48
 -10   1  28   13.10    9.50
 -10  -1  28    7.93    8.48
 -10   1  29   -2.83    7.11
 -10  -1  29   -0.24    6.33
 -10   1  30   -0.80    6.16
 -10  -1  30   -5.25    8.10
 -10   1  31   -1.86    7.20
 -10  -1  31   -1.05    7.34
 -10   1  32   11.84    7.82
 -10  -1  32   23.10    9.26
 -10   1  33   -0.65    7.13
 -10  -1  33    0.62    6.51
 -10   1  34   -0.13    6.44
 -10  -1  34   -4.06    7.84
 -10   1  35    2.59    7.04
 -10  -1  35   -0.17    6.44
 -10  -1  36   -2.31    7.49
 -10   2   1   -2.90    7.13
  10  -2  -1   -0.49    3.92
  10   2  -1    7.48    4.94
 -10  -2   1   -2.72    5.82
 -10   2   2   -2.75    6.58
  10  -2  -2   -0.36    2.83
  10   2  -2   -0.06    3.41
 -10   2   3    2.81    8.29
  10   2  -3    3.99    3.65
 -10  -2   3    3.60    4.79
 -10   2   4  114.79   20.61
  10   2  -4  124.69   16.86
 -10  -2   4  146.71   21.07
 -10   2   5   36.47   11.51
  10   2  -5   32.00    7.81
 -10  -2   5   23.10   10.52
 -10   2   6   29.30   12.13
  10   2  -6   29.50    7.36
 -10  -2   6   26.17   10.00
 -10   2   7   -1.08    6.81
  10   2  -7    5.28    4.70
 -10  -2   7    8.48    7.14
 -10   2   8    4.49    8.12
  10   2  -8   27.00    7.30
 -10  -2   8   15.93    9.44
 -10   2   9    5.30    6.28
  10   2  -9    5.89    4.00
 -10  -2   9   10.69    7.60
 -10   2  10   64.25   15.23
  10   2 -10   62.81   11.24
 -10  -2  10   77.64   16.62
 -10   2  11   13.01    8.95
  10  -2 -11    1.27    4.30
  10   2 -11    9.13    5.25
 -10  -2  11   15.05    9.17
 -10   2  12    8.30    7.31
  10  -2 -12   -0.16    3.76
 -10  -2  12   -7.12    8.65
 -10   2  13    2.72    6.08
  10  -2 -13   -1.31    4.23
 -10  -2  13   -0.84    8.22
 -10   2  14   37.42   13.22
  10  -2 -14   14.88    6.59
 -10  -2  14   21.47    9.56
 -10   2  15   10.37    9.30
  10  -2 -15    7.97    4.95
 -10  -2  15   12.24    9.21
 -10   2  16    2.67    7.70
  10  -2 -16    9.25    5.72
 -10  -2  16    0.53    7.41
 -10   2  17    5.73    9.27
 -10  -2  17   -0.60    7.14
 -10   2  18   -1.13    6.89
 -10  -2  18    8.97    8.33
 -10   2  19    1.26    7.08
 -10  -2  19    2.35    7.20
 -10   2  20   32.35   11.68
 -10  -2  20   42.01   13.99
 -10   2  21   -1.86    6.20
 -10  -2  21   -3.99    8.13
 -10   2  22    2.27    5.78
 -10  -2  22   -0.38    8.28
 -10   2  23   -0.00    6.36
 -10  -2  23    1.41    7.49
 -10   2  24   17.24   10.43
 -10  -2  24    1.26    6.03
 -10   2  25    8.04    6.77
 -10  -2  25    2.14    5.80
 -10   2  26   15.45    9.45
 -10  -2  26   16.86    9.90
 -10   2  27   -1.23    6.98
 -10  -2  27    1.70    7.82
 -10   2  28    0.47    5.86
 -10  -2  28   -1.08    6.10
 -10   2  29    0.36    7.31
 -10  -2  29   -1.90    8.14
 -10   2  30   -1.13    5.34
 -10  -2  30   -0.03    6.18
 -10   2  31   -2.59    7.01
 -10  -2  31   -1.01    7.36
 -10   2  32   -0.95    4.98
 -10  -2  32    2.10    6.01
 -10   2  33   -3.38    5.98
 -10  -2  33   -0.13    6.07
 -10   2  34    0.80    7.27
 -10  -2  34   -0.73    8.15
 -10  -2  35   -0.94    7.10
 -10  -2  36    2.70    5.99
 -10   3   1   15.83    9.03
  10  -3  -1   12.65    5.17
  10   3  -1    8.14    4.29
 -10  -3   1   -1.89    6.13
 -10   3   2  100.63   17.65
  10  -3  -2   57.11   10.65
  10   3  -2   71.88   12.33
 -10  -3   2  100.02   16.03
 -10   3   3   44.16   12.21
  10  -3  -3   32.29    8.16
  10   3  -3   36.51    8.38
 -10  -3   3   34.94   10.59
 -10   3   4    0.85    5.80
  10  -3  -4    2.35    2.87
  10   3  -4   -0.07    4.07
 -10  -3   4    3.63    5.77
 -10   3   5   17.78    8.72
  10  -3  -5    1.27    4.16
  10   3  -5    1.25    4.04
 -10  -3   5   18.46    7.56
 -10   3   6   31.15   10.19
  10  -3  -6   22.21    6.86
  10   3  -6   16.33    5.89
 -10  -3   6   14.62    8.18
 -10   3   7   16.69    8.73
  10   3  -7   13.57    5.28
 -10  -3   7   15.91    8.91
 -10   3   8   68.24   15.35
  10   3  -8   45.09    9.74
 -10  -3   8   56.65   13.45
 -10   3   9    6.23    7.11
  10   3  -9    2.60    4.29
 -10  -3   9    0.89    6.38
 -10   3  10    2.43    7.78
  10   3 -10    3.27    3.55
 -10  -3  10   -0.99    6.67
 -10   3  11   10.51    9.89
 -10  -3  11   12.18    9.85
 -10   3  12   53.80   13.84
 -10  -3  12   26.43   10.34
 -10   3  13   -2.26    7.19
 -10  -3  13   -2.38    6.88
 -10   3  14    8.86    7.78
 -10  -3  14   -5.04    8.78
 -10   3  15    6.75    7.84
 -10  -3  15   -0.57    5.99
 -10   3  16   36.45   11.47
 -10  -3  16   27.12   10.88
 -10   3  17    9.30    7.84
 -10  -3  17   12.02    8.34
 -10   3  18   12.85    8.49
 -10  -3  18    7.73    7.50
 -10   3  19   13.75    9.34
 -10  -3  19    3.06    6.92
 -10   3  20   -2.66    7.44
 -10  -3  20   -0.00    6.70
 -10   3  21    3.46    9.46
 -10  -3  21   10.49    9.09
 -10   3  22   37.69   12.51
 -10  -3  22   21.47   10.28
 -10   3  23    8.70    7.34
 -10  -3  23   -3.46    8.56
 -10   3  24   -1.47    7.81
 -10  -3  24    4.66    8.21
 -10   3  25   -2.98    5.91
 -10  -3  25   -2.79    7.63
 -10   3  26   -1.89    6.62
 -10  -3  26    1.61    9.38
 -10   3  27   25.33   10.07
 -10  -3  27    9.75    8.55
 -10   3  28   -2.43    8.45
 -10  -3  28    5.61    8.06
 -10   3  29   -1.64    6.42
 -10  -3  29    5.12    8.05
 -10   3  30    1.93    5.85
 -10  -3  30    2.55    6.35
 -10   3  31   11.39    7.82
 -10  -3  31   -1.38    7.31
 -10   3  32    3.65    7.16
 -10  -3  32    2.77    7.83
 -10   3  33   -2.49    7.02
 -10  -3  33    0.09    5.78
 -10  -3  34   -0.85    6.51
 -10   4   1   12.39    8.69
  10  -4  -1    3.43    3.06
  10   4  -1    4.32    3.85
 -10  -4   1   -0.52    4.49
 -10   4   2    1.26    7.77
  10  -4  -2    3.48    3.84
  10   4  -2    2.94    3.59
 -10  -4   2   -0.02    4.65
 -10   4   3    5.90    6.70
  10  -4  -3    2.70    3.62
  10   4  -3    7.01    5.15
 -10  -4   3    0.17    5.31
 -10   4   4   81.46   16.61
  10  -4  -4   85.44   12.69
  10   4  -4   56.23   11.38
 -10  -4   4   74.02   14.82
 -10   4   5   11.39    8.48
  10  -4  -5   15.44    5.74
  10   4  -5   39.91    8.50
 -10  -4   5   22.43    8.84
 -10   4   6   46.50   13.00
  10  -4  -6   41.29    8.95
  10   4  -6   36.72    8.50
 -10  -4   6   36.53   10.79
 -10   4   7   -3.86    7.31
  10  -4  -7   -1.08    4.21
  10   4  -7   -0.60    3.32
 -10  -4   7   -2.85    6.61
 -10   4   8   50.99   13.40
  10  -4  -8   63.18   11.12
 -10  -4   8   41.73   11.95
 -10   4   9    8.00    8.02
  10  -4  -9    5.97    4.01
 -10  -4   9   13.28    8.01
 -10   4  10   24.46   10.70
  10  -4 -10   21.43    7.28
 -10  -4  10   13.13    8.68
 -10   4  11    2.46    7.42
  10  -4 -11    9.96    5.54
 -10  -4  11    2.15    6.98
 -10   4  12    1.74    7.74
  10  -4 -12    1.66    3.48
 -10  -4  12   -0.07    4.96
 -10   4  13    5.45    6.40
  10  -4 -13   -0.43    3.27
 -10  -4  13   -0.85    6.36
 -10   4  14    7.43    7.76
  10  -4 -14    6.12    4.34
 -10  -4  14    4.75    7.95
 -10   4  15    5.29    7.98
  10  -4 -15   12.89    6.11
 -10  -4  15    1.98    6.65
 -10   4  16    6.55    7.68
 -10  -4  16   11.52    8.52
 -10   4  17   -0.13    5.61
 -10  -4  17   -3.26    7.38
 -10   4  18   -3.08    7.63
 -10  -4  18    1.07    7.84
 -10   4  19   10.86    6.57
 -10  -4  19    3.38    7.86
 -10   4  20   17.70    9.70
 -10  -4  20   23.74   10.32
 -10   4  21   19.86    9.45
 -10  -4  21   25.97   10.59
 -10   4  22   -1.29    6.28
 -10  -4  22   -3.65    7.08
 -10   4  23    6.57    8.12
 -10  -4  23    2.06    8.44
 -10   4  24    8.51    7.94
 -10  -4  24   16.49    9.81
 -10   4  25    2.65    5.95
 -10  -4  25   11.22    9.66
 -10   4  26   -3.76    8.69
 -10  -4  26   -0.52    7.17
 -10   4  27    5.49    7.82
 -10  -4  27   -2.61    7.57
 -10   4  28    7.69    8.94
 -10  -4  28    1.14    7.53
 -10   4  29   -3.18    6.00
 -10  -4  29    6.72    7.45
 -10   4  30    0.87    6.52
 -10  -4  30   21.40   10.95
 -10   4  31   -0.65    5.76
 -10  -4  31    0.34    6.64
 -10   4  32   -1.06    6.73
 -10  -4  32    4.91    8.02
 -10   5   1   52.30   13.25
  10  -5  -1   31.01    8.13
  10   5  -1   48.02    9.56
 -10  -5   1   37.65   10.30
 -10   5   2  135.02   21.39
  10  -5  -2  104.33   15.20
  10   5  -2  105.82   16.40
 -10  -5   2  139.89   19.66
 -10   5   3    1.04    6.31
  10  -5  -3    7.44    4.81
  10   5  -3    5.77    4.94
 -10  -5   3    5.57    7.36
 -10   5   4   -0.74    5.92
  10  -5  -4    5.46    4.58
  10   5  -4   -0.02    3.31
 -10  -5   4   -0.93    7.27
 -10   5   5    2.05    6.27
  10  -5  -5    9.37    5.00
 -10  -5   5   13.36    8.48
 -10   5   6   16.83    9.55
  10  -5  -6   19.46    6.93
 -10  -5   6   20.27    8.68
 -10   5   7   14.01    9.00
  10  -5  -7   25.58    7.53
 -10  -5   7   23.34    8.89
 -10   5   8   20.72   10.71
  10  -5  -8   12.49    5.97
 -10  -5   8   23.01   10.19
 -10   5   9   -0.85    6.30
  10  -5  -9   -0.65    4.90
 -10  -5   9   -0.05    5.73
 -10   5  10    0.03    6.17
  10  -5 -10   -0.36    3.68
 -10  -5  10   -3.65    6.07
 -10   5  11   19.94    8.36
  10  -5 -11    6.58    5.18
 -10  -5  11    4.86    7.94
 -10   5  12   29.16   10.70
  10  -5 -12   23.81    8.21
 -10  -5  12   34.41   10.94
 -10   5  13    7.62    9.17
  10  -5 -13   10.57    6.42
 -10  -5  13    5.45    6.20
 -10   5  14    2.27    6.49
  10  -5 -14    0.47    3.16
 -10  -5  14   -3.39    6.82
 -10   5  15    2.22    5.76
  10  -5 -15    3.94    4.30
 -10  -5  15   -0.85    6.79
 -10   5  16    7.74    6.23
  10  -5 -16    3.54    4.38
 -10  -5  16   -1.71    5.76
 -10   5  17   22.12   11.85
  10  -5 -17   25.42    8.03
 -10  -5  17   12.09    8.19
 -10   5  18   18.43    8.46
  10  -5 -18   12.30    7.12
 -10  -5  18    4.51    7.12
 -10   5  19    4.62    7.77
  10  -5 -19    1.22    4.51
 -10  -5  19    1.13    6.94
 -10   5  20    0.15    6.67
 -10  -5  20   -1.55    7.14
 -10   5  21   -0.52    6.51
 -10  -5  21    1.77    7.74
 -10   5  22   21.49   10.80
 -10  -5  22   15.60   10.32
 -10   5  23    1.53    6.14
 -10  -5  23   12.02    9.44
 -10   5  24    2.81    7.35
 -10  -5  24    2.24    7.50
 -10   5  25    0.63    6.14
 -10  -5  25   -1.85    8.91
 -10   5  26   -3.76    6.81
 -10  -5  26    0.41    6.62
 -10   5  27   -2.32    7.94
 -10  -5  27   16.35    8.98
 -10   5  28    2.54    6.55
 -10  -5  28    4.71    8.04
 -10   5  29    5.06    6.89
 -10  -5  29   -4.72    7.97
 -10   5  30   -3.20    6.93
 -10  -5  30   -0.55    7.44
 -10   6   1    1.33    6.73
  10  -6  -1    6.07    3.56
 -10  -6   1   -1.52    4.80
 -10   6   2    0.98    6.01
  10  -6  -2    2.38    4.45
 -10  -6   2   13.02    7.99
 -10   6   3    2.87    6.46
  10  -6  -3   15.92    5.84
 -10  -6   3   12.67    7.63
 -10   6   4   18.89    8.84
  10  -6  -4    9.72    4.45
 -10  -6   4   10.98    6.89
 -10   6   5   12.33    9.12
  10  -6  -5   10.39    5.39
 -10  -6   5   20.15    8.36
 -10   6   6   19.42    9.66
  10  -6  -6   16.87    6.64
 -10  -6   6   19.87    9.55
 -10   6   7   -0.97    6.35
  10  -6  -7    3.16    4.78
 -10  -6   7    2.12    6.10
 -10   6   8   -1.82    7.11
  10  -6  -8   -2.11    4.72
 -10  -6   8    0.74    5.72
 -10   6   9   41.79   12.10
  10  -6  -9   19.20    7.06
 -10  -6   9   32.18   10.34
 -10   6  10    9.11    8.76
  10  -6 -10   23.83    7.73
 -10  -6  10   30.02   10.25
 -10   6  11    4.28    7.26
  10  -6 -11   13.90    5.26
 -10  -6  11    2.15    7.52
 -10   6  12    1.01    6.51
  10  -6 -12    0.69    4.17
 -10  -6  12   -1.35    5.70
 -10   6  13   23.19    9.74
  10  -6 -13    9.67    6.30
 -10  -6  13   32.97   10.65
 -10   6  14   17.39    8.34
  10  -6 -14   10.47    5.68
 -10  -6  14    4.03    6.05
 -10   6  15    8.49    8.23
  10  -6 -15   16.93    6.78
 -10  -6  15   15.37    8.65
 -10   6  16    0.27    7.53
  10  -6 -16    5.16    4.88
 -10  -6  16    3.67    6.18
 -10   6  17    1.60    7.71
  10  -6 -17    0.52    2.76
 -10  -6  17   -0.08    8.13
 -10   6  18    2.64    6.61
  10  -6 -18    4.14    4.63
 -10  -6  18   16.08    9.62
 -10   6  19   20.57    8.60
  10  -6 -19    3.26    4.98
 -10  -6  19    5.69    8.62
 -10   6  20    0.64    5.44
 -10  -6  20   -0.86    8.03
 -10   6  21   -1.26    7.38
 -10  -6  21    1.43    7.41
 -10   6  22   -0.40    5.40
 -10  -6  22    4.81    8.32
 -10   6  23    3.92    6.75
 -10  -6  23    2.72    8.31
 -10   6  24    2.85    6.85
 -10  -6  24   -1.90    7.35
 -10   6  25    2.80    7.25
 -10  -6  25   -2.62    7.43
 -10   6  26    9.53    6.88
 -10  -6  26    1.03    8.44
 -10   6  27    4.23    7.88
 -10  -6  27   -0.28    7.55
 -10   6  28    7.17    8.65
 -10  -6  28    0.21    7.12
 -10   6  29    0.23    7.56
 -10   7   1   36.17   12.03
  10  -7  -1   43.59    9.21
 -10  -7   1   54.21   11.65
 -10   7   2    6.00    6.06
  10  -7  -2    1.47    3.96
 -10  -7   2    6.59    5.58
 -10   7   3    1.44    6.73
  10  -7  -3   10.31    4.73
 -10  -7   3   14.02    7.39
 -10   7   4    1.33    5.11
  10  -7  -4    0.29    4.35
 -10  -7   4    1.66    5.55
 -10   7   5   18.58    9.63
  10  -7  -5   17.00    6.93
 -10  -7   5   35.13    9.80
 -10   7   6    5.17    6.55
  10  -7  -6    2.28    4.20
 -10  -7   6    1.28    6.52
 -10   7   7    3.93    6.68
  10  -7  -7   22.79    6.81
 -10  -7   7   22.31    9.42
 -10   7   8    7.24    6.72
  10  -7  -8   13.05    5.93
 -10  -7   8   26.35    9.07
 -10   7   9    0.66    6.73
  10  -7  -9   -2.24    5.18
 -10  -7   9   -3.33    5.99
 -10   7  10   -0.33    5.44
  10  -7 -10    0.14    3.91
 -10  -7  10    7.99    5.34
 -10   7  11    3.72    6.42
  10  -7 -11    9.82    5.96
 -10  -7  11   25.01    9.74
 -10   7  12    3.95    6.83
  10  -7 -12    4.32    5.18
 -10  -7  12   -1.64    6.87
 -10   7  13   16.83    9.69
  10  -7 -13    8.49    6.77
 -10  -7  13   39.69   11.25
 -10   7  14    5.17    8.03
  10  -7 -14    1.12    3.92
 -10  -7  14   -3.11    7.51
 -10   7  15    3.48    6.01
  10  -7 -15    2.36    3.35
 -10  -7  15    1.50    6.84
 -10   7  16    2.75    6.51
  10  -7 -16   -0.06    4.31
 -10  -7  16    5.15    6.12
 -10   7  17   24.83   10.38
  10  -7 -17    9.24    5.76
 -10  -7  17   15.73   10.48
 -10   7  18   -0.95    8.69
  10  -7 -18   -1.42    5.09
 -10  -7  18   -1.45    6.38
 -10   7  19    1.03    6.56
  10  -7 -19    0.18    4.68
 -10  -7  19   -2.74    7.09
 -10   7  20   -4.49    6.69
  10  -7 -20    3.94    5.03
 -10  -7  20   -1.95    7.65
 -10   7  21    3.76    6.08
 -10  -7  21    0.01    7.30
 -10   7  22    3.34    7.26
 -10  -7  22   -0.04    7.59
 -10   7  23    9.97    8.53
 -10  -7  23   26.54   10.94
 -10   7  24    0.09    6.83
 -10  -7  24    4.06    7.72
 -10   7  25    8.94    7.19
 -10  -7  25   -4.64    8.26
 -10   7  26    3.28    7.26
 -10   7  27    7.24    7.44
 -10   7  28   -1.28    5.51
 -10   8   1    2.09    6.08
  10  -8  -1   -0.57    3.22
 -10  -8   1    7.33    6.73
 -10   8   2    0.55    6.22
  10  -8  -2    0.83    3.79
 -10  -8   2    1.90    6.57
 -10   8   3   24.85    9.77
  10  -8  -3   14.90    5.84
 -10  -8   3   25.57    8.41
 -10   8   4    9.17    8.77
  10  -8  -4   11.48    5.70
 -10  -8   4   22.03    9.29
 -10   8   5   41.97   11.75
  10  -8  -5   20.97    7.76
 -10  -8   5   26.67    9.81
 -10   8   6    6.70    7.14
  10  -8  -6    3.94    3.78
 -10  -8   6    7.52    6.77
 -10   8   7    7.73    6.52
  10  -8  -7    1.68    4.26
 -10  -8   7    4.80    6.52
 -10   8   8   -1.40    5.53
  10  -8  -8    2.94    4.48
 -10  -8   8    0.52    5.39
 -10   8   9    7.48    6.51
  10  -8  -9    9.19    5.92
 -10  -8   9    8.84    8.57
 -10   8  10    2.54    7.28
  10  -8 -10    6.08    5.43
 -10  -8  10   -0.30    4.96
 -10   8  11   19.13    9.08
  10  -8 -11   10.51    6.65
 -10  -8  11   36.82   10.57
 -10   8  12   -0.31    5.56
  10  -8 -12   -1.41    4.60
 -10  -8  12    0.50    6.22
 -10   8  13    6.05    5.98
  10  -8 -13    1.35    4.32
 -10  -8  13   -1.47    7.62
 -10   8  14    1.99    6.16
  10  -8 -14    4.65    5.38
 -10  -8  14   -1.93    6.72
 -10   8  15   26.28   10.14
  10  -8 -15    2.22    5.14
 -10  -8  15   13.56    8.22
 -10   8  16    0.18    8.65
  10  -8 -16   -3.35    5.16
 -10  -8  16   -1.36    7.39
 -10   8  17   -1.78    6.23
  10  -8 -17    0.18    4.12
 -10  -8  17    4.41    6.89
 -10   8  18    2.52    6.08
  10  -8 -18    2.27    4.17
 -10  -8  18   -3.11    7.31
 -10   8  19   20.71    9.08
  10  -8 -19   13.39    7.32
 -10  -8  19   15.26    9.10
 -10   8  20   -5.18    7.16
  10  -8 -20    4.35    4.73
 -10  -8  20   -4.04    7.59
 -10   8  21    2.43    6.18
 -10  -8  21    3.55    7.67
 -10   8  22   -1.64    6.20
 -10  -8  22   -3.62    7.79
 -10   8  23    6.91    6.45
 -10  -8  23   -2.88    7.04
 -10   8  24   -4.57    7.13
 -10   8  25    4.13    5.94
 -10   8  26    4.05    7.14
 -10   9   1   27.51    9.96
  10  -9  -1   19.22    6.52
 -10  -9   1   20.31    7.87
 -10   9   2    2.61    6.87
  10  -9  -2   -0.86    4.70
 -10  -9   2    8.55    6.48
 -10   9   3   18.70    8.42
  10  -9  -3   11.57    6.12
 -10  -9   3   35.87    9.53
 -10   9   4    2.95    6.27
  10  -9  -4   -3.24    4.79
 -10  -9   4   -2.26    6.07
 -10   9   5    7.58    7.42
  10  -9  -5    9.44    5.37
 -10  -9   5    4.34    6.02
 -10   9   6   -1.67    5.21
  10  -9  -6    1.33    4.12
 -10  -9   6    5.80    6.48
 -10   9   7   16.29    7.97
  10  -9  -7   16.12    6.73
 -10  -9   7   19.01    8.57
 -10   9   8    8.73    7.24
  10  -9  -8   -0.20    4.12
 -10  -9   8   11.59    7.75
 -10   9   9    3.58    7.02
  10  -9  -9    3.74    4.89
 -10  -9   9    1.12    5.73
 -10   9  10   -2.90    6.70
  10  -9 -10   -0.85    3.37
 -10  -9  10    3.47    6.59
 -10   9  11   16.02    8.64
  10  -9 -11   12.18    5.91
 -10  -9  11   23.67    9.78
 -10   9  12   -3.58    7.95
  10  -9 -12   -1.97    3.76
 -10  -9  12   -2.37    5.55
  10  -9 -13    0.17    3.50
 -10  -9  13   -2.70    6.21
 -10   9  14   -2.36    6.06
  10  -9 -14    0.93    4.39
 -10  -9  14    1.04    6.42
 -10   9  15    9.10    6.68
  10  -9 -15   -1.17    5.36
 -10  -9  15   -0.77    7.71
 -10   9  16   -1.94    5.90
  10  -9 -16    1.00    5.43
 -10  -9  16   -0.84    5.35
 -10   9  17   46.17   11.97
  10  -9 -17   20.49    7.80
 -10  -9  17   10.64    8.15
 -10   9  18    4.28    7.09
  10  -9 -18    3.22    5.46
 -10  -9  18   -0.00    6.42
 -10   9  19    6.31    7.34
  10  -9 -19    1.78    5.24
 -10  -9  19   -3.20    6.85
 -10   9  20    3.44    5.94
  10  -9 -20    5.82    5.91
 -10  -9  20    1.29    7.13
 -10   9  21    0.55    6.74
 -10  -9  21    1.96    7.30
 -10   9  22   -4.42    8.65
 -10   9  23    0.57    6.92
 -10   9  24    0.78    5.93
 -10   9  25    0.23    7.19
 -10  10   1    0.94    5.39
  10 -10  -1   -0.00    3.90
 -10 -10   1   11.08    6.47
 -10  10   2    1.34    5.30
  10 -10  -2    0.05    3.91
 -10 -10   2    4.42    6.04
 -10  10   3   20.92    8.48
  10 -10  -3    1.66    4.99
 -10 -10   3    9.70    6.89
 -10  10   4   -2.22    5.81
  10 -10  -4    0.15    4.03
 -10 -10   4    4.32    6.28
 -10  10   5   37.60   11.39
  10 -10  -5   21.59    7.53
 -10 -10   5   59.28   12.60
 -10  10   6    0.13    6.19
  10 -10  -6   -1.90    3.46
 -10 -10   6   -1.37    4.73
 -10  10   7    6.23    6.82
  10 -10  -7   -1.84    4.47
 -10 -10   7   -0.88    6.43
 -10  10   8   -1.93    6.21
  10 -10  -8   -2.50    5.10
 -10 -10   8    0.12    4.75
 -10  10   9   27.22    9.53
  10 -10  -9    7.93    5.67
 -10 -10   9    2.29    5.05
 -10  10  10    7.30    6.71
  10 -10 -10   -4.78    5.46
 -10 -10  10   -3.28    6.90
 -10  10  11    4.50    6.00
  10 -10 -11   -2.75    5.47
 -10 -10  11   -0.22    5.11
 -10  10  12   -1.38    7.37
  10 -10 -12   -0.91    4.70
 -10 -10  12   -4.82    8.14
 -10  10  13   13.82    8.14
  10 -10 -13    0.05    5.51
 -10 -10  13   23.82   10.37
 -10  10  14   -0.84    6.31
  10 -10 -14   -2.90    5.93
 -10 -10  14   -0.27    5.24
 -10  10  15   14.59    7.64
  10 -10 -15    6.34    7.14
 -10 -10  15   25.21    9.83
 -10  10  16   -1.80    6.50
  10 -10 -16    7.72    5.39
 -10 -10  16    2.84    7.63
 -10  10  17   -1.98    5.47
  10 -10 -17    1.89    6.49
 -10 -10  17    5.21    7.45
 -10  10  18   -0.58    7.57
  10 -10 -18   -1.05    6.08
 -10 -10  18   -1.01    7.84
 -10  10  19   16.15    7.78
  10 -10 -19   11.54    7.00
 -10 -10  19   -2.49    7.88
 -10  10  20    2.97    7.34
  10 -10 -20   -2.44    4.41
 -10  10  21    0.09    5.74
 -10  10  22   -3.64    6.47
 -10  10  23    5.08    6.59
  10 -11  -1    7.10    4.96
 -10 -11   1    0.26    5.19
  10 -11  -2    4.99    4.57
 -10 -11   2    1.20    5.16
 -10  11   3   -1.38    6.13
  10 -11  -3    7.91    5.29
 -10 -11   3   15.33    7.68
 -10  11   4   -2.43    6.08
  10 -11  -4   -1.55    4.20
 -10 -11   4   -0.62    5.96
 -10  11   5    2.05    6.44
  10 -11  -5    9.19    5.82
 -10 -11   5    2.83    6.04
 -10  11   6   -1.19    5.99
  10 -11  -6   -3.34    5.12
 -10 -11   6    5.57    6.89
 -10  11   7   24.49    9.46
  10 -11  -7   16.13    7.34
 -10 -11   7   39.81   10.53
 -10  11   8    2.61    5.83
  10 -11  -8   -0.84    4.60
 -10 -11   8    9.34    6.73
 -10  11   9   -0.95    4.96
  10 -11  -9    0.43    4.09
 -10 -11   9    3.56    5.12
 -10  11  10   -2.42    6.28
  10 -11 -10    5.47    4.87
 -10 -11  10    4.81    6.76
 -10  11  11    5.02    6.46
  10 -11 -11    6.33    6.19
 -10 -11  11    7.72    7.70
 -10  11  12    1.01    6.24
  10 -11 -12   -1.91    5.23
 -10 -11  12    2.36    6.39
 -10  11  13    3.75    7.14
  10 -11 -13   -0.46    4.85
 -10 -11  13    3.10    6.65
 -10  11  14    2.49    7.64
  10 -11 -14    3.05    5.05
 -10 -11  14   -0.05    5.91
 -10  11  15   -0.40    5.82
  10 -11 -15   -1.21    4.97
 -10 -11  15   -0.64    6.98
 -10  11  16   -1.60    7.03
  10 -11 -16   -0.52    5.60
 -10 -11  16    7.94    6.96
 -10  11  17   12.47    7.46
  10 -11 -17    6.16    5.88
 -10  11  18   -0.11    5.51
  10 -11 -18   -0.63    5.32
 -10  11  19    0.33    5.58
  10 -11 -19   -2.24    6.18
 -10  11  20   -2.64    7.52
  10 -11 -20   -1.84    5.73
 -10  11  21    2.36    6.63
  10 -11 -21    0.68    6.62
 -10  11  22    4.05    5.81
  10 -12  -1    3.44    3.93
 -10 -12   1   -1.98    4.55
  10 -12  -2   -0.48    3.80
 -10 -12   2   -2.28    6.45
  10 -12  -3    4.75    4.94
 -10 -12   3    1.05    4.95
  10 -12  -4    5.39    4.82
 -10 -12   4    5.38    5.54
 -10  12   5    9.11    6.54
  10 -12  -5    2.86    5.14
 -10 -12   5   22.81    8.04
 -10  12   6   -4.72    7.13
  10 -12  -6   -2.32    5.31
 -10 -12   6   -2.06    5.32
 -10  12   7   -3.30    6.23
  10 -12  -7   -1.38    4.39
 -10 -12   7   -0.20    5.41
 -10  12   8    3.40    5.94
  10 -12  -8    0.79    4.90
 -10 -12   8    3.55    4.35
 -10  12   9   14.44    7.78
  10 -12  -9    3.27    6.22
 -10 -12   9   19.92    7.97
 -10  12  10   -0.96    4.48
  10 -12 -10   -1.48    5.15
 -10 -12  10    4.64    6.01
 -10  12  11   -0.40    5.06
  10 -12 -11   -1.64    5.12
 -10 -12  11    2.17    6.56
 -10  12  12   -1.74    5.78
  10 -12 -12    0.94    5.87
 -10 -12  12   -0.03    5.67
 -10  12  13    0.80    6.02
  10 -12 -13    1.60    5.83
 -10 -12  13   -2.54    6.46
 -10  12  14    1.59    5.97
  10 -12 -14   -2.45    4.86
 -10 -12  14    6.62    7.26
 -10  12  15    1.41    5.30
  10 -12 -15    6.76    6.46
 -10  12  16   -2.49    6.23
  10 -12 -16    3.49    5.91
 -10  12  17   -2.79    6.96
  10 -12 -17    1.00    4.26
 -10  12  18   -4.00    7.25
  10 -12 -18   -3.12    6.67
 -10  12  19    1.09    6.13
  10 -12 -19    0.86    4.71
 -10  12  20   -0.09    4.90
  10 -12 -20   -0.51    5.14
  10 -12 -21   -2.17    4.98
  10 -13  -1    1.34    5.58
 -10 -13   1   15.32    6.97
  10 -13  -2    6.51    5.10
 -10 -13   2    0.81    5.80
  10 -13  -3    2.48    4.11
 -10 -13   3    2.18    5.69
  10 -13  -4   -0.56    5.12
 -10 -13   4   -0.01    5.03
  10 -13  -5    1.19    4.57
 -10 -13   5    3.73    6.17
  10 -13  -6   -1.65    4.53
 -10 -13   6    9.16    6.55
  10 -13  -7   15.20    6.61
 -10 -13   7    8.49    6.14
 -10  13   8    5.11    5.38
  10 -13  -8    5.88    5.33
 -10 -13   8   -0.12    4.60
 -10  13   9    0.89    5.31
  10 -13  -9    7.27    5.96
 -10 -13   9    3.10    7.13
 -10  13  10    0.47    5.52
  10 -13 -10    1.14    4.84
 -10 -13  10   -0.05    6.32
 -10  13  11   -0.60    5.87
  10 -13 -11    0.45    4.44
 -10 -13  11   -0.85    5.23
 -10  13  12    2.09    5.53
  10 -13 -12    2.54    6.03
 -10  13  13    3.08    7.47
  10 -13 -13    6.07    6.09
 -10  13  14   -1.36    4.80
  10 -13 -14   -1.73    5.78
 -10  13  15   -2.39    7.11
  10 -13 -15    3.67    5.79
 -10  13  16   -3.17    7.47
  10 -13 -16   -0.36    3.79
 -10  13  17    3.74    6.01
  10 -13 -17    3.79    4.63
 -10  13  18   -5.09    8.37
  10 -13 -18   -2.16    5.47
  10 -13 -19   -0.85    6.38
  10 -13 -20    0.74    5.00
  10 -13 -21    6.30    5.76
  10 -14  -1   -0.00    3.01
 -10 -14   1    1.05    4.65
  10 -14  -2    2.84    5.17
 -10 -14   2    3.49    5.74
  10 -14  -3   -2.71    4.80
 -10 -14   3   -2.10    5.65
  10 -14  -4   -0.13    4.33
 -10 -14   4    0.44    4.69
  10 -14  -5    2.92    5.05
 -10 -14   5   -3.22    5.44
  10 -14  -6    3.07    5.19
 -10 -14   6   -0.04    5.54
  10 -14  -7    1.47    5.64
 -10 -14   7   -1.75    6.37
  10 -14  -8    0.63    3.94
 -10 -14   8    3.17    5.86
  10 -14  -9    6.74    5.98
 -10 -14   9   -1.45    6.71
 -10  14  11   -2.85    6.39
 -10  14  12   -1.38    5.29
 -10  14  13   -1.87    5.34
 -10  14  14    0.58    6.36
 -10  14  15    3.86    6.93
 -10  14  16   -3.03    6.98
 -10 -15   1   11.15    5.95
 -10 -15   2   -3.02    6.37
 -10 -15   3    0.44    5.29
 -10 -15   4   -1.97    5.40
 -10 -15   5   -0.11    6.60
 -10 -15   6   -3.35    6.52
 -10  15  14    1.30    5.75
 -10 -16   3   -2.46    5.55
   9   0  -1   10.18    4.67
   9   0  -2   -0.84    2.41
   9   0  -3   97.99   13.55
   9   0  -4   -0.85    3.09
   9   0  -5   29.83    6.79
  -9   0   6   -1.34    6.60
   9   0  -6   -2.24    3.22
  -9   0   7   94.98   17.98
   9   0  -7  100.25   13.91
  -9   0   8   -2.03    5.70
   9   0  -8   -0.50    2.36
  -9   0   9   66.95   15.36
   9   0  -9   83.09   12.58
  -9   0  10    5.98    6.87
   9   0 -10   -0.71    3.51
  -9   0  11   12.54    7.76
   9   0 -11   11.62    4.80
  -9   0  12   -0.94    6.79
   9   0 -12   -0.68    3.90
  -9   0  13   99.96   18.59
   9   0 -13   88.99   14.17
  -9   0  14    4.56    7.31
   9   0 -14    0.69    3.05
  -9   0  15   17.11    8.58
   9   0 -15   15.44    6.08
  -9   0  16    1.99    5.94
   9   0 -16   -1.57    3.24
  -9   0  17   30.04   10.72
  -9   0  18   -2.64    5.91
  -9   0  19   29.05   10.76
  -9   0  20   -0.24    5.27
  -9   0  21   12.62    7.67
  -9   0  22   -1.77    7.14
  -9   0  23   34.88   11.18
  -9   0  24   -0.61    6.06
  -9   0  25   20.11    9.12
  -9   0  26    8.63    7.36
  -9   0  27    1.23    7.21
  -9   0  28    4.54    7.72
  -9   0  29   21.78    9.85
  -9   0  30   -4.11    8.00
  -9   0  31   -3.10    8.08
  -9   0  32   10.33    6.97
  -9   0  33    9.54    8.18
  -9   0  34   -0.79    6.24
  -9   0  35   -0.00    5.95
  -9   0  36   -1.56    5.89
  -9   0  37   -2.11    5.74
  -9   0  38    5.49    6.25
   9  -1  -1  313.55   32.43
   9   1  -1  321.65   32.90
   9  -1  -2    9.12    5.13
   9   1  -2    8.67    4.04
   9  -1  -3    1.38    3.54
   9   1  -3    5.58    3.48
   9  -1  -4   36.11    7.89
   9   1  -4   36.46    7.70
   9  -1  -5   95.02   12.80
   9   1  -5   72.30   11.74
  -9  -1   5   84.81   16.13
  -9   1   6    1.99    6.62
   9  -1  -6    1.61    3.31
   9   1  -6    3.26    3.52
  -9  -1   6   -3.67    6.64
  -9   1   7   47.34   11.86
   9  -1  -7   46.17    8.72
   9   1  -7   25.33    6.86
  -9  -1   7   21.09    9.08
  -9   1   8   -0.89    5.76
   9  -1  -8    2.23    3.35
   9   1  -8   -0.26    3.26
  -9  -1   8   -1.25    5.96
  -9   1   9   18.85    9.41
   9  -1  -9   14.96    5.93
   9   1  -9   14.59    5.56
  -9  -1   9   18.25    8.41
  -9   1  10    1.66    6.36
   9  -1 -10    0.52    2.49
   9   1 -10   -0.55    4.05
  -9  -1  10   -0.83    4.94
  -9   1  11   88.74   17.58
   9  -1 -11   84.66   13.21
   9   1 -11   84.95   13.15
  -9  -1  11   83.06   16.73
  -9  -1  11   83.70   12.28
  -9   1  12   -0.75    6.81
   9  -1 -12    5.30    4.09
   9   1 -12    9.35    5.07
  -9  -1  12    5.33    8.39
  -9  -1  12    1.52    3.41
  -9   1  13   10.29    7.25
   9  -1 -13    2.04    3.57
   9   1 -13    0.41    3.30
  -9  -1  13    6.46    7.87
  -9  -1  13   -0.49    4.03
  -9   1  14   -0.50    6.36
   9  -1 -14   -0.68    3.40
   9   1 -14   -0.77    3.11
  -9  -1  14   -0.18    7.74
  -9  -1  14    0.74    2.88
  -9   1  15   55.42   13.55
   9  -1 -15   55.55   10.48
   9   1 -15   34.84    8.62
  -9  -1  15   34.52   11.46
  -9   1  16   24.46    9.96
   9  -1 -16    7.80    4.90
  -9  -1  16   12.20    9.01
  -9   1  17   35.57   11.63
   9  -1 -17   17.67    7.16
  -9  -1  17   21.82    9.97
  -9   1  18   -0.84    5.51
  -9  -1  18    7.87    8.88
  -9   1  19   21.62    9.65
  -9  -1  19   -2.98    6.91
  -9   1  20    9.33    7.97
  -9  -1  20    3.39    7.17
  -9   1  21   90.21   17.35
  -9  -1  21   44.76   13.54
  -9   1  22   -1.69    7.09
  -9  -1  22   -3.34    7.40
  -9   1  23    0.75    7.69
  -9  -1  23    7.05    8.57
  -9   1  24   -0.73    6.03
  -9  -1  24   11.27    8.74
  -9   1  25    9.57    9.12
  -9  -1  25    1.22    7.27
  -9   1  26    2.34    8.24
  -9  -1  26    0.61    6.33
  -9   1  27    8.53    8.34
  -9  -1  27   11.99    8.69
  -9   1  28    9.25    6.90
  -9  -1  28    2.51    6.18
  -9   1  29    0.99    5.92
  -9  -1  29    0.23    7.80
  -9   1  30   -5.71    8.05
  -9  -1  30   -1.00    5.65
  -9   1  31   14.78    8.92
  -9  -1  31    3.05    8.16
  -9   1  32   -3.23    6.94
  -9  -1  32    1.68    5.72
  -9   1  33    3.13    7.40
  -9  -1  33    5.57    6.67
  -9   1  34   -5.86    8.55
  -9  -1  34    0.00    6.37
  -9   1  35    0.18    5.22
  -9  -1  35   -0.89    5.95
  -9   1  36   13.97    7.87
  -9  -1  36   -0.76    5.01
  -9   1  37   17.86    9.92
  -9  -1  37    0.89    6.77
   9   2  -1   23.88    6.50
  -9  -2   1   36.34   10.07
   9  -2  -2    6.12    3.82
   9   2  -2    7.99    4.18
  -9  -2   2   -0.01    5.00
   9  -2  -3  110.79   14.57
   9   2  -3  112.99   15.10
  -9  -2   3  103.86   17.86
   9  -2  -4    5.88    4.36
   9   2  -4    4.37    3.58
  -9  -2   4   10.83    6.14
   9  -2  -5    4.41    3.91
   9   2  -5   15.78    5.42
  -9  -2   5   13.82    8.29
  -9   2   6   -0.06    6.87
   9  -2  -6    1.02    3.10
   9   2  -6    1.20    3.25
  -9  -2   6   -1.08    4.59
  -9   2   7   56.19   13.20
   9  -2  -7   47.13    9.01
   9   2  -7   50.75    9.26
  -9  -2   7   48.23   12.05
  -9  -2   7   39.16    8.36
  -9   2   8   34.20   11.33
   9  -2  -8   23.56    6.50
   9   2  -8   15.56    5.56
  -9  -2   8   42.60   11.02
  -9  -2   8   19.08    6.43
  -9   2   9   51.39   13.52
   9  -2  -9   25.97    6.98
   9   2  -9   34.52    7.77
  -9  -2   9   45.48   11.35
  -9  -2   9   26.21    7.08
  -9   2  10    2.10    7.40
   9  -2 -10   -0.96    3.18
   9   2 -10   -1.23    3.44
  -9  -2  10   -1.62    5.84
  -9  -2  10    3.92    4.16
  -9   2  11   -1.74    5.79
   9  -2 -11    5.49    4.32
   9   2 -11    0.09    3.61
  -9  -2  11   -1.94    6.15
  -9  -2  11   -0.33    3.25
  -9   2  12   10.35    7.00
   9  -2 -12   12.92    5.70
   9   2 -12    6.20    4.64
  -9  -2  12   11.00    8.96
  -9  -2  12   18.95    5.97
  -9   2  13   32.33   12.02
   9  -2 -13   36.14    8.45
   9   2 -13   59.28   10.37
  -9  -2  13   39.96   12.35
  -9  -2  13   39.74    8.20
  -9   2  14   29.40   11.19
   9  -2 -14   21.36    6.97
  -9  -2  14   19.82    9.28
  -9   2  15    2.60    9.43
   9  -2 -15    5.80    4.80
  -9  -2  15    2.85    5.93
  -9   2  16   -0.37    6.82
   9  -2 -16    0.81    4.26
  -9  -2  16   -2.94    6.32
  -9   2  17   46.19   12.10
   9  -2 -17   40.25    9.71
  -9  -2  17   41.48   12.34
  -9   2  18    7.04    7.47
   9  -2 -18    5.20    5.46
  -9  -2  18    1.25    7.19
  -9   2  19   72.20   15.84
  -9  -2  19   68.64   16.21
  -9   2  20    5.17    6.25
  -9  -2  20   13.54    8.00
  -9   2  21    0.79    4.97
  -9  -2  21   -1.09    7.98
  -9   2  22    0.20    5.72
  -9  -2  22    8.65    6.60
  -9   2  23   27.59   10.88
  -9  -2  23   22.58   10.75
  -9   2  24    1.04    4.78
  -9  -2  24   -0.84    7.80
  -9   2  25   18.13    8.67
  -9  -2  25    1.40    6.64
  -9   2  26   -1.94    6.83
  -9  -2  26    1.28    5.81
  -9   2  27    1.26    7.57
  -9  -2  27    5.97    6.57
  -9   2  28   -3.93    6.95
  -9  -2  28    0.80    7.93
  -9   2  29   -2.30    7.32
  -9  -2  29   14.27    8.01
  -9   2  30    6.11    6.77
  -9  -2  30   -0.70    6.68
  -9   2  31    1.49    7.73
  -9  -2  31   -1.28    6.50
  -9   2  32   -2.67    7.02
  -9  -2  32   -1.64    7.23
  -9   2  33   -4.15    7.58
  -9  -2  33    6.81    6.99
  -9   2  34   -2.28    7.56
  -9  -2  34    4.53    7.69
  -9   2  35    1.42    5.82
  -9  -2  35    8.48    8.42
  -9   2  36   -0.24    7.07
   9   3  -1  172.76   20.42
  -9  -3   1  152.47   21.73
   9   3  -2   18.66    6.48
  -9  -3   2   40.92   10.43
   9   3  -3   -0.06    3.53
  -9  -3   3    1.04    4.91
   9   3  -4    0.25    3.64
  -9  -3   4    0.49    5.44
   9   3  -5   55.46    9.62
  -9  -3   5   73.28   14.33
  -9  -3   5   37.29    8.54
  -9   3   6   43.44   12.08
   9   3  -6   46.65    8.72
  -9  -3   6   24.87    9.58
  -9  -3   6   58.07    9.86
  -9   3   7   21.85    9.48
   9  -3  -7   20.29    6.62
   9   3  -7   30.90    7.12
  -9  -3   7   23.29    8.86
  -9  -3   7   34.20    7.88
  -9   3   8   10.10    6.18
   9  -3  -8    1.09    3.73
   9   3  -8    5.11    3.54
  -9  -3   8    1.09    7.37
  -9  -3   8    0.39    2.96
  -9   3   9   10.12    7.41
   9  -3  -9    7.34    4.00
   9   3  -9    3.43    3.08
  -9  -3   9    9.51    7.76
  -9  -3   9    1.11    3.96
  -9   3  10   -0.94    7.01
   9  -3 -10   16.23    5.96
   9   3 -10    4.92    4.31
  -9  -3  10    4.58    6.87
  -9  -3  10    4.22    4.03
  -9   3  11  154.75   22.54
   9  -3 -11  111.12   16.22
   9   3 -11   93.20   15.15
  -9  -3  11  153.08   21.84
  -9  -3  11  127.41   16.41
  -9   3  12   19.15    9.22
   9  -3 -12    7.57    5.11
   9   3 -12   13.87    5.10
  -9  -3  12   17.66    8.77
  -9   3  13   18.36    9.59
   9  -3 -13    7.25    5.40
  -9  -3  13    5.92    7.33
  -9   3  14   -0.08    5.19
   9  -3 -14    4.04    4.25
  -9  -3  14   -2.37    6.22
  -9   3  15   56.59   14.06
   9  -3 -15   46.09    9.96
  -9  -3  15   40.96   12.95
  -9   3  16   23.16    9.82
   9  -3 -16   17.58    6.82
  -9  -3  16   13.50    9.40
  -9   3  17   21.38   10.18
   9  -3 -17   32.35    8.25
  -9  -3  17   24.95   10.25
  -9   3  18   10.59    8.47
   9  -3 -18    0.58    4.70
  -9  -3  18    1.95    6.63
  -9   3  19   -1.49    6.17
   9  -3 -19    2.83    4.67
  -9  -3  19   -2.56    6.42
  -9   3  20   -2.22    7.83
  -9  -3  20    3.91    6.71
  -9   3  21   45.69   13.19
  -9  -3  21   37.61   12.80
  -9   3  22    6.17    7.04
  -9  -3  22   -0.60    7.35
  -9   3  23    1.56    5.68
  -9  -3  23   12.66    8.12
  -9   3  24   -0.78    6.50
  -9  -3  24    0.49    6.51
  -9   3  25   10.46    8.51
  -9  -3  25    6.27    8.04
  -9   3  26    9.37    7.29
  -9  -3  26    2.72    8.37
  -9   3  27   -1.23    5.43
  -9  -3  27    5.95    8.28
  -9   3  28    2.73    6.13
  -9  -3  28    8.66    7.63
  -9   3  29    6.34    7.10
  -9  -3  29   -4.42    7.99
  -9   3  30   -2.56    7.02
  -9  -3  30    1.18    7.12
  -9   3  31    1.91    7.56
  -9  -3  31    7.43    8.38
  -9   3  32   -1.46    5.87
  -9  -3  32    1.73    5.54
  -9   3  33   10.34    7.87
  -9  -3  33   -4.51    7.86
  -9   3  34   -3.08    7.57
  -9   3  35   -0.08    4.79
   9  -4  -1   -0.92    2.99
   9   4  -1    3.38    4.29
  -9  -4   1    0.97    4.82
   9  -4  -2   33.08    7.47
   9   4  -2   48.07    9.06
  -9  -4   2   35.71    9.82
   9   4  -3   39.99    8.57
  -9  -4   3   40.85   10.79
   9   4  -4   48.72    9.40
  -9  -4   4   38.78   10.75
  -9  -4   4   38.58    8.82
  -9   4   5   62.24   13.87
   9   4  -5   50.39    9.47
  -9  -4   5   68.65   13.46
  -9  -4   5   32.07    8.42
  -9   4   6    0.51    6.99
   9   4  -6   -0.19    3.63
  -9  -4   6    3.18    5.81
  -9  -4   6    1.36    3.70
  -9   4   7   85.98   16.27
   9   4  -7   49.43    9.07
  -9  -4   7   53.64   12.15
  -9  -4   7   32.36    8.62
  -9   4   8   56.52   13.64
   9   4  -8   49.41    9.89
  -9  -4   8   69.55   14.61
  -9  -4   8   68.61   11.74
  -9   4   9   65.31   14.01
   9   4  -9   51.65    9.43
  -9  -4   9   46.25   11.68
  -9  -4   9   45.93    9.78
  -9   4  10    0.80    6.25
   9   4 -10    0.42    3.32
  -9  -4  10    3.33    6.20
  -9   4  11   -1.69    7.11
  -9  -4  11    4.90    7.16
  -9   4  12    7.12    6.67
  -9  -4  12    0.00    6.27
  -9   4  13   32.63   11.50
  -9  -4  13   21.38    9.80
  -9   4  14    1.66    6.53
  -9  -4  14    4.99    6.72
  -9   4  15   35.65   11.21
  -9  -4  15    7.66    8.73
  -9   4  16    5.47    6.74
  -9  -4  16    1.38    5.78
  -9   4  17    7.15    7.78
   9  -4 -17   57.11   10.60
  -9  -4  17    8.37    9.14
  -9   4  18   38.27   12.76
   9  -4 -18   51.18   10.89
  -9  -4  18   35.71   11.72
  -9   4  19   33.98   11.84
   9  -4 -19   30.32    9.22
  -9  -4  19   19.81   10.59
  -9   4  20    2.42    7.49
  -9  -4  20    4.80    8.01
  -9   4  21    7.90    8.85
  -9  -4  21   19.53    9.45
  -9   4  22   12.04    7.40
  -9  -4  22    2.05    7.51
  -9   4  23   15.41   10.47
  -9  -4  23   18.15   10.30
  -9   4  24    1.67    4.91
  -9  -4  24    9.65    9.00
  -9   4  25   -0.04    4.93
  -9  -4  25    0.23    7.59
  -9   4  26   -1.94    6.59
  -9  -4  26    0.79    6.17
  -9   4  27   -2.56    7.67
  -9  -4  27   14.94    8.59
  -9   4  28    3.24    7.65
  -9  -4  28    4.57    7.25
  -9   4  29    7.54    8.34
  -9  -4  29   28.39    9.61
  -9   4  30    0.85    6.14
  -9  -4  30   -1.17    7.53
  -9   4  31   -0.65    6.30
  -9  -4  31   -6.29    8.19
  -9   4  32   -0.80    7.08
  -9   4  33    0.50    5.71
  -9   4  34    1.93    6.84
   9  -5  -1  101.66   14.16
   9   5  -1  109.49   15.68
  -9  -5   1  104.92   16.38
   9  -5  -2   48.56    9.27
   9   5  -2   57.75   10.49
  -9  -5   2   55.20   11.72
   9  -5  -3   11.23    4.57
   9   5  -3    8.71    4.99
  -9  -5   3    5.60    5.31
  -9  -5   3   10.33    5.60
  -9   5   4   56.02   13.54
   9  -5  -4   35.02    8.37
   9   5  -4   50.26    9.78
  -9  -5   4   41.71   10.52
  -9  -5   4   55.30   10.72
  -9   5   5   11.12    8.32
   9  -5  -5   38.78    8.24
   9   5  -5   29.75    7.40
  -9  -5   5   20.34    8.69
  -9  -5   5   21.06    7.09
  -9   5   6   35.84   10.86
   9  -5  -6   28.60    7.73
   9   5  -6   35.05    8.10
  -9  -5   6   32.26    9.21
  -9  -5   6   33.68    8.35
  -9   5   7   66.75   15.30
   9  -5  -7   52.68   10.18
   9   5  -7   58.18   10.23
  -9  -5   7   38.80   11.57
  -9   5   8    3.61    6.27
   9  -5  -8    0.13    3.31
  -9  -5   8    1.42    4.95
  -9   5   9    1.62    5.59
   9  -5  -9   -2.58    4.75
  -9  -5   9   -1.08    5.34
  -9   5  10   -2.24    8.27
   9  -5 -10    0.15    2.74
  -9  -5  10    1.07    5.48
  -9   5  11   27.10   11.31
   9  -5 -11   47.77   10.27
  -9  -5  11   62.40   13.64
  -9   5  12   36.06   11.19
  -9  -5  12   24.76    9.65
  -9   5  13   -1.64    5.94
  -9  -5  13   -3.12    6.31
  -9   5  14   13.46    8.42
  -9  -5  14    8.98    7.85
  -9   5  15   19.62    9.64
  -9  -5  15    4.38    6.46
  -9   5  16   27.81   11.03
  -9  -5  16   13.14    9.19
  -9   5  17   45.48   12.41
  -9  -5  17   18.94    8.83
  -9   5  18    6.81    6.38
  -9  -5  18   -0.48    7.57
  -9   5  19    1.23    6.90
  -9  -5  19   -0.83    7.76
  -9   5  20    6.39    6.37
  -9  -5  20    2.93    7.34
  -9   5  21    8.01    8.12
  -9  -5  21   17.08    9.22
  -9   5  22   31.00   11.55
  -9  -5  22   22.96    9.83
  -9   5  23    2.18    8.26
  -9  -5  23    1.65    7.73
  -9   5  24    2.26    5.49
  -9  -5  24   -1.74    6.20
  -9   5  25   -4.89    7.38
  -9  -5  25    1.10    6.08
  -9   5  26   10.50    7.61
  -9  -5  26   10.80    9.43
  -9   5  27    0.51    6.99
  -9  -5  27   13.10    8.78
  -9   5  28   -2.47    6.58
  -9  -5  28   -2.75    7.63
  -9   5  29    3.12    6.70
  -9  -5  29    3.16    7.86
  -9   5  30   -2.49    6.01
  -9   5  31    0.97    7.00
  -9   5  32    4.87    8.58
  -9   5  33    0.08    7.57
   9  -6  -1   -0.95    2.98
   9   6  -1   -0.44    3.51
  -9  -6   1   -1.42    5.22
   9  -6  -2  100.60   13.47
   9   6  -2   78.18   13.19
  -9  -6   2   83.46   14.45
  -9  -6   2   79.85   14.16
  -9   6   3   18.63    9.52
   9  -6  -3   32.78    7.47
   9   6  -3   17.02    6.10
  -9  -6   3   32.07    8.21
  -9  -6   3   24.20    7.67
  -9   6   4   49.57   11.80
   9  -6  -4   24.29    6.77
   9   6  -4   24.17    7.17
  -9  -6   4   19.00    7.54
  -9   6   5   17.96    8.73
   9  -6  -5   11.21    5.87
  -9  -6   5   26.53    8.62
  -9   6   6    5.67    6.09
   9  -6  -6    6.66    4.38
  -9  -6   6    8.18    5.83
  -9   6   7    8.94    8.07
   9  -6  -7   18.36    6.52
  -9  -6   7   17.32    7.90
  -9   6   8   60.68   14.33
   9  -6  -8   44.69    9.91
  -9  -6   8   65.05   13.33
  -9   6   9    9.43    7.02
   9  -6  -9   18.67    6.29
  -9  -6   9    8.24    7.03
  -9   6  10   -2.52    5.86
   9  -6 -10    0.84    4.94
  -9  -6  10   -4.96    7.02
  -9   6  11    1.42    6.02
   9  -6 -11   -1.21    4.46
  -9  -6  11   -3.56    6.63
  -9   6  12   20.54    8.52
   9  -6 -12   17.98    6.83
  -9  -6  12   20.40    9.53
  -9   6  13   11.55    9.15
   9  -6 -13    4.50    4.72
  -9  -6  13    9.97    8.05
  -9   6  14   37.56   11.59
   9  -6 -14   24.38    7.97
  -9  -6  14    4.98    6.85
  -9   6  15    9.69    8.39
   9  -6 -15    2.45    5.21
  -9  -6  15    0.09    7.26
  -9   6  16   -2.47    8.70
   9  -6 -16   -1.35    3.90
  -9  -6  16   -0.11    6.34
  -9   6  17    0.58    6.45
   9  -6 -17    2.68    4.80
  -9  -6  17    8.08    9.23
  -9   6  18   46.01   12.30
   9  -6 -18   23.17    8.13
  -9  -6  18   37.51   11.87
  -9   6  19    1.55    7.06
   9  -6 -19    6.12    5.14
  -9  -6  19    0.49    5.18
  -9   6  20    5.52    7.03
   9  -6 -20    5.20    5.17
  -9  -6  20    6.68    7.84
  -9   6  21    4.44    5.77
  -9  -6  21    0.21    6.37
  -9   6  22    0.93    6.71
  -9  -6  22    1.69    7.36
  -9   6  23    4.81    6.06
  -9  -6  23    2.51    7.57
  -9   6  24   14.68    9.67
  -9  -6  24   16.34    9.47
  -9   6  25    2.41    7.09
  -9  -6  25    3.03    7.37
  -9   6  26   -2.29    6.94
  -9  -6  26    3.56    7.25
  -9   6  27   -3.81    7.36
  -9  -6  27   -0.54    7.03
  -9   6  28    1.99    5.32
  -9   6  29    8.26    6.73
  -9   6  30    0.44    6.22
  -9   6  31    6.54    7.38
   9  -7  -1   11.38    5.35
  -9  -7   1   11.01    6.78
  -9   7   2    6.76    6.72
   9  -7  -2    5.12    4.47
  -9  -7   2   12.59    6.63
  -9   7   3   -0.64    6.13
   9  -7  -3    0.98    3.04
  -9  -7   3   -0.84    5.38
  -9   7   4   12.93    8.39
   9  -7  -4   14.49    5.82
  -9  -7   4   18.94    7.84
  -9   7   5    5.34    7.08
   9  -7  -5    3.50    4.85
  -9  -7   5   12.38    6.66
  -9   7   6   42.04   11.20
   9  -7  -6   40.38    8.88
  -9  -7   6   36.11    9.70
  -9   7   7   -0.24    4.23
   9  -7  -7   -1.79    3.97
  -9  -7   7    3.23    4.71
  -9   7   8   -0.59    5.22
   9  -7  -8   -1.29    4.12
  -9  -7   8   -0.50    5.03
  -9   7   9   23.89    9.13
   9  -7  -9    4.73    4.06
  -9  -7   9    0.86    6.09
  -9   7  10   13.16    7.84
   9  -7 -10   14.84    6.65
  -9  -7  10   16.29    8.15
  -9   7  11   10.77    6.53
   9  -7 -11    3.49    4.82
  -9  -7  11   12.34    7.20
  -9   7  12   44.31   11.57
   9  -7 -12   42.18    9.90
  -9  -7  12   44.20   12.29
  -9   7  13    2.21    5.48
   9  -7 -13    1.26    3.12
  -9  -7  13    0.94    6.11
  -9   7  14    7.52    6.99
   9  -7 -14    2.11    3.12
  -9  -7  14    2.86    6.59
  -9   7  15    5.58    8.35
   9  -7 -15   -0.66    5.07
  -9  -7  15   -0.08    5.46
  -9   7  16   21.46    9.70
   9  -7 -16   43.72   10.30
  -9  -7  16   16.71    9.85
  -9   7  17    1.90    6.14
   9  -7 -17   -0.80    3.70
  -9  -7  17   -0.76    6.28
  -9   7  18    3.99    7.03
   9  -7 -18    1.71    4.87
  -9  -7  18   -3.69    7.97
  -9   7  19    0.78    5.33
   9  -7 -19    1.45    3.44
  -9  -7  19    2.80    7.13
  -9   7  20    6.56    8.54
   9  -7 -20    7.66    6.03
  -9  -7  20   -3.22    7.82
  -9   7  21    0.57    5.89
   9  -7 -21    3.62    5.85
  -9  -7  21    2.94    6.91
  -9   7  22   26.84    9.39
  -9  -7  22    2.89    7.47
  -9   7  23   -0.62    6.35
  -9  -7  23    5.91    8.60
  -9   7  24    0.79    5.65
  -9  -7  24    5.33    7.81
  -9   7  25   -4.04    7.79
  -9  -7  25   -0.50    7.26
  -9   7  26    5.17    6.55
  -9   7  27    4.17    6.89
  -9   7  28    0.16    5.10
  -9   7  29    2.51    6.91
  -9   7  30   -0.68    6.57
  -9   8   1   16.08    7.69
   9  -8  -1   14.87    5.72
  -9  -8   1   18.72    7.40
  -9   8   2   24.58    8.54
   9  -8  -2   25.08    7.16
  -9  -8   2   16.05    6.84
  -9   8   3   -1.46    5.53
   9  -8  -3    0.81    3.45
  -9  -8   3    1.13    4.83
  -9   8   4   25.88    9.83
   9  -8  -4   41.90    8.62
  -9  -8   4   39.66    9.75
  -9   8   5    4.01    5.92
   9  -8  -5    5.51    4.05
  -9  -8   5   -3.01    5.65
  -9   8   6    3.82    6.05
   9  -8  -6    2.56    4.44
  -9  -8   6    5.67    6.85
  -9   8   7   -1.52    4.72
   9  -8  -7    3.34    4.40
  -9  -8   7   -0.67    5.61
  -9   8   8   71.78   14.90
   9  -8  -8   60.69   11.70
  -9  -8   8   66.43   13.27
  -9   8   9    6.76    6.80
   9  -8  -9    3.92    5.05
  -9  -8   9   16.09    7.50
  -9   8  10    4.35    5.63
   9  -8 -10    8.26    6.05
  -9  -8  10   21.64    8.41
  -9   8  11    2.92    7.23
   9  -8 -11    3.06    3.76
  -9  -8  11    1.42    4.57
  -9   8  12   10.84    7.36
   9  -8 -12    5.81    5.93
  -9  -8  12   10.12    6.83
  -9   8  13    0.00    7.30
   9  -8 -13   -1.42    3.10
  -9  -8  13   -2.65    6.14
  -9   8  14   15.09    8.28
   9  -8 -14   22.81    8.31
  -9  -8  14   10.25    7.02
  -9   8  15    5.11    6.93
   9  -8 -15   -0.74    4.13
  -9  -8  15    1.37    5.73
  -9   8  16    1.21    5.79
   9  -8 -16   -2.16    5.41
  -9  -8  16   -1.02    6.51
  -9   8  17   -5.71    8.03
   9  -8 -17    1.42    5.28
  -9  -8  17   -0.48    6.73
  -9   8  18   -1.36    6.30
   9  -8 -18   14.49    7.17
  -9  -8  18   18.38    9.05
  -9   8  19    6.77    6.89
   9  -8 -19    5.20    5.71
  -9  -8  19    6.59    7.77
  -9   8  20    2.18    7.93
   9  -8 -20    7.31    5.93
  -9  -8  20   -3.15    7.49
  -9   8  21    5.50    7.34
   9  -8 -21   -1.60    5.09
  -9  -8  21    0.78    7.51
  -9   8  22    2.17    6.97
  -9  -8  22    0.82    7.77
  -9   8  23   -1.25    6.47
  -9  -8  23    0.00    5.65
  -9   8  24    7.06    7.73
  -9   8  25   -1.76    6.52
  -9   8  26    6.58    6.42
  -9   8  27   -1.95    5.67
  -9   8  28    6.91    8.34
  -9   8  29   -1.03    6.57
  -9   9   1    9.36    6.28
   9  -9  -1    2.12    4.10
  -9  -9   1   10.65    5.38
  -9   9   2   14.89    7.48
   9  -9  -2   32.60    7.41
  -9  -9   2   16.30    6.92
  -9   9   3    3.18    5.73
   9  -9  -3    1.66    3.43
  -9  -9   3    7.14    5.40
  -9   9   4   13.72    7.24
   9  -9  -4    0.28    3.64
  -9  -9   4   15.48    6.77
  -9   9   5   10.65    7.18
   9  -9  -5    0.74    4.04
  -9  -9   5    1.75    5.15
  -9   9   6   53.13   12.69
   9  -9  -6   62.77   11.58
  -9  -9   6   61.57   12.23
  -9   9   7   -2.54    6.66
   9  -9  -7    0.39    3.88
  -9  -9   7    3.64    6.50
  -9   9   8   -2.00    6.11
   9  -9  -8    3.52    4.25
  -9  -9   8   -2.07    5.72
  -9   9   9    2.22    5.30
   9  -9  -9   -1.09    5.01
  -9  -9   9   -3.16    6.51
  -9   9  10    0.58    4.55
   9  -9 -10    1.41    4.02
  -9  -9  10   -0.33    5.12
  -9   9  11   -2.74    5.86
   9  -9 -11   -2.31    4.48
  -9  -9  11   -0.11    5.88
  -9   9  12   33.18   10.97
   9  -9 -12   22.59    8.14
  -9  -9  12   29.04   10.28
  -9   9  13   -1.86    6.90
   9  -9 -13   -0.89    4.48
  -9  -9  13    1.95    6.39
  -9   9  14   -2.98    6.12
   9  -9 -14   -2.32    5.37
  -9  -9  14    4.72    6.54
  -9   9  15    5.84    7.35
   9  -9 -15    5.43    4.91
  -9  -9  15    6.82    6.38
  -9   9  16   21.18    9.26
   9  -9 -16   32.66    9.34
  -9  -9  16   37.64   10.87
  -9   9  17    1.61    5.74
   9  -9 -17    0.27    6.23
  -9  -9  17    1.63    6.26
  -9   9  18   -0.80    5.50
   9  -9 -18   -0.13    3.78
  -9  -9  18    4.28    7.24
  -9   9  19   -0.86    7.17
   9  -9 -19    3.21    4.98
  -9  -9  19    8.84    7.97
  -9   9  20    5.48    7.59
   9  -9 -20   14.78    7.83
  -9  -9  20    7.73    7.40
  -9   9  21   -1.73    7.06
   9  -9 -21    2.00    4.87
  -9   9  22   24.70    9.36
  -9   9  23    2.32    6.56
  -9   9  24   -2.52    6.67
  -9   9  25   -1.88    7.13
  -9   9  26   13.11    8.18
  -9   9  27   -2.72    7.14
  -9  10   1    2.94    5.70
   9 -10  -1    2.23    3.85
  -9 -10   1    0.77    4.31
  -9  10   2   13.41    7.56
   9 -10  -2   21.62    6.53
  -9 -10   2   17.72    7.04
  -9  10   3   -0.09    5.23
   9 -10  -3   -0.84    4.52
  -9 -10   3    3.19    4.23
  -9  10   4   48.82   11.04
   9 -10  -4   26.18    7.56
  -9 -10   4   21.68    8.42
  -9  10   5    1.21    5.50
   9 -10  -5   -2.51    4.71
  -9 -10   5   -1.56    5.40
  -9  10   6    0.40    5.06
   9 -10  -6   -2.38    4.69
  -9 -10   6    2.91    4.89
  -9  10   7   -1.31    6.00
   9 -10  -7    4.87    4.37
  -9 -10   7    3.61    6.43
  -9  10   8   17.15    7.36
   9 -10  -8   10.88    5.44
  -9 -10   8   17.77    8.24
  -9  10   9    4.24    5.75
   9 -10  -9    2.35    5.71
  -9 -10   9    5.93    6.32
  -9  10  10    7.15    7.24
   9 -10 -10    3.33    5.26
  -9 -10  10    5.77    6.44
  -9  10  11    4.63    6.33
   9 -10 -11    6.16    5.26
  -9 -10  11   -0.24    5.50
  -9  10  12    9.03    7.05
   9 -10 -12   -2.33    4.66
  -9 -10  12    9.00    7.28
  -9  10  13   -0.66    5.61
   9 -10 -13   -1.22    4.21
  -9 -10  13    2.42    6.54
  -9  10  14    2.97    6.36
   9 -10 -14   11.91    7.03
  -9 -10  14    5.88    7.49
  -9  10  15   -1.92    5.91
   9 -10 -15   -0.04    4.76
  -9 -10  15    8.36    7.59
  -9  10  16   -1.75    6.84
   9 -10 -16    2.70    5.30
  -9 -10  16   -2.67    5.66
  -9  10  17   -2.51    6.28
   9 -10 -17   -1.99    4.39
  -9 -10  17    2.07    7.60
  -9  10  18    4.74    7.75
   9 -10 -18   13.65    7.56
  -9 -10  18   13.85    8.63
  -9  10  19   -0.51    4.62
   9 -10 -19    1.41    5.05
  -9  10  20    9.21    6.90
   9 -10 -20    3.10    5.35
  -9  10  21   -0.97    5.74
   9 -10 -21    0.32    4.43
  -9  10  22   -0.09    6.78
  -9  10  23    1.85    6.85
  -9  10  24   -1.15    7.14
  -9  10  25    2.52    6.11
  -9  11   1   -2.53    6.20
   9 -11  -1   -1.91    4.23
  -9 -11   1    0.00    4.73
  -9  11   2   17.13    7.58
   9 -11  -2   13.31    6.29
  -9 -11   2   25.85    7.79
  -9  11   3   -3.40    5.76
   9 -11  -3   -3.06    5.36
  -9 -11   3    2.96    5.17
  -9  11   4   15.13    7.97
   9 -11  -4   16.91    7.15
  -9 -11   4   35.21    9.56
  -9  11   5   -2.00    5.05
   9 -11  -5    0.70    4.29
  -9 -11   5    3.44    4.77
  -9  11   6    5.89    5.61
   9 -11  -6    8.69    6.01
  -9 -11   6   13.98    7.26
  -9  11   7   -0.41    6.86
   9 -11  -7    1.19    4.82
  -9 -11   7   -3.61    6.09
  -9  11   8   -1.47    6.52
   9 -11  -8    0.42    3.99
  -9 -11   8    2.44    5.97
  -9  11   9   -2.33    5.14
   9 -11  -9   -3.00    4.99
  -9 -11   9   -0.56    5.17
  -9  11  10   18.17    8.32
   9 -11 -10   14.73    6.60
  -9 -11  10   19.20    8.28
  -9  11  11   -3.81    6.66
   9 -11 -11   -2.90    4.41
  -9 -11  11   -0.23    5.45
  -9  11  12   10.80    7.31
   9 -11 -12    7.55    7.02
  -9 -11  12   10.10    6.82
  -9  11  13   -1.73    5.99
   9 -11 -13    0.37    4.70
  -9 -11  13    0.35    5.92
  -9  11  14    4.06    5.28
   9 -11 -14    5.80    6.47
  -9 -11  14   -0.14    6.43
  -9  11  15    3.02    5.15
   9 -11 -15    1.57    5.32
  -9 -11  15   -0.03    5.91
  -9  11  16   23.56    8.87
   9 -11 -16    3.43    6.06
  -9 -11  16   23.21    9.71
  -9  11  17   -0.86    5.61
   9 -11 -17    4.33    6.44
  -9  11  18    2.60    5.66
   9 -11 -18    4.71    5.65
  -9  11  19    1.23    6.07
   9 -11 -19    3.21    4.90
  -9  11  20    2.73    5.68
   9 -11 -20    8.38    6.37
  -9  11  21    2.89    6.96
   9 -11 -21    1.37    5.08
  -9  11  22    6.94    7.00
  -9  11  23   -0.80    5.67
  -9  11  24   -4.00    6.60
   9 -12  -1    2.57    4.28
  -9 -12   1   -0.80    5.29
   9 -12  -2    2.48    4.30
  -9 -12   2    1.33    4.23
   9 -12  -3   -3.07    5.34
  -9 -12   3    1.73    5.32
  -9  12   4    8.10    6.14
   9 -12  -4    3.98    5.66
  -9 -12   4    5.80    6.19
  -9  12   5    4.13    5.16
   9 -12  -5    0.99    4.74
  -9 -12   5   -2.31    5.69
  -9  12   6   -1.01    5.37
   9 -12  -6   -1.40    4.37
  -9 -12   6   -2.65    5.37
  -9  12   7   -2.07    4.88
   9 -12  -7    0.19    3.61
  -9 -12   7    3.42    6.65
  -9  12   8   16.33    8.08
   9 -12  -8    4.27    4.86
  -9 -12   8   17.51    7.92
  -9  12   9   -0.40    5.70
   9 -12  -9    6.86    5.89
  -9 -12   9   -2.84    5.76
  -9  12  10    4.13    5.19
   9 -12 -10   -0.62    4.12
  -9 -12  10   -0.90    5.67
  -9  12  11    2.08    5.20
   9 -12 -11   -1.79    4.48
  -9 -12  11   -1.25    5.95
  -9  12  12    9.71    7.10
   9 -12 -12    1.04    5.59
  -9 -12  12   11.82    8.16
  -9  12  13    4.12    5.79
   9 -12 -13    2.15    4.94
  -9 -12  13   -0.03    5.23
  -9  12  14    7.18    6.76
   9 -12 -14   16.68    7.69
  -9  12  15   -3.96    7.98
   9 -12 -15   -0.40    5.02
  -9  12  16    2.98    5.89
   9 -12 -16    0.87    4.55
  -9  12  17    1.22    4.74
   9 -12 -17   -1.77    5.82
  -9  12  18    3.34    7.15
   9 -12 -18   -1.20    5.61
  -9  12  19   -1.24    6.62
   9 -12 -19   -1.09    5.86
  -9  12  20    8.41    6.91
   9 -12 -20    2.83    6.10
  -9  12  21    1.60    5.16
   9 -12 -21   -2.03    6.14
  -9  12  22    4.52    6.81
   9 -13  -1    5.23    4.22
  -9 -13   1    8.68    6.48
   9 -13  -2    0.75    4.68
  -9 -13   2   -1.32    5.67
   9 -13  -3   -1.24    4.32
  -9 -13   3   -2.18    5.75
   9 -13  -4    2.35    4.16
  -9 -13   4   -1.25    5.32
   9 -13  -5    1.53    4.50
  -9 -13   5    0.85    4.22
   9 -13  -6    2.36    5.09
  -9 -13   6    3.90    5.70
  -9  13   7    8.71    5.58
   9 -13  -7    1.99    5.56
  -9 -13   7   -1.54    5.60
  -9  13   8   -0.81    5.18
   9 -13  -8    1.00    4.09
  -9 -13   8   -0.21    5.62
  -9  13   9    3.00    5.83
   9 -13  -9    3.96    4.50
  -9 -13   9   -1.54    5.77
  -9  13  10   11.68    6.56
   9 -13 -10   -0.63    5.67
  -9 -13  10   18.72    7.62
  -9  13  11    1.49    5.71
   9 -13 -11   -1.45    4.22
  -9 -13  11   -2.27    6.62
  -9  13  12   18.60    8.11
   9 -13 -12    2.04    5.67
  -9  13  13    0.57    5.51
   9 -13 -13   -0.14    4.70
  -9  13  14   -2.75    6.76
   9 -13 -14    1.55    4.98
  -9  13  15    6.77    6.00
   9 -13 -15    0.98    7.14
  -9  13  16    6.24    6.12
   9 -13 -16    1.08    6.04
  -9  13  17   -2.52    7.13
   9 -13 -17   -1.79    5.07
  -9  13  18   -0.63    5.63
   9 -13 -18    7.87    7.04
  -9  13  19    0.06    3.32
   9 -13 -19   -3.52    5.46
  -9  13  20    2.09    6.73
   9 -13 -20    5.47    5.58
   9 -13 -21   -2.81    6.15
   9 -14  -1   -1.50    3.57
  -9 -14   1    2.72    5.40
   9 -14  -2    1.87    3.63
  -9 -14   2    4.96    4.97
   9 -14  -3   -0.45    5.59
  -9 -14   3    0.60    3.94
   9 -14  -4   11.78    6.42
  -9 -14   4   18.60    6.92
   9 -14  -5   -1.56    4.29
  -9 -14   5    0.60    5.92
   9 -14  -6    0.26    4.73
  -9 -14   6    2.67    6.10
   9 -14  -7   -1.48    4.94
  -9 -14   7    0.56    5.68
   9 -14  -8   -1.35    5.10
  -9 -14   8    1.44    5.54
   9 -14  -9   -0.74    4.61
  -9  14  10    4.70    6.36
   9 -14 -10   12.83    7.15
  -9  14  11   -5.19    7.92
   9 -14 -11   -2.48    4.86
  -9  14  12   -0.95    5.07
   9 -14 -12   -0.62    5.73
  -9  14  13    3.10    6.51
   9 -14 -13    0.79    5.44
  -9  14  14    0.00    5.34
   9 -14 -14    5.63    5.87
  -9  14  15    4.85    4.83
   9 -14 -15    3.32    5.66
  -9  14  16    1.23    4.46
   9 -14 -16   -5.33    6.35
  -9  14  17   -1.23    6.54
   9 -14 -17    0.52    6.33
  -9  14  18    9.58    7.42
   9 -14 -18    4.84    6.35
   9 -14 -19   -2.26    5.78
   9 -14 -20   -3.41    6.52
   9 -14 -21   -1.05    4.42
  -9 -15   1    1.95    5.57
  -9 -15   2    0.17    4.15
  -9 -15   3   -2.55    6.25
  -9 -15   4    0.91    4.63
  -9 -15   5    1.79    5.04
  -9  15  13   -0.55    4.80
  -9  15  14   -0.93    4.96
  -9  15  15    2.93    5.41
  -9  15  16    9.66    7.57
  -9 -16   1    3.58    5.49
  -9 -16   2    2.32    5.16
  -8   0   1    0.40    4.94
   8   0  -1    0.85    3.27
  -8   0   2  419.83   45.43
   8   0  -2  445.03   42.04
  -8   0   3    3.03    5.91
  -8   0   3    0.59    2.65
   8   0  -3   -0.70    2.56
  -8   0   4   74.65   13.20
  -8   0   4   38.32    8.12
   8   0  -4   72.55    9.93
  -8   0   5   -0.97    4.69
  -8   0   5   -0.19    2.40
   8   0  -5   -0.60    2.27
  -8   0   6   76.54   14.16
  -8   0   6   86.19   11.62
   8   0  -6   75.72   11.34
  -8   0   7   -2.04    6.26
  -8   0   7    0.36    2.58
   8   0  -7   -0.47    2.96
  -8   0   8  169.06   18.01
   8   0  -8  131.84   17.66
  -8   0   9    1.10    2.31
   8   0  -9   -0.72    2.60
  -8   0  10    0.94    2.95
   8   0 -10    1.03    2.70
  -8   0  11    0.28    2.62
   8   0 -11   -1.01    3.47
  -8   0  12  181.20   18.85
   8   0 -12  131.65   18.40
  -8   0  13    0.93    5.71
  -8   0  13    1.90    3.24
   8   0 -13   -1.52    3.28
  -8   0  14   49.89   12.82
  -8   0  14   45.30    8.26
   8   0 -14   37.37    8.48
  -8   0  15   -2.09    5.89
  -8   0  15    3.94    3.30
   8   0 -15   -1.03    3.72
  -8   0  16   -0.04    7.42
  -8   0  16    3.02    3.88
   8   0 -16    6.73    4.48
  -8   0  17    3.77    6.97
  -8   0  17   -0.36    3.02
   8   0 -17   -1.24    3.81
  -8   0  18   49.96   13.74
   8   0 -18   92.91   13.69
  -8   0  19    0.71    6.57
  -8   0  20   16.56    9.93
  -8   0  21    0.18    5.74
  -8   0  22   32.34   11.01
  -8   0  23   -1.06    6.88
  -8   0  24   31.65   11.04
  -8   0  25   -2.07    5.58
  -8   0  26    5.28    7.23
  -8   0  27   -0.16    4.62
  -8   0  28   31.52   10.45
  -8   0  29   -2.90    6.72
  -8   0  30    1.27    6.29
  -8   0  31   -0.26    6.81
  -8   0  32    7.63    8.68
  -8   0  33   -1.33    5.20
  -8   0  34    1.89    6.63
  -8   0  35   -2.83    7.40
  -8   0  36    1.86    4.53
  -8   0  37   -2.57    5.91
  -8   0  38    3.64    5.77
  -8   1   1   50.35   11.11
   8  -1  -1   49.90    8.51
   8   1  -1   41.15    8.46
  -8  -1   1   75.50   12.36
  -8  -1   1   50.24    8.84
  -8   1   2    2.83    5.12
   8  -1  -2    3.89    3.34
   8   1  -2    3.87    2.93
  -8  -1   2    1.97    4.15
  -8  -1   2    3.99    3.24
  -8   1   3    3.38    6.36
   8  -1  -3    6.62    4.10
   8   1  -3    0.40    3.39
  -8  -1   3    1.78    5.20
  -8  -1   3    6.24    4.09
  -8   1   4   40.54    9.95
   8  -1  -4   29.80    6.70
   8   1  -4   31.52    6.60
  -8  -1   4   29.83    9.27
  -8  -1   4   29.65    6.96
  -8   1   5    7.55    6.39
   8  -1  -5    5.79    3.76
   8   1  -5    6.39    4.20
  -8  -1   5   13.79    5.97
  -8  -1   5    1.61    2.88
  -8   1   6   62.62   13.12
   8  -1  -6   56.31    9.54
   8   1  -6   63.58    9.61
  -8  -1   6   36.88   10.42
  -8  -1   6   66.97   10.07
   8  -1  -7    5.06    4.04
   8   1  -7    4.34    3.52
  -8  -1   7    6.71    4.34
  -8   1   8    3.28    3.15
   8  -1  -8   12.71    4.22
   8   1  -8    2.68    3.87
  -8  -1   8    7.83    3.80
  -8   1   9    4.67    3.58
   8  -1  -9    6.71    4.63
   8   1  -9   14.10    4.81
  -8  -1   9    8.35    3.66
  -8   1  10  127.65   15.44
   8  -1 -10  127.53   16.45
   8   1 -10  144.68   16.85
  -8  -1  10  108.23   15.04
  -8   1  11    8.85    3.85
   8  -1 -11    7.14    4.59
   8   1 -11    5.40    3.26
  -8  -1  11    1.34    2.51
  -8   1  12    2.95    3.01
   8  -1 -12    1.71    4.18
   8   1 -12    2.53    3.78
  -8  -1  12    4.83    3.74
  -8   1  13    1.75    5.87
  -8   1  13    0.56    2.38
   8  -1 -13   -0.32    3.74
   8   1 -13    0.79    3.15
  -8  -1  13   -1.10    2.91
  -8   1  14   60.22   13.66
  -8   1  14   58.12    9.51
   8  -1 -14   60.48   10.71
   8   1 -14   45.68    9.76
  -8  -1  14   40.61   13.14
  -8  -1  14   60.52    9.56
  -8   1  15   64.41   13.85
  -8   1  15   36.54    7.65
   8  -1 -15   31.60    8.03
   8   1 -15   37.65    8.32
  -8  -1  15   53.36   13.07
  -8  -1  15   31.10    7.53
  -8   1  16   36.75   11.93
  -8   1  16   48.52    9.27
   8  -1 -16   78.46   12.22
   8   1 -16   50.91   10.21
  -8  -1  16   53.60   12.99
  -8  -1  16   55.76    9.55
  -8   1  17   10.62    6.93
  -8   1  17    5.12    3.37
   8  -1 -17    5.30    4.53
  -8  -1  17   -2.33    7.28
  -8   1  18   -1.32    6.36
  -8   1  18    6.48    3.90
   8  -1 -18    4.86    3.97
  -8  -1  18   -2.52    7.44
  -8   1  19   14.13    8.05
  -8  -1  19    8.77    8.18
  -8   1  20   -0.86    5.70
  -8  -1  20   22.42    9.17
  -8   1  21   -3.78    6.90
  -8  -1  21    3.67    7.98
  -8   1  22   56.48   14.18
  -8  -1  22   42.45   12.74
  -8   1  23    0.14    5.85
  -8  -1  23    0.94    6.42
  -8   1  24    6.24    6.87
  -8  -1  24    0.45    4.89
  -8   1  25   -0.75    6.40
  -8  -1  25    3.17    5.33
  -8   1  26    5.59    6.62
  -8  -1  26    8.09    6.90
  -8   1  27   -2.22    5.26
  -8  -1  27   -0.97    5.72
  -8   1  28   -0.85    5.02
  -8  -1  28    0.41    5.74
  -8   1  29    3.64    6.61
  -8  -1  29   -3.30    5.90
  -8   1  30   22.72   10.67
  -8  -1  30   16.21    9.01
  -8   1  31   -0.74    6.11
  -8  -1  31    1.04    3.98
  -8   1  32    6.54    7.76
  -8  -1  32   15.52    8.43
  -8   1  33   -0.28    6.78
  -8  -1  33   -3.58    6.86
  -8   1  34   -0.31    5.22
  -8  -1  34    2.05    5.90
  -8   1  35   -0.07    6.31
  -8  -1  35    1.18    5.81
  -8   1  36   14.70    8.69
  -8  -1  36    2.39    7.04
  -8   1  37    2.62    6.73
  -8  -1  37   -1.17    6.44
  -8   1  38   -1.93    6.38
  -8   1  39   -5.67    7.29
  -8   2   1   -0.53    4.01
   8  -2  -1    3.78    2.92
   8   2  -1   -0.22    3.42
  -8  -2   1    3.14    4.06
  -8  -2   1    1.00    3.24
  -8   2   2   67.17   13.02
   8  -2  -2   49.53    8.80
   8   2  -2   78.63   11.00
  -8  -2   2   57.30   11.32
  -8  -2   2   66.09   10.63
  -8   2   3    9.45    7.21
   8  -2  -3   16.55    4.73
   8   2  -3    6.16    4.07
  -8  -2   3   19.00    6.97
  -8  -2   3    9.97    4.98
  -8   2   4   28.64    9.37
   8  -2  -4   32.31    6.98
   8   2  -4   19.43    5.73
  -8  -2   4   48.46   10.39
  -8  -2   4   20.87    6.00
  -8   2   5   14.14    7.10
   8  -2  -5    1.68    3.17
   8   2  -5    4.56    3.17
  -8  -2   5   10.04    6.13
  -8  -2   5    3.95    3.51
  -8   2   6   60.35   14.03
   8  -2  -6   77.74   11.48
   8   2  -6   80.02   11.69
  -8  -2   6   87.95   12.08
   8  -2  -7   23.75    6.15
   8   2  -7   31.42    7.01
  -8  -2   7   38.83    7.37
   8  -2  -8   99.45   13.43
   8   2  -8   79.15   12.38
  -8  -2   8   99.26   13.10
   8  -2  -9    6.09    4.17
   8   2  -9    9.86    4.51
  -8  -2   9    0.65    3.50
   8  -2 -10   -1.60    3.13
   8   2 -10    0.87    3.41
  -8  -2  10    1.11    2.83
   8  -2 -11    1.28    4.02
   8   2 -11    2.28    2.90
  -8  -2  11    0.86    3.03
  -8   2  12   34.91   11.58
   8  -2 -12   33.97    8.07
   8   2 -12   50.07    9.31
  -8  -2  12   59.14    9.44
  -8   2  13   30.11   10.56
   8  -2 -13   27.02    7.57
   8   2 -13   29.27    7.45
  -8  -2  13   48.41    8.06
  -8   2  14   27.28   10.15
   8  -2 -14   17.08    5.72
   8   2 -14   21.08    6.28
  -8  -2  14    0.02    6.72
  -8  -2  14   27.19    6.38
  -8   2  15    2.84    6.82
   8  -2 -15   13.34    5.68
   8   2 -15   23.12    6.34
  -8  -2  15   18.13    9.03
  -8  -2  15   19.94    5.73
  -8   2  16   38.05   11.35
   8  -2 -16   26.59    7.58
  -8  -2  16   16.25    8.93
  -8   2  17   30.96   11.01
   8  -2 -17   16.13    6.38
  -8  -2  17   23.52    9.62
  -8   2  18  166.20   22.68
   8  -2 -18   90.02   15.66
  -8  -2  18  117.57   20.55
  -8   2  19    1.74    6.91
   8  -2 -19    4.60    4.29
  -8  -2  19   -0.13    6.57
  -8   2  20   -0.62    6.47
  -8  -2  20    2.99    6.22
  -8   2  21    1.29    6.38
  -8  -2  21   -2.09    5.77
  -8   2  22   38.69   10.87
  -8  -2  22   19.56    9.05
  -8   2  23   -0.87    5.52
  -8  -2  23   -2.19    6.63
  -8   2  24    4.58    7.09
  -8  -2  24    1.39    7.08
  -8   2  25    0.44    6.09
  -8  -2  25    0.45    6.90
  -8   2  26   -3.26    6.04
  -8  -2  26   -1.54    5.97
  -8   2  27    1.23    6.56
  -8  -2  27   -1.13    5.40
  -8   2  28   21.77    9.24
  -8  -2  28    7.89    6.66
  -8   2  29   -0.86    5.07
  -8  -2  29   -0.52    5.96
  -8   2  30    6.73    7.83
  -8  -2  30   -1.82    6.95
  -8   2  31   -1.28    6.90
  -8  -2  31   -2.14    6.23
  -8   2  32   -2.27    6.97
  -8  -2  32   -2.38    7.64
  -8   2  33   -0.48    7.01
  -8  -2  33   -3.89    7.78
  -8   2  34    9.77    8.01
  -8  -2  34    2.76    6.64
  -8   2  35   12.08    7.57
  -8  -2  35    5.28    7.27
  -8   2  36    0.37    5.39
  -8   2  37   -1.56    6.33
  -8   2  38    1.49    5.95
  -8   3   1   63.86   13.25
   8  -3  -1   65.15   10.25
   8   3  -1   79.20   11.59
  -8  -3   1   74.37   11.81
  -8   3   2    1.46    4.70
   8  -3  -2    2.79    2.84
   8   3  -2   -1.13    3.02
  -8  -3   2    0.58    3.26
  -8   3   3   48.64   11.67
   8  -3  -3   34.03    7.21
   8   3  -3   51.63    8.87
  -8  -3   3   50.07    9.22
  -8   3   4  102.93   16.87
   8  -3  -4  111.10   13.43
   8   3  -4   71.73   12.06
  -8  -3   4   84.59   12.98
  -8   3   5    4.40    6.55
   8  -3  -5    7.76    3.73
   8   3  -5   15.74    5.32
  -8  -3   5   10.64    4.48
   8  -3  -6   27.02    6.33
   8   3  -6   25.26    6.12
  -8  -3   6   24.91    6.42
   8  -3  -7    8.39    4.63
   8   3  -7   12.02    4.96
  -8  -3   7   17.52    5.70
   8  -3  -8    5.96    4.09
   8   3  -8    7.64    3.78
  -8  -3   8    7.50    3.90
   8  -3  -9    2.08    3.70
   8   3  -9    4.53    4.00
  -8  -3   9   -1.66    3.09
   8  -3 -10   72.65   11.81
   8   3 -10   73.61   11.59
  -8  -3  10   91.44   12.35
  -8   3  11   60.50   14.19
   8  -3 -11   64.54   10.93
   8   3 -11   67.98   10.67
  -8  -3  11   59.02   10.17
  -8   3  12    0.16    3.95
   8  -3 -12   -0.56    4.49
   8   3 -12    1.21    3.03
  -8  -3  12   -0.48    2.96
  -8   3  13    5.20    8.47
   8  -3 -13    4.29    3.93
   8   3 -13    5.68    3.45
  -8  -3  13   13.07    5.40
  -8   3  14   25.43    8.08
   8  -3 -14   13.19    5.88
   8   3 -14   21.40    6.23
  -8  -3  14   13.46    8.27
  -8   3  15   21.60    9.05
   8  -3 -15   18.23    6.30
  -8  -3  15    9.91    9.17
  -8   3  16   71.59   14.94
   8  -3 -16   59.35   11.45
  -8  -3  16   88.08   16.57
  -8   3  17   -3.48    6.58
   8  -3 -17   -0.84    3.78
  -8  -3  17   -0.26    6.76
  -8   3  18    8.25    6.38
   8  -3 -18    3.99    4.17
  -8  -3  18    2.56    7.53
  -8   3  19   14.47    6.79
   8  -3 -19    2.81    4.60
  -8  -3  19   18.25    8.60
  -8   3  20   61.16   15.27
   8  -3 -20   60.34   12.06
  -8  -3  20   77.27   16.12
  -8   3  21    0.73    6.76
  -8  -3  21    4.89    7.93
  -8   3  22    5.91    7.51
  -8  -3  22    2.44    6.83
  -8   3  23    0.99    5.93
  -8  -3  23   -0.55    7.30
  -8   3  24   10.02    7.76
  -8  -3  24   21.19    9.51
  -8   3  25    6.18    7.82
  -8  -3  25    3.15    6.42
  -8   3  26    8.25    6.14
  -8  -3  26    3.89    6.33
  -8   3  27   -0.02    5.47
  -8  -3  27    3.38    6.05
  -8   3  28    1.14    6.33
  -8  -3  28    1.53    6.16
  -8   3  29   -1.52    6.30
  -8  -3  29    0.82    5.86
  -8   3  30   -3.51    7.00
  -8  -3  30    3.67    6.55
  -8   3  31   -1.91    5.77
  -8  -3  31   -0.17    6.60
  -8   3  32    4.41    6.26
  -8  -3  32   11.83    7.81
  -8   3  33   -3.45    6.37
  -8  -3  33   -2.25    6.48
  -8   3  34    7.79    7.13
  -8   3  35    9.43    6.36
  -8   3  36    2.46    7.10
  -8   3  37   11.72    7.26
  -8   4   1   82.46   14.25
   8   4  -1   49.12    9.22
  -8  -4   1   50.96   10.31
  -8   4   2   16.36    7.37
   8  -4  -2   25.43    6.34
   8   4  -2   25.35    6.47
  -8  -4   2   22.75    7.03
  -8   4   3   -0.03    4.58
   8  -4  -3   11.08    4.90
   8   4  -3    6.58    4.07
  -8  -4   3   10.29    4.61
  -8   4   4  112.95   17.87
   8  -4  -4   90.21   13.40
   8   4  -4  121.34   14.74
  -8  -4   4   87.72   13.71
  -8   4   5    4.86    6.45
   8  -4  -5    4.38    3.28
   8   4  -5    5.92    3.88
  -8  -4   5    5.14    3.82
   8  -4  -6   29.83    7.23
   8   4  -6   30.38    6.97
  -8  -4   6   57.62    9.66
   8  -4  -7   75.21   11.77
   8   4  -7   62.25   10.64
  -8  -4   7   90.95   12.53
   8  -4  -8   17.87    6.01
   8   4  -8   20.09    5.99
  -8  -4   8   17.61    6.23
   8  -4  -9   10.85    4.96
   8   4  -9    4.62    3.98
  -8  -4   9    6.27    4.58
  -8   4  10    2.04    6.18
   8  -4 -10   -1.89    3.28
   8   4 -10   -0.62    2.98
  -8  -4  10    3.80    3.17
  -8   4  11   13.37    9.02
   8  -4 -11    3.52    4.58
   8   4 -11    8.37    3.88
  -8  -4  11   14.34    4.73
  -8   4  12   74.27   14.74
   8  -4 -12   68.36   11.89
   8   4 -12   60.01   10.65
  -8  -4  12   79.05   11.73
  -8   4  13    4.16    6.78
   8  -4 -13   14.28    6.09
  -8  -4  13    8.17    6.82
  -8   4  14   41.49   12.27
   8  -4 -14   36.27    8.88
  -8  -4  14   27.42   10.69
  -8   4  15    2.34    5.85
   8  -4 -15    3.48    3.84
  -8  -4  15    3.71    6.35
  -8   4  16   23.39    9.18
   8  -4 -16   17.40    7.15
  -8  -4  16   17.92    9.76
  -8   4  17   21.73    8.19
   8  -4 -17    5.95    5.40
  -8  -4  17    2.71    6.75
  -8   4  18   29.52   10.73
  -8  -4  18   33.44   11.92
  -8   4  19   -0.54    4.81
   8  -4 -19    5.30    5.07
  -8  -4  19    3.70    7.86
  -8   4  20    5.69    8.45
   8  -4 -20   13.50    7.23
  -8  -4  20   20.48    9.93
  -8   4  21    1.15    6.16
  -8  -4  21   -2.23    6.55
  -8   4  22    7.87    7.36
  -8  -4  22   14.02    8.71
  -8   4  23    6.78    7.81
  -8  -4  23    9.36    8.56
  -8   4  24   -1.20    4.37
  -8  -4  24   -0.38    5.86
  -8   4  25   -0.55    4.74
  -8  -4  25    0.47    6.98
  -8   4  26   -2.91    6.66
  -8  -4  26    0.73    5.20
  -8   4  27    7.48    6.10
  -8  -4  27    6.17    8.07
  -8   4  28    4.67    6.61
  -8  -4  28    2.60    6.36
  -8   4  29    7.38    6.73
  -8  -4  29    2.88    6.44
  -8   4  30   -3.20    5.56
  -8  -4  30   -2.63    7.47
  -8   4  31   -1.36    6.05
  -8  -4  31    5.43    6.66
  -8   4  32    3.30    6.65
  -8   4  33    2.67    7.11
  -8   4  34    9.29    6.71
  -8   4  35    1.38    5.62
  -8   4  36   -1.32    5.97
  -8   5   1   16.81    8.17
   8   5  -1   29.17    7.20
  -8  -5   1   38.17    8.49
  -8   5   2   26.58    8.86
   8   5  -2   13.89    5.63
  -8  -5   2   14.73    6.14
  -8   5   3   86.70   14.81
   8   5  -3   67.49   10.83
  -8  -5   3   49.22   10.45
  -8   5   4   11.53    6.71
   8   5  -4   18.34    6.31
  -8  -5   4   24.30    6.86
   8   5  -5   38.55    8.21
  -8  -5   5   41.70    9.34
   8   5  -6   64.71   10.74
  -8  -5   6   68.02   11.51
   8   5  -7    1.97    2.75
  -8  -5   7    0.90    3.24
   8   5  -8    2.67    3.80
  -8  -5   8   -0.17    3.89
  -8   5   9    4.13    5.85
   8   5  -9    9.82    4.57
  -8  -5   9    4.49    3.93
  -8   5  10  158.27   22.55
   8   5 -10  129.87   17.07
  -8   5  11   29.48   10.25
  -8  -5  11   21.58    9.30
  -8   5  12    7.11    7.64
  -8  -5  12   -3.04    6.03
  -8   5  13    0.68    5.82
  -8  -5  13   -0.33    5.24
  -8   5  14   16.83    8.03
   8  -5 -14   20.94    6.65
  -8  -5  14    6.93    7.71
  -8   5  15   13.92    7.39
   8  -5 -15   26.28    7.71
  -8  -5  15    2.68    5.59
  -8   5  16   44.70   11.78
   8  -5 -16   18.54    7.28
  -8  -5  16   38.53   11.07
  -8   5  17    3.37    6.20
   8  -5 -17    2.94    4.52
  -8  -5  17   14.50    8.16
  -8   5  18   -0.06    5.75
   8  -5 -18   -1.50    5.07
  -8  -5  18    7.21    6.46
  -8   5  19   16.20    9.71
   8  -5 -19   16.63    6.76
  -8  -5  19   25.97   10.00
  -8   5  20   11.66    6.93
   8  -5 -20   15.46    6.94
  -8  -5  20   27.70   10.26
  -8   5  21   16.04    8.59
   8  -5 -21   19.12    8.04
  -8  -5  21   15.95    8.49
  -8   5  22    3.96    5.80
  -8  -5  22   10.66    7.85
  -8   5  23    3.89    7.17
  -8  -5  23    0.93    7.47
  -8   5  24   -5.29    7.80
  -8  -5  24    0.05    7.00
  -8   5  25    0.81    4.54
  -8  -5  25    8.03    8.03
  -8   5  26    4.88    7.82
  -8  -5  26    7.04    7.16
  -8   5  27    1.51    5.91
  -8  -5  27    5.02    6.48
  -8   5  28   -2.10    5.98
  -8  -5  28    3.05    6.20
  -8   5  29    3.62    7.54
  -8  -5  29   -0.01    6.39
  -8   5  30   20.19    8.87
  -8   5  31    1.14    6.98
  -8   5  32   -1.84    6.34
  -8   5  33   -1.05    6.13
  -8   5  34    1.51    6.24
  -8   5  35    1.08    7.04
  -8   6   1   86.37   16.01
   8  -6  -1   89.90   12.90
   8   6  -1   94.36   14.10
  -8  -6   1   98.84   14.88
  -8  -6   1   91.18   14.70
  -8   6   2   85.93   15.24
   8  -6  -2   59.48   10.46
   8   6  -2   72.56   11.79
  -8  -6   2   82.28   13.05
  -8  -6   2   64.30   11.90
  -8   6   3   76.34   14.43
   8  -6  -3   59.83   10.09
   8   6  -3   63.35   11.09
  -8  -6   3   75.91   12.46
  -8  -6   3   60.35   11.95
   8  -6  -4   33.51    7.63
   8   6  -4   22.28    6.57
  -8  -6   4   22.88    8.08
  -8  -6   4   38.85    8.84
   8  -6  -5    4.39    4.16
   8   6  -5    8.55    5.00
  -8  -6   5   21.31    7.81
  -8  -6   5   13.12    6.37
   8  -6  -6   24.61    6.50
   8   6  -6   13.32    5.94
  -8  -6   6   35.34    9.15
  -8  -6   6   27.61    7.38
   8   6  -7   16.44    5.20
  -8  -6   7   24.31    8.43
  -8   6   8    2.32    6.03
  -8  -6   8   15.91    7.27
  -8   6   9    0.22    5.22
  -8  -6   9   -1.56    5.05
  -8   6  10   -0.31    6.01
  -8  -6  10    5.76    5.79
  -8   6  11    2.08    6.24
  -8  -6  11   14.46    7.31
  -8   6  12   20.59    9.02
  -8  -6  12   21.32    8.40
  -8   6  13   19.24    8.51
  -8  -6  13    6.66    6.55
  -8   6  14   25.15    9.69
  -8  -6  14   18.97    8.71
  -8   6  15    4.02    6.42
  -8  -6  15    3.74    5.75
  -8   6  16    8.98    6.62
  -8  -6  16    6.21    6.25
  -8   6  17   65.15   13.52
  -8  -6  17   42.28   12.28
  -8   6  18   23.63    8.62
  -8  -6  18    7.18    7.42
  -8   6  19    7.72    7.06
  -8  -6  19   11.76    7.75
  -8   6  20    0.63    6.62
  -8  -6  20   -0.65    5.47
  -8   6  21    0.28    5.68
  -8  -6  21   -1.76    7.08
  -8   6  22    1.37    7.44
  -8  -6  22    3.90    6.96
  -8   6  23   16.73    8.76
  -8  -6  23   29.15   11.43
  -8   6  24    1.46    6.82
  -8  -6  24   -3.26    7.12
  -8   6  25   16.91    8.92
  -8  -6  25   -0.24    6.62
  -8   6  26    7.52    8.08
  -8  -6  26    1.09    7.00
  -8   6  27    6.40    7.00
  -8  -6  27   -1.65    6.68
  -8   6  28    1.31    6.37
  -8   6  29    2.16    5.87
  -8   6  30    3.34    7.11
  -8   6  31    1.02    7.14
  -8   6  32    4.85    6.42
  -8   6  33    7.15    6.98
  -8   7   1   65.60   13.15
   8  -7  -1   64.50   10.17
   8   7  -1   54.99   10.64
  -8  -7   1   72.66   11.82
  -8  -7   1   38.27   10.58
   8  -7  -2    0.29    3.82
   8   7  -2   -0.62    4.63
  -8  -7   2    4.58    4.70
  -8  -7   2    1.25    4.46
   8  -7  -3   33.31    7.87
   8   7  -3   17.75    6.58
  -8  -7   3   52.61    9.79
   8  -7  -4    0.97    2.80
  -8  -7   4   -0.39    4.54
   8  -7  -5   42.76    8.99
  -8  -7   5   59.93   11.29
  -8   7   6    5.77    6.49
   8  -7  -6   10.40    5.26
  -8  -7   6    3.28    5.76
  -8   7   7   -1.17    6.10
   8  -7  -7    1.55    4.09
  -8  -7   7   -0.28    5.31
  -8   7   8    2.61    5.54
   8  -7  -8   -0.38    3.61
  -8  -7   8    5.47    6.00
  -8   7   9   42.96   10.95
   8  -7  -9   35.72    8.65
  -8  -7   9   28.64    9.09
  -8   7  10    6.01    5.82
   8  -7 -10    6.79    4.84
  -8  -7  10    4.10    5.04
  -8   7  11   48.00   11.38
   8  -7 -11   37.41    8.92
  -8  -7  11   20.45    8.44
  -8   7  12   -1.03    5.57
   8  -7 -12    1.39    3.87
  -8  -7  12   -1.92    6.47
  -8   7  13   18.88    8.64
   8  -7 -13   10.22    5.57
  -8  -7  13    8.45    6.91
  -8   7  14    7.41    7.40
   8  -7 -14   14.14    6.19
  -8  -7  14   16.78    8.46
  -8   7  15   49.72   12.66
   8  -7 -15   34.68    9.56
  -8  -7  15   63.33   13.06
  -8   7  16    2.44    4.78
   8  -7 -16   -0.27    4.72
  -8  -7  16   13.47    7.70
  -8   7  17    5.69    5.70
   8  -7 -17    3.14    4.99
  -8  -7  17    5.81    6.78
  -8   7  18    1.70    5.17
   8  -7 -18    5.62    4.62
  -8  -7  18   -2.73    6.92
  -8   7  19   -2.22    5.66
   8  -7 -19    9.73    6.18
  -8  -7  19    1.90    5.59
  -8   7  20    1.65    5.06
   8  -7 -20    9.17    5.57
  -8  -7  20    3.62    7.13
  -8   7  21   18.75    8.47
   8  -7 -21   13.46    7.11
  -8  -7  21    5.04    6.96
  -8   7  22    0.05    5.57
  -8  -7  22   -1.01    5.38
  -8   7  23   -3.53    6.66
  -8   7  24    2.05    5.64
  -8  -7  24    1.39    6.21
  -8   7  25    8.96    6.47
  -8   7  26   -4.48    6.81
  -8   7  27    2.52    7.09
  -8   7  28   -1.68    5.08
  -8   7  29   -0.18    6.24
  -8   7  30    0.58    5.43
  -8   7  31    1.73    7.76
  -8   7  32   -3.44    6.05
   8  -8  -1   57.68   10.48
  -8  -8   1   75.11   11.94
   8  -8  -2   -1.51    3.67
  -8  -8   2   -1.37    4.40
   8  -8  -3   16.52    6.00
  -8  -8   3   28.81    8.26
   8  -8  -4   13.80    5.59
  -8  -8   4   12.05    6.42
  -8   8   5   -0.78    5.01
   8  -8  -5    2.32    3.73
  -8  -8   5    0.55    4.80
  -8   8   6    2.17    5.01
   8  -8  -6   -0.32    4.04
  -8  -8   6   -2.27    4.63
  -8   8   7   83.26   15.70
   8  -8  -7   78.67   12.86
  -8  -8   7   94.88   15.21
  -8   8   8    8.18    6.12
   8  -8  -8    0.66    4.58
  -8  -8   8   11.95    6.81
  -8   8   9    5.96    6.23
   8  -8  -9   10.30    5.12
  -8  -8   9    6.76    6.33
  -8   8  10   11.10    7.29
   8  -8 -10   10.86    6.17
  -8  -8  10   19.46    7.43
  -8   8  11    3.96    5.55
   8  -8 -11   -2.72    4.74
  -8  -8  11   -1.01    5.13
  -8   8  12    3.31    7.18
   8  -8 -12    0.87    3.68
  -8  -8  12    1.93    4.56
  -8   8  13   14.84    8.73
   8  -8 -13   20.69    7.63
  -8  -8  13   53.14   11.61
  -8   8  14    1.31    6.00
   8  -8 -14   -1.25    4.17
  -8  -8  14   -0.92    7.11
  -8   8  15    0.89    5.26
   8  -8 -15   11.15    6.52
  -8  -8  15    2.41    6.20
  -8   8  16   -3.10    6.98
   8  -8 -16    1.36    4.51
  -8  -8  16    3.02    5.67
  -8   8  17   17.88    8.91
   8  -8 -17   11.63    6.02
  -8  -8  17   22.11    9.31
  -8   8  18    5.37    6.44
   8  -8 -18   -0.62    3.82
  -8  -8  18    5.04    6.54
  -8   8  19    5.54    6.86
   8  -8 -19    2.65    4.63
  -8  -8  19    4.67    7.26
  -8   8  20   -3.27    6.05
   8  -8 -20    0.10    3.06
  -8  -8  20    0.19    5.00
  -8   8  21    4.60    6.40
   8  -8 -21    1.56    5.50
  -8  -8  21    7.97    8.00
  -8   8  22   -2.57    6.42
   8  -8 -22    5.52    6.11
  -8  -8  22    3.31    5.92
  -8   8  23   17.15    9.30
  -8   8  24    0.19    6.67
  -8   8  25    5.38    7.00
  -8   8  26   -5.51    7.81
  -8   8  27    9.40    7.62
  -8   8  28   -2.74    5.65
  -8   8  29    4.36    6.76
  -8   8  30   -0.06    7.19
  -8   8  31    2.89    6.67
   8  -9  -1   49.44    9.80
  -8  -9   1   84.75   12.40
   8  -9  -2    0.92    3.62
  -8  -9   2    3.29    3.87
   8  -9  -3   23.05    6.90
  -8  -9   3   52.58    9.81
  -8   9   4    2.29    5.36
   8  -9  -4    2.56    4.26
  -8  -9   4    1.09    4.28
  -8   9   5   38.92   10.67
   8  -9  -5   29.94    7.88
  -8  -9   5   56.49   10.54
  -8   9   6   -3.04    5.95
   8  -9  -6   -0.53    3.62
  -8  -9   6    8.26    5.98
  -8   9   7    4.33    6.49
   8  -9  -7    3.21    4.72
  -8  -9   7    3.26    4.48
  -8   9   8    2.58    5.89
   8  -9  -8    1.90    4.16
  -8  -9   8   -0.14    4.36
  -8   9   9    7.04    6.50
   8  -9  -9    2.67    4.41
  -8  -9   9    0.43    5.16
  -8   9  10    4.05    5.50
   8  -9 -10    5.62    5.99
  -8  -9  10   11.42    6.74
  -8   9  11   76.55   14.38
   8  -9 -11   41.03   10.68
  -8  -9  11   70.11   13.37
  -8   9  12   -3.60    7.99
   8  -9 -12    1.19    4.48
  -8  -9  12    0.42    5.16
  -8   9  13    5.88    6.57
   8  -9 -13    4.26    5.24
  -8  -9  13    5.08    6.11
  -8   9  14    4.83    6.67
   8  -9 -14    3.06    5.03
  -8  -9  14   -1.15    5.43
  -8   9  15   45.64   12.47
   8  -9 -15   50.70   11.65
  -8  -9  15   57.04   12.62
  -8   9  16   -2.94    6.19
   8  -9 -16    1.98    4.78
  -8  -9  16   -0.08    5.01
  -8   9  17    3.60    5.68
   8  -9 -17    3.64    4.61
  -8  -9  17   -3.45    7.25
  -8   9  18    5.96    6.21
   8  -9 -18    6.54    5.64
  -8  -9  18    4.48    6.62
  -8   9  19    3.28    6.22
   8  -9 -19    3.19    6.38
  -8  -9  19    2.58    6.44
  -8   9  20    2.54    5.77
   8  -9 -20   -2.58    5.31
  -8  -9  20    5.63    6.54
  -8   9  21   24.15    8.79
   8  -9 -21    6.93    5.87
  -8   9  22    3.04    5.72
   8  -9 -22   -2.79    5.88
  -8   9  23   -0.62    6.66
  -8   9  24    5.09    6.24
  -8   9  25   31.30   10.12
  -8   9  26    2.68    5.74
  -8   9  27   -5.45    8.88
  -8   9  28   -1.01    8.51
  -8   9  29   -4.16    7.33
   8 -10  -1   15.89    5.73
  -8 -10   1   27.52    8.08
  -8  10   2    6.10    6.17
   8 -10  -2    0.02    3.34
  -8 -10   2    2.11    4.74
  -8  10   3   30.90    9.14
   8 -10  -3   25.92    7.82
  -8 -10   3   31.81    7.66
  -8  10   4    4.20    5.00
   8 -10  -4    8.65    5.08
  -8 -10   4   14.76    6.57
  -8  10   5    2.80    5.87
   8 -10  -5    2.89    5.08
  -8 -10   5   -1.23    5.21
  -8  10   6   -2.37    4.99
   8 -10  -6    2.31    3.79
  -8 -10   6   -1.34    4.98
  -8  10   7   39.73   10.86
   8 -10  -7   54.82   10.75
  -8 -10   7   56.64   11.40
  -8  10   8   -2.84    6.16
   8 -10  -8   -0.06    4.13
  -8 -10   8    1.62    4.69
  -8  10   9   10.35    6.77
   8 -10  -9    5.26    5.24
  -8 -10   9    3.94    5.60
  -8  10  10    3.11    6.35
   8 -10 -10    0.58    4.22
  -8 -10  10    4.21    5.90
  -8  10  11    2.31    4.93
   8 -10 -11    6.58    4.84
  -8 -10  11   13.37    7.49
  -8  10  12    5.28    5.31
   8 -10 -12   -0.55    4.51
  -8 -10  12   -2.06    5.96
  -8  10  13   28.07    9.56
   8 -10 -13   24.77    8.14
  -8 -10  13   43.58   10.88
  -8  10  14    2.71    5.96
   8 -10 -14    0.18    4.46
  -8 -10  14    0.62    4.88
  -8  10  15   -2.60    6.53
   8 -10 -15    3.55    5.20
  -8 -10  15    2.61    5.71
  -8  10  16   -0.85    6.27
   8 -10 -16   -1.53    5.07
  -8  10  17   30.89    9.97
   8 -10 -17   15.55    8.78
  -8 -10  17   15.53    8.77
  -8  10  18    0.98    6.36
   8 -10 -18   -0.58    5.17
  -8 -10  18   -2.77    6.91
  -8  10  19   13.01    8.28
   8 -10 -19   11.05    6.92
  -8  10  20   -0.54    5.76
   8 -10 -20    0.35    4.28
  -8  10  21    3.90    7.41
   8 -10 -21    2.09    4.65
  -8  10  22   11.62    7.93
   8 -10 -22    2.75    5.19
  -8  10  23    4.61    7.40
  -8  10  24    8.61    6.59
  -8  10  25   -1.08    5.17
  -8  10  26   -2.95    6.66
  -8  10  27   -2.06    5.22
  -8  11   1   29.48    8.94
   8 -11  -1   22.25    6.90
  -8 -11   1   37.73    8.73
  -8  11   2    6.48    6.71
   8 -11  -2    8.71    5.72
  -8 -11   2    3.98    5.18
  -8  11   3    9.64    6.16
   8 -11  -3   15.16    6.16
  -8 -11   3    8.43    5.82
  -8  11   4    2.67    4.86
   8 -11  -4    0.71    4.20
  -8 -11   4    3.60    4.85
  -8  11   5   29.05    8.76
   8 -11  -5   13.23    6.13
  -8 -11   5   18.64    7.60
  -8  11   6   -0.68    4.71
   8 -11  -6   -1.61    3.54
  -8 -11   6   -0.61    4.51
  -8  11   7    1.02    4.99
   8 -11  -7   -0.83    4.52
  -8 -11   7   -0.50    4.50
  -8  11   8    1.74    3.91
   8 -11  -8    1.15    3.71
  -8 -11   8   -2.55    5.61
  -8  11   9   19.21    8.56
   8 -11  -9   24.06    7.91
  -8 -11   9    7.04    6.49
  -8  11  10   -1.80    4.60
   8 -11 -10    1.10    3.67
  -8 -11  10    2.52    5.00
  -8  11  11    3.62    5.94
   8 -11 -11   12.97    5.56
  -8 -11  11   10.77    6.86
  -8  11  12    9.72    6.30
   8 -11 -12    4.48    5.55
  -8 -11  12    2.56    5.00
  -8  11  13    0.68    4.51
   8 -11 -13    6.20    4.95
  -8 -11  13   -0.00    6.68
  -8  11  14   -2.92    6.57
   8 -11 -14   -2.59    5.12
  -8 -11  14   -0.52    5.11
  -8  11  15   32.65   11.06
   8 -11 -15   22.83    8.13
  -8 -11  15   16.75    8.34
  -8  11  16   -0.46    5.60
   8 -11 -16    3.67    5.81
  -8  11  17    0.15    4.72
   8 -11 -17    0.92    6.13
  -8  11  18    4.31    5.81
   8 -11 -18    4.53    5.44
  -8  11  19   17.60    8.05
   8 -11 -19   10.17    6.44
  -8  11  20    0.32    5.44
   8 -11 -20   -1.97    4.45
  -8  11  21   -2.15    5.89
   8 -11 -21   -1.99    5.86
  -8  11  22    2.96    6.04
   8 -11 -22    0.87    5.07
  -8  11  23   -1.80    6.92
  -8  11  24   -3.06    6.53
  -8  11  25    7.25    6.72
  -8  11  26   -1.68    5.42
   8 -12  -1   -0.74    3.31
  -8 -12   1    2.62    4.47
   8 -12  -2   -1.53    4.32
  -8 -12   2    0.39    4.15
  -8  12   3   38.10    9.89
   8 -12  -3   29.74    8.00
  -8 -12   3   23.26    8.30
  -8  12   4    3.11    5.10
   8 -12  -4   -0.08    4.06
  -8 -12   4    1.83    4.35
  -8  12   5    2.46    4.81
   8 -12  -5   -0.57    4.34
  -8 -12   5   -2.31    4.46
  -8  12   6    1.54    4.32
   8 -12  -6   -1.19    4.43
  -8 -12   6   -1.59    4.54
  -8  12   7   24.88    8.59
   8 -12  -7   12.79    6.72
  -8 -12   7   18.73    7.98
  -8  12   8    7.76    6.33
   8 -12  -8    1.84    4.30
  -8 -12   8   12.82    7.25
  -8  12   9    4.66    5.41
   8 -12  -9    3.23    4.71
  -8 -12   9   13.86    7.25
  -8  12  10   -0.85    4.78
   8 -12 -10    5.55    5.01
  -8 -12  10   10.99    6.58
  -8  12  11    3.04    5.48
   8 -12 -11   -0.58    5.22
  -8 -12  11    6.48    6.03
  -8  12  12   -1.74    4.83
   8 -12 -12    0.95    4.72
  -8 -12  12   -3.65    5.45
  -8  12  13   20.37    8.96
   8 -12 -13   11.41    5.99
  -8 -12  13    9.11    6.88
  -8  12  14   -2.96    6.32
   8 -12 -14    0.36    4.77
  -8  12  15   -0.55    4.65
   8 -12 -15   -2.41    4.40
  -8  12  16   -3.04    7.44
   8 -12 -16    2.43    3.99
  -8  12  17    8.36    6.56
   8 -12 -17    0.78    6.12
  -8  12  18    2.47    7.14
   8 -12 -18   -3.25    5.21
  -8  12  19    4.10    5.43
   8 -12 -19    1.74    5.51
  -8  12  20    1.54    6.73
   8 -12 -20   -0.29    4.52
  -8  12  21   -0.70    6.15
   8 -12 -21   -0.37    4.43
  -8  12  22    4.13    6.87
   8 -12 -22   -3.64    7.18
  -8  12  23    7.92    7.96
  -8  12  24    2.33    5.45
   8 -13  -1   11.75    5.57
  -8 -13   1    8.62    5.55
   8 -13  -2    0.09    4.07
  -8 -13   2    6.88    5.61
   8 -13  -3   -0.01    3.79
  -8 -13   3   -2.16    4.83
   8 -13  -4    3.21    5.66
  -8 -13   4   13.60    6.68
  -8  13   5   16.15    7.56
   8 -13  -5   18.46    7.07
  -8 -13   5   14.14    6.57
  -8  13   6    2.93    4.74
   8 -13  -6    2.36    4.78
  -8 -13   6   -2.59    5.15
  -8  13   7    5.74    5.99
   8 -13  -7    4.71    5.00
  -8 -13   7    1.22    6.32
  -8  13   8    6.18    6.47
   8 -13  -8    1.35    4.77
  -8 -13   8    3.92    5.64
  -8  13   9    8.85    7.48
   8 -13  -9    0.03    5.29
  -8 -13   9    8.24    6.42
  -8  13  10   -3.08    5.93
   8 -13 -10   -1.01    4.67
  -8 -13  10    1.39    5.81
  -8  13  11   10.19    6.81
   8 -13 -11    1.81    5.95
  -8  13  12   -2.04    6.36
   8 -13 -12    0.97    5.69
  -8  13  13   -0.41    5.57
   8 -13 -13    5.24    5.13
  -8  13  14   11.51    6.55
   8 -13 -14   -2.00    5.16
  -8  13  15    6.24    5.93
   8 -13 -15   13.88    7.41
  -8  13  16    1.97    4.94
   8 -13 -16    8.00    5.90
  -8  13  17    6.58    6.76
   8 -13 -17    0.52    5.37
  -8  13  18   -0.86    6.37
   8 -13 -18    1.11    4.94
  -8  13  19   -3.31    5.91
   8 -13 -19   -0.47    5.03
  -8  13  20   -1.13    5.64
   8 -13 -20    0.48    5.52
  -8  13  21    6.46    5.62
   8 -13 -21   -1.74    6.11
  -8  13  22   -2.18    6.92
   8 -13 -22   -1.14    4.82
   8 -14  -1    4.61    4.84
  -8 -14   1   14.26    6.05
   8 -14  -2    8.13    6.38
  -8 -14   2    4.87    5.50
   8 -14  -3    2.26    4.98
  -8 -14   3    7.26    5.78
   8 -14  -4   -0.20    3.76
  -8 -14   4   -0.51    4.27
   8 -14  -5   -2.58    4.87
  -8 -14   5    0.09    4.57
   8 -14  -6    7.29    5.31
  -8 -14   6   -1.38    4.81
   8 -14  -7    9.58    6.22
  -8 -14   7    5.31    6.32
  -8  14   8    6.59    5.93
   8 -14  -8    6.70    5.09
  -8 -14   8   14.44    7.31
  -8  14   9   -2.42    5.81
   8 -14  -9    8.77    5.80
  -8  14  10    1.11    4.35
   8 -14 -10   -0.76    5.74
  -8  14  11    2.96    5.44
   8 -14 -11    0.47    4.62
  -8  14  12   -1.20    5.00
   8 -14 -12   -0.74    5.03
  -8  14  13    1.02    4.48
   8 -14 -13    3.99    5.24
  -8  14  14    3.72    6.87
   8 -14 -14   -3.22    6.38
  -8  14  15    0.87    4.54
   8 -14 -15   -1.71    5.29
  -8  14  16   -4.11    7.13
   8 -14 -16    4.54    5.70
  -8  14  17    0.79    6.55
   8 -14 -17    1.16    6.49
  -8  14  18    3.51    5.44
   8 -14 -18    4.78    6.96
  -8  14  19   -1.43    4.47
   8 -14 -19    1.71    5.05
  -8  14  20   -1.23    5.62
   8 -14 -20    2.92    6.60
   8 -14 -21    7.87    6.86
   8 -14 -22   -2.20    4.36
   8 -15  -1   -1.63    4.12
  -8 -15   1    2.31    4.48
   8 -15  -2   -0.43    3.17
  -8 -15   2   -1.19    4.93
   8 -15  -3   -1.66    3.82
  -8 -15   3    5.99    5.14
   8 -15  -4   -2.61    5.36
  -8 -15   4    3.34    4.90
   8 -15  -5    4.13    4.62
  -8 -15   5    4.41    5.99
   8 -15  -6    0.55    4.61
   8 -15  -7   -0.45    4.99
   8 -15  -8   -0.89    4.66
   8 -15  -9    1.02    6.20
   8 -15 -10    4.95    6.54
  -8  15  11   -1.45    5.17
   8 -15 -11   -1.57    3.97
  -8  15  12   -0.93    5.24
   8 -15 -12    7.70    6.42
  -8  15  13   -1.19    5.79
   8 -15 -13   -2.35    5.37
  -8  15  14    8.63    7.06
   8 -15 -14    0.77    5.70
  -8  15  15   -2.21    5.47
   8 -15 -15    2.24    4.70
  -8  15  16   -1.77    5.72
   8 -15 -16    1.53    5.47
  -8  15  17   -0.45    6.61
   8 -15 -17   -1.52    5.44
  -8  15  18   -1.73    4.78
   8 -15 -18   -2.25    5.12
   8 -15 -19    0.19    4.72
  -8 -16   1    4.21    4.89
  -8 -16   2   -1.07    4.27
  -8  16  14   -0.00    5.21
  -8  16  15   -1.52    5.39
  -8  16  16    4.68    6.11
  -7   0   1  701.38   65.52
  -7   0   1  598.77   61.59
   7   0  -1  774.20   63.09
   7   0  -1  694.03   62.21
  -7   0   2    1.90    5.24
  -7   0   2    0.19    2.45
   7   0  -2   -1.01    3.33
   7   0  -2    0.28    2.99
  -7   0   3   15.91    6.48
  -7   0   3    5.01    3.22
   7   0  -3    7.44    3.71
   7   0  -3    3.54    3.49
  -7   0   4    1.59    4.94
  -7   0   4   -0.72    2.25
   7   0  -4    0.78    2.48
  -7   0   5   33.96    9.33
  -7   0   5   35.85    6.73
   7   0  -5   30.78    6.51
  -7   0   6   -0.93    2.59
   7   0  -6    0.63    2.46
  -7   0   7  252.62   29.67
  -7   0   7  241.88   24.75
   7   0  -7  231.23   24.98
  -7   0   8    0.72    5.94
  -7   0   8   -0.04    2.61
   7   0  -8   -0.58    2.99
  -7   0   9    7.14    5.47
  -7   0   9    4.48    3.53
   7   0  -9    4.71    3.46
  -7   0  10    1.04    5.81
  -7   0  10   -0.86    3.01
   7   0 -10   -0.51    3.28
  -7   0  11  290.77   34.72
  -7   0  11  304.72   29.87
   7   0 -11  289.50   30.53
  -7   0  12   -1.44    6.68
  -7   0  12    0.28    2.65
   7   0 -12   -1.22    3.88
  -7   0  13   54.65   14.81
  -7   0  13   97.29   12.00
   7   0 -13   79.57   12.12
  -7   0  14   -0.49    3.25
   7   0 -14   -0.09    3.37
  -7   0  15    5.44    3.76
   7   0 -15   20.95    5.97
  -7   0  16    0.72    2.45
   7   0 -16    0.30    3.31
  -7   0  17  353.75   34.86
   7   0 -17  334.11   35.94
  -7   0  18   -2.68    5.99
  -7   0  18    0.62    3.55
   7   0 -18   -0.01    3.47
  -7   0  19    6.36    6.83
   7   0 -19   12.15    5.12
  -7   0  20    0.19    5.53
  -7   0  21    4.63    6.76
  -7   0  22   -2.51    6.42
  -7   0  23   51.74   12.20
  -7   0  24    6.12    6.33
  -7   0  25   -2.52    5.87
  -7   0  26    6.05    6.55
  -7   0  27   48.51   12.12
  -7   0  28   -0.44    5.59
  -7   0  29   15.00    8.69
  -7   0  30   -0.86    6.09
  -7   0  31    3.85    6.91
  -7   0  32    4.30    4.88
  -7   0  33   23.90    9.49
  -7   0  34    3.17    6.74
  -7   0  35    1.66    5.67
  -7   0  36   -3.10    6.08
  -7   0  37    5.59    5.70
  -7   0  38   -1.30    6.05
  -7   1   1    0.09    3.70
  -7   1   1    1.71    2.89
   7  -1  -1   -0.04    3.55
   7  -1  -1    2.33    2.26
   7   1  -1    3.91    2.96
  -7  -1   1   -2.93    5.15
  -7  -1   1    0.21    3.20
  -7   1   2   31.42    9.13
  -7   1   2   40.50    6.70
   7  -1  -2   51.11    8.53
   7  -1  -2   22.69    5.96
   7   1  -2   22.47    5.92
  -7  -1   2   43.25    9.16
  -7  -1   2   40.40    7.16
  -7   1   3  240.01   27.92
  -7   1   3  222.41   23.62
   7  -1  -3  252.77   25.68
   7  -1  -3  222.83   23.86
   7   1  -3  213.71   23.95
  -7  -1   3  230.15   27.18
  -7  -1   3  253.21   24.80
  -7   1   4    4.50    5.13
  -7   1   4    2.37    3.01
   7  -1  -4   -0.27    2.18
   7   1  -4   -0.85    2.19
  -7  -1   4    0.07    4.45
  -7  -1   4    1.28    2.58
  -7   1   5   71.30   13.82
  -7   1   5   82.37   10.35
   7  -1  -5   68.26   10.21
   7   1  -5   67.88   10.19
  -7  -1   5   73.51   13.07
  -7  -1   5   68.42   10.14
  -7   1   6    0.79    5.24
  -7   1   6    1.91    2.43
   7  -1  -6   -0.23    2.41
   7   1  -6   -0.94    2.51
  -7  -1   6   -0.21    3.49
  -7  -1   6   -0.73    2.31
  -7   1   7   43.06   10.40
  -7   1   7   27.94    6.02
   7  -1  -7   21.80    5.81
   7   1  -7   38.49    7.04
  -7  -1   7   41.89   10.12
  -7  -1   7   28.99    6.10
  -7   1   8   21.87    8.16
  -7   1   8   13.95    4.51
   7  -1  -8   19.67    5.19
   7   1  -8   17.04    4.96
  -7  -1   8   19.54    8.16
  -7  -1   8   10.46    4.13
  -7   1   9  255.45   32.89
  -7   1   9  272.03   28.38
   7  -1  -9  333.38   30.50
   7   1  -9  288.58   29.45
  -7  -1   9  274.76   32.99
  -7  -1   9  285.52   28.91
  -7   1  10   13.93    7.12
  -7   1  10   13.48    4.08
   7  -1 -10   16.64    5.74
   7   1 -10   12.44    4.30
  -7  -1  10   12.78    7.32
  -7  -1  10   17.32    5.05
  -7   1  11   55.41   12.87
  -7   1  11   53.83    8.51
   7  -1 -11   42.59    8.42
   7   1 -11   54.22    9.14
  -7  -1  11   31.82   10.52
  -7  -1  11   62.85    9.02
  -7   1  12    1.19    4.44
  -7   1  12    1.95    3.04
   7  -1 -12   -0.07    3.09
   7   1 -12    0.89    2.61
  -7  -1  12    1.90    4.79
  -7  -1  12    1.99    3.15
  -7   1  13  167.33   17.73
   7  -1 -13  140.39   18.01
   7   1 -13  137.07   17.64
  -7  -1  13  162.19   22.44
  -7  -1  13  135.84   16.96
  -7   1  14   11.95    4.03
   7  -1 -14    4.38    4.14
   7   1 -14    2.49    3.21
  -7  -1  14   -0.30    6.37
  -7  -1  14    5.93    3.29
  -7   1  15   94.95   13.24
   7  -1 -15   84.79   13.80
   7   1 -15  109.48   14.65
  -7  -1  15  115.63   13.83
  -7   1  16   22.23    5.49
   7  -1 -16   16.61    5.54
   7   1 -16    6.76    4.48
  -7  -1  16   14.24    5.16
  -7   1  17   19.46    9.08
  -7   1  17    7.06    3.82
   7  -1 -17    5.27    4.88
   7   1 -17    9.86    5.28
  -7  -1  17   23.18    5.41
  -7   1  18    3.80    5.59
  -7   1  18   -0.18    3.13
   7  -1 -18   -0.25    4.26
   7   1 -18   -2.21    4.31
  -7  -1  18    1.70    3.36
  -7   1  19  157.28   21.62
  -7   1  19  115.25   15.68
   7  -1 -19  106.08   16.80
  -7  -1  19  132.43   20.58
  -7   1  20    5.40    6.41
   7  -1 -20    9.94    5.38
  -7  -1  20   -2.12    7.43
  -7   1  21   38.64   11.12
  -7  -1  21   67.33   14.83
  -7   1  22   -3.17    6.89
  -7  -1  22   -0.44    5.24
  -7   1  23   36.96   10.89
  -7  -1  23   17.56    9.10
  -7   1  24   16.96    8.38
  -7  -1  24   13.91    7.94
  -7   1  25   26.90   10.06
  -7  -1  25   41.85   11.09
  -7   1  26   -0.15    5.65
  -7  -1  26   -3.48    6.83
  -7   1  27    0.01    4.73
  -7  -1  27   -1.02    6.56
  -7   1  28   -0.66    4.58
  -7  -1  28   -4.06    6.66
  -7   1  29   31.90   10.28
  -7  -1  29   24.60   10.86
  -7   1  30    4.16    7.46
  -7  -1  30   -1.02    6.69
  -7   1  31    0.90    5.68
  -7  -1  31    9.54    8.31
  -7   1  32   -3.21    6.72
  -7  -1  32    1.19    5.45
  -7   1  33    6.14    5.49
  -7  -1  33    0.18    6.34
  -7   1  34   -3.46    7.10
  -7  -1  34    3.57    6.02
  -7   1  35    3.49    8.16
  -7  -1  35    3.68    6.19
  -7   1  36   -1.16    6.27
  -7  -1  36   -2.52    6.23
  -7   1  37    1.14    4.74
  -7   1  38   -0.04    5.22
  -7   1  39   -2.90    6.54
  -7   1  40   -4.03    5.99
  -7   2   1   30.96    9.02
  -7   2   1   35.62    6.59
   7  -2  -1   40.96    7.87
   7  -2  -1   33.53    6.62
   7   2  -1   34.70    7.16
  -7  -2   1   44.34    7.92
  -7   2   2   49.76   10.79
  -7   2   2   41.01    6.87
   7  -2  -2   39.30    8.06
   7  -2  -2   38.53    7.08
   7   2  -2   51.63    8.27
  -7  -2   2   24.39    8.32
  -7  -2   2   40.70    7.85
  -7   2   3   16.74    6.70
  -7   2   3    2.51    3.05
   7  -2  -3    6.82    4.62
   7  -2  -3    6.54    2.84
   7   2  -3    6.64    3.58
  -7  -2   3    4.52    4.29
  -7  -2   3    2.69    3.34
  -7   2   4   -1.95    6.37
  -7   2   4   10.03    3.84
   7  -2  -4    5.04    3.21
   7   2  -4    4.20    3.43
  -7  -2   4    3.86    4.96
  -7  -2   4    2.36    3.28
  -7   2   5  247.25   28.02
  -7   2   5  179.70   21.82
   7  -2  -5  263.52   24.08
   7   2  -5  210.53   22.95
  -7  -2   5  195.55   25.48
  -7  -2   5  241.36   23.99
  -7   2   6    3.67    6.19
  -7   2   6    6.95    3.41
   7  -2  -6    8.97    3.94
   7   2  -6   21.02    5.31
  -7  -2   6   12.58    5.55
  -7  -2   6   15.94    4.74
  -7   2   7  191.06   25.95
  -7   2   7  213.71   21.83
   7  -2  -7  235.91   23.35
   7   2  -7  231.83   22.93
  -7  -2   7  238.87   26.55
  -7  -2   7  161.92   21.44
  -7   2   8    3.26    5.82
  -7   2   8    4.20    2.97
   7  -2  -8    5.55    3.29
   7   2  -8    4.87    3.49
  -7  -2   8    4.78    5.06
  -7  -2   8    1.50    2.94
  -7   2   9   63.85   13.20
  -7   2   9   53.13    8.41
   7  -2  -9   34.51    8.07
   7   2  -9   57.16    9.12
  -7  -2   9   57.15   12.07
  -7  -2   9   83.55   10.17
  -7   2  10   17.07    7.98
  -7   2  10    7.27    3.51
   7  -2 -10   11.53    4.73
   7   2 -10   14.76    5.10
  -7  -2  10    6.84    7.50
  -7  -2  10    7.39    4.07
  -7   2  11  126.95   19.93
  -7   2  11  130.28   15.23
   7  -2 -11  118.40   15.98
   7   2 -11  109.76   15.21
  -7  -2  11  124.40   19.01
  -7  -2  11  155.72   16.42
  -7   2  12   50.10    8.20
   7  -2 -12   44.23    8.44
   7   2 -12   47.15    8.36
  -7  -2  12   32.28   10.73
  -7  -2  12   36.06    7.45
  -7   2  13   37.38    7.37
   7  -2 -13   53.06    9.69
   7   2 -13   40.99    8.08
  -7  -2  13   51.75   12.18
  -7  -2  13   52.98    8.55
  -7   2  14    6.16    3.65
   7  -2 -14    4.09    3.55
   7   2 -14   -0.37    2.64
  -7  -2  14    0.23    6.85
  -7  -2  14    5.59    3.78
  -7   2  15   21.77    5.73
   7  -2 -15   30.88    7.65
   7   2 -15   26.67    6.67
  -7  -2  15   24.15    5.93
  -7   2  16   84.59   14.97
  -7   2  16   80.41   11.47
   7  -2 -16   64.89   11.74
   7   2 -16   53.10   10.50
  -7  -2  16   78.45   10.99
  -7   2  17   45.03   12.52
  -7   2  17   65.48   10.30
   7  -2 -17   55.92   10.76
   7   2 -17   61.06   10.53
  -7  -2  17   66.46   10.47
  -7   2  18   19.48    9.34
  -7   2  18   44.11    8.25
   7  -2 -18   31.03    8.03
  -7   2  19    5.55    5.90
  -7   2  19    0.35    3.66
   7  -2 -19   -0.88    3.72
  -7   2  20   10.06    7.75
  -7   2  20    6.48    3.85
   7  -2 -20    5.57    5.09
  -7  -2  20    6.58    7.97
  -7   2  21   55.55   12.72
  -7  -2  21   20.11    9.63
  -7   2  22    0.47    6.25
  -7  -2  22    2.06    6.49
  -7   2  23   13.23    7.89
  -7  -2  23   13.39    8.50
  -7   2  24   -1.66    6.36
  -7  -2  24   -0.90    6.96
  -7   2  25    3.92    7.90
  -7  -2  25    4.30    6.78
  -7  -2  26    7.98    6.52
  -7   2  27   12.67    8.59
  -7  -2  27    8.14    6.87
  -7   2  28    9.29    7.20
  -7  -2  28   -0.45    5.77
  -7   2  29   14.29    8.29
  -7  -2  29   15.71    7.48
  -7   2  30   -3.71    7.00
  -7  -2  30   -0.66    5.94
  -7   2  31   19.25    8.58
  -7  -2  31    7.19    7.41
  -7   2  32    3.57    6.08
  -7  -2  32   -0.13    6.68
  -7   2  33    8.94    7.45
  -7  -2  33   23.77    9.01
  -7   2  34    8.75    7.41
  -7  -2  34    4.63    6.17
  -7   2  35    1.68    5.66
  -7   2  36    0.75    7.15
  -7   2  37   -0.25    6.05
  -7   2  38    2.21    6.64
  -7   2  39   -0.28    6.11
  -7   2  40    0.96    5.73
  -7   3   1    4.38    5.87
   7  -3  -1    2.45    3.65
   7  -3  -1   -0.24    1.96
   7   3  -1    0.36    3.20
  -7  -3   1    1.73    3.69
  -7  -3   1    0.09    2.80
  -7   3   2  132.46   19.34
   7  -3  -2  140.12   17.36
   7  -3  -2  118.12   14.90
   7   3  -2  130.63   15.88
  -7  -3   2  147.27   18.14
  -7  -3   2  124.96   16.21
  -7   3   3   47.90   10.89
   7  -3  -3   48.27    7.98
   7   3  -3   39.25    7.74
  -7  -3   3   52.93   10.43
  -7  -3   3   56.79    9.41
  -7   3   4    3.84    6.49
   7  -3  -4    1.92    3.30
   7   3  -4    5.16    2.89
  -7  -3   4    5.60    4.06
  -7  -3   4    8.81    4.71
  -7   3   5   64.94   12.89
   7  -3  -5   59.03    9.66
   7   3  -5   69.13   10.22
  -7  -3   5   76.52   12.44
  -7  -3   5   67.83   10.41
  -7   3   6   14.50    7.35
   7  -3  -6   17.92    5.16
   7   3  -6   22.08    5.48
  -7  -3   6   11.26    6.29
  -7  -3   6   16.00    5.23
  -7   3   7   -0.75    4.82
   7  -3  -7    7.54    3.71
   7   3  -7    5.89    3.12
  -7  -3   7    0.73    4.77
  -7  -3   7    6.23    4.08
  -7   3   8    3.94    5.17
   7  -3  -8    1.39    3.39
   7   3  -8   -0.18    2.72
  -7  -3   8   -1.04    4.49
  -7  -3   8   -0.58    2.40
  -7   3   9  212.31   26.80
   7  -3  -9  214.20   22.85
   7   3  -9  207.51   21.88
  -7  -3   9  169.65   23.99
  -7  -3   9  186.32   21.51
  -7   3  10   75.31   14.31
   7  -3 -10   63.25   10.55
   7   3 -10   59.54    9.61
  -7  -3  10   46.82   11.28
  -7  -3  10   66.19    9.82
   7  -3 -11    4.78    3.46
   7   3 -11   10.17    4.13
  -7  -3  11   11.72    6.45
  -7  -3  11    1.19    2.40
   7  -3 -12   -0.55    3.62
   7   3 -12   -0.96    3.31
  -7  -3  12    2.08    5.67
  -7  -3  12   -0.19    2.39
   7  -3 -13   81.73   12.65
   7   3 -13   70.03   11.27
  -7  -3  13   78.97   15.03
  -7  -3  13   86.85   11.73
   7  -3 -14   89.80   13.38
   7   3 -14   71.58   11.17
  -7  -3  14  102.25   16.47
  -7  -3  14   67.71   10.92
  -7   3  15  177.97   23.16
   7  -3 -15  134.94   18.41
   7   3 -15  137.31   17.54
  -7  -3  15  142.56   17.40
  -7   3  16   33.80    9.37
   7  -3 -16   14.71    6.32
   7   3 -16   27.30    6.65
  -7   3  17   16.37    7.71
   7  -3 -17    2.97    4.16
  -7   3  18   25.52    9.82
   7  -3 -18   36.32    8.84
  -7   3  19  256.09   30.75
   7  -3 -19  212.61   26.95
  -7   3  20   -1.34    6.67
   7  -3 -20   -0.91    3.95
  -7  -3  20   -4.36    6.50
  -7   3  21   14.20    7.26
   7  -3 -21   -0.97    4.11
  -7  -3  21   -1.52    7.08
  -7   3  22    2.63    6.37
  -7  -3  22    1.28    6.29
  -7   3  23   19.40    8.32
  -7  -3  23    5.04    6.93
  -7   3  24   11.44    8.55
  -7  -3  24    7.34    7.45
  -7   3  25   14.33    8.24
  -7  -3  25   15.09    8.77
  -7   3  26    0.55    4.93
  -7  -3  26    0.09    5.69
  -7   3  27    2.27    5.52
  -7  -3  27   -2.22    5.89
  -7   3  28    3.26    6.66
  -7  -3  28   -3.70    6.50
  -7   3  29    4.19    6.45
  -7  -3  29    5.56    6.82
  -7   3  30    0.21    4.75
  -7  -3  30    2.41    5.22
  -7   3  31    9.26    8.17
  -7  -3  31    4.94    7.30
  -7   3  32   -4.93    7.12
  -7  -3  32    3.10    5.95
  -7   3  33   12.19    8.06
  -7   3  34    9.20    7.81
  -7   3  35   19.64    9.41
  -7   3  36   -1.59    6.74
  -7   3  37   -2.35    6.97
  -7   3  38    0.91    5.42
  -7   3  39    6.27    7.34
  -7   4   1   69.85   12.76
   7  -4  -1   51.93   10.00
   7  -4  -1   55.38    8.60
   7   4  -1   51.15    9.22
  -7  -4   1   51.03    9.98
  -7  -4   1   63.32   10.67
  -7   4   2   96.39   15.42
   7  -4  -2   75.68   11.23
   7   4  -2   80.13   11.94
  -7  -4   2   92.11   13.43
  -7  -4   2   95.49   13.28
  -7   4   3   10.93    6.94
   7  -4  -3    8.25    4.11
   7   4  -3    3.28    3.33
  -7  -4   3   19.36    6.56
  -7  -4   3    8.07    4.08
  -7   4   4   26.09    9.75
   7  -4  -4   34.23    6.82
   7   4  -4   31.56    6.84
  -7  -4   4   28.95    7.91
  -7  -4   4   47.58    8.61
  -7   4   5   71.94   13.61
   7  -4  -5   68.41   10.43
   7   4  -5   64.26   10.01
  -7  -4   5   67.03   12.25
  -7  -4   5   66.69   11.00
  -7   4   6   77.28   13.78
   7  -4  -6   44.00    8.93
   7   4  -6   68.36   10.01
  -7  -4   6   57.36   11.13
  -7  -4   6   67.16   10.42
  -7   4   7   40.82   10.83
   7  -4  -7   36.70    7.71
   7   4  -7   50.69    8.02
  -7  -4   7   45.92    9.65
  -7  -4   7   29.52    7.20
  -7   4   8   66.10   13.15
   7  -4  -8   32.04    7.15
   7   4  -8   36.72    7.21
  -7  -4   8   44.48   10.07
  -7  -4   8   43.69    8.31
  -7   4   9   24.16    9.10
   7  -4  -9   18.34    5.92
   7   4  -9   15.92    4.91
  -7  -4   9   25.37    8.50
  -7  -4   9   20.84    6.04
   7  -4 -10    0.51    3.49
   7   4 -10   -0.70    2.86
  -7  -4  10   -3.28    5.07
  -7  -4  10    0.37    3.12
   7  -4 -11   98.85   14.46
   7   4 -11  114.75   13.99
  -7  -4  11  112.18   17.30
  -7  -4  11   93.80   13.55
   7  -4 -12   97.77   14.32
   7   4 -12   87.82   12.95
  -7  -4  12   94.83   16.56
  -7  -4  12  122.03   14.43
   7  -4 -13   79.62   12.68
   7   4 -13   49.99    9.82
  -7  -4  13  115.01   17.22
  -7  -4  13   96.62   12.28
  -7   4  14   11.70    7.45
   7  -4 -14   14.70    6.22
   7   4 -14   19.00    5.45
  -7  -4  14   14.18    7.68
  -7  -4  14   19.76    5.69
  -7   4  15   46.17   11.54
   7  -4 -15   37.30    9.29
  -7   4  16   43.96   10.90
   7  -4 -16   28.15    7.97
  -7   4  17   98.28   18.13
   7  -4 -17  128.18   17.82
  -7   4  18   14.38    8.09
   7  -4 -18    7.13    5.94
  -7   4  19   16.20    8.29
   7  -4 -19   10.48    5.70
  -7   4  20   53.62   12.22
   7  -4 -20   21.97    8.23
  -7   4  21   31.82   10.15
   7  -4 -21   28.03    8.89
  -7  -4  21   40.61   11.39
  -7   4  22   48.02   12.81
  -7  -4  22   51.55   12.95
  -7   4  23   -0.22    6.05
  -7  -4  23   12.90    7.54
  -7   4  24    3.16    5.99
  -7  -4  24    1.90    5.88
  -7   4  25    1.93    5.24
  -7  -4  25    3.38    6.53
  -7   4  26   10.95    7.64
  -7  -4  26    6.69    7.59
  -7   4  27    8.79    7.47
  -7  -4  27    7.25    6.80
  -7   4  28    4.33    5.93
  -7  -4  28    2.02    5.06
  -7   4  29   -3.10    6.38
  -7  -4  29    2.38    6.73
  -7   4  30    3.15    5.85
  -7  -4  30   -2.59    6.23
  -7   4  31    2.48    5.22
  -7   4  32    6.18    7.92
  -7   4  33   17.21    8.72
  -7   4  34   -1.92    5.72
  -7   4  35   -1.25    4.06
  -7   4  36   13.70    7.35
  -7   4  37    1.53    6.78
  -7   4  38   -2.10    7.95
  -7   5   1    1.58    5.46
   7  -5  -1   -0.08    3.39
   7  -5  -1    4.51    2.72
   7   5  -1   -0.09    3.65
  -7  -5   1    7.08    4.28
  -7  -5   1   -1.44    4.90
  -7   5   2    4.40    6.08
   7  -5  -2    2.18    2.65
   7   5  -2    1.44    3.80
  -7  -5   2    0.43    3.18
  -7  -5   2    5.56    4.26
  -7   5   3   44.80   10.66
   7  -5  -3   31.85    6.73
   7   5  -3   26.63    6.62
  -7  -5   3   42.18    9.15
  -7  -5   3   38.57    8.53
  -7   5   4  102.54   16.77
   7  -5  -4   87.68   12.57
   7   5  -4   82.06   12.65
  -7  -5   4  134.17   16.06
  -7  -5   4  104.77   14.44
  -7   5   5   31.93    8.66
   7  -5  -5   25.15    6.22
   7   5  -5   37.93    7.46
  -7  -5   5   27.12    7.82
  -7  -5   5   24.76    6.77
  -7   5   6    0.94    4.27
   7  -5  -6   -0.23    2.42
   7   5  -6    0.74    2.86
  -7  -5   6    1.82    4.86
  -7  -5   6    5.35    4.34
  -7   5   7    3.45    6.16
   7  -5  -7    7.49    3.98
   7   5  -7   12.79    4.67
  -7  -5   7    6.39    5.48
  -7  -5   7    5.40    3.41
  -7   5   8   83.65   14.30
   7  -5  -8   68.03   10.53
   7   5  -8   51.25    9.20
  -7  -5   8   61.74   11.88
  -7  -5   8   64.85   10.69
   7  -5  -9  109.34   14.64
   7   5  -9   97.72   13.30
  -7  -5   9   96.91   15.73
  -7  -5   9  104.13   14.22
   7  -5 -10   41.05    8.39
   7   5 -10   23.34    5.82
  -7  -5  10   27.18    8.66
  -7  -5  10   34.80    7.80
   7  -5 -11   57.96   10.64
   7   5 -11   66.02   10.09
  -7  -5  11   66.64   12.69
  -7  -5  11   67.71   10.71
  -7   5  12    7.93    7.92
   7  -5 -12    3.45    4.71
   7   5 -12    5.05    3.08
  -7  -5  12    0.13    4.08
  -7  -5  12    1.67    3.44
  -7   5  13   42.55   10.84
   7  -5 -13   27.56    7.63
  -7  -5  13   20.26    9.02
  -7   5  14   60.46   13.47
   7  -5 -14   45.42    9.91
  -7   5  15  128.70   19.13
   7  -5 -15   97.22   15.59
  -7   5  16    0.78    5.49
   7  -5 -16   -0.02    3.79
  -7   5  17    5.90    7.42
   7  -5 -17   -0.92    5.18
  -7   5  18    2.18    5.88
   7  -5 -18    8.47    5.91
  -7   5  19   20.43    8.72
   7  -5 -19   21.90    7.43
  -7   5  20   19.24    9.52
   7  -5 -20   32.14    9.39
  -7   5  21    1.00    5.50
   7  -5 -21   24.26    8.08
  -7  -5  21    9.24    7.09
  -7   5  22   -3.19    6.51
   7  -5 -22   -0.65    5.07
  -7  -5  22   -1.44    6.44
  -7   5  23   13.66    6.65
  -7  -5  23   23.19    9.43
  -7   5  24   -0.12    5.42
  -7  -5  24    2.60    7.16
  -7   5  25    3.54    7.29
  -7  -5  25   10.63    7.67
  -7   5  26    1.88    6.80
  -7  -5  26   -0.16    6.11
  -7   5  27   -0.24    4.73
  -7  -5  27   -1.86    6.47
  -7   5  28   11.73    7.02
  -7  -5  28    5.13    6.78
  -7   5  29   12.37    7.75
  -7   5  30    4.98    5.82
  -7   5  31    1.56    7.07
  -7   5  32   -0.45    5.48
  -7   5  33   -1.42    5.91
  -7   5  34   -2.54    6.74
  -7   5  35   -5.32    8.00
  -7   5  36    8.85    7.69
  -7   6   1   47.74   10.79
   7   6  -1   61.56   10.37
  -7  -6   1   55.66   10.33
  -7   6   2   50.53   11.59
   7   6  -2   52.77    9.50
  -7  -6   2   58.77   10.77
  -7   6   3   25.87    8.55
   7   6  -3   22.19    6.23
  -7  -6   3   20.56    6.64
  -7   6   4    8.07    6.29
   7   6  -4    3.04    3.73
  -7  -6   4    5.97    4.78
  -7  -6   4    1.75    3.42
  -7   6   5   -0.09    3.83
   7   6  -5    0.33    2.46
  -7  -6   5   -2.02    4.55
  -7  -6   5    5.42    3.72
  -7   6   6   67.23   13.15
   7   6  -6   65.30   10.44
  -7  -6   6   51.96   11.11
  -7  -6   6   70.31   11.34
  -7   6   7  107.50   17.42
   7   6  -7  121.18   14.83
  -7  -6   7  104.46   15.87
  -7  -6   7  106.33   15.15
   7   6  -8   40.29    7.90
  -7  -6   8   43.71   10.57
  -7  -6   8   52.66    9.61
   7   6  -9    1.64    2.96
  -7  -6   9   -1.69    5.07
  -7  -6   9   -0.44    4.04
  -7  -6  10   71.54   13.40
  -7   6  11   92.72   16.27
  -7   6  12   18.46    8.09
   7  -6 -12   18.97    6.03
  -7   6  13   13.64    8.32
   7  -6 -13    2.50    3.97
  -7   6  14   13.68    7.03
   7  -6 -14    9.11    4.95
  -7   6  15    4.55    6.66
   7  -6 -15    2.83    4.83
  -7   6  16   42.98   10.85
   7  -6 -16   48.33   10.32
  -7   6  17   57.99   13.09
   7  -6 -17   43.67   10.28
  -7   6  18   99.97   16.27
   7  -6 -18   56.34   12.27
  -7   6  19   -1.56    6.01
   7  -6 -19   -1.12    4.17
  -7   6  20   11.03    5.90
   7  -6 -20   -0.18    3.55
  -7   6  21   13.18    7.58
   7  -6 -21    1.34    4.99
  -7  -6  21    1.06    5.98
  -7   6  22   14.50    7.18
   7  -6 -22   21.96    8.46
  -7  -6  22   15.96    8.40
  -7   6  23   12.04    6.50
  -7  -6  23    8.09    6.94
  -7   6  24   11.44    8.35
  -7  -6  24   -1.33    6.89
  -7   6  25   -1.63    6.45
  -7  -6  25   -1.06    6.73
  -7   6  26   24.55   10.55
  -7  -6  26   15.64    8.56
  -7   6  27    1.05    5.36
  -7   6  28    9.39    7.57
  -7   6  29   10.06    8.18
  -7   6  30    4.88    6.30
  -7   6  31   -1.92    5.32
  -7   6  32    5.35    6.78
  -7   6  33   -4.72    6.37
  -7   6  34   -4.07    7.03
  -7   6  35   -2.89    6.36
  -7   7   1    3.98    5.36
   7  -7  -1   -0.02    3.45
   7   7  -1    1.16    2.44
  -7  -7   1    1.09    4.91
  -7   7   2   34.79    9.07
   7  -7  -2   17.21    5.44
   7   7  -2   30.17    7.63
  -7  -7   2   17.62    6.72
  -7   7   3    9.21    6.08
   7   7  -3    9.02    5.50
  -7  -7   3   15.87    6.16
  -7   7   4  245.29   27.19
   7   7  -4  175.77   22.84
  -7  -7   4  234.93   25.76
  -7   7   5  100.52   15.58
   7   7  -5   68.66   11.45
  -7  -7   5   68.88   12.58
   7   7  -6    9.34    4.20
  -7  -7   6    3.29    5.20
  -7   7  10   65.99   13.66
  -7   7  11   17.56    8.26
  -7   7  12   16.01    8.22
  -7   7  13   -0.49    5.17
  -7   7  14  118.83   19.05
  -7   7  15    0.75    5.62
  -7   7  16    2.42    5.29
  -7   7  17   -2.33    5.37
  -7   7  18   17.83    8.64
  -7   7  19    3.11    6.90
  -7   7  20   11.86    7.98
  -7   7  21   -0.84    5.20
  -7  -7  21   -0.70    6.30
  -7   7  22   -1.22    6.01
  -7  -7  22    4.52    4.90
  -7   7  23    2.97    6.59
  -7  -7  23    3.88    7.41
  -7   7  24   36.03   11.92
  -7  -7  24   30.41   10.08
  -7   7  25    7.18    6.41
  -7   7  26    8.64    7.10
  -7   7  27    6.76    7.42
  -7   7  28    0.38    4.86
  -7   7  29    7.57    6.90
  -7   7  30    9.78    7.83
  -7   7  31   -4.26    6.72
  -7   7  32   -4.09    6.67
  -7   7  33   -0.17    5.83
  -7   7  34    1.16    5.95
  -7   8   1   39.64    9.94
   7  -8  -1   38.85    7.85
   7   8  -1   34.81    8.44
  -7  -8   1   43.52    8.49
  -7   8   2   87.05   14.22
   7  -8  -2   63.80   11.20
  -7  -8   2   89.89   12.71
  -7   8   3    3.59    5.60
   7  -8  -3    5.55    4.76
  -7  -8   3   14.01    4.82
  -7   8   4   23.59    8.74
   7  -8  -4   21.37    6.10
   7  -8  -5   12.84    5.04
   7  -8  -6   21.23    6.68
   7  -8  -7    0.01    3.20
  -7   8   8   63.28   12.68
   7  -8  -8   54.56   10.37
  -7   8   9    5.60    5.73
   7  -8  -9   -0.91    3.86
  -7   8  10   17.33    6.98
   7  -8 -10   10.70    5.25
  -7   8  11    2.99    5.53
   7  -8 -11   13.43    6.19
  -7   8  12  128.05   18.79
   7  -8 -12  101.92   16.24
  -7   8  13    1.56    5.34
   7  -8 -13   -0.66    4.66
  -7   8  14    4.87    6.48
   7  -8 -14    7.03    4.79
  -7   8  15    7.37    7.97
   7  -8 -15    4.48    5.17
  -7   8  16   61.15   13.63
   7  -8 -16   46.16   11.33
  -7   8  17    6.05    6.15
   7  -8 -17   -1.11    5.09
  -7   8  18    2.46    6.88
   7  -8 -18    2.87    5.41
  -7   8  19    7.47    6.11
   7  -8 -19    1.38    5.00
  -7  -8  19    2.09    5.25
  -7   8  20   13.06    7.28
   7  -8 -20    8.28    6.00
  -7  -8  20   10.92    7.78
  -7   8  21   -0.12    4.61
   7  -8 -21    3.72    4.26
  -7  -8  21    0.21    6.06
  -7   8  22   13.85    7.83
   7  -8 -22   11.17    7.12
  -7  -8  22    2.50    6.92
  -7   8  23   21.11    8.70
  -7   8  24    3.72    6.66
  -7   8  25    0.98    5.81
  -7   8  26    9.06    6.76
  -7   8  27    4.89    5.47
  -7   8  28   13.21    7.51
  -7   8  29   -0.53    6.61
  -7   8  30    2.27    6.73
  -7   8  31   -0.95    7.02
  -7   8  32    5.06    6.56
  -7   9   1   -1.55    4.46
   7  -9  -1    2.50    3.31
  -7  -9   1    1.94    4.44
  -7   9   2   28.69    8.22
   7  -9  -2   21.73    6.15
  -7  -9   2   35.28    8.14
   7  -9  -3   -3.14    3.60
  -7  -9   3    8.51    5.20
   7  -9  -4   28.79    7.35
  -7  -9   4   28.51    7.41
   7  -9  -5    0.78    3.20
  -7  -9   5    7.65    5.14
   7  -9  -6   13.20    5.54
  -7  -9   6   33.25    8.10
  -7   9   7   11.38    6.58
   7  -9  -7    8.38    5.67
  -7  -9   7    8.31    4.69
  -7   9   8   20.61    7.88
   7  -9  -8   20.05    6.57
  -7  -9   8   11.96    6.40
  -7   9   9   -1.62    5.00
   7  -9  -9   -0.21    4.93
  -7  -9   9    1.31    4.85
  -7   9  10   45.61   11.95
   7  -9 -10   67.99   12.35
  -7  -9  10   88.09   13.74
  -7   9  11    1.54    5.07
   7  -9 -11   -2.18    4.19
  -7  -9  11    0.49    4.66
  -7   9  12    7.83    7.03
   7  -9 -12    6.71    4.57
  -7  -9  12    0.53    5.17
  -7   9  13    3.46    4.89
   7  -9 -13   11.31    6.02
  -7   9  14   55.67   12.81
   7  -9 -14   39.91   10.50
  -7  -9  14   46.70   11.88
  -7   9  15   -0.94    5.42
   7  -9 -15   -1.43    5.61
  -7  -9  15    3.15    4.65
  -7   9  16   22.73    8.59
   7  -9 -16    5.99    4.76
  -7  -9  16    3.85    5.21
  -7   9  17   -0.69    5.43
   7  -9 -17   -3.89    6.85
  -7  -9  17    2.38    6.07
  -7   9  18   19.55    8.56
   7  -9 -18   22.69    8.18
  -7  -9  18   20.15    8.44
  -7   9  19   -1.17    5.30
   7  -9 -19   -2.76    5.80
  -7  -9  19    0.32    5.22
  -7   9  20   14.87    9.33
   7  -9 -20    9.76    6.24
  -7   9  21   -3.51    6.97
   7  -9 -21   -0.34    4.59
  -7   9  22    1.85    5.18
   7  -9 -22   -1.10    5.98
  -7   9  23    3.86    5.51
   7  -9 -23   -1.61    3.65
  -7   9  24   11.95    7.60
  -7   9  25   -0.18    6.42
  -7   9  26    0.47    6.10
  -7   9  27    0.08    4.80
  -7   9  28    1.04    5.71
  -7   9  29    5.02    6.92
  -7   9  30    5.73    6.62
  -7   9  31   -4.36    8.10
  -7  10   1   12.36    5.86
   7 -10  -1   12.88    4.86
  -7 -10   1    6.34    4.55
   7 -10  -2   28.32    7.31
  -7 -10   2   39.13    8.32
   7 -10  -3   -0.48    4.01
  -7 -10   3   -0.93    3.17
   7 -10  -4    4.56    4.00
  -7 -10   4   -1.48    3.81
  -7  10   5    6.61    5.52
   7 -10  -5    1.69    4.98
  -7 -10   5   -0.36    3.98
  -7  10   6  111.99   17.09
   7 -10  -6   86.64   14.60
  -7 -10   6  106.45   15.44
  -7  10   7    3.83    5.36
   7 -10  -7   -0.75    3.93
  -7 -10   7    7.29    5.06
  -7  10   8    1.19    5.74
   7 -10  -8    2.42    4.63
  -7 -10   8    3.08    5.36
  -7  10   9    0.07    4.80
   7 -10  -9   -0.13    3.46
  -7 -10   9   -2.22    5.37
  -7  10  10    5.32    6.47
   7 -10 -10   -2.86    5.04
  -7 -10  10   19.00    6.68
  -7  10  11    4.52    5.25
   7 -10 -11   -0.08    3.96
  -7 -10  11    0.77    4.87
  -7  10  12   31.82    9.26
   7 -10 -12   20.04    7.70
  -7 -10  12   39.75    9.84
  -7  10  13    0.55    5.26
   7 -10 -13   -0.79    3.85
  -7 -10  13    0.93    5.63
  -7  10  14    8.98    6.14
   7 -10 -14    3.03    5.17
  -7 -10  14    2.15    5.28
  -7  10  15   -2.70    6.54
   7 -10 -15    1.19    4.88
  -7 -10  15    0.93    5.41
  -7  10  16   35.77   10.52
   7 -10 -16   18.39    7.40
  -7 -10  16   19.36    8.55
  -7  10  17    2.10    5.16
   7 -10 -17   -1.93    3.96
  -7 -10  17   -1.23    4.22
  -7  10  18   10.83    7.17
   7 -10 -18   22.93    7.90
  -7  10  19    2.61    5.89
   7 -10 -19   -0.01    4.44
  -7  10  20    0.91    6.78
   7 -10 -20    6.01    5.40
  -7  10  21   -1.90    6.43
   7 -10 -21    6.07    4.62
  -7  10  22   25.68    9.30
   7 -10 -22   25.21    9.28
  -7  10  23    4.70    6.68
   7 -10 -23   -1.37    5.79
  -7  10  24    2.14    6.14
  -7  10  25    1.06    6.27
  -7  10  26   10.21    7.75
  -7  10  27   -2.02    6.11
  -7  10  28    2.99    7.11
  -7  10  29    0.31    5.43
   7 -11  -1    3.03    4.28
  -7 -11   1    0.21    3.34
   7 -11  -2    4.67    4.20
  -7 -11   2    6.23    4.40
  -7  11   3    6.73    5.11
   7 -11  -3    3.54    3.80
  -7 -11   3    2.08    4.08
  -7  11   4   20.20    7.44
   7 -11  -4   17.82    6.71
  -7 -11   4   19.27    7.32
  -7  11   5   16.63    6.91
   7 -11  -5    9.53    5.83
  -7 -11   5   20.79    6.81
  -7  11   6    5.29    5.63
   7 -11  -6    0.52    4.02
  -7 -11   6   -0.69    3.89
  -7  11   7    4.92    6.22
   7 -11  -7    0.13    4.04
  -7 -11   7   17.64    6.70
  -7  11   8    9.52    6.52
   7 -11  -8    9.08    5.33
  -7 -11   8   11.50    6.26
  -7  11   9    2.78    5.81
   7 -11  -9   -2.35    4.95
  -7 -11   9    5.33    5.64
  -7  11  10   20.97    8.53
   7 -11 -10   21.37    7.87
  -7 -11  10   23.01    7.45
  -7  11  11   10.30    6.11
   7 -11 -11    2.92    5.52
  -7 -11  11    3.07    5.82
  -7  11  12    1.09    5.92
   7 -11 -12   -1.68    4.30
  -7 -11  12    2.07    4.73
  -7  11  13    5.02    6.22
   7 -11 -13   -3.76    5.26
  -7 -11  13    3.09    5.29
  -7  11  14   17.98    8.43
   7 -11 -14   11.43    7.41
  -7 -11  14   25.39    9.13
  -7  11  15   -0.39    5.75
   7 -11 -15    2.34    5.03
  -7 -11  15    0.44    5.63
  -7  11  16   -1.90    5.85
   7 -11 -16    6.91    5.53
  -7  11  17   -0.03    5.02
   7 -11 -17   -0.36    5.03
  -7  11  18    7.79    6.43
   7 -11 -18    8.94    6.38
  -7  11  19   -1.64    6.66
   7 -11 -19    6.55    5.60
  -7  11  20   32.86   10.23
   7 -11 -20   17.90    8.76
  -7  11  21   -2.56    6.04
   7 -11 -21   -2.20    4.54
  -7  11  22    1.08    6.59
   7 -11 -22    1.86    6.13
  -7  11  23   -0.65    5.88
   7 -11 -23   -2.80    5.44
  -7  11  24    9.94    6.48
  -7  11  25   -1.23    5.00
  -7  11  26    3.45    6.05
  -7  11  27   -2.61    6.05
   7 -12  -1    5.28    4.25
  -7 -12   1    3.15    4.77
  -7  12   2   20.90    7.84
   7 -12  -2   17.56    7.01
  -7 -12   2   26.97    7.03
  -7  12   3    0.75    4.43
   7 -12  -3    0.60    3.89
  -7 -12   3   -0.32    3.81
  -7  12   4    3.23    5.59
   7 -12  -4    3.39    4.22
  -7 -12   4    1.78    4.14
  -7  12   5    8.45    5.61
   7 -12  -5    5.58    5.52
  -7 -12   5   10.12    5.54
  -7  12   6    5.17    5.49
   7 -12  -6   15.08    6.30
  -7 -12   6   11.97    6.03
  -7  12   7    1.69    4.21
   7 -12  -7   -2.24    4.75
  -7 -12   7    1.40    4.86
  -7  12   8   11.15    5.69
   7 -12  -8    1.57    4.24
  -7 -12   8   16.16    7.11
  -7  12   9    2.80    5.05
   7 -12  -9   -2.33    5.39
  -7 -12   9   -1.09    5.03
  -7  12  10    1.40    5.70
   7 -12 -10    6.10    6.30
  -7 -12  10   10.85    6.16
  -7  12  11   -0.10    4.06
   7 -12 -11    3.28    4.29
  -7 -12  11    4.74    4.95
  -7  12  12   28.24    9.27
   7 -12 -12   14.41    7.15
  -7 -12  12   21.47    7.85
  -7  12  13    0.96    4.96
   7 -12 -13    0.25    4.53
  -7  12  14    4.71    5.43
   7 -12 -14    2.24    4.44
  -7  12  15    0.39    4.57
   7 -12 -15    4.12    4.59
  -7  12  16   36.79    9.88
   7 -12 -16   18.82    7.62
  -7  12  17    2.15    6.74
   7 -12 -17    1.83    5.55
  -7  12  18    4.71    6.93
   7 -12 -18   14.98    7.73
  -7  12  19    2.64    5.84
   7 -12 -19    0.01    3.61
  -7  12  20   -3.41    6.52
   7 -12 -20    0.49    5.51
  -7  12  21   -0.13    4.83
   7 -12 -21   -2.47    6.53
  -7  12  22   -0.52    4.91
   7 -12 -22    4.43    5.82
  -7  12  23    4.48    6.97
   7 -12 -23   -0.13    4.94
  -7  12  24    6.32    6.76
  -7  12  25   -1.24    5.35
   7 -13  -1    4.45    4.70
  -7 -13   1   -0.38    4.28
   7 -13  -2    8.55    5.21
  -7 -13   2    9.66    5.32
   7 -13  -3   15.24    6.03
  -7 -13   3    3.63    4.79
  -7  13   4   50.95   10.83
   7 -13  -4   18.56    7.29
  -7 -13   4   43.49    9.19
  -7  13   5    6.35    5.30
   7 -13  -5   -1.24    4.82
  -7 -13   5    6.16    4.61
  -7  13   6    4.73    5.51
   7 -13  -6   -1.40    4.24
  -7 -13   6   -0.66    3.92
  -7  13   7    0.42    4.23
   7 -13  -7   -0.81    3.59
  -7 -13   7    0.54    4.38
  -7  13   8    2.05    5.64
   7 -13  -8    6.38    5.95
  -7 -13   8   17.11    6.89
  -7  13   9   10.75    6.83
   7 -13  -9   -0.33    4.93
  -7 -13   9    6.23    5.23
  -7  13  10   15.70    7.32
   7 -13 -10   10.62    6.06
  -7 -13  10    8.64    6.84
  -7  13  11   -1.98    5.08
   7 -13 -11   -1.62    5.65
  -7  13  12    0.16    4.90
   7 -13 -12   -0.70    4.74
  -7  13  13    2.85    5.31
   7 -13 -13   -1.09    4.93
  -7  13  14   16.44    8.43
   7 -13 -14   17.95    7.38
  -7  13  15    4.37    5.31
   7 -13 -15   -2.43    5.52
  -7  13  16   -1.09    5.29
   7 -13 -16    1.59    6.03
  -7  13  17   -0.28    4.89
   7 -13 -17   -1.68    6.14
  -7  13  18    1.01    4.95
   7 -13 -18   -0.67    4.83
  -7  13  19    2.99    6.81
   7 -13 -19   -0.55    4.10
  -7  13  20   14.08    8.31
   7 -13 -20   -0.04    4.50
  -7  13  21    5.14    6.73
   7 -13 -21    3.20    5.83
  -7  13  22   -0.51    6.20
   7 -13 -22    2.46    6.29
  -7  13  23    0.66    5.19
   7 -13 -23    1.62    7.15
   7 -14  -1    7.53    4.75
  -7 -14   1    4.35    4.90
   7 -14  -2   13.81    5.38
  -7 -14   2   22.26    7.11
   7 -14  -3    0.53    5.48
  -7 -14   3   11.71    5.64
   7 -14  -4    1.72    4.75
  -7 -14   4    0.21    4.45
   7 -14  -5    1.65    4.56
  -7 -14   5    2.98    4.89
   7 -14  -6    4.10    5.63
  -7 -14   6   13.44    6.06
  -7  14   7   22.63    7.52
   7 -14  -7   24.93    8.05
  -7 -14   7   23.33    7.63
  -7  14   8   10.13    5.70
   7 -14  -8    0.59    4.96
  -7  14   9    5.36    5.43
   7 -14  -9    3.83    5.15
  -7  14  10   -0.21    5.03
   7 -14 -10   -0.23    4.00
  -7  14  11   -1.74    4.47
   7 -14 -11    5.31    4.92
  -7  14  12    0.35    4.63
   7 -14 -12    2.76    4.99
  -7  14  13   -3.12    5.32
   7 -14 -13    1.51    5.91
  -7  14  14   -3.45    5.89
   7 -14 -14    2.99    5.17
  -7  14  15   -1.95    6.17
   7 -14 -15    4.37    5.02
  -7  14  16   -1.72    4.77
   7 -14 -16   -0.45    4.24
  -7  14  17   -0.07    5.99
   7 -14 -17   -0.49    4.35
  -7  14  18   -2.10    5.46
   7 -14 -18    6.35    6.07
  -7  14  19   -0.46    4.80
   7 -14 -19   -2.69    4.51
  -7  14  20   -1.74    5.11
   7 -14 -20    6.26    7.50
  -7  14  21    6.08    6.54
   7 -14 -21   -4.11    6.12
   7 -14 -22    4.23    6.97
   7 -15  -1   -0.93    4.89
  -7 -15   1   -1.08    4.17
   7 -15  -2   -2.38    4.58
  -7 -15   2   -1.02    4.25
   7 -15  -3    3.24    4.80
  -7 -15   3    8.82    5.03
   7 -15  -4   -0.93    4.35
  -7 -15   4    6.47    5.14
   7 -15  -5   -2.04    5.21
   7 -15  -6   -1.91    4.21
   7 -15  -7   -1.63    5.42
   7 -15  -8    6.25    5.66
   7 -15  -9    1.00    4.27
  -7  15  10    0.99    4.76
   7 -15 -10    1.23    4.95
  -7  15  11    8.32    5.49
   7 -15 -11    8.10    6.31
  -7  15  12   -1.17    4.51
   7 -15 -12   -1.40    4.93
  -7  15  13    4.11    4.72
   7 -15 -13    6.14    4.64
  -7  15  14    0.53    4.39
   7 -15 -14    1.69    5.10
  -7  15  15    2.00    4.68
   7 -15 -15    3.82    5.89
  -7  15  16    0.36    3.39
   7 -15 -16    1.27    5.70
  -7  15  17   -2.09    4.85
   7 -15 -17   -2.59    6.98
  -7  15  18    1.00    5.44
   7 -15 -18   -1.20    5.42
  -7  15  19    5.21    6.89
   7 -15 -19    0.11    5.11
   7 -15 -20    0.59    4.78
   7 -15 -21   -0.57    5.56
   7 -15 -22   -0.89    6.43
   7 -16  -1    3.41    4.47
  -7 -16   1    3.99    4.84
   7 -16  -2   -0.20    3.46
   7 -16  -3    3.84    4.50
   7 -16  -4    0.00    4.13
   7 -16  -5    0.57    4.33
   7 -16  -6    4.88    6.56
   7 -16  -7    9.73    6.24
   7 -16  -8   -1.05    5.39
   7 -16  -9   -0.55    4.89
   7 -16 -10    1.95    5.26
   7 -16 -11   -1.29    4.35
  -7  16  13    4.03    5.90
  -7  16  14    2.74    5.61
  -7  16  15    0.97    4.91
  -7  16  16    1.55    5.65
  -7  16  17    1.39    5.13
  -6   0   1   -1.42    4.77
  -6   0   1    0.77    3.19
   6   0  -1   -0.58    3.58
   6   0  -1   -0.10    2.85
  -6   0   2  279.86   33.08
  -6   0   2  330.32   31.12
   6   0  -2  312.75   31.78
   6   0  -2  344.32   31.27
  -6   0   3   -1.39    4.97
  -6   0   3    0.43    2.28
   6   0  -3   -0.25    3.90
   6   0  -3    0.26    2.93
  -6   0   4    9.72    5.80
  -6   0   4   21.65    4.81
   6   0  -4   19.16    5.89
   6   0  -4   25.19    5.23
  -6   0   5   -0.21    4.68
  -6   0   5   -2.01    2.78
   6   0  -5    1.91    3.38
   6   0  -5    2.04    2.43
  -6   0   6 1118.73  102.18
  -6   0   6 1158.62   97.87
   6   0  -6 1096.80   99.80
   6   0  -6 1091.57   97.96
  -6   0   7    2.01    5.09
  -6   0   7    0.63    2.41
   6   0  -7   -1.02    4.47
   6   0  -7    0.40    3.09
  -6   0   8   14.06    7.04
  -6   0   8   25.09    5.18
   6   0  -8   21.05    6.25
   6   0  -8    9.99    4.41
  -6   0   9    0.16    5.15
  -6   0   9    0.88    2.90
   6   0  -9    3.26    5.35
   6   0  -9    0.75    2.58
  -6   0  10  246.18   28.61
  -6   0  10  242.60   24.07
   6   0 -10  203.12   25.73
   6   0 -10  244.05   24.89
  -6   0  11   -2.64    6.32
  -6   0  11    1.55    2.48
   6   0 -11   -0.42    2.84
  -6   0  12  247.69   27.62
  -6   0  12  194.86   21.61
   6   0 -12  205.33   22.63
  -6   0  13   -1.61    5.61
  -6   0  13   -0.80    2.10
   6   0 -13   -1.54    2.85
  -6   0  14   76.13   14.57
  -6   0  14   77.97   11.08
   6   0 -14   87.90   12.22
  -6   0  15    2.52    6.02
  -6   0  15    0.30    2.37
   6   0 -15    0.12    2.74
  -6   0  16  262.38   29.11
  -6   0  16  228.39   23.59
   6   0 -16  183.32   23.35
  -6   0  17   -2.51    5.36
  -6   0  17    0.11    3.25
   6   0 -17   -0.11    3.44
  -6   0  18  117.19   14.08
   6   0 -18   78.32   13.15
  -6   0  19   -0.02    2.84
   6   0 -19    0.42    3.02
  -6   0  20    5.18    4.00
   6   0 -20    4.16    4.44
  -6   0  22   82.42   14.92
  -6   0  23   -4.04    6.93
  -6   0  24   -3.69    6.36
  -6   0  25    2.79    5.78
  -6   0  26   11.96    6.72
  -6   0  27   -1.79    5.50
  -6   0  28    7.89    6.68
  -6   0  29    0.50    6.10
  -6   0  30   20.20    8.74
  -6   0  31   -4.44    6.76
  -6   0  32   32.38   10.82
  -6   0  33    4.42    6.52
  -6   0  34   -2.06    5.04
  -6   0  35   -3.86    6.83
  -6   0  36    5.58    5.40
  -6   0  37   -1.21    5.36
  -6   1   1    2.93    5.46
  -6   1   1    6.71    2.98
   6  -1  -1    8.49    4.59
   6  -1  -1   -0.69    2.84
   6   1  -1    3.22    3.32
   6   1  -1    1.97    2.65
  -6  -1   1    4.60    4.80
  -6  -1   1    2.87    3.20
  -6   1   2  496.01   51.06
  -6   1   2  579.83   48.31
   6  -1  -2  505.00   49.25
   6  -1  -2  502.24   47.91
   6   1  -2  531.36   48.53
   6   1  -2  581.40   48.81
  -6  -1   2  534.24   50.87
  -6  -1   2  472.51   48.08
  -6   1   3   30.92    8.03
  -6   1   3   20.35    5.14
   6  -1  -3   34.57    7.52
   6  -1  -3   23.81    5.54
   6   1  -3   29.31    6.03
   6   1  -3   21.94    5.17
  -6  -1   3   33.87    8.11
  -6  -1   3   21.06    5.27
  -6   1   4  703.62   66.35
  -6   1   4  617.36   61.57
   6  -1  -4  709.77   64.42
   6  -1  -4  679.17   62.32
   6   1  -4  721.13   63.55
   6   1  -4  777.02   62.99
  -6  -1   4  665.46   65.29
  -6  -1   4  712.70   62.63
  -6   1   5  102.22   15.41
  -6   1   5   81.46   11.04
   6  -1  -5  105.24   14.22
   6  -1  -5   92.23   11.98
   6   1  -5   94.03   12.75
   6   1  -5   89.42   11.62
  -6  -1   5   75.76   13.49
  -6  -1   5  113.44   12.45
  -6   1   6   80.79   13.97
  -6   1   6   75.54   10.04
   6  -1  -6  102.09   13.31
   6  -1  -6   84.12   10.86
   6   1  -6   72.31   11.58
   6   1  -6   75.06   10.35
  -6  -1   6   69.43   12.60
  -6  -1   6   78.60   10.38
  -6   1   7  205.09   24.67
  -6   1   7  209.14   20.60
   6  -1  -7  216.67   23.92
   6  -1  -7  166.72   20.49
   6   1  -7  204.74   22.39
   6   1  -7  179.36   20.48
  -6  -1   7  195.30   24.12
  -6  -1   7  210.54   20.88
  -6   1   8  619.04   61.89
  -6   1   8  649.80   57.30
   6  -1  -8  681.27   60.79
   6  -1  -8  602.30   57.77
   6   1  -8  636.91   59.33
   6   1  -8  612.23   57.52
  -6  -1   8  662.26   61.90
  -6  -1   8  624.16   57.23
  -6   1   9    8.91    6.24
  -6   1   9   13.01    3.91
   6  -1  -9    8.79    5.71
   6  -1  -9    8.08    3.87
   6   1  -9   -1.09    4.26
   6   1  -9   16.83    4.39
  -6  -1   9   10.87    7.44
  -6  -1   9   14.51    4.17
  -6   1  10   82.11   14.70
  -6   1  10   69.79   10.39
   6  -1 -10   99.86   14.09
   6  -1 -10   71.65   11.16
   6   1 -10  100.27   13.64
   6   1 -10   98.05   12.00
  -6  -1  10   96.77   15.08
  -6  -1  10   74.38   10.53
  -6   1  11   11.07    5.94
  -6   1  11    8.31    3.70
   6  -1 -11   12.06    4.93
   6   1 -11    7.51    4.57
   6   1 -11   10.37    3.78
  -6  -1  11   10.99    6.36
  -6  -1  11   17.63    4.55
  -6   1  12  277.56   32.53
  -6   1  12  285.93   27.69
   6  -1 -12  242.41   27.88
   6   1 -12  281.01   28.27
  -6  -1  12  285.53   32.32
  -6  -1  12  272.38   27.38
  -6   1  13   47.61   11.03
  -6   1  13   52.86    8.24
   6  -1 -13   35.78    7.73
   6   1 -13   54.04    8.82
  -6  -1  13   25.27    9.03
  -6  -1  13   51.44    8.15
  -6   1  14  132.23   19.53
  -6   1  14  143.41   16.08
   6  -1 -14  119.41   16.13
   6   1 -14  124.52   16.02
  -6  -1  14  124.51   19.43
  -6  -1  14  133.04   15.51
  -6   1  15   13.34    7.16
  -6   1  15    9.52    4.24
   6  -1 -15    2.56    3.55
   6   1 -15    9.46    4.11
  -6  -1  15   24.12    8.69
  -6  -1  15   12.38    4.12
  -6   1  16    5.02    6.09
  -6   1  16    2.69    3.17
   6  -1 -16    4.87    4.41
   6   1 -16    6.35    3.85
  -6  -1  16    9.02    7.34
  -6  -1  16    8.14    3.80
  -6   1  17    9.27    4.66
   6  -1 -17   10.80    4.99
   6   1 -17   11.27    4.73
  -6  -1  17    7.97    6.78
  -6  -1  17    4.44    3.84
  -6   1  18  194.67   21.09
   6  -1 -18  163.82   21.31
   6   1 -18  191.22   21.82
  -6  -1  18  160.32   23.93
  -6  -1  18  182.65   20.52
  -6   1  19   17.80    5.94
   6  -1 -19   43.32    8.63
   6   1 -19   25.96    6.83
  -6  -1  19   20.24    5.83
  -6   1  20    0.07    2.77
   6  -1 -20   -1.51    3.01
  -6   1  21    0.70    5.95
   6  -1 -21    0.25    3.88
  -6   1  22   13.79    7.63
  -6   1  23    6.78    5.95
  -6  -1  23    4.80    6.33
  -6   1  24   28.08   10.02
  -6  -1  24   25.74    9.27
  -6   1  25    5.18    5.66
  -6  -1  25   -2.40    6.07
  -6   1  26    3.98    5.10
  -6  -1  26    2.15    5.52
  -6   1  27   -0.25    5.03
  -6  -1  27    2.99    5.26
  -6   1  28   31.12   10.10
  -6  -1  28   52.28   11.82
  -6   1  29   -0.33    5.50
  -6  -1  29    1.62    5.49
  -6   1  30   19.43    8.79
  -6  -1  30    2.94    6.53
  -6   1  31   -2.73    5.58
  -6  -1  31    2.87    5.29
  -6   1  32   -2.66    7.41
  -6  -1  32   -0.55    5.12
  -6   1  33    0.46    4.87
  -6  -1  33    3.21    5.92
  -6   1  34    8.22    6.96
  -6  -1  34   26.56    9.30
  -6   1  35   -0.07    4.24
  -6  -1  35   -0.10    5.23
  -6   1  36    4.10    6.34
  -6  -1  36    0.14    5.40
  -6   1  37   -1.44    6.14
  -6   1  38    3.71    5.60
  -6   1  39    0.86    5.88
  -6   2   1   15.40    6.27
  -6   2   1    7.06    2.97
   6  -2  -1    2.64    3.83
   6  -2  -1    7.11    3.04
   6   2  -1    3.72    3.19
   6   2  -1    3.83    3.47
  -6  -2   1    4.42    4.47
  -6  -2   1    3.13    2.91
  -6   2   2   16.16    6.80
  -6   2   2    8.87    3.24
   6  -2  -2   14.45    5.97
   6  -2  -2    9.61    3.53
   6   2  -2   13.31    4.03
   6   2  -2    5.32    3.34
  -6  -2   2   14.59    5.97
  -6  -2   2   15.11    4.33
  -6   2   3   -0.23    4.84
  -6   2   3    2.30    2.74
   6  -2  -3    0.28    3.54
   6  -2  -3    1.90    3.07
   6   2  -3    2.10    3.57
   6   2  -3    1.72    2.99
  -6  -2   3    0.51    3.53
  -6  -2   3    7.01    3.85
  -6   2   4   57.64   11.62
  -6   2   4   52.18    8.25
   6  -2  -4   51.29    9.94
   6  -2  -4   75.45    9.64
   6   2  -4   62.64    9.24
   6   2  -4   65.77    9.15
  -6  -2   4   55.24   10.53
  -6  -2   4   61.80    9.11
  -6   2   5    3.84    4.86
  -6   2   5   13.85    4.18
   6  -2  -5    7.88    5.35
   6  -2  -5    8.59    4.19
   6   2  -5   14.18    4.69
   6   2  -5   14.19    4.11
  -6  -2   5    5.71    5.02
  -6  -2   5   13.45    4.55
  -6   2   6  297.61   32.78
  -6   2   6  363.99   29.00
   6  -2  -6  309.79   31.62
   6  -2  -6  307.48   29.23
   6   2  -6  284.01   29.19
   6   2  -6  289.29   28.59
  -6  -2   6  243.52   30.65
  -6  -2   6  231.52   27.85
  -6   2   7   47.63   10.82
  -6   2   7   43.81    7.03
   6  -2  -7   53.15   10.01
   6  -2  -7   48.88    8.20
   6   2  -7   51.04    9.02
   6   2  -7   52.12    7.90
  -6  -2   7   45.43    9.49
  -6  -2   7   40.76    7.56
  -6   2   8    5.60    5.78
  -6   2   8    4.69    2.57
   6  -2  -8   13.44    5.51
   6  -2  -8    1.18    3.10
   6   2  -8    6.76    3.66
   6   2  -8    3.86    3.29
  -6  -2   8   -1.15    6.43
  -6  -2   8    3.18    2.57
  -6   2   9   -2.83    5.58
  -6   2   9   -0.94    2.69
   6  -2  -9    4.33    4.23
   6  -2  -9   -0.06    3.04
   6   2  -9   -1.43    3.41
   6   2  -9   -0.30    2.50
  -6  -2   9   -2.17    5.41
  -6  -2   9    0.43    2.73
  -6   2  10  275.25   30.22
  -6   2  10  237.64   24.55
   6  -2 -10  240.75   25.72
   6   2 -10  224.43   25.88
   6   2 -10  249.32   25.23
  -6  -2  10  216.39   28.15
  -6  -2  10  253.00   24.94
  -6   2  11  237.58   28.06
  -6   2  11  224.36   23.12
   6  -2 -11  214.58   23.93
   6   2 -11  229.09   25.06
   6   2 -11  203.23   23.04
  -6  -2  11  251.33   27.90
  -6  -2  11  212.22   22.82
  -6   2  12   60.84   13.34
  -6   2  12   85.49   11.04
   6  -2 -12   88.91   12.11
   6   2 -12   74.08   10.97
  -6  -2  12   92.31   15.29
  -6  -2  12   73.94   10.50
  -6   2  13   11.87    6.93
  -6   2  13    7.39    3.56
   6  -2 -13    6.68    4.24
   6   2 -13   12.38    4.35
  -6  -2  13   14.56    7.03
  -6  -2  13   15.31    4.51
  -6   2  14  104.39   16.15
  -6   2  14   78.17   11.71
   6  -2 -14   92.80   13.31
   6   2 -14   96.00   12.58
  -6  -2  14   92.08   15.57
  -6  -2  14   83.46   11.68
  -6   2  15   31.82    9.36
  -6   2  15   38.89    7.29
   6  -2 -15   27.99    6.89
   6   2 -15   18.33    5.72
  -6  -2  15   28.72    9.53
  -6  -2  15   44.08    7.17
  -6   2  16   40.23    8.12
   6  -2 -16   66.68   10.85
   6   2 -16   59.28    9.59
  -6  -2  16   63.83   12.62
  -6  -2  16   44.88    8.29
  -6   2  17   24.54    5.76
   6  -2 -17   10.42    5.69
   6   2 -17   23.73    5.81
  -6  -2  17   13.45    8.16
  -6  -2  17   18.30    5.49
  -6   2  18   13.31    4.86
   6  -2 -18    6.48    5.05
   6   2 -18   12.61    4.96
  -6  -2  18    9.32    7.55
  -6  -2  18   13.82    4.82
  -6   2  19   12.21    6.60
  -6   2  19   11.32    4.70
   6  -2 -19   11.04    5.64
  -6  -2  19    8.84    6.31
  -6   2  20  136.64   18.79
  -6   2  20  101.14   14.21
   6  -2 -20   85.58   14.80
  -6   2  21    2.42    6.22
  -6   2  21    1.68    3.86
   6  -2 -21    2.33    4.49
  -6   2  22   29.35    9.60
  -6   2  23    3.17    6.28
  -6   2  24    4.70    6.76
  -6  -2  24   21.12    8.19
  -6   2  25   11.51    7.00
  -6  -2  25   15.17    8.01
  -6   2  26   25.86    9.94
  -6  -2  26   22.88    8.45
  -6   2  27   12.28    7.13
  -6  -2  27   -2.26    5.43
  -6   2  28    5.33    6.79
  -6  -2  28    9.20    6.80
  -6   2  29   -0.09    5.88
  -6  -2  29   -3.06    6.19
  -6   2  30   14.93    7.63
  -6  -2  30   17.29    8.10
  -6   2  31   -3.38    6.06
  -6  -2  31    5.82    6.11
  -6   2  32    8.29    6.65
  -6  -2  32    8.49    7.50
  -6   2  33   -0.24    4.94
  -6  -2  33   -1.92    4.94
  -6   2  34   -1.13    6.49
  -6  -2  34   -0.99    5.15
  -6   2  35   -0.26    5.53
  -6   2  36    9.76    7.99
  -6   2  37   -1.44    6.00
  -6   2  38    4.48    6.15
  -6   2  39    1.66    5.49
  -6   2  40    3.00    6.70
  -6   2  41    5.44    5.68
  -6   3   1    0.10    5.32
  -6   3   1    2.53    2.71
   6  -3  -1    6.97    3.79
   6  -3  -1    4.38    3.08
   6   3  -1    3.18    2.58
   6   3  -1    4.41    3.33
  -6  -3   1   -0.66    3.89
  -6  -3   1    3.38    3.38
  -6   3   2  113.53   16.87
  -6   3   2  124.28   13.48
   6  -3  -2  115.71   15.44
   6  -3  -2  121.58   13.93
   6   3  -2  114.88   13.55
   6   3  -2  126.31   14.75
  -6  -3   2  116.78   15.52
  -6  -3   2  106.87   14.34
  -6   3   3  134.85   18.46
  -6   3   3  126.48   14.42
   6  -3  -3  123.77   16.73
   6  -3  -3  127.30   15.08
   6   3  -3  143.34   15.22
   6   3  -3  130.07   15.32
  -6  -3   3  129.14   16.72
  -6  -3   3  136.35   15.94
  -6   3   4   28.63    8.86
  -6   3   4   42.24    6.24
   6  -3  -4   30.08    8.22
   6  -3  -4   27.24    6.00
   6   3  -4   29.69    5.95
   6   3  -4   22.17    5.37
  -6  -3   4   40.66    8.40
  -6  -3   4   31.75    6.41
  -6   3   5    3.44    5.49
  -6   3   5    9.21    3.31
   6  -3  -5    4.87    4.84
   6  -3  -5    6.61    3.69
   6   3  -5    6.23    3.23
   6   3  -5    5.29    3.47
  -6  -3   5    2.50    4.70
  -6  -3   5   16.60    5.07
  -6   3   6   10.37    7.05
  -6   3   6   17.95    4.16
   6  -3  -6    8.72    6.46
   6  -3  -6   18.59    5.17
   6   3  -6   13.69    4.52
   6   3  -6   19.33    4.72
  -6  -3   6   13.70    5.95
  -6  -3   6   24.11    5.47
  -6   3   7   16.83    6.89
  -6   3   7   21.48    4.60
   6  -3  -7   10.23    6.29
   6  -3  -7   31.81    6.31
   6   3  -7   20.16    5.28
   6   3  -7   22.45    5.26
  -6  -3   7   20.46    6.72
  -6  -3   7   17.54    4.75
  -6   3   8  279.75   34.02
  -6   3   8  331.72   30.36
   6  -3  -8  266.47   30.51
   6   3  -8  359.94   31.74
   6   3  -8  290.49   30.17
  -6  -3   8  337.95   34.34
  -6  -3   8  308.14   30.59
  -6   3   9   49.76   11.85
  -6   3   9   73.79    9.54
   6  -3  -9   56.67    9.47
   6   3  -9   53.55    9.30
   6   3  -9   68.40    9.47
  -6  -3   9   44.78   10.79
  -6  -3   9   66.22    9.54
  -6   3  10   13.59    6.72
  -6   3  10   26.17    5.73
   6  -3 -10   23.13    6.31
   6   3 -10   23.08    6.41
   6   3 -10   25.32    5.64
  -6  -3  10   21.90    8.18
  -6  -3  10   29.57    6.11
  -6   3  11   14.39    6.95
  -6   3  11    4.57    2.95
   6  -3 -11    8.94    4.13
   6   3 -11   12.22    4.47
   6   3 -11    4.18    3.21
  -6  -3  11   -0.26    3.84
  -6  -3  11    4.54    3.23
  -6   3  12   67.92   13.33
  -6   3  12   69.77   10.12
   6  -3 -12   91.47   12.34
   6   3 -12   65.85    9.82
  -6  -3  12   57.11   12.07
  -6  -3  12   66.29    9.94
  -6   3  13   77.67   15.85
  -6   3  13  130.26   14.68
   6  -3 -13  107.01   14.91
   6   3 -13  101.66   13.74
  -6  -3  13  146.86   18.98
  -6  -3  13  113.26   13.84
  -6   3  14  191.84   22.38
  -6   3  14  169.15   17.81
   6  -3 -14  117.25   17.22
   6   3 -14  135.50   16.74
  -6  -3  14  110.07   18.97
  -6  -3  14  149.09   16.73
  -6   3  15   14.29    4.59
   6  -3 -15    3.14    4.19
   6   3 -15   15.67    4.85
  -6  -3  15   25.06    8.56
  -6  -3  15   18.33    5.12
  -6   3  16   22.46    6.06
   6  -3 -16   29.42    7.45
   6   3 -16   22.82    5.90
  -6  -3  16   17.67    7.86
  -6  -3  16   14.17    4.62
  -6   3  17   64.83   10.24
   6  -3 -17   70.80   11.96
   6   3 -17   39.42    8.58
  -6  -3  17   62.55   12.71
  -6  -3  17   73.11   10.14
  -6   3  18   90.13   15.94
  -6   3  18   84.38   13.00
   6  -3 -18  115.32   15.87
  -6  -3  18  112.49   17.62
  -6   3  19   33.93    9.57
  -6   3  19   32.12    7.22
   6  -3 -19   18.27    7.15
  -6  -3  19   39.46   10.81
  -6   3  20   -3.37    7.59
  -6   3  20    2.86    3.62
   6  -3 -20   -2.05    4.49
  -6  -3  20   -3.50    6.57
  -6   3  21   -1.13    5.18
  -6   3  21   -0.62    2.91
   6  -3 -21   -0.88    3.77
  -6   3  22   56.75   12.58
   6  -3 -22   49.22   10.93
  -6   3  23    7.02    6.11
  -6   3  24   40.96   10.95
  -6   3  25    3.63    6.37
  -6  -3  25   -1.15    5.80
  -6   3  26   -2.73    6.61
  -6  -3  26    4.35    5.60
  -6  -3  27   -0.18    4.87
  -6   3  28   27.18    9.44
  -6  -3  28   10.41    7.70
  -6   3  29    7.52    6.31
  -6  -3  29    8.33    6.67
  -6   3  30   17.01    7.76
  -6   3  31    1.93    7.12
  -6  -3  31    5.03    5.98
  -6   3  32   -1.33    5.89
  -6  -3  32    2.64    6.38
  -6   3  33   12.64    7.31
  -6   3  34   11.12    6.12
  -6   3  35   -2.70    6.13
  -6   3  36   -3.29    6.37
  -6   3  37    0.46    4.87
  -6   3  38    5.51    6.96
  -6   3  39    1.02    6.11
  -6   3  40   -1.57    6.00
  -6   3  41    1.05    5.80
  -6   4   1  148.05   20.29
  -6   4   1  157.01   16.33
   6  -4  -1  150.49   18.83
   6  -4  -1  154.77   17.04
   6   4  -1  156.51   16.63
   6   4  -1  151.34   18.02
  -6  -4   1  152.15   18.11
  -6  -4   1  163.84   18.88
  -6   4   2   11.72    7.22
  -6   4   2   18.32    3.89
   6  -4  -2   17.77    5.94
   6  -4  -2    6.25    3.48
   6   4  -2   12.35    3.76
   6   4  -2    5.20    3.20
  -6  -4   2   14.28    5.30
  -6  -4   2    8.99    4.64
  -6   4   3    7.61    4.81
  -6   4   3    5.64    2.74
   6  -4  -3    6.92    5.14
   6  -4  -3    4.41    2.84
   6   4  -3    5.96    3.29
   6   4  -3   -0.65    3.25
  -6  -4   3    5.06    4.30
  -6  -4   3    3.25    3.47
  -6   4   4   10.67    6.09
  -6   4   4   12.22    3.57
   6  -4  -4   10.66    5.55
   6  -4  -4   12.52    4.04
   6   4  -4   15.65    4.42
   6   4  -4   16.05    4.57
  -6  -4   4   11.71    4.96
  -6  -4   4   12.89    4.69
  -6   4   5  247.29   26.72
  -6   4   5  180.57   20.54
   6  -4  -5  247.47   25.55
   6  -4  -5  222.39   22.31
   6   4  -5  211.63   21.16
   6   4  -5  174.55   21.06
  -6  -4   5  212.29   23.59
  -6  -4   5  199.64   22.21
  -6   4   6  200.66   26.32
  -6   4   6  217.30   22.26
   6  -4  -6  262.33   27.07
   6  -4  -6  209.18   23.20
   6   4  -6  223.91   22.64
   6   4  -6  191.90   22.41
  -6  -4   6  218.69   25.03
  -6  -4   6  259.61   24.41
  -6   4   7   55.52   11.63
  -6   4   7   47.05    7.88
   6  -4  -7   69.93   10.03
   6   4  -7   64.01    8.97
   6   4  -7   44.79    8.21
  -6  -4   7   70.09   11.44
  -6  -4   7   64.68    9.73
  -6   4   8    1.53    5.11
  -6   4   8    2.35    2.83
   6  -4  -8    0.44    2.53
   6   4  -8    0.44    3.07
   6   4  -8    2.06    2.83
  -6  -4   8    3.90    4.22
  -6  -4   8    2.58    3.34
  -6   4   9   61.55   12.05
  -6   4   9   60.21    8.58
   6  -4  -9   45.01    8.70
   6   4  -9   72.43    9.46
   6   4  -9   39.97    7.63
  -6  -4   9   53.44   10.67
  -6  -4   9   47.38    8.64
  -6   4  10   30.46    9.49
  -6   4  10   25.74    5.66
   6  -4 -10   24.61    6.67
   6   4 -10   24.62    6.05
   6   4 -10   25.17    5.76
  -6  -4  10   23.61    7.58
  -6  -4  10   25.63    5.78
  -6   4  11  113.61   17.73
  -6   4  11  113.27   14.26
   6  -4 -11  104.76   15.30
   6   4 -11  121.00   14.54
  -6  -4  11  168.51   19.41
  -6  -4  11  118.18   14.83
  -6   4  12   87.51   15.10
  -6   4  12  113.02   12.99
   6  -4 -12  105.86   14.18
   6   4 -12   75.50   11.62
  -6  -4  12   77.58   14.21
  -6  -4  12   90.63   12.11
  -6   4  13   27.14    6.30
   6  -4 -13   31.86    7.61
   6   4 -13   37.38    6.99
  -6  -4  13   28.83    9.34
  -6  -4  13   31.78    6.45
  -6   4  14   -0.04    2.14
   6  -4 -14    2.89    4.36
   6   4 -14    1.95    2.71
  -6  -4  14    3.65    5.03
  -6  -4  14    1.67    3.16
  -6   4  15  118.42   14.61
   6  -4 -15  106.64   15.67
   6   4 -15  103.27   13.87
  -6  -4  15  114.55   17.75
  -6  -4  15  104.08   13.57
   6  -4 -16  132.18   17.65
   6   4 -16  119.61   15.45
  -6  -4  16  127.37   19.28
  -6  -4  16  123.53   15.22
  -6   4  17   17.16    7.21
   6  -4 -17   16.03    6.02
  -6  -4  17   19.00    8.11
  -6   4  18   49.01   11.33
   6  -4 -18   51.52   10.11
  -6  -4  18   32.00   10.12
  -6   4  19  104.53   16.43
   6  -4 -19   52.32   11.61
  -6  -4  19   96.79   15.83
  -6   4  20   94.04   16.38
   6  -4 -20   87.85   15.10
  -6  -4  20  106.87   17.40
  -6   4  21    8.63    6.38
   6  -4 -21    8.60    5.63
  -6   4  22    5.81    6.36
   6  -4 -22    4.82    5.20
  -6   4  23   -1.16    6.18
  -6   4  24    0.26    4.26
  -6   4  25    6.11    6.80
  -6   4  26   12.89    7.34
  -6  -4  26   10.18    7.43
  -6   4  27   15.67    8.01
  -6  -4  27   15.64    7.64
  -6   4  28   12.67    7.70
  -6  -4  28    6.88    6.05
  -6   4  29   -2.21    6.33
  -6  -4  29   -1.77    5.19
  -6   4  30    4.69    7.62
  -6  -4  30    9.90    6.66
  -6   4  31    3.51    5.44
  -6   4  32   10.44    7.49
  -6   4  33    0.88    5.59
  -6   4  34    0.98    5.84
  -6   4  35   -1.50    5.39
  -6   4  36   16.87    7.91
  -6   4  37    3.09    6.38
  -6   4  38   -0.99    4.17
  -6   4  39    2.10    5.64
  -6   5   1   21.27    6.99
   6  -5  -1   16.09    5.80
   6  -5  -1   17.60    4.69
   6   5  -1   15.44    4.96
   6   5  -1   12.06    6.14
  -6  -5   1    7.22    4.17
  -6  -5   1    8.06    5.00
  -6   5   2   61.40   12.66
   6  -5  -2   91.30   13.44
   6  -5  -2   71.92   10.46
   6   5  -2   84.58   11.70
   6   5  -2   68.68   12.39
  -6  -5   2   96.82   12.51
  -6  -5   2   90.67   12.63
  -6   5   3  141.00   18.21
   6  -5  -3  124.20   16.45
   6  -5  -3  107.25   13.71
   6   5  -3  116.00   14.42
  -6  -5   3  116.97   15.13
  -6  -5   3   95.74   14.52
  -6   5   4   75.61   14.29
   6  -5  -4  125.84   16.05
   6  -5  -4   93.51   12.57
   6   5  -4   97.86   12.80
  -6  -5   4  107.17   13.96
  -6  -5   4   91.74   13.27
  -6   5   5    3.86    5.02
   6  -5  -5    3.03    5.23
   6  -5  -5    3.86    3.45
   6   5  -5    1.77    3.13
  -6  -5   5    2.48    4.08
  -6  -5   5    2.06    3.31
  -6   5   6    5.66    4.78
   6  -5  -6    2.74    2.83
   6   5  -6    2.15    2.78
  -6  -5   6    5.36    4.18
  -6  -5   6    2.75    3.48
  -6   5   7   97.78   13.91
   6  -5  -7   58.19    9.65
   6   5  -7   46.34    8.24
  -6  -5   7   61.16   10.51
  -6  -5   7   41.98    8.47
  -6   5   8   51.03   10.91
   6  -5  -8   35.18    7.39
   6   5  -8   40.26    7.27
  -6  -5   8   33.46    7.96
  -6  -5   8   44.42    8.09
  -6   5   9   95.82   15.05
   6  -5  -9   57.30   10.51
   6   5  -9   65.93   10.20
  -6  -5   9   92.60   13.84
  -6  -5   9   97.79   12.16
  -6   5  10   51.53   10.99
   6  -5 -10   37.57    8.29
   6   5 -10   45.35    7.70
  -6  -5  10   42.68    9.79
  -6  -5  10   41.11    7.79
  -6   5  11    0.22    4.14
   6  -5 -11   -1.17    3.96
   6   5 -11    2.61    2.95
  -6  -5  11    0.98    5.01
  -6  -5  11    0.93    2.42
   6  -5 -12    8.49    4.38
   6   5 -12    6.85    3.52
  -6  -5  12    3.26    5.70
  -6  -5  12   10.56    4.43
   6  -5 -13  201.06   23.15
   6   5 -13  154.68   19.78
  -6  -5  13  225.41   25.16
  -6  -5  13  197.52   21.01
   6  -5 -14  213.18   25.66
   6   5 -14  192.62   23.05
  -6  -5  14  218.91   27.17
  -6  -5  14  276.43   24.98
  -6   5  15    3.95    5.46
   6  -5 -15   -2.20    3.82
  -6  -5  15    1.19    5.40
  -6   5  16   13.06    6.86
   6  -5 -16    8.11    4.88
  -6  -5  16    5.07    5.87
  -6   5  17   -2.47    6.10
   6  -5 -17   -1.12    3.58
  -6  -5  17    1.12    5.49
  -6   5  18  111.38   17.93
   6  -5 -18   93.40   15.57
  -6  -5  18  106.19   17.37
  -6   5  19   18.91    7.79
   6  -5 -19    9.41    5.70
  -6  -5  19   24.01    9.21
  -6   5  20    9.52    7.60
   6  -5 -20    3.84    4.51
  -6  -5  20   15.64    7.97
  -6   5  21   -3.19    6.22
   6  -5 -21   -1.65    4.61
  -6  -5  21    1.75    5.03
  -6   5  22   -2.84    5.29
   6  -5 -22   -0.94    3.95
  -6   5  23   31.25    9.79
  -6   5  24   29.02    9.07
  -6   5  25   10.31    7.14
  -6   5  26    4.15    5.60
  -6  -5  26    2.68    5.99
  -6   5  27    1.58    6.19
  -6  -5  27    0.18    4.93
  -6   5  28    8.69    7.30
  -6  -5  28   -1.83    6.55
  -6   5  29   17.25    8.95
  -6   5  30    6.23    6.82
  -6   5  31    2.04    5.81
  -6   5  32    6.48    5.94
  -6   5  33   13.58    7.06
  -6   5  34    4.57    8.35
  -6   5  35    3.62    6.49
  -6   5  36   -1.30    4.78
  -6   5  37   -3.95    7.82
  -6   5  38    0.00    6.53
  -6   6   1  120.31   17.70
   6  -6  -1  122.90   17.36
   6  -6  -1  145.84   15.89
   6   6  -1  151.19   17.40
  -6  -6   1  123.04   15.91
  -6  -6   1  136.34   17.66
  -6   6   2   28.22    8.19
   6  -6  -2   25.46    7.88
   6  -6  -2   24.06    5.77
   6   6  -2   38.33    7.41
  -6  -6   2   26.90    6.30
  -6  -6   2   35.50    7.67
  -6   6   3    4.64    5.48
   6  -6  -3    2.08    4.29
   6  -6  -3    1.38    2.34
   6   6  -3    6.91    3.50
  -6  -6   3    4.58    4.09
  -6  -6   3   -0.54    2.47
  -6   6   4   11.60    6.01
   6  -6  -4   18.16    7.13
   6  -6  -4   17.95    5.20
   6   6  -4   17.72    5.50
  -6  -6   4   25.32    6.19
  -6  -6   4   30.27    7.12
  -6   6   5  114.97   17.00
   6  -6  -5   96.53   13.73
   6   6  -5  113.51   14.25
  -6  -6   5  121.08   15.45
  -6  -6   5  118.92   15.40
  -6   6   6   72.10   13.40
   6  -6  -6   71.32   11.27
   6   6  -6   79.85   11.10
  -6  -6   6   75.69   12.20
  -6  -6   6   95.69   12.72
  -6   6   7   41.41   10.45
   6  -6  -7   60.90    9.77
   6   6  -7   59.12    8.92
  -6  -6   7   58.18   10.48
  -6  -6   7   52.57    9.76
  -6   6   8    8.31    5.95
   6  -6  -8    8.23    5.03
   6   6  -8   12.15    4.14
  -6  -6   8   16.35    5.79
  -6  -6   8   16.29    5.25
  -6   6   9  116.09   16.73
   6  -6  -9   97.13   14.20
   6   6  -9   89.42   12.42
  -6  -6   9  108.18   15.33
  -6  -6   9  104.03   14.09
  -6   6  10   57.67   12.19
   6  -6 -10   75.86   11.24
   6   6 -10   43.79    8.24
  -6  -6  10   63.04   11.58
  -6  -6  10   61.44   10.02
   6  -6 -11   56.11   10.38
   6   6 -11   38.16    7.32
  -6  -6  11   51.30   10.91
  -6  -6  11   66.26   10.01
   6  -6 -12   61.11   10.94
   6   6 -12   60.88    9.25
  -6  -6  12   53.79   11.12
  -6  -6  12   49.79    9.18
   6  -6 -13   -1.12    3.85
  -6  -6  13   -1.62    4.86
  -6   6  14    4.08    4.84
   6  -6 -14   -0.36    3.17
  -6  -6  14   -1.66    5.03
  -6   6  15   50.65   12.32
   6  -6 -15   46.55   10.47
  -6  -6  15   58.34   11.68
  -6   6  16    4.03    6.31
   6  -6 -16   20.45    7.35
  -6  -6  16    4.46    6.25
  -6   6  17   15.31    8.78
   6  -6 -17    6.49    5.03
  -6  -6  17   11.16    7.13
  -6   6  18   58.62   12.53
   6  -6 -18   19.30    7.60
  -6  -6  18   55.97   11.85
  -6   6  19   20.05    8.14
   6  -6 -19   17.28    7.21
  -6  -6  19   24.83    8.86
  -6   6  20   -0.17    4.45
   6  -6 -20    7.39    5.86
  -6  -6  20    1.49    5.54
  -6   6  21   15.69    8.61
   6  -6 -21   13.65    6.35
  -6  -6  21   32.27    9.67
  -6   6  22    7.96    7.60
   6  -6 -22    8.57    6.20
  -6   6  23   21.08    8.49
   6  -6 -23   15.29    7.82
  -6   6  24    9.55    5.91
  -6   6  25   25.44    9.28
  -6   6  26   24.27    8.53
  -6   6  27    9.58    6.43
  -6   6  28    6.02    6.75
  -6   6  29    3.84    6.22
  -6   6  30   -3.14    5.80
  -6   6  31   13.32    8.44
  -6   6  32    6.24    5.65
  -6   6  33    3.05    6.81
  -6   6  34    7.32    6.50
  -6   6  35    2.94    6.36
  -6   6  36    0.42    4.32
  -6   6  37    7.84    6.66
  -6   7   1   17.12    6.36
   6  -7  -1   13.64    6.10
   6   7  -1   17.56    5.68
  -6  -7   1   22.51    5.45
  -6   7   2    5.75    5.41
   6  -7  -2   20.48    7.26
   6   7  -2   21.58    5.87
  -6  -7   2   22.17    5.80
  -6  -7   2    6.12    4.40
  -6   7   3  240.30   26.48
   6   7  -3  219.54   23.97
  -6  -7   3  208.80   23.38
  -6  -7   3  201.40   24.82
  -6   7   4   77.23   12.88
   6   7  -4   56.70    9.63
  -6  -7   4   54.75    9.86
  -6  -7   4   60.86   11.06
  -6   7   5   19.19    7.00
   6   7  -5   20.77    5.61
  -6  -7   5   30.39    7.43
  -6  -7   5   22.57    6.48
  -6   7   6    5.73    5.88
   6   7  -6   12.07    4.53
  -6  -7   6   21.44    6.32
  -6  -7   6   24.26    6.72
  -6   7   7   28.13    8.23
   6   7  -7   11.52    4.60
  -6  -7   7   12.88    6.02
  -6  -7   7   23.53    6.93
  -6   7   8   44.44   10.18
   6   7  -8   37.04    7.34
  -6  -7   8   37.35    8.60
  -6  -7   8   40.15    8.46
   6   7  -9  131.55   14.80
  -6  -7   9  106.58   16.02
  -6  -7   9  111.71   15.40
  -6  -7  10    1.00    4.47
  -6  -7  11   -0.84    4.50
  -6   7  12   12.40    6.61
  -6  -7  12   12.46    6.37
  -6   7  13  125.36   19.18
  -6  -7  13  120.11   18.04
  -6   7  14    7.58    5.92
  -6  -7  14   -2.06    5.82
  -6   7  15   -2.52    6.44
  -6  -7  15    4.81    5.70
  -6   7  16    1.44    4.82
  -6  -7  16   -0.05    5.66
  -6   7  17    3.84    6.00
  -6  -7  17    6.00    5.99
  -6   7  18    0.10    5.25
  -6  -7  18    3.63    5.46
  -6   7  19   69.87   14.08
  -6  -7  19   53.63   12.39
  -6   7  20   11.92    8.11
  -6  -7  20    5.44    6.13
  -6   7  21    4.25    5.87
  -6  -7  21    1.54    5.88
  -6   7  22    0.19    6.21
  -6   7  23   34.20   10.23
  -6   7  24    5.66    7.27
  -6   7  25   25.29    9.16
  -6   7  26   -2.26    7.00
  -6   7  27   -2.72    5.52
  -6   7  28    5.71    5.46
  -6   7  29    8.77    7.29
  -6   7  30   -2.98    5.54
  -6   7  31   10.95    7.22
  -6   7  32    3.92    6.62
  -6   7  33    3.00    7.03
  -6   7  34    0.68    5.84
  -6   7  35    3.45    6.37
  -6   8   1  130.88   17.27
   6  -8  -1  121.99   17.35
   6  -8  -1  108.38   14.82
   6   8  -1  128.69   16.73
  -6   8   2    5.94    4.83
   6   8  -2    3.59    4.13
  -6   8   3   -0.60    4.18
   6   8  -3    2.42    4.11
  -6  -8   3   -0.28    3.27
  -6  -8   3   -0.60    3.77
  -6   8   4    1.55    4.75
   6   8  -4    1.88    3.38
  -6  -8   4    1.72    3.87
  -6  -8   4    0.72    4.57
  -6   8   5  194.95   23.32
   6   8  -5  172.09   20.67
  -6  -8   5  176.91   21.13
  -6  -8   5  192.72   23.04
  -6   8   6    9.20    6.14
  -6  -8   6    0.31    3.94
  -6  -8   7   76.10   12.37
  -6  -8   8    0.36    4.54
  -6  -8   9   81.05   12.87
  -6  -8  10   22.95    7.31
  -6   8  11   85.83   14.00
  -6  -8  11   53.94   11.04
  -6   8  12   14.36    6.25
  -6  -8  12   12.88    6.55
  -6   8  13    0.65    4.74
   6  -8 -13    2.42    4.69
  -6  -8  13   -1.28    5.11
  -6   8  14    1.89    5.84
   6  -8 -14    5.39    5.21
  -6  -8  14    0.71    4.63
  -6   8  15   85.60   15.21
   6  -8 -15   73.50   13.79
  -6  -8  15   78.60   14.11
  -6   8  16   -0.65    4.55
   6  -8 -16   -2.76    4.92
  -6  -8  16    5.40    6.47
  -6   8  17   17.34    8.28
   6  -8 -17   29.94    8.46
  -6  -8  17   30.67    9.34
  -6   8  18    5.39    5.73
   6  -8 -18   -0.24    3.97
  -6  -8  18   -1.64    5.91
  -6   8  19   18.56    8.33
   6  -8 -19   12.39    6.95
  -6  -8  19   13.21    8.27
  -6   8  20    3.57    6.65
   6  -8 -20   -1.80    4.67
  -6  -8  20   -2.07    5.98
  -6   8  21    6.87    6.83
   6  -8 -21    3.24    5.52
  -6  -8  21   25.70    9.07
  -6   8  22    9.84    7.05
   6  -8 -22   -1.41    5.13
  -6   8  23    5.25    6.04
   6  -8 -23    6.30    5.77
  -6   8  24    2.32    6.41
  -6   8  25    4.67    6.75
  -6   8  26    5.80    6.25
  -6   8  27    8.00    6.39
  -6   8  28    1.25    6.79
  -6   8  29    2.30    6.44
  -6   8  30   10.15    6.47
  -6   8  31   12.88    6.83
  -6   8  32    7.12    7.34
  -6   8  33   -2.20    6.39
  -6   8  34   -2.50    6.84
  -6   9   1    9.45    6.09
   6  -9  -1   13.24    4.94
  -6   9   2    9.59    5.42
   6  -9  -2   13.56    4.88
  -6   9   3  135.05   18.78
   6  -9  -3  145.55   17.90
  -6   9   4   11.07    6.09
   6  -9  -4    3.87    4.08
  -6   9   5    1.29    4.42
   6  -9  -5   -0.80    3.25
   6  -9  -6    6.05    4.26
   6  -9  -7    6.67    5.15
   6  -9  -8    2.84    3.90
  -6  -9   8    2.62    4.93
  -6   9   9   72.97   13.97
   6  -9  -9   86.03   13.60
  -6  -9   9   87.45   13.43
  -6   9  10    2.30    5.19
   6  -9 -10    7.94    5.05
  -6  -9  10    6.50    5.63
  -6   9  11   -0.46    4.69
   6  -9 -11    1.70    3.36
  -6  -9  11   -1.46    4.89
  -6   9  12    2.90    5.23
   6  -9 -12    9.63    4.97
  -6  -9  12    1.51    4.87
  -6   9  13   73.59   14.05
   6  -9 -13   67.64   13.11
  -6  -9  13   66.80   12.59
  -6   9  14    2.62    5.34
   6  -9 -14    1.63    4.57
  -6  -9  14    1.49    5.42
  -6   9  15   15.88    7.48
   6  -9 -15   16.39    7.17
  -6  -9  15   12.69    6.74
  -6   9  16    3.29    5.00
   6  -9 -16    3.89    5.44
  -6  -9  16    1.49    4.86
  -6   9  17   -2.02    4.97
   6  -9 -17    1.29    4.88
  -6  -9  17   -2.19    5.65
  -6   9  18    5.73    6.41
   6  -9 -18   -2.75    5.05
  -6  -9  18   -0.54    5.29
  -6   9  19   30.69    9.66
   6  -9 -19   39.53   10.08
  -6  -9  19   42.14   10.71
  -6   9  20   -0.24    4.64
   6  -9 -20    1.66    4.55
  -6   9  21   -2.11    6.57
   6  -9 -21   -1.48    5.29
  -6   9  22    3.79    5.81
   6  -9 -22   -1.28    4.63
  -6   9  23   16.89    7.72
   6  -9 -23   18.71    8.48
  -6   9  24   -1.19    6.74
  -6   9  25   13.00    7.02
  -6   9  26    3.06    5.37
  -6   9  27    0.43    5.89
  -6   9  28   -0.93    6.70
  -6   9  29   19.01    8.49
  -6   9  30    5.16    6.72
  -6   9  31    3.08    6.47
  -6   9  32    0.96    3.99
  -6  10   1   20.84    7.32
   6 -10  -1   21.14    7.03
  -6 -10   1   38.73    7.62
  -6  10   2    7.71    4.93
   6 -10  -2    7.92    4.40
  -6 -10   2   18.20    5.66
  -6  10   3   -0.34    3.64
   6 -10  -3    2.79    3.94
  -6 -10   3   -0.33    3.07
   6 -10  -4    7.22    5.00
   6 -10  -5   13.13    6.08
   6 -10  -6   -0.80    3.87
  -6  10   7   22.62    7.67
   6 -10  -7   12.23    5.89
  -6  10   8    1.75    3.84
   6 -10  -8   -0.05    4.50
  -6  10   9    5.11    5.72
   6 -10  -9   -1.56    4.82
  -6  10  10    1.80    5.36
   6 -10 -10    2.12    4.12
  -6  10  11   90.86   14.74
   6 -10 -11   62.04   12.71
  -6  10  12    0.58    4.72
   6 -10 -12   -0.55    3.89
  -6  10  13   21.30    7.18
   6 -10 -13    8.01    5.44
  -6  10  14    2.28    5.18
   6 -10 -14   -0.85    4.71
  -6  10  15   52.26   11.54
   6 -10 -15   15.11    7.53
  -6  10  16    3.51    5.20
   6 -10 -16    1.06    5.43
  -6  10  17   20.22    7.62
   6 -10 -17   10.22    6.45
  -6  10  18    4.68    6.89
   6 -10 -18    3.93    5.00
  -6  10  19    0.66    5.37
   6 -10 -19    3.34    4.66
  -6  10  20    5.38    7.10
   6 -10 -20   -0.46    4.39
  -6  10  21   40.58   12.11
   6 -10 -21   27.67   10.07
  -6  10  22    3.49    5.57
   6 -10 -22    4.78    5.23
  -6  10  23    2.59    5.19
   6 -10 -23   13.97    7.27
  -6  10  24   -0.38    4.97
  -6  10  25    4.44    6.13
  -6  10  26   -0.15    5.52
  -6  10  27    8.72    7.28
  -6  10  28    1.65    5.76
  -6  10  29    4.37    6.06
  -6  10  30   16.65    7.08
  -6  11   1    6.19    4.92
   6 -11  -1   11.97    5.77
  -6 -11   1   15.12    5.45
   6 -11  -2   -2.30    4.26
  -6 -11   2   -0.89    3.64
   6 -11  -3   32.29    8.16
  -6 -11   3   33.82    7.51
   6 -11  -4    0.56    3.38
  -6 -11   4   -0.56    3.73
  -6  11   5    4.30    5.03
   6 -11  -5    3.72    4.12
  -6 -11   5    2.89    3.63
  -6  11   6    5.39    5.62
   6 -11  -6    4.11    4.58
  -6 -11   6   -2.15    4.02
  -6  11   7   12.73    6.72
   6 -11  -7    9.08    5.33
  -6 -11   7    6.31    4.45
  -6  11   8    7.22    5.19
   6 -11  -8    3.83    4.71
  -6 -11   8   11.02    4.96
  -6  11   9   50.77   10.44
   6 -11  -9   15.77    7.29
  -6  11  10   -1.32    6.07
   6 -11 -10   -0.53    3.99
  -6  11  11   -2.52    5.37
   6 -11 -11   -1.05    3.50
  -6  11  12    7.33    6.33
   6 -11 -12    2.90    5.02
  -6  11  13   17.78    7.89
   6 -11 -13   26.58    8.19
  -6  11  14   -0.03    5.59
   6 -11 -14   -0.92    5.51
  -6  11  15   10.52    6.30
   6 -11 -15    3.45    4.87
  -6  11  16   -2.95    5.14
   6 -11 -16    0.16    5.12
  -6  11  17   12.91    7.60
   6 -11 -17   11.98    6.02
  -6  11  18    0.51    6.25
   6 -11 -18   -1.69    5.55
  -6  11  19   23.31    8.52
   6 -11 -19   20.63    9.51
  -6  11  20    0.26    5.50
   6 -11 -20    0.30    3.98
  -6  11  21   -0.14    4.10
   6 -11 -21   -2.53    5.63
  -6  11  22    6.30    7.29
   6 -11 -22   -0.02    4.94
  -6  11  23    9.83    8.53
   6 -11 -23    4.30    6.36
  -6  11  24    2.25    4.56
  -6  11  25   -4.74    7.24
  -6  11  26    0.10    6.17
  -6  11  27    4.75    5.89
  -6  11  28   -3.83    7.16
  -6  11  29   -0.59    5.59
   6 -12  -1   31.97    7.74
  -6 -12   1   29.58    7.39
   6 -12  -2    0.52    4.83
  -6 -12   2    0.07    3.97
   6 -12  -3    3.03    4.06
  -6 -12   3    3.65    4.31
  -6  12   4    3.49    5.12
   6 -12  -4    2.07    3.69
  -6 -12   4    2.05    3.85
  -6  12   5   40.91    9.72
   6 -12  -5   27.10    7.90
  -6 -12   5   26.46    7.59
  -6  12   6    6.74    5.31
   6 -12  -6   -0.49    5.09
  -6 -12   6   -0.79    4.32
  -6  12   7   13.13    6.28
   6 -12  -7    1.03    4.31
  -6 -12   7    9.48    4.78
  -6  12   8   -1.26    4.90
   6 -12  -8    1.95    3.55
  -6 -12   8   -3.18    4.88
  -6  12   9    2.06    5.81
   6 -12  -9   11.52    6.38
  -6 -12   9   10.89    5.44
  -6  12  10   -2.39    4.54
   6 -12 -10    4.20    5.47
  -6 -12  10   -2.03    5.19
  -6  12  11   29.10    8.59
   6 -12 -11   18.06    7.99
  -6 -12  11    6.39    5.27
  -6  12  12    1.88    5.32
   6 -12 -12    1.58    4.93
  -6 -12  12   -2.26    4.99
  -6  12  13    3.40    5.42
   6 -12 -13    5.67    5.54
  -6  12  14    0.35    4.95
   6 -12 -14   -1.77    6.45
  -6  12  15   22.93    8.41
   6 -12 -15   22.07    8.31
  -6  12  16    4.61    6.15
   6 -12 -16    4.59    5.65
  -6  12  17    9.80    7.46
   6 -12 -17   -0.01    5.34
  -6  12  18   -2.28    6.51
   6 -12 -18    2.01    5.37
  -6  12  19   -4.87    7.36
   6 -12 -19   -2.12    4.92
  -6  12  20    0.96    5.19
   6 -12 -20    2.97    5.45
  -6  12  21   28.94    9.21
   6 -12 -21   -0.65    5.87
  -6  12  22   -2.91    5.48
   6 -12 -22    9.76    6.17
  -6  12  23   -2.07    5.08
   6 -12 -23    0.55    3.50
  -6  12  24   -1.54    6.60
  -6  12  25    4.61    6.01
  -6  12  26    0.34    6.42
  -6  12  27    5.96    6.41
   6 -13  -1    6.06    4.33
  -6 -13   1    9.10    5.10
   6 -13  -2    3.90    4.83
  -6 -13   2    2.34    4.34
  -6  13   3   33.83    9.13
   6 -13  -3   23.17    8.16
  -6 -13   3   52.69    9.25
  -6  13   4   11.65    5.58
   6 -13  -4    4.79    4.90
  -6 -13   4   15.67    5.93
  -6  13   5    6.30    4.68
   6 -13  -5    0.67    4.42
  -6 -13   5    6.27    4.52
  -6  13   6    4.58    4.82
   6 -13  -6    7.16    4.97
  -6 -13   6    6.50    4.82
  -6  13   7    4.65    5.29
   6 -13  -7    5.81    4.95
  -6 -13   7   26.92    7.43
  -6  13   8    8.07    5.93
   6 -13  -8    0.92    4.72
  -6 -13   8    5.70    4.67
  -6  13   9   29.55    9.03
   6 -13  -9   44.62   10.15
  -6 -13   9   11.52    5.89
  -6  13  10    1.23    4.78
   6 -13 -10    1.96    4.46
  -6  13  11   -0.38    3.81
   6 -13 -11    0.23    4.58
  -6  13  12    9.05    6.68
   6 -13 -12    7.22    6.45
  -6  13  13   12.96    7.19
   6 -13 -13    6.04    5.75
  -6  13  14   -2.45    5.09
   6 -13 -14    4.77    5.07
  -6  13  15   -0.67    5.29
   6 -13 -15    6.25    6.77
  -6  13  16   -3.29    5.86
   6 -13 -16   -1.70    4.91
  -6  13  17   -1.20    4.44
   6 -13 -17    1.69    5.84
  -6  13  18   -1.08    5.14
   6 -13 -18    3.18    5.54
  -6  13  19    1.39    6.14
   6 -13 -19    6.20    5.81
  -6  13  20    4.52    5.77
   6 -13 -20    5.47    5.98
  -6  13  21   -1.29    5.89
   6 -13 -21    2.80    3.81
  -6  13  22    4.76    6.65
   6 -13 -22   -0.59    5.06
  -6  13  23    6.90    5.51
   6 -13 -23   -1.77    5.39
  -6  13  24    2.82    5.60
  -6  13  25    8.06    5.79
   6 -14  -1    7.53    5.49
  -6 -14   1    7.99    5.23
   6 -14  -2    2.26    3.74
  -6 -14   2    2.02    4.57
   6 -14  -3   -1.23    4.44
  -6 -14   3    2.49    4.25
   6 -14  -4    3.47    5.16
  -6 -14   4    7.40    4.92
   6 -14  -5   11.29    5.93
  -6 -14   5   34.45    8.08
  -6  14   6   10.19    6.12
   6 -14  -6    8.20    5.09
  -6 -14   6   18.70    6.14
  -6  14   7   11.21    5.84
   6 -14  -7    6.55    6.13
  -6  14   8    2.30    4.69
   6 -14  -8    1.20    4.59
  -6  14   9    8.10    5.70
   6 -14  -9   -2.57    5.38
  -6  14  10    0.25    4.39
   6 -14 -10    3.18    5.99
  -6  14  11    8.65    6.38
   6 -14 -11    5.45    5.59
  -6  14  12   -2.82    5.30
   6 -14 -12   -0.00    4.41
  -6  14  13   -1.75    4.86
   6 -14 -13   -2.45    4.82
  -6  14  14   -0.92    5.06
   6 -14 -14    0.71    4.43
  -6  14  15    2.55    5.72
   6 -14 -15    5.50    5.66
  -6  14  16    6.62    7.10
   6 -14 -16    2.69    5.86
  -6  14  17    2.16    6.81
   6 -14 -17   -1.84    4.66
  -6  14  18   -1.76    4.79
   6 -14 -18    2.46    4.77
  -6  14  19    2.80    6.08
   6 -14 -19   -1.96    5.92
  -6  14  20    1.25    4.81
   6 -14 -20    0.24    5.29
  -6  14  21   11.32    6.97
   6 -14 -21    1.89    4.79
  -6  14  22    2.22    4.91
   6 -14 -22    0.94    6.78
  -6  14  23   -1.81    7.13
   6 -14 -23    5.93    7.42
   6 -15  -1    0.24    4.21
  -6 -15   1    0.23    4.22
   6 -15  -2    4.20    4.71
  -6 -15   2    6.84    4.86
   6 -15  -3    1.46    4.41
  -6 -15   3   10.18    5.41
   6 -15  -4   -3.76    5.59
  -6 -15   4    1.09    4.27
   6 -15  -5   -3.40    5.29
   6 -15  -6    3.62    5.69
   6 -15  -7   -2.11    4.40
   6 -15  -8    5.83    5.42
  -6  15   9    5.67    5.05
   6 -15  -9    8.58    6.54
  -6  15  10   -0.76    4.75
   6 -15 -10    4.40    4.27
  -6  15  11   -1.74    4.92
   6 -15 -11   -2.68    5.84
  -6  15  12   12.03    6.64
   6 -15 -12    2.93    5.84
  -6  15  13    7.03    5.52
   6 -15 -13   -1.69    5.48
  -6  15  14    4.21    6.45
   6 -15 -14    8.55    6.54
  -6  15  15   -2.32    5.77
   6 -15 -15    2.59    5.97
  -6  15  16   -1.84    4.98
   6 -15 -16   -2.04    4.93
  -6  15  17   -2.31    5.40
   6 -15 -17    1.37    4.26
  -6  15  18   -1.64    4.95
   6 -15 -18    4.63    5.33
  -6  15  19   -0.29    5.82
   6 -15 -19   -0.10    4.50
  -6  15  20   -3.39    6.11
   6 -15 -20   -2.02    4.64
  -6  15  21   -1.02    6.33
   6 -15 -21   -1.75    4.58
   6 -15 -22   -1.77    6.12
   6 -15 -23    4.28    5.47
   6 -16  -1   -0.49    3.36
  -6 -16   1    3.40    4.41
   6 -16  -2    2.76    5.20
   6 -16  -3    0.22    4.90
   6 -16  -4    2.75    6.11
   6 -16  -5    2.36    4.95
   6 -16  -6   -0.65    5.32
   6 -16  -7    0.50    4.57
   6 -16  -8   -3.45    5.84
   6 -16  -9   -0.51    3.61
   6 -16 -10    1.97    4.81
   6 -16 -11    3.06    5.03
  -6  16  12    1.64    5.31
   6 -16 -12   -0.08    5.80
  -6  16  13    1.59    4.82
   6 -16 -13   -2.41    4.38
  -6  16  14   -0.62    5.67
   6 -16 -14    0.86    5.09
  -6  16  15   -0.19    4.37
   6 -16 -15   -1.85    4.71
  -6  16  16   12.64    7.48
   6 -16 -16    1.16    5.59
  -6  16  17    4.04    5.37
   6 -16 -17    7.90    6.50
  -6  16  18    0.92    5.42
   6 -16 -18   -1.49    5.72
   6 -16 -19    5.56    6.99
   6 -16 -20   -1.19    4.78
  -6  17  15   -2.22    5.68
  -6  17  16    1.17    5.39
  -5   0   1   -0.79    3.71
  -5   0   1   -1.55    2.41
   5   0  -1    0.58    2.60
   5   0  -1    0.38    2.05
  -5   0   2    1.70    4.19
  -5   0   2   -0.38    2.96
   5   0  -2   -1.69    3.52
   5   0  -2   -0.80    2.32
  -5   0   3   77.63   12.52
  -5   0   3   85.67   10.72
   5   0  -3  102.84   12.39
   5   0  -3  101.03   11.29
  -5   0   4   -0.87    5.56
  -5   0   4   -1.16    2.34
   5   0  -4   -1.10    4.11
   5   0  -4    0.17    2.30
  -5   0   5 1919.07  183.61
  -5   0   5 2250.97  180.91
   5   0  -5 2157.51  182.93
   5   0  -5 2085.38  180.86
  -5   0   6   -1.40    5.96
  -5   0   6   -0.15    2.51
   5   0  -6    2.33    3.49
   5   0  -6   -0.24    2.17
  -5   0   7   67.98   12.06
  -5   0   7   65.07    8.80
   5   0  -7   84.94   11.70
   5   0  -7   60.50    9.09
  -5   0   8   -0.24    3.94
  -5   0   8    0.59    2.16
   5   0  -8   -0.59    4.39
   5   0  -8   -1.92    3.33
  -5   0   9  568.53   51.84
  -5   0   9  491.08   46.81
   5   0  -9  518.94   49.78
   5   0  -9  515.35   47.61
  -5   0  10   -1.08    5.44
  -5   0  10   -0.40    2.62
   5   0 -10    4.37    4.18
   5   0 -10   -0.69    2.54
  -5   0  11   36.79    8.98
  -5   0  11   41.00    6.69
   5   0 -11   29.21    7.65
   5   0 -11   38.17    7.08
  -5   0  12   -3.13    5.89
  -5   0  12    2.18    2.40
   5   0 -12    0.11    4.81
   5   0 -12   -0.77    2.12
  -5   0  13   -1.35    4.38
  -5   0  13    3.99    3.15
   5   0 -13    8.29    5.10
   5   0 -13    0.58    2.68
  -5   0  14   -2.17    4.78
  -5   0  14   -0.03    2.18
   5   0 -14   -1.16    5.11
   5   0 -14    0.35    2.49
  -5   0  15   61.24   14.31
  -5   0  15  146.04   14.87
   5   0 -15  115.61   16.43
   5   0 -15  120.28   14.71
  -5   0  16    0.93    5.75
  -5   0  16    0.69    2.75
   5   0 -16   -1.40    3.01
  -5   0  17   70.08   13.08
  -5   0  17   70.48   10.53
   5   0 -17   75.75   11.36
  -5   0  18   -1.73    5.72
  -5   0  18    2.52    2.58
   5   0 -18   -0.48    2.96
  -5   0  19  138.18   18.73
  -5   0  19  121.12   15.15
   5   0 -19  101.81   15.24
  -5   0  20   -0.93    4.81
  -5   0  20   -0.38    2.20
   5   0 -20   -0.53    3.70
  -5   0  21  173.91   19.79
   5   0 -21  151.69   20.04
  -5   0  24    4.26    5.14
  -5   0  25   32.51    9.61
  -5   0  26   -0.99    5.95
  -5   0  27   49.95   11.43
  -5   0  28   -3.12    6.25
  -5   0  29    1.21    5.97
  -5   0  30   -2.75    5.21
  -5   0  31   23.25    8.53
  -5   0  32   -0.70    4.16
  -5   0  33    4.43    5.93
  -5   0  34   -1.13    5.11
  -5   0  35    8.82    6.61
  -5   0  36   -2.26    4.97
  -5   0  37   -1.86    6.25
  -5   1   1  399.44   40.65
  -5   1   1  421.47   38.17
   5  -1  -1  406.80   39.34
   5  -1  -1  432.13   38.37
   5   1  -1  370.10   38.16
   5   1  -1  459.46   39.01
  -5  -1   1  390.11   39.85
  -5  -1   1  448.21   39.15
  -5   1   2    6.82    5.32
  -5   1   2    4.87    2.80
   5  -1  -2    4.74    4.22
   5  -1  -2    7.04    3.00
   5   1  -2    4.25    3.72
   5   1  -2    3.90    2.66
  -5  -1   2    2.33    5.00
  -5  -1   2    0.90    2.56
  -5   1   3  464.83   43.94
  -5   1   3  403.45   39.84
   5  -1  -3  439.04   42.15
   5  -1  -3  462.58   40.56
   5   1  -3  434.59   41.16
   5   1  -3  462.33   40.62
  -5  -1   3  409.90   42.32
  -5  -1   3  453.42   40.69
  -5   1   4    8.13    6.35
  -5   1   4    4.96    3.10
   5  -1  -4    5.88    4.88
   5  -1  -4    7.47    3.06
   5   1  -4   10.46    4.66
   5   1  -4    4.89    3.23
  -5  -1   4   11.92    5.76
  -5  -1   4    7.92    3.42
  -5   1   5  109.93   15.35
  -5   1   5  131.09   12.49
   5  -1  -5   95.10   13.72
   5  -1  -5  110.59   12.43
   5   1  -5   96.18   13.08
   5   1  -5   96.37   11.83
  -5  -1   5   82.85   13.96
  -5  -1   5   94.30   11.75
  -5   1   6  494.79   48.26
  -5   1   6  498.55   44.03
   5  -1  -6  570.01   47.83
   5  -1  -6  464.62   44.37
   5   1  -6  439.01   45.19
   5   1  -6  457.70   44.03
  -5  -1   6  496.23   47.43
  -5  -1   6  491.10   44.19
  -5   1   7  550.89   55.28
  -5   1   7  535.40   51.01
   5  -1  -7  489.33   53.22
   5  -1  -7  672.76   52.70
   5   1  -7  541.15   52.95
   5   1  -7  618.06   51.89
  -5  -1   7  515.05   54.28
  -5  -1   7  596.88   51.49
  -5   1   8   -1.33    5.34
  -5   1   8   -0.78    2.48
   5  -1  -8    2.25    4.70
   5  -1  -8    0.92    2.90
   5   1  -8   -0.59    3.89
   5   1  -8    3.04    3.36
  -5  -1   8   -0.43    5.73
  -5  -1   8    1.74    2.89
  -5   1   9   26.97    8.43
  -5   1   9   39.11    6.28
   5  -1  -9   21.23    7.81
   5  -1  -9   33.62    6.28
   5   1  -9   22.81    7.08
   5   1  -9   45.33    6.72
  -5  -1   9   28.85    8.01
  -5  -1   9   26.96    5.38
  -5   1  10    3.30    5.48
  -5   1  10    1.35    2.48
   5  -1 -10   -0.87    3.87
   5  -1 -10   -0.72    3.40
   5   1 -10    2.11    4.33
   5   1 -10    1.29    2.47
  -5  -1  10   -0.61    4.51
  -5  -1  10   -0.46    2.13
  -5   1  11  165.30   22.72
  -5   1  11  207.29   19.89
   5  -1 -11  161.02   21.61
   5  -1 -11  171.23   19.84
   5   1 -11  196.66   21.84
   5   1 -11  171.50   19.41
  -5  -1  11  204.06   23.60
  -5  -1  11  182.44   19.17
  -5   1  12   13.40    6.49
  -5   1  12   17.42    4.61
   5  -1 -12   14.02    6.00
   5  -1 -12   11.13    4.35
   5   1 -12   20.21    6.15
   5   1 -12   13.86    4.33
  -5  -1  12   -0.08    4.94
  -5  -1  12   11.18    3.65
  -5   1  13  348.23   36.39
  -5   1  13  296.29   31.69
   5  -1 -13  354.70   35.92
   5  -1 -13  319.73   32.78
   5   1 -13  343.88   34.76
   5   1 -13  327.30   32.39
  -5  -1  13  335.49   36.03
  -5  -1  13  333.30   31.88
  -5   1  14    1.86    5.22
  -5   1  14    1.39    2.36
   5  -1 -14    3.84    3.47
   5   1 -14    5.39    4.81
   5   1 -14    2.63    2.51
  -5  -1  14    0.46    4.85
  -5  -1  14    2.25    2.73
  -5   1  15   31.83    8.93
  -5   1  15   24.10    5.94
   5  -1 -15   38.28    7.79
   5   1 -15   38.16    8.47
   5   1 -15   56.69    8.50
  -5  -1  15   45.58   10.71
  -5  -1  15   36.32    6.94
  -5   1  16    7.02    5.73
  -5   1  16    3.19    2.97
   5  -1 -16    1.75    3.52
   5   1 -16   -0.14    4.53
   5   1 -16    3.49    3.55
  -5  -1  16    2.67    4.71
  -5  -1  16    4.20    3.26
  -5   1  17   36.45    9.46
  -5   1  17   31.29    6.61
   5  -1 -17   28.13    7.15
   5   1 -17   20.48    5.93
  -5  -1  17   29.71    8.59
  -5  -1  17   43.99    7.37
  -5   1  18    1.71    4.15
  -5   1  18    4.19    3.40
   5  -1 -18    2.10    4.22
   5   1 -18    6.00    3.90
  -5  -1  18   -1.40    4.29
  -5  -1  18    2.42    3.20
  -5   1  19  111.79   17.66
  -5   1  19  133.85   15.81
   5  -1 -19   99.52   15.64
   5   1 -19  103.30   15.11
  -5  -1  19  133.84   18.68
  -5  -1  19  144.20   15.96
  -5   1  20    4.09    3.57
   5  -1 -20    4.46    4.34
   5   1 -20    3.80    3.88
  -5  -1  20    0.29    5.04
  -5  -1  20    3.05    3.57
  -5   1  21    0.12    2.49
   5  -1 -21    0.93    4.56
  -5  -1  21   -1.48    4.56
  -5  -1  22    6.95    6.50
  -5   1  23   62.39   12.70
  -5   1  24   -0.07    5.72
  -5   1  25   11.59    7.11
  -5   1  26   11.33    6.41
  -5  -1  26   10.88    6.64
  -5   1  27   37.53   10.45
  -5  -1  27   66.84   12.52
  -5   1  28   14.22    7.72
  -5  -1  28   16.05    6.65
  -5   1  29   27.20    8.89
  -5  -1  29   29.41    9.08
  -5   1  30    0.96    5.76
  -5  -1  30    1.09    5.25
  -5   1  31    0.67    5.98
  -5  -1  31    2.00    5.65
  -5   1  32   -2.08    5.87
  -5  -1  32   -4.65    7.28
  -5   1  33   52.00   11.84
  -5  -1  33   41.27   10.80
  -5   1  34    1.38    5.64
  -5  -1  34    0.90    5.83
  -5   1  35   -1.97    5.42
  -5  -1  35    6.08    5.97
  -5   1  36   -1.46    5.45
  -5   1  37   11.51    7.13
  -5   1  38   -0.62    5.62
  -5   1  39    7.63    6.30
  -5   2   1    7.76    5.38
  -5   2   1    2.62    2.54
   5  -2  -1    3.37    3.36
   5  -2  -1    3.65    2.60
   5   2  -1    5.49    2.80
   5   2  -1    6.33    3.38
  -5  -2   1    6.76    4.66
  -5  -2   1    1.80    3.38
  -5   2   2   17.74    6.47
  -5   2   2    8.68    3.11
   5  -2  -2   10.84    5.63
   5  -2  -2   16.10    4.18
   5   2  -2   20.78    4.58
   5   2  -2    8.60    3.82
  -5  -2   2   16.73    5.56
  -5  -2   2    9.57    3.84
  -5   2   3  177.11   21.21
  -5   2   3  186.95   17.91
   5  -2  -3  175.73   20.10
   5  -2  -3  176.85   18.27
   5   2  -3  157.61   18.01
   5   2  -3  186.76   18.60
  -5  -2   3  150.01   19.20
  -5  -2   3  188.29   19.05
  -5   2   4   60.55   11.47
   5  -2  -4   58.65   10.07
   5  -2  -4   48.85    7.72
   5   2  -4   57.33    8.63
   5   2  -4   60.37    8.22
  -5  -2   4   48.58    9.55
  -5  -2   4   61.69    8.61
  -5   2   5  495.53   52.87
  -5   2   5  595.83   49.72
   5  -2  -5  591.32   53.06
   5  -2  -5  560.04   50.26
   5   2  -5  479.52   49.99
   5   2  -5  563.07   49.89
  -5  -2   5  510.08   51.91
  -5  -2   5  588.85   50.30
  -5   2   6    1.96    4.57
  -5   2   6    6.17    2.98
   5  -2  -6    4.83    5.22
   5  -2  -6    6.31    3.34
   5   2  -6    4.27    3.62
   5   2  -6    4.05    3.19
  -5  -2   6   10.09    5.49
  -5  -2   6    7.07    3.62
  -5   2   7   71.50   12.47
  -5   2   7   59.24    8.20
   5  -2  -7   77.30   11.71
   5  -2  -7   46.00    8.21
   5   2  -7   53.67    9.15
   5   2  -7   53.18    8.05
  -5  -2   7   67.28   10.93
  -5  -2   7   56.58    8.30
  -5   2   8    8.76    6.31
  -5   2   8   14.67    4.14
   5  -2  -8    6.32    5.38
   5  -2  -8    7.96    4.13
   5   2  -8    3.65    3.52
   5   2  -8    9.36    3.68
  -5  -2   8   11.54    5.43
  -5  -2   8    7.17    3.56
  -5   2   9  539.20   57.54
  -5   2   9  593.80   53.92
   5  -2  -9  566.72   57.15
   5  -2  -9  648.91   55.23
   5   2  -9  621.63   55.61
   5   2  -9  585.78   53.96
  -5  -2   9  580.92   57.25
  -5  -2   9  600.51   53.76
  -5   2  10    2.15    5.06
  -5   2  10    1.46    2.57
   5  -2 -10    2.83    4.99
   5  -2 -10   -0.82    2.67
   5   2 -10    1.77    4.02
   5   2 -10    0.50    2.77
  -5  -2  10    0.73    5.41
  -5  -2  10    0.62    1.98
  -5   2  11    3.60    4.54
  -5   2  11   12.18    3.76
   5  -2 -11    4.66    4.97
   5  -2 -11   13.69    4.55
   5   2 -11    2.80    4.13
   5   2 -11    9.08    3.54
  -5  -2  11    4.94    5.68
  -5  -2  11    8.11    3.52
  -5   2  12   88.47   13.16
  -5   2  12   51.66    8.32
   5  -2 -12   68.22   11.65
   5  -2 -12   49.69    8.68
   5   2 -12   64.67   10.35
   5   2 -12   36.71    7.53
  -5  -2  12   59.46   11.65
  -5  -2  12   54.05    8.03
  -5   2  13   52.39   11.31
  -5   2  13   61.44    9.13
   5  -2 -13   61.20   10.06
   5   2 -13   50.76    9.78
   5   2 -13   65.79    9.11
  -5  -2  13   53.50   11.25
  -5  -2  13   53.28    8.21
  -5   2  14   35.19    9.11
  -5   2  14   22.59    5.72
   5  -2 -14   22.18    5.96
   5   2 -14   31.06    7.54
   5   2 -14   17.87    5.22
  -5  -2  14   33.48    8.49
  -5  -2  14   26.21    5.63
  -5   2  15  334.39   33.33
  -5   2  15  278.35   28.64
   5  -2 -15  275.17   29.75
   5   2 -15  285.08   30.59
   5   2 -15  279.99   28.62
  -5  -2  15  285.69   32.35
  -5  -2  15  264.87   27.89
  -5   2  16   10.21    6.28
  -5   2  16    1.87    3.07
   5  -2 -16    2.40    3.39
   5   2 -16    1.10    4.98
   5   2 -16    4.92    3.59
  -5  -2  16    0.95    5.09
  -5  -2  16    4.20    3.49
  -5   2  17    0.57    3.77
  -5   2  17    6.05    3.22
   5  -2 -17    2.87    3.35
   5   2 -17    4.06    3.26
  -5  -2  17    5.91    5.99
  -5  -2  17    4.27    2.83
  -5   2  18    3.55    4.50
  -5   2  18   -1.15    3.22
   5  -2 -18    1.20    3.01
   5   2 -18   -0.70    2.69
  -5  -2  18    3.29    5.10
  -5  -2  18   -1.14    2.99
  -5   2  19   91.74   13.71
   5  -2 -19  123.30   16.30
   5   2 -19  122.71   14.96
  -5  -2  19   94.31   16.01
  -5  -2  19  112.06   14.10
  -5   2  20   48.52    9.40
   5  -2 -20   59.86   11.18
  -5  -2  20   58.52   11.77
  -5  -2  20   57.40    9.25
  -5   2  21    0.84    3.21
   5  -2 -21    6.62    4.95
  -5  -2  21    2.44    5.41
  -5   2  22   10.91    6.31
  -5   2  22    7.18    4.21
   5  -2 -22    7.20    5.16
  -5  -2  22    6.21    5.36
  -5   2  23   21.11    8.09
  -5  -2  23   17.81    7.09
  -5   2  24    2.25    5.80
  -5   2  25   65.87   13.52
  -5   2  26   14.79    7.69
  -5   2  27   61.07   12.84
  -5  -2  27   48.79   11.13
  -5   2  28   -0.13    5.40
  -5  -2  28    3.19    4.97
  -5   2  29   21.06    8.46
  -5  -2  29   25.68    8.33
  -5   2  30    1.98    5.66
  -5  -2  30    2.41    4.82
  -5   2  31    9.75    7.33
  -5  -2  31   33.36    9.13
  -5   2  32   -3.47    6.13
  -5  -2  32    4.77    5.62
  -5   2  33   -0.64    4.72
  -5  -2  33   -2.88    5.47
  -5   2  34    0.38    5.19
  -5   2  35   11.19    7.11
  -5   2  36    2.66    5.85
  -5   2  37    5.34    6.48
  -5   2  38   -0.83    6.16
  -5   2  39    2.42    5.46
  -5   2  40   -3.99    6.66
  -5   3   1  217.19   27.15
  -5   3   1  268.16   24.46
   5  -3  -1  247.23   26.64
   5  -3  -1  282.75   25.14
   5   3  -1  215.24   24.17
   5   3  -1  297.23   26.32
  -5  -3   1  242.75   25.84
  -5  -3   1  276.70   26.41
  -5   3   2   50.38    9.87
  -5   3   2   50.16    6.89
   5  -3  -2   70.58   10.36
   5  -3  -2   47.08    7.15
   5   3  -2   53.41    7.33
   5   3  -2   44.18    7.51
  -5  -3   2   37.05    7.79
  -5  -3   2   41.52    7.95
  -5   3   3  115.08   15.30
  -5   3   3  104.73   11.32
   5  -3  -3   92.90   13.66
   5  -3  -3  102.24   12.01
   5   3  -3  113.32   12.03
   5   3  -3   89.75   11.82
  -5  -3   3   83.97   12.53
  -5  -3   3   85.49   11.89
  -5   3   4    4.02    5.76
  -5   3   4   -0.06    1.53
   5  -3  -4    2.60    4.50
   5  -3  -4    2.81    2.55
   5   3  -4    2.08    2.99
   5   3  -4    0.54    2.24
  -5  -3   4    2.85    3.70
  -5  -3   4    3.45    3.49
  -5   3   5  208.80   23.56
  -5   3   5  178.93   18.87
   5  -3  -5  186.16   22.07
   5  -3  -5  180.09   19.63
   5   3  -5  180.07   19.34
   5   3  -5  192.10   19.53
  -5  -3   5  189.51   21.20
  -5  -3   5  190.27   19.85
  -5   3   6  192.66   22.43
  -5   3   6  169.76   17.92
   5  -3  -6  208.12   22.09
   5  -3  -6  164.10   18.63
   5   3  -6  178.55   18.67
   5   3  -6  157.17   17.95
  -5  -3   6  194.85   20.94
  -5  -3   6  157.89   18.26
  -5   3   7   49.47   10.45
  -5   3   7   62.48    8.51
   5  -3  -7   62.74   11.25
   5  -3  -7   54.97    8.61
   5   3  -7   45.87    8.29
   5   3  -7   81.51    9.07
  -5  -3   7   41.54    9.06
  -5  -3   7   54.99    8.48
  -5   3   8   97.36   14.38
  -5   3   8   65.14    9.65
   5  -3  -8   92.72   13.65
   5  -3  -8   72.03   10.79
   5   3  -8   80.93   10.94
   5   3  -8   80.39   10.19
  -5  -3   8   89.19   13.00
  -5  -3   8   80.21   10.33
  -5   3   9   66.21   11.92
  -5   3   9   58.55    8.73
   5  -3  -9   55.07   11.14
   5  -3  -9   74.80   10.11
   5   3  -9   53.05    9.23
   5   3  -9   69.16    9.06
  -5  -3   9   70.52   11.35
  -5  -3   9   55.74    8.35
  -5   3  10   17.59    7.41
  -5   3  10   11.45    4.21
   5  -3 -10   21.80    7.48
   5  -3 -10   13.20    4.44
   5   3 -10   15.34    5.17
   5   3 -10   14.26    4.11
  -5  -3  10   28.87    7.70
  -5  -3  10   12.41    3.94
  -5   3  11    0.22    4.50
  -5   3  11    1.34    2.37
   5  -3 -11    1.39    4.70
   5  -3 -11   -0.29    2.95
   5   3 -11   -0.62    2.87
   5   3 -11    3.01    2.82
  -5  -3  11    0.00    4.51
  -5  -3  11    0.16    2.41
  -5   3  12   18.62    6.35
  -5   3  12   29.41    5.99
   5  -3 -12   35.77    7.45
   5   3 -12   30.58    6.69
   5   3 -12   23.73    5.14
  -5  -3  12   17.45    7.13
  -5  -3  12   24.11    5.27
  -5   3  13  161.18   22.07
  -5   3  13  211.98   20.27
   5  -3 -13  169.35   20.50
   5   3 -13  160.35   20.08
   5   3 -13  158.87   18.67
  -5  -3  13  154.71   21.56
  -5  -3  13  197.99   19.21
  -5   3  14   13.89    6.08
  -5   3  14   15.55    4.71
   5  -3 -14   20.72    6.25
   5   3 -14   10.27    4.74
   5   3 -14   19.96    4.92
  -5  -3  14   23.36    7.53
  -5  -3  14   22.14    4.73
  -5   3  15   10.68    6.95
  -5   3  15    7.77    3.97
   5  -3 -15   13.20    5.83
   5   3 -15   15.66    5.88
   5   3 -15    9.86    3.78
  -5  -3  15    8.55    5.44
  -5  -3  15    2.07    2.23
  -5   3  16   30.19    9.24
  -5   3  16   32.35    6.86
   5  -3 -16   25.83    7.12
   5   3 -16   36.07    7.83
   5   3 -16   27.02    6.12
  -5  -3  16   29.06    8.84
  -5  -3  16   40.61    6.88
  -5   3  17   68.61   10.32
   5  -3 -17   52.91   10.03
   5   3 -17   67.97   11.02
   5   3 -17   55.26    8.99
  -5  -3  17   42.52   11.01
  -5  -3  17   57.49    8.83
  -5   3  18    8.37    4.26
   5  -3 -18   10.67    4.66
   5   3 -18    6.62    3.85
  -5  -3  18   10.75    6.70
  -5  -3  18   14.55    4.38
  -5   3  19    7.02    4.16
   5  -3 -19    1.03    4.29
  -5  -3  19    5.88    5.33
  -5  -3  19   -1.17    3.09
  -5   3  20    0.84    4.28
  -5   3  20   -1.60    2.95
   5  -3 -20    1.48    3.21
  -5  -3  20    3.00    5.04
  -5   3  21   31.47    9.92
  -5   3  21   47.58    9.14
   5  -3 -21   46.71    9.85
  -5  -3  21   55.61   11.49
  -5   3  22   64.89   12.79
  -5   3  22   51.97   10.30
   5  -3 -22   61.89   12.18
  -5  -3  22   75.40   13.60
  -5   3  23   57.75   12.47
  -5  -3  23   67.81   12.88
  -5   3  24    1.27    4.90
  -5  -3  24    5.08    5.41
  -5   3  25    9.43    6.60
  -5   3  26    5.26    6.16
  -5   3  27   17.61    8.32
  -5   3  28    2.66    5.28
  -5  -3  28    9.90    7.11
  -5   3  29   23.51    9.28
  -5  -3  29   22.95    8.26
  -5   3  30   -2.81    6.01
  -5  -3  30   -0.32    5.03
  -5   3  31    1.77    6.46
  -5  -3  31    4.22    5.12
  -5   3  32   -2.52    5.13
  -5   3  33    3.69    5.55
  -5   3  34   -0.79    5.66
  -5   3  35    3.86    6.09
  -5   3  36   -1.56    6.38
  -5   3  37   11.77    7.20
  -5   3  38   14.03    7.26
  -5   3  39   10.58    6.70
  -5   3  40   -0.73    5.59
  -5   3  41   -1.20    4.96
  -5   3  42    0.79    4.63
  -5   4   1   73.03   12.01
  -5   4   1   82.44    8.94
   5  -4  -1   71.04   11.21
   5  -4  -1   69.64    9.07
   5   4  -1   63.32    8.64
   5   4  -1   66.18    9.85
  -5  -4   1   59.00    9.48
  -5  -4   1   68.33   10.38
  -5   4   2    3.23    5.39
  -5   4   2    6.85    2.87
   5  -4  -2   10.98    5.62
   5  -4  -2   13.90    4.24
   5   4  -2    3.46    3.02
   5   4  -2    9.18    3.50
  -5  -4   2   10.76    4.05
  -5  -4   2    7.71    4.56
  -5   4   3   26.85    8.19
  -5   4   3   37.78    5.76
   5  -4  -3   44.38    9.02
   5  -4  -3   33.03    6.07
   5   4  -3   29.84    5.55
   5   4  -3   33.64    6.31
  -5  -4   3   30.02    6.58
  -5  -4   3   32.35    7.07
  -5   4   4   54.29   11.19
  -5   4   4   68.74    8.37
   5  -4  -4   57.94   10.90
   5  -4  -4   50.49    8.20
   5   4  -4   66.09    8.46
   5   4  -4   57.56    8.51
  -5  -4   4   48.60    9.00
  -5  -4   4   66.54    9.50
  -5   4   5  130.65   19.00
  -5   4   5  162.23   16.35
   5  -4  -5  138.13   18.93
   5  -4  -5  174.10   17.64
   5   4  -5  137.94   15.93
   5   4  -5  153.52   16.76
  -5  -4   5  141.13   17.80
  -5  -4   5  173.96   17.82
  -5   4   6   -2.87    5.47
  -5   4   6    0.36    2.60
   5  -4  -6   -0.20    4.61
   5  -4  -6   -1.15    2.85
   5   4  -6   -0.31    2.39
   5   4  -6    0.23    2.54
  -5  -4   6   -2.27    4.05
  -5  -4   6   -0.92    3.23
  -5   4   7   13.13    5.93
  -5   4   7    6.83    3.15
   5  -4  -7    4.72    5.20
   5  -4  -7    2.87    3.01
   5   4  -7    9.87    3.37
   5   4  -7    5.05    2.96
  -5  -4   7   11.32    5.35
  -5  -4   7   13.34    4.29
  -5   4   8   67.94   11.66
  -5   4   8   35.85    7.28
   5  -4  -8   56.20   11.09
   5  -4  -8   41.67    8.22
   5   4  -8   61.03    8.32
   5   4  -8   71.29    8.55
  -5  -4   8   65.39   10.75
  -5  -4   8   59.79    8.67
  -5   4   9   86.66   13.84
  -5   4   9   97.14   11.56
   5  -4  -9   94.92   14.39
   5  -4  -9   79.86   11.75
   5   4  -9   80.17   11.04
   5   4  -9   97.60   11.21
  -5  -4   9  104.01   14.13
  -5  -4   9   69.24   10.52
  -5   4  10  147.84   19.73
  -5   4  10  132.48   16.21
   5  -4 -10  148.75   19.91
   5  -4 -10  138.59   17.50
   5   4 -10  157.94   17.03
   5   4 -10  138.58   15.94
  -5  -4  10  143.44   18.82
  -5  -4  10  165.80   16.76
  -5   4  11  185.15   21.50
  -5   4  11  134.80   16.99
   5  -4 -11  160.03   18.80
   5   4 -11  159.86   17.83
   5   4 -11  168.18   17.33
  -5  -4  11  149.49   19.81
  -5  -4  11  150.41   17.13
  -5   4  12    6.05    5.03
  -5   4  12    6.80    3.51
   5  -4 -12    2.66    2.80
   5   4 -12    3.67    3.79
   5   4 -12    2.19    2.34
  -5  -4  12    7.53    5.36
  -5  -4  12    3.28    2.90
  -5   4  13   -0.82    4.83
  -5   4  13   -1.56    2.59
   5  -4 -13    0.14    3.66
   5   4 -13   -1.00    3.35
   5   4 -13   -1.31    2.61
  -5  -4  13    3.34    4.72
  -5  -4  13    0.24    2.35
  -5   4  14   22.77    7.20
  -5   4  14   24.33    5.81
   5  -4 -14   23.34    6.54
   5   4 -14   23.84    6.40
  -5  -4  14   31.90    8.79
  -5  -4  14   37.56    6.47
  -5   4  15  282.11   31.33
  -5   4  15  287.62   28.13
   5  -4 -15  212.23   28.02
   5   4 -15  263.78   27.83
  -5  -4  15  275.40   30.81
  -5  -4  15  274.86   26.79
  -5   4  16   32.84    7.37
   5  -4 -16   39.90    9.03
   5   4 -16   65.23    9.92
  -5  -4  16   37.11    9.87
  -5  -4  16   49.89    7.68
  -5   4  17   75.75   11.50
   5  -4 -17   67.37   12.34
   5   4 -17   79.82   11.95
  -5  -4  17   66.86   13.56
  -5  -4  17   76.92   10.40
  -5   4  18    5.81    4.20
   5  -4 -18    0.40    4.01
   5   4 -18    5.33    4.40
  -5  -4  18    0.92    4.92
  -5  -4  18    1.60    3.02
  -5   4  19  112.03   19.22
  -5   4  19  178.47   19.19
   5  -4 -19  152.81   20.26
  -5  -4  19  137.92   20.38
  -5   4  20    7.42    5.27
  -5   4  20    4.14    4.25
   5  -4 -20    2.14    4.46
  -5  -4  20    3.50    5.50
  -5   4  21   53.73   11.96
  -5   4  21   51.37    9.74
   5  -4 -21   45.21   10.29
  -5  -4  21   62.09   12.58
  -5   4  22   14.37    6.78
  -5   4  22    1.90    4.10
   5  -4 -22    7.99    5.51
  -5  -4  22    0.54    5.07
  -5   4  23    6.30    5.06
   5  -4 -23    1.10    3.70
  -5  -4  23    7.19    6.13
  -5   4  24   -1.52    6.39
  -5  -4  24    0.91    4.82
  -5   4  25   42.94   10.80
  -5  -4  25   29.49    9.57
  -5   4  26   20.40    8.18
  -5   4  27   10.08    6.54
  -5   4  28   -4.19    6.47
  -5   4  29   14.03    7.27
  -5  -4  29   21.71    8.14
  -5   4  30   13.25    7.47
  -5   4  31    6.93    7.01
  -5   4  32    8.17    6.50
  -5   4  33    0.09    5.75
  -5   4  34    5.68    6.28
  -5   4  35    4.89    5.19
  -5   4  36    4.05    7.01
  -5   4  37    4.48    6.64
  -5   4  38   -0.38    5.67
  -5   4  39   -2.61    6.08
  -5   4  40    0.75    5.30
  -5   4  41    4.83    6.29
  -5   5   1  147.41   20.32
  -5   5   1  194.81   17.90
   5  -5  -1  167.41   20.66
   5  -5  -1  183.89   18.70
   5   5  -1  172.15   17.92
   5   5  -1  176.26   19.75
   5   5  -1  176.20   21.60
  -5  -5   1  159.53   18.63
  -5  -5   1  200.84   20.93
  -5   5   2   43.62    9.25
  -5   5   2   58.55    7.38
   5  -5  -2   50.46    9.82
   5  -5  -2   47.54    7.77
   5   5  -2   55.32    7.44
   5   5  -2   50.46    8.48
   5   5  -2   69.71   10.81
  -5  -5   2   59.44    8.59
  -5  -5   2   39.74    8.12
  -5   5   3  136.18   17.91
  -5   5   3  137.65   14.43
   5  -5  -3  124.18   17.39
   5  -5  -3  123.79   15.18
   5   5  -3  142.89   14.71
   5   5  -3  123.42   15.35
   5   5  -3  119.90   16.97
  -5  -5   3  145.82   15.95
  -5  -5   3  157.04   17.19
  -5   5   4   21.60    7.02
  -5   5   4   36.13    5.77
   5  -5  -4   26.39    7.71
   5  -5  -4   30.19    6.10
   5   5  -4   42.75    6.03
   5   5  -4   27.85    5.77
   5   5  -4   26.16    7.36
  -5  -5   4   32.46    6.85
  -5  -5   4   28.21    6.67
  -5   5   5   19.01    6.52
  -5   5   5   11.78    3.77
   5  -5  -5   23.60    6.83
   5  -5  -5    6.56    3.83
   5   5  -5   13.00    3.72
   5   5  -5   10.88    3.96
  -5  -5   5   12.25    5.10
  -5  -5   5   12.27    4.55
  -5   5   6   15.34    6.65
  -5   5   6   17.61    4.25
   5  -5  -6    7.76    5.02
   5  -5  -6    5.34    3.50
   5   5  -6   12.86    3.72
   5   5  -6   16.02    4.28
  -5  -5   6   14.47    4.85
  -5  -5   6   11.82    4.38
  -5   5   7  216.64   26.27
  -5   5   7  230.02   23.31
   5  -5  -7  280.12   28.15
   5  -5  -7  250.58   24.94
   5   5  -7  215.54   22.64
   5   5  -7  235.67   23.39
  -5  -5   7  202.04   24.56
  -5  -5   7  240.69   24.37
  -5   5   8  108.27   16.49
  -5   5   8  111.18   13.49
   5  -5  -8  103.63   16.31
   5  -5  -8  122.46   15.03
   5   5  -8   95.63   12.73
   5   5  -8  124.24   13.65
  -5  -5   8  140.88   16.33
  -5  -5   8  133.30   14.69
  -5   5   9   24.89    7.09
  -5   5   9   19.89    4.66
   5  -5  -9   13.90    4.99
   5   5  -9    9.33    3.47
   5   5  -9   19.01    4.46
  -5  -5   9   14.18    5.16
  -5  -5   9   10.50    4.22
  -5   5  10    3.98    5.55
  -5   5  10    1.93    2.48
   5  -5 -10    1.36    2.96
   5   5 -10    2.22    2.96
   5   5 -10    4.92    2.79
  -5  -5  10    3.09    4.24
  -5  -5  10    2.50    3.35
  -5   5  11   22.75    7.68
  -5   5  11   10.01    4.01
   5  -5 -11   13.13    5.06
   5   5 -11    9.52    3.98
   5   5 -11    8.55    3.65
  -5  -5  11    3.94    4.96
  -5  -5  11   10.41    4.00
  -5   5  12  218.01   25.81
  -5   5  12  196.31   22.12
   5  -5 -12  182.49   23.19
   5   5 -12  244.75   22.47
  -5  -5  12  243.70   25.64
  -5  -5  12  185.56   21.65
  -5   5  13  211.69   26.62
  -5   5  13  230.46   24.12
   5  -5 -13  177.42   24.36
   5   5 -13  286.61   24.53
  -5  -5  13  231.68   26.46
  -5  -5  13  210.79   23.09
  -5   5  14   19.25    5.20
   5  -5 -14   13.02    5.50
   5   5 -14   22.06    5.28
  -5  -5  14    9.43    5.84
  -5  -5  14   14.14    4.41
   5  -5 -15    3.24    3.23
   5   5 -15    1.50    3.44
  -5  -5  15    0.59    4.79
  -5  -5  15    1.33    2.80
   5  -5 -16   38.00    8.59
   5   5 -16   43.93    7.75
   5   5 -16   47.99    7.62
  -5  -5  16   36.61    9.44
  -5  -5  16   28.39    6.65
  -5   5  17   65.91   13.23
   5  -5 -17   74.37   13.01
   5   5 -17   65.99   10.36
  -5  -5  17   45.15   10.96
  -5  -5  17   74.05   10.01
  -5   5  18   24.84    8.18
   5  -5 -18   12.67    6.95
   5   5 -18   29.79    7.12
  -5  -5  18   29.89    8.72
  -5   5  19   41.57   10.66
   5  -5 -19   49.12   10.50
  -5  -5  19   49.86   11.46
  -5   5  20    2.95    5.73
   5  -5 -20    1.47    4.59
  -5  -5  20   -0.57    4.27
  -5   5  21   -2.22    6.37
   5  -5 -21    1.03    3.74
  -5  -5  21    2.66    5.95
  -5   5  22   36.02   10.86
   5  -5 -22   36.33   10.11
  -5  -5  22   47.81   10.78
  -5   5  23   23.70    9.34
   5  -5 -23   24.14    7.77
  -5  -5  23   36.67   10.12
  -5   5  24    3.34    5.80
  -5  -5  24   18.23    7.32
  -5   5  25   -4.20    6.17
  -5  -5  25    2.30    4.99
  -5   5  26    2.00    4.71
  -5  -5  26   -0.07    4.36
  -5   5  27   17.35    7.55
  -5   5  28   17.37    8.35
  -5   5  29    8.50    6.58
  -5   5  30    3.93    6.52
  -5   5  31   -1.31    5.89
  -5   5  32    6.12    6.06
  -5   5  33   21.61    8.44
  -5   5  34   -1.84    4.96
  -5   5  35   -2.68    6.62
  -5   5  36    9.01    6.38
  -5   5  37    1.56    6.07
  -5   5  38    2.25    5.22
  -5   5  39   -2.91    6.82
  -5   6   1   31.15    7.65
   5  -6  -1   10.36    5.95
   5  -6  -1   17.06    4.62
   5   6  -1   16.27    4.12
   5   6  -1   26.03    6.03
   5   6  -1   19.07    6.63
  -5  -6   1   20.10    5.15
  -5  -6   1   20.27    4.75
  -5  -6   1   20.72    6.11
  -5   6   2    0.55    4.08
   5  -6  -2    0.45    4.93
   5  -6  -2   -0.86    2.52
   5   6  -2    1.61    2.25
   5   6  -2    2.93    3.74
   5   6  -2    2.58    4.52
  -5  -6   2    0.80    3.15
  -5  -6   2    2.87    3.47
  -5   6   3   69.42   11.90
   5  -6  -3   65.99   11.94
   5  -6  -3   67.21   10.10
   5   6  -3   76.69    9.37
   5   6  -3   75.32   10.51
  -5  -6   3   85.90   10.91
  -5  -6   3   70.83   11.27
  -5   6   4  116.06   16.01
   5  -6  -4   94.17   15.25
   5  -6  -4  109.91   13.85
   5   6  -4  115.28   12.55
   5   6  -4  109.12   13.52
  -5  -6   4  107.72   13.77
  -5  -6   4  113.91   14.83
  -5   6   5   93.74   14.48
   5  -6  -5   88.22   14.42
   5  -6  -5  115.80   13.67
   5   6  -5  100.08   11.61
   5   6  -5  100.60   12.49
  -5  -6   5   99.72   13.18
  -5  -6   5   90.10   13.02
  -5   6   6   14.58    5.61
   5  -6  -6   26.75    7.92
   5  -6  -6   28.73    6.35
   5   6  -6   26.82    5.06
   5   6  -6   16.06    4.63
  -5  -6   6   17.98    5.47
  -5  -6   6   29.25    6.42
  -5   6   7   80.24   12.57
   5  -6  -7   70.14   10.29
   5   6  -7   52.62    8.03
   5   6  -7   67.35    9.24
  -5  -6   7   62.62   10.13
  -5  -6   7   58.50    9.57
  -5   6   8   31.93    8.12
   5  -6  -8   31.60    7.41
   5   6  -8   23.35    5.14
   5   6  -8   33.19    5.98
  -5  -6   8   36.63    7.66
  -5  -6   8   37.49    7.05
  -5   6   9   90.12   14.02
   5  -6  -9   86.79   12.51
   5   6  -9   85.75   10.25
   5   6  -9   58.57    9.63
  -5  -6   9   86.06   12.57
  -5  -6   9   92.83   11.83
  -5   6  10   96.52   15.57
   5  -6 -10  102.18   15.02
   5   6 -10  131.59   13.51
  -5  -6  10  114.10   15.78
  -5  -6  10  114.94   14.38
  -5   6  11   68.18   12.59
   5  -6 -11   80.15   12.55
   5   6 -11   78.73   10.20
  -5  -6  11   70.94   12.21
  -5  -6  11   86.19   11.37
  -5   6  12   24.42    7.00
   5  -6 -12   33.72    7.57
   5   6 -12   16.62    4.38
  -5  -6  12   18.26    6.42
  -5  -6  12   13.66    4.99
   5  -6 -13    6.32    4.81
   5   6 -13    3.94    2.97
   5   6 -13    6.08    2.81
  -5  -6  13    6.33    4.83
  -5  -6  13    3.96    2.97
   5  -6 -14   65.71   12.31
   5   6 -14   85.44   10.65
   5   6 -14   79.73   10.55
  -5  -6  14   95.69   14.37
  -5  -6  14   68.89   10.61
   5  -6 -15   62.24   11.45
   5   6 -15   67.51    9.33
  -5  -6  15   63.69   11.90
  -5  -6  15   56.41    9.12
  -5   6  16    0.93    4.47
   5  -6 -16    2.26    3.47
   5   6 -16   -0.36    3.13
  -5  -6  16    3.17    5.42
  -5   6  17   59.35   12.36
   5  -6 -17   63.98   12.28
   5   6 -17   80.44   10.39
  -5  -6  17   46.24   11.08
  -5   6  18   14.37    6.60
   5  -6 -18   10.02    6.48
   5   6 -18   20.39    5.22
  -5  -6  18   23.46    7.80
  -5   6  19   13.93    7.29
   5  -6 -19   14.65    6.81
   5   6 -19   27.24    6.46
  -5  -6  19   18.61    7.01
  -5   6  20    7.22    5.63
   5  -6 -20    2.67    5.30
  -5  -6  20    3.24    6.11
  -5   6  21    4.86    5.97
   5  -6 -21    5.81    5.09
  -5  -6  21   16.41    7.74
  -5   6  22   26.48    8.97
   5  -6 -22   26.58    8.37
  -5  -6  22   16.52    7.60
  -5   6  23    3.54    4.84
   5  -6 -23    2.65    4.10
  -5  -6  23   -0.57    4.80
  -5   6  24   10.76    7.24
  -5  -6  24    3.86    4.91
  -5   6  25    5.19    6.60
  -5  -6  25    9.62    6.43
  -5   6  26   15.67    7.31
  -5   6  27    8.57    6.99
  -5   6  28   -0.87    5.82
  -5   6  29    4.07    6.23
  -5   6  30   13.28    8.05
  -5   6  31   10.21    7.84
  -5   6  32   21.08    8.69
  -5   6  33    1.94    5.04
  -5   6  34    1.24    5.48
  -5   6  35    7.74    6.58
  -5   6  36   12.91    7.56
  -5   6  37   14.47    8.39
  -5   6  38   -1.11    6.54
  -5   7   1   12.83    5.19
   5  -7  -1    5.66    4.98
   5  -7  -1   14.31    4.13
   5   7  -1   10.75    4.68
  -5  -7   1    6.27    3.57
  -5   7   2  139.09   17.49
   5  -7  -2  123.85   17.40
   5  -7  -2  161.63   16.48
   5   7  -2  114.71   15.73
  -5  -7   2  122.86   15.21
  -5   7   3   99.39   14.38
   5  -7  -3  116.80   15.57
   5  -7  -3  101.80   12.94
   5   7  -3   89.69   12.55
  -5  -7   3   93.86   12.10
  -5  -7   3   85.26   11.26
  -5  -7   3   86.91   13.41
  -5   7   4   86.66   12.71
   5  -7  -4   66.49   11.80
   5  -7  -4   83.23   11.07
   5   7  -4   67.86    8.81
   5   7  -4   71.05   10.34
  -5  -7   4   65.99    9.85
  -5  -7   4   54.28   10.23
  -5   7   5   11.05    6.07
   5  -7  -5   11.92    5.73
   5  -7  -5   15.38    5.49
   5   7  -5   13.08    3.65
   5   7  -5   17.45    5.21
  -5  -7   5   12.58    4.49
  -5  -7   5   14.43    5.28
  -5   7   6   36.22    8.20
   5  -7  -6   24.63    6.54
   5   7  -6   27.53    5.07
   5   7  -6   29.16    5.92
  -5  -7   6   18.51    5.67
  -5  -7   6   27.96    6.85
  -5   7   7   94.69   15.29
   5  -7  -7   83.80   13.62
   5   7  -7  112.85   12.43
   5   7  -7  115.80   13.24
  -5  -7   7  114.46   14.39
  -5  -7   7  106.95   14.49
  -5   7   8  267.91   28.99
   5  -7  -8  184.14   25.81
   5   7  -8  272.41   24.72
  -5  -7   8  261.58   27.03
  -5  -7   8  266.76   27.12
  -5   7   9   40.48    8.81
   5  -7  -9   20.31    5.91
   5   7  -9   20.14    4.54
  -5  -7   9   31.76    7.39
  -5  -7   9   19.92    5.72
  -5   7  10   11.42    5.23
   5  -7 -10   13.31    5.41
   5   7 -10    6.51    2.95
  -5  -7  10   11.99    5.37
  -5  -7  10    9.04    4.63
   5  -7 -11   20.84    6.20
   5   7 -11    9.54    3.68
   5   7 -11   10.73    3.63
  -5  -7  11   11.98    5.74
  -5  -7  11   13.08    4.75
   5  -7 -12  132.22   17.57
   5   7 -12  130.12   14.09
   5   7 -12  109.99   13.93
  -5  -7  12  148.35   17.86
  -5  -7  12  111.78   15.03
   5  -7 -13   69.26   11.75
   5   7 -13   55.83    8.14
  -5  -7  13   43.09    9.91
  -5   7  14   10.74    6.34
   5  -7 -14    7.64    5.11
   5   7 -14    3.47    2.60
  -5  -7  14    0.18    4.36
  -5   7  15   36.22   10.14
   5  -7 -15   30.77    8.64
   5   7 -15   48.11    7.26
  -5  -7  15   42.68    9.75
  -5   7  16    7.97    6.40
   5  -7 -16    4.64    4.15
   5   7 -16    5.88    3.36
  -5  -7  16    7.07    5.49
  -5   7  17    4.38    6.41
   5  -7 -17    5.38    5.19
   5   7 -17    0.98    2.84
  -5  -7  17   -0.46    4.34
  -5   7  18  106.14   16.81
   5  -7 -18  118.89   17.05
   5   7 -18   92.34   12.08
  -5  -7  18   77.97   14.97
  -5   7  19    6.63    6.49
   5  -7 -19   -1.06    4.43
  -5  -7  19   -1.09    5.05
  -5   7  20    1.89    5.61
   5  -7 -20    8.44    5.81
  -5  -7  20   -0.77    4.62
  -5   7  21    5.16    5.75
   5  -7 -21   -1.26    4.74
  -5  -7  21    3.12    5.07
  -5   7  22   29.92    8.99
   5  -7 -22   28.81    9.29
  -5  -7  22   27.49    9.05
  -5   7  23   15.77    7.44
   5  -7 -23    8.39    5.71
  -5  -7  23   11.82    7.14
  -5   7  24    9.42    7.23
  -5   7  25    6.10    5.11
  -5   7  26    0.61    5.79
  -5   7  27   17.94    7.37
  -5   7  28   31.07   10.22
  -5   7  29   -2.14    4.69
  -5   7  30   -0.39    6.56
  -5   7  31    1.14    6.08
  -5   7  32    6.42    6.61
  -5   7  33    2.17    6.39
  -5   7  34    4.53    6.25
  -5   7  35    4.67    5.38
  -5   7  36   -1.59    6.12
  -5   8   1    6.92    4.48
   5  -8  -1    7.06    5.66
   5   8  -1   21.33    6.06
  -5  -8   1   15.62    4.72
  -5   8   2    3.11    4.20
   5  -8  -2    0.59    4.47
   5   8  -2    8.99    4.21
  -5  -8   2    4.78    3.17
  -5   8   3   18.37    5.99
   5  -8  -3   18.11    6.71
   5   8  -3   17.38    5.16
  -5  -8   3   12.71    4.64
  -5   8   4  323.08   34.63
   5   8  -4  296.04   32.50
  -5  -8   4  365.61   32.99
  -5  -8   4  329.13   34.99
  -5   8   5   41.98    8.74
   5   8  -5   30.89    6.90
  -5  -8   5   31.89    6.77
  -5  -8   5   48.63    9.30
  -5   8   6   94.96   14.57
   5   8  -6   84.36   11.87
  -5  -8   6   89.38   12.53
  -5  -8   6  105.16   14.33
  -5   8   7   -2.43    4.81
  -5  -8   7    3.00    3.91
  -5  -8   7    1.86    3.60
  -5   8   8   89.35   14.26
  -5  -8   8   85.66   12.38
  -5  -8   8   86.29   13.13
   5   8  -9  116.91   13.04
  -5  -8   9  116.70   15.44
  -5  -8   9  106.30   15.21
   5   8 -10   62.08    8.42
  -5  -8  10   58.69   10.61
   5   8 -11   21.40    4.77
  -5  -8  11   18.95    6.32
  -5   8  12   18.33    7.02
   5   8 -12   22.01    4.95
  -5  -8  12   28.09    7.26
  -5   8  13   -1.73    5.13
   5   8 -13   -0.45    2.42
  -5  -8  13    3.30    4.76
  -5   8  14   91.08   16.52
   5   8 -14  119.68   13.25
  -5  -8  14  124.25   17.03
  -5   8  15   -1.72    5.38
   5   8 -15    0.15    2.79
  -5  -8  15    1.40    4.28
  -5   8  16   15.11    8.07
   5   8 -16   20.39    4.78
  -5  -8  16   22.48    7.30
  -5   8  17    1.60    4.21
  -5  -8  17    5.26    5.70
  -5   8  18    2.59    5.37
  -5  -8  18   -0.06    5.26
  -5   8  19    5.68    6.55
  -5  -8  19   -0.39    5.36
  -5   8  20   26.84    9.20
  -5  -8  20   20.73    8.12
  -5   8  21   -1.22    5.32
  -5   8  22    2.44    4.81
  -5   8  23    0.94    5.09
  -5   8  24   38.49   10.15
  -5   8  25    5.52    5.63
  -5   8  26   30.26    9.68
  -5   8  27    0.02    6.15
  -5   8  28   -2.38    5.79
  -5   8  29   -2.52    5.71
  -5   8  30    1.45    5.28
  -5   8  31   -5.38    7.24
  -5   8  32    9.63    7.14
  -5   8  33   -0.18    5.11
  -5   8  34    1.14    5.09
  -5   8  35    2.15    5.45
  -5   9   1   -0.24    3.56
   5  -9  -1   -1.65    4.77
   5  -9  -1   -1.78    3.41
   5   9  -1   -1.64    3.76
  -5  -9   1   -0.00    2.93
  -5   9   2  145.27   17.65
   5  -9  -2  155.87   19.08
   5  -9  -2  124.42   15.84
   5   9  -2   95.45   15.33
  -5  -9   2  131.05   15.31
  -5   9   3   23.72    6.83
   5  -9  -3    8.07    4.50
  -5  -9   3    9.62    4.21
  -5   9   4    0.76    4.10
   5  -9  -4    0.02    2.96
  -5  -9   4   -0.48    2.81
  -5   9   5    2.41    4.08
   5  -9  -5    3.49    4.35
  -5  -9   5    1.37    3.22
  -5   9   6   46.85    9.91
   5  -9  -6   29.51    7.72
  -5  -9   6   39.53    7.62
  -5   9   7    6.82    5.44
   5  -9  -7    9.71    5.28
  -5  -9   7   11.68    4.74
   5  -9  -8   81.41   14.03
  -5  -9   8  122.60   14.79
   5  -9  -9    2.12    4.54
  -5  -9   9    4.00    4.32
   5  -9 -10   -2.10    4.55
  -5  -9  10    2.82    4.00
  -5   9  11    4.50    5.06
   5  -9 -11    5.90    6.08
  -5  -9  11    5.79    4.62
  -5   9  12  111.22   17.74
   5  -9 -12  125.49   18.00
  -5  -9  12  139.22   17.54
  -5   9  13    6.49    6.29
   5  -9 -13    8.22    5.87
  -5  -9  13    8.99    5.74
  -5   9  14   36.11    9.79
   5  -9 -14   25.51    7.92
  -5  -9  14   26.16    8.43
  -5   9  15   -0.39    4.16
   5  -9 -15    6.02    5.51
  -5  -9  15    0.28    4.91
  -5   9  16   21.87    7.83
   5  -9 -16    6.52    5.44
  -5  -9  16   21.89    7.59
  -5   9  17   -1.83    5.24
   5  -9 -17    0.66    4.00
  -5  -9  17    0.57    4.46
  -5   9  18   53.51   11.20
   5  -9 -18   28.35    8.77
  -5  -9  18   48.15   10.72
  -5   9  19    1.55    5.54
   5  -9 -19   -0.17    4.48
  -5   9  20   -1.87    5.41
   5  -9 -20   -0.96    4.79
  -5   9  21    1.67    4.78
   5  -9 -21    0.98    5.38
  -5   9  22   22.71    8.16
   5  -9 -22   42.69   10.80
  -5   9  23   -0.23    6.50
   5  -9 -23   -1.86    4.69
  -5   9  24   10.33    7.91
  -5   9  25   -4.32    8.69
  -5   9  26    4.34    5.62
  -5   9  27    1.84    4.95
  -5   9  28   18.46    8.89
  -5   9  29   -4.15    6.20
  -5   9  30    6.00    5.68
  -5   9  31   -0.61    4.83
  -5   9  32    4.93    5.52
  -5   9  33   -1.10    5.44
  -5  10   1   10.95    5.22
   5 -10  -1    9.82    4.19
  -5 -10   1    2.08    5.87
  -5  10   2   -1.12    3.69
   5 -10  -2    0.13    3.76
  -5  10   3    0.48    3.69
   5 -10  -3    1.11    3.16
  -5  10   4   14.12    6.02
   5 -10  -4    5.50    4.79
  -5 -10   4    8.94    4.49
  -5  10   5    1.13    4.36
   5 -10  -5   -1.78    4.17
  -5 -10   5   -0.21    3.60
   5 -10  -6   25.07    7.15
  -5 -10   6   38.81    7.35
   5 -10  -7    3.63    4.57
  -5 -10   7    2.51    3.61
   5 -10  -8    5.36    4.83
  -5 -10   8    9.50    4.60
  -5  10   9   -0.13    4.57
   5 -10  -9    0.87    4.01
  -5 -10   9    0.85    3.44
  -5  10  10   69.61   13.57
   5 -10 -10   75.37   12.92
  -5 -10  10   85.02   12.62
  -5  10  11    2.02    5.74
   5 -10 -11    2.76    4.02
  -5 -10  11   -0.39    4.48
  -5  10  12    2.89    5.13
   5 -10 -12    4.72    5.11
  -5 -10  12   11.38    5.95
  -5  10  13    5.26    5.65
   5 -10 -13   -1.21    5.10
  -5 -10  13    3.04    5.04
  -5  10  14   34.59    9.62
   5 -10 -14   19.65    7.42
  -5 -10  14   36.01    8.61
  -5  10  15    4.39    5.17
   5 -10 -15   -0.65    4.50
  -5 -10  15    0.71    4.65
  -5  10  16   15.56    7.61
   5 -10 -16   36.54    9.57
  -5 -10  16   20.02    7.50
  -5  10  17   -0.57    5.56
   5 -10 -17    0.53    3.92
  -5  10  18    2.48    4.25
   5 -10 -18   -1.62    6.19
  -5  10  19   -0.38    5.86
   5 -10 -19   -1.03    4.46
  -5  10  20   40.60   10.17
   5 -10 -20   20.74    8.26
  -5  10  21   -0.47    4.84
   5 -10 -21   -1.34    4.43
  -5  10  22    4.24    6.21
   5 -10 -22   16.52    7.83
  -5  10  23   -2.54    6.48
   5 -10 -23   -1.63    5.93
  -5  10  24   -0.35    4.55
  -5  10  25   -0.80    6.11
  -5  10  26    8.03    6.82
  -5  10  27   -1.52    4.78
  -5  10  28    3.60    5.71
  -5  10  29    2.61    5.54
  -5  10  30   13.82    7.69
  -5  10  31   -1.02    5.06
  -5  11   1   19.37    6.20
   5 -11  -1   12.19    5.25
  -5 -11   1   10.54    4.78
  -5 -11   1   10.77    7.65
  -5  11   2   59.71   10.83
   5 -11  -2   76.00   11.50
  -5 -11   2   39.41   11.24
  -5  11   3    9.85    5.51
   5 -11  -3    5.73    5.02
   5 -11  -4    0.07    3.65
   5 -11  -5    0.50    4.49
   5 -11  -6   13.15    5.92
  -5  11   7   -1.25    3.84
   5 -11  -7   -0.08    2.91
  -5  11   8   27.65    8.14
   5 -11  -8   27.62    8.06
  -5 -11   8   13.46    5.22
  -5  11   9    5.63    5.42
   5 -11  -9    2.64    4.70
  -5 -11   9    1.77    3.80
  -5  11  10    3.95    5.35
   5 -11 -10    6.73    4.35
  -5 -11  10   -0.65    3.79
  -5  11  11   -1.13    4.53
   5 -11 -11    5.87    4.92
  -5 -11  11   -1.49    4.81
  -5  11  12   59.33   11.39
   5 -11 -12   33.00    9.69
  -5 -11  12   50.78   10.06
  -5  11  13    6.28    6.46
   5 -11 -13    1.88    5.08
  -5 -11  13   -0.12    4.17
  -5  11  14    9.05    6.56
   5 -11 -14   31.32    8.80
  -5  11  15    4.77    5.17
   5 -11 -15   10.09    6.40
  -5  11  16    8.46    7.25
   5 -11 -16   18.08    7.74
  -5  11  17    1.39    5.35
   5 -11 -17    0.95    4.39
  -5  11  18   33.38    9.58
   5 -11 -18   19.91    8.04
  -5  11  19   -0.38    5.02
   5 -11 -19   -1.57    4.95
  -5  11  20   -1.76    5.29
   5 -11 -20   -0.53    3.66
  -5  11  21   -0.10    4.15
   5 -11 -21   -2.20    5.12
  -5  11  22   15.62    7.61
   5 -11 -22   16.74    7.78
  -5  11  23    6.55    7.14
   5 -11 -23    2.66    5.88
  -5  11  24   -2.63    6.04
  -5  11  25    3.94    6.33
  -5  11  26   -1.95    6.09
  -5  11  27   -0.63    6.68
  -5  11  28   18.30    8.63
  -5  11  29    1.69    6.57
  -5  11  30    2.82    5.85
  -5  12   1    6.24    5.02
   5 -12  -1    4.22    3.93
  -5 -12   1   -1.70    4.04
  -5 -12   1   -0.61    6.16
   5 -12  -2   -0.10    3.58
  -5 -12   2    6.06    3.89
  -5 -12   2    0.18    6.86
   5 -12  -3    3.62    4.12
  -5 -12   3    3.48    3.79
  -5 -12   3   -1.08    6.68
   5 -12  -4   39.13    9.15
  -5 -12   4   47.82    8.70
  -5  12   5    1.39    4.81
   5 -12  -5    3.06    3.56
  -5 -12   5   12.10    5.51
  -5  12   6    5.98    5.17
   5 -12  -6   10.58    5.33
  -5  12   7   -2.19    4.40
   5 -12  -7    2.23    4.71
  -5  12   8    3.62    5.19
   5 -12  -8    5.17    5.11
  -5  12   9    3.10    4.20
   5 -12  -9    6.57    5.64
  -5  12  10   11.50    6.36
   5 -12 -10    9.28    5.91
  -5  12  11   -2.09    5.08
   5 -12 -11   -0.64    3.80
  -5  12  12   10.62    6.14
   5 -12 -12    1.03    5.48
  -5  12  13    1.54    4.78
   5 -12 -13    0.53    3.13
  -5  12  14   16.12    6.97
   5 -12 -14    7.87    5.77
  -5  12  15    1.32    4.85
   5 -12 -15    1.33    4.94
  -5  12  16   28.34    9.07
   5 -12 -16   25.76    8.55
  -5  12  17   -0.29    4.05
   5 -12 -17    2.77    5.75
  -5  12  18    0.59    5.78
   5 -12 -18    1.63    5.95
  -5  12  19    6.94    7.42
   5 -12 -19   -0.05    4.01
  -5  12  20    9.97    6.76
   5 -12 -20    6.53    6.84
  -5  12  21    0.36    5.65
   5 -12 -21   -1.66    5.94
  -5  12  22    0.64    5.33
   5 -12 -22   -0.29    3.76
  -5  12  23    5.42    5.74
   5 -12 -23    2.28    5.48
  -5  12  24   19.18    7.99
  -5  12  25   -0.07    4.07
  -5  12  26   13.66    6.82
  -5  12  27   -1.79    7.39
  -5  12  28    4.20    6.02
   5 -13  -1    5.80    5.44
  -5 -13   1   18.00    5.61
  -5 -13   1    4.14    7.78
   5 -13  -2   28.26    7.59
  -5 -13   2   51.36    8.84
  -5 -13   2   28.29   10.09
  -5  13   3    4.47    4.50
   5 -13  -3    1.62    5.00
  -5 -13   3    6.11    4.37
  -5 -13   3    7.05    5.68
  -5  13   4   15.48    6.37
   5 -13  -4   22.39    7.22
  -5 -13   4   11.39    5.22
  -5  13   5   -2.40    5.89
   5 -13  -5   -0.77    4.36
  -5 -13   5    1.65    3.50
  -5  13   6   29.77    8.35
   5 -13  -6   20.99    7.95
  -5 -13   6   42.36    8.26
  -5  13   7    6.40    5.22
   5 -13  -7    0.47    4.18
  -5 -13   7    8.56    4.52
  -5  13   8   19.52    7.78
   5 -13  -8   32.05    8.85
  -5 -13   8   35.11    7.63
  -5  13   9   11.40    6.01
   5 -13  -9    0.09    3.64
  -5  13  10   -0.39    4.72
   5 -13 -10    3.32    4.28
  -5  13  11    7.99    6.42
   5 -13 -11    4.76    6.20
  -5  13  12   21.02    7.62
   5 -13 -12   18.02    7.35
  -5  13  13   -1.23    4.57
   5 -13 -13   -0.23    5.35
  -5  13  14   16.49    7.01
   5 -13 -14   -0.54    4.60
  -5  13  15   -2.71    5.54
   5 -13 -15   -2.53    5.76
  -5  13  16    3.22    4.90
   5 -13 -16    2.48    5.45
  -5  13  17    1.06    5.46
   5 -13 -17    7.09    6.71
  -5  13  18   18.62    8.03
   5 -13 -18   10.21    6.70
  -5  13  19   -1.14    4.49
   5 -13 -19   -1.75    4.49
  -5  13  20   -0.21    5.60
   5 -13 -20   -1.05    6.45
  -5  13  21    2.50    5.51
  -5  13  22   18.56    8.77
   5 -13 -22    6.87    5.88
  -5  13  23    4.82    5.26
   5 -13 -23    2.55    6.26
  -5  13  24    3.70    5.63
  -5  13  25    0.36    5.46
  -5  13  26    1.96    4.27
   5 -14  -1   -0.00    3.94
  -5 -14   1    3.47    3.79
  -5 -14   1    1.29    6.05
   5 -14  -2   -1.48    4.42
  -5 -14   2   -0.24    3.34
  -5 -14   2    0.15    6.44
   5 -14  -3    0.45    4.12
  -5 -14   3    0.26    3.60
  -5 -14   3    0.93    5.93
  -5  14   4   27.84    7.47
   5 -14  -4    6.91    5.18
  -5 -14   4    5.15    6.31
  -5  14   5    9.98    5.74
   5 -14  -5   19.06    7.02
  -5 -14   5   13.32    5.21
  -5  14   6    8.32    5.31
   5 -14  -6    4.59    5.42
  -5 -14   6    9.88    5.13
  -5  14   7    1.76    4.64
   5 -14  -7   -0.06    3.89
  -5  14   8   -1.41    3.96
   5 -14  -8    3.18    4.27
  -5  14   9    3.14    5.02
   5 -14  -9    5.84    5.84
  -5  14  10   28.53    8.33
   5 -14 -10   15.11    7.06
  -5  14  11    3.47    5.04
   5 -14 -11    5.41    5.56
  -5  14  12    0.76    5.73
   5 -14 -12    0.83    4.92
  -5  14  13   -0.25    5.10
   5 -14 -13   -1.17    5.07
  -5  14  14    7.87    5.17
   5 -14 -14    1.42    5.14
  -5  14  15    7.53    6.40
   5 -14 -15   -2.49    6.99
  -5  14  16   11.24    7.16
   5 -14 -16    1.79    6.88
  -5  14  17    3.46    5.34
   5 -14 -17    0.86    4.50
  -5  14  18    4.75    5.56
   5 -14 -18   -3.18    5.15
  -5  14  19   -1.74    5.42
   5 -14 -19   -3.83    5.83
  -5  14  20   -1.75    5.48
   5 -14 -20    3.18    5.28
  -5  14  21    5.95    6.37
   5 -14 -21    8.96    7.25
  -5  14  22    8.20    6.50
   5 -14 -22    1.05    6.37
  -5  14  23    0.52    5.67
   5 -14 -23   -0.08    5.90
  -5  14  24    5.91    6.10
   5 -15  -1    4.61    4.50
  -5 -15   1    0.65    3.20
  -5 -15   1    2.37    5.91
   5 -15  -2    5.18    4.65
  -5 -15   2   13.66    4.78
  -5 -15   2   -6.29    8.40
   5 -15  -3    5.05    5.26
  -5 -15   3    6.69    4.48
  -5 -15   3    8.33    9.31
   5 -15  -4    0.48    4.34
  -5 -15   4   -2.11    5.76
   5 -15  -5    4.16    4.64
   5 -15  -6   -3.06    5.19
  -5  15   7    1.74    5.00
   5 -15  -7   13.22    6.30
  -5  15   8    3.54    4.80
   5 -15  -8    6.79    5.40
  -5  15   9    5.29    5.08
   5 -15  -9    0.90    4.90
  -5  15  10   -1.15    4.34
   5 -15 -10    0.01    4.18
  -5  15  11    5.83    4.64
   5 -15 -11    3.62    4.72
  -5  15  12    9.14    6.22
   5 -15 -12   12.78    6.67
  -5  15  13    3.93    5.95
   5 -15 -13   -0.45    5.49
  -5  15  14    1.39    4.72
   5 -15 -14    6.50    6.02
  -5  15  15   -0.93    3.98
   5 -15 -15   -2.62    6.25
  -5  15  16    3.66    5.63
   5 -15 -16   -2.75    5.65
  -5  15  17    2.46    4.70
   5 -15 -17    7.41    6.90
  -5  15  18    3.05    5.46
   5 -15 -18    3.41    6.09
  -5  15  19   -3.40    6.02
   5 -15 -19    8.59    6.33
  -5  15  20    2.70    5.22
   5 -15 -20    3.14    6.35
  -5  15  21    4.67    6.43
   5 -15 -21   -0.29    5.76
  -5  15  22    2.94    6.09
   5 -15 -22    2.44    5.60
   5 -15 -23    8.33    7.92
   5 -16  -1    0.30    4.42
  -5 -16   1   -1.48    6.90
   5 -16  -2    1.28    4.68
  -5 -16   2    3.20    7.78
   5 -16  -3   -2.35    5.72
  -5 -16   3   -4.02    7.28
   5 -16  -4   -1.44    4.31
  -5 -16   4   -1.41    5.66
   5 -16  -5   -0.83    4.06
   5 -16  -6    2.42    4.57
   5 -16  -7    0.49    5.14
   5 -16  -8   -2.57    4.34
   5 -16  -9    6.22    5.76
  -5  16  10    2.13    5.39
   5 -16 -10    3.56    5.35
  -5  16  11    2.91    4.52
   5 -16 -11    0.85    5.54
  -5  16  12    3.17    4.21
   5 -16 -12    0.78    5.42
  -5  16  13    2.65    4.98
   5 -16 -13   -1.22    5.19
  -5  16  14    2.01    3.94
   5 -16 -14   -1.29    5.27
  -5  16  15    6.94    5.15
   5 -16 -15   -1.15    5.58
  -5  16  16   -1.90    4.55
   5 -16 -16   -3.51    5.24
  -5  16  17   -0.07    4.93
   5 -16 -17    1.00    6.20
  -5  16  18   -2.07    4.82
   5 -16 -18   -2.42    6.75
  -5  16  19    8.85    7.30
   5 -16 -19   -0.30    4.11
   5 -16 -20   -2.29    6.69
   5 -16 -21   -1.48    5.14
   5 -16 -22    0.31    5.45
   5 -17  -1   -3.76    4.97
  -5 -17   1   -2.79    7.33
   5 -17  -2    5.49    5.29
  -5 -17   2    2.40    6.20
   5 -17  -3    3.59    5.64
  -5 -17   3   -2.58    7.20
   5 -17  -4    0.13    5.05
  -5 -17   4    4.03    6.23
   5 -17  -5    1.35    4.65
   5 -17  -6   -1.53    4.58
   5 -17  -7    1.99    4.11
   5 -17  -8    0.03    5.31
   5 -17  -9   -0.35    4.62
   5 -17 -10   -0.99    3.86
  -5  17  14    0.92    4.62
  -5  17  15    4.57    6.47
  -5  17  16   -2.48    5.85
  -5  17  17    2.62    6.22
  -4   0   1   -0.87    3.41
  -4   0   1   -1.26    2.13
   4   0  -1   -0.18    2.70
   4   0  -1   -0.70    1.96
  -4   0   2   14.56    5.35
  -4   0   2   18.29    3.82
   4   0  -2   14.31    4.23
   4   0  -2   14.16    3.36
  -4   0   3   -0.93    4.31
  -4   0   3   -0.46    2.30
   4   0  -3   -0.03    3.44
   4   0  -3   -0.06    1.88
  -4   0   4  980.89   97.31
  -4   0   4 1237.21   95.45
   4   0  -4 1008.20   96.52
   4   0  -4 1120.48   95.31
  -4   0   5    0.39    3.69
  -4   0   5    0.64    1.91
   4   0  -5   -0.82    4.09
   4   0  -5    2.74    2.09
  -4   0   6  620.55   57.72
  -4   0   6  569.74   54.10
   4   0  -6  593.14   56.45
   4   0  -6  686.66   55.14
  -4   0   7   -0.86    4.56
  -4   0   7    1.01    2.10
   4   0  -7   -0.04    3.54
   4   0  -7    1.97    2.37
  -4   0   8 2279.02  205.07
  -4   0   8 2266.03  201.50
   4   0  -8 2617.02  205.11
   4   0  -8 2419.24  202.23
  -4   0   9    3.31    4.95
  -4   0   9   -0.57    2.46
   4   0  -9    0.05    4.83
   4   0  -9    0.35    2.59
  -4   0  10   26.31    8.34
  -4   0  10   38.69    6.40
   4   0 -10   24.14    7.81
   4   0 -10   47.74    7.08
  -4   0  11   -1.85    4.84
  -4   0  11    0.12    2.16
   4   0 -11   -1.34    4.40
   4   0 -11    0.12    2.78
  -4   0  12   14.49    6.78
  -4   0  12   12.84    4.05
   4   0 -12    4.62    5.00
   4   0 -12   13.41    4.61
  -4   0  13    0.33    5.54
  -4   0  13   -1.51    2.36
   4   0 -13   -0.62    4.79
   4   0 -13   -0.96    3.27
  -4   0  14 1190.29  114.23
  -4   0  14 1270.74  111.40
   4   0 -14 1344.42  114.98
   4   0 -14 1308.88  112.23
  -4   0  15    1.11    4.77
  -4   0  15    1.07    2.60
   4   0 -15   -0.01    4.37
   4   0 -15    1.57    3.07
  -4   0  16   40.22    9.50
  -4   0  16   40.59    7.20
   4   0 -16   33.43    9.16
   4   0 -16   42.01    7.68
  -4   0  17   -0.83    4.24
  -4   0  17    0.45    2.59
   4   0 -17    1.42    4.31
   4   0 -17   -0.09    2.94
  -4   0  18  133.66   17.59
  -4   0  18  127.81   14.99
   4   0 -18  107.74   16.84
   4   0 -18  103.83   14.75
  -4   0  19   -0.31    3.61
  -4   0  19   -1.34    3.41
   4   0 -19   -2.01    3.18
  -4   0  20  160.10   19.32
  -4   0  20  142.50   16.47
   4   0 -20  101.00   15.62
  -4   0  21   -1.64    4.27
  -4   0  21   -0.01    2.57
   4   0 -21   -1.67    3.96
  -4   0  22   24.63    7.87
  -4   0  22   17.84    5.28
   4   0 -22   22.54    6.61
  -4   0  23   -0.39    4.30
  -4   0  27    0.07    4.22
  -4   0  28   17.37    7.19
  -4   0  29   -3.48    5.46
  -4   0  30   43.43   10.90
  -4   0  32    0.19    5.04
  -4   0  33   -1.75    4.70
  -4   0  34    0.86    5.06
  -4   0  35    2.21    5.95
  -4   0  36   44.73   11.26
  -4   1   1   16.14    5.85
  -4   1   1   15.31    3.35
   4  -1  -1   17.60    5.14
   4  -1  -1   13.71    3.59
   4   1  -1   18.92    4.00
   4   1  -1   16.66    4.02
  -4  -1   1   16.14    4.90
  -4  -1   1   23.13    4.53
  -4   1   2  862.81   84.64
  -4   1   2  917.96   82.26
   4  -1  -2  937.99   84.18
   4  -1  -2  934.59   82.51
   4   1  -2  871.05   82.91
   4   1  -2 1063.63   83.16
  -4  -1   2  991.88   84.45
  -4  -1   2 1053.49   83.22
  -4   1   3   13.92    5.50
  -4   1   3   17.56    3.49
   4  -1  -3   21.10    5.52
   4  -1  -3    6.72    2.67
   4   1  -3   21.51    4.93
   4   1  -3   14.46    3.62
  -4  -1   3   18.47    5.36
  -4  -1   3   11.40    3.46
  -4   1   4   -0.29    4.62
  -4   1   4    4.47    2.39
   4  -1  -4    0.01    3.54
   4  -1  -4    0.40    1.81
   4   1  -4    0.30    2.61
   4   1  -4   -0.49    1.60
  -4  -1   4    5.70    4.54
  -4  -1   4   -0.52    1.85
  -4   1   5   18.09    6.12
  -4   1   5    8.30    2.95
   4  -1  -5   10.44    5.31
   4  -1  -5    7.07    3.05
   4   1  -5    7.27    3.84
   4   1  -5    6.34    2.98
  -4  -1   5   10.67    5.09
  -4  -1   5    6.54    2.70
  -4   1   6  338.78   41.57
  -4   1   6  532.98   40.17
   4  -1  -6  357.41   41.20
   4  -1  -6  529.43   40.74
   4   1  -6  384.52   40.60
   4   1  -6  449.74   39.68
  -4  -1   6  345.23   41.14
  -4  -1   6  482.46   39.77
  -4   1   7   32.24    8.08
  -4   1   7   48.10    6.43
   4  -1  -7   62.96    9.32
   4  -1  -7   27.22    5.60
   4   1  -7   41.90    7.43
   4   1  -7   30.35    5.54
  -4  -1   7   44.93    8.60
  -4  -1   7   35.45    5.58
  -4   1   8 1069.27   98.31
  -4   1   8 1179.44   95.05
   4  -1  -8 1048.50   97.44
   4  -1  -8  928.09   94.59
   4   1  -8 1161.62   97.07
   4   1  -8 1054.88   94.68
  -4  -1   8 1195.86   98.58
  -4  -1   8 1162.05   94.73
  -4   1   9   -0.79    4.13
  -4   1   9    0.70    2.06
   4  -1  -9    5.37    5.11
   4  -1  -9    0.37    2.92
   4   1  -9   -1.51    3.68
   4   1  -9    0.37    2.31
  -4  -1   9    2.25    4.57
  -4  -1   9   -0.34    2.30
  -4   1  10  426.30   46.36
  -4   1  10  527.09   44.12
   4  -1 -10  451.05   46.34
   4  -1 -10  451.28   43.99
   4   1 -10  451.08   45.44
   4   1 -10  531.16   44.12
  -4  -1  10  423.22   46.14
  -4  -1  10  495.09   43.46
  -4   1  11  156.66   18.56
  -4   1  11  140.51   14.70
   4  -1 -11  139.60   17.75
   4  -1 -11   92.26   13.93
   4   1 -11  165.16   17.51
   4   1 -11  115.32   14.19
  -4  -1  11  124.87   16.90
  -4  -1  11  130.62   14.23
  -4   1  12  390.72   39.21
  -4   1  12  390.31   36.04
   4  -1 -12  429.17   39.71
   4  -1 -12  370.90   36.39
   4   1 -12  409.32   38.54
   4   1 -12  306.01   35.12
  -4  -1  12  378.39   39.12
  -4  -1  12  409.38   35.83
  -4   1  13   63.90   12.09
  -4   1  13   68.93    9.98
   4  -1 -13   67.34   12.39
   4  -1 -13   63.01   10.15
   4   1 -13   75.63   11.80
   4   1 -13   83.38   10.55
  -4  -1  13   85.34   13.33
  -4  -1  13   85.66   10.31
  -4   1  14    2.07    3.90
  -4   1  14    2.98    2.54
   4  -1 -14   -0.23    4.19
   4  -1 -14    1.94    3.09
   4   1 -14   -2.27    4.30
   4   1 -14   -1.25    2.56
  -4  -1  14    2.02    4.64
  -4  -1  14    1.24    2.76
  -4   1  15   31.49    8.01
  -4   1  15   25.71    6.16
   4  -1 -15   17.78    7.33
   4  -1 -15   38.41    7.48
   4   1 -15   38.66    8.62
   4   1 -15   19.46    5.63
  -4  -1  15   30.97    7.94
  -4  -1  15   36.25    6.30
  -4   1  16  198.35   25.11
  -4   1  16  225.45   23.31
   4  -1 -16  217.54   25.94
   4  -1 -16  205.65   23.69
   4   1 -16  216.08   25.26
   4   1 -16  241.49   23.74
  -4  -1  16  169.93   24.35
  -4  -1  16  253.63   23.42
  -4   1  17    0.80    3.34
  -4   1  17    0.74    2.68
   4  -1 -17   -0.79    3.15
   4   1 -17   -0.43    4.44
   4   1 -17    0.05    2.01
  -4  -1  17    0.06    4.22
  -4  -1  17   -0.39    2.60
  -4   1  18  262.89   28.87
  -4   1  18  249.76   25.95
   4  -1 -18  232.06   26.57
   4   1 -18  225.65   27.59
   4   1 -18  243.46   26.00
  -4  -1  18  282.46   29.09
  -4  -1  18  235.43   25.24
  -4   1  19   10.95    5.30
  -4   1  19    8.46    3.62
   4  -1 -19   11.98    4.86
   4   1 -19   21.51    7.00
   4   1 -19   14.40    4.68
  -4  -1  19    5.46    5.11
  -4  -1  19   19.45    5.31
  -4   1  20   20.82    6.87
  -4   1  20   22.76    6.15
   4  -1 -20   33.03    7.51
   4   1 -20   14.15    5.24
  -4  -1  20   26.78    7.71
  -4  -1  20   38.21    7.02
  -4   1  21    2.26    4.65
  -4   1  21    3.79    3.80
   4  -1 -21    4.89    4.41
   4   1 -21    9.60    4.08
  -4  -1  21    0.82    4.24
  -4  -1  21    9.87    4.27
  -4   1  22  194.13   22.63
   4  -1 -22  196.13   23.65
  -4  -1  22  201.19   24.52
  -4  -1  23    5.64    4.82
  -4  -1  24   14.86    6.54
  -4   1  25   14.59    7.26
  -4   1  26   77.60   13.88
  -4   1  27    7.80    5.57
  -4   1  28   29.75    8.75
  -4  -1  28   26.52    9.02
  -4   1  29    0.54    3.99
  -4  -1  29   -2.05    5.37
  -4   1  30   -0.47    4.85
  -4  -1  30   -1.33    4.64
  -4   1  31    4.38    5.91
  -4  -1  31   -1.55    4.85
  -4   1  32   28.86    9.14
  -4  -1  32   25.43    8.34
  -4   1  33   -0.21    4.84
  -4  -1  33    2.19    4.88
  -4   1  34    6.72    6.26
  -4  -1  34    0.76    4.83
  -4   1  35   -1.53    4.61
  -4   1  36    8.16    6.38
  -4   1  37    2.87    5.29
  -4   1  38   11.17    6.63
  -4   2   1   55.78    9.80
  -4   2   1   66.30    7.73
   4  -2  -1   59.91    9.21
   4  -2  -1   61.82    7.66
   4   2  -1   68.77    8.01
   4   2  -1   56.73    8.21
  -4  -2   1   62.88    8.96
  -4  -2   1   66.34    8.75
  -4   2   2  158.21   20.33
  -4   2   2  181.24   17.91
   4  -2  -2  190.26   20.23
   4  -2  -2  213.34   18.73
   4   2  -2  173.87   18.25
   4   2  -2  164.54   18.31
  -4  -2   2  180.97   19.43
  -4  -2   2  216.97   19.44
  -4   2   3   13.28    5.79
  -4   2   3   21.77    3.80
   4  -2  -3   14.74    5.70
   4  -2  -3   19.21    4.35
   4   2  -3   17.09    4.46
   4   2  -3   12.01    3.63
  -4  -2   3   15.48    5.20
  -4  -2   3   16.50    4.23
  -4   2   4 1316.06  132.71
  -4   2   4 1527.67  130.09
   4  -2  -4 1520.73  132.94
   4  -2  -4 1673.52  131.04
   4   2  -4 1544.47  130.87
   4   2  -4 1461.04  130.18
  -4  -2   4 1396.50  131.70
  -4  -2   4 1668.47  130.88
  -4   2   5   30.39    7.73
  -4   2   5   38.96    5.77
   4  -2  -5   31.18    7.97
   4  -2  -5   38.61    6.29
   4   2  -5   34.36    6.22
   4   2  -5   36.90    5.67
  -4  -2   5   35.58    7.09
  -4  -2   5   38.80    6.13
  -4   2   6    3.46    4.86
  -4   2   6   16.82    3.89
   4  -2  -6   14.45    5.17
   4  -2  -6   17.37    4.25
   4   2  -6    6.67    3.80
   4   2  -6   10.35    3.14
  -4  -2   6    6.08    5.01
  -4  -2   6   12.70    3.56
  -4   2   7  303.93   28.76
  -4   2   7  233.51   23.83
   4  -2  -7  286.35   27.82
   4  -2  -7  223.91   24.21
   4   2  -7  288.27   25.63
   4   2  -7  200.32   23.22
  -4  -2   7  275.93   26.83
  -4  -2   7  260.39   23.99
  -4   2   8  684.97   63.10
  -4   2   8  706.15   59.68
   4  -2  -8  694.37   62.79
   4  -2  -8  708.66   60.37
   4   2  -8  609.54   60.17
   4   2  -8  646.54   59.09
  -4  -2   8  650.00   61.86
  -4  -2   8  657.90   58.99
  -4   2   9  199.93   22.73
  -4   2   9  208.54   19.91
   4  -2  -9  190.26   22.48
   4  -2  -9  193.72   20.26
   4   2  -9  162.81   20.24
   4   2  -9  175.26   19.05
  -4  -2   9  178.31   21.60
  -4  -2   9  205.92   19.32
  -4   2  10   55.98   10.89
  -4   2  10   58.51    8.33
   4  -2 -10   68.35   11.51
   4  -2 -10   45.20    8.35
   4   2 -10   61.05    9.41
   4   2 -10   59.49    8.19
  -4  -2  10   49.19   10.19
  -4  -2  10   59.40    7.91
  -4   2  11   35.83    9.77
  -4   2  11   47.83    7.92
   4  -2 -11   75.72   11.49
   4  -2 -11   41.62    8.17
   4   2 -11   46.81    8.74
   4   2 -11   61.65    7.99
  -4  -2  11   44.70    9.98
  -4  -2  11   63.81    7.97
  -4   2  12    1.13    3.62
  -4   2  12   -0.78    3.26
   4  -2 -12   -0.56    4.26
   4  -2 -12    2.25    3.29
   4   2 -12    2.42    3.77
   4   2 -12    0.12    2.34
  -4  -2  12   -0.15    3.63
  -4  -2  12    0.57    1.97
  -4   2  13   28.48    7.59
  -4   2  13   18.24    4.73
   4  -2 -13    9.93    6.00
   4  -2 -13   20.69    5.53
   4   2 -13   20.08    6.37
   4   2 -13   12.14    4.06
  -4  -2  13   13.82    6.33
  -4  -2  13   21.19    4.62
  -4   2  14  608.19   63.86
  -4   2  14  699.06   61.94
   4  -2 -14  642.07   64.63
   4  -2 -14  711.55   63.06
   4   2 -14  740.86   63.88
   4   2 -14  763.55   61.78
  -4  -2  14  623.00   64.07
  -4  -2  14  631.96   60.64
  -4   2  15   35.16    9.27
  -4   2  15   53.65    8.56
   4  -2 -15   52.07   10.66
   4  -2 -15   59.88    9.43
   4   2 -15   61.17    9.98
   4   2 -15   37.77    7.16
  -4  -2  15   42.62    9.75
  -4  -2  15   44.17    7.37
  -4   2  16    3.40    5.14
  -4   2  16    6.43    3.62
   4  -2 -16   10.00    5.02
   4   2 -16   15.92    5.63
   4   2 -16   21.26    4.78
  -4  -2  16   14.40    6.16
  -4  -2  16   10.80    3.59
  -4   2  17    0.21    4.40
  -4   2  17    1.89    2.81
   4  -2 -17    1.95    3.44
   4   2 -17    1.78    4.35
   4   2 -17    0.54    2.60
  -4  -2  17    1.32    4.39
  -4  -2  17    1.15    2.30
  -4   2  18   89.67   14.96
  -4   2  18  112.99   14.08
   4  -2 -18   87.63   13.92
   4   2 -18  116.11   15.94
  -4  -2  18  112.80   16.04
  -4  -2  18  108.90   13.27
  -4   2  19  100.51   14.95
  -4   2  19   92.60   12.75
   4  -2 -19   79.92   13.11
   4   2 -19  108.02   15.05
  -4  -2  19   73.73   13.29
  -4  -2  19   84.11   11.72
  -4   2  20   24.55    8.09
  -4   2  20   36.74    7.66
   4  -2 -20   35.95    8.27
   4   2 -20   44.23    9.30
  -4  -2  20   41.24    9.23
  -4  -2  20   36.48    6.93
  -4   2  21    0.22    2.69
   4  -2 -21    3.61    4.63
  -4  -2  21    0.26    4.54
  -4  -2  21    0.80    2.51
  -4   2  22    5.17    3.71
   4  -2 -22    7.15    4.87
  -4  -2  22    6.69    5.69
  -4  -2  23    0.39    4.31
  -4   2  24  112.18   17.86
  -4  -2  24  136.04   18.30
  -4   2  25   15.06    6.39
  -4  -2  25   17.02    6.59
  -4   2  26   46.64   10.50
  -4  -2  26   47.19   10.42
  -4   2  27    1.38    5.32
  -4   2  28   51.90   12.09
  -4   2  29   19.20    7.88
  -4   2  30   83.49   14.46
  -4  -2  30   75.06   13.91
  -4   2  31    0.59    4.71
  -4  -2  31   -2.80    5.84
  -4   2  32   -2.00    6.17
  -4  -2  32   -0.05    4.76
  -4   2  33   -0.09    4.86
  -4   2  34    5.32    4.84
  -4   2  35    6.34    6.54
  -4   2  36    0.72    6.22
  -4   2  37   -3.30    6.06
  -4   2  38    7.34    5.79
  -4   2  39    0.18    5.89
  -4   2  40   10.10    6.60
  -4   3   1   36.65    7.80
  -4   3   1   40.45    5.67
   4  -3  -1   45.39    7.95
   4  -3  -1   51.83    6.50
   4   3  -1   39.06    5.77
   4   3  -1   49.42    7.14
  -4  -3   1   30.47    6.07
  -4  -3   1   36.60    7.01
  -4   3   2  336.45   31.99
  -4   3   2  311.15   28.18
   4  -3  -2  317.58   31.01
   4  -3  -2  297.33   28.63
   4   3  -2  300.93   28.34
   4   3  -2  303.80   29.10
  -4  -3   2  265.04   28.89
  -4  -3   2  335.25   29.86
  -4   3   3   12.64    5.91
  -4   3   3   12.24    3.24
   4  -3  -3    9.62    5.57
   4  -3  -3    9.58    3.35
   4   3  -3    7.55    3.04
   4   3  -3    9.76    3.55
  -4  -3   3    4.17    3.88
  -4  -3   3   10.30    3.97
  -4   3   4   11.72    5.09
  -4   3   4   17.47    3.86
   4  -3  -4   15.53    6.06
   4  -3  -4   16.63    4.39
   4   3  -4   15.46    3.99
   4   3  -4   18.11    3.84
  -4  -3   4   12.05    4.95
  -4  -3   4   15.59    4.17
  -4   3   5   37.49    8.30
  -4   3   5   31.19    5.30
   4  -3  -5   36.16    8.02
   4  -3  -5   23.73    5.54
   4   3  -5   38.94    6.09
   4   3  -5   30.00    5.47
  -4  -3   5   38.19    7.11
  -4  -3   5   33.54    5.84
  -4   3   6   37.57    9.58
  -4   3   6   59.34    7.98
   4  -3  -6   65.69   10.86
   4  -3  -6   70.10    8.99
   4   3  -6   51.66    7.95
   4   3  -6   64.80    7.94
  -4  -3   6   51.59    9.22
  -4  -3   6   56.64    7.93
  -4   3   7  443.57   41.96
  -4   3   7  391.51   38.16
   4  -3  -7  443.20   41.84
   4  -3  -7  395.23   38.87
   4   3  -7  442.17   38.93
   4   3  -7  417.10   37.95
  -4  -3   7  410.91   40.19
  -4  -3   7  410.49   38.13
  -4   3   8   93.89   13.43
  -4   3   8   93.06   10.71
   4  -3  -8   63.95   12.11
   4  -3  -8   88.53   11.04
   4   3  -8   61.27   10.09
   4   3  -8   79.72    9.77
  -4  -3   8   78.32   11.93
  -4  -3   8   87.69   10.03
  -4   3   9   -1.82    4.48
  -4   3   9    2.31    2.26
   4  -3  -9    3.72    4.90
   4  -3  -9    3.92    3.21
   4   3  -9   -0.43    2.72
   4   3  -9    0.56    2.61
  -4  -3   9   -0.75    4.43
  -4  -3   9   -0.24    2.04
  -4   3  10  181.30   21.49
  -4   3  10  179.87   18.71
   4  -3 -10  173.33   21.49
   4  -3 -10  169.54   19.28
   4   3 -10  163.62   18.77
   4   3 -10  167.03   17.75
  -4  -3  10  182.99   20.98
  -4  -3  10  171.88   17.71
  -4   3  11  301.85   31.51
  -4   3  11  291.82   28.48
   4  -3 -11  308.51   31.93
   4  -3 -11  242.06   28.73
   4   3 -11  271.09   28.79
   4   3 -11  314.93   27.98
  -4  -3  11  300.98   30.91
  -4  -3  11  282.46   27.46
  -4   3  12  281.71   29.44
  -4   3  12  272.92   26.43
   4  -3 -12  276.88   29.53
   4  -3 -12  241.43   26.85
   4   3 -12  246.73   26.54
   4   3 -12  243.08   25.08
  -4  -3  12  253.06   28.33
  -4  -3  12  263.99   25.22
  -4   3  13   72.08   13.02
  -4   3  13   80.14   11.08
   4  -3 -13   69.86   12.55
   4  -3 -13   61.69   10.92
   4   3 -13   72.87   11.18
  -4  -3  13   58.89   11.67
  -4  -3  13  117.24   11.03
  -4   3  14    0.80    4.52
  -4   3  14    3.10    3.42
   4  -3 -14    2.97    5.43
   4  -3 -14    4.45    4.18
   4   3 -14    1.49    3.94
  -4  -3  14    1.17    4.69
  -4  -3  14    1.95    2.21
  -4   3  15   49.06   10.70
  -4   3  15   43.60    7.93
   4  -3 -15   39.96    8.22
   4   3 -15   30.76    7.38
  -4  -3  15   46.13    9.71
  -4  -3  15   36.23    6.44
  -4   3  16  188.60   25.36
  -4   3  16  209.65   23.79
   4  -3 -16  248.92   25.89
   4   3 -16  223.64   24.79
  -4  -3  16  223.53   26.26
  -4  -3  16  244.91   23.24
  -4   3  17   12.05    5.49
  -4   3  17    7.07    3.71
   4  -3 -17   12.19    5.30
   4   3 -17   10.87    5.93
  -4  -3  17    9.22    5.80
  -4  -3  17    9.70    3.83
  -4   3  18   42.28    9.70
  -4   3  18   47.26    8.54
   4  -3 -18   44.99    8.77
   4   3 -18   31.30    8.00
   4   3 -18   29.18    6.53
  -4  -3  18   44.97    9.81
  -4  -3  18   45.20    7.28
  -4   3  19    9.16    4.28
   4  -3 -19    3.23    3.22
   4   3 -19    1.41    2.95
  -4  -3  19    1.56    3.86
  -4  -3  19    2.96    2.88
  -4   3  20   22.80    5.96
   4  -3 -20   17.44    5.99
   4   3 -20   10.09    5.14
   4   3 -20   16.84    4.84
  -4  -3  20    9.32    5.22
  -4  -3  20   15.13    4.68
  -4   3  21   53.28    9.61
   4  -3 -21   47.99   10.29
   4   3 -21   49.13   10.27
  -4  -3  21   48.92   10.58
  -4   3  22   55.61   11.27
  -4   3  22   37.08    8.59
   4  -3 -22   49.68   10.61
  -4  -3  22   60.54   10.92
  -4   3  23   24.65    8.45
   4  -3 -23   45.21   10.42
  -4  -3  23   43.39    9.48
  -4   3  24    6.39    6.53
  -4  -3  24    5.39    5.15
  -4   3  25    3.13    4.97
  -4  -3  25   10.73    6.08
  -4   3  26   42.47   10.65
  -4  -3  26   34.16    9.03
  -4   3  27    1.35    4.16
  -4  -3  27    5.99    5.01
  -4   3  28   63.63   12.98
  -4   3  29    3.97    5.80
  -4   3  30    7.04    5.78
  -4   3  31   14.09    7.41
  -4   3  32   27.20    9.20
  -4   3  33    2.75    5.26
  -4   3  34   -0.22    5.18
  -4   3  35   -0.82    5.88
  -4   3  36   13.16    6.88
  -4   3  37    1.42    5.20
  -4   3  38    0.67    5.60
  -4   3  39   -1.16    4.41
  -4   3  40   -1.03    4.70
  -4   3  41   -2.10    5.88
  -4   3  42    6.23    6.55
  -4   4   1   60.03    9.67
  -4   4   1   56.33    6.91
   4  -4  -1   62.56    9.64
   4  -4  -1   43.45    7.01
   4   4  -1   56.05    7.18
   4   4  -1   58.97    8.65
   4   4  -1   59.24    9.79
  -4  -4   1   55.33    7.89
  -4  -4   1   40.79    7.84
  -4   4   2  117.22   16.19
  -4   4   2  130.52   13.68
   4  -4  -2  125.49   16.22
   4  -4  -2  146.81   14.78
   4   4  -2  119.56   13.60
   4   4  -2  137.85   14.92
   4   4  -2  163.75   17.67
  -4  -4   2  122.49   14.41
  -4  -4   2  146.46   15.73
  -4   4   3   54.66    9.95
  -4   4   3   60.61    7.52
   4  -4  -3   63.66   10.13
   4  -4  -3   56.46    7.92
   4   4  -3   62.55    7.67
   4   4  -3   36.10    7.16
  -4  -4   3   65.23    8.68
  -4  -4   3   81.23    9.69
  -4   4   4  242.93   27.93
  -4   4   4  285.02   25.67
   4  -4  -4  268.30   26.24
   4   4  -4  275.97   25.40
   4   4  -4  257.71   25.77
  -4  -4   4  267.35   26.61
  -4  -4   4  261.02   26.37
  -4   4   5    5.71    4.76
  -4   4   5   10.15    3.09
   4  -4  -5    4.02    4.96
   4  -4  -5   13.79    4.16
   4   4  -5    3.45    2.57
   4   4  -5    6.62    3.23
  -4  -4   5    7.05    3.60
  -4  -4   5   10.69    3.87
  -4   4   6   69.86   11.52
  -4   4   6   81.13    9.85
   4  -4  -6   57.54   11.60
   4  -4  -6   70.53   10.05
   4   4  -6   72.91    9.19
   4   4  -6   98.92   10.14
  -4  -4   6   73.85   10.67
  -4  -4   6   72.88    9.84
  -4   4   7    3.19    4.59
  -4   4   7    6.98    3.25
   4  -4  -7    6.60    5.17
   4  -4  -7    9.33    4.07
   4   4  -7    5.35    3.05
   4   4  -7   11.68    3.40
  -4  -4   7   10.89    4.44
  -4  -4   7    7.50    3.33
  -4   4   8   91.94   13.47
  -4   4   8   82.30   10.71
   4  -4  -8  101.94   14.13
   4  -4  -8   89.42   11.86
   4   4  -8   86.44   10.67
   4   4  -8   77.04   10.15
  -4  -4   8   88.90   12.26
  -4  -4   8   95.48   11.06
  -4   4   9  325.53   31.10
  -4   4   9  257.82   27.12
   4  -4  -9  274.72   30.28
   4  -4  -9  314.56   29.06
   4   4  -9  303.93   27.33
   4   4  -9  233.81   25.99
  -4  -4   9  281.36   29.03
  -4  -4   9  284.76   26.90
  -4   4  10  208.11   24.48
  -4   4  10  206.83   21.94
   4  -4 -10  229.16   25.31
   4  -4 -10  210.61   23.10
   4   4 -10  215.97   21.86
  -4  -4  10  186.66   23.06
  -4  -4  10  223.33   21.45
  -4   4  11   13.25    6.39
  -4   4  11   27.75    5.74
   4  -4 -11   25.29    7.53
   4  -4 -11   32.55    6.88
   4   4 -11   14.23    4.63
  -4  -4  11   31.63    7.50
  -4  -4  11   25.64    4.97
  -4   4  12   40.57    9.49
  -4   4  12   40.05    7.11
   4  -4 -12   43.47    9.42
   4  -4 -12   40.51    8.20
   4   4 -12   40.63    7.18
  -4  -4  12   54.34    9.73
  -4  -4  12   33.55    6.08
  -4   4  13   67.81   12.59
  -4   4  13   78.82   11.33
   4  -4 -13   82.13   12.54
   4   4 -13   88.83   11.58
  -4  -4  13   72.94   12.27
  -4  -4  13  101.21   10.98
  -4   4  14  268.85   28.95
  -4   4  14  258.93   26.29
   4  -4 -14  279.80   28.04
   4   4 -14  264.48   26.16
   4   4 -14  220.89   24.30
  -4  -4  14  222.95   27.36
  -4  -4  14  257.80   24.80
  -4   4  15   97.19   14.50
  -4   4  15   79.19   12.27
   4  -4 -15   95.51   13.72
   4   4 -15  105.28   12.99
   4   4 -15   83.50   11.05
  -4  -4  15  102.18   14.87
  -4  -4  15   92.15   11.40
  -4   4  16   22.55    7.13
  -4   4  16   17.01    5.19
   4  -4 -16   18.01    5.95
   4   4 -16   14.29    5.61
   4   4 -16   17.24    4.54
  -4  -4  16   22.34    7.26
  -4  -4  16   15.86    4.24
  -4   4  17   -1.51    4.41
  -4   4  17    1.05    2.39
   4  -4 -17    6.47    3.98
   4   4 -17    6.07    4.04
   4   4 -17    7.72    3.09
  -4  -4  17    3.47    5.01
  -4  -4  17    3.47    2.67
  -4   4  18   91.99   12.92
   4  -4 -18   68.07   12.92
   4   4 -18   91.63   13.26
   4   4 -18   98.70   11.82
  -4  -4  18   94.38   14.70
  -4   4  19   62.33   10.37
   4  -4 -19   58.77   10.91
   4   4 -19   64.68   10.56
   4   4 -19   44.74    8.22
  -4  -4  19   70.38   11.99
  -4   4  20   48.43    9.09
   4  -4 -20   38.18    9.68
   4   4 -20   54.47    9.86
  -4  -4  20   57.09   10.91
  -4   4  21   26.75    7.76
  -4   4  21   12.24    4.90
   4  -4 -21   12.56    6.20
   4   4 -21   25.43    7.16
  -4  -4  21   25.67    7.67
  -4   4  22    2.07    5.28
  -4   4  22    7.81    5.01
   4  -4 -22    4.25    4.95
   4   4 -22    4.31    4.69
  -4  -4  22    5.57    4.63
  -4   4  23   21.38    7.72
  -4   4  23   15.31    5.93
   4  -4 -23   22.13    7.54
  -4  -4  23   15.07    7.10
  -4   4  24   66.88   12.87
  -4  -4  24   59.61   11.77
  -4   4  25   52.52   11.47
  -4  -4  25   49.49   10.71
  -4   4  26   38.56   10.26
  -4  -4  26   42.43   10.17
  -4   4  27   -2.44    5.07
  -4  -4  27   -0.13    4.43
  -4   4  28   43.82   10.52
  -4  -4  28   30.81    8.67
  -4   4  29   21.48    8.97
  -4   4  30    3.76    6.28
  -4   4  31   -2.13    5.24
  -4   4  32   -3.29    6.12
  -4   4  33    3.15    6.01
  -4   4  34    4.55    5.51
  -4   4  35   -0.14    5.38
  -4   4  36    4.77    5.25
  -4   4  37   -0.75    5.39
  -4   4  38   -0.10    4.51
  -4   4  39   -1.10    6.40
  -4   4  40    5.75    6.13
  -4   4  41   -1.53    5.85
  -4   4  42    6.96    5.52
  -4   5   1   75.71   11.12
  -4   5   1   85.15    8.88
   4  -5  -1   72.71   11.31
   4  -5  -1   83.20    9.79
   4   5  -1   77.18    8.99
   4   5  -1   59.32    9.51
   4   5  -1   67.07   11.10
  -4  -5   1   68.48    9.36
  -4  -5   1   71.51   10.80
  -4   5   2  331.36   29.59
  -4   5   2  267.25   25.56
   4  -5  -2  270.63   28.69
   4  -5  -2  237.26   26.09
   4   5  -2  272.16   25.69
   4   5  -2  297.09   27.46
   4   5  -2  285.36   28.94
  -4  -5   2  253.95   26.23
  -4  -5   2  283.25   28.03
  -4   5   3  190.45   20.51
  -4   5   3  188.91   17.37
   4  -5  -3  155.98   19.80
   4  -5  -3  157.92   17.79
   4   5  -3  169.04   16.96
   4   5  -3  167.88   18.07
   4   5  -3  164.21   19.53
  -4  -5   3  146.38   17.40
  -4  -5   3  172.47   18.84
  -4   5   4   19.01    6.28
  -4   5   4   17.57    3.97
   4  -5  -4   35.94    7.87
   4  -5  -4   13.73    4.71
   4   5  -4   27.06    4.61
   4   5  -4   19.12    4.60
   4   5  -4   24.02    6.48
  -4  -5   4   31.96    5.82
  -4  -5   4   18.36    5.69
  -4   5   5   45.41    9.22
  -4   5   5   48.33    6.96
   4  -5  -5   32.17    7.99
   4  -5  -5   44.26    7.38
   4   5  -5   43.00    6.36
   4   5  -5   35.66    6.51
   4   5  -5   69.70    9.96
  -4  -5   5   39.06    7.23
  -4  -5   5   49.74    7.78
  -4   5   6   66.37   11.41
  -4   5   6   75.98    9.76
   4  -5  -6   84.52   12.89
   4  -5  -6   79.69   10.91
   4   5  -6   61.77    8.76
   4   5  -6   81.57    9.75
   4   5  -6  104.32   12.47
  -4  -5   6   84.61   11.09
  -4  -5   6   65.74    9.98
  -4   5   7  186.98   22.39
  -4   5   7  194.86   19.82
   4  -5  -7  203.96   23.05
   4  -5  -7  185.43   20.70
   4   5  -7  190.36   19.00
   4   5  -7  160.25   18.72
   4   5  -7  205.11   21.61
  -4  -5   7  203.40   21.02
  -4  -5   7  205.91   20.30
  -4   5   8   28.25    7.70
  -4   5   8   41.91    6.71
   4  -5  -8   40.87    8.76
   4  -5  -8   35.12    7.01
   4   5  -8   35.45    5.77
  -4  -5   8   34.98    7.17
  -4  -5   8   28.00    5.88
  -4   5   9   33.44    7.58
  -4   5   9   21.01    5.02
   4  -5  -9   38.18    8.92
   4  -5  -9   34.38    6.89
   4   5  -9   27.55    5.21
  -4  -5   9   35.42    7.08
  -4  -5   9   27.86    5.50
  -4   5  10   27.66    7.86
  -4   5  10   27.31    5.66
   4  -5 -10   18.15    6.54
   4  -5 -10   16.71    5.66
   4   5 -10   23.97    4.93
  -4  -5  10   27.79    6.56
  -4  -5  10   23.60    5.12
  -4   5  11  222.95   27.42
  -4   5  11  232.80   25.33
   4  -5 -11  303.89   28.04
   4   5 -11  231.18   24.23
   4   5 -11  277.74   24.61
  -4  -5  11  260.43   27.23
  -4  -5  11  234.97   24.48
  -4   5  12  259.17   29.33
  -4   5  12  298.88   27.60
   4  -5 -12  276.38   28.80
   4   5 -12  255.49   25.83
   4   5 -12  263.78   25.54
  -4  -5  12  259.72   28.36
  -4  -5  12  245.37   25.70
  -4   5  13   36.48    9.42
  -4   5  13   51.80    8.31
   4  -5 -13   43.03    9.13
   4   5 -13   40.27    7.25
   4   5 -13   52.89    7.17
  -4  -5  13   37.98    8.61
  -4   5  14   19.40    6.91
  -4   5  14   12.85    4.31
   4  -5 -14    5.64    4.50
   4   5 -14   14.49    4.55
   4   5 -14   11.01    3.55
  -4  -5  14   10.08    5.66
  -4   5  15   71.56   13.44
  -4   5  15  102.34   13.10
   4  -5 -15   89.45   13.59
   4   5 -15   84.16   11.59
   4   5 -15   83.15   10.75
  -4  -5  15  113.94   14.98
  -4   5  16   98.51   13.94
   4  -5 -16  113.13   16.01
   4   5 -16  112.65   13.84
   4   5 -16  103.85   12.42
  -4  -5  16  116.92   16.26
  -4   5  17   71.58   11.16
   4  -5 -17   78.28   12.95
   4   5 -17   82.67   11.06
   4   5 -17   64.01    9.35
  -4  -5  17   80.78   13.20
  -4   5  18   79.16   13.62
   4  -5 -18   96.21   15.93
   4   5 -18  128.82   14.83
   4   5 -18  116.36   13.24
  -4  -5  18  146.89   17.98
  -4   5  19   -0.10    4.36
  -4   5  19   -1.16    2.64
   4  -5 -19    2.01    4.67
   4   5 -19    3.30    3.93
  -4  -5  19    3.43    5.08
  -4   5  20    1.10    4.88
  -4   5  20    0.95    2.82
   4  -5 -20   -2.35    4.36
   4   5 -20   -0.90    3.79
  -4  -5  20    4.63    4.86
  -4   5  21   21.45    7.94
  -4   5  21   26.98    6.83
   4  -5 -21   30.55    8.76
   4   5 -21   10.15    5.41
  -4  -5  21   32.77    8.59
  -4   5  22   85.36   14.87
  -4   5  22  106.41   14.31
   4  -5 -22   68.98   13.74
   4   5 -22   85.23   12.93
  -4  -5  22   81.21   13.60
  -4   5  23   17.95    7.12
   4  -5 -23    7.51    5.62
  -4  -5  23    6.63    5.19
  -4   5  24   -1.82    5.46
  -4  -5  24    2.29    4.84
  -4   5  25   -0.93    4.33
  -4  -5  25   -0.59    4.54
  -4   5  26    7.40    6.27
  -4  -5  26   13.61    6.85
  -4   5  27   37.08    9.85
  -4   5  28   17.08    7.47
  -4   5  29    2.87    6.21
  -4   5  30    0.25    4.59
  -4   5  31   22.18    9.00
  -4   5  32    2.69    6.31
  -4   5  33    5.69    5.25
  -4   5  34    1.50    4.30
  -4   5  35    3.94    6.57
  -4   5  36   -3.18    6.72
  -4   5  37    2.43    4.93
  -4   5  38   -2.15    5.06
  -4   5  39   -1.10    4.65
  -4   5  40   -1.94    5.96
  -4   6   1   47.05    8.27
  -4   6   1   41.14    5.99
   4  -6  -1   49.37    8.79
   4  -6  -1   42.55    7.13
   4   6  -1   38.74    7.39
   4   6  -1   45.37    8.06
  -4  -6   1   45.48    7.14
  -4  -6   1   46.84    6.93
  -4   6   2   65.57   10.63
  -4   6   2   78.98    8.88
   4  -6  -2   59.76   10.75
   4  -6  -2   77.65    9.85
   4   6  -2   63.51    9.60
   4   6  -2   59.58   10.33
  -4  -6   2   70.57    9.27
  -4  -6   2   79.63    9.22
  -4  -6   2   48.53    9.68
  -4   6   3   71.76   11.49
  -4   6   3   73.10    9.32
   4  -6  -3   80.38   12.27
   4  -6  -3   79.57   10.47
   4   6  -3   85.13    9.39
   4   6  -3   67.86   10.23
   4   6  -3   89.17   11.92
  -4  -6   3  100.67   10.76
  -4  -6   3   50.39   10.02
  -4   6   4  102.74   15.13
  -4   6   4  126.14   13.42
   4  -6  -4   97.92   15.27
   4  -6  -4  130.98   14.83
   4   6  -4  109.50   12.69
   4   6  -4  107.75   13.50
   4   6  -4  125.69   15.46
  -4  -6   4  134.36   14.15
  -4  -6   4  147.33   15.84
  -4   6   5   61.53   10.97
  -4   6   5   66.65    9.39
   4  -6  -5   89.16   12.85
   4  -6  -5   96.56   11.62
   4   6  -5   65.22    8.83
   4   6  -5   82.06   10.15
   4   6  -5   93.23   11.95
  -4  -6   5   81.81   10.44
  -4  -6   5   66.01   10.54
  -4   6   6   33.38    7.59
  -4   6   6   24.82    5.21
   4  -6  -6   22.16    7.02
   4  -6  -6   32.76    6.51
   4   6  -6   30.29    5.05
  -4  -6   6   28.40    6.03
  -4  -6   6   31.40    6.38
  -4   6   7   -1.73    4.26
  -4   6   7    0.21    2.03
   4  -6  -7    0.35    4.12
   4  -6  -7   -0.13    3.65
   4   6  -7   -0.64    2.04
   4   6  -7    0.23    2.47
  -4  -6   7   -1.04    2.77
  -4  -6   7   -0.05    2.85
  -4   6   8  219.33   26.74
  -4   6   8  258.10   24.99
   4  -6  -8  198.74   26.72
   4  -6  -8  241.34   26.12
   4   6  -8  278.39   24.05
  -4  -6   8  257.42   25.84
  -4  -6   8  235.67   25.00
  -4   6   9  349.05   35.32
  -4   6   9  332.53   32.44
   4  -6  -9  301.61   34.76
   4  -6  -9  342.40   34.16
   4   6  -9  345.14   31.11
   4   6  -9  338.93   31.24
  -4  -6   9  309.29   32.92
  -4  -6   9  331.89   32.44
  -4   6  10    6.41    5.36
  -4   6  10    6.40    3.65
   4  -6 -10    2.48    3.80
   4   6 -10    3.12    2.42
   4   6 -10    6.92    2.89
  -4  -6  10    3.19    3.88
  -4  -6  10    2.56    2.61
  -4   6  11    0.82    3.67
  -4   6  11    0.43    3.22
   4  -6 -11    2.03    2.86
   4   6 -11   -0.66    2.70
   4   6 -11    1.80    2.21
  -4  -6  11    2.93    4.21
  -4   6  12    4.74    5.22
   4  -6 -12    0.76    3.80
   4   6 -12    2.23    2.29
   4   6 -12    1.91    2.06
  -4  -6  12    7.24    4.15
  -4   6  13  123.29   17.53
   4  -6 -13  133.56   17.43
   4   6 -13  119.44   13.69
   4   6 -13  129.82   13.85
  -4  -6  13  114.83   16.20
  -4   6  14   75.79   13.34
   4  -6 -14  103.94   14.65
   4   6 -14   98.88   11.31
   4   6 -14   79.66   10.45
  -4  -6  14  100.68   14.19
   4  -6 -15   75.21   13.13
   4   6 -15   91.36   10.84
   4   6 -15   72.66    9.79
  -4  -6  15   94.73   13.82
   4  -6 -16   22.65    7.14
   4   6 -16   26.72    5.54
   4   6 -16   25.59    5.13
  -4  -6  16   16.68    6.39
  -4  -6  16   32.41    6.00
  -4   6  17   -0.48    4.89
   4  -6 -17    3.88    4.27
   4   6 -17    2.14    2.89
  -4  -6  17    7.23    5.30
  -4  -6  17    0.69    2.16
  -4   6  18   52.79   11.20
   4  -6 -18   39.27   10.36
   4   6 -18   56.84    8.75
  -4  -6  18   55.21   10.75
  -4   6  19   47.20   10.81
   4  -6 -19   25.93    8.85
   4   6 -19   49.54    8.17
  -4  -6  19   72.86   11.74
  -4   6  20   43.59    9.89
   4  -6 -20   22.41    7.97
   4   6 -20   24.90    6.22
  -4  -6  20   17.97    7.09
  -4   6  21   19.15    7.47
   4  -6 -21   12.82    6.90
  -4  -6  21   21.21    7.40
  -4   6  22    1.61    5.01
   4  -6 -22   -0.11    3.76
  -4  -6  22   -1.18    4.60
  -4   6  23   16.34    7.58
   4  -6 -23    9.89    5.76
  -4  -6  23    7.76    4.95
  -4   6  24    5.41    5.41
  -4  -6  24    1.61    4.85
  -4   6  25   17.57    7.67
  -4   6  26   24.18    8.13
  -4   6  27   -2.15    4.47
  -4   6  28   17.75    7.16
  -4   6  29    8.90    5.77
  -4   6  30    7.06    6.25
  -4   6  31    3.67    5.76
  -4   6  32    3.57    6.05
  -4   6  33    3.47    4.99
  -4   6  34    5.31    6.74
  -4   6  35    8.04    7.50
  -4   6  36    7.38    6.13
  -4   6  37   -0.35    4.83
  -4   6  38   -1.40    4.97
  -4   6  39   -4.38    6.01
  -4   7   1  228.29   26.18
   4  -7  -1  248.94   27.34
   4  -7  -1  256.74   25.57
   4   7  -1  277.77   26.99
  -4  -7   1  267.79   25.21
  -4  -7   1  251.36   24.84
  -4  -7   1  221.17   28.13
  -4   7   2   25.74    6.52
   4  -7  -2   38.21    8.25
   4  -7  -2   22.65    5.51
   4   7  -2   33.92    6.71
  -4  -7   2   29.02    5.68
  -4  -7   2   24.18    5.20
[truncated: 813,366 more chars]
