# Supplementary material for: LED-pump-X-ray-multiprobe crystallography for sub-second timescales
Source: Commun Chem. 2022 Aug 26;5:102. doi: 10.1038/s42004-022-00716-1 (PMC9814726; doi:10.1038/s42004-022-00716-1)
Supplement: Supplementary file 10 — Supplementary Data 1 [file 42004_2022_716_MOESM10_ESM.zip › CIFs/0-4s_282K/282K_0-4s_t5_decay.cif]

data_global

# SUBMISSION DETAILS
 
_publ_contact_author_name       'Hatcher, Lauren'
_publ_contact_author_address
;
School of Chemistry
Cardiff University
Main Building
Park Place 
Cardiff
CF10 3AT
United Kingdom
;
_publ_contact_author_email       'HatcherL1@cardiff.ac.uk'
_publ_requested_category          FM
_publ_section_comment
; 
?
;
_publ_section_references
;
Diamond General Data Aquisition (GDA) software: http://www.opengda.org/

XIA2: Winter, G. (2010) J. Appl. Cryst. 43, 186-190.
POINTLESS: Evans, P. (2006) Acta Cryst. D62, 72-82.
AIMLESS: Evans, P. R. and Murshudov, G. N. (2013) Acta Cryst. D69, 1204-1214.
DIALS: Winter, G., et al. Acta Cryst. (2018) D74, 85-97.
CCP4: Winn, M. D. et al. (2011) Acta Cryst. D67, 235-242.
   
SHELXL: Sheldrick G. M. (2015). Acta Cryst. C71, 3-8.
SHELXT:	Sheldrick, G. M. (2015). Acta Cryst. A71, 3-8.
 
OLEX2: Dolomanov, O.V.; Bourhis, L.J.; Gildea, R.J.; Howard, J.A.K.; Puschmann,
 H., OLEX2: A complete structure solution, refinement and analysis program 
 (2009). J. Appl. Cryst., 42, 339-341.

MERCURY: Macrae, C. F., Bruno, I. J., Chisholm, J. A., Edgington,
P. R., McCabe, P., Pidcock, E., Rodriguez-Monge, L., Taylor, R.,
van de Streek, J. & Wood, P. A. (2008). J. Appl. Cryst. 41, 466-470.
;

####
 
data_282K_0-4s_t5_decay
 
_audit_creation_method            'SHELXL-2018/3'
_shelx_SHELXL_version_number      '2018/3'
_chemical_name_systematic         
;
Nitro-(N,N,N',N'-tetrabutyldiethylenetriamine)palladium(II)
tetraphenylborate, tetrahydrofuran solvate
;
_chemical_name_common             ?
_chemical_melting_point           ?
_chemical_formula_moiety          
;
C20 H45 N4 O2 Pd, C24 H20 B, C4 H8 O
;
_chemical_formula_sum            'C48 H73 B N4 O3 Pd' 
_chemical_formula_weight          871.31

loop_
 _atom_type_symbol
 _atom_type_description
 _atom_type_scat_dispersion_real
 _atom_type_scat_dispersion_imag
 _atom_type_scat_source
 'C'  'C'   0.0010   0.0010
 'International Tables Vol C Tables 4.2.6.8 and 6.1.1.4'
 'H'  'H'   0.0000   0.0000
 'International Tables Vol C Tables 4.2.6.8 and 6.1.1.4'
 'B'  'B'   0.0000   0.0000
 'International Tables Vol C Tables 4.2.6.8 and 6.1.1.4'
 'N'  'N'   0.0030   0.0020
 'International Tables Vol C Tables 4.2.6.8 and 6.1.1.4'
 'O'  'O'   0.0050   0.0030
 'International Tables Vol C Tables 4.2.6.8 and 6.1.1.4'
 'Pd'  'Pd'  -2.5040   0.6150
 'International Tables Vol C Tables 4.2.6.8 and 6.1.1.4'
 
_space_group_crystal_system       monoclinic
_space_group_IT_number            14
_space_group_name_H-M_alt         'P 21/n'
_space_group_name_Hall            '-P 2yn'
 
_shelx_space_group_comment
;
The symmetry employed for this shelxl refinement is uniquely defined
by the following loop, which should always be used as a source of
symmetry information in preference to the above space-group names.
They are only intended as comments.
;
 
loop_
 _space_group_symop_operation_xyz
 'x, y, z'
 '-x+1/2, y+1/2, -z+1/2'
 '-x, -y, -z'
 'x-1/2, -y-1/2, z-1/2'
 
_cell_length_a                    11.6850(7)
_cell_length_b                    13.6086(7)
_cell_length_c                    30.2305(15)
_cell_angle_alpha                 90
_cell_angle_beta                  93.247(5)
_cell_angle_gamma                 90
_cell_volume                      4799.4(5)
_cell_formula_units_Z             4
_cell_measurement_temperature     282(2)
_cell_measurement_reflns_used     8068
_cell_measurement_theta_max       19.5466742798
_cell_measurement_theta_min       1.23377415907
 
_exptl_crystal_description        Plate
_exptl_crystal_colour             Yellow
_exptl_crystal_density_meas       ?
_exptl_crystal_density_method     ?
_exptl_crystal_density_diffrn     1.206          
_exptl_crystal_F_000              1856
_exptl_transmission_factor_min    ?
_exptl_transmission_factor_max    ?
_exptl_crystal_size_max           0.100
_exptl_crystal_size_mid           0.100
_exptl_crystal_size_min           0.050
_exptl_absorpt_coefficient_mu     0.201
_shelx_estimated_absorpt_T_min    0.980
_shelx_estimated_absorpt_T_max    0.990
_exptl_absorpt_correction_T_min   0.993802946417
_exptl_absorpt_correction_T_max   1.0
_exptl_absorpt_correction_type    empirical
_exptl_absorpt_process_details    
;
CCP4 7.0.057: AIMLESS, version 0.7.1 : 27/03/18
Scaling & analysis of unmerged intensities, absorption correction using spherical harmonics
;
_exptl_absorpt_special_details    ?
_diffrn_ambient_temperature       282(2)
_diffrn_radiation_wavelength      0.534
_diffrn_measurement_device_type   'Photon counting pixel array'
_diffrn_radiation_type            Synchrotron
_diffrn_measurement_method        'shutterless scans'
_diffrn_radiation_source          'Diamond Light Source Beamline I19-2'
_diffrn_radiation_monochromator   'Silicon 111'
_diffrn_detector_area_resol_mean  ?
_diffrn_reflns_number             32716
_diffrn_reflns_av_unetI/netI      0.1085
_diffrn_reflns_av_R_equivalents   0.0936
_diffrn_reflns_limit_h_min        -14
_diffrn_reflns_limit_h_max        14
_diffrn_reflns_limit_k_min        -17
_diffrn_reflns_limit_k_max        16
_diffrn_reflns_limit_l_min        -31
_diffrn_reflns_limit_l_max        37
_diffrn_reflns_theta_min          1.379
_diffrn_reflns_theta_max          19.495
_diffrn_reflns_theta_full         18.687
_diffrn_measured_fraction_theta_max   0.990
_diffrn_measured_fraction_theta_full  0.993
_diffrn_reflns_Laue_measured_fraction_max    0.990
_diffrn_reflns_Laue_measured_fraction_full   0.993
_diffrn_reflns_point_group_measured_fraction_max   0.990
_diffrn_reflns_point_group_measured_fraction_full  0.993
_reflns_number_total              9722
_reflns_number_gt                 4822
_reflns_threshold_expression      'I > 2\s(I)'
_reflns_Friedel_coverage          0.000
_reflns_Friedel_fraction_max      .
_reflns_Friedel_fraction_full     .
 
_reflns_special_details
;
 Reflections were merged by SHELXL according to the crystal
 class for the calculation of statistics and refinement.
 
 _reflns_Friedel_fraction is defined as the number of unique
 Friedel pairs measured divided by the number that would be
 possible theoretically, ignoring centric projections and
 systematic absences.
;
 
_computing_data_collection        'Diamond GDA (http://www.opengda.org/)'
_computing_cell_refinement        'DIALS (Winter, 2018)'
_computing_data_reduction         'XIA2 (Winter 2010)'
_computing_structure_solution     'SHELXT (Sheldrick, 2015)'
_computing_structure_refinement   'SHELXL (Sheldrick, 2015)'
_computing_molecular_graphics     'OLEX2 (Dolomanov et al., 2009)'
_computing_publication_material   'MERCURY (Macrae et al., 2008)'
_refine_special_details           ?
_refine_ls_structure_factor_coef  Fsqd
_refine_ls_matrix_type            full
_refine_ls_weighting_scheme       calc
_refine_ls_weighting_details
'w=1/[\s^2^(Fo^2^)+(0.0486P)^2^] where P=(Fo^2^+2Fc^2^)/3'
_atom_sites_solution_primary      ?
_atom_sites_solution_secondary    ?
_atom_sites_solution_hydrogens    geom
_refine_ls_hydrogen_treatment     constr
_refine_ls_extinction_method      none
_refine_ls_extinction_coef        .
_refine_ls_number_reflns          9722
_refine_ls_number_parameters      538
_refine_ls_number_restraints      491
_refine_ls_R_factor_all           0.1141
_refine_ls_R_factor_gt            0.0566
_refine_ls_wR_factor_ref          0.1318
_refine_ls_wR_factor_gt           0.1134
_refine_ls_goodness_of_fit_ref    0.868
_refine_ls_restrained_S_all       0.873
_refine_ls_shift/su_max           0.001
_refine_ls_shift/su_mean          0.000
 
loop_
 _atom_site_label
 _atom_site_type_symbol
 _atom_site_fract_x
 _atom_site_fract_y
 _atom_site_fract_z
 _atom_site_U_iso_or_equiv
 _atom_site_adp_type
 _atom_site_occupancy
 _atom_site_site_symmetry_order  
 _atom_site_calc_flag
 _atom_site_refinement_flags_posn
 _atom_site_refinement_flags_adp
 _atom_site_refinement_flags_occupancy
 _atom_site_disorder_assembly
 _atom_site_disorder_group
Pd1 Pd 0.33948(3) 0.77521(2) 0.34667(2) 0.05521(14) Uani 1 1 d D . . . .
N2 N 0.3451(3) 0.9284(2) 0.33766(10) 0.0665(8) Uani 1 1 d . . . . .
N3 N 0.4538(3) 0.7994(2) 0.39801(9) 0.0552(7) Uani 1 1 d . . . . .
H3 H 0.530865 0.789151 0.387611 0.066 Uiso 1 1 calc R U . . .
N4 N 0.3317(3) 0.6317(2) 0.37142(10) 0.0578(7) Uani 1 1 d . . . . .
C1 C 0.4406(4) 0.9638(3) 0.36953(13) 0.0730(11) Uani 1 1 d . . . . .
H1A H 0.513309 0.958189 0.355801 0.088 Uiso 1 1 calc R U . . .
H1B H 0.428503 1.032430 0.376570 0.088 Uiso 1 1 calc R U . . .
C2 C 0.4439(4) 0.9038(3) 0.41140(13) 0.0704(11) Uani 1 1 d . . . . .
H2A H 0.509102 0.922637 0.430836 0.085 Uiso 1 1 calc R U . . .
H2B H 0.374482 0.913844 0.426939 0.085 Uiso 1 1 calc R U . . .
C3 C 0.4337(3) 0.7239(3) 0.43243(12) 0.0597(9) Uani 1 1 d . . . . .
H3A H 0.364459 0.738966 0.447331 0.072 Uiso 1 1 calc R U . . .
H3B H 0.497641 0.722156 0.454326 0.072 Uiso 1 1 calc R U . . .
C4 C 0.4218(3) 0.6264(3) 0.40881(12) 0.0617(10) Uani 1 1 d . . . . .
H4A H 0.494640 0.608373 0.397269 0.074 Uiso 1 1 calc R U . . .
H4B H 0.401177 0.576096 0.429650 0.074 Uiso 1 1 calc R U . . .
C5 C 0.2299(4) 0.9652(3) 0.35137(14) 0.0803(12) Uani 1 1 d . . . . .
H5A H 0.219699 0.943211 0.381417 0.096 Uiso 1 1 calc R U . . .
H5B H 0.170502 0.934367 0.332413 0.096 Uiso 1 1 calc R U . . .
C6 C 0.2115(4) 1.0755(3) 0.34966(18) 0.1085(16) Uani 1 1 d . . . . .
H6A H 0.217993 1.098479 0.319534 0.130 Uiso 1 1 calc R U . . .
H6B H 0.270388 1.107698 0.368339 0.130 Uiso 1 1 calc R U . . .
C7 C 0.0935(5) 1.1024(4) 0.3653(2) 0.139(2) Uani 1 1 d . . . . .
H7A H 0.035149 1.064617 0.348814 0.167 Uiso 1 1 calc R U . . .
H7B H 0.090046 1.085970 0.396447 0.167 Uiso 1 1 calc R U . . .
C8 C 0.0702(6) 1.2088(4) 0.3590(3) 0.215(4) Uani 1 1 d . . . . .
H8A H 0.006080 1.227430 0.375647 0.323 Uiso 1 1 calc R U . . .
H8B H 0.053018 1.221900 0.328148 0.323 Uiso 1 1 calc R U . . .
H8C H 0.136488 1.245896 0.369153 0.323 Uiso 1 1 calc R U . . .
C9 C 0.3650(4) 0.9604(3) 0.29147(13) 0.0732(11) Uani 1 1 d . . . . .
H9A H 0.374271 1.031246 0.291312 0.088 Uiso 1 1 calc R U . . .
H9B H 0.297328 0.944885 0.272714 0.088 Uiso 1 1 calc R U . . .
C10 C 0.4672(4) 0.9148(3) 0.27168(13) 0.0836(12) Uani 1 1 d . . . . .
H10A H 0.463676 0.843958 0.274776 0.100 Uiso 1 1 calc R U . . .
H10B H 0.536682 0.937726 0.287461 0.100 Uiso 1 1 calc R U . . .
C11 C 0.4703(4) 0.9415(4) 0.22291(15) 0.1075(16) Uani 1 1 d . . . . .
H11A H 0.405985 0.910695 0.206647 0.129 Uiso 1 1 calc R U . . .
H11B H 0.462042 1.012094 0.219642 0.129 Uiso 1 1 calc R U . . .
C12 C 0.5788(5) 0.9100(5) 0.20342(19) 0.154(2) Uani 1 1 d . . . . .
H12A H 0.577661 0.929767 0.172915 0.231 Uiso 1 1 calc R U . . .
H12B H 0.585686 0.839781 0.205319 0.231 Uiso 1 1 calc R U . . .
H12C H 0.642812 0.940042 0.219460 0.231 Uiso 1 1 calc R U . . .
C13 C 0.2121(3) 0.6233(3) 0.38882(13) 0.0702(11) Uani 1 1 d . . . . .
H13A H 0.203535 0.675539 0.410200 0.084 Uiso 1 1 calc R U . . .
H13B H 0.156859 0.635416 0.364272 0.084 Uiso 1 1 calc R U . . .
C14 C 0.1806(4) 0.5283(3) 0.41021(15) 0.0852(13) Uani 1 1 d . . . . .
H14A H 0.232967 0.515977 0.435645 0.102 Uiso 1 1 calc R U . . .
H14B H 0.188232 0.474898 0.389339 0.102 Uiso 1 1 calc R U . . .
C15 C 0.0591(4) 0.5307(3) 0.42496(16) 0.0932(14) Uani 1 1 d . . . . .
H15A H 0.052528 0.583675 0.446145 0.112 Uiso 1 1 calc R U . . .
H15B H 0.007561 0.545232 0.399520 0.112 Uiso 1 1 calc R U . . .
C16 C 0.0219(4) 0.4373(3) 0.44556(17) 0.1063(16) Uani 1 1 d . . . . .
H16A H 0.021090 0.385523 0.423969 0.159 Uiso 1 1 calc R U . . .
H16B H -0.053714 0.445433 0.455924 0.159 Uiso 1 1 calc R U . . .
H16C H 0.074222 0.420751 0.470046 0.159 Uiso 1 1 calc R U . . .
C17 C 0.3503(3) 0.5522(3) 0.33903(13) 0.0714(11) Uani 1 1 d . . . . .
H17A H 0.283822 0.548727 0.318389 0.086 Uiso 1 1 calc R U . . .
H17B H 0.355819 0.490185 0.354796 0.086 Uiso 1 1 calc R U . . .
C18 C 0.4545(4) 0.5642(3) 0.31331(14) 0.0878(13) Uani 1 1 d . . . . .
H18A H 0.521864 0.566379 0.333569 0.105 Uiso 1 1 calc R U . . .
H18B H 0.449902 0.625898 0.297265 0.105 Uiso 1 1 calc R U . . .
C19 C 0.4666(5) 0.4793(4) 0.2804(2) 0.138(2) Uani 1 1 d . . . . .
H19A H 0.461909 0.417693 0.296335 0.165 Uiso 1 1 calc R U . . .
H19B H 0.402111 0.481556 0.258704 0.165 Uiso 1 1 calc R U . . .
C20 C 0.5683(6) 0.4794(5) 0.2577(2) 0.177(3) Uani 1 1 d . . . . .
H20A H 0.573228 0.419822 0.240949 0.265 Uiso 1 1 calc R U . . .
H20B H 0.632900 0.483859 0.278696 0.265 Uiso 1 1 calc R U . . .
H20C H 0.568291 0.534770 0.238010 0.265 Uiso 1 1 calc R U . . .
C21 C 0.6558(3) 0.3741(3) 0.42713(13) 0.0621(9) Uani 1 1 d . . . . .
C22 C 0.7084(3) 0.4237(3) 0.39387(14) 0.0749(12) Uani 1 1 d . . . . .
H22 H 0.724843 0.389397 0.368390 0.090 Uiso 1 1 calc R U . . .
C23 C 0.7375(4) 0.5216(3) 0.39685(18) 0.0924(14) Uani 1 1 d . . . . .
H23 H 0.772352 0.551945 0.373557 0.111 Uiso 1 1 calc R U . . .
C24 C 0.7155(4) 0.5741(3) 0.43366(18) 0.0895(13) Uani 1 1 d . . . . .
H24 H 0.737281 0.639689 0.436112 0.107 Uiso 1 1 calc R U . . .
C25 C 0.6608(4) 0.5294(3) 0.46703(16) 0.0809(12) Uani 1 1 d . . . . .
H25 H 0.644009 0.564735 0.492165 0.097 Uiso 1 1 calc R U . . .
C26 C 0.6308(3) 0.4317(3) 0.46331(13) 0.0697(11) Uani 1 1 d . . . . .
H26 H 0.591998 0.402995 0.486029 0.084 Uiso 1 1 calc R U . . .
C27 C 0.7339(3) 0.2013(3) 0.45844(13) 0.0631(10) Uani 1 1 d . . . . .
C28 C 0.8089(4) 0.2501(3) 0.48763(14) 0.0726(11) Uani 1 1 d . . . . .
H28 H 0.804323 0.318216 0.489077 0.087 Uiso 1 1 calc R U . . .
C29 C 0.8910(4) 0.2028(4) 0.51500(16) 0.0974(15) Uani 1 1 d . . . . .
H29 H 0.938413 0.239884 0.534310 0.117 Uiso 1 1 calc R U . . .
C30 C 0.9033(4) 0.1051(4) 0.51416(18) 0.1036(16) Uani 1 1 d . . . . .
H30 H 0.957825 0.073769 0.532799 0.124 Uiso 1 1 calc R U . . .
C31 C 0.8331(4) 0.0527(4) 0.4850(2) 0.1077(17) Uani 1 1 d . . . . .
H31 H 0.840144 -0.015341 0.483671 0.129 Uiso 1 1 calc R U . . .
C32 C 0.7514(4) 0.0999(3) 0.45729(17) 0.0928(14) Uani 1 1 d . . . . .
H32 H 0.706721 0.062502 0.437206 0.111 Uiso 1 1 calc R U . . .
C33 C 0.5047(3) 0.2301(3) 0.44452(12) 0.0574(9) Uani 1 1 d . . . . .
C34 C 0.4791(3) 0.1458(3) 0.46716(12) 0.0642(10) Uani 1 1 d . . . . .
H34 H 0.537837 0.101419 0.474132 0.077 Uiso 1 1 calc R U . . .
C35 C 0.3700(4) 0.1240(3) 0.48004(14) 0.0746(11) Uani 1 1 d . . . . .
H35 H 0.356973 0.065330 0.494687 0.090 Uiso 1 1 calc R U . . .
C36 C 0.2812(4) 0.1884(3) 0.47136(16) 0.0868(13) Uani 1 1 d . . . . .
H36 H 0.208189 0.175220 0.480619 0.104 Uiso 1 1 calc R U . . .
C37 C 0.3034(4) 0.2725(3) 0.44867(18) 0.0938(15) Uani 1 1 d . . . . .
H37 H 0.244407 0.316677 0.441789 0.113 Uiso 1 1 calc R U . . .
C38 C 0.4118(4) 0.2924(3) 0.43593(16) 0.0842(13) Uani 1 1 d . . . . .
H38 H 0.423819 0.350577 0.420746 0.101 Uiso 1 1 calc R U . . .
C39 C 0.6346(4) 0.2132(3) 0.37452(14) 0.0777(11) Uani 1 1 d . . . . .
C40 C 0.5418(5) 0.2196(3) 0.34450(15) 0.0941(14) Uani 1 1 d . . . . .
H40 H 0.472512 0.242418 0.354218 0.113 Uiso 1 1 calc R U . . .
C41 C 0.5474(6) 0.1931(4) 0.30004(18) 0.1131(18) Uani 1 1 d . . . . .
H41 H 0.483826 0.201316 0.280473 0.136 Uiso 1 1 calc R U . . .
C42 C 0.6462(7) 0.1554(5) 0.2855(2) 0.140(2) Uani 1 1 d . . . . .
H42 H 0.649755 0.135439 0.256147 0.168 Uiso 1 1 calc R U . . .
C43 C 0.7399(7) 0.1470(5) 0.3140(2) 0.159(3) Uani 1 1 d . . . . .
H43 H 0.808229 0.122542 0.304141 0.190 Uiso 1 1 calc R U . . .
C44 C 0.7333(5) 0.1749(4) 0.35763(17) 0.1243(19) Uani 1 1 d . . . . .
H44 H 0.798100 0.167716 0.376677 0.149 Uiso 1 1 calc R U . . .
B1 B 0.6330(4) 0.2543(3) 0.42652(16) 0.0647(10) Uani 1 1 d . . . . .
O3 O 0.6864(16) 0.807(3) 0.3646(12) 0.1014(12) Uani 0.622(16) 1 d D . P A 1
C45 C 0.7348(12) 0.7746(15) 0.3249(6) 0.148(7) Uani 0.622(16) 1 d D . P A 1
H45A H 0.728185 0.825574 0.302470 0.178 Uiso 0.622(16) 1 calc R U P A 1
H45B H 0.695592 0.716303 0.313526 0.178 Uiso 0.622(16) 1 calc R U P A 1
C46 C 0.8578(9) 0.7525(12) 0.3366(5) 0.125(3) Uani 0.622(16) 1 d D . P A 1
H46A H 0.868308 0.684165 0.345099 0.150 Uiso 0.622(16) 1 calc R U P A 1
H46B H 0.905274 0.767037 0.312161 0.150 Uiso 0.622(16) 1 calc R U P A 1
C47 C 0.8840(9) 0.8170(12) 0.3736(4) 0.125(3) Uani 0.622(16) 1 d D . P A 1
H47A H 0.930922 0.782823 0.396191 0.150 Uiso 0.622(16) 1 calc R U P A 1
H47B H 0.926393 0.873624 0.363946 0.150 Uiso 0.622(16) 1 calc R U P A 1
C48 C 0.7784(9) 0.8481(11) 0.3913(5) 0.117(4) Uani 0.622(16) 1 d D . P A 1
H48A H 0.774968 0.825786 0.421670 0.141 Uiso 0.622(16) 1 calc R U P A 1
H48B H 0.773389 0.919229 0.390973 0.141 Uiso 0.622(16) 1 calc R U P A 1
O3A O 0.678(3) 0.803(5) 0.363(2) 0.1014(12) Uani 0.378(16) 1 d D . P A 2
C45A C 0.7333(15) 0.7624(15) 0.3264(8) 0.079(3) Uani 0.378(16) 1 d D . P A 2
H45C H 0.702499 0.789418 0.298519 0.095 Uiso 0.378(16) 1 calc R U P A 2
H45D H 0.725348 0.691455 0.325629 0.095 Uiso 0.378(16) 1 calc R U P A 2
C46A C 0.8562(14) 0.7918(16) 0.3353(9) 0.125(3) Uani 0.378(16) 1 d D . P A 2
H46C H 0.899519 0.737722 0.348829 0.150 Uiso 0.378(16) 1 calc R U P A 2
H46D H 0.890161 0.809034 0.307790 0.150 Uiso 0.378(16) 1 calc R U P A 2
C47A C 0.8586(15) 0.8733(18) 0.3641(7) 0.125(3) Uani 0.378(16) 1 d D . P A 2
H47C H 0.874408 0.933101 0.348082 0.150 Uiso 0.378(16) 1 calc R U P A 2
H47D H 0.917705 0.864864 0.387677 0.150 Uiso 0.378(16) 1 calc R U P A 2
C48A C 0.7470(16) 0.8786(18) 0.3822(8) 0.117(4) Uani 0.378(16) 1 d D . P A 2
H48C H 0.754004 0.870194 0.414109 0.141 Uiso 0.378(16) 1 calc R U P A 2
H48D H 0.712479 0.942258 0.375788 0.141 Uiso 0.378(16) 1 calc R U P A 2
O1 O 0.1251(3) 0.7599(2) 0.29923(10) 0.1307(11) Uani 0.937(5) 1 d D . P B 3
O2 O 0.2615(3) 0.72389(19) 0.25996(11) 0.1307(11) Uani 0.937(5) 1 d D . P B 3
N1 N 0.2258(3) 0.74939(12) 0.29466(9) 0.0801(11) Uani 0.937(5) 1 d D . P B 3
O1A O 0.2093(10) 0.7553(2) 0.3018(3) 0.1307(11) Uani 0.063(5) 1 d D . P B 4
O2A O 0.3270(15) 0.7157(3) 0.2549(5) 0.1307(11) Uani 0.063(5) 1 d D . P B 4
N1A N 0.2186(13) 0.7277(2) 0.2610(3) 0.0801(11) Uani 0.063(5) 1 d D . P B 4
 
loop_
 _atom_site_aniso_label
 _atom_site_aniso_U_11
 _atom_site_aniso_U_22
 _atom_site_aniso_U_33
 _atom_site_aniso_U_23
 _atom_site_aniso_U_13
 _atom_site_aniso_U_12
Pd1 0.0535(2) 0.0609(2) 0.0508(2) 0.00118(15) -0.00062(15) -0.00237(16)
N2 0.070(2) 0.065(2) 0.0631(18) 0.0069(15) -0.0024(14) 0.0003(15)
N3 0.0556(18) 0.0629(15) 0.0467(17) 0.0001(12) -0.0001(14) -0.0060(14)
N4 0.0559(17) 0.0584(17) 0.0587(18) -0.0003(13) -0.0011(13) -0.0034(15)
C1 0.084(3) 0.066(2) 0.068(2) -0.0002(18) -0.0067(19) -0.008(2)
C2 0.081(3) 0.0632(18) 0.065(2) -0.0040(16) -0.007(2) -0.006(2)
C3 0.063(2) 0.069(2) 0.047(2) 0.0047(14) 0.0020(18) -0.0026(19)
C4 0.059(2) 0.067(2) 0.058(2) 0.0046(17) -0.0014(17) -0.0011(19)
C5 0.084(3) 0.074(2) 0.083(3) 0.000(2) 0.003(2) 0.012(2)
C6 0.120(4) 0.075(2) 0.130(4) -0.001(3) -0.004(3) 0.021(3)
C7 0.119(4) 0.115(4) 0.181(6) -0.042(4) -0.015(4) 0.043(3)
C8 0.166(7) 0.117(4) 0.355(12) -0.053(5) -0.053(7) 0.055(4)
C9 0.084(3) 0.073(3) 0.062(2) 0.013(2) -0.0032(19) -0.003(2)
C10 0.083(3) 0.095(3) 0.073(2) 0.007(2) 0.004(2) -0.005(2)
C11 0.115(4) 0.132(4) 0.076(3) 0.011(3) 0.016(3) -0.001(3)
C12 0.127(5) 0.231(7) 0.108(4) -0.014(4) 0.037(4) 0.000(4)
C13 0.056(2) 0.076(2) 0.078(3) 0.009(2) 0.0003(18) -0.0077(19)
C14 0.071(3) 0.084(3) 0.102(3) 0.016(2) 0.018(2) -0.008(2)
C15 0.068(3) 0.100(3) 0.114(4) 0.003(3) 0.024(3) -0.015(2)
C16 0.089(4) 0.107(3) 0.125(4) 0.010(3) 0.030(3) -0.016(3)
C17 0.078(3) 0.061(2) 0.075(3) -0.0095(17) 0.002(2) -0.001(2)
C18 0.086(3) 0.100(3) 0.078(3) -0.011(2) 0.012(2) 0.008(3)
C19 0.140(5) 0.136(4) 0.142(5) -0.051(3) 0.050(4) -0.001(4)
C20 0.178(6) 0.197(7) 0.163(6) -0.037(5) 0.085(5) 0.023(5)
C21 0.057(2) 0.0643(19) 0.064(2) 0.0079(15) -0.0043(18) -0.0010(18)
C22 0.067(3) 0.076(2) 0.083(3) 0.010(2) 0.013(2) -0.006(2)
C23 0.072(3) 0.077(2) 0.130(4) 0.022(2) 0.012(3) -0.009(2)
C24 0.073(3) 0.058(3) 0.136(4) 0.013(2) -0.010(3) -0.004(2)
C25 0.080(3) 0.064(2) 0.096(3) -0.005(2) -0.016(2) 0.006(2)
C26 0.078(3) 0.063(2) 0.068(2) 0.0079(17) -0.003(2) 0.005(2)
C27 0.058(2) 0.0592(19) 0.073(2) 0.0018(18) 0.0108(17) 0.0019(17)
C28 0.067(3) 0.070(3) 0.079(3) -0.0058(19) -0.0006(19) 0.0106(18)
C29 0.083(3) 0.100(3) 0.107(4) -0.007(3) -0.018(3) 0.026(3)
C30 0.073(3) 0.098(3) 0.139(4) 0.015(3) -0.004(3) 0.028(3)
C31 0.080(3) 0.074(3) 0.168(5) 0.012(3) -0.002(3) 0.018(2)
C32 0.072(3) 0.062(2) 0.144(4) -0.001(2) -0.001(3) 0.006(2)
C33 0.0603(19) 0.057(2) 0.054(2) -0.0033(16) -0.0011(17) 0.0001(16)
C34 0.066(2) 0.062(2) 0.063(3) 0.0047(17) -0.004(2) -0.0020(19)
C35 0.072(2) 0.074(3) 0.078(3) 0.009(2) 0.004(2) -0.0056(19)
C36 0.064(3) 0.077(3) 0.120(4) 0.000(2) 0.013(3) -0.003(2)
C37 0.065(2) 0.071(3) 0.146(4) 0.007(2) 0.005(3) 0.003(2)
C38 0.066(2) 0.063(3) 0.123(4) 0.017(2) 0.000(2) 0.0046(19)
C39 0.096(3) 0.072(3) 0.066(2) -0.003(2) 0.0072(18) -0.006(2)
C40 0.119(3) 0.087(3) 0.074(2) 0.010(2) -0.013(2) -0.026(3)
C41 0.178(5) 0.089(4) 0.071(3) 0.012(3) -0.014(3) -0.041(4)
C42 0.211(6) 0.124(5) 0.086(4) -0.014(4) 0.016(3) -0.033(4)
C43 0.184(6) 0.204(7) 0.092(3) -0.041(4) 0.038(3) 0.025(5)
C44 0.124(4) 0.166(5) 0.084(3) -0.027(3) 0.022(3) 0.023(4)
B1 0.063(2) 0.065(2) 0.066(2) 0.0015(18) 0.0024(18) -0.0034(19)
O3 0.080(3) 0.116(3) 0.109(3) -0.018(2) 0.017(3) -0.011(3)
C45 0.102(4) 0.235(18) 0.108(5) -0.038(8) 0.007(4) 0.035(6)
C46 0.089(3) 0.117(8) 0.171(6) -0.009(5) 0.011(3) -0.003(3)
C47 0.089(3) 0.117(8) 0.171(6) -0.009(5) 0.011(3) -0.003(3)
C48 0.089(4) 0.119(7) 0.143(6) -0.026(6) 0.000(4) -0.007(4)
O3A 0.080(3) 0.116(3) 0.109(3) -0.018(2) 0.017(3) -0.011(3)
C45A 0.088(4) 0.066(7) 0.085(5) 0.020(5) 0.011(4) 0.008(4)
C46A 0.089(3) 0.117(8) 0.171(6) -0.009(5) 0.011(3) -0.003(3)
C47A 0.089(3) 0.117(8) 0.171(6) -0.009(5) 0.011(3) -0.003(3)
C48A 0.089(4) 0.119(7) 0.143(6) -0.026(6) 0.000(4) -0.007(4)
O1 0.079(2) 0.223(3) 0.0879(17) -0.0302(16) -0.0139(16) 0.0026(17)
O2 0.079(2) 0.223(3) 0.0879(17) -0.0302(16) -0.0139(16) 0.0026(17)
N1 0.079(2) 0.087(2) 0.0730(19) 0.0095(17) -0.009(2) -0.0036(19)
O1A 0.079(2) 0.223(3) 0.0879(17) -0.0302(16) -0.0139(16) 0.0026(17)
O2A 0.079(2) 0.223(3) 0.0879(17) -0.0302(16) -0.0139(16) 0.0026(17)
N1A 0.079(2) 0.087(2) 0.0730(19) 0.0095(17) -0.009(2) -0.0036(19)
 
_geom_special_details
;
 All esds (except the esd in the dihedral angle between two l.s. planes)
 are estimated using the full covariance matrix.  The cell esds are taken
 into account individually in the estimation of esds in distances, angles
 and torsion angles; correlations between esds in cell parameters are only
 used when they are defined by crystal symmetry.  An approximate (isotropic)
 treatment of cell esds is used for estimating esds involving l.s. planes.
;
 
loop_
 _geom_bond_atom_site_label_1
 _geom_bond_atom_site_label_2
 _geom_bond_distance
 _geom_bond_site_symmetry_2
 _geom_bond_publ_flag
Pd1 O1A 1.998(9) . ?
Pd1 N3 2.017(3) . ?
Pd1 N1 2.031(2) . ?
Pd1 N4 2.096(3) . ?
Pd1 N2 2.104(3) . ?
N2 C9 1.494(5) . ?
N2 C1 1.511(4) . ?
N2 C5 1.515(5) . ?
N3 C2 1.484(4) . ?
N3 C3 1.490(4) . ?
N3 H3 0.9800 . ?
N4 C17 1.483(4) . ?
N4 C4 1.502(4) . ?
N4 C13 1.525(4) . ?
C1 C2 1.505(5) . ?
C1 H1A 0.9700 . ?
C1 H1B 0.9700 . ?
C2 H2A 0.9700 . ?
C2 H2B 0.9700 . ?
C3 C4 1.509(5) . ?
C3 H3A 0.9700 . ?
C3 H3B 0.9700 . ?
C4 H4A 0.9700 . ?
C4 H4B 0.9700 . ?
C5 C6 1.516(5) . ?
C5 H5A 0.9700 . ?
C5 H5B 0.9700 . ?
C6 C7 1.528(6) . ?
C6 H6A 0.9700 . ?
C6 H6B 0.9700 . ?
C7 C8 1.483(7) . ?
C7 H7A 0.9700 . ?
C7 H7B 0.9700 . ?
C8 H8A 0.9600 . ?
C8 H8B 0.9600 . ?
C8 H8C 0.9600 . ?
C9 C10 1.499(5) . ?
C9 H9A 0.9700 . ?
C9 H9B 0.9700 . ?
C10 C11 1.521(5) . ?
C10 H10A 0.9700 . ?
C10 H10B 0.9700 . ?
C11 C12 1.490(6) . ?
C11 H11A 0.9700 . ?
C11 H11B 0.9700 . ?
C12 H12A 0.9600 . ?
C12 H12B 0.9600 . ?
C12 H12C 0.9600 . ?
C13 C14 1.501(5) . ?
C13 H13A 0.9700 . ?
C13 H13B 0.9700 . ?
C14 C15 1.512(5) . ?
C14 H14A 0.9700 . ?
C14 H14B 0.9700 . ?
C15 C16 1.492(6) . ?
C15 H15A 0.9700 . ?
C15 H15B 0.9700 . ?
C16 H16A 0.9600 . ?
C16 H16B 0.9600 . ?
C16 H16C 0.9600 . ?
C17 C18 1.490(5) . ?
C17 H17A 0.9700 . ?
C17 H17B 0.9700 . ?
C18 C19 1.537(6) . ?
C18 H18A 0.9700 . ?
C18 H18B 0.9700 . ?
C19 C20 1.405(7) . ?
C19 H19A 0.9700 . ?
C19 H19B 0.9700 . ?
C20 H20A 0.9600 . ?
C20 H20B 0.9600 . ?
C20 H20C 0.9600 . ?
C21 C22 1.384(5) . ?
C21 C26 1.390(5) . ?
C21 B1 1.652(5) . ?
C22 C23 1.376(5) . ?
C22 H22 0.9300 . ?
C23 C24 1.359(6) . ?
C23 H23 0.9300 . ?
C24 C25 1.367(6) . ?
C24 H24 0.9300 . ?
C25 C26 1.378(5) . ?
C25 H25 0.9300 . ?
C26 H26 0.9300 . ?
C27 C28 1.378(5) . ?
C27 C32 1.396(5) . ?
C27 B1 1.647(6) . ?
C28 C29 1.389(6) . ?
C28 H28 0.9300 . ?
C29 C30 1.338(6) . ?
C29 H29 0.9300 . ?
C30 C31 1.371(6) . ?
C30 H30 0.9300 . ?
C31 C32 1.391(6) . ?
C31 H31 0.9300 . ?
C32 H32 0.9300 . ?
C33 C34 1.377(5) . ?
C33 C38 1.389(5) . ?
C33 B1 1.657(6) . ?
C34 C35 1.385(5) . ?
C34 H34 0.9300 . ?
C35 C36 1.372(5) . ?
C35 H35 0.9300 . ?
C36 C37 1.366(6) . ?
C36 H36 0.9300 . ?
C37 C38 1.372(6) . ?
C37 H37 0.9300 . ?
C38 H38 0.9300 . ?
C39 C40 1.377(6) . ?
C39 C44 1.389(6) . ?
C39 B1 1.669(6) . ?
C40 C41 1.396(6) . ?
C40 H40 0.9300 . ?
C41 C42 1.360(8) . ?
C41 H41 0.9300 . ?
C42 C43 1.359(8) . ?
C42 H42 0.9300 . ?
C43 C44 1.378(7) . ?
C43 H43 0.9300 . ?
C44 H44 0.9300 . ?
O3 C45 1.423(11) . ?
O3 C48 1.424(14) . ?
C45 C46 1.492(12) . ?
C45 H45A 0.9700 . ?
C45 H45B 0.9700 . ?
C46 C47 1.439(11) . ?
C46 H46A 0.9700 . ?
C46 H46B 0.9700 . ?
C47 C48 1.436(9) . ?
C47 H47A 0.9700 . ?
C47 H47B 0.9700 . ?
C48 H48A 0.9700 . ?
C48 H48B 0.9700 . ?
O3A C48A 1.42(2) . ?
O3A C45A 1.419(13) . ?
C45A C46A 1.500(14) . ?
C45A H45C 0.9700 . ?
C45A H45D 0.9700 . ?
C46A C47A 1.410(13) . ?
C46A H46C 0.9700 . ?
C46A H46D 0.9700 . ?
C47A C48A 1.445(14) . ?
C47A H47C 0.9700 . ?
C47A H47D 0.9700 . ?
C48A H48C 0.9700 . ?
C48A H48D 0.9700 . ?
O1 N1 1.2011(10) . ?
O2 N1 1.2015(10) . ?
O1A N1A 1.3001(10) . ?
O2A N1A 1.3001(10) . ?
 
loop_
 _geom_angle_atom_site_label_1
 _geom_angle_atom_site_label_2
 _geom_angle_atom_site_label_3
 _geom_angle
 _geom_angle_site_symmetry_1
 _geom_angle_site_symmetry_3
 _geom_angle_publ_flag
O1A Pd1 N3 172.0(4) . . ?
N3 Pd1 N1 179.19(12) . . ?
O1A Pd1 N4 93.97(9) . . ?
N3 Pd1 N4 85.27(11) . . ?
N1 Pd1 N4 94.32(9) . . ?
O1A Pd1 N2 94.27(11) . . ?
N3 Pd1 N2 85.07(11) . . ?
N1 Pd1 N2 95.45(9) . . ?
N4 Pd1 N2 166.45(12) . . ?
C9 N2 C1 110.8(3) . . ?
C9 N2 C5 110.3(3) . . ?
C1 N2 C5 110.8(3) . . ?
C9 N2 Pd1 114.7(2) . . ?
C1 N2 Pd1 105.1(2) . . ?
C5 N2 Pd1 104.9(2) . . ?
C2 N3 C3 116.8(3) . . ?
C2 N3 Pd1 107.9(2) . . ?
C3 N3 Pd1 107.5(2) . . ?
C2 N3 H3 108.1 . . ?
C3 N3 H3 108.1 . . ?
Pd1 N3 H3 108.1 . . ?
C17 N4 C4 109.8(3) . . ?
C17 N4 C13 110.2(3) . . ?
C4 N4 C13 110.7(3) . . ?
C17 N4 Pd1 115.6(2) . . ?
C4 N4 Pd1 105.7(2) . . ?
C13 N4 Pd1 104.6(2) . . ?
C2 C1 N2 110.3(3) . . ?
C2 C1 H1A 109.6 . . ?
N2 C1 H1A 109.6 . . ?
C2 C1 H1B 109.6 . . ?
N2 C1 H1B 109.6 . . ?
H1A C1 H1B 108.1 . . ?
N3 C2 C1 106.8(3) . . ?
N3 C2 H2A 110.4 . . ?
C1 C2 H2A 110.4 . . ?
N3 C2 H2B 110.4 . . ?
C1 C2 H2B 110.4 . . ?
H2A C2 H2B 108.6 . . ?
N3 C3 C4 106.8(3) . . ?
N3 C3 H3A 110.4 . . ?
C4 C3 H3A 110.4 . . ?
N3 C3 H3B 110.4 . . ?
C4 C3 H3B 110.4 . . ?
H3A C3 H3B 108.6 . . ?
N4 C4 C3 110.9(3) . . ?
N4 C4 H4A 109.5 . . ?
C3 C4 H4A 109.5 . . ?
N4 C4 H4B 109.5 . . ?
C3 C4 H4B 109.5 . . ?
H4A C4 H4B 108.1 . . ?
N2 C5 C6 116.3(4) . . ?
N2 C5 H5A 108.2 . . ?
C6 C5 H5A 108.2 . . ?
N2 C5 H5B 108.2 . . ?
C6 C5 H5B 108.2 . . ?
H5A C5 H5B 107.4 . . ?
C5 C6 C7 110.8(4) . . ?
C5 C6 H6A 109.5 . . ?
C7 C6 H6A 109.5 . . ?
C5 C6 H6B 109.5 . . ?
C7 C6 H6B 109.5 . . ?
H6A C6 H6B 108.1 . . ?
C8 C7 C6 110.9(6) . . ?
C8 C7 H7A 109.5 . . ?
C6 C7 H7A 109.5 . . ?
C8 C7 H7B 109.5 . . ?
C6 C7 H7B 109.5 . . ?
H7A C7 H7B 108.0 . . ?
C7 C8 H8A 109.5 . . ?
C7 C8 H8B 109.5 . . ?
H8A C8 H8B 109.5 . . ?
C7 C8 H8C 109.5 . . ?
H8A C8 H8C 109.5 . . ?
H8B C8 H8C 109.5 . . ?
N2 C9 C10 115.0(3) . . ?
N2 C9 H9A 108.5 . . ?
C10 C9 H9A 108.5 . . ?
N2 C9 H9B 108.5 . . ?
C10 C9 H9B 108.5 . . ?
H9A C9 H9B 107.5 . . ?
C9 C10 C11 110.6(4) . . ?
C9 C10 H10A 109.5 . . ?
C11 C10 H10A 109.5 . . ?
C9 C10 H10B 109.5 . . ?
C11 C10 H10B 109.5 . . ?
H10A C10 H10B 108.1 . . ?
C12 C11 C10 112.5(4) . . ?
C12 C11 H11A 109.1 . . ?
C10 C11 H11A 109.1 . . ?
C12 C11 H11B 109.1 . . ?
C10 C11 H11B 109.1 . . ?
H11A C11 H11B 107.8 . . ?
C11 C12 H12A 109.5 . . ?
C11 C12 H12B 109.5 . . ?
H12A C12 H12B 109.5 . . ?
C11 C12 H12C 109.5 . . ?
H12A C12 H12C 109.5 . . ?
H12B C12 H12C 109.5 . . ?
C14 C13 N4 117.7(3) . . ?
C14 C13 H13A 107.9 . . ?
N4 C13 H13A 107.9 . . ?
C14 C13 H13B 107.9 . . ?
N4 C13 H13B 107.9 . . ?
H13A C13 H13B 107.2 . . ?
C13 C14 C15 111.5(3) . . ?
C13 C14 H14A 109.3 . . ?
C15 C14 H14A 109.3 . . ?
C13 C14 H14B 109.3 . . ?
C15 C14 H14B 109.3 . . ?
H14A C14 H14B 108.0 . . ?
C16 C15 C14 113.9(4) . . ?
C16 C15 H15A 108.8 . . ?
C14 C15 H15A 108.8 . . ?
C16 C15 H15B 108.8 . . ?
C14 C15 H15B 108.8 . . ?
H15A C15 H15B 107.7 . . ?
C15 C16 H16A 109.5 . . ?
C15 C16 H16B 109.5 . . ?
H16A C16 H16B 109.5 . . ?
C15 C16 H16C 109.5 . . ?
H16A C16 H16C 109.5 . . ?
H16B C16 H16C 109.5 . . ?
N4 C17 C18 114.8(3) . . ?
N4 C17 H17A 108.6 . . ?
C18 C17 H17A 108.6 . . ?
N4 C17 H17B 108.6 . . ?
C18 C17 H17B 108.6 . . ?
H17A C17 H17B 107.5 . . ?
C17 C18 C19 111.3(4) . . ?
C17 C18 H18A 109.4 . . ?
C19 C18 H18A 109.4 . . ?
C17 C18 H18B 109.4 . . ?
C19 C18 H18B 109.4 . . ?
H18A C18 H18B 108.0 . . ?
C20 C19 C18 115.2(5) . . ?
C20 C19 H19A 108.5 . . ?
C18 C19 H19A 108.5 . . ?
C20 C19 H19B 108.5 . . ?
C18 C19 H19B 108.5 . . ?
H19A C19 H19B 107.5 . . ?
C19 C20 H20A 109.5 . . ?
C19 C20 H20B 109.5 . . ?
H20A C20 H20B 109.5 . . ?
C19 C20 H20C 109.5 . . ?
H20A C20 H20C 109.5 . . ?
H20B C20 H20C 109.5 . . ?
C22 C21 C26 114.7(4) . . ?
C22 C21 B1 123.5(4) . . ?
C26 C21 B1 121.6(4) . . ?
C23 C22 C21 122.9(4) . . ?
C23 C22 H22 118.6 . . ?
C21 C22 H22 118.6 . . ?
C24 C23 C22 120.3(5) . . ?
C24 C23 H23 119.8 . . ?
C22 C23 H23 119.8 . . ?
C23 C24 C25 119.2(5) . . ?
C23 C24 H24 120.4 . . ?
C25 C24 H24 120.4 . . ?
C24 C25 C26 119.8(4) . . ?
C24 C25 H25 120.1 . . ?
C26 C25 H25 120.1 . . ?
C25 C26 C21 123.0(4) . . ?
C25 C26 H26 118.5 . . ?
C21 C26 H26 118.5 . . ?
C28 C27 C32 113.7(4) . . ?
C28 C27 B1 125.0(4) . . ?
C32 C27 B1 121.3(4) . . ?
C27 C28 C29 123.5(4) . . ?
C27 C28 H28 118.3 . . ?
C29 C28 H28 118.3 . . ?
C30 C29 C28 121.3(5) . . ?
C30 C29 H29 119.3 . . ?
C28 C29 H29 119.3 . . ?
C29 C30 C31 118.0(5) . . ?
C29 C30 H30 121.0 . . ?
C31 C30 H30 121.0 . . ?
C30 C31 C32 120.8(5) . . ?
C30 C31 H31 119.6 . . ?
C32 C31 H31 119.6 . . ?
C31 C32 C27 122.6(5) . . ?
C31 C32 H32 118.7 . . ?
C27 C32 H32 118.7 . . ?
C34 C33 C38 114.3(4) . . ?
C34 C33 B1 123.7(3) . . ?
C38 C33 B1 121.9(3) . . ?
C33 C34 C35 123.2(4) . . ?
C33 C34 H34 118.4 . . ?
C35 C34 H34 118.4 . . ?
C36 C35 C34 120.5(4) . . ?
C36 C35 H35 119.8 . . ?
C34 C35 H35 119.8 . . ?
C37 C36 C35 117.8(4) . . ?
C37 C36 H36 121.1 . . ?
C35 C36 H36 121.1 . . ?
C36 C37 C38 120.8(4) . . ?
C36 C37 H37 119.6 . . ?
C38 C37 H37 119.6 . . ?
C37 C38 C33 123.4(4) . . ?
C37 C38 H38 118.3 . . ?
C33 C38 H38 118.3 . . ?
C40 C39 C44 114.9(5) . . ?
C40 C39 B1 123.3(4) . . ?
C44 C39 B1 121.7(4) . . ?
C39 C40 C41 122.7(6) . . ?
C39 C40 H40 118.7 . . ?
C41 C40 H40 118.7 . . ?
C42 C41 C40 119.8(6) . . ?
C42 C41 H41 120.1 . . ?
C40 C41 H41 120.1 . . ?
C43 C42 C41 119.6(7) . . ?
C43 C42 H42 120.2 . . ?
C41 C42 H42 120.2 . . ?
C42 C43 C44 119.9(7) . . ?
C42 C43 H43 120.1 . . ?
C44 C43 H43 120.1 . . ?
C43 C44 C39 123.2(6) . . ?
C43 C44 H44 118.4 . . ?
C39 C44 H44 118.4 . . ?
C27 B1 C21 108.4(3) . . ?
C27 B1 C33 110.6(3) . . ?
C21 B1 C33 109.9(3) . . ?
C27 B1 C39 111.1(3) . . ?
C21 B1 C39 109.3(3) . . ?
C33 B1 C39 107.5(3) . . ?
C45 O3 C48 106.0(8) . . ?
O3 C45 C46 106.6(14) . . ?
O3 C45 H45A 110.4 . . ?
C46 C45 H45A 110.4 . . ?
O3 C45 H45B 110.4 . . ?
C46 C45 H45B 110.4 . . ?
H45A C45 H45B 108.6 . . ?
C47 C46 C45 102.8(9) . . ?
C47 C46 H46A 111.2 . . ?
C45 C46 H46A 111.2 . . ?
C47 C46 H46B 111.2 . . ?
C45 C46 H46B 111.2 . . ?
H46A C46 H46B 109.1 . . ?
C48 C47 C46 108.6(8) . . ?
C48 C47 H47A 110.0 . . ?
C46 C47 H47A 110.0 . . ?
C48 C47 H47B 110.0 . . ?
C46 C47 H47B 110.0 . . ?
H47A C47 H47B 108.3 . . ?
O3 C48 C47 108.0(9) . . ?
O3 C48 H48A 110.1 . . ?
C47 C48 H48A 110.1 . . ?
O3 C48 H48B 110.1 . . ?
C47 C48 H48B 110.1 . . ?
H48A C48 H48B 108.4 . . ?
C48A O3A C45A 109.2(16) . . ?
O3A C45A C46A 103.5(12) . . ?
O3A C45A H45C 111.1 . . ?
C46A C45A H45C 111.1 . . ?
O3A C45A H45D 111.1 . . ?
C46A C45A H45D 111.1 . . ?
H45C C45A H45D 109.0 . . ?
C47A C46A C45A 107.8(12) . . ?
C47A C46A H46C 110.1 . . ?
C45A C46A H46C 110.1 . . ?
C47A C46A H46D 110.1 . . ?
C45A C46A H46D 110.1 . . ?
H46C C46A H46D 108.5 . . ?
C46A C47A C48A 106.6(12) . . ?
C46A C47A H47C 110.4 . . ?
C48A C47A H47C 110.4 . . ?
C46A C47A H47D 110.4 . . ?
C48A C47A H47D 110.4 . . ?
H47C C47A H47D 108.6 . . ?
O3A C48A C47A 108.3(12) . . ?
O3A C48A H48C 110.0 . . ?
C47A C48A H48C 110.0 . . ?
O3A C48A H48D 110.0 . . ?
C47A C48A H48D 110.0 . . ?
H48C C48A H48D 108.4 . . ?
O1 N1 O2 121.68(15) . . ?
O1 N1 Pd1 119.5(2) . . ?
O2 N1 Pd1 118.8(2) . . ?
N1A O1A Pd1 125.6(7) . . ?
O1A N1A O2A 107.72(12) . . ?
 
loop_
 _geom_torsion_atom_site_label_1
 _geom_torsion_atom_site_label_2
 _geom_torsion_atom_site_label_3
 _geom_torsion_atom_site_label_4
 _geom_torsion
 _geom_torsion_site_symmetry_1
 _geom_torsion_site_symmetry_2
 _geom_torsion_site_symmetry_3
 _geom_torsion_site_symmetry_4
 _geom_torsion_publ_flag
C9 N2 C1 C2 -159.9(3) . . . . ?
C5 N2 C1 C2 77.3(4) . . . . ?
Pd1 N2 C1 C2 -35.5(4) . . . . ?
C3 N3 C2 C1 -167.3(3) . . . . ?
Pd1 N3 C2 C1 -46.1(3) . . . . ?
N2 C1 C2 N3 55.2(4) . . . . ?
C2 N3 C3 C4 167.4(3) . . . . ?
Pd1 N3 C3 C4 46.0(3) . . . . ?
C17 N4 C4 C3 158.7(3) . . . . ?
C13 N4 C4 C3 -79.4(4) . . . . ?
Pd1 N4 C4 C3 33.3(3) . . . . ?
N3 C3 C4 N4 -53.7(4) . . . . ?
C9 N2 C5 C6 -58.0(5) . . . . ?
C1 N2 C5 C6 65.1(4) . . . . ?
Pd1 N2 C5 C6 178.0(3) . . . . ?
N2 C5 C6 C7 -178.6(4) . . . . ?
C5 C6 C7 C8 -173.7(5) . . . . ?
C1 N2 C9 C10 66.4(4) . . . . ?
C5 N2 C9 C10 -170.5(3) . . . . ?
Pd1 N2 C9 C10 -52.3(4) . . . . ?
N2 C9 C10 C11 172.4(4) . . . . ?
C9 C10 C11 C12 171.8(4) . . . . ?
C17 N4 C13 C14 56.8(4) . . . . ?
C4 N4 C13 C14 -64.9(4) . . . . ?
Pd1 N4 C13 C14 -178.3(3) . . . . ?
N4 C13 C14 C15 -179.0(4) . . . . ?
C13 C14 C15 C16 178.6(4) . . . . ?
C4 N4 C17 C18 -69.2(4) . . . . ?
C13 N4 C17 C18 168.6(3) . . . . ?
Pd1 N4 C17 C18 50.3(4) . . . . ?
N4 C17 C18 C19 -179.5(4) . . . . ?
C17 C18 C19 C20 -174.1(5) . . . . ?
C26 C21 C22 C23 2.2(6) . . . . ?
B1 C21 C22 C23 -173.2(4) . . . . ?
C21 C22 C23 C24 0.4(7) . . . . ?
C22 C23 C24 C25 -2.1(7) . . . . ?
C23 C24 C25 C26 1.1(7) . . . . ?
C24 C25 C26 C21 1.6(6) . . . . ?
C22 C21 C26 C25 -3.1(6) . . . . ?
B1 C21 C26 C25 172.3(4) . . . . ?
C32 C27 C28 C29 -2.9(6) . . . . ?
B1 C27 C28 C29 178.1(4) . . . . ?
C27 C28 C29 C30 0.9(8) . . . . ?
C28 C29 C30 C31 0.8(8) . . . . ?
C29 C30 C31 C32 -0.2(8) . . . . ?
C30 C31 C32 C27 -2.0(8) . . . . ?
C28 C27 C32 C31 3.4(7) . . . . ?
B1 C27 C32 C31 -177.6(4) . . . . ?
C38 C33 C34 C35 0.5(6) . . . . ?
B1 C33 C34 C35 -176.5(4) . . . . ?
C33 C34 C35 C36 -1.5(6) . . . . ?
C34 C35 C36 C37 1.8(7) . . . . ?
C35 C36 C37 C38 -1.4(7) . . . . ?
C36 C37 C38 C33 0.5(8) . . . . ?
C34 C33 C38 C37 -0.1(6) . . . . ?
B1 C33 C38 C37 177.1(4) . . . . ?
C44 C39 C40 C41 -2.4(7) . . . . ?
B1 C39 C40 C41 174.0(4) . . . . ?
C39 C40 C41 C42 3.0(8) . . . . ?
C40 C41 C42 C43 -2.3(10) . . . . ?
C41 C42 C43 C44 1.3(11) . . . . ?
C42 C43 C44 C39 -0.9(11) . . . . ?
C40 C39 C44 C43 1.3(8) . . . . ?
B1 C39 C44 C43 -175.1(5) . . . . ?
C28 C27 B1 C21 12.5(6) . . . . ?
C32 C27 B1 C21 -166.4(4) . . . . ?
C28 C27 B1 C33 -108.1(4) . . . . ?
C32 C27 B1 C33 73.0(5) . . . . ?
C28 C27 B1 C39 132.6(4) . . . . ?
C32 C27 B1 C39 -46.3(5) . . . . ?
C22 C21 B1 C27 99.6(4) . . . . ?
C26 C21 B1 C27 -75.4(5) . . . . ?
C22 C21 B1 C33 -139.4(4) . . . . ?
C26 C21 B1 C33 45.6(5) . . . . ?
C22 C21 B1 C39 -21.5(5) . . . . ?
C26 C21 B1 C39 163.5(4) . . . . ?
C34 C33 B1 C27 -28.8(5) . . . . ?
C38 C33 B1 C27 154.3(4) . . . . ?
C34 C33 B1 C21 -148.5(3) . . . . ?
C38 C33 B1 C21 34.7(5) . . . . ?
C34 C33 B1 C39 92.6(4) . . . . ?
C38 C33 B1 C39 -84.2(5) . . . . ?
C40 C39 B1 C27 158.9(4) . . . . ?
C44 C39 B1 C27 -25.0(6) . . . . ?
C40 C39 B1 C21 -81.6(5) . . . . ?
C44 C39 B1 C21 94.6(5) . . . . ?
C40 C39 B1 C33 37.7(5) . . . . ?
C44 C39 B1 C33 -146.1(4) . . . . ?
C48 O3 C45 C46 27(3) . . . . ?
O3 C45 C46 C47 -28(2) . . . . ?
C45 C46 C47 C48 18.2(16) . . . . ?
C45 O3 C48 C47 -15(4) . . . . ?
C46 C47 C48 O3 -2(3) . . . . ?
C48A O3A C45A C46A 20(6) . . . . ?
O3A C45A C46A C47A -21(4) . . . . ?
C45A C46A C47A C48A 15(3) . . . . ?
C45A O3A C48A C47A -12(6) . . . . ?
C46A C47A C48A O3A -2(4) . . . . ?
Pd1 O1A N1A O2A 0.00(2) . . . . ?
 
_refine_diff_density_max    0.344
_refine_diff_density_min   -0.364
_refine_diff_density_rms    0.059

_shelx_res_file
;
TITL shelxt in P 1 21/n 1
    05_decay.res
    created by SHELXL-2018/3 at 09:22:55 on 03-Apr-2020
CELL 0.534 11.685 13.6086 30.2305 90 93.247 90
ZERR 4 0.000694 0.000739 0.001543 0 0.004872 0
LATT 1
SYMM 0.5-X,0.5+Y,0.5-Z
SFAC C H B N O Pd
DISP B 0 0 4.561
DISP C 0.001 0.001 6.94
DISP H -0 0 0.611
DISP N 0.003 0.002 10.693
DISP O 0.005 0.003 16.398
DISP Pd -2.504 0.615 1934.604
UNIT 192 292 4 16 12 4
DFIX 1.2 0.001 N1 O1 N1 O2
DFIX 1.3 0.001 O1A N1A N1A O2A
DFIX 2 0.01 Pd1 O1A
DANG 2.1 0.001 O1 O2 O1A O2A
FLAT 0.001 Pd1 O1 O2 N1 O1A O2A N1A
RIGU 0.001 0.002
EADP O3 O3A
EADP C48 C48A
EADP C46 C46A C47 C47A
EADP O1 O1A O2 O2A
EADP N1 N1A

L.S. 20
PLAN  5
SIZE 0.1 0.1 0.05
TEMP 9
BOND $H
list 4
CONF
fmap 2
acta
SHEL 999 0.8
OMIT -1 2 3
OMIT -2 1 5
OMIT 3 1 13
OMIT 0 8 4
OMIT 2 0 16
OMIT 6 4 30
OMIT -2 1 2
REM <olex2.extras>
REM <HklSrc "%.\\05_decay.hkl">
REM </olex2.extras>

WGHT    0.048600
FVAR       0.23583   0.62232   0.93654
PD1   6    0.339479    0.775205    0.346672    11.00000    0.05355    0.06089 =
         0.05079    0.00118   -0.00062   -0.00237
N2    4    0.345061    0.928418    0.337660    11.00000    0.07035    0.06541 =
         0.06311    0.00687   -0.00242    0.00031
N3    4    0.453832    0.799356    0.398011    11.00000    0.05560    0.06289 =
         0.04670    0.00014   -0.00005   -0.00603
AFIX  13
H3    2    0.530865    0.789151    0.387611    11.00000   -1.20000
AFIX   0
N4    4    0.331686    0.631658    0.371415    11.00000    0.05586    0.05841 =
         0.05875   -0.00028   -0.00111   -0.00338
C1    1    0.440552    0.963794    0.369534    11.00000    0.08415    0.06612 =
         0.06760   -0.00021   -0.00666   -0.00751
AFIX  23
H1A   2    0.513309    0.958189    0.355801    11.00000   -1.20000
H1B   2    0.428503    1.032430    0.376570    11.00000   -1.20000
AFIX   0
C2    1    0.443909    0.903767    0.411396    11.00000    0.08143    0.06316 =
         0.06542   -0.00404   -0.00706   -0.00570
AFIX  23
H2A   2    0.509102    0.922637    0.430836    11.00000   -1.20000
H2B   2    0.374482    0.913844    0.426939    11.00000   -1.20000
AFIX   0
C3    1    0.433708    0.723930    0.432428    11.00000    0.06323    0.06852 =
         0.04735    0.00471    0.00204   -0.00264
AFIX  23
H3A   2    0.364459    0.738966    0.447331    11.00000   -1.20000
H3B   2    0.497641    0.722156    0.454326    11.00000   -1.20000
AFIX   0
C4    1    0.421766    0.626424    0.408813    11.00000    0.05907    0.06742 =
         0.05820    0.00455   -0.00145   -0.00110
AFIX  23
H4A   2    0.494640    0.608373    0.397269    11.00000   -1.20000
H4B   2    0.401177    0.576096    0.429650    11.00000   -1.20000
AFIX   0
C5    1    0.229895    0.965184    0.351370    11.00000    0.08384    0.07448 =
         0.08251   -0.00013    0.00300    0.01165
AFIX  23
H5A   2    0.219699    0.943211    0.381417    11.00000   -1.20000
H5B   2    0.170502    0.934367    0.332413    11.00000   -1.20000
AFIX   0
C6    1    0.211509    1.075452    0.349655    11.00000    0.11981    0.07452 =
         0.12988   -0.00149   -0.00449    0.02100
AFIX  23
H6A   2    0.217993    1.098479    0.319534    11.00000   -1.20000
H6B   2    0.270388    1.107698    0.368339    11.00000   -1.20000
AFIX   0
C7    1    0.093508    1.102449    0.365333    11.00000    0.11866    0.11455 =
         0.18134   -0.04246   -0.01460    0.04300
AFIX  23
H7A   2    0.035149    1.064617    0.348814    11.00000   -1.20000
H7B   2    0.090046    1.085970    0.396447    11.00000   -1.20000
AFIX   0
C8    1    0.070220    1.208794    0.359013    11.00000    0.16559    0.11705 =
         0.35506   -0.05275   -0.05345    0.05549
AFIX 137
H8A   2    0.006080    1.227430    0.375647    11.00000   -1.50000
H8B   2    0.053018    1.221900    0.328148    11.00000   -1.50000
H8C   2    0.136488    1.245896    0.369153    11.00000   -1.50000
AFIX   0
C9    1    0.365013    0.960416    0.291470    11.00000    0.08364    0.07274 =
         0.06241    0.01286   -0.00320   -0.00252
AFIX  23
H9A   2    0.374271    1.031246    0.291312    11.00000   -1.20000
H9B   2    0.297328    0.944885    0.272714    11.00000   -1.20000
AFIX   0
C10   1    0.467152    0.914825    0.271680    11.00000    0.08297    0.09468 =
         0.07313    0.00731    0.00359   -0.00455
AFIX  23
H10A  2    0.463676    0.843958    0.274776    11.00000   -1.20000
H10B  2    0.536682    0.937726    0.287461    11.00000   -1.20000
AFIX   0
C11   1    0.470336    0.941503    0.222906    11.00000    0.11499    0.13236 =
         0.07623    0.01125    0.01557   -0.00109
AFIX  23
H11A  2    0.405985    0.910695    0.206647    11.00000   -1.20000
H11B  2    0.462042    1.012094    0.219642    11.00000   -1.20000
AFIX   0
C12   1    0.578771    0.909968    0.203416    11.00000    0.12663    0.23100 =
         0.10775   -0.01415    0.03741    0.00007
AFIX 137
H12A  2    0.577661    0.929767    0.172915    11.00000   -1.50000
H12B  2    0.585686    0.839781    0.205319    11.00000   -1.50000
H12C  2    0.642812    0.940042    0.219460    11.00000   -1.50000
AFIX   0
C13   1    0.212145    0.623289    0.388818    11.00000    0.05591    0.07611 =
         0.07824    0.00904    0.00035   -0.00772
AFIX  23
H13A  2    0.203535    0.675539    0.410200    11.00000   -1.20000
H13B  2    0.156859    0.635416    0.364272    11.00000   -1.20000
AFIX   0
C14   1    0.180563    0.528308    0.410212    11.00000    0.07145    0.08370 =
         0.10179    0.01622    0.01775   -0.00822
AFIX  23
H14A  2    0.232967    0.515977    0.435645    11.00000   -1.20000
H14B  2    0.188232    0.474898    0.389339    11.00000   -1.20000
AFIX   0
C15   1    0.059113    0.530722    0.424961    11.00000    0.06827    0.09972 =
         0.11387    0.00346    0.02450   -0.01461
AFIX  23
H15A  2    0.052528    0.583675    0.446145    11.00000   -1.20000
H15B  2    0.007561    0.545232    0.399520    11.00000   -1.20000
AFIX   0
C16   1    0.021858    0.437281    0.445561    11.00000    0.08940    0.10679 =
         0.12539    0.01011    0.03011   -0.01645
AFIX 137
H16A  2    0.021090    0.385523    0.423969    11.00000   -1.50000
H16B  2   -0.053714    0.445433    0.455924    11.00000   -1.50000
H16C  2    0.074222    0.420751    0.470046    11.00000   -1.50000
AFIX   0
C17   1    0.350343    0.552237    0.339030    11.00000    0.07793    0.06088 =
         0.07525   -0.00952    0.00217   -0.00083
AFIX  23
H17A  2    0.283822    0.548727    0.318389    11.00000   -1.20000
H17B  2    0.355819    0.490185    0.354796    11.00000   -1.20000
AFIX   0
C18   1    0.454505    0.564168    0.313310    11.00000    0.08608    0.09973 =
         0.07831   -0.01121    0.01173    0.00789
AFIX  23
H18A  2    0.521864    0.566379    0.333569    11.00000   -1.20000
H18B  2    0.449902    0.625898    0.297265    11.00000   -1.20000
AFIX   0
C19   1    0.466558    0.479253    0.280362    11.00000    0.13983    0.13621 =
         0.14195   -0.05150    0.05039   -0.00125
AFIX  23
H19A  2    0.461909    0.417693    0.296335    11.00000   -1.20000
H19B  2    0.402111    0.481556    0.258704    11.00000   -1.20000
AFIX   0
C20   1    0.568303    0.479441    0.257710    11.00000    0.17775    0.19749 =
         0.16333   -0.03733    0.08477    0.02301
AFIX 137
H20A  2    0.573228    0.419822    0.240949    11.00000   -1.50000
H20B  2    0.632900    0.483859    0.278696    11.00000   -1.50000
H20C  2    0.568291    0.534770    0.238010    11.00000   -1.50000
AFIX   0

C21   1    0.655819    0.374094    0.427133    11.00000    0.05748    0.06428 =
         0.06357    0.00791   -0.00428   -0.00100
C22   1    0.708412    0.423697    0.393871    11.00000    0.06671    0.07632 =
         0.08256    0.01034    0.01288   -0.00590
AFIX  43
H22   2    0.724843    0.389397    0.368390    11.00000   -1.20000
AFIX   0
C23   1    0.737477    0.521587    0.396846    11.00000    0.07165    0.07668 =
         0.12951    0.02174    0.01190   -0.00941
AFIX  43
H23   2    0.772352    0.551945    0.373557    11.00000   -1.20000
AFIX   0
C24   1    0.715454    0.574108    0.433659    11.00000    0.07256    0.05840 =
         0.13570    0.01292   -0.01036   -0.00361
AFIX  43
H24   2    0.737281    0.639689    0.436112    11.00000   -1.20000
AFIX   0
C25   1    0.660834    0.529354    0.467027    11.00000    0.07982    0.06424 =
         0.09629   -0.00502   -0.01554    0.00605
AFIX  43
H25   2    0.644009    0.564735    0.492165    11.00000   -1.20000
AFIX   0
C26   1    0.630785    0.431688    0.463309    11.00000    0.07768    0.06271 =
         0.06779    0.00786   -0.00259    0.00530
AFIX  43
H26   2    0.591998    0.402995    0.486029    11.00000   -1.20000
AFIX   0
C27   1    0.733868    0.201344    0.458439    11.00000    0.05825    0.05924 =
         0.07261    0.00184    0.01081    0.00186
C28   1    0.808919    0.250077    0.487634    11.00000    0.06723    0.07044 =
         0.07945   -0.00577   -0.00060    0.01062
AFIX  43
H28   2    0.804323    0.318216    0.489077    11.00000   -1.20000
AFIX   0
C29   1    0.891015    0.202846    0.515002    11.00000    0.08326    0.09958 =
         0.10669   -0.00692   -0.01830    0.02563
AFIX  43
H29   2    0.938413    0.239884    0.534310    11.00000   -1.20000
AFIX   0
C30   1    0.903310    0.105136    0.514158    11.00000    0.07313    0.09786 =
         0.13866    0.01456   -0.00431    0.02774
AFIX  43
H30   2    0.957825    0.073769    0.532799    11.00000   -1.20000
AFIX   0
C31   1    0.833090    0.052653    0.484972    11.00000    0.07986    0.07449 =
         0.16773    0.01206   -0.00197    0.01841
AFIX  43
H31   2    0.840144   -0.015341    0.483671    11.00000   -1.20000
AFIX   0
C32   1    0.751416    0.099942    0.457286    11.00000    0.07172    0.06192 =
         0.14391   -0.00129   -0.00121    0.00625
AFIX  43
H32   2    0.706721    0.062502    0.437206    11.00000   -1.20000
AFIX   0
C33   1    0.504666    0.230113    0.444521    11.00000    0.06035    0.05705 =
         0.05438   -0.00328   -0.00106    0.00015
C34   1    0.479081    0.145842    0.467157    11.00000    0.06645    0.06206 =
         0.06307    0.00474   -0.00405   -0.00196
AFIX  43
H34   2    0.537837    0.101419    0.474132    11.00000   -1.20000
AFIX   0
C35   1    0.370043    0.124023    0.480044    11.00000    0.07206    0.07385 =
         0.07793    0.00903    0.00408   -0.00563
AFIX  43
H35   2    0.356973    0.065330    0.494687    11.00000   -1.20000
AFIX   0
C36   1    0.281178    0.188390    0.471361    11.00000    0.06367    0.07737 =
         0.12015    0.00011    0.01310   -0.00310
AFIX  43
H36   2    0.208189    0.175220    0.480619    11.00000   -1.20000
AFIX   0
C37   1    0.303432    0.272455    0.448671    11.00000    0.06453    0.07092 =
         0.14571    0.00656    0.00460    0.00280
AFIX  43
H37   2    0.244407    0.316677    0.441789    11.00000   -1.20000
AFIX   0
C38   1    0.411843    0.292372    0.435927    11.00000    0.06597    0.06272 =
         0.12334    0.01735    0.00023    0.00461
AFIX  43
H38   2    0.423819    0.350577    0.420746    11.00000   -1.20000
AFIX   0
C39   1    0.634589    0.213240    0.374522    11.00000    0.09596    0.07195 =
         0.06563   -0.00334    0.00716   -0.00602
C40   1    0.541777    0.219589    0.344496    11.00000    0.11920    0.08735 =
         0.07380    0.00974   -0.01276   -0.02591
AFIX  43
H40   2    0.472512    0.242418    0.354218    11.00000   -1.20000
AFIX   0
C41   1    0.547430    0.193142    0.300042    11.00000    0.17778    0.08858 =
         0.07055    0.01176   -0.01408   -0.04090
AFIX  43
H41   2    0.483826    0.201316    0.280473    11.00000   -1.20000
AFIX   0
C42   1    0.646249    0.155398    0.285462    11.00000    0.21058    0.12373 =
         0.08582   -0.01424    0.01627   -0.03349
AFIX  43
H42   2    0.649755    0.135439    0.256147    11.00000   -1.20000
AFIX   0
C43   1    0.739885    0.147028    0.314015    11.00000    0.18374    0.20403 =
         0.09182   -0.04089    0.03769    0.02521
AFIX  43
H43   2    0.808229    0.122542    0.304141    11.00000   -1.20000
AFIX   0
C44   1    0.733308    0.174910    0.357630    11.00000    0.12448    0.16587 =
         0.08423   -0.02660    0.02186    0.02271
AFIX  43
H44   2    0.798100    0.167716    0.376677    11.00000   -1.20000
AFIX   0
B1    3    0.632974    0.254295    0.426522    11.00000    0.06308    0.06523 =
         0.06579    0.00147    0.00244   -0.00337

PART 1
O3    5    0.686364    0.806891    0.364552    21.00000    0.08031    0.11597 =
         0.10938   -0.01770    0.01709   -0.01052
C45   1    0.734822    0.774635    0.324913    21.00000    0.10236    0.23506 =
         0.10807   -0.03789    0.00652    0.03531
AFIX  23
H45A  2    0.728185    0.825574    0.302470    21.00000   -1.20000
H45B  2    0.695592    0.716303    0.313526    21.00000   -1.20000
AFIX   0
C46   1    0.857837    0.752475    0.336646    21.00000    0.08892    0.11708 =
         0.17051   -0.00943    0.01099   -0.00252
AFIX  23
H46A  2    0.868308    0.684165    0.345099    21.00000   -1.20000
H46B  2    0.905274    0.767037    0.312161    21.00000   -1.20000
AFIX   0
C47   1    0.884022    0.816962    0.373582    21.00000    0.08892    0.11708 =
         0.17051   -0.00943    0.01099   -0.00252
AFIX  23
H47A  2    0.930922    0.782823    0.396191    21.00000   -1.20000
H47B  2    0.926393    0.873624    0.363946    21.00000   -1.20000
AFIX   0
C48   1    0.778442    0.848084    0.391299    21.00000    0.08887    0.11928 =
         0.14278   -0.02620    0.00023   -0.00717
AFIX  23
H48A  2    0.774968    0.825786    0.421670    21.00000   -1.20000
H48B  2    0.773389    0.919229    0.390973    21.00000   -1.20000
AFIX   0
SAME 0.02 0.04 O3 > C48
PART 0
PART 2
O3A   5    0.677599    0.803100    0.362673   -21.00000    0.08031    0.11597 =
         0.10938   -0.01770    0.01709   -0.01052
C45A  1    0.733327    0.762392    0.326398   -21.00000    0.08752    0.06551 =
         0.08549    0.02044    0.01122    0.00795
AFIX  23
H45C  2    0.702499    0.789418    0.298519   -21.00000   -1.20000
H45D  2    0.725348    0.691455    0.325629   -21.00000   -1.20000
AFIX   0
C46A  1    0.856238    0.791777    0.335293   -21.00000    0.08892    0.11708 =
         0.17051   -0.00943    0.01099   -0.00252
AFIX  23
H46C  2    0.899519    0.737722    0.348829   -21.00000   -1.20000
H46D  2    0.890161    0.809034    0.307790   -21.00000   -1.20000
AFIX   0
C47A  1    0.858637    0.873330    0.364125   -21.00000    0.08892    0.11708 =
         0.17051   -0.00943    0.01099   -0.00252
AFIX  23
H47C  2    0.874408    0.933101    0.348082   -21.00000   -1.20000
H47D  2    0.917705    0.864864    0.387677   -21.00000   -1.20000
AFIX   0
C48A  1    0.746966    0.878634    0.382210   -21.00000    0.08887    0.11928 =
         0.14278   -0.02620    0.00023   -0.00717
AFIX  23
H48C  2    0.754004    0.870194    0.414109   -21.00000   -1.20000
H48D  2    0.712479    0.942258    0.375788   -21.00000   -1.20000
AFIX   0

PART 0
PART 3
O1    5    0.125103    0.759872    0.299229    31.00000    0.07912    0.22290 =
         0.08789   -0.03025   -0.01388    0.00263
O2    5    0.261468    0.723893    0.259965    31.00000    0.07912    0.22290 =
         0.08789   -0.03025   -0.01388    0.00263
N1    4    0.225812    0.749388    0.294661    31.00000    0.07872    0.08718 =
         0.07301    0.00953   -0.00922   -0.00363
PART 0
PART 4
O1A   5    0.209336    0.755299    0.301779   -31.00000    0.07912    0.22290 =
         0.08789   -0.03025   -0.01388    0.00263
O2A   5    0.326983    0.715693    0.254897   -31.00000    0.07912    0.22290 =
         0.08789   -0.03025   -0.01388    0.00263
N1A   4    0.218609    0.727730    0.260962   -31.00000    0.07872    0.08718 =
         0.07301    0.00953   -0.00922   -0.00363
HKLF 4


REM  shelxt in P 1 21/n 1
REM wR2 = 0.1318, GooF = S = 0.868, Restrained GooF = 0.873 for all data
REM R1 = 0.0566 for 4822 Fo > 4sig(Fo) and 0.1141 for all 9722 data
REM 538 parameters refined using 491 restraints

END

WGHT      0.0486      0.0000

REM Highest difference peak  0.344,  deepest hole -0.364,  1-sigma level  0.059
Q1    1   0.2117  0.6635  0.2728  11.00000  0.05    0.34
Q2    1   0.1401  0.7252  0.2812  11.00000  0.05    0.34
Q3    1   0.2205  0.7856  0.2498  11.00000  0.05    0.29
Q4    1   0.8489  0.8373  0.4006  11.00000  0.05    0.28
Q5    1   0.1524  0.6832  0.2887  11.00000  0.05    0.28
;
_shelx_res_checksum   58135

_shelx_hkl_file
;
  17  -2  -1   -0.57    4.22
 -16   1   1   -2.81    8.45
  16  -1  -1   -0.59    5.88
  16  -1  -2    1.17    4.33
 -16   2   1    3.63    8.73
  16  -2  -1   -3.20    4.91
 -16   2   2   -3.96    9.32
  16  -2  -2   -2.30    4.79
  16  -2  -3   -0.76    2.94
  16  -2  -4    8.03    5.82
 -16   3   1   -1.58    7.47
  16  -3  -1   -2.45    5.84
 -16   3   2    5.06    9.35
  16  -3  -2    4.23    5.12
 -16   3   3    1.30    8.94
  16  -3  -3    0.07    4.28
  16  -3  -4   -2.37    4.30
  16  -3  -5   -2.70    5.64
 -16   4   1    0.70    7.30
  16  -4  -1   -0.77    4.81
 -16   4   2   -3.43    9.06
  16  -4  -2    1.00    5.24
 -16   4   3    2.11    9.64
  16  -4  -3    1.11    3.57
  16  -4  -4    0.25    4.82
  16  -4  -5   -2.26    6.05
  16  -4  -6    3.52    6.07
  16  -4  -7    6.73    5.51
 -16   5   1    9.44    9.85
 -16   5   2    1.26    8.14
  16  -5  -2   -0.56    4.59
  16  -5  -3    2.44    5.59
  16  -5  -4    1.77    3.80
  16  -5  -5   -1.21    5.88
  16  -5  -6    1.24    5.08
  16  -5  -7    3.74    4.66
  16  -5  -8   -0.78    4.81
 -16   6   1    6.69    9.22
 -16   6   2    3.38    8.10
  16  -6  -8   -1.66    5.71
  16  -6  -9   -1.57    5.30
 -15   0   1   -1.04    7.86
  15   0  -1    0.86    4.59
 -15   0   2    7.71    8.12
  15   0  -2    0.52    5.80
 -15   0   3   -0.60    7.21
  15   0  -3    7.81    5.54
 -15   0   4   -0.75    8.82
 -15   0   5   14.26    9.85
 -15   0   6   -2.64   10.32
 -15   0   7   -3.03    9.84
 -15   0   8    5.63    9.43
 -15   0   9   20.08   11.23
 -15   0  10   -2.17    9.90
 -15   0  11    2.07    7.38
 -15   0  12    0.75    8.37
 -15   0  13   -2.85    8.90
 -15   1   1   11.15   10.86
  15  -1  -1    1.38    4.02
 -15  -1   1   32.89   12.63
 -15   1   2   -0.73    7.15
  15  -1  -2    2.65    4.80
 -15  -1   2    1.10    8.31
 -15   1   3   -1.82    8.85
  15  -1  -3    5.80    6.08
 -15  -1   3    1.21    8.17
 -15   1   4   -3.12    7.91
  15  -1  -4   -4.36    5.85
 -15  -1   4   -1.42    7.18
 -15   1   5   21.15   12.04
  15  -1  -5    2.80    5.88
 -15  -1   5   26.80   11.72
 -15   1   6   -0.82    8.78
 -15  -1   6    2.55    7.79
 -15   1   7   12.31    9.26
 -15  -1   7    8.35    8.89
 -15   1   8   -0.88    6.92
 -15  -1   8   -0.61    8.61
 -15   1   9   -1.06    7.75
 -15  -1   9   -2.86    9.89
 -15   1  10    5.26    9.22
 -15  -1  10    2.42    8.84
 -15   1  11    4.43    9.15
 -15  -1  11    9.77   12.20
 -15   1  12   -0.62    8.41
 -15  -1  12   -2.09    8.71
 -15   1  13    6.31    9.60
 -15  -1  13   10.10    9.97
 -15   2   1   -5.24    9.01
  15  -2  -1   -1.17    4.60
 -15  -2   1    1.76    7.10
 -15   2   2    1.61    8.11
  15  -2  -2   -2.04    5.49
 -15  -2   2    4.31    8.57
 -15   2   3    0.11    6.94
  15  -2  -3    8.80    5.84
 -15  -2   3   14.87    9.73
 -15   2   4    2.78    9.08
  15  -2  -4    1.58    4.83
 -15  -2   4    1.94    8.46
 -15   2   5    9.34   11.73
  15  -2  -5    8.91    6.81
 -15  -2   5    2.92   10.31
 -15   2   6   -2.60    8.01
  15  -2  -6   -1.63    3.95
 -15  -2   6   -3.76    8.48
 -15   2   7    6.30    9.10
 -15  -2   7    5.77   10.25
 -15   2   8    1.52   10.09
 -15  -2   8   -0.33    9.64
 -15   2   9    5.52    7.94
 -15  -2   9    5.14    8.74
 -15   2  10   -1.52    5.64
 -15  -2  10   -0.80   10.34
 -15   2  11   -0.59    7.52
 -15  -2  11   -3.55    9.13
 -15   2  12    0.06    9.22
 -15  -2  12    2.52    8.61
 -15   2  13    3.88   11.48
 -15   3   1    5.39    8.43
  15  -3  -1    2.17    5.82
 -15  -3   1    1.33    6.99
 -15   3   2    7.13    9.85
  15  -3  -2   -1.09    5.32
 -15  -3   2   15.89   10.26
 -15   3   3    3.11    6.36
  15  -3  -3   -1.91    5.36
 -15  -3   3   -1.44    6.88
 -15   3   4   -2.65    8.01
  15  -3  -4    1.45    4.35
 -15  -3   4    0.52    8.32
 -15   3   5   -3.57    8.87
  15  -3  -5    2.47    5.62
 -15  -3   5   -0.76    8.39
 -15   3   6    4.55    9.57
  15  -3  -6   -0.53    4.93
 -15  -3   6    0.78    7.75
 -15   3   7    0.16    6.31
  15  -3  -7    1.19    4.27
 -15  -3   7   -0.90    7.61
 -15   3   8   12.81   10.79
  15  -3  -8   -1.35    4.90
 -15  -3   8   14.29   10.69
 -15   3   9   -0.00    7.24
 -15  -3   9   -2.67   10.41
 -15   3  10   -1.30   10.12
 -15  -3  10    8.76    8.07
 -15   3  11   24.78   13.04
 -15  -3  11    9.58   10.90
 -15   3  12    1.96    7.87
 -15   4   1    5.90    8.98
  15  -4  -1   -0.17    4.59
 -15  -4   1   -0.53    5.53
 -15   4   2    5.57    7.85
  15  -4  -2   -1.30    5.22
 -15  -4   2   -3.68   10.20
 -15   4   3    9.93    9.03
  15  -4  -3    0.61    5.60
 -15  -4   3   -0.90    8.48
 -15   4   4    7.29    9.74
  15  -4  -4    1.75    5.14
 -15  -4   4   10.49    9.03
 -15   4   5   -1.97   10.42
  15  -4  -5   -1.54    5.34
 -15  -4   5   14.71   10.45
 -15   4   6   -2.90    8.76
  15  -4  -6    1.70    4.34
 -15  -4   6   -1.83    4.73
 -15   4   7    1.48   10.61
  15  -4  -7    2.13    4.64
 -15  -4   7   -0.03    7.85
 -15   4   8    3.06    7.90
  15  -4  -8   -2.46    4.81
 -15  -4   8    1.30    6.79
 -15   4   9    0.11    6.63
  15  -4  -9   -1.68    6.04
 -15  -4   9    8.25    7.93
 -15   4  10   -0.29    8.47
 -15   4  11    3.19    8.42
 -15   5   1    6.96    8.70
  15  -5  -1   -1.02    5.47
 -15  -5   1   -3.32    7.53
 -15   5   2   -2.50    9.83
  15  -5  -2    2.62    4.46
 -15  -5   2    8.35    7.20
 -15   5   3    8.09    9.19
  15  -5  -3    1.00    4.40
 -15  -5   3   -2.52    6.98
 -15   5   4   -3.31    8.72
  15  -5  -4    4.70    5.33
 -15  -5   4   -2.84    6.87
 -15   5   5   -1.72    9.37
  15  -5  -5    4.31    5.75
 -15   5   6    6.21    9.00
  15  -5  -6    2.34    6.39
 -15   5   7   13.89   11.30
  15  -5  -7   -2.25    6.01
 -15   5   8    0.22    7.86
  15  -5  -8   -1.65    5.69
 -15   5   9   -3.87    9.35
  15  -5  -9   -1.34    4.57
 -15   5  10   -1.78    8.79
  15  -5 -10   -0.17    5.64
 -15   5  11   15.86   12.72
 -15   6   1   -0.15    7.03
  15  -6  -1   -2.92    5.17
 -15   6   2    4.88    9.69
  15  -6  -2    7.89    6.47
 -15   6   3    3.90    6.78
  15  -6  -3   -1.57    4.44
 -15   6   4   -3.60    7.97
  15  -6  -4    7.72    5.90
 -15   6   5   -1.17    7.73
  15  -6  -5    2.16    4.58
 -15   6   6   -2.05    8.87
  15  -6  -6   -0.43    5.18
 -15   6   7    0.57    7.99
  15  -6  -7   -2.55    6.62
 -15   6   8   -2.76    8.37
  15  -6  -8   -3.01    5.21
 -15   6   9    3.08    7.43
  15  -6  -9   -4.68    6.06
 -15   6  10   -0.66    6.96
  15  -6 -10   -4.35    5.90
  15  -6 -11    0.27    5.19
 -15   7   1   14.20    9.91
  15  -7  -1    2.55    5.41
 -15   7   2   -1.65    7.42
  15  -7  -2   -0.66    4.76
 -15   7   3   -1.46    7.18
  15  -7  -3   -1.85    5.74
 -15   7   4   -2.55    8.17
  15  -7  -4   -2.80    4.20
 -15   7   5    1.25    7.74
  15  -7  -5   -1.90    5.86
 -15   7   6   -2.60    8.19
  15  -7  -6   11.85    6.75
 -15   7   7   -1.53    8.27
  15  -7  -7    1.99    5.71
 -15   7   8   -3.98    8.52
  15  -7  -8    4.33    5.93
 -15   7   9   -1.57    6.65
  15  -7  -9    0.54    3.00
  15  -7 -10   -0.30    5.17
  15  -7 -11    1.44    4.87
  15  -7 -12    5.48    5.10
 -15   8   2   -2.42    7.98
 -15   8   3   -0.56    6.51
 -15   8   4    3.68    6.79
 -15   8   5   -0.33    6.89
 -15   8   6    6.82    9.65
 -15   8   7    2.28    7.91
  15  -8 -10   -0.84    4.71
  15  -8 -11   -1.29    4.84
  15  -8 -12    2.29    6.46
  15  -8 -13   -2.48    5.60
 -15   9   5   -2.38    6.35
 -15   9   6    0.35    7.78
 -14   0   1    2.44    6.85
  14   0  -1    0.85    5.29
 -14   0   2   13.75    8.89
  14   0  -2    9.20    6.39
 -14   0   3   -0.24    8.75
  14   0  -3   -1.67    4.49
 -14   0   4   19.31   10.23
  14   0  -4    2.72    4.94
 -14   0   5    8.81    9.01
  14   0  -5   -0.32    4.87
 -14   0   6   12.83   10.97
  14   0  -6   10.19    6.21
 -14   0   7    3.66    7.13
 -14   0   8    7.07    7.76
 -14   0   9   -1.44    7.19
 -14   0  10    2.74    7.25
 -14   0  11   -5.96   10.35
 -14   0  12   17.96   10.30
 -14   0  13   -2.81    8.11
 -14   0  14    2.68    8.40
 -14   0  15    2.63    7.84
 -14   0  16    1.96    7.71
 -14   0  17   -1.14    7.28
 -14   0  18    9.25   10.54
 -14   0  19   -0.72    8.43
 -14   0  20    7.11   10.81
 -14   1   1    1.14    8.61
  14  -1  -1   -2.72    5.73
  14   1  -1   -2.04    4.92
 -14  -1   1   -0.75    9.23
 -14   1   2   -3.85    8.41
  14  -1  -2    1.19    4.58
  14   1  -2   -3.11    4.53
 -14  -1   2   -5.35    8.12
 -14   1   3   -0.77    7.13
  14  -1  -3   -0.10    4.12
  14   1  -3   -2.24    4.27
 -14  -1   3   -0.88    8.10
 -14   1   4   -2.07    8.37
  14  -1  -4    1.27    4.61
 -14  -1   4    3.93    9.10
 -14   1   5   -0.23    5.16
  14  -1  -5   -1.10    4.99
 -14  -1   5    6.42    7.32
 -14   1   6    1.67    8.78
  14  -1  -6    8.27    6.87
 -14  -1   6   12.28    8.24
 -14   1   7   -3.53    9.64
  14  -1  -7    0.09    5.64
 -14  -1   7    3.24    7.41
 -14   1   8   -2.74    9.60
 -14  -1   8    8.81    7.49
 -14   1   9    6.71    9.76
 -14  -1   9   -4.96    9.81
 -14   1  10   23.14   11.23
 -14  -1  10   22.95   12.00
 -14   1  11    0.35    7.87
 -14  -1  11   -2.20    8.97
 -14   1  12    0.31    9.19
 -14  -1  12    4.62    7.49
 -14   1  13    1.93    7.33
 -14  -1  13   -1.86    9.40
 -14   1  14   -0.84    7.83
 -14  -1  14    7.83    9.95
 -14   1  15   -4.13    9.58
 -14  -1  15   -4.66    9.35
 -14   1  16   -3.08    8.60
 -14  -1  16    4.62    8.55
 -14   1  17    3.40   10.04
 -14  -1  17   -0.47    7.95
 -14   1  18    2.31    7.89
 -14  -1  18   -1.79    8.02
 -14   1  19    1.62    7.81
 -14  -1  19    5.15    9.82
 -14  -1  20    7.11    9.51
 -14   2   1   -1.21    7.91
  14  -2  -1   -0.21    3.09
  14   2  -1    0.46    4.76
 -14  -2   1   -1.64    6.69
 -14   2   2    3.68   10.40
  14  -2  -2    8.62    6.08
 -14  -2   2   29.82   13.03
 -14   2   3    0.40    7.23
  14  -2  -3    1.24    4.81
 -14  -2   3    1.68    7.43
 -14   2   4   15.25   10.28
  14  -2  -4    4.12    5.96
 -14  -2   4   13.02    9.46
 -14   2   5    3.53    8.10
  14  -2  -5   -1.02    3.88
 -14  -2   5   -4.62    8.22
 -14   2   6   18.31   11.35
  14  -2  -6    1.02    4.82
 -14  -2   6   15.52   11.21
 -14   2   7    4.43    8.56
  14  -2  -7    5.48    5.18
 -14  -2   7    6.33    8.21
 -14   2   8    3.91    8.17
  14  -2  -8    5.89    5.25
 -14  -2   8    4.42    7.57
 -14   2   9   -2.84    7.03
  14  -2  -9   -1.35    4.46
 -14  -2   9   -3.52    9.19
 -14   2  10    3.67    8.26
 -14  -2  10   -6.59   10.69
 -14   2  11    8.88    9.05
 -14  -2  11    4.15    7.03
 -14   2  12    4.19    9.98
 -14  -2  12   -1.20    7.76
 -14   2  13    3.28   10.38
 -14  -2  13   12.06   10.23
 -14   2  14    2.34    9.24
 -14  -2  14   -2.53    8.46
 -14   2  15   -3.26    8.05
 -14  -2  15   -2.12    8.59
 -14   2  16   -1.83    6.67
 -14  -2  16    7.12    9.45
 -14   2  17   -0.95    7.23
 -14  -2  17   12.75   11.09
 -14   2  18   11.10   10.69
 -14  -2  18   -3.36   10.13
 -14   2  19    5.29   11.04
 -14  -2  19    1.96    6.91
 -14  -2  20   -0.17    7.99
 -14   3   1    0.81    8.08
  14  -3  -1    4.43    5.45
 -14  -3   1   -3.96    7.40
 -14   3   2   -0.09    5.54
  14  -3  -2   -2.67    6.14
 -14  -3   2   -0.51    6.27
 -14   3   3   -2.58    7.25
  14  -3  -3   -2.66    4.38
 -14  -3   3   -2.10    7.87
 -14   3   4   -2.10    6.89
  14  -3  -4    3.53    5.62
 -14  -3   4   -3.06    7.99
 -14   3   5    9.50   10.89
  14  -3  -5    5.46    5.57
 -14  -3   5    4.85    7.23
 -14   3   6   26.96   13.60
  14  -3  -6   10.51    7.16
 -14  -3   6   10.95    9.53
 -14   3   7    2.86    8.35
  14  -3  -7    2.87    4.03
 -14  -3   7   -1.19    8.28
 -14   3   8    0.63    8.51
  14  -3  -8   -3.45    5.05
 -14  -3   8    9.93    8.74
 -14   3   9    0.35    7.91
  14  -3  -9   -1.01    5.02
 -14  -3   9   -3.56    7.48
 -14   3  10   10.16   10.24
  14  -3 -10    9.59    7.41
 -14  -3  10   10.62   11.36
 -14   3  11   -2.75    8.56
 -14  -3  11   18.24    9.88
 -14   3  12   -2.12   10.50
 -14  -3  12   -0.73    7.34
 -14   3  13   -5.56    8.52
 -14  -3  13   -3.59    8.43
 -14   3  14    1.56    9.44
 -14  -3  14    2.03    7.49
 -14   3  15    0.47    8.38
 -14  -3  15   14.85   11.52
 -14   3  16   12.06   10.86
 -14  -3  16   27.02   12.23
 -14   3  17   -5.48   11.46
 -14  -3  17   -4.04    9.06
 -14   3  18    4.70    6.99
 -14  -3  18   -4.12    8.19
 -14  -3  19    6.10    8.75
 -14  -3  20   14.87   11.48
 -14   4   1    2.01    6.21
  14  -4  -1    1.03    4.08
 -14  -4   1    3.54    8.11
 -14   4   2    2.24    9.17
  14  -4  -2    5.14    4.67
 -14  -4   2    5.92    8.09
 -14   4   3    9.84    8.35
  14  -4  -3   -0.05    4.13
 -14  -4   3    3.07    7.05
 -14   4   4    9.80    8.98
  14  -4  -4    2.75    4.09
 -14  -4   4   15.31    9.64
 -14   4   5   -1.57    8.09
  14  -4  -5   -1.85    5.14
 -14  -4   5   10.08    8.25
 -14   4   6    6.86    9.46
  14  -4  -6    3.41    4.46
 -14  -4   6   -2.30    9.02
 -14   4   7   -0.00    8.35
  14  -4  -7    1.90    5.27
 -14  -4   7    1.41    9.21
 -14   4   8   -0.57    5.69
  14  -4  -8    3.17    4.95
 -14  -4   8   -1.80    8.23
 -14   4   9   -2.56    9.88
  14  -4  -9    0.09    5.16
 -14  -4   9   -5.42    9.57
 -14   4  10    0.00    9.92
  14  -4 -10    6.72    6.70
 -14  -4  10   -4.19    9.09
 -14   4  11    2.27    9.54
  14  -4 -11   -1.90    5.06
 -14  -4  11   12.70    9.26
 -14   4  12    4.14    9.06
 -14  -4  12    5.71    8.78
 -14   4  13    8.99   10.08
 -14  -4  13   19.50   11.92
 -14   4  14    5.01    9.75
 -14  -4  14   18.01   12.24
 -14   4  15    4.72    8.40
 -14  -4  15   -3.45    7.28
 -14   4  16    6.26    8.23
 -14  -4  16    1.46    8.90
 -14   4  17    4.00    8.26
 -14  -4  17    9.10   10.40
 -14  -4  18    2.32    9.18
 -14  -4  19    5.18    9.06
 -14  -4  20   -4.30   10.64
 -14   5   1    5.44    7.13
  14  -5  -1    2.44    4.96
 -14  -5   1    2.71    7.66
 -14   5   2   -1.20    6.10
  14  -5  -2   -3.50    4.77
 -14  -5   2    4.93    8.01
 -14   5   3   -3.80    9.28
  14  -5  -3    2.72    6.49
 -14  -5   3   -1.67    7.45
 -14   5   4   -5.82   10.86
  14  -5  -4   -1.21    4.42
 -14  -5   4    2.06    5.58
 -14   5   5    4.07   10.77
  14  -5  -5    2.85    4.95
 -14  -5   5    6.80   10.60
 -14   5   6   -1.30    8.95
  14  -5  -6   -1.24    4.41
 -14  -5   6   -3.58    6.70
 -14   5   7    1.45    8.78
  14  -5  -7   -1.08    3.85
 -14  -5   7    2.61    6.24
 -14   5   8    1.70    9.47
  14  -5  -8    1.45    3.67
 -14  -5   8    2.49    6.56
 -14   5   9    2.10    6.99
  14  -5  -9    0.80    5.96
 -14  -5   9    4.39    9.74
 -14   5  10   10.77    9.09
  14  -5 -10    0.86    4.12
 -14  -5  10   16.36   11.90
 -14   5  11   15.88   11.42
  14  -5 -11    1.03    5.68
 -14  -5  11    1.38    6.59
 -14   5  12   -1.12    8.37
  14  -5 -12   -2.07    5.59
 -14  -5  12    1.58    8.26
 -14   5  13    2.55    8.88
 -14  -5  13   -1.69    7.65
 -14   5  14   -3.96    9.76
 -14  -5  14   -4.65    9.60
 -14   5  15   18.36    9.54
 -14  -5  15    5.18    8.25
 -14   5  16   22.22   12.25
 -14  -5  16    2.06    9.90
 -14  -5  17   -2.20    8.71
 -14  -5  18   -0.55    8.62
 -14  -5  19    1.25    9.43
 -14   6   1   -1.41    7.65
  14  -6  -1    2.50    4.80
 -14  -6   1    0.37    8.11
 -14   6   2    4.50    9.11
  14  -6  -2    0.69    4.49
 -14  -6   2   -4.78    8.11
 -14   6   3   10.76    9.80
  14  -6  -3    4.85    5.60
 -14  -6   3    3.68    7.12
 -14   6   4    8.03    8.94
  14  -6  -4    0.79    5.41
 -14  -6   4    5.57    7.39
 -14   6   5   -3.83    8.77
  14  -6  -5    0.38    3.16
 -14  -6   5    2.97    6.90
 -14   6   6   15.27   10.55
  14  -6  -6   -0.00    5.17
 -14  -6   6   -0.80    6.95
 -14   6   7    4.95    9.03
  14  -6  -7    5.48    6.17
 -14  -6   7   -1.31    7.98
 -14   6   8    2.68    6.92
  14  -6  -8   -0.77    4.04
 -14  -6   8   -5.14    9.13
 -14   6   9   -0.75    8.64
  14  -6  -9    9.45    6.65
 -14  -6   9    2.78    7.59
 -14   6  10   -2.04    7.49
  14  -6 -10    3.01    5.82
 -14  -6  10    2.63    6.97
 -14   6  11    1.70    9.14
  14  -6 -11    1.54    4.28
 -14  -6  11    4.13    8.13
 -14   6  12   -0.92    8.39
  14  -6 -12    1.07    3.93
 -14  -6  12   -0.62    6.21
 -14   6  13   -1.01    7.34
  14  -6 -13    1.87    4.47
 -14  -6  13    2.66    8.36
 -14   6  14    4.78    7.33
 -14  -6  14    1.58    8.50
 -14   6  15   -0.02    6.58
 -14  -6  15   -2.92    9.55
 -14  -6  16    0.79    9.35
 -14  -6  17    1.71    7.38
 -14  -6  18   -4.83    9.46
 -14   7   1    8.40    9.07
  14  -7  -1    0.39    4.57
 -14  -7   1    5.03    5.70
 -14   7   2   -3.68    8.22
  14  -7  -2   -1.46    4.34
 -14  -7   2   -0.03    6.50
 -14   7   3   -2.54    7.17
  14  -7  -3   -4.21    6.33
 -14  -7   3   -2.29    6.23
 -14   7   4   -3.14    8.21
  14  -7  -4    0.74    4.63
 -14  -7   4   -1.83    7.45
 -14   7   5    2.18    6.82
  14  -7  -5    4.84    6.02
 -14  -7   5    8.70    9.46
 -14   7   6    2.74    7.19
  14  -7  -6   -1.03    5.45
 -14  -7   6   21.61   10.88
 -14   7   7   -0.50    6.71
  14  -7  -7    2.44    5.27
 -14  -7   7   -2.32    7.29
 -14   7   8   -6.42   11.28
  14  -7  -8    1.45    4.71
 -14  -7   8    5.27    9.15
 -14   7   9   -0.69    7.01
  14  -7  -9    3.65    5.56
 -14  -7   9    2.00    7.46
 -14   7  10   -4.42    8.20
  14  -7 -10    0.44    4.99
 -14  -7  10   -3.79    8.63
 -14   7  11   -2.68    9.43
  14  -7 -11    0.65    3.81
 -14  -7  11    2.83    8.08
 -14   7  12   -1.74    7.56
  14  -7 -12    2.74    4.74
 -14  -7  12   -1.83    4.66
 -14   7  13    5.36    7.57
  14  -7 -13   -1.36    5.08
 -14  -7  13    4.44    9.04
 -14   7  14   -2.26    5.05
  14  -7 -14    1.55    5.55
 -14  -7  14    2.18    7.72
 -14  -7  15    5.45    8.60
 -14  -7  16   -1.00    7.07
 -14   8   1   -2.00    9.06
  14  -8  -1    9.23    5.36
 -14  -8   1   11.84    7.68
 -14   8   2   -3.39    7.75
  14  -8  -2   -0.78    4.50
 -14  -8   2    0.71    7.04
 -14   8   3   -0.11    6.75
  14  -8  -3    2.78    5.34
 -14  -8   3   -0.93    5.43
 -14   8   4   -2.57    9.36
  14  -8  -4   -2.95    5.88
 -14  -8   4   -2.03    6.28
 -14   8   5   -1.64    8.72
  14  -8  -5    1.85    4.93
 -14  -8   5    0.82    7.29
 -14   8   6   -0.29    6.79
  14  -8  -6    0.77    4.95
 -14  -8   6    4.61    6.41
 -14   8   7   -0.50    6.27
  14  -8  -7    2.61    4.67
 -14  -8   7    4.03    8.97
 -14   8   8   -0.31    6.49
  14  -8  -8    0.54    4.67
 -14  -8   8    4.96    8.72
 -14   8   9    1.63    8.98
  14  -8  -9   10.52    6.84
 -14  -8   9   -1.61    8.25
 -14   8  10    1.51    8.16
  14  -8 -10    1.20    4.41
 -14  -8  10    5.20    8.75
 -14   8  11    3.69    8.51
  14  -8 -11    2.89    5.71
 -14  -8  11    9.45    8.79
 -14   8  12    9.70   10.50
  14  -8 -12   -3.26    5.14
 -14  -8  12   -2.99    7.54
 -14   8  13    8.83    8.81
  14  -8 -13    7.35    6.65
  14  -8 -14    2.53    4.89
  14  -8 -15   -2.79    6.94
 -14   9   3    1.75    6.11
  14  -9  -3   -2.61    4.39
 -14   9   4    1.37    5.59
  14  -9  -4   -1.48    5.06
 -14   9   5    8.32    8.25
  14  -9  -5    7.82    6.40
 -14   9   6   -0.04    5.96
  14  -9  -6    1.12    5.67
 -14   9   7   -3.27    8.18
  14  -9  -7    6.54    5.84
 -14   9   8    0.85    6.15
  14  -9  -8    1.04    4.63
 -14   9   9    0.67    6.28
  14  -9  -9    1.26    4.95
 -14   9  10   -2.85    9.39
  14  -9 -10   -0.64    4.98
 -14   9  11    1.64    6.57
  14  -9 -11   -3.06    5.46
  14  -9 -12   -1.84    6.78
  14  -9 -13   -1.51    6.15
  14  -9 -14    0.88    4.15
  14  -9 -15    8.42    7.45
 -14  10   6   -3.16    6.93
 -14  10   7    2.97    8.25
 -14  10   8   -2.69    7.10
 -14  10   9   -0.62    6.21
 -14  10  10   -0.69    6.76
 -13   0   1   38.16   13.08
  13   0  -1   42.34    9.94
 -13   0   2    4.54    7.76
  13   0  -2   -1.47    5.20
 -13   0   3   13.21    9.54
  13   0  -3   12.80    5.84
 -13   0   4   -3.04    7.88
  13   0  -4   -1.55    4.58
 -13   0   5    5.92    9.62
  13   0  -5    3.81    4.28
 -13   0   6   -0.71    7.05
  13   0  -6   -2.54    5.13
 -13   0   7   13.64    9.88
  13   0  -7   18.38    7.18
 -13   0   8    0.37    5.43
  13   0  -8   -2.71    4.54
 -13   0   9    6.12    7.59
 -13   0  10    4.42    7.61
 -13   0  11   30.47   12.30
 -13   0  12    9.69    9.40
 -13   0  13   18.25   11.70
 -13   0  14   -2.07    6.99
 -13   0  15   -2.58    9.32
 -13   0  16   -3.14    8.53
 -13   0  17    2.48    6.45
 -13   0  18    0.90    9.81
 -13   0  19   -2.10   10.55
 -13   0  20   -6.07    8.82
 -13   0  21   -2.43    6.91
 -13   0  22   -0.64    8.52
 -13   0  23    9.23   11.22
 -13   0  24   -1.95    7.27
 -13   0  25   -4.59    9.32
 -13   1   1    3.27    7.43
  13  -1  -1   -1.48    3.71
  13   1  -1    6.89    5.54
 -13  -1   1    1.33    5.93
 -13   1   2   -4.74    9.03
  13  -1  -2    1.03    5.01
  13   1  -2    1.06    3.46
 -13  -1   2   -4.06    9.02
 -13   1   3    8.45    8.51
  13  -1  -3    3.51    4.67
  13   1  -3   -0.87    4.35
 -13  -1   3    1.17    7.05
 -13   1   4   -1.86    5.91
  13  -1  -4    0.38    3.39
  13   1  -4    2.33    5.37
 -13  -1   4    4.82    8.10
 -13   1   5   32.28   14.04
  13  -1  -5   30.50    9.57
  13   1  -5   45.63   10.59
 -13  -1   5   57.18   14.95
 -13   1   6   -0.46    8.67
  13  -1  -6   -2.44    5.51
  13   1  -6   -0.19    2.90
 -13  -1   6   -0.14    8.49
 -13   1   7    9.35    9.90
  13  -1  -7   -0.03    3.52
 -13  -1   7    3.28   10.22
 -13   1   8   -0.43    9.60
  13  -1  -8   -1.22    4.62
 -13  -1   8   -7.66   11.23
 -13   1   9   10.15   10.49
  13  -1  -9   12.17    6.60
 -13  -1   9   20.79   11.82
 -13   1  10   -3.30    9.55
  13  -1 -10   -0.36    3.82
 -13  -1  10    3.85    8.94
 -13   1  11    0.35    9.03
 -13  -1  11    5.43    7.87
 -13   1  12   -0.31    7.46
 -13  -1  12    5.68    8.53
 -13   1  13    6.57    8.61
 -13  -1  13   -2.46    9.33
 -13   1  14   -5.49    9.58
 -13  -1  14   -6.83   12.12
 -13   1  15   24.69   12.63
 -13  -1  15   15.24   11.51
 -13   1  16    5.28    7.66
 -13  -1  16   -4.03   10.20
 -13   1  17    1.22    6.48
 -13  -1  17    0.54    7.16
 -13   1  18   -1.77    7.23
 -13  -1  18    0.14    7.37
 -13   1  19    2.78    8.59
 -13  -1  19    3.71   10.37
 -13   1  20    1.39    8.28
 -13  -1  20   -0.48    7.61
 -13   1  21   -2.91   10.13
 -13  -1  21    2.84    9.87
 -13   1  22   -0.51    5.75
 -13  -1  22   -0.08    6.55
 -13   1  23   -0.69    7.85
 -13  -1  23   -1.76    8.44
 -13   1  24   -1.19    6.78
 -13  -1  24   -0.68    7.13
 -13  -1  25   -2.28    9.73
 -13   2   1   10.03    8.76
  13  -2  -1   20.30    7.81
  13   2  -1   19.71    8.04
 -13  -2   1   18.41    9.01
 -13   2   2   -3.98    8.64
  13  -2  -2   -1.79    3.93
  13   2  -2    1.90    3.57
 -13  -2   2   -0.19    5.64
 -13   2   3    2.80    8.13
  13  -2  -3   -0.40    4.66
  13   2  -3    4.31    5.41
 -13  -2   3    1.64    6.29
 -13   2   4   -1.73    8.00
  13  -2  -4    2.62    4.41
  13   2  -4   -1.53    3.56
 -13  -2   4   -1.46    8.45
 -13   2   5    7.82    9.40
  13  -2  -5   -1.01    3.70
 -13  -2   5    6.90    8.01
 -13   2   6   -1.31    7.40
  13  -2  -6    3.25    4.81
 -13  -2   6    3.85    7.99
 -13   2   7   18.90   10.63
  13  -2  -7    7.94    5.63
 -13  -2   7   12.97   10.36
 -13   2   8   -3.84    8.40
  13  -2  -8   -0.35    4.66
 -13  -2   8    0.54    6.72
 -13   2   9   16.07   10.53
  13  -2  -9   -1.81    4.48
 -13  -2   9    9.10   11.75
 -13   2  10    7.45    9.63
  13  -2 -10    0.30    4.48
 -13  -2  10   -4.02    8.66
 -13   2  11    9.03    9.30
  13  -2 -11   19.38    7.57
 -13  -2  11    1.79    9.19
 -13   2  12   15.15    9.69
 -13  -2  12   13.65   11.24
 -13   2  13    3.33    8.30
 -13  -2  13    3.07    7.94
 -13   2  14   -4.23    9.20
 -13  -2  14   -2.15    8.32
 -13   2  15    3.09   10.23
 -13  -2  15   -1.16    9.53
 -13   2  16   -0.71    7.20
 -13  -2  16    1.79    6.75
 -13   2  17   -3.79   10.91
 -13  -2  17    6.31    9.04
 -13   2  18   -3.53    9.86
 -13  -2  18    4.87    6.32
 -13   2  19    5.54    9.97
 -13  -2  19   -1.86    8.48
 -13   2  20   -6.97    9.70
 -13  -2  20   -3.08    7.91
 -13   2  21   -3.82    9.67
 -13  -2  21    4.77    8.70
 -13   2  22    2.95    8.10
 -13  -2  22   -4.78    8.96
 -13   2  23    9.05    9.01
 -13  -2  23   10.51   11.05
 -13   2  24   -3.35    9.12
 -13  -2  24    2.88    9.56
 -13  -2  25    1.36    7.35
 -13  -2  26   -4.36    9.52
 -13   3   1    0.72    7.02
  13  -3  -1    4.43    4.59
  13   3  -1   -3.25    4.66
 -13  -3   1   -3.85    6.15
 -13   3   2   -0.74    7.06
  13  -3  -2    4.03    5.16
 -13  -3   2    3.23    7.27
 -13   3   3   -1.28    8.01
  13  -3  -3    8.06    5.62
 -13  -3   3   -0.01    8.26
 -13   3   4    0.69    7.70
  13  -3  -4    2.50    4.43
 -13  -3   4   -0.59    5.89
 -13   3   5   22.58   11.85
  13  -3  -5   11.64    6.44
 -13  -3   5   10.53    8.29
 -13   3   6    1.29    8.54
  13  -3  -6   -0.63    4.16
 -13  -3   6    3.51    6.93
 -13   3   7   -4.14    8.86
  13  -3  -7    4.94    4.97
 -13  -3   7    0.70    8.58
 -13   3   8    7.18    8.32
  13  -3  -8    8.29    5.79
 -13  -3   8    0.84    7.30
 -13   3   9   24.63   12.43
  13  -3  -9    6.33    6.87
 -13  -3   9   20.45    9.96
 -13   3  10   16.77   11.84
  13  -3 -10   -0.17    4.89
 -13  -3  10   -6.26    9.72
 -13   3  11   19.93   10.49
  13  -3 -11    2.23    3.94
 -13  -3  11    7.45    9.56
 -13   3  12   -0.58    8.70
  13  -3 -12   -2.46    4.58
 -13  -3  12    3.65    8.20
 -13   3  13   -1.11    8.55
 -13  -3  13   -2.52    8.51
 -13   3  14   -3.39    9.12
 -13  -3  14    0.41    8.62
 -13   3  15   23.29   11.38
 -13  -3  15   16.18   10.74
 -13   3  16    8.80    8.50
 -13  -3  16   13.27    9.65
 -13   3  17    0.83    8.86
 -13  -3  17   -4.04    8.32
 -13   3  18    4.64    8.99
 -13  -3  18   -2.75    8.61
 -13   3  19    2.24    8.53
 -13  -3  19   -1.78    8.73
 -13   3  20   -2.19    6.41
 -13  -3  20   -1.83    8.38
 -13   3  21   -0.08    7.62
 -13  -3  21    2.47    8.90
 -13   3  22   -2.87    7.07
 -13  -3  22   -4.31    9.36
 -13   3  23    3.35    8.73
 -13  -3  23   -3.45    9.31
 -13  -3  24   13.55    9.92
 -13  -3  25   18.77   11.64
 -13  -3  26   -2.10    7.62
 -13   4   1   14.99   10.11
  13  -4  -1   10.33    5.93
 -13  -4   1   14.45    8.97
 -13   4   2    5.16    8.93
  13  -4  -2   -0.07    2.76
 -13  -4   2   19.54    9.09
 -13   4   3    3.17    7.79
  13  -4  -3    1.92    4.02
 -13  -4   3    0.74    8.22
 -13   4   4    3.09    6.34
  13  -4  -4   -0.04    3.63
 -13  -4   4    5.69    8.26
 -13   4   5   -1.79    8.30
  13  -4  -5   -0.58    3.54
 -13  -4   5    5.31    8.90
 -13   4   6    8.55    9.83
  13  -4  -6    2.21    3.63
 -13  -4   6    1.64    6.67
 -13   4   7    4.90    8.26
  13  -4  -7   10.56    6.52
 -13  -4   7   10.43    8.72
 -13   4   8   -1.01    8.80
  13  -4  -8    4.90    4.96
 -13  -4   8    1.96    8.09
 -13   4   9    4.02    7.29
  13  -4  -9   -1.17    5.53
 -13  -4   9   -1.31    7.05
 -13   4  10   -0.87    7.46
  13  -4 -10    1.59    4.58
 -13  -4  10   -2.86    7.52
 -13   4  11    5.69    8.21
  13  -4 -11   28.89    9.43
 -13  -4  11    7.40   10.87
 -13   4  12    9.40    9.18
  13  -4 -12    4.25    4.96
 -13  -4  12   -4.31    8.60
 -13   4  13   10.43   10.31
  13  -4 -13    7.15    4.92
 -13  -4  13   18.84   10.48
 -13   4  14    6.38    8.56
 -13  -4  14   -3.07    9.16
 -13   4  15   -0.81    7.44
 -13  -4  15   -1.78    8.09
 -13   4  16   -2.30    8.27
 -13  -4  16   19.68   11.03
 -13   4  17    8.69    9.31
 -13  -4  17   -1.67    7.27
 -13   4  18    2.93    7.68
 -13  -4  18   -0.34    9.07
 -13   4  19   -0.82    5.52
 -13  -4  19   -2.00    8.32
 -13   4  20   -0.72    5.94
 -13  -4  20   -0.52    8.85
 -13   4  21   -2.90    9.64
 -13  -4  21   -1.70    9.69
 -13   4  22    0.72    4.20
 -13  -4  22    1.06    7.97
 -13  -4  23    9.29   10.96
 -13  -4  24   -4.74    9.68
 -13  -4  25    1.15    9.32
 -13  -4  26    0.51    8.69
 -13   5   1    4.44    7.95
  13  -5  -1   -0.30    4.79
 -13  -5   1    3.82    5.36
 -13   5   2    8.08    8.76
  13  -5  -2    5.36    4.99
 -13  -5   2    8.70    8.45
 -13   5   3    4.31    8.95
  13  -5  -3    7.41    5.17
 -13  -5   3    0.32    5.86
 -13   5   4    3.69    8.24
  13  -5  -4    3.85    6.47
 -13  -5   4    0.77    6.44
 -13   5   5   -2.08    8.06
  13  -5  -5    7.41    5.55
 -13  -5   5    7.16    7.99
 -13   5   6    2.31    8.22
  13  -5  -6   -0.92    4.88
 -13  -5   6    0.34    5.56
 -13   5   7   -3.23    8.99
  13  -5  -7    0.48    4.49
 -13  -5   7   -2.14    8.82
 -13   5   8   -3.07    9.07
  13  -5  -8    9.85    5.91
 -13  -5   8    0.80    6.71
 -13   5   9    5.19    8.68
  13  -5  -9    8.58    6.96
 -13  -5   9   24.70   10.15
 -13   5  10   27.85   12.62
  13  -5 -10   -0.13    4.97
 -13  -5  10   12.64    9.58
 -13   5  11   -2.60    8.29
  13  -5 -11    7.48    5.64
 -13  -5  11    5.88    9.83
 -13   5  12   -3.68    9.96
  13  -5 -12    0.09    4.92
 -13  -5  12   -0.13    6.73
 -13   5  13   -3.55    9.17
  13  -5 -13   -0.34    5.03
 -13  -5  13    6.52    9.68
 -13   5  14    9.46    9.97
  13  -5 -14    9.01    5.95
 -13  -5  14    4.32    8.54
 -13   5  15    5.24    9.86
 -13  -5  15   22.17   12.70
 -13   5  16    4.28    8.92
 -13  -5  16   -0.32    8.29
 -13   5  17   -1.72    9.49
 -13  -5  17   -0.97    7.30
 -13   5  18    1.55    7.70
 -13  -5  18   -0.20    6.94
 -13   5  19    7.73    7.12
 -13  -5  19    6.43    9.88
 -13   5  20   17.21   11.09
 -13  -5  20   -5.75    9.96
 -13   5  21   -1.18    7.31
 -13  -5  21   -0.67    9.09
 -13  -5  22   -0.77    8.58
 -13  -5  23   -2.35    8.20
 -13  -5  24   -5.74    9.32
 -13  -5  25   -0.41    8.85
 -13  -5  26    4.75    9.16
 -13   6   1    5.16    7.96
  13  -6  -1    3.45    4.38
 -13  -6   1   -0.76    5.16
 -13   6   2    8.94    7.92
  13  -6  -2    0.53    5.43
 -13  -6   2   -1.62    7.45
 -13   6   3    4.42    7.64
  13  -6  -3    0.06    4.80
 -13  -6   3    2.53    6.23
 -13   6   4    7.64    9.09
  13  -6  -4   -1.95    4.57
 -13  -6   4    8.45    8.11
 -13   6   5    5.36    8.09
  13  -6  -5    2.00    5.58
 -13  -6   5   -2.17    6.98
 -13   6   6   -0.73    8.27
  13  -6  -6    3.82    5.91
 -13  -6   6    2.13    7.20
 -13   6   7   17.34    9.42
  13  -6  -7    1.92    4.69
 -13  -6   7    0.38    7.21
 -13   6   8   -0.15    7.78
  13  -6  -8    2.55    5.68
 -13  -6   8   12.84    9.63
 -13   6   9    5.15    9.60
  13  -6  -9    3.94    5.23
 -13  -6   9   -5.73    9.68
 -13   6  10    1.17    7.02
  13  -6 -10   -0.19    3.75
 -13  -6  10   -0.46    7.36
 -13   6  11   -0.03    8.79
  13  -6 -11    2.10    3.43
 -13  -6  11   11.95    8.82
 -13   6  12    4.91    8.89
  13  -6 -12   -0.00    4.08
 -13  -6  12   18.65   10.81
 -13   6  13    5.79    7.40
  13  -6 -13    7.02    6.91
 -13  -6  13   -2.89    7.75
 -13   6  14   -2.86    8.88
  13  -6 -14    3.62    5.95
 -13  -6  14   -3.14    6.96
 -13   6  15    7.21    8.90
  13  -6 -15    2.16    4.65
 -13  -6  15   -0.16    5.88
 -13   6  16   10.21   10.00
 -13  -6  16    1.95    7.40
 -13   6  17   -0.67    8.25
 -13  -6  17    8.22    7.63
 -13   6  18   -1.84    8.39
 -13  -6  18    4.08    8.05
 -13   6  19    3.78    7.55
 -13  -6  19    0.91    8.62
 -13   6  20   -2.76    7.41
 -13  -6  20    7.29    8.17
 -13  -6  21    1.84    8.63
 -13  -6  22   -0.47    8.11
 -13  -6  23   -4.30    9.73
 -13  -6  24    7.22    8.81
 -13  -6  25   -0.95    8.82
 -13   7   1   -0.68    5.73
  13  -7  -1    0.71    4.89
 -13  -7   1   -1.62    5.73
 -13   7   2   -1.28    8.69
  13  -7  -2   -0.20    4.07
 -13  -7   2    1.09    7.77
 -13   7   3    1.39    6.88
  13  -7  -3    1.93    4.90
 -13  -7   3   -1.36    4.95
 -13   7   4   39.98   13.67
  13  -7  -4   17.08    7.80
 -13  -7   4   28.37   10.85
 -13   7   5   -3.39    7.87
  13  -7  -5    7.11    5.03
 -13  -7   5    2.91    5.62
 -13   7   6    1.53    7.33
  13  -7  -6    0.45    4.10
 -13  -7   6   -4.71    9.22
 -13   7   7    1.12    6.24
  13  -7  -7    1.16    5.63
 -13  -7   7   -0.65    6.68
 -13   7   8    0.29    7.17
  13  -7  -8    4.55    5.54
 -13  -7   8    0.24    6.33
 -13   7   9    5.07    7.70
  13  -7  -9   -1.07    5.33
 -13  -7   9    4.68    6.67
 -13   7  10   12.18    9.71
  13  -7 -10   -0.28    4.49
 -13  -7  10   13.20    8.79
 -13   7  11   -0.22    5.30
  13  -7 -11    1.02    4.52
 -13  -7  11   -0.56    7.26
 -13   7  12   -1.25    7.61
  13  -7 -12   -0.29    5.48
 -13  -7  12   -1.73    7.60
 -13   7  13   -2.88    7.85
  13  -7 -13   -0.02    4.83
 -13  -7  13    1.65    7.22
 -13   7  14   19.89   10.97
  13  -7 -14    1.63    4.78
 -13  -7  14    3.68    8.26
 -13   7  15   -0.30    7.81
  13  -7 -15   -1.51    5.92
 -13  -7  15   -2.42    5.75
 -13   7  16   -0.15    7.27
  13  -7 -16   -0.52    4.84
 -13  -7  16    4.74   10.37
 -13   7  17   -2.89    7.93
 -13  -7  17   -2.98    7.56
 -13   7  18    2.07    7.97
 -13  -7  18   -3.69    8.15
 -13   7  19   -3.17    7.61
 -13  -7  19    0.68    7.99
 -13  -7  20   -1.19   10.08
 -13  -7  21    0.99    9.22
 -13  -7  22   -4.84   10.73
 -13  -7  23   -2.92    9.02
 -13  -7  24   -1.02    9.06
 -13  -7  25    0.81    9.04
 -13   8   1    2.03    6.88
  13  -8  -1   -2.33    5.63
 -13  -8   1   -0.21    7.34
 -13   8   2   -0.84    8.76
  13  -8  -2    3.75    5.01
 -13  -8   2    3.34    7.51
 -13   8   3   -1.66    7.39
  13  -8  -3    5.63    5.42
 -13  -8   3    4.63    6.92
 -13   8   4   -2.00    8.88
  13  -8  -4   -1.40    5.06
 -13  -8   4    1.65    6.74
 -13   8   5    3.39    7.87
  13  -8  -5   -1.08    4.85
 -13  -8   5   -0.81    7.25
 -13   8   6   -1.01    6.97
  13  -8  -6    5.66    5.81
 -13  -8   6   11.04    9.00
 -13   8   7    1.33    7.17
  13  -8  -7    2.00    6.03
 -13  -8   7    7.39    9.22
 -13   8   8    4.54    7.88
  13  -8  -8    6.01    6.59
 -13  -8   8   18.53   10.44
 -13   8   9   -2.29    8.05
  13  -8  -9   -1.59    4.98
 -13  -8   9    6.44    8.19
 -13   8  10   -0.88    6.61
  13  -8 -10    1.52    4.73
 -13  -8  10    3.27    8.25
 -13   8  11    8.20    7.96
  13  -8 -11   -1.22    4.87
 -13  -8  11   -2.23    7.59
 -13   8  12   -2.99    7.37
  13  -8 -12    5.18    5.50
 -13  -8  12    8.72    9.39
 -13   8  13    4.08    7.75
  13  -8 -13   -0.41    4.71
 -13  -8  13   -2.43    7.32
 -13   8  14   13.98    8.66
  13  -8 -14   -0.03    5.47
 -13  -8  14    9.45    8.99
 -13   8  15    2.67    8.11
  13  -8 -15    1.65    3.89
 -13  -8  15   -0.49    7.93
 -13   8  16   -4.68    8.73
  13  -8 -16   -3.43    5.67
 -13  -8  16    2.86    8.57
 -13   8  17    1.16    5.09
 -13  -8  17    3.42    6.58
 -13  -8  18   10.08    9.58
 -13  -8  19   -0.57    8.55
 -13  -8  20    1.65    7.37
 -13  -8  21    0.78    8.01
 -13  -8  22    7.85    9.32
 -13  -8  23    0.16    9.75
 -13  -8  24   -4.12    9.27
  13  -9  -1    3.69    5.29
 -13  -9   1   -1.23    7.12
 -13   9   2    3.67    8.51
  13  -9  -2    0.46    5.01
 -13  -9   2    1.86    6.51
 -13   9   3    1.40    5.60
  13  -9  -3    3.35    4.55
 -13  -9   3   -0.64    6.35
 -13   9   4    0.79    6.71
  13  -9  -4    0.61    4.69
 -13  -9   4   18.53    9.08
 -13   9   5   -2.27    7.73
  13  -9  -5    4.42    5.39
 -13  -9   5    3.98    6.98
 -13   9   6    2.72    7.26
  13  -9  -6   -1.24    4.62
 -13  -9   6    3.30    6.62
 -13   9   7   -0.22    4.53
  13  -9  -7    0.96    4.37
 -13  -9   7   -0.09    6.84
 -13   9   8   -0.37    5.91
  13  -9  -8   -1.83    6.18
 -13  -9   8   -0.16    6.55
 -13   9   9   -0.18    5.66
  13  -9  -9   -1.07    4.71
 -13  -9   9   -1.86    7.39
 -13   9  10   22.61   10.46
  13  -9 -10    1.37    6.18
 -13  -9  10   -0.09    6.22
 -13   9  11   -3.01    6.76
  13  -9 -11    0.09    3.62
 -13  -9  11   -3.50    7.02
 -13   9  12    0.39    7.95
  13  -9 -12   -1.33    5.38
 -13  -9  12   -3.34    7.06
 -13   9  13    2.86    6.25
  13  -9 -13   -0.91    3.87
 -13  -9  13   -0.19    8.09
 -13   9  14   14.17    9.42
  13  -9 -14   -1.16    5.45
 -13  -9  14    5.71    7.96
 -13   9  15   -0.69    7.47
  13  -9 -15   -2.49    5.56
 -13  -9  15   -2.49    8.50
 -13   9  16   -4.30    8.59
  13  -9 -16   -0.82    6.09
 -13  -9  16    0.29    7.79
  13  -9 -17   -2.56    4.67
 -13  -9  17   11.59   10.28
 -13  -9  18   -0.55    7.38
 -13  -9  19   -0.46    8.40
 -13  -9  20    6.04    9.18
 -13  -9  21   -3.18    8.10
 -13  -9  22    4.20    6.76
  13 -10  -1   -2.34    5.08
 -13 -10   1    0.94    7.90
  13 -10  -2    1.97    5.21
 -13 -10   2    8.51    7.86
  13 -10  -3   -0.26    4.94
 -13 -10   3   -2.29    5.92
 -13  10   4   -1.69    6.76
  13 -10  -4    5.57    5.67
 -13 -10   4   -0.36    6.21
 -13  10   5    1.42    6.08
  13 -10  -5    1.84    3.87
 -13 -10   5    2.24    6.40
 -13  10   6    4.83    8.35
  13 -10  -6    2.97    5.58
 -13 -10   6   -2.96    7.21
 -13  10   7   11.91    7.70
  13 -10  -7   -2.05    4.91
 -13 -10   7   -1.27    6.39
 -13  10   8    3.56    8.32
  13 -10  -8    4.07    5.48
 -13 -10   8    5.06    7.77
 -13  10   9    0.19    6.75
  13 -10  -9   -1.86    5.14
 -13 -10   9    1.03    6.78
 -13  10  10    0.36    6.59
  13 -10 -10   -1.04    4.87
 -13 -10  10    9.68    7.86
 -13  10  11    0.87    6.84
  13 -10 -11   -1.90    6.27
 -13 -10  11    4.50    8.11
 -13  10  12    4.84    8.36
  13 -10 -12    5.01    6.59
 -13 -10  12   17.51   10.67
 -13  10  13    2.26    8.51
  13 -10 -13    2.10    5.93
 -13 -10  13   -3.70    7.95
 -13  10  14   -2.70    7.84
  13 -10 -14   -1.00    4.63
 -13 -10  14   -2.64    6.67
  13 -10 -15    0.35    6.32
 -13 -10  15   -4.17    8.40
  13 -10 -16   -1.16    5.60
 -13 -10  16   -0.49    7.50
  13 -10 -17    1.04    6.96
 -13 -10  17   -5.36    9.91
 -13 -10  18   -7.11   10.43
 -13 -10  19    5.28    8.57
 -13 -10  20    1.02    6.79
 -13 -11   5    2.47    5.68
 -13 -11   6    8.10    7.34
 -13  11   7    3.04    7.04
 -13 -11   7   -3.68    8.36
 -13  11   8   -2.04    6.34
 -13 -11   8    2.35    6.90
 -13  11   9    1.39    6.31
 -13 -11   9   -0.82    7.99
 -13  11  10    8.18    6.75
 -13 -11  10   12.55    9.81
 -13  11  11    5.75    7.24
 -13 -11  11   -0.28    7.81
 -13  11  12   -1.17    5.90
 -13 -11  12   -2.52    7.54
 -13 -11  13   -3.77    8.95
 -13 -11  14    5.93    6.21
 -13  12  10   -2.66    7.00
 -13  12  11    2.24    7.02
 -12   0   1   -3.54    8.50
  12   0  -1   -2.50    4.69
 -12   0   2   16.26    9.62
  12   0  -2   25.63    7.72
 -12   0   3   -1.23    7.03
  12   0  -3   -1.81    4.64
 -12   0   4    1.54    7.92
  12   0  -4    0.60    4.07
 -12   0   5   -4.42    8.73
  12   0  -5    0.31    3.73
 -12   0   6   52.13   14.87
  12   0  -6   58.59   12.15
 -12   0   7    0.35    9.22
  12   0  -7   -0.71    3.51
 -12   0   8   14.37   10.80
  12   0  -8   10.11    5.96
 -12   0   9    2.75   10.41
  12   0  -9   -0.09    4.17
 -12   0  10   50.22   15.31
  12   0 -10   23.08    8.19
 -12   0  11    1.10    6.57
 -12   0  12    7.56   10.17
 -12   0  13   -2.00    8.03
 -12   0  14    2.52    6.96
 -12   0  15   -2.46    8.89
 -12   0  16   13.16    9.68
 -12   0  17   -0.89    8.52
 -12   0  18   -2.66    6.96
 -12   0  19   -2.40    9.00
 -12   0  20   11.56   10.01
 -12   0  21   -2.04   10.96
 -12   0  22   14.09    9.54
 -12   0  23   -3.38    8.08
 -12   0  24   -1.01    7.04
 -12   0  25    1.46    8.56
 -12   0  26    1.70    8.04
 -12   0  27   -4.20    8.65
 -12   0  28   -1.81    7.90
 -12   0  29   -4.18    8.34
 -12   1   1    4.39    7.15
  12  -1  -1    0.07    3.19
  12   1  -1   -0.65    3.72
 -12  -1   1    2.68    5.90
 -12   1   2   40.22   12.99
  12  -1  -2   33.47    9.13
  12   1  -2   31.63    8.62
 -12  -1   2   19.36   11.63
 -12   1   3    8.15    9.47
  12  -1  -3    2.44    4.55
  12   1  -3    0.10    3.66
 -12  -1   3    2.61    7.14
 -12   1   4   59.14   15.79
  12  -1  -4   20.45    7.95
  12   1  -4   33.00    8.89
 -12  -1   4   42.70   14.76
 -12   1   5   -2.04    6.88
  12  -1  -5    1.37    5.34
  12   1  -5   -1.00    4.29
 -12  -1   5   -1.47    6.58
 -12   1   6   11.26    9.25
  12  -1  -6    0.31    3.62
  12   1  -6    4.26    4.25
 -12  -1   6   -2.01    6.56
 -12   1   7   -2.10    8.26
  12  -1  -7    1.77    3.67
  12   1  -7   -1.08    5.02
 -12  -1   7    1.25    7.90
 -12   1   8   59.78   16.69
  12  -1  -8   56.70   12.09
 -12  -1   8   55.17   15.79
 -12   1   9   -0.45    6.54
  12  -1  -9   -1.13    4.39
 -12  -1   9   -3.40    8.53
 -12   1  10   45.23   14.04
  12  -1 -10   16.36    8.45
 -12  -1  10   21.52   10.10
 -12   1  11    0.50    6.53
  12  -1 -11   -0.47    5.36
 -12  -1  11    1.96    7.56
 -12   1  12   14.70   10.54
  12  -1 -12    8.92    6.19
 -12  -1  12   -1.42    6.21
 -12   1  13   -1.88    7.07
 -12  -1  13    7.90    6.66
 -12   1  14   35.94   14.83
 -12  -1  14   31.22   12.52
 -12   1  15    7.71    7.47
 -12  -1  15   -3.67    7.18
 -12   1  16   -1.95    9.42
 -12  -1  16    8.04    9.37
 -12   1  17   -2.52    8.26
 -12  -1  17   -3.25    8.12
 -12   1  18    8.82    8.97
 -12  -1  18   13.67   11.04
 -12   1  19   -1.58    8.50
 -12  -1  19    7.97    8.21
 -12   1  20   -0.87    8.62
 -12  -1  20   32.38   14.31
 -12   1  21   -2.51    9.03
 -12  -1  21   -1.59    8.51
 -12   1  22    1.30    6.80
 -12  -1  22   -1.58    8.25
 -12   1  23    3.65    6.15
 -12  -1  23    1.28    8.19
 -12   1  24   -2.27    7.92
 -12  -1  24    4.98    9.78
 -12   1  25    1.67    7.25
 -12  -1  25   10.63   11.39
 -12   1  26    1.69    6.52
 -12  -1  26    3.21    9.15
 -12   1  27    0.50    7.40
 -12  -1  27   -1.85    7.43
 -12   1  28    2.95    7.34
 -12  -1  28   -3.59    8.98
 -12  -1  29   -1.34    7.35
 -12  -1  30    2.34    7.90
 -12   2   1   12.47    8.79
  12  -2  -1   -0.34    3.68
  12   2  -1    0.20    5.35
 -12  -2   1    7.98    7.44
 -12   2   2   14.90   11.16
  12  -2  -2   16.63    6.33
  12   2  -2   10.00    5.94
 -12  -2   2   41.98   12.06
 -12   2   3   -0.60    6.20
  12  -2  -3   -1.45    4.16
  12   2  -3   -0.58    3.21
 -12  -2   3    2.27    7.29
 -12   2   4    3.32    8.18
  12  -2  -4    1.05    3.61
  12   2  -4    0.77    4.30
 -12  -2   4    0.86    8.41
 -12   2   5   10.07    8.30
  12  -2  -5    1.92    4.07
 -12  -2   5   10.39    9.86
 -12   2   6   26.17   11.29
  12  -2  -6   29.28    8.13
 -12  -2   6   36.52   11.68
 -12   2   7   12.42   10.98
  12  -2  -7    4.92    4.88
 -12  -2   7    7.87    6.17
 -12   2   8    7.10    8.56
  12  -2  -8    3.10    4.18
 -12  -2   8   14.93    9.32
 -12   2   9    0.00    7.09
  12  -2  -9   -1.23    4.27
 -12  -2   9    5.32    7.23
 -12   2  10   25.63   13.45
  12  -2 -10   29.22    8.95
 -12  -2  10   18.21    9.20
 -12   2  11   29.24   12.08
  12  -2 -11    1.38    4.70
 -12  -2  11   15.00    9.98
 -12   2  12    5.77    9.37
  12  -2 -12   10.76    5.80
 -12  -2  12   17.71   11.36
 -12   2  13   -1.77    8.43
  12  -2 -13   -1.38    5.78
 -12  -2  13   -3.31    9.16
 -12   2  14    2.04    7.68
 -12  -2  14   -1.75    6.78
 -12   2  15    1.17    7.23
 -12  -2  15    1.06    9.76
 -12   2  16    4.45    8.96
 -12  -2  16   17.42   11.01
 -12   2  17    5.69    7.79
 -12  -2  17   -5.72    9.64
 -12   2  18   -5.87   11.25
 -12  -2  18   -2.89    8.18
 -12   2  19   -1.44    7.04
 -12  -2  19   -0.12    6.97
 -12   2  20    4.46    7.74
 -12  -2  20    2.32    9.37
 -12   2  21    2.28    9.05
 -12  -2  21   13.92   10.93
 -12   2  22    4.20    9.52
 -12  -2  22    1.68    7.66
 -12   2  23    5.13    7.34
 -12  -2  23    8.80    9.40
 -12   2  24   -2.63    7.99
 -12  -2  24   -1.69    8.90
 -12   2  25   -0.95    7.63
 -12  -2  25   -0.65    7.75
 -12   2  26    7.20   10.26
 -12  -2  26   21.21   11.09
 -12   2  27    0.56    7.02
 -12  -2  27   -2.05    9.28
 -12   2  28    3.89    7.47
 -12  -2  28   -0.53    6.87
 -12  -2  29   -1.04    7.22
 -12  -2  30   -4.23    8.97
 -12   3   1   -1.26    6.74
  12  -3  -1    0.83    4.54
  12   3  -1    0.20    4.42
 -12  -3   1    0.36    6.91
 -12   3   2   22.50   12.27
  12  -3  -2   27.67    8.59
  12   3  -2   28.65    8.83
 -12  -3   2   29.42   13.20
 -12   3   3   14.88   11.11
  12  -3  -3    6.10    5.76
 -12  -3   3    6.78    8.30
 -12   3   4   25.89   11.78
  12  -3  -4   23.13    8.04
 -12  -3   4   35.51   11.76
 -12   3   5    0.16    7.84
  12  -3  -5   -2.37    4.14
 -12  -3   5    6.66    7.54
 -12   3   6    1.07    8.79
  12  -3  -6   -0.61    3.50
 -12  -3   6   -1.57    7.42
 -12   3   7    2.45    7.76
  12  -3  -7    2.66    5.65
 -12  -3   7    3.66    8.49
 -12   3   8   18.62   11.87
  12  -3  -8   19.66    8.20
 -12  -3   8   16.57    9.61
 -12   3   9   24.43   10.69
  12  -3  -9   11.26    6.48
 -12  -3   9    8.25   10.00
 -12   3  10   16.25   10.25
  12  -3 -10    6.13    4.49
 -12  -3  10   12.93   10.96
 -12   3  11    1.12    7.08
  12  -3 -11   -1.54    5.69
 -12  -3  11    5.23    7.32
 -12   3  12    3.76    9.25
  12  -3 -12    8.05    5.59
 -12  -3  12   13.45   10.78
 -12   3  13    6.24    9.73
  12  -3 -13   -1.21    3.82
 -12  -3  13    3.15    7.44
 -12   3  14   17.28    9.86
  12  -3 -14   14.82    7.92
 -12  -3  14   24.40   10.90
 -12   3  15    2.85    7.61
 -12  -3  15   -3.95    7.54
 -12   3  16   -1.04    6.90
 -12  -3  16   -1.12    8.30
 -12   3  17   -2.24    8.09
 -12  -3  17   -3.28    8.96
 -12   3  18    2.50    7.77
 -12  -3  18   10.48    9.51
 -12   3  19   15.48    9.65
 -12  -3  19   -1.84    8.41
 -12   3  20   -0.47    6.18
 -12  -3  20   -1.64    8.16
 -12   3  21   -3.94    9.08
 -12  -3  21   -3.45    7.87
 -12   3  22   -2.27    6.40
 -12  -3  22    0.70    8.90
 -12   3  23    9.79    8.77
 -12  -3  23    3.92    9.03
 -12   3  24   13.79    9.21
 -12  -3  24   27.73   13.15
 -12   3  25    1.41    8.07
 -12  -3  25   -1.90    7.70
 -12   3  26   -2.19    7.38
 -12  -3  26   -2.05    9.03
 -12   3  27    3.74    7.70
 -12  -3  27   -5.53   10.61
 -12  -3  28    7.89   10.50
 -12  -3  29   -2.59    8.20
 -12  -3  30    1.15    8.98
 -12  -3  31   -0.68    8.86
 -12   4   1   11.59    8.84
  12  -4  -1    4.58    5.06
  12   4  -1   13.89    6.68
 -12  -4   1    9.95    8.88
 -12   4   2   11.23    7.58
  12  -4  -2    6.44    4.71
 -12  -4   2    7.57    8.15
 -12   4   3   -2.33    6.98
  12  -4  -3    0.55    3.90
 -12  -4   3   -0.01    6.30
 -12   4   4   -1.36    7.23
  12  -4  -4   -0.20    3.69
 -12  -4   4   -1.75    7.26
 -12   4   5    1.76    7.66
  12  -4  -5    4.04    5.11
 -12  -4   5   11.02    8.57
 -12   4   6   12.24    8.99
  12  -4  -6   14.24    7.02
 -12  -4   6   29.25   11.95
 -12   4   7   22.65   10.15
  12  -4  -7   -0.45    4.39
 -12  -4   7   12.40   11.46
 -12   4   8    3.81    8.81
  12  -4  -8    1.82    5.60
 -12  -4   8   -0.03    5.57
 -12   4   9   12.72    9.95
  12  -4  -9   -0.15    4.51
 -12  -4   9    8.73    8.76
 -12   4  10    7.71    9.55
  12  -4 -10    9.73    6.10
 -12  -4  10   13.63    8.95
 -12   4  11   10.08   10.49
  12  -4 -11    8.89    6.72
 -12  -4  11   -0.77    6.70
 -12   4  12   28.03   12.39
  12  -4 -12   26.98    9.01
 -12  -4  12   12.67    9.77
 -12   4  13    2.39    7.80
  12  -4 -13    4.71    5.89
 -12  -4  13   -3.43    7.05
 -12   4  14    1.03    7.07
  12  -4 -14   -1.02    5.14
 -12  -4  14   -0.13    8.01
 -12   4  15   -2.46    7.24
  12  -4 -15    0.45    4.71
 -12  -4  15    7.57    8.48
 -12   4  16   29.47   11.80
 -12  -4  16    8.07   11.14
 -12   4  17    6.47    9.89
 -12  -4  17    6.62    9.00
 -12   4  18    0.26    7.05
 -12  -4  18    7.47    8.13
 -12   4  19   -2.14    8.74
 -12  -4  19   -1.49    7.53
 -12   4  20   13.12   10.80
 -12  -4  20    0.61    7.57
 -12   4  21   12.37    8.72
 -12  -4  21    0.30    6.68
 -12   4  22    4.02    7.59
 -12  -4  22    3.93    8.85
 -12   4  23    3.12    7.50
 -12  -4  23   10.87   11.73
 -12   4  24    4.86    8.57
 -12  -4  24    4.75    8.71
 -12   4  25   -1.52    6.92
 -12  -4  25   16.57   11.15
 -12   4  26   -0.49    7.42
 -12  -4  26    0.93    7.72
 -12  -4  27    5.75    9.17
 -12  -4  28    0.04    7.07
 -12  -4  29    2.61   10.44
 -12  -4  30   -0.84    6.44
 -12  -4  31    1.40    6.89
 -12   5   1   -0.27    6.46
  12  -5  -1    5.04    5.17
 -12  -5   1   -3.41    7.14
 -12   5   2    2.98    7.65
  12  -5  -2   -1.99    3.46
 -12  -5   2   10.83    8.93
 -12   5   3   20.72    9.91
  12  -5  -3   15.48    6.97
 -12  -5   3   13.11    8.21
 -12   5   4   17.80   10.14
  12  -5  -4    7.42    5.73
 -12  -5   4   26.03   10.34
 -12   5   5   17.54   10.07
  12  -5  -5    0.35    3.47
 -12  -5   5    1.71    6.32
 -12   5   6    1.15    5.62
  12  -5  -6    0.03    4.17
 -12  -5   6   -1.24    6.10
 -12   5   7    4.95    6.84
  12  -5  -7    2.99    4.86
 -12  -5   7    7.18    8.98
 -12   5   8    3.00    8.82
  12  -5  -8   13.32    6.33
 -12  -5   8   17.55    9.25
 -12   5   9    0.95    7.44
  12  -5  -9    8.21    4.85
 -12  -5   9   19.34   10.69
 -12   5  10   -2.10    8.05
  12  -5 -10    5.57    4.89
 -12  -5  10   12.67    9.04
 -12   5  11   -0.21    6.96
  12  -5 -11    2.78    6.48
 -12  -5  11   -2.36    8.01
 -12   5  12   -0.00    7.79
  12  -5 -12    0.89    4.77
 -12  -5  12    2.04    7.51
 -12   5  13   19.09   10.68
  12  -5 -13   16.17    7.72
 -12  -5  13   20.48    9.76
 -12   5  14   10.78   10.07
  12  -5 -14   11.69    7.27
 -12  -5  14    5.13    8.97
 -12   5  15   -2.33    8.01
  12  -5 -15    3.44    5.26
 -12  -5  15   -0.52    7.56
 -12   5  16   -1.87    8.28
  12  -5 -16   -0.62    3.97
 -12  -5  16   -3.88    9.65
 -12   5  17   -5.62    9.31
 -12  -5  17    0.40    7.65
 -12   5  18    5.34    6.21
 -12  -5  18    7.55    8.90
 -12   5  19   18.73   10.51
 -12  -5  19   -2.52    8.46
 -12   5  20    8.03    9.34
 -12  -5  20    9.37    9.99
 -12   5  21   -0.83    5.22
 -12  -5  21    0.25    8.49
 -12   5  22   -0.16    6.25
 -12  -5  22    3.25    8.31
 -12   5  23    3.71    7.59
 -12  -5  23   -0.56    6.26
 -12   5  24   12.66    9.48
 -12  -5  24    0.00    9.12
 -12   5  25   11.02    9.87
 -12  -5  25    2.49    9.54
 -12  -5  26    3.13    7.21
 -12  -5  27    0.75    8.82
 -12  -5  28    2.45    8.17
 -12  -5  29    2.74    9.14
 -12  -5  30    4.62    9.76
 -12   6   1   20.93   10.46
  12  -6  -1   19.48    8.34
 -12  -6   1   19.53    8.76
 -12   6   2    2.44    7.83
  12  -6  -2    8.48    5.73
 -12  -6   2    2.82    8.10
 -12   6   3   -0.33    6.31
  12  -6  -3    7.88    5.53
 -12  -6   3    4.19    8.69
 -12   6   4   -3.12    7.89
  12  -6  -4   -4.25    4.96
 -12  -6   4   -3.78    7.01
 -12   6   5   20.03    9.79
  12  -6  -5   19.57    7.18
 -12  -6   5   18.61    9.71
 -12   6   6   10.53    9.56
  12  -6  -6    9.56    5.98
 -12  -6   6   26.81    9.45
 -12   6   7    2.39    7.52
  12  -6  -7    2.54    4.10
 -12  -6   7   -0.53    5.76
 -12   6   8    5.79    8.11
  12  -6  -8   -0.56    6.40
 -12  -6   8    1.83    6.91
 -12   6   9   -2.63    7.72
  12  -6  -9    4.99    5.39
 -12  -6   9   -3.29    8.66
 -12   6  10    6.69    8.53
  12  -6 -10   -0.32    4.99
 -12  -6  10    3.16    8.38
 -12   6  11   23.98   12.08
  12  -6 -11   26.77    9.60
 -12  -6  11   21.47   11.74
 -12   6  12   -1.37    6.86
  12  -6 -12    4.30    4.84
 -12  -6  12    7.32    9.15
 -12   6  13    0.53    6.37
  12  -6 -13   -1.60    5.41
 -12  -6  13    3.26    7.70
 -12   6  14   -1.78    8.42
  12  -6 -14    0.25    4.74
 -12  -6  14   -3.59    8.55
 -12   6  15   20.60    9.70
  12  -6 -15    4.36    6.35
 -12  -6  15    1.14    7.95
 -12   6  16    2.20    8.62
  12  -6 -16   -1.93    5.55
 -12  -6  16    1.47    7.68
 -12   6  17   -0.37    9.05
  12  -6 -17    0.91    4.61
 -12  -6  17    0.15    7.17
 -12   6  18    4.71    7.90
 -12  -6  18   -4.84   10.76
 -12   6  19    5.49   10.25
 -12  -6  19   -4.52    9.15
 -12   6  20    0.96    5.60
 -12  -6  20    3.59    9.14
 -12   6  21    0.62    6.12
 -12  -6  21    5.42    7.87
 -12   6  22   -2.32    7.69
 -12  -6  22    3.38    9.03
 -12   6  23    0.77    7.41
 -12  -6  23    0.75    6.19
 -12  -6  24   -0.69    8.20
 -12  -6  25    3.15    6.79
 -12  -6  26    5.08    7.91
 -12  -6  27   -3.75    8.71
 -12  -6  28   -1.10    9.59
 -12   7   1    6.96    9.66
  12  -7  -1    3.72    5.22
 -12  -7   1    4.88    6.19
 -12   7   2    3.07    6.06
  12  -7  -2    3.26    4.18
 -12  -7   2    2.93    6.85
 -12   7   3   19.19   10.55
  12  -7  -3   13.26    6.46
 -12  -7   3    1.16    5.50
 -12   7   4    1.87    6.59
  12  -7  -4    0.79    5.07
 -12  -7   4    0.70    5.99
 -12   7   5    0.19    5.84
  12  -7  -5   -0.03    4.80
 -12  -7   5   11.16    7.84
 -12   7   6   -2.00    7.29
  12  -7  -6    4.73    4.70
 -12  -7   6    0.81    8.52
 -12   7   7    6.26    8.44
  12  -7  -7   10.70    6.00
 -12  -7   7    2.92    6.29
 -12   7   8   14.73   10.71
  12  -7  -8    1.37    4.62
 -12  -7   8   -3.95    7.70
 -12   7   9   31.25   12.93
  12  -7  -9    5.54    6.61
 -12  -7   9   30.26   12.50
 -12   7  10    0.51    7.96
  12  -7 -10   -1.32    4.84
 -12  -7  10   -3.73    8.48
 -12   7  11   -4.23    8.15
  12  -7 -11    1.41    4.95
 -12  -7  11    5.89    7.43
 -12   7  12   -0.42    6.46
  12  -7 -12    1.80    4.41
 -12  -7  12   -0.48    7.20
 -12   7  13   -3.55    7.51
  12  -7 -13    5.79    6.55
 -12  -7  13   20.35   10.23
 -12   7  14    9.04    8.41
  12  -7 -14    3.91    6.50
 -12  -7  14   12.03    8.90
 -12   7  15   16.19    9.83
  12  -7 -15   -1.72    5.41
 -12  -7  15    2.24    8.67
 -12   7  16   -1.18    6.70
  12  -7 -16    1.44    4.65
 -12  -7  16    1.74    7.41
 -12   7  17    2.05    7.59
  12  -7 -17   -2.52    6.34
 -12  -7  17   12.72    9.05
 -12   7  18   -2.51    7.76
 -12  -7  18    1.74    9.39
 -12   7  19   19.53    9.95
 -12  -7  19    5.54    8.57
 -12   7  20   -0.71    7.40
 -12  -7  20    2.34    7.32
 -12   7  21   -2.86    7.63
 -12  -7  21   -2.18    7.86
 -12   7  22    6.11    8.81
 -12  -7  22   -5.38    9.17
 -12  -7  23   -0.28    8.34
 -12  -7  24   -6.17   10.84
 -12  -7  25   -5.48    9.51
 -12  -7  26   -1.49    9.23
 -12   8   1    8.25    7.70
  12  -8  -1   23.05    7.74
 -12  -8   1    2.61    7.09
 -12   8   2    1.28    6.89
  12  -8  -2   -1.28    4.44
 -12  -8   2    1.45    6.29
 -12   8   3   -1.67    7.69
  12  -8  -3   -2.63    4.78
 -12  -8   3   -3.05    6.95
 -12   8   4    6.40    8.15
  12  -8  -4   -0.79    4.10
 -12  -8   4    4.80    6.71
 -12   8   5    9.30    7.96
  12  -8  -5    9.28    6.14
 -12  -8   5   25.22   11.14
 -12   8   6    4.28    7.02
  12  -8  -6   -3.03    4.92
 -12  -8   6   -0.67    6.60
 -12   8   7   24.02   11.22
  12  -8  -7   13.69    7.46
 -12  -8   7   15.95    9.38
 -12   8   8   -2.54    7.29
  12  -8  -8    2.96    5.39
 -12  -8   8    0.53    6.37
 -12   8   9    2.48    9.26
  12  -8  -9    4.66    5.44
 -12  -8   9    0.00    7.55
 -12   8  10   -3.01    8.22
  12  -8 -10    0.26    4.02
 -12  -8  10   -0.83    6.44
 -12   8  11   -1.03    6.57
  12  -8 -11    2.10    4.54
 -12  -8  11    6.87    7.91
 -12   8  12    1.84    7.26
  12  -8 -12    0.90    4.77
 -12  -8  12    2.32    6.93
 -12   8  13   -2.59    6.47
  12  -8 -13    7.94    5.84
 -12  -8  13    3.01    7.97
 -12   8  14   -2.87    8.67
  12  -8 -14   -2.67    5.16
 -12  -8  14    2.39    8.98
 -12   8  15    4.97    7.93
  12  -8 -15    1.70    4.65
 -12  -8  15   12.61   10.15
 -12   8  16   -0.90    5.88
  12  -8 -16    2.28    5.91
 -12  -8  16   -3.42    8.41
 -12   8  17    6.87    9.69
  12  -8 -17    0.19    4.79
 -12  -8  17   15.05   10.36
 -12   8  18    3.61    9.91
  12  -8 -18   -0.62    5.10
 -12  -8  18    2.66    8.52
 -12   8  19   -2.33    7.44
 -12  -8  19    2.05    9.08
 -12   8  20   -1.63    7.34
 -12  -8  20    1.30    7.86
 -12   8  21    8.84    8.77
 -12  -8  21    0.47    7.74
 -12  -8  22   -0.14    5.72
 -12  -8  23   -2.77    8.17
 -12  -8  24    3.60    8.62
 -12   9   1    3.05    7.09
  12  -9  -1   -1.52    5.21
 -12  -9   1   -2.78    7.60
 -12   9   2   -2.70    6.71
  12  -9  -2    0.65    5.14
 -12  -9   2    1.99    6.86
 -12   9   3    3.79    6.13
  12  -9  -3    8.55    6.22
 -12  -9   3    3.34    7.80
 -12   9   4   -0.10    6.55
  12  -9  -4   -1.59    5.51
 -12  -9   4   -2.93    7.62
 -12   9   5   -3.66    7.42
  12  -9  -5    1.53    6.76
 -12  -9   5    2.15    6.43
 -12   9   6   -0.63    6.89
  12  -9  -6    3.40    5.11
 -12  -9   6   -3.43    7.19
 -12   9   7   -5.00    8.69
  12  -9  -7    4.06    6.00
 -12  -9   7    5.46    6.84
 -12   9   8   -1.37    6.29
  12  -9  -8    1.79    5.77
 -12  -9   8   -0.86    5.74
 -12   9   9   20.87   10.53
  12  -9  -9   -0.67    5.79
 -12  -9   9   18.15    9.43
 -12   9  10   -3.58    6.75
  12  -9 -10   -1.65    3.61
 -12  -9  10   -1.72    7.82
 -12   9  11   13.23   10.03
  12  -9 -11   -1.46    5.62
 -12  -9  11    0.71    5.74
 -12   9  12    4.02    6.57
  12  -9 -12   -1.34    4.98
 -12  -9  12   -3.18    7.09
 -12   9  13   -1.92    7.19
  12  -9 -13    9.67    6.22
 -12  -9  13    4.78    7.94
 -12   9  14   -2.59    7.99
  12  -9 -14   -2.09    6.32
 -12  -9  14    6.83    7.33
 -12   9  15   -1.99    7.60
  12  -9 -15    0.66    5.25
 -12  -9  15    4.72    8.28
 -12   9  16   -0.46    5.68
  12  -9 -16   -2.14    4.34
 -12  -9  16    0.40    7.28
 -12   9  17   -6.42   10.57
  12  -9 -17   -0.40    7.39
 -12  -9  17   -1.89    7.90
 -12   9  18   -0.80    6.09
  12  -9 -18    1.29    5.12
 -12  -9  18    3.62    7.47
 -12   9  19    0.41    7.41
 -12  -9  19   22.93   11.52
 -12  -9  20    0.71    7.53
 -12  -9  21   -3.29    8.55
 -12  -9  22    0.25    8.49
  12 -10  -1    3.60    5.58
 -12 -10   1    1.90    5.81
  12 -10  -2    2.26    4.02
 -12 -10   2   -3.40    6.95
 -12  10   3    0.42    6.36
  12 -10  -3   -0.15    3.56
 -12 -10   3    0.70    5.97
 -12  10   4   -1.81    7.10
  12 -10  -4    0.36    4.20
 -12 -10   4    7.63    7.72
 -12  10   5    8.05    7.70
  12 -10  -5    4.08    5.51
 -12 -10   5    5.38    7.57
 -12  10   6    1.29    5.45
  12 -10  -6   -1.11    4.75
 -12 -10   6   -0.30    6.52
 -12  10   7   -0.57    6.80
  12 -10  -7    6.99    5.90
 -12 -10   7   -0.15    7.09
 -12  10   8    1.78    6.25
  12 -10  -8   -0.15    5.27
 -12 -10   8    3.36    7.62
 -12  10   9   -2.39    6.73
  12 -10  -9    4.17    5.73
 -12 -10   9    6.08    9.11
 -12  10  10   -1.58    6.62
  12 -10 -10   -0.41    5.60
 -12 -10  10    4.67    7.36
 -12  10  11   13.23    7.63
  12 -10 -11    5.13    6.28
 -12 -10  11    2.85    6.76
 -12  10  12   -4.97    8.64
  12 -10 -12   -2.61    5.14
 -12 -10  12    0.70    7.20
 -12  10  13    1.41    7.58
  12 -10 -13   -2.56    6.10
 -12 -10  13    0.85    8.46
 -12  10  14   -3.38    7.32
  12 -10 -14   -2.17    6.35
 -12 -10  14    1.67    6.92
 -12  10  15    7.51    8.92
  12 -10 -15   11.61    7.02
 -12 -10  15   12.23    9.37
 -12  10  16   -1.71    6.03
  12 -10 -16    2.34    5.90
 -12 -10  16   -0.47    7.21
 -12  10  17    6.39    7.38
  12 -10 -17    1.27    5.72
 -12 -10  17    1.10    7.46
 -12  10  18    0.03    6.33
  12 -10 -18   -1.84    6.18
 -12 -10  18    0.34    7.03
 -12 -10  19    6.32    8.01
  12 -11  -1    0.12    3.88
 -12 -11   1   -3.12    6.54
  12 -11  -2    3.69    4.89
 -12 -11   2   -2.61    7.22
  12 -11  -3    1.21    5.79
 -12 -11   3    7.59    7.02
  12 -11  -4    0.28    5.40
 -12 -11   4   -2.06    7.53
  12 -11  -5   -2.09    5.13
 -12 -11   5    4.92    7.16
 -12  11   6   -1.78    5.95
  12 -11  -6    0.20    3.50
 -12 -11   6   -1.62    6.56
 -12  11   7   -2.17    5.55
  12 -11  -7   -1.65    6.86
 -12 -11   7    1.80    7.46
 -12  11   8    3.69    7.78
  12 -11  -8   -1.16    6.19
 -12 -11   8   -2.60    8.13
 -12  11   9    9.76    8.13
  12 -11  -9    2.24    6.57
 -12 -11   9    6.47    7.68
 -12  11  10    4.42    7.46
  12 -11 -10   -2.05    5.57
 -12 -11  10   -3.48    7.99
 -12  11  11   -2.68    6.57
  12 -11 -11    4.10    5.95
 -12 -11  11   -0.88    6.24
 -12  11  12    2.40    6.96
  12 -11 -12   -1.71    6.86
 -12 -11  12    0.24    7.24
 -12  11  13   12.66    9.00
  12 -11 -13   -1.85    6.75
 -12 -11  13    4.91    6.62
 -12  11  14   -1.09    6.70
  12 -11 -14   -1.87    5.76
 -12 -11  14   -0.58    7.49
 -12  11  15   -2.33    7.54
  12 -11 -15   -0.45    5.83
 -12 -11  15   -1.26    6.29
 -12  11  16    5.73    7.58
  12 -11 -16   -1.65    6.55
 -12 -11  16    5.04    9.29
  12 -11 -17    1.43    5.33
 -12 -11  17   -0.79    9.64
  12 -11 -18   -0.48    4.72
  12 -11 -19   -0.25    5.17
 -12 -12   1    2.79    6.31
 -12 -12   2   -0.29    5.24
 -12 -12   3   -2.04    6.26
 -12 -12   4    0.83    6.29
 -12 -12   5    8.32    8.11
  12 -12  -6    4.42    5.40
 -12 -12   6    0.47    7.39
  12 -12  -7    2.82    6.21
 -12 -12   7   -2.07    6.56
 -12  12   8    0.68    6.44
  12 -12  -8    1.24    5.70
 -12 -12   8    9.01    8.53
 -12  12   9   -0.37    7.01
  12 -12  -9   -0.80    5.38
 -12 -12   9    1.33    6.47
 -12  12  10    4.61    7.50
  12 -12 -10    0.60    6.10
 -12 -12  10   15.30    8.81
 -12  12  11    9.83    7.90
  12 -12 -11    4.74    6.78
 -12 -12  11    5.31    7.49
 -12  12  12   -2.53    6.19
  12 -12 -12    4.45    5.80
 -12 -12  12    3.72    7.33
 -12  12  13    7.64    8.16
  12 -12 -13   -1.77    6.24
 -12 -12  13   -3.93    8.40
 -12  12  14   -1.39    6.59
  12 -12 -14   -1.34    6.07
 -12 -12  14   -1.76    7.11
 -12 -13   5    5.22    6.81
 -12 -13   6   -3.05    6.70
 -12 -13   7   -1.69    7.70
 -12 -13   8   -0.25    6.65
 -12 -13   9    3.03    6.90
 -12 -13  10   -4.33    8.42
 -12  13  11   -3.61    8.26
 -12 -13  11    2.84    5.91
 -12  13  12    1.71    6.39
 -12 -13  12   -1.05    8.46
 -11   0   1  104.95   19.82
  11   0  -1   86.32   14.33
 -11   0   2   -3.62    6.03
  11   0  -2    0.34    3.33
 -11   0   3   20.91   10.17
  11   0  -3   33.25    8.19
 -11   0   4    4.84    8.21
 -11   0   5  126.54   23.04
 -11   0   6   12.40    9.11
 -11   0   7    0.61    5.29
 -11   0   8   -3.10    9.29
 -11   0   9   36.30   12.99
 -11   0  10   -2.41    8.38
  11   0 -10    2.15    3.53
 -11   0  11   44.14   15.26
  11   0 -11   36.54    9.81
 -11   0  12    1.95    6.49
  11   0 -12   -0.11    3.59
 -11   0  13   10.23    9.26
 -11   0  14    1.00    7.44
 -11   0  15   17.11   10.48
 -11   0  16   -0.51    8.07
 -11   0  17    6.24    7.85
 -11   0  18   -4.71    9.31
 -11   0  19   15.91   10.92
 -11   0  20    3.06    7.35
 -11   0  21   14.49   10.94
 -11   0  22    8.79    8.91
 -11   0  23    2.00    8.31
 -11   0  24   -1.33    7.40
 -11   0  25    6.42    9.65
 -11   0  26    2.30    7.31
 -11   0  27    8.41    8.65
 -11   0  28   -2.28    8.20
 -11   0  29   -0.92    7.93
 -11   0  30    9.05    9.14
 -11   0  31   17.65   10.33
 -11   0  32    4.61    7.62
 -11   0  33    2.34    8.01
 -11   1   1   77.87   17.95
  11  -1  -1  117.87   16.18
 -11  -1   1   93.65   18.50
 -11   1   2    0.98    6.49
  11  -1  -2    1.59    4.80
 -11  -1   2    7.20    6.62
 -11   1   3   15.81    8.73
  11  -1  -3   47.52    9.88
 -11  -1   3   33.55   12.18
 -11   1   4    0.31    5.84
  11  -1  -4   -0.57    4.43
 -11  -1   4   -2.70    7.42
 -11   1   5   20.37   10.45
  11  -1  -5    6.85    5.24
 -11  -1   5    2.09    7.30
 -11   1   6    1.16    5.71
  11  -1  -6    2.56    4.86
 -11  -1   6    1.47    5.40
 -11   1   7   82.41   17.39
  11   1  -7   37.26    9.34
 -11  -1   7   35.46   12.76
 -11   1   8    0.80    7.67
  11   1  -8   -1.79    3.61
 -11  -1   8    1.16    5.38
 -11   1   9   33.36   11.80
  11   1  -9   10.65    5.73
 -11  -1   9   10.89   10.47
 -11   1  10    1.87    8.00
  11   1 -10   -0.53    4.18
 -11  -1  10   -4.68    9.33
 -11   1  11   15.35   10.79
  11   1 -11    8.41    5.88
 -11  -1  11    3.89    8.11
 -11   1  12    9.31    9.03
 -11  -1  12    6.88    8.26
 -11   1  13   35.06   13.51
 -11  -1  13   27.58   12.02
 -11   1  14   -0.75    8.55
 -11  -1  14    0.76    5.52
 -11   1  15   -1.77    8.66
 -11  -1  15   -1.82    6.89
 -11   1  16   -1.49    8.00
 -11  -1  16   -0.25    6.85
 -11   1  17   16.89   10.86
 -11  -1  17   11.54    9.83
 -11   1  18    0.01    6.72
 -11  -1  18   -7.08    9.66
 -11   1  19    3.57    9.46
 -11  -1  19   14.62    9.24
 -11   1  20   -2.57    7.83
 -11  -1  20   -1.26    5.91
 -11   1  21   -3.54    8.31
 -11  -1  21   -2.25    5.96
 -11   1  22    2.37    7.70
 -11  -1  22    0.47    6.88
 -11   1  23   43.48   13.34
 -11  -1  23    5.49    9.37
 -11   1  24   -0.88    6.65
 -11  -1  24    0.35    6.00
 -11   1  25    3.39    8.52
 -11  -1  25   12.32    9.77
 -11   1  26   -2.41    9.10
 -11  -1  26   -1.06    8.07
 -11   1  27   10.01    7.85
 -11  -1  27   -1.98    8.17
 -11   1  28    2.78    7.90
 -11  -1  28    1.47    8.35
 -11   1  29    4.24    6.58
 -11  -1  29    4.10    7.09
 -11   1  30   -1.31    8.16
 -11  -1  30   -5.76    9.68
 -11   1  31   -3.67    8.47
 -11  -1  31   -3.80    7.35
 -11   1  32    2.39    8.28
 -11  -1  32   -1.77    6.70
 -11  -1  33    2.39    6.83
 -11   2   1   15.80    8.76
  11  -2  -1    8.04    4.90
 -11  -2   1   37.56   12.15
 -11   2   2    4.30    7.43
  11  -2  -2   -1.22    4.38
 -11  -2   2   -3.13    8.11
 -11   2   3   14.61    8.36
  11  -2  -3    8.57    5.67
 -11  -2   3   18.25    9.70
 -11   2   4    3.80    7.67
  11  -2  -4    0.84    3.39
  11   2  -4    4.65    5.23
 -11  -2   4   10.47    8.75
 -11   2   5   44.34   13.87
  11  -2  -5   46.94   10.45
  11   2  -5   45.41   10.43
 -11  -2   5   43.72   13.28
 -11   2   6   13.67   10.03
  11  -2  -6   11.68    5.95
  11   2  -6   10.56    5.68
 -11  -2   6    9.47    9.14
 -11   2   7    2.39    8.63
  11  -2  -7    4.60    4.65
  11   2  -7    6.77    4.68
 -11  -2   7   -3.83    7.72
 -11   2   8    6.85    7.74
  11  -2  -8    8.62    6.18
  11   2  -8   13.09    6.45
 -11  -2   8   13.57    9.99
 -11   2   9   47.92   14.44
  11  -2  -9   26.40    8.84
  11   2  -9   49.63   10.71
 -11  -2   9   45.80   13.89
 -11   2  10   -2.55    8.08
  11  -2 -10    3.17    3.89
 -11  -2  10   -0.00    4.18
 -11   2  11   29.70   12.77
  11  -2 -11   23.08    8.64
 -11  -2  11   34.81   12.68
 -11   2  12    4.92    6.91
 -11  -2  12    3.11    6.83
 -11   2  13   -3.56    8.68
 -11  -2  13    4.37    7.46
 -11   2  14   -3.35    9.29
 -11  -2  14    5.49    8.59
 -11   2  15   25.75   12.68
 -11  -2  15   19.56   10.88
 -11   2  16    2.50    7.88
 -11  -2  16   12.16    8.85
 -11   2  17    5.44    8.71
 -11  -2  17   -0.83    6.27
 -11   2  18    0.94    7.19
 -11  -2  18    4.49    7.69
 -11   2  19    4.32    8.45
 -11  -2  19   -0.00    6.86
 -11   2  20    0.46    9.04
 -11  -2  20   -0.14    7.93
 -11   2  21    7.44   10.22
 -11  -2  21   18.83   10.90
 -11   2  22   -5.55    8.05
 -11  -2  22   -0.14    6.42
 -11   2  23   -0.75    6.41
 -11  -2  23   -0.35    7.17
 -11   2  24    6.74    8.46
 -11  -2  24    2.63    8.42
 -11   2  25    7.28    8.58
 -11  -2  25    1.28    6.94
 -11   2  26    2.24    7.11
 -11  -2  26    8.37   10.16
 -11   2  27    0.80    5.08
 -11  -2  27   18.83   10.64
 -11   2  28    7.48    7.71
 -11  -2  28    7.72    8.12
 -11   2  29    0.44    6.98
 -11  -2  29    7.98    8.03
 -11   2  30    6.46    8.28
 -11  -2  30    8.13    8.24
 -11   2  31   10.63    8.56
 -11  -2  31   12.38    9.02
 -11  -2  32   -2.31    6.72
 -11  -2  33   -2.16    6.56
 -11  -2  34   -0.64    7.10
 -11   3   1    9.25    8.03
  11  -3  -1   23.46    7.06
 -11  -3   1   11.87    7.78
 -11   3   2   18.73   10.29
  11  -3  -2   17.83    6.92
 -11  -3   2    1.50    8.25
 -11   3   3   78.41   17.14
  11  -3  -3   61.46   11.98
  11   3  -3   65.15   12.29
 -11  -3   3   64.69   15.10
 -11   3   4   21.65   10.09
  11  -3  -4   16.59    6.75
  11   3  -4    5.10    4.89
 -11  -3   4    3.67    8.74
 -11   3   5    2.09    7.18
  11  -3  -5    3.80    4.54
  11   3  -5    8.89    5.26
 -11  -3   5    0.90    7.28
 -11   3   6    5.76    7.72
  11  -3  -6   10.92    6.26
  11   3  -6   19.31    6.87
 -11  -3   6   13.87    8.82
 -11   3   7   51.41   15.33
  11  -3  -7   48.39   10.91
  11   3  -7   45.27   10.68
 -11  -3   7   32.67   12.57
 -11   3   8    0.00    7.72
  11  -3  -8    3.41    4.78
 -11  -3   8    8.92    8.16
 -11   3   9   10.66    9.93
  11  -3  -9   14.87    7.46
 -11  -3   9    2.69    7.84
 -11   3  10    1.79    7.93
  11  -3 -10    0.55    4.79
 -11  -3  10   10.02    8.80
 -11   3  11    1.08    7.79
  11  -3 -11    9.27    5.31
 -11  -3  11   12.91    9.30
 -11   3  12   13.92    9.51
  11  -3 -12    5.68    5.26
 -11  -3  12    7.70    9.17
 -11   3  13   19.85   11.10
  11  -3 -13   15.12    7.07
 -11  -3  13   11.94    9.17
 -11   3  14   -1.97    7.54
  11  -3 -14    8.44    5.36
 -11  -3  14    4.30    8.40
 -11   3  15   -0.41    6.98
  11  -3 -15    5.20    5.37
 -11  -3  15   -2.20    7.05
 -11   3  16   -0.00    5.70
  11  -3 -16    2.89    4.67
 -11  -3  16   -1.56    7.35
 -11   3  17   -3.66    7.72
 -11  -3  17    5.84    7.60
 -11   3  18    9.79    8.83
 -11  -3  18   12.11   10.21
 -11   3  19    9.57   10.98
 -11  -3  19   11.60    8.92
 -11   3  20    1.44    8.30
 -11  -3  20    5.21    8.32
 -11   3  21    4.16    8.32
 -11  -3  21   -0.94    6.01
 -11   3  22   -2.90    8.99
 -11  -3  22    3.27    9.12
 -11   3  23   27.32   11.79
 -11  -3  23   31.65   13.40
 -11   3  24   -3.94    9.03
 -11  -3  24    6.66    8.60
 -11   3  25    5.79    9.24
 -11  -3  25    1.45    7.67
 -11   3  26   -2.56    7.61
 -11  -3  26   -2.02    8.91
 -11   3  27   13.17    9.14
 -11  -3  27   -1.17    7.26
 -11   3  28   -1.92    8.22
 -11  -3  28   -1.17    9.23
 -11   3  29    4.31    8.18
 -11  -3  29    1.00    7.11
 -11   3  30   -2.49    6.16
 -11  -3  30    8.63    9.13
 -11  -3  31   -2.89    7.04
 -11  -3  32   -3.98    7.96
 -11  -3  33    4.75    9.59
 -11  -3  34   -4.33    8.46
 -11   4   1   18.18   10.39
  11  -4  -1   25.61    7.84
  11   4  -1   24.63    8.10
 -11  -4   1   12.33    8.96
 -11   4   2    2.47    6.13
  11  -4  -2    2.16    3.33
  11   4  -2    1.47    3.99
 -11  -4   2   -2.22    6.31
 -11   4   3    0.60    7.06
  11  -4  -3    0.62    3.94
  11   4  -3    6.56    5.24
 -11  -4   3   10.23    8.16
 -11   4   4   16.43    9.15
  11  -4  -4    4.29    4.79
  11   4  -4   13.90    5.34
 -11  -4   4    2.51    6.29
 -11   4   5   32.10   12.26
  11  -4  -5   41.85   10.33
 -11  -4   5   59.32   14.00
 -11   4   6   13.11   10.14
  11  -4  -6   14.60    6.40
 -11  -4   6   12.72    8.20
 -11   4   7   13.27    9.67
  11  -4  -7    8.50    5.56
 -11  -4   7   16.11    9.77
 -11   4   8    8.33    6.97
  11  -4  -8    4.66    4.72
 -11  -4   8   11.08    7.41
 -11   4   9   12.96   10.42
  11  -4  -9   19.75    7.05
 -11  -4   9   39.21   13.05
 -11   4  10   18.76   11.05
  11  -4 -10   14.82    6.21
 -11  -4  10   -2.16    6.55
 -11   4  11   12.95    9.33
  11  -4 -11   18.18    7.11
 -11  -4  11    1.54    6.09
 -11   4  12    2.04    6.92
  11  -4 -12    1.04    5.11
 -11  -4  12   -3.07    8.07
 -11   4  13    0.34    6.55
  11  -4 -13    6.10    5.18
 -11  -4  13   -5.71    8.99
 -11   4  14    3.18    7.68
  11  -4 -14   -1.32    4.43
 -11  -4  14   15.47   10.29
 -11   4  15   18.43   10.87
  11  -4 -15   11.37    6.56
 -11  -4  15   10.30    8.19
 -11   4  16   10.16   10.00
  11  -4 -16    7.17    5.96
 -11  -4  16    1.65    7.36
 -11   4  17    0.02    6.91
  11  -4 -17    2.04    5.24
 -11  -4  17   10.79    8.53
 -11   4  18   -3.89    9.50
 -11  -4  18    9.35    8.31
 -11   4  19   -0.17    9.02
 -11  -4  19    4.18    7.74
 -11   4  20    5.26    9.65
 -11  -4  20    5.08    9.33
 -11   4  21   22.95    9.96
 -11  -4  21   20.55   11.36
 -11   4  22    3.29    7.82
 -11  -4  22   17.99   10.45
 -11   4  23    1.72    7.37
 -11  -4  23   -1.15    6.96
 -11   4  24    8.15    8.67
 -11  -4  24   -3.15    7.42
 -11   4  25    5.65    8.22
 -11  -4  25    6.71    9.38
 -11   4  26   10.72   10.24
 -11  -4  26    1.64    6.28
 -11   4  27    6.71    7.78
 -11  -4  27    0.00    6.59
 -11   4  28    0.05    7.61
 -11  -4  28   -3.25    6.81
 -11   4  29   13.82    9.72
 -11  -4  29    2.04    8.36
 -11  -4  30   -2.42    6.87
 -11  -4  31   -5.98    9.61
 -11  -4  32    3.24    7.87
 -11   5   1   -3.90    8.23
  11  -5  -1    7.78    5.16
  11   5  -1   -0.02    3.77
 -11  -5   1    7.71    4.54
 -11   5   2   33.94   12.33
  11  -5  -2   33.96    8.92
 -11  -5   2   36.92   11.93
 -11   5   3   42.43   13.25
  11  -5  -3   33.64    9.04
 -11  -5   3   52.14   13.74
 -11   5   4   -1.01    6.50
  11  -5  -4   -0.62    3.45
 -11  -5   4   15.94    8.38
 -11   5   5   -4.70    7.88
  11  -5  -5   -0.44    3.82
 -11  -5   5    6.31    5.64
 -11   5   6   18.01   10.48
  11  -5  -6   30.78    8.25
 -11  -5   6   17.72    9.82
 -11   5   7   27.49   12.01
  11  -5  -7   19.57    7.79
 -11  -5   7   16.92    8.93
 -11   5   8   16.20    9.08
  11  -5  -8    7.00    5.76
 -11  -5   8    8.78    7.20
 -11   5   9   17.49   10.39
  11  -5  -9   22.96    7.61
 -11  -5   9   18.09   10.08
 -11   5  10    2.91    5.90
  11  -5 -10    3.07    5.00
 -11  -5  10   -2.26    7.54
 -11   5  11   14.54    8.61
  11  -5 -11   15.48    6.98
 -11  -5  11   10.48    9.83
 -11   5  12   15.06   10.36
  11  -5 -12   19.48    7.94
 -11  -5  12   15.21    8.85
 -11   5  13   29.37   11.94
  11  -5 -13   19.05    7.16
 -11  -5  13   16.77   10.01
 -11   5  14   -2.55    7.05
  11  -5 -14    0.69    3.96
 -11  -5  14    1.59    7.93
 -11   5  15   -1.05    6.03
  11  -5 -15   -1.06    5.01
 -11  -5  15   -5.76    9.13
 -11   5  16   -0.71    6.46
  11  -5 -16    1.11    4.75
 -11  -5  16    6.13    7.69
 -11   5  17   -1.03    5.98
  11  -5 -17   -0.24    5.42
 -11  -5  17   -5.13    8.99
 -11   5  18   14.64    8.65
 -11  -5  18    4.29    7.14
 -11   5  19   16.83   10.60
 -11  -5  19   10.51    9.38
 -11   5  20    6.19    7.16
 -11  -5  20    1.31    7.42
 -11   5  21    1.69    7.39
 -11  -5  21   -4.20    8.18
 -11   5  22    5.02    8.15
 -11  -5  22    0.14    8.28
 -11   5  23   24.13   11.93
 -11  -5  23   18.60   11.29
 -11   5  24    6.12    7.42
 -11  -5  24    1.39    9.24
 -11   5  25    6.92    8.82
 -11  -5  25    5.07    8.19
 -11   5  26   -3.53    7.05
 -11  -5  26   -0.01    7.66
 -11   5  27   -2.38    5.77
 -11  -5  27    1.52    5.88
 -11   5  28    9.67    9.37
 -11  -5  28   -3.83    9.19
 -11  -5  29    4.36    8.02
 -11  -5  30   -1.26    7.61
 -11   6   1   30.25   11.63
  11  -6  -1    4.24    5.14
 -11  -6   1   17.91    9.12
 -11   6   2    3.43    7.39
  11  -6  -2    5.11    4.82
 -11  -6   2   -1.49    6.22
 -11   6   3    7.54    9.75
  11  -6  -3    3.84    4.63
 -11  -6   3    4.63    7.44
 -11   6   4   24.59   12.05
  11  -6  -4   16.74    6.75
 -11  -6   4    7.27    8.14
 -11   6   5   14.47   10.35
  11  -6  -5    4.91    4.70
 -11  -6   5   10.54    7.43
 -11   6   6    8.72    8.24
  11  -6  -6   14.93    6.53
 -11  -6   6   -0.56    5.74
 -11   6   7    2.32    7.09
  11  -6  -7    9.61    5.84
 -11  -6   7   10.71    8.14
 -11   6   8    1.62    8.17
  11  -6  -8    9.25    5.47
 -11  -6   8    3.41    7.59
 -11   6   9    1.69    8.21
  11  -6  -9    9.16    6.15
 -11  -6   9    2.75    7.70
 -11   6  10   20.81    9.44
  11  -6 -10    2.64    5.43
 -11  -6  10   -1.15    7.63
 -11   6  11    7.19    7.42
  11  -6 -11    5.45    6.28
 -11  -6  11   -0.46    6.47
 -11   6  12    6.66    6.66
  11  -6 -12    2.30    5.31
 -11  -6  12    1.24    6.80
 -11   6  13    0.05    5.29
  11  -6 -13   -0.06    5.25
 -11  -6  13    1.18    7.23
 -11   6  14   11.65    9.52
  11  -6 -14   -0.55    5.96
 -11  -6  14    2.53    7.48
 -11   6  15   11.20    9.99
  11  -6 -15   18.74    8.20
 -11  -6  15   16.74   10.28
 -11   6  16   19.79    9.94
  11  -6 -16   15.53    8.42
 -11  -6  16   24.12   11.80
 -11   6  17    3.92    6.61
  11  -6 -17   -0.24    3.21
 -11  -6  17   -3.33    8.42
 -11   6  18    1.17    5.70
  11  -6 -18   11.20    7.76
 -11  -6  18    2.54    7.80
 -11   6  19    3.77    6.18
 -11  -6  19   10.39    8.33
 -11   6  20   -1.28    6.87
 -11  -6  20    3.82   11.35
 -11   6  21    3.16    5.66
 -11  -6  21   14.18    9.66
 -11   6  22    5.28    8.12
 -11  -6  22   -0.94    7.89
 -11   6  23    2.29    7.28
 -11  -6  23    1.51    7.59
 -11   6  24   -3.31    8.22
 -11  -6  24   -2.51    7.20
 -11   6  25   -0.22    5.79
 -11  -6  25   -0.88    8.65
 -11   6  26   10.56    7.59
 -11  -6  26    2.24    7.09
 -11   6  27    6.85    9.27
 -11  -6  27   -6.12    9.24
 -11  -6  28   -0.53    8.28
 -11   7   1   -0.36    6.81
  11  -7  -1    2.43    4.89
 -11  -7   1   11.66    8.04
 -11   7   2   23.48   11.17
  11  -7  -2   22.14    8.14
 -11  -7   2   24.39    9.78
 -11   7   3   -1.30    5.71
  11  -7  -3    4.96    4.14
 -11  -7   3    3.88    6.68
 -11   7   4   13.16    9.23
  11  -7  -4   17.91    6.71
 -11  -7   4    6.79    7.31
 -11   7   5    2.77    7.00
  11  -7  -5   -2.01    4.52
 -11  -7   5   -3.48    6.74
 -11   7   6   16.90    9.16
  11  -7  -6   22.63    8.08
 -11  -7   6    7.76    7.76
 -11   7   7    4.41    7.69
  11  -7  -7   -0.09    4.83
 -11  -7   7   -0.09    5.93
 -11   7   8   41.87   13.65
  11  -7  -8   30.37    8.65
 -11  -7   8   23.71   10.37
 -11   7   9   35.01   12.27
  11  -7  -9   12.40    6.65
 -11  -7   9   26.53   11.81
 -11   7  10    1.69    7.42
  11  -7 -10    4.49    5.19
 -11  -7  10   -0.73    6.48
 -11   7  11   -2.48    7.31
  11  -7 -11    0.06    4.46
 -11  -7  11    0.10    6.13
 -11   7  12   12.21    8.57
  11  -7 -12   24.97    8.87
 -11  -7  12   20.17   10.36
 -11   7  13    0.91    7.56
  11  -7 -13   -1.35    4.52
 -11  -7  13    2.23    6.45
 -11   7  14    4.37    5.97
  11  -7 -14    0.35    6.79
 -11  -7  14    0.63    6.31
 -11   7  15   -2.51    6.73
  11  -7 -15    1.61    3.56
 -11  -7  15   -0.30    6.79
 -11   7  16   -2.24    7.48
  11  -7 -16    1.07    4.94
 -11  -7  16   -2.66    9.02
 -11   7  17   -1.41    8.22
  11  -7 -17    7.70    6.47
 -11  -7  17    0.21    7.65
 -11   7  18    4.40    9.01
  11  -7 -18   -0.25    3.97
 -11  -7  18   13.99   10.72
 -11   7  19    2.95    5.77
 -11  -7  19   -0.74    7.43
 -11   7  20   -0.13    6.41
 -11  -7  20   -1.75    8.92
 -11   7  21   -0.10    6.14
 -11  -7  21   -3.34    7.84
 -11   7  22   -0.29    5.73
 -11  -7  22   -0.97    6.14
 -11   7  23   -5.16   10.42
 -11  -7  23   -2.28    6.18
 -11   7  24    5.79    6.99
 -11  -7  24   -0.33    6.91
 -11   7  25   -0.28    7.85
 -11  -7  25   -6.14   11.05
 -11  -7  26   -3.64    7.82
 -11   8   1   -2.93    8.62
  11  -8  -1    1.43    4.34
 -11  -8   1   -0.91    5.41
 -11   8   2    8.57    6.24
  11  -8  -2    3.85    5.11
 -11  -8   2    6.93    6.75
 -11   8   3   -2.84    6.33
  11  -8  -3    1.50    4.71
 -11  -8   3   -0.80    7.00
 -11   8   4   32.75   12.43
  11  -8  -4   22.98    7.57
 -11  -8   4   24.60   10.12
 -11   8   5    4.37    6.65
  11  -8  -5   -0.16    3.81
 -11  -8   5   -2.03    5.99
 -11   8   6    5.21    7.23
  11  -8  -6   17.82    7.15
 -11  -8   6    7.82    8.56
 -11   8   7    1.07    7.68
  11  -8  -7   -1.38    4.59
 -11  -8   7   -2.37    6.96
 -11   8   8   -2.65    8.14
  11  -8  -8    8.45    5.87
 -11  -8   8   -0.67    5.83
 -11   8   9    1.33    5.92
  11  -8  -9    7.79    5.16
 -11  -8   9   -1.11    6.63
 -11   8  10   20.44   10.88
  11  -8 -10    3.82    6.24
 -11  -8  10    4.18    7.56
 -11   8  11   -2.96    7.09
  11  -8 -11    2.18    5.44
 -11  -8  11    0.15    7.34
 -11   8  12    7.43    8.17
  11  -8 -12   -0.34    4.91
 -11  -8  12    0.21    7.87
 -11   8  13    2.12    5.79
  11  -8 -13    0.11    3.36
 -11  -8  13    7.61    8.07
 -11   8  14    1.30    5.53
  11  -8 -14   -2.56    6.50
 -11  -8  14    4.51    7.28
 -11   8  15    1.44    8.92
  11  -8 -15    9.84    6.32
 -11  -8  15    2.36    8.38
 -11   8  16   25.03   10.98
  11  -8 -16   11.86    8.17
 -11  -8  16    3.61    8.59
 -11   8  17   -1.40    7.23
  11  -8 -17    2.84    6.21
 -11  -8  17   -0.73    8.23
 -11   8  18   -0.65    6.46
  11  -8 -18   -1.12    5.21
 -11  -8  18   -2.99    7.21
 -11   8  19   11.02    9.06
  11  -8 -19    1.15    5.59
 -11  -8  19   -0.42    4.41
 -11   8  20   10.80    8.13
 -11  -8  20   -0.67    8.90
 -11   8  21   -4.33    8.80
 -11  -8  21   -0.42    7.18
 -11   8  22    5.20    8.29
 -11  -8  22   10.82    9.81
 -11   8  23    6.00    6.99
 -11  -8  23    0.00    9.23
 -11   8  24    2.48    7.35
 -11  -8  24    4.43    8.05
 -11   9   1    0.47    5.34
  11  -9  -1    4.72    6.11
 -11  -9   1    4.29    6.16
 -11   9   2   15.04    9.43
  11  -9  -2   31.00    8.44
 -11  -9   2   42.74   11.72
 -11   9   3   -2.30    7.35
  11  -9  -3   -3.18    4.85
 -11  -9   3    0.19    5.88
 -11   9   4    4.73    6.68
  11  -9  -4   15.22    6.34
 -11  -9   4    8.77    7.69
 -11   9   5    0.05    6.73
  11  -9  -5   -1.05    4.81
 -11  -9   5   -2.21    6.15
 -11   9   6    4.34    6.65
  11  -9  -6    4.24    6.29
 -11  -9   6    4.36    7.40
 -11   9   7   -1.53    6.57
  11  -9  -7    0.16    3.54
 -11  -9   7    3.58    6.58
 -11   9   8   24.37   10.64
  11  -9  -8    6.26    5.44
 -11  -9   8   15.98    9.16
 -11   9   9    1.46    6.30
  11  -9  -9   -3.20    5.39
 -11  -9   9   -2.87    7.15
 -11   9  10   -0.01    4.90
  11  -9 -10    0.92    3.67
 -11  -9  10   -6.51    9.62
 -11   9  11   -1.23    5.12
  11  -9 -11    1.87    5.62
 -11  -9  11    0.44    6.79
 -11   9  12    0.60    7.87
  11  -9 -12    9.35    6.79
 -11  -9  12    3.00    7.32
 -11   9  13    1.26    6.82
  11  -9 -13    0.64    4.15
 -11  -9  13    2.45    6.02
 -11   9  14    1.60    7.48
  11  -9 -14    0.58    5.40
 -11  -9  14    2.94    7.48
 -11   9  15   -2.57    7.09
  11  -9 -15    3.78    5.39
 -11  -9  15    2.00    6.79
 -11   9  16    0.01    6.45
  11  -9 -16    5.23    6.62
 -11  -9  16   -2.06    8.08
 -11   9  17   -0.70    5.73
  11  -9 -17    1.00    6.34
 -11  -9  17   -2.83    7.63
 -11   9  18   25.53   10.90
  11  -9 -18    5.81    6.60
 -11  -9  18    4.90    7.60
 -11   9  19   -2.01    7.75
  11  -9 -19   -1.05    5.60
 -11  -9  19   -0.42    7.94
 -11   9  20   -1.40    6.43
 -11  -9  20   -1.32    6.22
 -11   9  21   -2.59    8.63
 -11  -9  21   -6.18    9.35
 -11   9  22   12.87    9.64
 -11  10   1    4.70    6.69
  11 -10  -1    3.41    4.14
 -11 -10   1    3.75    6.29
 -11  10   2    0.74    5.46
  11 -10  -2    3.41    5.69
 -11 -10   2    5.15    5.68
 -11  10   3   -2.39    5.25
  11 -10  -3    4.36    4.78
 -11 -10   3    0.64    5.41
 -11  10   4   10.16    7.74
  11 -10  -4    8.11    6.38
 -11 -10   4   10.19    7.86
 -11  10   5   -1.46    5.06
  11 -10  -5   -1.52    4.74
 -11 -10   5    4.26    5.93
 -11  10   6   13.08    8.86
  11 -10  -6    4.77    4.72
 -11 -10   6   17.64    8.20
 -11  10   7    0.99    7.23
  11 -10  -7   -2.71    5.30
 -11 -10   7   -2.82    7.16
 -11  10   8    4.50    6.74
  11 -10  -8    0.01    4.78
 -11 -10   8   -0.50    6.78
 -11  10   9   -2.68    7.32
  11 -10  -9   -0.42    4.31
 -11 -10   9    2.53    8.70
 -11  10  10   11.21    8.69
  11 -10 -10    2.15    5.92
 -11 -10  10   17.81    9.70
 -11  10  11    1.27    6.57
  11 -10 -11    1.28    5.03
 -11 -10  11   -1.89    7.43
 -11  10  12    1.57    6.47
  11 -10 -12    2.84    4.61
 -11 -10  12   -2.68    6.65
 -11  10  13    3.43    6.99
  11 -10 -13   -0.33    4.75
 -11 -10  13    0.67    4.88
 -11  10  14    2.38    6.96
  11 -10 -14    2.91    5.96
 -11 -10  14   11.81    7.99
 -11  10  15   -0.50    7.09
  11 -10 -15    1.17    5.34
 -11 -10  15   -3.03    7.91
 -11  10  16   22.36   10.10
  11 -10 -16    3.10    5.23
 -11 -10  16   10.59    9.53
 -11  10  17   -3.87    8.26
  11 -10 -17    5.18    7.79
 -11 -10  17   -1.23    8.80
 -11  10  18    0.07    5.96
  11 -10 -18   -0.08    4.32
 -11 -10  18    8.28    8.09
 -11  10  19   -3.45    6.91
  11 -10 -19   -4.42    6.41
 -11 -10  19    2.48    6.52
 -11  10  20    0.92    7.02
 -11  10  21   -3.11    7.17
  11 -11  -1    0.24    3.63
 -11 -11   1    3.02    5.43
  11 -11  -2    3.84    4.61
 -11 -11   2   16.33    8.05
  11 -11  -3   -0.01    4.60
 -11 -11   3   -1.89    5.19
 -11  11   4   -1.72    5.75
  11 -11  -4    4.10    4.30
 -11 -11   4    0.98    6.01
 -11  11   5    3.50    6.49
  11 -11  -5   -0.67    5.33
 -11 -11   5   -0.92    5.15
 -11  11   6   -3.41    7.22
  11 -11  -6    6.09    5.52
 -11 -11   6   -1.71    6.41
 -11  11   7    6.97    5.15
  11 -11  -7    0.81    4.28
 -11 -11   7    6.70    6.59
 -11  11   8   24.42   10.16
  11 -11  -8    9.19    5.91
 -11 -11   8    0.29    6.52
 -11  11   9   -1.43    5.67
  11 -11  -9   -0.94    5.26
 -11 -11   9    2.27    6.72
 -11  11  10   -0.94    6.50
  11 -11 -10    0.48    5.53
 -11 -11  10    1.02    6.26
 -11  11  11   -2.39    6.18
  11 -11 -11   -0.42    6.01
 -11 -11  11   -3.22    9.19
 -11  11  12   16.65    9.15
  11 -11 -12    9.27    7.89
 -11 -11  12   10.22    9.09
 -11  11  13    2.88    6.91
  11 -11 -13    2.05    5.28
 -11 -11  13   -2.45    6.55
 -11  11  14   -0.71    5.62
  11 -11 -14   -2.89    6.51
 -11 -11  14    5.56    7.60
 -11  11  15    0.19    7.96
  11 -11 -15    0.13    5.83
 -11 -11  15    0.68    5.97
 -11  11  16    1.71    6.67
  11 -11 -16    3.44    5.92
 -11 -11  16    4.73    6.67
 -11  11  17   -0.20    5.68
  11 -11 -17    3.81    6.23
 -11 -11  17    2.77    7.54
 -11  11  18   10.34    9.06
  11 -11 -18   15.58    8.42
 -11  11  19   -2.83    8.55
  11 -11 -19    1.29    6.93
  11 -11 -20   -0.21    6.33
  11 -12  -1    5.95    5.53
 -11 -12   1   -2.70    6.14
  11 -12  -2    6.68    6.70
 -11 -12   2    0.43    5.64
  11 -12  -3    0.47    5.42
 -11 -12   3   -2.36    6.95
  11 -12  -4    6.77    6.18
 -11 -12   4   10.98    7.02
  11 -12  -5    4.36    6.38
 -11 -12   5    1.72    6.32
  11 -12  -6    0.65    4.59
 -11 -12   6    1.07    6.34
 -11  12   7   -4.11    7.29
  11 -12  -7   -2.68    5.50
 -11 -12   7    0.76    6.48
 -11  12   8   -2.29    5.83
  11 -12  -8   -1.40    5.42
 -11 -12   8    0.07    5.57
 -11  12   9    2.33    6.67
  11 -12  -9   -0.70    5.93
 -11 -12   9    0.90    6.37
 -11  12  10    5.56    7.60
  11 -12 -10    8.73    5.23
 -11 -12  10    8.36    6.95
 -11  12  11   -1.44    6.71
  11 -12 -11   -0.01    6.22
 -11 -12  11    5.65    8.72
 -11  12  12    9.67    7.36
  11 -12 -12    0.06    6.89
 -11 -12  12   -1.08    6.89
 -11  12  13   -0.47    5.51
  11 -12 -13    2.17    5.35
 -11 -12  13    0.22    5.88
 -11  12  14    5.98    7.06
  11 -12 -14   -3.23    5.62
 -11 -12  14    6.60    7.92
 -11  12  15   -0.93    6.15
  11 -12 -15    3.79    6.37
 -11  12  16    2.56    7.35
  11 -12 -16   14.20    8.01
 -11  12  17   -1.29    5.96
  11 -12 -17    6.83    8.12
  11 -12 -18   -0.63    5.81
  11 -12 -19   -4.70    6.43
  11 -12 -20    0.36    6.75
  11 -13  -1    3.71    5.73
 -11 -13   1    5.08    6.11
  11 -13  -2   -0.99    4.35
 -11 -13   2    0.07    5.35
  11 -13  -3    0.26    4.90
 -11 -13   3    0.71    7.05
  11 -13  -4    2.21    5.11
 -11 -13   4    2.84    6.79
  11 -13  -5   -1.04    5.12
 -11 -13   5    0.25    4.35
  11 -13  -6    0.88    4.76
 -11 -13   6    1.14    5.65
  11 -13  -7   -0.89    4.13
 -11 -13   7    1.93    6.74
  11 -13  -8   10.01    6.61
 -11 -13   8    8.28    7.75
  11 -13  -9   -0.78    5.47
 -11 -13   9   -1.41    6.57
 -11  13  10   -1.11    7.99
  11 -13 -10    5.23    4.40
 -11 -13  10    0.08    6.91
 -11  13  11   -2.57    6.64
  11 -13 -11    0.09    4.66
 -11 -13  11   -1.89    6.21
 -11  13  12    3.42    6.71
  11 -13 -12   -2.02    6.99
 -11 -13  12    0.47    5.93
 -11  13  13    4.30    6.11
  11 -13 -13   -3.26    6.68
 -11  13  14    2.62    6.45
  11 -13 -14   -1.02    5.64
 -11  13  15   -2.78    6.86
 -11 -14   1    7.39    6.56
 -11 -14   2   -1.93    5.30
 -11 -14   3   -2.97    7.10
 -11 -14   4    4.22    7.04
 -11 -14   5    2.33    5.98
 -11 -14   6   -3.24    6.35
 -11 -14   7    4.95    6.89
 -11 -14   8   -1.97    7.47
 -11 -14   9    3.68    6.00
 -11  14  13   -0.74    5.08
 -11 -15   6    5.92    7.12
 -10   0   1   -1.01    6.78
 -10   0   2    7.95    8.38
 -10   0   3   -3.24    7.00
  10   0  -3    3.03    4.28
 -10   0   4  108.04   20.72
  10   0  -4  131.82   17.67
 -10   0   5    1.62    6.65
  10   0  -5   -0.46    4.20
 -10   0   6   21.76    9.58
  10   0  -6   16.82    6.91
 -10   0   7   -0.01    6.17
  10   0  -7    0.44    3.31
 -10   0   8   16.17    9.96
  10   0  -8   16.07    6.43
 -10   0   9   -0.92    6.48
  10   0  -9   -0.98    4.10
 -10   0  10  114.24   21.28
  10   0 -10  101.24   16.40
 -10   0  11    0.00    5.40
  10   0 -11   -1.27    4.32
 -10   0  12   -2.75    6.75
  10   0 -12   -0.24    3.26
 -10   0  13    5.34    7.72
  10   0 -13    0.80    4.55
 -10   0  14   12.73    8.91
  10   0 -14   34.72    9.07
 -10   0  15   -0.69    7.78
 -10   0  16   22.57   10.14
 -10   0  17    3.29    8.50
 -10   0  18   23.01   11.89
 -10   0  19    0.83    7.49
 -10   0  20   29.03   12.31
 -10   0  21   -2.21    7.62
 -10   0  22   -1.13    7.45
 -10   0  23    0.24    7.94
 -10   0  24    6.51    7.87
 -10   0  25   -2.73    7.21
 -10   0  26   28.39   10.93
 -10   0  27    1.19    7.75
 -10   0  28   -1.69    6.16
 -10   0  29   -1.01    6.22
 -10   0  30   -1.22    7.34
 -10   0  31   -0.51    7.18
 -10   0  32   10.87    8.52
 -10   0  33   -2.91    7.33
 -10   0  34   -5.26    8.71
 -10   0  35   -0.72    4.87
 -10   0  36    5.49    8.25
 -10   1   1   -0.00    5.95
  10   1  -1    1.80    4.15
 -10  -1   1    0.71    4.97
 -10   1   2  143.20   23.80
  10   1  -2  154.96   20.42
 -10  -1   2  149.53   24.02
 -10   1   3    4.95    7.03
  10   1  -3    8.18    5.63
 -10  -1   3    6.85    8.38
 -10   1   4   -1.38    7.27
  10   1  -4    6.50    4.51
 -10  -1   4   -1.69    5.04
 -10   1   5   10.80    8.46
  10   1  -5    6.66    4.97
 -10  -1   5   -0.22    4.60
 -10   1   6   43.11   14.67
  10  -1  -6   92.27   13.80
  10   1  -6   65.53   12.16
 -10  -1   6   92.07   17.99
 -10   1   7    6.62    6.95
  10  -1  -7   -0.57    3.61
  10   1  -7    3.96    3.90
 -10  -1   7    2.57    6.95
 -10   1   8   59.94   14.86
  10  -1  -8   32.42    8.67
  10   1  -8   46.34    9.75
 -10  -1   8   46.86   13.34
 -10   1   9    1.13    7.36
  10  -1  -9   -0.72    4.26
  10   1  -9   -2.03    4.11
 -10  -1   9   -0.88    6.94
 -10   1  10    3.05    5.67
  10  -1 -10   -1.25    3.70
  10   1 -10   -1.88    3.71
 -10  -1  10    1.93    4.85
 -10   1  11   10.18    8.09
  10  -1 -11   12.65    5.98
  10   1 -11    5.59    4.28
 -10  -1  11    8.65    8.94
 -10   1  12   84.58   17.71
  10  -1 -12   62.83   12.63
  10   1 -12   73.91   13.17
 -10  -1  12   57.10   15.47
 -10   1  13    4.48    8.65
  10   1 -13    4.22    3.81
 -10  -1  13   -4.45    9.02
 -10   1  14   -0.03    5.96
  10  -1 -14   15.78    6.89
 -10  -1  14   10.30    9.05
 -10   1  15    3.23    7.37
  10  -1 -15    0.83    4.46
 -10  -1  15   14.32    9.33
 -10   1  16   28.51   11.80
  10  -1 -16   22.65    8.41
 -10  -1  16   34.75   13.02
 -10   1  17   -4.16    6.83
 -10  -1  17    4.38    7.02
 -10   1  18   26.22   12.28
 -10  -1  18   42.02   13.93
 -10   1  19    1.43    7.34
 -10  -1  19    2.10    7.04
 -10   1  20   -0.86    8.02
 -10  -1  20   -1.20    7.72
 -10   1  21   -1.60    7.87
 -10  -1  21   17.20   10.80
 -10   1  22   38.33   13.83
 -10  -1  22   56.37   15.15
 -10   1  23   -2.98    9.42
 -10  -1  23    2.25    6.90
 -10   1  24    3.77    6.41
 -10  -1  24   11.77    9.28
 -10   1  25    0.88    7.24
 -10  -1  25   -3.82    8.39
 -10   1  26    4.47    8.41
 -10  -1  26   17.18   11.15
 -10   1  27   -0.41    5.97
 -10  -1  27   -0.97    7.40
 -10   1  28    1.09    8.01
 -10  -1  28    6.60    6.94
 -10   1  29    1.50    8.23
 -10  -1  29    4.86    7.89
 -10   1  30   -0.39    7.12
 -10  -1  30   -2.45    7.32
 -10   1  31    1.34    6.34
 -10  -1  31   -1.39    7.09
 -10   1  32    7.90    8.01
 -10  -1  32    9.86    8.28
 -10   1  33    1.86    7.15
 -10  -1  33    2.66    7.28
 -10   1  34   -3.56    6.87
 -10  -1  34   -0.74    6.81
 -10   1  35    4.54    6.80
 -10  -1  35    0.35    6.98
 -10  -1  36    2.27    7.25
 -10   2   1   -0.87    6.94
  10  -2  -1    5.32    4.13
  10   2  -1    3.54    4.16
 -10  -2   1   -0.09    5.89
 -10   2   2    3.68    7.31
  10  -2  -2    4.10    3.42
  10   2  -2    5.62    4.19
 -10   2   3    3.77    6.65
  10   2  -3    1.49    3.43
 -10  -2   3    1.67    7.32
 -10   2   4  119.56   20.99
  10   2  -4   86.21   14.55
 -10  -2   4  113.83   19.94
 -10   2   5   26.68   11.44
  10   2  -5   17.75    6.35
 -10  -2   5   22.35    9.87
 -10   2   6   27.02   10.67
  10   2  -6   23.39    6.94
 -10  -2   6   31.91   11.26
 -10   2   7   14.09    8.85
  10   2  -7    1.77    4.26
 -10  -2   7    2.60    6.86
 -10   2   8    6.34    9.45
  10   2  -8   21.55    7.10
 -10  -2   8   17.38    8.55
 -10   2   9   16.49    8.64
  10   2  -9    2.11    3.93
 -10  -2   9    9.59    9.11
 -10   2  10   41.22   14.52
  10   2 -10   63.02   11.75
 -10  -2  10   64.09   16.21
 -10   2  11   13.84    9.08
  10  -2 -11    3.84    5.17
  10   2 -11    3.14    3.69
 -10  -2  11    6.67    7.71
 -10   2  12    1.34    6.93
  10  -2 -12   -1.18    5.20
 -10  -2  12    1.24    7.39
 -10   2  13    6.18    8.25
  10  -2 -13   -0.95    4.64
 -10  -2  13   -3.49    7.46
 -10   2  14   22.21   11.27
  10  -2 -14   24.26    8.28
 -10  -2  14    8.75    9.37
 -10   2  15   22.74   11.37
  10  -2 -15   27.90    8.40
 -10  -2  15   22.95   10.51
 -10   2  16    5.70    7.05
  10  -2 -16    2.36    4.80
 -10  -2  16   -0.40    7.59
 -10   2  17   -1.87    7.64
 -10  -2  17    2.50    5.62
 -10   2  18   15.27    9.16
 -10  -2  18    5.48    7.98
 -10   2  19   12.35    9.10
 -10  -2  19    3.36    7.29
 -10   2  20   41.15   14.31
 -10  -2  20   40.01   13.44
 -10   2  21    7.25    8.14
 -10  -2  21   -6.23    9.87
 -10   2  22    0.68    6.80
 -10  -2  22    9.19    9.06
 -10   2  23    5.81    7.63
 -10  -2  23   -3.50    8.54
 -10   2  24   18.78    9.59
 -10  -2  24    7.96    8.67
 -10   2  25   -1.56    7.40
 -10  -2  25   -0.38    7.11
 -10   2  26    8.52    9.51
 -10  -2  26   14.60   10.19
 -10   2  27    3.26    7.02
 -10  -2  27   -0.74    7.17
 -10   2  28    3.88    7.31
 -10  -2  28    6.48    7.12
 -10   2  29    1.44    6.64
 -10  -2  29   -0.04    5.83
 -10   2  30    6.24    8.83
 -10  -2  30    5.55    7.35
 -10   2  31   -0.24    7.43
 -10  -2  31    2.56    7.64
 -10   2  32    2.65    7.70
 -10  -2  32    1.51    6.08
 -10   2  33    0.46    7.36
 -10  -2  33    1.88    8.07
 -10   2  34   -0.78    5.71
 -10  -2  34    1.82    6.90
 -10  -2  35    8.01    8.39
 -10  -2  36    4.38    7.85
 -10   3   1    7.89    8.18
  10  -3  -1    6.23    4.39
  10   3  -1    5.77    5.35
 -10  -3   1    7.24    5.96
 -10   3   2   76.49   17.80
  10  -3  -2   66.87   12.10
  10   3  -2   84.63   13.96
 -10  -3   2   82.19   16.06
 -10   3   3   32.65   11.81
  10  -3  -3   32.77    8.65
  10   3  -3   42.43    9.59
 -10  -3   3   57.91   13.27
 -10   3   4    0.51    6.02
  10  -3  -4    0.63    4.33
  10   3  -4    0.07    4.07
 -10  -3   4    2.72    7.07
 -10   3   5   10.47    8.93
  10  -3  -5    4.83    4.23
  10   3  -5   13.06    6.42
 -10  -3   5    6.54    7.32
 -10   3   6   15.43    9.96
  10  -3  -6   21.69    6.72
  10   3  -6   20.53    7.38
 -10  -3   6   19.13    9.31
 -10   3   7   18.34    9.56
  10   3  -7    6.78    4.74
 -10  -3   7   30.45   10.95
 -10   3   8   53.98   15.05
  10   3  -8   53.36   11.03
 -10  -3   8   63.33   15.02
 -10   3   9    4.27    8.92
  10   3  -9    0.62    3.84
 -10  -3   9   -2.41    7.17
 -10   3  10    5.16    7.56
  10   3 -10   -0.24    3.11
 -10  -3  10   -4.21    7.46
 -10   3  11    5.72    7.58
 -10  -3  11   15.57    8.59
 -10   3  12   18.06   10.49
 -10  -3  12   25.17   10.45
 -10   3  13    5.85    8.96
 -10  -3  13   -1.61    5.38
 -10   3  14    2.29    6.58
 -10  -3  14   17.89    9.75
 -10   3  15    0.46    7.52
 -10  -3  15   -1.58    7.60
 -10   3  16   20.17   10.72
 -10  -3  16   22.36   10.68
 -10   3  17    2.72    9.12
 -10  -3  17    0.28    5.80
 -10   3  18   16.58    8.78
 -10  -3  18   18.83   10.47
 -10   3  19    9.56    8.32
 -10  -3  19    2.51    8.24
 -10   3  20    4.58    8.00
 -10  -3  20   -1.88    6.42
 -10   3  21   23.84   11.01
 -10  -3  21   -3.90    8.78
 -10   3  22   26.69   11.16
 -10  -3  22   41.32   13.54
 -10   3  23    5.77    7.17
 -10  -3  23    3.67    7.77
 -10   3  24   10.62    8.87
 -10  -3  24    3.82    7.76
 -10   3  25   -1.62    6.38
 -10  -3  25   -3.13    8.62
 -10   3  26   19.01   10.96
 -10  -3  26    2.94    7.20
 -10   3  27   19.06    9.59
 -10  -3  27    7.14    9.29
 -10   3  28   13.28    8.87
 -10  -3  28   13.02   10.57
 -10   3  29    0.04    6.05
 -10  -3  29   -2.65    7.31
 -10   3  30   -3.11    8.02
 -10  -3  30   -3.60    7.41
 -10   3  31    0.98    7.72
 -10  -3  31   -2.16    9.33
 -10   3  32   -1.80    8.48
 -10  -3  32   -1.18    6.59
 -10   3  33   -2.61    8.33
 -10  -3  33    5.31    6.50
 -10  -3  34    7.61    7.94
 -10   4   1    7.43    7.52
  10  -4  -1   -0.99    3.92
  10   4  -1    2.68    5.08
 -10  -4   1   -1.76    5.80
 -10   4   2    5.30    6.55
  10  -4  -2   -2.57    3.76
  10   4  -2   -1.36    4.16
 -10  -4   2    3.38    4.58
 -10   4   3   15.32    9.70
  10  -4  -3    8.52    4.84
  10   4  -3   10.10    4.85
 -10  -4   3   15.33    7.50
 -10   4   4   97.49   18.32
  10  -4  -4   51.26   10.78
  10   4  -4   54.10   11.34
 -10  -4   4   68.63   14.51
 -10   4   5   48.64   14.04
  10  -4  -5   36.43    9.37
  10   4  -5   30.46    8.32
 -10  -4   5   40.80   11.99
 -10   4   6   30.28   12.11
  10  -4  -6   31.57    9.00
  10   4  -6   32.95    8.84
 -10  -4   6   31.14   11.70
 -10   4   7    1.52    6.95
  10  -4  -7   -1.82    5.09
  10   4  -7   -0.21    3.21
 -10  -4   7    1.28    5.95
 -10   4   8   51.10   15.00
  10  -4  -8   53.55   11.14
 -10  -4   8   43.99   13.46
 -10   4   9    5.60    7.53
  10  -4  -9    4.14    5.72
 -10  -4   9   -0.50    7.58
 -10   4  10   29.47   11.59
  10  -4 -10   17.18    6.60
 -10  -4  10   17.63    9.90
 -10   4  11   15.31    9.04
  10  -4 -11    3.90    5.47
 -10  -4  11    3.67    6.82
 -10   4  12   -3.69    7.94
  10  -4 -12   -1.08    5.69
 -10  -4  12    2.11    6.40
 -10   4  13    7.83    8.08
  10  -4 -13    2.64    3.81
 -10  -4  13   -2.56    6.39
 -10   4  14   34.85   11.02
  10  -4 -14   16.27    6.42
 -10  -4  14   16.01   10.39
 -10   4  15   12.85   11.42
  10  -4 -15   18.02    6.58
 -10  -4  15   19.59   10.31
 -10   4  16   21.26   10.97
 -10  -4  16    2.82    6.90
 -10   4  17   -2.98    6.97
 -10  -4  17   -1.93    8.82
 -10   4  18    7.71    8.13
 -10  -4  18   -1.56    6.15
 -10   4  19   21.22    9.35
 -10  -4  19   10.54   10.14
 -10   4  20   19.74   10.86
 -10  -4  20   18.53   10.07
 -10   4  21   21.63   10.16
 -10  -4  21   30.47   12.84
 -10   4  22   -3.30    7.45
 -10  -4  22   -2.46    8.12
 -10   4  23    7.93    7.77
 -10  -4  23   14.40   10.34
 -10   4  24   18.19   10.75
 -10  -4  24    9.08    9.69
 -10   4  25    1.95    7.78
 -10  -4  25   13.40    8.83
 -10   4  26   -3.53    8.26
 -10  -4  26    0.89    8.50
 -10   4  27   -2.82    6.94
 -10  -4  27   -0.61    7.80
 -10   4  28    0.86    9.37
 -10  -4  28   -1.40    6.46
 -10   4  29   -0.81    6.22
 -10  -4  29   13.07    9.38
 -10   4  30   11.70    8.56
 -10  -4  30   -2.43    7.56
 -10   4  31   -1.99    5.63
 -10  -4  31   -3.51    7.25
 -10   4  32    3.94    6.11
 -10  -4  32    0.26    6.06
 -10   5   1   43.84   12.77
  10  -5  -1   36.44    8.64
  10   5  -1   33.93    9.37
 -10  -5   1   32.00   10.61
 -10   5   2  173.71   26.01
  10  -5  -2  144.72   19.80
  10   5  -2  124.85   20.22
 -10  -5   2  174.26   24.29
 -10   5   3   21.08   11.52
  10  -5  -3   14.71    6.37
  10   5  -3    6.25    4.57
 -10  -5   3   21.64    7.89
 -10   5   4   -0.46    4.85
  10  -5  -4    0.14    4.33
  10   5  -4   -0.59    3.02
 -10  -5   4   -0.18    5.73
 -10   5   5    3.64    7.40
  10  -5  -5    1.76    4.74
 -10  -5   5    1.92    6.71
 -10   5   6   37.49   12.20
  10  -5  -6   20.46    7.29
 -10  -5   6   36.77   11.14
 -10   5   7   36.71   13.49
  10  -5  -7   26.89    8.44
 -10  -5   7   40.60   12.70
 -10   5   8   23.87   10.54
  10  -5  -8   21.43    8.51
 -10  -5   8   21.51   10.03
 -10   5   9    0.08    6.26
  10  -5  -9   -3.21    5.99
 -10  -5   9   -2.64    7.07
 -10   5  10   -0.11    5.41
  10  -5 -10   -0.37    4.51
 -10  -5  10    4.35    7.13
 -10   5  11   13.31    9.16
  10  -5 -11   12.17    7.04
 -10  -5  11   20.23    9.17
 -10   5  12   12.83    9.01
  10  -5 -12   26.21    9.48
 -10  -5  12   16.09    9.32
 -10   5  13    7.58    7.72
  10  -5 -13    5.03    5.61
 -10  -5  13    3.29    7.25
 -10   5  14   -2.89    6.55
  10  -5 -14   -1.31    4.59
 -10  -5  14    0.44    5.97
 -10   5  15    8.06    7.79
  10  -5 -15    0.59    3.83
 -10  -5  15    3.09    6.70
 -10   5  16    8.42    8.00
  10  -5 -16   -1.28    5.57
 -10  -5  16   22.45   10.15
 -10   5  17   22.10   10.24
  10  -5 -17   26.12    8.53
 -10  -5  17   21.40   10.54
 -10   5  18   21.08   10.17
  10  -5 -18   13.43    7.12
 -10  -5  18   15.64    8.80
 -10   5  19    0.76    8.31
  10  -5 -19   -1.36    5.47
 -10  -5  19   -2.47    7.74
 -10   5  20   -4.30    8.77
 -10  -5  20    2.79    7.47
 -10   5  21   10.42    9.44
 -10  -5  21    0.01    7.59
 -10   5  22   37.97   12.57
 -10  -5  22   26.17   12.59
 -10   5  23    8.78    8.46
 -10  -5  23    6.57    8.48
 -10   5  24    4.46    7.07
 -10  -5  24    0.38    8.31
 -10   5  25   -2.23    6.55
 -10  -5  25   -2.10    9.05
 -10   5  26   -2.95    7.24
 -10  -5  26    3.20    8.15
 -10   5  27   11.86    8.47
 -10  -5  27    8.35    9.63
 -10   5  28    7.27    7.25
 -10  -5  28    2.07    6.22
 -10   5  29    5.93    6.05
 -10  -5  29   -5.50    9.23
 -10   5  30    2.34    8.56
 -10  -5  30   -3.71    6.80
 -10   6   1    3.83    6.36
  10  -6  -1    2.41    3.18
 -10  -6   1    0.75    5.53
 -10   6   2    1.30    5.21
  10  -6  -2    9.80    5.83
 -10  -6   2   12.45    7.35
 -10   6   3    7.68    8.08
  10  -6  -3   13.47    6.42
 -10  -6   3   11.12    7.30
 -10   6   4   22.31    9.98
  10  -6  -4    2.20    4.74
 -10  -6   4   14.11    7.76
 -10   6   5   28.63   11.24
  10  -6  -5   19.76    7.05
 -10  -6   5   29.95   10.31
 -10   6   6   23.49   11.00
  10  -6  -6   10.85    6.38
 -10  -6   6   28.39   10.02
 -10   6   7    3.49    6.89
  10  -6  -7   -0.43    4.51
 -10  -6   7    0.57    5.42
 -10   6   8    7.76    8.29
  10  -6  -8    6.31    5.81
 -10  -6   8    2.97    6.35
 -10   6   9   40.26   13.03
  10  -6  -9   28.88    8.64
 -10  -6   9   34.36   11.67
 -10   6  10   20.73   10.73
  10  -6 -10    4.72    6.06
 -10  -6  10   21.34    9.67
 -10   6  11   10.29    8.49
  10  -6 -11    0.39    3.56
 -10  -6  11    4.03    7.02
 -10   6  12   -3.37    7.33
  10  -6 -12    3.61    5.94
 -10  -6  12    4.15    7.40
 -10   6  13   23.76    9.21
  10  -6 -13    1.33    4.49
 -10  -6  13   12.80    9.35
 -10   6  14    0.32    5.40
  10  -6 -14    4.55    5.29
 -10  -6  14    4.48    6.49
 -10   6  15   28.80   11.07
  10  -6 -15    9.17    5.96
 -10  -6  15   19.86   10.16
 -10   6  16    3.14    5.91
  10  -6 -16    4.09    5.45
 -10  -6  16    8.58    7.95
 -10   6  17    8.22    6.88
  10  -6 -17   -0.00    4.01
 -10  -6  17   -0.00    5.69
 -10   6  18    4.32    8.53
  10  -6 -18    6.91    7.03
 -10  -6  18    3.75    5.68
 -10   6  19    5.68    8.59
  10  -6 -19    7.62    6.65
 -10  -6  19    1.37    7.33
 -10   6  20   -4.81    8.99
 -10  -6  20    3.74    7.85
 -10   6  21    3.86    6.46
 -10  -6  21   -1.85    8.02
 -10   6  22   -3.91    8.11
 -10  -6  22   -3.66   10.08
 -10   6  23   -0.25    5.21
 -10  -6  23    0.69    8.12
 -10   6  24   -0.20    5.28
 -10  -6  24    2.41    8.22
 -10   6  25    9.85    8.94
 -10  -6  25   -3.63    9.21
 -10   6  26    6.55    8.68
 -10  -6  26    2.13    8.85
 -10   6  27    4.19    6.45
 -10  -6  27    3.18    7.03
 -10   6  28    4.63    5.58
 -10  -6  28   -2.63    8.09
 -10   6  29    3.23    7.73
 -10   7   1   56.47   14.61
  10  -7  -1   56.80   11.13
 -10  -7   1   61.27   13.45
 -10   7   2    1.72    7.30
  10  -7  -2    1.94    3.66
 -10  -7   2    1.03    5.76
 -10   7   3   13.88    8.51
  10  -7  -3   20.67    6.82
 -10  -7   3    5.70    7.13
 -10   7   4    0.80    6.30
  10  -7  -4   -0.73    3.58
 -10  -7   4   -0.71    5.25
 -10   7   5   24.59   10.72
  10  -7  -5   22.73    7.95
 -10  -7   5   43.84   12.02
 -10   7   6   13.90    8.85
  10  -7  -6    3.70    4.84
 -10  -7   6   12.27    7.35
 -10   7   7   17.80    9.92
  10  -7  -7   27.80    7.89
 -10  -7   7   24.12    9.58
 -10   7   8   21.73    9.09
  10  -7  -8    4.66    4.36
 -10  -7   8    0.32    5.26
 -10   7   9   -1.27    5.45
  10  -7  -9   -0.66    4.65
 -10  -7   9   -3.35    7.65
 -10   7  10   -1.81    7.09
  10  -7 -10    0.04    3.94
 -10  -7  10   -1.25    6.25
 -10   7  11    0.99    6.57
  10  -7 -11    5.98    5.47
 -10  -7  11    8.32    8.15
 -10   7  12    5.21    7.35
  10  -7 -12    9.96    6.04
 -10  -7  12    4.65    7.71
 -10   7  13   39.03   11.60
  10  -7 -13   10.16    7.48
 -10  -7  13   25.52   10.84
 -10   7  14   -3.35    6.74
  10  -7 -14    1.72    3.85
 -10  -7  14   -0.82    7.60
 -10   7  15   -0.38    5.63
  10  -7 -15    1.82    5.80
 -10  -7  15   -3.24    7.89
 -10   7  16    3.68    7.05
  10  -7 -16   -0.08    4.78
 -10  -7  16    4.12    7.39
 -10   7  17   20.10    9.80
  10  -7 -17   10.63    6.91
 -10  -7  17   10.39    8.91
 -10   7  18   -0.97    7.21
  10  -7 -18    1.86    5.16
 -10  -7  18    5.83    8.13
 -10   7  19   -1.52    6.38
  10  -7 -19   -2.23    6.73
 -10  -7  19   -0.91    8.50
 -10   7  20    1.42    7.94
  10  -7 -20    2.63    4.78
 -10  -7  20   -3.19    6.81
 -10   7  21    0.87    5.73
 -10  -7  21   -0.06    6.06
 -10   7  22    3.91    7.00
 -10  -7  22   -1.64    7.93
 -10   7  23   11.33    8.44
 -10  -7  23    9.38   10.26
 -10   7  24   -5.73    9.23
 -10  -7  24   -4.65    8.85
 -10   7  25   -0.55    5.52
 -10  -7  25    3.06    7.80
 -10   7  26   -0.37    8.09
 -10   7  27    7.17    8.77
 -10   7  28    1.89    6.60
 -10   8   1   -2.11    5.79
  10  -8  -1    3.56    4.05
 -10  -8   1    4.74    6.96
 -10   8   2    3.91    6.29
  10  -8  -2    0.10    3.94
 -10  -8   2    4.68    6.07
 -10   8   3   25.89   10.44
  10  -8  -3   18.35    7.25
 -10  -8   3   14.73    7.94
 -10   8   4   10.75    8.69
  10  -8  -4   19.11    7.38
 -10  -8   4   20.52    8.80
 -10   8   5   21.52   10.14
  10  -8  -5   41.27   10.06
 -10  -8   5   41.49   11.39
 -10   8   6    2.98    7.73
  10  -8  -6    3.93    4.82
 -10  -8   6   14.48    7.83
 -10   8   7    4.69    6.48
  10  -8  -7    4.54    5.85
 -10  -8   7   -1.19    7.00
 -10   8   8    0.78    5.09
  10  -8  -8    1.58    4.70
 -10  -8   8   14.67    8.20
 -10   8   9   12.58    7.78
  10  -8  -9    2.94    4.45
 -10  -8   9   11.03    7.50
 -10   8  10    5.72    6.91
  10  -8 -10    2.56    5.68
 -10  -8  10   10.05    8.03
 -10   8  11   21.20    9.36
  10  -8 -11   12.84    6.26
 -10  -8  11   15.99    9.48
 -10   8  12   -2.95    7.31
  10  -8 -12    2.06    5.32
 -10  -8  12   -1.93    5.87
 -10   8  13    9.18    7.25
  10  -8 -13   -1.03    4.41
 -10  -8  13    9.08    7.60
 -10   8  14    7.19    7.37
  10  -8 -14   10.78    7.25
 -10  -8  14    3.10    6.59
 -10   8  15   22.23    9.64
  10  -8 -15   14.28    8.07
 -10  -8  15    7.59    7.03
 -10   8  16   -0.73    7.45
  10  -8 -16    4.80    5.54
 -10  -8  16    0.41    7.04
 -10   8  17   -0.23    5.75
  10  -8 -17    1.44    3.93
 -10  -8  17    8.64    7.54
 -10   8  18    0.09    7.07
  10  -8 -18    3.86    4.61
 -10  -8  18   -0.68    7.42
 -10   8  19   14.27    9.15
  10  -8 -19    5.75    5.48
 -10  -8  19   21.18   11.86
 -10   8  20   -3.11    7.10
  10  -8 -20   -2.37    5.19
 -10  -8  20    7.42    7.73
 -10   8  21    2.82    6.70
 -10  -8  21   -0.92    6.89
 -10   8  22   -0.46    6.73
 -10  -8  22   -2.03    7.54
 -10   8  23   -0.13    4.26
 -10  -8  23   11.47    8.53
 -10   8  24    2.65    6.50
 -10   8  25   11.47    7.91
 -10   8  26   -1.22    7.40
 -10   9   1   33.42   10.63
  10  -9  -1   11.93    6.61
 -10  -9   1   36.79   10.66
 -10   9   2    2.51    5.83
  10  -9  -2    1.82    4.00
 -10  -9   2    5.72    6.05
 -10   9   3   19.74    9.12
  10  -9  -3   25.27    8.30
 -10  -9   3   53.74   11.80
 -10   9   4   -1.60    5.42
  10  -9  -4   -1.37    4.46
 -10  -9   4    0.64    5.71
 -10   9   5    4.26    7.78
  10  -9  -5    9.30    5.49
 -10  -9   5   13.99    8.31
 -10   9   6    0.25    5.92
  10  -9  -6   -1.59    4.15
 -10  -9   6    0.56    5.04
 -10   9   7   17.70    8.29
  10  -9  -7   16.80    6.90
 -10  -9   7   36.64   11.02
 -10   9   8    2.98    6.93
  10  -9  -8   12.65    7.13
 -10  -9   8    6.03    5.73
 -10   9   9   -1.44    6.73
  10  -9  -9    3.38    6.50
 -10  -9   9   -0.76    5.18
 -10   9  10    0.09    6.04
  10  -9 -10   -2.84    6.05
 -10  -9  10    0.30    7.30
 -10   9  11   11.56    9.52
  10  -9 -11    2.48    4.23
 -10  -9  11   18.67    8.69
 -10   9  12    1.44    6.88
  10  -9 -12    1.89    5.66
 -10  -9  12   -3.25    6.88
  10  -9 -13    4.13    4.87
 -10  -9  13   16.62    8.67
 -10   9  14    0.43    5.99
  10  -9 -14   -1.99    5.25
 -10  -9  14   -1.03    5.35
 -10   9  15   -1.76    7.11
  10  -9 -15   -1.91    6.43
 -10  -9  15   -0.76    5.87
 -10   9  16    5.68    7.24
  10  -9 -16   -1.39    5.12
 -10  -9  16   -2.28    6.81
 -10   9  17   15.49    9.45
  10  -9 -17   13.65    7.87
 -10  -9  17   31.12   12.19
 -10   9  18    0.06    6.28
  10  -9 -18    5.92    7.85
 -10  -9  18    4.85    6.48
 -10   9  19   -0.99    5.34
  10  -9 -19    1.61    6.52
 -10  -9  19   -2.30    6.36
 -10   9  20    8.17    7.52
  10  -9 -20   -0.25    5.15
 -10  -9  20    0.22    7.26
 -10   9  21   12.54    8.36
 -10  -9  21   10.89    8.94
 -10   9  22    4.40    5.36
 -10   9  23    4.86    7.29
 -10   9  24   -0.48    6.19
 -10   9  25   -2.38    7.28
 -10  10   1    7.43    6.14
  10 -10  -1    0.06    4.11
 -10 -10   1    2.02    5.62
 -10  10   2   -3.75    6.47
  10 -10  -2   -0.58    4.47
 -10 -10   2   -1.89    6.11
 -10  10   3    6.25    6.77
  10 -10  -3    5.80    4.77
 -10 -10   3   20.19    8.24
 -10  10   4    0.35    6.70
  10 -10  -4   -1.81    4.39
 -10 -10   4   -2.87    6.09
 -10  10   5   38.56   11.85
  10 -10  -5   20.59    7.61
 -10 -10   5   48.39   12.09
 -10  10   6    0.01    5.10
  10 -10  -6   -3.90    5.26
 -10 -10   6    1.91    5.36
 -10  10   7   -0.00    6.12
  10 -10  -7    5.50    5.44
 -10 -10   7    4.92    7.09
 -10  10   8   -1.78    5.38
  10 -10  -8   -0.15    5.19
 -10 -10   8   -1.74    6.68
 -10  10   9   18.16    8.95
  10 -10  -9   11.18    7.52
 -10 -10   9   23.24    9.82
 -10  10  10   -0.01    6.97
  10 -10 -10   -2.09    5.28
 -10 -10  10    8.01    7.38
 -10  10  11    0.00    5.86
  10 -10 -11    0.53    5.40
 -10 -10  11    5.15    7.76
 -10  10  12    0.29    6.91
  10 -10 -12   -2.64    4.72
 -10 -10  12    0.40    7.91
 -10  10  13   26.12    9.64
  10 -10 -13    7.32    7.12
 -10 -10  13   14.81    9.78
 -10  10  14   -1.32    5.78
  10 -10 -14   -2.88    5.03
 -10 -10  14    0.99    8.23
 -10  10  15   15.74    9.04
  10 -10 -15   -2.29    6.20
 -10 -10  15    3.57    8.20
 -10  10  16    2.00    6.53
  10 -10 -16    2.54    5.85
 -10 -10  16   -2.57    7.43
 -10  10  17   -1.44    6.28
  10 -10 -17    1.02    5.90
 -10 -10  17   -2.81    7.66
 -10  10  18   -3.02    7.06
  10 -10 -18   -0.16    5.60
 -10 -10  18   -1.70    8.23
 -10  10  19    8.85    7.59
  10 -10 -19    4.79    6.77
 -10 -10  19   10.94    8.51
 -10  10  20   -3.51    6.13
  10 -10 -20   -1.76    4.72
 -10  10  21    5.42    7.06
 -10  10  22   -3.00    6.56
 -10  10  23   -0.10    6.53
  10 -11  -1    8.70    5.65
 -10 -11   1    4.76    6.15
  10 -11  -2   -0.62    3.79
 -10 -11   2   -1.41    6.06
 -10  11   3   16.32    8.01
  10 -11  -3    8.82    6.32
 -10 -11   3    5.89    6.11
 -10  11   4    0.30    5.63
  10 -11  -4   -2.88    5.86
 -10 -11   4    3.72    5.39
 -10  11   5    1.31    5.57
  10 -11  -5    3.44    5.26
 -10 -11   5    4.37    6.52
 -10  11   6   -1.95    5.40
  10 -11  -6    1.33    4.93
 -10 -11   6    6.34    6.79
 -10  11   7   24.92    9.84
  10 -11  -7    8.00    6.93
 -10 -11   7   22.20    8.82
 -10  11   8    3.26    5.69
  10 -11  -8   -0.82    5.24
 -10 -11   8    6.00    6.46
 -10  11   9   -3.12    7.12
  10 -11  -9    3.53    5.09
 -10 -11   9   -0.53    6.20
 -10  11  10   -1.89    6.48
  10 -11 -10   -0.35    5.02
 -10 -11  10    0.55    4.65
 -10  11  11    8.36    7.63
  10 -11 -11    2.86    6.14
 -10 -11  11    6.40    8.25
 -10  11  12    4.98    7.70
  10 -11 -12   -1.16    6.30
 -10 -11  12    1.85    6.75
 -10  11  13   10.59    8.58
  10 -11 -13    2.26    6.27
 -10 -11  13    8.84    7.17
 -10  11  14   -2.87    6.81
  10 -11 -14   -2.92    6.69
 -10 -11  14   -1.52    7.27
 -10  11  15    2.06    4.96
  10 -11 -15    0.38    6.26
 -10 -11  15   -1.27    6.98
 -10  11  16   -3.26    6.74
  10 -11 -16   -1.27    5.39
 -10 -11  16    2.76    7.42
 -10  11  17   -0.02    6.59
  10 -11 -17    5.90    7.23
 -10  11  18    6.15    6.98
  10 -11 -18   -1.97    6.19
 -10  11  19   -2.27    7.44
  10 -11 -19   -1.81    6.93
 -10  11  20    1.72    6.82
  10 -11 -20    1.19    5.68
 -10  11  21   -1.21    7.77
  10 -11 -21    1.92    5.64
 -10  11  22    1.00    6.32
  10 -12  -1    4.80    5.06
 -10 -12   1    4.52    5.74
  10 -12  -2   -1.19    5.35
 -10 -12   2    2.78    6.19
  10 -12  -3   17.40    7.34
 -10 -12   3   22.89    8.59
  10 -12  -4    1.13    5.10
 -10 -12   4    1.46    6.47
 -10  12   5    5.21    6.57
  10 -12  -5    0.38    4.63
 -10 -12   5   28.83    9.52
 -10  12   6   -1.32    6.43
  10 -12  -6    1.83    4.48
 -10 -12   6   -1.28    6.24
 -10  12   7   -1.62    5.84
  10 -12  -7   -3.92    6.98
 -10 -12   7   -2.33    6.55
 -10  12   8    3.58    5.75
  10 -12  -8   -1.40    5.57
 -10 -12   8   -1.70    5.13
 -10  12   9    4.05    6.99
  10 -12  -9    2.93    6.50
 -10 -12   9   20.09    8.82
 -10  12  10    4.72    5.66
  10 -12 -10    0.65    4.24
 -10 -12  10    3.82    6.65
 -10  12  11    9.37    7.74
  10 -12 -11    3.15    5.19
 -10 -12  11    3.75    7.49
 -10  12  12   -2.46    6.31
  10 -12 -12    0.47    5.68
 -10 -12  12   -2.47    6.77
 -10  12  13   17.41    9.21
  10 -12 -13    0.65    5.69
 -10 -12  13    0.52    6.66
 -10  12  14    1.30    6.33
  10 -12 -14   -4.01    5.73
 -10 -12  14    4.65    8.25
 -10  12  15    2.76    7.53
  10 -12 -15    0.29    5.86
 -10  12  16   -2.94    6.53
  10 -12 -16   13.86    7.89
 -10  12  17   -1.96    5.53
  10 -12 -17   -0.35    6.08
 -10  12  18    4.26    8.18
  10 -12 -18    5.16    7.76
 -10  12  19    8.25    7.20
  10 -12 -19    2.27    5.62
 -10  12  20   -1.19    5.94
  10 -12 -20   -2.26    7.00
  10 -12 -21    0.82    5.77
  10 -13  -1    4.24    5.14
 -10 -13   1    2.35    4.95
  10 -13  -2    8.21    5.48
 -10 -13   2   -1.40    5.15
  10 -13  -3    2.48    5.43
 -10 -13   3    7.05    6.78
  10 -13  -4    0.32    3.48
 -10 -13   4   -2.91    6.99
  10 -13  -5    3.07    5.70
 -10 -13   5    7.37    6.62
  10 -13  -6    0.82    5.39
 -10 -13   6    3.20    5.55
  10 -13  -7    4.51    6.07
 -10 -13   7    2.70    6.02
 -10  13   8   -3.56    6.97
  10 -13  -8    0.59    4.96
 -10 -13   8   -2.22    5.93
 -10  13   9   -0.87    5.08
  10 -13  -9   -2.56    5.51
 -10 -13   9    1.52    6.62
 -10  13  10   -1.60    5.80
  10 -13 -10   -0.18    4.19
 -10 -13  10    3.48    5.26
 -10  13  11    2.55    6.20
  10 -13 -11    3.98    6.09
 -10 -13  11   -0.42    5.20
 -10  13  12   10.20    8.73
  10 -13 -12    3.37    6.96
 -10  13  13    9.40    7.56
  10 -13 -13    3.66    5.04
 -10  13  14    2.14    5.94
  10 -13 -14   -3.52    7.02
 -10  13  15   -0.00    6.14
  10 -13 -15   -2.12    5.75
 -10  13  16   -1.97    7.03
  10 -13 -16   -0.01    5.45
 -10  13  17    2.10    5.87
  10 -13 -17    2.07    6.52
 -10  13  18    2.22    6.03
  10 -13 -18    5.86    5.92
  10 -13 -19   -2.69    6.79
  10 -13 -20   -2.19    5.83
  10 -13 -21    1.05    4.82
  10 -14  -1    4.75    6.31
 -10 -14   1   -0.78    4.62
  10 -14  -2    0.92    3.81
 -10 -14   2   -0.82    5.63
  10 -14  -3   -1.72    5.19
 -10 -14   3    5.06    6.66
  10 -14  -4   -0.53    5.41
 -10 -14   4    4.53    6.17
  10 -14  -5   -0.77    4.63
 -10 -14   5    0.05    5.34
  10 -14  -6   -2.24    7.30
 -10 -14   6   -1.74    5.85
  10 -14  -7   -4.23    6.76
 -10 -14   7   -2.94    6.65
  10 -14  -8    6.12    5.42
 -10 -14   8    2.11    6.03
  10 -14  -9   -3.43    5.22
 -10 -14   9    9.53    8.90
 -10  14  11    2.35    7.21
 -10  14  12    4.15    5.98
 -10  14  13    3.53    6.57
 -10  14  14    0.82    6.25
 -10  14  15    2.82    6.39
 -10  14  16   -3.10    6.67
 -10 -15   1    8.33    7.39
 -10 -15   2    4.32    6.36
 -10 -15   3   -3.10    5.88
 -10 -15   4   -3.78    6.75
 -10 -15   5    6.81    6.36
 -10 -15   6    3.59    6.83
 -10  15  14   -1.50    6.23
 -10 -16   3   -0.29    5.38
   9   0  -1    7.44    4.57
   9   0  -2   -1.50    3.42
   9   0  -3  127.15   17.06
   9   0  -4    2.06    2.96
   9   0  -5   23.16    6.57
  -9   0   6    1.17    7.15
   9   0  -6   -2.14    3.73
  -9   0   7  150.69   23.22
   9   0  -7  125.26   17.71
  -9   0   8   -0.91    7.32
   9   0  -8   -1.32    3.96
  -9   0   9   83.36   16.92
   9   0  -9   71.80   12.81
  -9   0  10    0.62    6.04
   9   0 -10   -0.17    2.63
  -9   0  11   16.63   10.07
   9   0 -11    7.45    5.17
  -9   0  12   -1.20    6.17
   9   0 -12    1.06    3.49
  -9   0  13  126.77   21.31
   9   0 -13   95.31   16.00
  -9   0  14   -1.17    6.70
   9   0 -14    8.93    5.07
  -9   0  15   32.58   11.44
   9   0 -15    8.93    5.51
  -9   0  16    0.07    6.70
   9   0 -16   -0.89    3.03
  -9   0  17   26.91   11.30
  -9   0  18    5.45    7.11
  -9   0  19   48.61   14.15
  -9   0  20    0.18    5.37
  -9   0  21    6.66    8.26
  -9   0  22    5.71    6.74
  -9   0  23   43.22   13.44
  -9   0  24    2.96    6.88
  -9   0  25   33.91   12.26
  -9   0  26   -0.89    5.99
  -9   0  27    2.51    8.28
  -9   0  28    1.04    5.97
  -9   0  29    7.66    7.61
  -9   0  30   -0.62    6.83
  -9   0  31   11.85    8.82
  -9   0  32   -0.27    6.28
  -9   0  33    2.03    7.06
  -9   0  34    4.46    7.36
  -9   0  35   11.08    9.22
  -9   0  36    2.53    7.93
  -9   0  37   -1.83    7.05
  -9   0  38    2.43    7.50
   9  -1  -1  355.45   37.79
   9   1  -1  372.96   38.66
   9  -1  -2   13.88    5.41
   9   1  -2    7.61    5.80
   9  -1  -3    3.27    3.92
   9   1  -3    5.32    4.58
   9  -1  -4   38.26    8.37
   9   1  -4   41.95    8.84
   9  -1  -5   82.76   13.69
   9   1  -5  101.65   14.56
  -9  -1   5  130.10   20.04
  -9   1   6    0.78    4.98
   9  -1  -6   -1.04    3.76
   9   1  -6   -0.55    3.22
  -9  -1   6    1.61    5.05
  -9   1   7   49.82   13.12
   9  -1  -7   23.24    7.85
   9   1  -7   51.47    9.52
  -9  -1   7   58.59   13.70
  -9   1   8   -2.07    5.17
   9  -1  -8    3.92    3.54
   9   1  -8   -0.82    3.14
  -9  -1   8   -2.27    4.40
  -9   1   9    6.51    7.93
   9  -1  -9   13.89    6.43
   9   1  -9   15.60    6.30
  -9  -1   9   15.78    8.99
  -9   1  10    1.88    5.56
   9  -1 -10    2.21    4.80
   9   1 -10    1.15    4.31
  -9  -1  10    5.01    6.82
  -9   1  11  133.25   21.38
   9  -1 -11  112.18   16.16
   9   1 -11   83.64   14.55
  -9  -1  11   95.58   19.12
  -9  -1  11   89.45   14.16
  -9   1  12    6.20    7.16
   9  -1 -12   -1.16    3.62
   9   1 -12    3.34    3.85
  -9  -1  12    2.00    7.46
  -9  -1  12    2.20    3.18
  -9   1  13    3.67    5.64
   9  -1 -13   -0.94    3.82
   9   1 -13    3.22    4.42
  -9  -1  13    7.19    8.11
  -9  -1  13    7.38    4.98
  -9   1  14   -2.44    6.54
   9  -1 -14   -0.26    3.54
   9   1 -14    1.05    3.88
  -9  -1  14   -1.82    7.09
  -9  -1  14    1.85    3.47
  -9   1  15   79.34   17.21
   9  -1 -15   68.10   12.38
   9   1 -15   40.68   10.37
  -9  -1  15   62.61   15.54
  -9   1  16   18.09   10.20
   9  -1 -16   13.13    5.97
  -9  -1  16   18.59    9.30
  -9   1  17   44.26   13.95
   9  -1 -17   55.62   11.71
  -9  -1  17   50.38   14.72
  -9   1  18    1.68    7.62
  -9  -1  18    7.16    7.92
  -9   1  19   13.15   10.68
  -9  -1  19   15.32    9.70
  -9   1  20   11.38    8.71
  -9  -1  20    1.77    8.30
  -9   1  21   62.00   16.14
  -9  -1  21   64.08   16.02
  -9   1  22    0.40    5.97
  -9  -1  22   -1.62    5.66
  -9   1  23    5.79    6.13
  -9  -1  23    0.87    7.31
  -9   1  24   -1.54    7.34
  -9  -1  24    2.20    7.20
  -9   1  25    3.77    7.94
  -9  -1  25    1.71    5.66
  -9   1  26    5.56    7.60
  -9  -1  26    7.35    8.02
  -9   1  27   18.09   10.31
  -9  -1  27   19.27   10.04
  -9   1  28   -2.67    7.41
  -9  -1  28   -0.30    7.98
  -9   1  29   -2.08    5.89
  -9  -1  29    2.16    6.30
  -9   1  30   -1.76    6.43
  -9  -1  30   -0.24    5.22
  -9   1  31   20.49    9.49
  -9  -1  31    5.40    8.01
  -9   1  32    5.99    6.44
  -9  -1  32    1.15    6.85
  -9   1  33   -0.66    7.93
  -9  -1  33    5.75    7.82
  -9   1  34    1.20    6.82
  -9  -1  34    2.31    5.86
  -9   1  35   -0.80    5.56
  -9  -1  35    3.56    6.41
  -9   1  36   -1.32    6.37
  -9  -1  36   -0.19    5.47
  -9   1  37    5.44    7.27
  -9  -1  37    1.45    6.71
   9   2  -1   37.28    8.81
  -9  -2   1   44.46   11.23
   9  -2  -2    8.37    4.47
   9   2  -2    3.24    4.20
  -9  -2   2    3.48    6.70
   9  -2  -3  130.47   16.62
   9   2  -3  111.23   16.43
  -9  -2   3  102.24   18.68
   9  -2  -4    4.95    3.70
   9   2  -4    1.76    3.61
  -9  -2   4   -0.35    4.77
   9  -2  -5    8.44    4.64
   9   2  -5   10.16    5.05
  -9  -2   5   30.30   10.68
  -9   2   6    0.47    7.56
   9  -2  -6    0.19    3.77
   9   2  -6   -1.43    4.19
  -9  -2   6    0.48    5.64
  -9   2   7   59.22   14.68
   9  -2  -7   59.44   11.34
   9   2  -7   66.25   11.40
  -9  -2   7   62.99   13.92
  -9  -2   7   49.17   10.25
  -9   2   8   49.80   12.96
   9  -2  -8   20.97    6.64
   9   2  -8   33.95    7.96
  -9  -2   8   42.17   11.67
  -9  -2   8   18.89    6.73
  -9   2   9   56.87   13.77
   9  -2  -9   31.90    8.17
   9   2  -9   27.77    7.35
  -9  -2   9   27.35   10.67
  -9  -2   9   34.66    8.26
  -9   2  10    9.11    7.35
   9  -2 -10   -0.36    3.51
   9   2 -10    0.72    4.30
  -9  -2  10    7.54    5.56
  -9  -2  10    2.10    4.44
  -9   2  11    4.35    7.80
   9  -2 -11   -0.11    4.46
   9   2 -11   -1.11    3.78
  -9  -2  11   -5.09    8.68
  -9  -2  11    3.32    3.94
  -9   2  12   13.42    9.68
   9  -2 -12    5.44    5.53
   9   2 -12    9.92    5.47
  -9  -2  12   12.39    8.90
  -9  -2  12   16.76    5.90
  -9   2  13   46.58   13.38
   9  -2 -13   29.43    8.53
   9   2 -13   27.13    8.23
  -9  -2  13   46.71   12.58
  -9  -2  13   41.67    8.95
  -9   2  14   11.23    8.25
   9  -2 -14   27.56    8.07
  -9  -2  14   18.35    9.67
  -9   2  15   11.35    8.42
   9  -2 -15   14.22    6.74
  -9  -2  15   11.68    9.42
  -9   2  16   -1.70    5.22
   9  -2 -16    3.29    4.70
  -9  -2  16    1.88    7.57
  -9   2  17   33.70   13.07
   9  -2 -17   34.20   10.02
  -9  -2  17   31.45   11.24
  -9   2  18   -0.64    6.38
   9  -2 -18    5.79    5.75
  -9  -2  18    2.28    6.89
  -9   2  19   77.47   17.67
  -9  -2  19   80.28   18.40
  -9   2  20    3.37    7.57
  -9  -2  20   -4.87    8.44
  -9   2  21    0.22    7.09
  -9  -2  21   -1.75    7.92
  -9   2  22    0.72    7.17
  -9  -2  22    1.60    7.73
  -9   2  23   37.31   13.45
  -9  -2  23   63.12   15.83
  -9   2  24    4.93    7.29
  -9  -2  24   -1.92    5.48
  -9   2  25    1.15    4.67
  -9  -2  25   15.46    8.94
  -9   2  26    1.66    5.44
  -9  -2  26   -2.13    6.30
  -9   2  27   -0.01    6.25
  -9  -2  27   13.91    9.47
  -9   2  28    0.09    6.63
  -9  -2  28   -2.14    6.73
  -9   2  29   11.76    9.80
  -9  -2  29   17.27   10.14
  -9   2  30   -4.47    7.72
  -9  -2  30   10.72    8.11
  -9   2  31   -2.74    7.81
  -9  -2  31   -2.38    6.45
  -9   2  32   -3.79    8.11
  -9  -2  32    1.63    5.38
  -9   2  33   -4.33    8.59
  -9  -2  33    3.79    7.35
  -9   2  34   -1.42    6.46
  -9  -2  34   -4.36    7.40
  -9   2  35   12.64    9.04
  -9  -2  35    2.95    8.45
  -9   2  36   -4.23    7.68
   9   3  -1  205.51   24.82
  -9  -3   1  193.82   26.60
   9   3  -2   40.07    8.97
  -9  -3   2   55.07   12.33
   9   3  -3    0.47    3.59
  -9  -3   3    2.57    5.61
   9   3  -4    6.65    4.82
  -9  -3   4   -0.79    4.37
   9   3  -5   43.99    9.60
  -9  -3   5   40.41   11.33
  -9  -3   5   51.49   10.39
  -9   3   6   48.75   12.45
   9   3  -6   34.89    8.26
  -9  -3   6   29.17    9.69
  -9  -3   6   30.50    8.07
  -9   3   7   41.09   12.43
   9  -3  -7    8.97    5.94
   9   3  -7   22.82    6.47
  -9  -3   7   18.94    9.03
  -9  -3   7   22.14    7.36
  -9   3   8    1.04    5.92
   9  -3  -8   -0.40    3.75
   9   3  -8   -0.27    3.67
  -9  -3   8    7.99    7.08
  -9  -3   8    2.11    3.74
  -9   3   9    3.17    8.45
   9  -3  -9   12.25    5.54
   9   3  -9    4.56    4.43
  -9  -3   9   13.67    9.22
  -9  -3   9    4.61    4.04
  -9   3  10    7.76    8.31
   9  -3 -10    8.09    5.62
   9   3 -10   11.69    5.52
  -9  -3  10   19.37    9.19
  -9  -3  10    9.49    4.79
  -9   3  11  162.65   24.37
   9  -3 -11   68.85   14.25
   9   3 -11  105.51   15.92
  -9  -3  11  161.43   22.78
  -9  -3  11  101.57   15.71
  -9   3  12   27.69   11.44
   9  -3 -12   19.36    6.88
   9   3 -12   18.77    6.63
  -9  -3  12   20.88    9.42
  -9   3  13    8.55    7.15
   9  -3 -13    5.13    5.10
  -9  -3  13    7.72    7.54
  -9   3  14    0.45    6.79
   9  -3 -14    0.07    3.00
  -9  -3  14   -2.85    6.23
  -9   3  15   60.57   15.37
   9  -3 -15   36.47    9.38
  -9  -3  15   22.89   10.47
  -9   3  16    4.67    6.90
   9  -3 -16   18.90    7.48
  -9  -3  16   21.04    9.78
  -9   3  17   49.63   13.70
   9  -3 -17   29.90    9.55
  -9  -3  17   39.31   13.31
  -9   3  18   -5.84    9.68
   9  -3 -18   -0.58    4.57
  -9  -3  18    4.14    7.85
  -9   3  19   -0.17    7.07
   9  -3 -19    1.86    5.14
  -9  -3  19   -3.29    6.57
  -9   3  20   18.19   10.30
  -9  -3  20   17.44   10.99
  -9   3  21   90.37   18.26
  -9  -3  21   35.98   13.37
  -9   3  22    2.67    6.56
  -9  -3  22   27.11   11.17
  -9   3  23    6.57    8.50
  -9  -3  23    7.82    9.21
  -9   3  24    5.57    7.40
  -9  -3  24    0.76    6.60
  -9   3  25   -0.93    6.21
  -9  -3  25    1.54    7.38
  -9   3  26    6.62    8.20
  -9  -3  26    5.90    6.70
  -9   3  27   -0.00    6.18
  -9  -3  27    5.88    9.36
  -9   3  28   -2.80    7.49
  -9  -3  28   -2.09    7.83
  -9   3  29   -0.18    6.49
  -9  -3  29   -2.13    6.77
  -9   3  30   -1.59    5.83
  -9  -3  30    2.19    6.48
  -9   3  31   14.20   10.69
  -9  -3  31   12.00    8.02
  -9   3  32    2.43    5.03
  -9  -3  32    2.24    6.15
  -9   3  33   -1.82    7.66
  -9  -3  33   -4.12    7.68
  -9   3  34   -3.49    7.40
  -9   3  35    2.38    6.43
   9  -4  -1    3.31    4.11
   9   4  -1    1.08    4.12
  -9  -4   1   -0.53    5.13
   9  -4  -2   60.61   10.66
   9   4  -2   62.54   11.02
  -9  -4   2   31.74    9.76
   9   4  -3   64.76   11.28
  -9  -4   3   44.43   11.69
   9   4  -4   29.36    7.95
  -9  -4   4   54.32   12.26
  -9  -4   4   47.66    9.96
  -9   4   5   40.04   13.28
   9   4  -5   55.68   10.97
  -9  -4   5   76.92   15.27
  -9  -4   5   77.09   12.96
  -9   4   6   -0.95    7.16
   9   4  -6   -0.03    3.76
  -9  -4   6    1.56    4.59
  -9  -4   6   -0.11    4.33
  -9   4   7   31.84   12.62
   9   4  -7   47.19    9.83
  -9  -4   7   78.75   15.27
  -9  -4   7   61.88   11.51
  -9   4   8   82.64   17.27
   9   4  -8   74.10   12.23
  -9  -4   8  106.34   18.15
  -9  -4   8   51.71   11.73
  -9   4   9   62.89   14.92
   9   4  -9   31.34    8.58
  -9  -4   9   77.10   15.03
  -9  -4   9   39.61    9.57
  -9   4  10    1.00    5.84
   9   4 -10    0.44    2.95
  -9  -4  10    0.96    4.64
  -9   4  11   14.49    8.63
  -9  -4  11   11.40    8.31
  -9   4  12   -0.07    5.41
  -9  -4  12    3.33    6.12
  -9   4  13   36.58   12.09
  -9  -4  13   42.61   12.49
  -9   4  14   10.99    9.14
  -9  -4  14    6.42    7.74
  -9   4  15   13.93    8.33
  -9  -4  15   22.58    9.87
  -9   4  16   -1.27    7.00
  -9  -4  16   -1.79    6.38
  -9   4  17   18.59   10.71
   9  -4 -17    6.89    5.44
  -9  -4  17   20.69    9.51
  -9   4  18   67.34   15.84
   9  -4 -18   41.39   11.89
  -9  -4  18   66.55   15.84
  -9   4  19   21.60   10.42
   9  -4 -19   40.93   11.08
  -9  -4  19   39.67   12.92
  -9   4  20   -1.53    4.46
  -9  -4  20   -0.35    5.58
  -9   4  21   -3.98    7.06
  -9  -4  21    2.09    6.59
  -9   4  22   -3.48    8.82
  -9  -4  22    8.65    9.18
  -9   4  23   42.79   12.12
  -9  -4  23   16.00    9.30
  -9   4  24    7.05    8.28
  -9  -4  24    3.24    8.41
  -9   4  25    1.78    7.05
  -9  -4  25    4.01    9.21
  -9   4  26   -0.08    5.10
  -9  -4  26   -2.52    6.31
  -9   4  27   -0.79    6.43
  -9  -4  27    6.35    8.02
  -9   4  28    3.07    6.45
  -9  -4  28    3.76    7.54
  -9   4  29   13.57    8.47
  -9  -4  29    6.10    8.37
  -9   4  30    1.69    7.21
  -9  -4  30   -1.09    5.31
  -9   4  31   -0.05    6.72
  -9  -4  31    7.75    7.94
  -9   4  32   -3.42    8.14
  -9   4  33    2.69    6.12
  -9   4  34    0.99    7.17
   9  -5  -1   92.44   13.83
   9   5  -1   80.09   14.12
  -9  -5   1   92.90   16.19
   9  -5  -2   67.50   11.38
   9   5  -2   61.10   11.77
  -9  -5   2   53.69   12.64
   9  -5  -3    1.02    4.61
   9   5  -3   -0.26    3.57
  -9  -5   3    4.31    7.00
  -9  -5   3    5.04    4.84
  -9   5   4   51.63   13.82
   9  -5  -4   44.73    9.86
   9   5  -4   42.40    9.90
  -9  -5   4   90.38   15.31
  -9  -5   4   60.01   11.76
  -9   5   5   44.81   12.76
   9  -5  -5   28.79    7.91
   9   5  -5   28.95    7.74
  -9  -5   5   28.08    9.40
  -9  -5   5   16.18    7.47
  -9   5   6   47.76   13.31
   9  -5  -6   38.50    9.49
   9   5  -6   41.55    9.21
  -9  -5   6   38.48   11.60
  -9  -5   6   33.73    8.89
  -9   5   7   52.09   14.24
   9  -5  -7   76.21   12.66
   9   5  -7   49.37   10.83
  -9  -5   7   73.21   14.81
  -9   5   8    6.00    7.26
   9  -5  -8    2.95    4.25
  -9  -5   8    2.77    5.02
  -9   5   9    1.94    5.34
   9  -5  -9   -0.54    4.68
  -9  -5   9   -1.44    5.25
  -9   5  10    6.79    6.20
   9  -5 -10    4.19    4.29
  -9  -5  10    4.79    6.30
  -9   5  11   49.15   13.87
   9  -5 -11   43.41   10.59
  -9  -5  11   46.40   12.49
  -9   5  12   34.85   11.50
  -9  -5  12   33.70   10.43
  -9   5  13   -0.30    5.16
  -9  -5  13   -3.32    7.03
  -9   5  14   30.11   11.19
  -9  -5  14   21.13   10.85
  -9   5  15   16.18    9.48
  -9  -5  15    2.48    7.37
  -9   5  16   25.85   10.33
  -9  -5  16   20.99   10.20
  -9   5  17    9.03    8.36
  -9  -5  17   31.41   11.47
  -9   5  18    1.80    6.02
  -9  -5  18    1.59    8.04
  -9   5  19   -5.47    9.53
  -9  -5  19   -0.90    5.67
  -9   5  20   -1.14    5.92
  -9  -5  20   13.37    9.35
  -9   5  21   11.12    9.38
  -9  -5  21   31.49   11.78
  -9   5  22   35.42   13.12
  -9  -5  22   44.72   13.64
  -9   5  23    6.83    6.77
  -9  -5  23    6.67    7.67
  -9   5  24    4.89    8.28
  -9  -5  24    1.17    6.95
  -9   5  25    7.84    8.21
  -9  -5  25    0.22    6.73
  -9   5  26   10.24    7.01
  -9  -5  26    6.87    7.91
  -9   5  27    4.25    7.94
  -9  -5  27    7.53    7.77
  -9   5  28   -3.18    6.87
  -9  -5  28    8.09    6.75
  -9   5  29   -3.53    7.21
  -9  -5  29    0.03    6.31
  -9   5  30    2.76    5.37
  -9   5  31    1.94    5.89
  -9   5  32   -1.18    6.90
  -9   5  33    6.10    7.14
   9  -6  -1    1.97    3.81
   9   6  -1   -2.34    4.81
  -9  -6   1    0.06    4.73
   9  -6  -2   96.82   14.70
   9   6  -2   90.09   15.15
  -9  -6   2  104.80   17.29
  -9  -6   2   93.01   16.41
  -9   6   3   35.36   11.80
   9  -6  -3   31.79    8.10
   9   6  -3   25.91    8.44
  -9  -6   3   33.42    9.76
  -9  -6   3   41.80   10.45
  -9   6   4   22.24    9.53
   9  -6  -4    6.90    4.98
   9   6  -4   24.30    7.84
  -9  -6   4   42.07    9.92
  -9   6   5    4.40    6.08
   9  -6  -5   28.75    7.73
  -9  -6   5   15.08    8.02
  -9   6   6   12.25    7.90
   9  -6  -6   19.62    6.83
  -9  -6   6   15.93    8.28
  -9   6   7   32.38   11.60
   9  -6  -7   21.51    7.75
  -9  -6   7   29.55   10.39
  -9   6   8   97.61   18.18
   9  -6  -8   53.46   11.95
  -9  -6   8   75.03   15.40
  -9   6   9   12.83    8.31
   9  -6  -9    8.30    5.64
  -9  -6   9   19.46    9.05
  -9   6  10    4.45    5.81
   9  -6 -10    3.57    4.62
  -9  -6  10   -2.73    6.90
  -9   6  11   -3.25    6.72
   9  -6 -11   -1.09    4.89
  -9  -6  11    9.18    8.00
  -9   6  12   41.02   12.19
   9  -6 -12   18.62    7.17
  -9  -6  12   62.73   14.03
  -9   6  13   21.03    9.67
   9  -6 -13    1.91    4.76
  -9  -6  13    1.33    6.93
  -9   6  14   26.33   10.88
   9  -6 -14   26.27    8.41
  -9  -6  14   39.75   11.88
  -9   6  15    5.40    7.07
   9  -6 -15    1.41    5.31
  -9  -6  15    8.20    8.38
  -9   6  16   -2.63    7.86
   9  -6 -16   -0.06    5.34
  -9  -6  16   -3.40    6.85
  -9   6  17   14.10    8.43
   9  -6 -17    3.47    5.01
  -9  -6  17    8.25    8.62
  -9   6  18   39.79   11.74
   9  -6 -18   36.41   10.41
  -9  -6  18   27.40   11.74
  -9   6  19    9.70    8.24
   9  -6 -19    5.67    6.64
  -9  -6  19   -0.01    6.93
  -9   6  20   14.81    8.66
   9  -6 -20    1.50    4.56
  -9  -6  20    2.88    6.43
  -9   6  21    0.57    6.91
  -9  -6  21   10.75    8.55
  -9   6  22    1.80    7.57
  -9  -6  22    3.93    7.67
  -9   6  23   -0.20    6.52
  -9  -6  23   16.01    9.69
  -9   6  24   -2.00    6.09
  -9  -6  24    7.96    7.66
  -9   6  25    4.60    6.75
  -9  -6  25    1.87    6.85
  -9   6  26    0.77    6.13
  -9  -6  26    2.30    5.73
  -9   6  27   -2.46    7.75
  -9  -6  27    1.46    8.18
  -9   6  28   11.65    8.82
  -9   6  29   -3.11    7.20
  -9   6  30    1.68    5.59
  -9   6  31   -2.43    6.34
   9  -7  -1   16.88    6.45
  -9  -7   1   15.00    6.96
  -9   7   2   11.57    7.53
   9  -7  -2    6.91    4.82
  -9  -7   2    6.28    6.34
  -9   7   3   -0.26    5.65
   9  -7  -3   -0.02    3.35
  -9  -7   3   -1.78    5.14
  -9   7   4   20.31    9.69
   9  -7  -4   22.15    7.12
  -9  -7   4   21.78    8.15
  -9   7   5   19.35    9.29
   9  -7  -5    5.87    5.13
  -9  -7   5    7.12    7.05
  -9   7   6   21.52   10.69
   9  -7  -6   21.06    7.44
  -9  -7   6   50.72   11.60
  -9   7   7    4.75    7.31
   9  -7  -7    0.11    3.95
  -9  -7   7    4.10    5.81
  -9   7   8   -0.24    5.35
   9  -7  -8   -1.82    4.82
  -9  -7   8    0.98    6.38
  -9   7   9    5.46    7.42
   9  -7  -9   12.18    5.89
  -9  -7   9   14.13    8.78
  -9   7  10   29.67   10.12
   9  -7 -10   10.55    6.57
  -9  -7  10   13.61    7.59
  -9   7  11   21.23    9.82
   9  -7 -11    6.54    6.01
  -9  -7  11   21.12    9.57
  -9   7  12   79.01   15.72
   9  -7 -12   30.45    9.13
  -9  -7  12   41.68   12.17
  -9   7  13   -1.14    6.84
   9  -7 -13   -1.86    3.98
  -9  -7  13    1.52    6.00
  -9   7  14   14.81    9.02
   9  -7 -14    6.57    5.50
  -9  -7  14    8.47    6.97
  -9   7  15    4.18    7.35
   9  -7 -15    0.11    4.72
  -9  -7  15   -0.13    5.64
  -9   7  16   33.64   12.50
   9  -7 -16   39.65   11.13
  -9  -7  16   33.09   12.14
  -9   7  17    4.41    7.82
   9  -7 -17    4.08    5.06
  -9  -7  17   -0.21    5.28
  -9   7  18    1.50    5.89
   9  -7 -18    2.04    5.54
  -9  -7  18   -1.87    6.96
  -9   7  19    0.48    4.74
   9  -7 -19    7.43    5.71
  -9  -7  19    3.55    6.88
  -9   7  20    9.07    9.36
   9  -7 -20    1.83    6.06
  -9  -7  20   10.14    9.17
  -9   7  21    8.27    8.26
   9  -7 -21    4.01    5.84
  -9  -7  21   12.33    9.90
  -9   7  22   20.81    9.94
  -9  -7  22   10.64    9.16
  -9   7  23   -0.95    8.72
  -9  -7  23    8.41    8.14
  -9   7  24    6.41    7.90
  -9  -7  24    2.22    7.03
  -9   7  25   -2.29    5.64
  -9  -7  25    1.43    6.18
  -9   7  26    1.60    7.32
  -9   7  27    6.96    7.82
  -9   7  28   -2.76    8.18
  -9   7  29   -1.63    4.70
  -9   7  30    2.61    6.12
  -9   8   1   10.58    8.29
   9  -8  -1    8.64    5.26
  -9  -8   1   12.24    6.91
  -9   8   2   25.80    9.80
   9  -8  -2   20.50    7.25
  -9  -8   2   22.36    8.03
  -9   8   3   -2.41    5.51
   9  -8  -3    0.37    2.55
  -9  -8   3    0.61    4.34
  -9   8   4   48.34   12.80
   9  -8  -4   38.53    9.57
  -9  -8   4   59.17   12.42
  -9   8   5   -2.47    6.52
   9  -8  -5   -0.08    3.14
  -9  -8   5   -5.18    6.72
  -9   8   6    2.10    6.00
   9  -8  -6   -0.41    4.82
  -9  -8   6    2.25    5.26
  -9   8   7   14.94    7.81
   9  -8  -7    5.86    5.77
  -9  -8   7    1.74    6.02
  -9   8   8   68.14   15.36
   9  -8  -8   48.67   11.43
  -9  -8   8   93.02   16.09
  -9   8   9    3.61    6.87
   9  -8  -9    7.13    5.69
  -9  -8   9    6.16    6.11
  -9   8  10   11.33    7.82
   9  -8 -10    5.83    4.53
  -9  -8  10   26.47    9.42
  -9   8  11    6.02    6.33
   9  -8 -11    3.77    4.02
  -9  -8  11    2.01    5.91
  -9   8  12    5.77    8.43
   9  -8 -12   27.28    8.85
  -9  -8  12   13.19    7.94
  -9   8  13    3.38    6.56
   9  -8 -13    3.36    5.16
  -9  -8  13    1.69    4.80
  -9   8  14   11.02    8.41
   9  -8 -14   22.50    8.31
  -9  -8  14   18.82    9.44
  -9   8  15   -2.05    6.39
   9  -8 -15    7.03    6.21
  -9  -8  15   -0.42    4.75
  -9   8  16    3.82    6.51
   9  -8 -16   -2.24    4.87
  -9  -8  16    1.52    7.06
  -9   8  17    6.76    7.56
   9  -8 -17    8.90    6.56
  -9  -8  17    0.10    5.79
  -9   8  18   21.19   10.43
   9  -8 -18   28.88   10.16
  -9  -8  18   11.96    8.80
  -9   8  19    2.57    6.51
   9  -8 -19   -1.04    4.40
  -9  -8  19    1.00    7.42
  -9   8  20    1.09    5.64
   9  -8 -20    1.41    5.48
  -9  -8  20    1.52    6.90
  -9   8  21    1.95    6.01
   9  -8 -21    1.13    5.08
  -9  -8  21   -3.87    7.11
  -9   8  22    8.75    7.90
  -9  -8  22    4.79    6.59
  -9   8  23   -0.13    4.83
  -9  -8  23   -0.38    7.45
  -9   8  24    2.62    5.89
  -9   8  25   -1.26    6.80
  -9   8  26    6.14    7.05
  -9   8  27   -4.12    7.91
  -9   8  28    9.32    7.72
  -9   8  29   -3.31    6.73
  -9   9   1    7.04    6.88
   9  -9  -1    7.96    5.21
  -9  -9   1   -0.80    4.88
  -9   9   2   31.96   10.39
   9  -9  -2   24.90    7.27
  -9  -9   2   15.79    7.68
  -9   9   3    6.87    6.55
   9  -9  -3    3.04    4.62
  -9  -9   3    4.79    5.61
  -9   9   4    2.94    5.42
   9  -9  -4   16.60    6.61
  -9  -9   4   14.34    7.04
  -9   9   5    4.52    5.94
   9  -9  -5    6.96    5.11
  -9  -9   5    1.66    5.82
  -9   9   6   91.29   16.91
   9  -9  -6   48.27   11.39
  -9  -9   6   61.67   13.56
  -9   9   7    0.51    5.07
   9  -9  -7    0.37    4.96
  -9  -9   7   -2.55    5.99
  -9   9   8   -3.05    5.95
   9  -9  -8    1.44    4.66
  -9  -9   8    2.01    5.50
  -9   9   9    0.22    4.60
   9  -9  -9   -0.59    4.97
  -9  -9   9   -2.18    5.25
  -9   9  10    1.97    5.90
   9  -9 -10   11.35    5.82
  -9  -9  10    2.44    5.63
  -9   9  11    2.49    6.61
   9  -9 -11    2.09    4.48
  -9  -9  11    1.76    6.53
  -9   9  12   35.11   11.47
   9  -9 -12    9.96    6.64
  -9  -9  12   30.35   10.08
  -9   9  13   -3.07    6.84
   9  -9 -13   -1.69    3.80
  -9  -9  13   -1.19    6.43
  -9   9  14   -2.78    6.04
   9  -9 -14    2.96    4.66
  -9  -9  14    0.25    5.10
  -9   9  15    7.32    7.95
   9  -9 -15   -1.05    3.70
  -9  -9  15    5.99    7.07
  -9   9  16   34.12   11.71
   9  -9 -16   26.82    9.70
  -9  -9  16   42.63   12.39
  -9   9  17    1.35    5.18
   9  -9 -17    4.71    6.58
  -9  -9  17    1.77    5.94
  -9   9  18   -2.70    6.40
   9  -9 -18    6.20    6.72
  -9  -9  18    6.37    6.80
  -9   9  19   -0.72    6.09
   9  -9 -19   -1.58    5.47
  -9  -9  19    4.10    6.33
  -9   9  20   21.63    8.76
   9  -9 -20   10.63    8.13
  -9  -9  20   14.90    9.94
  -9   9  21   -1.12    8.33
   9  -9 -21   -0.50    4.16
  -9  -9  21    3.61    7.64
  -9   9  22   11.89    9.16
  -9   9  23    1.39    5.75
  -9   9  24   -3.83    7.68
  -9   9  25   -0.79    6.59
  -9   9  26   17.30    9.29
  -9   9  27   -3.00    7.78
  -9  10   1    7.45    5.53
   9 -10  -1    1.05    2.79
  -9 -10   1   -0.05    5.24
  -9  10   2   14.54    7.79
   9 -10  -2   15.43    5.90
  -9 -10   2   11.52    6.66
  -9  10   3    4.51    5.23
   9 -10  -3    5.22    5.17
  -9 -10   3    1.63    4.88
  -9  10   4   64.71   13.76
   9 -10  -4   32.65    9.34
  -9 -10   4   39.22   10.64
  -9  10   5   -2.35    5.48
   9 -10  -5   -0.79    4.17
  -9 -10   5   -0.91    5.59
  -9  10   6    1.55    6.30
   9 -10  -6   -0.72    4.16
  -9 -10   6   -2.14    6.37
  -9  10   7    3.39    5.86
   9 -10  -7    4.99    4.50
  -9 -10   7    2.62    5.66
  -9  10   8   27.54   10.32
   9 -10  -8   13.43    6.75
  -9 -10   8   25.49    9.22
  -9  10   9    4.74    6.41
   9 -10  -9    3.81    5.48
  -9 -10   9   18.13    7.83
  -9  10  10    0.55    5.84
   9 -10 -10    0.80    5.29
  -9 -10  10   11.29    7.03
  -9  10  11   -0.08    5.54
   9 -10 -11    8.05    5.63
  -9 -10  11    6.55    6.28
  -9  10  12   17.78    9.07
   9 -10 -12    0.73    5.49
  -9 -10  12    2.15    7.14
  -9  10  13   -4.80    7.83
   9 -10 -13    0.34    5.01
  -9 -10  13   -0.54    6.52
  -9  10  14    7.96    8.26
   9 -10 -14   10.56    7.76
  -9 -10  14   28.96   11.55
  -9  10  15   -4.05    7.30
   9 -10 -15    1.46    4.53
  -9 -10  15   -0.95    7.84
  -9  10  16   -0.85    6.61
   9 -10 -16   -2.04    5.78
  -9 -10  16   -1.91    6.13
  -9  10  17    8.54    8.54
   9 -10 -17    0.76    4.67
  -9 -10  17   -2.91    7.07
  -9  10  18   18.84    8.55
   9 -10 -18    5.31    6.07
  -9 -10  18   21.75   10.04
  -9  10  19    2.80    7.11
   9 -10 -19   -0.50    6.22
  -9  10  20   -4.33    7.85
   9 -10 -20    3.21    6.48
  -9  10  21   -1.47    7.82
   9 -10 -21   -4.10    7.96
  -9  10  22    5.56    6.62
  -9  10  23   -0.62    6.11
  -9  10  24    1.78    5.38
  -9  10  25   -0.80    7.07
  -9  11   1   -0.90    4.92
   9 -11  -1    0.02    4.40
  -9 -11   1    1.23    4.33
  -9  11   2   32.40    9.70
   9 -11  -2   25.60    8.11
  -9 -11   2   29.72    9.12
  -9  11   3   -0.85    5.22
   9 -11  -3   -3.08    5.25
  -9 -11   3    3.94    5.92
  -9  11   4   13.28    7.96
   9 -11  -4    2.34    5.34
  -9 -11   4   19.30    7.94
  -9  11   5   -0.19    5.17
   9 -11  -5   -0.46    5.02
  -9 -11   5   -2.27    5.81
  -9  11   6   10.07    7.28
   9 -11  -6    7.65    6.22
  -9 -11   6   32.47    9.46
  -9  11   7   -0.14    5.65
   9 -11  -7   -0.62    3.43
  -9 -11   7    0.36    4.75
  -9  11   8   -1.75    4.73
   9 -11  -8    0.13    5.68
  -9 -11   8    1.72    5.27
  -9  11   9    4.05    7.29
   9 -11  -9   -1.39    4.70
  -9 -11   9    1.54    5.75
  -9  11  10   10.23    7.99
   9 -11 -10    4.59    5.30
  -9 -11  10   13.81    7.70
  -9  11  11   -1.60    6.32
   9 -11 -11   -0.88    4.27
  -9 -11  11    1.89    6.15
  -9  11  12    3.31    6.86
   9 -11 -12    8.37    6.02
  -9 -11  12    8.35    6.61
  -9  11  13    0.14    3.70
   9 -11 -13    2.05    5.75
  -9 -11  13    4.85    6.50
  -9  11  14    4.24    6.80
   9 -11 -14    0.33    6.65
  -9 -11  14   -0.65    7.00
  -9  11  15   -1.80    6.38
   9 -11 -15   -0.34    6.09
  -9 -11  15    1.68    8.21
  -9  11  16   25.03   10.38
   9 -11 -16   14.99    7.94
  -9 -11  16   21.45   10.13
  -9  11  17   -2.04    6.56
   9 -11 -17   -3.85    6.59
  -9  11  18   -0.86    6.37
   9 -11 -18    3.15    4.28
  -9  11  19   -1.26    6.69
   9 -11 -19    0.28    5.34
  -9  11  20    8.36    7.47
   9 -11 -20   15.55    9.37
  -9  11  21    1.31    5.91
   9 -11 -21   -2.24    6.69
  -9  11  22    5.71    6.51
  -9  11  23   -0.67    6.17
  -9  11  24   -1.51    5.87
   9 -12  -1    2.04    5.23
  -9 -12   1    1.55    5.01
   9 -12  -2   -0.54    3.48
  -9 -12   2    3.04    4.69
   9 -12  -3    0.15    3.82
  -9 -12   3   -0.91    5.29
  -9  12   4    6.75    6.32
   9 -12  -4    6.54    6.26
  -9 -12   4   23.81    8.64
  -9  12   5   -1.46    4.46
   9 -12  -5   -0.57    4.74
  -9 -12   5   -1.51    5.83
  -9  12   6   -2.84    6.62
   9 -12  -6   -1.48    3.74
  -9 -12   6   -2.24    6.04
  -9  12   7    3.13    6.07
   9 -12  -7    0.97    4.02
  -9 -12   7    6.93    6.63
  -9  12   8    8.54    7.52
   9 -12  -8   18.86    8.30
  -9 -12   8   23.64    9.52
  -9  12   9    1.61    5.51
   9 -12  -9   -1.01    5.65
  -9 -12   9   -0.16    6.67
  -9  12  10   -0.44    3.80
   9 -12 -10   -3.65    5.60
  -9 -12  10   -3.45    6.97
  -9  12  11   -1.97    4.86
   9 -12 -11    0.93    5.29
  -9 -12  11   -2.80    7.21
  -9  12  12    5.22    7.08
   9 -12 -12    5.48    5.82
  -9 -12  12    7.29    8.02
  -9  12  13    7.53    7.02
   9 -12 -13    0.53    5.09
  -9 -12  13   -0.70    5.41
  -9  12  14    8.63    7.13
   9 -12 -14    0.74    7.10
  -9  12  15   -0.91    7.04
   9 -12 -15    2.47    6.09
  -9  12  16    5.90    6.51
   9 -12 -16   -3.77    6.83
  -9  12  17    0.54    6.93
   9 -12 -17   -0.64    5.46
  -9  12  18    1.34    5.64
   9 -12 -18   -0.29    6.13
  -9  12  19   -2.53    6.43
   9 -12 -19   -1.68    7.15
  -9  12  20    6.09    7.75
   9 -12 -20    8.36    7.15
  -9  12  21    2.20    5.16
   9 -12 -21   -3.23    7.35
  -9  12  22   -2.41    6.02
   9 -13  -1   11.04    6.10
  -9 -13   1    6.16    5.65
   9 -13  -2    0.05    5.01
  -9 -13   2    1.94    5.40
   9 -13  -3    2.56    5.15
  -9 -13   3   -1.66    5.08
   9 -13  -4    2.42    5.28
  -9 -13   4    2.55    5.73
   9 -13  -5    4.36    5.27
  -9 -13   5   -0.02    5.13
   9 -13  -6    3.88    5.03
  -9 -13   6   16.62    8.26
  -9  13   7    6.02    6.44
   9 -13  -7    1.82    5.11
  -9 -13   7    3.14    6.53
  -9  13   8   -1.25    6.13
   9 -13  -8   -2.54    6.83
  -9 -13   8   -0.05    6.27
  -9  13   9    1.55    5.11
   9 -13  -9    3.88    4.96
  -9 -13   9    1.20    4.77
  -9  13  10   11.04    6.73
   9 -13 -10    6.75    6.64
  -9 -13  10   11.65    6.89
  -9  13  11    2.92    5.69
   9 -13 -11   -0.29    5.62
  -9 -13  11   -1.87    5.12
  -9  13  12    7.25    6.25
   9 -13 -12    5.75    6.66
  -9  13  13   10.39    7.09
   9 -13 -13    5.23    6.58
  -9  13  14   -1.45    6.15
   9 -13 -14   -3.67    5.58
  -9  13  15   -3.21    6.32
   9 -13 -15    4.91    5.95
  -9  13  16    9.42    7.20
   9 -13 -16    8.70    7.30
  -9  13  17    2.45    7.08
   9 -13 -17    3.57    6.44
  -9  13  18    5.91    8.44
   9 -13 -18    2.25    6.33
  -9  13  19   -1.40    4.85
   9 -13 -19    2.18    5.86
  -9  13  20   12.30    7.32
   9 -13 -20   -2.05    5.07
   9 -13 -21   -0.29    5.65
   9 -14  -1   -1.29    4.37
  -9 -14   1   -0.00    4.66
   9 -14  -2    0.25    4.09
  -9 -14   2    0.22    4.46
   9 -14  -3    7.53    5.72
  -9 -14   3    3.96    5.25
   9 -14  -4    3.97    6.15
  -9 -14   4    8.43    6.18
   9 -14  -5   -1.26    5.82
  -9 -14   5   -0.63    5.12
   9 -14  -6   -3.41    5.41
  -9 -14   6    0.73    6.32
   9 -14  -7    1.86    4.27
  -9 -14   7    8.05    6.66
   9 -14  -8    0.04    5.74
  -9 -14   8    5.80    6.82
   9 -14  -9    1.19    5.50
  -9  14  10   12.36    7.36
   9 -14 -10   -0.33    4.46
  -9  14  11   -3.06    6.05
   9 -14 -11   -1.75    6.09
  -9  14  12   -1.36    5.07
   9 -14 -12    4.39    6.08
  -9  14  13    5.35    6.92
   9 -14 -13   -1.36    6.20
  -9  14  14    7.40    6.93
   9 -14 -14   -0.02    5.74
  -9  14  15    5.79    6.49
   9 -14 -15    4.04    5.72
  -9  14  16    1.32    4.76
   9 -14 -16   -2.73    5.26
  -9  14  17   -1.84    5.74
   9 -14 -17   -1.27    6.55
  -9  14  18    2.72    6.44
   9 -14 -18    3.03    6.03
   9 -14 -19   -0.89    6.00
   9 -14 -20   -0.59    4.75
   9 -14 -21   -1.25    5.64
  -9 -15   1    0.63    5.80
  -9 -15   2    1.02    4.66
  -9 -15   3   -3.68    6.57
  -9 -15   4    0.51    5.66
  -9 -15   5    3.75    5.78
  -9  15  13    0.31    5.55
  -9  15  14    0.95    4.74
  -9  15  15    2.44    5.70
  -9  15  16    0.17    5.52
  -9 -16   1   -3.55    6.01
  -9 -16   2    4.25    6.35
  -8   0   1   -1.20    5.62
   8   0  -1    1.85    3.41
  -8   0   2  413.91   46.01
   8   0  -2  416.14   41.97
  -8   0   3    2.88    6.39
  -8   0   3   -0.60    3.19
   8   0  -3    1.63    2.84
  -8   0   4   62.48   13.80
  -8   0   4   70.20   11.05
   8   0  -4   67.74   11.20
  -8   0   5   -0.67    4.64
  -8   0   5   -0.50    2.54
   8   0  -5    1.89    3.47
  -8   0   6   82.76   16.35
  -8   0   6  109.47   13.82
   8   0  -6   77.19   12.54
  -8   0   7    0.70    3.39
  -8   0   7    3.03    2.90
   8   0  -7   -0.43    2.48
  -8   0   8  192.84   21.55
   8   0  -8  164.32   21.31
  -8   0   9   -0.25    3.10
   8   0  -9    1.07    2.74
  -8   0  10   -0.53    2.96
   8   0 -10   -1.59    3.09
  -8   0  11   -0.26    3.09
   8   0 -11   -0.71    4.15
  -8   0  12  155.70   18.99
   8   0 -12  144.34   19.94
  -8   0  13    1.32    5.86
  -8   0  13   -0.66    2.95
   8   0 -13   -0.68    3.05
  -8   0  14   95.59   17.57
  -8   0  14   55.13   10.19
   8   0 -14   52.64   10.74
  -8   0  15    2.50    8.07
  -8   0  15   -0.02    2.38
   8   0 -15    2.44    3.96
  -8   0  16   -1.17    6.17
  -8   0  16    4.68    4.57
   8   0 -16   13.83    6.56
  -8   0  17   -2.42    6.26
  -8   0  17    0.55    2.70
   8   0 -17    2.35    3.92
  -8   0  18   96.11   18.95
   8   0 -18   66.53   12.95
  -8   0  19    4.59    6.89
  -8   0  20   14.74    9.28
  -8   0  21    4.24    8.24
  -8   0  22   37.69   12.31
  -8   0  23    0.58    5.69
  -8   0  24   14.64    8.82
  -8   0  25   -2.92    7.59
  -8   0  26    8.09    7.31
  -8   0  27   -0.46    5.38
  -8   0  28   31.38   12.20
  -8   0  29    3.36    6.43
  -8   0  30   -1.56    6.22
  -8   0  31    0.62    5.87
  -8   0  32    1.78    5.52
  -8   0  33   -0.13    4.33
  -8   0  34   12.77    8.27
  -8   0  35    4.70    5.90
  -8   0  36   -2.90    7.44
  -8   0  37    1.71    7.59
  -8   0  38   11.89    9.41
  -8   1   1   65.60   13.30
   8  -1  -1   69.70   10.76
   8   1  -1   47.53    9.71
  -8  -1   1   77.03   13.77
  -8  -1   1   44.80    9.53
  -8   1   2    1.17    3.51
   8  -1  -2    2.16    2.68
   8   1  -2    4.43    3.78
  -8  -1   2    4.02    5.32
  -8  -1   2    2.20    3.78
  -8   1   3    4.17    6.79
   8  -1  -3    8.79    4.72
   8   1  -3    1.96    3.24
  -8  -1   3    8.67    6.44
  -8  -1   3   11.40    4.52
  -8   1   4   42.98   10.85
   8  -1  -4   33.02    7.39
   8   1  -4   29.00    7.12
  -8  -1   4   19.40    7.83
  -8  -1   4   41.70    8.45
  -8   1   5    4.17    6.12
   8  -1  -5    1.77    3.29
   8   1  -5    0.20    2.85
  -8  -1   5    1.41    5.12
  -8  -1   5    6.81    3.94
  -8   1   6   94.08   16.50
   8  -1  -6   48.63   10.38
   8   1  -6   56.63   10.55
  -8  -1   6   82.34   15.31
  -8  -1   6   80.59   11.82
   8  -1  -7    7.25    4.26
   8   1  -7    5.07    3.58
  -8  -1   7    4.40    4.07
  -8   1   8    7.11    4.36
   8  -1  -8    6.67    4.58
   8   1  -8    2.91    3.70
  -8  -1   8    6.85    3.98
  -8   1   9   15.19    5.15
   8  -1  -9    9.40    5.13
   8   1  -9    7.33    4.47
  -8  -1   9    5.66    3.61
  -8   1  10  114.13   16.20
   8  -1 -10  137.10   18.46
   8   1 -10  150.05   18.62
  -8  -1  10  142.76   17.79
  -8   1  11    6.36    4.03
   8  -1 -11    2.07    4.35
   8   1 -11   -0.40    3.23
  -8  -1  11   18.52    5.26
  -8   1  12    2.55    2.77
   8  -1 -12   14.50    6.02
   8   1 -12    4.44    4.70
  -8  -1  12   10.09    4.73
  -8   1  13   -1.96    6.76
  -8   1  13    5.76    3.63
   8  -1 -13    0.56    3.24
   8   1 -13    0.25    3.05
  -8  -1  13   -1.32    3.18
  -8   1  14   53.83   15.04
  -8   1  14   48.92    9.34
   8  -1 -14   59.18   11.52
   8   1 -14   69.16   12.07
  -8  -1  14   56.68   14.50
  -8  -1  14   52.31   10.08
  -8   1  15   33.54   12.66
  -8   1  15   31.55    7.26
   8  -1 -15   33.56    8.66
   8   1 -15   26.42    7.90
  -8  -1  15   23.59   10.64
  -8  -1  15   32.03    7.42
  -8   1  16   62.03   15.28
  -8   1  16   64.33   11.44
   8  -1 -16   77.77   13.41
   8   1 -16   55.23   11.45
  -8  -1  16   76.00   16.41
  -8  -1  16   68.95   11.26
  -8   1  17   -0.05    5.70
  -8   1  17    6.23    4.53
   8  -1 -17   -1.01    3.91
  -8  -1  17   -3.43    7.22
  -8   1  18    0.71    7.91
  -8   1  18    3.03    4.06
   8  -1 -18    0.44    4.63
  -8  -1  18   10.97    8.50
  -8   1  19    6.46    8.02
  -8  -1  19    9.63    9.07
  -8   1  20   26.25   10.96
  -8  -1  20    2.10    6.86
  -8   1  21   -1.88    6.51
  -8  -1  21   -1.73    5.64
  -8   1  22   53.86   14.89
  -8  -1  22   81.56   16.90
  -8   1  23    1.65    7.00
  -8  -1  23   -1.72    6.02
  -8   1  24   11.14    8.11
  -8  -1  24    8.68    7.95
  -8   1  25   -3.64    8.37
  -8  -1  25   -0.69    5.62
  -8   1  26   11.01    8.47
  -8  -1  26   25.68   10.08
  -8   1  27   -3.95    7.04
  -8  -1  27   -0.79    5.57
  -8   1  28    6.23    7.01
  -8  -1  28   -0.15    6.20
  -8   1  29   -0.09    5.71
  -8  -1  29    0.63    6.92
  -8   1  30   20.94   10.39
  -8  -1  30   24.86   10.78
  -8   1  31    4.36    6.83
  -8  -1  31   -1.26    6.05
  -8   1  32    3.30    6.00
  -8  -1  32   -0.19    6.22
  -8   1  33    1.36    6.58
  -8  -1  33    0.71    8.35
  -8   1  34    2.93    7.75
  -8  -1  34   -1.45    7.40
  -8   1  35   -2.33    7.01
  -8  -1  35   -3.08    8.28
  -8   1  36    2.11    7.27
  -8  -1  36   13.01    8.61
  -8   1  37   -4.06    7.56
  -8  -1  37    7.69    9.02
  -8   1  38   -1.46    6.91
  -8   1  39   -1.17    6.85
  -8   2   1   -1.52    5.90
   8  -2  -1    2.99    3.26
   8   2  -1    0.55    3.68
  -8  -2   1   -2.51    5.31
  -8  -2   1   -1.10    3.75
  -8   2   2   57.96   12.75
   8  -2  -2   42.94    8.91
   8   2  -2   55.65   10.16
  -8  -2   2   65.93   12.94
  -8  -2   2   62.51   10.79
  -8   2   3   -0.55    5.54
   8  -2  -3    8.45    4.22
   8   2  -3   14.77    5.00
  -8  -2   3   11.26    6.08
  -8  -2   3    5.50    4.43
  -8   2   4   22.96    9.40
   8  -2  -4   34.43    7.47
   8   2  -4   35.42    7.97
  -8  -2   4   22.69    9.18
  -8  -2   4   41.31    8.37
  -8   2   5   15.04    7.97
   8  -2  -5    3.82    3.56
   8   2  -5    3.44    2.99
  -8  -2   5    2.50    5.38
  -8  -2   5    7.01    5.13
  -8   2   6   76.72   16.55
   8  -2  -6   83.07   13.20
   8   2  -6   95.21   13.37
  -8  -2   6   86.62   13.21
   8  -2  -7   17.31    5.91
   8   2  -7   35.87    7.63
  -8  -2   7   32.96    7.37
   8  -2  -8   78.29   13.45
   8   2  -8  105.00   14.53
  -8  -2   8  110.61   14.60
   8  -2  -9    5.63    3.98
   8   2  -9    2.43    3.42
  -8  -2   9    8.79    5.05
   8  -2 -10    1.49    3.02
   8   2 -10    1.10    3.87
  -8  -2  10   -1.40    2.89
   8  -2 -11   -0.22    4.20
   8   2 -11    5.02    4.10
  -8  -2  11    4.02    3.86
  -8   2  12   66.75   15.12
   8  -2 -12   59.90   11.16
   8   2 -12   47.42    9.90
  -8  -2  12   51.67    9.60
  -8   2  13   29.29   11.46
   8  -2 -13   30.33    7.91
   8   2 -13   29.56    7.68
  -8  -2  13   21.51    6.64
  -8   2  14    5.32    7.39
   8  -2 -14   10.53    5.51
   8   2 -14   22.87    6.81
  -8  -2  14   30.62   10.51
  -8  -2  14   41.32    8.29
  -8   2  15   19.77    9.25
   8  -2 -15   12.17    6.17
   8   2 -15   11.63    6.06
  -8  -2  15    4.01    7.01
  -8  -2  15   19.63    6.37
  -8   2  16   15.16    9.24
   8  -2 -16   30.95    8.49
  -8  -2  16   32.58   11.83
  -8   2  17   21.26    9.79
   8  -2 -17   14.91    6.72
  -8  -2  17    6.31    8.08
  -8   2  18  153.83   23.64
   8  -2 -18  110.67   18.30
  -8  -2  18  127.64   22.62
  -8   2  19    0.03    4.50
   8  -2 -19    9.75    5.68
  -8  -2  19   11.68    7.99
  -8   2  20   -2.51    6.43
  -8  -2  20    5.23    7.05
  -8   2  21   -1.98    6.84
  -8  -2  21    1.34    6.80
  -8   2  22   11.06    8.94
  -8  -2  22   12.19    9.41
  -8   2  23   -3.75    7.54
  -8  -2  23    7.66    8.32
  -8   2  24    6.77    6.47
  -8  -2  24   12.88    8.79
  -8   2  25   -2.23    7.26
  -8  -2  25   -0.58    6.38
  -8   2  26    2.28    6.59
  -8  -2  26   -0.18    7.54
  -8   2  27   -0.77    6.52
  -8  -2  27    2.73    6.48
  -8   2  28   -0.26    6.54
  -8  -2  28   11.79    8.46
  -8   2  29   -2.52    8.56
  -8  -2  29    1.58    5.45
  -8   2  30   -2.69    5.81
  -8  -2  30    5.04    6.76
  -8   2  31   -2.14    7.24
  -8  -2  31   -1.96    6.20
  -8   2  32    3.69    7.29
  -8  -2  32    3.66    8.41
  -8   2  33   -3.64    7.37
  -8  -2  33    2.52    6.27
  -8   2  34   -0.06    6.05
  -8  -2  34    0.64    7.62
  -8   2  35    2.91    6.55
  -8  -2  35    2.49    5.90
  -8   2  36    2.77    7.25
  -8   2  37   -1.12    6.26
  -8   2  38    1.49    6.94
  -8   3   1  128.18   18.74
   8  -3  -1   73.59   11.58
   8   3  -1   79.95   12.74
  -8  -3   1   69.65   12.53
  -8   3   2    2.81    6.09
   8  -3  -2   -0.14    3.04
   8   3  -2    1.16    3.83
  -8  -3   2    0.24    3.99
  -8   3   3   36.13   10.43
   8  -3  -3   47.87    8.38
   8   3  -3   28.33    7.11
  -8  -3   3   20.07    6.88
  -8   3   4  100.70   17.65
   8  -3  -4   97.08   14.06
   8   3  -4   97.86   14.21
  -8  -3   4   85.12   14.33
  -8   3   5   14.60    8.87
   8  -3  -5   10.02    4.77
   8   3  -5    7.26    3.70
  -8  -3   5   15.25    5.51
   8  -3  -6   35.61    8.07
   8   3  -6   39.25    8.12
  -8  -3   6   28.95    7.52
   8  -3  -7   14.12    5.87
   8   3  -7   10.08    5.00
  -8  -3   7    9.41    5.54
   8  -3  -8    4.91    3.93
   8   3  -8    9.68    4.26
  -8  -3   8    7.93    4.50
   8  -3  -9    9.24    5.18
   8   3  -9    5.36    4.09
  -8  -3   9    1.22    2.97
   8  -3 -10   91.34   14.08
   8   3 -10   75.06   12.76
  -8  -3  10   88.56   13.47
  -8   3  11   62.62   14.67
   8  -3 -11   51.67   11.24
   8   3 -11   69.51   11.60
  -8  -3  11   76.98   11.93
  -8   3  12    3.35    8.08
   8  -3 -12    3.49    4.29
   8   3 -12    2.76    3.63
  -8  -3  12   -0.99    3.27
  -8   3  13    9.29    8.47
   8  -3 -13    3.88    4.15
   8   3 -13    6.85    5.58
  -8  -3  13    8.98    5.17
  -8   3  14   11.09    6.88
   8  -3 -14   25.96    8.21
   8   3 -14   22.85    6.80
  -8  -3  14   25.84    9.86
  -8   3  15   28.29   10.82
   8  -3 -15   34.32    8.97
  -8  -3  15   24.35   10.22
  -8   3  16   98.97   18.40
   8  -3 -16   55.06   12.46
  -8  -3  16   64.46   15.97
  -8   3  17    1.28    8.35
   8  -3 -17   -1.67    5.71
  -8  -3  17   -0.56    7.28
  -8   3  18   11.60    8.21
   8  -3 -18   -1.15    4.82
  -8  -3  18    5.71    8.62
  -8   3  19   11.41    7.91
   8  -3 -19    5.63    6.09
  -8  -3  19   14.67    8.04
  -8   3  20  134.40   20.57
   8  -3 -20   59.71   14.15
  -8  -3  20   92.73   18.46
  -8   3  21    5.94    7.03
  -8  -3  21   17.74    9.24
  -8   3  22    9.58    7.46
  -8  -3  22    5.41    7.04
  -8   3  23   -1.81    6.36
  -8  -3  23   12.93    7.74
  -8   3  24    9.88    7.74
  -8  -3  24   20.94   10.60
  -8   3  25    3.13    6.03
  -8  -3  25   22.90   10.41
  -8   3  26   13.24    9.33
  -8  -3  26    5.68    7.45
  -8   3  27   -1.11    6.45
  -8  -3  27   -0.66    6.54
  -8   3  28    2.58    6.85
  -8  -3  28    0.40    6.22
  -8   3  29    0.69    6.03
  -8  -3  29   -4.07    7.17
  -8   3  30   -4.23    6.32
  -8  -3  30   10.84    7.56
  -8   3  31    3.31    6.52
  -8  -3  31   -0.74    6.82
  -8   3  32    9.06    8.25
  -8  -3  32   -2.32    6.52
  -8   3  33   -3.14    6.56
  -8  -3  33    1.08    5.91
  -8   3  34    1.48    7.53
  -8   3  35    0.41    7.13
  -8   3  36    2.97    7.42
  -8   3  37    7.49    7.08
  -8   4   1   93.47   16.09
   8   4  -1   61.37   11.26
  -8  -4   1   60.68   11.74
  -8   4   2   28.85    9.68
   8  -4  -2   19.72    6.17
   8   4  -2   31.55    7.85
  -8  -4   2   27.18    8.06
  -8   4   3   20.64    8.81
   8  -4  -3   12.92    5.46
   8   4  -3   14.08    5.43
  -8  -4   3    9.71    5.57
  -8   4   4  119.48   19.66
   8  -4  -4  104.82   14.82
   8   4  -4   94.18   14.22
  -8  -4   4   86.52   14.49
  -8   4   5   13.24    7.92
   8  -4  -5    9.11    4.45
   8   4  -5    5.05    4.34
  -8  -4   5   14.33    5.77
   8  -4  -6   61.12   10.89
   8   4  -6   37.77    8.46
  -8  -4   6   48.68   10.33
   8  -4  -7   67.50   11.98
   8   4  -7   71.97   11.71
  -8  -4   7   66.01   11.82
   8  -4  -8   26.09    7.43
   8   4  -8   26.21    7.25
  -8  -4   8   26.29    7.20
   8  -4  -9    5.11    4.89
   8   4  -9    6.90    4.15
  -8  -4   9    5.55    4.59
  -8   4  10    6.32    5.61
   8  -4 -10   10.43    4.75
   8   4 -10   -0.59    3.20
  -8  -4  10    1.87    3.68
  -8   4  11    5.99    6.46
   8  -4 -11    4.69    4.65
   8   4 -11    6.04    4.39
  -8  -4  11    9.47    5.16
  -8   4  12   78.43   16.30
   8  -4 -12   76.40   13.37
   8   4 -12   85.65   13.11
  -8  -4  12   66.13   12.00
  -8   4  13    1.46    7.14
   8  -4 -13   14.57    6.71
  -8  -4  13   15.98    8.39
  -8   4  14   69.48   14.74
   8  -4 -14   29.53    9.09
  -8  -4  14   55.15   13.19
  -8   4  15    5.17    6.29
   8  -4 -15    2.98    4.66
  -8  -4  15   -1.22    6.31
  -8   4  16   35.13   11.15
   8  -4 -16   14.16    7.05
  -8  -4  16    7.73    6.98
  -8   4  17   20.58    8.63
   8  -4 -17   22.45    8.32
  -8  -4  17   11.15    7.86
  -8   4  18   75.58   16.26
  -8  -4  18   58.52   14.68
  -8   4  19   -0.97    6.15
   8  -4 -19    7.58    6.28
  -8  -4  19    8.56    8.44
  -8   4  20   16.46    9.36
   8  -4 -20    2.68    5.84
  -8  -4  20   39.00   12.76
  -8   4  21    0.51    6.50
  -8  -4  21    2.44    6.15
  -8   4  22   15.77    8.61
  -8  -4  22   14.49   10.23
  -8   4  23    9.33    8.19
  -8  -4  23    2.66    6.66
  -8   4  24    7.37    6.52
  -8  -4  24   -0.44    6.68
  -8   4  25   -1.33    5.73
  -8  -4  25   -0.35    8.42
  -8   4  26    0.81    5.69
  -8  -4  26   -0.57    6.39
  -8   4  27    2.31    6.14
  -8  -4  27    3.63    8.14
  -8   4  28    8.03    7.54
  -8  -4  28    3.04    6.78
  -8   4  29    2.62    6.31
  -8  -4  29   -0.31    7.11
  -8   4  30    1.05    6.17
  -8  -4  30   -1.18    6.09
  -8   4  31   -1.38    6.30
  -8  -4  31   -1.12    8.15
  -8   4  32    9.24    7.16
  -8   4  33    5.21    6.60
  -8   4  34   11.28    8.28
  -8   4  35    0.63    7.44
  -8   4  36    2.47    5.85
  -8   5   1   28.83    9.81
   8   5  -1   14.98    6.29
  -8  -5   1   31.99    8.71
  -8   5   2   18.04    8.00
   8   5  -2   16.79    6.33
  -8  -5   2   14.26    6.41
  -8   5   3   85.55   16.26
   8   5  -3   53.70   10.80
  -8  -5   3   68.19   12.64
  -8   5   4   19.43    9.21
   8   5  -4   21.54    6.54
  -8  -5   4   13.99    6.47
   8   5  -5   40.47    9.16
  -8  -5   5   45.14   10.25
   8   5  -6   73.95   12.24
  -8  -5   6   71.21   12.65
   8   5  -7    4.04    4.53
  -8  -5   7    0.97    3.77
   8   5  -8    0.26    3.72
  -8  -5   8    3.23    4.39
  -8   5   9   16.50    8.78
   8   5  -9    9.30    4.95
  -8  -5   9    5.44    4.94
  -8   5  10  158.58   24.09
   8   5 -10  140.44   18.60
  -8   5  11   14.10    8.37
  -8   5  12   -1.33    4.89
  -8  -5  12    2.53    7.54
  -8   5  13   -0.62    6.00
  -8  -5  13   -2.57    7.00
  -8   5  14    1.39    6.82
   8  -5 -14    9.41    5.66
  -8  -5  14   12.56    7.68
  -8   5  15   18.93    8.94
   8  -5 -15   15.14    7.07
  -8  -5  15   21.22    9.10
  -8   5  16   39.41   12.58
   8  -5 -16   34.88    9.63
  -8  -5  16   68.40   15.20
  -8   5  17   15.17    8.96
   8  -5 -17   11.47    6.00
  -8  -5  17    8.65    6.67
  -8   5  18    1.19    5.54
   8  -5 -18    3.26    5.30
  -8  -5  18   -0.29    4.95
  -8   5  19   31.25   11.57
   8  -5 -19   15.05    7.37
  -8  -5  19   15.31   10.52
  -8   5  20   26.47   10.19
   8  -5 -20   38.82   10.35
  -8  -5  20   14.85    9.47
  -8   5  21   28.08   10.32
   8  -5 -21   14.09    7.48
  -8  -5  21   11.49    8.65
  -8   5  22   27.59   10.39
  -8  -5  22   10.36    8.84
  -8   5  23    0.53    5.68
  -8   5  24   -0.35    7.37
  -8  -5  24   16.90    9.02
  -8   5  25   15.54    9.26
  -8  -5  25    3.01    8.82
  -8   5  26   12.69    8.44
  -8  -5  26    7.77    8.80
  -8   5  27    2.79    6.71
  -8  -5  27    0.58    5.53
  -8   5  28   -2.44    7.39
  -8  -5  28    6.47    7.76
  -8   5  29    6.52    7.59
  -8  -5  29    3.07    6.38
  -8   5  30   15.95    8.83
  -8   5  31   12.83    8.54
  -8   5  32    2.75    7.72
  -8   5  33   -4.03    7.87
  -8   5  34   -3.25    6.46
  -8   5  35   -3.04    6.57
  -8   6   1   72.21   15.60
   8  -6  -1  100.31   13.91
   8   6  -1   64.87   12.97
  -8  -6   1  100.01   15.12
  -8  -6   1   92.02   15.71
  -8   6   2   84.55   15.76
   8  -6  -2   69.65   11.80
   8   6  -2   80.24   13.28
  -8  -6   2   80.34   13.89
  -8  -6   2   53.51   12.26
  -8   6   3   85.79   15.71
   8  -6  -3   47.96   10.22
   8   6  -3   60.74   11.26
  -8  -6   3   75.73   13.84
  -8  -6   3   69.03   13.05
   8  -6  -4   33.97    7.81
   8   6  -4   21.69    6.86
  -8  -6   4   18.55    7.89
  -8  -6   4   27.22    8.52
   8  -6  -5   27.11    7.26
   8   6  -5   19.15    6.26
  -8  -6   5   13.74    7.06
  -8  -6   5   19.03    8.07
   8  -6  -6   21.78    7.23
   8   6  -6   20.78    6.94
  -8  -6   6   22.38    8.09
  -8  -6   6   33.90    8.98
   8   6  -7   30.73    7.69
  -8  -6   7   32.97    9.91
  -8   6   8   27.37   10.06
  -8  -6   8   34.30   10.48
  -8   6   9   -0.15    5.36
  -8  -6   9   -0.26    6.47
  -8   6  10    8.61    6.92
  -8  -6  10    0.54    4.41
  -8   6  11    8.21    7.40
  -8  -6  11   21.60    8.64
  -8   6  12   31.58   10.57
  -8  -6  12   21.00    9.23
  -8   6  13   21.25    8.62
  -8  -6  13   10.54    7.00
  -8   6  14   50.63   13.22
  -8  -6  14   27.68   10.90
  -8   6  15    6.10    6.58
  -8  -6  15    9.67    9.40
  -8   6  16    0.18    6.52
  -8  -6  16    4.61    8.15
  -8   6  17   47.47   13.96
  -8  -6  17   71.88   15.75
  -8   6  18   23.30    9.86
  -8  -6  18   15.59    9.44
  -8   6  19    6.22    7.62
  -8  -6  19   12.84    7.95
  -8   6  20    2.99    5.98
  -8  -6  20   -0.52    6.73
  -8   6  21   -0.33    4.77
  -8  -6  21   -3.60    7.08
  -8   6  22    5.21    7.75
  -8  -6  22    9.50    7.81
  -8   6  23   16.47    8.46
  -8  -6  23   16.32    8.74
  -8   6  24    4.07    5.98
  -8  -6  24   -3.05    6.77
  -8   6  25    3.50    5.68
  -8  -6  25    6.41    8.01
  -8   6  26    3.85    7.50
  -8  -6  26   -3.71    8.45
  -8   6  27    8.36    7.58
  -8  -6  27    3.47    6.66
  -8   6  28   -0.24    6.24
  -8   6  29   -1.78    6.59
  -8   6  30    3.50    5.47
  -8   6  31   -4.70    7.91
  -8   6  32    7.04    7.62
  -8   6  33   14.29    8.28
  -8   7   1   53.19   13.37
   8  -7  -1   59.19   10.76
   8   7  -1   69.54   12.40
  -8  -7   1   67.04   12.08
  -8  -7   1   67.49   13.89
   8  -7  -2    2.61    4.10
   8   7  -2    1.38    4.45
  -8  -7   2   -0.62    4.79
  -8  -7   2   -0.96    5.20
   8  -7  -3   23.97    7.15
   8   7  -3   26.89    7.70
  -8  -7   3   30.66    8.58
   8  -7  -4    0.67    3.54
  -8  -7   4    1.17    5.08
   8  -7  -5   53.46   10.50
  -8  -7   5   47.82   11.34
  -8   7   6   24.64   10.09
   8  -7  -6    4.99    4.88
  -8  -7   6   14.57    6.80
  -8   7   7   -2.71    5.56
   8  -7  -7   -0.13    4.13
  -8  -7   7   -1.63    4.91
  -8   7   8    8.92    7.75
   8  -7  -8    3.44    5.08
  -8  -7   8    4.09    5.59
  -8   7   9   37.30   11.37
   8  -7  -9   45.57   10.39
  -8  -7   9   38.50   10.48
  -8   7  10    6.81    7.15
   8  -7 -10   14.74    6.26
  -8  -7  10    4.57    6.02
  -8   7  11   35.61   11.68
   8  -7 -11   49.74   11.03
  -8  -7  11   22.34    9.60
  -8   7  12    1.28    5.89
   8  -7 -12   -1.45    5.08
  -8  -7  12    5.44    6.68
  -8   7  13    5.69    6.98
   8  -7 -13    8.74    5.75
  -8  -7  13    4.55    6.54
  -8   7  14   26.08   10.48
   8  -7 -14   13.26    6.92
  -8  -7  14   23.89    9.52
  -8   7  15   84.14   16.10
   8  -7 -15   38.30   10.88
  -8  -7  15   54.59   13.91
  -8   7  16    3.95    7.75
   8  -7 -16    2.97    5.51
  -8  -7  16   -1.29    7.09
  -8   7  17    2.83    6.07
   8  -7 -17   -1.26    4.60
  -8  -7  17    3.93    7.01
  -8   7  18    4.02    5.09
   8  -7 -18    2.38    5.39
  -8  -7  18    2.11    6.14
  -8   7  19    3.79    6.83
   8  -7 -19   -1.88    6.20
  -8  -7  19   -4.69    8.08
  -8   7  20    2.03    6.67
   8  -7 -20    5.32    5.20
  -8  -7  20   -0.20    6.94
  -8   7  21    5.48    6.68
   8  -7 -21   21.16    8.27
  -8  -7  21   27.49   10.87
  -8   7  22   -0.10    6.64
  -8  -7  22    2.99    7.50
  -8   7  23    0.96    6.78
  -8   7  24    3.14    6.53
  -8  -7  24    1.28    5.06
  -8   7  25    3.86    7.83
  -8   7  26    2.38    5.81
  -8   7  27    6.27    7.25
  -8   7  28   -0.13    5.76
  -8   7  29   -2.20    5.45
  -8   7  30   -0.84    4.98
  -8   7  31   20.29    9.99
  -8   7  32   -0.54    6.13
   8  -8  -1   68.05   11.78
  -8  -8   1   80.84   13.60
   8  -8  -2    1.35    3.37
  -8  -8   2    4.79    5.32
   8  -8  -3   34.99    8.22
  -8  -8   3   18.48    7.56
   8  -8  -4    9.69    5.61
  -8  -8   4   13.88    7.54
  -8   8   5    3.33    6.19
   8  -8  -5   -0.02    2.77
  -8  -8   5    0.80    4.67
  -8   8   6   -1.66    5.43
   8  -8  -6   -1.64    4.71
  -8  -8   6    0.21    4.25
  -8   8   7   98.63   17.82
   8  -8  -7   80.15   14.15
  -8  -8   7  108.62   17.35
  -8   8   8    2.17    6.39
   8  -8  -8    8.29    5.60
  -8  -8   8    3.34    5.63
  -8   8   9    6.58    6.34
   8  -8  -9    4.01    5.67
  -8  -8   9   19.09    7.83
  -8   8  10    8.16    6.51
   8  -8 -10    7.50    5.97
  -8  -8  10    9.20    6.66
  -8   8  11   -1.76    5.96
   8  -8 -11    1.34    4.28
  -8  -8  11    8.75    6.43
  -8   8  12    2.36    5.56
   8  -8 -12   -0.93    4.28
  -8  -8  12    3.37    5.60
  -8   8  13   41.81   12.08
   8  -8 -13   30.54    9.54
  -8  -8  13   36.21   11.13
  -8   8  14    3.97    7.20
   8  -8 -14    1.04    5.05
  -8  -8  14   -1.05    5.61
  -8   8  15    4.17    5.90
   8  -8 -15    4.99    6.23
  -8  -8  15   28.88   10.08
  -8   8  16    1.09    6.90
   8  -8 -16   -1.27    5.31
  -8  -8  16   -1.72    5.77
  -8   8  17   22.26    9.00
   8  -8 -17   31.71    9.94
  -8  -8  17   19.15    9.54
  -8   8  18    7.04    7.81
   8  -8 -18   -0.60    4.39
  -8  -8  18    0.86    7.07
  -8   8  19    9.99    8.02
   8  -8 -19    2.51    4.11
  -8  -8  19    3.03    6.30
  -8   8  20   -2.24    7.37
   8  -8 -20    0.45    4.59
  -8  -8  20   -2.86    6.20
  -8   8  21    5.41    7.47
   8  -8 -21    1.58    6.22
  -8  -8  21   -2.60    7.25
  -8   8  22    3.78    6.13
   8  -8 -22   -2.32    6.45
  -8  -8  22   -2.14    7.14
  -8   8  23   22.53   10.72
  -8   8  24    8.31    8.94
  -8   8  25   -3.05    7.96
  -8   8  26   -0.98    6.61
  -8   8  27    9.87    8.05
  -8   8  28   -0.92    6.12
  -8   8  29    7.02    6.84
  -8   8  30   -0.79    7.66
  -8   8  31    2.79    5.93
   8  -9  -1   38.89    9.00
  -8  -9   1   72.77   12.08
   8  -9  -2    7.98    5.03
  -8  -9   2    0.23    4.40
   8  -9  -3   23.09    8.24
  -8  -9   3   41.12   10.07
  -8   9   4    7.38    7.14
   8  -9  -4    2.88    3.69
  -8  -9   4    4.14    5.04
  -8   9   5   64.02   13.46
   8  -9  -5   34.78    9.44
  -8  -9   5   48.27   10.76
  -8   9   6    1.93    5.65
   8  -9  -6   -1.65    4.58
  -8  -9   6   -1.78    4.27
  -8   9   7    0.89    6.31
   8  -9  -7    4.69    3.91
  -8  -9   7    5.49    4.74
  -8   9   8   -2.45    6.31
   8  -9  -8   -2.01    5.68
  -8  -9   8   -0.61    4.38
  -8   9   9    3.37    6.24
   8  -9  -9    0.77    3.87
  -8  -9   9    3.26    5.38
  -8   9  10   -1.09    5.30
   8  -9 -10    5.41    6.05
  -8  -9  10    1.38    5.47
  -8   9  11   57.68   14.01
   8  -9 -11   46.46   12.17
  -8  -9  11   73.46   14.61
  -8   9  12    0.86    5.64
   8  -9 -12   -0.76    5.52
  -8  -9  12   -2.28    5.56
  -8   9  13    3.35    7.11
   8  -9 -13    2.54    5.28
  -8  -9  13   -1.99    4.96
  -8   9  14   -0.44    5.89
   8  -9 -14    1.36    6.53
  -8  -9  14    1.34    5.02
  -8   9  15   48.70   12.92
   8  -9 -15   46.13   11.97
  -8  -9  15   53.53   13.02
  -8   9  16    8.46    6.82
   8  -9 -16   -0.85    5.37
  -8  -9  16    1.97    6.91
  -8   9  17   -3.01    6.82
   8  -9 -17   -2.83    5.31
  -8  -9  17    4.31    6.77
  -8   9  18   13.16    8.36
   8  -9 -18    6.46    6.52
  -8  -9  18   11.27    8.55
  -8   9  19    8.30    7.81
   8  -9 -19    7.12    6.72
  -8  -9  19   10.23    7.48
  -8   9  20   -0.97    6.93
   8  -9 -20    0.06    6.55
  -8  -9  20    0.31    6.83
  -8   9  21   12.12    8.72
   8  -9 -21   11.68    6.87
  -8   9  22    4.49    8.43
   8  -9 -22    2.97    5.88
  -8   9  23    2.32    6.72
  -8   9  24   -0.28    6.94
  -8   9  25   24.50    9.93
  -8   9  26   -3.90    7.39
  -8   9  27   -0.42    5.31
  -8   9  28   -2.55    7.69
  -8   9  29   -2.06    7.63
   8 -10  -1   35.65    8.31
  -8 -10   1   23.16    7.68
  -8  10   2   -2.43    5.71
   8 -10  -2    3.10    4.52
  -8 -10   2    3.14    4.98
  -8  10   3   29.69    9.71
   8 -10  -3   35.97    9.19
  -8 -10   3   44.73   10.16
  -8  10   4    5.97    6.65
   8 -10  -4    4.17    5.47
  -8 -10   4   11.77    6.55
  -8  10   5    1.74    5.52
   8 -10  -5    3.23    4.64
  -8 -10   5    4.67    5.50
  -8  10   6   -1.37    5.26
   8 -10  -6    2.37    4.12
  -8 -10   6   -1.73    4.98
  -8  10   7   61.67   13.87
   8 -10  -7   50.93   11.58
  -8 -10   7   50.77   12.34
  -8  10   8   -0.07    4.50
   8 -10  -8   -1.43    4.73
  -8 -10   8   -0.18    4.71
  -8  10   9    3.38    6.75
   8 -10  -9    5.59    5.78
  -8 -10   9   10.34    6.55
  -8  10  10    3.05    5.60
   8 -10 -10   -0.63    5.22
  -8 -10  10   -0.06    4.96
  -8  10  11    4.10    5.44
   8 -10 -11   -1.08    3.98
  -8 -10  11    2.76    5.43
  -8  10  12   -1.79    6.25
   8 -10 -12    0.36    5.24
  -8 -10  12   -0.29    5.12
  -8  10  13   40.06   11.33
   8 -10 -13   18.36    8.09
  -8 -10  13   42.20   11.92
  -8  10  14   -0.06    6.35
   8 -10 -14    1.19    6.11
  -8 -10  14   -2.90    5.34
  -8  10  15    2.90    5.03
   8 -10 -15   -1.57    6.47
  -8 -10  15   -1.60    6.48
  -8  10  16    8.29    6.78
   8 -10 -16    1.27    4.82
  -8  10  17   23.26    9.67
   8 -10 -17   18.32    9.19
  -8 -10  17   31.52   10.78
  -8  10  18    4.84    7.36
   8 -10 -18   -0.03    4.47
  -8 -10  18   -4.19    7.30
  -8  10  19    9.18    8.29
   8 -10 -19   13.92    8.01
  -8  10  20   -0.79    6.01
   8 -10 -20    4.37    6.51
  -8  10  21   -0.28    6.17
   8 -10 -21    2.39    4.79
  -8  10  22    4.95    6.21
   8 -10 -22   -0.65    4.88
  -8  10  23    2.10    6.41
  -8  10  24    8.71    7.77
  -8  10  25    3.44    6.33
  -8  10  26   -0.93    3.89
  -8  10  27    0.82    6.66
  -8  11   1   27.92    9.00
   8 -11  -1   20.10    7.43
  -8 -11   1   53.49   10.56
  -8  11   2    1.50    4.73
   8 -11  -2    5.58    5.06
  -8 -11   2   12.82    6.16
  -8  11   3    3.68    6.27
   8 -11  -3    8.15    5.52
  -8 -11   3    2.47    4.61
  -8  11   4    3.50    4.22
   8 -11  -4    3.93    3.99
  -8 -11   4    1.69    5.42
  -8  11   5   26.97    8.64
   8 -11  -5   10.59    6.39
  -8 -11   5   31.28    9.16
  -8  11   6   -2.56    5.87
   8 -11  -6    0.32    3.66
  -8 -11   6   -1.02    4.66
  -8  11   7   -0.68    5.90
   8 -11  -7   -0.76    4.08
  -8 -11   7   10.14    6.09
  -8  11   8    5.11    6.66
   8 -11  -8    2.32    5.71
  -8 -11   8    1.92    5.98
  -8  11   9   19.65    8.60
   8 -11  -9   13.63    7.44
  -8 -11   9   12.84    6.85
  -8  11  10    3.54    4.63
   8 -11 -10   -1.81    5.58
  -8 -11  10    0.59    5.88
  -8  11  11   11.67    8.45
   8 -11 -11   22.17    7.88
  -8 -11  11   24.66    9.66
  -8  11  12    1.62    5.10
   8 -11 -12    0.50    4.93
  -8 -11  12    2.76    5.11
  -8  11  13   -1.29    5.35
   8 -11 -13   -3.86    5.52
  -8 -11  13   -0.40    4.89
  -8  11  14   -0.42    5.80
   8 -11 -14    3.35    4.12
  -8 -11  14    0.37    6.75
  -8  11  15   55.71   13.18
   8 -11 -15   19.86    8.82
  -8 -11  15   17.40    9.42
  -8  11  16    3.20    6.46
   8 -11 -16   -0.82    5.05
  -8  11  17   -1.15    5.89
   8 -11 -17   -0.27    4.73
  -8  11  18   -3.85    7.23
   8 -11 -18    1.03    5.86
  -8  11  19    5.22    7.67
   8 -11 -19    8.87    6.52
  -8  11  20    3.67    6.18
   8 -11 -20   -1.43    5.45
  -8  11  21   12.70    8.21
   8 -11 -21   23.32   10.05
  -8  11  22   -3.24    6.67
   8 -11 -22    0.19    5.62
  -8  11  23   -0.37    4.94
  -8  11  24   -0.88    5.22
  -8  11  25    6.04    8.62
  -8  11  26   -1.26    6.11
   8 -12  -1    0.43    4.64
  -8 -12   1    0.50    5.04
   8 -12  -2    0.60    3.70
  -8 -12   2    2.19    4.78
  -8  12   3   22.72    8.62
   8 -12  -3   27.08    8.46
  -8 -12   3   63.03   11.48
  -8  12   4   -1.82    5.79
   8 -12  -4    0.41    4.32
  -8 -12   4   -3.09    5.57
  -8  12   5    4.99    5.71
   8 -12  -5   -2.45    5.68
  -8 -12   5   -0.97    4.24
  -8  12   6    0.60    5.71
   8 -12  -6   -0.53    4.36
  -8 -12   6   -0.33    4.20
  -8  12   7   25.60    9.02
   8 -12  -7    7.14    6.43
  -8 -12   7   33.92    9.83
  -8  12   8   10.91    7.67
   8 -12  -8    1.07    4.15
  -8 -12   8    6.56    6.17
  -8  12   9   23.13    8.63
   8 -12  -9    8.88    6.13
  -8 -12   9    9.67    7.24
  -8  12  10    2.63    4.57
   8 -12 -10    2.18    5.84
  -8 -12  10    3.70    5.45
  -8  12  11   -0.54    5.53
   8 -12 -11    8.20    6.61
  -8 -12  11    7.49    5.92
  -8  12  12   -2.62    5.82
   8 -12 -12    0.50    6.45
  -8 -12  12    0.69    5.13
  -8  12  13   17.00    8.01
   8 -12 -13    6.56    6.47
  -8 -12  13   21.58    9.48
  -8  12  14    5.36    6.82
   8 -12 -14    0.38    5.17
  -8  12  15   -0.09    4.87
   8 -12 -15    1.71    5.01
  -8  12  16   -1.31    6.04
   8 -12 -16    1.64    5.83
  -8  12  17   -1.19    6.78
   8 -12 -17    9.43    6.59
  -8  12  18   -1.45    5.41
   8 -12 -18    0.71    3.77
  -8  12  19    2.98    7.08
   8 -12 -19    5.01    7.58
  -8  12  20    4.29    6.26
   8 -12 -20    2.16    6.17
  -8  12  21   -0.08    6.14
   8 -12 -21    5.52    6.49
  -8  12  22    5.23    8.26
   8 -12 -22   -0.52    6.35
  -8  12  23    3.58    6.71
  -8  12  24    3.61    5.17
   8 -13  -1    7.44    4.74
  -8 -13   1   13.94    6.50
   8 -13  -2   -2.08    5.04
  -8 -13   2   -1.07    4.80
   8 -13  -3    1.71    5.08
  -8 -13   3    0.17    4.12
   8 -13  -4   -1.07    5.19
  -8 -13   4   23.14    7.87
  -8  13   5   22.06    8.30
   8 -13  -5   15.19    8.16
  -8 -13   5   30.36    8.91
  -8  13   6   -1.30    4.48
   8 -13  -6   -3.31    5.66
  -8 -13   6    1.34    5.53
  -8  13   7    6.61    5.88
   8 -13  -7    7.79    5.78
  -8 -13   7    4.41    5.81
  -8  13   8    8.18    7.04
   8 -13  -8    4.62    5.54
  -8 -13   8   -0.28    4.26
  -8  13   9   13.64    8.02
   8 -13  -9    6.95    7.45
  -8 -13   9   14.56    6.97
  -8  13  10   -1.22    4.61
   8 -13 -10   -0.62    5.32
  -8 -13  10   -2.69    5.94
  -8  13  11    5.12    5.74
   8 -13 -11    5.10    6.12
  -8  13  12    3.71    6.64
   8 -13 -12   -1.33    5.76
  -8  13  13    2.79    5.59
   8 -13 -13   -0.50    5.75
  -8  13  14    3.89    5.58
   8 -13 -14    2.06    5.68
  -8  13  15   24.64    9.64
   8 -13 -15   10.74    7.97
  -8  13  16   -3.07    6.60
   8 -13 -16    1.45    6.35
  -8  13  17   -1.85    4.88
   8 -13 -17    1.02    6.51
  -8  13  18    0.40    5.12
   8 -13 -18   -0.31    5.38
  -8  13  19    2.65    5.59
   8 -13 -19   -0.89    4.44
  -8  13  20    1.41    5.70
   8 -13 -20    2.83    5.84
  -8  13  21    6.23    7.28
   8 -13 -21    4.09    6.53
  -8  13  22   -0.34    6.65
   8 -13 -22    5.56    7.56
   8 -14  -1    7.53    6.33
  -8 -14   1    4.82    5.22
   8 -14  -2    6.93    7.09
  -8 -14   2    9.20    6.46
   8 -14  -3    4.26    5.52
  -8 -14   3    7.89    5.86
   8 -14  -4    0.73    5.39
  -8 -14   4   -0.08    4.00
   8 -14  -5   -1.18    4.03
  -8 -14   5   -2.11    4.59
   8 -14  -6    4.18    5.96
  -8 -14   6   -1.04    4.60
   8 -14  -7    1.43    6.12
  -8 -14   7    9.47    7.16
  -8  14   8    4.02    5.35
   8 -14  -8    4.13    5.76
  -8 -14   8    8.99    6.12
  -8  14   9    0.30    4.80
   8 -14  -9    4.75    5.23
  -8  14  10   -1.34    4.01
   8 -14 -10    2.06    4.51
  -8  14  11   -0.60    4.35
   8 -14 -11   -0.63    5.47
  -8  14  12    1.27    6.07
   8 -14 -12   -1.69    6.30
  -8  14  13    8.35    7.49
   8 -14 -13   -0.03    4.62
  -8  14  14    0.30    4.39
   8 -14 -14    0.17    6.66
  -8  14  15    4.27    4.96
   8 -14 -15    9.10    7.68
  -8  14  16   -2.50    5.59
   8 -14 -16   -1.47    5.29
  -8  14  17    2.58    5.79
   8 -14 -17   -2.66    7.61
  -8  14  18    1.71    5.95
   8 -14 -18    2.86    6.52
  -8  14  19    0.94    5.27
   8 -14 -19   -4.24    6.60
  -8  14  20   -2.46    6.38
   8 -14 -20   -0.98    6.43
   8 -14 -21   -0.96    5.70
   8 -14 -22    5.69    6.30
   8 -15  -1    2.71    5.14
  -8 -15   1    9.14    5.70
   8 -15  -2    0.11    4.49
  -8 -15   2   -2.66    5.10
   8 -15  -3    8.67    5.36
  -8 -15   3    2.22    4.43
   8 -15  -4   -2.68    6.02
  -8 -15   4    6.26    5.88
   8 -15  -5   10.89    7.20
  -8 -15   5    4.24    5.47
   8 -15  -6   -3.11    6.87
   8 -15  -7    0.14    5.29
   8 -15  -8    1.52    5.15
   8 -15  -9    2.42    5.67
   8 -15 -10    2.28    5.77
  -8  15  11    5.93    6.46
   8 -15 -11    5.61    6.01
  -8  15  12    0.09    4.42
   8 -15 -12   -2.99    4.88
  -8  15  13   -2.06    5.86
   8 -15 -13    9.63    7.22
  -8  15  14   -0.37    5.20
   8 -15 -14    2.67    7.32
  -8  15  15   11.17    7.74
   8 -15 -15    1.30    6.14
  -8  15  16   -4.09    7.06
   8 -15 -16    8.83    6.83
  -8  15  17   -0.23    5.01
   8 -15 -17   -1.78    6.17
  -8  15  18   -1.67    6.24
   8 -15 -18   -0.58    5.69
   8 -15 -19    0.74    5.10
  -8 -16   1    4.12    4.52
  -8 -16   2    6.12    6.11
  -8  16  14   -1.37    4.74
  -8  16  15    0.47    4.90
  -8  16  16   -2.48    6.24
  -7   0   1  761.80   73.34
  -7   0   1  758.23   69.82
   7   0  -1  818.70   70.41
   7   0  -1  659.14   68.86
  -7   0   2    2.13    5.04
  -7   0   2   -0.34    3.20
   7   0  -2   -1.11    3.32
   7   0  -2   -0.59    2.57
  -7   0   3    8.97    6.52
  -7   0   3    4.05    3.46
   7   0  -3    9.23    4.93
   7   0  -3    7.61    4.21
  -7   0   4   -0.63    4.87
  -7   0   4   -0.75    2.82
   7   0  -4    2.44    3.32
  -7   0   5   19.98    7.89
  -7   0   5   38.75    7.22
   7   0  -5   36.21    7.42
  -7   0   6    1.07    2.69
   7   0  -6   -0.26    2.50
  -7   0   7  329.93   34.53
  -7   0   7  227.22   26.82
   7   0  -7  260.53   27.88
  -7   0   8   -0.29    6.01
  -7   0   8   -0.48    3.36
   7   0  -8   -1.07    3.68
  -7   0   9   10.26    7.15
  -7   0   9   22.28    5.63
   7   0  -9    2.78    3.83
  -7   0  10   -1.35    5.03
  -7   0  10    0.44    3.41
   7   0 -10    1.28    3.25
  -7   0  11  263.78   36.02
  -7   0  11  352.20   32.21
   7   0 -11  268.96   31.88
  -7   0  12   -2.29    5.39
  -7   0  12    0.52    3.62
   7   0 -12    0.46    3.27
  -7   0  13   59.82   15.13
  -7   0  13   87.43   12.38
   7   0 -13  104.16   14.51
  -7   0  14   -0.48    2.76
   7   0 -14   -1.16    4.11
  -7   0  15    9.67    4.63
   7   0 -15   16.39    5.75
  -7   0  16    0.26    4.31
   7   0 -16    0.72    3.75
  -7   0  17  371.85   38.26
   7   0 -17  358.93   39.53
  -7   0  18   -1.69    6.69
  -7   0  18    0.46    3.65
   7   0 -18   -1.05    4.04
  -7   0  19   19.66    8.56
   7   0 -19    4.56    4.56
  -7   0  20   -1.84    6.40
  -7   0  21   -0.09    5.83
  -7   0  22    0.51    5.21
  -7   0  23   51.79   13.99
  -7   0  24   -1.44    5.96
  -7   0  25   -2.87    6.30
  -7   0  26   -2.97    6.59
  -7   0  27   66.21   15.33
  -7   0  28   -1.70    6.83
  -7   0  29    5.23    7.62
  -7   0  30    6.12    6.96
  -7   0  31   31.69   11.23
  -7   0  32   -1.39    6.29
  -7   0  33   17.32    9.72
  -7   0  34   -2.04    5.65
  -7   0  35   -1.47    5.86
  -7   0  36    6.44    6.56
  -7   0  37    0.51    5.87
  -7   0  38    3.26    5.81
  -7   1   1   -1.07    4.04
  -7   1   1    1.59    3.12
   7  -1  -1    2.66    3.53
   7  -1  -1    1.44    2.66
   7   1  -1    0.43    2.61
  -7  -1   1    0.74    5.03
  -7  -1   1    0.69    3.84
  -7   1   2   49.20   10.53
  -7   1   2   27.84    6.53
   7  -1  -2   44.26    8.43
   7  -1  -2   26.36    6.19
   7   1  -2   35.85    7.02
  -7  -1   2   44.32    9.83
  -7  -1   2   20.41    6.04
  -7   1   3  233.68   29.85
  -7   1   3  253.91   26.27
   7  -1  -3  235.87   27.66
   7  -1  -3  237.67   26.13
   7   1  -3  246.52   26.58
  -7  -1   3  274.60   30.65
  -7  -1   3  238.97   26.66
  -7   1   4    2.16    3.80
  -7   1   4   -0.02    2.47
   7  -1  -4    5.20    3.68
   7   1  -4    1.89    3.34
  -7  -1   4   -0.73    4.73
  -7  -1   4    0.80    2.94
  -7   1   5  100.58   16.43
  -7   1   5   79.34   11.08
   7  -1  -5   77.54   11.37
   7   1  -5   66.02   10.53
  -7  -1   5   41.32   11.52
  -7  -1   5   81.19   11.37
  -7   1   6    0.04    4.85
  -7   1   6    1.53    2.34
   7  -1  -6   -0.37    3.11
   7   1  -6    0.35    2.74
  -7  -1   6    2.41    5.34
  -7  -1   6   -0.31    3.32
  -7   1   7   43.20   11.69
  -7   1   7   37.29    7.18
   7  -1  -7   36.31    7.55
   7   1  -7   32.61    7.25
  -7  -1   7   25.08    9.32
  -7  -1   7   43.37    7.84
  -7   1   8   28.60   10.08
  -7   1   8   11.43    4.22
   7  -1  -8   21.01    5.91
   7   1  -8    9.39    4.27
  -7  -1   8   10.94    6.65
  -7  -1   8   18.11    5.44
  -7   1   9  350.94   39.14
  -7   1   9  302.85   32.05
   7  -1  -9  285.59   32.94
   7   1  -9  326.88   33.40
  -7  -1   9  294.92   36.88
  -7  -1   9  330.82   32.87
  -7   1  10   13.38    8.69
  -7   1  10    9.98    4.13
   7  -1 -10   11.20    5.61
   7   1 -10    6.98    4.13
  -7  -1  10   15.72    7.87
  -7  -1  10    8.75    4.03
  -7   1  11   72.03   14.90
  -7   1  11   59.47    9.91
   7  -1 -11   68.47   11.20
   7   1 -11   64.03   10.79
  -7  -1  11   61.13   13.89
  -7  -1  11   48.09    9.13
  -7   1  12   -0.16    4.31
  -7   1  12    0.15    2.61
   7  -1 -12    2.76    4.23
   7   1 -12   -0.02    2.97
  -7  -1  12   -1.57    5.02
  -7  -1  12   -0.92    3.33
  -7   1  13  167.76   19.41
   7  -1 -13  141.76   19.80
   7   1 -13  149.66   19.81
  -7  -1  13  160.46   24.25
  -7  -1  13  174.03   19.79
  -7   1  14    2.05    2.92
   7  -1 -14   12.27    5.34
   7   1 -14    5.35    4.01
  -7  -1  14    1.55    5.95
  -7  -1  14    8.20    3.79
  -7   1  15  125.07   16.03
   7  -1 -15  102.35   16.34
   7   1 -15  127.00   17.15
  -7  -1  15  121.63   15.96
  -7   1  16   24.38    6.45
   7  -1 -16   13.49    6.32
   7   1 -16   27.44    7.88
  -7  -1  16   29.80    6.80
  -7   1  17   12.50    7.57
  -7   1  17   10.37    4.66
   7  -1 -17   18.45    6.44
   7   1 -17   10.76    5.80
  -7  -1  17   20.87    5.70
  -7   1  18   -1.47    6.63
  -7   1  18    0.64    2.87
   7  -1 -18    0.70    5.11
   7   1 -18   -0.40    3.75
  -7  -1  18   -0.82    3.09
  -7   1  19  127.13   22.12
  -7   1  19  137.01   18.36
   7  -1 -19  125.22   19.59
  -7  -1  19  171.13   24.59
  -7   1  20    6.89    6.28
   7  -1 -20    3.45    4.84
  -7  -1  20   -0.62    6.29
  -7   1  21   62.09   14.86
  -7  -1  21   48.67   13.48
  -7   1  22    3.73    6.17
  -7  -1  22    9.13    6.68
  -7   1  23   41.38   12.59
  -7  -1  23   56.90   14.08
  -7   1  24   21.62   10.23
  -7  -1  24   35.77   11.36
  -7   1  25   41.67   11.95
  -7  -1  25   20.30    9.73
  -7   1  26    4.79    5.86
  -7  -1  26   -3.27    7.13
  -7   1  27    2.12    5.56
  -7  -1  27   -2.34    6.57
  -7   1  28    1.80    6.36
  -7  -1  28   -2.02    7.11
  -7   1  29   40.70   12.35
  -7  -1  29   35.66   12.06
  -7   1  30   -0.36    7.42
  -7  -1  30   -3.91    7.41
  -7   1  31    7.20    7.83
  -7  -1  31    5.79    7.41
  -7   1  32   -3.16    7.07
  -7  -1  32   -3.24    7.54
  -7   1  33    9.01    7.60
  -7  -1  33   -1.95    6.04
  -7   1  34   -3.45    6.88
  -7  -1  34    4.00    6.74
  -7   1  35    0.00    6.26
  -7  -1  35   -2.36    7.12
  -7   1  36    0.42    5.48
  -7  -1  36   -3.65    6.56
  -7   1  37   -2.75    6.10
  -7   1  38   -3.55    7.02
  -7   1  39    8.73    7.76
  -7   1  40    2.19    7.47
  -7   2   1   24.28    8.32
  -7   2   1   38.68    7.32
   7  -2  -1   34.06    7.94
   7  -2  -1   34.23    7.00
   7   2  -1   34.56    7.40
  -7  -2   1   47.67    8.76
  -7   2   2   32.85   10.26
  -7   2   2   43.53    7.46
   7  -2  -2   31.80    8.43
   7  -2  -2   39.18    7.62
   7   2  -2   36.59    7.65
  -7  -2   2   45.52   10.33
  -7  -2   2   36.28    7.97
  -7   2   3   12.17    6.31
  -7   2   3    6.27    3.95
   7  -2  -3    4.49    4.35
   7  -2  -3    4.61    3.13
   7   2  -3    3.17    3.36
  -7  -2   3    2.79    4.83
  -7  -2   3    4.27    3.92
  -7   2   4   -2.36    5.75
  -7   2   4    5.13    3.51
   7  -2  -4    4.23    3.19
   7   2  -4    7.43    4.05
  -7  -2   4    3.81    4.50
  -7  -2   4    3.38    3.42
  -7   2   5  299.22   33.91
  -7   2   5  254.21   27.68
   7  -2  -5  298.63   29.42
   7   2  -5  272.85   28.69
  -7  -2   5  249.85   31.45
  -7  -2   5  244.37   28.52
  -7   2   6   15.34    8.16
  -7   2   6   17.23    4.56
   7  -2  -6    6.43    3.78
   7   2  -6   11.08    4.50
  -7  -2   6    4.58    5.77
  -7  -2   6   14.52    5.23
  -7   2   7  237.12   30.76
  -7   2   7  250.85   25.48
   7  -2  -7  206.42   25.83
   7   2  -7  239.20   26.01
  -7  -2   7  226.15   29.55
  -7  -2   7  247.78   26.28
  -7   2   8    8.04    5.58
  -7   2   8    0.61    2.66
   7  -2  -8    3.49    3.27
   7   2  -8    7.60    4.28
  -7  -2   8   11.82    6.75
  -7  -2   8    4.17    4.03
  -7   2   9   64.43   13.95
  -7   2   9   58.40    9.11
   7  -2  -9   35.83    8.91
   7   2  -9   51.97    9.31
  -7  -2   9   68.07   13.12
  -7  -2   9   51.89    9.35
  -7   2  10    3.61    5.26
  -7   2  10    9.11    3.98
   7  -2 -10    4.22    3.86
   7   2 -10    8.20    4.38
  -7  -2  10    4.94    5.35
  -7  -2  10   15.72    5.37
  -7   2  11  162.88   23.52
  -7   2  11  129.84   17.10
   7  -2 -11  144.66   19.04
   7   2 -11  134.72   17.97
  -7  -2  11  137.67   21.82
  -7  -2  11  163.04   18.50
  -7   2  12   40.12    7.98
   7  -2 -12   52.42   10.15
   7   2 -12   37.74    8.35
  -7  -2  12   44.99   11.46
  -7  -2  12   39.22    8.02
  -7   2  13   62.03    9.84
   7  -2 -13   50.89   10.52
   7   2 -13   57.62   10.37
  -7  -2  13   44.94   12.19
  -7  -2  13   64.60   10.26
  -7   2  14    0.74    3.03
   7  -2 -14    1.02    3.23
   7   2 -14    0.51    3.07
  -7  -2  14    1.38    6.12
  -7  -2  14    5.44    3.74
  -7   2  15   19.96    5.67
   7  -2 -15   22.49    7.52
   7   2 -15   24.23    7.03
  -7  -2  15   27.45    6.75
  -7   2  16  107.71   18.34
  -7   2  16   68.84   11.50
   7  -2 -16   83.82   13.49
   7   2 -16   58.99   11.27
  -7  -2  16   49.87    9.94
  -7   2  17  100.71   17.77
  -7   2  17   75.79   11.96
   7  -2 -17   46.93   11.08
   7   2 -17   71.43   12.11
  -7  -2  17   65.01   11.20
  -7   2  18   51.54   12.68
  -7   2  18   32.47    8.38
   7  -2 -18   32.80    9.50
  -7   2  19    2.26    5.86
  -7   2  19    0.00    3.67
   7  -2 -19   -0.42    4.06
  -7   2  20   13.22    7.86
  -7   2  20    9.51    4.71
   7  -2 -20    1.65    4.19
  -7  -2  20    6.74    7.09
  -7   2  21   57.56   14.03
  -7  -2  21   58.13   14.07
  -7   2  22   20.59    8.96
  -7  -2  22   10.84    7.45
  -7   2  23   46.99   12.21
  -7  -2  23   43.79   12.56
  -7   2  24   -2.28    6.57
  -7  -2  24    5.30    5.99
  -7   2  25   12.74    7.23
  -7  -2  25   11.41    7.83
  -7  -2  26    2.28    6.23
  -7   2  27   17.72    9.03
  -7  -2  27   11.23    7.83
  -7   2  28   13.32    7.34
  -7  -2  28    5.21    6.75
  -7   2  29    5.73    6.96
  -7  -2  29   16.22    8.58
  -7   2  30   -1.15    5.48
  -7  -2  30   -0.18    5.15
  -7   2  31   12.15    8.44
  -7  -2  31    8.32    8.45
  -7   2  32   -3.82    7.91
  -7  -2  32    1.60    5.76
  -7   2  33   14.81    8.81
  -7  -2  33    1.33    6.17
  -7   2  34    0.04    5.50
  -7  -2  34   -2.67    7.91
  -7   2  35   -1.33    5.80
  -7   2  36    1.69    5.42
  -7   2  37   10.47    7.91
  -7   2  38    6.04    6.54
  -7   2  39    0.64    7.24
  -7   2  40   -1.22    4.64
  -7   3   1   -2.15    5.15
   7  -3  -1   -1.06    3.43
   7  -3  -1   -0.37    3.14
   7   3  -1   -0.86    2.89
  -7  -3   1    0.19    3.17
  -7  -3   1   -1.74    3.54
  -7   3   2  146.54   21.21
   7  -3  -2  140.67   18.82
   7  -3  -2  126.77   16.61
   7   3  -2  131.47   17.39
  -7  -3   2  172.03   20.66
  -7  -3   2  133.32   17.81
  -7   3   3   32.13    9.59
   7  -3  -3   40.24    7.63
   7   3  -3   26.76    6.95
  -7  -3   3   41.04    9.36
  -7  -3   3   40.59    8.69
  -7   3   4    0.61    5.91
   7  -3  -4   10.41    4.97
   7   3  -4    1.55    3.07
  -7  -3   4    4.17    4.85
  -7  -3   4    0.61    3.42
  -7   3   5   71.84   14.26
   7  -3  -5   62.55   10.67
   7   3  -5   60.19   10.50
  -7  -3   5  116.70   16.13
  -7  -3   5   70.29   11.51
  -7   3   6   11.12    7.87
   7  -3  -6    9.76    4.31
   7   3  -6   12.19    4.94
  -7  -3   6    6.13    4.71
  -7  -3   6   16.54    5.41
  -7   3   7    5.40    6.84
   7  -3  -7    4.55    4.05
   7   3  -7    4.12    3.18
  -7  -3   7    5.49    6.06
  -7  -3   7    7.66    3.73
  -7   3   8    0.10    5.21
   7  -3  -8   -0.37    3.27
   7   3  -8    0.78    2.40
  -7  -3   8   -0.27    5.38
  -7  -3   8   -1.44    3.48
  -7   3   9  243.76   31.09
   7  -3  -9  214.22   25.95
   7   3  -9  215.15   25.18
  -7  -3   9  277.93   30.88
  -7  -3   9  223.20   25.53
  -7   3  10  107.80   17.83
   7  -3 -10   69.32   12.17
   7   3 -10   61.73   10.98
  -7  -3  10   60.85   13.98
  -7  -3  10   94.39   12.70
   7  -3 -11   15.88    5.75
   7   3 -11    6.57    3.84
  -7  -3  11    1.13    5.54
  -7  -3  11    5.17    3.76
   7  -3 -12    1.83    4.02
   7   3 -12    2.11    3.59
  -7  -3  12   -2.94    5.19
  -7  -3  12   -0.89    3.05
   7  -3 -13   77.91   13.22
   7   3 -13   80.97   12.51
  -7  -3  13   77.28   15.51
  -7  -3  13   71.36   11.79
   7  -3 -14   98.34   14.80
   7   3 -14   73.22   12.38
  -7  -3  14   98.63   17.65
  -7  -3  14   77.57   12.21
  -7   3  15  190.30   25.17
   7  -3 -15  102.08   18.60
   7   3 -15  161.21   19.72
  -7  -3  15  164.60   19.13
  -7   3  16    7.17    6.69
   7  -3 -16   10.23    5.75
   7   3 -16   11.59    5.66
  -7   3  17    0.88    6.71
   7  -3 -17   10.64    5.19
  -7   3  18   43.17   11.79
   7  -3 -18   32.11    9.12
  -7   3  19  286.04   35.37
   7  -3 -19  252.76   32.33
  -7   3  20   -1.97    5.26
   7  -3 -20   -0.49    5.45
  -7  -3  20   -2.33    5.76
  -7   3  21    8.76    7.59
   7  -3 -21    9.83    6.08
  -7  -3  21   14.26    8.00
  -7   3  22    0.97    5.74
  -7  -3  22    1.82    6.63
  -7   3  23   15.97    8.91
  -7  -3  23    3.31    7.02
  -7   3  24    3.79    7.29
  -7  -3  24    5.75    6.40
  -7   3  25   13.82    8.80
  -7  -3  25   13.11    8.33
  -7   3  26   -0.05    6.70
  -7  -3  26    0.18    7.25
  -7   3  27   -2.16    5.85
  -7  -3  27    2.69    6.22
  -7   3  28    9.29    7.47
  -7  -3  28   -3.19    7.50
  -7   3  29   12.15    8.54
  -7  -3  29    8.82    7.63
  -7   3  30   -0.64    6.06
  -7  -3  30    3.24    6.21
  -7   3  31   19.18    9.64
  -7  -3  31    5.75    7.95
  -7   3  32   -0.62    4.22
  -7  -3  32   -1.42    6.23
  -7   3  33   11.58    7.91
  -7   3  34    9.37    7.81
  -7   3  35    4.07    7.82
  -7   3  36   -0.04    5.46
  -7   3  37   -1.92    6.46
  -7   3  38    5.06    5.95
  -7   3  39    1.30    5.32
  -7   4   1   71.71   13.77
   7  -4  -1   68.88   11.99
   7  -4  -1   50.90    9.06
   7   4  -1   62.78   10.73
  -7  -4   1   89.44   13.24
  -7  -4   1   46.18   10.75
  -7   4   2  142.38   19.27
   7  -4  -2   86.16   12.63
   7   4  -2   73.82   12.73
  -7  -4   2  100.50   14.67
  -7  -4   2   92.13   14.22
  -7   4   3   14.14    7.72
   7  -4  -3   12.53    4.94
   7   4  -3   11.22    5.04
  -7  -4   3   19.81    6.78
  -7  -4   3   12.40    4.85
  -7   4   4   33.11   10.01
   7  -4  -4   30.28    7.21
   7   4  -4   44.41    8.40
  -7  -4   4   31.17    8.84
  -7  -4   4   30.13    8.12
  -7   4   5   41.89   12.02
   7  -4  -5   60.34   10.67
   7   4  -5   85.78   12.06
  -7  -4   5   80.33   13.81
  -7  -4   5   79.38   12.31
  -7   4   6   57.19   13.47
   7  -4  -6   82.92   11.92
   7   4  -6   57.99   10.49
  -7  -4   6   59.93   12.47
  -7  -4   6   81.44   12.48
  -7   4   7   39.54   11.03
   7  -4  -7   46.62    9.14
   7   4  -7   37.14    7.87
  -7  -4   7   54.13   11.44
  -7  -4   7   44.00    8.91
  -7   4   8   54.49   12.28
   7  -4  -8   19.36    6.50
   7   4  -8   43.46    8.10
  -7  -4   8   47.83   10.66
  -7  -4   8   42.66    8.67
  -7   4   9   26.76    8.86
   7  -4  -9   17.25    6.25
   7   4  -9   10.46    4.83
  -7  -4   9   28.01    8.72
  -7  -4   9   19.46    6.13
   7  -4 -10    6.88    4.11
   7   4 -10    1.47    2.82
  -7  -4  10   -2.84    4.94
  -7  -4  10    2.56    4.01
   7  -4 -11   73.80   13.39
   7   4 -11  109.70   14.18
  -7  -4  11   90.30   16.76
  -7  -4  11   91.47   13.49
   7  -4 -12  103.19   16.83
   7   4 -12  132.80   17.08
  -7  -4  12  118.95   20.09
  -7  -4  12  157.21   18.10
   7  -4 -13   91.27   15.47
   7   4 -13   89.94   14.18
  -7  -4  13  127.35   19.56
  -7  -4  13  113.94   15.12
  -7   4  14   57.61   12.95
   7  -4 -14   12.45    6.65
   7   4 -14   12.08    5.66
  -7  -4  14   15.18    8.14
  -7  -4  14   11.39    5.13
  -7   4  15   60.89   13.67
   7  -4 -15   37.18   10.13
  -7   4  16   31.51   10.16
   7  -4 -16   18.70    6.92
  -7   4  17  149.24   23.66
   7  -4 -17  155.52   22.18
  -7   4  18   19.87    9.16
   7  -4 -18   21.41    8.41
  -7   4  19   13.59    8.65
   7  -4 -19    8.69    6.51
  -7   4  20   27.65   10.23
   7  -4 -20   17.41    7.81
  -7   4  21   22.44    9.69
   7  -4 -21   56.07   12.29
  -7  -4  21   44.30   12.70
  -7   4  22   26.38   10.74
  -7  -4  22   43.15   11.94
  -7   4  23   20.04    8.53
  -7  -4  23   11.05    8.47
  -7   4  24   -2.66    6.64
  -7  -4  24    8.53    8.43
  -7   4  25    4.18    4.61
  -7  -4  25    3.29    7.38
  -7   4  26   16.47    9.99
  -7  -4  26    4.78    7.81
  -7   4  27   14.63    7.88
  -7  -4  27    8.75    7.64
  -7   4  28    8.74    6.65
  -7  -4  28    6.25    7.95
  -7   4  29    9.07    7.96
  -7  -4  29   18.92    9.14
  -7   4  30   -0.96    6.69
  -7  -4  30    1.17    5.21
  -7   4  31   20.30    9.18
  -7   4  32   -1.60    7.32
  -7   4  33   -0.84    5.83
  -7   4  34    3.87    7.21
  -7   4  35   -2.66    5.49
  -7   4  36    3.61    7.37
  -7   4  37    0.90    6.21
  -7   4  38   -1.24    6.54
  -7   5   1    0.61    5.07
   7  -5  -1    3.49    4.10
   7  -5  -1    0.06    3.07
   7   5  -1    0.34    3.68
  -7  -5   1   -1.35    3.58
  -7  -5   1   -0.29    4.90
  -7   5   2    2.73    5.05
   7  -5  -2    1.20    3.37
   7   5  -2    1.64    3.64
  -7  -5   2   -1.55    4.03
  -7  -5   2    0.39    3.95
  -7   5   3   51.40   11.71
   7  -5  -3   32.37    7.49
   7   5  -3   42.41    8.48
  -7  -5   3   24.49    7.73
  -7  -5   3   29.39    8.13
  -7   5   4   98.79   17.87
   7  -5  -4   95.03   14.31
   7   5  -4  104.76   15.05
  -7  -5   4   96.94   15.82
  -7  -5   4  124.68   16.90
  -7   5   5   41.98   10.85
   7  -5  -5   34.42    7.84
   7   5  -5   29.81    7.61
  -7  -5   5   24.73    8.27
  -7  -5   5   45.37    8.91
  -7   5   6   -0.85    4.14
   7  -5  -6    0.38    3.11
   7   5  -6    2.65    3.79
  -7  -5   6   -0.18    3.88
  -7  -5   6    2.58    4.11
  -7   5   7   24.67    8.47
   7  -5  -7   20.38    5.99
   7   5  -7   11.38    4.86
  -7  -5   7   12.39    7.08
  -7  -5   7   11.30    4.84
  -7   5   8   60.44   13.21
   7  -5  -8   69.09   11.22
   7   5  -8   57.65    9.84
  -7  -5   8   72.68   13.56
  -7  -5   8   51.34   10.16
   7  -5  -9   91.38   14.59
   7   5  -9   87.11   13.42
  -7  -5   9  125.82   18.09
  -7  -5   9  107.76   15.04
   7  -5 -10   28.95    8.32
   7   5 -10   29.15    7.05
  -7  -5  10   42.31   10.48
  -7  -5  10   37.21    8.48
   7  -5 -11   72.66   12.84
   7   5 -11   63.68   11.20
  -7  -5  11   74.08   14.88
  -7  -5  11   93.39   13.28
  -7   5  12    6.93    6.06
   7  -5 -12   -0.53    3.99
   7   5 -12    1.34    3.26
  -7  -5  12   -1.41    6.42
  -7  -5  12   -0.60    3.81
  -7   5  13   54.33   13.27
   7  -5 -13   34.26    8.92
  -7  -5  13   49.91   11.93
  -7   5  14   64.12   13.53
   7  -5 -14   36.46   10.03
  -7   5  15  137.30   21.59
   7  -5 -15  119.33   18.60
  -7   5  16    1.90    4.47
   7  -5 -16    0.37    4.18
  -7   5  17    4.68    7.58
   7  -5 -17    6.02    6.37
  -7   5  18    2.73    5.83
   7  -5 -18   11.15    7.21
  -7   5  19   24.44    9.58
   7  -5 -19   26.17    8.63
  -7   5  20   29.95   10.67
   7  -5 -20   30.56    9.29
  -7   5  21   21.72    9.24
   7  -5 -21   11.41    7.00
  -7  -5  21    2.56    7.20
  -7   5  22    2.90    6.30
   7  -5 -22   -0.29    4.84
  -7  -5  22   -1.77    7.04
  -7   5  23   15.90    9.10
  -7  -5  23    9.45    7.51
  -7   5  24   18.23    8.80
  -7  -5  24   20.86   10.07
  -7   5  25   26.67   10.47
  -7  -5  25    2.95    7.45
  -7   5  26    1.68    4.34
  -7  -5  26   19.56    9.16
  -7   5  27    0.92    5.41
  -7  -5  27   -2.39    5.88
  -7   5  28   -1.04    5.48
  -7  -5  28    1.86    6.02
  -7   5  29   10.00    8.08
  -7   5  30   21.06    9.76
  -7   5  31   -0.34    6.77
  -7   5  32    6.96    7.63
  -7   5  33    1.70    5.97
  -7   5  34   18.88    9.55
  -7   5  35   -0.24    6.97
  -7   5  36    1.39    5.37
  -7   6   1   81.54   14.99
   7   6  -1   78.78   13.20
  -7  -6   1   73.24   13.40
  -7   6   2   71.88   14.64
   7   6  -2   68.32   11.60
  -7  -6   2   57.10   11.97
  -7   6   3   20.58    8.17
   7   6  -3   21.67    6.41
  -7  -6   3   30.08    8.27
  -7   6   4   14.43    7.65
   7   6  -4   10.23    4.65
  -7  -6   4    2.54    5.08
  -7  -6   4    2.52    4.56
  -7   6   5    1.11    4.41
   7   6  -5    0.56    3.85
  -7  -6   5   -0.46    4.46
  -7  -6   5    1.57    3.35
  -7   6   6   77.36   15.39
   7   6  -6   81.46   12.66
  -7  -6   6  108.57   15.79
  -7  -6   6   70.93   13.04
  -7   6   7  131.95   20.62
   7   6  -7  120.62   16.88
  -7  -6   7  148.11   20.02
  -7  -6   7  131.41   18.30
   7   6  -8   31.90    7.27
  -7  -6   8   47.81   10.83
  -7  -6   8   47.57    9.94
   7   6  -9    3.23    3.65
  -7  -6   9    2.25    5.13
  -7  -6   9    1.10    3.10
  -7  -6  10   87.70   16.01
  -7   6  11  154.22   21.68
  -7  -6  11   85.94   17.05
  -7   6  12    9.47    7.93
   7  -6 -12    5.43    5.15
  -7   6  13   12.26    6.98
   7  -6 -13   13.67    5.83
  -7   6  14    4.92    6.90
   7  -6 -14    7.79    5.36
  -7   6  15    6.16    6.40
   7  -6 -15    6.51    6.42
  -7   6  16   53.34   12.81
   7  -6 -16   47.27   11.67
  -7   6  17   57.23   13.45
   7  -6 -17   49.81   11.63
  -7   6  18   85.79   16.01
   7  -6 -18   34.75   10.15
  -7   6  19    4.95    6.89
   7  -6 -19   12.95    6.83
  -7   6  20    9.39    7.08
   7  -6 -20    1.56    4.63
  -7   6  21   -0.19    6.18
   7  -6 -21   -0.07    5.29
  -7  -6  21   11.39    7.62
  -7   6  22   37.37   12.06
   7  -6 -22   24.69    8.98
  -7  -6  22   21.23    9.89
  -7   6  23    6.96    6.43
  -7  -6  23    8.31    7.35
  -7   6  24   18.59    8.71
  -7  -6  24    4.67    7.17
  -7   6  25   -1.98    5.86
  -7  -6  25    4.72    7.61
  -7   6  26   17.20    9.13
  -7  -6  26   23.77   10.05
  -7   6  27    6.59    7.86
  -7   6  28   18.19    9.50
  -7   6  29   10.26    7.65
  -7   6  30   -0.41    4.78
  -7   6  31    5.86    7.01
  -7   6  32    0.42    6.48
  -7   6  33    6.39    7.06
  -7   6  34    0.52    5.34
  -7   6  35    6.01    6.19
  -7   7   1    2.10    5.20
   7  -7  -1    4.72    4.33
   7   7  -1   -0.06    3.06
  -7  -7   1    7.99    6.29
  -7   7   2   14.85    6.97
   7  -7  -2   31.63    7.30
   7   7  -2   17.50    6.17
  -7  -7   2   22.24    8.26
  -7   7   3    4.36    6.65
   7   7  -3   13.43    6.26
  -7  -7   3   -0.11    3.69
  -7   7   4  207.58   29.01
   7   7  -4  223.65   27.02
  -7  -7   4  282.47   30.24
  -7   7   5   77.56   14.65
   7   7  -5   71.51   12.01
  -7  -7   5   72.19   13.25
   7   7  -6    9.58    4.61
  -7  -7   6    4.56    5.97
  -7   7  10   77.41   15.55
  -7   7  11    9.09    7.19
  -7   7  12    3.45    6.72
  -7   7  13    6.22    7.24
  -7   7  14  116.61   20.29
  -7   7  15    1.00    4.18
  -7   7  16   -1.85    7.07
  -7   7  17   -1.33    5.49
  -7   7  18    2.28    5.88
  -7   7  19   -0.03    6.41
  -7   7  20   20.67    8.76
  -7   7  21    3.62    6.78
  -7  -7  21   14.42    7.32
  -7   7  22    2.11    5.36
  -7  -7  22    3.14    5.57
  -7   7  23    3.74    7.72
  -7  -7  23    7.31    7.72
  -7   7  24   14.97    9.19
  -7  -7  24    5.67    7.29
  -7   7  25    1.78    5.37
  -7   7  26   14.28    8.58
  -7   7  27    1.94    6.26
  -7   7  28    9.87    7.67
  -7   7  29    3.16    5.78
  -7   7  30   26.52   10.64
  -7   7  31    1.53    5.94
  -7   7  32    3.05    6.39
  -7   7  33    0.17    6.01
  -7   7  34    1.13    7.23
  -7   8   1   29.47    9.35
   7  -8  -1   44.51    8.85
   7   8  -1   19.18    7.35
  -7  -8   1   43.39    8.65
  -7   8   2   87.70   15.54
   7  -8  -2   73.95   12.53
  -7  -8   2   94.44   14.08
  -7   8   3   11.27    6.63
   7  -8  -3   12.54    5.24
  -7  -8   3    7.55    5.64
  -7   8   4   25.95    8.48
   7  -8  -4   15.20    6.26
   7  -8  -5    3.73    4.42
   7  -8  -6   25.15    7.35
   7  -8  -7   -1.06    3.93
  -7   8   8   35.04   10.79
   7  -8  -8   37.40    9.09
  -7   8   9   -0.30    6.34
   7  -8  -9    1.31    4.75
  -7   8  10   27.12    9.37
   7  -8 -10   17.30    7.64
  -7   8  11   -2.39    6.64
   7  -8 -11   -0.19    4.81
  -7   8  12  111.10   18.78
   7  -8 -12   91.84   16.04
  -7   8  13   -0.59    6.38
   7  -8 -13    0.49    4.62
  -7   8  14    4.38    6.64
   7  -8 -14    1.53    5.10
  -7   8  15    0.01    5.89
   7  -8 -15    6.07    4.96
  -7   8  16   37.33   11.67
   7  -8 -16   45.07   12.00
  -7   8  17   -1.40    5.15
   7  -8 -17    5.55    6.77
  -7   8  18    9.15    7.44
   7  -8 -18   10.57    7.47
  -7   8  19   -0.26    6.41
   7  -8 -19   -0.80    5.10
  -7   8  20    5.79    6.69
   7  -8 -20   10.11    6.83
  -7  -8  20    2.02    6.84
  -7   8  21    0.47    6.35
   7  -8 -21   -3.23    5.41
  -7  -8  21    9.34    6.09
  -7   8  22    6.49    6.84
   7  -8 -22   22.97    9.43
  -7  -8  22    3.94    6.40
  -7   8  23   13.12   10.09
  -7   8  24   12.49    8.50
  -7   8  25   -2.43    5.41
  -7   8  26    0.00    7.19
  -7   8  27    5.79    8.23
  -7   8  28    4.25    6.34
  -7   8  29   -2.65    5.86
  -7   8  30   -2.98    5.72
  -7   8  31    5.01    6.66
  -7   8  32    3.26    7.56
  -7   9   1   -0.76    3.90
   7  -9  -1   -0.50    3.24
  -7  -9   1    5.11    4.57
  -7   9   2   46.72   10.67
   7  -9  -2   23.99    7.01
  -7  -9   2   36.92    8.64
   7  -9  -3    0.87    4.03
  -7  -9   3    3.48    4.23
   7  -9  -4   38.80    9.15
  -7  -9   4   57.77   10.80
   7  -9  -5    8.41    4.73
  -7  -9   5    0.67    4.58
   7  -9  -6    3.05    4.63
  -7  -9   6   23.72    7.54
  -7   9   7    9.34    6.93
   7  -9  -7    7.94    5.94
  -7  -9   7   15.81    7.03
  -7   9   8   21.74    8.52
   7  -9  -8   45.19    9.98
  -7  -9   8   48.40   10.83
  -7   9   9   -3.68    6.36
   7  -9  -9    3.66    5.08
  -7  -9   9    0.91    4.49
  -7   9  10   66.74   14.93
   7  -9 -10   59.28   12.89
  -7  -9  10   83.54   14.70
  -7   9  11   -1.65    5.52
   7  -9 -11   -0.80    4.66
  -7  -9  11    2.61    4.56
  -7   9  12   -1.37    6.14
   7  -9 -12   -0.39    3.74
  -7   9  13    7.04    6.71
   7  -9 -13    2.58    4.90
  -7   9  14   50.53   12.56
   7  -9 -14   49.07   12.47
  -7   9  15   -0.82    5.99
   7  -9 -15    0.18    5.74
  -7  -9  15   -0.58    5.37
  -7   9  16   17.72    8.73
   7  -9 -16   14.81    7.06
  -7  -9  16    3.68    6.39
  -7   9  17    2.71    6.25
   7  -9 -17    1.50    5.06
  -7  -9  17   -0.27    4.20
  -7   9  18    7.43    6.50
   7  -9 -18    0.81    4.07
  -7  -9  18   21.44    8.75
  -7   9  19   -0.87    6.38
   7  -9 -19   -0.56    5.77
  -7  -9  19    0.47    5.84
  -7   9  20   13.96    7.84
   7  -9 -20   -0.88    6.05
  -7   9  21    0.02    6.67
   7  -9 -21    2.49    6.59
  -7   9  22    3.44    7.00
   7  -9 -22   -0.95    5.50
  -7   9  23    5.80    7.53
   7  -9 -23   -3.11    5.80
  -7   9  24   15.58    8.18
  -7   9  25   -0.92    5.64
  -7   9  26    2.79    6.48
  -7   9  27   -0.16    5.40
  -7   9  28    1.40    5.09
  -7   9  29    1.45    6.68
  -7   9  30   11.65    8.66
  -7   9  31    4.18    7.19
  -7  10   1    9.61    6.65
   7 -10  -1    7.67    4.71
  -7 -10   1   11.55    5.61
   7 -10  -2   41.76    9.63
  -7 -10   2   56.72   10.53
   7 -10  -3    1.22    4.41
  -7 -10   3   -1.10    3.31
   7 -10  -4   -0.94    3.51
  -7 -10   4    1.03    4.16
  -7  10   5   -1.94    5.11
   7 -10  -5    0.82    4.77
  -7 -10   5   -0.93    4.12
  -7  10   6  115.58   17.86
   7 -10  -6   66.87   14.50
  -7 -10   6  100.47   15.72
  -7  10   7    3.54    5.04
   7 -10  -7   -1.48    4.82
  -7 -10   7    0.98    5.45
  -7  10   8    2.31    5.85
   7 -10  -8    2.78    5.88
  -7 -10   8    5.24    5.63
  -7  10   9   -1.23    5.41
   7 -10  -9   -0.46    3.91
  -7 -10   9    0.50    5.17
  -7  10  10   10.94    7.21
   7 -10 -10    2.02    5.42
  -7 -10  10    7.41    5.80
  -7  10  11    4.94    5.76
   7 -10 -11   -1.84    4.98
  -7 -10  11    2.34    5.49
  -7  10  12   34.28   11.00
   7 -10 -12   37.30   10.32
  -7 -10  12   22.74    8.78
  -7  10  13    0.10    5.25
   7 -10 -13    0.16    3.43
  -7 -10  13   -2.64    5.76
  -7  10  14    8.24    6.89
   7 -10 -14    0.16    4.66
  -7 -10  14   13.27    7.65
  -7  10  15    1.95    6.38
   7 -10 -15   -0.94    5.45
  -7 -10  15    2.65    6.21
  -7  10  16   27.09    9.59
   7 -10 -16   16.73    8.33
  -7 -10  16   28.10    9.89
  -7  10  17   -0.89    4.72
   7 -10 -17   -0.96    4.96
  -7 -10  17    0.94    6.80
  -7  10  18   29.11    9.95
   7 -10 -18    2.00    4.98
  -7  10  19   -0.15    5.34
   7 -10 -19   -2.57    5.95
  -7  10  20    0.34    5.85
   7 -10 -20    3.47    5.29
  -7  10  21   -3.80    7.02
   7 -10 -21    2.78    5.99
  -7  10  22   39.81   11.67
   7 -10 -22    5.29    6.77
  -7  10  23   -3.29    6.79
   7 -10 -23   -1.08    6.79
  -7  10  24    8.05    7.66
  -7  10  25   -3.55    6.92
  -7  10  26    9.93    8.36
  -7  10  27   -1.83    7.02
  -7  10  28    5.03    7.53
  -7  10  29   -1.80    5.56
   7 -11  -1    3.78    4.51
  -7 -11   1   -1.23    4.00
   7 -11  -2   10.20    5.16
  -7 -11   2    5.52    5.00
  -7  11   3    5.16    5.10
   7 -11  -3    2.50    4.84
  -7 -11   3    5.58    4.98
  -7  11   4   17.89    7.57
   7 -11  -4   16.09    6.78
  -7 -11   4   25.81    7.87
  -7  11   5   19.57    8.03
   7 -11  -5    7.47    6.24
  -7 -11   5   17.68    6.72
  -7  11   6    3.60    4.80
   7 -11  -6   -1.46    3.81
  -7 -11   6    7.05    4.64
  -7  11   7   10.41    6.30
   7 -11  -7   13.83    6.34
  -7 -11   7    7.78    5.66
  -7  11   8    9.09    6.20
   7 -11  -8    7.35    6.11
  -7 -11   8   14.60    7.31
  -7  11   9   -0.55    5.40
   7 -11  -9    1.91    5.51
  -7 -11   9    3.23    5.40
  -7  11  10    6.21    6.48
   7 -11 -10   30.48    8.92
  -7 -11  10   28.14    9.07
  -7  11  11    2.02    4.68
   7 -11 -11    0.79    4.84
  -7 -11  11   -0.76    4.23
  -7  11  12    4.44    5.86
   7 -11 -12   -1.37    4.78
  -7 -11  12    0.84    4.09
  -7  11  13    2.04    6.65
   7 -11 -13    6.03    6.54
  -7 -11  13    1.26    4.44
  -7  11  14   28.41   10.05
   7 -11 -14   16.56    8.08
  -7 -11  14   31.51    9.77
  -7  11  15   -3.05    5.71
   7 -11 -15   -0.09    5.33
  -7 -11  15   -1.42    6.41
  -7  11  16    5.57    6.42
   7 -11 -16   -0.71    3.87
  -7  11  17    1.46    5.75
   7 -11 -17    0.87    5.45
  -7  11  18    7.79    6.85
   7 -11 -18   -0.72    6.15
  -7  11  19   -0.98    5.44
   7 -11 -19   -3.34    5.46
  -7  11  20   15.21    8.78
   7 -11 -20   11.93    8.01
  -7  11  21   -0.36    5.25
   7 -11 -21   -2.17    5.04
  -7  11  22    1.31    6.98
   7 -11 -22   -1.33    7.15
  -7  11  23   -3.79    6.74
   7 -11 -23   -0.03    4.14
  -7  11  24   17.99    9.08
  -7  11  25    0.34    5.51
  -7  11  26   -3.39    6.18
  -7  11  27    4.06    5.71
   7 -12  -1    7.21    4.35
  -7 -12   1    5.95    4.80
  -7  12   2   17.52    7.49
   7 -12  -2   15.63    6.98
  -7 -12   2   14.14    6.26
  -7  12   3    0.91    5.83
   7 -12  -3   -1.31    3.82
  -7 -12   3   -1.19    4.04
  -7  12   4   -2.35    5.56
   7 -12  -4    1.80    4.54
  -7 -12   4    2.23    3.68
  -7  12   5    7.32    6.28
   7 -12  -5   14.80    6.62
  -7 -12   5    2.87    3.97
  -7  12   6   18.50    8.14
   7 -12  -6   27.14    8.37
  -7 -12   6   40.35    9.23
  -7  12   7    1.95    4.19
   7 -12  -7    2.80    5.21
  -7 -12   7    4.37    4.41
  -7  12   8   10.23    6.53
   7 -12  -8    5.55    5.64
  -7 -12   8   14.22    6.63
  -7  12   9    4.64    5.83
   7 -12  -9   -2.84    5.72
  -7 -12   9    2.20    4.65
  -7  12  10    0.54    5.27
   7 -12 -10   -1.04    5.76
  -7 -12  10    5.04    6.19
  -7  12  11    3.86    5.04
   7 -12 -11   -0.74    5.93
  -7 -12  11    1.47    5.81
  -7  12  12   21.83    8.46
   7 -12 -12    5.68    5.09
  -7 -12  12   14.33    7.54
  -7  12  13   -0.13    5.95
   7 -12 -13   -2.72    6.72
  -7  12  14    2.99    5.65
   7 -12 -14    1.36    6.98
  -7  12  15   -1.55    4.62
   7 -12 -15   -1.93    5.40
  -7  12  16   19.45    9.27
   7 -12 -16    9.79    7.05
  -7  12  17    1.46    6.02
   7 -12 -17    2.44    5.50
  -7  12  18    8.36    7.48
   7 -12 -18    6.25    6.54
  -7  12  19   -3.40    6.84
   7 -12 -19    0.35    3.85
  -7  12  20    0.26    5.95
   7 -12 -20    4.40    5.09
  -7  12  21    2.14    5.28
   7 -12 -21   -1.49    7.05
  -7  12  22    7.70    6.42
   7 -12 -22    0.96    6.24
  -7  12  23    3.91    5.60
   7 -12 -23   -1.91    6.45
  -7  12  24    5.99    7.09
  -7  12  25    5.41    6.53
   7 -13  -1   -1.34    4.17
  -7 -13   1   -1.19    5.42
   7 -13  -2    3.74    5.24
  -7 -13   2    2.13    4.02
   7 -13  -3    2.53    5.31
  -7 -13   3   10.73    5.54
  -7  13   4   50.19   11.40
   7 -13  -4   36.71   10.37
  -7 -13   4   49.64   10.12
  -7  13   5    5.65    5.58
   7 -13  -5    2.79    5.45
  -7 -13   5    3.37    4.40
  -7  13   6    7.35    5.65
   7 -13  -6    1.75    3.85
  -7 -13   6   -0.13    3.69
  -7  13   7    2.35    5.84
   7 -13  -7    0.95    4.42
  -7 -13   7    2.98    4.84
  -7  13   8    0.20    5.98
   7 -13  -8   -1.04    5.89
  -7 -13   8    9.66    6.68
  -7  13   9   13.17    7.99
   7 -13  -9    9.51    6.71
  -7 -13   9    4.32    6.83
  -7  13  10   12.19    7.62
   7 -13 -10   10.13    6.38
  -7 -13  10   19.34    7.42
  -7  13  11    4.18    6.37
   7 -13 -11   -1.70    5.18
  -7  13  12   -0.68    4.19
   7 -13 -12    4.91    4.37
  -7  13  13    0.98    6.40
   7 -13 -13    9.43    6.28
  -7  13  14   10.00    7.72
   7 -13 -14    7.77    7.36
  -7  13  15   -1.97    6.88
   7 -13 -15   -0.84    5.63
  -7  13  16   -2.31    6.25
   7 -13 -16   -0.73    6.75
  -7  13  17   16.45    7.99
   7 -13 -17    7.66    7.72
  -7  13  18    1.61    4.76
   7 -13 -18   -1.41    4.09
  -7  13  19   -1.92    5.42
   7 -13 -19   -0.97    5.64
  -7  13  20   17.10    8.40
   7 -13 -20   -0.13    4.36
  -7  13  21    5.24    5.59
   7 -13 -21   -1.14    4.59
  -7  13  22   -1.10    5.88
   7 -13 -22   -1.02    5.90
  -7  13  23   -1.54    5.10
   7 -13 -23    5.86    6.59
  -7  13  24    2.98    5.72
   7 -14  -1    1.76    4.56
  -7 -14   1    6.41    4.86
   7 -14  -2    5.44    5.20
  -7 -14   2    6.82    5.84
   7 -14  -3    2.91    6.03
  -7 -14   3    0.13    3.00
   7 -14  -4    2.54    4.81
  -7 -14   4    0.21    3.77
   7 -14  -5   -1.10    5.47
  -7 -14   5    6.76    5.87
   7 -14  -6    6.05    6.35
  -7 -14   6   24.18    7.58
  -7  14   7   13.81    7.38
   7 -14  -7    7.86    5.47
  -7 -14   7   25.62    7.73
  -7  14   8    5.20    5.42
   7 -14  -8   -3.96    6.40
  -7  14   9   -0.71    5.61
   7 -14  -9    7.82    5.99
  -7  14  10    1.39    6.22
   7 -14 -10   -0.76    5.60
  -7  14  11    3.89    5.62
   7 -14 -11    3.68    5.64
  -7  14  12    9.65    6.38
   7 -14 -12    9.86    8.77
  -7  14  13    3.15    5.70
   7 -14 -13   -0.54    4.65
  -7  14  14    4.86    6.11
   7 -14 -14    1.42    5.38
  -7  14  15    0.43    5.44
   7 -14 -15    4.39    6.64
  -7  14  16    2.53    5.67
   7 -14 -16   -3.17    7.27
  -7  14  17    1.69    5.75
   7 -14 -17   -0.53    5.84
  -7  14  18    7.26    6.36
   7 -14 -18    2.23    6.29
  -7  14  19   -1.71    5.30
   7 -14 -19    3.41    6.18
  -7  14  20    0.69    5.62
   7 -14 -20   -2.52    7.82
  -7  14  21    1.69    6.99
   7 -14 -21    0.52    5.41
  -7  14  22   -1.34    6.40
   7 -14 -22   -1.29    6.21
   7 -15  -1    0.23    4.29
  -7 -15   1    2.62    4.03
   7 -15  -2   -1.77    4.48
  -7 -15   2    2.02    4.53
   7 -15  -3    1.67    4.57
  -7 -15   3    9.95    6.53
   7 -15  -4   -1.89    5.06
  -7 -15   4    8.56    5.56
   7 -15  -5   -2.28    6.50
   7 -15  -6   -2.67    6.00
   7 -15  -7    1.68    5.39
   7 -15  -8    7.69    6.08
   7 -15  -9    1.38    5.19
  -7  15  10   -0.09    5.71
   7 -15 -10    2.08    6.26
  -7  15  11    0.51    4.22
   7 -15 -11    3.32    5.71
  -7  15  12   -3.70    5.86
   7 -15 -12    4.03    5.59
  -7  15  13    0.60    4.87
   7 -15 -13    0.85    3.65
  -7  15  14    3.21    5.41
   7 -15 -14    3.40    6.93
  -7  15  15    5.67    7.20
   7 -15 -15   -0.63    6.07
  -7  15  16    3.00    5.72
   7 -15 -16   -3.81    8.20
  -7  15  17    3.02    6.78
   7 -15 -17   -0.01    5.38
  -7  15  18   -1.62    5.21
   7 -15 -18   -0.57    4.98
  -7  15  19    8.98    7.02
   7 -15 -19   -2.37    5.61
   7 -15 -20    0.71    5.32
   7 -15 -21   -1.18    5.98
   7 -15 -22    1.20    8.33
   7 -16  -1    2.82    4.82
  -7 -16   1    8.96    6.19
   7 -16  -2    1.78    6.03
   7 -16  -3    2.67    5.15
   7 -16  -4    0.02    5.03
   7 -16  -5   -2.01    5.80
   7 -16  -6   -2.70    5.89
   7 -16  -7    0.85    4.61
   7 -16  -8   -2.57    5.49
   7 -16  -9   -2.39    6.99
   7 -16 -10   -1.28    5.34
   7 -16 -11    6.01    6.71
  -7  16  13    3.83    5.24
  -7  16  14   -0.47    3.77
  -7  16  15    5.73    6.14
  -7  16  16   -1.13    5.35
  -7  16  17    6.64    6.70
  -6   0   1   -0.93    4.40
  -6   0   1    0.29    3.52
   6   0  -1   -0.75    3.11
   6   0  -1    0.16    3.48
  -6   0   2  295.38   35.27
  -6   0   2  320.43   32.67
   6   0  -2  327.61   33.59
   6   0  -2  340.13   32.72
  -6   0   3   -0.96    4.67
  -6   0   3    0.60    2.21
   6   0  -3   -1.39    4.12
   6   0  -3    0.32    2.97
  -6   0   4   25.76    8.82
  -6   0   4   36.55    6.78
   6   0  -4   28.22    7.26
   6   0  -4   25.02    5.85
  -6   0   5   -3.09    5.63
  -6   0   5    1.99    2.83
   6   0  -5   -0.36    4.30
   6   0  -5   -2.24    3.06
  -6   0   6 1157.59  111.96
  -6   0   6 1102.82  107.03
   6   0  -6 1170.59  109.84
   6   0  -6 1349.78  108.53
  -6   0   7   -1.23    6.57
  -6   0   7    0.43    2.95
   6   0  -7   -1.16    4.97
   6   0  -7    0.82    2.84
  -6   0   8   19.06    8.39
  -6   0   8   23.63    5.65
   6   0  -8   25.62    7.48
   6   0  -8   21.74    6.17
  -6   0   9   -0.88    5.28
  -6   0   9    0.10    2.53
   6   0  -9   -0.01    3.15
   6   0  -9   -0.40    2.79
  -6   0  10  218.67   28.90
  -6   0  10  276.47   25.18
   6   0 -10  159.71   25.08
   6   0 -10  246.38   25.64
  -6   0  11    0.04    4.42
  -6   0  11    1.11    2.54
   6   0 -11    0.07    3.11
  -6   0  12  304.86   34.44
  -6   0  12  293.23   28.29
   6   0 -12  217.43   27.89
  -6   0  13   -1.84    5.65
  -6   0  13   -1.25    2.66
   6   0 -13   -0.89    3.29
  -6   0  14   89.87   16.86
  -6   0  14   92.54   12.87
   6   0 -14   95.75   13.96
  -6   0  15   -4.03    7.49
  -6   0  15   -1.05    2.65
   6   0 -15   -0.54    2.59
  -6   0  16  238.39   30.73
  -6   0  16  232.96   25.71
   6   0 -16  219.26   26.30
  -6   0  17   -0.88    5.34
  -6   0  17   -0.43    3.30
   6   0 -17   -0.51    3.82
  -6   0  18  111.28   15.32
   6   0 -18   95.96   15.14
  -6   0  19   -0.62    3.67
   6   0 -19   -1.32    4.58
  -6   0  20    0.80    3.26
   6   0 -20    1.38    4.29
  -6   0  22  118.55   19.90
  -6   0  23    0.40    5.43
  -6   0  24    1.55    5.83
  -6   0  25    4.91    6.15
  -6   0  26   35.71   10.56
  -6   0  27   -1.65    5.56
  -6   0  28   16.17    8.97
  -6   0  29   -2.84    6.15
  -6   0  30   13.73    8.76
  -6   0  31   -1.59    6.72
  -6   0  32   34.28   11.66
  -6   0  33   -1.54    5.30
  -6   0  34   -1.72    5.27
  -6   0  35    4.08    7.84
  -6   0  36   11.10    6.90
  -6   0  37   -0.95    6.05
  -6   1   1    5.43    5.16
  -6   1   1    2.16    3.40
   6  -1  -1    9.78    4.72
   6  -1  -1    7.60    3.74
   6   1  -1    8.43    3.41
   6   1  -1    3.30    3.47
  -6  -1   1    0.17    4.36
  -6  -1   1    1.48    2.83
  -6   1   2  614.44   59.82
  -6   1   2  598.41   55.70
   6  -1  -2  603.41   57.51
   6  -1  -2  526.25   55.20
   6   1  -2  666.50   56.92
   6   1  -2  568.04   55.91
  -6  -1   2  635.27   59.48
  -6  -1   2  590.06   56.43
  -6   1   3   36.50    9.28
  -6   1   3   36.20    6.88
   6  -1  -3   28.22    7.71
   6  -1  -3   29.83    6.18
   6   1  -3   31.91    7.21
   6   1  -3   27.20    6.36
  -6  -1   3   30.66    8.54
  -6  -1   3   31.01    6.66
  -6   1   4  782.90   72.86
  -6   1   4  724.40   67.54
   6  -1  -4  804.71   70.82
   6  -1  -4  624.42   67.20
   6   1  -4  724.55   68.95
   6   1  -4  740.29   68.07
  -6  -1   4  752.95   71.86
  -6  -1   4  791.32   68.58
  -6   1   5  103.52   17.01
  -6   1   5  111.13   13.46
   6  -1  -5  101.02   15.53
   6  -1  -5  111.11   14.09
   6   1  -5  110.01   15.03
   6   1  -5   98.45   13.49
  -6  -1   5   98.08   16.37
  -6  -1   5  120.68   14.34
  -6   1   6  110.67   17.24
  -6   1   6   97.64   12.31
   6  -1  -6   86.94   14.13
   6  -1  -6   98.38   12.97
   6   1  -6   91.29   13.65
   6   1  -6   99.74   12.70
  -6  -1   6   89.20   15.21
  -6  -1   6   82.28   12.07
  -6   1   7  216.30   27.38
  -6   1   7  211.42   22.36
   6  -1  -7  235.30   26.25
   6  -1  -7  219.95   23.46
   6   1  -7  216.15   24.58
   6   1  -7  184.17   22.27
  -6  -1   7  241.26   27.60
  -6  -1   7  182.72   22.22
  -6   1   8  609.00   70.39
  -6   1   8  771.65   66.67
   6  -1  -8  652.82   69.11
   6  -1  -8  682.65   67.17
   6   1  -8  738.20   69.04
   6   1  -8  726.69   67.06
  -6  -1   8  682.88   70.83
  -6  -1   8  783.10   67.05
  -6   1   9    8.63    6.41
  -6   1   9    9.08    3.55
   6  -1  -9    5.21    5.43
   6  -1  -9   12.70    4.63
   6   1  -9   13.87    5.64
   6   1  -9   12.48    4.53
  -6  -1   9   11.72    6.66
  -6  -1   9    9.59    3.79
  -6   1  10  105.51   17.30
  -6   1  10   86.98   12.16
   6  -1 -10  105.13   15.84
   6  -1 -10   78.03   12.66
   6   1 -10   85.57   14.03
   6   1 -10   87.77   12.85
  -6  -1  10   76.29   15.36
  -6  -1  10  110.14   13.01
  -6   1  11   17.48    8.40
  -6   1  11    9.63    3.92
   6  -1 -11    7.77    4.11
   6   1 -11   11.50    5.63
   6   1 -11    6.38    3.98
  -6  -1  11   13.94    6.23
  -6  -1  11    9.04    4.39
  -6   1  12  271.68   34.25
  -6   1  12  278.99   29.01
   6  -1 -12  241.95   29.35
   6   1 -12  270.42   29.51
  -6  -1  12  325.48   35.07
  -6  -1  12  283.13   28.83
  -6   1  13   52.36   12.49
  -6   1  13   57.23    9.04
   6  -1 -13   24.28    7.17
   6   1 -13   54.88    9.15
  -6  -1  13   52.84   12.17
  -6  -1  13   37.16    7.67
  -6   1  14  153.58   23.08
  -6   1  14  154.87   18.89
   6  -1 -14  150.16   19.60
   6   1 -14  179.95   20.25
  -6  -1  14  154.88   23.38
  -6  -1  14  146.97   18.34
  -6   1  15    4.94    6.25
  -6   1  15   10.53    4.70
   6  -1 -15   11.50    5.40
   6   1 -15    8.75    4.59
  -6  -1  15    6.68    6.34
  -6  -1  15    7.15    4.15
  -6   1  16    0.49    5.28
  -6   1  16    2.70    3.17
   6  -1 -16    7.97    4.77
   6   1 -16    7.22    4.51
  -6  -1  16   -1.63    5.43
  -6  -1  16   10.08    4.62
  -6   1  17    6.86    4.04
   6  -1 -17    8.86    5.53
   6   1 -17    3.87    3.95
  -6  -1  17    9.88    7.45
  -6  -1  17    2.36    4.09
  -6   1  18  218.89   25.16
   6  -1 -18  201.77   25.98
   6   1 -18  248.81   26.59
  -6  -1  18  205.68   28.74
  -6  -1  18  203.46   24.42
  -6   1  19   19.28    6.39
   6  -1 -19   21.77    7.27
   6   1 -19   30.02    7.84
  -6  -1  19   40.00    7.94
  -6   1  20    1.56    3.84
   6  -1 -20    3.46    3.68
  -6   1  21    7.02    6.82
   6  -1 -21    3.85    5.70
  -6   1  22   10.02    7.38
  -6   1  23    4.73    7.16
  -6  -1  23    1.22    6.53
  -6   1  24   21.75    9.93
  -6  -1  24   36.83   10.72
  -6   1  25    2.13    5.79
  -6  -1  25    2.88    5.82
  -6   1  26   -3.70    6.87
  -6  -1  26   -1.62    5.66
  -6   1  27    1.34    5.73
  -6  -1  27   -0.12    6.02
  -6   1  28   65.13   14.24
  -6  -1  28   46.47   12.88
  -6   1  29   -0.85    6.39
  -6  -1  29   -1.44    5.16
  -6   1  30   16.00    8.25
  -6  -1  30   18.02    8.53
  -6   1  31   -0.48    4.98
  -6  -1  31    1.93    6.34
  -6   1  32    3.40    6.02
  -6  -1  32    3.23    6.21
  -6   1  33   -1.18    6.75
  -6  -1  33   -0.51    5.33
  -6   1  34   20.65    8.29
  -6  -1  34   19.07    9.70
  -6   1  35    3.94    5.50
  -6  -1  35   -0.27    5.93
  -6   1  36   12.19    8.16
  -6  -1  36    0.16    6.98
  -6   1  37    1.92    5.20
  -6   1  38   -0.27    5.22
  -6   1  39   -3.02    5.93
  -6   2   1   -0.45    4.32
  -6   2   1    6.37    3.62
   6  -2  -1    1.68    4.14
   6  -2  -1    2.68    2.42
   6   2  -1    1.87    3.01
   6   2  -1    1.96    3.61
  -6  -2   1    5.27    4.76
  -6  -2   1    6.94    3.80
  -6   2   2    8.13    5.90
  -6   2   2    6.76    3.30
   6  -2  -2   13.66    5.86
   6  -2  -2    7.22    3.79
   6   2  -2   12.39    4.16
   6   2  -2   14.16    4.84
  -6  -2   2    7.84    5.81
  -6  -2   2    7.34    4.04
  -6   2   3    3.11    5.36
  -6   2   3    0.06    3.08
   6  -2  -3    5.32    4.52
   6  -2  -3    2.02    2.94
   6   2  -3    3.18    2.88
   6   2  -3    3.77    3.33
  -6  -2   3    5.07    4.55
  -6  -2   3    5.00    4.26
  -6   2   4   79.74   13.92
  -6   2   4   56.95    8.98
   6  -2  -4   52.91   10.77
   6  -2  -4   83.38   10.89
   6   2  -4   47.63    9.33
   6   2  -4   83.87   10.94
  -6  -2   4   73.52   12.80
  -6  -2   4   82.59   11.07
  -6   2   5   14.52    6.18
  -6   2   5   11.10    4.37
   6  -2  -5   25.23    7.35
   6  -2  -5    9.27    4.04
   6   2  -5   10.07    5.00
   6   2  -5    8.27    3.30
  -6  -2   5    0.80    4.86
  -6  -2   5   15.38    5.18
  -6   2   6  244.35   35.31
  -6   2   6  350.75   32.32
   6  -2  -6  308.84   35.10
   6  -2  -6  362.63   33.66
   6   2  -6  311.02   33.21
   6   2  -6  330.28   32.63
  -6  -2   6  319.93   35.89
  -6  -2   6  301.18   32.45
  -6   2   7   52.71   11.73
  -6   2   7   57.33    8.51
   6  -2  -7   62.51   11.49
   6  -2  -7   63.11    9.84
   6   2  -7   47.29    9.11
   6   2  -7   38.64    7.86
  -6  -2   7   49.43   11.06
  -6  -2   7   50.62    8.69
  -6   2   8    6.63    5.09
  -6   2   8    7.61    3.54
   6  -2  -8   12.96    6.12
   6  -2  -8    2.24    3.66
   6   2  -8   10.34    4.90
   6   2  -8    5.65    3.35
  -6  -2   8   14.72    6.26
  -6  -2   8    6.96    3.77
  -6   2   9    6.26    6.30
  -6   2   9   -0.08    2.68
   6  -2  -9    2.78    4.59
   6  -2  -9   -0.10    3.60
   6   2  -9   -1.29    4.26
   6   2  -9   -0.58    2.39
  -6  -2   9    3.43    4.45
  -6  -2   9    0.49    2.76
  -6   2  10  314.79   35.03
  -6   2  10  249.19   27.90
   6  -2 -10  260.76   29.24
   6   2 -10  287.75   30.58
   6   2 -10  265.55   28.82
  -6  -2  10  241.30   31.69
  -6  -2  10  298.21   28.97
  -6   2  11  252.80   30.70
  -6   2  11  246.47   25.17
   6  -2 -11  224.00   25.87
   6   2 -11  242.47   27.06
   6   2 -11  173.23   23.93
  -6  -2  11  270.57   30.38
  -6  -2  11  237.62   24.84
  -6   2  12  103.98   17.01
  -6   2  12   72.33   11.58
   6  -2 -12   81.02   12.68
   6   2 -12  103.48   13.07
  -6  -2  12   87.80   16.23
  -6  -2  12   76.88   11.46
  -6   2  13   12.43    8.43
  -6   2  13   10.24    4.18
   6  -2 -13   12.71    5.34
   6   2 -13    3.97    4.50
  -6  -2  13   17.50    7.67
  -6  -2  13    8.83    3.65
  -6   2  14   84.81   16.36
  -6   2  14   84.09   13.05
   6  -2 -14   97.36   14.60
   6   2 -14   98.53   13.68
  -6  -2  14  107.44   17.63
  -6  -2  14   98.96   13.32
  -6   2  15   29.46   10.14
  -6   2  15   23.90    6.37
   6  -2 -15   23.80    6.99
   6   2 -15   28.60    6.72
  -6  -2  15   26.95    9.33
  -6  -2  15   21.92    6.06
  -6   2  16   49.97    9.51
   6  -2 -16   66.24   11.72
   6   2 -16   50.41    9.59
  -6  -2  16   50.21   12.47
  -6  -2  16   59.07    9.71
  -6   2  17   21.67    6.12
   6  -2 -17   23.17    8.25
   6   2 -17   12.01    5.20
  -6  -2  17   16.32    7.81
  -6  -2  17   16.44    5.35
  -6   2  18   12.07    4.96
   6  -2 -18   14.73    6.24
   6   2 -18   11.97    4.90
  -6  -2  18   12.81    6.98
  -6  -2  18   13.09    4.71
  -6   2  19   13.88    8.07
  -6   2  19    5.26    5.19
   6  -2 -19   14.06    6.82
  -6  -2  19   20.83    9.92
  -6   2  20  171.47   24.16
  -6   2  20  142.02   19.47
   6  -2 -20  141.03   21.18
  -6   2  21    8.68    7.01
  -6   2  21    8.17    5.00
   6  -2 -21    4.13    5.44
  -6   2  22   26.30    9.10
  -6   2  23    2.28    5.11
  -6   2  24   10.36    7.79
  -6  -2  24    7.31    6.99
  -6   2  25    9.63    6.93
  -6  -2  25    9.04    7.32
  -6   2  26   51.12   12.72
  -6  -2  26   53.69   13.30
  -6   2  27    2.59    6.85
  -6  -2  27    2.62    6.44
  -6   2  28   14.77    9.00
  -6  -2  28    7.65    7.17
  -6   2  29    0.44    4.77
  -6  -2  29   -0.90    5.69
  -6   2  30    9.41    7.51
  -6  -2  30    2.51    6.09
  -6   2  31    2.68    6.52
  -6  -2  31   -1.77    4.95
  -6   2  32    7.13    7.38
  -6  -2  32   11.31    7.78
  -6   2  33    2.19    6.51
  -6  -2  33    8.36    7.37
  -6   2  34    0.25    6.22
  -6  -2  34   -3.66    6.13
  -6   2  35   -2.94    6.51
  -6   2  36   21.33    9.08
  -6   2  37    0.13    5.60
  -6   2  38   24.19    9.46
  -6   2  39   -3.66    6.46
  -6   2  40   -2.04    6.63
  -6   2  41    2.12    6.89
  -6   3   1    7.47    5.80
  -6   3   1    9.14    3.70
   6  -3  -1    3.79    4.09
   6  -3  -1   -1.54    3.64
   6   3  -1    7.32    3.49
   6   3  -1    2.95    3.88
  -6  -3   1    2.92    3.76
  -6  -3   1    4.47    3.55
  -6   3   2  140.43   19.42
  -6   3   2  140.14   15.27
   6  -3  -2  125.83   17.45
   6  -3  -2  139.28   15.97
   6   3  -2  106.70   14.70
   6   3  -2  171.42   17.80
  -6  -3   2  107.38   16.54
  -6  -3   2  127.80   16.65
  -6   3   3  137.29   19.71
  -6   3   3  131.90   15.34
   6  -3  -3  121.48   17.76
   6  -3  -3  144.62   16.50
   6   3  -3  122.54   15.39
   6   3  -3  158.87   17.26
  -6  -3   3  140.33   18.06
  -6  -3   3  113.95   16.24
  -6   3   4   25.64    8.71
  -6   3   4   42.73    6.84
   6  -3  -4   26.11    7.98
   6  -3  -4   36.14    7.08
   6   3  -4   38.92    6.81
   6   3  -4   18.11    5.52
  -6  -3   4   43.52    9.05
  -6  -3   4   28.26    6.49
  -6   3   5    3.33    4.98
  -6   3   5   16.34    4.35
   6  -3  -5    4.94    5.37
   6  -3  -5   10.27    4.51
   6   3  -5   10.09    3.94
   6   3  -5    8.76    4.13
  -6  -3   5    9.23    5.41
  -6  -3   5    5.94    3.68
  -6   3   6   15.27    7.56
  -6   3   6   19.62    4.85
   6  -3  -6   22.15    7.72
   6  -3  -6   18.89    5.81
   6   3  -6   19.76    5.62
   6   3  -6   16.46    4.78
  -6  -3   6   21.93    7.43
  -6  -3   6   30.10    6.60
  -6   3   7   16.19    7.88
  -6   3   7   22.62    5.16
   6  -3  -7   22.41    7.85
   6  -3  -7   20.65    6.24
   6   3  -7   22.49    5.72
   6   3  -7   29.32    6.10
  -6  -3   7   13.89    6.48
  -6  -3   7   13.01    4.78
  -6   3   8  351.26   39.57
  -6   3   8  282.48   33.04
   6  -3  -8  356.30   35.43
   6   3  -8  353.54   35.14
   6   3  -8  367.51   34.60
  -6  -3   8  380.11   38.69
  -6  -3   8  323.36   34.32
  -6   3   9   55.71   12.83
  -6   3   9   49.94    9.04
   6  -3  -9   53.45   10.22
   6   3  -9   79.45   11.32
   6   3  -9   66.25    9.83
  -6  -3   9   59.25   12.24
  -6  -3   9   70.29   10.42
  -6   3  10   16.95    8.00
  -6   3  10   27.07    5.84
   6  -3 -10   26.09    6.67
   6   3 -10   23.27    6.49
   6   3 -10   19.61    5.50
  -6  -3  10   11.58    6.92
  -6  -3  10   26.96    6.30
  -6   3  11    6.80    4.78
  -6   3  11    3.60    3.08
   6  -3 -11    1.00    3.70
   6   3 -11    5.90    4.19
   6   3 -11   11.25    4.18
  -6  -3  11    8.34    6.10
  -6  -3  11    5.31    3.39
  -6   3  12   72.85   14.45
  -6   3  12   56.36   10.19
   6  -3 -12   74.03   12.05
   6   3 -12   69.79   11.07
  -6  -3  12   72.80   13.79
  -6  -3  12   80.78   11.14
  -6   3  13  121.43   20.00
  -6   3  13  120.61   16.49
   6  -3 -13  139.83   18.25
   6   3 -13  122.90   16.56
  -6  -3  13  117.15   19.78
  -6  -3  13  161.45   17.33
  -6   3  14  121.70   20.73
  -6   3  14  187.75   19.84
   6  -3 -14  125.63   18.80
   6   3 -14  162.42   18.86
  -6  -3  14  152.93   22.39
  -6  -3  14  137.35   17.60
  -6   3  15   11.28    5.26
   6  -3 -15   11.42    6.12
   6   3 -15    6.78    4.49
  -6  -3  15   22.58    7.92
  -6  -3  15   14.51    4.63
  -6   3  16   33.66    7.42
   6  -3 -16    8.43    5.00
   6   3 -16   17.12    5.60
  -6  -3  16   22.90    8.99
  -6  -3  16   18.59    5.23
  -6   3  17   90.77   12.66
   6  -3 -17   48.19   11.17
   6   3 -17   58.46   10.44
  -6  -3  17   55.57   13.23
  -6  -3  17   54.88    9.58
  -6   3  18  122.55   19.74
  -6   3  18  107.53   15.93
   6  -3 -18  109.69   17.60
  -6  -3  18  107.83   19.32
  -6   3  19   43.12   11.93
  -6   3  19   45.82    9.58
   6  -3 -19   30.69    8.87
  -6  -3  19   50.42   12.79
  -6   3  20   10.10    6.47
  -6   3  20    2.45    3.97
   6  -3 -20    0.99    5.12
  -6  -3  20    4.68    5.48
  -6   3  21    0.20    4.66
  -6   3  21    1.45    3.71
   6  -3 -21   -2.52    4.67
  -6   3  22   77.33   15.01
   6  -3 -22   43.44   10.95
  -6   3  23   20.34    8.88
  -6   3  24   41.71   12.06
  -6   3  25    1.67    5.83
  -6  -3  25   -3.51    6.60
  -6   3  26    2.36    6.23
  -6  -3  26   -0.56    4.77
  -6  -3  27   -3.28    6.32
  -6   3  28   40.23   11.85
  -6  -3  28   25.52    9.48
  -6   3  29    7.81    6.82
  -6  -3  29    5.55    5.90
  -6   3  30   12.38    8.64
  -6   3  31   -3.57    7.21
  -6  -3  31    1.39    5.27
  -6   3  32   -0.92    6.14
  -6  -3  32    3.24    6.90
  -6   3  33    1.13    5.70
  -6   3  34    9.27    7.15
  -6   3  35    2.08    5.97
  -6   3  36   -0.54    5.77
  -6   3  37   -1.59    5.45
  -6   3  38    1.25    7.13
  -6   3  39    1.23    5.06
  -6   3  40    4.46    7.84
  -6   3  41    4.80    6.76
  -6   4   1  190.83   23.86
  -6   4   1  177.64   18.87
   6  -4  -1  187.20   22.23
   6  -4  -1  172.05   19.53
   6   4  -1  146.99   18.51
   6   4  -1  162.96   20.46
  -6  -4   1  191.88   21.37
  -6  -4   1  190.66   21.83
  -6   4   2    8.40    6.64
  -6   4   2   15.04    4.14
   6  -4  -2    5.90    5.19
   6  -4  -2   12.95    4.54
   6   4  -2   12.25    4.18
   6   4  -2   12.58    4.77
  -6  -4   2   13.29    5.65
  -6  -4   2    8.82    5.55
  -6   4   3    7.70    6.03
  -6   4   3    8.25    3.55
   6  -4  -3    5.77    4.97
   6  -4  -3    3.82    3.32
   6   4  -3    5.82    3.12
   6   4  -3    3.76    3.78
  -6  -4   3    2.50    3.95
  -6  -4   3    1.09    3.31
  -6   4   4   15.19    6.94
  -6   4   4   21.17    4.60
   6  -4  -4   16.49    6.16
   6  -4  -4   17.93    4.98
   6   4  -4   12.49    4.29
   6   4  -4   17.47    5.27
  -6  -4   4   12.60    5.37
  -6  -4   4   15.00    5.15
  -6   4   5  246.09   29.08
  -6   4   5  219.03   23.19
   6  -4  -5  247.40   27.93
   6  -4  -5  211.05   24.23
   6   4  -5  221.02   23.43
   6   4  -5  225.58   24.39
  -6  -4   5  191.22   25.39
  -6  -4   5  217.80   24.97
  -6   4   6  245.44   29.73
  -6   4   6  226.25   24.19
   6  -4  -6  259.07   29.02
   6  -4  -6  215.35   25.23
   6   4  -6  229.02   24.47
   6   4  -6  204.81   24.48
  -6  -4   6  263.62   28.27
  -6  -4   6  244.02   26.17
  -6   4   7   82.75   14.75
  -6   4   7   51.23    8.79
   6  -4  -7   56.22   10.14
   6   4  -7   75.81   10.09
   6   4  -7   66.73   10.08
  -6  -4   7   66.69   12.12
  -6  -4   7   58.14   10.43
  -6   4   8    2.53    5.13
  -6   4   8    1.05    3.05
   6  -4  -8    2.10    3.48
   6   4  -8    3.30    3.32
   6   4  -8    4.13    3.06
  -6  -4   8    4.79    5.31
  -6  -4   8   -0.79    3.80
  -6   4   9   78.38   14.48
  -6   4   9   47.89    8.79
   6  -4  -9   58.57   10.05
   6   4  -9   44.14    8.73
   6   4  -9   49.56    8.69
  -6  -4   9   61.06   11.95
  -6  -4   9   60.73    9.83
  -6   4  10   31.99    8.93
  -6   4  10   36.64    7.27
   6  -4 -10   32.31    7.72
   6   4 -10   27.45    6.47
   6   4 -10   23.87    5.91
  -6  -4  10   22.32    8.32
  -6  -4  10   27.49    6.66
  -6   4  11  154.25   21.20
  -6   4  11  123.14   16.20
   6  -4 -11  128.54   17.42
   6   4 -11  125.58   16.01
  -6  -4  11  155.40   20.49
  -6  -4  11  109.15   15.78
  -6   4  12   93.04   16.52
  -6   4  12   92.36   13.32
   6  -4 -12   89.63   14.35
   6   4 -12   96.57   13.43
  -6  -4  12  126.50   17.82
  -6  -4  12   88.18   13.04
  -6   4  13   36.15    7.64
   6  -4 -13   37.48    8.87
   6   4 -13   36.42    7.62
  -6  -4  13   29.00    9.22
  -6  -4  13   36.62    7.54
  -6   4  14    1.42    4.23
   6  -4 -14    2.56    4.20
   6   4 -14    2.09    2.75
  -6  -4  14   -2.04    6.30
  -6  -4  14    0.95    3.67
  -6   4  15  127.03   16.51
   6  -4 -15  111.55   17.63
   6   4 -15  109.76   15.43
  -6  -4  15  120.90   19.42
  -6  -4  15  129.12   15.96
   6  -4 -16  118.41   19.37
   6   4 -16  144.89   18.35
  -6  -4  16  156.22   22.88
  -6  -4  16  162.96   18.64
  -6   4  17    6.53    7.46
   6  -4 -17   11.52    6.24
  -6  -4  17    9.33    6.88
  -6   4  18   56.25   13.46
   6  -4 -18   50.58   11.53
  -6  -4  18   52.69   12.72
  -6   4  19   86.84   16.33
   6  -4 -19   67.02   13.98
  -6  -4  19   95.55   17.16
  -6   4  20  128.47   20.31
   6  -4 -20  112.38   18.02
  -6  -4  20   89.00   18.01
  -6   4  21   10.83    7.42
   6  -4 -21    3.55    6.09
  -6   4  22    5.33    5.89
   6  -4 -22    8.68    6.11
  -6   4  23   -2.23    6.28
  -6   4  24    1.96    5.56
  -6   4  25   -1.76    5.07
  -6   4  26   11.01    8.11
  -6  -4  26   12.34    7.66
  -6   4  27    6.49    6.55
  -6  -4  27    9.77    6.19
  -6   4  28   27.82   10.40
  -6  -4  28    8.81    7.64
  -6   4  29    4.83    6.13
  -6  -4  29    1.80    6.90
  -6   4  30    5.64    6.24
  -6  -4  30    5.66    7.28
  -6   4  31    8.29    7.08
  -6   4  32    6.52    6.45
  -6   4  33    3.80    7.64
  -6   4  34    5.37    6.19
  -6   4  35   -0.47    5.47
  -6   4  36    9.39    7.31
  -6   4  37   -0.06    5.51
  -6   4  38   -3.15    6.70
  -6   4  39   -0.07    4.51
  -6   5   1   14.54    6.54
   6  -5  -1   23.63    7.09
   6  -5  -1   21.99    5.34
   6   5  -1   15.73    5.93
   6   5  -1    7.70    5.67
  -6  -5   1   23.60    6.07
  -6  -5   1   10.04    4.91
  -6   5   2  117.12   17.11
   6  -5  -2   95.49   14.90
   6  -5  -2   95.53   12.87
   6   5  -2  105.31   14.17
   6   5  -2  112.53   17.08
  -6  -5   2   74.37   12.86
  -6  -5   2   93.60   14.49
  -6   5   3  104.83   18.19
   6  -5  -3  168.83   20.11
   6  -5  -3  129.50   16.05
   6   5  -3  120.85   16.41
  -6  -5   3  127.78   16.98
  -6  -5   3  125.29   17.24
  -6   5   4  106.97   17.10
   6  -5  -4   95.21   15.76
   6  -5  -4   90.17   13.67
   6   5  -4  113.37   14.53
  -6  -5   4   93.79   14.68
  -6  -5   4  121.31   15.67
  -6   5   5    1.46    5.03
   6  -5  -5    7.30    5.61
   6  -5  -5   -0.35    2.26
   6   5  -5    0.21    2.46
  -6  -5   5    3.04    3.92
  -6  -5   5    5.68    3.94
  -6   5   6   -0.73    4.33
   6  -5  -6    4.22    3.40
   6   5  -6    4.37    3.59
  -6  -5   6    1.13    3.73
  -6  -5   6   -1.14    3.66
  -6   5   7   73.99   13.75
   6  -5  -7   54.86   10.05
   6   5  -7   69.05   10.22
  -6  -5   7   45.20   10.86
  -6  -5   7   61.61   10.63
  -6   5   8   43.31   10.68
   6  -5  -8   35.45    8.34
   6   5  -8   49.48    8.22
  -6  -5   8   39.76    9.25
  -6  -5   8   50.57    9.11
  -6   5   9   75.50   14.67
   6  -5  -9   83.10   13.54
   6   5  -9   95.88   12.58
  -6  -5   9   92.70   15.30
  -6  -5   9   92.73   13.27
  -6   5  10   41.16   10.28
   6  -5 -10   38.68    8.72
   6   5 -10   30.21    7.05
  -6  -5  10   33.26    9.45
  -6  -5  10   57.01    9.19
  -6   5  11    0.39    4.99
   6  -5 -11    6.74    4.82
   6   5 -11    1.91    2.62
  -6  -5  11    6.50    5.31
  -6  -5  11   -0.39    2.53
   6  -5 -12    7.51    4.71
   6   5 -12    6.32    3.82
  -6  -5  12    7.45    5.90
  -6  -5  12   20.21    5.51
   6  -5 -13  223.59   26.84
   6   5 -13  224.21   24.24
  -6  -5  13  219.13   27.70
  -6  -5  13  192.65   23.82
   6  -5 -14  203.60   27.63
   6   5 -14  213.05   25.51
  -6  -5  14  271.33   31.13
  -6  -5  14  262.61   26.82
  -6   5  15   -1.38    6.19
   6  -5 -15    2.72    4.37
  -6  -5  15   -0.76    5.18
  -6   5  16    4.41    6.85
   6  -5 -16    8.81    5.59
  -6  -5  16   12.93    6.89
  -6   5  17    1.28    4.35
   6  -5 -17    0.59    5.22
  -6  -5  17   -2.51    6.61
  -6   5  18  104.85   18.60
   6  -5 -18  110.15   17.74
  -6  -5  18  101.70   18.53
  -6   5  19   20.69    8.43
   6  -5 -19   31.52    9.56
  -6  -5  19   21.63    9.51
  -6   5  20   30.23    9.17
   6  -5 -20   18.54    7.57
  -6  -5  20    8.66    6.69
  -6   5  21    1.94    6.24
   6  -5 -21   -1.23    3.87
  -6  -5  21   10.71    7.41
  -6   5  22    1.95    6.32
   6  -5 -22    0.16    3.55
  -6   5  23   35.07   11.08
  -6   5  24   19.85    8.42
  -6   5  25   10.73    7.55
  -6   5  26   -0.13    5.53
  -6  -5  26    0.74    5.42
  -6   5  27    0.81    5.20
  -6  -5  27    0.29    5.61
  -6   5  28   -0.41    6.60
  -6  -5  28    8.76    6.52
  -6   5  29    2.06    5.45
  -6   5  30    4.62    7.21
  -6   5  31   -3.25    6.71
  -6   5  32   -2.17    5.99
  -6   5  33   10.60    8.06
  -6   5  34   12.69    7.91
  -6   5  35    7.10    6.91
  -6   5  36    3.78    6.44
  -6   5  37   10.96    8.04
  -6   5  38    5.67    7.27
  -6   6   1  153.92   20.33
   6  -6  -1  125.99   18.64
   6  -6  -1  128.98   16.48
   6   6  -1  149.78   18.63
  -6  -6   1  127.02   16.79
  -6  -6   1  139.82   19.05
  -6   6   2   35.55    9.07
   6  -6  -2   23.93    7.52
   6  -6  -2   30.54    6.75
   6   6  -2   28.82    7.37
  -6  -6   2   18.65    6.33
  -6  -6   2   28.71    7.76
  -6   6   3    3.66    5.24
   6  -6  -3    0.92    4.00
   6  -6  -3    6.90    3.19
   6   6  -3    0.69    2.95
  -6  -6   3    2.35    3.74
  -6  -6   3    1.65    4.08
  -6   6   4   33.92    9.13
   6  -6  -4   31.30    8.68
   6  -6  -4   28.90    6.87
   6   6  -4   19.09    5.88
  -6  -6   4   24.26    6.86
  -6  -6   4   27.21    7.57
  -6   6   5  132.39   19.96
   6  -6  -5  133.62   17.54
   6   6  -5  127.17   17.01
  -6  -6   5  180.57   19.85
  -6  -6   5  123.82   17.97
  -6   6   6   85.93   15.14
   6  -6  -6   92.85   13.46
   6   6  -6   76.27   12.02
  -6  -6   6   88.18   14.15
  -6  -6   6   89.99   13.77
  -6   6   7   58.80   12.40
   6  -6  -7   55.88   10.30
   6   6  -7   68.13   10.28
  -6  -6   7   58.60   11.38
  -6  -6   7   58.61   10.85
  -6   6   8    8.53    5.58
   6  -6  -8   12.77    6.10
   6   6  -8   18.06    5.04
  -6  -6   8   12.73    5.90
  -6  -6   8   13.35    6.17
  -6   6   9   88.06   16.43
   6  -6  -9   84.16   14.52
   6   6  -9  121.56   14.29
  -6  -6   9  119.58   17.02
  -6  -6   9   88.21   14.22
  -6   6  10   56.65   13.03
   6  -6 -10   86.14   13.41
   6   6 -10   81.18   11.29
  -6  -6  10   75.10   13.68
  -6  -6  10   66.85   11.56
   6  -6 -11   51.43   10.62
   6   6 -11   57.12    9.37
  -6  -6  11   77.80   13.43
  -6  -6  11   53.85   10.47
   6  -6 -12   76.58   12.95
   6   6 -12   57.05    9.70
  -6  -6  12   61.40   12.76
  -6  -6  12   55.88   10.55
   6  -6 -13    3.25    4.38
  -6  -6  13    1.40    5.46
  -6   6  14   -1.55    5.79
   6  -6 -14   -0.47    4.14
  -6  -6  14   -1.40    6.40
  -6   6  15   67.57   13.85
   6  -6 -15   60.96   12.53
  -6  -6  15   52.38   12.88
  -6   6  16    7.45    6.77
   6  -6 -16   10.67    6.24
  -6  -6  16   14.53    7.05
  -6   6  17   11.08    7.49
   6  -6 -17   15.71    7.36
  -6  -6  17   31.96    9.80
  -6   6  18   82.32   15.13
  -6  -6  18   46.83   12.18
  -6   6  19    7.61    6.21
   6  -6 -19    1.24    5.93
  -6  -6  19   17.88    8.81
  -6   6  20    2.86    5.59
   6  -6 -20    3.16    5.76
  -6  -6  20    0.93    5.68
  -6   6  21   30.67    9.89
   6  -6 -21   16.15    7.64
  -6  -6  21   21.52    9.29
  -6   6  22    7.08    6.11
   6  -6 -22   12.16    7.79
  -6   6  23   14.34    8.64
   6  -6 -23    8.42    6.41
  -6   6  24    7.26    7.85
  -6   6  25   16.77    9.47
  -6   6  26   37.27   10.94
  -6   6  27    6.01    7.53
  -6   6  28    3.72    6.15
  -6   6  29   -1.51    7.14
  -6   6  30    5.44    6.91
  -6   6  31    8.37    7.91
  -6   6  32    0.80    6.48
  -6   6  33    4.27    8.69
  -6   6  34   -2.16    6.55
  -6   6  35    1.07    7.14
  -6   6  36    1.02    5.79
  -6   6  37    6.56    6.70
  -6   7   1   15.44    6.28
   6  -7  -1   13.55    6.66
   6   7  -1   18.81    6.73
  -6  -7   1   12.95    5.16
  -6   7   2    2.12    4.20
   6  -7  -2   11.60    6.23
   6   7  -2    7.77    4.46
  -6  -7   2   13.20    4.97
  -6  -7   2   11.02    5.80
  -6   7   3  219.33   27.82
   6   7  -3  201.12   25.35
  -6  -7   3  225.88   25.48
  -6  -7   3  263.56   28.65
  -6   7   4   68.10   13.14
   6   7  -4   62.89   11.06
  -6  -7   4   85.04   12.29
  -6  -7   4   57.28   11.55
  -6   7   5   20.09    7.37
   6   7  -5   15.74    5.97
  -6  -7   5   30.12    7.60
  -6  -7   5   21.56    6.90
  -6   7   6   24.83    8.54
   6   7  -6   13.54    5.01
  -6  -7   6    9.51    5.37
  -6  -7   6   19.05    6.77
  -6   7   7   23.22    8.47
   6   7  -7   14.32    5.24
  -6  -7   7   21.02    7.04
  -6  -7   7   24.60    7.18
  -6   7   8   27.27    9.09
   6   7  -8   28.10    6.81
  -6  -7   8   38.10    8.82
  -6  -7   8   48.33    9.41
   6   7  -9  154.88   18.04
  -6  -7   9  126.49   19.30
  -6  -7   9  155.86   19.86
  -6  -7  10    4.59    5.19
  -6  -7  11   -1.02    4.84
  -6   7  12   15.00    7.41
  -6  -7  12   18.57    7.15
  -6   7  13  150.70   21.97
  -6  -7  13  128.40   20.05
  -6   7  14   -0.47    5.29
  -6  -7  14    4.05    5.21
  -6   7  15    1.56    4.75
  -6  -7  15   -2.52    5.63
  -6   7  16   -0.96    5.32
  -6  -7  16    5.47    6.22
  -6   7  17    3.28    6.19
  -6  -7  17    5.78    6.22
  -6   7  18    0.45    5.53
  -6  -7  18    2.14    5.43
  -6   7  19   72.60   15.13
  -6  -7  19   69.82   14.52
  -6   7  20    6.28    6.56
  -6  -7  20    7.91    6.37
  -6   7  21    0.30    5.34
  -6  -7  21    1.30    5.18
  -6   7  22   -0.37    5.11
  -6   7  23   32.59   11.54
  -6   7  24    2.84    6.53
  -6   7  25   25.59    9.56
  -6   7  26   -2.25    6.44
  -6   7  27    2.16    6.11
  -6   7  28    2.43    4.78
  -6   7  29   17.29    9.26
  -6   7  30   -1.90    5.21
  -6   7  31    2.28    5.91
  -6   7  32   -2.00    6.56
  -6   7  33   -1.64    4.70
  -6   7  34   -3.81    7.11
  -6   7  35   17.07    8.45
  -6   8   1   99.54   16.83
   6  -8  -1  135.48   18.47
   6  -8  -1  100.23   14.84
   6   8  -1  145.87   18.31
  -6   8   2   17.79    6.73
   6   8  -2    7.67    5.44
  -6   8   3    2.75    4.86
   6   8  -3    0.45    3.50
  -6  -8   3   -1.25    3.68
  -6  -8   3   -0.48    3.59
  -6   8   4    2.06    4.17
   6   8  -4   -1.44    3.60
  -6  -8   4    3.05    3.91
  -6  -8   4   -0.97    4.72
  -6   8   5  185.03   25.77
   6   8  -5  200.31   23.83
  -6  -8   5  210.96   24.31
  -6  -8   5  218.57   26.46
  -6   8   6    0.71    5.06
  -6  -8   6    7.98    5.10
  -6  -8   7   68.74   12.58
  -6  -8   8    4.96    4.48
  -6  -8   9  120.01   17.58
  -6  -8  10   60.36   11.89
  -6   8  11   72.72   15.20
  -6  -8  11  105.04   16.08
  -6   8  12   23.92    8.40
  -6  -8  12   16.29    6.89
  -6   8  13   -1.70    5.75
  -6  -8  13    3.59    5.10
  -6   8  14   -2.97    5.99
   6  -8 -14    2.67    4.97
  -6  -8  14    5.47    6.08
  -6   8  15   66.06   14.64
   6  -8 -15   90.74   15.86
  -6  -8  15   73.34   14.81
  -6   8  16    3.13    5.19
   6  -8 -16    0.65    4.09
  -6  -8  16    7.33    6.35
  -6   8  17   28.60   10.31
   6  -8 -17   12.39    7.87
  -6  -8  17   21.79    8.40
  -6   8  18   -1.67    4.95
   6  -8 -18   -0.03    4.75
  -6  -8  18   -1.39    4.86
  -6   8  19    8.83    6.67
   6  -8 -19    5.75    6.16
  -6  -8  19    5.67    6.48
  -6   8  20    6.17    6.36
   6  -8 -20   -1.01    4.44
  -6  -8  20    3.48    5.81
  -6   8  21    4.43    6.54
   6  -8 -21    8.71    7.59
  -6  -8  21   22.69    9.97
  -6   8  22   12.57    8.59
   6  -8 -22    5.47    6.43
  -6   8  23    3.90    6.05
   6  -8 -23    4.97    6.79
  -6   8  24    2.73    6.44
  -6   8  25   15.85    8.99
  -6   8  26   15.46    8.50
  -6   8  27    6.88    7.55
  -6   8  28    1.15    5.25
  -6   8  29   -2.55    6.09
  -6   8  30    2.80    6.46
  -6   8  31    1.59    5.38
  -6   8  32   -0.37    6.89
  -6   8  33    3.56    7.38
  -6   8  34    0.41    5.23
  -6   9   1    9.02    5.94
   6  -9  -1    9.75    5.28
  -6   9   2    6.20    5.13
   6  -9  -2   15.41    5.93
  -6   9   3  155.20   21.20
   6  -9  -3  142.36   19.20
  -6   9   4    4.08    4.66
   6  -9  -4    3.94    5.08
  -6   9   5    2.19    5.03
   6  -9  -5    2.67    4.25
   6  -9  -6    8.76    5.12
   6  -9  -7    8.93    6.05
   6  -9  -8    0.09    4.65
  -6  -9   8    1.82    5.47
  -6   9   9   63.65   13.47
   6  -9  -9   63.86   12.31
  -6  -9   9   57.37   11.66
  -6   9  10    3.61    6.15
   6  -9 -10   12.47    5.98
  -6  -9  10    5.68    5.47
  -6   9  11    0.78    5.03
   6  -9 -11    0.98    3.98
  -6  -9  11    2.25    5.31
  -6   9  12    1.74    4.23
   6  -9 -12   -2.44    5.47
  -6  -9  12   -0.96    4.23
  -6   9  13   65.68   14.42
   6  -9 -13   80.05   15.32
  -6  -9  13   85.88   15.08
  -6   9  14    6.63    7.18
   6  -9 -14    2.95    4.27
  -6  -9  14    1.97    4.86
  -6   9  15   24.47    8.06
   6  -9 -15   13.55    7.13
  -6  -9  15   16.18    7.97
  -6   9  16   16.25    7.73
   6  -9 -16    4.74    5.21
  -6  -9  16   11.35    6.78
  -6   9  17   20.06    8.44
   6  -9 -17    9.80    7.13
  -6  -9  17   16.38    7.66
  -6   9  18   -2.42    5.54
   6  -9 -18    3.45    4.46
  -6  -9  18   -2.30    5.56
  -6   9  19   25.23    8.85
   6  -9 -19   20.20    8.02
  -6  -9  19   30.76    9.87
  -6   9  20    1.93    4.98
   6  -9 -20    8.52    7.09
  -6   9  21   -0.24    5.31
   6  -9 -21    0.89    5.89
  -6   9  22   -0.44    6.15
   6  -9 -22    1.34    5.01
  -6   9  23   32.93   11.45
   6  -9 -23   32.27   11.10
  -6   9  24    1.22    6.29
  -6   9  25   11.44    7.67
  -6   9  26    1.74    6.72
  -6   9  27    2.84    5.80
  -6   9  28   -1.78    6.46
  -6   9  29   17.40    7.79
  -6   9  30    0.30    6.73
  -6   9  31   -0.06    7.64
  -6   9  32   -1.78    6.04
  -6  10   1   35.15    9.33
   6 -10  -1   36.11    7.99
  -6 -10   1   27.03    7.63
  -6  10   2   11.78    5.96
   6 -10  -2    3.51    5.14
  -6 -10   2   17.21    5.62
  -6  10   3    1.94    4.56
   6 -10  -3   -0.70    4.51
  -6 -10   3    1.05    3.23
   6 -10  -4    4.21    4.23
   6 -10  -5   24.30    7.89
   6 -10  -6   -0.46    4.47
  -6  10   7   16.05    7.60
   6 -10  -7   14.52    6.86
  -6  10   8    2.14    4.79
   6 -10  -8    0.54    3.64
  -6  10   9    0.00    4.85
   6 -10  -9   -0.22    4.27
  -6  10  10    5.55    5.95
   6 -10 -10   -1.63    5.65
  -6  10  11  117.56   17.79
   6 -10 -11   56.87   13.25
  -6  10  12    1.26    4.31
   6 -10 -12   -1.27    4.47
  -6  10  13   18.53    8.05
   6 -10 -13    2.10    5.82
  -6  10  14    3.63    5.98
   6 -10 -14    6.41    6.35
  -6  10  15   43.14   11.71
   6 -10 -15   41.13   11.15
  -6  10  16   -1.09    4.85
   6 -10 -16    3.59    6.17
  -6  10  17   35.04   10.68
   6 -10 -17    8.20    5.74
  -6  10  18    3.56    6.26
   6 -10 -18    1.66    4.28
  -6  10  19    5.52    7.23
   6 -10 -19    1.43    5.45
  -6  10  20   -2.30    6.67
   6 -10 -20   -0.19    5.95
  -6  10  21   26.36   10.06
   6 -10 -21    4.51    6.11
  -6  10  22   -0.01    5.48
   6 -10 -22   -3.42    5.92
  -6  10  23    2.06    6.10
   6 -10 -23    3.36    6.59
  -6  10  24   -2.64    6.16
  -6  10  25   24.63    9.40
  -6  10  26   -2.79    5.69
  -6  10  27   15.74    8.32
  -6  10  28   -2.26    4.51
  -6  10  29   -3.48    6.74
  -6  10  30    1.40    5.92
  -6  11   1    9.19    5.62
   6 -11  -1    4.37    5.21
  -6 -11   1   10.39    4.99
   6 -11  -2   -1.51    4.58
  -6 -11   2    4.06    4.00
   6 -11  -3    6.60    4.93
  -6 -11   3   33.22    7.63
   6 -11  -4    0.28    4.83
  -6 -11   4    0.15    3.35
  -6  11   5    0.41    4.03
   6 -11  -5   -1.73    5.01
  -6 -11   5    3.09    3.64
  -6  11   6   -1.80    4.13
   6 -11  -6    2.85    4.67
  -6 -11   6    5.67    4.53
  -6  11   7    5.09    4.85
   6 -11  -7    2.20    4.29
  -6 -11   7   10.09    5.12
  -6  11   8    5.66    5.74
   6 -11  -8   10.17    5.98
  -6 -11   8   23.43    6.95
  -6  11   9   42.15   10.65
   6 -11  -9   27.39    8.72
  -6  11  10    7.08    6.23
   6 -11 -10    3.74    4.90
  -6  11  11    0.41    4.49
   6 -11 -11   -1.90    6.03
  -6  11  12   12.01    7.01
   6 -11 -12    4.98    5.25
  -6  11  13   28.42    9.02
   6 -11 -13   21.11    8.15
  -6  11  14   -0.61    4.56
   6 -11 -14    0.75    5.39
  -6  11  15   19.96    8.89
   6 -11 -15    3.31    4.94
  -6  11  16    1.01    5.85
   6 -11 -16    3.12    6.13
  -6  11  17   13.08    8.25
   6 -11 -17    7.41    6.68
  -6  11  18   -1.77    5.78
   6 -11 -18    0.29    5.31
  -6  11  19   14.72    9.00
   6 -11 -19    2.86    6.94
  -6  11  20   -0.49    4.62
   6 -11 -20    0.69    3.58
  -6  11  21    0.88    5.52
   6 -11 -21   -2.97    5.59
  -6  11  22    6.32    5.25
   6 -11 -22    1.50    6.39
  -6  11  23   15.53    8.84
   6 -11 -23   16.30    8.38
  -6  11  24    5.59    7.16
  -6  11  25   -3.09    7.07
  -6  11  26   -2.18    6.65
  -6  11  27    5.53    8.02
  -6  11  28    3.63    5.80
  -6  11  29    7.95    8.18
   6 -12  -1   25.70    7.97
  -6 -12   1   36.52    8.67
   6 -12  -2    2.67    4.13
  -6 -12   2    1.48    3.59
   6 -12  -3    5.04    4.45
  -6 -12   3   -0.96    4.24
  -6  12   4   -1.71    4.68
   6 -12  -4    4.65    4.73
  -6 -12   4    3.77    3.77
  -6  12   5   31.65    9.55
   6 -12  -5   41.77   10.03
  -6 -12   5   21.76    7.19
  -6  12   6   -0.97    3.90
   6 -12  -6   -2.05    5.20
  -6 -12   6    0.73    3.41
  -6  12   7   11.65    6.26
   6 -12  -7    1.22    4.95
  -6 -12   7    9.63    5.24
  -6  12   8    1.91    4.44
   6 -12  -8   -0.37    3.79
  -6 -12   8   -2.82    4.93
  -6  12   9    3.25    5.12
   6 -12  -9   14.01    6.35
  -6 -12   9    5.34    5.98
  -6  12  10    1.70    4.76
   6 -12 -10    3.87    5.38
  -6 -12  10   -0.22    5.03
  -6  12  11   19.18    8.43
   6 -12 -11    9.27    6.38
  -6 -12  11   15.63    7.31
  -6  12  12   -0.33    5.45
   6 -12 -12   -0.55    5.98
  -6 -12  12    1.34    4.75
  -6  12  13    0.80    4.71
   6 -12 -13    1.91    5.98
  -6  12  14   -1.80    5.33
   6 -12 -14   -2.16    5.75
  -6  12  15   11.54    7.27
   6 -12 -15    7.17    7.18
  -6  12  16    5.21    4.93
   6 -12 -16   -0.39    6.11
  -6  12  17   16.97    7.49
   6 -12 -17    1.00    6.75
  -6  12  18    1.71    5.82
   6 -12 -18   -0.62    5.65
  -6  12  19    1.39    5.55
   6 -12 -19   -1.60    4.99
  -6  12  20    5.47    6.03
   6 -12 -20    7.56    6.96
  -6  12  21   11.65    7.81
   6 -12 -21    5.62    5.52
  -6  12  22    1.90    4.89
   6 -12 -22   -0.09    5.33
  -6  12  23    1.18    5.10
   6 -12 -23   -0.08    4.05
  -6  12  24    3.58    6.36
  -6  12  25    5.32    7.10
  -6  12  26   -2.88    7.04
  -6  12  27    4.74    7.23
   6 -13  -1    9.80    5.94
  -6 -13   1    2.52    4.20
   6 -13  -2   -1.57    4.38
  -6 -13   2   -0.91    4.21
  -6  13   3   33.58    9.37
   6 -13  -3   16.52    7.44
  -6 -13   3   60.44   10.26
  -6  13   4    2.93    6.20
   6 -13  -4   24.96    7.61
  -6 -13   4   12.78    5.97
  -6  13   5    7.26    5.38
   6 -13  -5    4.37    5.48
  -6 -13   5   12.59    5.62
  -6  13   6    4.25    4.87
   6 -13  -6    3.62    4.48
  -6 -13   6    6.32    4.64
  -6  13   7   10.04    5.71
   6 -13  -7    8.09    5.36
  -6 -13   7    2.55    3.88
  -6  13   8    1.44    5.84
   6 -13  -8    3.57    5.09
  -6 -13   8    9.32    6.40
  -6  13   9   20.38    8.47
   6 -13  -9   17.41    7.11
  -6 -13   9   38.46    8.77
  -6  13  10    1.04    4.51
   6 -13 -10    4.64    6.27
  -6  13  11    3.37    5.65
   6 -13 -11   -2.17    5.16
  -6  13  12    4.07    6.27
   6 -13 -12    9.28    6.79
  -6  13  13   10.60    6.54
   6 -13 -13    5.79    6.89
  -6  13  14    2.84    5.28
   6 -13 -14   -0.30    5.35
  -6  13  15    9.16    6.72
   6 -13 -15    4.36    6.89
  -6  13  16   -3.07    6.53
   6 -13 -16    4.77    6.45
  -6  13  17    4.96    6.12
   6 -13 -17    4.64    6.53
  -6  13  18    0.64    5.04
   6 -13 -18   -3.19    6.32
  -6  13  19   11.59    7.57
   6 -13 -19    6.35    6.74
  -6  13  20    2.11    5.42
   6 -13 -20   -2.17    6.51
  -6  13  21    1.91    6.78
   6 -13 -21   -1.75    4.89
  -6  13  22    7.24    6.43
   6 -13 -22   -0.03    5.78
  -6  13  23   -1.24    6.30
   6 -13 -23    5.33    7.53
  -6  13  24    1.18    5.39
  -6  13  25   11.64    8.23
   6 -14  -1   12.29    6.34
  -6 -14   1   17.19    6.47
   6 -14  -2    8.63    5.38
  -6 -14   2    6.71    4.86
   6 -14  -3   -2.38    4.97
  -6 -14   3    1.73    3.81
   6 -14  -4    7.25    5.44
  -6 -14   4    4.92    4.73
   6 -14  -5   14.54    6.43
  -6 -14   5   16.40    6.14
  -6  14   6    9.58    6.39
   6 -14  -6    2.09    5.88
  -6 -14   6    9.50    5.35
  -6  14   7    6.81    5.50
   6 -14  -7   10.35    6.13
  -6  14   8   -1.45    4.55
   6 -14  -8    2.68    5.59
  -6  14   9   14.28    7.07
   6 -14  -9    2.32    6.98
  -6  14  10    2.77    5.42
   6 -14 -10    6.86    6.16
  -6  14  11    2.35    5.06
   6 -14 -11    0.89    6.07
  -6  14  12   -1.53    4.26
   6 -14 -12    1.48    4.38
  -6  14  13   -0.87    5.47
   6 -14 -13   -1.33    4.08
  -6  14  14   -2.80    6.03
   6 -14 -14   -2.28    4.57
  -6  14  15    0.23    5.28
   6 -14 -15   -0.97    5.51
  -6  14  16    5.25    5.89
   6 -14 -16    3.92    6.90
  -6  14  17    5.22    6.83
   6 -14 -17    6.04    6.65
  -6  14  18   -2.30    4.91
   6 -14 -18   -1.08    5.62
  -6  14  19   -3.68    6.82
   6 -14 -19   -2.02    6.49
  -6  14  20    5.51    6.30
   6 -14 -20    1.10    6.91
  -6  14  21   11.43    7.51
   6 -14 -21    1.40    6.22
  -6  14  22   -0.71    6.49
   6 -14 -22    3.07    6.78
  -6  14  23    4.06    6.47
   6 -14 -23   -2.62    8.33
   6 -15  -1   -1.11    5.03
  -6 -15   1   -1.92    3.64
   6 -15  -2    4.60    4.81
  -6 -15   2    1.64    3.62
   6 -15  -3    3.31    4.84
  -6 -15   3    3.72    4.99
   6 -15  -4   -0.19    4.87
  -6 -15   4   -2.23    4.30
   6 -15  -5    4.94    5.64
   6 -15  -6   -1.31    4.91
   6 -15  -7   -1.78    4.04
   6 -15  -8    0.33    5.04
  -6  15   9    6.66    6.21
   6 -15  -9    1.07    4.33
  -6  15  10   -1.38    6.48
   6 -15 -10    5.72    6.30
  -6  15  11   -1.97    4.74
   6 -15 -11   -3.32    7.64
  -6  15  12    6.66    5.45
   6 -15 -12    0.37    4.52
  -6  15  13    2.63    6.48
   6 -15 -13    2.89    6.36
  -6  15  14   -0.80    5.64
   6 -15 -14    3.95    6.74
  -6  15  15   -2.83    6.19
   6 -15 -15   -2.61    5.19
  -6  15  16    4.36    5.64
   6 -15 -16   -3.07    5.82
  -6  15  17    2.24    5.65
   6 -15 -17   -1.31    4.95
  -6  15  18   -3.35    5.78
   6 -15 -18   -2.31    5.45
  -6  15  19   -0.00    5.73
   6 -15 -19   -0.60    6.07
  -6  15  20    0.18    5.83
   6 -15 -20    7.39    7.26
  -6  15  21    5.14    4.77
   6 -15 -21   -0.25    5.18
   6 -15 -22    4.73    6.73
   6 -15 -23    0.00    4.84
   6 -16  -1    3.20    4.39
  -6 -16   1    9.33    6.13
   6 -16  -2    4.08    5.27
   6 -16  -3    2.73    5.63
   6 -16  -4    0.49    5.40
   6 -16  -5    3.36    5.92
   6 -16  -6   10.73    6.81
   6 -16  -7   -1.44    5.67
   6 -16  -8   -0.18    4.59
   6 -16  -9   -0.50    5.08
   6 -16 -10   -2.21    5.16
   6 -16 -11   -1.67    6.20
  -6  16  12   -3.15    6.06
   6 -16 -12    2.99    6.35
  -6  16  13   -3.01    6.22
   6 -16 -13   -0.31    3.36
  -6  16  14   -0.05    5.39
   6 -16 -14   -0.59    6.02
  -6  16  15    3.98    5.26
   6 -16 -15   -0.86    4.66
  -6  16  16    7.36    7.29
   6 -16 -16   10.39    8.47
  -6  16  17    1.73    5.16
   6 -16 -17    0.48    6.75
  -6  16  18   -1.66    4.72
   6 -16 -18    0.93    6.93
   6 -16 -19   -0.25    6.28
   6 -16 -20    5.42    6.37
  -6  17  15    1.38    6.09
  -6  17  16    0.90    4.18
  -5   0   1    1.19    3.90
  -5   0   1    1.65    2.40
   5   0  -1    5.87    3.64
   5   0  -1    2.01    2.44
  -5   0   2   -1.16    4.69
  -5   0   2   -0.93    2.69
   5   0  -2   -0.56    3.28
   5   0  -2   -0.88    2.54
  -5   0   3   83.20   14.16
  -5   0   3   95.76   12.23
   5   0  -3  101.23   13.54
   5   0  -3  110.61   12.64
  -5   0   4    0.04    3.31
  -5   0   4   -1.15    2.36
   5   0  -4    0.44    3.46
   5   0  -4   -1.47    3.34
  -5   0   5 1807.67  196.82
  -5   0   5 2364.46  194.65
   5   0  -5 2320.48  197.16
   5   0  -5 2265.91  194.71
  -5   0   6   -1.31    5.42
  -5   0   6    1.69    3.05
   5   0  -6   -0.35    2.81
   5   0  -6   -0.87    2.82
  -5   0   7   58.23   11.98
  -5   0   7   64.64    9.19
   5   0  -7   57.86   11.06
   5   0  -7   73.58   10.14
  -5   0   8   -0.48    5.09
  -5   0   8   -0.24    2.57
   5   0  -8    2.34    4.62
   5   0  -8   -1.67    3.53
  -5   0   9  559.51   56.94
  -5   0   9  515.87   51.87
   5   0  -9  529.18   54.99
   5   0  -9  632.76   53.66
  -5   0  10   -0.67    4.79
  -5   0  10    1.14    2.95
   5   0 -10    0.58    4.39
   5   0 -10   -0.49    2.54
  -5   0  11   41.74   10.12
  -5   0  11   37.53    6.84
   5   0 -11   13.86    6.47
   5   0 -11   26.92    6.58
  -5   0  12   -0.45    5.33
  -5   0  12    1.12    2.74
   5   0 -12   -1.66    4.83
   5   0 -12    0.39    2.59
  -5   0  13   -1.16    4.85
  -5   0  13    2.80    2.52
   5   0 -13   10.24    6.61
   5   0 -13    4.12    3.60
  -5   0  14    0.63    4.69
  -5   0  14    3.47    3.28
   5   0 -14   -1.87    4.36
   5   0 -14   -0.08    3.49
  -5   0  15  136.58   19.95
  -5   0  15  130.99   16.22
   5   0 -15   96.53   17.26
   5   0 -15  136.47   17.05
  -5   0  16   -0.80    4.42
  -5   0  16   -0.69    2.81
   5   0 -16    0.28    2.51
  -5   0  17   71.56   14.34
  -5   0  17   81.81   11.98
   5   0 -17   76.55   12.37
  -5   0  18   -0.14    4.40
  -5   0  18    4.20    3.12
   5   0 -18   -0.93    3.82
  -5   0  19  156.44   21.49
  -5   0  19  145.94   17.75
   5   0 -19  104.42   17.11
  -5   0  20   -0.64    4.37
  -5   0  20   -0.22    2.13
   5   0 -20   -0.66    3.86
  -5   0  21  148.72   18.33
   5   0 -21  116.20   17.85
  -5   0  24    4.50    5.57
  -5   0  25   24.14    9.28
  -5   0  26    0.33    4.79
  -5   0  27   27.47    9.44
  -5   0  28   -1.60    5.14
  -5   0  29    7.74    6.94
  -5   0  30   -1.01    5.09
  -5   0  31   22.09    8.89
  -5   0  32    1.07    4.91
  -5   0  33    4.68    6.89
  -5   0  34    1.45    4.76
  -5   0  35   14.53    7.75
  -5   0  36   -0.18    3.36
  -5   0  37   10.68    7.18
  -5   1   1  443.19   45.87
  -5   1   1  428.19   42.62
   5  -1  -1  475.95   44.60
   5  -1  -1  450.32   42.88
   5   1  -1  443.76   43.14
   5   1  -1  458.21   43.42
  -5  -1   1  447.50   45.01
  -5  -1   1  491.03   44.02
  -5   1   2    2.59    5.05
  -5   1   2    6.82    3.53
   5  -1  -2    2.77    4.69
   5  -1  -2    2.36    2.72
   5   1  -2    6.48    4.05
   5   1  -2    2.71    3.10
  -5  -1   2   -0.34    3.67
  -5  -1   2    0.38    2.61
  -5   1   3  552.30   48.22
  -5   1   3  442.50   42.97
   5  -1  -3  418.70   44.96
   5  -1  -3  491.07   43.59
   5   1  -3  449.49   44.23
   5   1  -3  506.95   43.91
  -5  -1   3  395.94   45.27
  -5  -1   3  426.32   43.32
  -5   1   4   12.00    6.65
  -5   1   4    7.05    3.04
   5  -1  -4   10.49    5.44
   5  -1  -4    3.86    3.21
   5   1  -4   11.74    4.30
   5   1  -4    4.64    3.52
  -5  -1   4    6.47    5.84
  -5  -1   4    4.53    3.36
  -5   1   5  122.07   16.81
  -5   1   5   91.09   11.89
   5  -1  -5   89.69   14.10
   5  -1  -5  111.41   13.08
   5   1  -5  110.69   13.93
   5   1  -5  112.71   12.88
  -5  -1   5   82.41   14.61
  -5  -1   5   90.10   12.17
  -5   1   6  459.15   52.19
  -5   1   6  545.19   48.80
   5  -1  -6  515.43   51.62
   5  -1  -6  471.92   48.97
   5   1  -6  595.69   51.57
   5   1  -6  536.92   49.13
  -5  -1   6  518.99   52.52
  -5  -1   6  510.28   48.85
  -5   1   7  568.29   62.32
  -5   1   7  626.55   58.39
   5  -1  -7  624.81   61.73
   5  -1  -7  734.22   60.10
   5   1  -7  534.33   59.73
   5   1  -7  699.60   59.34
  -5  -1   7  591.85   62.07
  -5  -1   7  633.45   58.54
  -5   1   8   -0.30    5.02
  -5   1   8   -0.97    2.61
   5  -1  -8   -0.72    4.59
   5  -1  -8   -0.22    2.97
   5   1  -8    1.48    3.69
   5   1  -8   -1.14    3.20
  -5  -1   8    1.12    5.14
  -5  -1   8    0.91    2.17
  -5   1   9   21.51    8.95
  -5   1   9   58.57    8.15
   5  -1  -9   34.54    8.70
   5  -1  -9   50.06    8.19
   5   1  -9   31.68    8.04
   5   1  -9   34.07    6.83
  -5  -1   9   30.06    9.05
  -5  -1   9   48.60    7.33
  -5   1  10    5.42    5.62
  -5   1  10    2.27    3.17
   5  -1 -10    5.52    5.15
   5  -1 -10    0.39    3.28
   5   1 -10    1.25    4.60
   5   1 -10    0.00    2.33
  -5  -1  10    0.25    5.92
  -5  -1  10    0.64    2.99
  -5   1  11  193.48   25.25
  -5   1  11  196.42   21.04
   5  -1 -11  174.52   23.45
   5  -1 -11  211.47   22.15
   5   1 -11  178.20   22.81
   5   1 -11  172.57   20.84
  -5  -1  11  150.65   23.17
  -5  -1  11  208.16   20.94
  -5   1  12   18.93    7.13
  -5   1  12   20.19    5.46
   5  -1 -12   19.65    7.59
   5  -1 -12   19.12    5.41
   5   1 -12    7.10    5.51
   5   1 -12   17.55    5.13
  -5  -1  12    7.10    5.90
  -5  -1  12   18.29    5.14
  -5   1  13  375.52   41.35
  -5   1  13  352.66   36.64
   5  -1 -13  357.88   40.20
   5  -1 -13  316.30   36.85
   5   1 -13  433.87   40.65
   5   1 -13  362.40   37.00
  -5  -1  13  380.42   41.42
  -5  -1  13  380.52   36.57
  -5   1  14    1.26    5.39
  -5   1  14    3.29    2.70
   5  -1 -14    4.25    3.60
   5   1 -14    0.67    4.05
   5   1 -14    2.93    3.02
  -5  -1  14   -0.74    4.53
  -5  -1  14    1.14    2.20
  -5   1  15   54.85   11.47
  -5   1  15   41.76    8.02
   5  -1 -15   36.53    8.10
   5   1 -15   43.69    9.80
   5   1 -15   32.44    7.38
  -5  -1  15   48.62   11.03
  -5  -1  15   43.39    7.96
  -5   1  16    0.92    5.48
  -5   1  16    4.74    3.86
   5  -1 -16    8.17    4.66
   5   1 -16    2.76    4.42
   5   1 -16    3.56    3.70
  -5  -1  16   -0.58    5.16
  -5  -1  16    1.46    3.34
  -5   1  17   33.29    9.62
  -5   1  17   33.46    7.39
   5  -1 -17   42.51    9.20
   5   1 -17   40.40    8.27
  -5  -1  17   17.97    8.12
  -5  -1  17   29.01    6.98
  -5   1  18    1.89    4.98
  -5   1  18    1.11    3.23
   5  -1 -18    3.52    4.29
   5   1 -18    5.89    4.55
  -5  -1  18    5.01    5.78
  -5  -1  18    3.25    3.04
  -5   1  19  137.50   20.60
  -5   1  19  121.14   17.05
   5  -1 -19  146.63   19.32
   5   1 -19  135.60   18.12
  -5  -1  19  159.65   21.77
  -5  -1  19  116.55   16.63
  -5   1  20    2.59    4.22
   5  -1 -20    4.85    4.95
   5   1 -20    6.61    4.14
  -5  -1  20    1.74    4.90
  -5  -1  20    2.45    3.59
  -5   1  21   -0.79    2.82
   5  -1 -21   -0.38    3.03
  -5  -1  21    0.76    4.76
  -5  -1  22    6.57    5.37
  -5   1  23   43.88   11.55
  -5   1  24    0.24    4.72
  -5   1  25   21.39    8.83
  -5   1  26    2.82    5.19
  -5  -1  26   11.84    6.94
  -5   1  27   53.17   13.01
  -5  -1  27   55.51   13.13
  -5   1  28    3.95    6.40
  -5  -1  28    7.93    6.07
  -5   1  29   19.89    8.98
  -5  -1  29   31.93    9.73
  -5   1  30    1.58    6.22
  -5  -1  30    0.04    5.52
  -5   1  31   -0.44    5.56
  -5  -1  31    0.73    4.10
  -5   1  32   -1.03    6.26
  -5  -1  32    1.27    5.28
  -5   1  33   38.40   10.72
  -5  -1  33   26.20    9.45
  -5   1  34   -2.05    5.51
  -5  -1  34   -2.47    5.40
  -5   1  35    4.05    5.74
  -5  -1  35   -1.02    4.55
  -5   1  36    5.43    5.38
  -5   1  37    3.66    5.66
  -5   1  38    0.14    5.09
  -5   1  39    6.12    7.09
  -5   2   1    1.40    4.76
  -5   2   1    2.28    3.12
   5  -2  -1    3.44    3.90
   5  -2  -1    8.98    3.57
   5   2  -1    3.11    2.85
   5   2  -1    5.47    3.51
  -5  -2   1    5.25    4.51
  -5  -2   1    4.61    3.34
  -5   2   2   20.74    6.90
  -5   2   2   15.94    4.12
   5  -2  -2   27.49    6.58
   5  -2  -2   16.33    4.39
   5   2  -2   17.09    4.32
   5   2  -2   13.25    4.40
  -5  -2   2    5.91    4.45
  -5  -2   2    7.51    4.08
  -5   2   3  219.77   25.13
  -5   2   3  216.65   20.77
   5  -2  -3  184.95   22.83
   5  -2  -3  181.94   20.78
   5   2  -3  170.30   20.67
   5   2  -3  238.92   22.02
  -5  -2   3  159.88   22.10
  -5  -2   3  213.09   21.95
  -5   2   4   67.21   12.61
   5  -2  -4   74.04   12.01
   5  -2  -4   63.50    9.52
   5   2  -4   63.53    9.81
   5   2  -4   61.80    9.31
  -5  -2   4   63.53   11.26
  -5  -2   4   75.77   10.24
  -5   2   5  483.81   56.00
  -5   2   5  542.88   52.26
   5  -2  -5  529.01   55.43
   5  -2  -5  566.60   53.41
   5   2  -5  566.45   53.73
   5   2  -5  572.08   52.90
  -5  -2   5  612.66   56.33
  -5  -2   5  631.36   53.71
  -5   2   6    6.03    5.60
  -5   2   6    4.87    2.95
   5  -2  -6   12.61    5.15
   5  -2  -6   10.38    4.48
   5   2  -6    7.71    4.66
   5   2  -6    3.85    3.24
  -5  -2   6    7.54    5.45
  -5  -2   6    6.99    3.94
  -5   2   7   76.07   13.57
  -5   2   7   69.00    9.52
   5  -2  -7   78.19   12.91
   5  -2  -7   62.51    9.92
   5   2  -7   82.63   11.55
   5   2  -7   58.34    9.39
  -5  -2   7   78.33   13.02
  -5  -2   7   57.74    9.12
  -5   2   8   11.04    7.25
  -5   2   8    7.27    3.35
   5  -2  -8    8.95    5.45
   5  -2  -8   10.87    4.86
   5   2  -8   13.37    5.05
   5   2  -8    6.27    3.18
  -5  -2   8    5.55    5.68
  -5  -2   8    5.56    3.60
  -5   2   9  603.97   64.17
  -5   2   9  692.26   60.24
   5  -2  -9  602.08   63.16
   5  -2  -9  709.64   61.36
   5   2  -9  565.09   60.82
   5   2  -9  652.75   60.01
  -5  -2   9  601.73   63.12
  -5  -2   9  652.77   59.69
  -5   2  10    4.64    5.60
  -5   2  10    2.67    2.86
   5  -2 -10   11.40    5.55
   5  -2 -10    1.18    2.84
   5   2 -10    2.59    3.97
   5   2 -10    1.22    3.04
  -5  -2  10    2.03    4.77
  -5  -2  10    0.23    2.19
  -5   2  11   15.19    6.97
  -5   2  11    8.52    3.87
   5  -2 -11    3.24    4.56
   5  -2 -11   11.91    5.04
   5   2 -11    6.07    4.21
   5   2 -11   10.69    4.53
  -5  -2  11    4.07    5.39
  -5  -2  11    8.05    3.80
  -5   2  12   59.12   12.38
  -5   2  12   70.16   10.29
   5  -2 -12   61.98   12.61
   5  -2 -12   53.69    9.86
   5   2 -12   72.25   11.79
   5   2 -12   61.54    9.85
  -5  -2  12   63.19   12.64
  -5  -2  12   61.02    9.26
  -5   2  13   67.82   13.09
  -5   2  13   78.01   10.71
   5  -2 -13   71.30   11.29
   5   2 -13   56.65   11.27
   5   2 -13   53.98    9.45
  -5  -2  13   51.38   11.73
  -5  -2  13   52.91    8.79
  -5   2  14   26.35    8.34
  -5   2  14   35.70    7.33
   5  -2 -14   20.33    6.46
   5   2 -14   35.65    8.19
   5   2 -14   37.94    7.09
  -5  -2  14   33.43    9.66
  -5  -2  14   27.28    6.28
  -5   2  15  411.26   39.29
  -5   2  15  300.36   32.86
   5  -2 -15  316.20   34.46
   5   2 -15  335.35   35.46
   5   2 -15  294.44   32.57
  -5  -2  15  329.38   37.24
  -5  -2  15  294.90   32.09
  -5   2  16    7.23    5.97
  -5   2  16    5.77    3.84
   5  -2 -16    2.52    3.76
   5   2 -16    0.39    3.14
   5   2 -16    4.70    3.54
  -5  -2  16    1.02    5.48
  -5  -2  16    3.55    2.83
  -5   2  17    2.52    4.98
  -5   2  17    6.45    3.46
   5  -2 -17    1.06    3.82
   5   2 -17    2.42    3.50
  -5  -2  17    8.32    5.82
  -5  -2  17   13.69    4.52
  -5   2  18   -0.92    4.32
  -5   2  18    0.87    3.76
   5  -2 -18    2.95    3.21
   5   2 -18   -1.87    3.95
  -5  -2  18   -1.24    4.56
  -5  -2  18    1.96    2.51
  -5   2  19  104.53   15.76
   5  -2 -19  134.51   18.52
   5   2 -19  125.83   16.64
  -5  -2  19  103.34   18.44
  -5  -2  19  126.83   16.09
  -5   2  20   67.19   10.87
   5  -2 -20   37.19    9.94
  -5  -2  20   49.89   11.71
  -5  -2  20   35.89    8.14
  -5   2  21    7.65    4.78
   5  -2 -21    8.82    5.65
  -5  -2  21    2.30    5.19
  -5   2  22   17.06    7.44
  -5   2  22   10.54    5.11
   5  -2 -22   14.51    6.21
  -5  -2  22    7.66    6.02
  -5   2  23   13.08    7.33
  -5  -2  23    5.76    5.65
  -5   2  24   -1.71    5.49
  -5   2  25   87.91   16.86
  -5   2  26    7.12    5.60
  -5   2  27   52.42   13.38
  -5  -2  27   31.21   10.27
  -5   2  28   -1.01    5.53
  -5  -2  28   -2.07    5.52
  -5   2  29   10.42    7.36
  -5  -2  29   25.00    8.52
  -5   2  30   11.39    7.00
  -5  -2  30    0.61    5.70
  -5   2  31   30.09   10.04
  -5  -2  31   24.69    9.76
  -5   2  32    5.57    5.72
  -5  -2  32    2.85    6.20
  -5   2  33   -1.67    6.30
  -5  -2  33    3.62    4.87
  -5   2  34   -3.84    6.39
  -5   2  35   -2.06    6.10
  -5   2  36   -3.54    6.08
  -5   2  37   -2.67    5.79
  -5   2  38    4.52    5.88
  -5   2  39    2.94    6.07
  -5   2  40    4.40    6.87
  -5   3   1  243.62   30.45
  -5   3   1  262.75   26.99
   5  -3  -1  255.13   29.51
   5  -3  -1  328.66   28.34
   5   3  -1  266.37   27.30
   5   3  -1  311.42   29.36
  -5  -3   1  277.36   29.06
  -5  -3   1  255.83   28.84
  -5   3   2   58.49   11.12
  -5   3   2   52.18    7.50
   5  -3  -2   37.96    8.93
   5  -3  -2   52.71    8.18
   5   3  -2   58.27    8.02
   5   3  -2   43.84    8.20
  -5  -3   2   38.98    8.31
  -5  -3   2   50.62    9.02
  -5   3   3  102.85   15.97
  -5   3   3  116.49   12.53
   5  -3  -3   75.58   14.06
   5  -3  -3  119.47   13.60
   5   3  -3   93.00   12.48
   5   3  -3  116.77   13.66
  -5  -3   3   92.38   13.96
  -5  -3   3  105.29   13.66
  -5   3   4    4.40    5.46
  -5   3   4    2.59    2.90
   5  -3  -4    9.04    5.49
   5  -3  -4    2.82    2.98
   5   3  -4    1.40    3.08
   5   3  -4    2.22    2.91
  -5  -3   4    0.77    4.34
  -5  -3   4    3.01    2.88
  -5   3   5  194.91   24.81
  -5   3   5  197.49   20.38
   5  -3  -5  187.82   23.48
   5  -3  -5  162.76   20.59
   5   3  -5  214.90   21.11
   5   3  -5  181.02   20.54
  -5  -3   5  211.14   23.30
  -5  -3   5  191.55   21.25
  -5   3   6  160.73   22.95
  -5   3   6  178.70   19.25
   5  -3  -6  184.76   22.88
   5  -3  -6  161.24   19.75
   5   3  -6  186.21   20.00
   5   3  -6  194.14   19.82
  -5  -3   6  205.16   22.64
  -5  -3   6  156.86   19.60
  -5   3   7   47.42   11.85
  -5   3   7   83.83   10.12
   5  -3  -7   53.77   11.60
   5  -3  -7   62.73    9.87
   5   3  -7   65.43   10.03
   5   3  -7   58.87    8.94
  -5  -3   7   52.21   10.62
  -5  -3   7   71.23    9.86
  -5   3   8   79.48   14.31
  -5   3   8  110.63   12.58
   5  -3  -8   86.44   14.62
   5  -3  -8   91.71   12.71
   5   3  -8   95.98   12.83
   5   3  -8   89.97   11.70
  -5  -3   8   82.71   14.19
  -5  -3   8   77.75   11.59
  -5   3   9   86.38   14.29
  -5   3   9   77.13   10.75
   5  -3  -9   69.11   13.17
   5  -3  -9   54.02   10.23
   5   3  -9   77.61   11.28
   5   3  -9   70.39   10.14
  -5  -3   9   63.21   12.35
  -5  -3   9   84.59   10.93
  -5   3  10   17.93    8.19
  -5   3  10   22.77    5.76
   5  -3 -10   10.55    6.45
   5  -3 -10   14.57    5.16
   5   3 -10   17.86    5.89
   5   3 -10   15.05    4.60
  -5  -3  10   15.46    7.27
  -5  -3  10   17.69    4.81
  -5   3  11    1.62    5.44
  -5   3  11    4.17    2.99
   5  -3 -11    0.34    4.91
   5  -3 -11    0.71    2.94
   5   3 -11    1.15    3.27
   5   3 -11   -1.10    2.06
  -5  -3  11   -1.62    4.84
  -5  -3  11   -0.50    3.33
  -5   3  12   22.98    8.38
  -5   3  12   38.12    7.13
   5  -3 -12   28.79    7.44
   5   3 -12   27.04    7.19
   5   3 -12   27.27    6.15
  -5  -3  12   24.25    8.05
  -5  -3  12   29.44    6.20
  -5   3  13  155.13   22.57
  -5   3  13  180.96   19.84
   5  -3 -13  156.14   20.27
   5   3 -13  180.84   20.83
   5   3 -13  149.33   18.49
  -5  -3  13  150.93   21.87
  -5  -3  13  163.65   18.64
  -5   3  14   18.13    6.87
  -5   3  14   23.28    6.03
   5  -3 -14   17.37    6.34
   5   3 -14   11.96    5.33
   5   3 -14   11.04    4.76
  -5  -3  14   18.98    7.38
  -5  -3  14   24.18    5.33
  -5   3  15   17.33    7.72
  -5   3  15    6.47    4.35
   5  -3 -15    6.58    5.36
   5   3 -15    3.47    3.98
   5   3 -15   12.97    4.57
  -5  -3  15    5.87    6.02
  -5  -3  15    9.21    3.69
  -5   3  16   19.80    7.71
  -5   3  16   39.51    7.79
   5  -3 -16   25.81    7.67
   5   3 -16   25.24    7.40
   5   3 -16   40.75    7.72
  -5  -3  16   48.44   11.22
  -5  -3  16   22.15    5.94
  -5   3  17   93.25   13.04
   5  -3 -17   64.06   12.36
   5   3 -17   77.90   12.91
   5   3 -17   64.16   10.77
  -5  -3  17   66.14   13.59
  -5  -3  17   73.81   11.01
  -5   3  18    9.17    4.50
   5  -3 -18   -1.22    4.03
   5   3 -18   10.09    4.58
  -5  -3  18   15.06    7.00
  -5  -3  18   16.56    5.07
  -5   3  19    2.56    4.20
   5  -3 -19    2.50    5.60
  -5  -3  19    0.50    4.96
  -5  -3  19    0.56    3.02
  -5   3  20    2.93    5.95
  -5   3  20   -0.34    2.54
   5  -3 -20   -2.24    4.13
  -5  -3  20    1.72    5.89
  -5   3  21   32.28   10.19
  -5   3  21   54.22    9.99
   5  -3 -21   36.43    9.82
  -5  -3  21   47.18   11.52
  -5   3  22   68.57   14.36
  -5   3  22   68.08   12.45
   5  -3 -22   55.51   12.77
  -5  -3  22   87.46   15.42
  -5   3  23   85.33   16.01
  -5  -3  23   66.83   14.13
  -5   3  24   12.96    7.21
  -5  -3  24    3.21    6.35
  -5   3  25    2.68    6.86
  -5   3  26    2.63    5.09
  -5   3  27   12.53    8.07
  -5   3  28   -1.21    6.15
  -5  -3  28    0.68    4.72
  -5   3  29   41.09   11.49
  -5  -3  29    7.77    6.23
  -5   3  30   -1.75    6.58
  -5  -3  30    3.02    5.17
  -5   3  31    2.24    6.67
  -5  -3  31    3.44    5.74
  -5   3  32    1.25    5.04
  -5   3  33   25.81    9.83
  -5   3  34   -0.70    5.55
  -5   3  35    6.95    7.65
  -5   3  36   -2.32    6.89
  -5   3  37    0.18    5.22
  -5   3  38   -0.56    5.55
  -5   3  39    4.39    6.06
  -5   3  40   -2.88    6.67
  -5   3  41    1.26    6.05
  -5   3  42   -0.20    5.13
  -5   4   1   68.01   12.27
  -5   4   1   72.73    8.97
   5  -4  -1   64.12   11.17
   5  -4  -1   66.21    9.47
   5   4  -1   68.96    9.16
   5   4  -1   50.08    9.58
  -5  -4   1   63.19    9.67
  -5  -4   1   71.23   10.95
  -5   4   2    8.86    6.24
  -5   4   2    6.89    2.74
   5  -4  -2    5.54    4.58
   5  -4  -2    9.24    4.13
   5   4  -2   16.01    4.37
   5   4  -2   15.00    4.92
  -5  -4   2   17.47    5.16
  -5  -4   2    8.57    5.33
  -5   4   3   35.57    9.24
  -5   4   3   44.79    6.71
   5  -4  -3   37.65    8.90
   5  -4  -3   43.24    7.38
   5   4  -3   33.68    6.13
   5   4  -3   30.23    6.73
  -5  -4   3   34.21    7.85
  -5  -4   3   37.64    7.77
  -5   4   4   52.06   11.02
  -5   4   4   64.39    8.53
   5  -4  -4   50.47   10.84
   5  -4  -4   54.66    8.95
   5   4  -4   59.86    8.54
   5   4  -4   75.18    9.72
  -5  -4   4   39.89    8.63
  -5  -4   4   47.80    9.15
  -5   4   5  165.11   22.19
  -5   4   5  172.31   18.29
   5  -4  -5  179.72   22.15
   5  -4  -5  203.71   20.23
   5   4  -5  144.32   17.74
   5   4  -5  143.79   18.22
  -5  -4   5  147.83   19.83
  -5  -4   5  213.72   20.73
  -5   4   6   -0.87    4.27
  -5   4   6   -0.08    2.68
   5  -4  -6   -0.89    4.05
   5  -4  -6   -0.52    2.83
   5   4  -6    0.40    2.77
   5   4  -6    1.51    2.58
  -5  -4   6   -0.69    3.59
  -5  -4   6   -0.54    3.43
  -5   4   7    2.83    4.96
  -5   4   7   11.81    4.35
   5  -4  -7    3.32    4.94
   5  -4  -7    9.50    4.21
   5   4  -7    6.58    3.35
   5   4  -7    9.68    3.87
  -5  -4   7   13.26    5.43
  -5  -4   7    6.31    4.00
  -5   4   8   64.92   12.54
  -5   4   8   52.02    8.95
   5  -4  -8   74.79   13.02
   5  -4  -8   69.16   10.58
   5   4  -8   61.03    9.21
   5   4  -8   54.33    8.57
  -5  -4   8   81.69   12.34
  -5  -4   8   50.20    9.03
  -5   4   9   86.36   14.91
  -5   4   9   80.08   11.92
   5  -4  -9  100.28   16.07
   5  -4  -9   78.52   12.66
   5   4  -9   89.82   12.36
   5   4  -9  120.82   12.94
  -5  -4   9  112.09   15.43
  -5  -4   9   81.02   11.83
  -5   4  10  187.31   23.52
  -5   4  10  146.66   18.78
   5  -4 -10  182.01   23.34
   5  -4 -10  172.55   20.67
   5   4 -10  181.10   19.68
   5   4 -10  162.60   18.67
  -5  -4  10  155.27   21.26
  -5  -4  10  165.90   19.04
  -5   4  11  131.24   21.64
  -5   4  11  186.06   20.10
   5  -4 -11  191.08   21.68
   5   4 -11  166.17   19.89
   5   4 -11  182.37   19.42
  -5  -4  11  192.99   22.96
  -5  -4  11  144.65   18.70
  -5   4  12    9.64    5.80
  -5   4  12    5.00    3.52
   5  -4 -12   -0.03    3.08
   5   4 -12    3.71    3.98
   5   4 -12    1.57    2.91
  -5  -4  12    6.46    5.26
  -5  -4  12    5.29    3.72
  -5   4  13    1.71    4.94
  -5   4  13    1.03    2.50
   5  -4 -13   -1.11    4.93
   5   4 -13    3.12    3.87
   5   4 -13    0.30    2.50
  -5  -4  13   -1.47    4.65
  -5  -4  13   -0.84    3.24
  -5   4  14   29.78    9.12
  -5   4  14   29.24    6.91
   5  -4 -14   43.56    9.28
   5   4 -14   28.87    7.22
  -5  -4  14   20.05    7.91
  -5  -4  14   28.32    6.43
  -5   4  15  269.04   33.98
  -5   4  15  265.04   30.56
   5  -4 -15  289.78   32.91
   5   4 -15  288.55   31.45
  -5  -4  15  305.62   34.52
  -5  -4  15  309.43   30.18
  -5   4  16   49.41    9.27
   5  -4 -16   50.36   10.70
   5   4 -16   55.56   10.47
  -5  -4  16   41.49   10.73
  -5  -4  16   52.14    8.94
  -5   4  17   69.13   11.93
   5  -4 -17   54.51   12.48
   5   4 -17   82.06   12.71
  -5  -4  17  109.70   16.44
  -5  -4  17   74.46   11.15
  -5   4  18   -1.65    3.35
   5  -4 -18    1.17    4.14
   5   4 -18    2.36    3.73
  -5  -4  18    0.64    5.26
  -5  -4  18    3.24    3.41
  -5   4  19  173.40   24.19
  -5   4  19  153.85   20.56
   5  -4 -19  152.14   22.27
  -5  -4  19  181.70   24.30
  -5   4  20    0.23    5.25
  -5   4  20   11.48    5.58
   5  -4 -20    9.93    6.77
  -5  -4  20    2.11    5.52
  -5   4  21   37.74   11.46
  -5   4  21   39.04    8.58
   5  -4 -21   39.66   10.08
  -5  -4  21   22.32    9.62
  -5   4  22    8.07    7.08
  -5   4  22    0.97    3.71
   5  -4 -22    4.35    4.53
  -5  -4  22   -0.22    5.42
  -5   4  23    0.14    5.27
   5  -4 -23    4.10    5.69
  -5  -4  23    2.50    5.79
  -5   4  24   -2.97    6.10
  -5  -4  24    2.86    4.65
  -5   4  25   38.96   10.81
  -5  -4  25   34.68    9.92
  -5   4  26    7.43    6.81
  -5   4  27    9.95    7.10
  -5   4  28   -2.00    5.27
  -5   4  29   23.93    9.59
  -5  -4  29    9.77    8.13
  -5   4  30   18.12    7.96
  -5   4  31   15.73    8.41
  -5   4  32   12.61    7.08
  -5   4  33    2.23    5.85
  -5   4  34    6.51    7.04
  -5   4  35    3.23    6.64
  -5   4  36    1.77    6.15
  -5   4  37    4.81    7.55
  -5   4  38    2.94    5.87
  -5   4  39    1.72    4.77
  -5   4  40   -3.42    6.97
  -5   4  41   11.98    7.72
  -5   5   1  146.30   22.38
  -5   5   1  196.60   19.69
   5  -5  -1  196.38   23.19
   5  -5  -1  183.98   20.60
   5   5  -1  206.87   20.36
   5   5  -1  181.01   21.72
   5   5  -1  209.30   24.46
  -5  -5   1  172.68   20.69
  -5  -5   1  220.28   23.71
  -5   5   2   45.08   10.34
  -5   5   2   51.55    7.71
   5  -5  -2   38.77    9.58
   5  -5  -2   73.68    9.78
   5   5  -2   57.91    8.22
   5   5  -2   59.21    9.57
   5   5  -2   56.20   10.76
  -5  -5   2   54.74    9.06
  -5  -5   2   61.66   10.36
  -5   5   3  169.55   20.65
  -5   5   3  137.58   15.92
   5  -5  -3  150.39   19.80
   5  -5  -3  151.33   17.55
   5   5  -3  153.67   16.45
   5   5  -3  135.52   17.41
   5   5  -3  138.49   19.50
  -5  -5   3  147.51   17.67
  -5  -5   3  148.00   18.69
  -5   5   4   54.50   10.26
  -5   5   4   28.37    5.79
   5  -5  -4   26.18    8.14
   5  -5  -4   34.00    7.14
   5   5  -4   43.50    6.58
   5   5  -4   20.71    6.11
   5   5  -4   37.11    9.25
  -5  -5   4   35.24    7.56
  -5  -5   4   38.86    8.02
  -5   5   5   15.69    6.77
  -5   5   5   15.70    4.60
   5  -5  -5   14.72    6.67
   5  -5  -5   14.99    4.79
   5   5  -5   14.04    4.50
   5   5  -5   14.86    4.55
  -5  -5   5    8.15    4.91
  -5  -5   5   27.32    6.54
  -5   5   6    8.90    5.76
  -5   5   6   13.51    4.26
   5  -5  -6   12.55    6.51
   5  -5  -6    8.71    4.05
   5   5  -6   11.06    3.91
   5   5  -6   12.72    4.17
  -5  -5   6    4.99    4.46
  -5  -5   6   18.70    5.50
  -5   5   7  250.53   29.42
  -5   5   7  208.25   24.85
   5  -5  -7  255.81   29.63
   5  -5  -7  260.05   27.14
   5   5  -7  268.29   25.16
   5   5  -7  223.37   25.01
  -5  -5   7  239.75   27.35
  -5  -5   7  246.85   26.60
  -5   5   8   91.62   17.07
  -5   5   8  115.54   15.07
   5  -5  -8  116.43   18.37
   5  -5  -8  121.71   16.53
   5   5  -8  138.50   15.09
   5   5  -8  121.44   14.94
  -5  -5   8  136.17   17.61
  -5  -5   8  168.90   17.32
  -5   5   9   13.77    6.80
  -5   5   9   18.36    4.94
   5  -5  -9   18.03    6.38
   5   5  -9   14.69    4.21
   5   5  -9   19.04    4.63
  -5  -5   9   16.96    6.46
  -5  -5   9   16.73    5.06
  -5   5  10    0.64    4.90
  -5   5  10    7.33    3.83
   5  -5 -10    7.58    4.60
   5   5 -10    1.90    2.93
   5   5 -10    4.02    2.78
  -5  -5  10    2.71    3.97
  -5  -5  10    4.97    3.88
  -5   5  11   12.44    6.99
  -5   5  11   10.66    4.78
   5  -5 -11   16.68    6.02
   5   5 -11    7.16    3.53
   5   5 -11   14.15    4.43
  -5  -5  11   10.07    5.56
  -5  -5  11   20.04    5.00
  -5   5  12  218.44   29.40
  -5   5  12  231.14   26.50
   5  -5 -12  218.36   27.79
   5   5 -12  274.26   26.50
  -5  -5  12  250.52   29.30
  -5  -5  12  260.36   26.56
  -5   5  13  276.58   32.47
  -5   5  13  287.14   29.30
   5  -5 -13  261.07   30.67
   5   5 -13  289.83   28.58
  -5  -5  13  241.38   30.74
  -5  -5  13  241.61   27.82
  -5   5  14   19.79    5.75
   5  -5 -14   16.51    6.23
   5   5 -14   10.48    4.80
  -5  -5  14   17.26    7.02
  -5  -5  14   22.96    5.82
   5  -5 -15    5.04    3.90
   5   5 -15    1.51    3.20
  -5  -5  15   -0.27    4.15
  -5  -5  15    2.56    3.15
   5  -5 -16   39.97    9.99
   5   5 -16   40.34    8.46
   5   5 -16   43.56    7.87
  -5  -5  16   15.68    8.10
  -5  -5  16   47.85    8.09
  -5   5  17   67.76   14.43
   5  -5 -17   44.86   12.05
   5   5 -17   81.29   12.37
  -5  -5  17   87.37   15.36
  -5  -5  17   92.49   11.92
  -5   5  18   35.63   10.02
   5  -5 -18   29.09    8.83
   5   5 -18   30.48    7.27
  -5  -5  18   25.78    9.44
  -5   5  19   82.51   15.85
   5  -5 -19   81.02   14.66
  -5  -5  19   85.66   15.42
  -5   5  20    7.92    5.37
   5  -5 -20   -1.39    6.01
  -5  -5  20   -1.02    5.33
  -5   5  21    2.05    4.99
   5  -5 -21    1.35    6.02
  -5  -5  21   -1.73    5.37
  -5   5  22   47.73   11.83
   5  -5 -22   43.10   11.06
  -5  -5  22   40.49   10.44
  -5   5  23   22.33    8.49
   5  -5 -23   14.97    7.17
  -5  -5  23   36.27   10.63
  -5   5  24   24.73    9.31
  -5  -5  24   14.70    7.07
  -5   5  25    1.34    5.49
  -5  -5  25    6.83    6.27
  -5   5  26   -2.68    5.69
  -5  -5  26    2.83    5.22
  -5   5  27   14.58    7.60
  -5   5  28   16.96    8.19
  -5   5  29   19.89    8.47
  -5   5  30   -4.16    7.02
  -5   5  31    0.96    4.54
  -5   5  32    5.02    6.09
  -5   5  33    5.59    7.36
  -5   5  34    7.29    6.71
  -5   5  35    0.47    4.70
  -5   5  36    3.51    6.64
  -5   5  37   -0.85    6.46
  -5   5  38    7.79    7.64
  -5   5  39    1.05    6.46
  -5   6   1   40.97    8.70
   5  -6  -1   22.66    6.48
   5  -6  -1   17.09    4.89
   5   6  -1   12.66    3.95
   5   6  -1    7.94    4.44
   5   6  -1   20.51    7.29
  -5  -6   1   18.36    5.19
  -5  -6   1   13.17    4.18
  -5  -6   1   27.93    7.26
  -5   6   2    4.79    4.38
   5  -6  -2    1.30    3.86
   5  -6  -2    2.48    2.94
   5   6  -2    0.88    2.25
   5   6  -2    1.03    3.05
   5   6  -2    0.75    4.74
  -5  -6   2    3.58    3.17
  -5  -6   2    2.01    4.31
  -5   6   3   79.35   12.99
   5  -6  -3   81.21   13.14
   5  -6  -3   77.27   10.91
   5   6  -3   68.93    9.43
   5   6  -3   61.80   10.56
  -5  -6   3   57.17    9.99
  -5  -6   3   74.50   12.15
  -5   6   4  104.36   16.33
   5  -6  -4  111.88   17.06
   5  -6  -4  128.88   15.22
   5   6  -4  111.43   13.24
   5   6  -4  108.42   14.46
  -5  -6   4  118.80   14.83
  -5  -6   4   89.65   14.75
  -5   6   5   99.80   15.40
   5  -6  -5   81.47   14.71
   5  -6  -5   96.87   13.43
   5   6  -5   98.01   11.85
   5   6  -5   86.54   12.44
  -5  -6   5   79.81   12.68
  -5  -6   5  120.15   15.02
  -5   6   6   17.12    7.09
   5  -6  -6   18.64    6.71
   5  -6  -6   21.98    6.82
   5   6  -6   15.25    4.42
   5   6  -6   26.03    5.80
  -5  -6   6   20.15    6.26
  -5  -6   6   20.65    6.27
  -5   6   7   58.77   12.34
   5  -6  -7   67.76   11.10
   5   6  -7   74.05    9.63
   5   6  -7   70.88   10.20
  -5  -6   7   69.60   11.27
  -5  -6   7   63.30   10.76
  -5   6   8   17.23    6.92
   5  -6  -8   24.82    6.87
   5   6  -8   25.15    5.25
   5   6  -8   21.90    5.38
  -5  -6   8   28.35    7.59
  -5  -6   8   28.77    6.79
  -5   6   9  108.45   16.06
   5  -6  -9   88.90   13.39
   5   6  -9   64.18   10.17
   5   6  -9   93.34   11.51
  -5  -6   9   97.82   13.98
  -5  -6   9   66.43   11.51
  -5   6  10  150.97   20.05
   5  -6 -10  128.58   17.87
   5   6 -10  122.59   14.83
  -5  -6  10  126.87   17.74
  -5  -6  10  119.54   16.11
  -5   6  11  100.51   16.12
   5  -6 -11   96.59   14.94
   5   6 -11   87.22   11.60
  -5  -6  11   84.96   14.29
  -5  -6  11   88.06   12.80
  -5   6  12   27.38    8.16
   5  -6 -12    8.68    5.91
   5   6 -12   10.48    4.06
  -5  -6  12   14.72    6.32
  -5  -6  12   19.34    5.39
   5  -6 -13    2.44    3.54
   5   6 -13    4.84    2.99
   5   6 -13    4.96    3.16
  -5  -6  13    1.50    5.01
  -5  -6  13    0.99    3.35
   5  -6 -14   77.90   14.27
   5   6 -14   77.68   11.37
   5   6 -14  101.91   12.35
  -5  -6  14   78.56   14.39
  -5  -6  14   88.29   12.59
   5  -6 -15   63.34   12.61
   5   6 -15   65.34   10.37
  -5  -6  15   70.96   13.22
  -5  -6  15   79.83   11.26
  -5   6  16    0.12    4.86
   5  -6 -16    1.03    4.00
   5   6 -16   -0.13    3.06
  -5  -6  16   -1.81    5.50
  -5   6  17   79.92   14.55
   5  -6 -17   38.26   10.73
   5   6 -17   84.21   11.24
  -5  -6  17   67.01   13.34
  -5   6  18   16.63    6.88
   5  -6 -18   10.40    6.53
   5   6 -18   23.27    6.28
  -5  -6  18   29.42    9.19
  -5   6  19   27.75    9.05
   5  -6 -19   27.75    8.93
   5   6 -19   24.79    6.81
  -5  -6  19   33.76    9.72
  -5   6  20   -0.87    4.53
   5  -6 -20    4.82    5.36
  -5  -6  20   -1.68    5.65
  -5   6  21    9.78    8.50
   5  -6 -21    9.48    5.97
  -5  -6  21   12.22    6.70
  -5   6  22   47.32   12.44
   5  -6 -22   40.61   10.91
  -5  -6  22   37.17   11.58
  -5   6  23   -2.07    5.92
   5  -6 -23   -2.49    5.36
  -5  -6  23   -3.57    6.23
  -5   6  24    5.01    5.88
  -5  -6  24   11.67    6.66
  -5   6  25   17.23    8.03
  -5  -6  25    2.79    4.97
  -5   6  26   27.02    9.31
  -5   6  27    0.85    5.76
  -5   6  28   -2.16    4.81
  -5   6  29    2.85    5.39
  -5   6  30    8.98    7.86
  -5   6  31    0.29    4.92
  -5   6  32    2.63    6.49
  -5   6  33   -3.83    6.80
  -5   6  34    5.56    6.61
  -5   6  35   -1.89    6.62
  -5   6  36    5.70    7.45
  -5   6  37    5.31    7.55
  -5   6  38   -2.01    6.23
  -5   7   1   15.51    6.59
   5  -7  -1   14.54    6.67
   5  -7  -1   15.51    5.00
   5   7  -1   10.97    5.06
  -5  -7   1    8.16    3.96
  -5   7   2  142.04   19.63
   5  -7  -2  143.48   20.21
   5  -7  -2  169.45   18.70
   5   7  -2  159.78   19.54
  -5  -7   2  141.08   17.66
  -5   7   3  117.15   16.45
   5  -7  -3  101.44   16.18
   5  -7  -3  113.69   14.62
   5   7  -3   91.70   14.05
  -5  -7   3  109.69   13.90
  -5  -7   3  102.90   13.09
  -5  -7   3   88.40   15.08
  -5   7   4   98.30   14.60
   5  -7  -4   64.93   13.05
   5  -7  -4   84.00   12.33
   5   7  -4   87.77   10.50
   5   7  -4   54.32   10.44
  -5  -7   4   87.18   11.78
  -5  -7   4   74.78   12.66
  -5   7   5   22.29    7.49
   5  -7  -5   29.43    8.51
   5  -7  -5   29.65    7.07
   5   7  -5   18.98    4.52
   5   7  -5   13.07    5.07
  -5  -7   5   19.81    5.63
  -5  -7   5   10.40    4.98
  -5   7   6   18.92    7.48
   5  -7  -6   23.86    6.71
   5   7  -6   30.64    5.75
   5   7  -6   26.95    6.58
  -5  -7   6   28.20    7.06
  -5  -7   6   42.40    8.82
  -5   7   7  101.37   16.97
   5  -7  -7  119.27   16.56
   5   7  -7  141.66   14.47
   5   7  -7  121.09   14.95
  -5  -7   7  128.50   16.46
  -5  -7   7   85.84   14.95
  -5   7   8  249.38   31.21
   5  -7  -8  267.82   30.30
   5   7  -8  284.75   27.21
  -5  -7   8  268.99   29.79
  -5  -7   8  247.77   29.20
  -5   7   9   20.20    7.82
   5  -7  -9   17.00    6.23
   5   7  -9   28.83    5.46
  -5  -7   9   26.57    7.06
  -5  -7   9   13.56    5.24
  -5   7  10    8.61    6.18
   5  -7 -10    9.18    5.39
   5   7 -10   13.84    3.98
  -5  -7  10   17.78    6.72
  -5  -7  10   10.93    4.93
   5  -7 -11   10.94    5.63
   5   7 -11    9.76    4.03
   5   7 -11   17.04    4.46
  -5  -7  11   15.75    6.02
  -5  -7  11   11.97    4.93
   5  -7 -12  152.01   19.38
   5   7 -12  118.88   14.31
   5   7 -12  117.02   14.76
  -5  -7  12  102.68   16.79
  -5  -7  12  124.18   16.43
   5  -7 -13   58.50   11.91
   5   7 -13   57.29    8.67
  -5  -7  13   63.56   12.51
  -5   7  14   -2.21    5.32
   5  -7 -14    3.97    4.67
   5   7 -14    3.31    2.67
  -5  -7  14   -1.52    5.04
  -5   7  15   42.04   10.43
   5  -7 -15   28.63    9.30
   5   7 -15   44.46    7.44
  -5  -7  15   21.98    8.47
  -5   7  16   15.50    7.22
   5  -7 -16    2.08    4.30
   5   7 -16    7.88    3.56
  -5  -7  16    4.37    5.15
  -5   7  17    0.55    4.50
   5  -7 -17    2.16    4.34
   5   7 -17   -0.83    2.73
  -5  -7  17   -0.56    4.89
  -5   7  18  130.27   19.13
   5  -7 -18   75.20   15.91
   5   7 -18  115.49   13.89
  -5  -7  18   87.89   16.48
  -5   7  19   -2.34    6.10
   5  -7 -19    1.10    4.80
  -5  -7  19   -0.73    4.85
  -5   7  20    6.35    5.58
   5  -7 -20    5.04    5.11
  -5  -7  20    2.90    5.45
  -5   7  21    2.92    4.92
   5  -7 -21    3.40    4.68
  -5  -7  21   -2.79    6.72
  -5   7  22   34.05   10.89
   5  -7 -22   20.43    9.87
  -5  -7  22   37.06   10.22
  -5   7  23    3.33    7.03
   5  -7 -23   24.51    9.38
  -5  -7  23   20.19    8.54
  -5   7  24   25.83    8.90
  -5   7  25    1.77    5.82
  -5   7  26   -0.72    5.87
  -5   7  27   20.05    8.56
  -5   7  28   42.16   11.30
  -5   7  29   -1.78    5.93
  -5   7  30   -2.14    6.22
  -5   7  31    0.92    5.17
  -5   7  32    7.78    7.73
  -5   7  33    6.57    7.43
  -5   7  34   12.75    7.65
  -5   7  35   -0.62    4.51
  -5   7  36   -2.25    6.31
  -5   8   1   14.80    6.12
   5  -8  -1   21.14    7.30
   5   8  -1   14.31    5.70
  -5  -8   1   19.30    5.76
  -5   8   2    4.91    4.77
   5  -8  -2    5.08    5.26
   5   8  -2    2.99    3.73
  -5  -8   2    6.99    4.00
  -5   8   3   22.88    7.22
   5  -8  -3   11.66    7.10
   5   8  -3   16.61    6.02
  -5  -8   3   16.20    5.06
  -5   8   4  399.54   40.76
   5   8  -4  327.61   37.60
  -5  -8   4  446.98   38.63
  -5  -8   4  318.28   39.54
  -5   8   5   35.78    9.38
   5   8  -5   29.28    6.99
  -5  -8   5   38.78    7.64
  -5  -8   5   40.18    9.58
  -5   8   6   80.28   14.57
   5   8  -6   81.29   12.52
  -5  -8   6  111.97   14.11
  -5  -8   6  106.49   15.49
  -5   8   7   -2.19    4.58
  -5  -8   7   -1.00    3.09
  -5  -8   7   -0.42    4.69
  -5   8   8   61.34   13.61
  -5  -8   8   80.75   12.83
  -5  -8   8  102.15   14.47
  -5   8   9  132.36   19.81
   5   8  -9  153.81   16.07
  -5  -8   9  144.44   18.57
  -5  -8   9  107.12   17.44
   5   8 -10   50.79    7.90
  -5  -8  10   45.19    9.78
   5   8 -11   26.26    5.49
  -5  -8  11   27.03    8.01
  -5   8  12   22.33    8.28
   5   8 -12   24.83    5.29
  -5  -8  12   20.89    7.25
  -5   8  13    5.67    6.12
   5   8 -13    0.41    2.47
  -5  -8  13    0.08    4.14
  -5   8  14   79.01   15.71
   5   8 -14  121.15   13.36
  -5  -8  14   94.68   16.23
  -5   8  15   -0.64    5.13
   5   8 -15    4.26    3.19
  -5  -8  15    0.78    4.60
  -5   8  16   37.37    9.99
   5   8 -16   18.61    4.91
  -5  -8  16   14.50    6.98
  -5   8  17   -1.08    5.89
  -5  -8  17    3.22    5.48
  -5   8  18   -2.24    6.71
  -5  -8  18    1.40    4.59
  -5   8  19   -0.58    3.69
  -5  -8  19    0.37    4.68
  -5   8  20   45.70   12.24
  -5  -8  20   46.81   11.66
  -5   8  21    3.69    6.63
  -5   8  22    5.98    5.62
  -5   8  23    5.57    6.72
  -5   8  24   31.50   10.27
  -5   8  25    4.08    6.56
  -5   8  26   17.06    8.48
  -5   8  27    1.80    5.90
  -5   8  28   -1.43    5.79
  -5   8  29   -5.45    7.75
  -5   8  30   11.49    7.37
  -5   8  31    4.66    5.75
  -5   8  32   15.99    8.47
  -5   8  33   -2.28    5.98
  -5   8  34    5.13    7.74
  -5   8  35    3.41    5.99
  -5   9   1    0.81    3.46
   5  -9  -1   -1.60    5.19
   5  -9  -1   -1.47    4.51
   5   9  -1    0.97    3.41
  -5  -9   1   -1.48    3.37
  -5   9   2  149.26   19.20
   5  -9  -2  159.46   20.71
   5  -9  -2  110.84   16.74
   5   9  -2  124.30   17.91
  -5  -9   2  140.70   16.89
  -5   9   3   15.77    6.29
   5  -9  -3    6.91    4.64
  -5  -9   3   15.38    4.97
  -5   9   4   -1.98    4.66
   5  -9  -4    0.57    4.13
  -5  -9   4   -1.39    3.24
  -5   9   5    7.55    5.90
   5  -9  -5    5.29    4.53
  -5  -9   5   12.09    4.96
  -5   9   6   32.71    9.15
   5  -9  -6   23.69    7.96
  -5  -9   6   51.16    8.63
  -5   9   7    6.11    4.65
   5  -9  -7   10.54    5.97
  -5  -9   7    8.10    4.28
   5  -9  -8  117.76   17.37
  -5  -9   8  112.55   15.91
   5  -9  -9    4.91    4.40
  -5  -9   9    5.67    5.32
   5  -9 -10    0.76    4.88
  -5  -9  10    2.40    3.97
  -5   9  11    1.26    4.51
   5  -9 -11   -3.20    6.45
  -5  -9  11    6.94    5.48
  -5   9  12  139.82   20.81
   5  -9 -12  130.12   19.74
  -5  -9  12  133.17   18.93
  -5   9  13    6.51    6.40
   5  -9 -13    0.85    4.42
  -5  -9  13    0.65    4.05
  -5   9  14   27.64   10.05
   5  -9 -14   33.24    9.86
  -5  -9  14   38.58    9.56
  -5   9  15   -1.34    4.96
   5  -9 -15    1.84    4.91
  -5  -9  15   -1.45    5.07
  -5   9  16   29.23    8.76
   5  -9 -16   11.99    7.41
  -5  -9  16    9.66    6.87
  -5   9  17    0.44    3.77
   5  -9 -17    1.72    6.05
  -5  -9  17    0.58    4.71
  -5   9  18   67.05   13.59
   5  -9 -18   53.13   12.92
  -5  -9  18   46.00   11.21
  -5   9  19   12.41    7.83
   5  -9 -19    3.18    5.77
  -5   9  20   -3.40    6.49
   5  -9 -20   -0.57    5.60
  -5   9  21    3.53    6.37
   5  -9 -21   -0.53    5.91
  -5   9  22   38.25   11.12
   5  -9 -22   26.62    9.78
  -5   9  23    1.46    5.91
   5  -9 -23   -0.06    4.34
  -5   9  24   24.23    9.76
  -5   9  25   -1.24    3.43
  -5   9  26   -2.58    6.62
  -5   9  27    3.52    6.74
  -5   9  28   25.92   10.69
  -5   9  29   -3.46    6.83
  -5   9  30    6.63    6.25
  -5   9  31    0.93    5.95
  -5   9  32    2.45    5.53
  -5   9  33   -0.33    6.23
  -5  10   1    2.53    4.27
   5 -10  -1    9.05    4.78
  -5 -10   1   -0.07    6.06
  -5  10   2    2.09    3.27
   5 -10  -2    2.04    3.95
  -5  10   3    1.56    3.91
   5 -10  -3   -0.39    4.62
  -5  10   4   20.09    7.37
   5 -10  -4   10.08    5.54
  -5 -10   4    2.29    3.18
  -5  10   5    0.15    3.56
   5 -10  -5    1.64    4.18
  -5 -10   5    0.80    3.32
   5 -10  -6   27.39    8.05
  -5 -10   6   33.97    7.46
   5 -10  -7   -0.76    3.21
  -5 -10   7    3.04    3.44
   5 -10  -8   -0.46    3.52
  -5 -10   8    2.02    3.11
  -5  10   9    0.48    4.80
   5 -10  -9   -0.72    3.20
  -5 -10   9    4.19    4.49
  -5  10  10   93.21   16.10
   5 -10 -10   68.28   13.98
  -5 -10  10   87.52   13.86
  -5  10  11    0.49    5.02
   5 -10 -11    0.34    4.09
  -5 -10  11   -1.60    3.86
  -5  10  12   -0.01    4.23
   5 -10 -12    3.20    5.24
  -5 -10  12    7.20    5.25
  -5  10  13    0.38    5.44
   5 -10 -13    0.28    5.90
  -5 -10  13    1.77    4.43
  -5  10  14   35.80   10.44
   5 -10 -14   41.14   10.39
  -5 -10  14   47.82   10.69
  -5  10  15   -1.28    4.93
   5 -10 -15    0.99    6.09
  -5 -10  15   -1.56    4.83
  -5  10  16   30.45   10.26
   5 -10 -16   21.10    8.81
  -5 -10  16   27.42    8.85
  -5  10  17   10.38    7.25
   5 -10 -17    1.39    5.99
  -5  10  18   -3.29    6.49
   5 -10 -18    5.87    6.69
  -5  10  19    0.90    4.47
   5 -10 -19    7.86    6.20
  -5  10  20   25.23    9.14
   5 -10 -20   25.26   10.00
  -5  10  21   -2.80    5.50
   5 -10 -21    3.59    5.98
  -5  10  22    7.50    6.41
   5 -10 -22    3.14    6.31
  -5  10  23    4.89    6.28
   5 -10 -23   -1.16    5.07
  -5  10  24    2.87    6.35
  -5  10  25   -0.88    5.99
  -5  10  26   17.18    8.65
  -5  10  27   -0.81    5.88
  -5  10  28   -1.06    5.61
  -5  10  29    8.62    6.48
  -5  10  30    5.48    5.98
  -5  10  31   -2.42    7.03
  -5  11   1   15.30    5.54
   5 -11  -1   12.83    5.79
  -5 -11   1   16.22    5.77
  -5 -11   1   11.04    8.45
  -5  11   2   73.01   12.61
   5 -11  -2   70.25   12.49
  -5 -11   2   48.59   13.80
  -5  11   3    6.55    5.63
   5 -11  -3   10.79    5.78
   5 -11  -4    1.10    4.04
   5 -11  -5    0.37    3.68
   5 -11  -6   10.73    6.78
  -5  11   7   -0.95    4.05
   5 -11  -7   -0.72    4.36
  -5  11   8   35.97    9.44
   5 -11  -8   36.68    9.48
  -5 -11   8   30.02    7.60
  -5  11   9    6.80    5.53
   5 -11  -9   -2.65    5.74
  -5 -11   9    3.47    4.77
  -5  11  10   -1.12    4.67
   5 -11 -10   -2.67    5.71
  -5 -11  10    2.30    4.39
  -5  11  11    0.22    4.69
   5 -11 -11    3.60    5.15
  -5 -11  11   -1.49    4.60
  -5  11  12   56.17   12.14
   5 -11 -12   33.25   10.00
  -5 -11  12   40.11    9.79
  -5  11  13   -1.05    5.29
   5 -11 -13   -0.53    5.70
  -5 -11  13    2.44    4.87
  -5  11  14   31.55    9.33
   5 -11 -14   14.87    8.53
  -5  11  15    4.01    4.82
   5 -11 -15    3.53    5.19
  -5  11  16   17.35    7.44
   5 -11 -16   11.36    7.48
  -5  11  17    1.39    4.58
   5 -11 -17    3.60    5.71
  -5  11  18   36.80   10.23
   5 -11 -18   11.94    7.48
  -5  11  19   -1.46    4.34
   5 -11 -19   -1.75    5.84
  -5  11  20   -1.83    5.66
   5 -11 -20    1.79    4.87
  -5  11  21    3.86    5.98
   5 -11 -21    4.65    6.21
  -5  11  22   11.37    7.66
   5 -11 -22   10.99    7.32
  -5  11  23   -0.58    3.51
   5 -11 -23    1.29    5.31
  -5  11  24   13.95    7.42
  -5  11  25   -2.42    6.84
  -5  11  26    1.42    6.39
  -5  11  27   -2.71    6.36
  -5  11  28   14.23    8.53
  -5  11  29   -2.20    6.59
  -5  11  30   -3.94    6.55
  -5  12   1   -0.24    4.17
   5 -12  -1    3.24    3.69
  -5 -12   1    1.47    3.48
  -5 -12   1   -0.07    5.96
   5 -12  -2    2.52    4.54
  -5 -12   2    2.52    3.38
  -5 -12   2    1.28    5.28
   5 -12  -3    4.92    5.29
  -5 -12   3    1.20    3.30
  -5 -12   3   -0.56    6.17
   5 -12  -4   22.33    7.95
  -5 -12   4   59.61    9.78
  -5  12   5    5.51    5.11
   5 -12  -5    5.39    5.50
  -5 -12   5    5.60    5.15
  -5  12   6    6.04    5.19
   5 -12  -6    3.39    5.25
  -5  12   7   -0.68    3.60
   5 -12  -7    1.42    4.93
  -5  12   8    2.60    5.50
   5 -12  -8    3.78    5.44
  -5  12   9    6.36    5.94
   5 -12  -9    1.87    4.80
  -5  12  10   24.64    8.54
   5 -12 -10   13.25    6.61
  -5  12  11    2.08    5.25
   5 -12 -11    4.46    5.59
  -5  12  12    0.08    4.76
   5 -12 -12   -2.60    6.53
  -5  12  13   -3.37    5.53
   5 -12 -13    1.67    5.65
  -5  12  14   12.88    6.79
   5 -12 -14    8.18    7.04
  -5  12  15    3.17    5.15
   5 -12 -15    5.24    6.87
  -5  12  16   12.65    7.07
   5 -12 -16   19.56    7.95
  -5  12  17   -1.94    6.66
   5 -12 -17    2.63    6.03
  -5  12  18    2.47    5.49
   5 -12 -18    2.99    6.93
  -5  12  19   -1.03    6.51
   5 -12 -19    4.30    5.38
  -5  12  20   16.67    8.27
   5 -12 -20    9.27    8.03
  -5  12  21   -2.64    6.02
   5 -12 -21    0.92    6.13
  -5  12  22   -2.46    5.81
   5 -12 -22   -1.43    3.84
  -5  12  23   -0.03    5.95
   5 -12 -23    0.06    5.60
  -5  12  24   15.46    8.17
  -5  12  25    1.63    7.55
  -5  12  26    0.27    5.60
  -5  12  27    4.21    7.25
  -5  12  28    1.37    6.42
   5 -13  -1    4.47    5.14
  -5 -13   1   24.63    6.76
  -5 -13   1   -1.07    8.58
   5 -13  -2   21.88    8.04
  -5 -13   2   50.38    8.94
  -5 -13   2   14.91    9.19
  -5  13   3   13.96    6.15
   5 -13  -3    1.49    4.91
  -5 -13   3    8.21    4.95
  -5 -13   3    1.26    6.81
  -5  13   4   31.59    8.35
   5 -13  -4    2.41    4.90
  -5 -13   4   25.59    6.42
  -5  13   5    1.71    5.11
   5 -13  -5    2.48    3.56
  -5 -13   5   -0.69    3.23
  -5  13   6   49.86   11.37
   5 -13  -6   30.00    9.33
  -5 -13   6   37.76    8.63
  -5  13   7    5.15    5.47
   5 -13  -7   12.31    7.18
  -5 -13   7   17.75    6.13
  -5  13   8   20.43    8.25
   5 -13  -8   12.49    7.33
  -5 -13   8   41.95    8.75
  -5  13   9   -0.17    5.41
   5 -13  -9   -3.09    5.58
  -5  13  10   -0.35    5.64
   5 -13 -10   -1.77    4.78
  -5  13  11    5.35    5.04
   5 -13 -11    2.43    5.41
  -5  13  12   20.22    8.32
   5 -13 -12    8.27    7.25
  -5  13  13    2.19    5.13
   5 -13 -13   -0.59    5.92
  -5  13  14   10.74    6.78
   5 -13 -14    3.00    5.50
  -5  13  15   -0.69    4.99
   5 -13 -15   -0.00    4.23
  -5  13  16    0.78    6.23
   5 -13 -16    7.30    5.62
  -5  13  17   -0.77    4.81
   5 -13 -17    3.68    6.03
  -5  13  18   10.51    7.43
   5 -13 -18   -0.06    5.19
  -5  13  19   -0.44    4.81
   5 -13 -19   -0.20    4.51
  -5  13  20    1.18    5.58
   5 -13 -20   -2.57    7.43
  -5  13  21    1.80    5.31
  -5  13  22    6.55    6.54
   5 -13 -22    3.72    5.91
  -5  13  23   -2.27    6.29
   5 -13 -23   -2.42    7.57
  -5  13  24   17.56    8.80
  -5  13  25   10.94    7.41
  -5  13  26   -1.43    6.19
   5 -14  -1   -2.54    4.62
  -5 -14   1    3.13    4.29
  -5 -14   1    5.38    7.57
   5 -14  -2   -0.70    4.53
  -5 -14   2   -0.51    3.63
  -5 -14   2    1.79    6.82
   5 -14  -3    2.52    5.35
  -5 -14   3   11.65    5.42
  -5 -14   3   14.06    9.29
  -5  14   4   17.39    6.61
   5 -14  -4    7.28    6.26
  -5 -14   4    3.11    7.43
  -5  14   5   20.05    7.47
   5 -14  -5   18.83    7.75
  -5 -14   5    8.79    5.25
  -5  14   6   13.07    6.55
   5 -14  -6    9.89    6.99
  -5 -14   6    2.38    4.20
  -5  14   7    0.20    4.30
   5 -14  -7   -1.58    5.14
  -5  14   8   -1.03    3.96
   5 -14  -8    9.78    7.07
  -5  14   9    3.45    4.73
   5 -14  -9    1.04    6.91
  -5  14  10   10.82    6.39
   5 -14 -10    6.09    7.56
  -5  14  11    8.11    5.93
   5 -14 -11    6.55    6.39
  -5  14  12   -2.16    5.42
   5 -14 -12   -1.31    4.43
  -5  14  13   -2.02    6.14
   5 -14 -13    3.48    6.56
  -5  14  14    3.41    5.33
   5 -14 -14   12.02    7.63
  -5  14  15    7.36    7.14
   5 -14 -15    3.53    6.83
  -5  14  16    8.22    6.69
   5 -14 -16   -0.06    5.00
  -5  14  17   -0.26    5.09
   5 -14 -17    0.04    4.82
  -5  14  18   -2.35    6.36
   5 -14 -18    3.82    5.25
  -5  14  19   -3.43    6.68
   5 -14 -19   -2.29    5.96
  -5  14  20   -0.26    4.67
   5 -14 -20    4.46    6.19
  -5  14  21   -2.11    4.63
   5 -14 -21    7.44    7.31
  -5  14  22    9.10    7.10
   5 -14 -22   -1.84    5.73
  -5  14  23    4.61    6.57
   5 -14 -23   -1.24    7.16
  -5  14  24    6.07    7.22
   5 -15  -1    5.28    5.67
  -5 -15   1   10.60    5.93
  -5 -15   1   -4.70    8.81
   5 -15  -2    8.70    6.15
  -5 -15   2   18.24    6.00
  -5 -15   2   -0.56    6.47
   5 -15  -3    1.42    4.23
  -5 -15   3   14.53    5.61
  -5 -15   3   -0.07    8.43
   5 -15  -4   -0.73    4.88
  -5 -15   4   -2.19    7.12
   5 -15  -5   -0.59    4.96
   5 -15  -6    0.08    4.99
  -5  15   7    2.87    4.65
   5 -15  -7    4.88    5.79
  -5  15   8    4.59    5.33
   5 -15  -8   -0.64    5.48
  -5  15   9   -1.68    4.40
   5 -15  -9    0.73    5.12
  -5  15  10   -0.31    4.42
   5 -15 -10   -0.87    5.41
  -5  15  11    1.86    4.73
   5 -15 -11    5.16    6.76
  -5  15  12    2.57    5.10
   5 -15 -12    6.39    6.36
  -5  15  13    0.96    4.38
   5 -15 -13   -0.35    5.18
  -5  15  14    0.64    5.92
   5 -15 -14    3.26    4.92
  -5  15  15    1.74    4.66
   5 -15 -15   -1.79    6.99
  -5  15  16   -1.17    4.31
   5 -15 -16    0.41    5.52
  -5  15  17    6.43    6.73
   5 -15 -17    5.73    7.46
  -5  15  18    6.18    6.14
   5 -15 -18    8.44    7.85
  -5  15  19    4.13    6.99
   5 -15 -19   -1.11    6.44
  -5  15  20    0.66    5.09
   5 -15 -20    4.84    7.60
  -5  15  21    5.58    6.40
   5 -15 -21    2.38    6.90
  -5  15  22   -1.90    5.13
   5 -15 -22    2.87    6.82
   5 -15 -23   -3.68    6.74
   5 -16  -1   -0.38    5.03
  -5 -16   1    2.29    6.54
   5 -16  -2    1.78    4.24
  -5 -16   2    6.63    5.64
   5 -16  -3    3.68    6.49
  -5 -16   3    3.16    7.72
   5 -16  -4   -0.52    5.66
  -5 -16   4   -0.43    5.98
   5 -16  -5   -1.03    4.83
   5 -16  -6    0.79    5.92
   5 -16  -7   -4.86    6.98
   5 -16  -8    0.71    5.24
   5 -16  -9   -2.55    5.81
  -5  16  10    1.63    5.81
   5 -16 -10    1.81    4.97
  -5  16  11   10.82    6.70
   5 -16 -11   -2.85    6.90
  -5  16  12   -1.99    5.08
   5 -16 -12    0.72    5.97
  -5  16  13    3.44    5.07
   5 -16 -13    0.27    5.81
  -5  16  14   -1.04    5.21
   5 -16 -14    5.45    7.23
  -5  16  15    0.09    4.39
   5 -16 -15   -0.42    5.82
  -5  16  16    5.18    6.21
   5 -16 -16    6.42    6.81
  -5  16  17    2.43    5.74
   5 -16 -17   -1.88    5.60
  -5  16  18    1.03    4.79
   5 -16 -18   -1.49    6.01
  -5  16  19    2.38    5.74
   5 -16 -19   -3.56    6.98
   5 -16 -20    0.72    6.95
   5 -16 -21   -2.45    6.17
   5 -16 -22   -2.28    7.21
   5 -17  -1   -1.47    4.64
  -5 -17   1    1.52    8.63
   5 -17  -2    7.15    5.94
  -5 -17   2    0.54    7.69
   5 -17  -3   -1.89    5.25
  -5 -17   3   -1.82    8.76
   5 -17  -4    0.47    4.93
  -5 -17   4   -2.73    7.05
   5 -17  -5   -0.72    4.62
   5 -17  -6    4.60    7.03
   5 -17  -7    0.33    5.21
   5 -17  -8    6.02    6.86
   5 -17  -9   -1.40    6.45
   5 -17 -10    1.52    5.25
  -5  17  14    3.04    5.03
  -5  17  15    1.29    4.57
  -5  17  16   -2.59    6.27
  -5  17  17    3.83    6.61
  -4   0   1   -1.31    3.66
  -4   0   1   -0.18    1.93
   4   0  -1    0.88    2.98
   4   0  -1   -0.78    2.41
  -4   0   2   19.06    6.05
  -4   0   2   10.97    3.53
   4   0  -2   20.60    5.09
   4   0  -2   14.85    3.79
  -4   0   3   -0.62    4.18
  -4   0   3   -0.23    2.64
   4   0  -3    2.42    3.46
   4   0  -3   -0.59    2.20
  -4   0   4 1095.41  108.61
  -4   0   4 1348.31  106.42
   4   0  -4 1089.46  107.64
   4   0  -4 1182.96  106.10
  -4   0   5   -0.00    5.02
  -4   0   5    0.00    1.79
   4   0  -5   -1.20    4.20
   4   0  -5   -0.60    2.31
  -4   0   6  655.54   65.95
  -4   0   6  649.43   62.41
   4   0  -6  677.01   65.12
   4   0  -6  771.43   63.59
  -4   0   7   -0.69    5.05
  -4   0   7   -0.15    2.04
   4   0  -7   -1.86    4.23
   4   0  -7   -0.36    2.14
  -4   0   8 2490.83  226.73
  -4   0   8 2519.67  222.69
   4   0  -8 2596.12  225.96
   4   0  -8 2576.46  223.37
  -4   0   9    3.51    4.49
  -4   0   9    0.22    2.15
   4   0  -9   -0.39    4.68
   4   0  -9   -1.21    3.49
  -4   0  10   19.49    8.11
  -4   0  10   36.63    6.53
   4   0 -10   37.35    8.74
   4   0 -10   56.32    8.16
  -4   0  11    2.60    5.51
  -4   0  11   -0.97    2.72
   4   0 -11    0.08    3.96
   4   0 -11   -1.09    3.55
  -4   0  12   14.34    7.52
  -4   0  12   21.98    5.64
   4   0 -12   16.60    6.38
   4   0 -12   27.23    6.26
  -4   0  13   -0.07    4.29
  -4   0  13    3.01    3.03
   4   0 -13    2.81    4.26
   4   0 -13   -0.76    2.72
  -4   0  14 1292.65  123.06
  -4   0  14 1291.58  119.39
   4   0 -14 1329.85  122.92
   4   0 -14 1397.78  120.59
  -4   0  15   -1.17    4.79
  -4   0  15   -0.98    3.35
   4   0 -15    0.32    4.96
   4   0 -15   -0.50    3.49
  -4   0  16   40.06   10.08
  -4   0  16   55.00    8.94
   4   0 -16   61.97   11.71
   4   0 -16   42.13    8.82
  -4   0  17   -0.84    4.34
  -4   0  17   -0.38    2.56
   4   0 -17    0.58    4.95
   4   0 -17    0.51    3.36
  -4   0  18  131.50   18.94
  -4   0  18  147.26   17.09
   4   0 -18  141.43   19.58
   4   0 -18  101.25   16.10
  -4   0  19   -1.80    4.01
  -4   0  19   -0.49    2.54
   4   0 -19   -0.37    3.41
  -4   0  20  111.93   18.18
  -4   0  20  148.54   17.53
   4   0 -20  114.61   16.92
  -4   0  21    0.48    4.27
  -4   0  21   -1.02    2.81
   4   0 -21   -1.56    4.26
  -4   0  22   25.14    7.62
  -4   0  22   16.05    5.70
   4   0 -22    6.37    4.91
  -4   0  23    2.36    4.82
  -4   0  27   -0.99    5.11
  -4   0  28   15.58    7.53
  -4   0  29    1.71    5.15
  -4   0  30   50.99   12.18
  -4   0  32   -0.38    4.17
  -4   0  33    2.30    5.51
  -4   0  34    5.76    5.43
  -4   0  35   -0.56    5.37
  -4   0  36   17.12    7.39
  -4   1   1   19.86    6.14
  -4   1   1   19.66    4.10
   4  -1  -1   11.56    4.38
   4  -1  -1   15.50    4.01
   4   1  -1   16.36    4.20
   4   1  -1   19.18    4.65
  -4  -1   1   14.85    5.25
  -4  -1   1   24.84    4.71
  -4   1   2  922.80   93.83
  -4   1   2 1043.18   91.46
   4  -1  -2 1034.08   93.59
   4  -1  -2 1073.68   91.71
   4   1  -2 1052.38   92.46
   4   1  -2  921.84   91.44
  -4  -1   2 1068.66   93.80
  -4  -1   2 1096.50   92.22
  -4   1   3   19.47    5.98
  -4   1   3   16.46    3.76
   4  -1  -3   15.38    5.40
   4  -1  -3   14.80    4.14
   4   1  -3   14.83    4.76
   4   1  -3   13.61    3.91
  -4  -1   3   20.52    6.13
  -4  -1   3   11.05    3.88
  -4   1   4    1.66    4.84
  -4   1   4    0.64    2.21
   4  -1  -4   -0.73    3.61
   4  -1  -4    3.15    2.88
   4   1  -4    2.64    3.37
   4   1  -4    3.39    2.36
  -4  -1   4   -0.25    3.47
  -4  -1   4   -0.30    2.46
  -4   1   5   10.30    6.05
  -4   1   5    7.57    3.19
   4  -1  -5   13.17    5.81
   4  -1  -5    7.09    3.52
   4   1  -5   12.00    4.51
   4   1  -5   10.96    3.41
  -4  -1   5   14.94    5.55
  -4  -1   5    8.52    3.55
  -4   1   6  421.69   48.41
  -4   1   6  545.62   45.88
   4  -1  -6  438.57   47.87
   4  -1  -6  606.92   47.06
   4   1  -6  441.75   46.93
   4   1  -6  503.24   45.68
  -4  -1   6  400.10   47.39
  -4  -1   6  492.73   45.44
  -4   1   7   39.88    9.30
  -4   1   7   40.75    6.56
   4  -1  -7   46.74    9.07
   4  -1  -7   34.36    6.53
   4   1  -7   54.08    8.78
   4   1  -7   28.65    5.84
  -4  -1   7   38.52    8.67
  -4  -1   7   30.94    5.92
  -4   1   8 1068.26  107.08
  -4   1   8 1205.74  103.77
   4  -1  -8 1201.42  107.11
   4  -1  -8 1170.27  104.14
   4   1  -8 1143.64  105.71
   4   1  -8 1014.15  103.11
  -4  -1   8 1250.07  107.60
  -4  -1   8 1242.68  103.49
  -4   1   9   -1.93    5.99
  -4   1   9   -0.08    2.81
   4  -1  -9    0.10    3.74
   4  -1  -9   -0.92    3.27
   4   1  -9   -0.34    3.81
   4   1  -9    0.46    2.43
  -4  -1   9    3.10    4.74
  -4  -1   9    0.23    2.82
  -4   1  10  418.87   50.29
  -4   1  10  594.39   48.64
   4  -1 -10  498.90   50.97
   4  -1 -10  502.21   48.32
   4   1 -10  492.04   49.98
   4   1 -10  498.95   47.77
  -4  -1  10  461.80   50.77
  -4  -1  10  523.70   47.54
  -4   1  11  113.82   18.68
  -4   1  11  143.42   16.51
   4  -1 -11  153.15   19.62
   4  -1 -11  118.34   16.40
   4   1 -11  154.05   18.97
   4   1 -11  148.58   16.60
  -4  -1  11  145.82   19.55
  -4  -1  11  150.71   16.33
  -4   1  12  402.01   43.06
  -4   1  12  409.37   39.77
   4  -1 -12  401.29   42.90
   4  -1 -12  424.79   40.66
   4   1 -12  412.27   42.15
   4   1 -12  389.34   39.50
  -4  -1  12  448.24   44.02
  -4  -1  12  381.68   39.06
  -4   1  13  109.45   15.56
  -4   1  13   94.53   12.42
   4  -1 -13   92.86   15.05
   4  -1 -13   69.03   11.84
   4   1 -13   87.54   13.91
   4   1 -13   85.74   11.94
  -4  -1  13   91.28   15.06
  -4  -1  13   92.23   12.00
  -4   1  14    1.92    5.05
  -4   1  14    1.65    2.53
   4  -1 -14    0.90    4.66
   4  -1 -14    0.43    3.30
   4   1 -14   -0.04    4.62
   4   1 -14    0.32    3.20
  -4  -1  14    1.18    5.15
  -4  -1  14   -1.16    3.20
  -4   1  15   48.97   10.23
  -4   1  15   30.38    7.10
   4  -1 -15   26.06    8.53
   4  -1 -15   40.32    8.15
   4   1 -15   38.79    9.40
   4   1 -15   36.74    7.35
  -4  -1  15   23.30    8.26
  -4  -1  15   30.28    6.60
  -4   1  16  253.37   29.10
  -4   1  16  269.37   26.64
   4  -1 -16  270.88   30.01
   4  -1 -16  207.08   26.07
   4   1 -16  178.68   26.55
   4   1 -16  240.84   26.18
  -4  -1  16  218.97   28.13
  -4  -1  16  261.64   25.95
  -4   1  17    2.02    4.05
  -4   1  17    1.35    3.09
   4  -1 -17    4.41    3.74
   4   1 -17    0.47    3.86
   4   1 -17    1.63    2.91
  -4  -1  17    0.00    4.14
  -4  -1  17    1.30    3.16
  -4   1  18  321.22   33.15
  -4   1  18  208.98   27.79
   4  -1 -18  282.95   30.46
   4   1 -18  306.87   32.55
   4   1 -18  248.25   28.81
  -4  -1  18  294.89   32.26
  -4  -1  18  268.97   28.59
  -4   1  19   25.59    8.12
  -4   1  19    9.51    4.51
   4  -1 -19   25.57    6.82
   4   1 -19   12.22    6.12
   4   1 -19   10.58    4.86
  -4  -1  19    9.35    6.11
  -4  -1  19   14.15    5.29
  -4   1  20   25.83    8.72
  -4   1  20   36.12    7.86
   4  -1 -20   22.46    7.06
   4   1 -20   29.43    6.91
  -4  -1  20   12.70    7.63
  -4  -1  20   22.43    6.37
  -4   1  21    6.38    5.51
  -4   1  21    8.14    4.50
   4  -1 -21    6.22    5.04
   4   1 -21    5.69    4.29
  -4  -1  21    3.94    5.33
  -4  -1  21    6.27    4.32
  -4   1  22  192.13   23.03
   4  -1 -22  189.67   24.09
  -4  -1  22  175.53   24.30
  -4  -1  23   15.34    7.00
  -4  -1  24    7.25    5.69
  -4   1  25   28.20    9.38
  -4   1  26   63.59   13.33
  -4   1  27   -1.54    4.99
  -4   1  28   43.87   10.81
  -4  -1  28   41.35   10.80
  -4   1  29   -2.30    6.12
  -4  -1  29    4.18    5.60
  -4   1  30    0.05    6.24
  -4  -1  30    1.11    5.17
  -4   1  31    0.96    5.33
  -4  -1  31   -0.40    4.04
  -4   1  32   19.39    9.20
  -4  -1  32   54.00   11.87
  -4   1  33   -0.17    4.93
  -4  -1  33   -1.27    4.78
  -4   1  34    4.92    6.68
  -4  -1  34    6.79    5.80
  -4   1  35   -3.81    6.44
  -4   1  36   10.38    7.43
  -4   1  37   -1.14    4.54
  -4   1  38   11.45    7.59
  -4   2   1   76.73   11.61
  -4   2   1   65.64    8.54
   4  -2  -1   60.73   10.06
   4  -2  -1   80.87    9.18
   4   2  -1   61.64    8.66
   4   2  -1   70.24    9.64
  -4  -2   1   61.25    9.52
  -4  -2   1   85.38   10.52
  -4   2   2  179.83   22.98
  -4   2   2  206.37   20.42
   4  -2  -2  214.03   23.03
   4  -2  -2  216.89   20.99
   4   2  -2  203.26   20.84
   4   2  -2  207.04   21.26
  -4  -2   2  188.05   21.86
  -4  -2   2  204.30   21.49
  -4   2   3   12.80    6.22
  -4   2   3   24.28    4.29
   4  -2  -3   16.95    6.04
   4  -2  -3   20.79    4.78
   4   2  -3    9.97    3.86
   4   2  -3   21.52    4.75
  -4  -2   3   11.86    5.25
  -4  -2   3   21.40    4.98
  -4   2   4 1466.81  149.95
  -4   2   4 1721.44  146.93
   4  -2  -4 1765.54  150.44
   4  -2  -4 1937.73  148.29
   4   2  -4 1710.75  147.82
   4   2  -4 1657.39  147.08
  -4  -2   4 1443.61  148.42
  -4  -2   4 1614.61  147.26
  -4   2   5   53.03   10.16
  -4   2   5   50.26    7.08
   4  -2  -5   31.35    8.09
   4  -2  -5   52.59    7.81
   4   2  -5   53.44    8.08
   4   2  -5   43.24    6.77
  -4  -2   5   29.14    7.82
  -4  -2   5   48.90    7.16
  -4   2   6    4.16    5.52
  -4   2   6   12.04    3.71
   4  -2  -6    4.84    5.19
   4  -2  -6   20.74    4.86
   4   2  -6   11.34    4.51
   4   2  -6    9.94    3.27
  -4  -2   6    8.89    4.36
  -4  -2   6    7.60    3.14
  -4   2   7  363.89   33.70
  -4   2   7  262.05   28.12
   4  -2  -7  331.63   32.35
   4  -2  -7  252.83   28.43
   4   2  -7  306.10   29.84
   4   2  -7  271.72   27.91
  -4  -2   7  331.18   31.78
  -4  -2   7  266.33   27.85
  -4   2   8  648.07   69.04
  -4   2   8  796.20   66.43
   4  -2  -8  650.50   68.65
   4  -2  -8  822.65   67.29
   4   2  -8  708.01   67.16
   4   2  -8  752.41   65.80
  -4  -2   8  663.83   68.20
  -4  -2   8  663.85   65.10
  -4   2   9  154.74   23.14
  -4   2   9  228.76   21.94
   4  -2  -9  192.03   24.27
   4  -2  -9  204.88   22.04
   4   2  -9  210.40   22.91
   4   2  -9  204.63   21.09
  -4  -2   9  154.14   22.53
  -4  -2   9  210.71   20.84
  -4   2  10   40.84   10.19
  -4   2  10   60.48    8.86
   4  -2 -10   46.96   10.96
   4  -2 -10   47.08    8.71
   4   2 -10   51.54    9.62
   4   2 -10   62.69    8.69
  -4  -2  10   71.29   11.99
  -4  -2  10   53.18    7.99
  -4   2  11   65.31   11.85
  -4   2  11   53.35    8.63
   4  -2 -11   46.30   11.08
   4  -2 -11   56.88    9.63
   4   2 -11   45.44    9.15
   4   2 -11   41.19    7.75
  -4  -2  11   67.43   11.88
  -4  -2  11   53.83    8.07
  -4   2  12    5.63    4.67
  -4   2  12    1.24    3.20
   4  -2 -12   -1.97    4.34
   4  -2 -12    6.68    4.37
   4   2 -12   -0.76    4.14
   4   2 -12    3.58    2.46
  -4  -2  12    0.70    4.06
  -4  -2  12    1.17    2.39
  -4   2  13   15.57    7.35
  -4   2  13   19.68    5.60
   4  -2 -13   22.30    8.25
   4  -2 -13   36.73    7.54
   4   2 -13   11.31    5.33
   4   2 -13   17.00    4.72
  -4  -2  13   16.34    6.76
  -4  -2  13   25.03    5.54
  -4   2  14  622.45   70.83
  -4   2  14  730.43   68.89
   4  -2 -14  682.07   71.96
   4  -2 -14  812.10   70.90
   4   2 -14  757.59   70.85
   4   2 -14  722.39   68.20
  -4  -2  14  730.68   72.14
  -4  -2  14  796.13   68.43
  -4   2  15   40.31    9.85
  -4   2  15   50.55    8.94
   4  -2 -15   29.82    9.21
   4  -2 -15   39.31    8.82
   4   2 -15   42.83    9.31
   4   2 -15   59.85    8.80
  -4  -2  15   52.59   11.52
  -4  -2  15   41.67    7.59
  -4   2  16   18.33    6.63
  -4   2  16    8.02    4.58
   4  -2 -16   11.51    5.32
   4   2 -16   26.87    7.32
   4   2 -16   11.08    4.49
  -4  -2  16   12.39    5.99
  -4  -2  16   20.82    5.39
  -4   2  17    0.33    3.92
  -4   2  17    4.55    3.59
   4  -2 -17    1.45    3.62
   4   2 -17   -0.48    3.70
   4   2 -17    3.66    2.75
  -4  -2  17   -2.36    4.82
  -4  -2  17    1.71    2.22
  -4   2  18  120.49   18.09
  -4   2  18   91.37   14.39
   4  -2 -18  112.55   16.08
   4   2 -18  122.91   17.20
  -4  -2  18   98.51   16.38
  -4  -2  18  105.77   14.05
  -4   2  19   81.99   14.61
  -4   2  19   87.69   13.45
   4  -2 -19  100.97   14.90
   4   2 -19  104.86   15.66
  -4  -2  19   83.01   14.72
  -4  -2  19   91.51   12.96
  -4   2  20   43.01   10.48
  -4   2  20   38.26    8.65
   4  -2 -20   40.06    9.61
   4   2 -20   38.59    9.83
  -4  -2  20   37.16    9.48
  -4  -2  20   34.87    7.55
  -4   2  21    4.07    3.48
   4  -2 -21    3.27    4.76
  -4  -2  21    3.50    4.65
  -4  -2  21    1.66    3.54
  -4   2  22   11.46    5.04
   4  -2 -22   12.22    6.28
  -4  -2  22    8.13    5.40
  -4  -2  23    8.85    6.42
  -4   2  24  127.83   19.99
  -4  -2  24  127.51   19.15
  -4   2  25   29.85    9.59
  -4  -2  25   11.57    7.02
  -4   2  26   69.89   13.20
  -4  -2  26   43.96   11.12
  -4   2  27    7.07    6.60
  -4   2  28   37.25   10.40
  -4   2  29    8.03    6.52
  -4   2  30   63.51   13.53
  -4  -2  30   56.04   12.61
  -4   2  31   -2.32    5.67
  -4  -2  31   -0.29    4.56
  -4   2  32    1.48    6.24
  -4  -2  32   -1.37    5.46
  -4   2  33    4.02    6.37
  -4   2  34   11.01    7.12
  -4   2  35   12.71    6.43
  -4   2  36    5.33    7.32
  -4   2  37   -1.75    6.07
  -4   2  38    5.68    6.42
  -4   2  39   -1.15    4.73
  -4   2  40    3.51    5.59
  -4   3   1   34.68    8.03
  -4   3   1   34.24    5.59
   4  -3  -1   43.34    8.18
   4  -3  -1   38.00    6.38
   4   3  -1   33.75    5.93
   4   3  -1   57.06    8.08
  -4  -3   1   41.40    6.86
  -4  -3   1   43.27    7.64
  -4   3   2  289.60   33.42
  -4   3   2  359.82   30.45
   4  -3  -2  336.88   33.41
   4  -3  -2  338.15   31.04
   4   3  -2  287.48   30.08
   4   3  -2  302.49   31.07
  -4  -3   2  292.98   31.21
  -4  -3   2  314.23   31.63
  -4   3   3    3.88    4.83
  -4   3   3    8.80    3.29
   4  -3  -3    7.43    5.04
   4  -3  -3    6.47    3.57
   4   3  -3    6.45    2.94
   4   3  -3   10.60    3.99
  -4  -3   3   11.76    4.72
  -4  -3   3    7.97    4.00
  -4   3   4   18.39    6.59
  -4   3   4   21.13    4.27
   4  -3  -4   10.08    5.88
   4  -3  -4   17.14    4.30
   4   3  -4   10.99    3.56
   4   3  -4   17.61    4.40
  -4  -3   4   10.25    4.54
  -4  -3   4   17.09    4.54
  -4   3   5   37.38    8.99
  -4   3   5   38.37    6.18
   4  -3  -5   29.03    8.18
   4  -3  -5   40.44    6.96
   4   3  -5   32.11    5.91
   4   3  -5   34.02    6.07
  -4  -3   5   28.39    6.92
  -4  -3   5   29.86    6.19
  -4   3   6   63.82   11.77
  -4   3   6   78.06    9.74
   4  -3  -6   57.32   11.52
   4  -3  -6   78.27   10.22
   4   3  -6   55.70    9.04
   4   3  -6   73.35    9.15
  -4  -3   6   62.14   10.38
  -4  -3   6   67.57    9.29
  -4   3   7  422.20   46.39
  -4   3   7  460.27   43.57
   4  -3  -7  471.42   47.19
   4  -3  -7  414.83   43.82
   4   3  -7  493.90   44.23
   4   3  -7  463.70   43.03
  -4  -3   7  451.25   45.60
  -4  -3   7  473.81   43.47
  -4   3   8   73.76   13.24
  -4   3   8   90.79   11.45
   4  -3  -8   78.62   13.61
   4  -3  -8   81.26   11.75
   4   3  -8   77.69   11.34
   4   3  -8   89.17   10.82
  -4  -3   8   79.50   12.77
  -4  -3   8   92.85   11.20
  -4   3   9    0.77    3.75
  -4   3   9    4.57    2.77
   4  -3  -9   -0.79    3.17
   4  -3  -9    1.30    3.74
   4   3  -9   -1.02    2.73
   4   3  -9    1.67    2.81
  -4  -3   9   -1.61    5.19
  -4  -3   9   -0.45    2.60
  -4   3  10  212.85   23.83
  -4   3  10  179.83   19.99
   4  -3 -10  194.59   23.63
   4  -3 -10  178.10   20.82
   4   3 -10  177.61   20.43
   4   3 -10  159.18   18.70
  -4  -3  10  159.48   21.36
  -4  -3  10  177.94   18.95
  -4   3  11  378.87   38.43
  -4   3  11  311.74   34.41
   4  -3 -11  380.22   38.84
   4  -3 -11  311.70   35.32
   4   3 -11  419.94   36.51
   4   3 -11  333.66   33.72
  -4  -3  11  360.33   37.42
  -4  -3  11  330.46   33.52
  -4   3  12  280.64   31.78
  -4   3  12  270.19   28.59
   4  -3 -12  252.63   31.43
   4  -3 -12  267.13   29.74
   4   3 -12  305.60   30.01
   4   3 -12  243.43   27.30
  -4  -3  12  261.30   30.74
  -4  -3  12  303.52   27.89
  -4   3  13  105.47   16.10
  -4   3  13   89.90   12.67
   4  -3 -13   93.36   15.67
   4  -3 -13   67.54   12.71
   4   3 -13   93.65   13.41
  -4  -3  13  108.01   15.54
  -4  -3  13   92.82   11.68
  -4   3  14   -1.64    4.56
  -4   3  14    6.25    3.82
   4  -3 -14    6.95    6.35
   4  -3 -14    3.95    4.29
   4   3 -14    3.03    3.81
  -4  -3  14    9.64    5.40
  -4  -3  14    2.81    2.69
  -4   3  15   28.28    9.04
  -4   3  15   56.09    9.25
   4  -3 -15   35.64    8.31
   4   3 -15   33.75    7.99
  -4  -3  15   53.67   10.79
  -4  -3  15   32.55    6.59
  -4   3  16  224.07   29.15
  -4   3  16  222.31   26.73
   4  -3 -16  279.45   29.46
   4   3 -16  272.58   28.78
  -4  -3  16  208.15   28.41
  -4  -3  16  273.83   26.45
  -4   3  17    6.52    6.37
  -4   3  17   19.17    5.56
   4  -3 -17   14.72    6.36
   4   3 -17    7.75    4.63
  -4  -3  17   12.50    6.08
  -4  -3  17   18.62    4.99
  -4   3  18   60.82   11.92
  -4   3  18   41.79    9.35
   4  -3 -18   43.12   10.33
   4   3 -18   58.51   10.71
   4   3 -18   56.23    9.09
  -4  -3  18   33.65    9.61
  -4  -3  18   68.35    9.65
  -4   3  19   12.88    5.71
   4  -3 -19    6.69    4.45
   4   3 -19    2.90    3.85
  -4  -3  19    7.45    5.61
  -4  -3  19    5.63    3.53
  -4   3  20    9.85    4.84
   4  -3 -20   18.70    6.46
   4   3 -20   14.63    6.32
   4   3 -20   16.06    5.47
  -4  -3  20    6.39    5.65
  -4  -3  20   17.54    5.75
  -4   3  21   55.13   10.32
   4  -3 -21   47.55   10.91
   4   3 -21   49.95   10.40
  -4  -3  21   45.17   10.80
  -4   3  22   59.81   13.17
  -4   3  22   72.50   12.00
   4  -3 -22   45.22   11.60
  -4  -3  22   66.07   12.56
  -4   3  23   39.78   10.18
   4  -3 -23   31.39    9.23
  -4  -3  23   41.79   10.20
  -4   3  24    1.43    5.22
  -4  -3  24    1.53    4.90
  -4   3  25   12.33    7.02
  -4  -3  25    4.62    5.54
  -4   3  26   29.86   11.36
  -4  -3  26   74.83   13.24
  -4   3  27   18.82    8.03
  -4  -3  27   13.09    7.21
  -4   3  28   54.29   13.01
  -4   3  29    4.70    6.13
  -4   3  30    7.02    6.60
  -4   3  31   -0.21    5.96
  -4   3  32   29.19    9.47
  -4   3  33    1.04    4.67
  -4   3  34    3.71    5.76
  -4   3  35   -1.48    6.36
  -4   3  36   11.13    7.02
  -4   3  37    7.69    6.58
  -4   3  38    2.78    6.30
  -4   3  39   -0.47    5.95
  -4   3  40    4.30    6.02
  -4   3  41    4.99    7.53
  -4   3  42   -3.45    6.21
  -4   4   1   44.85    9.46
  -4   4   1   48.15    7.39
   4  -4  -1   91.85   11.96
   4  -4  -1   58.18    8.21
   4   4  -1   66.22    8.18
   4   4  -1   62.59    9.47
   4   4  -1   64.69   10.84
  -4  -4   1   56.86    8.66
  -4  -4   1   57.72    9.50
  -4   4   2   97.55   17.16
  -4   4   2  154.66   15.65
   4  -4  -2  144.18   18.32
   4  -4  -2  160.02   16.59
   4   4  -2  165.74   15.95
   4   4  -2  152.05   16.91
   4   4  -2  153.10   18.97
  -4  -4   2  125.94   15.93
  -4  -4   2  142.06   17.28
  -4   4   3   77.97   12.03
  -4   4   3   66.27    8.43
   4  -4  -3   72.19   11.42
   4  -4  -3   42.77    8.10
   4   4  -3   57.60    8.10
   4   4  -3   74.62    9.49
  -4  -4   3   63.17    9.21
  -4  -4   3   55.29    9.37
  -4   4   4  289.74   33.54
  -4   4   4  316.23   30.84
   4  -4  -4  295.71   31.47
   4   4  -4  327.65   30.67
   4   4  -4  339.51   31.56
  -4  -4   4  332.24   32.29
  -4  -4   4  303.25   31.75
  -4   4   5    4.91    4.51
  -4   4   5   11.39    3.63
   4  -4  -5    9.64    5.43
   4  -4  -5    7.88    3.92
   4   4  -5    3.23    2.69
   4   4  -5    7.31    3.67
  -4  -4   5   10.17    4.39
  -4  -4   5    4.15    3.16
  -4   4   6  102.48   14.28
  -4   4   6   85.06   10.78
   4  -4  -6  102.63   14.47
   4  -4  -6   58.53   10.26
   4   4  -6   90.11   10.39
   4   4  -6   70.25    9.77
  -4  -4   6   75.94   11.53
  -4  -4   6   77.24   10.67
  -4   4   7   11.27    6.30
  -4   4   7    5.70    3.55
   4  -4  -7    4.95    5.12
   4  -4  -7   10.47    4.51
   4   4  -7   11.49    4.07
   4   4  -7    3.97    2.76
  -4  -4   7    8.44    4.45
  -4  -4   7    4.00    3.50
  -4   4   8   94.04   14.82
  -4   4   8   95.37   12.04
   4  -4  -8   91.85   14.92
   4  -4  -8   94.35   13.21
   4   4  -8   93.89   11.68
   4   4  -8   85.02   11.01
  -4  -4   8  109.69   14.18
  -4  -4   8   80.48   11.44
  -4   4   9  332.49   34.73
  -4   4   9  301.73   31.19
   4  -4  -9  280.01   34.10
   4  -4  -9  322.00   32.74
   4   4  -9  300.91   30.75
  -4  -4   9  312.45   33.18
  -4  -4   9  310.94   30.71
  -4   4  10  268.48   28.38
  -4   4  10  216.38   24.05
   4  -4 -10  223.84   27.40
   4  -4 -10  219.62   25.38
   4   4 -10  235.51   24.04
  -4  -4  10  219.86   25.76
  -4  -4  10  208.77   23.08
  -4   4  11   33.45    8.44
  -4   4  11   27.29    6.01
   4  -4 -11   20.89    7.33
   4  -4 -11   26.17    7.08
   4   4 -11   17.87    5.32
  -4  -4  11   27.12    7.33
  -4  -4  11   24.18    5.04
  -4   4  12   32.04    9.30
  -4   4  12   40.47    7.67
   4  -4 -12   31.31    9.09
   4  -4 -12   37.77    8.46
   4   4 -12   47.41    8.24
  -4  -4  12   40.56    9.45
  -4  -4  12   47.23    7.26
  -4   4  13   76.42   14.76
  -4   4  13  102.83   13.67
   4  -4 -13  109.33   15.32
   4   4 -13  100.00   13.50
  -4  -4  13   96.73   15.27
  -4  -4  13  101.88   12.44
  -4   4  14  328.36   34.66
  -4   4  14  270.55   30.52
   4  -4 -14  275.30   32.13
   4   4 -14  266.47   30.40
   4   4 -14  325.74   29.79
  -4  -4  14  304.10   33.19
  -4  -4  14  282.25   29.18
  -4   4  15   85.94   15.42
  -4   4  15  101.21   13.88
   4  -4 -15   95.58   15.03
   4   4 -15   99.64   13.71
   4   4 -15   96.60   12.21
  -4  -4  15   63.68   13.42
  -4  -4  15   99.97   12.29
  -4   4  16   39.40    9.46
  -4   4  16   24.33    6.62
   4  -4 -16   17.87    6.81
   4   4 -16   10.48    5.60
   4   4 -16   21.55    5.40
  -4  -4  16   20.82    8.27
  -4  -4  16   27.22    5.52
  -4   4  17    4.85    6.06
  -4   4  17    7.85    4.40
   4  -4 -17   -0.70    3.92
   4   4 -17    0.75    3.87
   4   4 -17    4.37    3.00
  -4  -4  17    2.82    5.01
  -4  -4  17    6.17    3.55
  -4   4  18   98.81   14.49
   4  -4 -18   79.27   14.81
   4   4 -18   99.03   14.65
   4   4 -18  115.46   13.75
  -4  -4  18   98.69   16.00
  -4   4  19   77.39   12.36
   4  -4 -19   71.48   12.69
   4   4 -19   50.50   10.65
   4   4 -19   56.08    9.49
  -4  -4  19   68.74   12.86
  -4   4  20   45.73    9.81
   4  -4 -20   45.13   11.00
   4   4 -20   75.76   12.06
  -4  -4  20   48.34   11.26
  -4   4  21   25.29    8.50
  -4   4  21   15.97    6.43
   4  -4 -21   22.36    7.84
   4   4 -21   16.20    6.42
  -4  -4  21   19.07    7.62
  -4   4  22   10.11    6.22
  -4   4  22   11.26    6.03
   4  -4 -22    7.50    6.02
   4   4 -22   12.72    6.06
  -4  -4  22    5.01    5.54
  -4   4  23   27.08    9.19
  -4   4  23   27.06    7.97
   4  -4 -23   15.84    7.80
   4   4 -23   18.81    7.00
  -4  -4  23   20.01    7.86
  -4   4  24   86.19   15.89
  -4  -4  24   71.52   13.75
  -4   4  25   55.25   12.72
  -4  -4  25   52.49   11.46
  -4   4  26   54.28   13.00
  -4  -4  26   73.05   13.83
  -4   4  27   -2.58    5.88
  -4  -4  27   -1.72    5.57
  -4   4  28   32.53    9.70
  -4  -4  28   16.14    7.64
  -4   4  29    5.02    6.90
  -4   4  30    7.17    6.58
  -4   4  31    6.52    5.72
  -4   4  32    1.21    5.86
  -4   4  33    2.94    6.32
  -4   4  34   13.43    8.18
  -4   4  35    1.23    5.96
  -4   4  36    6.51    6.46
  -4   4  37    0.72    4.84
  -4   4  38    5.13    5.40
  -4   4  39    2.14    5.64
  -4   4  40   15.60    8.48
  -4   4  41   -1.17    5.32
  -4   4  42   -4.34    7.06
  -4   5   1   79.02   12.47
  -4   5   1   89.26   10.20
   4  -5  -1   71.43   12.41
   4  -5  -1   88.00   11.07
   4   5  -1   93.03   10.59
   4   5  -1   76.77   11.66
   4   5  -1   87.62   13.41
  -4  -5   1   79.15   10.82
  -4  -5   1   87.02   12.94
  -4   5   2  357.79   34.09
  -4   5   2  309.29   30.01
   4  -5  -2  313.99   33.72
   4  -5  -2  301.50   30.89
   4   5  -2  343.58   30.48
   4   5  -2  314.31   31.85
   4   5  -2  273.76   32.73
  -4  -5   2  315.63   31.00
  -4  -5   2  271.37   31.85
  -4   5   3  147.92   20.79
  -4   5   3  195.63   18.87
   4  -5  -3  159.01   21.22
   4  -5  -3  183.93   19.67
   4   5  -3  167.06   18.22
   4   5  -3  167.40   19.47
   4   5  -3  200.69   22.02
  -4  -5   3  170.33   19.06
  -4  -5   3  183.03   20.56
  -4   5   4   20.42    6.73
  -4   5   4   14.65    4.48
   4  -5  -4   30.29    7.75
   4  -5  -4   29.40    6.20
   4   5  -4   30.70    5.23
   4   5  -4   15.14    4.99
   4   5  -4   17.78    6.55
  -4  -5   4   30.20    5.91
  -4  -5   4   25.66    6.33
  -4   5   5   42.68    9.40
  -4   5   5   45.50    7.57
   4  -5  -5   48.53   10.25
   4  -5  -5   54.22    8.90
   4   5  -5   44.48    6.99
   4   5  -5   41.89    7.25
   4   5  -5   43.17    9.57
  -4  -5   5   51.97    8.55
  -4  -5   5   60.87    9.27
  -4   5   6  100.96   14.21
  -4   5   6   80.37   10.97
   4  -5  -6   95.64   14.46
   4  -5  -6   84.52   12.25
   4   5  -6   83.96   10.46
   4   5  -6   89.56   11.04
   4   5  -6   73.91   12.34
  -4  -5   6   62.46   10.98
  -4  -5   6   94.30   11.93
  -4   5   7  177.57   23.62
  -4   5   7  209.52   21.68
   4  -5  -7  224.88   25.55
   4  -5  -7  192.58   22.45
   4   5  -7  199.75   20.47
   4   5  -7  180.53   20.39
   4   5  -7  207.07   23.50
  -4  -5   7  186.97   22.24
  -4  -5   7  213.82   22.08
  -4   5   8   33.67    8.54
  -4   5   8   36.75    6.78
   4  -5  -8   42.81    9.83
   4  -5  -8   32.33    7.20
   4   5  -8   26.21    5.72
  -4  -5   8   40.63    7.97
  -4  -5   8   47.76    7.87
  -4   5   9   22.28    7.05
  -4   5   9   32.83    6.63
   4  -5  -9   20.15    7.44
   4  -5  -9   17.76    6.26
   4   5  -9   27.96    5.28
  -4  -5   9   21.39    6.47
  -4  -5   9   40.04    6.74
  -4   5  10   24.48    7.60
  -4   5  10   35.01    6.75
   4  -5 -10   21.98    8.17
   4  -5 -10   23.43    6.82
   4   5 -10   36.16    5.86
  -4  -5  10   19.05    6.64
  -4  -5  10   18.65    5.26
  -4   5  11  273.57   30.46
  -4   5  11  266.26   27.36
   4  -5 -11  219.99   27.92
   4   5 -11  253.79   25.87
   4   5 -11  243.20   25.50
  -4  -5  11  273.57   29.03
  -4  -5  11  252.60   26.14
  -4   5  12  259.23   31.13
  -4   5  12  265.08   28.64
   4  -5 -12  294.72   30.97
   4   5 -12  296.78   27.95
   4   5 -12  275.69   27.24
  -4  -5  12  224.99   29.34
  -4  -5  12  258.96   27.42
  -4   5  13   73.93   12.64
  -4   5  13   51.61    9.34
   4  -5 -13   48.59   10.37
   4   5 -13   54.22    8.62
   4   5 -13   45.04    7.42
  -4  -5  13   39.25    9.64
  -4   5  14   12.38    6.10
  -4   5  14   17.27    5.41
   4  -5 -14   34.73    8.32
   4   5 -14   21.96    5.40
   4   5 -14   14.64    4.43
  -4  -5  14   14.43    6.57
  -4   5  15  110.36   16.86
  -4   5  15  113.68   14.38
   4  -5 -15   76.73   14.17
   4   5 -15   76.80   12.14
   4   5 -15  101.36   12.19
  -4  -5  15   90.80   14.76
  -4   5  16  141.12   17.27
   4  -5 -16  113.31   17.68
   4   5 -16  118.83   15.53
   4   5 -16  107.17   14.07
  -4  -5  16  140.26   18.78
  -4   5  17   90.28   13.19
   4  -5 -17   97.44   15.24
   4   5 -17  100.96   12.96
   4   5 -17   72.27   10.68
  -4  -5  17   57.16   12.30
  -4   5  18  113.76   16.23
   4  -5 -18  111.08   17.77
   4   5 -18  126.56   15.83
   4   5 -18  106.43   14.00
  -4  -5  18  115.45   17.58
  -4   5  19    1.19    5.35
  -4   5  19    0.10    3.40
   4  -5 -19    1.04    4.89
   4   5 -19   -0.08    3.13
  -4  -5  19   -1.10    4.89
  -4   5  20    0.81    4.51
  -4   5  20    2.05    2.87
   4  -5 -20   -2.08    4.23
   4   5 -20    1.15    3.64
  -4  -5  20   -0.02    4.60
  -4   5  21   44.71   10.63
  -4   5  21   21.64    7.27
   4  -5 -21   30.56    9.11
   4   5 -21   18.94    6.36
  -4  -5  21   15.02    6.74
  -4   5  22  112.15   18.09
  -4   5  22   75.48   14.36
   4  -5 -22  111.04   18.00
   4   5 -22  124.72   16.39
  -4  -5  22  116.54   17.51
  -4   5  23   18.25    7.60
   4  -5 -23    4.90    4.96
  -4  -5  23   10.40    5.81
  -4   5  24    5.02    5.09
  -4  -5  24    9.86    6.15
  -4   5  25    0.16    4.20
  -4  -5  25   -0.11    3.95
  -4   5  26   13.98    7.16
  -4  -5  26   14.93    7.07
  -4   5  27   20.79    9.05
  -4   5  28    8.09    7.05
  -4   5  29   18.65    8.36
  -4   5  30   -0.38    5.50
  -4   5  31   13.14    7.50
  -4   5  32    5.35    6.86
  -4   5  33   15.85    8.15
  -4   5  34    7.88    6.64
  -4   5  35    8.57    7.00
  -4   5  36   -1.70    7.04
  -4   5  37    9.00    8.51
  -4   5  38   -0.20    6.29
  -4   5  39   -0.03    4.73
  -4   5  40    0.43    6.49
  -4   6   1   59.39   10.14
  -4   6   1   43.21    6.71
   4  -6  -1   33.16    8.90
   4  -6  -1   57.79    8.52
   4   6  -1   60.42    9.47
   4   6  -1   52.56    9.67
  -4  -6   1   44.56    7.60
  -4  -6   1   51.04    7.74
  -4   6   2   96.48   12.97
  -4   6   2  107.57   10.53
   4  -6  -2   67.17   11.79
   4  -6  -2   79.62   10.71
   4   6  -2   79.24   11.32
   4   6  -2   60.17   11.01
  -4  -6   2   50.04    9.05
  -4  -6   2   74.78    9.79
  -4  -6   2   59.42   10.94
  -4   6   3  110.20   14.09
  -4   6   3   80.68   10.30
   4  -6  -3   79.92   13.06
   4  -6  -3   79.19   11.25
   4   6  -3   72.81    9.72
   4   6  -3   89.71   11.86
   4   6  -3  110.25   13.62
  -4  -6   3   70.16   10.43
  -4  -6   3   67.60    9.97
  -4  -6   3   81.18   12.40
  -4   6   4  120.19   17.52
  -4   6   4  130.73   15.48
   4  -6  -4  155.29   19.29
   4  -6  -4  156.98   17.35
   4   6  -4  145.93   15.14
   4   6  -4  128.99   16.00
   4   6  -4  114.88   16.70
  -4  -6   4  135.96   15.87
  -4  -6   4  133.66   17.13
  -4   6   5   95.93   14.03
  -4   6   5   74.36   10.66
   4  -6  -5   79.81   13.66
   4  -6  -5   91.23   12.56
   4   6  -5   79.28   10.18
   4   6  -5   87.07   11.40
   4   6  -5   84.23   12.80
  -4  -6   5   84.26   11.36
  -4  -6   5   85.09   12.39
  -4   6   6   38.17    8.69
  -4   6   6   27.13    6.00
   4  -6  -6   39.32    9.14
   4  -6  -6   25.89    6.77
   4   6  -6   38.41    5.94
  -4  -6   6   40.03    7.24
  -4  -6   6   39.12    7.76
  -4   6   7    2.33    3.96
  -4   6   7   -0.60    2.04
   4  -6  -7   -2.48    4.70
   4  -6  -7    0.15    3.06
   4   6  -7    0.26    2.17
   4   6  -7    0.41    3.59
  -4  -6   7   -1.15    3.19
  -4  -6   7   -2.00    3.09
  -4   6   8  213.77   29.63
  -4   6   8  276.33   28.22
   4  -6  -8  357.46   33.55
   4  -6  -8  241.85   29.07
   4   6  -8  296.17   27.00
  -4  -6   8  263.48   28.89
  -4  -6   8  258.21   28.24
  -4   6   9  330.81   36.51
  -4   6   9  359.89   34.04
   4  -6  -9  332.31   36.94
   4  -6  -9  332.63   35.36
   4   6  -9  333.97   31.99
   4   6  -9  368.91   32.54
  -4  -6   9  314.60   34.28
  -4  -6   9  268.12   32.67
  -4   6  10    0.28    3.69
  -4   6  10    1.76    3.20
   4  -6 -10    3.26    3.96
   4   6 -10    2.27    2.26
   4   6 -10    6.87    3.37
  -4  -6  10    1.29    3.44
  -4  -6  10    5.88    3.94
  -4   6  11   -0.03    2.90
  -4   6  11   -0.41    2.99
   4  -6 -11   -1.84    3.70
   4   6 -11    3.64    2.58
   4   6 -11    1.17    2.52
  -4  -6  11   -0.30    2.65
  -4   6  12    9.01    5.55
   4  -6 -12    9.96    5.77
   4   6 -12    0.72    2.68
   4   6 -12    2.21    2.44
  -4  -6  12    2.18    3.53
  -4   6  13  114.98   17.98
   4  -6 -13  112.68   17.21
   4   6 -13  135.05   14.34
   4   6 -13  110.60   13.63
  -4  -6  13  109.77   16.53
  -4   6  14  108.75   16.62
   4  -6 -14   90.97   14.89
   4   6 -14  100.99   12.17
   4   6 -14   86.94   11.43
  -4  -6  14   82.35   14.06
   4  -6 -15   85.87   14.37
   4   6 -15  104.23   11.95
   4   6 -15   69.79   10.49
  -4  -6  15   91.62   14.46
   4  -6 -16   46.76   10.02
   4   6 -16   30.22    6.44
   4   6 -16   20.04    5.06
  -4  -6  16   30.61    8.24
  -4  -6  16   26.79    6.25
  -4   6  17   10.78    4.96
   4  -6 -17    8.91    5.26
   4   6 -17    0.51    3.01
  -4  -6  17    6.30    5.47
  -4  -6  17    0.78    2.66
  -4   6  18   65.38   13.01
   4  -6 -18   64.93   12.83
   4   6 -18   55.86    9.46
  -4  -6  18   63.87   12.41
  -4   6  19   63.28   13.16
   4  -6 -19   57.60   12.77
   4   6 -19   67.66   10.38
  -4  -6  19   55.47   12.09
  -4   6  20   25.83    8.32
   4  -6 -20   21.35    8.22
   4   6 -20   23.82    6.31
  -4  -6  20   23.87    8.34
  -4   6  21   16.97    7.23
   4  -6 -21   16.49    7.44
  -4  -6  21   24.42    7.81
  -4   6  22    2.41    5.97
   4  -6 -22    2.38    4.16
  -4  -6  22    2.89    4.75
  -4   6  23   10.90    7.20
   4  -6 -23   18.36    8.11
  -4  -6  23   10.75    6.47
  -4   6  24    1.59    6.01
  -4  -6  24   -0.51    5.25
  -4   6  25   27.72    9.32
  -4   6  26   27.71    9.63
  -4   6  27    0.20    4.92
  -4   6  28   10.21    7.74
  -4   6  29    8.88    7.63
  -4   6  30    3.92    6.36
  -4   6  31    1.82    6.27
  -4   6  32   -2.91    6.10
  -4   6  33    6.87    5.46
  -4   6  34   -2.95    6.48
  -4   6  35   13.76    8.27
  -4   6  36    5.83    7.62
  -4   6  37    1.01    5.09
  -4   6  38   -2.91    5.85
  -4   6  39   -0.70    5.26
  -4   7   1  272.51   29.34
   4  -7  -1  271.37   30.17
   4  -7  -1  256.64   27.69
   4   7  -1  314.58   29.89
[truncated: 814,178 more chars]
