# Supplementary material for: LED-pump-X-ray-multiprobe crystallography for sub-second timescales
Source: Commun Chem. 2022 Aug 26;5:102. doi: 10.1038/s42004-022-00716-1 (PMC9814726; doi:10.1038/s42004-022-00716-1)
Supplement: Supplementary file 10 — Supplementary Data 1 [file 42004_2022_716_MOESM10_ESM.zip › CIFs/0-4s_282K/282K_0-4s_t6_decay.cif]

data_global

# SUBMISSION DETAILS
 
_publ_contact_author_name       'Hatcher, Lauren'
_publ_contact_author_address
;
School of Chemistry
Cardiff University
Main Building
Park Place 
Cardiff
CF10 3AT
United Kingdom
;
_publ_contact_author_email       'HatcherL1@cardiff.ac.uk'
_publ_requested_category          FM
_publ_section_comment
; 
?
;
_publ_section_references
;
Diamond General Data Aquisition (GDA) software: http://www.opengda.org/

XIA2: Winter, G. (2010) J. Appl. Cryst. 43, 186-190.
POINTLESS: Evans, P. (2006) Acta Cryst. D62, 72-82.
AIMLESS: Evans, P. R. and Murshudov, G. N. (2013) Acta Cryst. D69, 1204-1214.
DIALS: Winter, G., et al. Acta Cryst. (2018) D74, 85-97.
CCP4: Winn, M. D. et al. (2011) Acta Cryst. D67, 235-242.
   
SHELXL: Sheldrick G. M. (2015). Acta Cryst. C71, 3-8.
SHELXT:	Sheldrick, G. M. (2015). Acta Cryst. A71, 3-8.
 
OLEX2: Dolomanov, O.V.; Bourhis, L.J.; Gildea, R.J.; Howard, J.A.K.; Puschmann,
 H., OLEX2: A complete structure solution, refinement and analysis program 
 (2009). J. Appl. Cryst., 42, 339-341.

MERCURY: Macrae, C. F., Bruno, I. J., Chisholm, J. A., Edgington,
P. R., McCabe, P., Pidcock, E., Rodriguez-Monge, L., Taylor, R.,
van de Streek, J. & Wood, P. A. (2008). J. Appl. Cryst. 41, 466-470.
;

####
 
data_282K_0-4s_t6_decay
 
_audit_creation_method            'SHELXL-2018/3'
_shelx_SHELXL_version_number      '2018/3'
_chemical_name_systematic         
;
Nitro-(N,N,N',N'-tetrabutyldiethylenetriamine)palladium(II)
tetraphenylborate, tetrahydrofuran solvate
;
_chemical_name_common             ?
_chemical_melting_point           ?
_chemical_formula_moiety          
;
C20 H45 N4 O2 Pd, C24 H20 B, C4 H8 O
;
_chemical_formula_sum            'C48 H73 B N4 O3 Pd' 
_chemical_formula_weight          871.31

loop_
 _atom_type_symbol
 _atom_type_description
 _atom_type_scat_dispersion_real
 _atom_type_scat_dispersion_imag
 _atom_type_scat_source
 'C'  'C'   0.0010   0.0010
 'International Tables Vol C Tables 4.2.6.8 and 6.1.1.4'
 'H'  'H'   0.0000   0.0000
 'International Tables Vol C Tables 4.2.6.8 and 6.1.1.4'
 'B'  'B'   0.0000   0.0000
 'International Tables Vol C Tables 4.2.6.8 and 6.1.1.4'
 'N'  'N'   0.0030   0.0020
 'International Tables Vol C Tables 4.2.6.8 and 6.1.1.4'
 'O'  'O'   0.0050   0.0030
 'International Tables Vol C Tables 4.2.6.8 and 6.1.1.4'
 'Pd'  'Pd'  -2.5040   0.6150
 'International Tables Vol C Tables 4.2.6.8 and 6.1.1.4'
 
_space_group_crystal_system       monoclinic
_space_group_IT_number            14
_space_group_name_H-M_alt         'P 21/n'
_space_group_name_Hall            '-P 2yn'
 
_shelx_space_group_comment
;
The symmetry employed for this shelxl refinement is uniquely defined
by the following loop, which should always be used as a source of
symmetry information in preference to the above space-group names.
They are only intended as comments.
;
 
loop_
 _space_group_symop_operation_xyz
 'x, y, z'
 '-x+1/2, y+1/2, -z+1/2'
 '-x, -y, -z'
 'x-1/2, -y-1/2, z-1/2'
 
_cell_length_a                    11.6858(7)
_cell_length_b                    13.6073(8)
_cell_length_c                    30.2271(16)
_cell_angle_alpha                 90
_cell_angle_beta                  93.270(5)
_cell_angle_gamma                 90
_cell_volume                      4798.7(5)
_cell_formula_units_Z             4
_cell_measurement_temperature     282(2)
_cell_measurement_reflns_used     7964
_cell_measurement_theta_max       19.6106541165
_cell_measurement_theta_min       1.23054411458
 
_exptl_crystal_description        Plate
_exptl_crystal_colour             Yellow
_exptl_crystal_density_meas       ?
_exptl_crystal_density_method     ?
_exptl_crystal_density_diffrn     1.206          
_exptl_crystal_F_000              1856
_exptl_transmission_factor_min    ?
_exptl_transmission_factor_max    ?
_exptl_crystal_size_max           0.100
_exptl_crystal_size_mid           0.100
_exptl_crystal_size_min           0.050
_exptl_absorpt_coefficient_mu     0.201
_shelx_estimated_absorpt_T_min    0.980
_shelx_estimated_absorpt_T_max    0.990
_exptl_absorpt_correction_T_min   0.994139693201
_exptl_absorpt_correction_T_max   1.0
_exptl_absorpt_correction_type    empirical
_exptl_absorpt_process_details    
;
CCP4 7.0.057: AIMLESS, version 0.7.1 : 27/03/18
Scaling & analysis of unmerged intensities, absorption correction using spherical harmonics
;
_exptl_absorpt_special_details    ?
_diffrn_ambient_temperature       282(2)
_diffrn_radiation_wavelength      0.534
_diffrn_measurement_device_type   'Photon counting pixel array'
_diffrn_radiation_type            Synchrotron
_diffrn_measurement_method        'shutterless scans'
_diffrn_radiation_source          'Diamond Light Source Beamline I19-2'
_diffrn_radiation_monochromator   'Silicon 111'
_diffrn_detector_area_resol_mean  ?
_diffrn_reflns_number             32733
_diffrn_reflns_av_unetI/netI      0.1051
_diffrn_reflns_av_R_equivalents   0.0937
_diffrn_reflns_limit_h_min        -14
_diffrn_reflns_limit_h_max        14
_diffrn_reflns_limit_k_min        -17
_diffrn_reflns_limit_k_max        16
_diffrn_reflns_limit_l_min        -37
_diffrn_reflns_limit_l_max        31
_diffrn_reflns_theta_min          1.233
_diffrn_reflns_theta_max          19.495
_diffrn_reflns_theta_full         18.687
_diffrn_measured_fraction_theta_max   0.991
_diffrn_measured_fraction_theta_full  0.993
_diffrn_reflns_Laue_measured_fraction_max    0.991
_diffrn_reflns_Laue_measured_fraction_full   0.993
_diffrn_reflns_point_group_measured_fraction_max   0.991
_diffrn_reflns_point_group_measured_fraction_full  0.993
_reflns_number_total              9722
_reflns_number_gt                 5006
_reflns_threshold_expression      'I > 2\s(I)'
_reflns_Friedel_coverage          0.000
_reflns_Friedel_fraction_max      .
_reflns_Friedel_fraction_full     .
 
_reflns_special_details
;
 Reflections were merged by SHELXL according to the crystal
 class for the calculation of statistics and refinement.
 
 _reflns_Friedel_fraction is defined as the number of unique
 Friedel pairs measured divided by the number that would be
 possible theoretically, ignoring centric projections and
 systematic absences.
;
 
_computing_data_collection        'Diamond GDA (http://www.opengda.org/)'
_computing_cell_refinement        'DIALS (Winter, 2018)'
_computing_data_reduction         'XIA2 (Winter 2010)'
_computing_structure_solution     'SHELXT (Sheldrick, 2015)'
_computing_structure_refinement   'SHELXL (Sheldrick, 2015)'
_computing_molecular_graphics     'OLEX2 (Dolomanov et al., 2009)'
_computing_publication_material   'MERCURY (Macrae et al., 2008)'
_refine_special_details           ?
_refine_ls_structure_factor_coef  Fsqd
_refine_ls_matrix_type            full
_refine_ls_weighting_scheme       calc
_refine_ls_weighting_details
'w=1/[\s^2^(Fo^2^)+(0.0498P)^2^] where P=(Fo^2^+2Fc^2^)/3'
_atom_sites_solution_primary      ?
_atom_sites_solution_secondary    ?
_atom_sites_solution_hydrogens    geom
_refine_ls_hydrogen_treatment     constr
_refine_ls_extinction_method      none
_refine_ls_extinction_coef        .
_refine_ls_number_reflns          9722
_refine_ls_number_parameters      538
_refine_ls_number_restraints      491
_refine_ls_R_factor_all           0.1124
_refine_ls_R_factor_gt            0.0578
_refine_ls_wR_factor_ref          0.1366
_refine_ls_wR_factor_gt           0.1174
_refine_ls_goodness_of_fit_ref    0.899
_refine_ls_restrained_S_all       0.903
_refine_ls_shift/su_max           0.001
_refine_ls_shift/su_mean          0.000
 
loop_
 _atom_site_label
 _atom_site_type_symbol
 _atom_site_fract_x
 _atom_site_fract_y
 _atom_site_fract_z
 _atom_site_U_iso_or_equiv
 _atom_site_adp_type
 _atom_site_occupancy
 _atom_site_site_symmetry_order  
 _atom_site_calc_flag
 _atom_site_refinement_flags_posn
 _atom_site_refinement_flags_adp
 _atom_site_refinement_flags_occupancy
 _atom_site_disorder_assembly
 _atom_site_disorder_group
Pd1 Pd 0.33953(3) 0.77518(2) 0.34661(2) 0.05481(14) Uani 1 1 d D . . . .
N2 N 0.3459(3) 0.9276(2) 0.33770(10) 0.0643(8) Uani 1 1 d . . . . .
N3 N 0.4537(3) 0.7991(2) 0.39798(9) 0.0551(7) Uani 1 1 d . . . . .
H3 H 0.530725 0.788901 0.387622 0.066 Uiso 1 1 calc R U . . .
N4 N 0.3317(3) 0.6317(2) 0.37153(10) 0.0594(7) Uani 1 1 d . . . . .
C1 C 0.4407(4) 0.9633(3) 0.36956(13) 0.0722(11) Uani 1 1 d . . . . .
H1A H 0.513639 0.957601 0.355964 0.087 Uiso 1 1 calc R U . . .
H1B H 0.428490 1.031954 0.376448 0.087 Uiso 1 1 calc R U . . .
C2 C 0.4437(4) 0.9037(3) 0.41149(13) 0.0711(11) Uani 1 1 d . . . . .
H2A H 0.508868 0.922533 0.430982 0.085 Uiso 1 1 calc R U . . .
H2B H 0.374210 0.913827 0.426949 0.085 Uiso 1 1 calc R U . . .
C3 C 0.4334(4) 0.7237(3) 0.43222(12) 0.0622(10) Uani 1 1 d . . . . .
H3A H 0.364050 0.738705 0.447059 0.075 Uiso 1 1 calc R U . . .
H3B H 0.497200 0.721903 0.454188 0.075 Uiso 1 1 calc R U . . .
C4 C 0.4217(3) 0.6273(3) 0.40879(12) 0.0597(9) Uani 1 1 d . . . . .
H4A H 0.401685 0.576886 0.429667 0.072 Uiso 1 1 calc R U . . .
H4B H 0.494638 0.609579 0.397186 0.072 Uiso 1 1 calc R U . . .
C5 C 0.2310(4) 0.9651(3) 0.35125(14) 0.0764(11) Uani 1 1 d . . . . .
H5A H 0.171720 0.933984 0.332329 0.092 Uiso 1 1 calc R U . . .
H5B H 0.220771 0.943134 0.381303 0.092 Uiso 1 1 calc R U . . .
C6 C 0.2110(4) 1.0747(3) 0.34962(18) 0.1081(17) Uani 1 1 d . . . . .
H6A H 0.217440 1.097743 0.319492 0.130 Uiso 1 1 calc R U . . .
H6B H 0.269679 1.107306 0.368281 0.130 Uiso 1 1 calc R U . . .
C7 C 0.0927(5) 1.1019(4) 0.3652(2) 0.143(2) Uani 1 1 d . . . . .
H7A H 0.034336 1.064029 0.348723 0.171 Uiso 1 1 calc R U . . .
H7B H 0.089108 1.085649 0.396366 0.171 Uiso 1 1 calc R U . . .
C8 C 0.0696(7) 1.2079(4) 0.3588(3) 0.210(4) Uani 1 1 d . . . . .
H8A H 0.001861 1.225603 0.373420 0.315 Uiso 1 1 calc R U . . .
H8B H 0.058533 1.221643 0.327679 0.315 Uiso 1 1 calc R U . . .
H8C H 0.133564 1.245190 0.371033 0.315 Uiso 1 1 calc R U . . .
C9 C 0.3648(4) 0.9603(3) 0.29166(13) 0.0752(11) Uani 1 1 d . . . . .
H9A H 0.373880 1.031195 0.291644 0.090 Uiso 1 1 calc R U . . .
H9B H 0.296961 0.944810 0.272969 0.090 Uiso 1 1 calc R U . . .
C10 C 0.4669(4) 0.9149(3) 0.27181(13) 0.0817(12) Uani 1 1 d . . . . .
H10A H 0.463814 0.844048 0.275027 0.098 Uiso 1 1 calc R U . . .
H10B H 0.536492 0.938145 0.287476 0.098 Uiso 1 1 calc R U . . .
C11 C 0.4696(4) 0.9412(4) 0.22302(15) 0.1095(17) Uani 1 1 d . . . . .
H11A H 0.405478 0.909855 0.206846 0.131 Uiso 1 1 calc R U . . .
H11B H 0.460837 1.011684 0.219613 0.131 Uiso 1 1 calc R U . . .
C12 C 0.5781(5) 0.9100(5) 0.20363(18) 0.149(2) Uani 1 1 d . . . . .
H12A H 0.576585 0.928991 0.173014 0.223 Uiso 1 1 calc R U . . .
H12B H 0.585842 0.839913 0.205914 0.223 Uiso 1 1 calc R U . . .
H12C H 0.641921 0.940979 0.219452 0.223 Uiso 1 1 calc R U . . .
C13 C 0.2123(3) 0.6233(3) 0.38891(14) 0.0706(11) Uani 1 1 d . . . . .
H13A H 0.203966 0.675305 0.410443 0.085 Uiso 1 1 calc R U . . .
H13B H 0.157078 0.636001 0.364395 0.085 Uiso 1 1 calc R U . . .
C14 C 0.1802(3) 0.5289(3) 0.40988(15) 0.0801(12) Uani 1 1 d . . . . .
H14A H 0.232678 0.516101 0.435258 0.096 Uiso 1 1 calc R U . . .
H14B H 0.187813 0.475824 0.388843 0.096 Uiso 1 1 calc R U . . .
C15 C 0.0593(4) 0.5305(3) 0.42472(17) 0.0944(14) Uani 1 1 d . . . . .
H15A H 0.052615 0.583871 0.445703 0.113 Uiso 1 1 calc R U . . .
H15B H 0.007719 0.544686 0.399236 0.113 Uiso 1 1 calc R U . . .
C16 C 0.0209(4) 0.4374(3) 0.44578(17) 0.1076(17) Uani 1 1 d . . . . .
H16A H 0.023794 0.384408 0.424906 0.161 Uiso 1 1 calc R U . . .
H16B H -0.056218 0.445155 0.454578 0.161 Uiso 1 1 calc R U . . .
H16C H 0.070561 0.422958 0.471356 0.161 Uiso 1 1 calc R U . . .
C17 C 0.3506(3) 0.5517(3) 0.33905(13) 0.0722(11) Uani 1 1 d . . . . .
H17A H 0.284092 0.547978 0.318406 0.087 Uiso 1 1 calc R U . . .
H17B H 0.356323 0.489749 0.354877 0.087 Uiso 1 1 calc R U . . .
C18 C 0.4554(4) 0.5640(3) 0.31321(14) 0.0856(13) Uani 1 1 d . . . . .
H18A H 0.522840 0.565921 0.333416 0.103 Uiso 1 1 calc R U . . .
H18B H 0.450818 0.625827 0.297213 0.103 Uiso 1 1 calc R U . . .
C19 C 0.4663(5) 0.4795(4) 0.28041(19) 0.134(2) Uani 1 1 d . . . . .
H19A H 0.461082 0.417840 0.296296 0.160 Uiso 1 1 calc R U . . .
H19B H 0.402040 0.482304 0.258655 0.160 Uiso 1 1 calc R U . . .
C20 C 0.5686(6) 0.4798(5) 0.2580(2) 0.178(3) Uani 1 1 d . . . . .
H20A H 0.577095 0.417913 0.243318 0.267 Uiso 1 1 calc R U . . .
H20B H 0.632414 0.489902 0.278942 0.267 Uiso 1 1 calc R U . . .
H20C H 0.566010 0.531804 0.236525 0.267 Uiso 1 1 calc R U . . .
C21 C 0.6561(3) 0.3738(3) 0.42707(13) 0.0614(9) Uani 1 1 d . . . . .
C22 C 0.7090(3) 0.4235(3) 0.39385(15) 0.0742(12) Uani 1 1 d . . . . .
H22 H 0.725709 0.389087 0.368432 0.089 Uiso 1 1 calc R U . . .
C23 C 0.7378(4) 0.5209(3) 0.39670(18) 0.0942(15) Uani 1 1 d . . . . .
H23 H 0.772651 0.551072 0.373345 0.113 Uiso 1 1 calc R U . . .
C24 C 0.7158(4) 0.5743(3) 0.43361(18) 0.0901(14) Uani 1 1 d . . . . .
H24 H 0.738256 0.639717 0.436167 0.108 Uiso 1 1 calc R U . . .
C25 C 0.6600(4) 0.5295(3) 0.46664(16) 0.0783(12) Uani 1 1 d . . . . .
H25 H 0.642171 0.565075 0.491611 0.094 Uiso 1 1 calc R U . . .
C26 C 0.6301(3) 0.4316(3) 0.46302(14) 0.0681(11) Uani 1 1 d . . . . .
H26 H 0.590805 0.403120 0.485638 0.082 Uiso 1 1 calc R U . . .
C27 C 0.7339(3) 0.2009(3) 0.45839(13) 0.0616(10) Uani 1 1 d . . . . .
C28 C 0.8091(4) 0.2500(3) 0.48766(15) 0.0753(12) Uani 1 1 d . . . . .
H28 H 0.804001 0.318170 0.489046 0.090 Uiso 1 1 calc R U . . .
C29 C 0.8917(4) 0.2036(4) 0.51506(17) 0.0968(15) Uani 1 1 d . . . . .
H29 H 0.939625 0.240749 0.534154 0.116 Uiso 1 1 calc R U . . .
C30 C 0.9028(4) 0.1053(4) 0.51415(18) 0.1029(16) Uani 1 1 d . . . . .
H30 H 0.956593 0.073734 0.533051 0.123 Uiso 1 1 calc R U . . .
C31 C 0.8335(4) 0.0526(4) 0.4850(2) 0.1054(17) Uani 1 1 d . . . . .
H31 H 0.841637 -0.015261 0.483337 0.126 Uiso 1 1 calc R U . . .
C32 C 0.7506(4) 0.1000(3) 0.45748(17) 0.0920(14) Uani 1 1 d . . . . .
H32 H 0.704780 0.062452 0.437815 0.110 Uiso 1 1 calc R U . . .
C33 C 0.5048(3) 0.2297(3) 0.44421(13) 0.0590(9) Uani 1 1 d . . . . .
C34 C 0.4792(3) 0.1454(3) 0.46704(12) 0.0638(10) Uani 1 1 d . . . . .
H34 H 0.537905 0.100852 0.473948 0.077 Uiso 1 1 calc R U . . .
C35 C 0.3710(4) 0.1241(3) 0.48009(14) 0.0751(12) Uani 1 1 d . . . . .
H35 H 0.358243 0.065748 0.495064 0.090 Uiso 1 1 calc R U . . .
C36 C 0.2815(4) 0.1882(3) 0.47121(16) 0.0829(13) Uani 1 1 d . . . . .
H36 H 0.208529 0.174681 0.480422 0.100 Uiso 1 1 calc R U . . .
C37 C 0.3033(4) 0.2723(3) 0.44842(18) 0.0945(15) Uani 1 1 d . . . . .
H37 H 0.243940 0.316062 0.441335 0.113 Uiso 1 1 calc R U . . .
C38 C 0.4121(4) 0.2929(3) 0.43583(16) 0.0831(13) Uani 1 1 d . . . . .
H38 H 0.424311 0.351593 0.421074 0.100 Uiso 1 1 calc R U . . .
C39 C 0.6354(4) 0.2132(3) 0.37444(14) 0.0770(11) Uani 1 1 d . . . . .
C40 C 0.5422(5) 0.2196(3) 0.34477(16) 0.0921(14) Uani 1 1 d . . . . .
H40 H 0.472972 0.242432 0.354538 0.110 Uiso 1 1 calc R U . . .
C41 C 0.5485(6) 0.1927(4) 0.29990(18) 0.1104(18) Uani 1 1 d . . . . .
H41 H 0.485214 0.200649 0.280137 0.132 Uiso 1 1 calc R U . . .
C42 C 0.6471(7) 0.1552(5) 0.2859(2) 0.136(2) Uani 1 1 d . . . . .
H42 H 0.651072 0.135878 0.256481 0.163 Uiso 1 1 calc R U . . .
C43 C 0.7410(7) 0.1455(5) 0.3145(2) 0.154(3) Uani 1 1 d . . . . .
H43 H 0.808776 0.119704 0.304692 0.185 Uiso 1 1 calc R U . . .
C44 C 0.7345(5) 0.1742(4) 0.35777(18) 0.1255(19) Uani 1 1 d . . . . .
H44 H 0.799263 0.167317 0.376878 0.151 Uiso 1 1 calc R U . . .
B1 B 0.6327(4) 0.2548(3) 0.42672(16) 0.0642(10) Uani 1 1 d . . . . .
O3 O 0.6834(14) 0.8083(13) 0.3633(7) 0.101(3) Uani 0.793(12) 1 d D . P A 1
C45 C 0.7334(9) 0.7702(11) 0.3253(5) 0.127(4) Uani 0.793(12) 1 d D . P A 1
H45A H 0.720648 0.814718 0.300507 0.153 Uiso 0.793(12) 1 calc R U P A 1
H45B H 0.699550 0.707067 0.317328 0.153 Uiso 0.793(12) 1 calc R U P A 1
C46 C 0.8600(7) 0.7587(9) 0.3367(3) 0.133(2) Uani 0.793(12) 1 d D . P A 1
H46A H 0.878053 0.692426 0.346636 0.160 Uiso 0.793(12) 1 calc R U P A 1
H46B H 0.904341 0.774034 0.311436 0.160 Uiso 0.793(12) 1 calc R U P A 1
C47 C 0.8814(7) 0.8283(8) 0.3717(3) 0.133(2) Uani 0.793(12) 1 d D . P A 1
H47A H 0.932212 0.799857 0.394753 0.160 Uiso 0.793(12) 1 calc R U P A 1
H47B H 0.917939 0.886416 0.360393 0.160 Uiso 0.793(12) 1 calc R U P A 1
C48 C 0.7745(7) 0.8542(7) 0.3894(3) 0.124(3) Uani 0.793(12) 1 d D . P A 1
H48A H 0.764883 0.925047 0.388723 0.149 Uiso 0.793(12) 1 calc R U P A 1
H48B H 0.773366 0.832538 0.419918 0.149 Uiso 0.793(12) 1 calc R U P A 1
O3A O 0.678(5) 0.794(5) 0.367(3) 0.101(3) Uani 0.207(12) 1 d D . P A 2
C45A C 0.731(2) 0.763(3) 0.3281(15) 0.080(5) Uani 0.207(12) 1 d D . P A 2
H45C H 0.683955 0.779779 0.301703 0.096 Uiso 0.207(12) 1 calc R U P A 2
H45D H 0.743351 0.692677 0.328674 0.096 Uiso 0.207(12) 1 calc R U P A 2
C46A C 0.844(3) 0.817(3) 0.3286(12) 0.133(2) Uani 0.207(12) 1 d D . P A 2
H46C H 0.906633 0.773049 0.337555 0.160 Uiso 0.207(12) 1 calc R U P A 2
H46D H 0.857308 0.842535 0.299376 0.160 Uiso 0.207(12) 1 calc R U P A 2
C47A C 0.837(3) 0.895(3) 0.3594(11) 0.133(2) Uani 0.207(12) 1 d D . P A 2
H47C H 0.836603 0.957733 0.344209 0.160 Uiso 0.207(12) 1 calc R U P A 2
H47D H 0.902657 0.893416 0.380676 0.160 Uiso 0.207(12) 1 calc R U P A 2
C48A C 0.733(3) 0.882(3) 0.3815(12) 0.124(3) Uani 0.207(12) 1 d D . P A 2
H48C H 0.750301 0.878547 0.413285 0.149 Uiso 0.207(12) 1 calc R U P A 2
H48D H 0.683038 0.937715 0.375472 0.149 Uiso 0.207(12) 1 calc R U P A 2
O1 O 0.1247(3) 0.7599(2) 0.29924(10) 0.1301(12) Uani 0.950(5) 1 d D . P B 3
O2 O 0.2612(3) 0.72385(19) 0.26007(11) 0.1301(12) Uani 0.950(5) 1 d D . P B 3
N1 N 0.2254(3) 0.74942(12) 0.29473(9) 0.0809(11) Uani 0.950(5) 1 d D . P B 3
O1A O 0.2102(11) 0.7549(2) 0.3013(3) 0.1301(12) Uani 0.050(5) 1 d D . P B 4
O2A O 0.3272(16) 0.7151(3) 0.2542(5) 0.1301(12) Uani 0.050(5) 1 d D . P B 4
N1A N 0.2190(14) 0.7273(3) 0.2605(3) 0.0809(11) Uani 0.050(5) 1 d D . P B 4
 
loop_
 _atom_site_aniso_label
 _atom_site_aniso_U_11
 _atom_site_aniso_U_22
 _atom_site_aniso_U_33
 _atom_site_aniso_U_23
 _atom_site_aniso_U_13
 _atom_site_aniso_U_12
Pd1 0.0531(2) 0.0609(2) 0.0501(2) 0.00122(15) -0.00057(15) -0.00227(16)
N2 0.0662(19) 0.064(2) 0.0620(18) 0.0075(15) -0.0017(14) 0.0014(14)
N3 0.0560(19) 0.0628(15) 0.0463(17) -0.0022(12) 0.0008(14) -0.0028(14)
N4 0.0578(17) 0.0618(18) 0.0582(18) -0.0027(14) 0.0013(13) -0.0043(15)
C1 0.083(3) 0.062(2) 0.071(2) -0.0018(18) -0.008(2) -0.007(2)
C2 0.083(3) 0.0637(19) 0.065(2) -0.0050(17) -0.009(2) -0.003(2)
C3 0.066(3) 0.070(2) 0.050(2) 0.0034(14) 0.0006(19) -0.005(2)
C4 0.057(2) 0.065(2) 0.057(2) 0.0063(17) 0.0034(16) -0.0031(19)
C5 0.080(2) 0.067(2) 0.082(3) -0.001(2) 0.004(2) 0.011(2)
C6 0.126(4) 0.071(2) 0.126(4) -0.006(3) -0.005(3) 0.024(3)
C7 0.126(4) 0.114(4) 0.187(6) -0.040(4) -0.011(4) 0.051(4)
C8 0.176(7) 0.112(4) 0.334(11) -0.058(5) -0.054(7) 0.056(4)
C9 0.083(3) 0.077(3) 0.065(2) 0.014(2) -0.0004(19) -0.001(2)
C10 0.077(3) 0.098(3) 0.070(2) 0.009(2) 0.003(2) -0.006(2)
C11 0.109(4) 0.146(5) 0.075(3) 0.015(3) 0.019(3) -0.005(3)
C12 0.122(5) 0.228(7) 0.100(4) -0.010(4) 0.040(4) -0.007(4)
C13 0.057(2) 0.072(2) 0.083(3) 0.009(2) 0.0032(19) -0.0059(19)
C14 0.066(2) 0.078(3) 0.097(3) 0.011(2) 0.012(2) -0.008(2)
C15 0.069(3) 0.101(3) 0.116(4) 0.002(3) 0.024(3) -0.015(2)
C16 0.091(4) 0.103(3) 0.131(4) 0.008(3) 0.033(3) -0.014(3)
C17 0.082(3) 0.063(2) 0.072(3) -0.0094(18) 0.003(2) -0.003(2)
C18 0.084(3) 0.101(3) 0.071(3) -0.009(2) 0.007(2) 0.007(3)
C19 0.140(5) 0.133(4) 0.133(5) -0.045(3) 0.049(4) 0.001(4)
C20 0.179(6) 0.189(7) 0.174(7) -0.025(5) 0.092(5) 0.020(5)
C21 0.057(2) 0.0594(18) 0.067(2) 0.0082(15) -0.0033(18) 0.0011(17)
C22 0.068(3) 0.071(2) 0.084(3) 0.014(2) 0.010(2) -0.002(2)
C23 0.077(3) 0.071(2) 0.136(4) 0.028(2) 0.018(3) -0.004(2)
C24 0.067(3) 0.060(3) 0.142(4) 0.016(2) -0.008(3) -0.001(2)
C25 0.075(3) 0.061(2) 0.096(3) -0.007(2) -0.014(2) 0.008(2)
C26 0.075(3) 0.0591(19) 0.069(2) 0.0075(17) -0.001(2) 0.0056(19)
C27 0.059(2) 0.0571(19) 0.070(2) 0.0048(18) 0.0129(17) 0.0029(16)
C28 0.067(3) 0.073(3) 0.086(3) -0.006(2) -0.0001(19) 0.0106(19)
C29 0.079(3) 0.098(3) 0.111(4) -0.004(3) -0.017(3) 0.017(3)
C30 0.071(3) 0.097(3) 0.140(4) 0.017(3) -0.003(3) 0.022(3)
C31 0.077(3) 0.074(3) 0.164(5) 0.019(3) -0.002(3) 0.011(2)
C32 0.072(3) 0.058(2) 0.145(4) -0.001(2) -0.004(3) 0.003(2)
C33 0.0626(19) 0.0557(19) 0.058(2) -0.0021(17) -0.0033(17) -0.0017(15)
C34 0.065(2) 0.060(2) 0.066(3) 0.0048(18) 0.000(2) 0.0002(19)
C35 0.068(2) 0.079(3) 0.078(3) 0.011(2) 0.001(2) -0.0065(19)
C36 0.061(3) 0.077(3) 0.111(4) -0.001(2) 0.008(2) -0.0065(19)
C37 0.062(2) 0.076(3) 0.145(5) 0.012(3) -0.002(3) -0.003(2)
C38 0.069(2) 0.061(3) 0.119(4) 0.015(2) 0.004(2) 0.0044(19)
C39 0.095(3) 0.073(3) 0.064(2) -0.002(2) 0.0094(18) -0.007(2)
C40 0.119(3) 0.081(3) 0.074(2) 0.006(2) -0.012(2) -0.025(3)
C41 0.167(5) 0.089(4) 0.073(3) 0.007(3) -0.011(3) -0.037(4)
C42 0.202(6) 0.124(5) 0.083(4) -0.014(4) 0.020(3) -0.025(4)
C43 0.182(6) 0.186(6) 0.098(4) -0.041(4) 0.033(3) 0.025(5)
C44 0.124(4) 0.163(5) 0.092(3) -0.032(4) 0.025(3) 0.021(4)
B1 0.066(2) 0.0607(19) 0.066(2) 0.0003(18) 0.0039(19) -0.0009(18)
O3 0.080(3) 0.109(6) 0.114(4) -0.011(5) 0.021(2) -0.008(2)
C45 0.096(3) 0.170(10) 0.118(5) -0.022(6) 0.022(4) 0.008(5)
C46 0.090(3) 0.147(7) 0.164(5) -0.004(4) 0.020(3) -0.009(3)
C47 0.090(3) 0.147(7) 0.164(5) -0.004(4) 0.020(3) -0.009(3)
C48 0.095(4) 0.131(5) 0.148(5) -0.030(4) 0.017(3) -0.021(4)
O3A 0.080(3) 0.109(6) 0.114(4) -0.011(5) 0.021(2) -0.008(2)
C45A 0.069(5) 0.080(11) 0.093(7) 0.027(7) 0.005(6) 0.030(6)
C46A 0.090(3) 0.147(7) 0.164(5) -0.004(4) 0.020(3) -0.009(3)
C47A 0.090(3) 0.147(7) 0.164(5) -0.004(4) 0.020(3) -0.009(3)
C48A 0.095(4) 0.131(5) 0.148(5) -0.030(4) 0.017(3) -0.021(4)
O1 0.081(2) 0.221(3) 0.0862(17) -0.0299(17) -0.0135(16) 0.0034(18)
O2 0.081(2) 0.221(3) 0.0862(17) -0.0299(17) -0.0135(16) 0.0034(18)
N1 0.080(2) 0.090(3) 0.0719(19) 0.0081(17) -0.009(2) -0.0050(19)
O1A 0.081(2) 0.221(3) 0.0862(17) -0.0299(17) -0.0135(16) 0.0034(18)
O2A 0.081(2) 0.221(3) 0.0862(17) -0.0299(17) -0.0135(16) 0.0034(18)
N1A 0.080(2) 0.090(3) 0.0719(19) 0.0081(17) -0.009(2) -0.0050(19)
 
_geom_special_details
;
 All esds (except the esd in the dihedral angle between two l.s. planes)
 are estimated using the full covariance matrix.  The cell esds are taken
 into account individually in the estimation of esds in distances, angles
 and torsion angles; correlations between esds in cell parameters are only
 used when they are defined by crystal symmetry.  An approximate (isotropic)
 treatment of cell esds is used for estimating esds involving l.s. planes.
;
 
loop_
 _geom_bond_atom_site_label_1
 _geom_bond_atom_site_label_2
 _geom_bond_distance
 _geom_bond_site_symmetry_2
 _geom_bond_publ_flag
Pd1 O1A 2.000(9) . ?
Pd1 N3 2.015(3) . ?
Pd1 N1 2.030(2) . ?
Pd1 N2 2.094(3) . ?
Pd1 N4 2.096(3) . ?
N2 C9 1.489(5) . ?
N2 C1 1.506(4) . ?
N2 C5 1.515(5) . ?
N3 C3 1.485(4) . ?
N3 C2 1.487(4) . ?
N3 H3 0.9800 . ?
N4 C17 1.491(5) . ?
N4 C4 1.498(4) . ?
N4 C13 1.523(4) . ?
C1 C2 1.503(5) . ?
C1 H1A 0.9700 . ?
C1 H1B 0.9700 . ?
C2 H2A 0.9700 . ?
C2 H2B 0.9700 . ?
C3 C4 1.494(5) . ?
C3 H3A 0.9700 . ?
C3 H3B 0.9700 . ?
C4 H4A 0.9700 . ?
C4 H4B 0.9700 . ?
C5 C6 1.510(5) . ?
C5 H5A 0.9700 . ?
C5 H5B 0.9700 . ?
C6 C7 1.532(6) . ?
C6 H6A 0.9700 . ?
C6 H6B 0.9700 . ?
C7 C8 1.477(7) . ?
C7 H7A 0.9700 . ?
C7 H7B 0.9700 . ?
C8 H8A 0.9600 . ?
C8 H8B 0.9600 . ?
C8 H8C 0.9600 . ?
C9 C10 1.500(5) . ?
C9 H9A 0.9700 . ?
C9 H9B 0.9700 . ?
C10 C11 1.519(6) . ?
C10 H10A 0.9700 . ?
C10 H10B 0.9700 . ?
C11 C12 1.488(6) . ?
C11 H11A 0.9700 . ?
C11 H11B 0.9700 . ?
C12 H12A 0.9600 . ?
C12 H12B 0.9600 . ?
C12 H12C 0.9600 . ?
C13 C14 1.490(5) . ?
C13 H13A 0.9700 . ?
C13 H13B 0.9700 . ?
C14 C15 1.507(5) . ?
C14 H14A 0.9700 . ?
C14 H14B 0.9700 . ?
C15 C16 1.499(6) . ?
C15 H15A 0.9700 . ?
C15 H15B 0.9700 . ?
C16 H16A 0.9600 . ?
C16 H16B 0.9600 . ?
C16 H16C 0.9600 . ?
C17 C18 1.499(5) . ?
C17 H17A 0.9700 . ?
C17 H17B 0.9700 . ?
C18 C19 1.529(6) . ?
C18 H18A 0.9700 . ?
C18 H18B 0.9700 . ?
C19 C20 1.407(7) . ?
C19 H19A 0.9700 . ?
C19 H19B 0.9700 . ?
C20 H20A 0.9600 . ?
C20 H20B 0.9600 . ?
C20 H20C 0.9600 . ?
C21 C22 1.385(5) . ?
C21 C26 1.389(5) . ?
C21 B1 1.642(5) . ?
C22 C23 1.370(5) . ?
C22 H22 0.9300 . ?
C23 C24 1.368(6) . ?
C23 H23 0.9300 . ?
C24 C25 1.367(6) . ?
C24 H24 0.9300 . ?
C25 C26 1.380(5) . ?
C25 H25 0.9300 . ?
C26 H26 0.9300 . ?
C27 C28 1.384(5) . ?
C27 C32 1.386(5) . ?
C27 B1 1.651(6) . ?
C28 C29 1.387(6) . ?
C28 H28 0.9300 . ?
C29 C30 1.345(6) . ?
C29 H29 0.9300 . ?
C30 C31 1.366(6) . ?
C30 H30 0.9300 . ?
C31 C32 1.398(6) . ?
C31 H31 0.9300 . ?
C32 H32 0.9300 . ?
C33 C34 1.380(5) . ?
C33 C38 1.395(5) . ?
C33 B1 1.649(6) . ?
C34 C35 1.377(5) . ?
C34 H34 0.9300 . ?
C35 C36 1.376(5) . ?
C35 H35 0.9300 . ?
C36 C37 1.367(6) . ?
C36 H36 0.9300 . ?
C37 C38 1.376(6) . ?
C37 H37 0.9300 . ?
C38 H38 0.9300 . ?
C39 C40 1.374(6) . ?
C39 C44 1.394(6) . ?
C39 B1 1.681(7) . ?
C40 C41 1.411(7) . ?
C40 H40 0.9300 . ?
C41 C42 1.351(8) . ?
C41 H41 0.9300 . ?
C42 C43 1.363(8) . ?
C42 H42 0.9300 . ?
C43 C44 1.372(7) . ?
C43 H43 0.9300 . ?
C44 H44 0.9300 . ?
O3 C45 1.416(7) . ?
O3 C48 1.432(15) . ?
C45 C46 1.507(11) . ?
C45 H45A 0.9700 . ?
C45 H45B 0.9700 . ?
C46 C47 1.431(9) . ?
C46 H46A 0.9700 . ?
C46 H46B 0.9700 . ?
C47 C48 1.431(8) . ?
C47 H47A 0.9700 . ?
C47 H47B 0.9700 . ?
C48 H48A 0.9700 . ?
C48 H48B 0.9700 . ?
O3A C45A 1.412(17) . ?
O3A C48A 1.42(2) . ?
C45A C46A 1.509(19) . ?
C45A H45C 0.9700 . ?
C45A H45D 0.9700 . ?
C46A C47A 1.418(18) . ?
C46A H46C 0.9700 . ?
C46A H46D 0.9700 . ?
C47A C48A 1.429(18) . ?
C47A H47C 0.9700 . ?
C47A H47D 0.9700 . ?
C48A H48C 0.9700 . ?
C48A H48D 0.9700 . ?
O1 N1 1.2012(10) . ?
O2 N1 1.2014(10) . ?
O1A N1A 1.3001(10) . ?
O2A N1A 1.3001(10) . ?
 
loop_
 _geom_angle_atom_site_label_1
 _geom_angle_atom_site_label_2
 _geom_angle_atom_site_label_3
 _geom_angle
 _geom_angle_site_symmetry_1
 _geom_angle_site_symmetry_3
 _geom_angle_publ_flag
O1A Pd1 N3 172.4(4) . . ?
N3 Pd1 N1 179.29(11) . . ?
O1A Pd1 N2 94.57(11) . . ?
N3 Pd1 N2 84.96(11) . . ?
N1 Pd1 N2 95.64(9) . . ?
O1A Pd1 N4 94.06(10) . . ?
N3 Pd1 N4 85.08(11) . . ?
N1 Pd1 N4 94.39(9) . . ?
N2 Pd1 N4 166.29(12) . . ?
C9 N2 C1 111.0(3) . . ?
C9 N2 C5 109.4(3) . . ?
C1 N2 C5 110.5(3) . . ?
C9 N2 Pd1 115.1(2) . . ?
C1 N2 Pd1 105.5(2) . . ?
C5 N2 Pd1 105.1(2) . . ?
C3 N3 C2 116.8(3) . . ?
C3 N3 Pd1 107.5(2) . . ?
C2 N3 Pd1 107.9(2) . . ?
C3 N3 H3 108.1 . . ?
C2 N3 H3 108.1 . . ?
Pd1 N3 H3 108.1 . . ?
C17 N4 C4 110.0(3) . . ?
C17 N4 C13 110.2(3) . . ?
C4 N4 C13 110.8(3) . . ?
C17 N4 Pd1 115.6(2) . . ?
C4 N4 Pd1 105.3(2) . . ?
C13 N4 Pd1 104.7(2) . . ?
C2 C1 N2 110.3(3) . . ?
C2 C1 H1A 109.6 . . ?
N2 C1 H1A 109.6 . . ?
C2 C1 H1B 109.6 . . ?
N2 C1 H1B 109.6 . . ?
H1A C1 H1B 108.1 . . ?
N3 C2 C1 106.4(3) . . ?
N3 C2 H2A 110.4 . . ?
C1 C2 H2A 110.4 . . ?
N3 C2 H2B 110.4 . . ?
C1 C2 H2B 110.4 . . ?
H2A C2 H2B 108.6 . . ?
N3 C3 C4 106.9(3) . . ?
N3 C3 H3A 110.4 . . ?
C4 C3 H3A 110.4 . . ?
N3 C3 H3B 110.4 . . ?
C4 C3 H3B 110.4 . . ?
H3A C3 H3B 108.6 . . ?
C3 C4 N4 111.3(3) . . ?
C3 C4 H4A 109.4 . . ?
N4 C4 H4A 109.4 . . ?
C3 C4 H4B 109.4 . . ?
N4 C4 H4B 109.4 . . ?
H4A C4 H4B 108.0 . . ?
C6 C5 N2 117.5(4) . . ?
C6 C5 H5A 107.9 . . ?
N2 C5 H5A 107.9 . . ?
C6 C5 H5B 107.9 . . ?
N2 C5 H5B 107.9 . . ?
H5A C5 H5B 107.2 . . ?
C5 C6 C7 111.7(4) . . ?
C5 C6 H6A 109.3 . . ?
C7 C6 H6A 109.3 . . ?
C5 C6 H6B 109.3 . . ?
C7 C6 H6B 109.3 . . ?
H6A C6 H6B 107.9 . . ?
C8 C7 C6 110.9(6) . . ?
C8 C7 H7A 109.5 . . ?
C6 C7 H7A 109.5 . . ?
C8 C7 H7B 109.5 . . ?
C6 C7 H7B 109.5 . . ?
H7A C7 H7B 108.1 . . ?
C7 C8 H8A 109.5 . . ?
C7 C8 H8B 109.5 . . ?
H8A C8 H8B 109.5 . . ?
C7 C8 H8C 109.5 . . ?
H8A C8 H8C 109.5 . . ?
H8B C8 H8C 109.5 . . ?
N2 C9 C10 114.5(3) . . ?
N2 C9 H9A 108.6 . . ?
C10 C9 H9A 108.6 . . ?
N2 C9 H9B 108.6 . . ?
C10 C9 H9B 108.6 . . ?
H9A C9 H9B 107.6 . . ?
C9 C10 C11 110.6(4) . . ?
C9 C10 H10A 109.5 . . ?
C11 C10 H10A 109.5 . . ?
C9 C10 H10B 109.5 . . ?
C11 C10 H10B 109.5 . . ?
H10A C10 H10B 108.1 . . ?
C12 C11 C10 112.4(4) . . ?
C12 C11 H11A 109.1 . . ?
C10 C11 H11A 109.1 . . ?
C12 C11 H11B 109.1 . . ?
C10 C11 H11B 109.1 . . ?
H11A C11 H11B 107.9 . . ?
C11 C12 H12A 109.5 . . ?
C11 C12 H12B 109.5 . . ?
H12A C12 H12B 109.5 . . ?
C11 C12 H12C 109.5 . . ?
H12A C12 H12C 109.5 . . ?
H12B C12 H12C 109.5 . . ?
C14 C13 N4 118.0(3) . . ?
C14 C13 H13A 107.8 . . ?
N4 C13 H13A 107.8 . . ?
C14 C13 H13B 107.8 . . ?
N4 C13 H13B 107.8 . . ?
H13A C13 H13B 107.1 . . ?
C13 C14 C15 112.2(4) . . ?
C13 C14 H14A 109.2 . . ?
C15 C14 H14A 109.2 . . ?
C13 C14 H14B 109.2 . . ?
C15 C14 H14B 109.2 . . ?
H14A C14 H14B 107.9 . . ?
C16 C15 C14 115.0(4) . . ?
C16 C15 H15A 108.5 . . ?
C14 C15 H15A 108.5 . . ?
C16 C15 H15B 108.5 . . ?
C14 C15 H15B 108.5 . . ?
H15A C15 H15B 107.5 . . ?
C15 C16 H16A 109.5 . . ?
C15 C16 H16B 109.5 . . ?
H16A C16 H16B 109.5 . . ?
C15 C16 H16C 109.5 . . ?
H16A C16 H16C 109.5 . . ?
H16B C16 H16C 109.5 . . ?
N4 C17 C18 114.7(3) . . ?
N4 C17 H17A 108.6 . . ?
C18 C17 H17A 108.6 . . ?
N4 C17 H17B 108.6 . . ?
C18 C17 H17B 108.6 . . ?
H17A C17 H17B 107.6 . . ?
C17 C18 C19 110.8(4) . . ?
C17 C18 H18A 109.5 . . ?
C19 C18 H18A 109.5 . . ?
C17 C18 H18B 109.5 . . ?
C19 C18 H18B 109.5 . . ?
H18A C18 H18B 108.1 . . ?
C20 C19 C18 114.5(5) . . ?
C20 C19 H19A 108.6 . . ?
C18 C19 H19A 108.6 . . ?
C20 C19 H19B 108.6 . . ?
C18 C19 H19B 108.6 . . ?
H19A C19 H19B 107.6 . . ?
C19 C20 H20A 109.5 . . ?
C19 C20 H20B 109.5 . . ?
H20A C20 H20B 109.5 . . ?
C19 C20 H20C 109.5 . . ?
H20A C20 H20C 109.5 . . ?
H20B C20 H20C 109.5 . . ?
C22 C21 C26 114.6(4) . . ?
C22 C21 B1 123.9(4) . . ?
C26 C21 B1 121.3(4) . . ?
C23 C22 C21 123.1(4) . . ?
C23 C22 H22 118.5 . . ?
C21 C22 H22 118.5 . . ?
C24 C23 C22 120.5(5) . . ?
C24 C23 H23 119.7 . . ?
C22 C23 H23 119.7 . . ?
C25 C24 C23 118.6(5) . . ?
C25 C24 H24 120.7 . . ?
C23 C24 H24 120.7 . . ?
C24 C25 C26 120.1(5) . . ?
C24 C25 H25 119.9 . . ?
C26 C25 H25 119.9 . . ?
C25 C26 C21 122.9(4) . . ?
C25 C26 H26 118.5 . . ?
C21 C26 H26 118.5 . . ?
C28 C27 C32 114.0(4) . . ?
C28 C27 B1 124.3(4) . . ?
C32 C27 B1 121.7(4) . . ?
C27 C28 C29 123.8(4) . . ?
C27 C28 H28 118.1 . . ?
C29 C28 H28 118.1 . . ?
C30 C29 C28 120.3(5) . . ?
C30 C29 H29 119.8 . . ?
C28 C29 H29 119.8 . . ?
C29 C30 C31 118.7(5) . . ?
C29 C30 H30 120.6 . . ?
C31 C30 H30 120.6 . . ?
C30 C31 C32 120.5(5) . . ?
C30 C31 H31 119.8 . . ?
C32 C31 H31 119.8 . . ?
C27 C32 C31 122.6(5) . . ?
C27 C32 H32 118.7 . . ?
C31 C32 H32 118.7 . . ?
C34 C33 C38 114.5(4) . . ?
C34 C33 B1 124.0(3) . . ?
C38 C33 B1 121.5(4) . . ?
C35 C34 C33 123.2(4) . . ?
C35 C34 H34 118.4 . . ?
C33 C34 H34 118.4 . . ?
C36 C35 C34 120.7(4) . . ?
C36 C35 H35 119.6 . . ?
C34 C35 H35 119.6 . . ?
C37 C36 C35 117.8(4) . . ?
C37 C36 H36 121.1 . . ?
C35 C36 H36 121.1 . . ?
C36 C37 C38 120.8(4) . . ?
C36 C37 H37 119.6 . . ?
C38 C37 H37 119.6 . . ?
C37 C38 C33 123.0(4) . . ?
C37 C38 H38 118.5 . . ?
C33 C38 H38 118.5 . . ?
C40 C39 C44 115.6(5) . . ?
C40 C39 B1 122.4(4) . . ?
C44 C39 B1 121.9(4) . . ?
C39 C40 C41 121.9(6) . . ?
C39 C40 H40 119.1 . . ?
C41 C40 H40 119.1 . . ?
C42 C41 C40 119.5(6) . . ?
C42 C41 H41 120.3 . . ?
C40 C41 H41 120.3 . . ?
C41 C42 C43 120.5(7) . . ?
C41 C42 H42 119.8 . . ?
C43 C42 H42 119.8 . . ?
C42 C43 C44 119.4(7) . . ?
C42 C43 H43 120.3 . . ?
C44 C43 H43 120.3 . . ?
C43 C44 C39 123.0(6) . . ?
C43 C44 H44 118.5 . . ?
C39 C44 H44 118.5 . . ?
C21 B1 C33 110.9(3) . . ?
C21 B1 C27 108.7(3) . . ?
C33 B1 C27 110.7(3) . . ?
C21 B1 C39 109.1(3) . . ?
C33 B1 C39 107.3(3) . . ?
C27 B1 C39 110.1(3) . . ?
C45 O3 C48 106.1(8) . . ?
O3 C45 C46 107.4(10) . . ?
O3 C45 H45A 110.2 . . ?
C46 C45 H45A 110.2 . . ?
O3 C45 H45B 110.2 . . ?
C46 C45 H45B 110.2 . . ?
H45A C45 H45B 108.5 . . ?
C47 C46 C45 103.2(7) . . ?
C47 C46 H46A 111.1 . . ?
C45 C46 H46A 111.1 . . ?
C47 C46 H46B 111.1 . . ?
C45 C46 H46B 111.1 . . ?
H46A C46 H46B 109.1 . . ?
C48 C47 C46 108.6(7) . . ?
C48 C47 H47A 110.0 . . ?
C46 C47 H47A 110.0 . . ?
C48 C47 H47B 110.0 . . ?
C46 C47 H47B 110.0 . . ?
H47A C47 H47B 108.3 . . ?
C47 C48 O3 108.9(7) . . ?
C47 C48 H48A 109.9 . . ?
O3 C48 H48A 109.9 . . ?
C47 C48 H48B 109.9 . . ?
O3 C48 H48B 109.9 . . ?
H48A C48 H48B 108.3 . . ?
C45A O3A C48A 108(2) . . ?
O3A C45A C46A 105.6(16) . . ?
O3A C45A H45C 110.6 . . ?
C46A C45A H45C 110.6 . . ?
O3A C45A H45D 110.6 . . ?
C46A C45A H45D 110.6 . . ?
H45C C45A H45D 108.7 . . ?
C47A C46A C45A 106.7(16) . . ?
C47A C46A H46C 110.4 . . ?
C45A C46A H46C 110.4 . . ?
C47A C46A H46D 110.4 . . ?
C45A C46A H46D 110.4 . . ?
H46C C46A H46D 108.6 . . ?
C46A C47A C48A 107.3(16) . . ?
C46A C47A H47C 110.3 . . ?
C48A C47A H47C 110.3 . . ?
C46A C47A H47D 110.3 . . ?
C48A C47A H47D 110.3 . . ?
H47C C47A H47D 108.5 . . ?
O3A C48A C47A 109.6(17) . . ?
O3A C48A H48C 109.7 . . ?
C47A C48A H48C 109.7 . . ?
O3A C48A H48D 109.7 . . ?
C47A C48A H48D 109.7 . . ?
H48C C48A H48D 108.2 . . ?
O1 N1 O2 121.71(15) . . ?
O1 N1 Pd1 119.8(2) . . ?
O2 N1 Pd1 118.5(2) . . ?
N1A O1A Pd1 126.4(7) . . ?
O1A N1A O2A 107.73(12) . . ?
 
loop_
 _geom_torsion_atom_site_label_1
 _geom_torsion_atom_site_label_2
 _geom_torsion_atom_site_label_3
 _geom_torsion_atom_site_label_4
 _geom_torsion
 _geom_torsion_site_symmetry_1
 _geom_torsion_site_symmetry_2
 _geom_torsion_site_symmetry_3
 _geom_torsion_site_symmetry_4
 _geom_torsion_publ_flag
C9 N2 C1 C2 -160.8(3) . . . . ?
C5 N2 C1 C2 77.6(4) . . . . ?
Pd1 N2 C1 C2 -35.5(4) . . . . ?
C3 N3 C2 C1 -167.3(3) . . . . ?
Pd1 N3 C2 C1 -46.1(3) . . . . ?
N2 C1 C2 N3 55.0(4) . . . . ?
C2 N3 C3 C4 167.5(3) . . . . ?
Pd1 N3 C3 C4 46.1(3) . . . . ?
N3 C3 C4 N4 -54.1(4) . . . . ?
C17 N4 C4 C3 158.9(3) . . . . ?
C13 N4 C4 C3 -79.0(4) . . . . ?
Pd1 N4 C4 C3 33.7(3) . . . . ?
C9 N2 C5 C6 -57.6(5) . . . . ?
C1 N2 C5 C6 65.0(5) . . . . ?
Pd1 N2 C5 C6 178.3(3) . . . . ?
N2 C5 C6 C7 -178.6(4) . . . . ?
C5 C6 C7 C8 -173.8(5) . . . . ?
C1 N2 C9 C10 66.9(4) . . . . ?
C5 N2 C9 C10 -170.9(3) . . . . ?
Pd1 N2 C9 C10 -52.8(4) . . . . ?
N2 C9 C10 C11 172.0(4) . . . . ?
C9 C10 C11 C12 171.6(5) . . . . ?
C17 N4 C13 C14 56.2(5) . . . . ?
C4 N4 C13 C14 -65.8(4) . . . . ?
Pd1 N4 C13 C14 -178.9(3) . . . . ?
N4 C13 C14 C15 -178.9(4) . . . . ?
C13 C14 C15 C16 179.5(4) . . . . ?
C4 N4 C17 C18 -69.0(4) . . . . ?
C13 N4 C17 C18 168.5(3) . . . . ?
Pd1 N4 C17 C18 50.1(4) . . . . ?
N4 C17 C18 C19 -179.1(4) . . . . ?
C17 C18 C19 C20 -173.7(5) . . . . ?
C26 C21 C22 C23 2.5(6) . . . . ?
B1 C21 C22 C23 -173.5(4) . . . . ?
C21 C22 C23 C24 0.5(7) . . . . ?
C22 C23 C24 C25 -2.8(7) . . . . ?
C23 C24 C25 C26 1.9(7) . . . . ?
C24 C25 C26 C21 1.3(6) . . . . ?
C22 C21 C26 C25 -3.4(6) . . . . ?
B1 C21 C26 C25 172.7(4) . . . . ?
C32 C27 C28 C29 -2.2(7) . . . . ?
B1 C27 C28 C29 178.1(4) . . . . ?
C27 C28 C29 C30 0.3(8) . . . . ?
C28 C29 C30 C31 1.8(8) . . . . ?
C29 C30 C31 C32 -1.8(8) . . . . ?
C28 C27 C32 C31 2.2(7) . . . . ?
B1 C27 C32 C31 -178.1(4) . . . . ?
C30 C31 C32 C27 -0.3(8) . . . . ?
C38 C33 C34 C35 0.9(6) . . . . ?
B1 C33 C34 C35 -177.7(4) . . . . ?
C33 C34 C35 C36 -0.9(6) . . . . ?
C34 C35 C36 C37 1.2(7) . . . . ?
C35 C36 C37 C38 -1.6(7) . . . . ?
C36 C37 C38 C33 1.7(8) . . . . ?
C34 C33 C38 C37 -1.3(7) . . . . ?
B1 C33 C38 C37 177.4(4) . . . . ?
C44 C39 C40 C41 -2.8(7) . . . . ?
B1 C39 C40 C41 174.1(4) . . . . ?
C39 C40 C41 C42 3.1(8) . . . . ?
C40 C41 C42 C43 -1.5(10) . . . . ?
C41 C42 C43 C44 0.0(11) . . . . ?
C42 C43 C44 C39 0.2(11) . . . . ?
C40 C39 C44 C43 1.2(8) . . . . ?
B1 C39 C44 C43 -175.7(5) . . . . ?
C22 C21 B1 C33 -138.9(4) . . . . ?
C26 C21 B1 C33 45.3(5) . . . . ?
C22 C21 B1 C27 99.1(4) . . . . ?
C26 C21 B1 C27 -76.6(5) . . . . ?
C22 C21 B1 C39 -21.0(5) . . . . ?
C26 C21 B1 C39 163.3(4) . . . . ?
C34 C33 B1 C21 -148.1(4) . . . . ?
C38 C33 B1 C21 33.4(5) . . . . ?
C34 C33 B1 C27 -27.3(5) . . . . ?
C38 C33 B1 C27 154.2(4) . . . . ?
C34 C33 B1 C39 92.9(4) . . . . ?
C38 C33 B1 C39 -85.6(5) . . . . ?
C28 C27 B1 C21 13.2(6) . . . . ?
C32 C27 B1 C21 -166.6(4) . . . . ?
C28 C27 B1 C33 -108.9(4) . . . . ?
C32 C27 B1 C33 71.4(5) . . . . ?
C28 C27 B1 C39 132.6(4) . . . . ?
C32 C27 B1 C39 -47.1(5) . . . . ?
C40 C39 B1 C21 -82.2(5) . . . . ?
C44 C39 B1 C21 94.5(5) . . . . ?
C40 C39 B1 C33 37.9(5) . . . . ?
C44 C39 B1 C33 -145.3(4) . . . . ?
C40 C39 B1 C27 158.5(4) . . . . ?
C44 C39 B1 C27 -24.7(6) . . . . ?
C48 O3 C45 C46 21.6(19) . . . . ?
O3 C45 C46 C47 -24.3(15) . . . . ?
C45 C46 C47 C48 17.5(13) . . . . ?
C46 C47 C48 O3 -5.1(16) . . . . ?
C45 O3 C48 C47 -11(2) . . . . ?
C48A O3A C45A C46A 18(8) . . . . ?
O3A C45A C46A C47A -16(6) . . . . ?
C45A C46A C47A C48A 8(4) . . . . ?
C45A O3A C48A C47A -13(9) . . . . ?
C46A C47A C48A O3A 3(7) . . . . ?
Pd1 O1A N1A O2A 0.00(2) . . . . ?
 
_refine_diff_density_max    0.342
_refine_diff_density_min   -0.426
_refine_diff_density_rms    0.059

_shelx_res_file
;
TITL shelxt in P 1 21/n 1
    06_decay.res
    created by SHELXL-2018/3 at 09:36:38 on 03-Apr-2020
CELL 0.534 11.6858 13.6073 30.2271 90 93.27 90
ZERR 4 0.00072 0.000773 0.001605 0 0.005128 0
LATT 1
SYMM 0.5-X,0.5+Y,0.5-Z
SFAC C H B N O Pd
DISP B 0 0 4.561
DISP C 0.001 0.001 6.94
DISP H -0 0 0.611
DISP N 0.003 0.002 10.693
DISP O 0.005 0.003 16.398
DISP Pd -2.504 0.615 1934.604
UNIT 192 292 4 16 12 4
DFIX 1.2 0.001 N1 O1 N1 O2
DFIX 1.3 0.001 O1A N1A N1A O2A
DFIX 2 0.01 Pd1 O1A
DANG 2.1 0.001 O1 O2 O1A O2A
FLAT 0.001 Pd1 O1 O2 N1 O1A O2A N1A
RIGU 0.001 0.002
EADP O3 O3A
EADP C48 C48A
EADP C46 C46A C47 C47A
EADP O1 O1A O2 O2A
EADP N1 N1A

L.S. 20
PLAN  5
SIZE 0.1 0.1 0.05
TEMP 9
BOND $H
list 4
CONF
fmap 2
acta
SHEL 999 0.8
OMIT -1 2 3
OMIT -2 1 5
OMIT 3 1 13
OMIT 0 8 4
OMIT 2 0 16
OMIT 6 4 30
OMIT -2 1 2
REM <olex2.extras>
REM <HklSrc "%.\\06_decay.hkl">
REM </olex2.extras>

WGHT    0.049800
FVAR       0.23081   0.79306   0.95020
PD1   6    0.339526    0.775176    0.346614    11.00000    0.05308    0.06087 =
         0.05008    0.00122   -0.00057   -0.00227
N2    4    0.345919    0.927628    0.337703    11.00000    0.06616    0.06417 =
         0.06200    0.00755   -0.00172    0.00143
N3    4    0.453667    0.799100    0.397983    11.00000    0.05597    0.06280 =
         0.04635   -0.00220    0.00077   -0.00283
AFIX  13
H3    2    0.530725    0.788901    0.387622    11.00000   -1.20000
AFIX   0
N4    4    0.331686    0.631711    0.371532    11.00000    0.05781    0.06180 =
         0.05824   -0.00268    0.00129   -0.00432
C1    1    0.440720    0.963260    0.369561    11.00000    0.08265    0.06156 =
         0.07099   -0.00185   -0.00778   -0.00732
AFIX  23
H1A   2    0.513639    0.957601    0.355964    11.00000   -1.20000
H1B   2    0.428490    1.031954    0.376448    11.00000   -1.20000
AFIX   0
C2    1    0.443743    0.903674    0.411493    11.00000    0.08323    0.06366 =
         0.06494   -0.00503   -0.00880   -0.00338
AFIX  23
H2A   2    0.508868    0.922533    0.430982    11.00000   -1.20000
H2B   2    0.374210    0.913827    0.426949    11.00000   -1.20000
AFIX   0
C3    1    0.433400    0.723735    0.432220    11.00000    0.06606    0.06993 =
         0.05019    0.00341    0.00063   -0.00464
AFIX  23
H3A   2    0.364050    0.738705    0.447059    11.00000   -1.20000
H3B   2    0.497200    0.721903    0.454188    11.00000   -1.20000
AFIX   0
C4    1    0.421747    0.627313    0.408790    11.00000    0.05695    0.06531 =
         0.05671    0.00629    0.00344   -0.00310
AFIX  23
H4A   2    0.401685    0.576886    0.429667    11.00000   -1.20000
H4B   2    0.494638    0.609579    0.397186    11.00000   -1.20000
AFIX   0
C5    1    0.230988    0.965092    0.351254    11.00000    0.07979    0.06749 =
         0.08191   -0.00094    0.00399    0.01124
AFIX  23
H5A   2    0.171720    0.933984    0.332329    11.00000   -1.20000
H5B   2    0.220771    0.943134    0.381303    11.00000   -1.20000
AFIX   0
C6    1    0.211035    1.074682    0.349615    11.00000    0.12596    0.07072 =
         0.12626   -0.00604   -0.00451    0.02398
AFIX  23
H6A   2    0.217440    1.097743    0.319492    11.00000   -1.20000
H6B   2    0.269679    1.107306    0.368281    11.00000   -1.20000
AFIX   0
C7    1    0.092681    1.101920    0.365232    11.00000    0.12579    0.11350 =
         0.18692   -0.03972   -0.01104    0.05074
AFIX  23
H7A   2    0.034336    1.064029    0.348723    11.00000   -1.20000
H7B   2    0.089108    1.085649    0.396366    11.00000   -1.20000
AFIX   0
C8    1    0.069643    1.207866    0.358776    11.00000    0.17557    0.11212 =
         0.33392   -0.05793   -0.05392    0.05580
AFIX 137
H8A   2    0.001861    1.225603    0.373420    11.00000   -1.50000
H8B   2    0.058533    1.221643    0.327679    11.00000   -1.50000
H8C   2    0.133564    1.245190    0.371033    11.00000   -1.50000
AFIX   0
C9    1    0.364778    0.960340    0.291662    11.00000    0.08326    0.07695 =
         0.06494    0.01439   -0.00044   -0.00144
AFIX  23
H9A   2    0.373880    1.031195    0.291644    11.00000   -1.20000
H9B   2    0.296961    0.944810    0.272969    11.00000   -1.20000
AFIX   0
C10   1    0.466946    0.914907    0.271806    11.00000    0.07704    0.09820 =
         0.06965    0.00852    0.00332   -0.00616
AFIX  23
H10A  2    0.463814    0.844048    0.275027    11.00000   -1.20000
H10B  2    0.536492    0.938145    0.287476    11.00000   -1.20000
AFIX   0
C11   1    0.469645    0.941160    0.223020    11.00000    0.10878    0.14606 =
         0.07539    0.01535    0.01944   -0.00536
AFIX  23
H11A  2    0.405478    0.909855    0.206846    11.00000   -1.20000
H11B  2    0.460837    1.011684    0.219613    11.00000   -1.20000
AFIX   0
C12   1    0.578125    0.909995    0.203629    11.00000    0.12188    0.22763 =
         0.09991   -0.00955    0.04000   -0.00687
AFIX 137
H12A  2    0.576585    0.928991    0.173014    11.00000   -1.50000
H12B  2    0.585842    0.839913    0.205914    11.00000   -1.50000
H12C  2    0.641921    0.940979    0.219452    11.00000   -1.50000
AFIX   0
C13   1    0.212308    0.623313    0.388910    11.00000    0.05709    0.07189 =
         0.08268    0.00904    0.00317   -0.00594
AFIX  23
H13A  2    0.203966    0.675305    0.410443    11.00000   -1.20000
H13B  2    0.157078    0.636001    0.364395    11.00000   -1.20000
AFIX   0
C14   1    0.180214    0.528923    0.409885    11.00000    0.06625    0.07833 =
         0.09654    0.01118    0.01164   -0.00762
AFIX  23
H14A  2    0.232678    0.516101    0.435258    11.00000   -1.20000
H14B  2    0.187813    0.475824    0.388843    11.00000   -1.20000
AFIX   0
C15   1    0.059318    0.530536    0.424717    11.00000    0.06862    0.10053 =
         0.11610    0.00235    0.02437   -0.01470
AFIX  23
H15A  2    0.052615    0.583871    0.445703    11.00000   -1.20000
H15B  2    0.007719    0.544686    0.399236    11.00000   -1.20000
AFIX   0
C16   1    0.020913    0.437396    0.445782    11.00000    0.09129    0.10344 =
         0.13107    0.00809    0.03250   -0.01446
AFIX 137
H16A  2    0.023794    0.384408    0.424906    11.00000   -1.50000
H16B  2   -0.056218    0.445155    0.454578    11.00000   -1.50000
H16C  2    0.070561    0.422958    0.471356    11.00000   -1.50000
AFIX   0
C17   1    0.350603    0.551730    0.339054    11.00000    0.08170    0.06273 =
         0.07194   -0.00941    0.00325   -0.00286
AFIX  23
H17A  2    0.284092    0.547978    0.318406    11.00000   -1.20000
H17B  2    0.356323    0.489749    0.354877    11.00000   -1.20000
AFIX   0
C18   1    0.455351    0.564019    0.313205    11.00000    0.08424    0.10147 =
         0.07136   -0.00898    0.00685    0.00739
AFIX  23
H18A  2    0.522840    0.565921    0.333416    11.00000   -1.20000
H18B  2    0.450818    0.625827    0.297213    11.00000   -1.20000
AFIX   0
C19   1    0.466269    0.479470    0.280408    11.00000    0.13976    0.13275 =
         0.13270   -0.04528    0.04881    0.00092
AFIX  23
H19A  2    0.461082    0.417840    0.296296    11.00000   -1.20000
H19B  2    0.402040    0.482304    0.258655    11.00000   -1.20000
AFIX   0
C20   1    0.568571    0.479798    0.258020    11.00000    0.17938    0.18891 =
         0.17437   -0.02540    0.09218    0.02045
AFIX 137
H20A  2    0.577095    0.417913    0.243318    11.00000   -1.50000
H20B  2    0.632414    0.489902    0.278942    11.00000   -1.50000
H20C  2    0.566010    0.531804    0.236525    11.00000   -1.50000
AFIX   0

C21   1    0.656127    0.373796    0.427069    11.00000    0.05709    0.05945 =
         0.06675    0.00818   -0.00331    0.00111
C22   1    0.708993    0.423489    0.393854    11.00000    0.06785    0.07135 =
         0.08422    0.01381    0.01035   -0.00249
AFIX  43
H22   2    0.725709    0.389087    0.368432    11.00000   -1.20000
AFIX   0
C23   1    0.737812    0.520940    0.396697    11.00000    0.07712    0.07071 =
         0.13613    0.02791    0.01847   -0.00387
AFIX  43
H23   2    0.772651    0.551072    0.373345    11.00000   -1.20000
AFIX   0
C24   1    0.715762    0.574309    0.433609    11.00000    0.06711    0.05978 =
         0.14176    0.01624   -0.00788   -0.00089
AFIX  43
H24   2    0.738256    0.639717    0.436167    11.00000   -1.20000
AFIX   0
C25   1    0.660000    0.529522    0.466644    11.00000    0.07509    0.06146 =
         0.09613   -0.00705   -0.01378    0.00765
AFIX  43
H25   2    0.642171    0.565075    0.491611    11.00000   -1.20000
AFIX   0
C26   1    0.630110    0.431642    0.463018    11.00000    0.07537    0.05905 =
         0.06923    0.00751   -0.00052    0.00562
AFIX  43
H26   2    0.590805    0.403120    0.485638    11.00000   -1.20000
AFIX   0
C27   1    0.733872    0.200868    0.458389    11.00000    0.05855    0.05707 =
         0.07022    0.00479    0.01291    0.00288
C28   1    0.809099    0.250045    0.487660    11.00000    0.06676    0.07253 =
         0.08618   -0.00622   -0.00007    0.01063
AFIX  43
H28   2    0.804001    0.318170    0.489046    11.00000   -1.20000
AFIX   0
C29   1    0.891687    0.203649    0.515060    11.00000    0.07881    0.09804 =
         0.11094   -0.00434   -0.01726    0.01698
AFIX  43
H29   2    0.939625    0.240749    0.534154    11.00000   -1.20000
AFIX   0
C30   1    0.902791    0.105286    0.514154    11.00000    0.07116    0.09693 =
         0.13955    0.01749   -0.00269    0.02192
AFIX  43
H30   2    0.956593    0.073734    0.533051    11.00000   -1.20000
AFIX   0
C31   1    0.833532    0.052614    0.484950    11.00000    0.07722    0.07357 =
         0.16426    0.01906   -0.00219    0.01150
AFIX  43
H31   2    0.841637   -0.015261    0.483337    11.00000   -1.20000
AFIX   0
C32   1    0.750579    0.100029    0.457480    11.00000    0.07155    0.05837 =
         0.14496   -0.00139   -0.00436    0.00342
AFIX  43
H32   2    0.704780    0.062452    0.437815    11.00000   -1.20000
AFIX   0
C33   1    0.504811    0.229710    0.444205    11.00000    0.06262    0.05568 =
         0.05803   -0.00213   -0.00335   -0.00173
C34   1    0.479224    0.145399    0.467042    11.00000    0.06536    0.06008 =
         0.06570    0.00481    0.00041    0.00020
AFIX  43
H34   2    0.537905    0.100852    0.473948    11.00000   -1.20000
AFIX   0
C35   1    0.370995    0.124084    0.480090    11.00000    0.06814    0.07908 =
         0.07777    0.01093    0.00126   -0.00648
AFIX  43
H35   2    0.358243    0.065748    0.495064    11.00000   -1.20000
AFIX   0
C36   1    0.281480    0.188157    0.471214    11.00000    0.06101    0.07744 =
         0.11062   -0.00102    0.00757   -0.00646
AFIX  43
H36   2    0.208529    0.174681    0.480422    11.00000   -1.20000
AFIX   0
C37   1    0.303290    0.272275    0.448417    11.00000    0.06185    0.07556 =
         0.14529    0.01215   -0.00200   -0.00256
AFIX  43
H37   2    0.243940    0.316062    0.441335    11.00000   -1.20000
AFIX   0
C38   1    0.412075    0.292883    0.435832    11.00000    0.06852    0.06127 =
         0.11948    0.01511    0.00432    0.00437
AFIX  43
H38   2    0.424311    0.351593    0.421074    11.00000   -1.20000
AFIX   0
C39   1    0.635414    0.213193    0.374438    11.00000    0.09473    0.07272 =
         0.06416   -0.00213    0.00937   -0.00690
C40   1    0.542196    0.219646    0.344771    11.00000    0.11883    0.08096 =
         0.07445    0.00644   -0.01200   -0.02498
AFIX  43
H40   2    0.472972    0.242432    0.354538    11.00000   -1.20000
AFIX   0
C41   1    0.548492    0.192683    0.299897    11.00000    0.16716    0.08946 =
         0.07262    0.00709   -0.01060   -0.03660
AFIX  43
H41   2    0.485214    0.200649    0.280137    11.00000   -1.20000
AFIX   0
C42   1    0.647138    0.155213    0.285865    11.00000    0.20209    0.12360 =
         0.08319   -0.01427    0.01968   -0.02511
AFIX  43
H42   2    0.651072    0.135878    0.256481    11.00000   -1.20000
AFIX   0
C43   1    0.740979    0.145526    0.314456    11.00000    0.18193    0.18557 =
         0.09784   -0.04056    0.03264    0.02469
AFIX  43
H43   2    0.808776    0.119704    0.304692    11.00000   -1.20000
AFIX   0
C44   1    0.734530    0.174206    0.357767    11.00000    0.12364    0.16274 =
         0.09220   -0.03197    0.02475    0.02084
AFIX  43
H44   2    0.799263    0.167317    0.376878    11.00000   -1.20000
AFIX   0
B1    3    0.632692    0.254838    0.426717    11.00000    0.06632    0.06070 =
         0.06557    0.00034    0.00390   -0.00088

PART 1
O3    5    0.683367    0.808310    0.363312    21.00000    0.08014    0.10905 =
         0.11446   -0.01078    0.02085   -0.00819
C45   1    0.733373    0.770151    0.325347    21.00000    0.09600    0.16988 =
         0.11775   -0.02187    0.02213    0.00761
AFIX  23
H45A  2    0.720648    0.814718    0.300507    21.00000   -1.20000
H45B  2    0.699550    0.707067    0.317328    21.00000   -1.20000
AFIX   0
C46   1    0.859954    0.758697    0.336699    21.00000    0.09035    0.14666 =
         0.16440   -0.00392    0.02042   -0.00932
AFIX  23
H46A  2    0.878053    0.692426    0.346636    21.00000   -1.20000
H46B  2    0.904341    0.774034    0.311436    21.00000   -1.20000
AFIX   0
C47   1    0.881413    0.828295    0.371691    21.00000    0.09035    0.14666 =
         0.16440   -0.00392    0.02042   -0.00932
AFIX  23
H47A  2    0.932212    0.799857    0.394753    21.00000   -1.20000
H47B  2    0.917939    0.886416    0.360393    21.00000   -1.20000
AFIX   0
C48   1    0.774526    0.854250    0.389381    21.00000    0.09513    0.13090 =
         0.14820   -0.02955    0.01689   -0.02125
AFIX  23
H48A  2    0.764883    0.925047    0.388723    21.00000   -1.20000
H48B  2    0.773366    0.832538    0.419918    21.00000   -1.20000
AFIX   0

SAME 0.02 0.04 O3 > C48
PART 0
PART 2
O3A   5    0.678304    0.794298    0.366544   -21.00000    0.08014    0.10905 =
         0.11446   -0.01078    0.02085   -0.00819
C45A  1    0.731160    0.763188    0.328083   -21.00000    0.06877    0.07983 =
         0.09262    0.02734    0.00501    0.03012
AFIX  23
H45C  2    0.683955    0.779779    0.301703   -21.00000   -1.20000
H45D  2    0.743351    0.692677    0.328674   -21.00000   -1.20000
AFIX   0
C46A  1    0.844156    0.816976    0.328610   -21.00000    0.09035    0.14666 =
         0.16440   -0.00392    0.02042   -0.00932
AFIX  23
H46C  2    0.906633    0.773049    0.337555   -21.00000   -1.20000
H46D  2    0.857308    0.842535    0.299376   -21.00000   -1.20000
AFIX   0
C47A  1    0.837241    0.894974    0.359439   -21.00000    0.09035    0.14666 =
         0.16440   -0.00392    0.02042   -0.00932
AFIX  23
H47C  2    0.836603    0.957733    0.344209   -21.00000   -1.20000
H47D  2    0.902657    0.893416    0.380676   -21.00000   -1.20000
AFIX   0
C48A  1    0.733377    0.882057    0.381533   -21.00000    0.09513    0.13090 =
         0.14820   -0.02955    0.01689   -0.02125
AFIX  23
H48C  2    0.750301    0.878547    0.413285   -21.00000   -1.20000
H48D  2    0.683038    0.937715    0.375472   -21.00000   -1.20000
AFIX   0

PART 0
PART 3
O1    5    0.124697    0.759926    0.299236    31.00000    0.08108    0.22090 =
         0.08620   -0.02991   -0.01346    0.00340
O2    5    0.261218    0.723851    0.260069    31.00000    0.08108    0.22090 =
         0.08620   -0.02991   -0.01346    0.00340
N1    4    0.225422    0.749421    0.294725    31.00000    0.07962    0.08955 =
         0.07191    0.00805   -0.00865   -0.00501
PART 0
PART 4
O1A   5    0.210215    0.754902    0.301301   -31.00000    0.08108    0.22090 =
         0.08620   -0.02991   -0.01346    0.00340
O2A   5    0.327209    0.715061    0.254227   -31.00000    0.08108    0.22090 =
         0.08620   -0.02991   -0.01346    0.00340
N1A   4    0.218965    0.727267    0.260461   -31.00000    0.07962    0.08955 =
         0.07191    0.00805   -0.00865   -0.00501
HKLF 4


REM  shelxt in P 1 21/n 1
REM wR2 = 0.1366, GooF = S = 0.899, Restrained GooF = 0.903 for all data
REM R1 = 0.0578 for 5006 Fo > 4sig(Fo) and 0.1124 for all 9722 data
REM 538 parameters refined using 491 restraints

END

WGHT      0.0497      0.0000

REM Highest difference peak  0.342,  deepest hole -0.426,  1-sigma level  0.059
Q1    1   0.1472  0.7791  0.2767  11.00000  0.05    0.34
Q2    1   0.1406  0.6915  0.2878  11.00000  0.05    0.33
Q3    1   0.2160  0.6741  0.2736  11.00000  0.05    0.33
Q4    1   0.4787  0.7302  0.4622  11.00000  0.05    0.30
Q5    1   0.1002  0.7830  0.3239  11.00000  0.05    0.30
;
_shelx_res_checksum   56249

_shelx_hkl_file
;
 -17  -2   1   -1.80    3.88
  16   1  -1    4.56    8.48
 -16  -1   1   -1.36    4.89
 -16  -1   2    2.53    4.93
  16   2  -1   -5.38    9.03
 -16  -2   1   -0.09    3.14
  16   2  -2   -1.08    7.05
 -16  -2   2   -1.28    3.35
 -16  -2   3    0.03    4.47
 -16  -2   4    2.97    4.28
  16   3  -1    6.46    7.67
 -16  -3   1   -0.49    5.23
  16   3  -2   -3.18    8.55
 -16  -3   2    0.31    3.79
  16   3  -3    2.97    6.08
 -16  -3   3   -1.55    4.75
 -16  -3   4   -2.05    5.45
 -16  -3   5    2.60    4.92
  16   4  -1    1.22    7.33
 -16  -4   1   -0.68    2.84
  16   4  -2    2.03    7.37
 -16  -4   2    3.51    4.86
  16   4  -3    7.71    6.80
 -16  -4   3   -0.11    3.87
 -16  -4   4   -1.41    4.15
 -16  -4   5    5.88    5.43
 -16  -4   6    1.26    5.17
 -16  -4   7    0.23    4.45
  16   5  -1   -1.32    6.90
  16   5  -2    2.86    7.86
 -16  -5   2   -3.44    4.79
 -16  -5   3   -0.80    5.46
 -16  -5   4    2.31    4.61
 -16  -5   5    0.69    4.70
 -16  -5   6    6.63    6.12
 -16  -5   7   -1.62    4.26
 -16  -5   8   -1.10    4.58
  16   6  -1    3.57    5.99
  16   6  -2   -0.08    7.01
 -16  -6   8   -0.79    3.35
 -16  -6   9   -0.12    4.65
 -15   0   1   -2.62    5.39
  15   0  -1   -2.54    7.49
 -15   0   2   -1.64    4.39
  15   0  -2    1.88    6.04
 -15   0   3    8.00    6.38
  15   0  -3   11.00    9.89
  15   0  -4   -4.99    9.79
  15   0  -5    0.69    6.33
  15   0  -6   -0.77    6.34
  15   0  -7    7.16    8.98
  15   0  -8   -1.35    6.79
  15   0  -9   40.87   14.05
  15   0 -10   -2.17    7.82
  15   0 -11   -5.17    9.16
  15   0 -12   -3.47    9.15
  15   0 -13    5.16    9.04
  15  -1  -1   14.33   10.07
  15   1  -1   20.23    9.96
 -15  -1   1    1.69    3.52
  15  -1  -2    3.24    9.59
  15   1  -2   -1.23    7.27
 -15  -1   2    8.61    5.23
  15  -1  -3    1.85    7.19
  15   1  -3    1.28    7.50
 -15  -1   3    1.12    3.85
  15  -1  -4   -2.35    7.79
  15   1  -4   -1.96    8.09
 -15  -1   4    1.26    4.11
  15  -1  -5    6.13    7.69
  15   1  -5   10.18    9.25
 -15  -1   5    2.72    5.03
  15  -1  -6   -0.02    6.26
  15   1  -6   -2.26    7.58
  15  -1  -7    8.61    7.66
  15   1  -7   12.26    8.71
  15  -1  -8   -2.09    7.60
  15   1  -8    4.03    9.36
  15  -1  -9    6.15    8.52
  15   1  -9   12.75   10.77
  15  -1 -10   -5.57    9.78
  15   1 -10   -1.13    6.21
  15  -1 -11    5.50    6.86
  15   1 -11    4.52    6.91
  15  -1 -12   -1.42    8.13
  15   1 -12   -2.08    9.20
  15  -1 -13    4.18    7.80
  15   1 -13    1.47    7.77
  15  -2  -1   -3.08    5.86
  15   2  -1    2.51    5.82
 -15  -2   1   -2.10    4.90
  15  -2  -2   -1.31    5.42
  15   2  -2   -4.27    8.81
 -15  -2   2    1.17    4.27
  15  -2  -3    4.29    7.91
  15   2  -3   22.92    9.44
 -15  -2   3    3.05    4.36
  15  -2  -4   -2.95    8.15
  15   2  -4    0.97    7.34
 -15  -2   4   -0.74    3.80
  15  -2  -5   -0.81    7.24
  15   2  -5    6.19    9.75
 -15  -2   5    1.63    4.35
  15  -2  -6   -3.74    8.02
  15   2  -6   -0.00    9.72
 -15  -2   6    0.54    4.91
  15  -2  -7    5.01    9.27
  15   2  -7   19.51    9.59
  15  -2  -8   -4.92    9.80
  15   2  -8   -1.93    4.88
  15  -2  -9   -4.23    7.09
  15   2  -9    9.38    7.56
  15  -2 -10    4.62    8.47
  15   2 -10    3.92    8.42
  15  -2 -11    9.62    8.09
  15   2 -11    4.23    7.08
  15  -2 -12    2.43    7.77
  15   2 -12   -2.60    8.02
  15   2 -13    7.42    8.64
  15  -3  -1   -1.65    8.02
  15   3  -1   12.68    9.15
 -15  -3   1   -1.30    4.98
  15  -3  -2   -0.20    7.76
  15   3  -2   -1.58    6.95
 -15  -3   2   -0.65    3.72
  15  -3  -3   -2.86    8.23
  15   3  -3   -2.49    6.65
 -15  -3   3   -2.39    4.01
  15  -3  -4    4.02    6.21
  15   3  -4    0.52    5.81
 -15  -3   4   -1.16    3.90
  15  -3  -5    2.68    6.14
  15   3  -5   -1.21    8.10
 -15  -3   5    6.53    5.76
  15  -3  -6    1.94    6.33
  15   3  -6   -2.67    7.59
 -15  -3   6   -2.33    4.22
  15  -3  -7   -2.64    9.16
  15   3  -7    2.15    9.23
 -15  -3   7   -0.81    3.87
  15  -3  -8   -2.34    5.96
  15   3  -8    0.41    9.46
 -15  -3   8   -0.85    5.17
  15  -3  -9    1.11    7.59
  15   3  -9    9.90    8.10
  15  -3 -10    3.86   10.41
  15   3 -10    0.60    9.32
  15  -3 -11   -5.67    9.90
  15   3 -11   12.77   10.03
  15   3 -12    3.98    8.52
  15  -4  -1   -0.33    6.27
  15   4  -1   -0.81    4.76
 -15  -4   1   -0.32    4.94
  15  -4  -2    3.52    6.84
  15   4  -2    5.17    6.53
 -15  -4   2    1.30    4.37
  15  -4  -3   -3.26    7.36
  15   4  -3   -0.97    5.67
 -15  -4   3    2.95    5.17
  15  -4  -4   11.32    9.71
  15   4  -4   -4.39    8.61
 -15  -4   4   -0.47    4.40
  15  -4  -5    2.16    7.33
  15   4  -5    6.03    7.42
 -15  -4   5   -0.94    3.91
  15  -4  -6   -0.14    4.47
  15   4  -6   -1.84    8.76
 -15  -4   6    0.68    4.45
  15  -4  -7   -0.38    7.67
  15   4  -7    6.68    9.02
 -15  -4   7    3.96    4.97
  15  -4  -8    0.31    7.33
  15   4  -8   -6.00    9.78
 -15  -4   8    0.43    5.81
  15  -4  -9    8.27    8.25
  15   4  -9   -2.17    9.56
 -15  -4   9    8.02    6.79
  15   4 -10   -3.35    8.45
  15   4 -11    4.35    7.93
  15   4 -12    2.85    5.89
  15  -5  -1    1.49    6.96
  15   5  -1    0.96    8.12
 -15  -5   1    3.72    4.15
  15  -5  -2    2.21    7.17
  15   5  -2    3.84    5.76
 -15  -5   2    5.87    4.89
  15  -5  -3   -3.64    7.12
  15   5  -3   -1.07    6.97
 -15  -5   3   -0.83    3.68
  15  -5  -4    0.73    7.25
  15   5  -4    9.68    8.14
 -15  -5   4    1.45    4.05
  15  -5  -5   -0.95    7.62
  15   5  -5   -5.31    8.35
 -15  -5   5    0.79    4.24
  15   5  -6   20.25   10.05
 -15  -5   6    4.60    5.89
  15   5  -7    7.61    7.87
 -15  -5   7    7.75    5.89
  15   5  -8   -3.51    9.13
 -15  -5   8    1.24    4.91
  15   5  -9    1.53    5.79
 -15  -5   9    0.52    5.77
  15   5 -10    2.89    8.37
 -15  -5  10    1.28    4.24
  15   5 -11    9.91    7.19
  15   6  -1    4.29    7.33
 -15  -6   1   -1.30    4.18
  15   6  -2    1.95    7.53
 -15  -6   2    0.62    3.79
  15   6  -3   -2.88    7.67
 -15  -6   3    0.83    5.04
  15   6  -4    3.52    7.83
 -15  -6   4    4.93    4.27
  15   6  -5    2.51    8.18
 -15  -6   5    4.53    4.01
  15   6  -6    9.67    7.73
 -15  -6   6   -1.28    5.14
  15   6  -7    6.86    8.02
 -15  -6   7   -0.30    4.99
  15   6  -8   -1.11    6.69
 -15  -6   8   -0.49    4.64
  15   6  -9    4.67    8.67
 -15  -6   9   -0.71    4.27
  15   6 -10   -1.46    8.88
 -15  -6  10    1.56    4.10
 -15  -6  11   -0.13    4.30
  15   7  -1    6.63    7.30
 -15  -7   1   -0.50    5.03
  15   7  -2   23.90   10.08
 -15  -7   2    2.40    3.77
  15   7  -3   -0.99    7.55
 -15  -7   3   -2.20    5.77
  15   7  -4    1.12    8.19
 -15  -7   4    4.38    4.71
  15   7  -5   -1.94    8.21
 -15  -7   5    1.68    5.37
  15   7  -6    7.20    9.02
 -15  -7   6    4.59    3.94
  15   7  -7   -1.48    6.50
 -15  -7   7    3.60    4.64
  15   7  -8   -2.78    7.66
 -15  -7   8   -2.41    5.99
  15   7  -9   -0.88    8.00
 -15  -7   9   -3.05    4.90
 -15  -7  10   -0.94    4.82
 -15  -7  11    2.71    5.72
 -15  -7  12   -1.84    3.48
  15   8  -2   -3.86    8.29
  15   8  -3    0.01    6.66
  15   8  -4    3.47    6.98
  15   8  -5   -2.86    7.14
  15   8  -6   -2.18    5.70
  15   8  -7    3.12    6.49
 -15  -8  10    4.65    4.67
 -15  -8  11   -1.01    3.42
 -15  -8  12   -1.24    4.66
 -15  -8  13   -1.91    5.07
  15   9  -5    8.21    7.86
  15   9  -6   14.44    8.31
 -14   0   1    1.56    4.47
  14   0  -1    2.19    9.13
 -14   0   2   12.31    6.12
  14   0  -2   10.12    8.61
 -14   0   3   -0.95    4.62
  14   0  -3    3.78    8.35
 -14   0   4    2.72    4.70
  14   0  -4    7.94    8.54
 -14   0   5    8.42    5.37
  14   0  -5    1.97    8.23
 -14   0   6    4.42    5.55
  14   0  -6   16.84    9.49
  14   0  -7    6.68    7.58
  14   0  -8    9.56    8.49
  14   0  -9    3.54    7.50
  14   0 -10    5.75    6.50
  14   0 -11    3.33    8.57
  14   0 -12   15.02   10.40
  14   0 -13    2.47    7.48
  14   0 -14   13.70    8.42
  14   0 -15   -3.94    7.72
  14   0 -16    3.90    6.90
  14   0 -17   -0.56    5.95
  14   0 -18    6.38    7.25
  14   0 -19   -2.27    6.27
  14   0 -20    6.00    7.75
 -14   1   1    1.90    3.35
  14  -1  -1   -2.71    8.00
  14   1  -1   -3.39    7.64
 -14  -1   1   -0.30    3.29
 -14   1   2    1.92    4.01
  14  -1  -2    3.67    8.25
  14   1  -2    7.12    7.07
 -14  -1   2    9.99    5.51
 -14   1   3    0.74    3.52
  14  -1  -3    1.72    6.34
  14   1  -3   -1.04    7.23
 -14  -1   3   -1.79    4.73
  14  -1  -4   13.69    8.54
  14   1  -4    1.30    8.25
 -14  -1   4    0.92    3.95
  14  -1  -5    3.31    7.35
  14   1  -5    3.99    7.64
 -14  -1   5   -0.77    3.86
  14  -1  -6    7.49    6.65
  14   1  -6   18.24   10.12
 -14  -1   6    6.86    5.75
  14  -1  -7    4.99    7.38
  14   1  -7    2.07    8.40
 -14  -1   7    2.90    4.65
  14  -1  -8   -2.94    8.80
  14   1  -8    6.84    7.76
  14  -1  -9   -0.05    4.90
  14   1  -9    6.19    8.56
  14  -1 -10    3.83    8.96
  14   1 -10   16.81   10.38
  14  -1 -11   -2.03    8.23
  14   1 -11   -5.86    8.21
  14  -1 -12   -2.57    7.50
  14   1 -12    2.27    5.55
  14  -1 -13   -3.02    8.21
  14   1 -13    3.41    7.00
  14  -1 -14    0.54    7.12
  14   1 -14    0.01    7.69
  14  -1 -15    4.22    8.17
  14   1 -15   -2.12    6.55
  14  -1 -16    5.35    8.52
  14   1 -16    4.17    8.58
  14  -1 -17   -1.71    7.59
  14   1 -17   -0.32    5.31
  14  -1 -18    1.60    7.35
  14   1 -18   -3.66    8.95
  14  -1 -19   -2.19    9.56
  14   1 -19    1.93    6.32
  14  -1 -20   -0.09    5.90
  14   1 -20   23.03    9.86
 -14   2   1   -1.22    5.04
  14  -2  -1   -0.24    5.64
  14   2  -1   -2.56    6.74
 -14  -2   1    0.08    3.58
  14  -2  -2   11.10    8.74
  14   2  -2   11.76    9.67
 -14  -2   2   12.72    5.95
  14  -2  -3    1.97    6.85
  14   2  -3    5.64    7.10
 -14  -2   3    1.45    4.53
  14  -2  -4    5.49    8.22
  14   2  -4   -1.63    5.86
 -14  -2   4    6.34    5.66
  14  -2  -5   -2.81    7.15
  14   2  -5   -1.27    7.61
 -14  -2   5    1.51    3.81
  14  -2  -6   13.32    8.61
  14   2  -6    0.12    7.33
 -14  -2   6    2.99    4.08
  14  -2  -7    0.93    5.79
  14   2  -7   -3.01    5.57
 -14  -2   7   -0.35    3.90
  14  -2  -8   13.65    9.19
  14   2  -8    2.11    7.69
 -14  -2   8   -0.33    4.12
  14  -2  -9    7.38    6.46
  14   2  -9   11.13    7.34
 -14  -2   9   -1.92    4.56
  14  -2 -10    2.04    6.96
  14   2 -10    7.46    8.37
  14  -2 -11   -3.04    5.65
  14   2 -11   -3.80    6.76
  14  -2 -12    4.68    6.27
  14   2 -12    7.31    8.51
  14  -2 -13    1.37    5.75
  14   2 -13   -2.21    7.35
  14  -2 -14    5.00    6.41
  14   2 -14    5.32    9.72
  14  -2 -15   -4.99    7.63
  14   2 -15    0.87    5.93
  14  -2 -16   -0.03    6.77
  14   2 -16    0.20    8.79
  14  -2 -17    8.88    7.92
  14   2 -17   -1.83    6.79
  14  -2 -18   12.65    8.21
  14   2 -18    1.40    7.44
  14  -2 -19   -4.10    9.38
  14   2 -19    6.07    9.75
  14  -2 -20    6.95    8.81
  14  -3  -1    9.45    8.31
  14   3  -1   -0.04    6.63
 -14  -3   1    1.85    3.19
  14  -3  -2    0.00    4.10
  14   3  -2    1.95    7.48
 -14  -3   2   -0.82    4.60
  14  -3  -3   -1.80    6.91
  14   3  -3   -0.84    7.59
 -14  -3   3    1.42    3.13
  14  -3  -4   -2.63    8.14
  14   3  -4    2.89    8.30
 -14  -3   4   -0.63    4.10
  14  -3  -5    9.73    7.04
  14   3  -5    1.48    5.13
 -14  -3   5   -0.69    4.49
  14  -3  -6   13.71    8.19
  14   3  -6    5.69    8.73
 -14  -3   6   12.21    5.97
  14  -3  -7   -2.14    4.80
  14   3  -7    0.87    9.46
 -14  -3   7    1.00    2.87
  14  -3  -8    8.18    7.31
  14   3  -8    2.16    6.87
 -14  -3   8    2.19    4.02
  14  -3  -9    0.77    5.70
  14   3  -9   -1.70    5.35
 -14  -3   9    2.28    4.22
  14  -3 -10    6.73    8.28
  14   3 -10   17.68    9.99
 -14  -3  10    4.33    5.75
  14  -3 -11    5.85    9.23
  14   3 -11    0.10    8.49
  14  -3 -12   -4.16    7.99
  14   3 -12    2.49    7.75
  14  -3 -13   -3.80    7.10
  14   3 -13    4.14    6.35
  14  -3 -14   -0.04    7.46
  14   3 -14    1.72    8.50
  14  -3 -15    1.38    7.53
  14   3 -15    5.37    7.73
  14  -3 -16   14.56   10.29
  14   3 -16   12.54    8.24
  14  -3 -17   -3.27    8.45
  14   3 -17   -1.99    7.77
  14  -3 -18   -2.47    6.99
  14   3 -18   -4.86    8.95
  14  -3 -19   -2.47    8.07
  14  -3 -20   11.30    8.54
  14  -4  -1   16.84    8.64
  14   4  -1   -3.46    7.23
 -14  -4   1    5.25    5.35
  14  -4  -2    4.65    7.83
  14   4  -2   -2.33    6.34
 -14  -4   2    7.91    5.23
  14  -4  -3   -2.00    5.00
  14   4  -3   -0.02    6.98
 -14  -4   3    3.13    3.79
  14  -4  -4    4.44    4.29
  14   4  -4   -2.21    6.86
 -14  -4   4   11.01    5.41
  14  -4  -5   -1.75    5.90
  14   4  -5   -0.83    7.06
 -14  -4   5   -1.38    5.15
  14  -4  -6    4.22    7.37
  14   4  -6    7.84    8.81
 -14  -4   6    0.53    3.90
  14  -4  -7   14.06    7.91
  14   4  -7   -0.87    6.37
 -14  -4   7    7.46    4.72
  14  -4  -8   -2.17    5.87
  14   4  -8    1.34    8.48
 -14  -4   8    2.35    4.69
  14  -4  -9    4.20    6.56
  14   4  -9   10.97    9.17
 -14  -4   9    4.76    4.87
  14  -4 -10   15.51    9.23
  14   4 -10    9.78   10.77
 -14  -4  10   14.57    6.58
  14  -4 -11   -0.48    7.78
  14   4 -11    2.87    5.76
 -14  -4  11    0.22    4.20
  14  -4 -12   18.34   10.99
  14   4 -12   12.46   10.00
  14  -4 -13   21.38   11.35
  14   4 -13   13.08    9.50
  14  -4 -14    1.47    8.37
  14   4 -14   13.56    8.42
  14  -4 -15   -1.76    6.27
  14   4 -15    7.78    7.62
  14  -4 -16   -1.88    7.41
  14   4 -16    4.23    5.28
  14  -4 -17    0.10    7.99
  14   4 -17   -0.61    7.43
  14  -4 -18   -1.15    7.72
  14  -4 -19   -3.42    7.76
  14  -4 -20   -1.00    7.57
  14  -5  -1    7.40    7.78
  14   5  -1    1.29    6.50
 -14  -5   1    8.41    5.43
  14  -5  -2   -1.21    5.41
  14   5  -2   -1.58    6.36
 -14  -5   2   -2.03    4.07
  14  -5  -3    2.65    7.95
  14   5  -3   -2.27    7.14
 -14  -5   3    0.94    4.57
  14  -5  -4    4.98    7.46
  14   5  -4    4.97    8.64
 -14  -5   4   -0.23    3.16
  14  -5  -5    9.89    8.80
  14   5  -5    6.13    9.28
 -14  -5   5    7.01    5.43
  14  -5  -6   15.12    7.87
  14   5  -6   -2.89    9.28
 -14  -5   6    0.01    4.65
  14  -5  -7   -3.36    7.46
  14   5  -7   -2.61    8.51
 -14  -5   7    0.51    3.57
  14  -5  -8   -1.13    6.62
  14   5  -8   -0.02    8.64
 -14  -5   8   -1.68    5.07
  14  -5  -9    3.80    6.77
  14   5  -9    5.35    9.10
 -14  -5   9    2.91    4.96
  14  -5 -10    7.62    8.06
  14   5 -10    2.35    4.90
 -14  -5  10    4.05    4.61
  14  -5 -11    2.84    5.85
  14   5 -11    2.77    6.70
 -14  -5  11    6.42    6.51
  14  -5 -12   -2.96    8.49
  14   5 -12   -3.02    7.99
 -14  -5  12   -2.21    5.42
  14  -5 -13   -1.96    8.02
  14   5 -13   -0.19    7.83
  14  -5 -14   -4.58    9.20
  14   5 -14    0.38    6.47
  14  -5 -15    4.75    6.52
  14   5 -15    3.56    6.23
  14  -5 -16    8.29    9.14
  14   5 -16   -0.65    8.89
  14  -5 -17    1.71    7.76
  14  -5 -18   -3.77    6.38
  14  -5 -19    9.13    9.41
  14  -6  -1    3.29    6.85
  14   6  -1   13.05    7.90
 -14  -6   1    0.52    4.34
  14  -6  -2   -2.63    6.33
  14   6  -2   -0.14    6.10
 -14  -6   2    0.39    3.68
  14  -6  -3   12.04    7.35
  14   6  -3    8.01    8.73
 -14  -6   3    3.09    4.37
  14  -6  -4    6.60    8.96
  14   6  -4   14.09    8.11
 -14  -6   4    5.48    4.18
  14  -6  -5    3.08    7.17
  14   6  -5    4.97    6.67
 -14  -6   5   -0.98    4.60
  14  -6  -6    7.38    8.20
  14   6  -6   -1.52    7.00
 -14  -6   6   -0.48    4.16
  14  -6  -7    7.83    7.53
  14   6  -7   -2.18    6.47
 -14  -6   7    2.49    5.47
  14  -6  -8    7.41    8.32
  14   6  -8   -3.48    7.62
 -14  -6   8    3.34    5.54
  14  -6  -9   -3.55    6.40
  14   6  -9    1.30    7.37
 -14  -6   9    2.52    4.84
  14  -6 -10    6.20    9.03
  14   6 -10   -3.09    8.44
 -14  -6  10   -2.50    4.27
  14  -6 -11   -1.26    5.63
  14   6 -11   -2.88    8.63
 -14  -6  11    4.96    4.48
  14  -6 -12   10.79    7.74
  14   6 -12   15.27    8.64
 -14  -6  12   -2.42    5.31
  14  -6 -13    3.82    7.22
  14   6 -13    3.29    7.03
 -14  -6  13    1.73    4.68
  14  -6 -14    9.02    7.61
  14   6 -14    0.99    5.50
  14  -6 -15    1.91    7.03
  14   6 -15    6.80    9.40
  14  -6 -16    1.50    7.83
  14  -6 -17   -0.45    6.98
  14  -6 -18   -1.60    4.89
  14  -7  -1   -2.49    5.03
  14   7  -1    7.39    7.48
 -14  -7   1    9.89    5.44
  14  -7  -2   -1.78    6.59
  14   7  -2   -0.50    5.21
 -14  -7   2    5.88    4.62
  14  -7  -3    0.06    5.52
  14   7  -3   -0.62    7.04
 -14  -7   3    5.86    4.58
  14  -7  -4   -3.51    6.69
  14   7  -4    0.69    5.91
 -14  -7   4   -3.24    4.51
  14  -7  -5    8.54    8.78
  14   7  -5    3.85    8.56
 -14  -7   5   10.29    5.20
  14  -7  -6    7.68    8.69
  14   7  -6   -2.84    6.52
 -14  -7   6    2.68    5.02
  14  -7  -7   -1.18    6.39
  14   7  -7   -1.16    7.78
 -14  -7   7    1.65    5.36
  14  -7  -8   -1.85    6.98
  14   7  -8   -2.41    6.97
 -14  -7   8    3.32    6.10
  14  -7  -9   -2.81    6.70
  14   7  -9    8.01    7.32
 -14  -7   9   -3.60    6.44
  14  -7 -10   -1.02    7.29
  14   7 -10   -3.02    5.89
 -14  -7  10   -0.20    4.62
  14  -7 -11    1.39    8.01
  14   7 -11   -2.30    7.19
 -14  -7  11   -0.22    3.17
  14  -7 -12   -0.74    6.04
  14   7 -12   -3.44    7.63
 -14  -7  12    2.86    3.60
  14  -7 -13    1.71    6.98
  14   7 -13   -0.95    4.84
 -14  -7  13   -1.37    3.65
  14  -7 -14   -0.23    6.33
  14   7 -14   -0.98    6.70
 -14  -7  14    0.83    5.05
  14  -7 -15    6.02    7.25
  14  -7 -16   -0.58    6.74
  14  -8  -1    1.59    5.66
  14   8  -1   -3.35    7.22
 -14  -8   1    2.16    4.05
  14  -8  -2   -1.91    6.73
  14   8  -2   -0.83    6.96
 -14  -8   2    2.68    4.91
  14  -8  -3    9.39    8.29
  14   8  -3    3.14    6.98
 -14  -8   3   -0.21    4.06
  14  -8  -4    4.41    5.45
  14   8  -4    0.97    6.19
 -14  -8   4   -2.08    4.27
  14  -8  -5   -2.32    6.97
  14   8  -5   -3.12    6.67
 -14  -8   5    1.20    5.52
  14  -8  -6   -0.33    6.86
  14   8  -6   -0.74    5.38
 -14  -8   6   -3.00    5.90
  14  -8  -7   -0.00    6.66
  14   8  -7    6.36    7.62
 -14  -8   7   -0.23    3.78
  14  -8  -8    1.53    5.90
  14   8  -8   -0.17    6.68
 -14  -8   8   -2.37    6.24
  14  -8  -9    6.81    8.14
  14   8  -9    4.51    7.47
 -14  -8   9   -1.76    4.45
  14  -8 -10    6.76    5.69
  14   8 -10   -3.34    8.50
 -14  -8  10   -4.08    4.97
  14  -8 -11   -0.65    6.65
  14   8 -11    3.39    6.24
 -14  -8  11   -2.11    5.43
  14  -8 -12   -0.81    6.11
  14   8 -12   -1.12    6.42
 -14  -8  12   -1.20    4.02
  14   8 -13   -0.53    7.69
 -14  -8  13    1.99    4.59
 -14  -8  14   -1.28    5.18
 -14  -8  15   -0.48    4.10
  14   9  -3    7.45    7.39
 -14  -9   3    3.17    5.66
  14   9  -4   -0.44    7.58
 -14  -9   4   -1.50    4.14
  14   9  -5    0.02    6.32
 -14  -9   5    1.38    4.11
  14   9  -6   -2.88    6.69
 -14  -9   6   -1.67    4.85
  14   9  -7   -0.55    6.73
 -14  -9   7   -2.97    5.26
  14   9  -8    4.14    5.72
 -14  -9   8    3.05    5.00
  14   9  -9    2.93    6.46
 -14  -9   9    3.03    5.62
  14   9 -10    5.73    6.57
 -14  -9  10   -2.91    5.36
  14   9 -11   -2.85    6.25
 -14  -9  11   -0.77    3.63
 -14  -9  12    3.27    5.94
 -14  -9  13   -0.91    5.48
 -14  -9  14    4.53    5.15
 -14  -9  15    0.65    5.62
  14  10  -6   -1.04    5.19
  14  10  -7   -0.91    5.86
  14  10  -8   -1.08    5.39
  14  10  -9   -1.94    7.79
  14  10 -10    0.03    4.50
 -13   0   1   20.29    7.33
  13   0  -1   44.43   12.33
 -13   0   2    0.68    4.36
  13   0  -2    3.34    5.76
 -13   0   3   10.91    5.63
  13   0  -3   14.52    8.96
 -13   0   4   -0.49    4.21
  13   0  -4   -2.96    8.24
 -13   0   5   12.27    5.64
  13   0  -5   14.05    8.94
 -13   0   6    1.56    3.91
  13   0  -6    5.70    7.74
 -13   0   7    1.69    4.53
  13   0  -7   31.27   11.98
 -13   0   8    1.17    4.77
  13   0  -8   -4.71    8.47
  13   0  -9   -1.15    6.95
  13   0 -10   -3.84    6.28
  13   0 -11   24.00   11.22
  13   0 -12   -1.97    7.68
  13   0 -13   16.76   10.34
  13   0 -14   -6.40    9.54
  13   0 -15   -1.11    7.35
  13   0 -16   -2.04    8.42
  13   0 -17    1.30    5.58
  13   0 -18    8.03    8.80
  13   0 -19    6.10    8.03
  13   0 -20    5.58    6.92
  13   0 -21    1.45    8.96
  13   0 -22    2.12    8.74
  13   0 -23   -0.43    6.86
  13   0 -24    1.15    8.53
  13   0 -25   -0.56    7.18
 -13   1   1    0.12    3.64
  13  -1  -1   11.54    6.90
  13   1  -1    2.25    6.66
 -13  -1   1   -1.53    3.04
 -13   1   2    3.12    4.43
  13  -1  -2   13.95    7.11
  13   1  -2   -1.11    5.31
 -13  -1   2   -0.41    3.82
 -13   1   3    8.54    4.65
  13  -1  -3   12.13    7.79
  13   1  -3    8.36    8.66
 -13  -1   3    4.03    3.73
 -13   1   4    0.22    3.83
  13  -1  -4    1.90    7.92
  13   1  -4   10.04    8.82
 -13  -1   4   -2.27    4.60
 -13   1   5   33.55    9.18
  13  -1  -5   26.69   11.14
  13   1  -5   74.61   16.32
 -13  -1   5   54.50   10.49
 -13   1   6   -0.90    3.69
  13  -1  -6   -1.02    7.37
  13   1  -6    0.49    6.86
 -13  -1   6   -0.71    4.48
  13  -1  -7   -3.40    7.83
  13   1  -7   10.58    8.06
 -13  -1   7   -0.16    4.05
  13  -1  -8   -1.38    5.98
  13   1  -8   -4.09    8.14
 -13  -1   8    3.32    5.57
  13  -1  -9   15.45   10.24
  13   1  -9   18.85   10.67
 -13  -1   9   18.15    6.80
  13  -1 -10    1.18    5.88
  13   1 -10   -3.45    7.95
 -13  -1  10    0.61    3.46
  13  -1 -11    6.36    8.92
  13   1 -11    7.69    7.21
  13  -1 -12   -0.56    6.50
  13   1 -12    0.59    7.07
  13  -1 -13   -1.05    6.37
  13   1 -13   -3.75    9.41
  13  -1 -14    3.13    6.94
  13   1 -14   -1.96    5.54
  13  -1 -15   20.24   10.62
  13   1 -15   14.42   10.21
  13  -1 -16    0.12    5.73
  13   1 -16   -0.88    5.96
  13  -1 -17   -0.41    6.13
  13   1 -17    4.63    8.48
  13  -1 -18   11.48    9.01
  13   1 -18   -3.19    8.71
  13  -1 -19    4.95    8.84
  13   1 -19   16.12   10.50
  13  -1 -20    1.77    5.48
  13   1 -20   -0.97    6.16
  13  -1 -21    0.66    8.83
  13   1 -21    6.17    7.12
  13  -1 -22   -2.04    8.85
  13   1 -22   -1.46    6.73
  13  -1 -23   -1.74    7.66
  13   1 -23    2.62    8.37
  13  -1 -24    2.67    7.67
  13   1 -24    2.62    6.45
  13  -1 -25    2.20    8.47
 -13   2   1   28.03    8.11
  13  -2  -1   13.83    8.73
  13   2  -1   18.46   10.91
 -13  -2   1   17.86    6.27
 -13   2   2   -1.60    3.70
  13  -2  -2   -3.60    7.14
  13   2  -2    4.87    7.53
 -13  -2   2    1.13    3.49
 -13   2   3   -0.95    4.08
  13  -2  -3    2.40    7.41
  13   2  -3   10.97    8.84
 -13  -2   3    7.03    5.29
 -13   2   4    4.65    4.43
  13  -2  -4   13.17    8.20
  13   2  -4   -2.72    8.36
 -13  -2   4    0.40    3.26
  13  -2  -5    4.16    7.81
  13   2  -5   -2.95    7.32
 -13  -2   5    9.87    5.19
  13  -2  -6   -2.14    5.86
  13   2  -6   -5.29    8.26
 -13  -2   6    0.56    3.54
  13  -2  -7   31.90   11.37
  13   2  -7   24.35   10.49
 -13  -2   7   40.44    9.36
  13  -2  -8    4.46    7.50
  13   2  -8    5.85    7.05
 -13  -2   8    1.97    4.33
  13  -2  -9    8.06    7.53
  13   2  -9   -1.85    6.49
 -13  -2   9    2.69    4.88
  13  -2 -10    3.91    4.16
  13   2 -10   -2.09    7.37
 -13  -2  10    3.09    5.02
  13  -2 -11    9.50   10.29
  13   2 -11    6.16    8.96
 -13  -2  11    7.07    5.33
  13  -2 -12   -3.68    7.16
  13   2 -12    6.66    8.77
  13  -2 -13   11.52    8.08
  13   2 -13    6.44    8.46
  13  -2 -14   -0.09    6.18
  13   2 -14    2.00    5.23
  13  -2 -15   -3.14    7.23
  13   2 -15    2.23    7.15
  13  -2 -16   -1.05    8.18
  13   2 -16    1.63    6.99
  13  -2 -17   -1.64    7.80
  13   2 -17    4.73    8.80
  13  -2 -18   -4.88    9.83
  13   2 -18    0.73    6.80
  13  -2 -19   -0.82    5.28
  13   2 -19   -2.77    8.41
  13  -2 -20   -1.02    6.70
  13   2 -20   -3.02    9.20
  13  -2 -21    6.44    9.62
  13   2 -21   -4.37    7.56
  13  -2 -22   -0.24    4.69
  13   2 -22    2.91    9.04
  13  -2 -23   15.37    9.63
  13   2 -23    9.81    8.30
  13  -2 -24   -1.12    7.72
  13   2 -24   -1.51    7.03
  13  -2 -25    3.06    5.08
  13  -2 -26    3.03    7.93
 -13   3   1    1.70    3.48
  13  -3  -1   -1.02    6.67
  13   3  -1    7.58    6.95
 -13  -3   1   -0.23    4.44
  13  -3  -2    7.49    6.83
  13   3  -2   -1.57    7.14
 -13  -3   2    2.21    3.91
  13  -3  -3    5.84    6.96
  13   3  -3   11.52    6.94
 -13  -3   3    4.10    3.74
  13  -3  -4   -1.29    6.14
  13   3  -4    8.50    7.98
 -13  -3   4    1.98    3.84
  13  -3  -5   18.39    8.73
  13   3  -5   13.99    8.34
 -13  -3   5    9.04    5.47
  13  -3  -6    0.65    7.19
  13   3  -6    8.65    8.42
 -13  -3   6    1.10    2.89
  13  -3  -7   -2.13    7.03
  13   3  -7   -4.05    7.74
 -13  -3   7    4.69    4.21
  13  -3  -8   -1.31    6.54
  13   3  -8   -1.79    7.16
 -13  -3   8    0.33    3.85
  13  -3  -9   17.45   10.70
  13   3  -9   -0.66    6.78
 -13  -3   9    2.15    5.35
  13  -3 -10    3.58    7.59
  13   3 -10    7.35    7.81
 -13  -3  10    9.39    6.38
  13  -3 -11    8.99    8.25
  13   3 -11    1.05    8.92
 -13  -3  11    4.92    4.72
  13  -3 -12    6.94    7.91
  13   3 -12   -3.40    8.96
 -13  -3  12   -2.12    3.85
  13  -3 -13    3.79    7.59
  13   3 -13   -1.00    5.84
  13  -3 -14   -1.22    8.54
  13   3 -14   10.20    9.67
  13  -3 -15   28.70   12.69
  13   3 -15   18.26   10.83
  13  -3 -16   15.09    9.01
  13   3 -16   15.05    9.36
  13  -3 -17    6.98    6.52
  13   3 -17    0.99    6.70
  13  -3 -18   -1.06    6.81
  13   3 -18   -0.19    6.06
  13  -3 -19   20.95   11.18
  13   3 -19    6.85   10.18
  13  -3 -20    6.09    8.70
  13   3 -20   16.21   10.60
  13  -3 -21   -1.34    7.85
  13   3 -21    2.20    7.89
  13  -3 -22    4.34    9.00
  13   3 -22   -1.61    8.76
  13  -3 -23    2.35    7.25
  13   3 -23    4.90    6.36
  13  -3 -24    3.42    7.55
  13  -3 -25   19.08   10.04
  13  -3 -26    0.11    8.42
  13  -4  -1   -0.22    7.15
  13   4  -1    2.36    7.72
 -13  -4   1    7.58    4.94
  13  -4  -2    3.34    6.79
  13   4  -2    1.38    7.65
 -13  -4   2    4.80    4.73
  13  -4  -3   -0.90    4.57
  13   4  -3   -1.87    6.07
 -13  -4   3    0.77    3.85
  13  -4  -4   -0.88    6.43
  13   4  -4    9.43    7.29
 -13  -4   4   -0.51    3.85
  13  -4  -5   -2.29    6.89
  13   4  -5    4.29    7.35
 -13  -4   5   -0.07    4.27
  13  -4  -6    8.31    8.41
  13   4  -6    9.33    8.42
 -13  -4   6    1.84    4.46
  13  -4  -7   20.72    9.77
  13   4  -7    4.94    6.47
 -13  -4   7   17.43    7.19
  13  -4  -8   -0.51    5.97
  13   4  -8   -1.59    7.35
 -13  -4   8    3.41    6.12
  13  -4  -9   -0.35    4.86
  13   4  -9   -1.61    6.66
 -13  -4   9    2.06    4.38
  13  -4 -10   -0.45    6.52
  13   4 -10    0.53    5.78
 -13  -4  10    0.87    4.64
  13  -4 -11   -2.84    7.45
  13   4 -11    6.29    9.16
 -13  -4  11    1.99    4.10
  13  -4 -12   -1.00    8.74
  13   4 -12   20.75   10.43
 -13  -4  12   12.30    7.04
  13  -4 -13   11.01    7.96
  13   4 -13    7.51    8.13
 -13  -4  13   -2.62    5.90
  13  -4 -14   -1.39    5.29
  13   4 -14    7.21    7.57
  13  -4 -15   -1.95    7.71
  13   4 -15    4.82    7.10
  13  -4 -16   -0.48    5.39
  13   4 -16    5.74    8.03
  13  -4 -17    7.00    7.86
  13   4 -17    6.10    8.31
  13  -4 -18    2.33    5.80
  13   4 -18    8.50    6.75
  13  -4 -19   17.70    8.98
  13   4 -19   -3.65    7.43
  13  -4 -20    8.95    6.95
  13   4 -20   -1.19    4.79
  13  -4 -21    0.68    5.47
  13   4 -21    4.40    8.29
  13  -4 -22    3.90    7.78
  13   4 -22    0.42    4.16
  13  -4 -23    4.65    6.77
  13  -4 -24   -2.95    8.04
  13  -4 -25    2.60    6.13
  13  -4 -26   -0.76    8.09
  13  -5  -1   11.40    7.26
  13   5  -1   15.94    8.46
 -13  -5   1    4.16    4.87
  13  -5  -2   11.80    7.35
  13   5  -2    3.45    7.02
 -13  -5   2   -1.07    3.25
  13  -5  -3   16.04    8.80
  13   5  -3   11.65    8.26
 -13  -5   3   -0.61    3.23
  13  -5  -4   18.45    8.53
  13   5  -4   -2.30    6.01
 -13  -5   4    2.40    3.70
  13  -5  -5    6.65    7.78
  13   5  -5    4.17    8.39
 -13  -5   5   11.74    5.94
  13  -5  -6   -2.25    7.05
  13   5  -6    6.05    8.18
 -13  -5   6    0.27    3.99
  13  -5  -7    1.28    6.50
  13   5  -7    0.76    6.76
 -13  -5   7    0.99    3.97
  13  -5  -8    2.79    7.81
  13   5  -8    0.43    8.34
 -13  -5   8    3.24    4.33
  13  -5  -9   19.32    9.23
  13   5  -9    7.18    8.82
 -13  -5   9    7.28    5.41
  13  -5 -10   15.79    9.43
  13   5 -10   16.81    9.87
 -13  -5  10    0.06    5.25
  13  -5 -11    6.18    8.59
  13   5 -11    6.31    8.10
 -13  -5  11    8.31    5.82
  13  -5 -12    3.42    8.54
  13   5 -12   -0.12    8.45
 -13  -5  12   -1.01    4.24
  13  -5 -13   -4.31    8.37
  13   5 -13   -0.66    7.54
 -13  -5  13   -0.56    4.58
  13  -5 -14   -0.07    7.52
  13   5 -14    4.79    8.84
 -13  -5  14    8.45    6.59
  13  -5 -15    7.90    8.24
  13   5 -15   14.55   10.76
  13  -5 -16   -2.05    6.45
  13   5 -16    0.44    6.77
  13  -5 -17   -1.30    7.46
  13   5 -17   -1.20    5.07
  13  -5 -18    2.18    8.59
  13   5 -18    1.41    6.19
  13  -5 -19   -4.69    8.65
  13   5 -19    3.65    6.84
  13  -5 -20    1.99    7.26
  13   5 -20   -5.75    7.93
  13  -5 -21   -0.40    8.70
  13   5 -21    2.41    4.41
  13  -5 -22   -0.18    6.54
  13  -5 -23   -0.70    7.13
  13  -5 -24    1.06    5.03
  13  -5 -25    0.18    8.05
  13  -5 -26    6.44    8.40
  13  -6  -1    6.64    6.66
  13   6  -1   11.87    8.18
 -13  -6   1    7.11    5.13
  13  -6  -2   -4.87    6.24
  13   6  -2    9.06    7.70
 -13  -6   2    4.47    3.91
  13  -6  -3    1.66    5.90
  13   6  -3   -3.33    7.60
 -13  -6   3    3.91    4.80
  13  -6  -4   11.57    7.50
  13   6  -4    5.47    7.68
 -13  -6   4   11.00    5.87
  13  -6  -5    7.25    6.97
  13   6  -5   -4.19    9.13
 -13  -6   5    5.03    5.14
  13  -6  -6    8.70    7.42
  13   6  -6   20.10    9.37
 -13  -6   6    6.94    4.82
  13  -6  -7   -1.30    6.19
  13   6  -7    3.64    7.53
 -13  -6   7    4.46    4.98
  13  -6  -8    5.19    6.50
  13   6  -8    5.83    9.46
 -13  -6   8    1.68    4.54
  13  -6  -9    2.09    6.84
  13   6  -9   -1.15    6.46
 -13  -6   9    2.43    4.37
  13  -6 -10    2.42    9.83
  13   6 -10   -0.67    7.05
 -13  -6  10   -0.30    3.69
  13  -6 -11   -1.33    6.37
  13   6 -11   -1.51    5.77
 -13  -6  11    5.30    5.30
  13  -6 -12   22.67   10.06
  13   6 -12    4.53    8.02
 -13  -6  12    5.95    5.47
  13  -6 -13    1.90    7.80
  13   6 -13    8.38    7.49
 -13  -6  13    5.15    6.32
  13  -6 -14    0.91    5.32
  13   6 -14    4.08    8.17
 -13  -6  14   -2.37    4.36
  13  -6 -15    1.20    5.99
  13   6 -15    1.06    6.26
 -13  -6  15   -2.68    4.43
  13  -6 -16    0.27    7.23
  13   6 -16    6.12    7.49
  13  -6 -17   -4.51    8.40
  13   6 -17   -2.40    6.89
  13  -6 -18    0.54    6.11
  13   6 -18   -4.43    9.25
  13  -6 -19    8.73    8.23
  13   6 -19    3.56    6.42
  13  -6 -20   -1.17    7.23
  13   6 -20   -1.41    6.69
  13  -6 -21   -1.64    6.18
  13  -6 -22    3.85    7.40
  13  -6 -23    3.66    7.77
  13  -6 -24   -1.17    8.34
  13  -6 -25   -1.43    8.10
  13  -7  -1    0.58    4.89
  13   7  -1   -0.79    7.00
 -13  -7   1   -2.36    4.95
  13  -7  -2   -1.00    4.68
  13   7  -2   -3.77    8.13
 -13  -7   2   -0.64    3.10
  13  -7  -3    0.59    6.39
  13   7  -3   -2.05    7.22
 -13  -7   3    3.34    4.24
  13  -7  -4   27.19    9.41
  13   7  -4   15.83    9.03
 -13  -7   4   12.53    6.65
  13  -7  -5    4.49    6.92
  13   7  -5   -0.72    6.03
 -13  -7   5    3.09    4.11
  13  -7  -6    8.24    9.16
  13   7  -6    4.95    7.01
 -13  -7   6   -2.24    5.11
  13  -7  -7   -2.99    6.31
  13   7  -7   -2.70    6.74
 -13  -7   7   -2.37    5.10
  13  -7  -8    6.49    7.99
  13   7  -8    3.59    7.35
 -13  -7   8   -2.48    5.45
  13  -7  -9   -0.87    7.04
  13   7  -9   -2.84    7.48
 -13  -7   9   15.66    6.41
  13  -7 -10   13.67    8.39
  13   7 -10    3.35    7.51
 -13  -7  10    9.96    5.60
  13  -7 -11    7.78    6.84
  13   7 -11    4.43    7.43
 -13  -7  11    4.53    5.46
  13  -7 -12   -2.58    6.82
  13   7 -12   -0.00    5.87
 -13  -7  12    2.22    5.12
  13  -7 -13   -4.59    8.07
  13   7 -13   -1.85    6.83
 -13  -7  13   -1.67    5.20
  13  -7 -14   -0.08    5.87
  13   7 -14   -1.52    6.83
 -13  -7  14   -1.53    5.20
  13  -7 -15    0.81    6.80
  13   7 -15   -2.28    6.00
 -13  -7  15   -0.36    4.57
  13  -7 -16    1.41    6.57
  13   7 -16   -0.34    6.09
 -13  -7  16   -0.71    4.89
  13  -7 -17   -1.25    6.51
  13   7 -17    0.61    6.37
  13  -7 -18   -2.69    6.73
  13   7 -18   -0.19    6.94
  13  -7 -19   -3.27    8.40
  13   7 -19   -0.50    8.08
  13  -7 -20    3.79    8.72
  13  -7 -21   -4.05    8.94
  13  -7 -22    0.57    6.34
  13  -7 -23    0.04    7.41
  13  -7 -24    8.17    7.88
  13  -7 -25    2.87    7.91
  13  -8  -1   -1.14    6.03
  13   8  -1   -2.64    6.01
 -13  -8   1    1.18    4.50
  13  -8  -2    6.35    6.74
  13   8  -2    5.88    6.50
 -13  -8   2    3.12    5.22
  13  -8  -3    0.72    5.58
  13   8  -3   -2.00    5.93
 -13  -8   3   -2.07    4.68
  13  -8  -4   -1.03    5.52
  13   8  -4    4.85    7.44
 -13  -8   4    0.88    5.02
  13  -8  -5    4.18    5.87
  13   8  -5    0.82    5.18
 -13  -8   5   -1.47    4.73
  13  -8  -6   14.53    8.47
  13   8  -6   20.80   10.24
 -13  -8   6    6.55    5.46
  13  -8  -7   -0.84    6.44
  13   8  -7   -1.99    5.45
 -13  -8   7    2.13    4.85
  13  -8  -8   16.10    7.82
  13   8  -8    2.35    7.35
 -13  -8   8    0.65    4.51
  13  -8  -9   -3.64    8.10
  13   8  -9   -2.91    6.68
 -13  -8   9   -0.04    4.99
  13  -8 -10    1.26    6.40
  13   8 -10   -2.36    7.07
 -13  -8  10    3.66    5.14
  13  -8 -11   -2.79    6.22
  13   8 -11   -0.18    5.99
 -13  -8  11    0.72    4.81
  13  -8 -12    1.94    6.60
  13   8 -12    5.97    6.22
 -13  -8  12   -0.90    4.29
  13  -8 -13    6.30    7.21
  13   8 -13   -0.32    6.22
 -13  -8  13    2.56    3.81
  13  -8 -14    0.79    7.91
  13   8 -14    3.54    7.88
 -13  -8  14    1.73    4.38
  13  -8 -15   -2.45    6.82
  13   8 -15    1.83    6.67
 -13  -8  15   -1.13    4.57
  13  -8 -16    8.33    7.39
  13   8 -16    3.74    5.72
 -13  -8  16    1.04    5.10
  13  -8 -17   -1.29    7.21
  13   8 -17    2.25    5.18
  13  -8 -18    9.69    9.08
  13  -8 -19   -1.26    6.00
  13  -8 -20   -2.62    7.27
  13  -8 -21    0.64    7.45
  13  -8 -22    1.29    8.29
  13  -8 -23   -0.34    6.89
  13  -8 -24    1.76    8.46
  13  -9  -1    2.20    5.12
 -13  -9   1   -1.79    3.87
  13  -9  -2   -3.28    6.00
  13   9  -2   -3.03    7.61
 -13  -9   2    0.48    4.60
  13  -9  -3    3.65    5.51
  13   9  -3   -0.81    4.90
 -13  -9   3   -2.31    4.58
  13  -9  -4    7.02    5.16
  13   9  -4   18.22    8.58
 -13  -9   4    1.37    3.82
  13  -9  -5    0.81    6.36
  13   9  -5   -2.17    6.16
 -13  -9   5   -1.12    3.46
  13  -9  -6    1.03    5.86
  13   9  -6    0.72    5.30
 -13  -9   6   -2.30    5.63
  13  -9  -7    2.60    6.48
  13   9  -7   -1.91    5.79
 -13  -9   7   -2.41    4.14
  13  -9  -8    4.12    7.57
  13   9  -8    3.27    7.84
 -13  -9   8   -1.52    4.71
  13  -9  -9   -1.81    4.68
  13   9  -9   14.94    8.29
 -13  -9   9    1.87    3.99
  13  -9 -10   16.14    9.03
  13   9 -10   11.89    8.30
 -13  -9  10    5.66    5.53
  13  -9 -11    3.44    7.20
  13   9 -11   -1.67    6.35
 -13  -9  11   -1.42    5.28
  13  -9 -12    0.16    7.32
  13   9 -12    6.34    6.04
 -13  -9  12    0.65    4.34
  13  -9 -13   -3.21    7.98
  13   9 -13    2.37    7.37
 -13  -9  13    2.70    5.09
  13  -9 -14    8.36    8.58
  13   9 -14   -0.66    6.20
 -13  -9  14    0.58    4.41
  13  -9 -15   -0.74    7.47
  13   9 -15   -0.71    7.09
 -13  -9  15    4.22    6.09
  13  -9 -16    1.19    6.98
  13   9 -16    1.80    6.11
 -13  -9  16   -0.85    6.03
  13  -9 -17   -3.31    8.61
 -13  -9  17   -1.81    4.65
  13  -9 -18   -1.78    6.12
  13  -9 -19    8.93    8.69
  13  -9 -20    5.97    8.56
  13  -9 -21   -3.47    8.07
  13  -9 -22    2.75    6.30
  13 -10  -1    0.18    4.37
 -13 -10   1    0.83    3.19
  13 -10  -2    5.02    7.26
 -13 -10   2    1.85    3.31
  13 -10  -3   -3.36    6.45
 -13 -10   3   -0.05    4.22
  13 -10  -4   -0.18    5.70
  13  10  -4   -0.15    5.73
 -13 -10   4    2.80    4.52
  13 -10  -5   -1.64    6.22
  13  10  -5    3.29    5.18
 -13 -10   5   -2.13    4.54
  13 -10  -6   -3.37    7.71
  13  10  -6   -0.48    7.46
 -13 -10   6    4.43    5.09
  13 -10  -7   -2.35    5.21
  13  10  -7    1.95    5.60
 -13 -10   7   11.01    6.20
  13 -10  -8   12.61    8.07
  13  10  -8    4.44    7.10
 -13 -10   8    1.16    3.74
  13 -10  -9   -0.68    6.26
  13  10  -9    4.94    6.54
 -13 -10   9   -2.67    4.33
  13 -10 -10   -3.12    8.01
  13  10 -10   -1.79    5.56
 -13 -10  10    3.04    5.37
  13 -10 -11   -5.61    8.81
  13  10 -11   -0.27    6.40
 -13 -10  11    1.28    4.89
  13 -10 -12   13.07    8.36
  13  10 -12    1.75    6.46
 -13 -10  12    6.16    5.97
  13 -10 -13    3.35    8.41
  13  10 -13   -0.10    6.29
 -13 -10  13   -0.55    4.79
  13 -10 -14    1.43    6.82
  13  10 -14   11.84    8.13
 -13 -10  14   -1.52    5.64
  13 -10 -15    1.88    6.80
 -13 -10  15   -1.01    5.89
  13 -10 -16    5.76    8.18
 -13 -10  16    2.78    4.99
  13 -10 -17   -0.42    6.86
 -13 -10  17    4.52    6.19
  13 -10 -18    4.21    8.19
  13 -10 -19   14.15    8.97
  13 -10 -20    0.37    5.60
  13 -11  -5   -1.53    5.98
  13 -11  -6    2.35    6.18
  13 -11  -7    1.40    7.22
  13  11  -7   11.27    7.36
  13 -11  -8    1.71    7.21
  13  11  -8    1.54    6.82
  13 -11  -9    1.66    5.51
  13  11  -9   -0.10    6.09
  13 -11 -10   -0.42    6.78
  13  11 -10    5.34    6.92
  13 -11 -11   -3.73    8.42
  13  11 -11   -1.21    6.66
  13 -11 -12    1.30    7.54
  13  11 -12   -0.71    4.94
  13 -11 -13   -0.85    6.62
  13  11 -13   -0.88    7.01
  13 -11 -14   13.10    9.07
  13 -11 -15   -1.51    7.12
  13  12 -10    4.93    6.48
  13  12 -11   -0.84    3.87
 -12   0   1    5.38    4.91
  12   0  -1    5.73    7.57
 -12   0   2    9.01    5.04
  12   0  -2   19.09    8.32
 -12   0   3   -2.46    4.53
  12   0  -3   -2.04    5.66
 -12   0   4    2.58    4.03
  12   0  -4   19.70    8.63
 -12   0   5    1.36    4.32
  12   0  -5    0.65    6.48
 -12   0   6   85.71   13.74
  12   0  -6   56.57   16.06
 -12   0   7   -1.86    3.64
  12   0  -7   -1.76    7.12
 -12   0   8   10.88    6.12
  12   0  -8   16.70    8.96
 -12   0   9   -1.36    4.20
  12   0  -9    1.76    5.82
 -12   0  10   27.45    8.23
  12   0 -10   27.04   10.67
  12   0 -11   -0.33    4.62
  12   0 -12   21.48   10.26
  12   0 -13    8.39    8.10
  12   0 -14    4.70    7.29
  12   0 -15   -0.34    6.38
  12   0 -16   14.94    9.22
  12   0 -17    0.70    6.47
  12   0 -18   -2.83    7.57
  12   0 -19    0.00    6.96
  12   0 -20    1.98    8.50
  12   0 -21    2.57    5.34
  12   0 -22   13.24    9.31
  12   0 -23   -0.47    7.79
  12   0 -24    1.03    6.21
  12   0 -25   -2.27    7.76
  12   0 -26   -4.60    9.50
  12   0 -27   -1.01    7.09
  12   0 -28    9.32    8.06
  12   0 -29    1.49    6.35
 -12   1   1    0.95    3.85
  12  -1  -1   -2.34    5.94
  12   1  -1    2.16    7.68
 -12  -1   1   -1.85    4.18
 -12   1   2   35.28    8.58
  12  -1  -2   23.47    9.36
  12   1  -2   32.43   12.12
 -12  -1   2   38.15    9.44
 -12   1   3    2.90    3.60
  12  -1  -3    1.34    7.17
  12   1  -3   -0.97    5.93
 -12  -1   3   -1.02    4.65
 -12   1   4   39.44    9.24
  12  -1  -4   37.49   12.94
  12   1  -4   85.45   16.59
 -12  -1   4   36.41    9.14
 -12   1   5   -1.62    4.20
  12  -1  -5   -0.20    4.51
  12   1  -5   -0.79    6.08
 -12  -1   5    5.32    4.02
 -12   1   6    7.86    4.91
  12  -1  -6    0.13    6.92
  12   1  -6   -2.43    6.81
 -12  -1   6    0.16    3.47
 -12   1   7   10.16    5.97
  12  -1  -7   -0.80    7.83
  12   1  -7    2.01    5.89
 -12  -1   7    0.61    3.86
  12  -1  -8   59.58   15.98
  12   1  -8   67.36   16.21
 -12  -1   8   48.24   11.07
  12  -1  -9    1.80    6.46
  12   1  -9    4.29    6.87
 -12  -1   9    4.03    4.90
  12  -1 -10    4.72    7.17
  12   1 -10    0.96    6.47
 -12  -1  10    7.72    6.13
  12  -1 -11   11.08    8.57
  12   1 -11    0.17    4.80
 -12  -1  11   -0.83    3.84
  12  -1 -12    0.59    7.35
  12   1 -12   21.02   11.12
 -12  -1  12    8.60    5.88
  12  -1 -13   -0.31    6.71
  12   1 -13   -3.14    7.80
  12  -1 -14   23.36   11.07
  12   1 -14   44.85   14.58
  12  -1 -15    1.92    6.62
  12   1 -15    1.54    4.92
  12  -1 -16   -0.21    7.64
  12   1 -16   -1.42    6.65
  12  -1 -17    1.87    6.12
  12   1 -17   -0.46    5.21
  12  -1 -18    6.78    8.07
  12   1 -18   10.67    9.23
  12  -1 -19   -5.01    7.16
  12   1 -19    1.42    4.94
  12  -1 -20   18.65   10.66
  12   1 -20   -0.90    7.25
  12  -1 -21   -1.66    7.49
  12   1 -21   -3.12    9.21
  12  -1 -22   -1.35    7.50
  12   1 -22   -1.74    5.67
  12  -1 -23   -2.30    7.07
  12   1 -23    0.20    7.56
  12  -1 -24    9.77    8.32
  12   1 -24    3.27    7.05
  12  -1 -25   -3.97    7.72
  12   1 -25    4.34    5.23
  12  -1 -26    0.06    7.33
  12   1 -26   -0.57    5.53
  12  -1 -27   -1.91    7.79
  12   1 -27    2.93    8.60
  12  -1 -28    3.11    6.31
  12   1 -28    8.24    8.65
  12  -1 -29    0.94    7.27
  12  -1 -30   -2.82    9.97
 -12   2   1    6.32    5.06
  12  -2  -1   10.75    6.67
  12   2  -1    4.08    6.04
 -12  -2   1    2.23    3.26
 -12   2   2   33.23    8.46
  12  -2  -2    8.61    7.25
  12   2  -2   30.19   10.72
 -12  -2   2   11.91    5.40
 -12   2   3   -2.41    4.09
  12  -2  -3    0.99    6.42
  12   2  -3   -0.15    5.14
 -12  -2   3    0.61    3.03
 -12   2   4    3.85    4.46
  12  -2  -4    5.10    5.60
  12   2  -4    2.56    6.59
 -12  -2   4   13.44    5.60
  12  -2  -5   -3.62    7.02
  12   2  -5   12.28    7.58
 -12  -2   5   12.08    5.53
  12  -2  -6   41.67   12.87
  12   2  -6   36.27   12.54
 -12  -2   6   39.96    9.39
  12  -2  -7    7.89    7.26
  12   2  -7   13.02    9.66
 -12  -2   7    2.27    3.96
  12  -2  -8   11.65    7.20
  12   2  -8    1.43    7.25
 -12  -2   8    2.21    4.16
  12  -2  -9   -1.78    6.44
  12   2  -9    3.10    7.09
 -12  -2   9   -0.66    3.41
  12  -2 -10   32.89   11.71
  12   2 -10   25.44   11.68
 -12  -2  10   13.13    6.83
  12  -2 -11    7.38    7.80
  12   2 -11   -4.00    7.94
 -12  -2  11    0.90    3.89
  12  -2 -12    2.84    6.98
  12   2 -12    5.28    7.19
 -12  -2  12    9.37    4.87
  12  -2 -13   -1.86    7.58
  12   2 -13    1.43    8.61
 -12  -2  13   -2.16    4.04
  12  -2 -14   -1.44    6.96
  12   2 -14   -2.18    7.09
  12  -2 -15    6.85    6.61
  12   2 -15    5.00    6.83
  12  -2 -16   27.46    9.46
  12   2 -16   -0.49    7.52
  12  -2 -17    2.37    6.79
  12   2 -17    0.53    4.84
  12  -2 -18    1.79    7.45
  12   2 -18   11.36    7.47
  12  -2 -19    6.50    7.21
  12   2 -19    7.67    8.38
  12  -2 -20    2.51    8.90
  12   2 -20    3.85    8.46
  12  -2 -21    6.17    7.68
  12   2 -21   18.50   10.06
  12  -2 -22   17.37    9.18
  12   2 -22    0.30    8.59
  12  -2 -23    0.58    5.90
  12   2 -23   -1.39    7.47
  12  -2 -24    0.54    5.10
  12   2 -24    4.28    8.44
  12  -2 -25    3.84    6.21
  12   2 -25   -1.89    7.59
  12  -2 -26   10.78    8.81
  12   2 -26   22.42   10.33
  12  -2 -27    5.13    6.96
  12   2 -27   -2.82    8.07
  12  -2 -28    0.30    5.54
  12   2 -28    2.47    6.46
  12  -2 -29    5.26    7.93
  12  -2 -30    6.38    7.86
 -12   3   1   -1.02    3.38
  12  -3  -1    5.03    6.21
  12   3  -1    1.94    5.81
 -12  -3   1   -0.39    2.91
 -12   3   2   17.60    6.79
  12  -3  -2   18.79    8.66
  12   3  -2   14.98    6.87
 -12  -3   2   19.55    6.68
  12  -3  -3   -5.46    6.72
  12   3  -3    5.70    6.82
 -12  -3   3    7.91    5.45
  12  -3  -4   37.92   10.94
  12   3  -4   20.75    8.67
 -12  -3   4   11.66    5.78
  12  -3  -5    4.63    8.74
  12   3  -5    6.45    7.43
 -12  -3   5    9.38    4.60
  12  -3  -6   -1.59    5.53
  12   3  -6    4.58    6.68
 -12  -3   6   -1.99    3.75
  12  -3  -7   -0.36    7.29
  12   3  -7   -2.18    5.48
 -12  -3   7   -1.97    3.74
  12  -3  -8   25.82   10.03
  12   3  -8   26.53   10.37
 -12  -3   8   25.64    7.91
  12  -3  -9    5.39    8.06
  12   3  -9   17.81    9.63
 -12  -3   9   17.97    6.96
  12  -3 -10   14.27    8.72
  12   3 -10   21.26    9.78
 -12  -3  10   11.74    5.87
  12  -3 -11    1.40    4.24
  12   3 -11   -0.98    6.69
 -12  -3  11    0.95    4.80
  12  -3 -12    7.93    7.35
  12   3 -12   14.86    9.88
 -12  -3  12    7.84    5.85
  12  -3 -13    3.10    7.74
  12   3 -13    4.03    9.36
 -12  -3  13    5.73    5.25
  12  -3 -14   20.24    9.46
  12   3 -14    8.36    6.67
 -12  -3  14   10.77    6.36
  12  -3 -15    9.32    8.58
  12   3 -15    4.64    7.13
  12  -3 -16    2.71    5.69
  12   3 -16   11.05    9.48
  12  -3 -17    3.65    6.46
  12   3 -17   -2.60    7.10
  12  -3 -18    4.60    8.46
  12   3 -18    2.86    6.75
  12  -3 -19    5.47    8.80
  12   3 -19    9.60    8.01
  12  -3 -20    4.10    8.22
  12   3 -20   10.09    8.50
  12  -3 -21    1.05    7.57
  12   3 -21    5.40    7.16
  12  -3 -22    2.42    7.28
  12   3 -22   -3.97    8.12
  12  -3 -23    1.82    6.06
  12   3 -23    4.00    7.87
  12  -3 -24   21.60   11.06
  12   3 -24   11.26    9.10
  12  -3 -25   -0.63    7.04
  12   3 -25    4.07    7.69
  12  -3 -26   -2.39    8.34
  12   3 -26   -3.38    7.99
  12  -3 -27   -1.98    7.88
  12   3 -27    4.56    6.51
  12  -3 -28   11.46    8.85
  12  -3 -29    0.58    5.73
  12  -3 -30    0.20    6.61
  12  -3 -31   -0.46    7.58
 -12   4   1    6.52    5.40
  12  -4  -1   18.14    7.59
  12   4  -1    2.28    7.46
 -12  -4   1   23.74    7.13
  12  -4  -2    8.45    8.15
  12   4  -2    5.03    6.95
 -12  -4   2    0.01    3.26
  12  -4  -3    5.71    6.26
  12   4  -3    3.09    5.68
 -12  -4   3    1.06    3.90
  12  -4  -4   -0.36    5.07
  12   4  -4    5.02    6.97
 -12  -4   4   -1.76    4.93
  12  -4  -5   13.57    7.73
  12   4  -5    6.55    7.55
 -12  -4   5    4.85    3.92
  12  -4  -6   33.91   10.56
  12   4  -6   34.95   11.91
 -12  -4   6   13.20    6.16
  12  -4  -7   26.38   10.53
  12   4  -7   21.75   11.01
 -12  -4   7   11.22    5.65
  12  -4  -8   -0.68    4.51
  12   4  -8   -3.01    8.41
 -12  -4   8    1.01    4.89
  12  -4  -9   11.26    6.59
  12   4  -9    7.40    8.64
 -12  -4   9    0.28    2.79
  12  -4 -10   22.18    9.79
  12   4 -10   10.62    8.24
 -12  -4  10    4.73    4.72
  12  -4 -11   13.25    9.98
  12   4 -11    8.43    7.94
 -12  -4  11    7.61    4.81
  12  -4 -12    6.39    7.11
  12   4 -12   12.11    9.25
 -12  -4  12   12.18    5.62
  12  -4 -13    3.17    6.41
  12   4 -13   -0.70    6.38
 -12  -4  13   -0.35    5.48
  12  -4 -14    0.05    7.10
  12   4 -14    1.37    7.08
 -12  -4  14   -0.75    3.85
  12  -4 -15    9.05    7.28
  12   4 -15    0.99    8.35
 -12  -4  15    1.75    3.91
  12  -4 -16   10.38    9.99
  12   4 -16    7.66    8.39
  12  -4 -17    9.49    9.03
  12   4 -17    3.89    6.59
  12  -4 -18   14.60   10.34
  12   4 -18    9.09    5.99
  12  -4 -19   -0.29    6.21
  12   4 -19   -1.88    8.12
  12  -4 -20   14.11    8.30
  12   4 -20    0.13    7.10
  12  -4 -21    0.06    7.97
  12   4 -21    2.12    7.61
  12  -4 -22    5.92    6.56
  12   4 -22   15.07    7.07
  12  -4 -23    0.79    8.73
  12   4 -23    0.02    7.32
  12  -4 -24    1.57    5.86
  12   4 -24    0.23    4.31
  12  -4 -25   -1.08    7.95
  12   4 -25   -4.24    7.74
  12  -4 -26   -6.08   10.19
  12   4 -26    3.94    6.66
  12  -4 -27    2.07    7.21
  12  -4 -28    4.12    9.46
  12  -4 -29    2.76    7.04
  12  -4 -30   -0.78    7.70
  12  -4 -31   -2.18    7.74
  12  -5  -1   -2.54    6.83
  12   5  -1   -1.88    7.40
 -12  -5   1    0.25    3.16
  12  -5  -2   10.36    6.75
  12   5  -2    7.17    6.45
 -12  -5   2    5.99    4.92
  12  -5  -3    7.04    7.05
  12   5  -3   10.53    8.14
 -12  -5   3   14.54    6.15
  12  -5  -4   15.53    8.80
  12   5  -4    5.24    5.82
 -12  -5   4    5.94    4.40
  12  -5  -5    5.45    7.04
  12   5  -5   11.22    7.84
 -12  -5   5    7.70    5.26
  12  -5  -6   -0.19    5.13
  12   5  -6   -2.40    7.49
 -12  -5   6    0.51    3.84
  12  -5  -7   -5.27    6.93
  12   5  -7    9.48    8.53
 -12  -5   7    9.37    4.89
  12  -5  -8   14.46    8.07
  12   5  -8   19.84   10.73
 -12  -5   8    6.25    4.87
  12  -5  -9    7.95    8.13
  12   5  -9   16.77   10.31
 -12  -5   9   14.20    6.37
  12  -5 -10    9.18    8.22
  12   5 -10    6.19    9.16
 -12  -5  10    1.41    4.71
  12  -5 -11    0.15    5.81
  12   5 -11   -0.33    6.64
 -12  -5  11   -0.66    5.62
  12  -5 -12   -1.06    5.79
  12   5 -12   -1.27    5.41
 -12  -5  12   -1.13    5.18
  12  -5 -13   16.71    8.93
  12   5 -13    8.93    8.51
 -12  -5  13   19.75    7.32
  12  -5 -14   16.45    9.72
  12   5 -14   28.51   11.10
 -12  -5  14   31.90    9.12
  12  -5 -15   -0.19    4.16
  12   5 -15   -3.08    6.96
 -12  -5  15    0.32    4.36
  12  -5 -16    8.37    8.90
  12   5 -16   -0.01    5.21
 -12  -5  16    3.77    5.53
  12  -5 -17    8.69    8.60
  12   5 -17    4.71    6.77
  12  -5 -18   24.08   10.14
  12   5 -18   -0.35    5.62
  12  -5 -19    1.65    7.37
  12   5 -19    2.03    8.02
  12  -5 -20    2.78    8.39
  12   5 -20    2.31    4.07
  12  -5 -21    2.34    7.15
  12   5 -21    3.05    7.74
  12  -5 -22   -1.27    7.52
  12   5 -22   -0.01    8.21
  12  -5 -23   -1.34    6.83
  12   5 -23   -1.80    5.70
  12  -5 -24   -1.11    7.25
  12   5 -24    1.61    8.14
  12  -5 -25    3.72    6.36
  12   5 -25    1.74    7.66
  12  -5 -26   -1.34    7.47
  12  -5 -27    3.55    7.93
  12  -5 -28    5.40    7.62
  12  -5 -29    1.70    6.71
  12  -5 -30    0.75    6.76
  12  -6  -1   17.67    7.59
  12   6  -1   21.43    9.86
 -12  -6   1   14.57    5.64
  12  -6  -2   17.31    7.46
  12   6  -2    4.66    7.86
 -12  -6   2    8.45    4.39
  12  -6  -3   -1.10    6.90
  12   6  -3    5.39    7.10
 -12  -6   3    4.01    3.87
  12  -6  -4   -2.00    6.56
  12   6  -4    2.18    5.69
 -12  -6   4    0.21    3.40
  12  -6  -5   56.03   13.56
  12   6  -5   25.54   11.15
 -12  -6   5   12.48    6.02
  12  -6  -6    3.70    5.68
  12   6  -6    4.41    6.66
 -12  -6   6   12.74    6.07
  12  -6  -7   14.37    8.25
  12   6  -7    5.01    7.48
 -12  -6   7    9.11    5.36
  12  -6  -8   -1.99    5.59
  12   6  -8    7.53    6.87
 -12  -6   8    4.97    5.41
  12  -6  -9    2.38    7.06
  12   6  -9   -0.50    8.66
 -12  -6   9    3.24    4.87
  12  -6 -10    0.65    4.95
  12   6 -10    3.70    8.67
 -12  -6  10    3.38    5.14
  12  -6 -11   29.21   11.04
  12   6 -11   34.29   12.19
 -12  -6  11   10.03    6.48
  12  -6 -12   -1.56    6.49
  12   6 -12   -0.14    6.21
 -12  -6  12   10.26    5.25
  12  -6 -13    4.17    6.06
  12   6 -13   -3.96    8.01
 -12  -6  13   -1.28    3.48
  12  -6 -14   -5.20    8.87
  12   6 -14   -0.02    7.27
 -12  -6  14   -0.51    5.44
  12  -6 -15    6.55    7.73
  12   6 -15    4.78    7.19
 -12  -6  15    2.94    5.19
  12  -6 -16    7.80    7.05
  12   6 -16   -0.36    6.04
 -12  -6  16    6.05    5.34
  12  -6 -17    1.19    6.42
  12   6 -17    2.31    6.45
 -12  -6  17    7.12    5.52
  12  -6 -18   13.40    9.94
  12   6 -18    3.25    6.81
  12  -6 -19    2.68    7.86
  12   6 -19   -0.56    7.03
  12  -6 -20    2.85    6.67
  12   6 -20    0.43    6.63
  12  -6 -21    0.85    6.98
  12   6 -21   -1.83    7.07
  12  -6 -22   -2.46    6.57
  12   6 -22   12.71    7.01
  12  -6 -23   -0.77    6.59
  12   6 -23   -1.25    7.44
  12  -6 -24   -1.80    7.69
  12   6 -24    2.85    7.26
  12  -6 -25   -1.29    5.67
  12  -6 -26   -3.27    7.18
  12  -6 -27    4.55    8.06
  12  -6 -28    4.15    7.61
  12  -7  -1    1.68    7.33
  12   7  -1    8.33    6.57
 -12  -7   1    3.25    4.20
  12  -7  -2    9.70    6.87
  12   7  -2   -0.74    6.39
 -12  -7   2    5.97    5.39
  12  -7  -3    6.63    6.96
  12   7  -3   10.33    8.74
 -12  -7   3    8.14    4.49
  12  -7  -4    6.97    7.19
  12   7  -4   -2.22    6.26
 -12  -7   4    2.10    4.69
  12  -7  -5    4.65    5.80
  12   7  -5   -0.59    4.25
 -12  -7   5    3.67    5.33
  12  -7  -6    5.84    6.80
  12   7  -6    4.36    5.36
 -12  -7   6   -0.54    3.84
  12  -7  -7    2.84    6.37
  12   7  -7   -2.96    7.10
 -12  -7   7    5.03    5.81
  12  -7  -8    1.50    6.84
  12   7  -8    4.44    7.14
 -12  -7   8    0.03    3.30
  12  -7  -9   31.30   10.06
  12   7  -9   18.38   10.02
 -12  -7   9   17.21    7.16
  12  -7 -10    1.55    5.67
  12   7 -10   -1.12    8.72
 -12  -7  10    4.69    4.13
  12  -7 -11    5.55    6.18
  12   7 -11    0.52    4.87
 -12  -7  11    0.95    5.35
  12  -7 -12   -3.81    7.49
  12   7 -12   -1.51    6.19
 -12  -7  12   -0.35    3.96
  12  -7 -13    5.23    7.51
  12   7 -13    2.64    6.41
 -12  -7  13    7.29    5.97
  12  -7 -14   16.13    9.04
  12   7 -14    7.66    5.86
 -12  -7  14    0.28    3.92
  12  -7 -15   16.30    9.40
  12   7 -15    0.67    7.40
 -12  -7  15    1.41    3.77
  12  -7 -16    5.62    8.08
  12   7 -16    3.16    4.44
 -12  -7  16   -2.26    5.15
  12  -7 -17    6.77    6.82
  12   7 -17    2.68    8.10
 -12  -7  17    1.04    5.56
  12  -7 -18   -1.03    7.29
  12   7 -18   -3.41    7.36
  12  -7 -19   13.91   11.11
  12   7 -19   10.09    7.77
  12  -7 -20   -3.57    7.37
  12   7 -20    2.77    7.60
  12  -7 -21   -0.30    5.95
  12   7 -21   -7.70    9.06
  12  -7 -22    2.60    6.53
  12   7 -22   -1.56    7.55
  12  -7 -23    3.44    6.96
  12  -7 -24    0.82    5.68
  12  -7 -25    7.14    7.85
  12  -7 -26   -3.69    7.27
  12  -8  -1   15.49    7.15
  12   8  -1   31.13   10.50
 -12  -8   1   10.67    6.10
  12  -8  -2    4.21    4.90
  12   8  -2   -0.46    4.23
 -12  -8   2    1.69    3.06
  12  -8  -3    7.69    7.40
  12   8  -3    8.43    7.88
 -12  -8   3    5.20    4.74
  12  -8  -4    2.27    4.83
  12   8  -4    5.18    6.37
 -12  -8   4    1.39    3.66
  12  -8  -5   16.70    7.75
  12   8  -5   10.71    8.14
 -12  -8   5    4.96    4.33
  12  -8  -6   -2.91    6.95
  12   8  -6    0.36    7.03
 -12  -8   6    1.12    5.05
  12  -8  -7   26.53   10.39
  12   8  -7   22.97   10.07
 -12  -8   7    8.69    5.61
  12  -8  -8   -0.42    6.56
  12   8  -8    1.77    4.60
 -12  -8   8   -3.11    6.04
  12  -8  -9    8.33    8.52
  12   8  -9   -3.04    6.21
 -12  -8   9   -1.66    4.64
  12  -8 -10    0.19    4.36
  12   8 -10   -1.26    5.92
 -12  -8  10   -1.09    4.02
  12  -8 -11   16.29    9.48
  12   8 -11    7.72    8.26
 -12  -8  11   14.97    6.18
  12  -8 -12   13.38    7.93
  12   8 -12    0.70    7.32
 -12  -8  12   -0.56    4.45
  12  -8 -13   -1.24    6.72
  12   8 -13   -0.60    3.93
 -12  -8  13   -3.04    6.73
  12  -8 -14   -1.47    4.89
  12   8 -14    0.34    5.45
 -12  -8  14   -2.62    4.52
  12  -8 -15    2.18    5.50
  12   8 -15   15.58    9.31
 -12  -8  15    4.25    5.35
  12  -8 -16    1.71    7.25
  12   8 -16    1.86    6.84
 -12  -8  16    3.65    5.49
  12  -8 -17    6.75    8.18
  12   8 -17    8.17    7.96
 -12  -8  17    0.38    4.32
  12  -8 -18   -3.67    7.61
  12   8 -18    4.37    6.84
 -12  -8  18   -0.33    3.93
  12  -8 -19    4.63    7.85
  12   8 -19   -2.07    7.38
  12  -8 -20   -0.08    5.18
  12   8 -20   -1.16    6.36
  12  -8 -21   11.72    8.38
  12   8 -21    5.49    6.08
  12  -8 -22   -3.98    8.02
  12  -8 -23    6.62    7.44
  12  -8 -24   -4.09    7.98
  12  -9  -1    1.70    6.96
  12   9  -1    4.43    5.78
 -12  -9   1    0.95    4.00
  12  -9  -2    3.14    6.06
  12   9  -2   -2.17    5.68
 -12  -9   2    0.60    3.44
  12  -9  -3   22.94    8.84
  12   9  -3    5.05    5.74
 -12  -9   3    9.87    5.08
  12  -9  -4    1.77    4.83
  12   9  -4   -1.24    6.23
 -12  -9   4   -3.27    4.53
  12  -9  -5    6.67    6.24
  12   9  -5    0.39    5.68
 -12  -9   5   -0.82    3.89
  12  -9  -6    1.58    6.95
  12   9  -6   10.20    7.49
 -12  -9   6    1.52    4.56
  12  -9  -7   -1.06    6.24
  12   9  -7   -0.14    5.51
 -12  -9   7   -1.21    4.81
  12  -9  -8    0.42    6.16
  12   9  -8   -0.31    5.09
 -12  -9   8   -2.32    5.78
  12  -9  -9   20.07    9.28
  12   9  -9    9.84    8.02
 -12  -9   9   17.29    7.41
  12  -9 -10   -1.55    6.56
  12   9 -10   -1.95    6.27
 -12  -9  10   -2.12    4.56
  12  -9 -11   -3.46    5.73
  12   9 -11   -3.10    7.14
 -12  -9  11    0.29    5.14
  12  -9 -12    0.26    7.23
  12   9 -12   -1.23    3.18
 -12  -9  12    0.09    4.99
  12  -9 -13    8.57    6.42
  12   9 -13   10.26    7.76
 -12  -9  13   -0.33    5.26
  12  -9 -14   -1.06    7.59
  12   9 -14   -2.70    8.43
 -12  -9  14   -3.34    5.35
  12  -9 -15    8.25    8.18
  12   9 -15    9.64    7.40
 -12  -9  15   -0.49    4.51
  12  -9 -16   -3.28    6.91
  12   9 -16    5.65    6.15
 -12  -9  16   -2.84    5.20
  12  -9 -17   -4.17    7.39
  12   9 -17    1.50    7.12
 -12  -9  17   -2.00    7.00
  12  -9 -18    2.10    8.01
  12   9 -18    7.24    8.69
 -12  -9  18   -2.04    4.88
  12  -9 -19    9.36    8.21
  12   9 -19    4.84    7.00
  12  -9 -20    4.07    6.23
  12  -9 -21   -1.61    6.81
  12  -9 -22   -0.23    7.53
  12 -10  -1   10.94    6.38
 -12 -10   1    4.07    4.76
  12 -10  -2    7.33    6.47
 -12 -10   2   -1.95    5.23
  12 -10  -3    0.73    4.19
  12  10  -3    1.89    6.07
 -12 -10   3    1.83    4.71
  12 -10  -4    0.96    5.05
  12  10  -4   -0.84    6.77
 -12 -10   4   -1.90    5.02
  12 -10  -5    7.38    6.98
  12  10  -5   11.33    7.90
 -12 -10   5    3.39    4.73
  12 -10  -6   -0.44    6.26
  12  10  -6    2.16    6.70
 -12 -10   6    5.52    4.98
  12 -10  -7    8.25    6.35
  12  10  -7   11.70    8.33
 -12 -10   7    4.80    5.20
  12 -10  -8    0.00    4.72
  12  10  -8   11.52    7.57
 -12 -10   8    1.07    5.26
  12 -10  -9    2.20    6.06
  12  10  -9   11.41    7.56
 -12 -10   9    2.06    4.55
  12 -10 -10   -2.56    6.50
  12  10 -10   -2.67    5.88
 -12 -10  10    0.66    5.50
  12 -10 -11   19.20    9.57
  12  10 -11    6.66    8.57
 -12 -10  11    4.77    5.80
  12 -10 -12    3.55    5.59
  12  10 -12   -0.34    6.23
 -12 -10  12    0.23    3.18
  12 -10 -13    3.53    6.74
  12  10 -13    3.71    6.04
 -12 -10  13   -0.69    4.74
  12 -10 -14   -0.65    6.09
  12  10 -14   -2.27    8.34
 -12 -10  14    1.68    5.81
  12 -10 -15   -1.94    5.58
  12  10 -15    5.88    7.16
 -12 -10  15   -1.46    3.62
  12 -10 -16   -0.74    8.11
  12  10 -16    2.25    6.00
 -12 -10  16   -3.85    5.82
  12 -10 -17    0.24    7.11
  12  10 -17   22.97    9.56
 -12 -10  17    1.21    5.32
  12 -10 -18    8.20    8.25
  12  10 -18   -1.24    5.18
 -12 -10  18    8.37    7.28
  12 -10 -19    2.11    5.38
  12 -11  -1   -4.44    5.64
 -12 -11   1    0.61    3.79
  12 -11  -2    3.58    5.36
 -12 -11   2   -2.12    5.56
  12 -11  -3    0.65    5.38
 -12 -11   3    3.30    5.24
  12 -11  -4   -0.19    6.49
 -12 -11   4    3.34    4.18
  12 -11  -5    3.67    6.63
 -12 -11   5   -2.58    5.02
  12 -11  -6   -3.70    6.92
  12  11  -6    3.73    6.02
 -12 -11   6    2.11    4.99
  12 -11  -7    3.93    6.79
  12  11  -7   -2.21    5.85
 -12 -11   7   -1.55    5.24
  12 -11  -8    1.21    5.69
  12  11  -8    0.23    6.79
 -12 -11   8   -0.87    4.74
  12 -11  -9   -0.39    6.66
  12  11  -9   -2.45    6.94
 -12 -11   9    0.57    5.83
  12 -11 -10   -2.12    5.11
  12  11 -10   -2.59    5.97
 -12 -11  10   -1.20    5.05
  12 -11 -11   -2.58    5.23
  12  11 -11    1.33    5.41
 -12 -11  11   -2.88    5.83
  12 -11 -12   -3.74    7.20
  12  11 -12    6.64    6.89
 -12 -11  12    2.87    6.30
  12 -11 -13    4.45    6.84
  12  11 -13   15.66    8.23
 -12 -11  13   -2.14    5.95
  12 -11 -14   -0.69    5.97
  12  11 -14   -3.48    7.15
 -12 -11  14    6.44    5.87
  12 -11 -15   -0.72    6.64
  12  11 -15   -5.00    7.77
 -12 -11  15   -2.21    5.64
  12 -11 -16    1.51    6.67
  12  11 -16   10.44    6.86
 -12 -11  16    6.24    6.64
  12 -11 -17   -4.49    7.84
 -12 -11  17    1.64    5.74
 -12 -11  18   -0.58    6.05
 -12 -11  19   -3.06    5.05
  12 -12  -1    0.06    5.37
  12 -12  -2   -2.06    4.94
  12 -12  -3   -1.95    5.80
  12 -12  -4    2.99    4.96
  12 -12  -5    2.36    5.70
  12 -12  -6   -1.32    5.69
 -12 -12   6    1.29    3.80
  12 -12  -7    1.38    5.36
 -12 -12   7    2.46    4.90
  12 -12  -8   -0.04    4.93
  12  12  -8   -3.76    6.83
 -12 -12   8   -0.95    4.97
  12 -12  -9   -2.48    6.08
  12  12  -9    0.50    7.34
 -12 -12   9    6.46    5.31
  12 -12 -10   -3.00    6.13
  12  12 -10    2.10    5.05
 -12 -12  10    0.12    4.66
  12 -12 -11    6.90    6.93
  12  12 -11    3.75    6.25
 -12 -12  11   -2.75    6.14
  12 -12 -12    1.20    7.94
  12  12 -12   -1.92    5.86
 -12 -12  12    1.36    5.33
  12 -12 -13    3.38    6.49
  12  12 -13    3.06    5.74
 -12 -12  13    4.57    5.12
  12 -12 -14   -2.23    6.16
  12  12 -14   -0.32    4.87
 -12 -12  14    2.77    5.80
  12 -13  -4   -2.41    6.23
  12 -13  -5    0.51    6.00
  12 -13  -6   -2.81    6.61
  12 -13  -7   -0.92    5.66
  12 -13  -8    1.24    5.42
  12 -13  -9   -2.15    6.34
  12 -13 -10   -0.50    5.51
  12 -13 -11   -3.15    6.77
  12  13 -11    2.06    4.62
  12 -13 -12    0.92    6.41
  12  13 -12    2.34    5.80
 -11   0   1   70.96   11.53
  11   0  -1   51.27   12.97
 -11   0   2    4.68    4.39
  11   0  -2    2.51    4.68
 -11   0   3   20.60    6.67
  11   0  -3   33.20   11.49
  11   0  -4   -1.10    5.53
  11   0  -5  118.07   21.30
  11   0  -6    4.45    5.55
  11   0  -7    7.96    6.83
  11   0  -8   -0.04    6.17
  11   0  -9   52.48   14.56
 -11   0  10    3.60    3.93
  11   0 -10   -1.48    5.49
 -11   0  11   24.22    7.46
  11   0 -11   50.93   13.57
 -11   0  12    4.23    4.31
  11   0 -12    6.98    8.48
  11   0 -13   -6.04    8.10
  11   0 -14   -2.77    6.93
  11   0 -15   14.08   10.25
  11   0 -16    1.91    6.43
  11   0 -17   18.44    9.86
  11   0 -18   -1.39    6.71
  11   0 -19   10.98    7.90
  11   0 -20   -2.89    5.79
  11   0 -21   23.26   10.21
  11   0 -22    0.01    6.02
  11   0 -23   -1.49    6.03
  11   0 -24   -2.80    6.85
  11   0 -25    0.77    7.82
  11   0 -26   -1.63    7.18
  11   0 -27   20.16    8.97
  11   0 -28    2.02    6.01
  11   0 -29   -1.56    7.12
  11   0 -30   -2.83    5.59
  11   0 -31    5.06    5.23
  11   0 -32    1.13    5.18
  11   0 -33   -1.89    7.15
  11  -1  -1  111.76   17.58
  11   1  -1   70.10   15.57
 -11  -1   1   57.22   11.24
  11  -1  -2    9.38    6.12
  11   1  -2   -3.39    8.07
 -11  -1   2   -1.33    3.35
  11  -1  -3   76.83   15.63
  11   1  -3   53.76   13.79
  11  -1  -4   -3.42    7.81
  11   1  -4    1.63    7.27
 -11  -1   4    2.05    3.75
  11  -1  -5   10.13    6.70
  11   1  -5   14.45    8.05
 -11  -1   5    9.60    5.18
  11  -1  -6    3.08    7.13
  11   1  -6   10.40    7.49
 -11  -1   6   -0.39    4.67
 -11   1   7   55.55   10.49
  11  -1  -7   70.98   15.72
  11   1  -7   35.75   12.37
 -11   1   8    3.87    3.83
  11  -1  -8    1.29    6.51
  11   1  -8   -2.20    7.06
 -11   1   9   18.51    6.45
  11  -1  -9   20.86   11.10
  11   1  -9   31.30   11.71
 -11   1  10   -0.45    4.20
  11  -1 -10   -2.25    7.79
  11   1 -10   -2.74    7.67
 -11   1  11    6.59    5.45
  11  -1 -11   19.18    9.90
  11   1 -11   14.30    7.77
  11  -1 -12    1.83    6.60
  11   1 -12   11.43    8.03
  11  -1 -13   32.62   12.12
  11   1 -13   27.57   11.34
  11  -1 -14   -1.92    7.46
  11   1 -14   -1.33    6.49
  11  -1 -15    6.54    7.81
  11   1 -15   -2.63    7.28
  11  -1 -16   -0.47    6.31
  11   1 -16    2.23    6.75
  11  -1 -17   23.01    9.97
  11   1 -17   19.56   10.24
  11  -1 -18   -2.58    7.37
  11   1 -18    8.02    6.79
  11  -1 -19   -0.20    6.70
  11   1 -19   -0.55    6.22
  11  -1 -20   -1.28    6.92
  11   1 -20    2.93    8.21
  11  -1 -21   -0.16    7.69
  11   1 -21   -0.74    4.77
  11  -1 -22   -2.07    6.42
  11   1 -22   -0.39    5.26
  11  -1 -23   24.04   10.89
  11   1 -23   19.14   10.84
  11  -1 -24    6.66    7.58
  11   1 -24    5.19    7.16
  11  -1 -25    9.03    8.20
  11   1 -25    3.53    7.32
  11  -1 -26    6.42    6.48
  11   1 -26    1.03    5.61
  11  -1 -27    9.01    8.67
  11   1 -27    9.01    7.74
  11  -1 -28   -4.05    6.43
  11   1 -28    4.08    6.43
  11  -1 -29   10.36    8.52
  11   1 -29   -1.68    6.56
  11  -1 -30   -2.77    7.31
  11   1 -30   -0.08    6.75
  11  -1 -31   -1.97    6.50
  11   1 -31   -1.70    7.81
  11  -1 -32   -0.64    5.69
  11   1 -32    1.17    6.99
  11  -1 -33    0.98    5.87
  11  -2  -1   20.23    8.54
  11   2  -1   56.22   12.75
 -11  -2   1   20.33    6.28
  11  -2  -2   -0.41    5.12
  11   2  -2    0.73    5.88
 -11  -2   2    1.97    4.27
  11  -2  -3   14.49    8.84
  11   2  -3   17.14    8.44
 -11  -2   3    8.92    5.55
 -11   2   4    2.48    4.01
  11  -2  -4   -0.58    7.11
  11   2  -4    5.51    6.50
 -11  -2   4    0.44    2.88
 -11   2   5   35.02    8.53
  11  -2  -5   49.25   12.91
  11   2  -5   34.76   11.82
 -11  -2   5   51.27    9.93
 -11   2   6   15.07    5.85
  11  -2  -6   28.13    9.94
  11   2  -6   12.64    8.76
 -11  -2   6   13.72    5.77
 -11   2   7    0.66    4.07
  11  -2  -7   15.95    7.46
  11   2  -7    4.61    7.24
 -11  -2   7    8.59    4.51
 -11   2   8    4.61    4.50
  11  -2  -8   17.71    8.05
  11   2  -8   11.98    9.72
 -11  -2   8    9.86    5.75
 -11   2   9   22.75    6.89
  11  -2  -9   28.46   10.14
  11   2  -9   37.73   11.14
 -11  -2   9   22.64    7.37
  11  -2 -10    2.00    8.16
  11   2 -10   -2.45    8.17
 -11  -2  10   -3.12    4.55
  11  -2 -11   22.74    9.66
  11   2 -11   28.20   11.59
 -11  -2  11   21.32    7.92
  11  -2 -12   -1.13    5.19
  11   2 -12    9.16    6.46
  11  -2 -13   -1.90    7.33
  11   2 -13   -3.52    7.70
  11  -2 -14   -0.16    5.88
  11   2 -14    1.95    9.71
  11  -2 -15   21.67   10.16
  11   2 -15   15.37    9.19
  11  -2 -16    2.42    6.48
  11   2 -16    6.13    7.12
  11  -2 -17   15.71    8.93
  11   2 -17    1.34    5.90
  11  -2 -18    2.10    6.28
  11   2 -18   -2.11    6.29
  11  -2 -19   15.45    9.88
  11   2 -19    7.45    6.19
  11  -2 -20   -4.00    7.99
  11   2 -20    5.10    6.91
  11  -2 -21    7.09    7.70
  11   2 -21   21.44   10.05
  11  -2 -22    2.95    7.07
  11   2 -22   -2.97    7.84
  11  -2 -23   11.44    8.73
  11   2 -23   -0.63    6.32
  11  -2 -24   -2.93    5.84
  11   2 -24   -1.66    7.96
  11  -2 -25    3.47    7.19
  11   2 -25    8.20    8.20
  11  -2 -26   -2.23    8.10
  11   2 -26    6.44    6.00
  11  -2 -27   11.69    9.42
  11   2 -27    0.78    7.48
  11  -2 -28    3.15    6.36
  11   2 -28   -0.62    6.59
  11  -2 -29    0.00    5.15
  11   2 -29   -2.84    8.00
  11  -2 -30    1.67    5.94
  11   2 -30    1.71    6.04
  11  -2 -31   10.81    8.38
  11   2 -31   20.14    9.92
  11  -2 -32   -1.44    7.51
  11  -2 -33    0.54    6.63
  11  -2 -34   -0.26    4.95
  11  -3  -1   10.86    6.28
  11   3  -1   11.19    7.33
 -11  -3   1   14.77    5.23
  11  -3  -2    8.40    7.07
  11   3  -2   12.98    8.39
 -11  -3   2   11.47    5.73
 -11   3   3   39.79    9.44
  11  -3  -3   61.74   14.01
  11   3  -3   50.41   13.04
 -11  -3   3   43.83    9.18
 -11   3   4    3.03    4.18
  11  -3  -4    7.28    5.71
  11   3  -4    6.09    6.97
 -11  -3   4   10.34    5.82
 -11   3   5   -0.35    3.06
  11  -3  -5    1.70    5.71
  11   3  -5    8.54    7.04
 -11  -3   5    0.47    2.59
 -11   3   6   18.17    6.36
  11  -3  -6    9.42    6.35
  11   3  -6   -1.43    6.53
 -11  -3   6   11.17    5.46
 -11   3   7   37.03    9.12
  11  -3  -7   49.53   13.15
  11   3  -7   37.74   11.67
 -11  -3   7   30.73    8.29
  11  -3  -8   10.75    8.01
  11   3  -8   11.22    7.89
 -11  -3   8    4.39    4.78
  11  -3  -9    3.33    6.45
  11   3  -9   13.16    7.97
 -11  -3   9    3.10    4.74
  11  -3 -10   -1.42    7.00
  11   3 -10    9.06    8.63
 -11  -3  10    5.54    4.49
  11  -3 -11    4.49    6.80
  11   3 -11   34.47   11.44
 -11  -3  11    9.17    5.53
  11  -3 -12    1.27    6.49
  11   3 -12    4.90    6.78
 -11  -3  12    2.01    3.34
  11  -3 -13    9.36    8.15
  11   3 -13   15.44    8.68
 -11  -3  13    6.08    4.95
  11  -3 -14    4.19    6.44
  11   3 -14   -1.60    6.97
 -11  -3  14   -1.96    4.25
  11  -3 -15    5.10    7.07
  11   3 -15   -0.05    4.99
 -11  -3  15   -0.94    3.56
  11  -3 -16    0.58    7.80
  11   3 -16   -2.20    6.29
 -11  -3  16   -0.06    3.01
  11  -3 -17    4.30    6.52
  11   3 -17    8.14    8.46
  11  -3 -18    6.42    6.26
  11   3 -18    1.29    8.43
  11  -3 -19   11.00    8.92
  11   3 -19   20.99   10.83
  11  -3 -20   -2.88    7.30
  11   3 -20   -0.02    7.55
  11  -3 -21    5.39    7.66
  11   3 -21    6.02    6.96
  11  -3 -22   10.96    8.35
  11   3 -22    5.27    6.81
  11  -3 -23   15.53   10.38
  11   3 -23    9.36    9.21
  11  -3 -24    5.09    8.06
  11   3 -24    4.93    5.62
  11  -3 -25    2.52    5.83
  11   3 -25   -1.86    5.82
  11  -3 -26   -3.60    7.56
  11   3 -26   -3.13    7.17
  11  -3 -27   12.57    9.84
  11   3 -27   15.54    8.02
  11  -3 -28    3.81    7.32
  11   3 -28    4.84    6.66
  11  -3 -29    1.75    8.00
  11   3 -29    1.64    6.11
  11  -3 -30    1.28    7.70
  11   3 -30   -4.04    8.42
  11  -3 -31    0.88    6.81
  11  -3 -32    7.43    8.25
  11  -3 -33    5.58    8.56
  11  -3 -34    1.09    5.94
 -11   4   1   13.86    6.18
  11  -4  -1   34.44   10.32
  11   4  -1   29.02   10.53
 -11  -4   1   11.34    5.55
 -11   4   2   -1.72    3.76
  11  -4  -2   -2.14    5.77
  11   4  -2    0.95    4.70
 -11  -4   2   -0.04    3.00
 -11   4   3    1.69    3.21
  11  -4  -3    3.18    5.19
  11   4  -3    1.01    6.10
 -11  -4   3    3.95    4.80
 -11   4   4    0.99    3.23
  11  -4  -4    3.47    5.97
  11   4  -4   12.98    8.65
 -11  -4   4    4.57    4.76
  11  -4  -5   47.56   12.37
  11   4  -5   51.70   13.74
 -11  -4   5   41.64    9.12
  11  -4  -6    9.60    6.62
  11   4  -6    7.01    7.69
 -11  -4   6   18.25    6.07
  11  -4  -7    5.81    5.98
  11   4  -7   12.52    7.57
 -11  -4   7    5.13    4.35
  11  -4  -8    0.75    6.31
  11   4  -8    6.56    7.14
 -11  -4   8    5.99    4.77
  11  -4  -9   62.38   14.29
  11   4  -9   39.14   12.04
 -11  -4   9   27.28    8.27
  11  -4 -10    9.70    7.92
  11   4 -10    9.44    8.49
 -11  -4  10    5.10    4.62
  11  -4 -11   17.79    9.77
  11   4 -11    7.37    8.13
 -11  -4  11   21.62    6.97
  11  -4 -12    0.77    7.18
  11   4 -12    0.52    4.97
 -11  -4  12    4.23    5.18
  11  -4 -13   -2.54    6.74
  11   4 -13    1.94    6.30
 -11  -4  13    0.82    5.01
  11  -4 -14    5.53    8.02
  11   4 -14   18.61    8.86
 -11  -4  14    3.29    3.73
  11  -4 -15   19.50    9.75
  11   4 -15    9.31    8.87
 -11  -4  15   10.81    6.21
  11  -4 -16   10.70    9.58
  11   4 -16    5.35    5.92
 -11  -4  16    5.80    5.04
  11  -4 -17   -0.14    7.90
  11   4 -17    7.91    7.62
 -11  -4  17   -0.53    4.43
  11  -4 -18   -4.12    7.78
  11   4 -18    0.66    6.49
  11  -4 -19    1.80    6.76
  11   4 -19    3.81    5.19
  11  -4 -20   -4.18    8.31
  11   4 -20    9.13    7.89
  11  -4 -21    9.74    7.80
  11   4 -21   16.12    9.50
  11  -4 -22   10.92    8.84
  11   4 -22   -4.06    8.38
  11  -4 -23    5.77    7.54
  11   4 -23   -4.63    7.26
  11  -4 -24   -4.68    6.83
  11   4 -24    4.99    7.07
  11  -4 -25   11.25    8.10
  11   4 -25   12.65    6.97
  11  -4 -26   -2.98    7.74
  11   4 -26    6.64    6.98
  11  -4 -27    2.36    7.43
  11   4 -27    1.48    5.20
  11  -4 -28   -0.62    6.03
  11   4 -28    6.46    8.39
  11  -4 -29   12.34    7.72
  11   4 -29    7.25    5.01
  11  -4 -30   -0.98    6.63
  11  -4 -31   -2.42    6.25
  11  -4 -32   -0.00    6.84
 -11   5   1   -2.22    4.20
  11  -5  -1    1.36    5.37
  11   5  -1    0.55    6.11
 -11  -5   1   -0.42    2.86
  11  -5  -2   54.13   12.29
  11   5  -2   18.62   10.38
 -11  -5   2   30.34    8.19
  11  -5  -3   35.24   10.31
  11   5  -3   76.43   15.62
 -11  -5   3   29.06    8.19
  11  -5  -4    6.00    5.54
  11   5  -4    0.12    5.80
 -11  -5   4   -1.26    4.09
  11  -5  -5    3.93    4.75
  11   5  -5   -0.58    4.95
 -11  -5   5    1.55    3.60
  11  -5  -6    5.86    7.19
  11   5  -6   20.68    9.34
 -11  -5   6    5.69    4.55
  11  -5  -7   18.97    9.12
  11   5  -7   32.42   11.17
 -11  -5   7   15.30    6.79
  11  -5  -8    1.71    5.72
  11   5  -8   15.86    8.39
 -11  -5   8    6.68    5.33
  11  -5  -9   56.21   12.49
  11   5  -9    9.74    8.68
 -11  -5   9    8.67    5.44
  11  -5 -10   -1.21    5.65
  11   5 -10   -0.35    6.40
 -11  -5  10    2.55    4.24
  11  -5 -11    3.67    5.80
  11   5 -11    3.13    5.05
 -11  -5  11   -1.37    4.93
  11  -5 -12   18.55    8.45
  11   5 -12   34.52   11.80
 -11  -5  12   13.31    6.34
  11  -5 -13   20.48    8.48
  11   5 -13   14.66    8.92
 -11  -5  13   14.08    6.04
  11  -5 -14   -1.76    7.27
  11   5 -14    4.83    6.71
 -11  -5  14   -0.30    4.14
  11  -5 -15    1.09    5.64
  11   5 -15    7.83    7.01
 -11  -5  15    0.07    4.27
  11  -5 -16    2.41    5.04
  11   5 -16   -1.66    7.01
 -11  -5  16    1.85    5.23
  11  -5 -17    0.00    4.37
  11   5 -17   -0.34    6.23
 -11  -5  17    0.73    3.31
  11  -5 -18    9.78    8.55
  11   5 -18   18.39    9.53
  11  -5 -19    6.18    7.64
  11   5 -19   17.26    8.50
  11  -5 -20    3.36    6.70
  11   5 -20   -2.62    8.16
  11  -5 -21    0.23    5.45
  11   5 -21    1.62    7.31
  11  -5 -22    3.21    6.74
  11   5 -22   -1.10    4.22
  11  -5 -23   13.77    9.87
  11   5 -23    7.90    8.34
  11  -5 -24   -1.16    7.22
  11   5 -24    5.38    7.28
  11  -5 -25   -0.69    7.39
  11   5 -25   -2.46    9.01
  11  -5 -26    1.97    7.60
  11   5 -26   -1.83    5.68
  11  -5 -27   -0.05    5.28
  11   5 -27    1.53    6.92
  11  -5 -28   -3.95    7.30
  11   5 -28   -3.31    7.43
  11  -5 -29    8.58    7.91
  11  -5 -30    1.23    6.61
  11  -6  -1    7.83    6.63
  11   6  -1    2.32    6.88
 -11  -6   1   25.43    7.33
  11  -6  -2    3.45    4.87
  11   6  -2    3.14    6.66
 -11  -6   2   -0.45    4.16
  11  -6  -3    9.21    5.93
  11   6  -3    6.94    7.24
 -11  -6   3    3.05    4.25
  11  -6  -4    7.31    6.28
  11   6  -4   21.11   10.30
 -11  -6   4   13.19    5.53
  11  -6  -5   28.38    9.68
  11   6  -5   23.12    9.78
 -11  -6   5    6.01    4.65
  11  -6  -6   11.06    7.93
  11   6  -6   19.17    8.66
 -11  -6   6    9.31    5.73
  11  -6  -7    4.84    6.44
  11   6  -7    3.89    6.40
 -11  -6   7   -2.01    4.18
  11  -6  -8    9.02    7.13
  11   6  -8    1.29    6.88
 -11  -6   8   -1.09    4.18
  11  -6  -9    7.90    7.90
  11   6  -9    3.66    7.00
 -11  -6   9    7.90    5.48
  11  -6 -10   11.70    7.53
  11   6 -10   16.69    8.18
 -11  -6  10    0.40    4.80
  11  -6 -11    3.38    5.95
  11   6 -11   -0.89    7.05
 -11  -6  11    4.03    4.83
  11  -6 -12    1.19    6.50
  11   6 -12   -0.84    7.20
 -11  -6  12   -1.02    3.86
  11  -6 -13    7.79    6.87
  11   6 -13   -0.22    5.94
 -11  -6  13    4.31    5.10
  11  -6 -14    7.61    8.06
  11   6 -14    1.22    6.58
 -11  -6  14    1.80    3.78
  11  -6 -15    2.53    7.13
  11   6 -15   11.14    8.02
 -11  -6  15    8.04    6.05
  11  -6 -16   23.79   10.11
  11   6 -16    0.02    4.44
 -11  -6  16    5.17    5.78
  11  -6 -17    2.41    6.37
  11   6 -17   -0.62    5.12
 -11  -6  17    1.20    4.68
  11  -6 -18   -0.97    6.83
  11   6 -18   -3.92    7.21
 -11  -6  18   -0.13    3.89
  11  -6 -19   -2.37    8.60
  11   6 -19    9.43    6.60
  11  -6 -20    4.35    7.89
  11   6 -20    0.46    5.05
  11  -6 -21    4.72    6.53
  11   6 -21    7.91    6.17
  11  -6 -22   -1.02    5.17
  11   6 -22    3.13    6.35
  11  -6 -23    8.11    8.52
  11   6 -23    3.22    5.84
  11  -6 -24    1.11    8.34
  11   6 -24   -4.08    7.92
  11  -6 -25    0.64    6.80
  11   6 -25   -0.74    4.56
  11  -6 -26    1.24    7.80
  11   6 -26   10.02    7.48
  11  -6 -27   -2.73    6.56
  11   6 -27    4.59    8.10
  11  -6 -28    2.23    8.31
  11  -7  -1    6.05    5.16
  11   7  -1    1.18    6.09
 -11  -7   1    9.89    5.42
  11  -7  -2   17.97    7.83
  11   7  -2    8.95    7.58
 -11  -7   2   21.35    6.50
  11  -7  -3   -0.16    3.82
  11   7  -3    2.93    5.93
 -11  -7   3    6.31    4.38
  11  -7  -4   10.20    6.48
  11   7  -4   16.86    8.60
 -11  -7   4    8.60    5.54
  11  -7  -5    0.30    5.66
  11   7  -5    4.32    6.52
 -11  -7   5    5.44    5.59
  11  -7  -6    8.83    7.01
  11   7  -6    9.42    7.84
 -11  -7   6   11.62    6.48
  11  -7  -7   -2.72    5.97
  11   7  -7    2.09    5.00
 -11  -7   7   -1.70    5.31
  11  -7  -8   26.94    9.57
  11   7  -8   22.49    9.25
 -11  -7   8   26.42    8.15
  11  -7  -9   20.44    8.78
  11   7  -9   15.04    9.01
 -11  -7   9   14.73    6.74
  11  -7 -10   -0.19    5.02
  11   7 -10   -1.52    5.87
 -11  -7  10    2.04    4.20
  11  -7 -11   -0.01    5.29
  11   7 -11   -2.23    7.85
 -11  -7  11   -0.26    4.09
  11  -7 -12   24.07   10.10
  11   7 -12   16.22    8.06
 -11  -7  12   19.76    7.42
  11  -7 -13    5.65    6.47
  11   7 -13   24.25    9.73
 -11  -7  13   -2.44    4.78
  11  -7 -14    5.11    7.31
  11   7 -14   -3.42    7.81
 -11  -7  14    7.68    5.65
  11  -7 -15   -2.70    6.38
  11   7 -15   -1.28    7.11
 -11  -7  15    0.75    3.47
  11  -7 -16    1.83    6.50
  11   7 -16   -1.83    4.53
 -11  -7  16    0.72    4.79
  11  -7 -17    7.35    7.61
  11   7 -17   -3.99    8.12
 -11  -7  17    1.49    4.23
  11  -7 -18   15.03    8.67
  11   7 -18    4.60    8.38
 -11  -7  18   13.92    6.92
  11  -7 -19    3.35    7.30
  11   7 -19    7.10    7.45
  11  -7 -20   -0.18    5.87
  11   7 -20    0.47    4.39
  11  -7 -21    4.45    7.17
  11   7 -21    3.43    6.15
  11  -7 -22    7.41    7.85
  11   7 -22    4.42    5.85
  11  -7 -23   -1.09    6.96
  11   7 -23    6.99    7.95
  11  -7 -24   -4.21    7.60
  11   7 -24    0.59    5.52
  11  -7 -25   -0.38    6.66
  11   7 -25   -1.18    6.47
  11  -7 -26   -3.10    8.54
  11  -8  -1    0.93    4.32
  11   8  -1   -1.08    4.93
 -11  -8   1    2.00    4.00
  11  -8  -2   10.21    5.73
  11   8  -2    6.89    6.74
 -11  -8   2    3.26    4.41
  11  -8  -3   -2.28    6.41
  11   8  -3   -2.31    6.82
 -11  -8   3    0.14    3.02
  11  -8  -4   15.71    8.63
  11   8  -4   20.41    9.72
 -11  -8   4   19.13    7.07
  11  -8  -5   -5.85    6.46
  11   8  -5    0.28    6.28
 -11  -8   5   -1.53    3.22
  11  -8  -6   17.56    8.25
  11   8  -6    7.51    7.42
 -11  -8   6   18.51    7.31
  11  -8  -7    3.83    6.00
  11   8  -7    5.69    6.12
 -11  -8   7   -0.13    3.94
  11  -8  -8   13.22    7.23
  11   8  -8   23.55    9.01
 -11  -8   8    0.69    4.49
  11  -8  -9    0.97    6.60
  11   8  -9   11.71    8.11
 -11  -8   9   -0.83    4.13
  11  -8 -10   14.46    7.45
  11   8 -10   10.89    8.67
 -11  -8  10   10.98    6.64
  11  -8 -11   -1.77    6.30
  11   8 -11    0.28    5.97
 -11  -8  11   -0.88    3.68
  11  -8 -12   -2.72    7.86
  11   8 -12   -2.58    5.91
 -11  -8  12   -0.27    4.31
  11  -8 -13   10.83    7.55
  11   8 -13    1.87    5.51
 -11  -8  13   -0.68    5.12
  11  -8 -14   12.97    7.54
  11   8 -14   -2.34    6.35
 -11  -8  14    2.86    5.50
  11  -8 -15    7.32    7.08
  11   8 -15    3.27    5.85
 -11  -8  15   12.22    6.75
  11  -8 -16   14.58    9.78
  11   8 -16    6.32    6.20
 -11  -8  16   -0.53    4.64
  11  -8 -17    3.50    7.48
  11   8 -17   -0.75    6.34
 -11  -8  17   -1.98    5.82
  11  -8 -18   -0.80    5.87
  11   8 -18   -0.34    5.90
 -11  -8  18   -0.15    5.37
  11  -8 -19    0.14    5.50
  11   8 -19    4.41    6.13
 -11  -8  19   -0.96    4.86
  11  -8 -20   12.99    7.62
  11   8 -20    3.39    6.51
  11  -8 -21   -1.38    5.40
  11   8 -21    2.40    7.10
  11  -8 -22    7.09    8.42
  11   8 -22    9.37    6.75
  11  -8 -23   -2.14    7.05
  11   8 -23   -0.71    6.32
  11  -8 -24   -1.03    7.73
  11   8 -24    8.94    7.16
  11  -9  -1    9.73    6.58
  11   9  -1    2.12    5.78
 -11  -9   1    4.74    4.35
  11  -9  -2   38.12    9.61
  11   9  -2    8.39    6.91
 -11  -9   2   26.14    7.72
  11  -9  -3   -2.26    5.23
  11   9  -3    0.35    6.04
 -11  -9   3    3.36    3.62
  11  -9  -4   15.42    7.82
  11   9  -4    0.80    5.45
 -11  -9   4    1.93    4.91
  11  -9  -5   -2.16    5.19
  11   9  -5    2.43    5.38
 -11  -9   5    0.15    3.48
  11  -9  -6    8.64    5.96
  11   9  -6   11.51    7.11
 -11  -9   6    5.03    4.96
  11  -9  -7   -1.77    6.21
  11   9  -7   -3.40    6.80
 -11  -9   7    5.12    4.37
  11  -9  -8   20.15    8.80
  11   9  -8   12.38    7.17
 -11  -9   8    6.12    4.74
  11  -9  -9   -1.22    6.43
  11   9  -9   10.43    7.92
 -11  -9   9    2.61    3.99
  11  -9 -10   -1.02    6.28
  11   9 -10   -2.06    5.86
 -11  -9  10    4.70    4.73
  11  -9 -11   -1.02    4.79
  11   9 -11   -2.15    6.16
 -11  -9  11    0.38    3.91
  11  -9 -12   13.35    7.40
  11   9 -12   -0.33    5.22
 -11  -9  12    8.87    5.70
  11  -9 -13    4.29    6.89
  11   9 -13   -1.84    5.28
 -11  -9  13   -0.21    4.77
  11  -9 -14    4.18    5.89
  11   9 -14    1.81    6.24
 -11  -9  14    2.94    5.50
  11  -9 -15   -1.16    6.48
  11   9 -15    1.45    6.26
 -11  -9  15   -0.26    5.61
  11  -9 -16    4.02    6.42
  11   9 -16   -2.50    5.98
 -11  -9  16    3.01    5.18
  11  -9 -17   -1.50    6.46
  11   9 -17   -0.66    6.08
 -11  -9  17    1.52    4.66
  11  -9 -18   16.05    8.63
  11   9 -18   11.67    7.22
 -11  -9  18    9.55    7.16
  11  -9 -19   -3.18    6.74
  11   9 -19    0.68    5.00
 -11  -9  19   -2.15    5.39
  11  -9 -20    9.85    7.77
  11   9 -20   -2.57    5.15
  11  -9 -21    2.38    6.95
  11   9 -21    5.27    6.59
  11   9 -22    1.99    5.07
  11 -10  -1   -0.94    5.33
  11  10  -1   -0.93    5.39
 -11 -10   1   -1.59    3.80
  11 -10  -2    2.17    4.81
  11  10  -2   -1.19    5.72
 -11 -10   2    1.99    3.89
  11 -10  -3   -3.11    5.63
  11  10  -3   -0.41    3.54
 -11 -10   3    2.32    3.54
  11 -10  -4   18.06    8.65
  11  10  -4    2.95    6.03
 -11 -10   4    8.20    5.31
  11 -10  -5    1.60    5.45
  11  10  -5   -2.39    6.81
 -11 -10   5    0.21    3.24
  11 -10  -6   12.93    7.73
  11  10  -6    4.45    6.07
 -11 -10   6   12.59    6.08
  11 -10  -7   -4.36    7.26
  11  10  -7    1.11    6.02
 -11 -10   7   -0.81    3.38
  11 -10  -8   -0.15    5.78
  11  10  -8    1.72    5.68
 -11 -10   8   -1.51    4.76
  11 -10  -9    0.02    4.35
  11  10  -9   -0.62    5.53
 -11 -10   9   -0.02    4.74
  11 -10 -10   16.63    8.22
  11  10 -10    9.14    7.14
 -11 -10  10   -0.64    5.09
  11 -10 -11    0.90    5.29
  11  10 -11   -1.64    4.88
 -11 -10  11    6.70    5.94
  11 -10 -12    7.32    7.00
  11  10 -12    1.98    5.93
 -11 -10  12    2.57    4.31
  11 -10 -13   13.16    8.18
  11  10 -13   -1.06    5.80
 -11 -10  13   -0.56    4.55
  11 -10 -14    1.74    7.31
  11  10 -14   10.93    7.51
 -11 -10  14   -0.73    4.39
  11 -10 -15    0.45    7.04
  11  10 -15    2.23    6.64
 -11 -10  15   -0.42    5.63
  11 -10 -16   14.28    8.17
  11  10 -16   16.60    9.30
 -11 -10  16   -1.27    5.40
  11 -10 -17    0.80    6.81
  11  10 -17    3.20    4.98
 -11 -10  17   -2.27    5.74
  11 -10 -18   -2.47    6.72
  11  10 -18   -0.07    4.14
 -11 -10  18   -0.31    4.66
  11 -10 -19   -0.38    5.17
  11  10 -19   -5.07    6.58
 -11 -10  19    0.72    4.54
  11  10 -20   -0.24    5.97
  11  10 -21   -0.85    5.90
  11 -11  -1    6.35    5.29
 -11 -11   1   -2.15    3.41
  11 -11  -2    7.48    6.02
 -11 -11   2    7.77    5.26
  11 -11  -3   -1.08    5.57
 -11 -11   3    1.04    4.68
  11 -11  -4    4.41    6.10
  11  11  -4   -0.36    4.09
 -11 -11   4    5.72    4.68
  11 -11  -5    0.71    5.68
  11  11  -5    4.31    5.25
 -11 -11   5   -1.87    5.30
  11 -11  -6    3.71    5.95
  11  11  -6    0.55    4.70
 -11 -11   6    1.68    4.05
  11 -11  -7   -1.53    5.01
  11  11  -7    0.93    5.17
 -11 -11   7   -2.73    4.26
  11 -11  -8   19.70    8.38
  11  11  -8   10.90    7.61
 -11 -11   8    4.94    6.18
  11 -11  -9   -3.46    6.59
  11  11  -9    2.86    5.23
 -11 -11   9   -2.28    5.10
  11 -11 -10    0.57    6.73
  11  11 -10    4.47    5.68
 -11 -11  10   -0.11    5.77
  11 -11 -11   -1.20    5.29
  11  11 -11    1.35    6.75
 -11 -11  11   -2.09    5.23
  11 -11 -12    2.84    6.32
  11  11 -12    2.68    5.72
 -11 -11  12    5.48    5.91
  11 -11 -13   -2.08    5.71
  11  11 -13    1.64    5.95
 -11 -11  13   -3.49    5.27
  11 -11 -14    2.32    6.38
  11  11 -14    2.23    4.74
 -11 -11  14    1.83    3.99
  11 -11 -15   -1.35    5.26
  11  11 -15   -4.04    6.89
 -11 -11  15    1.39    4.92
  11 -11 -16   -2.89    6.31
  11  11 -16    1.32    4.97
 -11 -11  16    2.05    4.83
  11 -11 -17   -0.90    5.25
  11  11 -17   -2.84    6.31
 -11 -11  17   -2.63    5.47
  11  11 -18    3.67    7.62
 -11 -11  18    2.24    5.50
  11  11 -19    5.30    4.86
 -11 -11  19    1.62    7.18
 -11 -11  20    4.26    5.78
  11 -12  -1    1.79    5.82
 -11 -12   1    0.27    3.71
  11 -12  -2   -4.02    6.26
 -11 -12   2    7.67    5.13
  11 -12  -3   -2.96    6.07
 -11 -12   3   -0.22    3.88
  11 -12  -4   -0.95    5.49
 -11 -12   4    6.82    5.32
  11 -12  -5    6.41    5.91
 -11 -12   5    3.11    6.00
  11 -12  -6    6.26    6.46
 -11 -12   6    9.92    6.23
  11 -12  -7    2.88    5.93
  11  12  -7    0.12    5.24
 -11 -12   7   -2.16    4.37
  11 -12  -8    0.26    3.70
  11  12  -8   -1.81    5.28
 -11 -12   8   -0.57    4.15
  11 -12  -9   -1.13    4.83
  11  12  -9   -0.95    6.10
 -11 -12   9    1.96    5.29
  11 -12 -10   -4.46    6.19
  11  12 -10   -1.53    5.15
 -11 -12  10    2.87    5.48
  11 -12 -11   -3.37    6.33
  11  12 -11   -1.14    4.64
 -11 -12  11    0.42    4.46
  11 -12 -12    1.23    6.14
  11  12 -12    7.61    6.50
 -11 -12  12   -2.14    6.07
  11 -12 -13   10.31    7.67
  11  12 -13    4.37    5.48
 -11 -12  13    0.91    4.98
  11 -12 -14    1.52    5.81
  11  12 -14   -1.09    5.88
 -11 -12  14   -1.76    4.62
  11  12 -15    4.91    6.24
 -11 -12  15    1.88    6.80
  11  12 -16    9.10    7.24
 -11 -12  16    3.62    6.30
  11  12 -17   -1.35    6.50
 -11 -12  17    2.79    4.86
 -11 -12  18    0.16    5.77
 -11 -12  19   -2.67    5.23
 -11 -12  20   -0.90    5.58
  11 -13  -1    0.97    5.59
 -11 -13   1    3.44    4.35
  11 -13  -2    0.00    5.05
 -11 -13   2   -1.38    3.39
  11 -13  -3   -1.14    6.44
 -11 -13   3   -1.71    4.98
  11 -13  -4   13.55    6.27
 -11 -13   4    4.69    4.88
  11 -13  -5   -2.37    5.57
 -11 -13   5    1.96    5.01
  11 -13  -6   -2.08    5.18
 -11 -13   6    3.37    4.92
  11 -13  -7   -1.77    5.07
 -11 -13   7   -4.01    4.67
  11 -13  -8    8.69    6.65
 -11 -13   8    8.82    6.28
  11 -13  -9   -2.53    6.60
 -11 -13   9   -2.32    4.84
  11 -13 -10   -4.06    6.65
  11  13 -10   -2.65    5.33
 -11 -13  10    0.57    4.12
  11 -13 -11   -1.98    6.46
  11  13 -11    1.65    6.31
 -11 -13  11   -0.41    4.65
  11 -13 -12    3.33    7.12
  11  13 -12    5.54    6.01
 -11 -13  12    3.76    5.00
  11  13 -13   -3.25    6.91
 -11 -13  13    1.23    4.45
  11  13 -14    5.04    6.84
 -11 -13  14    0.48    4.85
  11  13 -15   -1.44    6.12
  11 -14  -1    1.10    4.14
  11 -14  -2    3.06    5.50
  11 -14  -3    1.07    5.97
  11 -14  -4   16.74    7.25
  11 -14  -5    0.79    6.17
  11 -14  -6    0.24    5.28
  11 -14  -7    0.58    5.41
  11 -14  -8   -0.80    6.14
  11 -14  -9   -1.41    5.96
  11  14 -13    0.29    4.44
  11  14 -14    6.85    5.53
  11 -15  -6   -2.75    5.55
  10   0  -1    0.39    5.78
  10   0  -2   15.84    7.54
 -10   0   3    1.10    3.83
  10   0  -3    3.67    5.67
 -10   0   4  100.75   15.08
  10   0  -4  108.11   18.78
 -10   0   5    3.46    4.65
  10   0  -5   -1.85    6.45
 -10   0   6   13.86    5.83
  10   0  -6   22.35    9.64
 -10   0   7    1.22    3.52
  10   0  -7   -0.82    6.16
 -10   0   8   30.05    7.39
  10   0  -8   22.91    9.62
 -10   0   9   -0.97    3.55
  10   0  -9   -2.34    6.64
 -10   0  10   92.73   14.93
  10   0 -10  113.00   20.27
 -10   0  11    0.36    3.68
  10   0 -11   -2.23    7.36
 -10   0  12    0.87    4.10
  10   0 -12   -2.79    4.63
 -10   0  13   -2.27    3.86
  10   0 -13    2.60    6.10
 -10   0  14   17.90    6.94
  10   0 -14   26.85   11.01
  10   0 -15    0.89    6.22
  10   0 -16   13.38    9.09
  10   0 -17   -3.64    8.35
  10   0 -18    8.39    7.50
  10   0 -19    7.06    6.60
  10   0 -20   42.19   12.97
  10   0 -21   -1.94    7.34
  10   0 -22   -3.05    5.29
  10   0 -23   -1.94    6.15
  10   0 -24   10.06    8.53
  10   0 -25   -2.35    7.45
  10   0 -26   40.82   12.83
  10   0 -27    0.40    6.10
  10   0 -28   11.98    8.15
  10   0 -29   -0.55    6.69
  10   0 -30   12.76    7.86
  10   0 -31   -2.34    7.03
  10   0 -32    1.66    5.69
  10   0 -33   -3.07    6.22
  10   0 -34    4.16    6.50
  10   0 -35    1.11    5.13
  10   0 -36    4.71    6.88
 -10   1   1    3.14    3.53
  10  -1  -1    0.33    4.68
  10   1  -1    3.28    5.69
 -10   1   2  104.94   16.54
  10  -1  -2  141.14   20.91
  10   1  -2  163.81   22.83
 -10   1   3   11.26    4.73
  10  -1  -3   10.97    6.21
  10   1  -3   12.45    7.67
 -10   1   4    4.40    3.64
  10  -1  -4    4.40    4.86
  10   1  -4   -3.61    5.64
 -10   1   5   10.49    4.89
  10  -1  -5   21.25    9.29
  10   1  -5   16.81    8.46
 -10   1   6   79.91   12.49
  10  -1  -6   75.16   15.48
  10   1  -6   79.08   16.17
 -10  -1   6   69.49   11.97
 -10   1   7    0.85    3.32
  10  -1  -7    1.95    6.02
  10   1  -7    1.37    5.61
 -10  -1   7    6.27    4.77
 -10   1   8   43.11    9.03
  10  -1  -8   38.22   11.63
  10   1  -8   44.40   12.80
 -10  -1   8   49.90    9.68
 -10   1   9   -0.36    2.96
  10  -1  -9   -0.81    5.10
  10   1  -9   -1.92    5.88
 -10  -1   9    1.38    2.81
 -10   1  10   -0.90    3.90
  10  -1 -10   -2.91    6.43
  10   1 -10   -2.30    5.03
 -10  -1  10   -0.67    3.66
 -10   1  11   23.71    6.69
  10  -1 -11   18.75    9.29
  10   1 -11   22.83    9.25
 -10  -1  11    8.21    4.79
 -10   1  12   61.92   12.08
  10  -1 -12  107.72   18.89
  10   1 -12   65.12   15.68
 -10  -1  12   77.44   13.06
 -10   1  13   -1.00    3.20
  10  -1 -13    0.05    4.87
  10   1 -13    9.50    7.84
  10  -1 -14    3.02    6.91
  10   1 -14    5.66    7.64
 -10  -1  14   12.47    6.24
  10  -1 -15   -2.00    6.07
  10   1 -15    1.62    7.92
 -10  -1  15    0.69    2.84
  10  -1 -16   27.61   10.61
  10   1 -16   36.54   12.25
 -10  -1  16   11.70    5.57
  10  -1 -17   -4.04    7.42
  10   1 -17   -4.95    6.82
  10  -1 -18   20.02    9.34
  10   1 -18   37.31   11.96
  10  -1 -19    1.02    7.50
  10   1 -19   -2.32    6.66
  10  -1 -20    1.67    6.55
  10   1 -20    4.84    8.51
  10  -1 -21   -1.99    6.47
  10   1 -21    3.31    7.16
  10  -1 -22   30.92   12.42
  10   1 -22   79.95   17.06
  10  -1 -23   -1.77    6.31
  10   1 -23   -0.13    7.10
  10  -1 -24   -2.48    7.03
  10   1 -24    0.65    7.01
  10  -1 -25    1.81    6.88
  10   1 -25   -2.48    5.65
  10  -1 -26    1.18    7.22
  10   1 -26    4.91    7.06
  10  -1 -27    5.45    5.48
  10   1 -27   -0.45    7.13
  10  -1 -28    1.54    7.15
  10   1 -28    7.58    7.77
  10  -1 -29   -0.56    7.23
  10   1 -29   -2.41    6.45
  10  -1 -30   -1.41    5.93
  10   1 -30   -1.80    6.40
  10  -1 -31    2.82    7.87
  10   1 -31    5.14    6.81
  10  -1 -32    8.46    8.46
  10   1 -32    1.75    6.29
  10  -1 -33   -0.43    5.85
  10   1 -33    0.53    7.38
  10  -1 -34   -0.43    5.98
  10   1 -34   -3.35    6.74
  10  -1 -35   -0.39    6.18
  10   1 -35   -2.63    7.00
  10  -1 -36   -0.24    5.85
 -10   2   1    6.87    4.57
  10  -2  -1    2.87    5.29
  10   2  -1    3.92    4.98
 -10  -2   1    0.78    4.06
 -10   2   2    1.11    3.65
  10   2  -2    9.61    6.80
 -10  -2   2    5.07    4.00
 -10   2   3   -1.91    3.32
  10  -2  -3   -1.23    6.05
  10   2  -3   -1.14    6.23
 -10   2   4  136.23   18.09
  10  -2  -4  118.12   20.21
  10   2  -4  144.41   22.56
 -10   2   5   28.57    7.38
  10  -2  -5   33.11    9.59
  10   2  -5   35.87   11.39
 -10   2   6   38.60    8.58
  10  -2  -6   20.20    9.09
  10   2  -6   47.95   11.75
 -10   2   7    7.52    4.83
  10  -2  -7    4.76    6.28
  10   2  -7    4.54    7.38
 -10   2   8    5.67    4.61
  10  -2  -8    2.98    5.40
  10   2  -8   14.96    8.72
 -10   2   9    9.22    4.87
  10  -2  -9    5.86    7.43
  10   2  -9   -0.96    5.71
 -10   2  10   57.78   11.29
  10  -2 -10   66.35   14.59
  10   2 -10   87.95   17.62
 -10   2  11    7.79    4.85
  10  -2 -11   -1.20    6.82
  10   2 -11   21.29   10.63
 -10  -2  11    6.17    5.41
  10  -2 -12    4.44    5.66
  10   2 -12    0.31    6.34
 -10  -2  12   -0.02    4.68
  10  -2 -13   -0.41    4.48
  10   2 -13   -2.24    6.04
 -10  -2  13   -0.90    4.52
  10  -2 -14   29.14   10.90
  10   2 -14   36.85   11.93
 -10  -2  14   38.47    9.74
  10  -2 -15   31.43   11.22
  10   2 -15   12.21    8.24
 -10  -2  15   15.90    6.44
  10  -2 -16   -4.61    6.34
  10   2 -16    5.71    6.39
 -10  -2  16    5.05    4.10
  10  -2 -17   -2.64    6.79
  10   2 -17   -1.06    5.96
  10  -2 -18    1.60    6.17
  10   2 -18    4.81    7.37
  10  -2 -19    7.23    8.13
  10   2 -19   -1.41    6.84
  10  -2 -20   25.38    9.97
  10   2 -20   39.27   11.49
  10  -2 -21   -0.16    5.32
  10   2 -21   -2.09    6.08
  10  -2 -22   -0.29    5.08
  10   2 -22    1.92    7.81
  10  -2 -23    0.21    7.64
  10   2 -23   -2.55    7.16
  10  -2 -24   25.07   10.89
  10   2 -24   15.84    9.40
  10  -2 -25   18.47    8.90
  10   2 -25    7.49    8.65
  10  -2 -26   17.71    9.24
  10   2 -26   17.03    9.27
  10  -2 -27    7.45    8.76
  10   2 -27    1.80    6.55
  10  -2 -28   -2.11    6.40
  10   2 -28    1.87    5.66
  10  -2 -29    4.25    6.43
  10   2 -29   -1.92    6.81
  10  -2 -30    1.14    7.17
  10   2 -30    6.49    8.06
  10  -2 -31    2.95    5.83
  10   2 -31   -1.40    6.03
  10  -2 -32    0.08    5.06
  10   2 -32    0.30    6.10
  10  -2 -33   -5.21    7.79
  10   2 -33   -1.20    6.38
  10  -2 -34    9.38    7.54
  10   2 -34    3.84    6.75
  10  -2 -35   -0.04    5.84
  10  -2 -36    3.41    6.69
 -10   3   1   13.20    5.00
  10  -3  -1   12.11    7.02
  10   3  -1   11.64    7.40
 -10  -3   1   15.18    5.78
 -10   3   2   79.23   12.93
  10  -3  -2   89.45   15.48
  10   3  -2   55.09   14.69
 -10  -3   2   66.79   11.49
 -10   3   3   43.33    9.18
  10  -3  -3   52.06   12.75
  10   3  -3   45.06   12.55
 -10  -3   3   31.23    7.91
 -10   3   4   -1.17    3.90
  10  -3  -4   -2.08    4.02
  10   3  -4   -0.51    6.05
 -10  -3   4    2.08    3.23
 -10   3   5    8.93    4.99
  10  -3  -5   25.41    9.11
  10   3  -5    4.27    7.32
 -10  -3   5    5.73    4.38
 -10   3   6   27.62    7.11
  10  -3  -6   33.90   10.11
  10   3  -6   17.67    9.14
 -10  -3   6   15.00    6.53
 -10   3   7   15.73    5.81
  10  -3  -7    7.91    6.38
  10   3  -7    7.21    7.10
 -10   3   8   41.70    9.93
  10  -3  -8   91.01   16.45
  10   3  -8   55.71   13.74
 -10   3   9   -0.46    3.31
  10  -3  -9    7.41    6.52
  10   3  -9   -0.99    7.42
 -10   3  10   -1.90    3.38
  10  -3 -10   -1.17    6.07
  10   3 -10   -0.41    5.08
  10  -3 -11   17.27    7.84
  10   3 -11   17.74    8.29
  10  -3 -12   20.00    9.92
  10   3 -12   18.12    9.19
  10  -3 -13    1.99    6.46
  10   3 -13    0.61    6.95
  10  -3 -14   -1.95    6.60
  10   3 -14   -1.32    5.03
  10  -3 -15    1.87    5.89
  10   3 -15    3.71    6.61
  10  -3 -16   28.21   10.44
  10   3 -16   39.97   12.88
  10  -3 -17    8.25    8.81
  10   3 -17   20.47    9.85
  10  -3 -18   10.68    7.46
  10   3 -18   17.49    8.73
  10  -3 -19    9.54    8.85
  10   3 -19   -1.48    7.84
  10  -3 -20   -4.56    8.28
  10   3 -20   -0.84    6.61
  10  -3 -21    2.80    6.63
  10   3 -21   13.46    7.45
  10  -3 -22   31.94   12.48
  10   3 -22    9.47    7.94
  10  -3 -23    6.40    7.60
  10   3 -23    3.18    6.43
  10  -3 -24   -4.83    9.20
  10   3 -24   -0.04    3.58
  10  -3 -25    1.36    5.63
  10   3 -25   -3.30    7.52
  10  -3 -26    7.44    5.86
  10   3 -26   10.14    8.29
  10  -3 -27    9.75    7.23
  10   3 -27    6.68    8.56
  10  -3 -28    4.96    7.65
  10   3 -28    8.00    7.54
  10  -3 -29    3.32    7.12
  10   3 -29   -1.23    5.95
  10  -3 -30   -2.56    6.53
  10   3 -30   -1.69    5.52
  10  -3 -31   -3.69    7.13
  10   3 -31   10.52    7.97
  10  -3 -32    9.44    8.52
  10   3 -32   10.76    7.57
  10  -3 -33   -1.62    5.54
  10   3 -33    1.40    5.68
  10  -3 -34   -3.65    6.99
 -10   4   1    2.46    4.18
  10  -4  -1   -0.11    5.68
  10   4  -1   -1.46    5.83
 -10  -4   1   -0.97    3.23
 -10   4   2    0.98    4.42
  10  -4  -2    1.12    4.74
  10   4  -2   -1.09    5.69
 -10  -4   2    2.36    3.04
 -10   4   3   11.88    5.30
  10  -4  -3    1.85    6.07
  10   4  -3    0.19    7.41
 -10  -4   3    7.40    5.11
 -10   4   4   52.04   10.75
  10  -4  -4   49.93   12.84
  10   4  -4   92.89   16.96
 -10  -4   4   73.64   11.74
 -10   4   5   49.10    9.62
  10  -4  -5   37.86   12.10
  10   4  -5   47.35   12.98
 -10  -4   5   43.13    9.27
 -10   4   6   30.26    7.87
  10  -4  -6   59.52   13.07
  10   4  -6   53.63   13.79
 -10  -4   6   31.50    8.37
 -10   4   7   -1.29    3.80
  10  -4  -7   -1.81    5.12
  10   4  -7    3.37    6.46
 -10  -4   7   -0.20    3.42
  10  -4  -8   67.07   14.10
  10   4  -8   66.15   14.90
 -10  -4   8   40.55    9.70
  10  -4  -9   15.94    8.48
  10   4  -9   -0.56    7.15
 -10  -4   9    8.65    4.95
  10  -4 -10   26.11    9.24
  10   4 -10   13.72    8.94
 -10  -4  10   20.96    7.04
  10  -4 -11    3.52    6.43
  10   4 -11   12.20    8.14
 -10  -4  11    6.59    5.50
  10  -4 -12    1.38    4.86
  10   4 -12    0.26    4.20
 -10  -4  12   -2.26    4.27
  10  -4 -13   -3.16    6.02
  10   4 -13   -0.91    6.56
 -10  -4  13    4.95    4.73
  10  -4 -14   16.56    9.05
  10   4 -14   25.91   10.47
 -10  -4  14   26.74    7.55
  10  -4 -15   20.91    9.52
  10   4 -15    9.04    6.71
 -10  -4  15    4.88    4.52
  10  -4 -16    8.32    8.37
  10   4 -16   24.28    9.42
  10  -4 -17    3.01    6.52
  10   4 -17   -3.23    7.55
  10  -4 -18   13.00    8.95
  10   4 -18    2.88    5.96
  10  -4 -19    6.41    7.82
  10   4 -19   20.62    9.02
  10  -4 -20   22.46   10.52
  10   4 -20   23.13   11.54
  10  -4 -21   13.08    8.73
  10   4 -21   10.68    9.05
  10  -4 -22    0.99    6.67
  10   4 -22    1.84    5.48
  10  -4 -23   18.35    9.13
  10   4 -23   10.21    7.67
  10  -4 -24   16.98    9.58
  10   4 -24   18.73   10.08
  10  -4 -25   -0.48    5.88
  10   4 -25   -0.45    7.66
  10  -4 -26    9.57    8.87
  10   4 -26   -4.23    6.63
  10  -4 -27   -4.55    8.22
  10   4 -27    2.22    7.43
  10  -4 -28   -3.42    7.06
  10   4 -28   -1.81    5.39
  10  -4 -29   -1.06    6.49
  10   4 -29    1.90    6.10
  10  -4 -30    3.85    7.52
  10   4 -30   -0.77    3.86
  10  -4 -31   -1.03    5.76
  10   4 -31   -3.17    6.26
  10  -4 -32    8.09    7.29
  10   4 -32    3.50    6.51
 -10   5   1   33.78    8.76
  10  -5  -1   48.39   11.19
  10   5  -1   37.28   11.41
 -10  -5   1   46.00    9.63
 -10   5   2  152.34   20.27
  10  -5  -2  143.73   20.89
  10   5  -2  154.19   23.29
 -10  -5   2  123.52   17.94
 -10   5   3    2.71    3.75
  10  -5  -3   15.14    6.36
  10   5  -3   10.10    7.00
 -10  -5   3    6.64    4.93
 -10   5   4    1.05    3.42
  10  -5  -4    2.48    5.91
  10   5  -4   -1.35    5.19
 -10  -5   4    4.79    4.38
  10  -5  -5    2.85    5.11
  10   5  -5    4.11    6.36
 -10  -5   5    1.30    4.05
  10  -5  -6   43.74   11.46
  10   5  -6   29.72   11.00
 -10  -5   6   38.45    8.58
  10  -5  -7   44.37   11.49
  10   5  -7   32.61   11.37
 -10  -5   7   39.41    9.27
  10  -5  -8   22.55    8.87
  10   5  -8   14.68    9.20
 -10  -5   8   23.84    7.08
  10  -5  -9   -0.38    6.04
  10   5  -9   -2.13    6.69
 -10  -5   9   -1.06    3.59
  10  -5 -10   -0.79    5.96
  10   5 -10    5.89    6.84
 -10  -5  10    1.21    3.55
  10  -5 -11    8.11    7.40
  10   5 -11    2.94    7.29
 -10  -5  11    4.11    4.07
  10  -5 -12   38.82   10.64
  10   5 -12   18.35    8.79
 -10  -5  12   14.12    7.08
  10  -5 -13   15.86    8.83
  10   5 -13   22.32    8.73
 -10  -5  13   10.61    6.21
  10  -5 -14   -0.69    5.01
  10   5 -14   -3.44    5.81
 -10  -5  14    7.02    5.12
  10  -5 -15    7.68    8.37
  10   5 -15    1.91    7.15
 -10  -5  15    2.93    4.97
  10  -5 -16   -0.64    6.28
  10   5 -16   -0.32    5.70
 -10  -5  16    4.95    5.29
  10  -5 -17   31.23   10.71
  10   5 -17   22.60    9.64
 -10  -5  17   19.76    7.32
  10  -5 -18   12.75    8.14
  10   5 -18   25.03    9.57
 -10  -5  18    8.20    6.41
  10  -5 -19   -2.49    6.66
  10   5 -19    7.12    5.81
 -10  -5  19   -0.18    5.63
  10  -5 -20   -4.43    8.20
  10   5 -20   -2.40    7.12
  10  -5 -21    4.71    6.83
  10   5 -21    4.25    5.54
  10  -5 -22   11.06    7.67
  10   5 -22   13.60    8.82
  10  -5 -23   17.19    9.18
  10   5 -23    7.40    7.73
  10  -5 -24    8.40    7.81
  10   5 -24    0.76    4.52
  10  -5 -25    0.90    5.74
  10   5 -25   -1.18    6.54
  10  -5 -26   -0.77    5.84
  10   5 -26    0.31    5.97
  10  -5 -27   11.78    8.88
  10   5 -27   16.26    7.90
  10  -5 -28    2.15    7.57
  10   5 -28    1.18    4.39
  10  -5 -29   -4.06    8.24
  10   5 -29   -1.79    5.37
  10  -5 -30    0.72    6.40
  10   5 -30    6.18    6.78
 -10   6   1    1.49    2.99
  10  -6  -1   -1.51    5.11
  10   6  -1   -3.06    6.55
 -10  -6   1    2.46    3.34
  10  -6  -2    5.80    5.06
  10   6  -2   15.35    8.06
 -10  -6   2    4.44    4.43
  10  -6  -3   21.31    8.22
  10   6  -3   18.40    9.54
 -10  -6   3   24.15    7.19
  10  -6  -4    7.61    6.67
  10   6  -4   -0.13    5.50
 -10  -6   4    6.12    4.71
  10  -6  -5   21.20    8.54
  10   6  -5   11.83    7.64
 -10  -6   5   15.89    6.05
  10  -6  -6   25.14    8.22
  10   6  -6   32.88   10.30
 -10  -6   6   16.64    7.16
  10  -6  -7    2.56    5.70
  10   6  -7   -0.60    5.99
 -10  -6   7    0.61    4.04
  10  -6  -8    0.07    5.70
  10   6  -8    0.35    5.41
 -10  -6   8   -1.26    3.92
  10  -6  -9   27.34    9.76
  10   6  -9   38.95   11.83
 -10  -6   9   31.93    8.32
  10  -6 -10   42.19   10.99
  10   6 -10   24.04    9.41
 -10  -6  10   23.09    7.66
  10  -6 -11    3.26    6.63
  10   6 -11   -2.14    6.05
 -10  -6  11    3.65    3.94
  10  -6 -12   -0.81    4.94
  10   6 -12    5.40    6.70
 -10  -6  12    1.32    4.66
  10  -6 -13   14.57    8.20
  10   6 -13   21.80    8.80
 -10  -6  13    7.71    5.24
  10  -6 -14    8.73    7.24
  10   6 -14   10.42    7.52
 -10  -6  14    3.74    5.27
  10  -6 -15   20.09    8.79
  10   6 -15   35.66   11.66
  10  -6 -16    3.23    6.37
  10   6 -16   -0.58    5.71
 -10  -6  16   -3.02    4.63
  10  -6 -17   19.93    9.41
  10   6 -17    2.37    4.60
 -10  -6  17   -2.63    4.97
  10  -6 -18    5.53    6.58
  10   6 -18    2.18    6.87
 -10  -6  18   -2.18    4.76
  10  -6 -19    5.23    7.33
  10   6 -19   19.19    9.12
 -10  -6  19   21.76    8.17
  10  -6 -20    0.11    5.08
  10   6 -20   18.02    8.61
  10  -6 -21    1.03    6.20
  10   6 -21    0.03    7.06
  10  -6 -22   -2.74    6.91
  10   6 -22   -2.89    6.32
  10  -6 -23   -3.00    7.17
  10   6 -23   -0.83    6.68
  10  -6 -24   11.08    8.61
  10   6 -24   -0.02    5.44
  10  -6 -25   15.04    9.23
  10   6 -25    5.65    6.61
  10  -6 -26    5.77    7.45
  10   6 -26    8.30    7.61
  10  -6 -27   -2.26    6.16
  10   6 -27   -0.93    6.42
  10  -6 -28    2.80    6.88
  10   6 -28    0.68    5.77
  10   6 -29    6.88    5.82
  10  -7  -1   60.53   12.48
  10   7  -1   51.37   13.33
 -10  -7   1   67.53   11.55
  10  -7  -2    0.13    4.07
  10   7  -2    3.65    6.67
 -10  -7   2   -1.26    3.17
  10  -7  -3   17.69    6.80
  10   7  -3   24.67    8.97
 -10  -7   3    6.22    4.31
  10  -7  -4    5.93    5.82
  10   7  -4    2.13    6.63
 -10  -7   4    2.18    4.22
  10  -7  -5   32.11    9.72
  10   7  -5   35.90   10.99
 -10  -7   5   23.16    7.36
  10  -7  -6    4.57    5.83
  10   7  -6    1.20    5.57
 -10  -7   6    7.25    5.18
  10  -7  -7   33.52   10.16
  10   7  -7   37.38   10.97
 -10  -7   7   20.06    7.05
  10  -7  -8    3.03    5.87
  10   7  -8    7.21    7.18
 -10  -7   8   10.07    5.78
  10  -7  -9   -1.83    5.04
  10   7  -9   -2.18    5.99
 -10  -7   9    5.76    5.09
  10  -7 -10   -0.18    4.65
  10   7 -10    0.39    6.91
 -10  -7  10   -1.78    5.23
  10  -7 -11   21.74    8.30
  10   7 -11   10.68    6.85
 -10  -7  11   13.69    7.01
  10  -7 -12   14.58    7.87
  10   7 -12   20.87    8.92
 -10  -7  12    1.88    5.53
  10  -7 -13   27.92    9.73
  10   7 -13   10.52    8.08
 -10  -7  13   34.18    9.31
  10  -7 -14    2.62    6.21
  10   7 -14    2.65    5.32
 -10  -7  14   -1.92    3.90
  10  -7 -15   -1.56    6.55
  10   7 -15    1.06    5.48
 -10  -7  15   -0.51    4.47
  10  -7 -16   13.30    7.63
  10   7 -16    3.70    6.82
 -10  -7  16   -0.33    4.35
  10  -7 -17   27.11   10.65
  10   7 -17   18.97    8.71
 -10  -7  17    9.74    6.00
  10  -7 -18    1.97    7.44
  10   7 -18    2.27    5.44
 -10  -7  18   -1.62    4.96
  10  -7 -19    9.94    8.26
  10   7 -19    8.60    7.84
 -10  -7  19    0.95    3.53
  10  -7 -20   -1.40    5.56
  10   7 -20   -1.18    5.94
 -10  -7  20    4.89    5.59
  10  -7 -21   -3.46    7.58
  10   7 -21    9.28    6.77
  10  -7 -22    4.12    7.20
  10   7 -22    1.78    6.62
  10  -7 -23    2.03    6.86
  10   7 -23   10.53    8.53
  10  -7 -24   -1.21    5.16
  10   7 -24    7.13    5.64
  10  -7 -25   -2.60    7.11
  10   7 -25    6.09    7.18
  10   7 -26   -1.22    7.58
  10   7 -27    9.06    7.69
  10   7 -28   -0.53    5.32
  10  -8  -1    7.34    5.16
  10   8  -1    2.12    5.53
 -10  -8   1    5.50    3.66
  10  -8  -2    2.47    5.09
  10   8  -2    7.30    6.73
 -10  -8   2    1.82    3.92
  10  -8  -3   31.80    9.49
  10   8  -3   33.54   10.36
 -10  -8   3   15.59    6.16
  10  -8  -4   10.40    6.46
  10   8  -4    7.87    7.75
 -10  -8   4   20.75    6.89
  10  -8  -5   58.96   11.70
  10   8  -5   34.64   10.81
 -10  -8   5   21.45    7.84
  10  -8  -6   11.30    7.05
  10   8  -6    4.61    6.15
 -10  -8   6    7.17    5.00
  10  -8  -7   13.85    6.30
  10   8  -7   -1.35    5.83
 -10  -8   7    3.52    5.16
  10  -8  -8    0.85    4.81
  10   8  -8   -1.49    5.00
 -10  -8   8   -1.90    4.74
  10  -8  -9   16.12    7.34
  10   8  -9    6.65    7.52
 -10  -8   9    6.16    5.01
  10  -8 -10   10.38    7.42
  10   8 -10    5.81    6.78
 -10  -8  10    0.42    4.31
  10  -8 -11   38.24   10.46
  10   8 -11    3.50    5.90
 -10  -8  11   18.56    7.43
  10  -8 -12   -0.31    6.81
  10   8 -12    0.02    5.71
 -10  -8  12   -1.39    4.06
  10  -8 -13    2.46    6.09
  10   8 -13   -3.54    5.48
 -10  -8  13    5.80    4.49
  10  -8 -14    2.02    5.53
  10   8 -14   -0.16    5.36
 -10  -8  14   -2.01    5.45
  10  -8 -15   16.99    8.10
  10   8 -15    5.22    7.06
 -10  -8  15   16.30    7.09
  10  -8 -16   -2.80    6.55
  10   8 -16    5.02    6.14
 -10  -8  16   -3.74    4.97
  10  -8 -17   -0.20    5.10
  10   8 -17   -0.08    5.61
 -10  -8  17   -1.28    4.91
  10  -8 -18    0.53    4.34
  10   8 -18   -2.60    6.94
 -10  -8  18   -0.51    4.15
  10  -8 -19   13.23    8.53
  10   8 -19   13.42    8.53
 -10  -8  19   20.46    7.70
  10  -8 -20    0.51    6.67
  10   8 -20   -1.87    6.61
 -10  -8  20    0.32    4.00
  10  -8 -21    5.69    7.38
  10   8 -21    6.59    6.19
  10  -8 -22   -3.03    7.32
  10   8 -22   -1.64    5.41
  10  -8 -23    1.05    6.48
  10   8 -23    2.61    5.87
  10   8 -24    0.75    6.97
  10   8 -25   12.89    8.12
  10   8 -26    0.47    4.74
  10  -9  -1   36.62    9.71
  10   9  -1   29.84    9.76
 -10  -9   1   25.79    7.15
  10  -9  -2   -1.08    4.83
  10   9  -2    3.81    5.73
 -10  -9   2    5.13    4.66
  10  -9  -3   21.04    8.35
  10   9  -3   13.64    8.59
 -10  -9   3   17.64    6.65
  10  -9  -4   -1.34    5.31
  10   9  -4    7.57    6.15
 -10  -9   4    1.39    3.89
  10  -9  -5    6.50    6.43
  10   9  -5    1.32    4.94
 -10  -9   5   -0.26    4.33
  10  -9  -6   -2.29    3.83
  10   9  -6    4.14    6.37
 -10  -9   6    2.17    2.96
  10  -9  -7   35.44    9.52
  10   9  -7   18.47    9.53
 -10  -9   7   26.97    8.67
  10  -9  -8   -0.58    5.40
  10   9  -8    2.77    6.13
 -10  -9   8    8.09    5.42
  10  -9  -9   -0.41    3.80
  10   9  -9   -2.71    6.61
 -10  -9   9    3.22    5.20
  10  -9 -10    8.91    6.61
  10   9 -10    1.15    5.48
 -10  -9  10    8.05    4.83
  10  -9 -11    6.07    6.22
  10   9 -11   26.07    8.91
 -10  -9  11   12.23    5.72
  10  -9 -12   -1.12    5.84
  10   9 -12   -1.58    5.87
 -10  -9  12   -1.47    3.93
  10  -9 -13    1.12    5.45
 -10  -9  13    4.28    4.29
  10  -9 -14    3.31    5.28
  10   9 -14   -1.83    6.24
 -10  -9  14    2.19    4.67
  10  -9 -15    5.54    6.57
  10   9 -15   -1.09    6.73
 -10  -9  15   -3.55    6.28
  10  -9 -16   -4.30    7.46
  10   9 -16    0.87    5.98
 -10  -9  16   -0.90    5.24
  10  -9 -17   12.13    7.56
  10   9 -17   12.74    8.19
 -10  -9  17    5.84    5.30
  10  -9 -18   -0.80    5.98
  10   9 -18    2.00    7.06
 -10  -9  18   -0.23    3.80
  10  -9 -19   -3.53    8.37
  10   9 -19   -0.59    5.99
 -10  -9  19   -2.70    6.37
  10  -9 -20   -0.32    6.78
  10   9 -20    0.98    5.44
 -10  -9  20    1.05    4.47
  10  -9 -21    8.23    8.75
  10   9 -21    9.94    8.64
  10   9 -22   -3.04    6.20
  10   9 -23   -2.93    6.37
  10   9 -24   -5.25    6.43
  10   9 -25   -2.01    5.07
  10 -10  -1    5.55    4.87
  10  10  -1   -1.75    5.20
 -10 -10   1    7.68    5.28
  10 -10  -2    3.02    3.98
  10  10  -2   -2.20    4.99
 -10 -10   2   -1.76    3.71
  10 -10  -3    9.05    5.80
  10  10  -3    5.22    6.37
 -10 -10   3    6.01    5.51
  10 -10  -4    2.85    4.83
  10  10  -4    1.67    5.37
 -10 -10   4    2.60    5.30
  10 -10  -5   28.96    9.14
  10  10  -5   24.82    8.81
 -10 -10   5   11.58    6.45
  10 -10  -6   -1.03    5.10
  10  10  -6   -0.84    5.66
 -10 -10   6   -3.22    4.66
  10 -10  -7   -0.77    6.20
  10  10  -7    6.71    6.59
 -10 -10   7    3.25    4.32
  10 -10  -8    0.69    5.51
  10  10  -8    2.02    5.66
 -10 -10   8   -1.11    4.93
  10 -10  -9   24.95    8.58
  10  10  -9   24.00    9.36
 -10 -10   9    9.47    6.78
  10 -10 -10    2.11    5.99
  10  10 -10   -0.99    5.60
 -10 -10  10    0.46    3.69
  10 -10 -11   -1.08    5.78
  10  10 -11    7.97    6.63
 -10 -10  11    2.96    4.79
  10 -10 -12    4.62    6.22
  10  10 -12    0.26    5.56
 -10 -10  12    6.42    5.64
  10 -10 -13   23.04    9.64
  10  10 -13   20.92    8.80
 -10 -10  13    7.67    5.20
  10 -10 -14   -0.56    5.67
  10  10 -14   -1.81    5.13
 -10 -10  14    2.60    5.69
  10 -10 -15    8.62    6.79
  10  10 -15   17.14    8.81
 -10 -10  15    6.97    6.66
  10 -10 -16    4.43    6.69
  10  10 -16   -2.01    5.89
 -10 -10  16    2.92    4.68
  10 -10 -17   -1.55    6.02
  10  10 -17   -1.52    6.18
 -10 -10  17   -2.34    6.43
  10 -10 -18   -2.86    6.41
  10  10 -18    0.83    4.72
 -10 -10  18    1.50    5.39
  10 -10 -19    9.15    8.61
  10  10 -19   -1.06    6.40
 -10 -10  19    3.03    5.44
  10  10 -20    2.35    3.83
 -10 -10  20   -0.19    3.77
  10  10 -21   -1.41    7.83
  10  10 -22    4.48    7.37
  10  10 -23   -0.20    3.73
  10 -11  -1   10.82    6.77
 -10 -11   1    2.60    3.97
  10 -11  -2   -0.34    3.96
 -10 -11   2    0.40    3.86
  10 -11  -3   13.45    6.68
  10  11  -3    1.89    4.69
 -10 -11   3    6.16    4.65
  10 -11  -4    0.29    3.45
  10  11  -4   -2.15    4.81
 -10 -11   4    0.68    5.25
  10 -11  -5    6.09    5.38
  10  11  -5    4.16    5.05
 -10 -11   5    7.35    4.98
  10 -11  -6   -0.13    5.63
  10  11  -6    3.94    6.32
 -10 -11   6    3.56    4.39
  10 -11  -7   38.92   10.50
  10  11  -7   42.92   10.93
 -10 -11   7   17.13    7.71
  10 -11  -8    7.06    6.57
  10  11  -8    3.07    6.47
 -10 -11   8   -2.20    5.47
  10 -11  -9   -1.69    5.34
  10  11  -9   -2.99    5.50
 -10 -11   9    0.83    4.12
  10 -11 -10   -1.96    5.71
  10  11 -10    5.73    5.26
 -10 -11  10   -3.09    5.89
  10 -11 -11    6.18    7.24
  10  11 -11   17.54    8.48
 -10 -11  11    4.39    5.61
  10 -11 -12   -0.26    5.60
  10  11 -12   -1.69    5.86
 -10 -11  12    3.03    5.02
  10 -11 -13    1.69    5.41
  10  11 -13   -0.40    6.72
 -10 -11  13   -3.78    8.32
  10 -11 -14   -1.32    5.53
  10  11 -14   -1.04    4.67
 -10 -11  14    2.32    5.66
  10 -11 -15   -2.05    6.18
  10  11 -15   -4.32    6.11
 -10 -11  15   -2.18    5.45
  10 -11 -16   -0.39    6.27
  10  11 -16    1.44    6.60
 -10 -11  16    2.33    5.16
  10  11 -17    4.64    6.23
 -10 -11  17   11.60    7.20
  10  11 -18   -1.32    7.02
 -10 -11  18    1.70    5.43
  10  11 -19   -3.02    6.71
 -10 -11  19    0.18    6.16
  10  11 -20    6.27    5.73
 -10 -11  20    2.55    5.81
  10  11 -21    9.56    5.79
 -10 -11  21    6.82    7.24
  10  11 -22   -0.85    6.07
  10 -12  -1    3.65    5.30
 -10 -12   1    2.20    4.13
  10 -12  -2    0.09    5.16
 -10 -12   2    2.19    4.10
  10 -12  -3   13.68    7.11
 -10 -12   3   -0.76    4.36
  10 -12  -4    7.53    5.65
 -10 -12   4    0.98    4.34
  10 -12  -5   11.14    6.53
  10  12  -5   14.62    6.89
 -10 -12   5   14.16    6.66
  10 -12  -6   -1.33    4.85
  10  12  -6   -0.13    4.76
 -10 -12   6   -0.79    3.61
  10 -12  -7   -0.44    4.58
  10  12  -7   -2.35    5.61
 -10 -12   7    3.05    3.80
  10 -12  -8    0.19    5.04
  10  12  -8    1.29    5.68
 -10 -12   8   -2.44    5.66
  10 -12  -9    9.21    6.95
  10  12  -9    9.90    6.54
 -10 -12   9   18.39    7.52
  10 -12 -10   -2.30    5.48
  10  12 -10   -0.45    4.73
 -10 -12  10   -1.01    4.88
  10 -12 -11    3.57    4.53
  10  12 -11    0.81    6.14
 -10 -12  11    2.90    4.80
  10 -12 -12   -3.10    6.60
  10  12 -12   -1.25    5.84
 -10 -12  12   -2.11    5.95
  10 -12 -13   -3.03    5.90
  10  12 -13   10.37    6.93
 -10 -12  13    6.76    6.72
  10 -12 -14    1.12    5.97
  10  12 -14   -0.65    5.92
 -10 -12  14    2.91    4.62
  10  12 -15    4.87    6.28
 -10 -12  15    5.98    6.23
  10  12 -16    7.63    6.69
 -10 -12  16    0.55    5.52
  10  12 -17   -2.41    5.08
 -10 -12  17   -2.37    4.43
  10  12 -18   -3.00    7.13
 -10 -12  18   -1.03    5.95
  10  12 -19    8.46    7.09
 -10 -12  19    2.88    5.41
  10  12 -20    4.83    5.99
 -10 -12  20   -2.62    7.26
 -10 -12  21    1.88    5.95
  10 -13  -1   10.59    5.92
 -10 -13   1    6.87    5.73
  10 -13  -2   -0.76    4.63
 -10 -13   2    2.72    4.10
  10 -13  -3   -1.69    4.86
 -10 -13   3    4.16    5.29
  10 -13  -4    1.39    4.61
 -10 -13   4   -0.10    3.75
  10 -13  -5    3.35    5.66
 -10 -13   5    1.90    4.91
  10 -13  -6   -0.25    4.96
 -10 -13   6    1.63    4.03
  10 -13  -7    5.85    5.88
 -10 -13   7    7.16    5.75
  10 -13  -8    2.58    5.03
  10  13  -8   -0.88    4.41
 -10 -13   8   -1.10    4.37
  10 -13  -9   -0.24    4.95
  10  13  -9   -2.54    4.91
 -10 -13   9    0.49    4.26
  10 -13 -10   -1.41    5.27
  10  13 -10    1.81    4.83
 -10 -13  10   -0.80    5.26
  10 -13 -11    0.75    5.81
  10  13 -11    1.25    3.95
 -10 -13  11   -1.69    4.77
  10  13 -12    3.30    5.13
 -10 -13  12   -0.86    3.22
  10  13 -13   19.32    7.58
 -10 -13  13    0.73    5.41
  10  13 -14   -0.61    5.62
 -10 -13  14   -1.88    5.69
  10  13 -15   -1.06    6.48
 -10 -13  15    2.10    6.10
  10  13 -16   -2.63    5.83
 -10 -13  16    1.27    4.62
  10  13 -17    2.84    6.55
 -10 -13  17    7.93    6.36
  10  13 -18   -0.56    4.85
 -10 -13  18   -1.25    4.55
 -10 -13  19    1.88    5.57
 -10 -13  20    1.72    5.29
 -10 -13  21    3.56    4.69
  10 -14  -1   -0.26    4.60
 -10 -14   1    3.34    4.95
  10 -14  -2   -1.90    5.01
 -10 -14   2   -5.08    5.27
  10 -14  -3   -2.50    5.28
 -10 -14   3   -3.20    5.11
  10 -14  -4    0.91    4.74
 -10 -14   4   -2.18    5.05
  10 -14  -5    1.33    5.07
 -10 -14   5    1.46    4.23
  10 -14  -6   -2.90    6.86
 -10 -14   6    0.76    4.61
  10 -14  -7   -0.81    4.84
 -10 -14   7   -1.80    4.86
  10 -14  -8    4.57    5.51
 -10 -14   8    4.01    6.40
  10 -14  -9    6.42    6.14
 -10 -14   9    1.77    3.93
 -10 -14  10    6.15    5.40
  10  14 -11    4.58    5.31
  10  14 -12   -1.28    5.12
  10  14 -13   -0.21    4.36
  10  14 -14    1.98    3.69
  10  14 -15   -0.83    4.21
  10  14 -16    0.96    4.72
  10 -15  -1    6.58    5.91
  10 -15  -2    5.94    5.18
  10 -15  -3    2.74    4.48
  10 -15  -4   -1.26    5.44
  10 -15  -5   -1.72    5.22
  10 -15  -6    4.69    5.74
  10  15 -14    4.30    5.64
  10 -16  -3    3.60    5.47
  -9   0   1    9.93    4.88
  -9   0   2   -1.80    3.03
  -9   0   3  122.68   16.39
  -9   0   4   -1.05    2.64
  -9   0   5   18.70    5.55
  -9   0   6    0.07    2.61
   9   0  -6   -1.25    4.99
  -9   0   7  104.14   15.29
   9   0  -7  132.05   20.68
  -9   0   8   -0.09    2.92
   9   0  -8   -3.03    6.30
  -9   0   9   70.93   11.12
   9   0  -9   40.11   10.89
  -9   0  10   -1.71    4.55
   9   0 -10   -0.23    2.84
  -9   0  11   10.58    5.05
   9   0 -11   21.21    9.23
  -9   0  12   -1.00    3.81
   9   0 -12   -5.14    6.40
  -9   0  13   75.32   13.46
   9   0 -13  109.03   18.90
  -9   0  14    0.03    2.71
   9   0 -14    3.85    5.48
  -9   0  15   25.93    7.43
   9   0 -15   36.46   11.00
  -9   0  16   -0.26    3.62
   9   0 -16   -1.73    6.72
   9   0 -17   13.06    7.63
   9   0 -18    3.13    6.33
   9   0 -19   47.71   13.14
   9   0 -20   -3.08    6.37
   9   0 -21    6.18    7.07
   9   0 -22    1.16    4.84
   9   0 -23   37.70   12.49
   9   0 -24   -2.31    4.77
   9   0 -25   25.24    9.85
   9   0 -26    5.35    6.46
   9   0 -27    9.75    6.73
   9   0 -28    2.15    4.99
   9   0 -29    9.53    6.75
   9   0 -30   -0.19    4.77
   9   0 -31   -2.14    6.60
   9   0 -32   -2.63    7.04
   9   0 -33    4.77    6.33
   9   0 -34    3.02    4.48
   9   0 -35    3.23    5.31
   9   0 -36   -1.74    5.02
   9   0 -37    1.64    5.67
   9   0 -38   -1.09    3.28
  -9   1   1  312.84   36.83
  -9  -1   1  386.44   37.58
  -9   1   2    1.78    3.90
  -9  -1   2    2.18    3.83
  -9   1   3    2.23    3.09
  -9  -1   3    3.99    3.78
  -9   1   4   38.92    8.09
  -9  -1   4   45.12    8.32
  -9   1   5  102.94   14.47
   9  -1  -5  121.49   18.45
  -9  -1   5   91.32   13.96
  -9   1   6   -0.76    2.42
   9  -1  -6    2.37    3.36
   9   1  -6   -1.05    5.10
  -9  -1   6   -1.12    2.94
  -9   1   7   28.19    7.46
   9  -1  -7   18.09    7.94
   9   1  -7   63.88   13.04
  -9  -1   7   31.78    7.71
  -9   1   8   -0.88    3.29
   9  -1  -8    1.95    5.32
   9   1  -8    4.02    6.27
  -9  -1   8    4.48    3.79
  -9   1   9   18.15    6.17
   9  -1  -9   30.57    9.66
   9   1  -9   10.10    7.63
  -9  -1   9   27.55    7.02
  -9   1  10    0.18    3.70
   9  -1 -10   -1.27    5.77
   9  -1 -10   -0.76    3.18
   9   1 -10   -1.76    4.68
  -9  -1  10    2.45    3.33
  -9   1  11   99.26   13.91
   9  -1 -11   91.65   16.92
   9  -1 -11   75.88   12.27
   9   1 -11   97.65   18.06
  -9  -1  11   62.10   12.13
  -9   1  12    1.90    3.11
   9  -1 -12    4.43    6.05
   9  -1 -12   10.13    4.46
   9   1 -12    6.62    6.24
  -9  -1  12   -1.56    3.37
  -9   1  13   -0.59    3.65
   9  -1 -13   13.96    6.97
   9  -1 -13    1.64    3.11
   9   1 -13   -0.99    5.64
  -9  -1  13    2.78    3.84
  -9   1  14   -1.08    3.78
   9  -1 -14   -3.22    7.56
   9  -1 -14    2.54    3.58
   9   1 -14    5.99    6.66
  -9  -1  14   -0.10    2.51
  -9   1  15   67.44   12.06
   9  -1 -15   66.64   15.25
   9   1 -15   90.27   17.41
  -9  -1  15   52.21   11.59
   9  -1 -16   14.82    9.11
   9   1 -16   27.21   10.45
  -9  -1  16   11.03    5.69
   9  -1 -17   34.00   11.63
   9   1 -17   52.57   12.80
  -9  -1  17   29.20    9.01
   9  -1 -18    2.12    7.14
   9   1 -18    2.25    7.19
   9  -1 -19    0.81    7.04
   9   1 -19    4.93    6.31
   9  -1 -20    3.03    7.31
   9   1 -20   -3.13    7.37
   9  -1 -21   76.52   16.72
   9   1 -21   75.42   17.22
   9  -1 -22   -0.30    6.35
   9   1 -22    8.27    7.08
   9  -1 -23   19.18    9.46
   9   1 -23   10.00    8.16
   9  -1 -24   -1.57    5.66
   9   1 -24    1.29    6.69
   9  -1 -25    5.72    6.85
   9   1 -25   12.95    8.12
   9  -1 -26    5.43    6.88
   9   1 -26   -1.01    4.53
   9  -1 -27   18.69    8.78
   9   1 -27   16.86    9.56
   9  -1 -28   -2.40    7.33
   9   1 -28    1.12    5.24
   9  -1 -29    3.81    5.97
   9   1 -29    0.60    7.17
   9  -1 -30    2.27    5.05
   9   1 -30   -3.39    6.23
   9  -1 -31    8.76    7.38
   9   1 -31    5.00    7.62
   9  -1 -32   -2.66    5.56
   9   1 -32    2.13    6.39
   9  -1 -33    5.98    7.92
   9   1 -33   -2.24    6.21
   9  -1 -34   -1.05    6.06
   9   1 -34    8.00    8.49
   9  -1 -35    1.31    6.19
   9   1 -35    7.75    7.99
   9  -1 -36   -1.19    5.80
   9   1 -36   -2.53    5.71
   9  -1 -37   -0.36    5.79
   9   1 -37    0.88    4.27
  -9   2   1   37.64    8.08
   9  -2  -1   33.43   10.17
  -9   2   2    7.04    4.02
   9  -2  -2    7.11    6.20
  -9  -2   2    2.36    3.96
  -9   2   3   98.27   14.45
   9  -2  -3  113.66   17.79
  -9  -2   3  100.48   14.33
  -9   2   4    4.69    3.38
   9  -2  -4    3.82    5.96
  -9  -2   4    7.30    4.55
  -9   2   5   12.51    4.64
   9  -2  -5   25.37    8.69
  -9  -2   5    7.44    4.58
  -9   2   6   -0.41    2.77
   9  -2  -6   -0.28    4.82
   9   2  -6    3.50    5.11
  -9  -2   6   -0.57    3.98
  -9   2   7   38.80    8.47
   9  -2  -7   38.74   11.04
   9  -2  -7   34.60    7.93
   9   2  -7   66.15   13.43
  -9  -2   7   39.20    8.23
  -9   2   8   24.03    6.19
   9  -2  -8   15.72    7.03
   9  -2  -8   26.43    6.99
   9   2  -8   42.40   10.80
  -9  -2   8   15.05    5.68
  -9   2   9   37.29    8.34
   9  -2  -9   43.12   12.19
   9  -2  -9   39.02    8.05
   9   2  -9   28.96    9.95
  -9  -2   9   31.66    7.81
  -9   2  10    0.65    3.33
   9  -2 -10   -2.59    7.03
   9  -2 -10   -0.51    4.09
   9   2 -10   -2.30    4.63
  -9  -2  10   -0.39    3.33
  -9   2  11    3.77    4.30
   9  -2 -11   -2.35    7.15
   9  -2 -11    0.01    2.22
   9   2 -11   -3.16    6.70
  -9  -2  11    2.49    3.03
  -9   2  12    9.78    5.18
   9  -2 -12    6.75    6.66
   9  -2 -12   10.36    5.27
   9   2 -12   15.32    9.10
  -9  -2  12   11.09    5.59
  -9   2  13   58.26   10.10
   9  -2 -13   57.42   12.95
   9  -2 -13   35.92    8.13
   9   2 -13   31.62   10.90
  -9  -2  13   25.92    7.56
   9  -2 -14   15.11    7.80
   9   2 -14   10.17    8.47
  -9  -2  14   22.18    6.90
   9  -2 -15   21.58    9.46
   9   2 -15   17.68    8.78
  -9  -2  15   13.16    6.52
   9  -2 -16   -0.84    6.54
   9   2 -16    4.93    7.24
  -9  -2  16   -0.48    3.46
   9  -2 -17   34.64   11.35
   9   2 -17   37.20   12.27
  -9  -2  17   39.70    9.88
   9  -2 -18   -1.55    7.15
   9   2 -18   -0.33    4.78
  -9  -2  18    2.72    3.73
   9  -2 -19   89.95   19.34
   9   2 -19  120.02   20.81
   9  -2 -20    3.46    7.73
   9   2 -20   11.66    8.15
   9  -2 -21    3.32    6.72
   9   2 -21    2.96    8.00
   9  -2 -22   14.54    8.90
   9   2 -22    7.21    7.90
   9  -2 -23   57.73   13.63
   9   2 -23   31.35   10.63
   9  -2 -24    0.17    4.88
   9   2 -24    4.02    7.24
   9  -2 -25   10.06    7.89
   9   2 -25   11.00    7.36
   9  -2 -26   -0.85    5.20
   9   2 -26   -3.19    7.20
   9  -2 -27    8.73    6.92
   9   2 -27   -0.36    4.43
   9  -2 -28    1.66    5.18
   9   2 -28   -1.04    6.95
   9  -2 -29    1.41    6.32
   9   2 -29    8.30    7.07
   9  -2 -30   -0.02    5.09
   9   2 -30    1.35    5.77
   9  -2 -31   -2.23    6.17
   9   2 -31   -1.00    4.03
   9  -2 -32    3.85    6.24
   9   2 -32   -0.34    5.17
   9  -2 -33   -2.03    5.29
   9   2 -33    5.56    6.38
   9  -2 -34    4.37    6.92
   9   2 -34   -3.85    6.59
   9  -2 -35    5.26    6.82
   9   2 -35   12.97    6.85
   9   2 -36    2.94    5.43
  -9   3   1  146.01   20.40
   9  -3  -1  190.07   23.33
  -9   3   2   26.20    7.95
   9  -3  -2   42.05    9.55
  -9   3   3    2.25    4.23
   9  -3  -3   -2.11    6.42
  -9   3   4    6.40    4.36
   9  -3  -4    7.52    6.62
  -9   3   5   59.75   10.70
   9  -3  -5   62.79   12.91
   9  -3  -5   58.80   10.78
  -9   3   6   43.90    8.83
   9  -3  -6   50.40   11.59
   9  -3  -6   44.52    9.12
   9   3  -6   37.39   11.52
  -9   3   7   20.25    6.25
   9  -3  -7   27.01    8.87
   9  -3  -7   18.32    5.99
   9   3  -7   11.96    6.91
  -9  -3   7   15.96    5.79
  -9   3   8    2.74    4.07
   9  -3  -8   -1.22    4.47
   9  -3  -8    0.59    3.22
   9   3  -8    0.63    5.80
  -9  -3   8    2.39    3.70
  -9   3   9    9.31    4.34
   9  -3  -9    8.19    5.48
   9  -3  -9    9.52    5.33
   9   3  -9   10.45    8.13
  -9  -3   9    7.99    4.33
  -9   3  10    7.11    4.71
   9  -3 -10    8.91    6.79
   9  -3 -10    5.81    3.89
   9   3 -10   -1.63    5.80
  -9  -3  10    5.71    4.74
  -9   3  11  104.42   16.28
   9  -3 -11  135.01   21.11
   9  -3 -11  112.59   16.48
   9   3 -11  157.40   23.44
  -9  -3  11  126.00   17.56
  -9   3  12   26.38    6.95
   9  -3 -12   17.85    9.67
   9   3 -12   21.80    9.77
  -9  -3  12   37.77    8.80
   9  -3 -13    2.16    5.82
   9   3 -13   10.70    6.69
  -9  -3  13    5.01    4.50
   9  -3 -14   -1.15    5.43
   9   3 -14   -2.79    7.19
  -9  -3  14    2.70    4.25
   9  -3 -15   50.51   12.80
   9   3 -15   60.88   14.76
  -9  -3  15   43.20    9.87
   9  -3 -16   22.47    8.83
   9   3 -16    8.64    8.19
  -9  -3  16    9.96    5.59
   9  -3 -17   35.00   12.20
   9   3 -17   50.94   12.80
  -9  -3  17   38.35    9.40
   9  -3 -18   -0.69    7.34
   9   3 -18   11.70    7.44
  -9  -3  18   -0.95    4.37
   9  -3 -19   -3.02    7.27
   9   3 -19   -1.52    6.21
  -9  -3  19   -0.25    3.19
   9  -3 -20   16.32    9.19
   9   3 -20   10.10    7.68
   9  -3 -21   23.03   10.87
   9   3 -21   40.68   11.80
   9  -3 -22   11.97   10.27
   9   3 -22    3.58    6.59
   9  -3 -23    5.80    7.32
   9   3 -23    1.18    6.59
   9  -3 -24    3.51    6.52
   9   3 -24   -3.29    5.29
   9  -3 -25    7.61    7.87
   9   3 -25   12.32    7.56
   9  -3 -26   -2.49    6.04
   9   3 -26   -2.58    7.22
   9  -3 -27    9.39    7.30
   9   3 -27   -1.47    6.74
   9  -3 -28    0.14    5.52
   9   3 -28   -1.96    5.96
   9  -3 -29   -0.00    5.72
   9   3 -29   -1.85    5.96
   9  -3 -30    4.78    6.95
   9   3 -30    1.34    6.91
   9  -3 -31    7.06    6.63
   9   3 -31    1.53    6.67
   9  -3 -32    3.65    7.34
   9   3 -32   -0.50    6.18
   9  -3 -33    2.01    6.23
   9   3 -33    7.84    6.59
   9   3 -34   -0.42    5.24
   9   3 -35   -2.58    6.92
  -9   4   1   -2.15    4.73
   9  -4  -1   -0.13    5.19
  -9  -4   1   -1.10    2.57
  -9   4   2   41.12    9.49
   9  -4  -2   68.12   12.15
  -9  -4   2   60.00    9.95
  -9   4   3   43.68    9.20
   9  -4  -3   49.50   10.68
  -9   4   4   43.34    8.82
   9  -4  -4   52.10   11.20
   9  -4  -4   30.81    8.45
  -9   4   5   70.09   11.91
   9  -4  -5   76.00   14.15
   9  -4  -5   81.31   12.98
   9   4  -5   54.44   13.97
  -9   4   6    0.52    4.04
   9  -4  -6    0.42    3.90
   9  -4  -6   -1.23    4.37
   9   4  -6   -0.18    4.67
  -9   4   7   64.55   11.47
   9  -4  -7   69.60   14.29
   9  -4  -7   82.37   12.79
   9   4  -7   72.70   15.62
  -9   4   8   58.55   11.14
   9  -4  -8   91.25   15.55
   9  -4  -8   73.15   12.55
   9   4  -8   78.74   15.91
  -9   4   9   44.75    9.44
   9  -4  -9   79.19   14.52
   9  -4  -9   57.71   10.88
   9   4  -9   47.48   13.06
  -9   4  10   -1.45    3.82
   9  -4 -10    0.03    4.37
   9   4 -10    0.58    6.38
   9  -4 -11    8.55    6.32
   9   4 -11   12.06    7.54
   9  -4 -12    5.97    6.27
   9   4 -12   13.17    8.95
   9  -4 -13   16.00    8.59
   9   4 -13    8.48    6.41
   9  -4 -14    1.58    5.82
   9   4 -14    2.96    6.37
   9  -4 -15    4.90    6.35
   9   4 -15   19.39    7.97
   9  -4 -16   -0.46    7.25
   9   4 -16   -3.70    8.33
   9  -4 -17   31.49   10.18
   9   4 -17   25.14   10.01
  -9  -4  17   31.09    8.74
   9  -4 -18   62.50   14.04
   9   4 -18   68.74   14.15
  -9  -4  18   22.80    8.11
   9  -4 -19   56.93   13.67
   9   4 -19   55.86   12.82
  -9  -4  19   27.67    9.64
   9  -4 -20   -2.15    6.26
   9   4 -20   -1.75    6.48
   9  -4 -21    0.59    6.21
   9   4 -21   -0.86    4.93
   9  -4 -22    4.34    8.16
   9   4 -22    7.76    5.99
   9  -4 -23   35.14   11.69
   9   4 -23   25.12    9.19
   9  -4 -24   11.63    8.55
   9   4 -24    9.02    7.24
   9  -4 -25    7.08    7.83
   9   4 -25    1.86    6.42
   9  -4 -26    0.20    5.06
   9   4 -26   -0.39    4.95
   9  -4 -27    2.18    6.81
   9   4 -27    3.95    5.92
   9  -4 -28   11.81    8.51
   9   4 -28   -1.64    6.25
   9  -4 -29    5.94    6.74
   9   4 -29   23.18    8.49
   9  -4 -30    0.74    6.88
   9   4 -30   -3.97    8.06
   9  -4 -31   -0.96    5.06
   9   4 -31   -2.24    6.26
   9   4 -32    0.75    5.92
   9   4 -33    5.91    6.16
   9   4 -34   -2.03    5.26
  -9   5   1  101.36   15.19
   9  -5  -1   92.11   15.63
  -9  -5   1   93.14   13.66
  -9   5   2   42.01    9.86
   9  -5  -2   61.81   11.36
  -9  -5   2   47.67    9.34
  -9   5   3    4.20    4.24
   9  -5  -3    7.11    5.66
   9  -5  -3    5.59    5.29
  -9  -5   3    8.30    4.42
  -9   5   4   62.41   10.93
   9  -5  -4   59.15   12.35
   9  -5  -4   46.69   10.88
   9   5  -4   88.36   16.03
  -9  -5   4   55.29   10.46
  -9   5   5   20.25    6.75
   9  -5  -5   45.48    9.82
   9  -5  -5   25.17    7.90
   9   5  -5   22.61    9.37
  -9  -5   5   21.91    6.66
  -9   5   6   30.17    7.80
   9  -5  -6   42.70   10.49
   9  -5  -6   57.79   10.60
   9   5  -6   40.23   11.83
  -9  -5   6   31.56    8.34
  -9   5   7   52.40   10.68
   9  -5  -7   76.70   14.55
   9   5  -7   64.48   14.18
  -9  -5   7   64.64   11.33
   9  -5  -8    4.95    6.44
   9   5  -8    2.04    6.74
  -9  -5   8    7.82    4.85
   9  -5  -9   -1.64    4.84
   9   5  -9    1.06    5.59
  -9  -5   9    0.52    3.47
   9  -5 -10    5.30    5.42
   9   5 -10   -1.85    4.62
  -9  -5  10    7.41    5.00
   9  -5 -11   58.67   12.51
   9   5 -11   30.06   10.22
  -9  -5  11   38.62    9.58
   9  -5 -12   42.12   11.59
   9   5 -12   30.59    9.68
   9  -5 -13   -2.29    6.62
   9   5 -13   -0.13    5.10
   9  -5 -14   19.85    8.58
   9   5 -14   14.85    8.64
   9  -5 -15   22.98    9.72
   9   5 -15   23.85    9.06
   9  -5 -16   24.23    9.62
   9   5 -16   33.61   10.86
   9  -5 -17   10.05    8.49
   9   5 -17   41.61   11.94
   9  -5 -18    0.60    6.32
   9   5 -18    7.18    8.20
   9  -5 -19   -1.26    6.23
   9   5 -19   -3.49    6.00
   9  -5 -20    4.17    6.23
   9   5 -20   -1.21    5.93
   9  -5 -21   31.15   11.26
   9   5 -21   24.04    9.10
   9  -5 -22   11.62    8.44
   9   5 -22   26.86    9.71
   9  -5 -23   -2.85    6.69
   9   5 -23   11.71    6.21
   9  -5 -24   -0.71    6.48
   9   5 -24   -2.19    7.56
   9  -5 -25    1.23    6.17
   9   5 -25   -2.40    6.57
   9  -5 -26   16.99    9.10
   9   5 -26   18.48    7.97
   9  -5 -27    7.41    7.87
   9   5 -27   11.66    7.07
   9  -5 -28    1.80    5.40
   9   5 -28    6.72    6.43
   9  -5 -29   -2.55    6.39
   9   5 -29   -0.31    6.26
   9   5 -30    7.63    7.02
   9   5 -31   -0.92    5.26
   9   5 -32    5.43    6.52
   9   5 -33    7.62    6.71
  -9   6   1   -0.10    2.52
   9  -6  -1   -1.76    3.88
  -9  -6   1    0.19    2.82
  -9   6   2  113.94   16.32
   9  -6  -2  110.32   17.17
   9  -6  -2   87.83   15.84
  -9  -6   2  108.67   15.10
  -9   6   3   27.64    7.15
   9  -6  -3   29.75    8.80
   9  -6  -3   23.64    8.19
   9   6  -3   24.49    9.05
  -9  -6   3   14.71    5.93
  -9   6   4   21.33    7.20
   9  -6  -4   35.41    8.84
   9   6  -4   46.23   11.61
  -9  -6   4   18.03    6.22
   9  -6  -5   21.98    8.13
   9   6  -5   19.83    8.76
  -9  -6   5    7.78    5.01
   9  -6  -6    9.12    6.15
   9   6  -6   -0.47    5.95
  -9  -6   6    8.16    4.76
   9  -6  -7   23.17    8.28
   9   6  -7   15.96    8.89
  -9  -6   7   25.37    7.46
   9  -6  -8   59.17   12.96
   9   6  -8   69.63   14.40
  -9  -6   8   58.08   11.18
   9  -6  -9   13.23    7.52
   9   6  -9    3.79    6.46
  -9  -6   9   22.35    6.86
   9  -6 -10   -0.57    5.26
   9   6 -10    2.56    5.86
  -9  -6  10   -0.28    3.17
   9  -6 -11   -2.19    6.30
   9   6 -11    4.54    5.40
  -9  -6  11   -1.87    4.42
   9  -6 -12   22.56    9.21
   9   6 -12   43.22   10.91
  -9  -6  12   26.88    8.73
   9  -6 -13   14.98    7.63
   9   6 -13    2.27    5.81
  -9  -6  13   13.06    6.02
   9  -6 -14   24.60    9.57
   9   6 -14    9.95    7.02
  -9  -6  14   12.49    6.58
   9  -6 -15    8.90    6.63
   9   6 -15   11.08    8.14
  -9  -6  15    6.02    6.03
   9  -6 -16    2.18    6.26
   9   6 -16    6.85    5.73
  -9  -6  16   -1.23    3.83
   9  -6 -17   12.06    8.07
   9   6 -17   19.44    8.25
  -9  -6  17   10.94    6.11
   9  -6 -18   26.02    9.92
   9   6 -18   30.57   10.62
  -9  -6  18   28.24    9.13
   9  -6 -19    9.70    7.76
   9   6 -19   20.29    9.13
  -9  -6  19    8.62    5.64
   9  -6 -20    2.06    5.83
   9   6 -20    4.34    6.41
  -9  -6  20    4.84    6.05
   9  -6 -21    7.20    7.50
   9   6 -21    9.61    6.12
   9  -6 -22    1.37    5.87
   9   6 -22    7.96    6.16
   9  -6 -23    5.94    6.96
   9   6 -23    6.53    6.77
   9  -6 -24    5.86    7.11
   9   6 -24    2.64    4.66
   9  -6 -25    4.58    7.89
   9   6 -25    6.78    6.20
   9  -6 -26    1.05    5.38
   9   6 -26   -3.44    6.15
   9  -6 -27   -3.46    7.05
   9   6 -27   -2.60    6.96
   9   6 -28    4.59    7.06
   9   6 -29    4.12    6.52
   9   6 -30    8.05    6.09
   9   6 -31    2.04    6.21
   9  -7  -1   37.11    9.14
  -9  -7   1   19.10    6.16
   9  -7  -2   -2.63    4.11
   9   7  -2    1.37    4.57
  -9  -7   2    9.06    4.30
   9  -7  -3   -0.97    3.83
   9   7  -3    2.63    5.33
  -9  -7   3    4.95    4.46
   9  -7  -4   17.00    7.04
   9   7  -4   30.57    9.35
  -9  -7   4   19.31    6.58
   9  -7  -5    6.96    5.09
   9   7  -5    8.10    6.79
  -9  -7   5    9.88    5.24
   9  -7  -6   40.91   10.51
   9   7  -6   27.78   10.21
  -9  -7   6   43.12    9.33
   9  -7  -7   -0.02    4.17
   9   7  -7    4.13    6.05
  -9  -7   7    2.05    3.18
   9  -7  -8    0.43    5.08
   9   7  -8    0.85    5.23
  -9  -7   8    1.90    3.94
   9  -7  -9    9.81    6.08
   9   7  -9    6.15    6.86
  -9  -7   9   12.93    5.21
   9  -7 -10   24.18    8.46
   9   7 -10   24.72    9.29
  -9  -7  10    9.71    5.88
   9  -7 -11   26.95    8.75
   9   7 -11   12.39    7.85
  -9  -7  11   16.80    6.11
   9  -7 -12   35.64   10.68
   9   7 -12   31.54   10.74
  -9  -7  12   31.68    8.21
   9  -7 -13    0.76    4.55
   9   7 -13   -0.82    5.12
  -9  -7  13    0.08    4.39
   9  -7 -14    0.10    6.44
   9   7 -14    3.97    6.20
  -9  -7  14   10.21    5.35
   9  -7 -15    0.30    5.20
   9   7 -15   -2.01    5.63
  -9  -7  15    4.40    4.67
   9  -7 -16   57.70   13.90
   9   7 -16   58.41   14.00
  -9  -7  16   48.85   11.69
   9  -7 -17    6.49    6.44
   9   7 -17   -0.78    4.96
  -9  -7  17   -1.97    4.05
   9  -7 -18    2.59    6.09
   9   7 -18    5.11    5.40
  -9  -7  18    2.24    4.55
   9  -7 -19   -3.53    6.40
   9   7 -19    0.75    5.02
  -9  -7  19    2.07    4.05
   9  -7 -20    1.07    7.01
   9   7 -20   10.49    6.39
  -9  -7  20    0.33    5.39
   9  -7 -21   20.84    9.29
   9   7 -21    4.87    6.06
  -9  -7  21   -0.75    3.15
   9  -7 -22   26.53   11.18
   9   7 -22   12.25    8.56
   9  -7 -23    2.30    7.19
   9   7 -23   -0.22    5.48
   9  -7 -24   -0.69    5.69
   9   7 -24   -2.88    6.76
   9  -7 -25   -2.06    5.69
   9   7 -25   -7.57    8.68
   9   7 -26   14.89    9.30
   9   7 -27    7.23    6.99
   9   7 -28   -0.10    5.42
   9   7 -29    1.24    6.26
   9   7 -30    5.73    6.33
   9  -8  -1   25.66    7.38
   9   8  -1   14.11    6.65
  -9  -8   1   11.33    6.09
   9  -8  -2   34.43    8.19
   9   8  -2   21.95    8.12
  -9  -8   2   14.37    5.77
   9  -8  -3   -0.42    4.31
   9   8  -3   -0.73    5.92
  -9  -8   3   -0.00    3.73
   9  -8  -4   44.14   10.30
   9   8  -4   46.42   11.46
  -9  -8   4   34.14    8.59
   9  -8  -5   -1.16    4.04
   9   8  -5    0.89    4.88
  -9  -8   5    0.06    3.31
   9  -8  -6    2.01    5.50
   9   8  -6   -0.17    5.11
  -9  -8   6    0.56    4.85
   9  -8  -7   -0.02    4.60
   9   8  -7    2.41    6.34
  -9  -8   7   -1.44    4.16
   9  -8  -8   77.35   13.62
   9   8  -8   53.80   13.15
  -9  -8   8   55.16   11.32
   9  -8  -9    0.33    3.81
   9   8  -9   13.74    7.38
  -9  -8   9    5.03    4.83
   9  -8 -10    5.61    5.21
   9   8 -10   12.46    7.68
  -9  -8  10    5.94    5.90
   9  -8 -11    5.71    5.23
   9   8 -11   -2.96    5.92
  -9  -8  11    1.60    4.71
   9  -8 -12   17.39    8.42
   9   8 -12   14.21    7.02
  -9  -8  12   11.70    6.60
   9  -8 -13    0.69    5.57
   9   8 -13   -2.64    4.86
  -9  -8  13    7.39    4.97
   9  -8 -14    8.42    7.35
   9   8 -14   23.16    8.99
  -9  -8  14   19.76    7.45
   9  -8 -15   -1.32    5.21
   9   8 -15   -1.42    5.22
  -9  -8  15   -0.16    4.46
   9  -8 -16    9.67    6.82
   9   8 -16    4.42    4.33
  -9  -8  16    1.28    4.59
   9  -8 -17    1.88    6.32
   9   8 -17   -1.29    7.12
  -9  -8  17    5.46    5.95
   9  -8 -18   33.33   10.77
   9   8 -18   22.24    8.34
  -9  -8  18    4.98    6.99
   9  -8 -19   -2.01    6.11
   9   8 -19   -3.47    5.27
  -9  -8  19   -0.04    5.37
   9  -8 -20   -3.71    7.41
   9   8 -20    1.44    4.66
  -9  -8  20    4.07    5.64
   9  -8 -21    3.71    6.69
   9   8 -21    1.54    5.38
  -9  -8  21    1.79    5.24
   9  -8 -22    7.92    7.53
   9   8 -22    1.39    5.74
   9  -8 -23    0.31    7.33
   9   8 -23   -1.93    5.08
   9   8 -24   25.60    9.38
   9   8 -25    0.56    6.69
   9   8 -26    0.96    5.74
   9   8 -27    0.18    4.96
   9   8 -28   -1.64    5.80
   9   8 -29   -1.43    5.87
   9  -9  -1    6.24    5.12
   9   9  -1    3.80    4.97
  -9  -9   1    7.52    3.78
   9  -9  -2   25.02    7.09
   9   9  -2   33.20    9.95
  -9  -9   2   12.53    5.20
   9  -9  -3    4.81    4.43
   9   9  -3    0.15    4.35
  -9  -9   3   -1.52    3.36
   9  -9  -4    8.50    5.39
   9   9  -4    4.88    5.87
  -9  -9   4    6.78    4.38
   9  -9  -5    4.41    4.80
   9   9  -5    6.94    5.93
  -9  -9   5    0.56    4.11
   9  -9  -6   60.41   12.37
   9   9  -6   65.56   13.69
  -9  -9   6   42.14   10.26
   9  -9  -7    0.74    4.73
   9   9  -7    6.79    5.12
  -9  -9   7   -0.13    3.40
   9  -9  -8    8.39    5.10
   9   9  -8   -2.56    6.11
  -9  -9   8    0.61    4.68
   9  -9  -9   -1.17    4.71
   9   9  -9    0.92    4.71
  -9  -9   9    0.38    3.90
   9  -9 -10    9.84    6.27
   9   9 -10    1.85    4.69
  -9  -9  10   11.53    5.76
   9  -9 -11   -3.11    5.78
   9   9 -11   -0.83    5.15
  -9  -9  11   -0.90    3.94
   9  -9 -12    9.77    6.75
   9   9 -12   42.91   11.24
  -9  -9  12   17.68    7.35
   9  -9 -13    1.21    5.01
   9   9 -13    0.61    4.33
  -9  -9  13   -2.74    5.18
   9  -9 -14   -0.30    5.82
   9   9 -14   -0.21    4.20
  -9  -9  14    2.98    5.38
   9  -9 -15    2.15    5.76
   9   9 -15    0.71    5.20
  -9  -9  15   -0.49    4.21
   9  -9 -16   57.71   12.86
   9   9 -16   17.31    8.84
  -9  -9  16   22.56    8.06
   9  -9 -17   -2.55    6.57
   9   9 -17    2.26    5.70
  -9  -9  17    3.96    5.12
   9  -9 -18    1.34    5.88
   9   9 -18   -2.28    6.01
  -9  -9  18   -2.73    5.98
   9  -9 -19    5.50    5.85
   9   9 -19    1.34    6.98
  -9  -9  19   -2.80    4.46
   9  -9 -20   17.29    7.92
   9   9 -20    7.16    6.47
  -9  -9  20   13.44    8.16
   9  -9 -21   -1.69    7.38
   9   9 -21   -3.52    5.81
  -9  -9  21    1.50    5.31
   9   9 -22   -2.03    6.15
   9   9 -23    8.39    6.35
   9   9 -24   -3.04    6.19
   9   9 -25   -3.69    7.64
   9   9 -26    4.89    7.65
   9   9 -27    1.12    4.74
   9 -10  -1    1.77    4.36
   9  10  -1    1.01    3.79
  -9 -10   1   -0.06    3.04
   9 -10  -2   17.80    6.98
   9  10  -2   18.38    7.15
  -9 -10   2    8.45    4.95
   9 -10  -3    0.22    4.64
   9  10  -3    9.26    6.10
  -9 -10   3    4.17    5.08
   9 -10  -4   35.09    9.14
   9  10  -4   24.38    8.58
  -9 -10   4   18.58    7.31
   9 -10  -5    3.99    4.76
   9  10  -5   -2.97    5.55
  -9 -10   5   -1.89    4.56
   9 -10  -6    4.35    5.35
   9  10  -6    7.61    5.73
  -9 -10   6   -1.09    5.06
   9 -10  -7    4.14    5.23
   9  10  -7    9.26    5.41
  -9 -10   7    2.11    4.19
   9 -10  -8   32.99    9.09
   9  10  -8   21.06    8.45
  -9 -10   8    7.47    4.89
   9 -10  -9    9.64    6.30
   9  10  -9    2.81    5.43
  -9 -10   9    0.11    3.55
   9 -10 -10   -2.45    5.17
   9  10 -10    2.98    4.74
  -9 -10  10   -0.59    4.46
   9  10 -11   -1.51    5.67
  -9 -10  11   -2.54    5.33
   9 -10 -12    7.15    6.65
   9  10 -12    2.52    5.83
  -9 -10  12   13.96    5.77
   9 -10 -13    1.95    5.52
   9  10 -13    0.87    4.24
  -9 -10  13    3.50    5.03
   9 -10 -14   20.95    9.02
   9  10 -14   17.91    8.89
  -9 -10  14   10.12    6.34
   9 -10 -15   -2.59    6.03
   9  10 -15   -3.94    6.38
  -9 -10  15    1.13    5.11
   9 -10 -16   -0.83    4.90
   9  10 -16   -0.50    4.61
  -9 -10  16   -1.94    5.08
   9 -10 -17   -1.24    6.50
   9  10 -17   -0.59    4.79
  -9 -10  17   -1.85    4.64
   9 -10 -18   19.12    8.26
   9  10 -18    9.68    7.02
  -9 -10  18    5.71    5.77
   9  10 -19   -1.65    6.46
  -9 -10  19   -2.28    5.62
   9  10 -20   15.07    8.38
  -9 -10  20    6.65    5.95
   9  10 -21    0.92    6.40
  -9 -10  21   -2.23    4.31
   9  10 -22    2.50    5.43
   9  10 -23    2.31    5.63
   9  10 -24    1.64    6.44
   9  10 -25   -2.51    5.87
   9  10 -26   -0.50    5.39
   9 -11  -1   -2.34    4.58
   9  11  -1    0.57    3.76
  -9 -11   1   -0.62    3.47
   9 -11  -2   26.28    7.87
   9  11  -2   16.68    7.17
  -9 -11   2   24.30    7.38
   9 -11  -3    2.91    4.08
   9  11  -3    2.79    4.78
  -9 -11   3    3.18    5.23
   9 -11  -4   16.14    6.74
   9  11  -4   21.06    7.81
  -9 -11   4   14.01    6.28
   9 -11  -5   -1.43    4.37
   9  11  -5   -2.58    5.45
  -9 -11   5   -1.94    4.40
   9 -11  -6    9.92    5.83
   9  11  -6   18.34    7.78
  -9 -11   6   15.26    6.94
   9 -11  -7    8.36    5.47
   9  11  -7    0.48    4.49
  -9 -11   7    3.95    5.01
   9 -11  -8   -1.76    4.30
   9  11  -8   -0.17    4.97
  -9 -11   8    0.01    4.57
   9 -11  -9   -2.21    5.26
   9  11  -9   -1.53    5.18
  -9 -11   9   -1.74    4.54
   9 -11 -10   15.74    7.47
   9  11 -10   16.19    7.59
  -9 -11  10    8.09    6.10
   9 -11 -11    2.45    5.34
   9  11 -11    3.30    4.40
  -9 -11  11    3.18    4.52
   9 -11 -12    2.22    6.35
   9  11 -12   14.10    7.87
  -9 -11  12    5.58    6.03
   9 -11 -13    1.75    5.05
   9  11 -13   -1.48    5.11
  -9 -11  13   -0.34    5.66
   9 -11 -14    3.15    5.56
   9  11 -14    0.91    4.94
  -9 -11  14   -1.23    4.61
   9 -11 -15   -2.39    5.47
   9  11 -15   -2.46    6.25
  -9 -11  15   -2.56    6.24
   9 -11 -16   13.09    8.02
   9  11 -16   25.60    9.35
  -9 -11  16    8.72    6.97
   9  11 -17    0.27    4.90
  -9 -11  17   -1.21    5.66
   9  11 -18    2.44    6.52
  -9 -11  18    0.76    3.91
   9  11 -19   -0.39    5.15
  -9 -11  19   -2.88    6.02
   9  11 -20   11.59    6.55
  -9 -11  20    0.77    5.04
   9  11 -21   -0.36    4.02
  -9 -11  21   -0.27    4.69
   9  11 -22   -2.14    5.66
   9  11 -23   -3.17    7.54
   9  11 -24   -2.01    5.40
   9 -12  -1   -1.57    4.36
  -9 -12   1    1.14    3.24
   9 -12  -2   -2.72    4.63
  -9 -12   2    7.80    5.22
   9 -12  -3   -0.03    3.74
  -9 -12   3    3.11    4.19
   9 -12  -4   20.65    7.21
   9  12  -4   11.33    6.04
  -9 -12   4   13.26    6.60
   9 -12  -5    4.13    4.27
   9  12  -5   -2.17    4.50
  -9 -12   5    3.61    4.19
   9 -12  -6    0.03    4.67
   9  12  -6   -0.63    4.27
  -9 -12   6    1.78    3.73
   9 -12  -7   -0.07    5.03
   9  12  -7    2.47    4.97
  -9 -12   7    2.05    4.42
   9 -12  -8   17.45    7.65
   9  12  -8    9.46    6.09
  -9 -12   8    8.83    6.44
   9 -12  -9    2.72    4.40
   9  12  -9    2.22    4.73
  -9 -12   9    3.79    4.76
   9 -12 -10    1.03    4.84
   9  12 -10    1.75    4.66
  -9 -12  10   -1.17    3.94
   9 -12 -11    0.03    5.68
   9  12 -11   -0.76    5.84
  -9 -12  11   -0.70    3.84
   9 -12 -12   -2.72    5.65
   9  12 -12    1.57    5.25
  -9 -12  12   -2.05    5.41
   9 -12 -13   -2.22    5.39
   9  12 -13   -0.10    4.70
  -9 -12  13   -0.85    6.01
   9  12 -14    1.34    5.56
  -9 -12  14    3.90    5.70
   9  12 -15   -1.83    4.64
  -9 -12  15   -0.36    4.57
   9  12 -16    3.69    6.05
  -9 -12  16    3.69    4.68
   9  12 -17    0.88    5.82
  -9 -12  17   -1.05    5.64
   9  12 -18    8.00    6.37
  -9 -12  18   -1.37    5.26
   9  12 -19   -1.96    5.31
  -9 -12  19   -0.64    5.48
   9  12 -20    1.15    5.72
  -9 -12  20    0.59    5.32
   9  12 -21   -1.89    6.74
  -9 -12  21   -1.57    5.81
   9  12 -22   -0.44    5.49
   9 -13  -1   19.33    6.01
  -9 -13   1    4.75    4.27
   9 -13  -2   -1.57    3.89
  -9 -13   2   -1.32    4.10
   9 -13  -3    2.40    4.25
  -9 -13   3   -1.81    5.24
   9 -13  -4   -2.43    4.54
  -9 -13   4    0.75    5.04
   9 -13  -5   10.48    5.48
  -9 -13   5   -2.21    4.22
   9 -13  -6    5.59    4.93
  -9 -13   6    1.35    4.20
   9 -13  -7    1.37    4.47
   9  13  -7    1.23    4.70
  -9 -13   7    1.49    4.98
   9 -13  -8    6.84    5.61
   9  13  -8    0.80    4.15
  -9 -13   8    4.57    5.01
   9 -13  -9    1.30    4.73
   9  13  -9    6.06    5.57
  -9 -13   9   -1.34    3.90
   9 -13 -10   23.95    8.33
   9  13 -10   15.37    7.93
  -9 -13  10   11.18    6.82
   9 -13 -11    0.83    4.26
   9  13 -11    1.70    5.12
  -9 -13  11   -2.43    6.90
   9  13 -12   10.11    6.57
  -9 -13  12   -0.24    5.29
   9  13 -13    0.79    4.54
  -9 -13  13   -1.20    4.47
   9  13 -14    2.10    5.23
  -9 -13  14   -2.29    4.85
   9  13 -15    3.68    5.41
  -9 -13  15   -0.83    4.99
   9  13 -16    8.83    7.03
  -9 -13  16    9.95    6.92
   9  13 -17    5.31    5.59
  -9 -13  17    4.74    7.13
   9  13 -18    1.13    4.92
  -9 -13  18    3.23    5.49
   9  13 -19    0.05    5.21
  -9 -13  19    3.00    5.64
   9  13 -20   -4.01    5.33
  -9 -13  20   -0.37    4.64
  -9 -13  21   -0.77    4.81
   9 -14  -1   -0.21    4.85
  -9 -14   1   -1.41    4.02
   9 -14  -2    8.77    5.64
  -9 -14   2    0.04    3.69
   9 -14  -3    6.01    5.59
  -9 -14   3    2.63    4.56
   9 -14  -4   12.71    6.72
  -9 -14   4    0.61    5.11
   9 -14  -5   -3.49    5.46
  -9 -14   5   -1.60    4.89
   9 -14  -6   -1.34    4.14
  -9 -14   6   -3.02    5.22
   9 -14  -7    4.18    5.29
  -9 -14   7    0.46    3.37
   9 -14  -8   -0.35    5.12
  -9 -14   8   -0.36    5.07
  -9 -14   9   -1.86    5.47
   9  14 -10   13.01    7.54
  -9 -14  10    0.64    5.06
   9  14 -11   -1.48    5.22
  -9 -14  11    0.14    3.61
   9  14 -12   -1.10    4.42
  -9 -14  12    2.26    5.80
   9  14 -13   13.99    7.03
  -9 -14  13   -0.74    6.26
   9  14 -14   -1.50    4.75
  -9 -14  14    1.37    5.43
   9  14 -15    6.02    6.03
  -9 -14  15   -2.47    4.84
   9  14 -16   -0.66    4.48
  -9 -14  16   -3.50    5.66
   9  14 -17   -2.86    5.72
  -9 -14  17    1.08    5.48
   9  14 -18    3.39    5.28
  -9 -14  18    0.66    5.82
  -9 -14  19   -1.26    5.18
  -9 -14  20    5.44    6.54
  -9 -14  21   -3.46    5.45
   9 -15  -1   -0.19    4.23
   9 -15  -2   -1.97    5.01
   9 -15  -3    2.56    5.35
   9 -15  -4   -0.11    3.86
   9 -15  -5    2.87    5.57
   9  15 -13    0.10    4.39
   9  15 -14   -0.08    4.18
   9  15 -15   -0.32    4.85
   9  15 -16    1.25    5.67
   9 -16  -1   -3.61    5.16
   9 -16  -2    1.66    5.12
  -8   0   1   -0.82    3.41
   8   0  -1   -0.08    3.15
  -8   0   2  448.44   42.43
   8   0  -2  352.75   44.26
  -8   0   3    1.84    2.62
   8   0  -3   -0.79    3.37
   8   0  -3   -0.42    2.72
  -8   0   4   68.24   10.03
   8   0  -4   39.50   10.88
   8   0  -4   46.97    8.69
  -8   0   5   -1.82    3.08
   8   0  -5   -0.91    4.47
   8   0  -5    0.44    2.60
  -8   0   6   89.78   11.83
   8   0  -6   60.93   14.10
   8   0  -6   59.23   10.52
  -8   0   7   -1.12    3.13
   8   0  -7   -1.59    6.27
   8   0  -7    0.20    3.18
  -8   0   8  144.85   19.56
   8   0  -8  177.85   19.76
  -8   0   9   -0.36    2.33
   8   0  -9    1.27    2.66
  -8   0  10    1.22    2.73
   8   0 -10   -0.36    3.09
  -8   0  11   -0.54    3.08
   8   0 -11    0.31    3.12
  -8   0  12  157.37   18.83
   8   0 -12  121.28   16.62
  -8   0  13    0.86    2.44
   8   0 -13    0.71    5.95
   8   0 -13   -1.18    3.07
  -8   0  14   48.49   10.01
   8   0 -14   76.32   15.22
   8   0 -14   64.94   10.36
  -8   0  15    0.26    3.12
   8   0 -15    4.90    5.56
   8   0 -15   -0.18    2.45
  -8   0  16   10.13    5.62
   8   0 -16    3.04    6.23
   8   0 -16    5.66    4.13
  -8   0  17   -0.71    2.72
   8   0 -17    4.18    4.71
   8   0 -17   -0.42    2.74
  -8   0  18   66.84   12.88
   8   0 -18  106.31   18.25
   8   0 -19   -0.32    5.97
   8   0 -20   11.42    7.96
   8   0 -21    2.84    6.71
   8   0 -22   58.11   14.00
   8   0 -23    0.89    5.35
   8   0 -24   19.40    8.78
   8   0 -25   -0.84    5.30
   8   0 -26   -0.06    4.25
   8   0 -27    0.98    5.24
   8   0 -28   36.42   11.05
   8   0 -29   -0.77    5.75
   8   0 -30    2.20    4.87
   8   0 -31   -1.34    4.97
   8   0 -32    3.89    6.38
   8   0 -33   -0.98    5.60
   8   0 -34    3.72    6.40
   8   0 -35    1.09    3.66
   8   0 -36   -2.99    6.02
   8   0 -37    0.77    5.76
   8   0 -38    3.11    6.00
  -8   1   1   34.00    7.80
   8  -1  -1   42.90   10.02
   8  -1  -1   35.23    7.60
   8   1  -1   52.11   11.08
  -8  -1   1   53.10    8.58
  -8   1   2    2.01    2.60
   8  -1  -2    3.39    4.85
   8  -1  -2    2.30    3.13
   8   1  -2    3.39    4.28
  -8  -1   2    2.09    2.65
  -8   1   3    2.14    3.12
   8  -1  -3    9.00    5.22
   8  -1  -3    6.07    3.75
   8   1  -3   -0.40    4.83
  -8  -1   3    4.26    3.70
  -8   1   4   33.10    6.90
   8  -1  -4   27.03    9.17
   8  -1  -4   35.77    7.49
   8   1  -4   21.97    8.58
  -8  -1   4   46.39    8.02
  -8   1   5    3.96    3.31
   8  -1  -5    3.93    4.87
   8  -1  -5    4.77    3.16
   8   1  -5    5.56    5.38
  -8  -1   5    1.80    3.29
  -8   1   6   54.09    9.88
   8  -1  -6   68.07   13.50
   8  -1  -6   77.77   11.25
   8   1  -6   65.31   13.57
  -8  -1   6   70.64   10.91
  -8   1   7    6.29    3.06
   8  -1  -7    5.91    3.76
   8   1  -7    3.19    5.30
  -8  -1   7    3.41    3.68
  -8   1   8    7.47    4.10
   8  -1  -8    5.76    3.38
   8   1  -8    2.16    2.83
  -8  -1   8    6.57    3.63
  -8   1   9   16.35    5.23
   8  -1  -9   13.80    4.54
   8   1  -9   10.74    4.35
  -8  -1   9   10.54    4.83
  -8   1  10  131.56   17.30
   8  -1 -10  121.42   16.43
   8   1 -10  129.89   16.37
  -8  -1  10  138.82   17.85
  -8   1  11    5.67    3.41
   8  -1 -11   10.57    4.19
   8   1 -11    1.60    2.64
  -8  -1  11   10.12    4.47
  -8   1  12    9.34    5.21
   8  -1 -12    6.51    4.33
   8   1 -12    7.03    3.55
  -8  -1  12    0.92    3.78
  -8   1  13    1.80    3.14
   8  -1 -13   -1.00    2.49
   8   1 -13    3.66    4.99
   8   1 -13   -0.33    2.42
  -8  -1  13    1.84    3.35
  -8   1  14   75.52   11.83
   8  -1 -14   50.91   12.84
   8  -1 -14   69.77   10.76
   8   1 -14   78.08   15.43
   8   1 -14   60.03   10.20
  -8  -1  14   53.89   10.75
  -8   1  15   51.97    9.40
   8  -1 -15   38.58   11.63
   8  -1 -15   31.03    7.87
   8   1 -15   41.88   12.01
   8   1 -15   28.06    7.34
  -8  -1  15   53.65    9.88
  -8   1  16   51.13   10.86
   8  -1 -16   58.94   14.60
   8  -1 -16   63.00   10.68
   8   1 -16   84.56   15.70
   8   1 -16   72.64   11.02
  -8  -1  16   64.24   11.81
   8  -1 -17    4.54    5.33
   8   1 -17    1.26    4.89
   8   1 -17    0.01    2.67
  -8  -1  17    1.00    4.20
   8  -1 -18    5.73    6.06
   8   1 -18   -0.21    5.53
   8   1 -18    0.15    3.75
  -8  -1  18    0.97    3.26
   8  -1 -19   16.00    8.71
   8   1 -19   16.13    7.68
   8  -1 -20   17.16    8.61
   8   1 -20    8.78    7.19
   8  -1 -21    1.77    4.73
   8   1 -21   -2.32    6.04
   8  -1 -22   41.83   12.86
   8   1 -22   67.41   14.58
   8  -1 -23    2.72    5.21
   8   1 -23   -1.65    6.02
   8  -1 -24    5.20    6.59
   8   1 -24    2.51    6.94
   8  -1 -25   -1.14    6.03
   8   1 -25    3.70    6.53
   8  -1 -26   18.31    8.79
   8   1 -26   19.45    9.20
   8  -1 -27    0.15    4.93
   8   1 -27    0.14    6.75
   8  -1 -28   -2.03    5.65
   8   1 -28   -0.98    5.53
   8  -1 -29   -0.91    5.37
   8   1 -29    2.04    6.69
   8  -1 -30   10.73    7.06
   8   1 -30    6.43    6.73
   8  -1 -31    2.90    7.09
   8   1 -31   -1.32    6.47
   8  -1 -32   12.86    7.52
   8   1 -32    0.19    5.28
   8  -1 -33   -0.58    5.16
   8   1 -33   -1.53    6.67
   8  -1 -34   -3.28    6.54
   8   1 -34    8.35    7.11
   8  -1 -35   -0.15    5.19
   8   1 -35    0.27    4.40
   8  -1 -36   14.95    8.07
   8   1 -36   14.92    8.49
   8  -1 -37    4.85    6.42
   8   1 -37   -2.29    7.12
   8   1 -38    4.21    5.98
   8   1 -39    6.77    6.68
  -8   2   1    3.74    3.33
   8  -2  -1    1.31    4.32
   8  -2  -1   -0.00    2.61
   8   2  -1    2.20    5.14
  -8  -2   1   -0.01    2.40
  -8   2   2   75.69   11.25
   8  -2  -2   78.14   12.86
   8  -2  -2   65.15   10.65
   8   2  -2   42.89   11.23
  -8  -2   2   56.78    9.45
  -8   2   3   14.01    4.78
   8  -2  -3    4.60    5.25
   8  -2  -3   16.03    5.58
   8   2  -3    9.80    5.97
  -8  -2   3   15.86    4.73
  -8   2   4   28.40    6.83
   8  -2  -4   19.19    8.17
   8  -2  -4   47.58    8.33
   8   2  -4   25.77    8.16
  -8  -2   4   25.07    6.42
  -8   2   5    2.46    3.21
   8  -2  -5    2.27    3.85
   8  -2  -5    3.41    3.53
   8   2  -5   12.55    5.74
  -8  -2   5   10.18    4.66
  -8   2   6   74.89   11.68
   8  -2  -6   76.34   11.83
   8   2  -6   77.00   14.72
  -8  -2   6   73.98   11.56
  -8   2   7   25.72    6.24
   8  -2  -7   21.27    5.92
  -8  -2   7   25.26    6.40
  -8   2   8   80.38   12.50
   8  -2  -8   87.87   13.01
  -8  -2   8   98.25   13.76
  -8   2   9   11.97    4.85
   8  -2  -9    8.14    4.53
  -8  -2   9    9.52    4.95
  -8   2  10    1.07    2.91
   8  -2 -10   -1.00    2.45
  -8  -2  10   -1.92    3.31
  -8   2  11   -1.95    3.46
   8  -2 -11   -0.14    3.07
  -8  -2  11    0.89    3.25
  -8   2  12   47.05    9.21
   8  -2 -12   68.07   10.36
   8   2 -12   61.85   13.73
  -8  -2  12   36.32    8.83
  -8   2  13   25.66    6.95
   8  -2 -13   25.69    6.25
   8   2 -13   25.43    9.65
  -8  -2  13   22.17    6.70
  -8   2  14   23.92    6.31
   8  -2 -14    8.17    6.59
   8  -2 -14   23.81    6.14
   8   2 -14   23.35    9.61
  -8  -2  14   24.21    6.77
  -8   2  15   13.57    5.32
   8  -2 -15   23.28    9.15
   8  -2 -15   16.95    5.64
   8   2 -15   21.98    9.23
  -8  -2  15   20.66    6.47
   8  -2 -16   18.50    8.85
   8   2 -16   18.59    7.66
  -8  -2  16   28.02    7.60
   8  -2 -17   19.82    9.47
   8   2 -17   21.04    9.57
  -8  -2  17   20.33    6.81
   8  -2 -18  135.51   22.16
   8   2 -18  161.32   23.37
  -8  -2  18  105.53   17.67
   8  -2 -19   -0.98    5.83
   8   2 -19   -1.29    6.07
  -8  -2  19    4.91    4.42
   8  -2 -20    3.94    7.19
   8   2 -20   -0.19    5.33
   8  -2 -21   -0.58    6.29
   8   2 -21    2.03    6.87
   8  -2 -22   26.60   11.17
   8   2 -22   34.18   10.62
   8  -2 -23    1.25    5.21
   8   2 -23    5.60    6.59
   8  -2 -24   13.00    7.44
   8   2 -24    3.26    6.05
   8  -2 -25    2.08    5.85
   8   2 -25   -1.59    6.30
   8  -2 -26   -0.54    5.20
   8   2 -26    6.19    5.83
   8  -2 -27   -2.16    5.77
   8   2 -27   -1.30    4.44
   8  -2 -28   10.29    8.56
   8   2 -28   21.82    9.02
   8  -2 -29   -0.73    5.63
   8   2 -29   -0.01    4.63
   8  -2 -30   -1.55    5.78
   8   2 -30    2.04    6.69
   8  -2 -31   -0.79    4.29
   8   2 -31   -0.56    5.76
   8  -2 -32   13.69    8.09
   8   2 -32    7.07    6.38
   8  -2 -33    0.85    5.29
   8   2 -33   -2.68    6.14
   8  -2 -34    5.90    5.78
   8   2 -34   -0.58    5.34
   8  -2 -35   -1.36    4.51
   8   2 -35    1.74    5.54
   8   2 -36    0.03    6.54
   8   2 -37   -1.66    5.06
   8   2 -38    0.08    5.73
  -8   3   1   54.52   10.11
   8  -3  -1   70.19   11.94
   8   3  -1   79.77   14.02
  -8  -3   1   58.37    9.72
  -8   3   2   -0.36    2.78
   8  -3  -2    1.43    3.81
   8   3  -2    6.45    6.13
  -8  -3   2    1.87    2.48
  -8   3   3   32.77    7.44
   8  -3  -3   41.64    8.37
   8   3  -3   37.96    9.87
  -8  -3   3   35.35    7.50
  -8   3   4  101.87   14.52
   8  -3  -4  100.21   14.49
   8   3  -4  107.80   17.47
  -8  -3   4   97.85   13.83
  -8   3   5   11.95    4.67
   8  -3  -5   12.18    5.13
   8   3  -5   10.88    5.85
  -8  -3   5   10.53    4.53
  -8   3   6   35.34    7.09
   8  -3  -6   26.30    6.71
  -8  -3   6   27.51    6.50
  -8   3   7   16.59    5.06
   8  -3  -7   16.85    5.63
  -8  -3   7    9.24    4.69
  -8   3   8    3.79    3.41
   8  -3  -8    7.55    4.02
  -8  -3   8    5.39    4.16
  -8   3   9    0.33    2.44
   8  -3  -9    0.67    2.87
  -8  -3   9    1.47    3.57
  -8   3  10   60.43   10.68
   8  -3 -10   60.70   10.80
  -8  -3  10   82.49   12.17
  -8   3  11   73.83   11.42
   8  -3 -11   70.11   11.28
   8   3 -11  106.26   17.24
  -8  -3  11   50.47   10.51
  -8   3  12    1.91    3.44
   8  -3 -12    1.29    2.88
   8   3 -12   -1.20    5.46
  -8  -3  12    2.65    3.83
  -8   3  13    4.76    3.66
   8  -3 -13   12.56    5.21
   8   3 -13    2.06    6.02
  -8  -3  13    2.10    3.43
  -8   3  14   20.92    6.36
   8  -3 -14    7.07    6.97
   8   3 -14   32.49    9.93
  -8  -3  14   11.94    5.86
   8  -3 -15   16.29    7.82
   8   3 -15   14.87    9.28
  -8  -3  15   27.85    7.41
   8  -3 -16   82.89   15.89
   8   3 -16   58.77   13.95
  -8  -3  16   62.40   11.97
   8  -3 -17    3.62    6.77
   8   3 -17    1.89    4.92
  -8  -3  17    0.95    4.63
   8  -3 -18    0.05    4.97
   8   3 -18   11.87    7.90
  -8  -3  18    7.67    5.99
   8  -3 -19   34.24   10.21
   8   3 -19   13.38    8.38
  -8  -3  19   23.37    7.61
   8  -3 -20   95.75   17.39
   8   3 -20   90.88   16.92
  -8  -3  20   60.58   13.13
   8  -3 -21    8.95    7.11
   8   3 -21    1.43    5.87
   8  -3 -22    2.66    6.14
   8   3 -22   21.02    8.96
   8  -3 -23    6.38    7.46
   8   3 -23    3.74    5.96
   8  -3 -24   25.85    9.45
   8   3 -24   13.01    6.79
   8  -3 -25   10.95    8.49
   8   3 -25   20.07    8.70
   8  -3 -26    6.65    6.68
   8   3 -26    7.80    6.86
   8  -3 -27   -1.06    5.65
   8   3 -27    1.71    5.70
   8  -3 -28   -2.52    6.13
   8   3 -28    3.35    6.04
   8  -3 -29    3.72    5.53
   8   3 -29    6.67    7.14
   8  -3 -30    6.10    6.69
   8   3 -30   14.97    7.78
   8  -3 -31    1.47    5.66
   8   3 -31    1.42    4.63
   8  -3 -32    0.96    5.28
   8   3 -32    6.78    7.01
   8  -3 -33   -0.48    5.64
   8   3 -33    2.11    5.63
   8   3 -34    5.06    5.04
   8   3 -35   12.47    7.35
   8   3 -36   -2.50    6.10
   8   3 -37    1.57    6.27
  -8   4   1   47.36    9.40
   8  -4  -1   72.81   11.52
   8   4  -1   45.30   11.32
  -8   4   2   16.06    5.58
   8  -4  -2   23.48    7.00
   8   4  -2   19.19    7.90
  -8  -4   2   23.06    6.26
  -8   4   3   17.06    5.31
   8  -4  -3   17.85    6.00
   8   4  -3   18.45    7.59
  -8  -4   3   12.62    5.15
  -8   4   4  100.84   14.77
   8  -4  -4   95.90   14.96
   8   4  -4  107.90   18.56
  -8  -4   4  119.76   15.10
  -8   4   5    7.30    4.29
   8  -4  -5    7.97    4.46
   8   4  -5   15.74    7.49
  -8  -4   5    5.83    3.65
  -8   4   6   38.39    7.99
   8  -4  -6   42.76    8.97
  -8  -4   6   37.49    7.95
  -8   4   7   56.14   10.02
   8  -4  -7   65.33   11.09
  -8  -4   7   64.14   10.86
  -8   4   8   26.63    6.58
   8  -4  -8   27.14    7.11
  -8  -4   8   20.95    6.63
  -8   4   9    3.29    3.58
   8  -4  -9   -0.59    3.14
  -8  -4   9    5.24    3.88
  -8   4  10    0.04    3.47
   8  -4 -10    1.86    2.98
   8   4 -10    1.01    5.67
  -8  -4  10    3.46    3.33
  -8   4  11    5.76    3.41
   8  -4 -11    2.89    3.19
   8   4 -11    4.67    6.42
  -8  -4  11    6.85    4.77
  -8   4  12   62.80   11.18
   8  -4 -12   69.60   11.32
   8   4 -12   68.95   14.12
  -8  -4  12   70.23   12.39
   8  -4 -13    9.58    7.35
   8   4 -13   13.45    8.50
  -8  -4  13   13.19    5.61
   8  -4 -14   13.60    8.00
   8   4 -14   38.66   11.14
  -8  -4  14   37.46    9.10
   8  -4 -15   -2.83    6.51
   8   4 -15    8.22    7.34
  -8  -4  15    0.90    2.86
   8  -4 -16   34.72   10.49
   8   4 -16   15.15    8.15
  -8  -4  16   14.64    6.38
   8  -4 -17   17.53    8.58
   8   4 -17   22.80    9.17
  -8  -4  17   16.83    6.94
   8  -4 -18   46.16   12.25
   8   4 -18   60.71   14.02
   8  -4 -19   13.66    7.72
   8   4 -19    2.58    6.47
  -8  -4  19    0.83    4.58
   8  -4 -20    9.45    7.45
   8   4 -20   23.96    9.03
  -8  -4  20    4.83    5.53
   8  -4 -21    0.01    6.16
   8   4 -21    1.26    5.39
   8  -4 -22    8.35    7.62
   8   4 -22   17.78    7.55
   8  -4 -23    2.26    5.35
   8   4 -23    8.12    6.29
   8  -4 -24    3.82    6.49
   8   4 -24    2.44    6.50
   8  -4 -25   -0.84    5.50
   8   4 -25   -1.63    5.79
   8  -4 -26   -2.60    5.71
   8   4 -26    3.28    5.97
   8  -4 -27    6.47    6.57
   8   4 -27    0.50    6.64
   8  -4 -28    0.94    6.03
   8   4 -28   10.85    7.34
   8  -4 -29    6.49    6.32
   8   4 -29    1.19    5.03
   8  -4 -30   -2.69    5.91
   8   4 -30    2.52    5.39
   8  -4 -31    0.45    5.71
   8   4 -31    1.69    4.29
   8   4 -32   10.29    7.05
   8   4 -33    8.30    6.37
   8   4 -34    6.98    5.76
   8   4 -35   -1.95    5.64
   8   4 -36   -1.07    4.75
  -8   5   1   30.76    7.47
   8  -5  -1   17.21    6.46
   8   5  -1   25.02    8.11
  -8   5   2   25.17    7.10
   8  -5  -2   17.99    6.28
   8   5  -2   14.03    6.77
  -8   5   3   52.72   10.31
   8  -5  -3   71.89   12.31
   8   5  -3   72.65   14.24
  -8   5   4    3.22    4.19
   8  -5  -4   18.56    6.49
   8   5  -4   24.16    8.51
  -8   5   5   48.39    9.51
   8  -5  -5   51.43   10.17
  -8   5   6   47.98    9.34
   8  -5  -6   62.18   10.78
  -8   5   7    7.94    4.06
   8  -5  -7    1.50    4.23
  -8   5   8   13.23    5.03
   8  -5  -8    1.39    3.92
  -8   5   9    7.72    4.78
   8  -5  -9   15.06    5.35
   8   5  -9   10.85    6.61
  -8   5  10  132.77   18.06
   8   5 -10  165.10   23.17
   8   5 -11   29.15   10.34
   8  -5 -12   -1.57    3.38
   8   5 -12   -0.21    5.87
   8  -5 -13   -0.53    5.67
   8   5 -13   -1.33    5.65
   8  -5 -14    7.73    7.22
   8   5 -14   15.20    8.19
  -8  -5  14    2.59    4.00
   8  -5 -15   13.71    7.56
   8   5 -15   14.56    9.21
  -8  -5  15   24.83    7.95
   8  -5 -16   48.15   12.24
   8   5 -16   49.63   13.09
  -8  -5  16   37.63    9.95
   8  -5 -17   -1.80    6.57
   8   5 -17    2.65    6.63
  -8  -5  17   12.33    6.28
   8  -5 -18   -1.43    5.38
   8   5 -18    5.74    5.62
  -8  -5  18    2.12    5.38
   8  -5 -19   20.57    9.11
   8   5 -19   16.53    8.11
  -8  -5  19   15.41    6.86
   8  -5 -20   17.99    8.84
   8   5 -20   23.95    9.40
  -8  -5  20   18.12    7.38
   8  -5 -21    6.43    7.34
   8   5 -21   26.17    9.52
  -8  -5  21   29.56    9.10
   8  -5 -22   12.56    8.49
   8   5 -22   13.81    8.60
   8   5 -23    7.42    6.15
   8  -5 -24    9.28    6.74
   8   5 -24   -0.28    6.66
   8  -5 -25   13.93    8.34
   8   5 -25   17.86    8.25
   8  -5 -26   10.13    7.13
   8   5 -26    1.24    6.19
   8  -5 -27   -0.36    6.51
   8   5 -27   10.45    7.32
   8  -5 -28   -0.88    6.11
   8   5 -28   -0.65    5.31
   8  -5 -29   12.15    7.02
   8   5 -29   -1.83    5.03
   8   5 -30   12.07    7.13
   8   5 -31    2.51    5.57
   8   5 -32    6.18    5.22
   8   5 -33   -4.30    6.65
   8   5 -34   -2.10    4.62
   8   5 -35    2.01    7.24
  -8   6   1   64.41   12.83
   8  -6  -1   94.65   14.22
   8  -6  -1   88.75   14.80
   8   6  -1   92.25   16.33
  -8  -6   1  101.20   13.31
  -8   6   2   77.66   12.65
   8  -6  -2   94.85   14.30
   8  -6  -2   58.94   12.48
   8   6  -2   50.78   12.38
  -8  -6   2   86.13   12.03
  -8   6   3   59.91   11.77
   8  -6  -3  119.98   15.46
   8  -6  -3  107.62   15.29
   8   6  -3   85.72   15.97
  -8  -6   3   68.94   11.74
  -8   6   4   32.61    7.34
   8  -6  -4   20.56    7.17
   8  -6  -4   20.14    7.53
  -8  -6   4   29.04    7.32
  -8   6   5    9.60    4.61
   8  -6  -5   11.55    5.82
   8  -6  -5   11.68    6.73
  -8  -6   5   16.88    5.75
  -8   6   6   32.40    7.57
   8  -6  -6   19.99    7.20
   8  -6  -6   26.80    7.74
  -8  -6   6   33.72    7.84
  -8   6   7   24.61    6.46
   8  -6  -7   15.88    7.27
   8  -6  -8    9.12    6.55
   8   6  -8   28.60   10.18
   8  -6  -9    1.95    5.09
   8   6  -9    2.84    5.33
   8  -6 -10    2.78    5.15
   8   6 -10    7.56    7.19
   8  -6 -11   18.86    7.30
   8   6 -11    2.26    4.13
   8  -6 -12   10.05    6.71
   8   6 -12   15.60    7.94
   8  -6 -13   13.21    7.14
   8   6 -13    7.59    5.48
   8  -6 -14   27.88    9.36
   8   6 -14   36.65   10.46
   8  -6 -15   16.42    7.63
   8   6 -15    4.03    5.08
   8  -6 -16    6.85    7.10
   8   6 -16    5.81    6.29
   8  -6 -17   53.85   12.74
   8   6 -17   37.30   11.24
   8  -6 -18   18.76    7.91
   8   6 -18   13.46    7.80
   8  -6 -19   13.32    7.41
   8   6 -19   27.95    9.48
   8  -6 -20    3.38    6.11
   8   6 -20    2.52    5.42
   8  -6 -21    0.75    5.44
   8   6 -21   -0.52    5.11
   8  -6 -22   14.06    8.06
   8   6 -22    2.89    6.20
   8  -6 -23   27.27    9.95
   8   6 -23   22.44    9.55
   8  -6 -24   -0.53    6.09
   8   6 -24    2.27    6.46
   8  -6 -25    6.35    8.35
   8   6 -25   12.16    6.89
   8  -6 -26    2.70    4.64
   8   6 -26   -3.67    5.40
   8  -6 -27   10.22    7.69
   8   6 -27   10.03    8.27
   8   6 -28   11.74    7.38
   8   6 -29    4.98    6.80
   8   6 -30    7.57    6.94
   8   6 -31   -0.10    4.25
   8   6 -32    1.78    5.93
   8   6 -33    3.12    6.56
  -8   7   1   54.23   11.26
   8  -7  -1   79.15   12.20
   8  -7  -1   49.33   11.40
   8   7  -1   56.60   12.82
  -8  -7   1   65.36   10.76
  -8   7   2    4.69    4.02
   8  -7  -2    7.43    4.99
   8  -7  -2   -0.09    3.84
  -8  -7   2   -0.97    3.66
  -8   7   3   19.02    6.63
   8  -7  -3   32.42    8.71
  -8  -7   3   21.97    6.91
   8  -7  -4    4.09    5.06
  -8  -7   4    1.35    3.16
   8  -7  -5   68.70   12.72
  -8  -7   5   71.66   11.90
   8  -7  -6   12.13    6.58
   8   7  -6   11.97    7.07
  -8  -7   6   16.00    5.59
   8  -7  -7   -0.97    4.66
   8   7  -7    2.49    4.03
  -8  -7   7   -0.18    3.56
   8  -7  -8   -0.89    4.22
   8   7  -8   -0.97    5.15
  -8  -7   8   -2.88    4.66
   8  -7  -9   23.75    8.44
   8   7  -9   30.61    9.47
  -8  -7   9   21.29    7.01
   8  -7 -10   19.26    7.39
   8   7 -10   21.18    8.21
  -8  -7  10    5.30    4.24
   8  -7 -11   53.02   11.68
   8   7 -11   36.11   10.63
  -8  -7  11   26.02    8.49
   8  -7 -12   -2.83    6.58
   8   7 -12   -0.87    5.52
  -8  -7  12   -3.45    4.85
   8  -7 -13    7.56    6.35
   8   7 -13    9.37    6.39
  -8  -7  13    6.98    4.98
   8  -7 -14   15.02    8.74
   8   7 -14   22.16    7.74
  -8  -7  14   15.99    6.89
   8  -7 -15   57.06   12.96
   8   7 -15   65.39   13.37
  -8  -7  15   35.02    9.82
   8  -7 -16    5.10    6.03
   8   7 -16    5.87    6.39
  -8  -7  16   10.85    6.02
   8  -7 -17    3.68    6.30
   8   7 -17    2.83    5.53
  -8  -7  17    1.71    4.20
   8  -7 -18    0.87    5.11
   8   7 -18   -1.62    5.24
  -8  -7  18   -3.26    4.97
   8  -7 -19    1.38    5.38
   8   7 -19   -1.29    5.92
  -8  -7  19    3.18    5.04
   8  -7 -20    2.95    6.56
   8   7 -20    9.83    7.33
  -8  -7  20   -0.04    3.18
   8  -7 -21   34.68   10.58
   8   7 -21   20.11    7.94
  -8  -7  21    9.76    6.46
   8  -7 -22   -1.66    6.53
   8   7 -22    1.12    5.21
   8   7 -23    2.08    5.45
   8  -7 -24   -2.72    5.88
   8   7 -24   -1.92    5.69
   8   7 -25    0.46    5.99
   8   7 -26   -2.20    6.85
   8   7 -27   -0.70    5.32
   8   7 -28   -2.30    6.49
   8   7 -29   11.51    6.65
   8   7 -30    3.51    6.91
   8   7 -31    0.44    6.03
   8   7 -32   -1.29    6.25
   8  -8  -1   78.16   12.47
  -8  -8   1   62.10   10.95
   8  -8  -2   -1.15    3.77
  -8  -8   2    0.95    4.16
   8  -8  -3   35.37    8.47
  -8  -8   3   30.92    7.79
   8  -8  -4   16.64    6.88
  -8  -8   4   13.62    5.29
   8  -8  -5    0.70    3.97
   8   8  -5    1.15    5.17
  -8  -8   5    1.92    4.58
   8  -8  -6    1.61    3.64
   8   8  -6    1.42    5.38
  -8  -8   6    5.71    4.40
   8  -8  -7   86.65   13.89
   8   8  -7   73.55   14.60
  -8  -8   7   55.61   11.29
   8  -8  -8    0.75    3.93
   8   8  -8    3.61    5.51
  -8  -8   8    5.57    4.83
   8  -8  -9    5.22    4.94
   8   8  -9   -0.35    4.54
  -8  -8   9    8.17    5.28
   8  -8 -10    6.92    5.63
   8   8 -10   12.03    6.58
  -8  -8  10    8.91    5.71
   8  -8 -11    1.41    4.71
   8   8 -11    4.15    5.40
  -8  -8  11    2.75    4.50
   8  -8 -12    0.52    4.90
   8   8 -12   -0.48    4.93
  -8  -8  12   -4.15    5.10
   8  -8 -13   34.44    9.80
   8   8 -13   31.51   10.06
  -8  -8  13   28.96    9.06
   8  -8 -14   -1.56    5.57
   8   8 -14    1.30    5.18
  -8  -8  14    0.26    3.17
   8  -8 -15   10.40    6.57
   8   8 -15    2.47    5.59
  -8  -8  15   16.14    7.03
   8  -8 -16   -2.05    5.64
   8   8 -16    3.55    5.10
  -8  -8  16    1.90    5.42
   8  -8 -17   34.64   10.87
   8   8 -17   26.40    9.62
  -8  -8  17   21.16    8.03
   8  -8 -18    2.92    5.49
   8   8 -18    2.86    4.65
  -8  -8  18   -0.04    3.39
   8  -8 -19    3.01    5.74
   8   8 -19   21.69    8.24
  -8  -8  19    5.29    4.61
   8  -8 -20   -0.60    6.36
   8   8 -20   -1.49    5.26
  -8  -8  20    0.49    3.56
   8  -8 -21    2.62    6.46
   8   8 -21    2.21    5.33
  -8  -8  21    1.22    4.16
   8  -8 -22   -3.27    6.55
   8   8 -22    5.24    4.91
  -8  -8  22   -1.34    5.17
   8   8 -23   23.77    9.34
   8   8 -24   10.87    7.32
   8   8 -25    7.87    6.83
   8   8 -26    0.35    5.81
   8   8 -27   10.96    7.91
   8   8 -28   -1.90    4.79
   8   8 -29    7.78    5.92
   8   8 -30    1.16    6.04
   8   8 -31   -0.06    5.86
   8  -9  -1   88.20   12.67
  -8  -9   1   48.70    9.95
   8  -9  -2    0.95    3.69
  -8  -9   2    1.66    3.52
   8  -9  -3   39.58    9.26
  -8  -9   3   17.66    6.27
   8  -9  -4   14.92    6.00
   8   9  -4    1.34    5.75
  -8  -9   4    3.54    4.33
   8  -9  -5   15.22    5.85
   8   9  -5   33.35    9.47
  -8  -9   5   26.78    7.40
   8  -9  -6    1.36    5.24
   8   9  -6   -1.16    5.51
  -8  -9   6   -0.38    3.43
   8  -9  -7    8.11    4.95
   8   9  -7    7.32    5.74
  -8  -9   7   -0.39    3.36
   8  -9  -8   -1.96    5.14
   8   9  -8   -3.29    4.84
  -8  -9   8   -0.20    3.86
   8  -9  -9    7.97    4.89
   8   9  -9    8.98    6.27
  -8  -9   9    8.17    5.26
   8  -9 -10    5.36    5.02
   8   9 -10    2.95    5.23
  -8  -9  10    6.40    5.72
   8  -9 -11   71.03   13.61
   8   9 -11   74.67   14.03
  -8  -9  11   39.62   10.38
   8  -9 -12    0.54    4.88
   8   9 -12   -3.58    6.03
  -8  -9  12   -4.14    5.10
   8  -9 -13   -2.11    4.79
   8   9 -13   -1.42    5.18
  -8  -9  13   -1.73    4.04
   8  -9 -14    0.23    5.00
   8   9 -14    0.75    4.31
  -8  -9  14    0.84    3.95
   8  -9 -15   45.66   12.16
   8   9 -15   76.46   14.49
  -8  -9  15   61.95   12.85
   8  -9 -16   -0.15    5.02
   8   9 -16    6.80    6.02
  -8  -9  16    2.50    5.53
   8  -9 -17    5.21    5.93
   8   9 -17   -0.56    4.60
  -8  -9  17    2.05    4.17
   8  -9 -18   17.72    8.04
   8   9 -18    8.60    7.61
  -8  -9  18   -1.43    4.36
   8  -9 -19    8.02    6.61
   8   9 -19   11.05    7.03
  -8  -9  19    3.39    5.97
   8  -9 -20    7.45    6.25
   8   9 -20   -2.35    6.10
  -8  -9  20   -3.38    5.46
   8   9 -21   15.33    8.02
  -8  -9  21    7.39    7.02
   8   9 -22   -2.16    5.31
  -8  -9  22   -1.34    5.22
   8   9 -23    2.33    5.42
   8   9 -24   -3.71    5.55
   8   9 -25   17.11    8.93
   8   9 -26    5.07    6.96
   8   9 -27   -3.20    5.77
   8   9 -28    1.28    4.73
   8   9 -29    3.64    6.70
   8 -10  -1   19.99    6.64
  -8 -10   1   12.67    6.06
   8 -10  -2    5.61    4.04
   8  10  -2   -0.89    4.39
  -8 -10   2    2.63    3.46
   8 -10  -3   34.14    8.26
   8  10  -3   33.80    9.43
  -8 -10   3   26.66    7.61
   8 -10  -4    9.72    5.71
   8  10  -4    4.56    4.68
  -8 -10   4   10.23    5.70
   8 -10  -5    6.66    5.05
   8  10  -5    0.41    3.85
  -8 -10   5   -2.41    3.52
   8 -10  -6    0.18    3.33
   8  10  -6   -1.64    4.68
  -8 -10   6    3.98    4.57
   8 -10  -7   80.37   13.22
   8  10  -7   50.44   11.86
  -8 -10   7   46.11   10.62
   8 -10  -8   -0.79    4.43
   8  10  -8    6.50    6.29
  -8 -10   8    3.72    4.23
   8 -10  -9    9.77    6.17
   8  10  -9    3.54    5.58
  -8 -10   9   10.19    6.27
   8 -10 -10    4.19    4.98
   8  10 -10   -0.46    5.06
  -8 -10  10   -1.82    4.31
   8 -10 -11   -1.69    4.76
   8  10 -11    7.27    6.64
  -8 -10  11   14.96    6.43
   8 -10 -12   -0.10    4.38
   8  10 -12   -0.87    4.99
  -8 -10  12   -1.61    5.43
   8 -10 -13   29.37   10.16
   8  10 -13   43.78   11.01
  -8 -10  13   25.48    8.16
   8 -10 -14   -2.01    5.01
   8  10 -14    0.50    4.93
  -8 -10  14    4.39    5.89
   8 -10 -15    0.54    5.27
   8  10 -15   -1.91    4.79
  -8 -10  15    0.47    5.20
   8  10 -16   -2.72    5.96
  -8 -10  16    0.33    3.59
   8 -10 -17   19.49    7.91
   8  10 -17   22.78    9.15
  -8 -10  17    9.77    7.77
   8 -10 -18   -0.97    5.66
   8  10 -18   -3.22    5.26
  -8 -10  18   -3.05    6.41
   8  10 -19   11.90    7.21
  -8 -10  19   10.09    6.80
   8  10 -20    7.91    6.98
  -8 -10  20   -0.42    4.60
   8  10 -21    5.14    4.41
  -8 -10  21    2.84    5.72
   8  10 -22    7.67    6.69
  -8 -10  22   -0.42    4.17
   8  10 -23    2.42    5.38
   8  10 -24   -0.03    5.23
   8  10 -25   -0.28    5.07
   8  10 -26   -0.00    5.41
   8  10 -27   -2.96    8.36
   8 -11  -1   33.37    8.05
   8  11  -1   38.94    9.52
  -8 -11   1   22.16    6.86
   8 -11  -2    7.04    5.18
   8  11  -2    6.04    5.47
  -8 -11   2    4.54    4.24
   8 -11  -3   12.46    5.54
   8  11  -3   22.58    7.52
  -8 -11   3    6.51    5.53
   8 -11  -4    1.64    4.66
   8  11  -4    4.42    5.01
  -8 -11   4   -0.10    3.96
   8 -11  -5   20.79    7.40
   8  11  -5   35.90    9.22
  -8 -11   5   12.99    6.68
   8 -11  -6   -2.32    4.61
   8  11  -6    3.43    4.92
  -8 -11   6   -1.54    3.50
   8 -11  -7    8.10    4.91
   8  11  -7    2.98    5.10
  -8 -11   7    3.17    4.61
   8 -11  -8    1.85    4.77
   8  11  -8    7.02    5.29
  -8 -11   8    0.81    4.59
   8 -11  -9   15.42    6.59
   8  11  -9    9.73    6.32
  -8 -11   9    9.63    5.37
   8 -11 -10   -0.30    4.10
   8  11 -10    1.51    4.13
  -8 -11  10   -1.49    4.51
   8 -11 -11   21.88    7.71
   8  11 -11   17.83    7.82
  -8 -11  11   12.17    6.43
   8 -11 -12   -3.06    6.06
   8  11 -12   -1.80    4.80
  -8 -11  12    1.13    4.16
   8 -11 -13   -0.25    3.65
   8  11 -13    2.53    4.81
  -8 -11  13   -1.59    4.24
   8 -11 -14    1.55    4.21
   8  11 -14   -0.98    5.36
  -8 -11  14    0.70    3.23
   8 -11 -15   35.10   10.12
   8  11 -15   10.74    6.67
  -8 -11  15   17.94    7.80
   8  11 -16    2.59    5.58
  -8 -11  16   -2.29    4.19
   8  11 -17   12.06    7.38
  -8 -11  17   -2.19    5.61
   8  11 -18   -1.26    5.80
  -8 -11  18   -1.46    4.96
   8  11 -19   19.52    8.75
  -8 -11  19    5.27    4.74
   8  11 -20   10.41    6.24
  -8 -11  20    4.38    5.36
   8  11 -21    1.09    6.77
  -8 -11  21    5.88    5.66
   8  11 -22   -1.71    5.15
  -8 -11  22   -1.51    5.00
   8  11 -23   -2.10    5.57
   8  11 -24   -0.46    5.37
   8  11 -25    1.60    6.41
   8  11 -26   -2.50    5.93
   8 -12  -1    2.04    4.43
  -8 -12   1    0.48    3.65
   8 -12  -2   -0.14    3.46
  -8 -12   2   -1.83    4.51
   8 -12  -3   45.64    9.40
   8  12  -3   33.03    9.08
  -8 -12   3   32.79    8.18
   8 -12  -4   -0.88    4.04
   8  12  -4   -1.80    4.46
  -8 -12   4   -0.92    4.30
   8 -12  -5   -1.71    4.00
   8  12  -5   -0.26    3.25
  -8 -12   5   -3.01    4.06
   8 -12  -6   -3.13    5.23
   8  12  -6    1.99    4.36
  -8 -12   6   -0.86    4.50
   8 -12  -7   31.93    8.78
   8  12  -7   33.14    9.36
  -8 -12   7   13.84    7.26
   8 -12  -8    2.59    5.31
   8  12  -8    9.48    6.57
  -8 -12   8    1.23    3.61
   8 -12  -9   15.04    6.45
   8  12  -9   11.55    7.01
  -8 -12   9    8.19    5.91
   8 -12 -10    1.36    4.97
   8  12 -10    0.14    5.16
  -8 -12  10    3.07    4.40
   8 -12 -11    6.50    5.67
   8  12 -11   15.09    6.96
  -8 -12  11   -2.66    4.02
   8 -12 -12   -3.17    5.40
   8  12 -12   -2.33    5.22
  -8 -12  12    2.30    5.01
   8 -12 -13   19.67    7.82
   8  12 -13    4.25    5.75
  -8 -12  13   20.12    7.63
   8  12 -14   -2.00    5.02
  -8 -12  14   -0.75    5.32
   8  12 -15   -0.03    4.32
  -8 -12  15   -2.26    4.54
   8  12 -16    3.60    6.56
  -8 -12  16   -1.01    5.72
   8  12 -17   10.73    6.66
  -8 -12  17   -1.92    5.66
   8  12 -18    7.40    6.15
  -8 -12  18   -2.02    4.89
   8  12 -19   11.84    7.18
  -8 -12  19    4.65    6.51
   8  12 -20   -1.30    5.35
  -8 -12  20   -0.28    4.09
   8  12 -21    2.12    5.50
  -8 -12  21    0.43    5.82
   8  12 -22   -0.34    4.72
  -8 -12  22   -0.04    6.34
   8  12 -23    1.41    5.30
   8  12 -24   -1.88    6.38
   8 -13  -1   11.38    5.01
  -8 -13   1    2.10    4.01
   8 -13  -2    4.31    4.49
  -8 -13   2    1.13    3.71
   8 -13  -3   -0.39    3.33
  -8 -13   3    2.89    4.42
   8 -13  -4    7.96    5.07
  -8 -13   4    6.74    5.53
   8 -13  -5   13.41    6.21
   8  13  -5   34.99    9.20
  -8 -13   5    9.42    6.16
   8 -13  -6   -1.36    4.13
   8  13  -6    3.94    5.06
  -8 -13   6   -0.75    3.50
   8 -13  -7   10.09    5.78
   8  13  -7    0.45    3.54
  -8 -13   7    6.60    5.29
   8 -13  -8    5.00    5.30
   8  13  -8   -1.34    4.91
  -8 -13   8    0.70    4.61
   8 -13  -9    9.33    6.10
   8  13  -9    9.15    6.32
  -8 -13   9    6.33    5.49
   8 -13 -10   -1.07    4.99
   8  13 -10   -2.54    5.43
  -8 -13  10    3.20    5.61
   8  13 -11   10.72    6.55
  -8 -13  11    1.56    5.25
   8  13 -12    1.19    4.84
  -8 -13  12   -1.32    5.65
   8  13 -13   -0.20    4.71
  -8 -13  13   -1.05    4.80
   8  13 -14   -2.32    4.89
  -8 -13  14    1.92    5.30
   8  13 -15   -1.51    4.99
  -8 -13  15   11.93    7.03
   8  13 -16    1.05    5.37
  -8 -13  16    3.20    6.27
   8  13 -17    4.10    5.91
  -8 -13  17   -2.16    4.42
   8  13 -18   -0.16    5.85
  -8 -13  18   -2.36    4.87
   8  13 -19   -0.87    2.61
  -8 -13  19    8.59    5.57
   8  13 -20   -2.09    6.06
  -8 -13  20   -1.80    4.95
   8  13 -21   15.13    8.17
  -8 -13  21    8.16    6.55
   8  13 -22    4.58    6.19
  -8 -13  22   -0.12    4.17
   8 -14  -1   16.39    6.13
  -8 -14   1    3.99    4.37
   8 -14  -2   10.59    4.94
  -8 -14   2    3.79    5.88
   8 -14  -3   10.18    5.41
  -8 -14   3    0.97    4.05
   8 -14  -4   -1.96    4.21
  -8 -14   4    1.42    3.82
   8 -14  -5    3.32    4.70
  -8 -14   5   -2.23    4.59
   8 -14  -6    0.49    3.75
  -8 -14   6   -1.92    4.97
   8 -14  -7    3.31    6.05
  -8 -14   7    4.17    5.92
   8 -14  -8   -1.24    4.05
   8  14  -8    8.60    6.61
  -8 -14   8    0.93    4.98
   8  14  -9   -1.14    4.87
  -8 -14   9    2.00    5.10
   8  14 -10    0.27    4.41
  -8 -14  10    0.23    5.27
   8  14 -11    0.58    5.04
  -8 -14  11   -0.12    4.08
   8  14 -12    6.97    5.94
  -8 -14  12   -0.87    7.27
   8  14 -13    1.75    4.85
  -8 -14  13    0.46    4.49
   8  14 -14    1.95    4.62
  -8 -14  14    1.42    5.36
   8  14 -15   -1.43    4.86
  -8 -14  15    2.18    6.88
   8  14 -16   -1.02    5.58
  -8 -14  16   -0.87    4.90
   8  14 -17   -0.98    4.03
  -8 -14  17   -1.82    6.26
   8  14 -18    1.10    5.54
  -8 -14  18   -0.05    4.58
   8  14 -19    3.34    6.49
  -8 -14  19    3.94    4.76
   8  14 -20   -2.19    5.74
  -8 -14  20   -2.64    5.45
  -8 -14  21   -2.25    6.22
  -8 -14  22    6.68    6.14
   8 -15  -1    2.12    4.15
  -8 -15   1    2.95    4.08
   8 -15  -2    4.49    4.73
  -8 -15   2    0.33    3.64
   8 -15  -3   -3.00    4.54
  -8 -15   3   -2.85    5.41
   8 -15  -4   -0.56    3.81
  -8 -15   4    0.17    5.23
   8 -15  -5    7.82    5.40
  -8 -15   5    1.77    4.76
  -8 -15   6    6.40    5.26
  -8 -15   7   -1.84    4.90
  -8 -15   8   -0.27    4.50
  -8 -15   9   -3.24    6.83
  -8 -15  10   -0.68    5.78
   8  15 -11    1.25    4.45
  -8 -15  11   -0.17    4.42
   8  15 -12    5.60    5.26
  -8 -15  12    3.04    4.98
   8  15 -13    2.93    3.59
  -8 -15  13   -1.31    4.59
   8  15 -14    1.94    5.54
  -8 -15  14   -0.77    6.21
   8  15 -15    1.40    4.60
  -8 -15  15    3.84    5.23
   8  15 -16   -1.53    5.32
  -8 -15  16   -0.90    5.72
   8  15 -17   -0.60    5.76
  -8 -15  17    1.38    6.09
   8  15 -18    0.65    4.74
  -8 -15  18   -0.01    3.91
  -8 -15  19   -2.59    6.53
   8 -16  -1    2.15    4.58
   8 -16  -2    5.03    5.10
   8  16 -14   -1.26    4.45
   8  16 -15    1.14    5.50
   8  16 -16    0.52    5.13
  -7   0   1  745.90   70.77
  -7   0   1  699.47   70.32
   7   0  -1  756.82   73.83
   7   0  -1  733.30   70.62
  -7   0   2   -0.84    2.97
  -7   0   2   -0.27    2.82
   7   0  -2    0.87    3.49
   7   0  -2    0.53    2.26
  -7   0   3    0.38    3.23
  -7   0   3    5.16    3.52
   7   0  -3   21.51    7.13
   7   0  -3    6.61    3.26
  -7   0   4    0.67    2.85
   7   0  -4   -0.89    3.86
   7   0  -4    1.59    2.61
  -7   0   5   30.31    6.74
   7   0  -5   35.79    9.10
   7   0  -5   37.97    7.00
  -7   0   6    0.66    3.23
   7   0  -6    1.98    2.37
  -7   0   7  238.92   27.91
   7   0  -7  274.38   32.46
   7   0  -7  273.68   28.07
  -7   0   8   -0.62    3.06
   7   0  -8   -1.60    3.84
   7   0  -8    2.32    2.91
  -7   0   9    5.90    3.75
   7   0  -9   12.53    6.49
   7   0  -9   14.23    4.68
  -7   0  10    0.54    2.82
   7   0 -10   -1.74    4.36
   7   0 -10   -1.06    2.41
  -7   0  11  262.78   30.96
   7   0 -11  333.34   36.52
   7   0 -11  286.02   30.43
  -7   0  12    0.29    3.22
   7   0 -12   -2.28    4.87
   7   0 -12   -0.39    2.77
  -7   0  13  109.02   14.47
   7   0 -13   66.46   14.86
   7   0 -13  100.55   13.23
  -7   0  14    1.33    3.59
   7   0 -14    1.56    3.12
  -7   0  15   16.62    5.70
   7   0 -15   11.55    4.04
  -7   0  16    2.35    4.08
   7   0 -16   -0.22    2.58
  -7   0  17  310.14   38.36
   7   0 -17  408.48   38.61
  -7   0  18   -0.60    4.15
   7   0 -18   -4.30    5.68
   7   0 -18   -0.81    3.60
  -7   0  19    9.49    4.86
   7   0 -19   23.05    8.91
   7   0 -20    2.72    5.39
   7   0 -21   17.73    7.64
   7   0 -22   -1.95    5.51
   7   0 -23   40.93   11.26
   7   0 -24   -0.94    4.81
   7   0 -25    0.54    4.81
   7   0 -26    6.36    6.69
   7   0 -27   49.31   12.42
   7   0 -28   -2.51    6.30
   7   0 -29    5.32    7.12
   7   0 -30   -1.35    4.90
   7   0 -31   28.74    9.50
   7   0 -32    4.18    5.76
   7   0 -33   31.80   10.13
   7   0 -34    0.26    4.76
   7   0 -35   -2.15    6.06
   7   0 -36   -2.90    6.33
   7   0 -37   11.53    7.84
   7   0 -38    0.49    6.36
  -7   1   1    0.87    2.53
   7  -1  -1   -0.03    2.56
   7  -1  -1    0.90    2.49
   7   1  -1   -1.62    3.66
   7   1  -1    0.99    2.75
  -7  -1   1   -0.85    2.77
  -7  -1   1    1.07    2.27
  -7   1   2   26.75    6.03
   7  -1  -2   26.40    7.49
   7  -1  -2   23.62    6.03
   7   1  -2   26.98    8.44
   7   1  -2   32.21    6.31
  -7  -1   2   45.20    7.81
  -7  -1   2   27.68    5.75
  -7   1   3  217.99   25.62
   7  -1  -3  203.08   27.53
   7  -1  -3  253.42   26.40
   7   1  -3  250.35   29.55
   7   1  -3  222.94   25.35
  -7  -1   3  265.32   27.42
  -7  -1   3  248.92   25.91
  -7   1   4    0.18    2.47
   7  -1  -4    0.94    4.36
   7  -1  -4    0.96    2.68
   7   1  -4    5.50    5.41
   7   1  -4    0.29    2.48
  -7  -1   4    2.85    2.84
  -7   1   5   64.04   10.19
   7  -1  -5   69.36   13.18
   7  -1  -5   75.17   10.73
   7   1  -5   58.86   12.27
   7   1  -5   75.19   10.44
  -7  -1   5   78.16   10.87
  -7   1   6    0.68    2.33
   7  -1  -6    3.37    3.95
   7  -1  -6   -0.43    1.99
   7   1  -6   -0.28    4.42
   7   1  -6   -0.69    2.42
  -7  -1   6    2.33    2.50
  -7   1   7   22.00    5.66
   7  -1  -7   21.33    7.45
   7  -1  -7   30.77    6.28
   7   1  -7   29.36    8.54
   7   1  -7   29.27    5.95
  -7  -1   7   31.76    6.59
  -7   1   8   11.56    4.45
   7  -1  -8   16.31    6.92
   7  -1  -8   15.43    4.91
   7   1  -8   12.36    8.44
   7   1  -8   29.44    5.92
  -7  -1   8   18.42    5.28
  -7   1   9  318.78   32.12
   7  -1  -9  248.55   34.20
   7  -1  -9  314.24   31.59
   7   1  -9  259.52   34.93
   7   1  -9  266.57   30.55
  -7  -1   9  347.39   32.87
  -7   1  10   12.55    4.24
   7  -1 -10   17.39    7.91
   7  -1 -10   23.54    5.36
   7   1 -10   27.26    8.09
   7   1 -10   19.64    4.74
  -7  -1  10    3.88    3.49
  -7   1  11   67.74   10.46
   7  -1 -11   77.45   14.22
   7  -1 -11   57.43    9.72
   7   1 -11   61.44   13.13
   7   1 -11   66.71    9.97
  -7  -1  11   49.43    9.80
  -7   1  12    0.36    3.28
   7  -1 -12    5.01    5.59
   7  -1 -12   -0.69    2.97
   7   1 -12   -2.42    5.29
   7   1 -12   -0.54    1.95
  -7  -1  12    0.42    3.71
  -7   1  13  145.11   19.35
   7  -1 -13  160.73   23.37
   7  -1 -13  162.68   19.14
   7   1 -13  168.72   19.22
  -7  -1  13  150.69   19.72
  -7   1  14    6.65    4.53
   7  -1 -14    6.39    6.73
   7  -1 -14    3.15    2.99
   7   1 -14    5.87    3.62
  -7  -1  14    4.68    4.08
  -7   1  15  122.80   16.19
   7  -1 -15  128.37   15.51
   7   1 -15   99.10   14.71
  -7  -1  15  110.29   16.10
  -7   1  16   15.52    5.55
   7  -1 -16   30.88    6.43
   7   1 -16   32.49    6.59
  -7  -1  16    8.21    4.61
  -7   1  17   12.32    5.51
   7  -1 -17   13.69    4.77
   7   1 -17   19.25    8.82
   7   1 -17   14.29    4.63
  -7  -1  17    9.80    5.21
  -7   1  18   -0.37    2.77
   7  -1 -18    0.44    3.15
   7   1 -18   -1.50    5.77
   7   1 -18    0.99    2.93
  -7  -1  18   -0.88    4.15
   7  -1 -19  155.89   22.64
   7   1 -19  131.54   21.77
   7   1 -19  135.46   17.85
  -7  -1  19  131.16   19.44
   7  -1 -20    1.05    6.67
   7   1 -20   -2.33    5.82
  -7  -1  20    4.27    3.98
   7  -1 -21   53.75   12.55
   7   1 -21   41.37   11.86
   7  -1 -22   -2.61    6.34
   7   1 -22    1.27    4.79
   7  -1 -23   16.38    8.12
   7   1 -23   37.67   10.90
   7  -1 -24   18.01    8.31
   7   1 -24   25.32    9.14
   7  -1 -25   33.49   11.49
   7   1 -25   39.73   11.06
   7  -1 -26   -3.87    6.39
   7   1 -26   -1.43    6.51
   7  -1 -27    3.99    6.18
   7   1 -27    8.72    6.51
   7  -1 -28   -1.81    5.45
   7   1 -28   -0.24    5.73
   7  -1 -29   35.85   10.55
   7   1 -29   31.93   10.57
   7  -1 -30    1.53    6.40
   7   1 -30   -0.44    4.70
   7  -1 -31   17.33    7.93
   7   1 -31    4.29    6.79
   7  -1 -32   -0.86    6.02
   7   1 -32    0.25    5.71
   7  -1 -33   -0.10    4.82
   7   1 -33    1.37    5.81
   7  -1 -34    2.13    4.90
   7   1 -34    8.51    6.13
   7  -1 -35    1.03    5.55
   7   1 -35    8.72    7.16
   7  -1 -36   -2.40    5.89
   7   1 -36   -1.69    5.97
   7   1 -37   -0.54    5.71
   7   1 -38   -1.69    5.47
   7   1 -39    8.85    6.34
   7   1 -40    0.94    5.19
  -7   2   1   36.58    7.10
   7  -2  -1   30.19    7.03
   7   2  -1   30.28    8.20
   7   2  -1   37.53    6.59
  -7  -2   1   32.68    7.14
  -7  -2   1   29.89    6.38
  -7   2   2   48.93    8.26
   7  -2  -2   74.19   11.23
   7  -2  -2   45.25    8.26
   7   2  -2   32.67    9.23
   7   2  -2   46.10    7.36
  -7  -2   2   34.08    7.72
  -7  -2   2   30.45    6.90
  -7   2   3    3.93    3.31
   7  -2  -3    6.68    5.25
   7  -2  -3    7.52    3.67
   7   2  -3    3.09    4.89
   7   2  -3    2.86    2.79
  -7  -2   3    8.49    4.16
  -7  -2   3    6.20    3.18
  -7   2   4    5.32    3.68
   7  -2  -4    4.88    4.78
   7  -2  -4    3.61    3.53
   7   2  -4    3.30    4.51
   7   2  -4    7.39    3.77
  -7  -2   4    3.11    3.29
  -7   2   5  239.76   27.23
   7  -2  -5  242.87   30.14
   7  -2  -5  249.31   27.80
   7   2  -5  230.03   30.44
   7   2  -5  272.51   27.16
  -7  -2   5  264.23   27.78
  -7   2   6   17.73    4.73
   7  -2  -6    8.40    6.02
   7  -2  -6   11.78    4.64
   7   2  -6   14.36    6.37
   7   2  -6   11.03    3.92
  -7  -2   6   10.95    4.15
  -7   2   7  249.17   26.50
   7  -2  -7  205.96   28.61
   7  -2  -7  197.97   25.55
   7   2  -7  261.16   31.16
   7   2  -7  276.42   26.20
  -7  -2   7  242.39   26.68
  -7   2   8    5.35    3.53
   7  -2  -8    4.70    4.26
   7  -2  -8    8.95    4.05
   7   2  -8   -0.71    4.41
   7   2  -8    3.98    2.85
  -7  -2   8   -1.04    2.47
  -7   2   9   60.53    9.61
   7  -2  -9   53.77   11.32
   7  -2  -9   43.77    8.28
   7   2  -9   70.79   13.67
   7   2  -9   44.65    7.93
  -7  -2   9   55.65    9.41
  -7   2  10   10.65    4.73
   7  -2 -10    8.01    5.98
   7  -2 -10   17.83    5.26
   7   2 -10    5.21    6.52
   7   2 -10   11.23    3.84
  -7  -2  10   16.89    5.27
  -7   2  11  132.46   17.20
   7  -2 -11  166.20   21.75
   7  -2 -11  142.04   17.27
   7   2 -11  126.06   20.97
   7   2 -11  159.45   17.28
  -7  -2  11  109.15   16.94
  -7   2  12   58.54    9.13
   7  -2 -12   25.50    8.74
   7  -2 -12   38.28    7.55
   7   2 -12   43.58    7.68
  -7  -2  12   28.91    7.42
  -7   2  13   54.66    9.66
   7  -2 -13   59.54   12.59
   7  -2 -13   82.10   10.73
   7   2 -13   37.40    8.29
  -7  -2  13   76.05   11.47
  -7   2  14    4.04    3.15
   7  -2 -14   -1.64    3.76
   7  -2 -14    5.99    3.92
   7   2 -14    2.56    3.09
  -7  -2  14    2.63    3.03
  -7   2  15   14.93    5.78
   7  -2 -15   23.91    6.03
   7   2 -15   23.78    5.92
  -7  -2  15   28.51    7.79
  -7   2  16   59.81   11.02
   7  -2 -16   64.87   10.68
   7   2 -16   83.64   15.12
   7   2 -16   67.11   10.81
  -7  -2  16   70.96   12.39
  -7   2  17   59.01   10.54
   7  -2 -17   55.36    9.73
   7   2 -17   52.43   13.00
   7   2 -17   59.18   10.01
  -7  -2  17   52.65   10.77
   7   2 -18   48.73   11.45
   7   2 -18   43.07    8.60
  -7  -2  18   29.47    8.36
   7   2 -19   -1.72    5.49
   7   2 -19   -1.17    3.34
  -7  -2  19    3.36    3.50
   7  -2 -20    8.38    6.64
   7   2 -20    5.99    5.43
   7   2 -20   10.24    4.96
  -7  -2  20   16.42    6.25
   7  -2 -21   32.01   10.43
   7   2 -21   64.70   13.24
   7  -2 -22   15.31    7.59
   7   2 -22    5.54    5.98
   7  -2 -23   40.60   11.59
   7   2 -23   47.67   11.75
   7  -2 -24    0.07    5.11
   7   2 -24    6.13    6.85
   7  -2 -25   10.95    6.49
   7   2 -25    8.34    5.62
   7  -2 -26    1.73    5.15
   7  -2 -27   10.62    7.17
   7   2 -27   25.32    9.13
   7  -2 -28   -1.27    5.48
   7   2 -28    8.65    6.62
   7  -2 -29    2.55    5.63
   7   2 -29    8.66    6.59
   7  -2 -30   -1.24    6.50
   7   2 -30   -0.92    5.99
   7  -2 -31   12.07    8.27
   7   2 -31    4.54    7.29
   7  -2 -32   -0.54    5.25
   7   2 -32   -0.19    4.83
   7  -2 -33    7.96    6.36
   7   2 -33   10.83    7.66
   7  -2 -34    3.74    5.38
   7   2 -34   -1.21    4.91
   7   2 -35   -2.79    5.58
   7   2 -36   -1.43    4.86
   7   2 -37   -0.50    4.41
   7   2 -38    6.35    6.28
   7   2 -39    1.63    5.15
   7   2 -40    7.87    7.09
  -7   3   1    0.27    3.53
   7  -3  -1   -0.73    3.53
   7  -3  -1    1.59    2.92
   7   3  -1   -1.15    4.30
  -7  -3   1   -1.41    3.54
  -7  -3   1   -1.52    2.48
  -7   3   2  149.56   17.62
   7  -3  -2  131.54   18.29
   7  -3  -2  149.69   18.16
   7   3  -2  133.53   19.94
  -7  -3   2  162.82   19.06
  -7  -3   2  114.54   16.06
  -7   3   3   37.56    7.57
   7  -3  -3   37.18    8.74
   7  -3  -3   42.86    8.42
   7   3  -3   32.50    9.25
  -7  -3   3   48.03    7.81
  -7   3   4   11.27    4.09
   7  -3  -4    4.58    4.23
   7  -3  -4    3.71    4.14
   7   3  -4    5.07    5.44
  -7  -3   4    2.08    3.38
  -7   3   5   76.19   11.33
   7  -3  -5   79.30   13.59
   7  -3  -5   67.06   11.03
   7   3  -5  109.54   15.98
  -7  -3   5   69.26   11.03
  -7   3   6   15.92    5.03
   7  -3  -6   18.63    6.99
   7  -3  -6   18.57    5.46
   7   3  -6   13.30    7.65
  -7  -3   6   16.38    4.87
  -7   3   7   10.28    3.95
   7  -3  -7   10.80    5.83
   7  -3  -7    4.65    4.07
   7   3  -7    8.18    5.55
  -7  -3   7    9.12    4.22
  -7   3   8   -0.66    3.07
   7  -3  -8    2.00    4.70
   7  -3  -8    0.09    2.48
   7   3  -8    0.32    3.32
  -7  -3   8    0.42    3.26
  -7   3   9  195.78   24.16
   7  -3  -9  216.83   27.81
   7  -3  -9  230.72   25.00
   7   3  -9  230.55   29.34
  -7  -3   9  227.11   25.55
  -7   3  10   58.61    9.69
   7  -3 -10   64.40   12.65
   7  -3 -10   53.70    9.62
   7   3 -10   85.96   14.98
  -7  -3  10   55.97   10.25
  -7   3  11    0.46    2.41
   7  -3 -11    8.30    5.98
   7  -3 -11    1.38    2.75
  -7  -3  11    3.88    3.83
  -7   3  12   -0.35    2.87
   7  -3 -12   -3.20    4.57
   7  -3 -12    1.14    2.80
  -7  -3  12    0.90    3.90
  -7   3  13   67.12   11.33
   7  -3 -13  103.74   16.28
   7  -3 -13   70.95   11.22
  -7  -3  13   78.53   12.76
  -7   3  14   83.04   12.31
   7  -3 -14   71.54   14.70
   7  -3 -14   68.12   11.36
  -7  -3  14   95.18   13.96
  -7   3  15  144.22   18.31
   7  -3 -15  140.66   17.81
   7   3 -15  135.06   21.27
  -7  -3  15  134.00   18.93
  -7   3  16   21.58    6.04
   7   3 -16   15.38    8.06
  -7  -3  16   14.23    5.88
   7   3 -17    0.93    5.81
  -7  -3  17    2.16    4.75
   7   3 -18   33.99   10.20
  -7  -3  18   27.30    7.76
   7   3 -19  254.82   30.50
  -7  -3  19  186.61   26.22
   7  -3 -20    5.21    5.56
   7   3 -20    7.82    5.93
  -7  -3  20   -1.11    4.39
   7  -3 -21   12.38    7.06
   7   3 -21    3.88    7.13
  -7  -3  21    7.77    5.90
   7  -3 -22    2.95    5.80
   7   3 -22   -1.93    6.03
   7  -3 -23   20.89    8.94
   7   3 -23   21.08    8.96
   7  -3 -24    2.26    5.34
   7   3 -24   14.77    7.94
   7  -3 -25   25.45    9.02
   7   3 -25   20.37    9.69
   7  -3 -26   -0.95    5.48
   7   3 -26   -0.70    5.35
   7  -3 -27   -0.88    5.30
   7   3 -27    5.52    5.68
   7  -3 -28    1.17    4.81
   7   3 -28   -2.22    6.40
   7  -3 -29    6.04    5.97
   7   3 -29    5.31    6.73
   7  -3 -30   -0.36    5.85
   7   3 -30   -2.14    6.51
   7  -3 -31   15.39    7.92
   7   3 -31    7.55    5.71
   7  -3 -32    5.90    6.15
   7   3 -32   -1.62    4.57
   7   3 -33   10.87    7.96
   7   3 -34    7.32    6.61
   7   3 -35   22.98    8.87
   7   3 -36   -0.12    4.43
   7   3 -37    0.63    6.10
   7   3 -38    5.16    5.50
   7   3 -39    9.72    6.31
  -7   4   1   67.56   10.70
   7  -4  -1   58.82   10.27
   7  -4  -1   74.04   11.39
   7   4  -1   68.14   12.65
  -7  -4   1   44.09    9.77
  -7  -4   1   54.16    8.94
  -7   4   2   78.84   12.52
   7  -4  -2   66.76   12.41
   7  -4  -2  111.68   14.60
   7   4  -2  117.70   16.88
  -7  -4   2  103.73   14.49
  -7  -4   2   87.88   12.35
  -7   4   3    8.25    4.23
   7  -4  -3    1.77    3.02
   7  -4  -3    7.31    3.60
   7   4  -3    7.97    5.38
  -7  -4   3    5.30    3.72
  -7   4   4   26.45    6.69
   7  -4  -4   25.82    7.51
   7  -4  -4   47.31    8.89
   7   4  -4   46.62   10.42
  -7  -4   4   36.51    7.27
  -7   4   5   53.39    9.70
   7  -4  -5   64.77   11.44
   7  -4  -5   59.10   10.48
   7   4  -5   69.32   13.11
  -7  -4   5   66.94   10.50
  -7   4   6   54.52    9.65
   7  -4  -6   63.68   11.89
   7  -4  -6   69.28   11.03
   7   4  -6   60.79   13.36
  -7  -4   6   61.12   10.43
  -7   4   7   35.65    7.26
   7  -4  -7   50.69   10.24
   7  -4  -7   45.42    8.71
   7   4  -7   56.37   11.77
  -7  -4   7   32.21    7.61
  -7   4   8   36.28    7.52
   7  -4  -8   30.52    8.82
   7  -4  -8   43.94    8.42
   7   4  -8   48.89   10.97
  -7  -4   8   55.58    9.12
  -7   4   9   25.57    5.66
   7  -4  -9   13.25    6.46
   7  -4  -9   21.65    5.83
   7   4  -9   23.11    8.71
  -7  -4   9   18.82    6.16
  -7   4  10    1.08    2.98
   7  -4 -10    3.71    4.17
   7  -4 -10    2.17    3.46
  -7  -4  10   -0.21    3.35
  -7   4  11  113.32   15.09
   7  -4 -11  114.58   18.24
   7  -4 -11  116.91   15.57
  -7  -4  11  109.00   15.86
  -7   4  12  113.87   15.07
   7  -4 -12  128.78   18.98
   7  -4 -12  104.65   14.82
  -7  -4  12  102.66   15.65
  -7   4  13   87.28   13.29
   7  -4 -13  117.11   17.83
   7  -4 -13  102.87   13.97
  -7  -4  13   87.45   14.58
  -7   4  14   18.05    5.50
   7  -4 -14   16.77    7.34
   7  -4 -14   27.00    6.24
   7   4 -14   19.39    8.27
  -7  -4  14   12.48    6.08
   7   4 -15   40.71   11.36
  -7  -4  15   36.83    8.95
   7   4 -16   17.68    7.48
  -7  -4  16   35.10    8.59
   7   4 -17  156.69   22.22
  -7  -4  17  111.40   18.18
   7   4 -18   20.08    8.00
  -7  -4  18   35.23    9.33
   7   4 -19    8.24    6.19
  -7  -4  19    9.41    5.36
   7   4 -20   33.34   10.02
  -7  -4  20   19.23    7.44
   7  -4 -21   32.80   10.37
   7   4 -21   32.43    9.71
  -7  -4  21   26.43    8.57
   7  -4 -22   28.71   10.27
   7   4 -22   54.37   12.32
   7  -4 -23   10.39    7.99
   7   4 -23    4.59    6.18
   7  -4 -24    2.98    6.86
   7   4 -24   -4.19    5.88
   7  -4 -25    0.75    5.49
   7   4 -25   -0.50    5.84
   7  -4 -26   16.60    8.40
   7   4 -26   10.76    7.38
   7  -4 -27    7.44    7.59
   7   4 -27    6.25    5.01
   7  -4 -28   -0.37    4.70
   7   4 -28   13.02    7.21
   7  -4 -29   -0.44    4.58
   7   4 -29    2.65    4.27
   7  -4 -30    7.86    5.53
   7   4 -30    1.60    5.57
   7   4 -31   14.83    7.85
   7   4 -32    9.29    6.35
   7   4 -33    6.03    5.70
   7   4 -34   -1.59    5.79
   7   4 -35   -0.36    5.59
   7   4 -36    6.74    5.99
   7   4 -37    0.48    4.96
   7   4 -38    8.81    6.13
  -7   5   1   -0.92    3.80
   7  -5  -1    2.57    3.66
   7  -5  -1    2.82    4.42
   7   5  -1    0.11    3.82
  -7  -5   1   -0.78    3.44
  -7  -5   1   -0.42    2.23
  -7   5   2    4.43    3.93
   7  -5  -2    1.03    2.61
   7  -5  -2    4.66    3.98
   7   5  -2   -2.92    5.03
  -7  -5   2    2.28    3.52
  -7   5   3   39.24    7.47
   7  -5  -3   18.62    6.39
   7  -5  -3   27.44    7.39
   7   5  -3   30.79    8.56
  -7  -5   3   36.68    7.00
  -7   5   4  109.99   13.97
   7  -5  -4   74.40   13.06
   7  -5  -4  104.36   14.51
   7   5  -4   83.46   15.26
  -7  -5   4   82.32   12.53
  -7   5   5   49.93    8.86
   7  -5  -5   33.27    8.97
   7  -5  -5   47.07    9.10
   7   5  -5   52.14   11.26
  -7  -5   5   36.92    8.45
  -7   5   6    1.96    3.11
   7  -5  -6    1.37    4.04
   7  -5  -6    3.79    3.48
   7   5  -6    1.83    4.44
  -7  -5   6   -1.03    2.91
  -7   5   7    3.80    3.73
   7  -5  -7    4.50    5.27
   7  -5  -7   15.22    5.00
   7   5  -7    6.99    6.19
  -7  -5   7   21.51    5.43
  -7   5   8   61.20   10.05
   7  -5  -8   72.37   12.78
   7  -5  -8   60.50   10.95
   7   5  -8   57.80   13.06
  -7  -5   8   75.12   11.52
  -7   5   9   85.68   13.19
   7  -5  -9  104.92   16.62
   7  -5  -9  120.66   15.18
  -7  -5   9  102.40   14.78
  -7   5  10   24.20    6.10
   7  -5 -10   38.38    9.57
   7  -5 -10   39.16    8.29
  -7  -5  10   33.71    7.87
  -7   5  11   80.88   11.84
   7  -5 -11   98.51   15.51
   7  -5 -11   71.99   12.13
  -7  -5  11   72.39   12.42
  -7   5  12    3.56    3.11
   7  -5 -12    5.27    5.10
   7  -5 -12   -0.69    3.32
   7   5 -12    5.29    5.82
  -7  -5  12    7.90    4.55
   7  -5 -13   48.40   11.19
   7   5 -13   36.02   10.12
  -7  -5  13   41.06    9.46
   7   5 -14   34.69    9.93
  -7  -5  14   31.54    8.22
   7   5 -15  110.69   19.44
  -7  -5  15  127.83   18.23
   7   5 -16    5.38    5.21
  -7  -5  16    0.01    3.74
   7   5 -17    1.92    4.49
  -7  -5  17   -1.03    4.33
   7   5 -18    1.41    5.72
  -7  -5  18    5.58    5.47
   7   5 -19   32.76    9.96
  -7  -5  19   35.53    9.02
   7   5 -20   48.00   11.30
  -7  -5  20   22.57    8.01
   7  -5 -21    0.67    5.58
   7   5 -21    7.81    6.85
  -7  -5  21    4.02    5.76
   7  -5 -22   -1.00    5.74
   7   5 -22    1.33    4.61
  -7  -5  22   -0.19    5.52
   7  -5 -23   -0.03    5.38
   7   5 -23    1.87    6.26
   7  -5 -24   25.99    9.25
   7   5 -24   18.44    7.80
   7  -5 -25    5.83    6.93
   7   5 -25   14.22    7.03
   7  -5 -26    8.26    5.84
   7   5 -26   10.95    6.85
   7  -5 -27    0.66    5.01
   7   5 -27    2.17    5.67
   7  -5 -28   -1.65    4.16
   7   5 -28    3.92    5.27
   7   5 -29    5.66    7.49
   7   5 -30   10.53    7.28
   7   5 -31   17.58    8.32
   7   5 -32    1.66    5.91
   7   5 -33    3.68    7.03
   7   5 -34    4.83    6.79
   7   5 -35    7.59    5.96
   7   5 -36    3.79    6.35
  -7   6   1   88.04   12.62
   7  -6  -1   61.57   11.83
   7   6  -1   59.22   12.51
  -7   6   2   55.32    9.81
   7  -6  -2   42.95    9.97
   7   6  -2   66.52   12.56
  -7   6   3   25.48    6.73
   7  -6  -3   27.22    7.65
   7   6  -3   25.53    7.98
  -7   6   4    9.33    4.49
   7  -6  -4   14.43    4.97
   7  -6  -4   10.54    5.56
   7   6  -4    3.17    5.41
  -7   6   5   -0.74    2.26
   7  -6  -5   -0.79    3.92
   7  -6  -5    3.03    4.01
   7   6  -5    0.58    3.58
  -7   6   6   55.28   10.09
   7  -6  -6   51.47   10.88
   7  -6  -6   78.44   12.09
   7   6  -6   65.04   13.32
  -7   6   7   92.74   14.44
   7  -6  -7  132.68   17.48
   7  -6  -7  111.43   15.82
   7   6  -7  127.01   18.95
  -7   6   8   43.67    8.45
   7  -6  -8   68.72   11.72
   7  -6  -8   49.25   10.16
  -7   6   9    0.60    2.87
   7  -6  -9    1.75    4.08
   7  -6  -9    3.36    4.20
   7  -6 -10   78.59   14.27
   7  -6 -11  113.41   17.21
   7   6 -11   82.97   15.90
   7   6 -12    7.98    6.41
  -7  -6  12    6.50    5.48
   7   6 -13   22.36    7.61
  -7  -6  13   11.57    5.31
   7   6 -14    0.91    5.40
  -7  -6  14    6.70    4.83
   7   6 -15    8.26    5.46
  -7  -6  15    5.49    4.84
   7   6 -16   43.59   11.44
  -7  -6  16   34.86    9.34
   7   6 -17   63.11   13.29
  -7  -6  17   48.46   11.00
   7   6 -18   42.40   11.75
  -7  -6  18   36.74    9.76
   7   6 -19   13.26    7.02
  -7  -6  19    4.03    3.89
   7   6 -20    4.29    6.40
  -7  -6  20    2.34    4.53
   7  -6 -21    1.81    4.75
   7   6 -21    0.55    7.39
  -7  -6  21   -1.45    4.73
   7  -6 -22   31.74    9.68
   7   6 -22   27.48    9.51
  -7  -6  22   17.53    7.82
   7  -6 -23    7.13    6.99
   7   6 -23   13.17    7.22
   7  -6 -24   -1.08    6.01
   7   6 -24    8.52    6.44
   7  -6 -25   -1.26    6.20
   7   6 -25    4.63    6.09
   7  -6 -26   19.47   10.00
   7   6 -26   21.79    8.57
   7   6 -27    7.82    7.21
   7   6 -28    4.82    6.89
   7   6 -29    5.36    5.40
   7   6 -30   -0.61    5.91
   7   6 -31   -1.66    6.62
   7   6 -32    2.93    4.81
   7   6 -33    7.15    6.82
   7   6 -34    1.06    4.91
   7   6 -35   -3.22    6.92
  -7   7   1   -1.94    3.79
   7  -7  -1   -0.33    4.02
   7   7  -1    2.12    4.24
  -7  -7   1    1.56    3.41
  -7   7   2   22.06    6.88
   7  -7  -2   19.99    7.37
   7   7  -2    7.42    5.69
  -7  -7   2   14.34    5.35
  -7   7   3   10.54    5.23
   7  -7  -3    3.82    4.77
   7   7  -3    7.45    5.53
  -7   7   4  190.53   24.72
   7  -7  -4  207.60   26.62
   7   7  -4  275.59   29.56
  -7   7   5   67.79   10.89
   7  -7  -5   52.35   11.49
   7   7  -5   79.03   13.75
  -7   7   6    8.16    4.78
   7  -7  -6    5.89    5.55
   7   7 -10   58.61   12.86
   7   7 -11   16.67    7.93
   7   7 -12    3.19    4.54
   7   7 -13   36.55   10.81
   7   7 -14   96.47   17.04
   7   7 -15    1.97    5.08
   7   7 -16    2.04    5.21
   7   7 -17    0.74    4.98
   7   7 -18    7.64    5.94
   7   7 -19    3.07    5.90
   7   7 -20   22.37    8.37
   7  -7 -21    0.16    5.05
   7   7 -21   -3.62    7.27
   7  -7 -22    8.22    6.06
   7   7 -22    5.64    6.29
   7  -7 -23   -2.66    5.82
   7   7 -23   -2.73    6.10
   7  -7 -24   16.69    8.25
   7   7 -24   31.40    9.18
   7   7 -25    3.19    6.08
   7   7 -26    3.74    6.29
   7   7 -27    2.25    4.10
   7   7 -28   -1.30    6.72
   7   7 -29    1.89    5.70
   7   7 -30    1.71    4.36
   7   7 -31    1.30    6.21
   7   7 -32    2.16    6.26
   7   7 -33    1.98    6.57
   7   7 -34    8.24    6.26
  -7   8   1   43.93    9.25
   7  -8  -1   45.95    8.79
   7   8  -1   46.35   10.16
  -7  -8   1   33.12    7.38
   7  -8  -2  120.80   14.97
   7   8  -2   91.83   15.55
  -7  -8   2   76.01   12.82
   7  -8  -3    3.13    4.32
   7   8  -3   14.04    6.04
  -7  -8   3    0.71    3.19
   7   8  -4   12.26    6.34
  -7  -8   4   21.48    6.14
  -7  -8   5   10.27    4.40
  -7  -8   6   25.94    7.04
  -7  -8   7    2.08    4.12
   7   8  -8   66.19   12.28
  -7  -8   8   29.03    8.75
   7   8  -9    4.81    5.58
  -7  -8   9    5.64    4.79
   7   8 -10   21.65    7.95
  -7  -8  10   14.78    6.55
   7   8 -11    6.67    5.66
  -7  -8  11    5.59    5.96
   7   8 -12  106.66   17.34
  -7  -8  12   87.33   15.07
   7   8 -13   -0.05    4.73
  -7  -8  13   -0.81    4.64
   7   8 -14    4.30    6.14
  -7  -8  14    1.81    3.74
   7   8 -15    0.63    2.76
  -7  -8  15    1.13    5.09
   7   8 -16   59.87   12.64
  -7  -8  16   41.29   11.12
   7   8 -17    2.57    5.51
  -7  -8  17   -2.20    5.83
   7   8 -18    0.99    4.79
  -7  -8  18   10.68    6.40
   7   8 -19    1.49    4.26
  -7  -8  19    0.76    5.03
   7  -8 -20    8.36    6.05
   7   8 -20   18.81    7.97
  -7  -8  20   -1.00    4.71
   7  -8 -21   -0.52    5.56
   7   8 -21    0.77    4.86
  -7  -8  21    7.37    5.09
   7  -8 -22   14.57    8.48
   7   8 -22    8.01    5.98
  -7  -8  22   13.02    6.90
   7   8 -23   19.32    8.79
   7   8 -24   -3.37    6.49
   7   8 -25   -0.22    4.89
   7   8 -26   10.45    7.62
   7   8 -27    0.70    5.73
   7   8 -28    8.12    6.89
   7   8 -29   -0.80    6.66
   7   8 -30   -1.09    5.71
   7   8 -31   -1.83    5.87
   7   8 -32    4.07    4.73
   7  -9  -1   -1.31    4.09
   7   9  -1   -1.00    3.61
  -7  -9   1    1.81    3.28
   7  -9  -2   18.51    5.89
   7   9  -2   19.30    7.30
  -7  -9   2   30.44    7.18
   7  -9  -3    3.54    3.99
  -7  -9   3    9.57    4.57
   7  -9  -4   35.23    7.85
  -7  -9   4   28.60    7.62
   7  -9  -5    3.23    4.36
  -7  -9   5    3.12    4.11
   7  -9  -6   25.66    6.67
  -7  -9   6    7.80    4.98
   7  -9  -7   14.80    6.07
   7   9  -7    7.66    5.91
  -7  -9   7   13.35    6.29
   7  -9  -8   17.72    6.65
   7   9  -8   50.37   10.23
  -7  -9   8   11.41    5.89
   7  -9  -9    0.07    3.59
   7   9  -9    0.30    4.50
  -7  -9   9    4.92    4.61
   7  -9 -10   99.31   14.92
   7   9 -10   70.80   14.45
  -7  -9  10   74.54   13.79
   7  -9 -11   -1.46    3.96
   7   9 -11    4.58    5.15
  -7  -9  11   -3.82    4.93
   7   9 -12    1.21    3.16
  -7  -9  12    4.69    4.51
   7   9 -13    1.62    4.39
  -7  -9  13    5.97    4.89
   7   9 -14   46.20   10.63
  -7  -9  14   29.25    9.02
   7  -9 -15   -0.62    4.35
   7   9 -15   -2.42    6.45
  -7  -9  15   -0.53    4.53
   7  -9 -16    6.62    6.71
   7   9 -16    5.65    5.63
  -7  -9  16    7.60    5.58
   7  -9 -17   -3.15    5.33
   7   9 -17   -0.16    4.49
  -7  -9  17    8.27    5.94
   7  -9 -18    9.04    6.71
   7   9 -18   29.56    8.95
  -7  -9  18   13.52    7.16
   7  -9 -19   -2.20    6.26
   7   9 -19    1.68    5.17
  -7  -9  19    1.47    4.21
   7   9 -20    9.45    7.62
  -7  -9  20    8.88    6.11
   7   9 -21    9.63    5.78
  -7  -9  21    3.21    5.21
   7   9 -22   -2.51    5.67
  -7  -9  22   -0.36    3.34
   7   9 -23    0.94    4.31
  -7  -9  23    4.25    5.16
   7   9 -24   25.95    8.71
   7   9 -25    0.00    5.04
   7   9 -26    3.56    5.83
   7   9 -27   -1.62    5.96
   7   9 -28    6.76    6.16
   7   9 -29   -0.31    3.55
   7   9 -30    6.61    5.78
   7   9 -31    2.59    5.56
   7 -10  -1    9.99    4.82
   7  10  -1    7.05    5.33
  -7 -10   1    7.51    4.42
   7 -10  -2   47.52    9.05
  -7 -10   2   29.59    7.65
   7 -10  -3    0.40    3.76
  -7 -10   3   -1.21    4.61
   7 -10  -4   -1.18    4.18
  -7 -10   4   -1.35    4.54
   7 -10  -5    0.10    3.70
   7  10  -5    3.74    4.73
  -7 -10   5   -0.32    3.26
   7 -10  -6   83.44   13.79
   7  10  -6   77.14   15.09
  -7 -10   6   93.91   14.60
   7 -10  -7   -1.73    4.41
   7  10  -7   -0.54    4.48
  -7 -10   7   -0.19    4.17
   7 -10  -8   -2.11    4.41
   7  10  -8    3.44    5.77
  -7 -10   8    1.25    3.88
   7 -10  -9    8.49    4.94
   7  10  -9   -3.79    5.59
  -7 -10   9    0.68    3.71
   7 -10 -10    6.87    4.98
   7  10 -10    4.71    5.29
  -7 -10  10    6.60    5.53
   7 -10 -11    2.30    4.05
   7  10 -11    0.97    5.05
  -7 -10  11   -1.46    5.59
   7 -10 -12   25.56    8.35
   7  10 -12   41.29   10.65
  -7 -10  12   45.66   10.60
   7 -10 -13   -2.21    5.48
   7  10 -13   -1.75    4.89
  -7 -10  13   -0.95    3.90
   7 -10 -14    4.24    5.19
   7  10 -14    4.79    5.87
  -7 -10  14    4.70    5.96
   7 -10 -15    0.24    5.71
   7  10 -15   -0.66    4.62
  -7 -10  15    2.27    5.40
   7 -10 -16   23.64    8.88
   7  10 -16   32.51    9.76
  -7 -10  16   29.62    9.11
   7 -10 -17   -0.38    4.11
   7  10 -17   -2.86    6.42
  -7 -10  17    1.59    4.15
   7  10 -18   29.18    9.95
  -7 -10  18   13.76    6.53
   7  10 -19    2.17    4.81
  -7 -10  19    4.56    5.08
   7  10 -20    4.76    4.72
  -7 -10  20   -1.61    4.49
   7  10 -21    2.54    5.01
  -7 -10  21   -0.06    3.97
   7  10 -22   34.10   10.72
  -7 -10  22   21.71    8.81
   7  10 -23    1.71    4.17
  -7 -10  23   -1.04    6.13
   7  10 -24   -1.12    5.61
   7  10 -25   -3.50    5.62
   7  10 -26   10.25    7.09
   7  10 -27    2.44    5.39
   7  10 -28   11.60    6.76
   7  10 -29   -1.00    5.35
   7 -11  -1   -1.24    3.38
  -7 -11   1    0.81    3.17
   7 -11  -2   10.65    4.81
  -7 -11   2    7.49    4.40
   7 -11  -3    5.48    4.36
   7  11  -3    9.27    5.14
  -7 -11   3    6.31    4.30
   7 -11  -4   22.90    6.64
   7  11  -4   24.51    7.31
  -7 -11   4   13.10    6.29
   7 -11  -5   12.54    5.71
   7  11  -5   23.22    7.27
  -7 -11   5   16.42    6.02
   7 -11  -6    1.17    3.43
   7  11  -6   -0.24    4.69
  -7 -11   6    1.78    3.98
   7 -11  -7   20.12    6.20
   7  11  -7   10.32    5.93
  -7 -11   7   15.56    6.69
   7 -11  -8   11.06    6.18
   7  11  -8   14.20    6.99
  -7 -11   8   16.77    6.90
   7 -11  -9   -0.43    4.04
   7  11  -9   -2.37    4.46
  -7 -11   9    1.80    4.17
   7 -11 -10   24.67    7.73
   7  11 -10   32.21    8.88
  -7 -11  10   14.49    7.37
   7 -11 -11    2.25    4.39
   7  11 -11    9.61    6.01
  -7 -11  11    1.06    4.89
   7 -11 -12   -1.91    4.37
   7  11 -12    3.70    5.09
  -7 -11  12    1.07    4.14
   7 -11 -13   -2.26    4.50
   7  11 -13    4.95    6.19
  -7 -11  13   -1.18    4.36
   7 -11 -14   24.52    8.01
   7  11 -14   21.51    8.75
  -7 -11  14   15.50    7.66
   7 -11 -15   -0.40    4.56
   7  11 -15    0.44    3.96
  -7 -11  15   -1.65    4.96
   7  11 -16    7.17    5.81
  -7 -11  16    0.74    3.58
   7  11 -17   -1.82    5.20
  -7 -11  17    3.25    5.54
   7  11 -18    3.11    5.12
  -7 -11  18    1.93    5.08
   7  11 -19    0.37    4.21
  -7 -11  19   -3.20    4.73
   7  11 -20   30.75    9.66
  -7 -11  20    6.61    7.12
   7  11 -21    3.22    4.94
  -7 -11  21   -0.96    3.80
   7  11 -22    0.50    4.70
  -7 -11  22   -2.13    6.04
   7  11 -23   -4.23    5.94
  -7 -11  23   -0.56    4.43
   7  11 -24   13.75    7.79
   7  11 -25   -2.98    5.78
   7  11 -26    1.10    6.12
   7  11 -27   -0.19    5.24
   7 -12  -1    5.96    4.47
  -7 -12   1    5.24    4.66
   7 -12  -2   21.43    6.50
   7  12  -2   13.84    6.29
  -7 -12   2   20.10    6.24
   7 -12  -3    2.75    3.68
   7  12  -3    4.58    4.66
  -7 -12   3   -0.86    4.44
   7 -12  -4   -1.42    3.47
   7  12  -4    1.43    4.26
  -7 -12   4    3.07    4.56
   7 -12  -5   14.46    5.57
   7  12  -5    1.08    5.41
  -7 -12   5    3.56    5.23
   7 -12  -6   21.64    6.77
   7  12  -6   13.72    6.85
  -7 -12   6   21.11    6.95
   7 -12  -7    1.58    3.86
   7  12  -7    1.33    4.71
  -7 -12   7   -1.02    3.87
   7 -12  -8    9.10    5.57
   7  12  -8    0.85    4.45
  -7 -12   8    5.43    4.39
   7 -12  -9   -2.02    4.07
   7  12  -9   -1.83    4.00
  -7 -12   9   -1.28    4.95
   7 -12 -10   10.63    5.85
   7  12 -10   12.07    5.84
  -7 -12  10    2.27    5.13
   7 -12 -11   -2.93    5.39
   7  12 -11   -0.72    4.53
  -7 -12  11   -1.66    5.25
   7 -12 -12   19.90    7.15
   7  12 -12   16.15    8.19
  -7 -12  12   30.69    8.97
   7  12 -13   -3.31    5.82
  -7 -12  13    1.27    5.23
   7  12 -14    5.58    6.27
  -7 -12  14    1.90    4.24
   7  12 -15   -0.61    5.87
  -7 -12  15   -2.28    4.34
   7  12 -16   33.67    9.58
  -7 -12  16   10.58    6.77
   7  12 -17   -1.04    5.03
  -7 -12  17   -0.98    5.92
   7  12 -18   -2.49    6.02
  -7 -12  18    1.31    4.41
   7  12 -19   -0.69    4.53
  -7 -12  19   -1.96    4.31
   7  12 -20   14.09    6.70
  -7 -12  20    1.49    5.28
   7  12 -21   -2.51    5.93
  -7 -12  21    1.55    5.86
   7  12 -22    9.52    6.84
  -7 -12  22    3.14    4.81
   7  12 -23    2.62    5.61
  -7 -12  23   -1.28    4.77
   7  12 -24   13.99    6.90
   7  12 -25   -0.89    5.87
   7 -13  -1    0.72    3.11
  -7 -13   1   -2.10    3.83
   7 -13  -2   10.16    5.22
  -7 -13   2    2.89    4.71
   7 -13  -3   13.49    5.45
  -7 -13   3    3.93    4.92
   7 -13  -4   35.55    8.47
   7  13  -4   30.37    8.61
  -7 -13   4   21.31    7.72
   7 -13  -5    3.85    4.23
   7  13  -5    7.22    5.96
  -7 -13   5   -2.82    5.62
   7 -13  -6   -0.04    3.50
   7  13  -6   -0.26    4.41
  -7 -13   6   -2.68    5.39
   7 -13  -7   -0.56    3.31
   7  13  -7    0.25    4.50
  -7 -13   7    0.18    3.14
   7 -13  -8    8.50    5.58
   7  13  -8    8.61    6.47
  -7 -13   8    2.44    5.24
   7 -13  -9    8.50    5.18
   7  13  -9    2.63    4.69
  -7 -13   9    4.28    5.57
   7 -13 -10   22.84    7.27
   7  13 -10   13.68    6.89
  -7 -13  10    2.89    5.12
   7  13 -11    1.21    4.75
  -7 -13  11    3.80    5.98
   7  13 -12   -1.43    5.24
  -7 -13  12   -1.79    4.73
   7  13 -13   -0.83    4.84
  -7 -13  13   -1.45    4.27
   7  13 -14   14.29    6.83
  -7 -13  14    5.98    5.76
   7  13 -15    0.66    5.55
  -7 -13  15   -0.54    4.88
   7  13 -16   -0.44    5.32
  -7 -13  16    0.57    6.05
   7  13 -17    2.94    4.21
  -7 -13  17    2.92    6.36
   7  13 -18   -2.79    5.33
  -7 -13  18   -3.49    6.57
   7  13 -19    2.32    5.56
  -7 -13  19    4.02    4.92
   7  13 -20    2.14    4.94
  -7 -13  20   -4.89    6.19
   7  13 -21    0.23    4.35
  -7 -13  21    2.22    5.84
   7  13 -22    4.08    4.54
  -7 -13  22    0.00    4.88
   7  13 -23    2.99    6.05
  -7 -13  23    1.18    6.94
   7  13 -24    2.01    6.39
   7 -14  -1    7.62    4.25
  -7 -14   1    0.72    3.88
   7 -14  -2    8.48    4.64
  -7 -14   2    5.14    4.65
   7 -14  -3   -0.40    3.94
  -7 -14   3    0.02    4.11
   7 -14  -4    0.45    3.30
  -7 -14   4   -0.00    4.35
   7 -14  -5   -1.48    4.71
  -7 -14   5   -0.31    3.98
   7 -14  -6   13.41    6.08
  -7 -14   6   11.25    7.04
   7 -14  -7   29.79    8.14
   7  14  -7    8.75    5.56
  -7 -14   7    5.71    5.19
   7  14  -8    7.75    5.66
  -7 -14   8   10.44    6.29
   7  14  -9    4.11    5.29
  -7 -14   9   -1.61    4.41
   7  14 -10    2.02    5.59
  -7 -14  10    7.18    6.21
   7  14 -11    3.37    4.80
  -7 -14  11    8.31    6.23
   7  14 -12   11.36    6.21
  -7 -14  12    9.47    6.09
   7  14 -13    3.38    4.85
  -7 -14  13    2.14    6.47
   7  14 -14   -0.04    5.23
  -7 -14  14   -1.70    4.59
   7  14 -15   -3.03    5.61
  -7 -14  15   -3.46    6.05
   7  14 -16    3.08    4.49
  -7 -14  16   -2.68    6.49
   7  14 -17    3.49    5.03
  -7 -14  17   -0.02    4.59
   7  14 -18   -1.72    6.72
  -7 -14  18   16.74    8.57
   7  14 -19    2.80    4.35
  -7 -14  19   -4.52    6.32
   7  14 -20    1.11    5.65
  -7 -14  20    0.12    5.89
   7  14 -21   -0.19    5.62
  -7 -14  21   -0.78    4.83
   7  14 -22    6.78    5.57
  -7 -14  22    7.28    6.59
   7 -15  -1   -1.42    4.30
  -7 -15   1   -0.24    3.17
   7 -15  -2    0.84    3.43
  -7 -15   2   -0.66    3.92
   7 -15  -3   13.81    5.54
  -7 -15   3    0.64    4.02
   7 -15  -4    4.53    5.14
  -7 -15   4    2.84    4.62
  -7 -15   5   -0.52    4.35
  -7 -15   6    4.11    4.46
  -7 -15   7   -1.96    5.36
  -7 -15   8   -1.58    4.77
  -7 -15   9   -1.58    5.45
   7  15 -10   -3.28    5.12
  -7 -15  10    7.22    5.81
   7  15 -11    2.31    4.42
  -7 -15  11    7.46    6.27
   7  15 -12   -1.66    4.44
  -7 -15  12   -2.62    6.38
   7  15 -13    2.05    4.51
  -7 -15  13   -2.71    5.59
   7  15 -14    2.78    5.64
  -7 -15  14   -0.90    3.65
   7  15 -15    8.36    6.13
  -7 -15  15    6.23    5.55
   7  15 -16    8.49    6.06
  -7 -15  16    3.34    5.21
   7  15 -17    2.76    5.13
  -7 -15  17    3.01    5.97
   7  15 -18    5.38    5.07
  -7 -15  18    0.40    4.64
   7  15 -19    0.78    5.17
  -7 -15  19   -0.19    3.52
  -7 -15  20   -0.93    4.85
  -7 -15  21    6.99    6.62
  -7 -15  22   -3.09    7.02
   7 -16  -1    6.88    5.10
  -7 -16   1   -0.11    4.74
  -7 -16   2    2.76    5.16
  -7 -16   3    5.50    5.22
  -7 -16   4   -1.74    4.27
  -7 -16   5   -0.27    4.65
  -7 -16   6   -1.05    4.89
  -7 -16   7    0.67    3.83
  -7 -16   8   -1.01    5.48
  -7 -16   9    2.84    5.01
  -7 -16  10    2.58    5.43
  -7 -16  11    0.98    3.99
   7  16 -13    1.97    3.65
   7  16 -14   -0.54    3.92
   7  16 -15   -0.44    4.59
   7  16 -16   -0.67    5.00
   7  16 -17   -2.45    4.18
  -6   0   1    0.73    2.83
  -6   0   1    0.75    3.21
   6   0  -1    5.09    3.82
   6   0  -1    0.98    2.71
  -6   0   2  288.00   32.75
  -6   0   2  319.32   32.52
   6   0  -2  260.02   34.04
   6   0  -2  397.81   33.51
  -6   0   3   -1.69    3.73
  -6   0   3    0.41    2.89
   6   0  -3   -1.30    3.92
   6   0  -3    0.58    2.37
  -6   0   4   24.28    6.35
  -6   0   4   32.78    5.94
   6   0  -4   14.32    7.17
   6   0  -4   27.36    5.48
  -6   0   5    1.93    3.47
  -6   0   5    0.42    2.23
   6   0  -5    3.67    4.70
   6   0  -5    0.22    2.47
  -6   0   6 1051.82  105.80
  -6   0   6 1090.76  104.38
   6   0  -6 1094.51  108.01
   6   0  -6 1189.62  104.49
  -6   0   7    0.66    3.46
  -6   0   7   -0.68    3.09
   6   0  -7    1.76    4.55
   6   0  -7    0.50    2.23
  -6   0   8   31.01    7.32
  -6   0   8   22.66    5.62
   6   0  -8   20.15    7.16
   6   0  -8   28.17    5.84
  -6   0   9   -0.45    2.75
  -6   0   9   -0.65    2.36
   6   0  -9   -0.06    3.55
   6   0  -9   -0.54    2.48
  -6   0  10  200.30   25.95
  -6   0  10  228.69   24.84
   6   0 -10  192.55   27.09
   6   0 -10  241.56   24.28
  -6   0  11   -0.12    3.16
   6   0 -11   -2.34    4.63
   6   0 -11   -0.48    2.61
  -6   0  12  219.54   26.37
   6   0 -12  283.79   31.48
   6   0 -12  239.85   25.95
  -6   0  13    1.70    3.00
   6   0 -13   -0.24    4.04
   6   0 -13    0.07    2.15
  -6   0  14   52.67    9.87
   6   0 -14   73.03   14.14
   6   0 -14   73.82   10.44
  -6   0  15   -0.84    2.34
   6   0 -15   -1.08    4.73
   6   0 -15   -0.51    2.60
  -6   0  16  264.30   27.64
   6   0 -16  212.20   29.30
   6   0 -16  222.02   25.86
  -6   0  17    2.32    3.91
   6   0 -17   -1.44    5.10
   6   0 -17    0.36    2.65
  -6   0  18   91.08   14.17
   6   0 -18   95.02   13.47
  -6   0  19    0.16    2.86
   6   0 -19   -1.16    3.33
  -6   0  20    0.42    4.09
   6   0 -20    5.56    3.92
   6   0 -22  103.12   17.69
   6   0 -23   -0.58    4.62
   6   0 -24    2.19    5.21
   6   0 -25   -1.90    4.50
   6   0 -26   40.58   11.01
   6   0 -27    1.53    4.59
   6   0 -28   29.12    9.45
   6   0 -29   -3.36    5.85
   6   0 -30   16.95    7.56
   6   0 -31   -1.71    4.96
   6   0 -32   41.51   11.26
   6   0 -33    5.89    6.25
   6   0 -34   -3.05    6.13
   6   0 -35    2.26    5.73
   6   0 -36    5.30    6.03
   6   0 -37    0.27    4.68
  -6   1   1   10.18    3.65
  -6   1   1    1.72    2.92
   6  -1  -1    4.14    4.18
   6  -1  -1    2.54    2.80
   6   1  -1   10.65    5.34
   6   1  -1    1.58    2.96
  -6  -1   1    6.49    3.94
  -6  -1   1    2.50    2.77
  -6   1   2  547.65   53.63
  -6   1   2  612.29   54.08
   6  -1  -2  573.17   56.06
   6  -1  -2  519.33   53.48
   6   1  -2  492.37   55.82
   6   1  -2  546.02   53.11
  -6  -1   2  517.62   54.17
  -6  -1   2  566.35   53.40
  -6   1   3   40.55    6.98
  -6   1   3   16.37    4.81
   6  -1  -3   45.54    8.96
   6  -1  -3   28.79    5.87
   6   1  -3   25.20    7.33
   6   1  -3   21.10    5.43
  -6  -1   3   28.66    6.51
  -6  -1   3   27.31    5.85
  -6   1   4  788.14   73.48
  -6   1   4  815.13   72.88
   6  -1  -4  677.92   74.77
   6  -1  -4  790.74   72.84
   6   1  -4  687.83   75.41
   6   1  -4  798.76   72.43
  -6  -1   4  781.57   74.44
  -6  -1   4  699.40   72.16
  -6   1   5  105.17   13.84
  -6   1   5   85.39   12.18
   6  -1  -5  115.24   15.80
   6  -1  -5  100.79   12.79
   6   1  -5  101.56   15.52
   6   1  -5   88.52   12.09
  -6  -1   5   93.64   14.22
  -6  -1   5  110.45   13.25
  -6   1   6   91.50   12.79
  -6   1   6   91.30   11.59
   6  -1  -6   77.70   13.55
   6  -1  -6   73.62   11.12
   6   1  -6   99.43   14.98
   6   1  -6   82.07   11.09
  -6  -1   6   97.15   13.47
  -6  -1   6   81.89   11.53
  -6   1   7  217.81   24.96
  -6   1   7  190.15   23.25
   6  -1  -7  211.65   26.74
   6  -1  -7  221.44   23.60
   6   1  -7  185.55   26.20
   6   1  -7  249.18   23.82
  -6  -1   7  234.48   26.26
  -6  -1   7  217.84   24.05
  -6   1   8  616.97   62.65
  -6   1   8  628.70   61.33
   6  -1  -8  625.42   64.86
   6  -1  -8  641.43   61.14
   6   1  -8  624.00   65.32
   6   1  -8  721.97   61.46
  -6  -1   8  644.99   63.91
  -6  -1   8  547.32   61.08
  -6   1   9    1.80    3.07
  -6   1   9   14.04    4.27
   6  -1  -9    4.63    4.38
   6  -1  -9   12.06    3.95
   6   1  -9    3.58    5.42
   6   1  -9    9.11    3.63
  -6  -1   9    8.19    4.90
  -6  -1   9   10.76    3.85
  -6   1  10  117.64   15.39
  -6   1  10  101.05   13.39
   6  -1 -10  118.01   17.11
   6  -1 -10   95.70   12.67
   6   1 -10  109.35   16.72
   6   1 -10   83.94   12.24
  -6  -1  10  109.60   15.43
  -6  -1  10   87.45   13.03
  -6   1  11   11.44    5.39
  -6   1  11    2.20    2.75
   6  -1 -11    9.48    5.52
   6  -1 -11    5.07    2.99
   6   1 -11   29.90    8.85
   6   1 -11    8.52    3.61
  -6  -1  11   10.27    5.00
  -6   1  12  289.20   29.40
   6  -1 -12  291.39   33.05
   6  -1 -12  295.84   28.71
   6   1 -12  239.17   32.12
   6   1 -12  266.51   28.43
  -6  -1  12  219.21   28.47
  -6   1  13   55.55    9.39
   6  -1 -13   57.52   11.78
   6  -1 -13   49.91    8.62
   6   1 -13   68.03   13.03
   6   1 -13   48.38    8.45
  -6  -1  13   41.71    8.60
  -6   1  14  133.06   17.72
   6  -1 -14  131.62   20.54
   6  -1 -14  144.34   17.40
   6   1 -14  130.67   20.98
   6   1 -14  155.48   17.94
  -6  -1  14  163.47   19.06
  -6   1  15    1.83    2.84
   6  -1 -15    9.55    6.27
   6  -1 -15    8.84    3.88
   6   1 -15    9.78    6.44
   6   1 -15    4.01    3.44
  -6  -1  15    4.40    4.13
  -6   1  16    7.22    4.14
   6  -1 -16    5.26    4.86
   6  -1 -16    6.66    3.60
   6   1 -16   -0.68    3.05
   6   1 -16    3.48    3.57
  -6  -1  16    4.72    4.46
  -6   1  17    6.00    4.26
   6  -1 -17    2.59    5.09
   6  -1 -17    3.16    3.83
   6   1 -17   23.17    5.77
  -6  -1  17    5.22    4.58
  -6   1  18  180.49   23.06
   6  -1 -18  209.60   27.01
   6  -1 -18  168.93   21.90
   6   1 -18  247.17   24.08
  -6  -1  18  175.43   23.48
  -6   1  19   31.75    7.57
   6  -1 -19   15.67    5.26
   6   1 -19   30.71    6.86
  -6  -1  19   36.31    8.59
   6   1 -20   -0.35    3.05
  -6  -1  20   -1.26    2.93
   6   1 -21   -1.88    4.95
  -6  -1  21   -1.19    4.27
   6   1 -22   17.45    6.97
   6  -1 -23    3.62    5.02
   6   1 -23    4.98    5.41
   6  -1 -24   27.72    8.97
   6   1 -24   30.70    9.39
   6  -1 -25    2.28    5.88
   6   1 -25    4.96    5.63
   6  -1 -26    1.63    5.05
   6   1 -26    5.32    5.38
   6  -1 -27    3.39    4.78
   6   1 -27   -2.53    5.69
   6  -1 -28   48.36   11.79
   6   1 -28   48.74   12.14
   6  -1 -29   -3.52    5.78
   6   1 -29    0.59    5.75
   6  -1 -30   20.38    8.02
   6   1 -30   37.44   10.22
   6  -1 -31    0.54    3.83
   6   1 -31    0.79    5.72
   6  -1 -32   -3.07    5.36
   6   1 -32    3.21    4.75
   6  -1 -33   -3.07    5.95
   6   1 -33   -0.81    4.57
   6  -1 -34    9.95    6.20
   6   1 -34   16.10    8.04
   6  -1 -35    5.69    5.36
   6   1 -35   -0.66    4.78
   6  -1 -36    6.82    5.79
   6   1 -36   -1.51    7.07
   6   1 -37    3.32    4.87
   6   1 -38    1.65    4.85
   6   1 -39    1.49    5.21
  -6   2   1    3.56    3.18
  -6   2   1    4.17    3.50
   6  -2  -1    5.62    4.52
   6  -2  -1    0.98    2.91
   6   2  -1   -0.83    4.23
   6   2  -1    5.55    3.20
  -6  -2   1    4.02    3.72
  -6  -2   1    4.73    2.59
  -6   2   2   10.18    3.91
  -6   2   2   14.00    4.22
   6  -2  -2   16.38    5.46
   6  -2  -2    5.58    3.72
   6   2  -2   13.34    6.29
   6   2  -2    5.81    3.20
  -6  -2   2    9.32    4.09
  -6  -2   2    6.29    2.94
  -6   2   3    5.93    3.69
  -6   2   3    2.97    2.60
   6  -2  -3    2.87    3.35
   6  -2  -3    3.64    3.70
   6   2  -3    7.25    5.57
   6   2  -3    1.21    2.51
  -6  -2   3    3.16    4.27
  -6  -2   3    4.09    3.25
  -6   2   4   66.07    9.86
  -6   2   4   66.46    9.72
   6  -2  -4   64.54   11.78
   6  -2  -4   63.64    9.88
   6   2  -4   58.42   12.11
   6   2  -4   59.79    9.04
  -6  -2   4   73.04   11.64
  -6  -2   4   85.37   10.62
  -6   2   5   10.02    4.07
  -6   2   5   14.66    4.31
   6  -2  -5   10.24    6.56
   6  -2  -5   14.52    4.50
   6   2  -5    7.13    6.37
   6   2  -5   12.34    3.73
  -6  -2   5   13.31    6.04
  -6  -2   5   10.13    3.88
  -6   2   6  301.58   30.64
  -6   2   6  285.92   29.88
   6  -2  -6  229.65   31.43
   6  -2  -6  232.45   29.26
   6   2  -6  300.73   33.94
   6   2  -6  329.76   29.95
  -6  -2   6  303.20   32.54
  -6  -2   6  310.29   30.63
  -6   2   7   47.92    8.20
  -6   2   7   38.31    7.14
   6  -2  -7   36.39    9.17
   6  -2  -7   50.40    7.81
   6   2  -7   41.07   10.59
   6   2  -7   42.56    7.09
  -6  -2   7   53.04   10.08
  -6  -2   7   38.44    7.73
  -6   2   8    4.26    3.53
  -6   2   8    7.81    3.29
   6  -2  -8    7.98    5.18
   6  -2  -8    1.42    2.38
   6   2  -8   -1.77    5.20
   6   2  -8    5.38    2.99
  -6  -2   8    3.56    5.03
  -6  -2   8    2.69    3.05
  -6   2   9   -2.36    4.30
  -6   2   9   -1.09    2.46
   6  -2  -9   -0.12    3.85
   6  -2  -9   -0.79    3.07
   6   2  -9    2.50    4.86
   6   2  -9    3.71    2.68
  -6  -2   9    2.22    4.42
  -6  -2   9    0.45    2.77
  -6   2  10  237.83   28.26
  -6   2  10  267.53   27.80
   6  -2 -10  252.34   30.73
   6  -2 -10  280.06   27.66
   6   2 -10  276.47   32.09
   6   2 -10  226.88   26.72
  -6  -2  10  257.12   28.25
  -6   2  11  241.63   26.50
  -6   2  11  221.08   24.85
   6  -2 -11  249.29   28.94
   6  -2 -11  177.23   23.77
   6   2 -11  251.33   29.56
   6   2 -11  226.35   24.63
  -6  -2  11  262.01   26.47
  -6   2  12   82.58   11.98
   6  -2 -12  106.33   16.25
   6  -2 -12   89.92   11.99
   6   2 -12  100.69   16.34
   6   2 -12   75.23   11.49
  -6  -2  12   80.67   12.51
  -6   2  13    5.71    3.16
   6  -2 -13    2.39    4.90
   6  -2 -13   10.23    4.10
   6   2 -13   15.90    7.49
   6   2 -13    4.09    3.12
  -6  -2  13    3.86    3.99
  -6   2  14  102.23   13.57
   6  -2 -14   91.65   16.33
   6  -2 -14  102.81   13.14
   6   2 -14  103.70   16.82
   6   2 -14   86.77   12.93
  -6  -2  14   97.64   14.28
  -6   2  15   33.55    7.34
   6  -2 -15   30.40    8.74
   6  -2 -15   35.62    6.80
   6   2 -15   39.45   10.09
   6   2 -15   37.56    7.22
  -6  -2  15   33.44    7.62
  -6   2  16   46.22    9.06
   6  -2 -16   56.00   12.06
   6  -2 -16   67.78    9.74
   6   2 -16   43.93    8.70
  -6  -2  16   50.20   10.04
  -6   2  17   14.35    5.00
   6  -2 -17   19.05    7.75
   6  -2 -17    9.15    4.08
   6   2 -17   21.66    5.51
  -6  -2  17   12.06    5.72
  -6   2  18    8.32    3.86
   6  -2 -18   16.39    7.10
   6  -2 -18    7.13    3.99
   6   2 -18    8.52    4.33
  -6  -2  18   13.64    6.06
   6  -2 -19    6.96    5.78
   6   2 -19    7.80    7.04
   6   2 -19    3.80    4.21
  -6  -2  19    7.20    5.02
   6   2 -20  113.03   18.60
   6   2 -20  119.44   16.11
  -6  -2  20  105.25   16.78
   6   2 -21    8.02    6.16
   6   2 -21    6.52    4.11
  -6  -2  21    5.50    4.70
   6   2 -22   18.15    7.61
   6   2 -23   -1.47    5.11
   6  -2 -24    9.54    6.01
   6   2 -24    6.09    5.28
   6  -2 -25   10.20    7.07
   6   2 -25   15.79    7.24
   6  -2 -26   31.53   10.21
   6   2 -26   52.50   11.85
   6  -2 -27    3.83    5.14
   6   2 -27   -2.05    5.84
   6  -2 -28   23.63    8.32
   6   2 -28    3.83    5.43
   6  -2 -29   -0.98    4.93
   6   2 -29    2.03    5.13
   6  -2 -30    3.24    5.75
   6   2 -30    4.02    6.09
   6  -2 -31    1.66    4.75
   6   2 -31   -3.09    6.70
   6  -2 -32   15.50    7.71
   6   2 -32   19.13    8.26
   6  -2 -33    0.65    3.99
   6   2 -33    3.58    5.88
   6  -2 -34   -3.22    5.78
   6   2 -34    0.15    5.66
   6   2 -35   -2.65    5.46
   6   2 -36    7.97    6.72
   6   2 -37    1.61    5.37
   6   2 -38   -2.43    5.76
   6   2 -39   -2.48    5.64
   6   2 -40   -0.82    5.71
   6   2 -41   -0.46    4.80
  -6   3   1    2.00    2.71
  -6   3   1    2.12    2.95
   6  -3  -1   -0.19    1.60
   6  -3  -1    3.40    3.16
   6   3  -1    0.29    4.15
   6   3  -1    3.60    2.89
  -6  -3   1    1.39    3.11
  -6  -3   1    6.99    3.21
  -6   3   2  106.55   13.62
  -6   3   2  133.41   15.31
   6  -3  -2  112.28   15.40
   6  -3  -2  102.65   14.67
   6   3  -2  116.16   17.13
   6   3  -2  116.87   13.66
  -6  -3   2  132.34   16.47
  -6  -3   2  112.90   14.08
  -6   3   3  135.38   15.83
  -6   3   3  129.37   16.24
   6  -3  -3  131.87   17.42
   6  -3  -3  109.43   16.07
   6   3  -3  171.30   20.60
   6   3  -3  143.42   15.70
  -6  -3   3  122.29   17.51
  -6  -3   3  150.27   16.60
  -6   3   4   34.13    6.27
  -6   3   4   41.50    7.09
   6  -3  -4   39.39    8.45
   6  -3  -4   30.04    6.61
   6   3  -4   29.88    8.15
   6   3  -4   36.06    6.30
  -6  -3   4   43.39    8.42
  -6  -3   4   40.91    7.47
  -6   3   5    6.91    3.32
  -6   3   5   10.66    3.97
   6  -3  -5    1.28    3.50
   6  -3  -5   14.51    4.73
   6   3  -5    8.77    5.18
   6   3  -5    6.62    3.20
  -6  -3   5   10.10    5.47
  -6  -3   5   11.87    4.40
  -6   3   6   11.29    4.15
  -6   3   6    9.83    3.88
   6  -3  -6   13.89    6.11
   6  -3  -6   34.07    6.33
   6   3  -6    5.51    4.58
   6   3  -6   13.58    3.90
  -6  -3   6   15.24    6.29
  -6  -3   6   22.81    5.55
  -6   3   7   15.18    4.61
  -6   3   7   20.69    5.04
   6  -3  -7   15.06    6.03
   6  -3  -7   29.88    5.84
   6   3  -7   16.61    7.07
   6   3  -7   13.95    4.08
  -6  -3   7    8.46    5.05
  -6  -3   7   17.80    5.29
  -6   3   8  357.38   33.47
  -6   3   8  293.21   32.10
   6  -3  -8  281.99   34.72
   6  -3  -8  299.51   32.47
   6   3  -8  337.41   37.17
   6   3  -8  348.15   32.50
  -6  -3   8  273.54   32.55
  -6   3   9   71.44   10.44
  -6   3   9   79.44   10.22
   6  -3  -9   65.08   11.96
   6  -3  -9   61.89    9.76
   6   3  -9   60.08   12.23
   6   3  -9   62.52    9.53
  -6  -3   9   48.54    9.45
  -6   3  10   28.11    6.46
  -6   3  10   24.39    5.67
   6  -3 -10   21.98    7.32
   6  -3 -10   27.56    5.79
   6   3 -10   14.11    7.15
   6   3 -10   31.02    6.12
  -6  -3  10   20.52    6.13
  -6   3  11   14.45    4.93
  -6   3  11    5.12    3.54
   6  -3 -11   13.15    6.58
   6  -3 -11   11.86    4.33
   6   3 -11   14.09    6.19
   6   3 -11    4.00    2.89
  -6  -3  11    7.36    4.37
  -6   3  12   57.49    9.79
   6  -3 -12   75.91   13.41
   6  -3 -12   58.29    9.74
   6   3 -12   58.15   12.93
   6   3 -12   88.25   11.23
  -6  -3  12   80.25   11.90
  -6   3  13   92.26   13.75
   6  -3 -13  129.09   18.18
   6  -3 -13  122.25   14.44
   6   3 -13  120.36   18.30
   6   3 -13  111.00   14.42
  -6  -3  13   92.85   14.61
  -6   3  14  140.06   18.04
   6  -3 -14  180.78   22.87
   6  -3 -14  147.03   17.88
   6   3 -14  180.34   23.00
   6   3 -14  145.71   18.31
  -6  -3  14  130.33   18.81
  -6   3  15   13.96    4.54
   6  -3 -15   17.49    7.16
   6  -3 -15   18.19    5.13
   6   3 -15   17.68    5.14
  -6  -3  15   25.05    6.83
  -6   3  16   19.41    5.70
   6  -3 -16   16.28    7.38
   6  -3 -16   15.65    4.41
   6   3 -16   18.56    5.70
  -6  -3  16    6.55    5.27
  -6   3  17   61.45   10.34
   6  -3 -17   67.11   13.34
   6  -3 -17   52.35    9.27
   6   3 -17   86.29   11.52
  -6  -3  17   47.76   10.85
   6  -3 -18   93.28   17.30
   6   3 -18  149.45   19.86
   6   3 -18   94.36   14.42
  -6  -3  18   96.39   15.85
   6  -3 -19   42.43   11.13
   6   3 -19   33.70   10.02
   6   3 -19   32.61    7.23
  -6  -3  19   29.23    8.39
   6  -3 -20   10.41    6.95
   6   3 -20    5.29    5.93
   6   3 -20    1.55    4.01
  -6  -3  20    3.05    4.32
   6   3 -21   -1.43    4.59
   6   3 -21   -0.87    2.97
  -6  -3  21   -2.02    3.92
   6   3 -22   76.46   14.47
  -6  -3  22   48.33   11.66
   6   3 -23    9.65    7.25
   6   3 -24   56.11   12.60
   6  -3 -25   -1.22    4.77
   6   3 -25   -2.40    5.15
   6  -3 -26    2.23    5.77
   6   3 -26    5.17    4.88
   6  -3 -27   -0.36    4.87
   6  -3 -28    8.01    6.16
   6   3 -28   20.43    8.76
   6  -3 -29   -0.45    4.12
   6   3 -29    3.73    4.85
   6   3 -30   20.02    8.12
   6  -3 -31    4.49    5.54
   6   3 -31   -3.05    5.41
   6  -3 -32    0.79    4.59
   6   3 -32    4.97    6.25
   6   3 -33    3.95    5.26
   6   3 -34   11.47    7.06
   6   3 -35   -3.90    7.11
   6   3 -36    0.02    5.49
   6   3 -37   -2.32    5.97
   6   3 -38    2.70    5.85
   6   3 -39   -0.05    4.28
   6   3 -40   -1.10    6.00
   6   3 -41   -0.65    5.08
  -6   4   1  148.20   18.20
  -6   4   1  164.15   20.11
   6  -4  -1  159.26   19.98
   6  -4  -1  166.92   20.73
   6   4  -1  214.24   23.73
   6   4  -1  179.01   18.58
  -6  -4   1  171.75   21.05
  -6  -4   1  170.18   19.11
  -6   4   2   15.11    4.00
  -6   4   2    8.31    4.29
   6  -4  -2    7.25    3.86
   6  -4  -2    8.29    4.61
   6   4  -2    8.38    5.51
   6   4  -2   10.88    3.51
  -6  -4   2    7.95    4.28
  -6  -4   2   11.98    3.77
  -6   4   3    6.14    2.55
  -6   4   3    7.35    3.80
   6  -4  -3    3.24    3.25
   6  -4  -3    1.52    2.67
   6   4  -3    6.84    5.53
   6   4  -3    7.08    2.90
  -6  -4   3    0.83    2.71
  -6  -4   3    7.85    3.28
  -6   4   4   21.97    4.61
  -6   4   4    9.60    4.30
   6  -4  -4   12.84    5.27
   6  -4  -4   18.12    5.42
   6   4  -4   11.64    6.06
   6   4  -4   10.08    3.62
  -6  -4   4   13.15    5.52
  -6  -4   4   13.72    4.08
  -6   4   5  229.30   23.37
  -6   4   5  222.90   23.89
   6  -4  -5  209.99   25.06
   6  -4  -5  206.80   24.19
   6   4  -5  205.84   26.95
   6   4  -5  218.68   22.90
  -6  -4   5  245.56   26.97
  -6  -4   5  182.89   23.27
  -6   4   6  258.14   24.93
  -6   4   6  234.41   25.06
   6  -4  -6  214.63   26.57
   6  -4  -6  198.26   24.98
   6   4  -6  237.31   28.90
   6   4  -6  250.66   24.62
  -6  -4   6  213.88   27.18
  -6  -4   6  209.65   25.04
  -6   4   7   63.97    8.84
  -6   4   7   78.11    9.74
   6  -4  -7   51.93    9.91
   6  -4  -7   49.41    8.73
   6   4  -7   46.52   11.14
   6   4  -7   41.70    7.63
  -6  -4   7   46.90    8.75
  -6   4   8    2.03    2.82
  -6   4   8    3.67    2.90
   6  -4  -8    2.47    4.53
   6  -4  -8    5.65    3.52
   6   4  -8    4.65    4.67
   6   4  -8    2.18    3.09
  -6  -4   8    5.12    3.60
  -6   4   9   59.28    9.08
  -6   4   9   46.43    8.35
   6  -4  -9   47.36   10.46
   6  -4  -9   51.57    9.03
   6   4  -9   46.73   11.12
   6   4  -9   66.33    9.24
  -6  -4   9   65.52   10.11
  -6   4  10   25.35    6.16
  -6   4  10   24.87    6.03
   6  -4 -10   28.41    8.24
   6  -4 -10   34.12    6.86
   6   4 -10   38.16    9.51
   6   4 -10   40.39    7.11
  -6  -4  10   37.24    7.70
  -6   4  11  135.77   16.33
   6  -4 -11  145.71   19.67
   6  -4 -11  133.13   16.38
   6   4 -11  140.02   19.88
   6   4 -11  122.56   15.93
  -6  -4  11  117.25   16.94
  -6   4  12   82.68   12.18
   6  -4 -12   76.13   14.38
   6  -4 -12  106.78   13.08
   6   4 -12   90.82   15.49
   6   4 -12   96.49   12.75
  -6  -4  12   80.71   13.35
  -6   4  13   26.01    6.49
   6  -4 -13   37.42    9.30
   6  -4 -13   39.85    7.53
   6   4 -13   35.01    7.29
  -6  -4  13   40.65    8.33
  -6   4  14   -1.20    2.89
   6  -4 -14    2.24    5.40
   6  -4 -14    0.63    3.14
   6   4 -14    1.07    2.66
  -6  -4  14    1.92    4.08
  -6   4  15  126.75   15.76
   6  -4 -15  112.99   18.48
   6  -4 -15   97.59   14.55
   6   4 -15  147.20   16.68
  -6  -4  15  118.53   17.34
  -6   4  16  161.32   17.58
   6  -4 -16  125.35   19.58
   6  -4 -16  113.02   15.80
   6   4 -16  112.12   16.25
  -6  -4  16  148.80   19.35
   6  -4 -17    7.83    6.08
   6   4 -17   10.22    6.01
  -6  -4  17   16.26    6.43
   6  -4 -18   65.27   12.73
   6   4 -18   32.24    9.89
  -6  -4  18   48.71   10.33
   6  -4 -19   91.02   16.66
   6   4 -19  103.00   17.17
  -6  -4  19   95.85   15.69
   6  -4 -20  114.30   18.61
   6   4 -20   98.37   17.55
  -6  -4  20   97.35   16.12
   6   4 -21    3.99    5.35
  -6  -4  21   -0.43    4.37
   6   4 -22   15.73    6.91
  -6  -4  22    1.47    4.04
   6   4 -23   -1.77    4.34
   6   4 -24    4.52    5.12
   6   4 -25    4.11    5.73
   6  -4 -26    3.15    4.83
   6   4 -26   10.95    7.09
   6  -4 -27    8.48    6.18
   6   4 -27   22.34    8.70
   6  -4 -28   13.53    6.67
   6   4 -28    1.63    5.08
   6  -4 -29    2.34    5.79
   6   4 -29   -0.35    4.84
   6  -4 -30    3.34    4.34
   6   4 -30    2.38    5.49
   6   4 -31   -1.60    5.96
   6   4 -32   14.06    8.41
   6   4 -33    8.62    6.31
   6   4 -34    6.14    5.63
   6   4 -35    4.40    5.70
   6   4 -36   10.27    6.46
   6   4 -37    2.76    6.46
   6   4 -38   -0.74    4.85
   6   4 -39   -1.14    6.76
  -6   5   1   15.83    5.16
  -6   5   1   19.66    6.65
   6  -5  -1   12.60    4.31
   6  -5  -1   22.39    6.47
   6   5  -1   13.25    5.81
  -6  -5   1   18.24    6.22
  -6  -5   1   19.52    4.58
  -6   5   2   72.85   11.66
  -6   5   2   99.63   14.55
   6  -5  -2   82.01   11.95
   6  -5  -2   68.37   12.02
   6   5  -2   84.12   14.12
  -6  -5   2   82.50   13.14
  -6  -5   2   82.54   11.25
  -6   5   3  114.10   15.51
   6  -5  -3  120.72   16.05
   6  -5  -3  132.63   16.91
   6   5  -3  112.49   17.77
  -6  -5   3  122.84   17.36
  -6  -5   3  134.16   15.67
  -6   5   4   99.40   13.67
   6  -5  -4   95.09   14.11
   6  -5  -4  112.87   14.84
   6   5  -4   96.57   15.98
  -6  -5   4  115.36   16.09
  -6  -5   4   96.51   13.52
  -6   5   5    7.16    3.86
   6  -5  -5    7.29    4.71
   6  -5  -5    0.35    3.22
   6   5  -5    2.97    4.57
  -6  -5   5    0.91    4.13
  -6  -5   5   -0.63    2.14
  -6   5   6    1.37    2.44
   6  -5  -6    3.12    3.84
   6  -5  -6    9.11    3.77
   6   5  -6    2.44    4.57
  -6  -5   6    6.18    3.59
  -6   5   7   45.45    8.49
   6  -5  -7   59.21   10.46
   6  -5  -7   66.98   10.26
   6   5  -7   50.35   11.42
  -6  -5   7   61.45    9.98
  -6   5   8   49.32    8.15
   6  -5  -8   37.67    8.95
   6  -5  -8   52.77    8.82
   6   5  -8   48.92   10.81
  -6  -5   8   45.14    8.74
  -6   5   9   84.69   11.63
   6  -5  -9   68.44   12.84
   6  -5  -9   94.14   12.68
   6   5  -9   80.24   14.45
  -6  -5   9   83.90   12.62
  -6   5  10   33.07    6.96
   6  -5 -10   32.37    8.62
   6  -5 -10   48.92    8.12
   6   5 -10   30.98    8.59
  -6  -5  10   38.03    8.41
  -6   5  11    0.58    2.74
   6  -5 -11    0.32    3.65
   6  -5 -11    7.06    4.25
   6   5 -11    0.92    4.59
  -6  -5  11    0.54    4.02
  -6   5  12    7.09    4.03
   6  -5 -12   19.24    6.64
   6  -5 -12   10.98    4.70
  -6  -5  12    5.29    3.90
  -6   5  13  180.45   22.31
   6  -5 -13  181.76   25.29
   6  -5 -13  216.36   23.36
  -6  -5  13  222.70   25.39
  -6   5  14  210.73   25.14
   6  -5 -14  271.79   30.08
   6  -5 -14  242.24   26.05
  -6  -5  14  211.35   27.22
   6  -5 -15   -1.11    5.21
   6   5 -15    1.00    4.02
  -6  -5  15    4.05    4.04
   6  -5 -16   14.44    7.52
   6   5 -16    7.03    5.45
  -6  -5  16    7.09    5.01
   6  -5 -17    0.60    4.97
   6   5 -17   -1.67    4.81
  -6  -5  17   -1.69    3.71
   6  -5 -18  113.34   18.08
   6   5 -18  105.56   17.68
  -6  -5  18   99.92   16.83
   6  -5 -19    5.50    6.22
   6   5 -19   26.73    8.71
  -6  -5  19   18.68    7.36
   6  -5 -20   14.91    7.56
   6   5 -20   15.86    7.33
  -6  -5  20   19.74    6.96
   6  -5 -21    4.31    4.62
   6   5 -21   -1.43    4.78
  -6  -5  21    0.11    4.21
   6   5 -22    6.94    6.01
  -6  -5  22   -1.50    4.41
   6   5 -23   30.43    9.55
   6   5 -24   26.75    9.29
   6   5 -25    2.99    5.32
   6  -5 -26   -0.77    4.85
   6   5 -26    4.54    5.58
   6  -5 -27   -0.40    4.88
   6   5 -27   -0.26    4.76
   6  -5 -28    1.76    3.91
   6   5 -28    2.78    6.23
   6   5 -29    7.72    6.14
   6   5 -30   12.12    6.88
   6   5 -31    0.61    4.38
   6   5 -32   -1.76    5.15
   6   5 -33   11.79    7.56
   6   5 -34   12.55    7.18
   6   5 -35    8.90    6.38
   6   5 -36    6.26    5.82
   6   5 -37   -0.37    4.89
   6   5 -38   -0.51    5.17
  -6   6   1  136.27   16.89
   6  -6  -1  122.56   15.44
   6  -6  -1   92.78   15.71
   6   6  -1  110.66   17.23
  -6  -6   1  143.27   18.00
  -6  -6   1  124.95   15.28
  -6   6   2   28.45    6.87
   6  -6  -2   31.84    6.68
   6  -6  -2   16.51    6.47
   6   6  -2   21.28    7.06
  -6  -6   2   16.03    5.97
  -6  -6   2   32.46    6.31
  -6   6   3    9.20    3.80
   6  -6  -3    5.99    3.72
   6  -6  -3    3.33    3.64
   6   6  -3   10.06    5.25
  -6  -6   3    3.57    4.35
  -6  -6   3    3.30    2.75
  -6   6   4   31.00    6.40
   6  -6  -4   22.72    5.94
   6  -6  -4   42.13    8.39
   6   6  -4   20.11    7.23
  -6  -6   4    9.14    5.53
  -6  -6   4   15.25    5.47
  -6   6   5  116.70   16.08
   6  -6  -5  150.76   17.94
   6  -6  -5  134.45   17.57
   6   6  -5  132.81   18.89
  -6  -6   5  121.08   16.28
  -6   6   6   77.15   11.83
   6  -6  -6   80.30   12.98
   6  -6  -6  101.00   13.80
   6   6  -6   64.71   13.40
  -6  -6   6  111.08   13.56
  -6   6   7   62.06    9.55
   6  -6  -7   58.31   10.65
   6  -6  -7   65.00   10.90
   6   6  -7   49.78   10.95
  -6  -6   7   61.44   10.27
  -6   6   8    8.13    3.75
   6  -6  -8   12.02    5.52
   6  -6  -8   17.37    5.67
   6   6  -8   12.29    6.22
  -6  -6   8   15.57    6.01
  -6   6   9   90.68   12.69
   6  -6  -9   85.26   14.28
   6  -6  -9   89.36   13.63
   6   6  -9  123.88   17.30
  -6  -6   9  101.18   14.54
  -6   6  10   58.92    9.42
   6  -6 -10   56.93   11.32
   6  -6 -10   76.66   11.15
   6   6 -10   73.64   13.12
  -6  -6  10   51.03   10.28
  -6   6  11   55.20    9.19
   6  -6 -11   71.22   12.52
   6  -6 -11   65.10   10.71
  -6  -6  11   61.48   11.50
  -6   6  12   51.38    9.10
   6  -6 -12   69.16   12.46
   6  -6 -12   64.77   10.56
  -6  -6  12   67.29   11.87
   6  -6 -13    3.77    4.83
  -6  -6  13    0.36    4.00
   6  -6 -14    2.00    4.87
   6   6 -14    6.09    6.50
  -6  -6  14    0.88    3.29
   6  -6 -15   69.57   12.80
   6   6 -15   46.93   11.76
  -6  -6  15   55.43   11.74
   6  -6 -16   14.08    6.57
   6   6 -16    4.08    4.91
  -6  -6  16   10.53    5.39
   6  -6 -17    6.21    5.12
   6   6 -17   24.88    7.84
  -6  -6  17    9.17    5.68
   6  -6 -18   46.35   11.01
   6   6 -18   59.34   11.94
   6  -6 -19   12.73    7.54
   6   6 -19   14.94    7.00
  -6  -6  19   26.48    7.46
   6  -6 -20   -0.23    6.08
   6   6 -20    2.86    6.15
  -6  -6  20    1.25    4.73
   6  -6 -21    4.51    6.35
   6   6 -21   17.55    7.97
  -6  -6  21   19.57    7.17
   6   6 -22   15.72    6.71
  -6  -6  22    1.38    5.61
   6   6 -23   22.63    7.89
  -6  -6  23    5.11    4.83
   6   6 -24    1.75    4.92
   6   6 -25   28.99    9.81
   6   6 -26   15.68    7.96
   6   6 -27   19.95    8.04
   6   6 -28   -0.15    4.01
   6   6 -29   -1.17    5.73
   6   6 -30    0.02    4.41
   6   6 -31    3.91    5.93
   6   6 -32   -0.77    4.83
   6   6 -33    7.07    5.51
   6   6 -34   -1.45    6.00
   6   6 -35    3.25    4.56
   6   6 -36   -1.48    5.34
   6   6 -37    0.69    6.48
  -6   7   1   11.90    5.15
   6  -7  -1   15.52    5.14
   6   7  -1   12.37    5.97
  -6  -7   1    9.97    4.92
  -6   7   2   12.00    4.47
   6  -7  -2    4.45    3.22
   6  -7  -2   11.75    5.19
   6   7  -2    7.02    5.40
  -6  -7   2    5.74    4.99
  -6   7   3  248.60   27.44
   6  -7  -3  239.01   26.74
   6  -7  -3  218.93   28.06
   6   7  -3  248.38   29.18
  -6   7   4   54.44   10.09
   6  -7  -4   92.22   12.00
   6  -7  -4   62.80   11.67
   6   7  -4   68.67   12.71
  -6   7   5   19.52    5.60
   6  -7  -5   27.19    6.78
   6  -7  -5   25.81    6.77
   6   7  -5    9.22    5.67
  -6   7   6   21.35    5.82
   6  -7  -6   18.71    5.52
   6  -7  -6   24.22    6.92
   6   7  -6   12.88    6.62
  -6   7   7   21.81    5.79
   6  -7  -7    8.28    4.74
   6  -7  -7   13.06    5.71
   6   7  -7   14.49    6.63
  -6   7   8   36.01    7.04
   6  -7  -8   36.60    8.42
   6  -7  -8   35.69    8.29
   6   7  -8   31.56    8.53
  -6   7   9  126.41   16.09
   6  -7  -9  136.12   18.16
   6  -7  -9  128.75   17.44
   6  -7 -10   -0.73    3.96
   6  -7 -11   -1.79    4.61
   6  -7 -12   22.59    7.36
   6   7 -12   25.07    8.13
   6  -7 -13  150.20   21.33
   6   7 -13  159.50   22.47
   6  -7 -14    2.68    4.47
   6   7 -14    8.89    5.63
   6  -7 -15    2.82    5.10
   6   7 -15    3.25    4.50
   6  -7 -16    1.10    4.30
   6   7 -16   -1.79    5.84
   6  -7 -17    1.16    4.43
   6   7 -17    8.55    5.51
   6  -7 -18    9.45    7.42
   6   7 -18   10.09    6.09
   6  -7 -19   70.19   13.75
   6   7 -19   63.71   14.07
   6  -7 -20    0.84    3.90
   6   7 -20    2.11    4.07
   6  -7 -21    0.44    4.82
   6   7 -21    3.71    5.84
   6  -7 -22   -0.87    5.82
   6   7 -22    2.52    5.20
   6   7 -23   22.14    8.24
   6   7 -24    3.42    4.62
   6   7 -25    7.56    5.70
   6   7 -26   -3.38    5.87
   6   7 -27    5.67    6.63
   6   7 -28   11.16    6.67
   6   7 -29   10.38    6.78
   6   7 -30    0.96    5.83
   6   7 -31   -0.12    3.48
   6   7 -32    2.04    5.43
   6   7 -33    1.17    4.89
   6   7 -34   -4.33    7.48
   6   7 -35    5.65    7.39
  -6   8   1   89.68   14.46
   6   8  -1   95.77   15.01
  -6  -8   1  112.83   16.00
  -6   8   2    0.89    4.34
   6   8  -2    7.82    5.22
  -6   8   3    1.66    3.67
   6  -8  -3    0.19    3.18
   6  -8  -3   -0.24    3.53
   6   8  -3    1.73    3.61
  -6   8   4   -0.35    3.31
   6  -8  -4    0.03    2.56
   6  -8  -4   -0.62    4.78
   6   8  -4   -0.70    3.52
  -6   8   5  139.53   20.42
   6  -8  -5  173.55   21.54
   6  -8  -5  202.54   23.88
   6   8  -5  252.61   25.72
   6  -8  -6    5.38    3.87
   6   8  -6    3.79    4.62
   6  -8  -7   57.57   10.14
   6  -8  -8    4.83    4.27
   6  -8  -9  122.30   17.29
   6  -8 -10   37.12    8.51
   6  -8 -11   94.23   15.07
   6   8 -11  101.65   16.66
   6  -8 -12   12.39    5.63
   6   8 -12   15.09    7.40
   6  -8 -13   -1.12    3.68
   6   8 -13   -2.08    4.58
   6  -8 -14    0.94    3.63
   6   8 -14    2.94    4.94
  -6  -8  14    1.53    4.47
   6  -8 -15   90.15   14.66
   6   8 -15   72.67   13.91
  -6  -8  15   60.20   12.51
   6  -8 -16    1.12    5.14
   6   8 -16   -2.62    5.19
  -6  -8  16   -2.93    4.60
   6  -8 -17   18.17    7.42
   6   8 -17   38.55   10.22
  -6  -8  17   19.22    7.31
   6  -8 -18   -0.26    4.23
   6   8 -18    3.59    5.12
  -6  -8  18    1.92    5.28
   6  -8 -19   11.67    6.59
   6   8 -19   10.30    6.11
  -6  -8  19    4.19    5.84
   6  -8 -20    3.00    4.66
   6   8 -20   -1.29    4.70
  -6  -8  20    1.68    4.67
   6  -8 -21   18.78    7.55
   6   8 -21   17.78    7.75
  -6  -8  21    5.70    5.62
   6   8 -22   -1.29    5.57
  -6  -8  22   -1.34    4.72
   6   8 -23   -2.15    6.45
  -6  -8  23    4.46    4.76
   6   8 -24   -2.98    5.43
   6   8 -25   13.32    8.06
   6   8 -26    3.76    5.60
   6   8 -27   14.43    7.98
   6   8 -28    0.21    5.50
   6   8 -29   -1.64    4.58
   6   8 -30   -1.71    5.32
   6   8 -31    1.80    5.13
   6   8 -32    0.09    4.81
   6   8 -33    5.14    6.28
   6   8 -34   -1.58    5.39
   6   9  -1    1.10    3.38
  -6  -9   1   12.63    4.76
   6   9  -2    7.39    4.93
  -6  -9   2   14.72    5.14
   6   9  -3  154.85   21.82
  -6  -9   3  180.41   21.40
   6   9  -4   13.79    5.94
  -6  -9   4   14.92    5.39
   6   9  -5    5.45    4.75
  -6  -9   5    4.31    4.08
  -6  -9   6    6.54    4.13
  -6  -9   7    8.47    5.64
   6  -9  -8    3.50    4.62
  -6  -9   8   -3.03    3.93
   6  -9  -9   68.87   11.49
   6   9  -9   69.55   12.96
  -6  -9   9   53.67   11.20
   6  -9 -10    4.59    4.24
   6   9 -10    3.43    5.47
  -6  -9  10    2.08    3.62
   6  -9 -11   -1.08    3.44
   6   9 -11    3.53    5.14
  -6  -9  11   -0.07    3.72
   6  -9 -12   -1.06    3.96
   6   9 -12   -1.13    4.98
  -6  -9  12    0.60    3.92
   6  -9 -13   68.56   12.30
   6   9 -13   82.93   14.18
  -6  -9  13   38.09   10.64
   6  -9 -14    1.22    4.17
   6   9 -14    3.57    4.62
  -6  -9  14    4.53    5.58
   6  -9 -15   14.36    6.86
   6   9 -15   20.78    7.64
  -6  -9  15   16.20    6.43
   6  -9 -16    9.69    5.81
   6   9 -16    2.54    5.84
  -6  -9  16   -0.63    5.17
   6  -9 -17   14.48    7.33
   6   9 -17    5.53    6.46
  -6  -9  17   16.72    7.20
   6  -9 -18    2.95    4.72
   6   9 -18    3.02    4.83
  -6  -9  18    0.24    3.74
   6  -9 -19   20.98    8.02
   6   9 -19   30.73   10.00
  -6  -9  19   42.43   10.30
   6   9 -20   -0.73    5.13
  -6  -9  20    4.75    5.44
   6   9 -21    4.23    4.79
  -6  -9  21    6.18    5.93
   6   9 -22   -1.21    5.46
  -6  -9  22    0.63    4.83
   6   9 -23   23.59    9.90
  -6  -9  23   25.62    9.35
   6   9 -24    1.64    3.61
   6   9 -25    8.03    6.49
   6   9 -26   -1.31    6.35
   6   9 -27   -1.27    5.41
   6   9 -28   -2.43    5.76
   6   9 -29    8.03    5.63
   6   9 -30   -1.11    5.22
   6   9 -31    4.80    5.65
   6   9 -32    0.61    6.49
   6 -10  -1   15.47    5.40
   6  10  -1   22.58    6.89
  -6 -10   1   31.32    6.95
   6 -10  -2    9.51    4.91
   6  10  -2    7.25    4.80
  -6 -10   2    8.13    4.97
   6 -10  -3    3.11    3.88
   6  10  -3   -0.73    3.88
  -6 -10   3    1.90    4.12
  -6 -10   4    8.69    5.55
  -6 -10   5   25.91    7.54
  -6 -10   6    5.97    3.97
   6  10  -7   13.10    6.20
  -6 -10   7   13.32    6.12
   6  10  -8   -1.30    4.63
  -6 -10   8   -2.09    4.46
   6  10  -9   -2.67    4.57
  -6 -10   9    4.25    5.07
   6  10 -10    5.12    5.48
  -6 -10  10   -1.95    3.91
   6  10 -11   92.82   14.88
  -6 -10  11   50.86   12.07
   6  10 -12   -1.91    4.08
  -6 -10  12   -0.04    4.13
   6  10 -13   11.88    6.10
  -6 -10  13    6.75    5.95
   6  10 -14    1.18    4.68
  -6 -10  14    2.76    5.12
   6  10 -15   25.02    8.55
  -6 -10  15   36.94   10.14
   6  10 -16    5.71    6.44
  -6 -10  16   -0.98    4.82
   6  10 -17   24.95    8.43
  -6 -10  17   20.49    8.23
   6  10 -18   -1.12    4.77
  -6 -10  18   15.33    6.58
   6  10 -19    1.52    4.78
  -6 -10  19    8.15    5.27
   6  10 -20    0.19    4.22
  -6 -10  20   -1.44    5.05
   6  10 -21   29.64   10.21
  -6 -10  21   39.21   10.94
   6  10 -22    0.61    5.44
  -6 -10  22   -4.97    6.24
   6  10 -23    0.62    5.52
  -6 -10  23   10.28    6.04
   6  10 -24    2.19    4.69
   6  10 -25   12.66    7.29
   6  10 -26    1.90    5.40
   6  10 -27   15.55    7.22
   6  10 -28   -4.33    6.10
   6  10 -29   -1.18    6.29
   6  10 -30   -0.35    4.69
   6 -11  -1    4.59    4.10
   6  11  -1    7.72    5.32
  -6 -11   1   10.63    5.09
   6 -11  -2   -1.47    3.47
   6  11  -2    2.70    4.32
  -6 -11   2    0.83    3.75
   6 -11  -3   35.79    7.68
  -6 -11   3   31.19    8.12
   6 -11  -4    6.28    4.22
  -6 -11   4    0.16    3.93
   6 -11  -5    0.02    3.41
   6  11  -5    4.44    4.74
  -6 -11   5    2.92    3.36
   6 -11  -6    1.71    3.31
   6  11  -6    0.43    3.38
  -6 -11   6    0.76    4.16
   6 -11  -7   12.95    5.04
   6  11  -7   15.02    6.61
  -6 -11   7    7.02    5.31
   6 -11  -8   19.94    6.22
   6  11  -8   18.96    7.01
  -6 -11   8   11.70    5.42
   6  11  -9   28.86    8.87
  -6 -11   9   14.99    7.64
   6  11 -10    5.79    5.47
  -6 -11  10    4.69    4.55
   6  11 -11   -1.63    4.16
  -6 -11  11   -0.89    4.42
   6  11 -12   11.05    5.54
  -6 -11  12    3.43    4.67
   6  11 -13   26.76    7.76
  -6 -11  13    8.14    6.03
   6  11 -14   -1.90    5.47
  -6 -11  14    0.78    4.96
   6  11 -15    6.33    5.77
  -6 -11  15    8.68    5.73
   6  11 -16    8.37    5.88
  -6 -11  16   -1.38    5.34
   6  11 -17   14.21    6.51
  -6 -11  17    9.96    5.95
   6  11 -18   -2.33    5.60
  -6 -11  18   -0.40    5.03
   6  11 -19   17.55    7.82
  -6 -11  19   27.91    9.46
   6  11 -20    2.15    5.17
  -6 -11  20   -2.44    4.35
   6  11 -21    5.79    5.49
  -6 -11  21    4.37    4.88
   6  11 -22    0.89    5.05
  -6 -11  22   -1.15    6.40
   6  11 -23   12.88    7.32
  -6 -11  23   12.82    7.24
   6  11 -24   -1.51    4.97
   6  11 -25   -1.15    5.08
   6  11 -26    2.15    4.71
   6  11 -27    5.46    6.74
   6  11 -28   -1.51    5.28
   6  11 -29    7.67    6.46
   6 -12  -1   30.60    7.41
  -6 -12   1   27.28    7.52
   6 -12  -2    2.72    3.42
  -6 -12   2    0.86    3.98
   6 -12  -3    3.54    3.57
  -6 -12   3   -1.72    4.18
   6 -12  -4    4.58    3.21
   6  12  -4   -0.36    3.40
  -6 -12   4    1.90    3.95
   6 -12  -5   31.48    7.43
   6  12  -5   29.40    8.47
  -6 -12   5   22.10    7.48
   6 -12  -6   -0.25    3.17
   6  12  -6   -1.27    3.87
  -6 -12   6    2.66    4.45
   6 -12  -7    0.49    3.59
   6  12  -7    5.06    4.61
  -6 -12   7    4.36    4.62
   6 -12  -8    1.61    4.16
   6  12  -8   -0.49    4.53
  -6 -12   8   -0.69    3.76
   6 -12  -9   15.60    6.31
   6  12  -9   17.33    7.09
  -6 -12   9    6.82    5.42
   6 -12 -10    3.59    4.53
   6  12 -10    9.15    5.82
  -6 -12  10    2.64    5.06
   6 -12 -11   21.71    7.43
   6  12 -11   30.80    8.60
  -6 -12  11   10.62    7.19
   6 -12 -12    3.84    4.15
   6  12 -12   -1.09    3.67
  -6 -12  12   -2.82    5.78
   6  12 -13    2.93    4.70
  -6 -12  13   -0.02    4.76
   6  12 -14   -1.25    4.67
  -6 -12  14    0.08    4.90
   6  12 -15   22.03    8.03
  -6 -12  15   14.23    7.39
   6  12 -16    6.71    4.83
  -6 -12  16    1.40    4.78
   6  12 -17    7.26    5.18
  -6 -12  17    3.71    6.51
   6  12 -18    1.36    4.52
  -6 -12  18   -4.47    8.06
   6  12 -19    0.50    3.73
  -6 -12  19   -1.34    6.00
   6  12 -20   -1.36    5.01
  -6 -12  20    7.39    6.30
   6  12 -21   19.93    8.96
  -6 -12  21    7.06    7.18
   6  12 -22    7.37    6.71
  -6 -12  22   -2.96    5.83
   6  12 -23   -0.22    6.48
  -6 -12  23   -1.10    4.31
   6  12 -24    1.89    5.13
   6  12 -25    4.99    6.42
   6  12 -26    5.84    5.43
   6  12 -27    7.54    6.07
   6 -13  -1    9.26    4.71
  -6 -13   1    2.01    4.44
   6 -13  -2    1.42    3.57
  -6 -13   2    0.95    4.63
   6 -13  -3   37.12    7.97
   6  13  -3   31.32    8.64
  -6 -13   3   23.43    7.67
   6 -13  -4   22.01    6.39
   6  13  -4   12.33    6.74
  -6 -13   4    4.50    5.36
   6 -13  -5    6.72    4.12
   6  13  -5    2.76    4.21
  -6 -13   5   -0.22    4.66
   6 -13  -6    9.66    4.80
   6  13  -6   -2.05    3.85
  -6 -13   6    1.94    5.34
   6 -13  -7   14.00    5.06
   6  13  -7   16.98    6.65
  -6 -13   7    6.25    5.15
   6 -13  -8    2.16    4.22
   6  13  -8    7.41    5.45
  -6 -13   8    3.56    5.30
   6 -13  -9   28.12    7.62
   6  13  -9   24.30    7.93
  -6 -13   9   19.19    7.62
   6  13 -10   -0.27    3.60
  -6 -13  10   -1.29    5.24
   6  13 -11   -0.85    4.81
  -6 -13  11   -1.09    5.44
   6  13 -12   11.78    6.09
  -6 -13  12    0.82    5.02
   6  13 -13   11.17    6.77
  -6 -13  13    0.88    5.90
   6  13 -14   -0.55    4.16
  -6 -13  14    0.98    3.95
   6  13 -15    3.73    5.54
  -6 -13  15    5.27    6.78
   6  13 -16   -1.59    5.13
  -6 -13  16   -1.90    4.41
   6  13 -17   -2.90    5.88
  -6 -13  17    4.25    6.90
   6  13 -18   -3.63    6.19
  -6 -13  18   -2.53    5.53
   6  13 -19    3.22    5.58
  -6 -13  19    5.90    5.35
   6  13 -20    3.48    5.52
  -6 -13  20    1.52    5.48
   6  13 -21   -1.69    5.76
  -6 -13  21    1.38    5.13
   6  13 -22    1.08    5.24
  -6 -13  22    3.93    6.42
   6  13 -23   -1.94    5.36
  -6 -13  23    7.27    7.82
   6  13 -24    2.71    4.78
   6  13 -25    9.66    6.93
   6 -14  -1   19.85    6.06
  -6 -14   1    5.17    5.19
   6 -14  -2    2.43    3.60
  -6 -14   2    8.16    5.26
   6 -14  -3    0.01    3.46
  -6 -14   3    0.34    3.48
   6 -14  -4    3.18    4.03
  -6 -14   4   -1.11    4.27
   6 -14  -5   26.69    7.03
  -6 -14   5    5.81    5.40
   6 -14  -6   21.99    6.57
   6  14  -6   16.89    6.48
  -6 -14   6    6.32    5.27
   6  14  -7   14.72    6.03
  -6 -14   7    3.11    3.48
   6  14  -8   -0.07    3.89
  -6 -14   8   -1.84    3.90
   6  14  -9   17.16    6.87
  -6 -14   9    3.17    4.48
   6  14 -10   -0.91    4.50
  -6 -14  10    3.70    4.41
   6  14 -11    5.42    5.44
  -6 -14  11   10.51    5.96
   6  14 -12    9.78    6.20
  -6 -14  12    1.61    4.17
   6  14 -13   -2.40    5.41
  -6 -14  13   -1.34    5.75
   6  14 -14   -0.33    3.09
  -6 -14  14   -3.07    5.83
   6  14 -15    2.92    3.75
  -6 -14  15    0.44    5.97
   6  14 -16    6.28    5.52
  -6 -14  16    3.91    5.33
   6  14 -17   -0.21    5.90
  -6 -14  17    6.78    6.54
   6  14 -18    4.76    5.60
  -6 -14  18   -0.95    5.30
   6  14 -19   -2.45    5.60
  -6 -14  19   -2.11    5.67
   6  14 -20    2.17    5.26
  -6 -14  20   -3.32    5.80
   6  14 -21   -0.07    5.69
  -6 -14  21    0.33    4.74
   6  14 -22    2.53    5.87
  -6 -14  22   -1.07    5.55
   6  14 -23    3.87    6.12
  -6 -14  23    5.40    6.15
   6 -15  -1   -0.48    4.14
  -6 -15   1    0.50    4.10
   6 -15  -2   11.29    4.98
  -6 -15   2    6.54    4.95
   6 -15  -3    5.16    4.83
  -6 -15   3    2.97    4.62
   6 -15  -4    7.83    4.42
  -6 -15   4    2.62    5.05
  -6 -15   5    1.49    4.87
  -6 -15   6   -4.39    6.48
  -6 -15   7   -1.81    4.25
  -6 -15   8   -0.47    4.45
   6  15  -9    6.47    5.17
  -6 -15   9    0.13    4.39
   6  15 -10    3.88    5.65
  -6 -15  10    2.88    5.49
   6  15 -11   -1.70    4.27
  -6 -15  11    7.39    6.56
   6  15 -12    1.01    4.35
  -6 -15  12   -0.80    4.73
   6  15 -13   12.01    7.27
  -6 -15  13    3.78    6.18
   6  15 -14    5.54    5.72
  -6 -15  14    2.39    5.70
   6  15 -15   -2.00    5.24
  -6 -15  15   -2.82    6.84
   6  15 -16    1.74    5.24
  -6 -15  16   -1.90    4.27
   6  15 -17   -0.31    4.56
  -6 -15  17   -0.09    4.45
   6  15 -18    1.83    6.08
  -6 -15  18    0.73    5.12
   6  15 -19    1.02    5.68
  -6 -15  19    1.44    5.67
   6  15 -20   -3.40    6.36
  -6 -15  20   -0.21    5.39
   6  15 -21   -2.90    5.71
  -6 -15  21   -2.63    5.24
  -6 -15  22   -0.66    4.80
  -6 -15  23   -1.21    4.71
   6 -16  -1    2.46    3.25
  -6 -16   1    0.39    4.40
  -6 -16   2   -2.63    4.64
  -6 -16   3   -0.03    3.24
  -6 -16   4   -1.28    4.39
  -6 -16   5   -3.88    5.39
  -6 -16   6    9.26    5.73
  -6 -16   7    3.45    5.80
  -6 -16   8   -0.18    3.90
  -6 -16   9    0.47    3.94
  -6 -16  10   -1.65    5.18
  -6 -16  11    0.89    4.70
   6  16 -12   -0.85    5.02
  -6 -16  12   -2.01    6.38
   6  16 -13   -2.24    4.38
  -6 -16  13    0.67    4.95
   6  16 -14   -2.14    5.20
  -6 -16  14   -2.00    7.27
   6  16 -15    0.52    4.76
  -6 -16  15    1.21    4.30
   6  16 -16    1.38    4.85
  -6 -16  16    5.98    6.96
   6  16 -17   -0.67    4.21
  -6 -16  17    4.24    5.71
   6  16 -18   -1.45    5.64
  -6 -16  18   -0.66    4.65
   6  16 -19    2.14    6.01
  -6 -16  19   -2.57    6.74
  -6 -16  20   -0.51    4.89
   6  17 -15   -0.95    5.40
   6  17 -16   -1.68    4.50
  -5   0   1    2.12    2.71
  -5   0   1    2.12    2.65
   5   0  -1    5.43    3.92
   5   0  -1    0.86    2.24
  -5   0   2   -2.17    3.02
  -5   0   2   -0.85    2.37
   5   0  -2   -0.77    4.02
   5   0  -2   -1.15    2.30
  -5   0   3  107.36   13.36
  -5   0   3   96.92   12.17
   5   0  -3   90.64   14.03
   5   0  -3  101.55   12.26
  -5   0   4    0.50    2.43
  -5   0   4   -0.79    2.26
   5   0  -4    0.48    2.35
   5   0  -4   -0.14    2.48
  -5   0   5 2098.48  198.92
  -5   0   5 2238.05  197.51
   5   0  -5 1756.75  199.14
   5   0  -5 2392.76  197.58
  -5   0   6    0.18    3.77
  -5   0   6   -0.82    2.54
   5   0  -6   -1.45    3.86
   5   0  -6    0.02    2.16
  -5   0   7   67.88   10.75
  -5   0   7   77.86    9.85
   5   0  -7   51.93   11.15
   5   0  -7   61.16    8.85
  -5   0   8    0.17    3.07
  -5   0   8    0.04    2.47
   5   0  -8    0.95    4.67
   5   0  -8   -0.70    2.17
  -5   0   9  563.13   56.16
  -5   0   9  586.88   54.29
   5   0  -9  554.70   57.36
   5   0  -9  518.18   53.17
  -5   0  10    0.48    4.00
  -5   0  10   -0.10    2.12
   5   0 -10    0.04    3.38
   5   0 -10   -0.82    2.65
  -5   0  11   20.78    7.39
  -5   0  11   35.78    7.01
   5   0 -11   34.09    8.91
   5   0 -11   34.56    6.34
  -5   0  12    0.14    3.56
  -5   0  12    0.53    2.59
   5   0 -12   -1.43    4.90
   5   0 -12   -0.50    2.18
  -5   0  13    8.41    5.12
  -5   0  13    2.49    2.88
   5   0 -13    8.49    5.10
   5   0 -13    2.99    3.14
  -5   0  14   -1.69    4.34
  -5   0  14   -0.58    2.79
   5   0 -14   -0.01    4.39
   5   0 -14   -1.22    2.50
  -5   0  15  125.03   17.78
  -5   0  15  144.31   16.81
   5   0 -15  108.42   17.75
   5   0 -15  115.97   15.50
  -5   0  16   -1.06    3.07
   5   0 -16    2.22    3.35
   5   0 -16    0.66    1.95
  -5   0  17   67.54   11.84
   5   0 -17  115.88   16.33
   5   0 -17   78.15   11.61
  -5   0  18   -0.81    3.40
   5   0 -18    0.19    2.78
   5   0 -18   -0.32    2.35
  -5   0  19   76.21   13.81
   5   0 -19  119.51   17.56
   5   0 -19  123.88   14.95
  -5   0  20   -0.40    3.41
   5   0 -20   -1.43    4.44
   5   0 -20    0.19    2.40
  -5   0  21  171.55   21.59
   5   0 -21  156.98   20.11
   5   0 -25   41.00   10.44
   5   0 -26    3.19    3.63
   5   0 -27   34.85    9.55
   5   0 -28   -2.40    4.52
   5   0 -29    4.53    6.08
   5   0 -30    0.37    4.94
   5   0 -31   21.27    8.21
   5   0 -32   -1.30    4.80
   5   0 -33   -1.61    4.64
   5   0 -34   -0.42    3.58
   5   0 -35   16.41    7.48
   5   0 -36    0.62    5.12
   5   0 -37    9.06    6.69
  -5   1   1  420.44   42.63
  -5   1   1  464.64   43.21
   5  -1  -1  382.88   43.61
   5  -1  -1  455.74   43.28
   5   1  -1  498.35   45.80
   5   1  -1  446.84   42.58
  -5  -1   1  400.72   43.34
  -5  -1   1  439.72   42.58
  -5   1   2    6.54    3.29
  -5   1   2    4.79    2.62
   5  -1  -2   10.23    4.19
   5  -1  -2    2.04    2.60
   5   1  -2    2.60    3.54
   5   1  -2    3.87    2.88
  -5  -1   2    6.55    3.89
  -5  -1   2    7.19    3.34
  -5   1   3  450.97   43.84
  -5   1   3  464.84   43.31
   5  -1  -3  382.54   44.57
   5  -1  -3  466.69   43.42
   5   1  -3  527.19   47.08
   5   1  -3  412.92   42.62
  -5  -1   3  444.11   44.74
  -5  -1   3  413.94   42.82
  -5   1   4   13.93    4.07
  -5   1   4    5.03    2.98
   5  -1  -4    8.95    4.48
   5  -1  -4    7.09    3.61
   5   1  -4    6.68    5.50
   5   1  -4    9.06    3.62
  -5  -1   4    4.83    4.49
  -5  -1   4    4.64    2.90
  -5   1   5  101.40   13.76
  -5   1   5  105.87   12.81
   5  -1  -5   97.86   14.79
   5  -1  -5  106.74   12.85
   5   1  -5   93.44   15.05
   5   1  -5  130.68   13.13
  -5  -1   5   99.29   14.29
  -5  -1   5   97.84   12.69
  -5   1   6  586.49   48.69
  -5   1   6  427.56   45.90
   5  -1  -6  522.17   49.74
   5  -1  -6  446.34   46.01
   5   1  -6  470.12   49.67
   5   1  -6  517.93   46.29
  -5  -1   6  526.79   49.25
  -5  -1   6  399.04   45.94
  -5   1   7  608.48   59.71
  -5   1   7  627.43   58.31
   5  -1  -7  513.03   60.17
   5  -1  -7  614.36   58.02
   5   1  -7  516.29   60.78
   5   1  -7  634.96   58.05
  -5  -1   7  562.03   60.21
  -5  -1   7  688.07   59.10
  -5   1   8   -0.99    2.80
  -5   1   8    0.64    2.92
   5  -1  -8    3.70    4.14
   5  -1  -8    2.13    2.12
   5   1  -8    0.34    4.01
   5   1  -8   -1.23    2.31
  -5  -1   8   -0.52    4.61
  -5  -1   8    2.45    3.25
  -5   1   9   32.60    7.42
  -5   1   9   37.80    6.67
   5  -1  -9   33.04    8.55
   5  -1  -9   52.33    7.05
   5   1  -9   20.31    8.30
   5   1  -9   42.51    6.91
  -5  -1   9   21.57    7.06
  -5  -1   9   42.84    7.24
  -5   1  10    0.51    3.40
  -5   1  10    3.90    3.08
   5  -1 -10    0.57    4.44
   5  -1 -10   -1.27    2.26
   5   1 -10    2.16    4.59
   5   1 -10    0.20    2.72
  -5  -1  10   -0.21    4.42
  -5  -1  10    0.71    2.75
  -5   1  11  149.55   21.18
  -5   1  11  179.78   20.35
   5  -1 -11  138.73   21.79
   5  -1 -11  188.01   19.88
   5   1 -11  190.77   24.15
   5   1 -11  173.22   19.88
  -5  -1  11  188.79   23.03
  -5  -1  11  214.68   21.47
  -5   1  12    6.18    4.95
  -5   1  12   22.61    5.10
   5  -1 -12   13.36    6.04
   5  -1 -12   10.58    3.87
   5   1 -12   15.72    6.56
   5   1 -12   25.04    5.34
  -5  -1  12   23.30    7.50
  -5  -1  12    5.98    3.66
  -5   1  13  368.08   36.99
  -5   1  13  324.76   34.39
   5  -1 -13  392.73   39.15
   5  -1 -13  324.89   33.78
   5   1 -13  348.36   38.30
   5   1 -13  314.68   33.99
  -5  -1  13  348.16   37.51
  -5  -1  13  284.13   34.26
  -5   1  14    3.47    3.60
  -5   1  14    3.35    2.97
   5  -1 -14    5.09    5.04
   5  -1 -14    2.40    3.02
   5   1 -14    5.72    5.08
   5   1 -14    3.41    2.74
  -5  -1  14    5.01    4.17
  -5   1  15   45.84    9.48
  -5   1  15   39.56    7.55
   5  -1 -15   41.77    9.83
   5  -1 -15   36.43    6.89
   5   1 -15   28.71    8.73
   5   1 -15   33.82    6.82
  -5  -1  15   34.98    7.82
  -5   1  16    1.75    3.24
  -5   1  16    2.61    2.75
   5  -1 -16    1.62    4.95
   5  -1 -16    4.04    3.10
   5   1 -16    2.63    4.12
   5   1 -16    4.05    3.20
  -5  -1  16    1.64    3.57
  -5   1  17   37.66    7.58
   5  -1 -17   26.59    8.48
   5  -1 -17   32.04    6.51
   5   1 -17   25.80    7.82
   5   1 -17   29.35    6.44
  -5  -1  17   33.47    7.67
  -5   1  18    2.78    3.10
   5  -1 -18    2.38    4.98
   5  -1 -18   -0.09    2.27
   5   1 -18   11.13    5.88
   5   1 -18    1.06    3.44
  -5  -1  18    2.17    3.77
  -5   1  19  122.53   17.17
   5  -1 -19  161.94   20.83
   5  -1 -19  114.24   16.13
   5   1 -19  149.61   20.17
   5   1 -19  117.26   16.47
  -5  -1  19  151.77   18.94
  -5   1  20    3.12    4.26
   5  -1 -20    2.10    5.00
   5  -1 -20    6.07    3.37
   5   1 -20    1.01    3.59
  -5  -1  20    2.46    4.72
   5  -1 -21   -0.03    4.89
   5   1 -21    1.60    2.77
  -5  -1  21   -0.63    4.01
   5  -1 -22   11.28    5.47
   5   1 -23   26.65    8.81
   5   1 -24    0.47    4.54
   5   1 -25   27.75    8.86
   5  -1 -26    1.90    5.17
   5   1 -26    5.88    6.06
   5  -1 -27   76.69   14.34
   5   1 -27   66.19   13.95
   5  -1 -28   23.66    8.17
   5   1 -28   24.73    8.12
   5  -1 -29   37.73   10.57
   5   1 -29   58.53   12.14
   5  -1 -30   -1.68    5.15
   5   1 -30   -1.48    4.91
   5  -1 -31   -0.15    3.49
   5   1 -31   -0.65    3.80
   5  -1 -32   -0.73    3.67
   5   1 -32    4.32    5.02
   5  -1 -33   32.13    9.93
   5   1 -33   38.25   10.43
   5  -1 -34   -3.86    5.49
   5   1 -34   -0.76    4.25
   5  -1 -35    1.39    5.13
   5   1 -35   12.29    7.18
   5   1 -36    3.37    4.79
   5   1 -37    3.10    5.40
   5   1 -38   -0.65    4.12
   5   1 -39    4.31    5.98
  -5   2   1    4.46    2.98
  -5   2   1    6.06    3.32
   5  -2  -1    3.37    3.06
   5  -2  -1    4.85    3.52
   5   2  -1    4.30    4.71
   5   2  -1    5.30    2.92
  -5  -2   1    2.11    3.62
  -5  -2   1    0.77    1.91
  -5   2   2   18.82    4.58
  -5   2   2   10.58    4.31
   5  -2  -2   14.91    5.29
   5  -2  -2   14.40    4.31
   5   2  -2   22.63    6.30
   5   2  -2   14.55    3.71
  -5  -2   2   20.25    5.85
  -5  -2   2   12.75    4.06
  -5   2   3  162.04   19.58
  -5   2   3  218.20   20.63
   5  -2  -3  129.72   20.03
   5  -2  -3  206.12   20.73
   5   2  -3  215.08   23.58
   5   2  -3  180.64   19.35
  -5  -2   3  174.48   21.48
  -5  -2   3  196.60   20.13
  -5   2   4   49.90    8.57
  -5   2   4   76.55    9.56
   5  -2  -4   59.50   10.37
   5  -2  -4   73.18    9.62
   5   2  -4   63.07   11.50
  -5  -2   4   55.09   10.52
  -5  -2   4   67.56    9.18
  -5   2   5  530.74   54.30
  -5   2   5  540.41   53.82
   5  -2  -5  541.37   56.18
   5  -2  -5  647.70   54.77
   5   2  -5  545.00   57.34
   5   2  -5  547.95   53.52
  -5  -2   5  533.11   56.17
  -5  -2   5  581.73   54.47
  -5   2   6   10.53    3.99
  -5   2   6    4.46    2.97
   5  -2  -6   10.75    5.15
   5  -2  -6    1.90    2.76
   5   2  -6    5.30    5.33
   5   2  -6    4.24    2.60
  -5  -2   6   12.32    5.43
  -5  -2   6    4.30    3.47
  -5   2   7   57.83    9.73
  -5   2   7   62.54    8.87
   5  -2  -7   71.33   11.69
   5  -2  -7   52.23    8.63
   5   2  -7   73.26   12.82
   5   2  -7   55.78    8.41
  -5  -2   7   68.98   11.40
  -5  -2   7   69.29    9.61
  -5   2   8   11.34    4.82
  -5   2   8   15.44    4.33
   5  -2  -8    9.50    5.48
   5  -2  -8    8.49    3.65
   5   2  -8   11.63    5.80
   5   2  -8   11.54    4.07
  -5  -2   8    9.72    6.04
  -5  -2   8   14.88    4.58
  -5   2   9  582.23   60.67
  -5   2   9  599.55   59.63
   5  -2  -9  678.84   63.52
   5  -2  -9  595.82   59.41
   5   2  -9  634.41   63.90
   5   2  -9  633.67   59.81
  -5  -2   9  586.31   62.47
  -5  -2   9  676.16   60.97
  -5   2  10    3.25    3.78
  -5   2  10    0.88    2.53
   5  -2 -10    3.20    3.89
   5  -2 -10    4.02    2.61
   5   2 -10    2.01    4.16
   5   2 -10    2.23    2.85
  -5  -2  10    5.40    4.05
  -5  -2  10    1.79    2.53
  -5   2  11   10.16    3.97
  -5   2  11    7.61    3.40
   5  -2 -11    5.08    4.89
   5  -2 -11   11.12    3.85
   5   2 -11    0.39    4.97
   5   2 -11    6.26    3.04
  -5  -2  11   15.03    6.50
  -5  -2  11   13.41    4.44
  -5   2  12   69.61   11.25
  -5   2  12   74.27   10.11
   5  -2 -12   67.45   12.25
   5  -2 -12   51.96    8.98
   5   2 -12   82.06   13.26
   5   2 -12   75.98   10.34
  -5  -2  12   64.25   12.18
  -5  -2  12   57.99   10.03
  -5   2  13   41.49    9.44
  -5   2  13   70.48    9.60
   5  -2 -13   61.46   11.33
   5  -2 -13   62.30    8.95
   5   2 -13   52.42   11.46
   5   2 -13   60.74    9.49
  -5  -2  13   53.64    9.69
  -5   2  14   32.44    7.83
  -5   2  14   25.61    5.93
   5  -2 -14   29.46    8.95
   5  -2 -14   30.37    6.15
   5   2 -14   30.16    8.50
   5   2 -14   38.95    6.96
  -5  -2  14   27.64    6.70
  -5   2  15  295.56   33.02
  -5   2  15  248.49   30.48
   5  -2 -15  296.35   34.61
   5  -2 -15  320.60   31.08
   5   2 -15  356.42   35.92
   5   2 -15  290.48   31.27
  -5  -2  15  280.45   32.18
  -5   2  16    3.76    4.23
  -5   2  16    4.20    3.28
   5  -2 -16    5.87    5.55
   5  -2 -16    5.05    3.14
   5   2 -16    2.69    5.39
   5   2 -16    7.15    3.28
  -5  -2  16    1.87    3.76
  -5   2  17    5.91    3.66
   5  -2 -17    8.62    5.20
   5  -2 -17    5.08    2.80
   5   2 -17    5.07    4.83
   5   2 -17    9.38    3.95
  -5  -2  17    4.07    4.16
  -5   2  18   -0.77    2.97
   5  -2 -18   -1.65    3.97
   5  -2 -18   -1.02    2.74
   5   2 -18    0.51    4.31
   5   2 -18   -0.72    2.37
  -5  -2  18    0.29    2.44
  -5   2  19   96.84   14.08
   5  -2 -19   98.98   16.19
   5  -2 -19  103.39   13.72
   5   2 -19  119.27   14.85
  -5  -2  19   76.12   14.35
   5  -2 -20   29.24    8.96
   5  -2 -20   38.41    7.85
   5   2 -20   49.55    8.92
  -5  -2  20   46.43    9.91
   5  -2 -21    6.02    4.90
   5   2 -21    2.21    2.77
  -5  -2  21    0.74    3.90
   5  -2 -22    2.58    5.08
   5   2 -22    7.39    5.57
   5   2 -22   12.85    4.74
  -5  -2  22   14.35    5.63
   5  -2 -23   15.60    6.38
   5   2 -23    6.67    5.90
   5   2 -24    2.39    3.12
   5   2 -25   72.86   14.07
   5   2 -26    1.60    5.07
   5  -2 -27   40.74    9.98
   5   2 -27   31.97    9.86
   5  -2 -28   -1.40    4.57
   5   2 -28   -0.98    5.39
   5  -2 -29   32.38    9.50
   5   2 -29   34.45    9.88
   5  -2 -30    3.93    4.78
   5   2 -30    4.92    5.11
   5  -2 -31   29.48    9.73
   5   2 -31   44.62   11.14
   5  -2 -32   -0.71    4.41
   5   2 -32   -1.97    5.31
   5  -2 -33   -0.17    4.61
   5   2 -33   -2.75    5.61
   5   2 -34   -2.39    5.29
   5   2 -35    9.40    5.09
   5   2 -36    6.29    5.99
   5   2 -37   -0.27    4.18
   5   2 -38   -0.10    5.27
   5   2 -39    5.19    5.51
   5   2 -40    4.23    5.97
  -5   3   1  248.23   26.76
  -5   3   1  278.89   28.17
   5  -3  -1  244.72   27.81
   5  -3  -1  288.45   28.77
   5   3  -1  185.01   28.22
   5   3  -1  314.58   27.18
  -5  -3   1  278.64   29.20
  -5  -3   1  269.86   27.15
  -5   3   2   45.06    7.52
  -5   3   2   51.39    8.49
   5  -3  -2   61.74    9.04
   5  -3  -2   48.87    8.73
   5   3  -2   54.92   10.51
   5   3  -2   52.75    7.50
  -5  -3   2   76.05   10.83
  -5  -3   2   53.14    7.88
  -5   3   3  109.13   12.64
  -5   3   3   94.75   12.74
   5  -3  -3   96.13   13.54
   5  -3  -3  100.89   13.22
   5   3  -3   96.63   15.02
   5   3  -3   94.12   11.82
  -5  -3   3  116.04   15.13
  -5  -3   3  115.63   13.17
  -5   3   4    7.64    3.10
  -5   3   4    0.88    2.07
   5  -3  -4    2.39    3.94
   5  -3  -4    3.24    3.89
   5   3  -4    2.59    4.20
   5   3  -4    4.64    2.53
  -5  -3   4    2.21    3.67
  -5  -3   4    4.23    2.89
  -5   3   5  158.35   20.09
  -5   3   5  227.40   21.41
   5  -3  -5  203.75   22.65
   5  -3  -5  191.32   21.11
   5   3  -5  172.27   23.51
   5   3  -5  196.31   20.41
  -5  -3   5  181.12   22.84
  -5  -3   5  190.56   21.01
  -5   3   6  174.49   19.75
  -5   3   6  183.82   19.75
   5  -3  -6  203.46   22.40
   5  -3  -6  164.45   19.82
   5   3  -6  210.46   23.99
   5   3  -6  177.56   19.43
  -5  -3   6  205.71   23.06
  -5  -3   6  151.10   19.72
  -5   3   7   67.55   10.03
  -5   3   7   76.12    9.78
   5  -3  -7   63.09   11.14
   5  -3  -7   72.26   10.06
   5   3  -7   58.65   12.65
   5   3  -7   73.60    9.84
  -5  -3   7   63.43   11.73
  -5  -3   7   74.75   10.46
  -5   3   8   94.46   11.86
  -5   3   8   82.90   10.89
   5  -3  -8   87.47   13.41
   5  -3  -8   72.22   10.82
   5   3  -8   88.61   14.26
   5   3  -8   82.87   10.88
  -5  -3   8   87.30   13.85
  -5  -3   8   79.60   11.72
  -5   3   9   75.03   10.44
  -5   3   9   60.51    9.33
   5  -3  -9   68.67   11.77
   5  -3  -9   67.59    9.56
   5   3  -9   73.34   12.97
   5   3  -9   68.87    9.76
  -5  -3   9   77.30   12.74
  -5  -3   9   64.37   10.27
  -5   3  10   20.58    5.46
  -5   3  10   15.11    4.15
   5  -3 -10   20.70    6.84
   5  -3 -10   15.51    4.31
   5   3 -10   11.49    6.65
   5   3 -10   22.62    5.18
  -5  -3  10   15.12    6.77
  -5  -3  10   14.07    4.87
  -5   3  11    0.14    2.74
  -5   3  11   -0.62    2.23
   5  -3 -11   -1.42    3.82
   5  -3 -11   -0.70    2.54
   5   3 -11   -2.59    4.98
   5   3 -11   -0.12    2.10
  -5  -3  11   -0.41    3.29
  -5  -3  11    0.43    2.57
  -5   3  12   28.28    6.87
  -5   3  12   21.71    5.26
   5  -3 -12   31.84    8.11
   5  -3 -12   36.36    6.16
   5   3 -12   17.23    7.28
   5   3 -12   41.40    6.81
  -5  -3  12   31.73    7.50
  -5   3  13  171.34   21.02
  -5   3  13  158.49   19.61
   5  -3 -13  159.66   22.44
   5  -3 -13  184.78   19.93
   5   3 -13  219.39   24.70
   5   3 -13  170.06   20.38
  -5  -3  13  186.02   21.81
  -5   3  14   17.21    5.76
  -5   3  14   14.48    4.47
   5  -3 -14   33.49    8.26
   5  -3 -14   16.07    4.27
   5   3 -14   31.91    8.46
   5   3 -14   18.72    5.06
  -5  -3  14   30.22    7.11
  -5   3  15   11.12    5.29
  -5   3  15   17.34    4.56
   5  -3 -15    6.58    5.13
   5  -3 -15    1.89    2.60
   5   3 -15    5.85    5.42
   5   3 -15    2.85    3.16
  -5  -3  15   13.42    5.48
  -5   3  16   24.10    6.75
  -5   3  16   25.39    5.88
   5  -3 -16   41.05    9.34
   5  -3 -16   16.93    4.92
   5   3 -16   34.03    8.42
   5   3 -16   35.37    6.83
  -5  -3  16   20.03    6.38
  -5   3  17   68.84   11.72
  -5   3  17   74.14   10.82
   5  -3 -17   70.36   13.35
   5  -3 -17   67.82   10.34
   5   3 -17   83.52   11.70
  -5  -3  17   59.95   11.51
  -5   3  18   10.86    4.80
   5  -3 -18    5.95    5.31
   5  -3 -18    5.03    3.39
   5   3 -18    9.59    4.14
  -5  -3  18   10.41    4.85
   5  -3 -19   -0.98    3.45
   5  -3 -19   -0.27    2.10
   5   3 -19    2.59    3.69
  -5  -3  19    2.27    4.06
   5  -3 -20   -2.76    5.17
   5   3 -20   -0.11    4.91
   5   3 -20    1.87    2.77
  -5  -3  20    1.11    3.17
   5  -3 -21   31.14    9.06
   5   3 -21   48.80   10.76
   5   3 -21   35.18    8.08
  -5  -3  21   37.42    9.14
   5  -3 -22   91.98   15.25
   5   3 -22   91.18   15.56
   5   3 -22   61.38   11.81
  -5  -3  22   73.27   13.63
   5  -3 -23   78.49   14.86
   5   3 -23  102.74   16.66
   5  -3 -24    6.09    5.74
   5   3 -24    1.33    4.88
   5   3 -25    1.88    5.44
   5   3 -26    3.53    6.33
   5   3 -27   27.99    8.42
   5  -3 -28    1.09    5.62
   5   3 -28   15.75    7.87
   5  -3 -29   30.03    8.84
   5   3 -29   36.87   10.32
   5  -3 -30   -0.08    4.07
   5   3 -30   -2.12    5.65
   5  -3 -31   -1.59    4.17
   5   3 -31    0.05    4.95
   5   3 -32   14.85    7.02
   5   3 -33   24.53    9.01
   5   3 -34    2.32    4.37
   5   3 -35    4.40    5.72
   5   3 -36   -1.27    5.36
   5   3 -37    6.87    6.66
   5   3 -38    2.35    5.71
   5   3 -39   11.43    6.97
   5   3 -40   -1.01    5.71
   5   3 -41    1.02    5.60
   5   3 -42    1.42    5.45
  -5   4   1   64.19    8.53
  -5   4   1   76.47   10.16
   5  -4  -1   44.61    8.41
   5  -4  -1   76.31   10.92
   5   4  -1   75.95   11.81
   5   4  -1   58.20    8.03
  -5  -4   1   55.57   10.01
  -5  -4   1   62.20    8.75
  -5   4   2    6.56    2.69
  -5   4   2    8.39    3.66
   5  -4  -2   14.21    4.56
   5  -4  -2    7.93    4.07
   5   4  -2   13.38    5.20
   5   4  -2    4.01    2.44
  -5  -4   2    6.22    4.28
  -5  -4   2   10.35    3.95
  -5   4   3   26.16    5.34
  -5   4   3   27.08    6.18
   5  -4  -3   34.11    6.82
   5  -4  -3   29.69    6.67
   5   4  -3   35.88    8.30
   5   4  -3   47.57    6.44
  -5  -4   3   33.79    7.62
  -5  -4   3   36.99    6.48
  -5   4   4   41.17    7.00
  -5   4   4   51.60    8.09
   5  -4  -4   51.66    8.93
   5  -4  -4   49.85    8.50
   5   4  -4   43.92    9.73
   5   4  -4   63.24    7.94
  -5  -4   4   50.05    9.48
  -5  -4   4   50.08    7.97
  -5   4   5  154.71   18.16
  -5   4   5  168.76   18.91
   5  -4  -5  159.14   19.80
   5  -4  -5  199.95   20.27
   5   4  -5  153.02   21.38
   5   4  -5  174.99   18.45
  -5  -4   5  162.98   21.20
  -5  -4   5  167.91   19.35
  -5   4   6    0.33    2.16
  -5   4   6    0.04    2.39
   5  -4  -6   -1.31    3.29
   5  -4  -6   -0.67    2.94
   5   4  -6    1.00    3.36
   5   4  -6    0.41    2.34
  -5  -4   6   -1.07    3.65
  -5  -4   6   -0.02    2.49
  -5   4   7    6.25    2.90
  -5   4   7   10.34    3.51
   5  -4  -7    4.17    4.03
   5  -4  -7    9.81    3.89
   5   4  -7    5.66    4.96
   5   4  -7    9.54    3.85
  -5  -4   7    2.89    3.60
  -5  -4   7    7.79    3.79
  -5   4   8   58.68    8.70
  -5   4   8   49.32    8.09
   5  -4  -8   45.94    9.71
   5  -4  -8   59.03    9.03
   5   4  -8   82.62   12.74
   5   4  -8   61.49    9.00
  -5  -4   8   62.54   11.44
  -5  -4   8   67.47   10.14
  -5   4   9   94.59   11.85
  -5   4   9  105.19   11.92
   5  -4  -9   83.60   13.20
   5  -4  -9   77.70   11.28
   5   4  -9   76.98   13.84
   5   4  -9   88.68   11.59
  -5  -4   9   73.88   13.67
  -5  -4   9   85.59   12.49
  -5   4  10  172.54   17.88
  -5   4  10  168.94   17.41
   5  -4 -10  121.56   18.51
   5  -4 -10  135.92   16.85
   5   4 -10  175.99   21.37
   5   4 -10  128.40   16.83
  -5  -4  10  149.11   20.63
  -5  -4  10  133.13   17.93
  -5   4  11  135.72   18.17
  -5   4  11  187.82   18.84
   5  -4 -11  191.71   21.92
   5  -4 -11  152.42   18.27
   5   4 -11  164.05   21.79
   5   4 -11  136.24   18.11
  -5  -4  11  178.56   20.39
  -5   4  12    4.98    3.76
  -5   4  12    0.78    2.59
   5  -4 -12    3.65    4.20
   5  -4 -12    4.63    3.26
   5   4 -12    4.35    4.85
   5   4 -12    4.32    3.38
  -5  -4  12    4.44    3.16
  -5   4  13    1.20    3.02
  -5   4  13    0.82    1.92
   5  -4 -13   -2.40    4.44
   5  -4 -13   -0.36    2.61
   5   4 -13    0.00    3.57
   5   4 -13    0.43    2.17
  -5  -4  13    1.26    3.60
  -5   4  14   24.27    6.41
   5  -4 -14   23.52    7.52
   5  -4 -14   31.87    6.37
   5   4 -14   37.35    9.22
   5   4 -14   46.61    7.79
  -5  -4  14   30.53    7.75
  -5   4  15  268.50   28.94
   5  -4 -15  229.72   30.52
   5  -4 -15  277.03   27.92
   5   4 -15  251.13   31.33
   5   4 -15  267.39   28.85
  -5  -4  15  246.31   29.84
  -5   4  16   47.33    9.38
   5  -4 -16   70.45   12.50
   5  -4 -16   56.93    9.02
   5   4 -16   63.53    9.91
  -5  -4  16   40.36    9.64
  -5   4  17   70.31   11.31
   5  -4 -17   89.58   14.42
   5  -4 -17   77.85   10.53
   5   4 -17   61.14   10.87
  -5  -4  17   55.05   11.47
  -5   4  18    5.42    3.38
   5  -4 -18   -1.69    4.62
   5  -4 -18   -0.78    3.19
   5   4 -18    1.75    3.86
  -5  -4  18    1.85    3.77
   5  -4 -19  186.22   24.27
   5   4 -19  161.84   23.55
   5   4 -19  191.84   22.14
  -5  -4  19  158.57   22.57
   5  -4 -20   -1.96    4.60
   5   4 -20    2.62    4.21
   5   4 -20    7.86    4.91
  -5  -4  20    5.47    5.50
   5  -4 -21   47.37   11.06
   5   4 -21   38.86   10.93
   5   4 -21   41.35    8.88
  -5  -4  21   33.98    9.13
   5  -4 -22    6.26    5.31
   5   4 -22    5.01    5.09
   5   4 -22   -0.18    3.71
  -5  -4  22    2.95    4.96
   5  -4 -23    0.00    4.95
   5   4 -23   -1.57    5.12
  -5  -4  23    5.01    5.55
   5  -4 -24    2.46    4.16
   5   4 -24   -1.25    5.21
   5  -4 -25   26.45    8.48
   5   4 -25   29.06    9.26
   5   4 -26   30.49    9.67
   5   4 -27    7.14    6.98
   5   4 -28   -3.43    4.95
   5  -4 -29   18.19    7.58
   5   4 -29   31.48    8.87
   5   4 -30    9.44    5.50
   5   4 -31   20.16    7.22
   5   4 -32   13.16    6.65
   5   4 -33   -3.26    5.05
   5   4 -34    6.05    5.71
   5   4 -35    6.89    6.00
   5   4 -36    1.56    5.66
   5   4 -37   -0.34    3.99
   5   4 -38   -0.84    4.82
   5   4 -39    0.52    6.18
   5   4 -40    1.86    5.36
   5   4 -41   -0.52    6.52
  -5   5   1  198.05   20.06
  -5   5   1  193.53   21.67
  -5   5   1  195.39   23.52
   5  -5  -1  182.95   20.62
   5  -5  -1  192.31   22.26
   5   5  -1  165.74   22.41
   5   5  -1  172.42   19.23
  -5  -5   1  171.41   22.08
  -5  -5   1  195.98   20.54
  -5   5   2   63.43    8.09
  -5   5   2   57.83    9.13
  -5   5   2   60.93   10.76
   5  -5  -2   66.99    9.10
   5  -5  -2   45.37    8.87
   5   5  -2   55.77   10.64
   5   5  -2   51.08    7.42
  -5  -5   2   42.03    9.08
  -5  -5   2   44.47    7.92
  -5   5   3  158.71   16.35
  -5   5   3  123.62   16.65
  -5   5   3  132.02   18.55
   5  -5  -3  182.69   18.11
   5  -5  -3  143.52   18.12
   5   5  -3  117.63   18.20
   5   5  -3  155.84   16.12
  -5  -5   3  136.25   18.71
  -5  -5   3  129.93   16.63
  -5   5   4   30.57    5.40
  -5   5   4   24.30    5.88
  -5   5   4   36.55    8.30
   5  -5  -4   35.24    6.71
   5  -5  -4   25.38    6.58
   5   5  -4   52.52    9.62
   5   5  -4   33.74    5.83
  -5  -5   4   30.57    7.78
  -5  -5   4   23.01    5.70
  -5   5   5   18.65    4.26
  -5   5   5    8.09    3.59
   5  -5  -5   13.04    4.36
   5  -5  -5   26.68    6.01
   5   5  -5   12.81    5.63
   5   5  -5   16.10    4.06
  -5  -5   5   19.60    6.75
  -5  -5   5   14.79    4.73
  -5   5   6    5.48    2.81
  -5   5   6   10.25    3.76
   5  -5  -6   11.82    4.56
   5  -5  -6   11.65    4.19
   5   5  -6    9.76    6.06
   5   5  -6   17.00    4.16
  -5  -5   6    5.63    4.67
  -5  -5   6    8.21    3.66
  -5   5   7  250.71   24.83
  -5   5   7  210.91   24.69
   5  -5  -7  221.31   26.37
   5  -5  -7  221.48   25.68
   5   5  -7  287.83   29.57
   5   5  -7  237.60   25.15
  -5  -5   7  295.88   29.94
  -5  -5   7  215.87   25.81
  -5   5   8  102.58   13.48
  -5   5   8  110.40   14.00
   5  -5  -8  137.13   16.62
   5  -5  -8  147.41   15.65
   5   5  -8  100.41   16.34
   5   5  -8  111.47   14.17
  -5  -5   8  108.60   16.74
  -5  -5   8  128.99   15.95
  -5   5   9   10.89    3.61
  -5   5   9   22.45    4.79
   5  -5  -9   12.51    5.14
   5  -5  -9    5.28    3.78
   5   5  -9   16.04    6.02
   5   5  -9   16.19    4.37
  -5  -5   9   25.26    6.17
  -5   5  10    3.46    2.80
  -5   5  10    3.35    2.51
   5  -5 -10    3.56    3.58
   5  -5 -10    1.35    2.73
   5   5 -10    2.51    3.35
   5   5 -10    2.34    3.04
  -5  -5  10    1.59    2.82
  -5   5  11   12.66    3.86
  -5   5  11    7.71    3.48
   5  -5 -11   15.89    5.98
   5  -5 -11   12.00    3.97
   5   5 -11   16.75    6.53
   5   5 -11   12.42    4.31
  -5  -5  11   11.44    4.58
  -5   5  12  236.13   24.63
   5  -5 -12  202.21   26.61
   5  -5 -12  205.44   24.41
   5   5 -12  226.72   27.93
   5   5 -12  236.64   25.36
  -5  -5  12  254.01   27.28
  -5   5  13  231.33   25.29
   5  -5 -13  243.71   28.40
   5  -5 -13  243.37   25.57
   5   5 -13  187.84   27.57
   5   5 -13  250.04   26.36
  -5  -5  13  231.39   27.56
  -5   5  14   12.75    4.49
   5  -5 -14   17.34    6.47
   5  -5 -14   18.47    5.11
   5   5 -14   14.45    5.21
  -5  -5  14   27.22    7.09
  -5   5  15    2.47    3.12
   5  -5 -15    2.06    3.92
   5  -5 -15    4.80    3.68
  -5  -5  15    0.48    3.45
  -5   5  16   37.99    7.52
  -5   5  16   52.14    8.04
   5  -5 -16   45.08   10.44
   5  -5 -16   38.41    7.50
  -5  -5  16   52.81   10.30
  -5   5  17   71.62   11.20
   5  -5 -17   74.15   13.86
   5  -5 -17   68.32   10.41
   5   5 -17   74.26   14.16
  -5  -5  17   78.74   13.45
  -5   5  18   24.75    6.29
   5  -5 -18   29.66    8.44
   5   5 -18   28.54    8.52
  -5  -5  18   30.10    8.08
   5  -5 -19   62.86   12.31
   5   5 -19   66.79   12.49
  -5  -5  19   43.11   10.47
   5  -5 -20   -2.63    4.80
   5   5 -20   -4.13    5.38
  -5  -5  20    2.17    4.46
   5  -5 -21    7.03    5.54
   5   5 -21    0.56    3.69
  -5  -5  21    3.23    3.88
   5  -5 -22   45.32   10.56
   5   5 -22   35.26    9.89
  -5  -5  22   32.95    9.80
   5  -5 -23   29.49    8.15
   5   5 -23   16.00    7.67
  -5  -5  23   26.82    8.32
   5  -5 -24   18.94    6.94
   5   5 -24   19.40    7.29
   5  -5 -25   -0.17    3.54
   5   5 -25    7.25    5.02
   5  -5 -26   -0.39    3.87
   5   5 -26    1.69    5.37
   5   5 -27   12.93    6.49
   5   5 -28   23.38    8.64
   5   5 -29   16.67    7.58
   5   5 -30   -1.33    4.98
   5   5 -31    0.94    4.39
   5   5 -32    7.88    6.36
   5   5 -33   14.77    8.32
   5   5 -34    9.63    6.97
   5   5 -35    0.19    5.74
   5   5 -36    0.84    4.89
   5   5 -37   -2.76    6.05
   5   5 -38   -1.55    5.49
   5   5 -39    4.29    4.67
  -5   6   1   20.13    4.45
  -5   6   1   17.84    5.39
  -5   6   1   24.95    7.14
   5  -6  -1   16.70    4.82
   5  -6  -1   22.04    4.80
   5  -6  -1   30.54    7.08
   5   6  -1   37.82    7.85
  -5  -6   1   22.41    6.53
  -5  -6   1   34.76    6.07
  -5   6   2    1.62    1.98
  -5   6   2    0.86    3.16
  -5   6   2    0.98    3.96
   5  -6  -2    0.50    2.70
   5  -6  -2   -0.90    3.49
   5   6  -2   -0.22    2.83
  -5  -6   2    0.44    3.57
  -5  -6   2    2.85    2.69
  -5   6   3   57.34    8.54
  -5   6   3   69.88   10.24
   5  -6  -3   65.56    9.72
   5  -6  -3   87.43   12.15
   5   6  -3   54.10   10.72
  -5  -6   3   53.41   10.94
  -5  -6   3   73.65   10.19
  -5   6   4  106.04   12.78
  -5   6   4   90.27   13.42
   5  -6  -4   94.53   13.57
   5  -6  -4   97.02   14.55
   5   6  -4  142.15   17.15
  -5  -6   4  134.19   17.14
  -5  -6   4  129.40   14.83
  -5   6   5   92.43   11.44
  -5   6   5  107.36   12.86
   5  -6  -5   87.11   12.57
   5  -6  -5   80.17   12.78
   5   6  -5   80.32   13.80
  -5  -6   5  101.70   15.13
  -5  -6   5  101.45   13.27
  -5   6   6   24.87    4.78
  -5   6   6   14.55    4.64
   5  -6  -6   22.88    5.91
   5  -6  -6   23.23    5.91
   5   6  -6   15.07    6.27
  -5  -6   6   29.61    7.75
  -5  -6   6   18.78    5.57
  -5   6   7   58.46    8.63
  -5   6   7   87.69   10.32
   5  -6  -7   64.27   10.45
   5  -6  -7   46.72    9.44
   5   6  -7   80.74   12.75
  -5  -6   7   62.35   10.43
  -5   6   8   32.35    5.55
  -5   6   8   25.53    5.37
   5  -6  -8   26.81    6.57
   5  -6  -8   17.08    5.24
   5   6  -8   12.35    5.73
  -5  -6   8   28.50    7.02
  -5   6   9   91.88   11.10
  -5   6   9   77.19   11.08
   5  -6  -9   90.24   13.17
   5  -6  -9   81.92   12.00
   5   6  -9   90.69   14.30
  -5  -6   9   78.50   12.68
  -5   6  10  110.56   14.04
   5  -6 -10  108.58   16.28
   5  -6 -10  142.66   16.15
   5   6 -10  117.29   17.65
  -5  -6  10  138.94   17.42
  -5   6  11   87.58   10.91
   5  -6 -11   80.00   12.98
   5  -6 -11   84.38   11.96
   5   6 -11  101.47   15.20
  -5  -6  11   65.19   12.10
  -5   6  12   19.52    4.46
   5  -6 -12   15.27    5.73
   5  -6 -12   15.71    4.55
   5   6 -12   21.26    6.64
  -5  -6  12   18.79    6.56
  -5   6  13    6.98    3.25
  -5   6  13    3.08    2.50
   5  -6 -13    0.33    4.33
   5  -6 -13    3.46    3.12
  -5  -6  13    5.07    4.14
  -5   6  14   75.24   10.31
  -5   6  14   59.09    9.80
   5  -6 -14   70.51   12.67
   5  -6 -14   74.85   10.97
  -5  -6  14   92.43   13.69
  -5   6  15   73.02   10.40
   5  -6 -15   64.73   12.49
   5  -6 -15   82.11   11.24
  -5  -6  15   67.85   12.61
  -5   6  16    0.34    2.06
   5  -6 -16   -0.76    3.71
   5   6 -16    4.27    4.02
  -5  -6  16   -1.86    4.15
  -5   6  17   60.72    9.54
   5  -6 -17   80.35   13.73
   5   6 -17   72.33   13.27
  -5  -6  17   49.89   11.50
  -5   6  18   16.87    5.04
   5  -6 -18   18.92    7.64
   5   6 -18   39.20    9.33
  -5  -6  18   10.12    6.07
  -5   6  19   22.90    5.83
   5  -6 -19   15.42    7.21
   5   6 -19   28.21    8.70
  -5  -6  19   20.93    7.30
   5  -6 -20    1.17    3.67
   5   6 -20    1.89    5.31
  -5  -6  20   -0.49    4.41
   5  -6 -21   18.08    7.08
   5   6 -21    5.14    6.89
  -5  -6  21   11.35    6.06
   5  -6 -22   25.99    8.46
   5   6 -22   29.19    8.82
  -5  -6  22   25.17    8.60
   5  -6 -23   -2.18    5.05
   5   6 -23   -1.63    4.52
  -5  -6  23    3.01    5.62
   5  -6 -24    3.22    5.18
   5   6 -24    7.54    6.26
   5  -6 -25   14.37    6.68
   5   6 -25    5.48    6.86
   5   6 -26   24.45    8.39
   5   6 -27   16.13    6.51
   5   6 -28    5.23    4.58
   5   6 -29    1.86    5.12
   5   6 -30   30.56    9.60
   5   6 -31    6.60    4.98
   5   6 -32    1.61    5.39
   5   6 -33   -1.70    5.21
   5   6 -34   -1.02    4.88
   5   6 -35    2.75    6.15
   5   6 -36    4.19    5.20
   5   6 -37    2.39    5.98
   5   6 -38   -1.09    5.00
  -5   7   1   18.85    5.62
   5  -7  -1   14.22    4.30
   5   7  -1    9.78    5.16
  -5  -7   1    4.65    4.58
  -5  -7   1    4.94    3.32
  -5   7   2  134.82   17.85
   5  -7  -2  138.75   16.91
   5   7  -2  155.18   19.21
  -5  -7   2  127.91   18.61
  -5  -7   2  153.56   17.63
  -5   7   3  110.31   14.13
   5  -7  -3  112.52   13.52
   5  -7  -3  107.33   12.66
   5  -7  -3   96.26   14.52
   5   7  -3   78.32   13.85
  -5  -7   3   77.82   14.29
  -5  -7   3  100.70   13.49
  -5   7   4   90.73   10.98
  -5   7   4   74.09   11.81
   5  -7  -4   86.87   11.99
   5  -7  -4   78.63   12.75
   5   7  -4  110.05   14.92
  -5  -7   4   91.04   14.41
  -5  -7   4   82.79   12.18
  -5   7   5   14.82    3.76
  -5   7   5   11.48    4.35
   5  -7  -5   11.42    4.30
   5  -7  -5   15.15    5.55
   5   7  -5   16.28    6.06
  -5  -7   5   20.36    6.93
  -5  -7   5   11.74    5.08
  -5   7   6   23.82    4.83
  -5   7   6   21.94    5.37
   5  -7  -6   18.41    5.36
   5  -7  -6   26.72    6.95
   5   7  -6   24.77    7.22
  -5  -7   6   25.53    6.57
  -5   7   7  118.95   13.64
  -5   7   7  116.12   14.42
   5  -7  -7  111.87   15.19
   5  -7  -7  130.58   16.32
   5   7  -7   91.06   15.84
  -5  -7   7  113.29   15.70
  -5   7   8  262.99   26.65
   5  -7  -8  245.58   28.54
   5  -7  -8  269.70   29.15
   5   7  -8  256.50   30.57
  -5  -7   8  249.17   29.18
  -5   7   9   24.83    4.82
   5  -7  -9   12.62    5.14
   5  -7  -9   26.53    6.24
   5   7  -9   16.83    6.98
  -5  -7   9   26.10    6.62
  -5   7  10    6.49    3.20
   5  -7 -10    9.20    4.66
   5  -7 -10   14.57    4.72
   5   7 -10   16.89    6.22
  -5  -7  10   13.20    5.51
  -5   7  11   14.55    4.02
  -5   7  11   16.56    4.15
   5  -7 -11   10.67    5.07
   5  -7 -11   10.79    4.73
  -5  -7  11   18.53    5.82
  -5   7  12  136.11   15.11
  -5   7  12  117.21   15.08
   5  -7 -12  143.43   18.44
   5  -7 -12  114.22   16.26
  -5  -7  12  139.19   18.55
  -5   7  13   67.72    8.88
   5  -7 -13   57.04   11.20
  -5  -7  13   47.73   10.71
  -5   7  14    4.57    2.36
   5  -7 -14    4.74    4.54
   5   7 -14   -2.29    4.66
  -5  -7  14    3.52    4.55
  -5   7  15   56.22    7.75
   5  -7 -15   36.64    9.50
   5   7 -15   40.35   10.31
  -5  -7  15   33.15    9.00
  -5   7  16    2.61    2.83
   5  -7 -16    2.74    5.15
   5   7 -16    1.20    4.42
  -5  -7  16    3.02    3.53
  -5   7  17    0.43    2.56
   5  -7 -17    4.24    5.15
   5   7 -17   -1.86    4.89
  -5  -7  17   -1.42    5.41
  -5   7  18  104.02   12.86
   5  -7 -18   98.47   15.85
  -5  -7  18   78.86   15.21
   5  -7 -19   -1.83    4.76
   5   7 -19   -0.14    4.75
  -5  -7  19   -0.48    4.46
   5  -7 -20    6.95    5.90
   5   7 -20    2.70    4.57
  -5  -7  20   -1.32    5.37
   5  -7 -21    9.71    5.90
   5   7 -21    6.07    4.99
  -5  -7  21    2.70    4.09
   5  -7 -22   26.23    8.44
   5   7 -22   30.65    9.11
  -5  -7  22   23.06    8.01
   5  -7 -23   12.61    6.90
   5   7 -23   12.72    6.96
  -5  -7  23    7.00    5.93
   5   7 -24   26.98    8.44
   5   7 -25   -0.90    4.38
   5   7 -26    3.55    4.94
   5   7 -27    6.20    6.27
   5   7 -28   18.72    8.07
   5   7 -29   -0.10    5.92
   5   7 -30   -0.50    5.57
   5   7 -31   -1.03    3.75
   5   7 -32   13.95    6.46
   5   7 -33   -0.11    4.00
   5   7 -34    9.37    6.91
   5   7 -35    0.96    5.91
   5   7 -36    5.33    6.05
  -5   8   1   13.10    5.50
   5  -8  -1   25.02    5.58
   5   8  -1   17.47    5.84
  -5  -8   1   15.73    5.72
  -5   8   2    4.21    3.40
   5  -8  -2   10.37    4.12
   5   8  -2   11.05    5.33
  -5  -8   2    7.98    5.18
  -5   8   3   17.62    5.62
   5  -8  -3   14.88    4.56
   5   8  -3   17.92    6.06
  -5  -8   3   12.24    6.20
  -5   8   4  290.02   34.32
   5  -8  -4  344.02   34.51
   5  -8  -4  332.86   36.89
   5   8  -4  364.22   37.14
  -5   8   5   37.86    7.48
   5  -8  -5   36.39    7.13
   5  -8  -5   36.14    8.50
   5   8  -5   37.26    8.49
  -5   8   6   93.42   13.08
   5  -8  -6  101.30   13.51
   5  -8  -6   93.77   14.65
   5   8  -6  103.34   15.58
   5  -8  -7    0.19    2.94
   5  -8  -7    3.72    4.26
   5   8  -7   -1.88    4.10
   5  -8  -8   77.03   12.24
   5  -8  -8   94.39   13.72
   5   8  -8   78.57   13.82
  -5   8   9  125.21   14.45
   5  -8  -9  123.70   16.52
   5  -8  -9  135.11   17.38
   5   8  -9  109.74   17.41
  -5   8  10   86.16   10.20
   5  -8 -10   55.63   10.93
  -5   8  11   26.84    5.26
   5  -8 -11   20.47    6.22
  -5   8  12   24.57    5.09
   5  -8 -12   36.46    8.33
   5   8 -12   25.90    7.97
  -5   8  13   -0.47    2.30
   5  -8 -13   -0.37    3.95
   5   8 -13    0.87    4.97
  -5   8  14  113.06   13.91
   5  -8 -14  108.42   16.95
   5   8 -14  139.60   19.02
  -5   8  15    2.64    2.46
   5  -8 -15    2.81    3.90
   5   8 -15    3.99    4.67
  -5   8  16   30.05    5.52
   5  -8 -16   13.08    6.43
   5   8 -16   14.70    6.63
   5  -8 -17    1.59    4.83
   5   8 -17   -3.50    5.91
   5  -8 -18   -1.70    4.88
   5   8 -18    5.67    6.03
   5  -8 -19    8.57    5.28
   5   8 -19    4.48    5.95
   5  -8 -20   37.15    9.74
   5   8 -20   46.91   11.25
   5   8 -21   -2.10    4.11
   5   8 -22    7.79    6.99
   5   8 -23    0.66    4.15
   5   8 -24   18.29    8.32
   5   8 -25   -0.33    4.37
   5   8 -26    9.61    6.29
   5   8 -27   -2.60    5.06
   5   8 -28   -0.82    4.89
   5   8 -29   -1.47    3.96
   5   8 -30    7.07    7.05
   5   8 -31    9.94    6.80
   5   8 -32   17.89    7.90
   5   8 -33    0.24    6.03
   5   8 -34   -1.41    4.58
   5   8 -35   -2.12    5.97
  -5   9   1    3.35    3.91
   5  -9  -1   -1.38    2.47
   5   9  -1    2.38    3.17
  -5  -9   1    1.87    4.99
  -5  -9   1    2.13    3.42
  -5   9   2  131.51   17.76
   5  -9  -2  141.79   16.81
   5   9  -2  138.71   18.38
  -5  -9   2  123.04   18.61
  -5  -9   2  134.94   17.39
   5  -9  -3   10.90    4.53
   5   9  -3   21.59    6.29
  -5  -9   3    8.73    4.53
   5  -9  -4   -1.52    3.12
   5   9  -4   -0.94    3.88
  -5  -9   4    0.97    3.31
   5  -9  -5    9.18    4.43
   5   9  -5    5.43    4.46
  -5  -9   5    0.47    3.62
   5  -9  -6   47.79    8.34
   5   9  -6   35.86    9.30
  -5  -9   6   45.43    9.35
   5  -9  -7   11.23    4.30
   5   9  -7   11.73    5.70
  -5  -9   7    4.13    4.23
   5  -9  -8  127.17   15.63
  -5  -9   8   91.62   15.56
   5  -9  -9   12.42    5.02
  -5  -9   9    1.57    4.42
   5  -9 -10    0.71    3.59
  -5  -9  10    3.41    3.59
   5  -9 -11   -2.04    4.42
   5   9 -11    2.16    3.71
  -5  -9  11   -1.85    5.08
   5  -9 -12  136.08   19.61
   5   9 -12  162.40   22.01
  -5  -9  12  161.20   21.15
   5  -9 -13    6.93    4.93
   5   9 -13    9.40    5.91
  -5  -9  13   -0.86    4.57
   5  -9 -14    8.76    6.02
   5   9 -14   38.31    9.49
  -5  -9  14   25.35    8.17
   5  -9 -15   -0.16    3.30
   5   9 -15   -0.34    4.50
  -5  -9  15    2.52    5.15
   5  -9 -16   32.04    9.09
   5   9 -16   14.44    6.77
  -5  -9  16   24.67    7.65
   5  -9 -17    4.43    4.51
   5   9 -17   -2.21    4.67
  -5  -9  17    2.30    4.42
   5  -9 -18   33.34    9.76
   5   9 -18   60.21   12.09
  -5  -9  18   61.13   12.02
   5   9 -19    1.16    4.44
  -5  -9  19    4.99    5.07
   5   9 -20    4.37    4.79
  -5  -9  20   -1.53    4.72
   5   9 -21   -1.19    4.22
  -5  -9  21   -0.69    5.60
   5   9 -22   27.43    8.70
  -5  -9  22   34.52   10.23
   5   9 -23    0.26    5.32
  -5  -9  23    3.70    4.76
   5   9 -24   15.31    6.74
   5   9 -25   -2.72    5.22
   5   9 -26    7.77    6.01
   5   9 -27    1.09    5.88
   5   9 -28   19.35    8.14
   5   9 -29   -0.74    5.16
   5   9 -30   -0.47    3.95
   5   9 -31   -1.05    5.23
   5   9 -32    5.01    7.80
   5   9 -33   -1.24    5.21
   5 -10  -1   18.61    8.47
   5  10  -1    8.82    4.60
  -5 -10   1   12.94    4.71
   5  10  -2   -0.40    2.49
  -5 -10   2    0.36    2.98
   5  10  -3   -0.00    2.71
  -5 -10   3   -0.43    3.61
   5 -10  -4   10.44    4.27
   5  10  -4   10.60    5.31
  -5 -10   4   11.94    5.57
   5 -10  -5    1.40    2.94
   5  10  -5    5.05    4.79
  -5 -10   5    0.97    3.55
   5 -10  -6   42.89    7.72
  -5 -10   6   24.59    7.15
   5 -10  -7    3.39    3.36
  -5 -10   7    4.79    4.62
   5 -10  -8    3.86    3.56
  -5 -10   8    1.30    4.27
   5 -10  -9    3.46    3.66
   5  10  -9    1.43    4.72
  -5 -10   9    3.68    5.45
   5 -10 -10   94.96   13.61
   5  10 -10  102.92   15.63
  -5 -10  10   67.84   13.16
   5 -10 -11    6.41    3.78
   5  10 -11   -0.05    4.60
  -5 -10  11    6.15    4.63
   5 -10 -12    6.58    3.97
   5  10 -12    8.88    5.50
  -5 -10  12    1.42    3.95
   5 -10 -13    3.48    3.83
   5  10 -13   -1.22    4.63
  -5 -10  13    5.07    6.36
   5 -10 -14   27.98    7.98
   5  10 -14   32.73    9.34
  -5 -10  14   28.83    8.57
   5 -10 -15   -1.84    4.61
   5  10 -15   -1.01    4.35
  -5 -10  15    0.05    3.86
   5 -10 -16   31.61    8.55
   5  10 -16   13.36    6.00
  -5 -10  16   20.88    7.98
   5  10 -17    0.71    5.51
  -5 -10  17    2.31    4.62
   5  10 -18    0.25    5.04
  -5 -10  18    4.53    5.24
   5  10 -19   -1.96    5.02
  -5 -10  19   -4.69    5.78
   5  10 -20   25.64    8.86
  -5 -10  20   18.76    8.74
   5  10 -21    3.77    5.89
  -5 -10  21   -0.32    4.65
   5  10 -22    2.93    5.43
  -5 -10  22    2.97    5.17
   5  10 -23    1.55    5.62
  -5 -10  23    2.92    6.11
   5  10 -24    4.48    5.22
   5  10 -25   -3.26    5.59
   5  10 -26   17.33    7.08
   5  10 -27   -2.40    5.93
   5  10 -28    1.05    5.74
   5  10 -29   -2.47    6.66
   5  10 -30   15.27    7.10
   5  10 -31    7.16    7.60
   5 -11  -1   11.61    4.31
   5 -11  -1    2.44    6.88
   5  11  -1   14.19    5.17
  -5 -11   1    9.00    4.49
   5 -11  -2   54.47   13.40
   5  11  -2   78.71   12.84
  -5 -11   2   96.98   13.52
   5  11  -3   12.52    5.38
  -5 -11   3    5.57    4.50
  -5 -11   4   -1.78    3.83
  -5 -11   5    3.89    4.60
  -5 -11   6    4.13    5.13
   5  11  -7   -1.15    4.04
  -5 -11   7   -1.53    3.80
   5 -11  -8   32.29    7.12
   5  11  -8   18.26    7.06
  -5 -11   8   25.94    8.10
   5 -11  -9    1.09    3.84
   5  11  -9    3.93    4.99
  -5 -11   9   -1.94    4.56
   5 -11 -10    1.80    3.06
   5  11 -10    3.54    5.32
  -5 -11  10    0.59    3.66
   5 -11 -11   -0.92    3.49
   5  11 -11    0.30    3.32
  -5 -11  11   -2.02    4.83
   5 -11 -12   45.41    9.83
   5  11 -12   76.57   13.24
  -5 -11  12   34.01    9.68
   5 -11 -13   -1.40    3.20
   5  11 -13   -1.70    3.67
  -5 -11  13    2.96    4.70
   5  11 -14   30.47    9.02
  -5 -11  14   25.24    8.82
   5  11 -15    5.79    6.05
  -5 -11  15    4.71    4.54
   5  11 -16    6.69    5.75
  -5 -11  16   -0.40    4.56
   5  11 -17   -2.15    4.21
  -5 -11  17    3.07    4.27
   5  11 -18   23.31    7.79
  -5 -11  18   15.04    7.20
   5  11 -19   -0.02    5.03
  -5 -11  19   -2.06    5.16
   5  11 -20   -0.22    5.05
  -5 -11  20   -0.24    4.71
   5  11 -21   -3.00    5.79
  -5 -11  21   -2.00    5.28
   5  11 -22   16.94    7.04
  -5 -11  22    4.25    5.95
   5  11 -23   -1.27    5.32
  -5 -11  23    1.86    5.13
   5  11 -24   11.16    6.37
   5  11 -25    0.33    5.35
   5  11 -26   15.83    7.21
   5  11 -27    4.68    4.20
   5  11 -28   14.78    8.04
   5  11 -29   -0.31    5.60
   5  11 -30   -0.94    4.97
   5 -12  -1    1.19    3.57
   5 -12  -1   11.17    7.58
   5  12  -1    1.46    3.35
  -5 -12   1    1.64    3.65
   5 -12  -2    1.59    3.30
   5 -12  -2   -1.00    6.20
  -5 -12   2    0.18    3.74
   5 -12  -3    0.59    2.94
   5 -12  -3    4.37    5.99
  -5 -12   3    0.29    4.75
   5 -12  -4   40.34    8.68
  -5 -12   4   52.38   10.04
   5 -12  -5   10.77    4.42
   5  12  -5    1.12    4.52
  -5 -12   5   12.19    5.46
   5  12  -6    9.87    5.24
  -5 -12   6    1.33    4.53
   5  12  -7    0.68    4.00
  -5 -12   7   -1.16    4.06
   5  12  -8    2.09    4.45
  -5 -12   8    3.52    5.09
   5  12  -9    4.27    5.13
  -5 -12   9    9.66    5.92
   5  12 -10   30.99    8.92
  -5 -12  10   28.47    8.78
   5  12 -11    1.00    4.11
  -5 -12  11   -1.46    4.57
   5  12 -12    4.79    4.37
  -5 -12  12    5.68    5.83
   5  12 -13   -0.12    4.12
  -5 -12  13    4.07    5.38
   5  12 -14    8.77    6.15
  -5 -12  14    4.94    5.31
   5  12 -15    5.59    5.79
  -5 -12  15    2.07    5.92
   5  12 -16   31.56    9.06
  -5 -12  16   11.44    6.90
   5  12 -17    1.02    4.88
  -5 -12  17   -0.31    4.56
   5  12 -18   -0.86    5.29
  -5 -12  18   -2.26    5.46
   5  12 -19    5.52    5.36
  -5 -12  19   -1.95    4.22
   5  12 -20   40.53   10.36
  -5 -12  20   18.91    8.10
   5  12 -21   -0.68    5.77
  -5 -12  21    1.14    6.21
   5  12 -22    0.45    4.79
  -5 -12  22   -2.63    6.12
   5  12 -23   -1.17    5.44
  -5 -12  23   -1.02    4.64
   5  12 -24    9.95    7.13
   5  12 -25    0.23    4.45
   5  12 -26    6.44    5.25
   5  12 -27    7.28    6.55
   5  12 -28   -2.34    7.59
   5 -13  -1   13.41    5.78
   5 -13  -1   10.91    7.57
  -5 -13   1   10.42    5.43
   5 -13  -2   45.91    8.40
   5 -13  -2   26.27    9.88
  -5 -13   2   28.94    8.20
   5 -13  -3    7.65    4.22
   5 -13  -3    5.37    6.23
   5  13  -3    3.36    4.28
  -5 -13   3    6.11    5.48
   5 -13  -4   13.59    5.04
   5  13  -4   10.20    4.90
  -5 -13   4   10.45    5.42
   5 -13  -5   -1.37    3.29
   5  13  -5   -0.75    4.00
  -5 -13   5   -0.65    4.29
   5 -13  -6   39.06    8.57
   5  13  -6   38.68    9.48
  -5 -13   6   28.76    8.71
   5 -13  -7    3.76    3.91
   5  13  -7    7.74    5.04
  -5 -13   7    7.52    4.42
   5 -13  -8   35.74    7.75
   5  13  -8   35.60    9.19
  -5 -13   8   35.30    9.05
   5  13  -9   -0.63    4.15
  -5 -13   9   -1.46    4.35
   5  13 -10    1.24    5.14
  -5 -13  10   -0.84    4.42
   5  13 -11   16.31    6.85
  -5 -13  11   14.13    6.84
   5  13 -12   27.36    8.41
  -5 -13  12   12.18    8.01
   5  13 -13    3.36    4.83
  -5 -13  13    0.69    5.21
   5  13 -14    3.95    5.08
  -5 -13  14   -0.09    5.83
   5  13 -15    0.38    5.22
  -5 -13  15    2.45    4.50
   5  13 -16    2.97    6.07
  -5 -13  16    2.88    5.83
   5  13 -17    4.58    5.06
  -5 -13  17   10.26    6.42
   5  13 -18   12.72    6.58
  -5 -13  18   13.04    7.08
   5  13 -19   -0.00    4.92
  -5 -13  19   -1.26    5.19
   5  13 -20   -1.22    3.92
  -5 -13  20   -0.66    4.98
   5  13 -21    1.56    6.86
   5  13 -22   15.61    6.92
  -5 -13  22    8.68    7.13
   5  13 -23    1.36    5.28
  -5 -13  23    9.32    6.99
   5  13 -24    3.17    5.55
   5  13 -25   -2.33    5.53
   5  13 -26   -1.41    5.37
   5 -14  -1    1.19    3.45
   5 -14  -1    3.60    6.03
  -5 -14   1   -4.27    5.52
   5 -14  -2   -2.35    3.75
   5 -14  -2    2.95    5.61
  -5 -14   2   -0.12    3.98
   5 -14  -3    3.47    3.56
   5 -14  -3    2.38    8.00
  -5 -14   3    5.36    5.47
   5 -14  -4    2.11    6.91
   5  14  -4   21.58    6.57
  -5 -14   4    9.00    5.24
   5 -14  -5    9.44    4.54
   5  14  -5   14.96    5.98
  -5 -14   5    2.23    4.25
   5 -14  -6   16.87    5.57
   5  14  -6   10.87    5.86
  -5 -14   6    8.13    7.09
   5  14  -7   -0.75    3.57
  -5 -14   7   -1.45    3.76
   5  14  -8    3.88    4.91
  -5 -14   8    3.81    5.32
   5  14  -9    3.83    4.71
  -5 -14   9    1.57    4.09
   5  14 -10   26.92    7.96
  -5 -14  10   13.58    7.12
   5  14 -11   11.80    6.60
  -5 -14  11    9.39    6.97
   5  14 -12   -2.11    4.37
  -5 -14  12   -0.53    4.29
   5  14 -13    5.30    4.89
  -5 -14  13    1.83    5.22
   5  14 -14    6.44    5.64
  -5 -14  14    8.11    7.08
   5  14 -15    6.50    6.02
  -5 -14  15    1.01    6.10
   5  14 -16   -1.70    5.33
  -5 -14  16    1.41    5.80
   5  14 -17   -2.66    6.00
  -5 -14  17    5.27    5.84
   5  14 -18   -2.31    5.74
  -5 -14  18    3.39    4.88
   5  14 -19   -1.55    5.21
  -5 -14  19    8.62    5.80
   5  14 -20   -1.20    4.53
  -5 -14  20   -2.04    6.31
   5  14 -21    2.13    6.33
  -5 -14  21   -0.52    5.40
   5  14 -22   12.30    7.49
  -5 -14  22    6.56    7.69
   5  14 -23   -0.64    4.37
  -5 -14  23    3.52    6.99
   5  14 -24   -2.37    6.03
   5 -15  -1    6.29    4.17
   5 -15  -1    1.21    5.56
  -5 -15   1    3.54    4.51
   5 -15  -2    1.73    2.93
   5 -15  -2   -5.09    6.77
  -5 -15   2    4.18    4.10
   5 -15  -3   10.53    4.64
   5 -15  -3   10.65    7.34
  -5 -15   3    6.21    5.17
   5 -15  -4   -0.68    7.26
  -5 -15   4    0.42    3.96
  -5 -15   5   -0.97    4.35
  -5 -15   6    4.87    4.56
   5  15  -7    4.77    4.73
  -5 -15   7    5.66    5.70
   5  15  -8    2.70    4.31
  -5 -15   8   -1.41    5.00
   5  15  -9   -1.46    3.85
  -5 -15   9    2.49    5.13
   5  15 -10    4.13    4.55
  -5 -15  10    0.39    4.38
   5  15 -11    3.45    4.82
  -5 -15  11   12.42    6.01
   5  15 -12    6.19    5.48
  -5 -15  12   -0.34    5.50
   5  15 -13   -0.02    4.46
  -5 -15  13    4.53    6.06
   5  15 -14   -0.21    3.61
  -5 -15  14   -1.64    4.62
   5  15 -15    0.84    4.22
  -5 -15  15    1.97    5.52
   5  15 -16   -0.28    3.89
  -5 -15  16   -0.20    3.97
   5  15 -17    5.75    5.68
  -5 -15  17    7.31    6.45
   5  15 -18    0.17    3.44
  -5 -15  18    0.92    6.56
   5  15 -19    0.05    5.75
  -5 -15  19   -3.08    5.90
   5  15 -20   -1.40    4.59
  -5 -15  20   -4.13    6.34
   5  15 -21   -0.71    5.81
  -5 -15  21    9.45    6.93
   5  15 -22    0.31    4.66
  -5 -15  22    2.49    6.05
  -5 -15  23    5.26    6.81
   5 -16  -1   -1.74    6.50
  -5 -16   1    0.00    4.80
   5 -16  -2   -1.14    6.26
  -5 -16   2    1.59    3.53
   5 -16  -3    2.42    6.97
  -5 -16   3    6.09    4.69
   5 -16  -4    3.87    7.17
  -5 -16   4   -1.06    4.36
  -5 -16   5   -1.67    4.72
  -5 -16   6   -0.89    5.39
  -5 -16   7   -1.96    5.01
  -5 -16   8    2.96    5.05
  -5 -16   9    2.15    5.28
   5  16 -10   -0.74    4.31
  -5 -16  10   -1.71    5.13
   5  16 -11    3.95    4.33
  -5 -16  11    2.36    6.25
   5  16 -12   -0.82    3.60
  -5 -16  12    0.69    4.55
   5  16 -13   -1.03    3.79
  -5 -16  13    0.31    5.03
   5  16 -14   -1.64    4.88
  -5 -16  14   -0.70    4.96
   5  16 -15    3.87    4.37
  -5 -16  15    1.14    5.45
   5  16 -16   -0.56    4.20
  -5 -16  16    6.24    5.93
   5  16 -17    2.90    4.82
  -5 -16  17    0.73    5.81
   5  16 -18   -4.25    6.44
  -5 -16  18    2.40    6.72
   5  16 -19   -0.46    5.31
  -5 -16  19    0.24    5.18
  -5 -16  20    0.16    4.80
  -5 -16  21    3.70    5.22
  -5 -16  22   -1.66    6.56
   5 -17  -1    2.64    6.45
  -5 -17   1    1.01    4.51
   5 -17  -2    6.39    6.36
  -5 -17   2    2.73    4.26
   5 -17  -3    3.61    6.74
  -5 -17   3   -0.18    4.53
   5 -17  -4   -1.95    6.48
  -5 -17   4    1.48    5.04
  -5 -17   5   -1.14    4.85
  -5 -17   6    1.50    4.13
  -5 -17   7   -0.43    4.39
  -5 -17   8   -1.11    4.08
  -5 -17   9    3.57    5.40
  -5 -17  10   -0.38    4.15
   5  17 -14   -0.80    4.71
   5  17 -15   -0.17    4.32
   5  17 -16   -1.89    5.43
   5  17 -17   10.00    6.22
  -4   0   1   -0.13    2.33
  -4   0   1    0.34    1.67
   4   0  -1   -1.04    2.47
   4   0  -1    1.04    1.92
  -4   0   2   13.33    4.16
  -4   0   2   10.11    3.25
   4   0  -2   16.13    4.50
   4   0  -2   12.70    3.39
  -4   0   3    3.22    2.88
  -4   0   3   -1.20    1.93
   4   0  -3    1.68    3.87
   4   0  -3    0.10    2.19
  -4   0   4  980.43  111.97
  -4   0   4 1152.58  111.11
   4   0  -4 1450.33  114.92
   4   0  -4 1334.69  111.43
  -4   0   5   -1.90    2.95
  -4   0   5   -0.95    2.15
   4   0  -5   -0.85    4.31
   4   0  -5    0.03    1.51
  -4   0   6  678.87   64.67
  -4   0   6  741.35   63.18
   4   0  -6  611.11   65.04
   4   0  -6  618.41   62.21
  -4   0   7   -0.39    3.15
  -4   0   7    0.08    2.00
   4   0  -7   -0.19    3.69
   4   0  -7   -0.13    2.18
  -4   0   8 2678.75  222.64
  -4   0   8 2522.00  220.05
   4   0  -8 2392.32  222.79
   4   0  -8 2188.83  219.03
  -4   0   9   -0.86    3.96
  -4   0   9   -1.38    2.64
   4   0  -9    0.75    4.49
   4   0  -9   -0.64    2.56
  -4   0  10   16.13    6.60
  -4   0  10   44.90    6.88
   4   0 -10   21.10    7.15
   4   0 -10   51.06    6.93
  -4   0  11    0.58    4.42
  -4   0  11    0.15    2.08
   4   0 -11   -0.54    4.39
   4   0 -11   -0.13    2.34
  -4   0  12    6.29    4.78
  -4   0  12   19.17    5.10
   4   0 -12    6.41    5.53
   4   0 -12   25.16    5.12
  -4   0  13    0.77    3.66
  -4   0  13   -0.72    2.98
   4   0 -13   -1.17    4.23
   4   0 -13   -0.01    1.80
  -4   0  14 1438.21  126.78
  -4   0  14 1510.41  124.67
   4   0 -14 1109.30  125.19
   4   0 -14 1261.86  123.07
  -4   0  15    2.54    4.18
  -4   0  15    1.00    3.18
   4   0 -15   -0.59    3.40
   4   0 -15    2.01    2.54
  -4   0  16   27.32    8.05
  -4   0  16   34.96    7.45
   4   0 -16   47.35    9.47
   4   0 -16   43.76    7.40
  -4   0  17    4.91    4.53
  -4   0  17   -0.20    2.69
   4   0 -17   -0.30    4.31
   4   0 -17   -0.37    2.40
  -4   0  18  123.63   18.51
  -4   0  18  110.05   16.19
   4   0 -18  146.14   18.98
   4   0 -18  143.16   16.78
  -4   0  19   -1.50    3.07
   4   0 -19    1.24    4.24
   4   0 -19   -1.10    3.36
  -4   0  20  129.22   17.77
   4   0 -20  145.94   19.73
   4   0 -20  132.52   17.19
  -4   0  21   -1.10    3.84
   4   0 -21   -0.24    4.03
   4   0 -21   -0.38    2.16
  -4   0  22    9.49    4.73
   4   0 -22   17.83    6.37
   4   0 -22   13.52    4.76
   4   0 -23   -0.88    4.24
   4   0 -27   -1.03    3.86
   4   0 -28   15.48    6.84
   4   0 -29    1.53    4.09
   4   0 -30   48.56   11.08
   4   0 -32   -1.29    4.76
   4   0 -33   -1.62    4.99
   4   0 -34    2.71    4.83
   4   0 -35   -2.07    5.11
   4   0 -36   34.81    9.85
  -4   1   1   21.92    4.31
  -4   1   1   16.74    4.06
   4  -1  -1   15.43    4.76
   4  -1  -1   16.77    4.02
   4   1  -1   16.77    4.93
   4   1  -1   14.85    3.51
  -4  -1   1   16.71    4.71
  -4  -1   1   18.54    3.98
  -4   1   2  972.08   91.48
  -4   1   2 1002.84   91.27
   4  -1  -2 1070.87   92.92
   4  -1  -2 1064.85   91.57
   4   1  -2  918.25   93.06
   4   1  -2  922.28   90.65
  -4  -1   2 1004.07   92.68
  -4  -1   2  933.19   90.81
  -4   1   3   15.52    4.00
  -4   1   3   17.94    3.90
   4  -1  -3   13.32    5.22
   4  -1  -3   10.13    3.45
   4   1  -3   27.04    6.48
   4   1  -3    9.22    2.87
  -4  -1   3   12.24    4.62
  -4  -1   3   14.15    3.41
  -4   1   4    0.57    2.60
  -4   1   4    2.76    1.88
   4  -1  -4    1.13    2.97
   4  -1  -4    3.34    2.32
   4   1  -4    0.88    2.38
   4   1  -4    3.92    2.50
  -4  -1   4    0.58    2.84
  -4  -1   4    2.09    2.41
  -4   1   5   15.94    4.84
  -4   1   5   15.70    3.55
   4  -1  -5    0.61    3.55
   4  -1  -5    6.74    2.91
   4   1  -5    7.85    5.35
   4   1  -5   11.00    3.06
  -4  -1   5   15.61    5.05
  -4  -1   5    4.47    2.66
  -4   1   6  394.69   46.25
  -4   1   6  505.56   45.75
   4  -1  -6  374.71   46.93
   4  -1  -6  565.64   45.98
   4   1  -6  376.61   47.56
   4   1  -6  583.44   46.13
  -4  -1   6  395.00   47.07
  -4  -1   6  510.24   46.19
  -4   1   7   39.86    7.42
  -4   1   7   34.98    6.00
   4  -1  -7   49.46    8.81
   4  -1  -7   35.45    5.83
   4   1  -7   49.92    8.99
   4   1  -7   37.83    6.21
  -4  -1   7   35.09    8.10
  -4  -1   7   32.71    6.15
  -4   1   8 1146.14  104.94
  -4   1   8 1082.55  102.88
   4  -1  -8 1109.71  105.82
   4  -1  -8 1161.62  102.78
   4   1  -8 1134.80  106.49
   4   1  -8 1090.48  102.83
  -4  -1   8 1132.25  105.80
  -4  -1   8 1027.76  103.06
  -4   1   9    1.01    3.51
  -4   1   9   -0.09    2.63
   4  -1  -9    3.58    3.71
   4  -1  -9    1.17    2.46
   4   1  -9   -1.64    5.17
   4   1  -9   -0.60    2.04
  -4  -1   9   -0.87    4.49
  -4  -1   9   -0.92    2.95
  -4   1  10  411.20   48.71
  -4   1  10  481.56   47.65
   4  -1 -10  469.14   50.34
   4  -1 -10  538.40   47.67
   4   1 -10  424.49   50.01
   4   1 -10  547.94   48.17
  -4  -1  10  460.93   50.05
  -4  -1  10  526.22   48.51
  -4   1  11  128.19   17.45
  -4   1  11  135.36   15.83
   4  -1 -11  142.69   18.61
   4  -1 -11  151.31   15.91
   4   1 -11  166.70   19.62
   4   1 -11  120.14   15.49
  -4  -1  11  145.88   18.71
  -4  -1  11  116.62   15.77
  -4   1  12  394.20   41.60
  -4   1  12  380.55   39.42
   4  -1 -12  382.57   42.32
   4  -1 -12  418.84   39.46
   4   1 -12  391.11   42.45
   4   1 -12  402.39   39.70
  -4  -1  12  436.87   42.97
  -4  -1  12  360.08   39.77
  -4   1  13  106.19   14.33
  -4   1  13   91.56   12.10
   4  -1 -13   79.36   13.74
   4  -1 -13  100.67   12.07
   4   1 -13   96.79   14.35
   4   1 -13   90.30   12.11
  -4  -1  13   86.34   14.25
  -4  -1  13   76.26   12.07
  -4   1  14    3.06    4.07
  -4   1  14    0.31    2.37
   4  -1 -14    2.54    3.85
   4  -1 -14    1.21    2.54
   4   1 -14   -0.81    4.69
   4   1 -14   -0.36    2.31
  -4  -1  14   -0.08    3.56
  -4  -1  14   -0.48    3.24
  -4   1  15   39.23    8.60
  -4   1  15   31.68    6.38
   4  -1 -15   15.54    6.82
   4  -1 -15   25.00    5.63
   4   1 -15   40.60    8.63
   4   1 -15   33.16    6.88
  -4  -1  15   27.52    7.76
  -4  -1  15   32.38    7.31
  -4   1  16  246.57   28.57
  -4   1  16  248.47   26.78
   4  -1 -16  228.74   28.45
   4  -1 -16  277.89   26.69
   4   1 -16  222.93   28.47
   4   1 -16  245.63   26.63
  -4  -1  16  201.31   28.06
  -4  -1  16  241.17   27.26
  -4   1  17   -0.09    3.50
  -4   1  17   -0.62    2.02
   4  -1 -17   -0.51    3.57
   4  -1 -17   -0.79    2.64
   4   1 -17   -2.29    4.42
   4   1 -17   -0.33    2.40
  -4  -1  17   -0.41    2.68
  -4   1  18  290.52   31.66
  -4   1  18  239.16   28.81
   4  -1 -18  319.89   32.45
   4  -1 -18  263.57   28.61
   4   1 -18  299.72   32.12
   4   1 -18  227.17   28.42
  -4  -1  18  271.14   30.06
  -4   1  19   14.67    6.10
  -4   1  19   11.70    4.84
   4  -1 -19    7.64    5.32
   4  -1 -19   10.21    3.73
   4   1 -19   12.89    6.12
   4   1 -19    6.38    3.65
  -4  -1  19    6.73    4.32
  -4   1  20   24.26    6.34
   4  -1 -20   24.55    7.25
   4  -1 -20   28.02    6.25
   4   1 -20   23.01    7.23
   4   1 -20   37.57    7.64
  -4  -1  20   18.69    6.47
  -4   1  21    9.36    4.42
   4  -1 -21   10.43    5.55
   4  -1 -21    5.84    3.71
   4   1 -21   14.39    6.56
   4   1 -21   20.78    5.92
  -4  -1  21    3.64    3.83
   4  -1 -22  247.10   28.53
   4   1 -22  218.37   26.38
  -4  -1  22  221.40   27.39
   4  -1 -23    8.08    4.74
   4  -1 -24    8.53    5.04
   4   1 -25   14.72    6.92
   4   1 -26   56.47   11.90
   4   1 -27    0.22    4.32
   4  -1 -28   40.05   10.15
   4   1 -28   51.25   11.74
   4  -1 -29   -0.11    3.96
   4   1 -29   -1.20    4.56
   4  -1 -30    2.48    4.27
   4   1 -30   -2.89    5.53
   4  -1 -31   -3.11    6.06
   4   1 -31    3.32    4.93
   4  -1 -32   29.47    8.88
   4   1 -32   14.45    6.85
   4  -1 -33   -1.41    4.06
   4   1 -33   -1.15    4.23
   4  -1 -34    1.34    4.70
   4   1 -34    4.80    5.23
   4   1 -35    1.00    4.56
   4   1 -36   11.44    6.48
   4   1 -37   -3.30    6.23
   4   1 -38   10.52    6.41
  -4   2   1   62.76    8.22
  -4   2   1   56.23    8.48
   4  -2  -1   63.97    9.10
   4  -2  -1   82.48    9.77
   4   2  -1   67.58   10.53
   4   2  -1   63.05    8.07
  -4  -2   1   72.01   10.11
  -4  -2   1   58.07    7.95
  -4   2   2  155.71   18.70
  -4   2   2  171.17   19.24
   4  -2  -2  190.29   20.32
   4  -2  -2  194.90   19.83
   4   2  -2  179.35   21.39
   4   2  -2  175.08   18.62
  -4  -2   2  203.36   21.25
  -4  -2   2  201.40   19.35
  -4   2   3   10.83    3.32
  -4   2   3   15.90    4.06
   4  -2  -3   14.84    4.45
   4  -2  -3   22.37    4.63
   4   2  -3   21.70    6.29
   4   2  -3   13.80    3.25
  -4  -2   3    9.25    4.19
  -4  -2   3   21.03    4.46
  -4   2   4 1626.79  145.66
  -4   2   4 1627.47  145.27
   4  -2  -4 1335.20  146.00
   4  -2  -4 1690.07  145.64
   4   2  -4 1537.91  148.06
   4   2  -4 1487.33  144.71
  -4  -2   4 1577.72  147.57
  -4  -2   4 1751.44  145.87
  -4   2   5   44.02    6.94
  -4   2   5   33.58    5.88
   4  -2  -5   44.85    8.07
   4  -2  -5   30.78    5.86
   4   2  -5   29.78    7.81
   4   2  -5   40.15    6.00
  -4  -2   5   36.18    7.35
  -4  -2   5   41.18    6.55
  -4   2   6    4.81    3.24
  -4   2   6   13.38    3.39
   4  -2  -6    6.11    4.12
   4  -2  -6   13.93    3.80
   4   2  -6    3.44    4.52
   4   2  -6   14.60    3.80
  -4  -2   6    7.18    5.13
  -4  -2   6   18.02    4.52
  -4   2   7  307.78   28.10
  -4   2   7  242.05   26.12
   4  -2  -7  263.10   28.84
   4  -2  -7  265.01   26.38
   4   2  -7  317.35   30.80
   4   2  -7  258.51   26.54
  -4  -2   7  322.79   30.36
  -4  -2   7  194.39   26.17
  -4   2   8  599.13   63.67
  -4   2   8  605.78   62.54
   4  -2  -8  633.60   65.22
   4  -2  -8  745.27   63.06
   4   2  -8  621.67   65.89
   4   2  -8  693.32   63.27
  -4  -2   8  657.35   65.85
  -4  -2   8  723.64   64.09
  -4   2   9  191.11   22.07
  -4   2   9  161.39   20.30
   4  -2  -9  197.95   23.36
   4  -2  -9  202.97   20.71
   4   2  -9  193.09   23.68
   4   2  -9  224.56   21.53
  -4  -2   9  158.58   22.93
  -4  -2   9  235.10   22.45
  -4   2  10   64.37    9.90
  -4   2  10   58.72    8.48
   4  -2 -10   79.82   11.80
   4  -2 -10   50.62    8.09
   4   2 -10   59.67   10.84
   4   2 -10   52.83    8.55
  -4  -2  10   52.64   10.62
  -4  -2  10   76.15   10.18
  -4   2  11   61.30    9.88
  -4   2  11   49.24    7.99
   4  -2 -11   50.93   10.08
   4  -2 -11   51.91    7.88
   4   2 -11   51.62   10.25
   4   2 -11   62.57    8.90
  -4  -2  11   71.66   11.43
  -4  -2  11   51.64    9.05
  -4   2  12    0.48    3.45
  -4   2  12    0.00    2.26
   4  -2 -12    2.96    4.40
   4  -2 -12   -1.10    2.45
   4   2 -12    0.03    3.07
   4   2 -12    0.52    2.35
  -4  -2  12   -1.15    3.72
  -4  -2  12   -0.47    2.75
  -4   2  13   17.98    5.62
  -4   2  13   20.01    4.74
   4  -2 -13    7.94    5.13
   4  -2 -13   20.59    4.70
   4   2 -13   10.16    5.66
   4   2 -13   24.92    5.60
  -4  -2  13   11.97    5.28
  -4  -2  13   25.96    6.28
  -4   2  14  743.19   68.04
  -4   2  14  724.85   65.88
   4  -2 -14  641.98   68.30
   4  -2 -14  710.77   65.42
   4   2 -14  714.53   69.14
   4   2 -14  648.72   65.88
  -4  -2  14  625.96   68.48
  -4  -2  14  627.74   66.64
  -4   2  15   52.40    9.47
  -4   2  15   40.70    7.51
   4  -2 -15   42.93    9.82
   4  -2 -15   42.74    7.48
   4   2 -15   47.05    9.80
   4   2 -15   41.59    8.02
  -4  -2  15   62.46   11.18
  -4  -2  15   54.95    9.33
  -4   2  16   12.33    5.52
  -4   2  16   10.38    3.70
   4  -2 -16   15.85    5.99
   4  -2 -16    8.25    3.64
   4   2 -16   10.76    5.93
   4   2 -16   11.11    4.16
  -4  -2  16    3.44    3.54
  -4   2  17    7.50    4.31
  -4   2  17    0.10    2.80
   4  -2 -17    1.45    3.11
   4  -2 -17    2.14    2.78
   4   2 -17    3.95    3.79
   4   2 -17    3.94    3.04
  -4  -2  17    3.35    3.88
  -4   2  18  104.22   15.59
   4  -2 -18  102.94   16.00
   4  -2 -18  102.05   13.54
   4   2 -18  141.91   17.81
   4   2 -18   99.12   14.06
  -4  -2  18   92.31   14.61
  -4   2  19   85.42   14.10
   4  -2 -19   94.06   14.76
   4  -2 -19   93.78   12.57
   4   2 -19   86.33   14.52
   4   2 -19   86.33   13.07
  -4  -2  19   92.78   14.40
  -4   2  20   54.30    9.98
   4  -2 -20   52.02    9.98
   4  -2 -20   39.08    7.23
   4   2 -20   30.18    8.13
   4   2 -20   39.86    8.06
  -4  -2  20   17.43    6.53
   4  -2 -21   -0.16    4.01
   4  -2 -21    1.46    2.44
   4   2 -21    0.71    2.94
  -4  -2  21    2.64    4.29
   4  -2 -22   14.22    6.16
   4   2 -22   13.20    5.13
  -4  -2  22    9.10    5.48
   4  -2 -23    1.32    4.12
   4  -2 -24  123.79   18.34
   4   2 -24  130.60   19.24
   4  -2 -25   21.91    7.04
   4   2 -25    4.68    5.40
   4  -2 -26   36.71    9.35
   4   2 -26   40.64   10.34
   4   2 -27    8.51    6.21
   4   2 -28   23.71    8.37
   4   2 -29   31.40    8.93
   4  -2 -30   63.60   12.61
   4   2 -30   72.03   13.99
   4  -2 -31    0.02    4.41
   4   2 -31   -1.08    4.42
   4  -2 -32   -0.55    3.42
   4   2 -32    0.04    4.52
   4   2 -33    0.26    4.50
   4   2 -34   31.66    8.98
   4   2 -35   -1.68    4.91
   4   2 -36   14.94    7.46
   4   2 -37   -1.81    5.08
   4   2 -38    8.80    6.61
   4   2 -39    0.41    5.18
   4   2 -40    6.06    5.55
  -4   3   1   32.41    5.48
  -4   3   1   40.38    6.75
   4  -3  -1   30.15    6.03
   4  -3  -1   40.07    7.09
   4   3  -1   29.69    7.24
   4   3  -1   38.93    5.48
  -4  -3   1   46.81    7.97
  -4  -3   1   38.62    6.02
  -4   3   2  345.54   32.51
  -4   3   2  323.36   33.03
   4  -3  -2  294.15   32.88
   4  -3  -2  367.64   33.86
   4   3  -2  334.05   35.34
   4   3  -2  356.29   32.33
  -4  -3   2  284.00   34.03
  -4  -3   2  321.06   32.63
  -4   3   3    9.10    3.00
  -4   3   3    6.92    3.19
   4  -3  -3    8.49    3.90
   4  -3  -3    9.07    3.78
   4   3  -3    2.57    4.68
   4   3  -3    9.01    2.60
  -4  -3   3    7.99    4.65
  -4  -3   3   13.40    3.68
  -4   3   4    9.81    3.45
  -4   3   4   14.61    3.76
   4  -3  -4   11.92    3.92
   4  -3  -4   21.45    4.58
   4   3  -4   16.30    5.49
   4   3  -4   16.84    3.83
  -4  -3   4   23.54    5.77
  -4  -3   4   15.98    4.36
  -4   3   5   26.97    5.29
  -4   3   5   29.20    5.49
   4  -3  -5   30.06    6.36
   4  -3  -5   31.91    5.98
   4   3  -5   35.86    7.77
   4   3  -5   29.23    5.22
  -4  -3   5   41.71    8.41
  -4  -3   5   34.61    6.06
  -4   3   6   55.32    8.04
  -4   3   6   69.11    8.38
   4  -3  -6   47.77    8.92
   4  -3  -6   49.90    7.89
   4   3  -6   36.98    9.53
   4   3  -6   76.87    8.79
  -4  -3   6   63.55   10.80
  -4  -3   6   61.82    8.91
  -4   3   7  410.14   42.12
  -4   3   7  459.17   41.85
   4  -3  -7  456.58   44.11
   4  -3  -7  441.22   41.99
   4   3  -7  401.34   44.52
   4   3  -7  411.01   41.94
  -4  -3   7  442.19   45.14
  -4  -3   7  408.70   42.53
  -4   3   8   76.69   10.55
  -4   3   8   64.21    9.48
   4  -3  -8   79.26   11.82
   4  -3  -8   89.67   10.35
   4   3  -8   70.83   12.14
   4   3  -8   84.41   10.48
  -4  -3   8   66.72   12.19
  -4  -3   8   84.87   11.13
  -4   3   9   -1.30    3.15
  -4   3   9   -0.15    2.49
   4  -3  -9   -0.81    3.37
   4  -3  -9    0.11    2.10
   4   3  -9   -1.80    4.51
   4   3  -9   -0.83    2.80
  -4  -3   9    1.14    4.61
  -4  -3   9   -0.66    3.26
  -4   3  10  176.36   20.34
  -4   3  10  182.44   19.51
   4  -3 -10  175.84   21.82
   4  -3 -10  177.38   19.30
   4   3 -10  200.77   23.29
   4   3 -10  193.64   20.51
  -4  -3  10  145.99   21.77
  -4  -3  10  186.03   20.98
  -4   3  11  332.39   32.85
  -4   3  11  292.97   31.17
   4  -3 -11  291.86   33.79
   4  -3 -11  287.97   30.98
   4   3 -11  378.01   36.09
   4   3 -11  296.45   31.99
  -4  -3  11  316.78   35.11
  -4  -3  11  339.31   33.55
  -4   3  12  283.96   30.07
  -4   3  12  289.52   28.74
   4  -3 -12  282.48   31.56
   4  -3 -12  318.02   28.88
   4   3 -12  260.12   31.66
   4   3 -12  250.07   29.07
  -4  -3  12  273.98   32.05
  -4  -3  12  250.57   30.05
  -4   3  13  109.42   13.84
   4  -3 -13   99.09   14.66
   4  -3 -13   97.71   11.98
   4   3 -13   86.17   14.35
   4   3 -13   94.46   12.79
  -4  -3  13  103.69   15.33
  -4  -3  13   82.54   13.11
  -4   3  14    0.55    3.30
   4  -3 -14    3.61    4.12
   4  -3 -14    3.36    2.66
   4   3 -14    6.40    4.85
   4   3 -14    4.65    3.57
  -4  -3  14    7.15    5.30
  -4  -3  14    6.17    3.85
  -4   3  15   39.32    7.99
   4  -3 -15   32.19    8.32
   4  -3 -15   39.91    6.86
   4   3 -15   28.46    7.89
   4   3 -15   41.30    7.69
  -4  -3  15   48.97    9.10
  -4   3  16  211.52   26.79
   4  -3 -16  211.22   28.02
   4  -3 -16  260.59   25.94
   4   3 -16  205.24   27.98
   4   3 -16  248.06   26.90
  -4  -3  16  314.84   29.62
  -4   3  17   13.78    5.54
   4  -3 -17   23.14    7.30
   4  -3 -17   13.00    4.21
   4   3 -17   15.75    6.40
   4   3 -17   11.88    4.66
  -4  -3  17    9.65    5.07
  -4   3  18   45.16    9.22
  -4   3  18   57.03    8.69
   4  -3 -18   59.14   10.97
   4  -3 -18   46.56    8.11
   4   3 -18   62.03   11.37
   4   3 -18   58.10    9.91
  -4  -3  18   42.94    9.55
  -4   3  19    5.60    3.14
   4  -3 -19    2.07    4.34
   4  -3 -19    8.52    3.83
   4   3 -19    3.96    5.02
   4   3 -19    2.13    3.41
  -4  -3  19    4.83    4.54
  -4   3  20   11.11    5.27
  -4   3  20   12.45    4.56
   4  -3 -20    7.11    4.71
   4  -3 -20   19.12    5.31
   4   3 -20   13.14    4.89
  -4  -3  20   17.08    6.18
  -4   3  21   51.88    9.84
   4  -3 -21   41.50    9.52
   4   3 -21   51.83    9.76
  -4  -3  21   41.34    9.56
   4  -3 -22   46.95   10.74
   4   3 -22   66.55   12.48
   4   3 -22   56.78   10.45
  -4  -3  22   56.03   11.15
   4  -3 -23   41.04    9.30
   4   3 -23   29.51    8.91
  -4  -3  23   38.76    9.31
   4  -3 -24    0.14    4.26
   4   3 -24    3.33    5.33
   4  -3 -25    3.05    4.29
   4   3 -25    6.68    6.43
   4  -3 -26   67.07   12.45
   4   3 -26   64.59   13.11
   4  -3 -27   12.12    5.94
   4   3 -27    6.73    4.95
   4   3 -28   41.21   10.50
   4   3 -29    0.31    5.13
   4   3 -30    1.77    5.97
   4   3 -31   -1.75    4.98
   4   3 -32   16.73    7.59
   4   3 -33    7.65    6.33
   4   3 -34   -0.01    5.30
   4   3 -35   -0.63    5.15
   4   3 -36   11.82    7.07
   4   3 -37   -3.15    6.00
   4   3 -38   -1.49    4.99
   4   3 -39    1.25    4.84
   4   3 -40   -1.53    4.93
   4   3 -41   -2.50    5.11
   4   3 -42    0.93    6.03
  -4   4   1   64.47    7.96
  -4   4   1   54.06    8.59
  -4   4   1   50.78    9.78
   4  -4  -1   63.63    8.49
   4  -4  -1   48.25    8.86
   4   4  -1   66.41   10.22
   4   4  -1   61.19    7.60
  -4  -4   1   61.55    9.76
  -4  -4   1   52.26    7.87
  -4   4   2  145.84   15.11
  -4   4   2  140.43   16.01
  -4   4   2  137.12   17.43
   4  -4  -2  121.44   15.21
   4  -4  -2  164.67   17.18
   4   4  -2  122.75   17.19
   4   4  -2  125.32   14.63
  -4  -4   2  128.79   17.10
  -4  -4   2  149.61   15.78
  -4   4   3   77.35    8.84
  -4   4   3   58.29    8.75
   4  -4  -3   75.00    9.72
   4  -4  -3   61.64    9.45
   4   4  -3   69.45   11.11
   4   4  -3   56.33    8.12
  -4  -4   3   74.38   11.25
  -4  -4   3   58.90    8.70
  -4   4   4  310.60   28.15
  -4   4   4  276.46   28.47
   4  -4  -4  260.11   28.74
   4  -4  -4  247.54   28.55
   4   4  -4  235.92   29.99
   4   4  -4  296.77   28.20
  -4  -4   4  299.97   29.05
  -4   4   5    5.39    2.82
  -4   4   5    5.57    3.18
   4  -4  -5   10.20    4.04
   4  -4  -5    7.92    4.03
   4   4  -5    4.79    4.65
   4   4  -5   10.99    3.21
  -4  -4   5    1.70    4.00
  -4  -4   5    6.81    3.52
  -4   4   6   77.08   10.04
  -4   4   6   92.42   10.65
   4  -4  -6   78.77   11.35
   4  -4  -6   91.60   11.03
   4   4  -6  105.43   14.03
   4   4  -6   87.83   10.82
  -4  -4   6   97.84   13.59
  -4  -4   6   53.51   10.07
  -4   4   7    7.85    3.30
  -4   4   7    6.12    3.02
   4  -4  -7    2.58    3.52
   4  -4  -7    6.79    3.36
   4   4  -7    9.57    5.20
   4   4  -7    4.32    2.96
  -4  -4   7    7.12    5.24
  -4  -4   7   10.98    4.24
  -4   4   8   77.97   10.23
  -4   4   8   71.74    9.68
   4  -4  -8   81.65   11.92
   4  -4  -8   97.32   11.01
   4   4  -8   77.81   12.66
   4   4  -8   76.97   10.45
  -4  -4   8   66.30   12.44
  -4  -4   8   85.01   11.78
  -4   4   9  276.21   29.93
  -4   4   9  274.12   29.50
   4  -4  -9  272.44   31.74
   4  -4  -9  341.00   30.65
   4   4  -9  309.85   33.48
   4   4  -9  298.47   30.69
  -4  -4   9  298.80   33.58
  -4  -4   9  315.31   31.94
  -4   4  10  210.92   23.49
   4  -4 -10  226.87   25.65
   4  -4 -10  219.82   23.32
   4   4 -10  216.56   26.36
   4   4 -10  220.15   23.98
  -4  -4  10  215.84   26.76
  -4  -4  10  239.36   25.55
  -4   4  11   32.00    6.18
   4  -4 -11   28.21    7.17
   4  -4 -11   30.07    5.74
   4   4 -11   32.72    8.19
   4   4 -11   41.02    7.19
  -4  -4  11   21.02    7.68
  -4  -4  11   40.96    8.03
  -4   4  12   39.67    7.46
   4  -4 -12   57.82   10.09
   4  -4 -12   59.61    7.88
   4   4 -12   57.29   10.34
   4   4 -12   45.77    8.22
  -4  -4  12   39.10    9.28
  -4  -4  12   38.70    8.53
  -4   4  13   93.16   12.27
   4  -4 -13   86.28   13.66
   4  -4 -13   90.12   11.40
   4   4 -13   88.82   14.63
   4   4 -13   85.11   12.23
  -4  -4  13   95.32   13.84
  -4   4  14  242.85   28.00
  -4   4  14  265.79   27.34
   4  -4 -14  292.60   30.95
   4  -4 -14  280.95   27.51
   4   4 -14  297.02   31.57
   4   4 -14  225.88   28.03
  -4  -4  14  259.48   29.94
  -4   4  15   99.32   13.04
  -4   4  15  105.52   12.13
   4  -4 -15   96.91   14.76
   4  -4 -15   83.06   11.43
   4   4 -15   80.38   14.14
   4   4 -15   91.54   13.06
  -4  -4  15   81.44   13.56
  -4   4  16   24.87    6.07
  -4   4  16   13.49    4.07
   4  -4 -16   13.03    5.83
   4  -4 -16   16.06    4.40
   4   4 -16   23.34    6.90
   4   4 -16   24.24    6.10
  -4  -4  16   16.94    5.81
  -4   4  17    4.54    3.98
  -4   4  17    4.59    2.85
   4  -4 -17    2.37    3.94
   4  -4 -17    4.65    3.26
   4   4 -17    1.93    3.45
   4   4 -17    8.67    3.97
  -4  -4  17    0.40    3.37
  -4   4  18   99.57   14.20
  -4   4  18   94.28   12.45
   4  -4 -18  102.15   15.60
   4   4 -18   90.84   13.65
  -4  -4  18   86.82   14.43
  -4   4  19   59.19   10.96
  -4   4  19   67.16   10.18
   4  -4 -19   96.50   13.85
   4   4 -19   73.74   11.53
  -4  -4  19   56.28   11.79
  -4   4  20   72.53   10.91
   4  -4 -20   53.77   10.82
   4   4 -20   54.34    9.63
  -4  -4  20   27.28    8.63
  -4   4  21   41.69    8.11
   4  -4 -21   26.40    7.45
   4   4 -21   21.17    7.49
   4   4 -21   17.50    6.12
  -4  -4  21   26.60    8.09
  -4   4  22   -0.22    4.95
   4  -4 -22    5.14    4.65
   4   4 -22    0.32    4.54
   4   4 -22   10.03    5.35
  -4  -4  22   10.14    5.79
  -4   4  23   30.84    8.09
   4  -4 -23   18.14    7.09
   4   4 -23   40.34    9.64
   4   4 -23   29.49    7.36
  -4  -4  23   27.64    8.60
   4  -4 -24   86.15   14.67
   4   4 -24  102.69   16.38
   4  -4 -25   37.03    9.52
   4   4 -25   41.11   10.39
   4  -4 -26   55.34   11.46
   4   4 -26   72.64   13.20
   4  -4 -27    0.84    3.66
   4   4 -27    3.00    5.14
   4  -4 -28   22.67    7.26
   4   4 -28   23.03    8.21
   4   4 -29   13.04    7.21
   4   4 -30    6.60    5.24
   4   4 -31    7.02    5.85
   4   4 -32    6.17    5.72
   4   4 -33    5.07    5.76
   4   4 -34   14.89    7.58
   4   4 -35   -0.03    3.84
   4   4 -36    6.44    6.17
   4   4 -37    1.59    6.07
   4   4 -38   -0.68    4.67
   4   4 -39    4.10    5.96
   4   4 -40   -0.00    5.50
   4   4 -41   -0.00    5.21
   4   4 -42   -0.57    5.03
  -4   5   1   73.33    9.64
  -4   5   1   76.53   10.99
  -4   5   1   82.88   12.41
   4  -5  -1   75.30   10.26
   4  -5  -1   90.06   12.13
   4   5  -1   72.20   11.54
   4   5  -1   80.24    9.58
  -4  -5   1   80.30   12.10
  -4  -5   1   90.09   10.69
  -4   5   2  287.00   28.33
  -4   5   2  260.68   29.34
  -4   5   2  259.24   30.68
   4  -5  -2  285.87   28.97
   4  -5  -2  282.96   30.47
   4   5  -2  361.68   32.22
   4   5  -2  281.77   28.17
  -4  -5   2  312.89   31.66
  -4  -5   2  258.25   28.79
  -4   5   3  170.07   18.20
  -4   5   3  166.57   19.22
  -4   5   3  173.97   20.87
   4  -5  -3  172.51   19.01
   4  -5  -3  175.24   20.12
   4   5  -3  190.57   21.31
   4   5  -3  188.39   18.67
  -4  -5   3  150.95   20.53
  -4  -5   3  160.07   18.99
  -4   5   4   25.26    4.70
  -4   5   4   21.30    5.20
  -4   5   4   27.41    6.95
   4  -5  -4   28.76    5.61
   4  -5  -4   28.84    6.30
   4   5  -4   35.73    7.68
   4   5  -4   21.05    4.52
  -4  -5   4   28.30    6.96
  -4  -5   4   20.94    5.12
  -4   5   5   31.72    5.93
  -4   5   5   48.79    7.34
  -4   5   5   58.45    9.68
   4  -5  -5   41.21    7.54
   4  -5  -5   63.35    8.74
   4   5  -5   31.36    7.77
   4   5  -5   38.76    6.58
  -4  -5   5   48.49    9.35
  -4  -5   5   48.36    7.77
  -4   5   6   67.00    9.13
  -4   5   6   57.47    9.15
  -4   5   6   79.04   11.40
   4  -5  -6   64.76   10.13
   4  -5  -6   88.58   11.06
   4   5  -6   90.99   12.85
   4   5  -6   79.44   10.08
  -4  -5   6   92.90   13.39
  -4  -5   6   81.39   11.25
  -4   5   7  175.71   21.16
  -4   5   7  205.03   21.77
  -4   5   7  202.63   23.69
   4  -5  -7  207.61   23.16
   4  -5  -7  204.34   22.59
   4   5  -7  245.54   25.78
   4   5  -7  225.62   22.70
  -4  -5   7  240.44   25.87
  -4  -5   7  211.34   23.52
  -4   5   8   32.34    5.68
   4  -5  -8   31.08    7.04
   4  -5  -8   35.13    6.41
   4   5  -8   40.23    8.90
   4   5  -8   37.40    6.83
  -4  -5   8   50.14    9.25
  -4  -5   8   34.11    7.36
  -4   5   9   28.95    5.10
   4  -5  -9   19.09    6.09
   4  -5  -9   24.30    5.28
   4   5  -9   30.23    7.41
   4   5  -9   30.79    5.94
  -4  -5   9   27.02    7.50
  -4  -5   9   25.69    6.20
  -4   5  10   29.88    5.07
   4  -5 -10   25.52    6.13
   4  -5 -10   21.79    4.86
   4   5 -10   13.58    5.91
   4   5 -10   20.69    5.39
  -4  -5  10   22.15    7.30
  -4  -5  10   12.59    5.56
  -4   5  11  238.77   26.22
  -4   5  11  274.42   26.50
   4  -5 -11  259.04   28.88
   4  -5 -11  228.63   26.42
   4   5 -11  238.79   29.40
   4   5 -11  259.57   27.68
  -4  -5  11  324.48   30.25
  -4   5  12  268.92   27.94
  -4   5  12  258.02   27.42
   4  -5 -12  256.43   30.06
   4  -5 -12  250.81   27.80
   4   5 -12  333.63   32.61
   4   5 -12  267.20   28.97
  -4  -5  12  296.20   30.97
  -4   5  13   48.80    7.68
  -4   5  13   42.23    6.87
   4  -5 -13   45.98    9.16
   4   5 -13   53.57   10.17
   4   5 -13   53.69    8.56
  -4  -5  13   38.05    8.69
  -4   5  14   21.07    4.76
  -4   5  14   10.68    3.62
   4  -5 -14   25.75    6.38
   4   5 -14   20.78    6.88
   4   5 -14   12.15    4.57
  -4  -5  14   21.26    6.34
  -4   5  15   77.72   11.22
  -4   5  15   84.67   10.84
   4  -5 -15   85.15   13.67
   4   5 -15   90.80   14.58
   4   5 -15   74.22   12.00
  -4  -5  15   86.52   13.50
  -4   5  16  125.59   14.79
  -4   5  16  118.34   13.68
   4  -5 -16  109.13   16.37
   4   5 -16   92.12   14.44
  -4  -5  16  112.92   16.74
  -4   5  17   66.09   10.38
  -4   5  17   56.24    9.42
   4  -5 -17  110.09   14.46
   4   5 -17   83.93   11.90
  -4  -5  17   67.16   12.69
  -4   5  18  103.88   14.78
  -4   5  18  117.86   14.39
   4  -5 -18  126.27   17.68
   4   5 -18  140.58   16.91
  -4  -5  18  110.42   17.28
  -4   5  19    1.21    2.69
   4  -5 -19    4.07    4.89
   4   5 -19    5.00    5.00
   4   5 -19   -1.48    2.81
  -4  -5  19    0.59    4.29
  -4   5  20    4.66    3.74
   4  -5 -20   -2.20    4.70
   4   5 -20    5.48    4.20
   4   5 -20   -1.29    3.75
  -4  -5  20    0.49    3.28
  -4   5  21   28.62    6.90
   4  -5 -21   20.43    7.52
   4   5 -21   25.83    7.91
   4   5 -21   21.47    6.60
  -4  -5  21   28.81    8.58
  -4   5  22  103.91   14.76
   4  -5 -22   95.86   15.46
   4   5 -22   93.26   16.24
   4   5 -22   98.27   15.17
  -4  -5  22  106.13   16.77
   4  -5 -23    9.46    5.91
   4   5 -23    9.59    6.09
   4   5 -23    6.49    5.07
  -4  -5  23    2.44    4.79
   4  -5 -24    1.67    3.55
   4   5 -24    0.19    4.45
   4  -5 -25    2.13    4.36
   4   5 -25   -2.37    5.01
   4  -5 -26   17.90    6.54
   4   5 -26   19.56    7.65
   4   5 -27   31.05    9.24
   4   5 -28    5.50    5.26
   4   5 -29    5.40    5.71
   4   5 -30   -0.95    4.78
   4   5 -31   12.07    6.40
   4   5 -32    6.55    5.94
   4   5 -33    9.36    6.22
   4   5 -34   -0.98    4.73
   4   5 -35   -0.85    3.85
   4   5 -36   -1.69    6.36
   4   5 -37    2.34    5.87
   4   5 -38    2.64    5.92
   4   5 -39    4.93    5.67
   4   5 -40    2.99    5.21
  -4   6   1   45.48    7.98
  -4   6   1   50.61    8.90
   4  -6  -1   50.90    7.44
   4  -6  -1   44.38    6.86
   4   6  -1   33.22    7.71
   4   6  -1   40.61    6.18
  -4  -6   1   47.93    8.78
  -4  -6   1   43.12    7.18
  -4   6   2   71.09   10.61
  -4   6   2   74.04   11.63
   4  -6  -2   70.64    9.86
   4  -6  -2   66.01    9.27
   4  -6  -2   87.04   11.85
   4   6  -2   59.19   10.79
   4   6  -2   80.22    9.45
  -4  -6   2   70.55   11.61
  -4  -6   2   76.34   10.30
  -4   6   3   67.33    9.03
  -4   6   3   69.32   10.25
  -4   6   3   85.08   12.06
   4  -6  -3   71.12    9.85
   4  -6  -3   64.05    9.11
   4  -6  -3   79.98   11.41
   4   6  -3   87.42   12.21
   4   6  -3   77.34    9.55
  -4  -6   3   67.31   11.58
  -4  -6   3   78.85   10.61
  -4   6   4  132.96   14.64
  -4   6   4  131.95   15.71
  -4   6   4  118.52   16.41
   4  -6  -4  146.78   15.80
   4  -6  -4  133.12   16.73
   4   6  -4  128.35   17.19
   4   6  -4  130.83   15.07
  -4  -6   4  115.05   17.30
  -4  -6   4  140.41   16.48
  -4   6   5   77.49    9.83
  -4   6   5   72.83   10.41
  -4   6   5   88.28   12.39
   4  -6  -5   82.50   10.95
   4  -6  -5   80.19   11.81
   4   6  -5   61.60   11.74
   4   6  -5   85.81   10.60
  -4  -6   5   86.03   13.20
  -4  -6   5   95.67   12.27
  -4   6   6   41.82    5.82
   4  -6  -6   40.15    6.86
   4  -6  -6   33.44    6.86
   4   6  -6   49.14    8.83
   4   6  -6   23.85    5.52
  -4  -6   6   27.16    7.14
  -4  -6   6   27.15    6.37
  -4   6   7    0.32    1.69
  -4   6   7   -0.52    3.17
   4  -6  -7   -1.13    2.80
   4  -6  -7   -0.49    2.76
   4   6  -7   -0.04    3.48
   4   6  -7   -0.83    2.95
  -4  -6   7    1.44    3.68
  -4  -6   7    2.91    3.46
  -4   6   8  281.09   26.52
   4  -6  -8  252.36   27.96
   4  -6  -8  265.71   27.85
   4   6  -8  259.81   29.78
   4   6  -8  245.64   27.29
  -4  -6   8  235.42   29.81
  -4  -6   8  258.72   28.82
  -4   6   9  328.21   33.46
  -4   6   9  367.67   33.96
   4  -6  -9  346.45   35.67
   4  -6  -9  331.66   34.81
   4   6  -9  320.19   37.06
   4   6  -9  330.14   34.83
  -4  -6   9  339.77   37.83
  -4  -6   9  343.16   36.55
  -4   6  10    7.56    2.75
  -4   6  10    5.07    2.59
   4  -6 -10    1.57    3.14
   4  -6 -10    9.87    3.62
   4   6 -10    2.97    4.68
   4   6 -10    5.44    3.59
  -4  -6  10    6.19    4.16
  -4   6  11    4.95    2.37
  -4   6  11    0.95    2.05
   4  -6 -11    0.68    2.31
   4   6 -11   -1.08    4.15
   4   6 -11    0.88    2.07
  -4  -6  11    3.68    3.78
  -4   6  12    3.30    2.43
  -4   6  12    3.39    2.55
   4  -6 -12    9.98    4.75
   4   6 -12   -1.62    3.07
  -4  -6  12    5.99    4.62
  -4   6  13  125.31   13.98
  -4   6  13  126.97   13.96
   4  -6 -13  104.72   15.80
   4   6 -13  108.60   16.94
  -4  -6  13  109.00   16.54
  -4   6  14  112.41   11.74
  -4   6  14   58.61   10.13
   4  -6 -14  103.13   14.32
   4   6 -14   86.78   14.23
  -4  -6  14  103.52   14.88
  -4   6  15   69.16   10.04
  -4   6  15   75.59    9.99
   4  -6 -15   92.38   13.65
  -4  -6  15   84.22   13.48
  -4   6  16   24.37    5.60
  -4   6  16   29.13    5.48
   4  -6 -16   31.75    7.68
   4  -6 -16   26.58    5.64
  -4  -6  16   39.47    8.73
  -4   6  17    0.34    2.49
   4  -6 -17    0.83    3.83
   4  -6 -17    3.43    2.60
  -4  -6  17   -0.14    4.34
  -4   6  18   68.64    9.26
   4  -6 -18   46.83   10.21
   4   6 -18   32.75    9.44
  -4  -6  18   66.51   11.92
  -4   6  19   71.01   10.35
   4  -6 -19   76.81   12.87
   4   6 -19   70.00   13.77
  -4  -6  19   56.19   12.17
  -4   6  20   24.33    6.01
   4  -6 -20   19.65    6.86
   4   6 -20   32.25    8.54
  -4  -6  20   32.76    9.01
   4  -6 -21   16.33    6.56
   4   6 -21   23.72    7.53
  -4  -6  21    5.35    5.58
   4  -6 -22   -0.11    4.05
   4   6 -22   -0.40    3.37
  -4  -6  22   -0.62    4.08
   4  -6 -23   17.60    6.14
   4   6 -23    9.42    6.59
  -4  -6  23   17.12    6.75
   4  -6 -24    4.74    4.47
   4   6 -24   10.46    6.17
   4   6 -25   36.91    9.96
   4   6 -26   27.12    8.68
   4   6 -27    2.10    4.76
   4   6 -28   20.58    7.98
   4   6 -29   21.26    8.14
[truncated: 814,990 more chars]
