# Supplementary material for: LED-pump-X-ray-multiprobe crystallography for sub-second timescales
Source: Commun Chem. 2022 Aug 26;5:102. doi: 10.1038/s42004-022-00716-1 (PMC9814726; doi:10.1038/s42004-022-00716-1)
Supplement: Supplementary file 10 — Supplementary Data 1 [file 42004_2022_716_MOESM10_ESM.zip › CIFs/0-4s_282K/282K_0-4s_t7_decay.cif]

data_global

# SUBMISSION DETAILS
 
_publ_contact_author_name       'Hatcher, Lauren'
_publ_contact_author_address
;
School of Chemistry
Cardiff University
Main Building
Park Place 
Cardiff
CF10 3AT
United Kingdom
;
_publ_contact_author_email       'HatcherL1@cardiff.ac.uk'
_publ_requested_category          FM
_publ_section_comment
; 
?
;
_publ_section_references
;
Diamond General Data Aquisition (GDA) software: http://www.opengda.org/

XIA2: Winter, G. (2010) J. Appl. Cryst. 43, 186-190.
POINTLESS: Evans, P. (2006) Acta Cryst. D62, 72-82.
AIMLESS: Evans, P. R. and Murshudov, G. N. (2013) Acta Cryst. D69, 1204-1214.
DIALS: Winter, G., et al. Acta Cryst. (2018) D74, 85-97.
CCP4: Winn, M. D. et al. (2011) Acta Cryst. D67, 235-242.
   
SHELXL: Sheldrick G. M. (2015). Acta Cryst. C71, 3-8.
SHELXT:	Sheldrick, G. M. (2015). Acta Cryst. A71, 3-8.
 
OLEX2: Dolomanov, O.V.; Bourhis, L.J.; Gildea, R.J.; Howard, J.A.K.; Puschmann,
 H., OLEX2: A complete structure solution, refinement and analysis program 
 (2009). J. Appl. Cryst., 42, 339-341.

MERCURY: Macrae, C. F., Bruno, I. J., Chisholm, J. A., Edgington,
P. R., McCabe, P., Pidcock, E., Rodriguez-Monge, L., Taylor, R.,
van de Streek, J. & Wood, P. A. (2008). J. Appl. Cryst. 41, 466-470.
;

####
 
data_282K_0-4s_t7_decay
 
_audit_creation_method            'SHELXL-2018/3'
_shelx_SHELXL_version_number      '2018/3'
_chemical_name_systematic         
;
Nitro-(N,N,N',N'-tetrabutyldiethylenetriamine)palladium(II)
tetraphenylborate, tetrahydrofuran solvate
;
_chemical_name_common             ?
_chemical_melting_point           ?
_chemical_formula_moiety          
;
C20 H45 N4 O2 Pd, C24 H20 B, C4 H8 O
;
_chemical_formula_sum            'C48 H73 B N4 O3 Pd' 
_chemical_formula_weight          871.31

loop_
 _atom_type_symbol
 _atom_type_description
 _atom_type_scat_dispersion_real
 _atom_type_scat_dispersion_imag
 _atom_type_scat_source
 'C'  'C'   0.0010   0.0010
 'International Tables Vol C Tables 4.2.6.8 and 6.1.1.4'
 'H'  'H'   0.0000   0.0000
 'International Tables Vol C Tables 4.2.6.8 and 6.1.1.4'
 'B'  'B'   0.0000   0.0000
 'International Tables Vol C Tables 4.2.6.8 and 6.1.1.4'
 'N'  'N'   0.0030   0.0020
 'International Tables Vol C Tables 4.2.6.8 and 6.1.1.4'
 'O'  'O'   0.0050   0.0030
 'International Tables Vol C Tables 4.2.6.8 and 6.1.1.4'
 'Pd'  'Pd'  -2.5040   0.6150
 'International Tables Vol C Tables 4.2.6.8 and 6.1.1.4'
 
_space_group_crystal_system       monoclinic
_space_group_IT_number            14
_space_group_name_H-M_alt         'P 21/n'
_space_group_name_Hall            '-P 2yn'
 
_shelx_space_group_comment
;
The symmetry employed for this shelxl refinement is uniquely defined
by the following loop, which should always be used as a source of
symmetry information in preference to the above space-group names.
They are only intended as comments.
;
 
loop_
 _space_group_symop_operation_xyz
 'x, y, z'
 '-x+1/2, y+1/2, -z+1/2'
 '-x, -y, -z'
 'x-1/2, -y-1/2, z-1/2'
 
_cell_length_a                    11.6884(8)
_cell_length_b                    13.6070(8)
_cell_length_c                    30.2214(16)
_cell_angle_alpha                 90
_cell_angle_beta                  93.268(5)
_cell_angle_gamma                 90
_cell_volume                      4798.7(5)
_cell_formula_units_Z             4
_cell_measurement_temperature     282(2)
_cell_measurement_reflns_used     7884
_cell_measurement_theta_max       20.2488736911
_cell_measurement_theta_min       1.23243485972
 
_exptl_crystal_description        Plate
_exptl_crystal_colour             Yellow
_exptl_crystal_density_meas       ?
_exptl_crystal_density_method     ?
_exptl_crystal_density_diffrn     1.206          
_exptl_crystal_F_000              1856
_exptl_transmission_factor_min    ?
_exptl_transmission_factor_max    ?
_exptl_crystal_size_max           0.100
_exptl_crystal_size_mid           0.100
_exptl_crystal_size_min           0.050
_exptl_absorpt_coefficient_mu     0.201
_shelx_estimated_absorpt_T_min    0.980
_shelx_estimated_absorpt_T_max    0.990
_exptl_absorpt_correction_T_min   0.99402803064
_exptl_absorpt_correction_T_max   1.0
_exptl_absorpt_correction_type    empirical
_exptl_absorpt_process_details    
;
CCP4 7.0.057: AIMLESS, version 0.7.1 : 27/03/18
Scaling & analysis of unmerged intensities, absorption correction using spherical harmonics
;
_exptl_absorpt_special_details    ?
_diffrn_ambient_temperature       282(2)
_diffrn_radiation_wavelength      0.534
_diffrn_measurement_device_type   'Photon counting pixel array'
_diffrn_radiation_type            Synchrotron
_diffrn_measurement_method        'shutterless scans'
_diffrn_radiation_source          'Diamond Light Source Beamline I19-2'
_diffrn_radiation_monochromator   'Silicon 111'
_diffrn_detector_area_resol_mean  ?
_diffrn_reflns_number             32723
_diffrn_reflns_av_unetI/netI      0.1067
_diffrn_reflns_av_R_equivalents   0.0955
_diffrn_reflns_limit_h_min        -14
_diffrn_reflns_limit_h_max        14
_diffrn_reflns_limit_k_min        -17
_diffrn_reflns_limit_k_max        16
_diffrn_reflns_limit_l_min        -37
_diffrn_reflns_limit_l_max        31
_diffrn_reflns_theta_min          1.378
_diffrn_reflns_theta_max          19.496
_diffrn_reflns_theta_full         18.687
_diffrn_measured_fraction_theta_max   0.990
_diffrn_measured_fraction_theta_full  0.993
_diffrn_reflns_Laue_measured_fraction_max    0.990
_diffrn_reflns_Laue_measured_fraction_full   0.993
_diffrn_reflns_point_group_measured_fraction_max   0.990
_diffrn_reflns_point_group_measured_fraction_full  0.993
_reflns_number_total              9719
_reflns_number_gt                 4940
_reflns_threshold_expression      'I > 2\s(I)'
_reflns_Friedel_coverage          0.000
_reflns_Friedel_fraction_max      .
_reflns_Friedel_fraction_full     .
 
_reflns_special_details
;
 Reflections were merged by SHELXL according to the crystal
 class for the calculation of statistics and refinement.
 
 _reflns_Friedel_fraction is defined as the number of unique
 Friedel pairs measured divided by the number that would be
 possible theoretically, ignoring centric projections and
 systematic absences.
;
 
_computing_data_collection        'Diamond GDA (http://www.opengda.org/)'
_computing_cell_refinement        'DIALS (Winter, 2018)'
_computing_data_reduction         'XIA2 (Winter 2010)'
_computing_structure_solution     'SHELXT (Sheldrick, 2015)'
_computing_structure_refinement   'SHELXL (Sheldrick, 2015)'
_computing_molecular_graphics     'OLEX2 (Dolomanov et al., 2009)'
_computing_publication_material   'MERCURY (Macrae et al., 2008)'
_refine_special_details           ?
_refine_ls_structure_factor_coef  Fsqd
_refine_ls_matrix_type            full
_refine_ls_weighting_scheme       calc
_refine_ls_weighting_details
'w=1/[\s^2^(Fo^2^)+(0.0484P)^2^] where P=(Fo^2^+2Fc^2^)/3'
_atom_sites_solution_primary      ?
_atom_sites_solution_secondary    ?
_atom_sites_solution_hydrogens    geom
_refine_ls_hydrogen_treatment     constr
_refine_ls_extinction_method      none
_refine_ls_extinction_coef        .
_refine_ls_number_reflns          9719
_refine_ls_number_parameters      538
_refine_ls_number_restraints      491
_refine_ls_R_factor_all           0.1118
_refine_ls_R_factor_gt            0.0570
_refine_ls_wR_factor_ref          0.1327
_refine_ls_wR_factor_gt           0.1144
_refine_ls_goodness_of_fit_ref    0.876
_refine_ls_restrained_S_all       0.879
_refine_ls_shift/su_max           0.001
_refine_ls_shift/su_mean          0.000
 
loop_
 _atom_site_label
 _atom_site_type_symbol
 _atom_site_fract_x
 _atom_site_fract_y
 _atom_site_fract_z
 _atom_site_U_iso_or_equiv
 _atom_site_adp_type
 _atom_site_occupancy
 _atom_site_site_symmetry_order  
 _atom_site_calc_flag
 _atom_site_refinement_flags_posn
 _atom_site_refinement_flags_adp
 _atom_site_refinement_flags_occupancy
 _atom_site_disorder_assembly
 _atom_site_disorder_group
Pd1 Pd 0.33953(3) 0.77517(2) 0.34659(2) 0.05478(14) Uani 1 1 d D . . . .
N2 N 0.3453(3) 0.9282(2) 0.33751(10) 0.0648(8) Uani 1 1 d . . . . .
N3 N 0.4533(3) 0.79893(19) 0.39814(9) 0.0547(7) Uani 1 1 d . . . . .
H3 H 0.530343 0.788717 0.387732 0.066 Uiso 1 1 calc R U . . .
N4 N 0.3318(2) 0.6314(2) 0.37152(10) 0.0577(7) Uani 1 1 d . . . . .
C1 C 0.4412(4) 0.9634(3) 0.36961(13) 0.0729(11) Uani 1 1 d . . . . .
H1A H 0.514023 0.957561 0.355945 0.087 Uiso 1 1 calc R U . . .
H1B H 0.429489 1.032114 0.376661 0.087 Uiso 1 1 calc R U . . .
C2 C 0.4439(4) 0.9033(3) 0.41143(12) 0.0688(10) Uani 1 1 d . . . . .
H2A H 0.509039 0.921901 0.430964 0.083 Uiso 1 1 calc R U . . .
H2B H 0.374434 0.913662 0.426883 0.083 Uiso 1 1 calc R U . . .
C3 C 0.4337(3) 0.7236(3) 0.43214(12) 0.0606(9) Uani 1 1 d . . . . .
H3A H 0.364505 0.738559 0.447102 0.073 Uiso 1 1 calc R U . . .
H3B H 0.497634 0.721994 0.454037 0.073 Uiso 1 1 calc R U . . .
C4 C 0.4219(3) 0.6266(3) 0.40900(12) 0.0609(10) Uani 1 1 d . . . . .
H4A H 0.401225 0.576553 0.429970 0.073 Uiso 1 1 calc R U . . .
H4B H 0.494729 0.608334 0.397524 0.073 Uiso 1 1 calc R U . . .
C5 C 0.2306(4) 0.9652(3) 0.35144(14) 0.0767(11) Uani 1 1 d . . . . .
H5A H 0.170912 0.934055 0.332723 0.092 Uiso 1 1 calc R U . . .
H5B H 0.221019 0.943537 0.381590 0.092 Uiso 1 1 calc R U . . .
C6 C 0.2117(4) 1.0751(3) 0.34956(18) 0.1099(16) Uani 1 1 d . . . . .
H6A H 0.218312 1.097897 0.319394 0.132 Uiso 1 1 calc R U . . .
H6B H 0.270441 1.107628 0.368216 0.132 Uiso 1 1 calc R U . . .
C7 C 0.0938(5) 1.1026(4) 0.3650(2) 0.136(2) Uani 1 1 d . . . . .
H7A H 0.035470 1.064843 0.348467 0.164 Uiso 1 1 calc R U . . .
H7B H 0.090052 1.086167 0.396156 0.164 Uiso 1 1 calc R U . . .
C8 C 0.0705(6) 1.2086(4) 0.3587(3) 0.216(4) Uani 1 1 d . . . . .
H8A H 0.009484 1.228106 0.376794 0.324 Uiso 1 1 calc R U . . .
H8B H 0.048737 1.221104 0.328150 0.324 Uiso 1 1 calc R U . . .
H8C H 0.138307 1.245533 0.367188 0.324 Uiso 1 1 calc R U . . .
C9 C 0.3657(4) 0.9602(3) 0.29143(12) 0.0722(11) Uani 1 1 d . . . . .
H9A H 0.374839 1.031008 0.291320 0.087 Uiso 1 1 calc R U . . .
H9B H 0.298178 0.944619 0.272604 0.087 Uiso 1 1 calc R U . . .
C10 C 0.4677(4) 0.9151(3) 0.27160(13) 0.0823(12) Uani 1 1 d . . . . .
H10A H 0.464538 0.844200 0.274694 0.099 Uiso 1 1 calc R U . . .
H10B H 0.537130 0.938184 0.287378 0.099 Uiso 1 1 calc R U . . .
C11 C 0.4709(4) 0.9416(4) 0.22296(15) 0.1079(16) Uani 1 1 d . . . . .
H11A H 0.406577 0.910699 0.206702 0.129 Uiso 1 1 calc R U . . .
H11B H 0.462394 1.012199 0.219683 0.129 Uiso 1 1 calc R U . . .
C12 C 0.5792(5) 0.9103(5) 0.20341(19) 0.156(2) Uani 1 1 d . . . . .
H12A H 0.574488 0.923593 0.172161 0.234 Uiso 1 1 calc R U . . .
H12B H 0.590596 0.841172 0.208224 0.234 Uiso 1 1 calc R U . . .
H12C H 0.642468 0.945996 0.217250 0.234 Uiso 1 1 calc R U . . .
C13 C 0.2123(3) 0.6232(3) 0.38899(13) 0.0678(10) Uani 1 1 d . . . . .
H13A H 0.203832 0.675359 0.410415 0.081 Uiso 1 1 calc R U . . .
H13B H 0.156914 0.635303 0.364474 0.081 Uiso 1 1 calc R U . . .
C14 C 0.1814(3) 0.5285(3) 0.41023(15) 0.0817(12) Uani 1 1 d . . . . .
H14A H 0.233540 0.516459 0.435789 0.098 Uiso 1 1 calc R U . . .
H14B H 0.189606 0.475099 0.389400 0.098 Uiso 1 1 calc R U . . .
C15 C 0.0590(4) 0.5309(3) 0.42476(16) 0.0931(14) Uani 1 1 d . . . . .
H15A H 0.052085 0.583880 0.445892 0.112 Uiso 1 1 calc R U . . .
H15B H 0.007916 0.545364 0.399172 0.112 Uiso 1 1 calc R U . . .
C16 C 0.0209(4) 0.4370(3) 0.44542(17) 0.1092(17) Uani 1 1 d . . . . .
H16A H 0.014905 0.386353 0.423308 0.164 Uiso 1 1 calc R U . . .
H16B H -0.052420 0.446815 0.457516 0.164 Uiso 1 1 calc R U . . .
H16C H 0.075825 0.417888 0.468650 0.164 Uiso 1 1 calc R U . . .
C17 C 0.3503(3) 0.5515(3) 0.33891(13) 0.0705(11) Uani 1 1 d . . . . .
H17A H 0.283855 0.548075 0.318221 0.085 Uiso 1 1 calc R U . . .
H17B H 0.355894 0.489387 0.354616 0.085 Uiso 1 1 calc R U . . .
C18 C 0.4549(4) 0.5642(3) 0.31327(14) 0.0871(13) Uani 1 1 d . . . . .
H18A H 0.522202 0.566948 0.333546 0.105 Uiso 1 1 calc R U . . .
H18B H 0.449865 0.625600 0.296974 0.105 Uiso 1 1 calc R U . . .
C19 C 0.4665(5) 0.4790(4) 0.28099(19) 0.135(2) Uani 1 1 d . . . . .
H19A H 0.463506 0.417853 0.297398 0.162 Uiso 1 1 calc R U . . .
H19B H 0.401104 0.479985 0.259725 0.162 Uiso 1 1 calc R U . . .
C20 C 0.5678(6) 0.4797(5) 0.2575(2) 0.171(3) Uani 1 1 d . . . . .
H20A H 0.572007 0.420373 0.240493 0.257 Uiso 1 1 calc R U . . .
H20B H 0.633170 0.483843 0.278123 0.257 Uiso 1 1 calc R U . . .
H20C H 0.566817 0.535375 0.237982 0.257 Uiso 1 1 calc R U . . .
C21 C 0.6562(3) 0.3738(3) 0.42700(13) 0.0605(9) Uani 1 1 d . . . . .
C22 C 0.7093(3) 0.4237(3) 0.39395(14) 0.0753(12) Uani 1 1 d . . . . .
H22 H 0.726586 0.389316 0.368580 0.090 Uiso 1 1 calc R U . . .
C23 C 0.7375(4) 0.5213(3) 0.39683(18) 0.0944(14) Uani 1 1 d . . . . .
H23 H 0.772019 0.551522 0.373420 0.113 Uiso 1 1 calc R U . . .
C24 C 0.7155(4) 0.5750(3) 0.43382(18) 0.0902(13) Uani 1 1 d . . . . .
H24 H 0.737877 0.640467 0.436389 0.108 Uiso 1 1 calc R U . . .
C25 C 0.6600(3) 0.5299(3) 0.46671(16) 0.0805(12) Uani 1 1 d . . . . .
H25 H 0.641796 0.565485 0.491620 0.097 Uiso 1 1 calc R U . . .
C26 C 0.6306(3) 0.4318(3) 0.46336(13) 0.0702(11) Uani 1 1 d . . . . .
H26 H 0.592212 0.403133 0.486190 0.084 Uiso 1 1 calc R U . . .
C27 C 0.7339(3) 0.2011(3) 0.45857(13) 0.0621(10) Uani 1 1 d . . . . .
C28 C 0.8090(4) 0.2500(3) 0.48774(14) 0.0740(12) Uani 1 1 d . . . . .
H28 H 0.804650 0.318181 0.489051 0.089 Uiso 1 1 calc R U . . .
C29 C 0.8910(4) 0.2026(3) 0.51530(16) 0.0951(15) Uani 1 1 d . . . . .
H29 H 0.937728 0.239313 0.534983 0.114 Uiso 1 1 calc R U . . .
C30 C 0.9033(4) 0.1054(4) 0.51383(18) 0.1030(16) Uani 1 1 d . . . . .
H30 H 0.958412 0.074066 0.532209 0.124 Uiso 1 1 calc R U . . .
C31 C 0.8335(4) 0.0523(4) 0.48485(19) 0.1047(16) Uani 1 1 d . . . . .
H31 H 0.840824 -0.015673 0.483515 0.126 Uiso 1 1 calc R U . . .
C32 C 0.7516(4) 0.0999(3) 0.45743(17) 0.0926(14) Uani 1 1 d . . . . .
H32 H 0.706704 0.062497 0.437397 0.111 Uiso 1 1 calc R U . . .
C33 C 0.5045(3) 0.2298(3) 0.44456(12) 0.0579(9) Uani 1 1 d . . . . .
C34 C 0.4787(3) 0.1459(3) 0.46692(12) 0.0633(10) Uani 1 1 d . . . . .
H34 H 0.537439 0.101332 0.473671 0.076 Uiso 1 1 calc R U . . .
C35 C 0.3701(4) 0.1239(3) 0.48005(13) 0.0754(12) Uani 1 1 d . . . . .
H35 H 0.357445 0.065374 0.494896 0.090 Uiso 1 1 calc R U . . .
C36 C 0.2807(4) 0.1883(3) 0.47121(15) 0.0832(13) Uani 1 1 d . . . . .
H36 H 0.207794 0.175103 0.480490 0.100 Uiso 1 1 calc R U . . .
C37 C 0.3029(4) 0.2720(3) 0.44838(17) 0.0930(15) Uani 1 1 d . . . . .
H37 H 0.243572 0.315715 0.441208 0.112 Uiso 1 1 calc R U . . .
C38 C 0.4122(4) 0.2929(3) 0.43574(16) 0.0846(13) Uani 1 1 d . . . . .
H38 H 0.424442 0.351283 0.420757 0.102 Uiso 1 1 calc R U . . .
C39 C 0.6352(4) 0.2134(3) 0.37479(14) 0.0755(11) Uani 1 1 d . . . . .
C40 C 0.5435(5) 0.2197(3) 0.34467(15) 0.0897(13) Uani 1 1 d . . . . .
H40 H 0.474467 0.242803 0.354438 0.108 Uiso 1 1 calc R U . . .
C41 C 0.5476(6) 0.1931(4) 0.29967(17) 0.1077(17) Uani 1 1 d . . . . .
H41 H 0.483824 0.200347 0.280123 0.129 Uiso 1 1 calc R U . . .
C42 C 0.6471(7) 0.1567(5) 0.2858(2) 0.137(2) Uani 1 1 d . . . . .
H42 H 0.652017 0.139111 0.256199 0.165 Uiso 1 1 calc R U . . .
C43 C 0.7401(7) 0.1454(5) 0.3144(2) 0.157(3) Uani 1 1 d . . . . .
H43 H 0.807108 0.117974 0.304755 0.189 Uiso 1 1 calc R U . . .
C44 C 0.7346(5) 0.1747(4) 0.35781(18) 0.1270(19) Uani 1 1 d . . . . .
H44 H 0.799805 0.168533 0.376694 0.152 Uiso 1 1 calc R U . . .
B1 B 0.6329(4) 0.2542(3) 0.42658(16) 0.0637(9) Uani 1 1 d . . . . .
O3 O 0.6869(14) 0.807(2) 0.3653(10) 0.102(2) Uani 0.637(17) 1 d D . P A 1
C45 C 0.7342(11) 0.7729(15) 0.3257(6) 0.136(6) Uani 0.637(17) 1 d D . P A 1
H45A H 0.725265 0.822509 0.302723 0.163 Uiso 0.637(17) 1 calc R U P A 1
H45B H 0.695529 0.713529 0.315287 0.163 Uiso 0.637(17) 1 calc R U P A 1
C46 C 0.8585(9) 0.7527(12) 0.3363(5) 0.129(3) Uani 0.637(17) 1 d D . P A 1
H46A H 0.871224 0.684433 0.344470 0.155 Uiso 0.637(17) 1 calc R U P A 1
H46B H 0.904167 0.768676 0.311470 0.155 Uiso 0.637(17) 1 calc R U P A 1
C47 C 0.8843(9) 0.8167(13) 0.3730(4) 0.129(3) Uani 0.637(17) 1 d D . P A 1
H47A H 0.927667 0.872858 0.363503 0.155 Uiso 0.637(17) 1 calc R U P A 1
H47B H 0.930296 0.782217 0.395811 0.155 Uiso 0.637(17) 1 calc R U P A 1
C48 C 0.7779(9) 0.8497(12) 0.3908(5) 0.119(4) Uani 0.637(17) 1 d D . P A 1
H48A H 0.775026 0.829901 0.421539 0.143 Uiso 0.637(17) 1 calc R U P A 1
H48B H 0.772533 0.920766 0.389266 0.143 Uiso 0.637(17) 1 calc R U P A 1
O3A O 0.676(2) 0.805(4) 0.3612(17) 0.102(2) Uani 0.363(17) 1 d D . P A 2
C45A C 0.7328(16) 0.7611(18) 0.3260(8) 0.081(4) Uani 0.363(17) 1 d D . P A 2
H45C H 0.702341 0.785122 0.297546 0.097 Uiso 0.363(17) 1 calc R U P A 2
H45D H 0.725299 0.690115 0.326725 0.097 Uiso 0.363(17) 1 calc R U P A 2
C46A C 0.8557(16) 0.7916(17) 0.3346(10) 0.129(3) Uani 0.363(17) 1 d D . P A 2
H46C H 0.899819 0.738295 0.348373 0.155 Uiso 0.363(17) 1 calc R U P A 2
H46D H 0.889174 0.808570 0.306938 0.155 Uiso 0.363(17) 1 calc R U P A 2
C47A C 0.8564(16) 0.8731(19) 0.3627(7) 0.129(3) Uani 0.363(17) 1 d D . P A 2
H47C H 0.869260 0.932810 0.346221 0.155 Uiso 0.363(17) 1 calc R U P A 2
H47D H 0.916899 0.866709 0.385891 0.155 Uiso 0.363(17) 1 calc R U P A 2
C48A C 0.7449(17) 0.877(2) 0.3820(8) 0.119(4) Uani 0.363(17) 1 d D . P A 2
H48C H 0.753321 0.863859 0.413593 0.143 Uiso 0.363(17) 1 calc R U P A 2
H48D H 0.710686 0.941001 0.377505 0.143 Uiso 0.363(17) 1 calc R U P A 2
O1 O 0.1249(3) 0.7597(2) 0.29923(10) 0.1303(11) Uani 0.959(5) 1 d D . P B 3
O2 O 0.2615(2) 0.72393(19) 0.26005(10) 0.1303(11) Uani 0.959(5) 1 d D . P B 3
N1 N 0.2256(3) 0.74938(12) 0.29472(8) 0.0787(10) Uani 0.959(5) 1 d D . P B 3
O1A O 0.2097(11) 0.7550(2) 0.3015(3) 0.1303(11) Uani 0.041(5) 1 d D . P B 4
O2A O 0.3243(16) 0.7150(3) 0.2535(5) 0.1303(11) Uani 0.041(5) 1 d D . P B 4
N1A N 0.2165(14) 0.7275(3) 0.2605(3) 0.0787(10) Uani 0.041(5) 1 d D . P B 4
 
loop_
 _atom_site_aniso_label
 _atom_site_aniso_U_11
 _atom_site_aniso_U_22
 _atom_site_aniso_U_33
 _atom_site_aniso_U_23
 _atom_site_aniso_U_13
 _atom_site_aniso_U_12
Pd1 0.0534(2) 0.0608(2) 0.0497(2) 0.00102(15) -0.00041(15) -0.00216(16)
N2 0.0670(19) 0.067(2) 0.0599(17) 0.0070(14) -0.0007(14) 0.0010(15)
N3 0.0579(18) 0.0604(15) 0.0456(17) 0.0004(12) -0.0001(14) -0.0039(14)
N4 0.0554(17) 0.0601(17) 0.0573(18) 0.0002(13) 0.0013(12) -0.0004(14)
C1 0.085(3) 0.062(2) 0.070(2) 0.0015(18) -0.0095(19) -0.008(2)
C2 0.079(3) 0.0608(18) 0.065(2) -0.0026(16) -0.011(2) -0.004(2)
C3 0.064(2) 0.069(2) 0.048(2) 0.0072(14) -0.0015(18) -0.0033(19)
C4 0.057(2) 0.068(2) 0.058(2) 0.0051(17) -0.0004(16) -0.0021(19)
C5 0.077(2) 0.072(2) 0.081(3) 0.000(2) 0.003(2) 0.010(2)
C6 0.126(4) 0.075(2) 0.127(4) -0.005(3) -0.005(3) 0.025(3)
C7 0.127(4) 0.109(3) 0.171(5) -0.042(4) -0.013(4) 0.044(3)
C8 0.174(7) 0.110(4) 0.356(12) -0.055(5) -0.057(8) 0.052(4)
C9 0.081(3) 0.074(3) 0.061(2) 0.013(2) -0.0009(18) -0.005(2)
C10 0.077(3) 0.099(3) 0.071(2) 0.012(2) 0.005(2) -0.007(2)
C11 0.120(4) 0.131(4) 0.073(3) 0.015(3) 0.016(3) -0.010(3)
C12 0.131(5) 0.236(7) 0.105(4) -0.004(5) 0.038(4) -0.005(4)
C13 0.054(2) 0.071(2) 0.078(3) 0.0072(19) 0.0005(18) -0.0051(19)
C14 0.069(2) 0.076(3) 0.101(3) 0.012(2) 0.013(2) -0.009(2)
C15 0.072(3) 0.096(3) 0.114(4) 0.000(3) 0.026(3) -0.014(2)
C16 0.088(4) 0.102(3) 0.140(5) 0.009(3) 0.029(3) -0.019(3)
C17 0.077(3) 0.064(2) 0.070(3) -0.0078(17) 0.0010(19) 0.002(2)
C18 0.082(3) 0.100(3) 0.080(3) -0.014(2) 0.012(2) 0.010(3)
C19 0.145(5) 0.136(4) 0.129(5) -0.048(3) 0.052(4) 0.005(4)
C20 0.176(6) 0.193(6) 0.154(6) -0.032(5) 0.081(5) 0.021(5)
C21 0.055(2) 0.0618(18) 0.063(2) 0.0089(14) -0.0061(18) -0.0017(17)
C22 0.069(3) 0.075(2) 0.083(3) 0.012(2) 0.011(2) -0.008(2)
C23 0.075(3) 0.076(2) 0.132(4) 0.025(2) 0.015(3) -0.012(2)
C24 0.071(3) 0.059(3) 0.139(4) 0.016(2) -0.011(3) -0.003(2)
C25 0.073(3) 0.064(2) 0.102(3) 0.000(2) -0.019(2) 0.004(2)
C26 0.081(3) 0.0635(19) 0.065(2) 0.0094(17) -0.004(2) 0.003(2)
C27 0.061(2) 0.0579(19) 0.068(2) 0.0023(17) 0.0124(16) 0.0011(16)
C28 0.069(3) 0.071(3) 0.081(3) -0.0050(19) -0.0035(19) 0.0114(19)
C29 0.082(3) 0.097(3) 0.104(3) -0.010(3) -0.018(3) 0.026(2)
C30 0.071(3) 0.095(3) 0.143(4) 0.015(3) 0.000(3) 0.027(2)
C31 0.073(3) 0.077(3) 0.165(5) 0.015(3) 0.004(3) 0.016(2)
C32 0.069(3) 0.061(2) 0.147(4) -0.004(2) -0.004(3) 0.003(2)
C33 0.0623(19) 0.0543(19) 0.057(2) -0.0014(16) 0.0002(17) -0.0016(15)
C34 0.067(2) 0.060(2) 0.062(3) 0.0045(17) 0.0010(19) -0.0032(18)
C35 0.072(2) 0.078(3) 0.077(3) 0.016(2) 0.007(2) -0.0059(19)
C36 0.062(3) 0.079(3) 0.109(4) 0.001(2) 0.011(2) -0.0045(19)
C37 0.064(2) 0.079(3) 0.136(4) 0.015(2) 0.002(3) 0.006(2)
C38 0.067(2) 0.063(3) 0.124(4) 0.015(2) 0.002(2) 0.0030(19)
C39 0.091(3) 0.071(3) 0.065(2) -0.0026(19) 0.0080(17) -0.008(2)
C40 0.114(3) 0.081(3) 0.073(2) 0.009(2) -0.010(2) -0.022(3)
C41 0.165(5) 0.086(4) 0.071(3) 0.011(2) -0.010(3) -0.038(3)
C42 0.203(6) 0.125(5) 0.085(4) -0.008(4) 0.022(3) -0.021(4)
C43 0.184(6) 0.199(7) 0.092(3) -0.037(4) 0.038(3) 0.032(5)
C44 0.126(4) 0.170(5) 0.087(3) -0.027(3) 0.027(3) 0.026(4)
B1 0.066(2) 0.0617(19) 0.064(2) 0.0019(18) 0.0062(18) -0.0012(18)
O3 0.079(3) 0.114(3) 0.113(5) -0.021(3) 0.013(4) -0.008(3)
C45 0.101(4) 0.195(16) 0.113(5) -0.034(7) 0.011(4) 0.020(6)
C46 0.092(3) 0.125(8) 0.171(6) -0.017(5) 0.013(3) -0.005(3)
C47 0.092(3) 0.125(8) 0.171(6) -0.017(5) 0.013(3) -0.005(3)
C48 0.091(4) 0.125(7) 0.142(6) -0.032(6) 0.001(4) -0.009(4)
O3A 0.079(3) 0.114(3) 0.113(5) -0.021(3) 0.013(4) -0.008(3)
C45A 0.090(4) 0.063(8) 0.090(6) 0.019(5) 0.012(4) 0.007(4)
C46A 0.092(3) 0.125(8) 0.171(6) -0.017(5) 0.013(3) -0.005(3)
C47A 0.092(3) 0.125(8) 0.171(6) -0.017(5) 0.013(3) -0.005(3)
C48A 0.091(4) 0.125(7) 0.142(6) -0.032(6) 0.001(4) -0.009(4)
O1 0.0801(19) 0.225(3) 0.0835(16) -0.0319(16) -0.0142(15) 0.0058(17)
O2 0.0801(19) 0.225(3) 0.0835(16) -0.0319(16) -0.0142(15) 0.0058(17)
N1 0.0795(19) 0.086(2) 0.0690(18) 0.0088(17) -0.0079(19) -0.0038(19)
O1A 0.0801(19) 0.225(3) 0.0835(16) -0.0319(16) -0.0142(15) 0.0058(17)
O2A 0.0801(19) 0.225(3) 0.0835(16) -0.0319(16) -0.0142(15) 0.0058(17)
N1A 0.0795(19) 0.086(2) 0.0690(18) 0.0088(17) -0.0079(19) -0.0038(19)
 
_geom_special_details
;
 All esds (except the esd in the dihedral angle between two l.s. planes)
 are estimated using the full covariance matrix.  The cell esds are taken
 into account individually in the estimation of esds in distances, angles
 and torsion angles; correlations between esds in cell parameters are only
 used when they are defined by crystal symmetry.  An approximate (isotropic)
 treatment of cell esds is used for estimating esds involving l.s. planes.
;
 
loop_
 _geom_bond_atom_site_label_1
 _geom_bond_atom_site_label_2
 _geom_bond_distance
 _geom_bond_site_symmetry_2
 _geom_bond_publ_flag
Pd1 O1A 2.000(9) . ?
Pd1 N3 2.016(3) . ?
Pd1 N1 2.029(2) . ?
Pd1 N4 2.100(3) . ?
Pd1 N2 2.103(3) . ?
N2 C9 1.491(4) . ?
N2 C5 1.514(4) . ?
N2 C1 1.517(4) . ?
N3 C3 1.479(4) . ?
N3 C2 1.481(4) . ?
N3 H3 0.9800 . ?
N4 C17 1.491(4) . ?
N4 C4 1.503(4) . ?
N4 C13 1.525(4) . ?
C1 C2 1.505(5) . ?
C1 H1A 0.9700 . ?
C1 H1B 0.9700 . ?
C2 H2A 0.9700 . ?
C2 H2B 0.9700 . ?
C3 C4 1.497(5) . ?
C3 H3A 0.9700 . ?
C3 H3B 0.9700 . ?
C4 H4A 0.9700 . ?
C4 H4B 0.9700 . ?
C5 C6 1.513(5) . ?
C5 H5A 0.9700 . ?
C5 H5B 0.9700 . ?
C6 C7 1.527(6) . ?
C6 H6A 0.9700 . ?
C6 H6B 0.9700 . ?
C7 C8 1.478(7) . ?
C7 H7A 0.9700 . ?
C7 H7B 0.9700 . ?
C8 H8A 0.9600 . ?
C8 H8B 0.9600 . ?
C8 H8C 0.9600 . ?
C9 C10 1.496(5) . ?
C9 H9A 0.9700 . ?
C9 H9B 0.9700 . ?
C10 C11 1.516(5) . ?
C10 H10A 0.9700 . ?
C10 H10B 0.9700 . ?
C11 C12 1.490(6) . ?
C11 H11A 0.9700 . ?
C11 H11B 0.9700 . ?
C12 H12A 0.9600 . ?
C12 H12B 0.9600 . ?
C12 H12C 0.9600 . ?
C13 C14 1.493(5) . ?
C13 H13A 0.9700 . ?
C13 H13B 0.9700 . ?
C14 C15 1.521(5) . ?
C14 H14A 0.9700 . ?
C14 H14B 0.9700 . ?
C15 C16 1.500(6) . ?
C15 H15A 0.9700 . ?
C15 H15B 0.9700 . ?
C16 H16A 0.9600 . ?
C16 H16B 0.9600 . ?
C16 H16C 0.9600 . ?
C17 C18 1.494(5) . ?
C17 H17A 0.9700 . ?
C17 H17B 0.9700 . ?
C18 C19 1.526(6) . ?
C18 H18A 0.9700 . ?
C18 H18B 0.9700 . ?
C19 C20 1.415(7) . ?
C19 H19A 0.9700 . ?
C19 H19B 0.9700 . ?
C20 H20A 0.9600 . ?
C20 H20B 0.9600 . ?
C20 H20C 0.9600 . ?
C21 C22 1.383(5) . ?
C21 C26 1.399(5) . ?
C21 B1 1.649(5) . ?
C22 C23 1.371(5) . ?
C22 H22 0.9300 . ?
C23 C24 1.372(6) . ?
C23 H23 0.9300 . ?
C24 C25 1.364(6) . ?
C24 H24 0.9300 . ?
C25 C26 1.380(5) . ?
C25 H25 0.9300 . ?
C26 H26 0.9300 . ?
C27 C28 1.379(5) . ?
C27 C32 1.394(5) . ?
C27 B1 1.649(6) . ?
C28 C29 1.391(6) . ?
C28 H28 0.9300 . ?
C29 C30 1.332(6) . ?
C29 H29 0.9300 . ?
C30 C31 1.368(6) . ?
C30 H30 0.9300 . ?
C31 C32 1.390(6) . ?
C31 H31 0.9300 . ?
C32 H32 0.9300 . ?
C33 C34 1.368(5) . ?
C33 C38 1.392(5) . ?
C33 B1 1.659(6) . ?
C34 C35 1.384(5) . ?
C34 H34 0.9300 . ?
C35 C36 1.378(5) . ?
C35 H35 0.9300 . ?
C36 C37 1.364(6) . ?
C36 H36 0.9300 . ?
C37 C38 1.383(6) . ?
C37 H37 0.9300 . ?
C38 H38 0.9300 . ?
C39 C40 1.369(6) . ?
C39 C44 1.399(6) . ?
C39 B1 1.663(6) . ?
C40 C41 1.411(6) . ?
C40 H40 0.9300 . ?
C41 C42 1.353(8) . ?
C41 H41 0.9300 . ?
C42 C43 1.359(8) . ?
C42 H42 0.9300 . ?
C43 C44 1.375(7) . ?
C43 H43 0.9300 . ?
C44 H44 0.9300 . ?
O3 C48 1.405(11) . ?
O3 C45 1.422(11) . ?
C45 C46 1.495(12) . ?
C45 H45A 0.9700 . ?
C45 H45B 0.9700 . ?
C46 C47 1.430(11) . ?
C46 H46A 0.9700 . ?
C46 H46B 0.9700 . ?
C47 C48 1.453(9) . ?
C47 H47A 0.9700 . ?
C47 H47B 0.9700 . ?
C48 H48A 0.9700 . ?
C48 H48B 0.9700 . ?
O3A C48A 1.391(17) . ?
O3A C45A 1.417(13) . ?
C45A C46A 1.503(14) . ?
C45A H45C 0.9700 . ?
C45A H45D 0.9700 . ?
C46A C47A 1.398(14) . ?
C46A H46C 0.9700 . ?
C46A H46D 0.9700 . ?
C47A C48A 1.458(14) . ?
C47A H47C 0.9700 . ?
C47A H47D 0.9700 . ?
C48A H48C 0.9700 . ?
C48A H48D 0.9700 . ?
O1 N1 1.2012(10) . ?
O2 N1 1.2013(10) . ?
O1A N1A 1.3000(10) . ?
O2A N1A 1.3001(10) . ?
 
loop_
 _geom_angle_atom_site_label_1
 _geom_angle_atom_site_label_2
 _geom_angle_atom_site_label_3
 _geom_angle
 _geom_angle_site_symmetry_1
 _geom_angle_site_symmetry_3
 _geom_angle_publ_flag
O1A Pd1 N3 172.0(4) . . ?
N3 Pd1 N1 179.25(10) . . ?
O1A Pd1 N4 94.02(10) . . ?
N3 Pd1 N4 84.97(11) . . ?
N1 Pd1 N4 94.37(9) . . ?
O1A Pd1 N2 94.35(11) . . ?
N3 Pd1 N2 85.25(11) . . ?
N1 Pd1 N2 95.46(9) . . ?
N4 Pd1 N2 166.41(11) . . ?
C9 N2 C5 110.8(3) . . ?
C9 N2 C1 110.7(3) . . ?
C5 N2 C1 110.6(3) . . ?
C9 N2 Pd1 114.7(2) . . ?
C5 N2 Pd1 104.9(2) . . ?
C1 N2 Pd1 104.9(2) . . ?
C3 N3 C2 117.3(3) . . ?
C3 N3 Pd1 107.7(2) . . ?
C2 N3 Pd1 107.9(2) . . ?
C3 N3 H3 107.9 . . ?
C2 N3 H3 107.9 . . ?
Pd1 N3 H3 107.9 . . ?
C17 N4 C4 110.1(3) . . ?
C17 N4 C13 110.2(3) . . ?
C4 N4 C13 110.6(3) . . ?
C17 N4 Pd1 115.5(2) . . ?
C4 N4 Pd1 105.6(2) . . ?
C13 N4 Pd1 104.6(2) . . ?
C2 C1 N2 110.2(3) . . ?
C2 C1 H1A 109.6 . . ?
N2 C1 H1A 109.6 . . ?
C2 C1 H1B 109.6 . . ?
N2 C1 H1B 109.6 . . ?
H1A C1 H1B 108.1 . . ?
N3 C2 C1 107.0(3) . . ?
N3 C2 H2A 110.3 . . ?
C1 C2 H2A 110.3 . . ?
N3 C2 H2B 110.3 . . ?
C1 C2 H2B 110.3 . . ?
H2A C2 H2B 108.6 . . ?
N3 C3 C4 107.5(3) . . ?
N3 C3 H3A 110.2 . . ?
C4 C3 H3A 110.2 . . ?
N3 C3 H3B 110.2 . . ?
C4 C3 H3B 110.2 . . ?
H3A C3 H3B 108.5 . . ?
C3 C4 N4 110.8(3) . . ?
C3 C4 H4A 109.5 . . ?
N4 C4 H4A 109.5 . . ?
C3 C4 H4B 109.5 . . ?
N4 C4 H4B 109.5 . . ?
H4A C4 H4B 108.1 . . ?
C6 C5 N2 116.6(4) . . ?
C6 C5 H5A 108.1 . . ?
N2 C5 H5A 108.1 . . ?
C6 C5 H5B 108.1 . . ?
N2 C5 H5B 108.1 . . ?
H5A C5 H5B 107.3 . . ?
C5 C6 C7 111.3(4) . . ?
C5 C6 H6A 109.4 . . ?
C7 C6 H6A 109.4 . . ?
C5 C6 H6B 109.4 . . ?
C7 C6 H6B 109.4 . . ?
H6A C6 H6B 108.0 . . ?
C8 C7 C6 111.2(6) . . ?
C8 C7 H7A 109.4 . . ?
C6 C7 H7A 109.4 . . ?
C8 C7 H7B 109.4 . . ?
C6 C7 H7B 109.4 . . ?
H7A C7 H7B 108.0 . . ?
C7 C8 H8A 109.5 . . ?
C7 C8 H8B 109.5 . . ?
H8A C8 H8B 109.5 . . ?
C7 C8 H8C 109.5 . . ?
H8A C8 H8C 109.5 . . ?
H8B C8 H8C 109.5 . . ?
N2 C9 C10 115.4(3) . . ?
N2 C9 H9A 108.4 . . ?
C10 C9 H9A 108.4 . . ?
N2 C9 H9B 108.4 . . ?
C10 C9 H9B 108.4 . . ?
H9A C9 H9B 107.5 . . ?
C9 C10 C11 110.8(4) . . ?
C9 C10 H10A 109.5 . . ?
C11 C10 H10A 109.5 . . ?
C9 C10 H10B 109.5 . . ?
C11 C10 H10B 109.5 . . ?
H10A C10 H10B 108.1 . . ?
C12 C11 C10 112.6(4) . . ?
C12 C11 H11A 109.1 . . ?
C10 C11 H11A 109.1 . . ?
C12 C11 H11B 109.1 . . ?
C10 C11 H11B 109.1 . . ?
H11A C11 H11B 107.8 . . ?
C11 C12 H12A 109.5 . . ?
C11 C12 H12B 109.5 . . ?
H12A C12 H12B 109.5 . . ?
C11 C12 H12C 109.5 . . ?
H12A C12 H12C 109.5 . . ?
H12B C12 H12C 109.5 . . ?
C14 C13 N4 117.5(3) . . ?
C14 C13 H13A 107.9 . . ?
N4 C13 H13A 107.9 . . ?
C14 C13 H13B 107.9 . . ?
N4 C13 H13B 107.9 . . ?
H13A C13 H13B 107.2 . . ?
C13 C14 C15 111.2(3) . . ?
C13 C14 H14A 109.4 . . ?
C15 C14 H14A 109.4 . . ?
C13 C14 H14B 109.4 . . ?
C15 C14 H14B 109.4 . . ?
H14A C14 H14B 108.0 . . ?
C16 C15 C14 114.1(4) . . ?
C16 C15 H15A 108.7 . . ?
C14 C15 H15A 108.7 . . ?
C16 C15 H15B 108.7 . . ?
C14 C15 H15B 108.7 . . ?
H15A C15 H15B 107.6 . . ?
C15 C16 H16A 109.5 . . ?
C15 C16 H16B 109.5 . . ?
H16A C16 H16B 109.5 . . ?
C15 C16 H16C 109.5 . . ?
H16A C16 H16C 109.5 . . ?
H16B C16 H16C 109.5 . . ?
N4 C17 C18 114.4(3) . . ?
N4 C17 H17A 108.7 . . ?
C18 C17 H17A 108.7 . . ?
N4 C17 H17B 108.7 . . ?
C18 C17 H17B 108.7 . . ?
H17A C17 H17B 107.6 . . ?
C17 C18 C19 110.4(4) . . ?
C17 C18 H18A 109.6 . . ?
C19 C18 H18A 109.6 . . ?
C17 C18 H18B 109.6 . . ?
C19 C18 H18B 109.6 . . ?
H18A C18 H18B 108.1 . . ?
C20 C19 C18 115.0(5) . . ?
C20 C19 H19A 108.5 . . ?
C18 C19 H19A 108.5 . . ?
C20 C19 H19B 108.5 . . ?
C18 C19 H19B 108.5 . . ?
H19A C19 H19B 107.5 . . ?
C19 C20 H20A 109.5 . . ?
C19 C20 H20B 109.5 . . ?
H20A C20 H20B 109.5 . . ?
C19 C20 H20C 109.5 . . ?
H20A C20 H20C 109.5 . . ?
H20B C20 H20C 109.5 . . ?
C22 C21 C26 114.5(4) . . ?
C22 C21 B1 124.0(4) . . ?
C26 C21 B1 121.4(3) . . ?
C23 C22 C21 123.1(4) . . ?
C23 C22 H22 118.4 . . ?
C21 C22 H22 118.4 . . ?
C22 C23 C24 120.8(5) . . ?
C22 C23 H23 119.6 . . ?
C24 C23 H23 119.6 . . ?
C25 C24 C23 118.2(4) . . ?
C25 C24 H24 120.9 . . ?
C23 C24 H24 120.9 . . ?
C24 C25 C26 120.6(5) . . ?
C24 C25 H25 119.7 . . ?
C26 C25 H25 119.7 . . ?
C25 C26 C21 122.7(4) . . ?
C25 C26 H26 118.7 . . ?
C21 C26 H26 118.7 . . ?
C28 C27 C32 113.7(4) . . ?
C28 C27 B1 124.9(3) . . ?
C32 C27 B1 121.4(4) . . ?
C27 C28 C29 123.4(4) . . ?
C27 C28 H28 118.3 . . ?
C29 C28 H28 118.3 . . ?
C30 C29 C28 120.8(5) . . ?
C30 C29 H29 119.6 . . ?
C28 C29 H29 119.6 . . ?
C29 C30 C31 119.0(5) . . ?
C29 C30 H30 120.5 . . ?
C31 C30 H30 120.5 . . ?
C30 C31 C32 120.0(5) . . ?
C30 C31 H31 120.0 . . ?
C32 C31 H31 120.0 . . ?
C31 C32 C27 123.0(5) . . ?
C31 C32 H32 118.5 . . ?
C27 C32 H32 118.5 . . ?
C34 C33 C38 114.8(4) . . ?
C34 C33 B1 123.9(3) . . ?
C38 C33 B1 121.3(3) . . ?
C33 C34 C35 123.6(4) . . ?
C33 C34 H34 118.2 . . ?
C35 C34 H34 118.2 . . ?
C36 C35 C34 120.3(4) . . ?
C36 C35 H35 119.9 . . ?
C34 C35 H35 119.9 . . ?
C37 C36 C35 117.7(4) . . ?
C37 C36 H36 121.1 . . ?
C35 C36 H36 121.1 . . ?
C36 C37 C38 121.1(4) . . ?
C36 C37 H37 119.5 . . ?
C38 C37 H37 119.5 . . ?
C37 C38 C33 122.5(4) . . ?
C37 C38 H38 118.7 . . ?
C33 C38 H38 118.7 . . ?
C40 C39 C44 114.5(5) . . ?
C40 C39 B1 123.4(4) . . ?
C44 C39 B1 122.0(4) . . ?
C39 C40 C41 123.8(5) . . ?
C39 C40 H40 118.1 . . ?
C41 C40 H40 118.1 . . ?
C42 C41 C40 118.1(6) . . ?
C42 C41 H41 121.0 . . ?
C40 C41 H41 121.0 . . ?
C41 C42 C43 120.9(7) . . ?
C41 C42 H42 119.5 . . ?
C43 C42 H42 119.5 . . ?
C42 C43 C44 119.7(7) . . ?
C42 C43 H43 120.1 . . ?
C44 C43 H43 120.1 . . ?
C43 C44 C39 122.9(6) . . ?
C43 C44 H44 118.5 . . ?
C39 C44 H44 118.5 . . ?
C21 B1 C27 108.4(3) . . ?
C21 B1 C33 110.3(3) . . ?
C27 B1 C33 110.5(3) . . ?
C21 B1 C39 109.0(3) . . ?
C27 B1 C39 110.9(3) . . ?
C33 B1 C39 107.8(3) . . ?
C48 O3 C45 106.1(8) . . ?
O3 C45 C46 107.5(13) . . ?
O3 C45 H45A 110.2 . . ?
C46 C45 H45A 110.2 . . ?
O3 C45 H45B 110.2 . . ?
C46 C45 H45B 110.2 . . ?
H45A C45 H45B 108.5 . . ?
C47 C46 C45 102.3(8) . . ?
C47 C46 H46A 111.3 . . ?
C45 C46 H46A 111.3 . . ?
C47 C46 H46B 111.3 . . ?
C45 C46 H46B 111.3 . . ?
H46A C46 H46B 109.2 . . ?
C46 C47 C48 109.2(8) . . ?
C46 C47 H47A 109.8 . . ?
C48 C47 H47A 109.8 . . ?
C46 C47 H47B 109.8 . . ?
C48 C47 H47B 109.8 . . ?
H47A C47 H47B 108.3 . . ?
O3 C48 C47 107.8(8) . . ?
O3 C48 H48A 110.1 . . ?
C47 C48 H48A 110.1 . . ?
O3 C48 H48B 110.1 . . ?
C47 C48 H48B 110.1 . . ?
H48A C48 H48B 108.5 . . ?
C48A O3A C45A 110.4(14) . . ?
O3A C45A C46A 103.9(12) . . ?
O3A C45A H45C 111.0 . . ?
C46A C45A H45C 111.0 . . ?
O3A C45A H45D 111.0 . . ?
C46A C45A H45D 111.0 . . ?
H45C C45A H45D 109.0 . . ?
C47A C46A C45A 107.2(12) . . ?
C47A C46A H46C 110.3 . . ?
C45A C46A H46C 110.3 . . ?
C47A C46A H46D 110.3 . . ?
C45A C46A H46D 110.3 . . ?
H46C C46A H46D 108.5 . . ?
C46A C47A C48A 107.1(13) . . ?
C46A C47A H47C 110.3 . . ?
C48A C47A H47C 110.3 . . ?
C46A C47A H47D 110.3 . . ?
C48A C47A H47D 110.3 . . ?
H47C C47A H47D 108.5 . . ?
O3A C48A C47A 107.8(12) . . ?
O3A C48A H48C 110.2 . . ?
C47A C48A H48C 110.2 . . ?
O3A C48A H48D 110.2 . . ?
C47A C48A H48D 110.2 . . ?
H48C C48A H48D 108.5 . . ?
O1 N1 O2 121.71(15) . . ?
O1 N1 Pd1 119.8(2) . . ?
O2 N1 Pd1 118.5(2) . . ?
N1A O1A Pd1 127.1(7) . . ?
O1A N1A O2A 107.73(12) . . ?
 
loop_
 _geom_torsion_atom_site_label_1
 _geom_torsion_atom_site_label_2
 _geom_torsion_atom_site_label_3
 _geom_torsion_atom_site_label_4
 _geom_torsion
 _geom_torsion_site_symmetry_1
 _geom_torsion_site_symmetry_2
 _geom_torsion_site_symmetry_3
 _geom_torsion_site_symmetry_4
 _geom_torsion_publ_flag
C9 N2 C1 C2 -159.9(3) . . . . ?
C5 N2 C1 C2 77.0(4) . . . . ?
Pd1 N2 C1 C2 -35.6(3) . . . . ?
C3 N3 C2 C1 -167.7(3) . . . . ?
Pd1 N3 C2 C1 -46.0(3) . . . . ?
N2 C1 C2 N3 55.2(4) . . . . ?
C2 N3 C3 C4 167.7(3) . . . . ?
Pd1 N3 C3 C4 45.8(3) . . . . ?
N3 C3 C4 N4 -53.5(4) . . . . ?
C17 N4 C4 C3 158.5(3) . . . . ?
C13 N4 C4 C3 -79.5(4) . . . . ?
Pd1 N4 C4 C3 33.1(3) . . . . ?
C9 N2 C5 C6 -57.4(5) . . . . ?
C1 N2 C5 C6 65.7(4) . . . . ?
Pd1 N2 C5 C6 178.3(3) . . . . ?
N2 C5 C6 C7 -179.2(4) . . . . ?
C5 C6 C7 C8 -174.0(5) . . . . ?
C5 N2 C9 C10 -170.9(3) . . . . ?
C1 N2 C9 C10 66.1(4) . . . . ?
Pd1 N2 C9 C10 -52.4(4) . . . . ?
N2 C9 C10 C11 172.2(4) . . . . ?
C9 C10 C11 C12 171.9(5) . . . . ?
C17 N4 C13 C14 56.8(4) . . . . ?
C4 N4 C13 C14 -65.2(4) . . . . ?
Pd1 N4 C13 C14 -178.4(3) . . . . ?
N4 C13 C14 C15 -178.5(3) . . . . ?
C13 C14 C15 C16 178.5(4) . . . . ?
C4 N4 C17 C18 -69.1(4) . . . . ?
C13 N4 C17 C18 168.6(3) . . . . ?
Pd1 N4 C17 C18 50.3(4) . . . . ?
N4 C17 C18 C19 179.9(4) . . . . ?
C17 C18 C19 C20 -175.2(5) . . . . ?
C26 C21 C22 C23 1.7(6) . . . . ?
B1 C21 C22 C23 -173.7(4) . . . . ?
C21 C22 C23 C24 1.0(7) . . . . ?
C22 C23 C24 C25 -3.0(7) . . . . ?
C23 C24 C25 C26 2.3(7) . . . . ?
C24 C25 C26 C21 0.5(6) . . . . ?
C22 C21 C26 C25 -2.4(6) . . . . ?
B1 C21 C26 C25 173.0(4) . . . . ?
C32 C27 C28 C29 -3.3(6) . . . . ?
B1 C27 C28 C29 177.9(4) . . . . ?
C27 C28 C29 C30 2.0(8) . . . . ?
C28 C29 C30 C31 -0.3(8) . . . . ?
C29 C30 C31 C32 0.2(8) . . . . ?
C30 C31 C32 C27 -1.8(8) . . . . ?
C28 C27 C32 C31 3.2(6) . . . . ?
B1 C27 C32 C31 -178.0(4) . . . . ?
C38 C33 C34 C35 0.1(6) . . . . ?
B1 C33 C34 C35 -176.9(4) . . . . ?
C33 C34 C35 C36 -0.7(6) . . . . ?
C34 C35 C36 C37 1.6(7) . . . . ?
C35 C36 C37 C38 -1.9(7) . . . . ?
C36 C37 C38 C33 1.3(8) . . . . ?
C34 C33 C38 C37 -0.4(6) . . . . ?
B1 C33 C38 C37 176.7(4) . . . . ?
C44 C39 C40 C41 -2.1(6) . . . . ?
B1 C39 C40 C41 174.3(4) . . . . ?
C39 C40 C41 C42 1.9(7) . . . . ?
C40 C41 C42 C43 0.5(10) . . . . ?
C41 C42 C43 C44 -2.4(11) . . . . ?
C42 C43 C44 C39 2.2(11) . . . . ?
C40 C39 C44 C43 0.0(8) . . . . ?
B1 C39 C44 C43 -176.4(5) . . . . ?
C22 C21 B1 C27 99.3(4) . . . . ?
C26 C21 B1 C27 -75.8(4) . . . . ?
C22 C21 B1 C33 -139.6(4) . . . . ?
C26 C21 B1 C33 45.4(5) . . . . ?
C22 C21 B1 C39 -21.5(5) . . . . ?
C26 C21 B1 C39 163.5(4) . . . . ?
C28 C27 B1 C21 12.6(5) . . . . ?
C32 C27 B1 C21 -166.0(4) . . . . ?
C28 C27 B1 C33 -108.3(4) . . . . ?
C32 C27 B1 C33 73.0(5) . . . . ?
C28 C27 B1 C39 132.2(4) . . . . ?
C32 C27 B1 C39 -46.4(5) . . . . ?
C34 C33 B1 C21 -148.8(3) . . . . ?
C38 C33 B1 C21 34.4(5) . . . . ?
C34 C33 B1 C27 -29.0(5) . . . . ?
C38 C33 B1 C27 154.3(4) . . . . ?
C34 C33 B1 C39 92.3(4) . . . . ?
C38 C33 B1 C39 -84.4(4) . . . . ?
C40 C39 B1 C21 -81.7(5) . . . . ?
C44 C39 B1 C21 94.4(5) . . . . ?
C40 C39 B1 C27 159.0(4) . . . . ?
C44 C39 B1 C27 -24.8(6) . . . . ?
C40 C39 B1 C33 38.0(5) . . . . ?
C44 C39 B1 C33 -145.9(4) . . . . ?
C48 O3 C45 C46 27(3) . . . . ?
O3 C45 C46 C47 -26(2) . . . . ?
C45 C46 C47 C48 15.5(17) . . . . ?
C45 O3 C48 C47 -16(3) . . . . ?
C46 C47 C48 O3 0(2) . . . . ?
C48A O3A C45A C46A 15(5) . . . . ?
O3A C45A C46A C47A -19(4) . . . . ?
C45A C46A C47A C48A 16(3) . . . . ?
C45A O3A C48A C47A -6(5) . . . . ?
C46A C47A C48A O3A -7(4) . . . . ?
Pd1 O1A N1A O2A 0.00(3) . . . . ?
 
_refine_diff_density_max    0.352
_refine_diff_density_min   -0.366
_refine_diff_density_rms    0.059

_shelx_res_file
;
TITL shelxt in P 1 21/n 1
    07_decay.res
    created by SHELXL-2018/3 at 09:42:24 on 03-Apr-2020
CELL 0.534 11.6884 13.607 30.2214 90 93.268 90
ZERR 4 0.000752 0.000764 0.001625 0 0.005187 0
LATT 1
SYMM 0.5-X,0.5+Y,0.5-Z
SFAC C H B N O Pd
DISP B 0 0 4.561
DISP C 0.001 0.001 6.94
DISP H -0 0 0.611
DISP N 0.003 0.002 10.693
DISP O 0.005 0.003 16.398
DISP Pd -2.504 0.615 1934.604
UNIT 192 292 4 16 12 4
DFIX 1.2 0.001 N1 O1 N1 O2
DFIX 1.3 0.001 O1A N1A N1A O2A
DFIX 2 0.01 Pd1 O1A
DANG 2.1 0.001 O1 O2 O1A O2A
FLAT 0.001 Pd1 O1 O2 N1 O1A O2A N1A
RIGU 0.001 0.002
EADP O3 O3A
EADP C48 C48A
EADP C46 C46A C47 C47A
EADP O1 O1A O2 O2A
EADP N1 N1A

L.S. 20
PLAN  5
SIZE 0.1 0.1 0.05
TEMP 9
BOND $H
list 4
CONF
fmap 2
acta
SHEL 999 0.8
OMIT -1 2 3
OMIT -2 1 5
OMIT 3 1 13
OMIT 0 8 4
OMIT 2 0 16
OMIT 6 4 30
OMIT -2 1 2
OMIT 2 3 0
REM <olex2.extras>
REM <HklSrc "%.\\07_decay.hkl">
REM </olex2.extras>

WGHT    0.048400
FVAR       0.22661   0.63701   0.95851
PD1   6    0.339529    0.775170    0.346594    11.00000    0.05343    0.06085 =
         0.04970    0.00102   -0.00041   -0.00216
N2    4    0.345321    0.928246    0.337512    11.00000    0.06701    0.06698 =
         0.05986    0.00702   -0.00072    0.00103
N3    4    0.453349    0.798933    0.398139    11.00000    0.05787    0.06039 =
         0.04556    0.00038   -0.00008   -0.00393
AFIX  13
H3    2    0.530343    0.788717    0.387732    11.00000   -1.20000
AFIX   0
N4    4    0.331789    0.631414    0.371521    11.00000    0.05538    0.06011 =
         0.05731    0.00019    0.00127   -0.00039
C1    1    0.441226    0.963436    0.369607    11.00000    0.08453    0.06203 =
         0.07042    0.00151   -0.00946   -0.00848
AFIX  23
H1A   2    0.514023    0.957561    0.355945    11.00000   -1.20000
H1B   2    0.429489    1.032114    0.376661    11.00000   -1.20000
AFIX   0
C2    1    0.443916    0.903286    0.411428    11.00000    0.07894    0.06080 =
         0.06482   -0.00260   -0.01143   -0.00356
AFIX  23
H2A   2    0.509039    0.921901    0.430964    11.00000   -1.20000
H2B   2    0.374434    0.913662    0.426883    11.00000   -1.20000
AFIX   0
C3    1    0.433668    0.723622    0.432142    11.00000    0.06405    0.06875 =
         0.04835    0.00717   -0.00150   -0.00335
AFIX  23
H3A   2    0.364505    0.738559    0.447102    11.00000   -1.20000
H3B   2    0.497634    0.721994    0.454037    11.00000   -1.20000
AFIX   0
C4    1    0.421863    0.626586    0.408996    11.00000    0.05663    0.06766 =
         0.05806    0.00514   -0.00044   -0.00214
AFIX  23
H4A   2    0.401225    0.576553    0.429970    11.00000   -1.20000
H4B   2    0.494729    0.608334    0.397524    11.00000   -1.20000
AFIX   0
C5    1    0.230570    0.965193    0.351444    11.00000    0.07737    0.07161 =
         0.08096    0.00012    0.00253    0.00975
AFIX  23
H5A   2    0.170912    0.934055    0.332723    11.00000   -1.20000
H5B   2    0.221019    0.943537    0.381590    11.00000   -1.20000
AFIX   0
C6    1    0.211681    1.075144    0.349558    11.00000    0.12612    0.07478 =
         0.12742   -0.00509   -0.00514    0.02461
AFIX  23
H6A   2    0.218312    1.097897    0.319394    11.00000   -1.20000
H6B   2    0.270441    1.107628    0.368216    11.00000   -1.20000
AFIX   0
C7    1    0.093793    1.102618    0.365042    11.00000    0.12670    0.10882 =
         0.17083   -0.04210   -0.01319    0.04375
AFIX  23
H7A   2    0.035470    1.064843    0.348467    11.00000   -1.20000
H7B   2    0.090052    1.086167    0.396156    11.00000   -1.20000
AFIX   0
C8    1    0.070543    1.208631    0.358741    11.00000    0.17368    0.10954 =
         0.35599   -0.05541   -0.05726    0.05210
AFIX 137
H8A   2    0.009484    1.228106    0.376794    11.00000   -1.50000
H8B   2    0.048737    1.221104    0.328150    11.00000   -1.50000
H8C   2    0.138307    1.245533    0.367188    11.00000   -1.50000
AFIX   0
C9    1    0.365743    0.960153    0.291433    11.00000    0.08076    0.07389 =
         0.06148    0.01304   -0.00088   -0.00521
AFIX  23
H9A   2    0.374839    1.031008    0.291320    11.00000   -1.20000
H9B   2    0.298178    0.944619    0.272604    11.00000   -1.20000
AFIX   0
C10   1    0.467689    0.915087    0.271596    11.00000    0.07692    0.09946 =
         0.07077    0.01232    0.00518   -0.00697
AFIX  23
H10A  2    0.464538    0.844200    0.274694    11.00000   -1.20000
H10B  2    0.537130    0.938184    0.287378    11.00000   -1.20000
AFIX   0
C11   1    0.470865    0.941616    0.222959    11.00000    0.12000    0.13148 =
         0.07336    0.01525    0.01622   -0.00982
AFIX  23
H11A  2    0.406577    0.910699    0.206702    11.00000   -1.20000
H11B  2    0.462394    1.012199    0.219683    11.00000   -1.20000
AFIX   0
C12   1    0.579244    0.910309    0.203410    11.00000    0.13118    0.23571 =
         0.10528   -0.00399    0.03824   -0.00454
AFIX 137
H12A  2    0.574488    0.923593    0.172161    11.00000   -1.50000
H12B  2    0.590596    0.841172    0.208224    11.00000   -1.50000
H12C  2    0.642468    0.945996    0.217250    11.00000   -1.50000
AFIX   0
C13   1    0.212332    0.623170    0.388986    11.00000    0.05362    0.07083 =
         0.07849    0.00722    0.00053   -0.00515
AFIX  23
H13A  2    0.203832    0.675359    0.410415    11.00000   -1.20000
H13B  2    0.156914    0.635303    0.364474    11.00000   -1.20000
AFIX   0
C14   1    0.181425    0.528527    0.410233    11.00000    0.06858    0.07650 =
         0.10091    0.01152    0.01313   -0.00861
AFIX  23
H14A  2    0.233540    0.516459    0.435789    11.00000   -1.20000
H14B  2    0.189606    0.475099    0.389400    11.00000   -1.20000
AFIX   0
C15   1    0.059018    0.530863    0.424756    11.00000    0.07213    0.09558 =
         0.11380   -0.00018    0.02576   -0.01411
AFIX  23
H15A  2    0.052085    0.583880    0.445892    11.00000   -1.20000
H15B  2    0.007916    0.545364    0.399172    11.00000   -1.20000
AFIX   0
C16   1    0.020901    0.437035    0.445417    11.00000    0.08769    0.10210 =
         0.14024    0.00880    0.02887   -0.01866
AFIX 137
H16A  2    0.014905    0.386353    0.423308    11.00000   -1.50000
H16B  2   -0.052420    0.446815    0.457516    11.00000   -1.50000
H16C  2    0.075825    0.417888    0.468650    11.00000   -1.50000
AFIX   0
C17   1    0.350305    0.551520    0.338907    11.00000    0.07725    0.06378 =
         0.07007   -0.00784    0.00103    0.00195
AFIX  23
H17A  2    0.283855    0.548075    0.318221    11.00000   -1.20000
H17B  2    0.355894    0.489387    0.354616    11.00000   -1.20000
AFIX   0
C18   1    0.454894    0.564189    0.313269    11.00000    0.08201    0.10049 =
         0.07958   -0.01444    0.01172    0.00962
AFIX  23
H18A  2    0.522202    0.566948    0.333546    11.00000   -1.20000
H18B  2    0.449865    0.625600    0.296974    11.00000   -1.20000
AFIX   0
C19   1    0.466467    0.478981    0.280990    11.00000    0.14501    0.13640 =
         0.12936   -0.04797    0.05218    0.00535
AFIX  23
H19A  2    0.463506    0.417853    0.297398    11.00000   -1.20000
H19B  2    0.401104    0.479985    0.259725    11.00000   -1.20000
AFIX   0
C20   1    0.567752    0.479701    0.257511    11.00000    0.17558    0.19306 =
         0.15406   -0.03219    0.08142    0.02058
AFIX 137
H20A  2    0.572007    0.420373    0.240493    11.00000   -1.50000
H20B  2    0.633170    0.483843    0.278123    11.00000   -1.50000
H20C  2    0.566817    0.535375    0.237982    11.00000   -1.50000
AFIX   0

C21   1    0.656184    0.373761    0.427001    11.00000    0.05520    0.06185 =
         0.06344    0.00888   -0.00612   -0.00168
C22   1    0.709258    0.423654    0.393950    11.00000    0.06912    0.07471 =
         0.08288    0.01248    0.01100   -0.00802
AFIX  43
H22   2    0.726586    0.389316    0.368580    11.00000   -1.20000
AFIX   0
C23   1    0.737511    0.521301    0.396831    11.00000    0.07541    0.07624 =
         0.13245    0.02505    0.01471   -0.01213
AFIX  43
H23   2    0.772019    0.551522    0.373420    11.00000   -1.20000
AFIX   0
C24   1    0.715523    0.575026    0.433818    11.00000    0.07113    0.05853 =
         0.13911    0.01630   -0.01132   -0.00257
AFIX  43
H24   2    0.737877    0.640467    0.436389    11.00000   -1.20000
AFIX   0
C25   1    0.660001    0.529878    0.466712    11.00000    0.07288    0.06390 =
         0.10193    0.00028   -0.01877    0.00447
AFIX  43
H25   2    0.641796    0.565485    0.491620    11.00000   -1.20000
AFIX   0
C26   1    0.630594    0.431801    0.463357    11.00000    0.08115    0.06354 =
         0.06501    0.00945   -0.00374    0.00257
AFIX  43
H26   2    0.592212    0.403133    0.486190    11.00000   -1.20000
AFIX   0
C27   1    0.733860    0.201110    0.458571    11.00000    0.06129    0.05786 =
         0.06812    0.00230    0.01236    0.00106
C28   1    0.808998    0.250008    0.487738    11.00000    0.06926    0.07059 =
         0.08138   -0.00502   -0.00346    0.01142
AFIX  43
H28   2    0.804650    0.318181    0.489051    11.00000   -1.20000
AFIX   0
C29   1    0.890958    0.202630    0.515296    11.00000    0.08218    0.09672 =
         0.10361   -0.00979   -0.01820    0.02555
AFIX  43
H29   2    0.937728    0.239313    0.534983    11.00000   -1.20000
AFIX   0
C30   1    0.903262    0.105389    0.513829    11.00000    0.07095    0.09459 =
         0.14274    0.01500    0.00004    0.02732
AFIX  43
H30   2    0.958412    0.074066    0.532209    11.00000   -1.20000
AFIX   0
C31   1    0.833476    0.052301    0.484853    11.00000    0.07273    0.07657 =
         0.16457    0.01528    0.00427    0.01644
AFIX  43
H31   2    0.840824   -0.015673    0.483515    11.00000   -1.20000
AFIX   0
C32   1    0.751643    0.099889    0.457426    11.00000    0.06899    0.06116 =
         0.14661   -0.00434   -0.00410    0.00346
AFIX  43
H32   2    0.706704    0.062497    0.437397    11.00000   -1.20000
AFIX   0
C33   1    0.504458    0.229793    0.444562    11.00000    0.06234    0.05434 =
         0.05678   -0.00136    0.00024   -0.00158
C34   1    0.478745    0.145950    0.466921    11.00000    0.06717    0.06006 =
         0.06245    0.00446    0.00099   -0.00317
AFIX  43
H34   2    0.537439    0.101332    0.473671    11.00000   -1.20000
AFIX   0
C35   1    0.370128    0.123892    0.480049    11.00000    0.07153    0.07784 =
         0.07710    0.01579    0.00749   -0.00594
AFIX  43
H35   2    0.357445    0.065374    0.494896    11.00000   -1.20000
AFIX   0
C36   1    0.280736    0.188270    0.471210    11.00000    0.06216    0.07886 =
         0.10933    0.00149    0.01083   -0.00449
AFIX  43
H36   2    0.207794    0.175103    0.480490    11.00000   -1.20000
AFIX   0
C37   1    0.302892    0.271973    0.448385    11.00000    0.06381    0.07918 =
         0.13576    0.01519    0.00226    0.00551
AFIX  43
H37   2    0.243572    0.315715    0.441208    11.00000   -1.20000
AFIX   0
C38   1    0.412160    0.292859    0.435735    11.00000    0.06721    0.06257 =
         0.12363    0.01542    0.00197    0.00302
AFIX  43
H38   2    0.424442    0.351283    0.420757    11.00000   -1.20000
AFIX   0
C39   1    0.635206    0.213362    0.374786    11.00000    0.09145    0.07064 =
         0.06469   -0.00257    0.00804   -0.00794
C40   1    0.543515    0.219653    0.344669    11.00000    0.11364    0.08115 =
         0.07253    0.00912   -0.00998   -0.02191
AFIX  43
H40   2    0.474467    0.242803    0.354438    11.00000   -1.20000
AFIX   0
C41   1    0.547645    0.193062    0.299666    11.00000    0.16514    0.08560 =
         0.07054    0.01123   -0.00998   -0.03843
AFIX  43
H41   2    0.483824    0.200347    0.280123    11.00000   -1.20000
AFIX   0
C42   1    0.647147    0.156662    0.285773    11.00000    0.20343    0.12515 =
         0.08511   -0.00830    0.02232   -0.02120
AFIX  43
H42   2    0.652017    0.139111    0.256199    11.00000   -1.20000
AFIX   0
C43   1    0.740064    0.145392    0.314431    11.00000    0.18405    0.19880 =
         0.09235   -0.03677    0.03772    0.03222
AFIX  43
H43   2    0.807108    0.117974    0.304755    11.00000   -1.20000
AFIX   0
C44   1    0.734556    0.174697    0.357805    11.00000    0.12646    0.16986 =
         0.08708   -0.02656    0.02693    0.02597
AFIX  43
H44   2    0.799805    0.168533    0.376694    11.00000   -1.20000
AFIX   0
B1    3    0.632902    0.254216    0.426576    11.00000    0.06564    0.06171 =
         0.06406    0.00188    0.00624   -0.00120

PART 1
O3    5    0.686862    0.806712    0.365255    21.00000    0.07902    0.11350 =
         0.11291   -0.02071    0.01339   -0.00808
C45   1    0.734246    0.772918    0.325716    21.00000    0.10108    0.19482 =
         0.11325   -0.03440    0.01067    0.01961
AFIX  23
H45A  2    0.725265    0.822509    0.302723    21.00000   -1.20000
H45B  2    0.695529    0.713529    0.315287    21.00000   -1.20000
AFIX   0
C46   1    0.858532    0.752672    0.336305    21.00000    0.09227    0.12488 =
         0.17136   -0.01734    0.01283   -0.00516
AFIX  23
H46A  2    0.871224    0.684433    0.344470    21.00000   -1.20000
H46B  2    0.904167    0.768676    0.311470    21.00000   -1.20000
AFIX   0
C47   1    0.884264    0.816710    0.373045    21.00000    0.09227    0.12488 =
         0.17136   -0.01734    0.01283   -0.00516
AFIX  23
H47A  2    0.927667    0.872858    0.363503    21.00000   -1.20000
H47B  2    0.930296    0.782217    0.395811    21.00000   -1.20000
AFIX   0
C48   1    0.777857    0.849694    0.390786    21.00000    0.09112    0.12487 =
         0.14167   -0.03242    0.00056   -0.00928
AFIX  23
H48A  2    0.775026    0.829901    0.421539    21.00000   -1.20000
H48B  2    0.772533    0.920766    0.389266    21.00000   -1.20000
AFIX   0
SAME 0.02 0.04 O3 > C48
PART 0
PART 2
O3A   5    0.675871    0.805110    0.361163   -21.00000    0.07902    0.11350 =
         0.11291   -0.02071    0.01339   -0.00808
C45A  1    0.732820    0.761085    0.326049   -21.00000    0.08989    0.06335 =
         0.08962    0.01928    0.01245    0.00706
AFIX  23
H45C  2    0.702341    0.785122    0.297546   -21.00000   -1.20000
H45D  2    0.725299    0.690115    0.326725   -21.00000   -1.20000
AFIX   0
C46A  1    0.855713    0.791575    0.334567   -21.00000    0.09227    0.12488 =
         0.17136   -0.01734    0.01283   -0.00516
AFIX  23
H46C  2    0.899819    0.738295    0.348373   -21.00000   -1.20000
H46D  2    0.889174    0.808570    0.306938   -21.00000   -1.20000
AFIX   0
C47A  1    0.856379    0.873090    0.362743   -21.00000    0.09227    0.12488 =
         0.17136   -0.01734    0.01283   -0.00516
AFIX  23
H47C  2    0.869260    0.932810    0.346221   -21.00000   -1.20000
H47D  2    0.916899    0.866709    0.385891   -21.00000   -1.20000
AFIX   0
C48A  1    0.744915    0.876570    0.381993   -21.00000    0.09112    0.12487 =
         0.14167   -0.03242    0.00056   -0.00928
AFIX  23
H48C  2    0.753321    0.863859    0.413593   -21.00000   -1.20000
H48D  2    0.710686    0.941001    0.377505   -21.00000   -1.20000
AFIX   0

PART 0
PART 3
O1    5    0.124889    0.759734    0.299229    31.00000    0.08008    0.22529 =
         0.08346   -0.03190   -0.01420    0.00575
O2    5    0.261460    0.723930    0.260049    31.00000    0.08008    0.22529 =
         0.08346   -0.03190   -0.01420    0.00575
N1    4    0.225616    0.749376    0.294717    31.00000    0.07949    0.08625 =
         0.06897    0.00876   -0.00794   -0.00375
PART 0
PART 4
O1A   5    0.209737    0.754995    0.301483   -31.00000    0.08008    0.22529 =
         0.08346   -0.03190   -0.01420    0.00575
O2A   5    0.324261    0.715029    0.253522   -31.00000    0.08008    0.22529 =
         0.08346   -0.03190   -0.01420    0.00575
N1A   4    0.216505    0.727532    0.260513   -31.00000    0.07949    0.08625 =
         0.06897    0.00876   -0.00794   -0.00375
HKLF 4


REM  shelxt in P 1 21/n 1
REM wR2 = 0.1327, GooF = S = 0.876, Restrained GooF = 0.879 for all data
REM R1 = 0.0570 for 4940 Fo > 4sig(Fo) and 0.1118 for all 9719 data
REM 538 parameters refined using 491 restraints

END

WGHT      0.0485      0.0000

REM Highest difference peak  0.352,  deepest hole -0.366,  1-sigma level  0.059
Q1    1   0.1454  0.7745  0.2742  11.00000  0.05    0.35
Q2    1   0.1440  0.7013  0.2834  11.00000  0.05    0.32
Q3    1   0.2209  0.7789  0.2544  11.00000  0.05    0.31
Q4    1   0.1979  0.6681  0.2758  11.00000  0.05    0.31
Q5    1   0.8523  0.8438  0.3973  11.00000  0.05    0.29
;
_shelx_res_checksum   82723

_shelx_hkl_file
;
 -17  -2   1    0.02    3.63
  16   1  -1   -0.52    5.57
 -16  -1   1   -0.13    4.29
 -16  -1   2    6.39    4.91
  16   2  -1    2.11    7.03
 -16  -2   1    1.04    3.78
  16   2  -2    3.30    6.67
 -16  -2   2   -0.98    4.22
 -16  -2   3    1.68    4.08
 -16  -2   4   10.53    5.70
  16   3  -1   -0.25    6.75
 -16  -3   1   -0.25    4.13
  16   3  -2   -4.07    9.49
 -16  -3   2    2.96    4.70
  16   3  -3   -4.71    7.29
 -16  -3   3    3.04    4.81
 -16  -3   4   -0.32    3.90
 -16  -3   5   -0.32    4.41
  16   4  -1    0.81    7.75
 -16  -4   1    1.15    4.74
  16   4  -2    2.30    6.03
 -16  -4   2   -2.06    5.07
  16   4  -3   -0.65    5.76
 -16  -4   3    3.79    4.96
 -16  -4   4   -0.31    5.19
 -16  -4   5    3.83    4.97
 -16  -4   6    1.70    4.69
 -16  -4   7   -3.22    5.37
  16   5  -1    4.96    9.93
  16   5  -2    0.93    7.10
 -16  -5   2    3.23    4.13
 -16  -5   3    0.24    4.95
 -16  -5   4   -4.04    5.50
 -16  -5   5   -0.94    4.80
 -16  -5   6    4.36    5.72
 -16  -5   7    0.21    3.48
 -16  -5   8    1.10    4.56
  16   6  -1   -0.40    7.10
  16   6  -2    6.51    7.78
 -16  -6   8    3.35    4.50
 -16  -6   9   -1.84    5.52
 -15   0   1    3.39    4.89
  15   0  -1    1.12    7.69
 -15   0   2    0.36    4.40
  15   0  -2   -2.12    7.88
 -15   0   3    7.63    5.02
  15   0  -3   19.89   11.22
  15   0  -4    1.28    8.32
  15   0  -5   11.44    8.20
  15   0  -6   -2.45    5.62
  15   0  -7    3.14    8.44
  15   0  -8   -0.65    6.09
  15   0  -9   25.62   10.99
  15   0 -10    5.58    8.73
  15   0 -11   -1.66    7.26
  15   0 -12   -2.04    7.34
  15   0 -13    3.96    8.68
  15  -1  -1   -1.51    7.76
  15   1  -1   10.69    8.44
 -15  -1   1    7.80    5.09
  15  -1  -2    6.70    6.97
  15   1  -2    0.50    7.74
 -15  -1   2    2.00    4.79
  15  -1  -3    3.76    7.33
  15   1  -3    0.74    8.20
 -15  -1   3    3.98    5.56
  15  -1  -4   -2.50    7.19
  15   1  -4    0.09    7.68
 -15  -1   4    0.68    3.63
  15  -1  -5   -0.08    6.60
  15   1  -5   11.05    8.68
 -15  -1   5    7.64    6.19
  15  -1  -6   -0.30    7.12
  15   1  -6   -2.02    7.30
  15  -1  -7    1.78    6.78
  15   1  -7    4.49    8.17
  15  -1  -8   -5.72    8.17
  15   1  -8   -1.26    5.99
  15  -1  -9    2.42    7.23
  15   1  -9    2.83    7.96
  15  -1 -10   -2.11    7.73
  15   1 -10    0.38    7.98
  15  -1 -11   16.78   10.11
  15   1 -11   12.03    8.62
  15  -1 -12    0.77    7.29
  15   1 -12    8.16    6.38
  15  -1 -13    0.24    5.30
  15   1 -13    9.40   10.56
  15  -2  -1   -3.14    8.04
  15   2  -1    4.76    6.10
 -15  -2   1   -1.35    4.77
  15  -2  -2   -2.01    5.65
  15   2  -2   -1.01    5.59
 -15  -2   2   -2.35    5.39
  15  -2  -3    6.02    7.09
  15   2  -3   15.26    9.91
 -15  -2   3    8.75    5.95
  15  -2  -4   -2.47    7.87
  15   2  -4   -0.27    8.28
 -15  -2   4   -0.90    4.76
  15  -2  -5    6.76    8.98
  15   2  -5   11.16    9.91
 -15  -2   5    1.67    4.70
  15  -2  -6    1.62    5.73
  15   2  -6   -1.24    6.76
 -15  -2   6    0.45    3.68
  15  -2  -7   17.52   10.13
  15   2  -7    5.11    8.15
  15  -2  -8   -0.62    7.12
  15   2  -8   -0.18    5.05
  15  -2  -9    6.32    7.05
  15   2  -9    6.41    8.33
  15  -2 -10   -2.85    7.08
  15   2 -10   -4.28    7.70
  15  -2 -11    3.36    7.57
  15   2 -11   -2.99    8.90
  15  -2 -12   -0.07    5.84
  15   2 -12    1.25    6.77
  15   2 -13   11.44    9.34
  15  -3  -1    5.73    6.41
  15   3  -1   -0.26    6.90
 -15  -3   1    6.68    5.64
  15  -3  -2    5.97    6.88
  15   3  -2    0.01    7.33
 -15  -3   2    3.79    5.15
  15  -3  -3    3.68    7.73
  15   3  -3   -3.50    6.39
 -15  -3   3   -2.61    4.33
  15  -3  -4   -1.87    6.43
  15   3  -4    2.83    7.35
 -15  -3   4    2.99    4.22
  15  -3  -5   10.32    8.10
  15   3  -5    6.41    7.83
 -15  -3   5    4.15    5.75
  15  -3  -6    2.07    7.37
  15   3  -6   12.49    8.92
 -15  -3   6    0.65    4.64
  15  -3  -7    0.33    8.23
  15   3  -7   -3.10    8.58
 -15  -3   7    3.55    5.62
  15  -3  -8   -0.30    6.65
  15   3  -8    0.96    6.30
 -15  -3   8   -1.42    4.82
  15  -3  -9   -2.76    8.91
  15   3  -9   -3.73    6.74
  15  -3 -10   -2.77    8.26
  15   3 -10   -3.06    6.97
  15  -3 -11   16.61   10.33
  15   3 -11    5.18    8.01
  15   3 -12   -0.00    4.55
  15  -4  -1   -3.69    8.32
  15   4  -1    1.86    6.65
 -15  -4   1   -0.67    4.98
  15  -4  -2   -3.27    7.64
  15   4  -2    4.76    7.53
 -15  -4   2   -2.25    5.12
  15  -4  -3    8.91    8.43
  15   4  -3    1.32    7.26
 -15  -4   3    9.98    6.18
  15  -4  -4   15.12    7.53
  15   4  -4   17.01    9.41
 -15  -4   4    3.35    5.35
  15  -4  -5   -3.55    8.45
  15   4  -5   14.15    9.66
 -15  -4   5    4.38    5.43
  15  -4  -6   -7.14    8.44
  15   4  -6   -0.41    6.11
 -15  -4   6   -0.80    3.65
  15  -4  -7    1.42    7.67
  15   4  -7    6.59    8.11
 -15  -4   7    3.19    3.83
  15  -4  -8    4.65    6.75
  15   4  -8   -2.64    6.94
 -15  -4   8    0.92    4.10
  15  -4  -9    2.52    7.70
  15   4  -9   -1.40    8.04
 -15  -4   9   11.11    6.48
  15   4 -10    1.78    8.00
  15   4 -11   -1.22    7.61
  15   4 -12   -4.18    9.86
  15  -5  -1   -0.89    7.15
  15   5  -1   12.70    7.99
 -15  -5   1    2.75    5.10
  15  -5  -2   -0.88    5.73
  15   5  -2   -1.12    8.42
 -15  -5   2    1.90    4.50
  15  -5  -3   -4.27    9.36
  15   5  -3   -0.13    5.47
 -15  -5   3    0.21    3.98
  15  -5  -4    3.43    6.99
  15   5  -4   -2.88    7.45
 -15  -5   4   -0.10    4.70
  15  -5  -5   -2.29    6.51
  15   5  -5   -2.08    5.95
 -15  -5   5    1.22    4.68
  15   5  -6    1.28    8.16
 -15  -5   6   -1.49    4.57
  15   5  -7    0.01    8.09
 -15  -5   7   13.11    6.54
  15   5  -8   -0.51    7.69
 -15  -5   8    1.36    5.60
  15   5  -9   -1.73    6.92
 -15  -5   9    3.83    5.71
  15   5 -10    6.28    8.77
 -15  -5  10    2.86    5.50
  15   5 -11    5.12    7.74
  15   6  -1   -3.15    6.79
 -15  -6   1   -2.07    4.60
  15   6  -2   10.15    7.84
 -15  -6   2    4.64    5.31
  15   6  -3   -3.63    6.68
 -15  -6   3    7.74    5.96
  15   6  -4   -0.16    5.39
 -15  -6   4    8.05    5.19
  15   6  -5   -3.38    8.73
 -15  -6   5    6.35    4.58
  15   6  -6   -0.20    7.03
 -15  -6   6    4.69    5.69
  15   6  -7   10.68    8.99
 -15  -6   7    2.29    5.00
  15   6  -8    3.79    6.62
 -15  -6   8   -0.72    4.99
  15   6  -9    9.44    9.29
 -15  -6   9    0.78    3.42
  15   6 -10   -1.14    5.72
 -15  -6  10    4.10    5.10
 -15  -6  11   -2.34    4.76
  15   7  -1   -1.02    6.61
 -15  -7   1    6.88    5.19
  15   7  -2    2.65    6.49
 -15  -7   2    2.17    4.43
  15   7  -3   -1.63    7.13
 -15  -7   3    4.61    4.87
  15   7  -4   -3.08    8.13
 -15  -7   4   -1.05    3.61
  15   7  -5   -2.13    6.95
 -15  -7   5   -3.02    5.95
  15   7  -6   -1.94    5.57
 -15  -7   6   -2.41    4.83
  15   7  -7   -3.07    6.43
 -15  -7   7    1.91    3.42
  15   7  -8    1.70    6.27
 -15  -7   8   -2.00    5.38
  15   7  -9   -2.81    6.40
 -15  -7   9    1.58    3.86
 -15  -7  10    0.50    5.07
 -15  -7  11    1.49    5.01
 -15  -7  12    1.77    4.55
  15   8  -2   -2.35    8.04
  15   8  -3    3.27    7.17
  15   8  -4    6.70    7.15
  15   8  -5   -1.01    6.59
  15   8  -6    2.52    6.25
  15   8  -7    7.85    7.50
 -15  -8  10    1.44    5.12
 -15  -8  11   -1.12    4.80
 -15  -8  12    3.46    5.70
 -15  -8  13   -0.54    4.50
  15   9  -5   -0.06    5.38
  15   9  -6    4.11    6.08
 -14   0   1   -1.87    4.68
  14   0  -1    9.69    9.21
 -14   0   2   23.86    7.67
  14   0  -2    8.78    7.24
 -14   0   3    0.67    4.30
  14   0  -3    7.45    8.79
 -14   0   4   11.92    6.17
  14   0  -4    7.44    7.81
 -14   0   5   -1.12    4.68
  14   0  -5    1.93    6.43
 -14   0   6    3.57    5.13
  14   0  -6   14.44    8.83
  14   0  -7    4.75    6.72
  14   0  -8   14.51    9.74
  14   0  -9    5.24    8.29
  14   0 -10   -1.12    4.93
  14   0 -11    7.61    8.00
  14   0 -12    6.88    7.71
  14   0 -13   -4.07    8.48
  14   0 -14    7.58    8.69
  14   0 -15    5.59    7.84
  14   0 -16    2.03    7.48
  14   0 -17   -0.91    6.01
  14   0 -18    7.30    8.84
  14   0 -19   -0.07    5.91
  14   0 -20    6.89    7.34
 -14   1   1    0.67    3.25
  14  -1  -1   -1.77    7.20
  14   1  -1   -0.69    7.05
 -14  -1   1    1.02    3.83
 -14   1   2   -2.09    3.72
  14  -1  -2    0.67    5.05
  14   1  -2    0.77    6.77
 -14  -1   2   -0.27    4.34
 -14   1   3   -0.86    3.38
  14  -1  -3   -0.20    6.36
  14   1  -3    6.63    5.85
 -14  -1   3   -0.84    4.72
  14  -1  -4    6.84    7.34
  14   1  -4    1.23    8.12
 -14  -1   4    1.12    4.35
  14  -1  -5   -3.13    5.78
  14   1  -5   -5.19    7.54
 -14  -1   5   -0.80    4.11
  14  -1  -6   15.83    9.17
  14   1  -6   18.22   10.80
 -14  -1   6   11.02    6.13
  14  -1  -7   -1.92    6.26
  14   1  -7   -3.08    6.50
 -14  -1   7   -1.52    5.08
  14  -1  -8   -1.96    6.56
  14   1  -8    2.88    7.65
  14  -1  -9   -3.01    7.96
  14   1  -9    9.62    8.97
  14  -1 -10   10.18    9.55
  14   1 -10   10.64    9.27
  14  -1 -11   -0.66    5.50
  14   1 -11   -3.22    9.15
  14  -1 -12    3.35    8.13
  14   1 -12    8.20    8.68
  14  -1 -13    1.03    6.94
  14   1 -13   -0.57    5.79
  14  -1 -14    0.96    8.15
  14   1 -14   -2.29    6.59
  14  -1 -15   -2.76    8.15
  14   1 -15    0.62    7.29
  14  -1 -16    0.12    7.90
  14   1 -16    9.00   10.50
  14  -1 -17   -5.41    8.38
  14   1 -17   -2.75    8.60
  14  -1 -18    6.12    6.88
  14   1 -18    3.91    7.33
  14  -1 -19    3.81    6.45
  14   1 -19   -2.38    8.01
  14  -1 -20    5.20    8.81
  14   1 -20    7.39    9.02
 -14   2   1   -2.03    4.20
  14  -2  -1   -1.39    6.82
  14   2  -1   -4.11    6.41
 -14  -2   1    0.09    2.66
  14  -2  -2   27.32   11.00
  14   2  -2   26.70   11.19
 -14  -2   2    6.63    5.60
  14  -2  -3   -1.97    8.44
  14   2  -3   -0.99    7.60
 -14  -2   3   -1.02    4.52
  14  -2  -4   11.91    8.24
  14   2  -4    5.32    8.88
 -14  -2   4    3.50    5.18
  14  -2  -5    4.59    6.26
  14   2  -5   -1.97    6.61
 -14  -2   5   -2.33    4.35
  14  -2  -6    3.95    6.32
  14   2  -6    4.32    7.49
 -14  -2   6    1.24    3.75
  14  -2  -7   -2.69    6.55
  14   2  -7    6.48    6.64
 -14  -2   7    4.32    4.81
  14  -2  -8   13.70    8.95
  14   2  -8   10.40    9.37
 -14  -2   8   -0.72    3.88
  14  -2  -9    3.96    5.98
  14   2  -9    4.96    6.69
 -14  -2   9    0.16    4.42
  14  -2 -10   -2.24    5.22
  14   2 -10   -3.90    8.26
  14  -2 -11    2.45    4.84
  14   2 -11   -0.00    5.11
  14  -2 -12    8.51    8.44
  14   2 -12   12.74   10.51
  14  -2 -13    1.37    7.70
  14   2 -13   -2.24    5.50
  14  -2 -14    4.64    9.50
  14   2 -14    7.40    8.90
  14  -2 -15    3.18    6.32
  14   2 -15   -0.16    7.55
  14  -2 -16   -2.52    7.42
  14   2 -16   -2.40    8.67
  14  -2 -17   14.69    9.08
  14   2 -17   -2.37    6.00
  14  -2 -18   14.16   12.43
  14   2 -18   -0.33    6.99
  14  -2 -19    0.37    6.31
  14   2 -19   -0.17    7.72
  14  -2 -20    1.72    8.96
  14  -3  -1   -0.68    5.78
  14   3  -1   -1.26    6.87
 -14  -3   1    0.54    4.43
  14  -3  -2    5.34    7.45
  14   3  -2   -0.45    7.16
 -14  -3   2    0.08    3.41
  14  -3  -3   -1.07    6.13
  14   3  -3    1.61    8.94
 -14  -3   3    2.62    3.94
  14  -3  -4   -3.09    5.56
  14   3  -4    4.36    7.19
 -14  -3   4    4.14    4.87
  14  -3  -5   -1.92    6.56
  14   3  -5   -2.54    6.82
 -14  -3   5    0.38    4.31
  14  -3  -6    1.48    6.30
  14   3  -6    7.12    6.70
 -14  -3   6   15.00    6.94
  14  -3  -7   -0.67    6.02
  14   3  -7    9.89    9.63
 -14  -3   7    3.48    4.25
  14  -3  -8   -1.49    5.54
  14   3  -8    3.23    6.94
 -14  -3   8    5.65    4.30
  14  -3  -9    6.57    7.32
  14   3  -9    5.13    8.32
 -14  -3   9   -0.96    4.46
  14  -3 -10   15.07    9.37
  14   3 -10   -3.11    6.63
 -14  -3  10    6.75    6.03
  14  -3 -11    6.25    8.88
  14   3 -11   -3.62    8.48
  14  -3 -12   -0.79    6.16
  14   3 -12   -2.37    8.01
  14  -3 -13    1.68    7.33
  14   3 -13   -0.40    7.20
  14  -3 -14    0.00    7.51
  14   3 -14    1.42    8.47
  14  -3 -15   12.93    9.40
  14   3 -15   -3.11    8.37
  14  -3 -16   14.11    8.80
  14   3 -16   13.38    8.89
  14  -3 -17   -0.65    7.91
  14   3 -17   -2.75    7.18
  14  -3 -18   -1.69    6.56
  14   3 -18   -2.54    7.91
  14  -3 -19   -4.13   10.12
  14  -3 -20   10.69    9.56
  14  -4  -1    1.30    6.06
  14   4  -1   12.78    8.34
 -14  -4   1    6.29    5.79
  14  -4  -2    0.59    7.35
  14   4  -2   -3.63    8.31
 -14  -4   2    0.85    2.70
  14  -4  -3   -4.18    6.39
  14   4  -3   -1.66    7.33
 -14  -4   3   -0.20    4.44
  14  -4  -4    4.76    6.47
  14   4  -4   -3.12    8.95
 -14  -4   4    0.44    3.81
  14  -4  -5   -2.76    7.66
  14   4  -5   -1.40    5.76
 -14  -4   5   -1.22    4.31
  14  -4  -6    2.05    7.40
  14   4  -6   -0.38    5.39
 -14  -4   6   -2.86    4.47
  14  -4  -7   -1.43    5.98
  14   4  -7   -1.01    6.63
 -14  -4   7   -1.36    4.50
  14  -4  -8    1.80    5.54
  14   4  -8   19.37   10.24
 -14  -4   8    3.01    5.13
  14  -4  -9   -1.58    8.26
  14   4  -9    1.39    6.02
 -14  -4   9   -2.13    4.19
  14  -4 -10   12.68    8.04
  14   4 -10   21.63    9.64
 -14  -4  10    0.89    5.32
  14  -4 -11    0.02    7.43
  14   4 -11    3.08    6.42
 -14  -4  11   -0.77    4.11
  14  -4 -12    8.14   10.00
  14   4 -12    0.73    8.30
  14  -4 -13   15.44    9.44
  14   4 -13    9.72   10.04
  14  -4 -14   -2.03    8.27
  14   4 -14   10.98    9.22
  14  -4 -15    6.30    7.31
  14   4 -15   -1.93    7.02
  14  -4 -16   -0.65    7.99
  14   4 -16   12.63    9.90
  14  -4 -17   -1.77    5.72
  14   4 -17   -0.02    5.47
  14  -4 -18   -1.14    6.97
  14  -4 -19    0.29    7.95
  14  -4 -20    6.75    7.55
  14  -5  -1   11.44    8.82
  14   5  -1   12.34    8.13
 -14  -5   1    5.81    5.29
  14  -5  -2    8.76    6.68
  14   5  -2    0.29    4.07
 -14  -5   2   -1.14    3.87
  14  -5  -3    8.31    8.73
  14   5  -3   -2.68    7.55
 -14  -5   3    0.68    4.51
  14  -5  -4   -1.47    5.56
  14   5  -4    9.03    8.12
 -14  -5   4    0.87    4.48
  14  -5  -5    0.89    5.46
  14   5  -5    8.09    7.85
 -14  -5   5    4.24    4.61
  14  -5  -6   13.15    7.84
  14   5  -6   18.15   10.09
 -14  -5   6   -0.81    4.16
  14  -5  -7    8.99    6.36
  14   5  -7   -1.65    7.69
 -14  -5   7   -0.44    3.84
  14  -5  -8    2.16    4.32
  14   5  -8   -2.58    7.99
 -14  -5   8    0.79    5.02
  14  -5  -9   12.97    9.69
  14   5  -9    9.02    7.08
 -14  -5   9    3.46    4.79
  14  -5 -10   19.47   10.54
  14   5 -10    6.18    8.64
 -14  -5  10    4.80    5.27
  14  -5 -11   -1.34    7.37
  14   5 -11    2.26    6.62
 -14  -5  11   -0.22    4.92
  14  -5 -12    0.99    8.57
  14   5 -12    2.33    7.91
 -14  -5  12   -1.75    5.08
  14  -5 -13    0.43    5.32
  14   5 -13   -1.62    7.51
  14  -5 -14   -3.05   10.25
  14   5 -14    1.55    6.05
  14  -5 -15   -1.09    5.84
  14   5 -15    8.67    7.09
  14  -5 -16    8.11    8.35
  14   5 -16    3.33    5.94
  14  -5 -17   12.79    9.47
  14  -5 -18   -3.88    7.87
  14  -5 -19    1.39    7.76
  14  -6  -1    0.34    7.39
  14   6  -1   13.30    7.95
 -14  -6   1    2.27    4.33
  14  -6  -2   -2.20    5.52
  14   6  -2   -5.23    7.51
 -14  -6   2   -0.68    4.61
  14  -6  -3    4.29    7.15
  14   6  -3    4.55    7.78
 -14  -6   3    6.76    4.56
  14  -6  -4    6.09    7.75
  14   6  -4    8.26    7.98
 -14  -6   4   12.66    5.93
  14  -6  -5    3.41    5.44
  14   6  -5   -1.44    7.81
 -14  -6   5    4.61    3.62
  14  -6  -6    1.46    8.05
  14   6  -6    5.90    7.75
 -14  -6   6   -1.79    4.81
  14  -6  -7    0.83    6.87
  14   6  -7   10.27    8.91
 -14  -6   7    5.26    5.78
  14  -6  -8   -0.19    5.74
  14   6  -8    6.50    7.69
 -14  -6   8   -0.33    4.81
  14  -6  -9    5.03    7.35
  14   6  -9   -2.03    6.86
 -14  -6   9    3.17    4.94
  14  -6 -10   -3.09    7.36
  14   6 -10    2.40    7.50
 -14  -6  10   -0.48    4.56
  14  -6 -11    0.65    7.74
  14   6 -11    1.25    7.77
 -14  -6  11    0.93    3.86
  14  -6 -12   -0.27    6.59
  14   6 -12    1.63    8.03
 -14  -6  12    4.94    5.01
  14  -6 -13    1.43    7.47
  14   6 -13    2.37    7.85
 -14  -6  13   -2.43    6.10
  14  -6 -14   -0.22    5.99
  14   6 -14    5.52    5.99
  14  -6 -15   -0.59    7.13
  14   6 -15    2.33    7.17
  14  -6 -16   -0.33    5.72
  14  -6 -17   -1.31    6.42
  14  -6 -18    4.27    9.47
  14  -7  -1   11.74    6.73
  14   7  -1    5.81    6.75
 -14  -7   1    0.89    4.34
  14  -7  -2   -3.06    7.88
  14   7  -2    2.01    6.59
 -14  -7   2   -0.81    4.03
  14  -7  -3    0.28    5.50
  14   7  -3    1.67    7.90
 -14  -7   3    2.30    3.80
  14  -7  -4    4.48    7.72
  14   7  -4   -2.79    7.95
 -14  -7   4    1.98    4.05
  14  -7  -5    8.80    7.27
  14   7  -5    8.51    7.17
 -14  -7   5    4.96    5.08
  14  -7  -6   -0.09    7.18
  14   7  -6    2.90    5.55
 -14  -7   6   -2.23    5.98
  14  -7  -7   -3.59    7.82
  14   7  -7   -1.43    8.43
 -14  -7   7    3.48    5.42
  14  -7  -8    1.79    7.03
  14   7  -8   -0.53    6.77
 -14  -7   8   -1.95    4.85
  14  -7  -9    7.39    8.24
  14   7  -9   -0.13    5.30
 -14  -7   9   -0.94    4.46
  14  -7 -10   -0.27    4.15
  14   7 -10   -2.32    4.98
 -14  -7  10    0.76    4.29
  14  -7 -11    7.30    8.28
  14   7 -11   14.42    7.59
 -14  -7  11    2.45    4.18
  14  -7 -12    3.13    6.39
  14   7 -12    0.65    6.83
 -14  -7  12    3.13    4.34
  14  -7 -13   -2.94    8.05
  14   7 -13   -1.14    7.18
 -14  -7  13   -0.38    3.52
  14  -7 -14   -0.43    6.00
  14   7 -14   -2.63    5.38
 -14  -7  14    0.83    4.83
  14  -7 -15    6.86    7.93
  14  -7 -16   -4.23    8.92
  14  -8  -1   -2.85    5.67
  14   8  -1   -1.01    4.71
 -14  -8   1   -0.94    3.58
  14  -8  -2    1.41    6.27
  14   8  -2   -0.06    6.53
 -14  -8   2   -0.38    4.88
  14  -8  -3    6.72    5.89
  14   8  -3   15.83   10.13
 -14  -8   3    2.25    5.07
  14  -8  -4    0.91    7.23
  14   8  -4    1.87    6.85
 -14  -8   4    0.91    2.79
  14  -8  -5   -2.93    7.57
  14   8  -5   -0.46    5.75
 -14  -8   5   -1.80    4.61
  14  -8  -6   -1.34    6.37
  14   8  -6   -0.50    5.33
 -14  -8   6   -0.39    4.88
  14  -8  -7   -3.18    8.43
  14   8  -7    1.75    7.21
 -14  -8   7   -4.20    5.49
  14  -8  -8   -1.35    5.76
  14   8  -8    2.94    6.25
 -14  -8   8   -1.68    5.65
  14  -8  -9    2.22    7.19
  14   8  -9    2.83    6.86
 -14  -8   9    5.08    6.00
  14  -8 -10    3.09    6.01
  14   8 -10    2.35    5.76
 -14  -8  10   -0.86    3.02
  14  -8 -11   -3.01    7.19
  14   8 -11   -1.14    6.88
 -14  -8  11    5.11    5.67
  14  -8 -12    3.39    6.93
  14   8 -12   -0.28    6.03
 -14  -8  12   -0.68    2.94
  14   8 -13    4.28    8.01
 -14  -8  13    2.68    5.35
 -14  -8  14    2.20    4.85
 -14  -8  15   -0.10    5.07
  14   9  -3   -2.50    6.23
 -14  -9   3    6.00    5.04
  14   9  -4   -0.94    6.04
 -14  -9   4   -0.16    4.27
  14   9  -5    5.96    7.34
 -14  -9   5    9.97    5.54
  14   9  -6    1.79    6.04
 -14  -9   6   -0.25    5.15
  14   9  -7   -0.92    5.45
 -14  -9   7    3.24    5.41
  14   9  -8    6.93    6.99
 -14  -9   8   -0.59    3.96
  14   9  -9   -1.42    6.58
 -14  -9   9    2.13    6.06
  14   9 -10   -1.17    5.86
 -14  -9  10    0.98    4.53
  14   9 -11    8.79    7.64
 -14  -9  11    0.90    4.75
 -14  -9  12    1.60    4.53
 -14  -9  13   -1.00    6.16
 -14  -9  14    3.18    4.66
 -14  -9  15    3.05    5.99
  14  10  -6    5.23    7.37
  14  10  -7    4.18    5.08
  14  10  -8   -1.72    5.11
  14  10  -9   -1.73    5.47
  14  10 -10    3.44    6.46
 -13   0   1   40.59    9.52
  13   0  -1   39.07   12.04
 -13   0   2   -0.92    4.78
  13   0  -2   -3.48    7.28
 -13   0   3   10.54    5.64
  13   0  -3   11.18    7.90
 -13   0   4   -1.15    4.41
  13   0  -4    4.28    6.39
 -13   0   5   11.20    5.27
  13   0  -5    6.61    7.03
 -13   0   6   -1.16    4.11
  13   0  -6   -1.08    5.22
 -13   0   7    8.15    5.60
  13   0  -7    8.89    8.73
 -13   0   8    3.61    4.39
  13   0  -8   -2.06    6.58
  13   0  -9    8.33    9.25
  13   0 -10   -3.02    7.54
  13   0 -11   22.08   10.02
  13   0 -12   -3.25    8.76
  13   0 -13   16.33   10.03
  13   0 -14    0.54    6.07
  13   0 -15    4.83    7.10
  13   0 -16   -0.99    6.04
  13   0 -17   23.27   10.10
  13   0 -18    2.76    8.07
  13   0 -19    4.37    8.39
  13   0 -20   -4.01    8.05
  13   0 -21    1.40    8.34
  13   0 -22    4.87    8.24
  13   0 -23    4.95    7.15
  13   0 -24   -4.59    7.58
  13   0 -25   -1.22    6.70
 -13   1   1    4.06    4.90
  13  -1  -1    5.40    5.86
  13   1  -1    0.69    6.96
 -13  -1   1    8.29    4.42
 -13   1   2    0.45    2.66
  13  -1  -2   -3.66    6.72
  13   1  -2    0.04    5.75
 -13  -1   2   -0.92    4.83
 -13   1   3    4.03    4.70
  13  -1  -3    6.47    6.42
  13   1  -3   -1.76    7.35
 -13  -1   3    3.54    4.42
 -13   1   4   -0.16    4.22
  13  -1  -4   -1.11    5.05
  13   1  -4    2.55    6.61
 -13  -1   4    3.43    4.32
 -13   1   5   20.77    7.22
  13  -1  -5   39.33   12.66
  13   1  -5   58.41   14.17
 -13  -1   5   31.39    8.48
 -13   1   6    1.46    3.59
  13  -1  -6    1.89    6.14
  13   1  -6    4.62    5.86
 -13  -1   6    4.69    5.42
  13  -1  -7    7.50    8.34
  13   1  -7   -2.77    7.70
 -13  -1   7   -0.40    3.83
  13  -1  -8    0.81    5.51
  13   1  -8    4.08    5.77
 -13  -1   8    1.05    3.88
  13  -1  -9   16.71   10.72
  13   1  -9   11.51    7.39
 -13  -1   9   12.08    5.87
  13  -1 -10   -3.28    6.37
  13   1 -10    2.43    7.09
 -13  -1  10    2.54    4.88
  13  -1 -11   19.43   10.73
  13   1 -11    7.79    9.18
  13  -1 -12    2.74    4.73
  13   1 -12    1.81    5.82
  13  -1 -13    4.75    6.97
  13   1 -13    3.88    8.60
  13  -1 -14   -1.01    6.46
  13   1 -14   -4.23    9.54
  13  -1 -15    6.27   10.45
  13   1 -15   17.33   10.87
  13  -1 -16    2.13    6.85
  13   1 -16   -5.18    7.47
  13  -1 -17    1.18    7.45
  13   1 -17   -0.21    7.88
  13  -1 -18   -3.23    6.79
  13   1 -18   10.12    8.50
  13  -1 -19   10.87    7.78
  13   1 -19   -1.15    8.01
  13  -1 -20    0.58    6.44
  13   1 -20    0.31    7.33
  13  -1 -21    5.10    8.55
  13   1 -21   -1.02    5.92
  13  -1 -22   -3.99    7.10
  13   1 -22    0.81    6.86
  13  -1 -23    2.06    9.07
  13   1 -23    6.45    7.84
  13  -1 -24   -0.89    6.43
  13   1 -24   -2.31    7.38
  13  -1 -25    3.91    7.62
 -13   2   1   15.76    6.80
  13  -2  -1   26.79    9.89
  13   2  -1   19.17    9.81
 -13  -2   1   15.41    6.79
 -13   2   2    0.70    3.08
  13  -2  -2    4.37    7.45
  13   2  -2   -2.62    5.73
 -13  -2   2   -0.98    4.08
 -13   2   3    1.02    4.02
  13  -2  -3   13.74    8.72
  13   2  -3   10.54    8.04
 -13  -2   3    9.89    5.75
 -13   2   4    2.45    4.21
  13  -2  -4    1.17    6.68
  13   2  -4    8.99    7.94
 -13  -2   4    1.54    3.69
  13  -2  -5    0.57    6.70
  13   2  -5    1.23    6.42
 -13  -2   5    4.90    4.72
  13  -2  -6    1.00    5.05
  13   2  -6    3.77    6.56
 -13  -2   6    8.61    5.21
  13  -2  -7   28.50   10.87
  13   2  -7   20.68   11.07
 -13  -2   7   19.55    7.06
  13  -2  -8    4.68    6.47
  13   2  -8    0.99    7.25
 -13  -2   8    2.73    4.90
  13  -2  -9   -3.38    6.13
  13   2  -9   -0.66    6.92
 -13  -2   9    1.01    3.76
  13  -2 -10   -0.09    7.40
  13   2 -10    4.39    8.52
 -13  -2  10    0.49    4.50
  13  -2 -11   29.87   13.12
  13   2 -11   26.65   10.67
 -13  -2  11   14.23    6.54
  13  -2 -12    8.47    7.46
  13   2 -12   -3.55    6.66
  13  -2 -13   19.71    9.86
  13   2 -13    4.60    8.53
  13  -2 -14    3.42    5.96
  13   2 -14    0.25    5.52
  13  -2 -15    1.74    5.93
  13   2 -15   -3.10    7.93
  13  -2 -16    5.95    8.90
  13   2 -16   -2.09    7.18
  13  -2 -17    1.80    8.66
  13   2 -17   -3.41    8.57
  13  -2 -18    3.27    6.41
  13   2 -18   -2.18    7.50
  13  -2 -19   -0.51    6.56
  13   2 -19    7.18    8.24
  13  -2 -20   -2.99    7.88
  13   2 -20   -1.94    5.59
  13  -2 -21    4.68    5.88
  13   2 -21   14.97    9.58
  13  -2 -22    7.75    7.08
  13   2 -22    2.72    7.43
  13  -2 -23   10.36    8.86
  13   2 -23    8.38    8.05
  13  -2 -24   -1.81    7.44
  13   2 -24   -5.05    8.87
  13  -2 -25   -1.91    6.80
  13  -2 -26    4.52    6.67
 -13   3   1    0.93    3.73
  13  -3  -1    5.51    5.62
  13   3  -1    2.86    6.22
 -13  -3   1    2.03    3.87
  13  -3  -2    7.00    7.22
  13   3  -2   -0.15    6.64
 -13  -3   2    2.15    4.72
  13  -3  -3   12.37    7.40
  13   3  -3    0.30    3.81
 -13  -3   3    1.58    3.55
  13  -3  -4   10.31    7.37
  13   3  -4   -0.32    5.74
 -13  -3   4    1.30    3.56
  13  -3  -5    9.50    6.90
  13   3  -5   19.04   10.11
 -13  -3   5    2.43    4.33
  13  -3  -6    8.74    7.68
  13   3  -6   -3.23    8.31
 -13  -3   6    4.10    5.14
  13  -3  -7    1.99    6.08
  13   3  -7   -1.29    5.48
 -13  -3   7   -0.15    3.34
  13  -3  -8    1.68    5.60
  13   3  -8   -2.07    7.57
 -13  -3   8    4.14    4.56
  13  -3  -9   12.22    9.45
  13   3  -9   16.31   10.71
 -13  -3   9   16.17    7.07
  13  -3 -10   -0.48    4.07
  13   3 -10   10.49    8.24
 -13  -3  10    0.53    4.61
  13  -3 -11    8.99    6.84
  13   3 -11    0.73    9.10
 -13  -3  11    4.47    4.03
  13  -3 -12    0.21    7.04
  13   3 -12    8.54    7.93
 -13  -3  12   -1.79    3.58
  13  -3 -13    2.45    7.30
  13   3 -13   -1.40    7.59
  13  -3 -14    3.48    7.16
  13   3 -14   -0.18    7.16
  13  -3 -15   13.57    9.16
  13   3 -15    1.28    6.74
  13  -3 -16    9.22    7.57
  13   3 -16    5.80    9.64
  13  -3 -17   -3.62    8.73
  13   3 -17    0.85    7.08
  13  -3 -18   -0.21    6.63
  13   3 -18   16.68    9.23
  13  -3 -19    5.74    7.36
  13   3 -19   13.92    9.26
  13  -3 -20    0.60    7.28
  13   3 -20    2.83    8.20
  13  -3 -21   -1.17    7.23
  13   3 -21   -2.83    8.48
  13  -3 -22   -3.19    8.85
  13   3 -22   -3.52    7.35
  13  -3 -23    3.00    6.31
  13   3 -23    1.23    6.86
  13  -3 -24   -3.39    7.93
  13  -3 -25   11.30    8.83
  13  -3 -26   -3.47    8.39
  13  -4  -1   12.96    7.08
  13   4  -1   11.98    8.94
 -13  -4   1    4.18    4.13
  13  -4  -2    4.86    5.47
  13   4  -2    4.46    7.01
 -13  -4   2    0.77    3.87
  13  -4  -3    7.12    6.40
  13   4  -3   -1.57    6.23
 -13  -4   3    3.86    4.59
  13  -4  -4   -4.73    8.90
  13   4  -4    7.80    7.75
 -13  -4   4   -0.22    3.44
  13  -4  -5    0.21    8.48
  13   4  -5   -3.24    9.12
 -13  -4   5   -1.86    4.24
  13  -4  -6    3.39    6.57
  13   4  -6    6.16    8.01
 -13  -4   6    4.91    4.46
  13  -4  -7    6.53    8.01
  13   4  -7   23.52    9.74
 -13  -4   7   12.20    6.64
  13  -4  -8   17.77    8.02
  13   4  -8    4.98    6.98
 -13  -4   8    2.49    4.82
  13  -4  -9   -0.37    6.67
  13   4  -9    6.56    7.61
 -13  -4   9    1.62    4.76
  13  -4 -10   -2.18    7.25
  13   4 -10    3.22    5.96
 -13  -4  10   -0.54    4.26
  13  -4 -11    3.45    6.10
  13   4 -11   11.00    8.81
 -13  -4  11   -0.66    3.87
  13  -4 -12    4.98    6.69
  13   4 -12    9.46    8.34
 -13  -4  12    8.42    5.72
  13  -4 -13    9.20    7.43
  13   4 -13   22.90   10.49
 -13  -4  13    9.27    6.15
  13  -4 -14   -3.33    6.40
  13   4 -14    1.80    8.32
  13  -4 -15   -0.11    6.38
  13   4 -15   10.57    9.44
  13  -4 -16    8.38    9.52
  13   4 -16    5.46    7.47
  13  -4 -17   10.71    9.02
  13   4 -17    4.08    9.01
  13  -4 -18   -0.15    6.59
  13   4 -18    5.36    8.88
  13  -4 -19    4.32    6.65
  13   4 -19    5.25    6.65
  13  -4 -20   -1.96    6.76
  13   4 -20    8.51    7.56
  13  -4 -21   -0.10    5.61
  13   4 -21   -1.36    6.19
  13  -4 -22    0.19    5.83
  13   4 -22   -0.75    4.65
  13  -4 -23    9.99    7.48
  13  -4 -24   -1.03    6.74
  13  -4 -25    1.69    7.19
  13  -4 -26   -2.42    8.24
  13  -5  -1    5.23    5.31
  13   5  -1    8.45    7.85
 -13  -5   1    0.08    4.29
  13  -5  -2   10.51    7.61
  13   5  -2   -0.70    5.61
 -13  -5   2    5.85    5.35
  13  -5  -3   -2.22    4.81
  13   5  -3   -0.95    5.68
 -13  -5   3    4.81    3.81
  13  -5  -4    2.05    5.37
  13   5  -4   -1.70    5.10
 -13  -5   4   -0.05    3.38
  13  -5  -5   11.02    9.85
  13   5  -5   -2.76    6.21
 -13  -5   5    3.08    4.29
  13  -5  -6   -0.06    5.38
  13   5  -6   -1.92    6.24
 -13  -5   6    0.73    4.60
  13  -5  -7    2.50    8.06
  13   5  -7    1.62    6.20
 -13  -5   7    0.82    3.32
  13  -5  -8   -2.56    6.58
  13   5  -8    8.88    7.84
 -13  -5   8    7.23    4.76
  13  -5  -9   10.44    8.00
  13   5  -9   12.58    9.25
 -13  -5   9    7.35    5.71
  13  -5 -10   12.41    9.94
  13   5 -10   13.46    9.83
 -13  -5  10    0.43    4.85
  13  -5 -11   -2.43    7.96
  13   5 -11   -0.29    7.73
 -13  -5  11   12.41    5.77
  13  -5 -12   -2.61    5.66
  13   5 -12   -0.03    8.03
 -13  -5  12    0.74    3.64
  13  -5 -13   -3.85    6.29
  13   5 -13    0.33    7.70
 -13  -5  13    3.88    5.18
  13  -5 -14    3.86    7.37
  13   5 -14   -0.18    7.55
 -13  -5  14    1.78    4.34
  13  -5 -15   10.21    7.78
  13   5 -15   14.24    9.57
  13  -5 -16   11.30    9.53
  13   5 -16    4.16    7.76
  13  -5 -17    5.52    7.12
  13   5 -17    4.96    5.90
  13  -5 -18   -3.54    8.02
  13   5 -18   -0.17    4.13
  13  -5 -19    2.72    6.59
  13   5 -19    2.90    5.28
  13  -5 -20   10.32    8.24
  13   5 -20    5.37    5.82
  13  -5 -21    5.90    6.95
  13   5 -21    8.20    6.34
  13  -5 -22   -3.85    8.70
  13  -5 -23   -0.57    7.94
  13  -5 -24   -3.00    8.67
  13  -5 -25   -0.09    5.62
  13  -5 -26   -0.95    8.70
  13  -6  -1    4.32    5.55
  13   6  -1    0.60    6.62
 -13  -6   1    2.09    4.01
  13  -6  -2    6.20    7.16
  13   6  -2   -3.24    7.02
 -13  -6   2    1.30    4.26
  13  -6  -3    5.73    6.80
  13   6  -3   -1.80    5.23
 -13  -6   3    0.58    4.83
  13  -6  -4    7.17    6.28
  13   6  -4   10.07    8.31
 -13  -6   4    0.06    4.73
  13  -6  -5    0.27    6.03
  13   6  -5    4.70    7.57
 -13  -6   5   -1.87    5.35
  13  -6  -6   10.39    8.28
  13   6  -6    2.36    6.34
 -13  -6   6    7.73    5.45
  13  -6  -7   10.53    7.36
  13   6  -7    3.00    8.63
 -13  -6   7    0.89    3.78
  13  -6  -8    8.43    7.97
  13   6  -8    3.10    6.66
 -13  -6   8    0.31    4.19
  13  -6  -9    2.68    8.04
  13   6  -9    3.30    6.83
 -13  -6   9   -0.16    4.61
  13  -6 -10    5.06    6.73
  13   6 -10    5.57    6.33
 -13  -6  10   -0.37    4.02
  13  -6 -11   -0.08    5.26
  13   6 -11   -2.66    8.79
 -13  -6  11    1.60    4.77
  13  -6 -12    7.87    7.26
  13   6 -12    5.69    9.46
 -13  -6  12    4.01    4.85
  13  -6 -13   -0.83    6.87
  13   6 -13   15.93    8.92
 -13  -6  13    4.09    6.43
  13  -6 -14    4.49    6.49
  13   6 -14    3.06    6.13
 -13  -6  14    0.89    6.03
  13  -6 -15   -2.56    6.17
  13   6 -15   -3.30    6.44
 -13  -6  15   -3.29    4.95
  13  -6 -16   -0.35    7.83
  13   6 -16    5.73    7.64
  13  -6 -17   -2.55    8.94
  13   6 -17   -0.49    8.04
  13  -6 -18    0.19    4.69
  13   6 -18    0.20    6.25
  13  -6 -19    7.98    6.90
  13   6 -19   -3.62    6.48
  13  -6 -20   10.20    8.86
  13   6 -20    1.69    6.74
  13  -6 -21    0.72    8.00
  13  -6 -22   -3.50    9.20
  13  -6 -23   -1.16    7.95
  13  -6 -24   -2.31    6.23
  13  -6 -25   -0.91    6.15
  13  -7  -1   -0.21    5.12
  13   7  -1   -0.79    7.11
 -13  -7   1    0.00    3.82
  13  -7  -2    2.05    6.64
  13   7  -2    5.75    6.19
 -13  -7   2    0.43    3.34
  13  -7  -3   -0.92    6.40
  13   7  -3   -0.79    6.30
 -13  -7   3   -2.22    5.16
  13  -7  -4    9.53    8.66
  13   7  -4   19.40   10.24
 -13  -7   4   25.26    7.94
  13  -7  -5   12.68    6.55
  13   7  -5    4.16    6.23
 -13  -7   5    0.22    4.58
  13  -7  -6    7.37    7.83
  13   7  -6    2.07    4.94
 -13  -7   6    1.29    3.41
  13  -7  -7   -2.14    6.86
  13   7  -7    3.30    7.08
 -13  -7   7   -0.10    4.02
  13  -7  -8   -2.46    6.25
  13   7  -8   16.87    8.95
 -13  -7   8   -1.43    4.71
  13  -7  -9   -0.08    6.37
  13   7  -9    3.98    7.31
 -13  -7   9   -1.68    4.66
  13  -7 -10   20.00    8.88
  13   7 -10   12.93    9.34
 -13  -7  10    4.05    4.81
  13  -7 -11   -1.01    6.09
  13   7 -11   -1.63    7.00
 -13  -7  11    4.32    4.38
  13  -7 -12    2.34    6.95
  13   7 -12    3.98    4.71
 -13  -7  12    1.38    4.61
  13  -7 -13    8.90    7.65
  13   7 -13    2.83    6.91
 -13  -7  13   -1.39    4.77
  13  -7 -14   -1.07    5.72
  13   7 -14   -2.07    5.63
 -13  -7  14   -0.59    5.88
  13  -7 -15   -2.92    6.80
  13   7 -15   -2.16    5.29
 -13  -7  15    1.24    5.10
  13  -7 -16    1.64    6.91
  13   7 -16    2.25    7.46
 -13  -7  16   -2.58    6.38
  13  -7 -17   -0.19    6.95
  13   7 -17   14.17    8.14
  13  -7 -18    0.79    6.26
  13   7 -18    4.92    7.60
  13  -7 -19   -1.06    7.21
  13   7 -19    2.78    6.14
  13  -7 -20   -1.68    7.35
  13  -7 -21   -3.66    8.19
  13  -7 -22   -2.32    7.41
  13  -7 -23    6.41    7.64
  13  -7 -24    5.67    7.69
  13  -7 -25   -0.67    8.00
  13  -8  -1    5.14    5.68
  13   8  -1   -0.47    5.17
 -13  -8   1   -1.27    4.72
  13  -8  -2    5.59    5.58
  13   8  -2    4.66    7.17
 -13  -8   2    4.49    4.99
  13  -8  -3   -1.05    5.02
  13   8  -3    3.52    4.92
 -13  -8   3    3.52    5.20
  13  -8  -4   13.28    8.36
  13   8  -4    0.65    5.83
 -13  -8   4    3.33    5.05
  13  -8  -5    8.25    6.42
  13   8  -5    1.21    5.79
 -13  -8   5   11.09    6.10
  13  -8  -6    9.61    6.40
  13   8  -6    3.16    7.13
 -13  -8   6   12.20    6.56
  13  -8  -7    6.63    7.32
  13   8  -7    0.17    5.87
 -13  -8   7   -0.38    4.10
  13  -8  -8    4.52    6.83
  13   8  -8    5.17    6.08
 -13  -8   8    3.10    5.79
  13  -8  -9   -3.11    8.10
  13   8  -9   -0.36    5.38
 -13  -8   9   -0.79    4.07
  13  -8 -10    0.11    5.66
  13   8 -10    1.36    5.45
 -13  -8  10    0.46    4.33
  13  -8 -11   -3.50    6.22
  13   8 -11   -3.54    7.17
 -13  -8  11    0.18    4.69
  13  -8 -12   12.61    7.24
  13   8 -12    5.13    6.50
 -13  -8  12    6.36    4.78
  13  -8 -13   -0.51    5.69
  13   8 -13   -2.06    6.86
 -13  -8  13   -0.93    4.61
  13  -8 -14    0.79    5.76
  13   8 -14    2.15    7.13
 -13  -8  14    0.72    4.54
  13  -8 -15   -1.63    5.63
  13   8 -15   -2.90    6.36
 -13  -8  15    3.78    5.08
  13  -8 -16    3.46    8.56
  13   8 -16    9.00    6.59
 -13  -8  16    0.32    4.22
  13  -8 -17    0.76    5.09
  13   8 -17   -2.48    6.16
  13  -8 -18   10.09    9.11
  13  -8 -19   -1.33    7.01
  13  -8 -20   -1.17    8.01
  13  -8 -21   -3.42    6.09
  13  -8 -22    1.84    7.32
  13  -8 -23   -2.74    7.59
  13  -8 -24    0.55    7.19
  13  -9  -1   -2.43    6.91
 -13  -9   1    1.06    5.06
  13  -9  -2   -2.26    4.47
  13   9  -2    3.30    6.71
 -13  -9   2    1.79    5.04
  13  -9  -3    0.57    5.06
  13   9  -3   -2.28    6.82
 -13  -9   3    7.21    5.05
  13  -9  -4   10.10    6.68
  13   9  -4    5.54    6.47
 -13  -9   4   -0.70    4.92
  13  -9  -5    0.53    3.23
  13   9  -5   -1.38    4.53
 -13  -9   5   -0.70    3.81
  13  -9  -6   -2.56    7.02
  13   9  -6   -2.44    6.44
 -13  -9   6    6.52    5.42
  13  -9  -7    8.72    7.84
  13   9  -7   -2.38    6.04
 -13  -9   7    0.35    3.15
  13  -9  -8    4.18    7.21
  13   9  -8    3.95    5.85
 -13  -9   8   -1.14    5.22
  13  -9  -9   -0.37    5.46
  13   9  -9   -1.04    5.38
 -13  -9   9    0.69    4.04
  13  -9 -10    6.52    8.75
  13   9 -10    0.79    6.62
 -13  -9  10   -0.46    4.39
  13  -9 -11    0.10    5.77
  13   9 -11    9.55    6.61
 -13  -9  11   -0.45    5.94
  13  -9 -12   -2.08    5.39
  13   9 -12   -1.26    6.31
 -13  -9  12   -0.18    4.92
  13  -9 -13   -1.46    6.40
  13   9 -13   -0.27    4.51
 -13  -9  13    0.20    4.60
  13  -9 -14    3.34    7.38
  13   9 -14   12.35    8.27
 -13  -9  14    7.68    5.83
  13  -9 -15   -2.66    7.86
  13   9 -15    0.74    6.75
 -13  -9  15   -2.53    5.82
  13  -9 -16   -0.66    6.78
  13   9 -16    3.06    5.48
 -13  -9  16   -0.78    5.88
  13  -9 -17   -0.71    5.99
 -13  -9  17    0.06    3.64
  13  -9 -18   -4.65    8.29
  13  -9 -19    0.04    6.17
  13  -9 -20   -0.58    5.63
  13  -9 -21    1.98    6.79
  13  -9 -22   -0.47    6.93
  13 -10  -1    1.41    6.31
 -13 -10   1    0.01    4.54
  13 -10  -2    3.58    6.70
 -13 -10   2    3.04    4.32
  13 -10  -3   -3.15    6.67
 -13 -10   3    1.99    4.48
  13 -10  -4   -1.61    5.06
  13  10  -4    5.64    6.13
 -13 -10   4   -2.32    4.72
  13 -10  -5    0.26    6.50
  13  10  -5   -0.31    5.30
 -13 -10   5   -2.40    4.32
  13 -10  -6    5.10    7.03
  13  10  -6    2.83    5.73
 -13 -10   6   -1.57    4.78
  13 -10  -7   -0.64    4.82
  13  10  -7    1.67    4.42
 -13 -10   7    1.81    5.83
  13 -10  -8    3.67    6.99
  13  10  -8    6.62    5.51
 -13 -10   8    2.12    5.40
  13 -10  -9   -2.08    7.95
  13  10  -9    3.47    5.29
 -13 -10   9    0.05    4.42
  13 -10 -10    2.47    6.90
  13  10 -10    1.61    4.70
 -13 -10  10    0.75    5.21
  13 -10 -11   -0.43    5.78
  13  10 -11    1.43    6.50
 -13 -10  11   -2.19    5.33
  13 -10 -12    9.15    9.81
  13  10 -12   -3.38    7.78
 -13 -10  12   12.19    7.62
  13 -10 -13   -1.32    7.01
  13  10 -13   -2.04    5.69
 -13 -10  13    1.60    4.43
  13 -10 -14   -0.45    6.50
  13  10 -14    3.99    6.65
 -13 -10  14   -1.04    3.66
  13 -10 -15    0.66    6.39
 -13 -10  15   -3.25    6.41
  13 -10 -16    0.20    5.51
 -13 -10  16   -1.07    5.81
  13 -10 -17    1.63    8.17
 -13 -10  17    0.54    5.73
  13 -10 -18    9.00    8.59
  13 -10 -19    7.43    8.47
  13 -10 -20   -1.06    7.58
  13 -11  -5   -0.69    6.04
  13 -11  -6    8.53    8.10
  13 -11  -7   -2.70    7.42
  13  11  -7   -2.25    5.97
  13 -11  -8    0.57    4.30
  13  11  -8    8.22    7.96
  13 -11  -9   -0.20    6.34
  13  11  -9   -2.14    5.48
  13 -11 -10    2.31    6.21
  13  11 -10    7.11    6.47
  13 -11 -11    4.01    6.69
  13  11 -11    4.54    6.89
  13 -11 -12    0.85    6.73
  13  11 -12    0.86    6.82
  13 -11 -13   -2.92    5.25
  13 -11 -14    0.70    5.47
  13 -11 -15   -0.23    6.47
  13  12 -10   -0.88    5.47
  13  12 -11   -1.78    6.21
 -12   0   1   -1.20    3.94
  12   0  -1    8.16    7.06
 -12   0   2   12.74    5.95
  12   0  -2   12.13    7.95
 -12   0   3    2.07    4.77
  12   0  -3    4.28    6.36
 -12   0   4    3.62    4.14
  12   0  -4   -1.20    7.52
 -12   0   5    0.23    2.74
  12   0  -5   -0.98    5.57
 -12   0   6   39.86    9.64
  12   0  -6   46.12   13.91
 -12   0   7   -0.13    3.24
  12   0  -7    2.29    6.63
 -12   0   8    5.59    4.73
  12   0  -8    4.61    6.38
 -12   0   9   -1.50    4.06
  12   0  -9   -1.82    6.34
 -12   0  10   34.22    9.00
  12   0 -10   44.43   13.58
  12   0 -11    1.61    6.23
  12   0 -12   33.12   12.51
  12   0 -13   -0.89    4.95
  12   0 -14    1.94    7.95
  12   0 -15    2.16    7.20
  12   0 -16    9.51    8.33
  12   0 -17    3.69    5.59
  12   0 -18    4.54    7.29
  12   0 -19    1.32    7.97
  12   0 -20   -1.42    8.45
  12   0 -21   -3.43    7.34
  12   0 -22   11.57    9.25
  12   0 -23   -1.77    5.78
  12   0 -24   -2.60    7.04
  12   0 -25   -2.02    6.45
  12   0 -26    4.92    7.73
  12   0 -27    1.43    5.98
  12   0 -28   -2.52    6.83
  12   0 -29   -1.19    5.37
 -12   1   1   -1.41    4.53
  12  -1  -1    3.68    5.84
  12   1  -1    6.82    7.96
 -12  -1   1    6.51    4.40
 -12   1   2   27.64    7.91
  12  -1  -2   27.41    9.73
  12   1  -2   18.71   10.01
 -12  -1   2   32.44    8.43
 -12   1   3    0.24    4.11
  12  -1  -3   -0.13    4.68
  12   1  -3    2.13    5.65
 -12  -1   3    1.30    4.52
 -12   1   4   30.14    8.18
  12  -1  -4   60.30   13.67
  12   1  -4   31.90   11.75
 -12  -1   4   32.88    8.68
 -12   1   5    1.35    4.63
  12  -1  -5    5.88    5.26
  12   1  -5   -0.79    5.99
 -12  -1   5   -0.71    3.78
 -12   1   6    0.27    3.56
  12  -1  -6   -1.64    5.93
  12   1  -6    0.29    7.94
 -12  -1   6    5.63    4.26
 -12   1   7    1.04    3.64
  12  -1  -7    1.58    6.06
  12   1  -7    1.00    6.00
 -12  -1   7   -0.12    3.07
  12  -1  -8   30.73   12.44
  12   1  -8   64.50   15.70
 -12  -1   8   50.00   10.96
  12  -1  -9    2.00    5.29
  12   1  -9    7.52    7.72
 -12  -1   9    2.75    4.78
  12  -1 -10    8.64    7.45
  12   1 -10   15.13   10.19
 -12  -1  10    8.31    5.99
  12  -1 -11   -2.10    5.85
  12   1 -11    1.42    3.89
 -12  -1  11    2.08    3.37
  12  -1 -12   12.47    8.33
  12   1 -12    6.17    7.46
 -12  -1  12    5.07    4.80
  12  -1 -13   -0.20    4.81
  12   1 -13   -7.49    9.08
  12  -1 -14   51.30   13.95
  12   1 -14   36.18   13.02
  12  -1 -15    0.00    5.73
  12   1 -15   -4.91    8.66
  12  -1 -16    0.75    4.31
  12   1 -16    1.30    8.25
  12  -1 -17   -3.25    5.95
  12   1 -17   -1.05    5.34
  12  -1 -18    8.14    7.68
  12   1 -18   15.06    9.89
  12  -1 -19    1.87    5.29
  12   1 -19    9.86    9.38
  12  -1 -20    0.45    6.83
  12   1 -20   10.30    8.05
  12  -1 -21    3.52    7.74
  12   1 -21    6.58    8.49
  12  -1 -22   -3.95    9.03
  12   1 -22    4.51    6.07
  12  -1 -23   -1.47    7.96
  12   1 -23    2.78    6.77
  12  -1 -24   10.20    7.87
  12   1 -24   17.55   10.54
  12  -1 -25   -1.85    7.17
  12   1 -25   -4.47    7.31
  12  -1 -26   13.59    9.10
  12   1 -26   -2.35    6.53
  12  -1 -27    1.35    6.82
  12   1 -27   -0.73    7.22
  12  -1 -28   -0.15    5.41
  12   1 -28    7.99    7.62
  12  -1 -29    0.70    6.41
  12  -1 -30    2.56    7.82
 -12   2   1    7.58    5.50
  12  -2  -1    8.23    7.16
  12   2  -1    5.14    7.29
 -12  -2   1    4.79    3.96
 -12   2   2   19.79    6.64
  12  -2  -2    8.67    6.54
  12   2  -2   21.08   10.81
 -12  -2   2   21.37    6.66
 -12   2   3    1.82    3.56
  12  -2  -3    2.31    7.07
  12   2  -3    0.80    5.89
 -12  -2   3   -1.55    3.68
 -12   2   4    2.36    3.97
  12  -2  -4    1.30    4.71
  12   2  -4    4.38    7.00
 -12  -2   4   11.00    4.93
  12  -2  -5   17.56    8.11
  12   2  -5   11.80    6.98
 -12  -2   5    4.26    4.18
  12  -2  -6   20.53   10.13
  12   2  -6   41.06   13.28
 -12  -2   6   35.73    8.62
  12  -2  -7   26.81    9.64
  12   2  -7    9.75    8.03
 -12  -2   7    6.17    4.51
  12  -2  -8   12.68    7.89
  12   2  -8    2.46    5.06
 -12  -2   8    1.11    3.91
  12  -2  -9   -2.29    5.24
  12   2  -9   -0.50    6.18
 -12  -2   9   -1.24    4.18
  12  -2 -10   20.22    9.89
  12   2 -10   30.93   11.57
 -12  -2  10   39.92    9.36
  12  -2 -11   10.83    8.32
  12   2 -11   -1.46    6.50
 -12  -2  11   11.22    5.56
  12  -2 -12   22.82    9.86
  12   2 -12   20.86    9.30
 -12  -2  12   14.66    6.67
  12  -2 -13   -0.05    5.74
  12   2 -13   -0.97    5.04
 -12  -2  13    3.39    5.09
  12  -2 -14    5.56    7.03
  12   2 -14   -3.12    7.54
  12  -2 -15    0.00    8.11
  12   2 -15   -5.36   10.07
  12  -2 -16   -3.13    8.31
  12   2 -16   13.51    9.68
  12  -2 -17   -0.02    6.38
  12   2 -17    1.08    5.80
  12  -2 -18    7.10    7.91
  12   2 -18    2.96    7.12
  12  -2 -19   -1.59    7.27
  12   2 -19   -0.67    6.80
  12  -2 -20    7.84    8.51
  12   2 -20    0.80    7.50
  12  -2 -21    2.63    7.69
  12   2 -21    2.63    8.78
  12  -2 -22    8.08    9.02
  12   2 -22   17.37    9.81
  12  -2 -23   -2.58    5.75
  12   2 -23    4.33    7.67
  12  -2 -24   13.52    8.78
  12   2 -24   -2.11    8.45
  12  -2 -25   -0.00    5.99
  12   2 -25    5.59    7.31
  12  -2 -26    5.28    7.30
  12   2 -26   16.54    9.47
  12  -2 -27   -0.26    5.33
  12   2 -27   -2.60    7.27
  12  -2 -28    6.49    7.08
  12   2 -28    7.06    7.59
  12  -2 -29    7.85    8.07
  12  -2 -30   -3.79    7.96
 -12   3   1    4.08    5.01
  12  -3  -1   -3.07    7.80
  12   3  -1    1.34    4.53
 -12  -3   1    2.73    4.17
 -12   3   2   21.68    7.31
  12  -3  -2   17.28    7.71
  12   3  -2   17.30    9.21
 -12  -3   2   17.60    6.48
  12  -3  -3    8.49    6.84
  12   3  -3    8.51    6.35
 -12  -3   3    5.49    5.40
  12  -3  -4   17.00    8.90
  12   3  -4   31.18   10.61
 -12  -3   4   11.02    5.50
  12  -3  -5   14.62    9.35
  12   3  -5    2.38    6.99
 -12  -3   5    5.31    4.31
  12  -3  -6   -2.65    6.65
  12   3  -6    4.50    6.85
 -12  -3   6   -0.13    4.05
  12  -3  -7    4.69    7.88
  12   3  -7    7.96    6.67
 -12  -3   7    1.83    3.53
  12  -3  -8   15.32    9.56
  12   3  -8   21.03    9.32
 -12  -3   8   27.67    8.25
  12  -3  -9    5.63    7.47
  12   3  -9    4.53    6.96
 -12  -3   9    8.77    5.53
  12  -3 -10   19.84    9.58
  12   3 -10   10.10    8.56
 -12  -3  10   16.05    6.52
  12  -3 -11    3.03    5.39
  12   3 -11   -3.85    6.88
 -12  -3  11    1.33    4.93
  12  -3 -12   16.67    9.12
  12   3 -12   11.30    7.81
 -12  -3  12   10.02    5.32
  12  -3 -13   -0.79    6.60
  12   3 -13    2.54    5.90
 -12  -3  13    0.00    3.31
  12  -3 -14   26.42   11.90
  12   3 -14    5.67    9.14
 -12  -3  14   12.99    6.62
  12  -3 -15    0.30    5.99
  12   3 -15    4.85    7.41
  12  -3 -16    8.24    8.12
  12   3 -16    6.35    9.42
  12  -3 -17   -2.56    5.53
  12   3 -17   -2.36    7.54
  12  -3 -18   16.73    9.50
  12   3 -18    0.00    8.23
  12  -3 -19    1.95    6.84
  12   3 -19    6.93    7.32
  12  -3 -20    4.82    6.92
  12   3 -20    4.73    6.83
  12  -3 -21   -4.45    8.91
  12   3 -21   -5.28    7.62
  12  -3 -22    7.55    9.49
  12   3 -22    1.56    5.72
  12  -3 -23   -2.33    7.18
  12   3 -23    1.54    6.94
  12  -3 -24   16.32    9.61
  12   3 -24   29.17   10.21
  12  -3 -25   -4.03    9.58
  12   3 -25    7.46    8.30
  12  -3 -26    2.10    6.69
  12   3 -26   -1.35    7.55
  12  -3 -27   -4.49    7.97
  12   3 -27    2.60    6.11
  12  -3 -28   -0.39    6.83
  12  -3 -29   -1.67    6.15
  12  -3 -30   -1.70    6.44
  12  -3 -31   -1.43    6.83
 -12   4   1    7.25    5.15
  12  -4  -1    8.46    5.85
  12   4  -1   11.54    7.79
 -12  -4   1    7.04    5.03
  12  -4  -2    7.38    6.62
  12   4  -2    7.88    7.65
 -12  -4   2    7.82    4.84
  12  -4  -3    0.86    5.16
  12   4  -3   -2.74    5.90
 -12  -4   3    2.18    4.04
  12  -4  -4    0.44    5.15
  12   4  -4   -2.15    7.42
 -12  -4   4   -1.89    4.30
  12  -4  -5   -1.14    5.20
  12   4  -5    5.07    7.14
 -12  -4   5    4.96    5.13
  12  -4  -6   25.19   10.19
  12   4  -6   38.68   11.60
 -12  -4   6   14.54    7.08
  12  -4  -7    7.52    8.10
  12   4  -7    5.71    7.45
 -12  -4   7    2.41    4.48
  12  -4  -8   -0.16    6.98
  12   4  -8   -1.19    6.79
 -12  -4   8   -2.01    5.03
  12  -4  -9    6.95    7.50
  12   4  -9    1.30    6.46
 -12  -4   9    3.84    3.97
  12  -4 -10   11.10    7.31
  12   4 -10    2.31    5.68
 -12  -4  10    4.06    5.60
  12  -4 -11   11.86    9.23
  12   4 -11   18.65    9.24
 -12  -4  11    3.15    4.04
  12  -4 -12    3.28    5.67
  12   4 -12   16.10    9.10
 -12  -4  12   23.74    7.65
  12  -4 -13    3.01    7.70
  12   4 -13   -4.55    7.08
 -12  -4  13    0.77    5.47
  12  -4 -14    0.93    6.44
  12   4 -14   -2.83    7.60
 -12  -4  14   -1.13    4.67
  12  -4 -15    8.14    6.99
  12   4 -15    8.56    8.47
 -12  -4  15   -0.18    4.07
  12  -4 -16    4.57    7.49
  12   4 -16   15.71    9.76
  12  -4 -17   -0.75    5.83
  12   4 -17    9.81    8.02
  12  -4 -18   15.93    8.94
  12   4 -18    4.50    7.25
  12  -4 -19   10.91    8.12
  12   4 -19   -0.43    6.59
  12  -4 -20   -1.62    6.59
  12   4 -20    9.39    7.61
  12  -4 -21    3.54    7.74
  12   4 -21    8.65    8.73
  12  -4 -22    3.51    5.83
  12   4 -22   21.13    9.42
  12  -4 -23   -2.56    8.08
  12   4 -23   -0.48    7.33
  12  -4 -24   -1.88    6.51
  12   4 -24    2.88    7.32
  12  -4 -25    7.24    8.06
  12   4 -25   -3.71    5.96
  12  -4 -26    7.56    9.95
  12   4 -26   14.33    8.82
  12  -4 -27   -1.14    6.57
  12  -4 -28   -1.37    6.59
  12  -4 -29    1.61    4.05
  12  -4 -30   -2.97    7.37
  12  -4 -31   -1.44    6.76
  12  -5  -1    7.27    6.83
  12   5  -1    3.62    5.20
 -12  -5   1   -1.23    3.72
  12  -5  -2    4.12    7.51
  12   5  -2   -0.94    7.73
 -12  -5   2    9.05    4.67
  12  -5  -3    4.92    5.96
  12   5  -3   10.56    8.06
 -12  -5   3    8.65    5.02
  12  -5  -4    1.75    5.75
  12   5  -4   -0.03    5.19
 -12  -5   4   13.91    5.31
  12  -5  -5   14.06    7.51
  12   5  -5   -2.62    7.14
 -12  -5   5    7.73    4.77
  12  -5  -6   -0.79    6.39
  12   5  -6   -3.33    7.49
 -12  -5   6   -0.91    4.33
  12  -5  -7    2.72    6.88
  12   5  -7   -2.57    6.88
 -12  -5   7    8.67    4.83
  12  -5  -8   12.02    7.93
  12   5  -8   14.91    9.21
 -12  -5   8    3.89    4.27
  12  -5  -9   27.80    9.92
  12   5  -9   14.38   10.08
 -12  -5   9    6.33    4.98
  12  -5 -10   -1.19    6.12
  12   5 -10   -1.50    7.18
 -12  -5  10    5.91    5.29
  12  -5 -11    1.93    5.81
  12   5 -11   -3.42    8.65
 -12  -5  11    5.84    5.52
  12  -5 -12   -1.49    6.85
  12   5 -12   -2.06    6.94
 -12  -5  12    3.09    5.55
  12  -5 -13   10.12    8.01
  12   5 -13    4.51    5.73
 -12  -5  13   14.80    7.23
  12  -5 -14    7.92    9.30
  12   5 -14    7.04    7.45
 -12  -5  14    8.62    6.06
  12  -5 -15    0.67    6.21
  12   5 -15    2.46    6.64
 -12  -5  15    2.30    5.11
  12  -5 -16    4.35    7.21
  12   5 -16   -0.93    6.50
 -12  -5  16    1.01    4.01
  12  -5 -17    1.53    5.31
  12   5 -17    6.16    7.57
  12  -5 -18    8.59    7.78
  12   5 -18    3.08    8.83
  12  -5 -19    6.70    8.64
  12   5 -19   -0.86    6.19
  12  -5 -20   -1.70    8.16
  12   5 -20    7.80    7.65
  12  -5 -21   -0.42    5.28
  12   5 -21   -2.11    7.23
  12  -5 -22   -2.26    6.82
  12   5 -22    0.20    6.01
  12  -5 -23   -0.06    8.08
  12   5 -23    2.83    8.71
  12  -5 -24   -0.06    5.69
  12   5 -24    9.88    7.75
  12  -5 -25   -2.54    7.40
  12   5 -25   10.14    8.00
  12  -5 -26   -2.80    9.01
  12  -5 -27    0.23    4.66
  12  -5 -28   -4.57    8.53
  12  -5 -29    2.87    7.32
  12  -5 -30    1.94    6.60
  12  -6  -1   22.00    9.08
  12   6  -1   16.47    9.03
 -12  -6   1    8.67    5.82
  12  -6  -2   15.28    7.66
  12   6  -2    6.95    6.92
 -12  -6   2    1.30    4.84
  12  -6  -3    3.70    6.70
  12   6  -3   -2.02    6.20
 -12  -6   3    3.82    3.76
  12  -6  -4   -0.70    5.72
  12   6  -4   -0.79    5.96
 -12  -6   4    3.30    3.64
  12  -6  -5   22.68    8.88
  12   6  -5   20.99    9.23
 -12  -6   5   14.58    5.85
  12  -6  -6    7.79    6.03
  12   6  -6   14.53    8.91
 -12  -6   6   10.44    4.88
  12  -6  -7    9.53    7.77
  12   6  -7    2.79    6.78
 -12  -6   7    7.29    5.43
  12  -6  -8    5.66    6.05
  12   6  -8    2.21    7.03
 -12  -6   8    0.97    4.38
  12  -6  -9   -1.37    5.91
  12   6  -9    2.84    6.61
 -12  -6   9   -1.18    4.43
  12  -6 -10    4.39    6.22
  12   6 -10    4.20    8.74
 -12  -6  10   14.04    6.64
  12  -6 -11   23.32    9.37
  12   6 -11   21.52   11.85
 -12  -6  11   22.82    8.03
  12  -6 -12    1.61    8.14
  12   6 -12   -1.14    7.35
 -12  -6  12   10.06    5.27
  12  -6 -13    1.40    6.32
  12   6 -13    0.33    5.43
 -12  -6  13   -0.08    4.19
  12  -6 -14    6.10    7.25
  12   6 -14   -0.10    7.65
 -12  -6  14   -2.19    5.75
  12  -6 -15    5.21    6.98
  12   6 -15   -0.02    5.66
 -12  -6  15    1.90    3.50
  12  -6 -16    7.64    6.63
  12   6 -16    4.68    7.52
 -12  -6  16    5.30    5.48
  12  -6 -17   -3.55    7.41
  12   6 -17   -1.63    6.50
 -12  -6  17    8.36    5.42
  12  -6 -18    5.63    7.52
  12   6 -18   -0.45    5.78
  12  -6 -19   -0.05    6.87
  12   6 -19    2.17    5.99
  12  -6 -20    2.31    7.39
  12   6 -20   -1.45    4.85
  12  -6 -21   -2.68    6.67
  12   6 -21   -2.24    8.25
  12  -6 -22   11.90    8.67
  12   6 -22    5.46    7.48
  12  -6 -23   -1.64    7.37
  12   6 -23   -3.23    7.11
  12  -6 -24    0.09    6.42
  12  -6 -25    7.37    8.34
  12  -6 -26    3.57    6.88
  12  -6 -27   15.44   11.29
  12  -6 -28    0.21    6.80
  12  -7  -1    3.43    5.40
  12   7  -1   -0.31    4.49
 -12  -7   1    1.00    3.58
  12  -7  -2    0.46    5.41
  12   7  -2    4.57    7.09
 -12  -7   2    4.30    3.79
  12  -7  -3    9.65    6.51
  12   7  -3    5.10    6.90
 -12  -7   3   12.07    6.43
  12  -7  -4    5.59    6.83
  12   7  -4   -2.18    6.79
 -12  -7   4    0.29    3.94
  12  -7  -5   -1.00    6.54
  12   7  -5    3.40    6.61
 -12  -7   5    2.67    5.02
  12  -7  -6    3.96    5.12
  12   7  -6    1.58    5.87
 -12  -7   6   -3.31    4.33
  12  -7  -7   -1.75    5.17
  12   7  -7   -0.05    7.16
 -12  -7   7   -0.35    4.89
  12  -7  -8    2.96    5.27
  12   7  -8    0.13    5.91
 -12  -7   8   -2.29    3.85
  12  -7  -9   31.31   11.73
  12   7  -9   27.17   11.71
 -12  -7   9   10.37    7.42
  12  -7 -10    7.18    7.65
  12   7 -10    5.83    7.60
 -12  -7  10    4.89    4.30
  12  -7 -11    0.17    4.77
  12   7 -11   -2.92    5.67
 -12  -7  11    6.61    6.16
  12  -7 -12   -2.37    7.74
  12   7 -12   -2.53    6.93
 -12  -7  12    0.17    3.70
  12  -7 -13    1.72    5.07
  12   7 -13   -3.18    6.69
 -12  -7  13    1.78    5.07
  12  -7 -14    2.02    7.71
  12   7 -14   -0.71    6.83
 -12  -7  14    6.91    5.96
  12  -7 -15    6.22    7.03
  12   7 -15    2.26    6.91
 -12  -7  15    9.69    5.88
  12  -7 -16   -0.77    6.03
  12   7 -16    2.31    6.79
 -12  -7  16    4.87    4.60
  12  -7 -17    3.55    7.86
  12   7 -17    0.68    5.99
 -12  -7  17   -1.85    5.09
  12  -7 -18    7.86    7.60
  12   7 -18   -0.51    3.29
  12  -7 -19    7.94    8.17
  12   7 -19    9.22    7.29
  12  -7 -20    3.88    7.21
  12   7 -20   -0.81    5.92
  12  -7 -21   -2.31    7.71
  12   7 -21   -5.32    7.72
  12  -7 -22   -3.59    6.63
  12   7 -22   -2.62    6.69
  12  -7 -23    0.04    6.79
  12  -7 -24    4.40    5.49
  12  -7 -25   -1.76    5.44
  12  -7 -26    2.12    5.72
  12  -8  -1   18.51    9.73
  12   8  -1   14.11    8.23
 -12  -8   1   13.53    5.77
  12  -8  -2    0.33    4.36
  12   8  -2   -1.33    5.07
 -12  -8   2    0.57    3.31
  12  -8  -3   -0.87    5.84
  12   8  -3   11.30    7.86
 -12  -8   3    4.20    4.33
  12  -8  -4    3.44    6.50
  12   8  -4   -4.40    6.77
 -12  -8   4   -1.64    5.33
  12  -8  -5   18.46    8.54
  12   8  -5   10.19    7.13
 -12  -8   5    6.07    4.79
  12  -8  -6   -0.17    5.01
  12   8  -6    0.78    5.66
 -12  -8   6    0.43    3.30
  12  -8  -7   13.66    7.24
  12   8  -7   16.13    9.55
 -12  -8   7   10.86    6.05
  12  -8  -8    2.29    5.49
  12   8  -8   -1.61    5.85
 -12  -8   8   -0.31    4.55
  12  -8  -9    5.45    6.31
  12   8  -9    4.60    6.49
 -12  -8   9    2.24    4.37
  12  -8 -10   -0.25    6.03
  12   8 -10    5.45    6.55
 -12  -8  10   -0.24    3.07
  12  -8 -11    0.02    5.30
  12   8 -11   16.97    9.31
 -12  -8  11    6.60    4.99
  12  -8 -12    3.43    6.21
  12   8 -12    3.31    6.89
 -12  -8  12    1.73    4.47
  12  -8 -13    2.98    5.99
  12   8 -13   -0.39    4.93
 -12  -8  13   -0.54    4.97
  12  -8 -14    2.23    6.03
  12   8 -14   -2.59    6.36
 -12  -8  14   -0.13    2.83
  12  -8 -15    4.74    7.29
  12   8 -15   12.28    7.69
 -12  -8  15    7.12    5.06
  12  -8 -16    4.84    7.85
  12   8 -16    3.30    7.25
 -12  -8  16   -4.07    5.57
  12  -8 -17    8.94    8.25
  12   8 -17    3.12    6.65
 -12  -8  17    0.04    4.20
  12  -8 -18   -1.88    6.82
  12   8 -18   -1.53    6.52
 -12  -8  18   -0.60    4.73
  12  -8 -19   -0.18    8.08
  12   8 -19   -2.63    6.87
  12  -8 -20    3.45    6.36
  12   8 -20    3.48    6.70
  12  -8 -21    8.25    8.03
  12   8 -21    6.30    6.56
  12  -8 -22    7.09    7.94
  12  -8 -23   -0.32    7.70
  12  -8 -24   -3.52    7.74
  12  -9  -1    1.00    4.70
  12   9  -1    0.43    5.96
 -12  -9   1   -0.95    4.55
  12  -9  -2    5.57    6.58
  12   9  -2   -1.61    5.81
 -12  -9   2   -1.16    4.41
  12  -9  -3   37.34   10.55
  12   9  -3    4.75    6.28
 -12  -9   3    5.27    5.76
  12  -9  -4   -1.07    4.33
  12   9  -4    1.42    5.62
 -12  -9   4   -0.49    3.90
  12  -9  -5    3.61    6.35
  12   9  -5    4.31    6.06
 -12  -9   5   -1.33    4.62
  12  -9  -6   -2.40    6.39
  12   9  -6   -1.01    5.28
 -12  -9   6   -0.35    4.13
  12  -9  -7    3.81    5.35
  12   9  -7    0.79    5.64
 -12  -9   7   -0.09    4.36
  12  -9  -8    0.48    5.67
  12   9  -8   -0.73    6.26
 -12  -9   8   -1.81    5.34
  12  -9  -9    7.29    7.26
  12   9  -9   13.12    9.18
 -12  -9   9   11.43    7.19
  12  -9 -10   -1.10    5.65
  12   9 -10   -0.57    4.42
 -12  -9  10    0.50    3.81
  12  -9 -11   -3.66    7.33
  12   9 -11   -1.98    5.29
 -12  -9  11   -1.83    4.72
  12  -9 -12    2.85    7.08
  12   9 -12   -2.70    6.26
 -12  -9  12    2.49    4.92
  12  -9 -13    0.37    5.35
  12   9 -13    2.32    6.54
 -12  -9  13    9.47    5.68
  12  -9 -14   -3.61    7.65
  12   9 -14   -0.11    6.27
 -12  -9  14   -1.52    5.77
  12  -9 -15    5.48    8.07
  12   9 -15    2.82    7.43
 -12  -9  15   13.50    7.52
  12  -9 -16   -0.52    6.04
  12   9 -16   -1.49    5.96
 -12  -9  16    3.65    4.52
  12  -9 -17   13.33    8.89
  12   9 -17   -2.02    8.00
 -12  -9  17    7.25    6.58
  12  -9 -18   -4.29    6.60
  12   9 -18   -2.29    7.89
 -12  -9  18   -2.32    5.33
  12  -9 -19    6.24    7.37
  12   9 -19   10.55    7.35
  12  -9 -20   -5.41    8.98
  12  -9 -21   -3.09    7.42
  12  -9 -22    4.28    7.85
  12 -10  -1    4.66    6.36
 -12 -10   1    3.33    4.90
  12 -10  -2   -0.06    4.93
 -12 -10   2   -2.95    4.61
  12 -10  -3    2.96    5.43
  12  10  -3    2.39    4.87
 -12 -10   3    5.62    4.73
  12 -10  -4    5.85    5.54
  12  10  -4   -3.40    6.52
 -12 -10   4   -3.29    5.13
  12 -10  -5   10.53    7.09
  12  10  -5    1.65    5.53
 -12 -10   5    9.99    5.82
  12 -10  -6   -2.35    5.30
  12  10  -6   -0.44    5.77
 -12 -10   6   -1.81    4.53
  12 -10  -7   12.53    7.32
  12  10  -7   -0.70    5.53
 -12 -10   7    7.94    5.49
  12 -10  -8    1.50    6.66
  12  10  -8   -0.83    6.66
 -12 -10   8    0.89    5.34
  12 -10  -9    2.01    6.24
  12  10  -9    6.38    6.78
 -12 -10   9    1.04    4.28
  12 -10 -10    3.08    6.03
  12  10 -10   10.47    7.29
 -12 -10  10    5.90    5.29
  12 -10 -11    9.66    7.69
  12  10 -11    1.42    7.63
 -12 -10  11    1.34    3.87
  12 -10 -12    7.17    7.74
  12  10 -12    0.67    4.44
 -12 -10  12   -1.81    4.10
  12 -10 -13    0.96    6.60
  12  10 -13    9.94    7.32
 -12 -10  13   -0.20    4.67
  12 -10 -14    1.32    5.58
  12  10 -14   -0.09    5.22
 -12 -10  14    2.14    6.24
  12 -10 -15    6.05    7.01
  12  10 -15   -0.80    5.57
 -12 -10  15   -0.03    4.61
  12 -10 -16   -0.99    6.23
  12  10 -16   -1.07    6.56
 -12 -10  16    2.93    5.27
  12 -10 -17   -2.42    7.56
  12  10 -17   22.17   10.19
 -12 -10  17    4.17    5.81
  12 -10 -18    5.22    7.36
  12  10 -18   -3.66    8.36
 -12 -10  18   -0.98    5.04
  12 -10 -19   -1.77    6.05
  12 -11  -1   -1.00    4.59
 -12 -11   1   -0.48    3.63
  12 -11  -2    1.00    5.75
 -12 -11   2    2.02    4.44
  12 -11  -3    8.40    7.37
 -12 -11   3    2.05    4.37
  12 -11  -4   -0.83    4.93
 -12 -11   4    4.58    5.00
  12 -11  -5    3.64    6.19
  12  11  -5    1.80    5.67
 -12 -11   5   -0.55    3.77
  12 -11  -6    7.17    6.72
  12  11  -6   10.62    7.09
 -12 -11   6    3.12    5.93
  12 -11  -7   -1.18    6.16
  12  11  -7   -2.43    6.04
 -12 -11   7   -3.74    6.35
  12 -11  -8   -1.44    6.07
  12  11  -8   -0.01    5.25
 -12 -11   8    0.91    4.54
  12 -11  -9    9.00    7.38
  12  11  -9    6.64    5.90
 -12 -11   9   -0.54    5.99
  12 -11 -10    1.02    5.48
  12  11 -10   -2.99    5.35
 -12 -11  10   -0.80    4.42
  12 -11 -11   -0.39    5.59
  12  11 -11    1.51    7.47
 -12 -11  11    1.88    5.89
  12 -11 -12   -0.10    6.27
  12  11 -12    1.17    6.11
 -12 -11  12    0.44    5.58
  12 -11 -13    5.42    8.17
  12  11 -13   -0.07    4.49
 -12 -11  13    0.46    5.70
  12 -11 -14    1.18    7.69
  12  11 -14   -0.95    5.47
 -12 -11  14    2.54    5.43
  12 -11 -15    6.32    6.72
  12  11 -15    4.69    6.65
 -12 -11  15   -0.11    6.52
  12 -11 -16   -5.66    7.32
  12  11 -16    2.43    5.18
 -12 -11  16    2.88    5.50
  12 -11 -17   -2.72    6.21
 -12 -11  17    0.37    4.78
 -12 -11  18   -0.72    5.74
 -12 -11  19    8.47    6.11
  12 -12  -1    8.11    5.94
  12 -12  -2   -0.34    4.19
  12 -12  -3   -1.35    5.82
  12 -12  -4   -0.43    3.88
  12 -12  -5   10.16    6.29
  12 -12  -6   -1.03    4.90
 -12 -12   6   -1.05    4.19
  12 -12  -7    3.05    6.81
 -12 -12   7   -0.11    3.94
  12 -12  -8   -1.23    5.83
  12  12  -8   -1.96    6.16
 -12 -12   8   -1.69    5.89
  12 -12  -9   -1.55    6.06
  12  12  -9   -0.96    4.65
 -12 -12   9   -0.74    3.71
  12 -12 -10    2.07    5.69
  12  12 -10   -3.22    5.42
 -12 -12  10    0.44    4.42
  12 -12 -11    9.27    6.86
  12  12 -11    4.32    6.79
 -12 -12  11    9.58    6.42
  12 -12 -12    5.22    7.24
  12  12 -12   -1.76    5.67
 -12 -12  12   -3.10    5.02
  12 -12 -13    0.61    6.59
  12  12 -13    8.31    5.72
 -12 -12  13    3.02    6.01
  12 -12 -14   -1.25    6.23
  12  12 -14   -1.70    4.98
 -12 -12  14    7.89    6.46
  12 -13  -4    0.48    5.38
  12 -13  -5    7.88    6.68
  12 -13  -6    9.35    6.37
  12 -13  -7   -0.42    5.53
  12 -13  -8   -0.27    5.81
  12 -13  -9    2.41    5.20
  12 -13 -10    5.65    6.63
  12 -13 -11    3.04    5.76
  12  13 -11   -0.19    3.99
  12 -13 -12    0.34    6.50
  12  13 -12   -1.63    5.78
 -11   0   1   65.87   12.28
  11   0  -1  107.94   17.85
 -11   0   2    2.27    3.23
  11   0  -2   -2.56    5.04
 -11   0   3   29.81    7.66
  11   0  -3   21.75    8.39
  11   0  -4   -0.70    6.77
  11   0  -5   86.89   17.41
  11   0  -6   -1.49    7.40
  11   0  -7    4.88    6.48
  11   0  -8   -2.83    6.71
  11   0  -9   42.78   12.97
 -11   0  10    0.54    2.68
  11   0 -10    2.33    4.82
 -11   0  11   35.58    8.86
  11   0 -11   39.07   13.03
 -11   0  12   -1.35    3.21
  11   0 -12    1.42    6.23
  11   0 -13   -0.27    4.89
  11   0 -14   -3.86    6.38
  11   0 -15   13.57    9.96
  11   0 -16    1.26    5.81
  11   0 -17    0.96    7.28
  11   0 -18    1.12    6.68
  11   0 -19    8.09    7.41
  11   0 -20    0.25    4.36
  11   0 -21   41.18   12.41
  11   0 -22   -3.32    5.90
  11   0 -23   -0.76    6.78
  11   0 -24   -2.50    7.56
  11   0 -25   -3.91    7.52
  11   0 -26   -2.26    7.74
  11   0 -27   10.02    7.54
  11   0 -28   -1.76    7.66
  11   0 -29    3.33    6.64
  11   0 -30    3.20    5.56
  11   0 -31    1.11    6.33
  11   0 -32   -1.88    6.50
  11   0 -33   -0.50    6.71
  11  -1  -1   77.14   16.34
  11   1  -1  105.96   18.17
 -11  -1   1   61.12   11.64
  11  -1  -2    3.84    5.72
  11   1  -2    3.91    5.26
 -11  -1   2    4.55    4.48
  11  -1  -3   37.38   11.42
  11   1  -3   22.42    9.20
 -11  -1   3   39.97    9.03
  11  -1  -4   -0.08    5.49
  11   1  -4    2.83    4.68
 -11  -1   4    0.66    3.63
  11  -1  -5   16.88    7.70
  11   1  -5   19.90    7.89
 -11  -1   5    7.20    4.96
  11  -1  -6    7.89    6.82
  11   1  -6    1.34    4.82
 -11  -1   6    0.01    4.18
 -11   1   7   42.32    9.39
  11  -1  -7   42.71   12.37
  11   1  -7   29.06   11.59
 -11   1   8   -0.08    3.69
  11  -1  -8    5.37    4.80
  11   1  -8   -1.80    6.77
 -11   1   9   24.79    7.18
  11  -1  -9   20.74   10.35
  11   1  -9   43.91   12.72
 -11   1  10   -0.24    4.27
  11  -1 -10    3.50    6.32
  11   1 -10    0.32    6.73
 -11   1  11   11.69    5.61
  11  -1 -11    9.32    7.38
  11   1 -11   11.85    8.47
  11  -1 -12    2.77    6.17
  11   1 -12   -1.01    6.91
  11  -1 -13   28.27   11.09
  11   1 -13   36.62   12.41
  11  -1 -14    3.10    5.27
  11   1 -14   -3.72    8.06
  11  -1 -15    0.79    7.31
  11   1 -15    1.84    5.96
  11  -1 -16   -1.92    5.49
  11   1 -16   -0.61    7.81
  11  -1 -17   17.83    9.31
  11   1 -17    8.48    7.63
  11  -1 -18   -3.89    6.22
  11   1 -18    7.60    6.59
  11  -1 -19    9.66    8.18
  11   1 -19    1.86    5.67
  11  -1 -20   -1.88    6.98
  11   1 -20   -4.00    9.06
  11  -1 -21    3.80    6.17
  11   1 -21   -0.48    5.81
  11  -1 -22    1.83    6.56
  11   1 -22   -4.35    7.13
  11  -1 -23   19.67    9.77
  11   1 -23   15.91   10.68
  11  -1 -24    2.59    6.72
  11   1 -24   -1.16    6.09
  11  -1 -25   10.55    9.42
  11   1 -25    1.73    6.64
  11  -1 -26   -1.23    7.08
  11   1 -26   -0.42    4.71
  11  -1 -27   -2.83    6.78
  11   1 -27   12.49    8.42
  11  -1 -28    0.46    6.86
  11   1 -28    1.64    5.17
  11  -1 -29    3.40    7.09
  11   1 -29    9.65    8.05
  11  -1 -30    9.94    8.48
  11   1 -30    3.41    7.20
  11  -1 -31    3.20    7.20
  11   1 -31   -1.59    7.29
  11  -1 -32   -1.91    5.89
  11   1 -32    0.21    6.82
  11  -1 -33   16.88    9.05
  11  -2  -1   18.93    9.16
  11   2  -1   11.37    8.22
 -11  -2   1   15.95    5.74
  11  -2  -2   -0.01    5.69
  11   2  -2    1.41    5.56
 -11  -2   2    2.18    4.08
  11  -2  -3    5.77    6.33
  11   2  -3    7.00    6.04
 -11  -2   3    5.37    5.24
 -11   2   4    7.70    5.34
  11  -2  -4   -0.54    6.21
  11   2  -4    3.56    5.61
 -11  -2   4    2.97    3.22
 -11   2   5   26.36    7.95
  11  -2  -5   47.14   12.17
  11   2  -5   45.13   12.30
 -11  -2   5   37.59    8.90
 -11   2   6   16.71    5.94
  11  -2  -6   13.49    8.24
  11   2  -6   20.58    9.86
 -11  -2   6    7.91    5.13
 -11   2   7    6.29    4.04
  11  -2  -7    1.76    6.55
  11   2  -7   18.94    9.71
 -11  -2   7    4.58    4.72
 -11   2   8   17.29    6.05
  11  -2  -8   13.79    7.87
  11   2  -8   10.85    7.38
 -11  -2   8   11.05    5.88
 -11   2   9   16.62    6.52
  11  -2  -9   48.98   12.41
  11   2  -9   30.46   10.83
 -11  -2   9   21.79    7.65
  11  -2 -10    0.70    4.03
  11   2 -10   -2.75    6.81
 -11  -2  10    3.84    3.87
  11  -2 -11   31.45   11.35
  11   2 -11   19.16   10.36
 -11  -2  11   24.72    7.74
  11  -2 -12   -1.08    5.46
  11   2 -12   -3.66    6.02
  11  -2 -13   -1.54    5.86
  11   2 -13    3.10    7.42
  11  -2 -14   -3.15    6.52
  11   2 -14   -2.96    6.99
  11  -2 -15   18.01    9.62
  11   2 -15    7.83    6.91
  11  -2 -16   22.14   10.35
  11   2 -16   -0.15    5.87
  11  -2 -17   13.80    7.62
  11   2 -17   18.27    9.17
  11  -2 -18   -1.81    6.22
  11   2 -18    1.10    7.98
  11  -2 -19    3.32    7.18
  11   2 -19   17.08    9.05
  11  -2 -20   -2.69    7.94
  11   2 -20   15.17    9.15
  11  -2 -21   18.97   10.47
  11   2 -21   16.87   10.06
  11  -2 -22   -3.66    6.61
  11   2 -22   -0.55    4.23
  11  -2 -23   -1.05    6.87
  11   2 -23   -1.36    5.30
  11  -2 -24   -3.29    6.52
  11   2 -24   -1.07    6.92
  11  -2 -25   14.09    9.76
  11   2 -25   18.14    8.80
  11  -2 -26    7.58    8.18
  11   2 -26    1.02    5.70
  11  -2 -27   -1.69    7.24
  11   2 -27    2.78    6.63
  11  -2 -28   -3.13    7.51
  11   2 -28   -0.11    6.12
  11  -2 -29    5.00    7.48
  11   2 -29   -2.97    6.21
  11  -2 -30    1.37    5.38
  11   2 -30   -2.39    5.88
  11  -2 -31    4.65    6.91
  11   2 -31   15.49    8.21
  11  -2 -32    1.99    6.26
  11  -2 -33   -1.46    5.49
  11  -2 -34    4.64    6.71
  11  -3  -1    9.03    6.04
  11   3  -1   10.14    7.10
 -11  -3   1   12.49    5.97
  11  -3  -2    9.10    6.97
  11   3  -2    2.81    5.98
 -11  -3   2    7.35    5.02
 -11   3   3   47.74   10.03
  11  -3  -3   39.49   12.43
  11   3  -3   58.37   13.72
 -11  -3   3   42.86    9.44
 -11   3   4    5.54    4.80
  11  -3  -4   10.10    6.87
  11   3  -4   10.02    8.70
 -11  -3   4    4.41    5.21
 -11   3   5    2.11    3.32
  11  -3  -5    5.00    5.83
  11   3  -5   -0.60    5.22
 -11  -3   5    8.80    4.95
 -11   3   6    2.48    4.01
  11  -3  -6    8.10    7.34
  11   3  -6   27.43   10.55
 -11  -3   6   18.29    6.71
 -11   3   7   35.31    9.25
  11  -3  -7   32.72   10.88
  11   3  -7   60.90   14.69
 -11  -3   7   36.63    9.25
  11  -3  -8    0.78    5.13
  11   3  -8    5.96    7.51
 -11  -3   8    5.53    4.26
  11  -3  -9    5.96    7.16
  11   3  -9    7.71    7.39
 -11  -3   9    5.53    4.78
  11  -3 -10    9.21    6.75
  11   3 -10   -1.66    6.93
 -11  -3  10   -0.10    4.64
  11  -3 -11   -0.00    5.81
  11   3 -11   -3.25    8.28
 -11  -3  11   13.02    5.27
  11  -3 -12    3.33    6.89
  11   3 -12   11.22    7.37
 -11  -3  12    3.14    4.08
  11  -3 -13   28.86   10.55
  11   3 -13   19.08    9.32
 -11  -3  13   11.26    5.87
  11  -3 -14   -3.13    5.63
  11   3 -14   -1.77    6.98
 -11  -3  14    0.06    3.82
  11  -3 -15    1.95    5.17
  11   3 -15   -2.72    5.48
 -11  -3  15    0.29    3.30
  11  -3 -16    3.31    5.91
  11   3 -16   -1.25    4.96
 -11  -3  16    4.46    4.91
  11  -3 -17   20.85    9.30
  11   3 -17    7.75    7.34
  11  -3 -18   12.28    7.33
  11   3 -18   18.53    8.72
  11  -3 -19    9.29    9.45
  11   3 -19    1.49    7.25
  11  -3 -20    4.69    6.50
  11   3 -20    4.30    7.52
  11  -3 -21    2.26    8.32
  11   3 -21    2.55    7.36
  11  -3 -22   13.40    8.78
  11   3 -22    8.23    8.02
  11  -3 -23   25.71   11.11
  11   3 -23   25.69   11.50
  11  -3 -24   -0.89    7.19
  11   3 -24    8.57    6.54
  11  -3 -25   -1.90    6.53
  11   3 -25    0.00    5.89
  11  -3 -26   -1.07    4.73
  11   3 -26    5.04    5.77
  11  -3 -27   20.42   10.75
  11   3 -27   19.17    8.55
  11  -3 -28   -3.00    7.14
  11   3 -28    5.74    6.55
  11  -3 -29   16.82    9.44
  11   3 -29    3.28    6.49
  11  -3 -30    2.63    5.50
  11   3 -30    8.27    7.22
  11  -3 -31   -2.16    6.49
  11  -3 -32   -0.62    5.46
  11  -3 -33    1.56    5.52
  11  -3 -34    0.10    4.95
 -11   4   1   24.72    7.42
  11  -4  -1   38.69   10.89
  11   4  -1   19.67    9.54
 -11  -4   1   20.73    7.03
 -11   4   2    2.04    3.42
  11  -4  -2    4.25    6.98
  11   4  -2    4.55    6.82
 -11  -4   2   -0.15    2.83
 -11   4   3    8.71    4.84
  11  -4  -3   -0.19    5.99
  11   4  -3    9.43    8.31
 -11  -4   3   -0.86    3.40
 -11   4   4    7.42    4.63
  11  -4  -4    2.53    5.08
  11   4  -4   -1.82    6.41
 -11  -4   4   13.22    5.75
  11  -4  -5   31.09   10.55
  11   4  -5   46.47   13.18
 -11  -4   5   43.21    9.72
  11  -4  -6    6.25    7.03
  11   4  -6    4.82    7.09
 -11  -4   6    8.64    4.80
  11  -4  -7   -1.24    4.38
  11   4  -7    2.66    6.60
 -11  -4   7    6.38    4.42
  11  -4  -8    1.61    5.85
  11   4  -8    8.28    7.92
 -11  -4   8   -1.04    3.78
  11  -4  -9   35.36   11.55
  11   4  -9   34.52   10.77
 -11  -4   9   21.19    7.31
  11  -4 -10    7.66    7.33
  11   4 -10    4.28    6.83
 -11  -4  10   -3.15    4.58
  11  -4 -11   14.07    7.88
  11   4 -11   21.72   10.10
 -11  -4  11   22.63    7.86
  11  -4 -12   -1.08    6.05
  11   4 -12   -3.87    6.59
 -11  -4  12    1.71    4.47
  11  -4 -13    2.59    5.78
  11   4 -13   10.14    8.02
 -11  -4  13    0.59    4.51
  11  -4 -14   21.64    9.50
  11   4 -14    4.52    6.16
 -11  -4  14    1.47    4.47
  11  -4 -15    7.52    9.28
  11   4 -15    7.32    8.95
 -11  -4  15   16.46    7.05
  11  -4 -16    7.26    8.07
  11   4 -16    2.60    7.17
 -11  -4  16    2.75    4.33
  11  -4 -17   -0.84    4.87
  11   4 -17    0.14    5.78
 -11  -4  17   -0.20    4.90
  11  -4 -18   -0.14    5.71
  11   4 -18   -0.13    6.12
  11  -4 -19    3.08    6.32
  11   4 -19    4.71    5.15
  11  -4 -20   -3.13    8.01
  11   4 -20    3.85    5.49
  11  -4 -21   18.38   10.07
  11   4 -21    2.48    6.58
  11  -4 -22    7.14    6.96
  11   4 -22    8.90    6.67
  11  -4 -23   -1.08    5.67
  11   4 -23   -1.03    5.41
  11  -4 -24   -2.07    6.78
  11   4 -24    4.94    6.64
  11  -4 -25   -1.75    6.98
  11   4 -25   11.07    8.10
  11  -4 -26    8.82    9.11
  11   4 -26    2.81    6.00
  11  -4 -27    5.22    8.25
  11   4 -27    8.48    6.37
  11  -4 -28   -3.53    6.91
  11   4 -28    2.05    7.10
  11  -4 -29    5.02    5.81
  11   4 -29   -2.01    5.38
  11  -4 -30   -2.65    6.68
  11  -4 -31   -1.75    7.44
  11  -4 -32   -1.56    5.79
 -11   5   1    4.02    4.07
  11  -5  -1    7.68    5.42
  11   5  -1   -0.09    3.86
 -11  -5   1    5.54    4.89
  11  -5  -2   30.37   10.06
  11   5  -2   29.55   10.92
 -11  -5   2   34.79    8.23
  11  -5  -3   29.23    9.86
  11   5  -3   17.95    9.65
 -11  -5   3   38.48    9.13
  11  -5  -4    5.05    6.11
  11   5  -4    5.14    7.51
 -11  -5   4    3.40    4.22
  11  -5  -5    0.41    4.35
  11   5  -5   -2.85    6.36
 -11  -5   5   -0.45    2.97
  11  -5  -6   18.07    9.08
  11   5  -6   20.67    9.69
 -11  -5   6    7.98    4.66
  11  -5  -7   24.00    8.85
  11   5  -7   30.15   11.41
 -11  -5   7   11.23    5.82
  11  -5  -8   11.68    6.84
  11   5  -8    1.61    5.94
 -11  -5   8    1.60    4.82
  11  -5  -9   18.15    9.22
  11   5  -9   26.15   10.62
 -11  -5   9    8.42    5.29
  11  -5 -10    1.65    5.86
  11   5 -10    2.19    5.90
 -11  -5  10   -0.68    4.01
  11  -5 -11    4.17    6.97
  11   5 -11    2.62    6.38
 -11  -5  11    0.08    4.13
  11  -5 -12   35.03   11.07
  11   5 -12   32.65   11.28
 -11  -5  12   28.37    8.99
  11  -5 -13   25.82    9.85
  11   5 -13   19.34    9.47
 -11  -5  13   11.01    5.61
  11  -5 -14    7.45    6.46
  11   5 -14    3.89    5.82
 -11  -5  14   -1.46    3.86
  11  -5 -15   -1.62    6.73
  11   5 -15    2.67    4.73
 -11  -5  15   -1.60    5.02
  11  -5 -16    3.07    5.74
  11   5 -16    1.71    5.91
 -11  -5  16   -1.41    5.15
  11  -5 -17    2.70    7.14
  11   5 -17    7.25    7.11
 -11  -5  17   -0.91    4.85
  11  -5 -18   20.61    8.64
  11   5 -18   -2.43    7.00
  11  -5 -19    7.32    8.99
  11   5 -19   14.46    8.76
  11  -5 -20    4.84    8.13
  11   5 -20   -0.74    6.13
  11  -5 -21   -0.20    6.50
  11   5 -21   -1.46    6.52
  11  -5 -22    7.69    7.16
  11   5 -22    7.12    7.27
  11  -5 -23    3.85    7.22
  11   5 -23   27.35   10.69
  11  -5 -24    0.58    6.85
  11   5 -24    0.83    6.11
  11  -5 -25    2.43    6.14
  11   5 -25    1.89    6.16
  11  -5 -26   -2.98    7.20
  11   5 -26    1.80    5.39
  11  -5 -27   -3.81    7.67
  11   5 -27    3.30    7.55
  11  -5 -28    4.66    6.18
  11   5 -28    2.65    7.42
  11  -5 -29   -1.94    5.76
  11  -5 -30   -0.84    4.94
  11  -6  -1   19.96    8.92
  11   6  -1   21.04    9.28
 -11  -6   1   16.63    6.31
  11  -6  -2   -0.10    4.57
  11   6  -2    2.54    5.91
 -11  -6   2    0.75    4.25
  11  -6  -3    8.00    5.17
  11   6  -3   11.05    6.99
 -11  -6   3    0.86    3.92
  11  -6  -4   21.53    7.71
  11   6  -4   13.48    8.67
 -11  -6   4   21.73    7.29
  11  -6  -5   21.86    8.81
  11   6  -5   13.32    9.00
 -11  -6   5    7.18    4.63
  11  -6  -6   12.23    7.81
  11   6  -6   19.97    9.32
 -11  -6   6   24.82    7.63
  11  -6  -7    4.68    6.40
  11   6  -7   13.31    7.27
 -11  -6   7    2.90    4.83
  11  -6  -8    6.41    7.04
  11   6  -8    7.78    7.49
 -11  -6   8    6.89    4.79
  11  -6  -9   -0.13    7.08
  11   6  -9   10.51    7.38
 -11  -6   9    5.42    5.11
  11  -6 -10   15.13    7.78
  11   6 -10    8.75    7.12
 -11  -6  10   11.14    6.73
  11  -6 -11   13.83    8.89
  11   6 -11   11.07    7.50
 -11  -6  11    6.91    6.27
  11  -6 -12   10.03    7.73
  11   6 -12   -1.95    6.33
 -11  -6  12   -0.22    4.81
  11  -6 -13    4.69    7.14
  11   6 -13   -4.48    8.16
 -11  -6  13    7.42    6.43
  11  -6 -14   18.95    9.22
  11   6 -14   20.92   10.74
 -11  -6  14    8.74    6.46
  11  -6 -15   22.91    9.44
  11   6 -15   14.56    8.61
 -11  -6  15   -0.39    4.94
  11  -6 -16   11.67    8.84
  11   6 -16   -0.82    6.88
 -11  -6  16   11.73    6.73
  11  -6 -17    2.48    7.58
  11   6 -17    0.52    4.84
 -11  -6  17   -0.12    3.72
  11  -6 -18   -1.31    5.88
  11   6 -18    3.57    6.07
 -11  -6  18    3.96    5.47
  11  -6 -19    7.18    8.32
  11   6 -19    2.23    5.19
  11  -6 -20   -0.69    4.51
  11   6 -20   15.71    8.04
  11  -6 -21    1.29    6.88
  11   6 -21   -3.11    5.98
  11  -6 -22    1.93    8.12
  11   6 -22    2.60    5.08
  11  -6 -23   -4.69    8.32
  11   6 -23   -3.17    5.83
  11  -6 -24    0.97    7.92
  11   6 -24    0.21    7.94
  11  -6 -25    1.30    4.39
  11   6 -25    5.84    6.21
  11  -6 -26    4.30    7.86
  11   6 -26    8.04    7.52
  11  -6 -27    6.88    8.41
  11   6 -27   -0.95    8.78
  11  -6 -28   -0.28    4.82
  11  -7  -1    8.11    5.00
  11   7  -1    1.73    5.50
 -11  -7   1   -0.31    3.92
  11  -7  -2   23.34    8.50
  11   7  -2   12.86    8.01
 -11  -7   2   27.99    7.68
  11  -7  -3    3.86    6.41
  11   7  -3    6.73    7.07
 -11  -7   3    0.60    3.50
  11  -7  -4    7.53    5.81
  11   7  -4    6.18    6.94
 -11  -7   4    5.49    4.47
  11  -7  -5   -0.35    3.58
  11   7  -5    2.79    6.02
 -11  -7   5    0.49    3.80
  11  -7  -6   33.98   10.63
  11   7  -6   17.10    8.29
 -11  -7   6   11.15    6.07
  11  -7  -7    3.02    5.13
  11   7  -7   -0.95    5.19
 -11  -7   7    0.90    4.71
  11  -7  -8   21.93    9.38
  11   7  -8   18.08    9.09
 -11  -7   8   24.42    7.20
  11  -7  -9    8.64    7.77
  11   7  -9   29.20   10.65
 -11  -7   9   17.94    6.61
  11  -7 -10    3.82    6.22
  11   7 -10   -0.17    5.48
 -11  -7  10    1.33    3.80
  11  -7 -11    5.35    6.01
  11   7 -11   -3.90    6.36
 -11  -7  11    0.75    4.06
  11  -7 -12   39.91   11.36
  11   7 -12   18.82    8.48
 -11  -7  12   16.46    7.45
  11  -7 -13    5.31    6.28
  11   7 -13    6.22    7.16
 -11  -7  13    0.46    4.56
  11  -7 -14   10.21    8.32
  11   7 -14   11.12    8.40
 -11  -7  14   -0.62    4.79
  11  -7 -15    1.18    7.64
  11   7 -15    3.45    5.43
 -11  -7  15   -3.11    5.15
  11  -7 -16   -3.20    5.97
  11   7 -16    1.11    4.88
 -11  -7  16   -1.35    4.08
  11  -7 -17    9.88    6.98
  11   7 -17    4.40    6.02
 -11  -7  17    4.34    5.83
  11  -7 -18    3.43    7.10
  11   7 -18    5.25    7.31
 -11  -7  18    4.98    5.00
  11  -7 -19   14.58    8.88
  11   7 -19    8.03    7.45
  11  -7 -20    0.06    5.71
  11   7 -20    5.19    6.38
  11  -7 -21   10.78    7.57
  11   7 -21    3.31    6.04
  11  -7 -22   -1.32    6.74
  11   7 -22   -1.46    6.22
  11  -7 -23   -1.40    6.84
  11   7 -23    1.18    5.13
  11  -7 -24    3.17    6.71
  11   7 -24   -2.30    4.91
  11  -7 -25   -1.16    6.37
  11   7 -25   -1.67    5.25
  11  -7 -26   -2.29    8.37
  11  -8  -1   -2.74    4.65
  11   8  -1    1.97    5.17
 -11  -8   1    0.31    4.30
  11  -8  -2    6.09    5.52
  11   8  -2    4.55    7.06
 -11  -8   2    2.30    4.03
  11  -8  -3    0.00    5.51
  11   8  -3   -0.03    4.73
 -11  -8   3    2.04    4.74
  11  -8  -4   17.07    8.07
  11   8  -4   34.42   10.09
 -11  -8   4   26.10    7.45
  11  -8  -5   -1.54    5.71
  11   8  -5    2.64    5.17
 -11  -8   5   -0.49    3.94
  11  -8  -6   14.88    7.67
  11   8  -6   16.45    8.73
 -11  -8   6   16.77    6.87
  11  -8  -7   -0.92    4.81
  11   8  -7    1.17    4.95
 -11  -8   7    1.96    4.22
  11  -8  -8    1.59    4.81
  11   8  -8    5.05    5.62
 -11  -8   8   -0.40    3.64
  11  -8  -9   -0.63    6.08
  11   8  -9    1.88    6.29
 -11  -8   9    3.16    4.16
  11  -8 -10   20.23    8.67
  11   8 -10   25.02   10.13
 -11  -8  10   17.01    7.46
  11  -8 -11    5.76    5.16
  11   8 -11    7.34    7.42
 -11  -8  11   -1.25    4.70
  11  -8 -12    3.77    5.78
  11   8 -12   -2.12    5.81
 -11  -8  12    4.62    4.42
  11  -8 -13    7.70    6.64
  11   8 -13   -4.74    6.42
 -11  -8  13   -0.91    3.68
  11  -8 -14   -0.34    4.94
  11   8 -14    7.79    7.39
 -11  -8  14   -0.97    5.61
  11  -8 -15    2.79    5.35
  11   8 -15    3.95    7.45
 -11  -8  15    9.33    6.09
  11  -8 -16   12.68    8.88
  11   8 -16    7.00    5.97
 -11  -8  16    0.47    4.51
  11  -8 -17   -3.27    6.27
  11   8 -17    3.02    7.49
 -11  -8  17   -0.22    4.17
  11  -8 -18    1.92    6.12
  11   8 -18   -2.28    6.48
 -11  -8  18   -1.59    5.63
  11  -8 -19    1.26    6.32
  11   8 -19   -1.57    5.36
 -11  -8  19   -0.46    4.91
  11  -8 -20    0.62    7.12
  11   8 -20   15.88    8.91
  11  -8 -21   -3.83    7.87
  11   8 -21    2.44    6.48
  11  -8 -22    2.99    7.70
  11   8 -22    1.16    6.06
  11  -8 -23   -1.33    6.75
  11   8 -23   -1.93    6.23
  11  -8 -24    1.62    6.57
  11   8 -24    0.93    5.95
  11  -9  -1    7.96    6.11
  11   9  -1   -0.23    4.10
 -11  -9   1    8.59    4.95
  11  -9  -2   34.19    9.70
  11   9  -2   17.13    7.81
 -11  -9   2   19.22    7.68
  11  -9  -3   -0.07    5.87
  11   9  -3    6.66    6.49
 -11  -9   3   -1.08    3.55
  11  -9  -4    8.28    6.73
  11   9  -4    5.31    7.57
 -11  -9   4    9.38    5.28
  11  -9  -5    2.34    5.43
  11   9  -5   -2.18    5.57
 -11  -9   5   -1.54    5.28
  11  -9  -6    2.96    6.24
  11   9  -6   -3.41    6.95
 -11  -9   6   -2.06    4.55
  11  -9  -7    0.07    4.71
  11   9  -7    0.07    4.43
 -11  -9   7   -0.10    3.63
  11  -9  -8   20.34    9.74
  11   9  -8    7.25    6.54
 -11  -9   8   10.39    5.62
  11  -9  -9   -2.92    6.60
  11   9  -9    0.78    6.33
 -11  -9   9   -1.50    4.28
  11  -9 -10    9.16    7.00
  11   9 -10   -0.70    6.33
 -11  -9  10   -0.01    3.44
  11  -9 -11   -1.21    5.75
  11   9 -11   -0.80    4.57
 -11  -9  11    2.09    4.58
  11  -9 -12   23.09    9.79
  11   9 -12   10.61    7.47
 -11  -9  12    5.69    5.62
  11  -9 -13    3.63    6.21
  11   9 -13   -0.24    6.21
 -11  -9  13    1.93    4.67
  11  -9 -14    3.87    6.33
  11   9 -14    4.69    5.94
 -11  -9  14    3.48    6.29
  11  -9 -15   -1.92    4.85
  11   9 -15    1.59    5.32
 -11  -9  15    0.10    4.44
  11  -9 -16   -0.65    6.00
  11   9 -16   -0.16    5.49
 -11  -9  16    1.01    4.04
  11  -9 -17   -0.98    6.07
  11   9 -17   -1.73    5.58
 -11  -9  17   -2.31    5.91
  11  -9 -18   11.19    9.55
  11   9 -18   -3.49    5.88
 -11  -9  18    6.42    5.04
  11  -9 -19   -2.61    7.20
  11   9 -19    1.27    5.17
 -11  -9  19    6.21    6.82
  11  -9 -20   -1.79    6.57
  11   9 -20    2.56    5.72
  11  -9 -21   -1.37    6.91
  11   9 -21    8.27    6.88
  11   9 -22    5.14    7.29
  11 -10  -1    0.45    4.32
  11  10  -1   -2.21    5.27
 -11 -10   1   -0.22    2.89
  11 -10  -2    4.53    4.38
  11  10  -2    0.75    5.38
 -11 -10   2   -1.76    3.05
  11 -10  -3   -2.23    5.74
  11  10  -3    1.66    4.88
 -11 -10   3    0.54    3.77
  11 -10  -4   11.03    7.06
  11  10  -4    4.91    5.82
 -11 -10   4    2.85    4.54
  11 -10  -5   -2.86    6.11
  11  10  -5   -1.55    4.55
 -11 -10   5   -2.95    5.37
  11 -10  -6   16.14    8.02
  11  10  -6    3.93    6.60
 -11 -10   6    8.94    5.70
  11 -10  -7    6.43    6.09
  11  10  -7   -1.77    4.71
 -11 -10   7    1.25    4.02
  11 -10  -8    9.62    5.58
  11  10  -8    1.48    5.94
 -11 -10   8   -1.16    4.91
  11 -10  -9   -0.68    5.41
  11  10  -9    4.98    7.12
 -11 -10   9   -0.53    4.22
  11 -10 -10    8.99    7.78
  11  10 -10    2.58    6.30
 -11 -10  10    0.52    4.52
  11 -10 -11    3.62    5.36
  11  10 -11   -2.58    6.90
 -11 -10  11    1.10    3.96
  11 -10 -12    0.31    7.29
  11  10 -12   -0.36    4.89
 -11 -10  12    2.80    5.07
  11 -10 -13    0.56    6.56
  11  10 -13    1.25    4.68
 -11 -10  13    4.84    4.52
  11 -10 -14    5.89    5.24
  11  10 -14    6.02    6.90
 -11 -10  14    2.45    4.87
  11 -10 -15   -3.05    6.49
  11  10 -15   -2.77    6.76
 -11 -10  15    1.90    3.65
  11 -10 -16   12.64    8.24
  11  10 -16    8.35    6.99
 -11 -10  16   13.60    6.67
  11 -10 -17    1.21    6.63
  11  10 -17   -0.81    6.03
 -11 -10  17   -0.53    4.84
  11 -10 -18    3.56    7.37
  11  10 -18   -1.74    5.39
 -11 -10  18    0.54    4.34
  11 -10 -19   -3.90    7.35
  11  10 -19    1.14    4.83
 -11 -10  19    5.35    5.56
  11  10 -20   12.49    7.74
  11  10 -21    0.94    7.40
  11 -11  -1    4.17    4.75
 -11 -11   1    0.72    3.45
  11 -11  -2   17.68    7.01
 -11 -11   2    8.63    5.24
  11 -11  -3    0.65    4.77
 -11 -11   3   -0.64    4.17
  11 -11  -4    4.18    6.41
  11  11  -4    6.26    5.68
 -11 -11   4    4.83    4.73
  11 -11  -5    2.12    4.73
  11  11  -5    0.31    3.91
 -11 -11   5    1.13    4.46
  11 -11  -6   -0.69    4.61
  11  11  -6    0.45    5.24
 -11 -11   6    2.67    4.90
  11 -11  -7   -4.26    6.60
  11  11  -7    1.41    5.26
 -11 -11   7   -1.75    4.05
  11 -11  -8   20.83    8.54
  11  11  -8    8.51    7.00
 -11 -11   8   12.21    6.26
  11 -11  -9    1.20    5.53
  11  11  -9   -1.45    5.58
 -11 -11   9    1.06    3.94
  11 -11 -10   -1.32    5.69
  11  11 -10    5.05    5.95
 -11 -11  10    2.47    5.26
  11 -11 -11    0.83    5.66
  11  11 -11    0.80    4.45
 -11 -11  11    0.02    4.62
  11 -11 -12   19.77    9.17
  11  11 -12   17.21    8.21
 -11 -11  12    9.83    7.47
  11 -11 -13   -1.92    6.22
  11  11 -13    0.26    5.39
 -11 -11  13   -0.95    5.13
  11 -11 -14   -1.59    6.97
  11  11 -14   -0.09    4.47
 -11 -11  14   -1.11    5.31
  11 -11 -15   -3.01    6.46
  11  11 -15    6.24    5.84
 -11 -11  15   -0.10    4.79
  11 -11 -16    5.95    6.33
  11  11 -16   -1.91    6.11
 -11 -11  16    5.96    5.91
  11 -11 -17    8.49    8.65
  11  11 -17   -1.23    5.20
 -11 -11  17   -1.84    5.82
  11  11 -18    6.47    7.78
 -11 -11  18    5.32    6.35
  11  11 -19   -0.64    5.53
 -11 -11  19   -1.63    6.50
 -11 -11  20    1.54    5.78
  11 -12  -1   -1.29    4.24
 -11 -12   1   -1.68    4.95
  11 -12  -2   -2.16    4.10
 -11 -12   2   -0.93    4.54
  11 -12  -3    1.19    5.92
 -11 -12   3   -1.29    4.50
  11 -12  -4    0.15    3.94
 -11 -12   4    0.22    4.68
  11 -12  -5   -0.65    5.15
 -11 -12   5    4.12    5.53
  11 -12  -6    9.36    7.11
 -11 -12   6   10.94    6.33
  11 -12  -7   -2.68    5.82
  11  12  -7   -2.16    5.97
 -11 -12   7   -3.67    6.12
  11 -12  -8   -2.15    5.27
  11  12  -8   -1.62    5.18
 -11 -12   8   -0.37    5.10
  11 -12  -9   -0.20    5.66
  11  12  -9   -0.36    4.71
 -11 -12   9    1.03    4.97
  11 -12 -10    3.06    5.98
  11  12 -10    0.92    6.17
 -11 -12  10   -2.83    4.67
  11 -12 -11    2.43    6.12
  11  12 -11   -0.71    4.99
 -11 -12  11    0.31    4.09
  11 -12 -12    1.63    5.31
  11  12 -12    1.24    4.62
 -11 -12  12   -1.60    5.84
  11 -12 -13    5.69    6.58
  11  12 -13   -3.70    7.24
 -11 -12  13   -1.84    5.16
  11 -12 -14    1.46    6.32
  11  12 -14    2.60    5.39
 -11 -12  14    1.50    5.13
  11  12 -15    5.51    5.66
 -11 -12  15    3.16    5.91
  11  12 -16    9.38    7.28
 -11 -12  16   -0.73    4.44
  11  12 -17   -1.55    5.77
 -11 -12  17   -0.52    4.04
 -11 -12  18    0.23    5.51
 -11 -12  19    5.38    5.05
 -11 -12  20    2.10    5.90
  11 -13  -1    5.84    5.64
 -11 -13   1    0.88    4.91
  11 -13  -2    4.52    4.94
 -11 -13   2    2.38    4.74
  11 -13  -3    6.73    5.14
 -11 -13   3    0.99    4.47
  11 -13  -4    3.68    5.14
 -11 -13   4    9.91    7.06
  11 -13  -5    2.73    3.97
 -11 -13   5    5.51    4.47
  11 -13  -6    0.39    4.47
 -11 -13   6   -0.39    4.71
  11 -13  -7    2.86    4.90
 -11 -13   7    1.67    4.32
  11 -13  -8    2.81    4.57
 -11 -13   8    3.60    4.50
  11 -13  -9   -0.70    5.59
 -11 -13   9   -2.80    5.50
  11 -13 -10    0.44    4.54
  11  13 -10    5.78    5.67
 -11 -13  10   -2.56    5.66
  11 -13 -11   -2.67    6.22
  11  13 -11    0.88    4.63
 -11 -13  11   -0.73    4.25
  11 -13 -12    1.52    6.27
  11  13 -12    6.49    5.96
 -11 -13  12    4.27    5.10
  11  13 -13   -1.56    5.90
 -11 -13  13    3.61    6.24
  11  13 -14    5.59    5.04
 -11 -13  14    1.64    3.58
  11  13 -15   -2.10    6.17
  11 -14  -1    5.71    5.02
  11 -14  -2    1.38    4.93
  11 -14  -3    6.51    6.19
  11 -14  -4   -4.33    5.78
  11 -14  -5    3.14    5.97
  11 -14  -6   -3.93    5.54
  11 -14  -7    1.93    5.27
  11 -14  -8   -2.01    4.52
  11 -14  -9    2.85    6.51
  11  14 -13   -0.96    5.94
  11 -15  -6   -0.58    4.78
  10   0  -1   -0.18    5.97
  10   0  -2   14.76    7.66
 -10   0   3    3.48    5.11
  10   0  -3    0.13    5.28
 -10   0   4   98.49   15.17
  10   0  -4  112.52   19.25
 -10   0   5   -0.90    3.80
  10   0  -5    1.58    6.57
 -10   0   6   22.32    6.80
  10   0  -6   11.01    6.71
 -10   0   7   -0.95    3.46
  10   0  -7   -3.14    5.41
 -10   0   8   24.94    6.99
  10   0  -8   14.93    7.56
 -10   0   9   -0.95    3.41
  10   0  -9   -1.21    5.50
 -10   0  10  106.84   16.30
  10   0 -10  113.18   20.30
 -10   0  11   -1.14    4.06
  10   0 -11    8.89    6.23
 -10   0  12    1.17    2.94
  10   0 -12    4.86    4.76
 -10   0  13   -0.16    3.31
  10   0 -13   -0.25    6.53
 -10   0  14   21.25    7.25
  10   0 -14   24.15   10.20
  10   0 -15   -0.11    6.52
  10   0 -16   44.64   12.78
  10   0 -17    1.38    7.53
  10   0 -18   30.03   11.61
  10   0 -19    5.17    6.99
  10   0 -20   17.97    8.83
  10   0 -21   -2.88    7.56
  10   0 -22   -2.49    4.99
  10   0 -23    6.25    6.40
  10   0 -24   -2.95    9.07
  10   0 -25    0.57    6.95
  10   0 -26   23.31   11.06
  10   0 -27   -5.06    7.80
  10   0 -28    4.81    5.95
  10   0 -29   -0.82    5.62
  10   0 -30   14.92    7.89
  10   0 -31    5.12    6.75
  10   0 -32   11.64    7.46
  10   0 -33   -0.73    5.17
  10   0 -34    1.28    6.86
  10   0 -35    3.39    5.82
  10   0 -36   -2.82    6.28
 -10   1   1    0.79    3.10
  10  -1  -1   -2.27    4.90
  10   1  -1    0.97    6.23
 -10   1   2  121.47   16.69
  10  -1  -2   91.97   17.86
  10   1  -2  137.21   21.15
 -10   1   3    7.12    5.08
  10  -1  -3   16.90    7.46
  10   1  -3   14.77    7.22
 -10   1   4   -0.72    3.87
  10  -1  -4   -2.00    4.75
  10   1  -4   -0.31    5.37
 -10   1   5    9.44    4.93
  10  -1  -5   12.92    7.87
  10   1  -5   27.74   10.12
 -10   1   6   87.40   12.70
  10  -1  -6   51.75   13.00
  10   1  -6   68.78   14.82
 -10  -1   6   52.22   10.80
 -10   1   7    1.02    3.04
  10  -1  -7    3.04    6.63
  10   1  -7    5.22    6.71
 -10  -1   7    2.11    4.06
 -10   1   8   45.92    9.47
  10  -1  -8   29.12   11.27
  10   1  -8   53.41   13.86
 -10  -1   8   52.53   10.01
 -10   1   9    4.31    3.61
  10  -1  -9   -2.09    6.21
  10   1  -9   -2.88    7.55
 -10  -1   9    0.56    4.13
 -10   1  10    2.89    4.08
  10  -1 -10   -5.72    7.13
  10   1 -10   -2.77    6.46
 -10  -1  10   -1.20    3.20
 -10   1  11    8.84    4.75
  10  -1 -11   12.98    7.94
  10   1 -11   19.56    9.67
 -10  -1  11    6.42    4.82
 -10   1  12   40.66    9.96
  10  -1 -12   87.98   17.51
  10   1 -12   67.72   15.78
 -10  -1  12   54.59   10.85
 -10   1  13    1.09    2.52
  10  -1 -13   -1.97    6.06
  10   1 -13    1.69    7.56
  10  -1 -14    9.70    8.02
  10   1 -14   18.24    9.02
 -10  -1  14    3.28    4.97
  10  -1 -15   -0.22    4.85
  10   1 -15   -3.39    8.03
 -10  -1  15    0.87    3.52
  10  -1 -16   35.71   11.89
  10   1 -16   22.00   10.75
 -10  -1  16   24.18    8.20
  10  -1 -17   -1.52    7.34
  10   1 -17    0.52    4.75
  10  -1 -18   17.66    9.35
  10   1 -18   15.86    9.43
  10  -1 -19    4.14    7.36
  10   1 -19    4.84    6.85
  10  -1 -20   -0.92    5.80
  10   1 -20   -0.14    6.90
  10  -1 -21    3.47    4.85
  10   1 -21    1.97    6.40
  10  -1 -22   48.17   14.86
  10   1 -22   98.96   19.15
  10  -1 -23    3.28    7.55
  10   1 -23   -1.28    6.83
  10  -1 -24   10.72    7.61
  10   1 -24    3.21    6.30
  10  -1 -25    0.59    5.99
  10   1 -25    0.21    5.29
  10  -1 -26    6.15    8.82
  10   1 -26    4.36    6.28
  10  -1 -27    4.33    5.94
  10   1 -27   -0.17    3.74
  10  -1 -28    1.59    6.99
  10   1 -28    6.57    7.10
  10  -1 -29   -1.22    6.77
  10   1 -29   -2.00    6.34
  10  -1 -30   -1.95    8.01
  10   1 -30    5.87    7.33
  10  -1 -31   -3.23    6.52
  10   1 -31   -0.14    3.83
  10  -1 -32   17.91    8.75
  10   1 -32    7.61    8.22
  10  -1 -33   -1.28    6.20
  10   1 -33    1.15    6.31
  10  -1 -34   -0.54    5.24
  10   1 -34    4.37    6.11
  10  -1 -35    0.50    4.32
  10   1 -35   -3.14    6.25
  10  -1 -36    3.11    5.55
 -10   2   1   -2.11    3.68
  10  -2  -1    2.56    4.83
  10   2  -1    5.74    5.45
 -10  -2   1    0.81    2.77
 -10   2   2    2.77    3.40
  10   2  -2   -0.46    4.99
 -10  -2   2    5.10    3.83
 -10   2   3    4.38    3.62
  10  -2  -3    0.25    5.62
  10   2  -3   -2.00    6.00
 -10   2   4   79.88   13.27
  10  -2  -4  113.31   18.40
  10   2  -4   75.34   15.99
 -10   2   5   26.83    7.26
  10  -2  -5   26.08   10.27
  10   2  -5   38.49   11.84
 -10   2   6   23.51    6.57
  10  -2  -6   20.28    8.48
  10   2  -6   27.27    9.28
 -10   2   7    3.44    4.09
  10  -2  -7    7.24    6.32
  10   2  -7    2.11    6.35
 -10   2   8    7.45    4.71
  10  -2  -8   21.39    8.80
  10   2  -8    5.82    6.95
 -10   2   9    6.74    4.33
  10  -2  -9    4.89    7.16
  10   2  -9   14.82    7.84
 -10   2  10   83.23   13.76
  10  -2 -10   88.99   18.04
  10   2 -10   81.35   17.53
 -10   2  11    5.53    4.60
  10  -2 -11    9.21    7.63
  10   2 -11    2.31    8.28
 -10  -2  11    5.48    5.37
  10  -2 -12   -0.38    4.44
  10   2 -12   -0.96    6.32
 -10  -2  12    0.92    3.99
  10  -2 -13   -5.20    7.63
  10   2 -13    3.24    5.96
 -10  -2  13   -0.28    3.74
  10  -2 -14   50.43   13.60
  10   2 -14   38.42   12.59
 -10  -2  14   30.37    8.92
  10  -2 -15   29.29   10.45
  10   2 -15   37.57   11.78
 -10  -2  15    9.77    5.46
  10  -2 -16    4.01    6.28
  10   2 -16    6.10    6.46
 -10  -2  16   10.65    5.82
  10  -2 -17   -4.67    8.38
  10   2 -17   -1.86    7.20
  10  -2 -18   -4.31    8.49
  10   2 -18   14.47    8.71
  10  -2 -19    1.52    7.02
  10   2 -19   11.60    8.72
  10  -2 -20   46.58   13.02
  10   2 -20   29.03   10.14
  10  -2 -21   -0.82    7.43
  10   2 -21   -2.24    6.69
  10  -2 -22   -0.76    6.63
  10   2 -22   -2.77    6.91
  10  -2 -23    4.32    7.05
  10   2 -23    3.08    6.53
  10  -2 -24   21.86   10.42
  10   2 -24    9.07    8.26
  10  -2 -25   -2.19    7.51
  10   2 -25   -0.87    6.27
  10  -2 -26   12.90    9.23
  10   2 -26   15.06    7.17
  10  -2 -27   -2.21    7.85
  10   2 -27   -1.31    4.68
  10  -2 -28    2.53    6.94
  10   2 -28    1.17    7.52
  10  -2 -29   -0.69    5.97
  10   2 -29   -2.94    7.44
  10  -2 -30   -0.09    6.59
  10   2 -30    0.61    7.26
  10  -2 -31    0.43    6.41
  10   2 -31    1.73    6.08
  10  -2 -32    3.50    5.78
  10   2 -32    1.77    5.79
  10  -2 -33    4.64    6.97
  10   2 -33    7.11    7.17
  10  -2 -34    9.54    8.46
  10   2 -34    1.71    6.97
  10  -2 -35   -0.51    5.17
  10  -2 -36   -0.82    5.78
 -10   3   1    6.92    5.32
  10  -3  -1    9.47    6.55
  10   3  -1   16.21    7.05
 -10  -3   1    9.43    4.95
 -10   3   2   70.32   12.50
  10  -3  -2   94.67   16.20
  10   3  -2   76.25   15.37
 -10  -3   2   61.32   11.35
 -10   3   3   32.78    8.13
  10  -3  -3   58.06   12.37
  10   3  -3   28.91   10.26
 -10  -3   3   35.82    8.45
 -10   3   4    1.23    3.98
  10  -3  -4   -1.55    5.30
  10   3  -4    1.24    4.59
 -10  -3   4   -2.04    4.41
 -10   3   5   11.80    5.56
  10  -3  -5   15.93    7.43
  10   3  -5    4.92    6.02
 -10  -3   5    7.32    4.67
 -10   3   6   14.12    6.01
  10  -3  -6   21.84    9.10
  10   3  -6   18.36    9.87
 -10  -3   6   29.16    7.17
 -10   3   7    2.75    3.90
  10  -3  -7    8.86    7.93
  10   3  -7   24.98   10.55
 -10   3   8   56.80   10.89
  10  -3  -8   90.96   15.85
  10   3  -8   42.24   13.35
 -10   3   9    2.36    3.70
  10  -3  -9   -0.10    6.45
  10   3  -9    1.36    4.84
 -10   3  10    0.29    3.39
  10  -3 -10   -0.40    5.42
  10   3 -10   -0.06    5.54
  10  -3 -11    6.58    6.25
  10   3 -11   14.80    8.28
  10  -3 -12   39.58   12.37
  10   3 -12   30.80   11.71
  10  -3 -13    0.71    4.66
  10   3 -13   -1.02    6.36
  10  -3 -14    1.07    6.59
  10   3 -14   -2.12    5.75
  10  -3 -15    7.87    6.85
  10   3 -15    2.90    6.50
  10  -3 -16    8.99    9.02
  10   3 -16   21.15    8.96
  10  -3 -17   10.39    9.83
  10   3 -17   14.47    9.10
  10  -3 -18   15.76    8.68
  10   3 -18   11.56    8.92
  10  -3 -19   -1.43    7.06
  10   3 -19   -1.33    7.97
  10  -3 -20   -2.45    6.48
  10   3 -20    0.86    5.99
  10  -3 -21    1.30    5.22
  10   3 -21    7.84    7.39
  10  -3 -22   14.84    9.75
  10   3 -22   30.71   11.08
  10  -3 -23    1.65    7.86
  10   3 -23    5.55    5.68
  10  -3 -24   -2.73    7.02
  10   3 -24   -3.12    7.47
  10  -3 -25   -2.11    6.44
  10   3 -25   -1.31    5.97
  10  -3 -26    6.71    6.55
  10   3 -26    5.96    6.52
  10  -3 -27   11.07    9.43
  10   3 -27    4.36    6.48
  10  -3 -28    9.81    9.03
  10   3 -28    0.46    5.72
  10  -3 -29   -0.16    7.53
  10   3 -29    0.80    4.31
  10  -3 -30   -0.52    5.74
  10   3 -30   -1.74    7.14
  10  -3 -31   -0.54    4.33
  10   3 -31   -0.78    5.15
  10  -3 -32    1.79    6.64
  10   3 -32    2.00    5.36
  10  -3 -33   -2.56    7.29
  10   3 -33    8.37    6.33
  10  -3 -34    0.32    5.05
 -10   4   1   -0.54    3.76
  10  -4  -1    0.88    4.02
  10   4  -1    0.67    4.63
 -10  -4   1    1.05    2.86
 -10   4   2   -1.57    4.24
  10  -4  -2    2.31    4.98
  10   4  -2   -2.66    6.67
 -10  -4   2    1.88    3.57
 -10   4   3    7.50    4.46
  10  -4  -3    5.57    5.53
  10   4  -3   11.32    8.11
 -10  -4   3   11.69    4.72
 -10   4   4   43.62    9.79
  10  -4  -4   69.71   13.58
  10   4  -4   47.00   12.59
 -10  -4   4   66.06   11.00
 -10   4   5   30.60    7.86
  10  -4  -5   25.21    9.67
  10   4  -5   36.20   11.30
 -10  -4   5   33.87    8.12
 -10   4   6   46.81    9.36
  10  -4  -6   49.66   12.39
  10   4  -6   51.21   13.03
 -10  -4   6   27.34    7.91
 -10   4   7    0.37    3.74
  10  -4  -7   -2.32    5.03
  10   4  -7   -1.18    6.49
 -10  -4   7    3.40    3.90
  10  -4  -8   54.11   13.06
  10   4  -8   53.29   13.66
 -10  -4   8   45.44    9.71
  10  -4  -9    8.07    6.42
  10   4  -9    0.07    6.41
 -10  -4   9    8.73    5.50
  10  -4 -10   16.14    8.90
  10   4 -10   16.55    7.42
 -10  -4  10   21.19    6.91
  10  -4 -11   15.71    8.35
  10   4 -11    8.02    7.21
 -10  -4  11    4.66    4.79
  10  -4 -12    0.34    3.60
  10   4 -12    2.32    3.82
 -10  -4  12    4.05    4.20
  10  -4 -13   -0.81    4.14
  10   4 -13   -3.65    5.80
 -10  -4  13    1.35    3.14
  10  -4 -14   24.72    9.84
  10   4 -14   25.34    9.89
 -10  -4  14   12.62    6.20
  10  -4 -15    7.90    7.47
  10   4 -15   25.40   10.24
 -10  -4  15   -0.53    3.45
  10  -4 -16    2.38    7.21
  10   4 -16   17.71    9.24
  10  -4 -17   -2.94    6.70
  10   4 -17   10.16    7.91
  10  -4 -18    6.90    8.01
  10   4 -18    3.92    6.75
  10  -4 -19    5.48    7.17
  10   4 -19   25.18    9.87
  10  -4 -20   20.58    9.06
  10   4 -20   12.42    8.36
  10  -4 -21   38.60   12.20
  10   4 -21   11.46    8.76
  10  -4 -22   -1.44    6.51
  10   4 -22   -1.03    6.04
  10  -4 -23    6.13    8.38
  10   4 -23    1.13    5.24
  10  -4 -24   24.01   10.31
  10   4 -24   25.61   10.74
  10  -4 -25    7.60    7.65
  10   4 -25   12.17    8.49
  10  -4 -26    5.76    6.68
  10   4 -26    6.73    6.51
  10  -4 -27   -0.39    5.90
  10   4 -27    6.72    6.95
  10  -4 -28   -2.09    6.40
  10   4 -28   12.07    7.14
  10  -4 -29    2.93    6.63
  10   4 -29   -1.12    5.55
  10  -4 -30    9.62    8.10
  10   4 -30   -0.11    3.89
  10  -4 -31   -0.77    5.00
  10   4 -31   -0.54    5.22
  10  -4 -32    5.50    7.09
  10   4 -32   -3.73    6.02
 -10   5   1   39.83    9.12
  10  -5  -1   41.43   10.41
  10   5  -1   54.20   12.60
 -10  -5   1   21.38    6.63
 -10   5   2  139.34   20.14
  10  -5  -2  207.77   24.56
  10   5  -2  146.75   23.72
 -10  -5   2  125.70   18.69
 -10   5   3   16.90    5.95
  10  -5  -3   23.08    8.63
  10   5  -3    9.93    6.77
 -10  -5   3   16.65    6.48
 -10   5   4   -0.77    3.38
  10  -5  -4   -1.10    6.29
  10   5  -4   -0.79    5.06
 -10  -5   4   -1.32    4.09
  10  -5  -5   -1.93    5.26
  10   5  -5    7.25    7.65
 -10  -5   5    2.47    4.17
  10  -5  -6   37.28   10.07
  10   5  -6   30.37   11.40
 -10  -5   6   23.81    7.27
  10  -5  -7   19.80    9.18
  10   5  -7   32.20   11.26
 -10  -5   7   16.95    6.63
  10  -5  -8   15.39    7.60
  10   5  -8   15.01    9.48
 -10  -5   8   18.52    6.85
  10  -5  -9    3.59    5.13
  10   5  -9   -2.67    7.26
 -10  -5   9    1.77    3.95
  10  -5 -10    1.56    5.88
  10   5 -10    3.07    6.85
 -10  -5  10   -1.20    4.17
  10  -5 -11   20.81    8.41
  10   5 -11    1.53    5.94
 -10  -5  11    2.49    4.95
  10  -5 -12   22.08    9.16
  10   5 -12   23.82   10.25
 -10  -5  12   16.21    7.37
  10  -5 -13   17.52    8.27
  10   5 -13    4.60    6.29
 -10  -5  13    8.60    5.10
  10  -5 -14   -1.17    5.44
  10   5 -14   -2.13    5.48
 -10  -5  14    2.90    4.78
  10  -5 -15    4.29    6.35
  10   5 -15    2.38    6.40
 -10  -5  15    0.55    4.53
  10  -5 -16   -0.96    5.66
  10   5 -16    0.74    4.45
 -10  -5  16    1.46    3.99
  10  -5 -17   30.17   11.70
  10   5 -17   16.10    9.02
 -10  -5  17   27.80    8.50
  10  -5 -18   20.03    9.37
  10   5 -18    9.60    7.91
 -10  -5  18   11.77    6.60
  10  -5 -19    2.82    6.58
  10   5 -19    1.20    5.49
 -10  -5  19   -0.51    4.92
  10  -5 -20    0.31    6.75
  10   5 -20    2.45    7.13
  10  -5 -21    1.21    6.98
  10   5 -21   12.32    7.24
  10  -5 -22   25.11   10.99
  10   5 -22   12.64    8.08
  10  -5 -23   14.60    9.69
  10   5 -23   11.40    7.83
  10  -5 -24   11.49    8.07
  10   5 -24    1.98    4.46
  10  -5 -25   -0.59    6.23
  10   5 -25   -1.84    6.81
  10  -5 -26    2.23    5.62
  10   5 -26   -1.63    6.50
  10  -5 -27   10.02    8.31
  10   5 -27    7.28    7.25
  10  -5 -28    4.49    6.24
  10   5 -28    4.55    6.19
  10  -5 -29   -2.76    7.38
  10   5 -29   -0.48    5.37
  10  -5 -30   -1.84    5.83
  10   5 -30    4.79    7.29
 -10   6   1    1.53    3.88
  10  -6  -1   -2.66    6.17
  10   6  -1    1.19    6.35
 -10  -6   1   -0.12    3.30
  10  -6  -2    7.72    4.53
  10   6  -2   16.13    8.29
 -10  -6   2    4.53    4.02
  10  -6  -3   14.64    7.44
  10   6  -3   32.69    9.93
 -10  -6   3   17.58    6.12
  10  -6  -4    8.75    6.39
  10   6  -4   13.65    8.62
 -10  -6   4    3.76    4.82
  10  -6  -5   18.63    7.95
  10   6  -5   21.31    9.52
 -10  -6   5   14.95    6.07
  10  -6  -6   22.35    9.22
  10   6  -6   13.73    8.31
 -10  -6   6    6.15    5.09
  10  -6  -7    0.92    5.09
  10   6  -7    7.49    6.25
 -10  -6   7    1.44    3.86
  10  -6  -8   -1.77    6.40
  10   6  -8   -1.37    5.06
 -10  -6   8    1.19    4.35
  10  -6  -9   24.71    9.13
  10   6  -9   26.22   11.25
 -10  -6   9   31.11    8.21
  10  -6 -10   17.65    9.25
  10   6 -10   23.87    9.24
 -10  -6  10   27.33    7.88
  10  -6 -11    3.61    5.75
  10   6 -11    5.63    7.03
 -10  -6  11   -0.58    3.74
  10  -6 -12   -3.52    7.48
  10   6 -12    1.89    6.32
 -10  -6  12    7.58    5.54
  10  -6 -13   23.51    9.24
  10   6 -13   17.94    8.36
 -10  -6  13   10.41    6.58
  10  -6 -14    4.21    6.44
  10   6 -14   13.44    8.18
 -10  -6  14    1.79    4.74
  10  -6 -15   11.80    8.31
  10   6 -15   11.88    7.90
 -10  -6  15   12.54    6.28
  10  -6 -16    3.72    6.50
  10   6 -16   10.36    6.36
 -10  -6  16    7.83    5.06
  10  -6 -17    0.10    5.85
  10   6 -17    3.54    5.79
 -10  -6  17    6.66    5.57
  10  -6 -18    4.08    7.62
  10   6 -18   19.06    7.93
 -10  -6  18   -2.62    4.46
  10  -6 -19    6.85    7.65
  10   6 -19    8.08    9.17
 -10  -6  19    5.90    6.77
  10  -6 -20   17.63    9.18
  10   6 -20   -0.11    6.63
  10  -6 -21   -2.26    5.04
  10   6 -21   15.44    9.12
  10  -6 -22    1.33    4.65
  10   6 -22   -2.48    7.20
  10  -6 -23    3.93    5.87
  10   6 -23    2.03    6.16
  10  -6 -24   -1.63    6.10
  10   6 -24   -2.88    7.77
  10  -6 -25   -2.67    5.85
  10   6 -25   -0.51    5.03
  10  -6 -26   -0.08    5.93
  10   6 -26   -2.15    7.53
  10  -6 -27   -1.96    7.22
  10   6 -27   -0.15    5.66
  10  -6 -28   -3.18    7.67
  10   6 -28    1.75    5.62
  10   6 -29    5.39    5.60
  10  -7  -1   67.72   12.44
  10   7  -1   44.52   12.56
 -10  -7   1   43.40    9.57
  10  -7  -2   -1.50    5.51
  10   7  -2    7.09    6.93
 -10  -7   2    0.62    4.02
  10  -7  -3   13.82    6.15
  10   7  -3    8.16    7.15
 -10  -7   3   10.36    5.88
  10  -7  -4   10.70    6.79
  10   7  -4   -0.16    5.62
 -10  -7   4   -1.85    4.45
  10  -7  -5   28.60    9.23
  10   7  -5   25.83    9.99
 -10  -7   5   19.80    6.62
  10  -7  -6    4.83    6.17
  10   7  -6    8.71    7.06
 -10  -7   6    7.09    4.99
  10  -7  -7   28.38    9.33
  10   7  -7   24.07    9.60
 -10  -7   7   18.29    6.58
  10  -7  -8   11.84    7.71
  10   7  -8    2.81    5.42
 -10  -7   8    8.65    5.88
  10  -7  -9   -0.19    6.51
  10   7  -9   -1.84    5.92
 -10  -7   9   -1.91    5.03
  10  -7 -10   -2.16    6.18
  10   7 -10   -0.64    5.77
 -10  -7  10   -0.89    4.47
  10  -7 -11    1.39    5.64
  10   7 -11    8.48    7.73
 -10  -7  11    9.26    6.01
  10  -7 -12    4.62    5.59
  10   7 -12    0.13    4.14
 -10  -7  12    1.71    4.75
  10  -7 -13   19.56    9.06
  10   7 -13   17.46    7.52
 -10  -7  13   26.84    8.67
  10  -7 -14    2.85    5.62
  10   7 -14    2.75    5.05
 -10  -7  14    1.60    3.63
  10  -7 -15   -4.25    7.36
  10   7 -15    2.58    6.56
 -10  -7  15    2.98    5.70
  10  -7 -16    8.90    6.93
  10   7 -16    4.39    7.19
 -10  -7  16    7.55    6.80
  10  -7 -17   11.79    8.26
  10   7 -17   16.28    7.70
 -10  -7  17    6.30    5.29
  10  -7 -18   -0.83    7.57
  10   7 -18    4.59    5.07
 -10  -7  18    1.36    4.48
  10  -7 -19    1.16    4.53
  10   7 -19    6.46    7.66
 -10  -7  19   -1.56    5.07
  10  -7 -20    4.36    6.95
  10   7 -20   -0.83    5.97
 -10  -7  20   -0.26    4.04
  10  -7 -21    1.08    6.61
  10   7 -21    6.24    6.96
  10  -7 -22    3.75    7.13
  10   7 -22    1.02    7.26
  10  -7 -23   10.06    7.15
  10   7 -23    7.03    6.50
  10  -7 -24    0.97    5.69
  10   7 -24   -1.99    5.85
  10  -7 -25    0.13    6.43
  10   7 -25    0.98    6.00
  10   7 -26    2.18    5.22
  10   7 -27   14.70    9.14
  10   7 -28    0.22    4.82
  10  -8  -1    6.32    5.42
  10   8  -1   10.32    7.39
 -10  -8   1    0.61    2.55
  10  -8  -2   -2.93    5.13
  10   8  -2   -1.72    4.83
 -10  -8   2    4.86    4.61
  10  -8  -3   21.14    7.69
  10   8  -3   25.05    9.00
 -10  -8   3   23.48    7.38
  10  -8  -4   14.10    6.60
  10   8  -4    5.89    6.81
 -10  -8   4   16.44    6.80
  10  -8  -5   31.87    9.96
  10   8  -5   42.77   11.98
 -10  -8   5   24.04    7.62
  10  -8  -6    6.18    6.11
  10   8  -6    2.58    5.40
 -10  -8   6    6.13    5.11
  10  -8  -7    6.79    6.62
  10   8  -7   -1.09    4.72
 -10  -8   7    6.77    5.57
  10  -8  -8    1.39    4.29
  10   8  -8    2.28    4.80
 -10  -8   8   -0.35    3.88
  10  -8  -9   13.68    8.27
  10   8  -9   13.07    7.63
 -10  -8   9    9.35    5.47
  10  -8 -10    0.59    4.88
  10   8 -10    1.51    5.96
 -10  -8  10    2.29    5.06
  10  -8 -11   20.13    8.35
  10   8 -11   16.11    7.77
 -10  -8  11   18.59    6.92
  10  -8 -12   -0.11    4.99
  10   8 -12   -1.98    5.76
 -10  -8  12   -2.96    5.59
  10  -8 -13    7.44    6.85
  10   8 -13    2.19    3.59
 -10  -8  13    5.11    4.55
  10  -8 -14    6.55    6.91
  10   8 -14    2.45    6.89
 -10  -8  14   -1.95    5.16
  10  -8 -15   22.41    9.29
  10   8 -15    8.94    7.30
 -10  -8  15   13.89    6.96
  10  -8 -16   -3.41    5.58
  10   8 -16   -0.91    5.96
 -10  -8  16   -3.23    4.95
  10  -8 -17    2.84    5.61
  10   8 -17   -1.14    5.71
 -10  -8  17    2.14    4.57
  10  -8 -18    1.88    6.13
  10   8 -18   -2.61    6.70
 -10  -8  18    2.41    4.60
  10  -8 -19   10.21    7.58
  10   8 -19   14.02    8.30
 -10  -8  19    9.46    6.60
  10  -8 -20    0.06    5.83
  10   8 -20    0.45    4.78
 -10  -8  20   -1.97    3.88
  10  -8 -21    9.12    8.51
  10   8 -21   11.81    8.28
  10  -8 -22   -0.43    6.44
  10   8 -22   -1.69    5.32
  10  -8 -23    7.40    6.36
  10   8 -23    5.15    6.27
  10   8 -24   -1.81    6.93
  10   8 -25    5.04    7.35
  10   8 -26    2.38    5.37
  10  -9  -1   23.69    7.86
  10   9  -1   21.09    8.87
 -10  -9   1   26.47    7.30
  10  -9  -2    8.64    5.58
  10   9  -2   -1.67    3.65
 -10  -9   2    5.86    4.43
  10  -9  -3   34.25    9.09
  10   9  -3   16.45    8.20
 -10  -9   3   21.73    6.88
  10  -9  -4    5.39    5.50
  10   9  -4   -1.72    4.76
 -10  -9   4   -0.72    4.94
  10  -9  -5    1.49    4.81
  10   9  -5    8.01    6.14
 -10  -9   5    2.00    4.49
  10  -9  -6    0.57    3.57
  10   9  -6    2.85    5.84
 -10  -9   6   -0.41    4.02
  10  -9  -7   29.43    9.10
  10   9  -7   22.56    9.21
 -10  -9   7   20.93    7.52
  10  -9  -8   25.31    7.89
  10   9  -8    8.10    6.51
 -10  -9   8    0.44    4.28
  10  -9  -9    1.16    6.07
  10   9  -9   14.49    7.81
 -10  -9   9   -2.49    5.48
  10  -9 -10   -3.11    5.15
  10   9 -10   15.00    7.10
 -10  -9  10    0.59    3.75
  10  -9 -11    5.47    7.21
  10   9 -11   17.05    8.24
 -10  -9  11    4.38    4.98
  10  -9 -12   -2.46    6.22
  10   9 -12    4.06    6.70
 -10  -9  12    2.28    3.63
  10  -9 -13    0.38    5.69
 -10  -9  13    6.44    5.20
  10  -9 -14   -0.83    5.78
  10   9 -14    1.53    4.96
 -10  -9  14   -0.46    5.56
  10  -9 -15   -1.88    6.70
  10   9 -15   -0.45    6.06
 -10  -9  15   -0.70    4.84
  10  -9 -16   -0.21    5.93
  10   9 -16   -0.26    5.55
 -10  -9  16    0.53    4.45
  10  -9 -17   24.00    9.22
  10   9 -17   18.78    9.04
 -10  -9  17   18.77    7.73
  10  -9 -18   -0.49    6.51
  10   9 -18   -1.18    5.62
 -10  -9  18    5.35    4.96
  10  -9 -19   -4.44    7.63
  10   9 -19    1.67    5.74
 -10  -9  19   -1.50    5.46
  10  -9 -20    1.22    5.43
  10   9 -20    1.02    5.19
 -10  -9  20   -1.20    4.40
  10  -9 -21   11.85    8.69
  10   9 -21   -1.12    5.37
  10   9 -22   -3.55    6.95
  10   9 -23   16.62    8.72
  10   9 -24   -2.33    5.25
  10   9 -25    3.13    5.61
  10 -10  -1   12.52    5.87
  10  10  -1    2.45    4.58
 -10 -10   1    4.77    4.29
  10 -10  -2   -0.82    4.32
  10  10  -2    5.18    5.04
 -10 -10   2   -1.12    4.07
  10 -10  -3    2.52    4.74
  10  10  -3   13.24    7.87
 -10 -10   3    4.66    4.54
  10 -10  -4   -1.48    4.41
  10  10  -4   -0.27    4.24
 -10 -10   4    1.38    3.08
  10 -10  -5   32.56   10.06
  10  10  -5   30.24    9.72
 -10 -10   5    9.74    5.79
  10 -10  -6   -1.23    5.01
  10  10  -6    1.33    4.86
 -10 -10   6    3.17    3.55
  10 -10  -7    7.92    5.74
  10  10  -7   11.02    7.46
 -10 -10   7   -0.72    3.86
  10 -10  -8    3.02    4.69
  10  10  -8   -0.60    4.40
 -10 -10   8    0.03    4.80
  10 -10  -9   12.15    7.86
  10  10  -9   14.37    7.61
 -10 -10   9   14.98    6.97
  10 -10 -10   -0.18    4.86
  10  10 -10   -1.26    3.40
 -10 -10  10   -1.63    5.36
  10 -10 -11    3.65    5.45
  10  10 -11   -2.43    6.66
 -10 -10  11    7.48    6.41
  10 -10 -12    1.33    4.84
  10  10 -12   -0.28    3.96
 -10 -10  12   -0.23    3.73
  10 -10 -13   30.80   10.31
  10  10 -13   13.18    7.42
 -10 -10  13   17.92    7.81
  10 -10 -14    1.88    5.73
  10  10 -14   -0.54    5.44
 -10 -10  14    8.18    6.09
  10 -10 -15    8.10    6.94
  10  10 -15    2.14    6.28
 -10 -10  15    5.74    5.79
  10 -10 -16    0.10    4.95
  10  10 -16    9.04    5.98
 -10 -10  16    3.73    4.09
  10 -10 -17   -0.80    5.39
  10  10 -17   -2.12    6.77
 -10 -10  17   -0.66    5.79
  10 -10 -18   -2.39    4.93
  10  10 -18   -0.65    5.31
 -10 -10  18    1.07    5.49
  10 -10 -19    3.47    6.84
  10  10 -19    5.30    7.58
 -10 -10  19   12.22    6.66
  10  10 -20    1.12    5.64
 -10 -10  20   -1.28    4.80
  10  10 -21    4.66    6.89
  10  10 -22   -0.54    4.01
  10  10 -23    1.35    5.63
  10 -11  -1    7.69    5.48
 -10 -11   1    8.22    5.11
  10 -11  -2    3.14    5.71
 -10 -11   2    0.49    3.95
  10 -11  -3   12.61    7.01
  10  11  -3    3.95    6.05
 -10 -11   3   12.82    5.58
  10 -11  -4    1.71    4.89
  10  11  -4   -0.68    4.59
 -10 -11   4    3.27    4.41
  10 -11  -5    2.16    3.71
  10  11  -5    3.41    5.99
 -10 -11   5    1.02    3.79
  10 -11  -6    0.46    5.08
  10  11  -6   -2.87    6.47
 -10 -11   6    2.19    4.25
  10 -11  -7   27.42    8.99
  10  11  -7   16.07    7.83
 -10 -11   7   14.36    6.84
  10 -11  -8    5.24    6.23
  10  11  -8   -1.99    4.73
 -10 -11   8    3.57    5.69
  10 -11  -9    4.71    5.19
  10  11  -9   -1.15    4.25
 -10 -11   9    3.22    4.53
  10 -11 -10   -1.83    5.31
  10  11 -10    2.60    5.45
 -10 -11  10   -3.45    4.58
  10 -11 -11    6.88    6.53
  10  11 -11   19.14    7.96
 -10 -11  11    6.53    6.30
  10 -11 -12    1.64    4.66
  10  11 -12   -0.38    5.74
 -10 -11  12    0.14    4.81
  10 -11 -13    0.06    5.29
  10  11 -13   14.71    7.29
 -10 -11  13    1.71    6.78
  10 -11 -14   -1.14    6.12
  10  11 -14    0.61    4.87
 -10 -11  14    0.12    4.73
  10 -11 -15   -2.28    6.16
  10  11 -15   -3.29    5.91
 -10 -11  15    1.29    5.62
  10 -11 -16   -1.34    5.13
  10  11 -16    0.51    4.72
 -10 -11  16    5.72    7.27
  10  11 -17    1.21    6.08
 -10 -11  17    5.01    5.80
  10  11 -18    2.69    6.71
 -10 -11  18    3.43    6.40
  10  11 -19   -0.03    5.49
 -10 -11  19    1.30    6.03
  10  11 -20    0.60    5.83
 -10 -11  20   -0.95    5.37
  10  11 -21    4.42    5.32
 -10 -11  21    2.11    5.52
  10  11 -22    0.21    5.76
  10 -12  -1    3.42    4.44
 -10 -12   1   -0.05    3.58
  10 -12  -2    1.75    4.48
 -10 -12   2    2.29    4.86
  10 -12  -3   10.16    5.79
 -10 -12   3    4.87    5.08
  10 -12  -4    7.88    5.62
 -10 -12   4    1.52    4.16
  10 -12  -5   26.89    8.42
  10  12  -5    9.63    6.33
 -10 -12   5    3.84    4.99
  10 -12  -6   -1.50    4.23
  10  12  -6    2.63    5.11
 -10 -12   6    2.81    4.75
  10 -12  -7    5.25    5.63
  10  12  -7   -0.80    5.35
 -10 -12   7   -0.26    4.73
  10 -12  -8    5.79    5.41
  10  12  -8    1.64    4.48
 -10 -12   8    1.24    4.61
  10 -12  -9   14.28    7.71
  10  12  -9    8.78    6.14
 -10 -12   9    2.37    5.29
  10 -12 -10   -0.86    5.69
  10  12 -10   -1.42    5.44
 -10 -12  10   -0.16    5.84
  10 -12 -11    1.43    5.80
  10  12 -11    7.50    5.66
 -10 -12  11    4.00    4.28
  10 -12 -12   -0.42    5.13
  10  12 -12   -0.10    4.34
 -10 -12  12    1.39    5.33
  10 -12 -13    3.20    5.48
  10  12 -13   -0.47    4.66
 -10 -12  13    1.30    5.29
  10 -12 -14   -0.33    5.87
  10  12 -14    5.19    7.15
 -10 -12  14   -1.96    4.05
  10  12 -15    7.15    6.43
 -10 -12  15   11.76    7.29
  10  12 -16    1.46    4.66
 -10 -12  16    1.06    4.93
  10  12 -17    1.56    4.72
 -10 -12  17    1.35    4.78
  10  12 -18    2.13    6.34
 -10 -12  18   -1.08    4.76
  10  12 -19    4.68    7.48
 -10 -12  19    4.89    5.77
  10  12 -20    3.86    5.90
 -10 -12  20    0.89    5.72
 -10 -12  21    1.87    5.00
  10 -13  -1   11.58    6.11
 -10 -13   1    0.36    4.49
  10 -13  -2    1.96    4.82
 -10 -13   2   -0.56    3.63
  10 -13  -3    4.67    6.02
 -10 -13   3   12.83    6.52
  10 -13  -4   -2.85    4.64
 -10 -13   4   -1.18    3.96
  10 -13  -5    5.11    5.01
 -10 -13   5    0.49    4.12
  10 -13  -6    2.44    5.36
 -10 -13   6   -2.40    4.86
  10 -13  -7    2.64    6.10
 -10 -13   7   -2.24    5.05
  10 -13  -8   -0.20    4.19
  10  13  -8    2.62    5.03
 -10 -13   8    2.80    5.74
  10 -13  -9    1.37    5.53
  10  13  -9    3.24    5.42
 -10 -13   9   -1.82    5.17
  10 -13 -10    3.06    5.14
  10  13 -10   -0.98    5.13
 -10 -13  10   -0.07    4.27
  10 -13 -11    1.30    4.99
  10  13 -11    3.30    5.69
 -10 -13  11   12.15    6.42
  10  13 -12    3.30    4.71
 -10 -13  12    5.14    6.00
  10  13 -13   10.26    7.41
 -10 -13  13    2.31    4.33
  10  13 -14    3.32    5.38
 -10 -13  14    0.48    5.20
  10  13 -15    3.79    6.08
 -10 -13  15   -1.24    5.06
  10  13 -16    0.84    4.52
 -10 -13  16   -0.50    6.05
  10  13 -17   -0.58    6.33
 -10 -13  17    3.12    4.65
  10  13 -18    8.51    6.12
 -10 -13  18    4.25    6.14
 -10 -13  19    1.11    5.45
 -10 -13  20   -0.59    5.64
 -10 -13  21   -1.18    5.23
  10 -14  -1   -1.40    5.17
 -10 -14   1    1.28    5.37
  10 -14  -2   -1.45    5.01
 -10 -14   2    0.23    4.12
  10 -14  -3    3.44    4.57
 -10 -14   3    0.23    4.82
  10 -14  -4   -0.88    5.10
 -10 -14   4    1.59    5.70
  10 -14  -5    1.59    4.83
 -10 -14   5   -1.46    5.02
  10 -14  -6    4.70    5.76
 -10 -14   6   -1.19    4.35
  10 -14  -7   -0.99    4.63
 -10 -14   7    1.03    5.08
  10 -14  -8    0.52    4.43
 -10 -14   8    3.61    4.77
  10 -14  -9   -2.33    4.70
 -10 -14   9   -1.33    3.27
 -10 -14  10   -0.33    4.04
  10  14 -11    6.38    7.04
  10  14 -12   -2.33    6.35
  10  14 -13   -3.60    5.21
  10  14 -14   -3.61    5.45
  10  14 -15    1.61    6.11
  10  14 -16   -0.86    5.55
  10 -15  -1    4.68    4.27
  10 -15  -2   -0.51    4.16
  10 -15  -3   -0.54    5.30
  10 -15  -4   -2.50    5.79
  10 -15  -5    3.54    4.84
  10 -15  -6    5.85    5.87
  10  15 -14   -0.76    4.94
  10 -16  -3    1.55    4.51
  -9   0   1    8.03    4.24
  -9   0   2   -0.27    2.66
  -9   0   3  108.03   15.08
  -9   0   4   -0.24    2.46
  -9   0   5   36.67    7.89
  -9   0   6   -1.18    3.07
   9   0  -6    0.98    6.22
  -9   0   7   95.16   14.19
   9   0  -7   95.25   17.73
  -9   0   8   -0.29    3.33
   9   0  -8   -2.16    5.94
  -9   0   9   49.94    9.97
   9   0  -9   58.28   13.14
  -9   0  10   -0.55    2.94
   9   0 -10   -1.77    5.59
  -9   0  11    6.18    4.84
   9   0 -11    3.24    7.82
  -9   0  12    2.47    3.71
   9   0 -12    2.85    5.64
  -9   0  13  113.62   16.35
   9   0 -13   91.42   18.74
  -9   0  14   -0.53    2.59
   9   0 -14   -2.24    5.34
  -9   0  15   18.30    6.81
   9   0 -15   33.69   11.32
  -9   0  16   -1.83    3.80
   9   0 -16    3.85    7.61
   9   0 -17   13.30    7.93
   9   0 -18   11.01    7.66
   9   0 -19   52.09   14.00
   9   0 -20   -0.50    6.11
   9   0 -21   12.36    8.04
   9   0 -22    2.26    4.65
   9   0 -23   26.69   10.49
   9   0 -24    0.18    4.15
   9   0 -25   33.25   11.25
   9   0 -26   -2.24    7.30
   9   0 -27   -1.30    5.25
   9   0 -28   -2.36    5.68
   9   0 -29   -0.73    5.23
   9   0 -30   -2.87    5.45
   9   0 -31    1.42    5.58
   9   0 -32    1.08    6.94
   9   0 -33    0.81    6.38
   9   0 -34    3.26    3.32
   9   0 -35   14.39    8.46
   9   0 -36   -2.26    4.78
   9   0 -37   -0.60    5.97
   9   0 -38    2.66    5.57
  -9   1   1  303.70   35.48
  -9  -1   1  358.15   35.97
  -9   1   2    3.73    3.99
  -9  -1   2    6.99    4.43
  -9   1   3    4.12    3.81
  -9  -1   3    5.45    3.79
  -9   1   4   36.56    7.93
  -9  -1   4   30.92    7.29
  -9   1   5   82.72   12.61
   9  -1  -5   84.38   15.63
  -9  -1   5   75.79   12.19
  -9   1   6    4.10    3.53
   9  -1  -6   -1.25    4.84
   9   1  -6   -0.84    5.27
  -9  -1   6   -1.36    3.69
  -9   1   7   43.99    8.72
   9  -1  -7   16.78    8.38
   9   1  -7   60.29   13.10
  -9  -1   7   46.65    8.96
  -9   1   8    6.65    4.25
   9  -1  -8    3.02    3.65
   9   1  -8    3.16    6.29
  -9  -1   8    1.06    2.83
  -9   1   9   17.17    5.85
   9  -1  -9   13.90    7.66
   9   1  -9    5.46    7.26
  -9  -1   9   16.82    6.03
  -9   1  10    0.41    3.17
   9  -1 -10    2.73    5.51
   9  -1 -10   -1.46    3.64
   9   1 -10    1.37    3.58
  -9  -1  10   -1.35    3.83
  -9   1  11   95.21   14.28
   9  -1 -11  109.80   18.07
   9  -1 -11   69.75   12.24
   9   1 -11  100.50   18.52
  -9  -1  11   84.07   13.64
  -9   1  12    0.02    3.25
   9  -1 -12   -0.97    4.52
   9  -1 -12    4.44    3.56
   9   1 -12    5.16    6.76
  -9  -1  12    1.45    3.41
  -9   1  13    4.73    5.30
   9  -1 -13    3.15    4.84
   9  -1 -13   -0.03    4.14
   9   1 -13    2.30    6.72
  -9  -1  13    1.03    3.00
  -9   1  14   -0.79    3.76
   9  -1 -14    2.47    6.10
   9  -1 -14   -1.99    3.21
   9   1 -14    2.10    6.31
  -9  -1  14    0.30    3.06
  -9   1  15   58.07   11.62
   9  -1 -15   73.53   16.04
   9   1 -15   73.06   16.37
  -9  -1  15   71.67   12.94
   9  -1 -16   17.96    8.55
   9   1 -16   14.51    8.14
  -9  -1  16   14.46    6.29
   9  -1 -17   46.99   13.10
   9   1 -17   45.30   12.77
  -9  -1  17   37.37    9.65
   9  -1 -18    1.17    5.74
   9   1 -18    5.41    7.12
   9  -1 -19    0.17    6.96
   9   1 -19    7.32    6.64
   9  -1 -20   12.61    7.89
   9   1 -20   11.33    8.66
   9  -1 -21   42.82   12.45
   9   1 -21   58.74   14.71
   9  -1 -22   -1.62    5.71
   9   1 -22   -0.80    4.87
   9  -1 -23   18.27    8.95
   9   1 -23    3.94    6.54
   9  -1 -24   -1.82    5.11
   9   1 -24    0.89    5.14
   9  -1 -25   11.24    7.95
   9   1 -25   11.06    7.58
   9  -1 -26    4.50    7.30
   9   1 -26   -0.61    5.46
   9  -1 -27   17.44    7.73
   9   1 -27   25.79   10.31
   9  -1 -28   -2.33    6.74
   9   1 -28    1.29    6.48
   9  -1 -29    1.22    4.96
   9   1 -29   -1.72    6.59
   9  -1 -30   -1.54    5.43
   9   1 -30   -1.08    5.23
   9  -1 -31    2.94    5.74
   9   1 -31    6.69    7.56
   9  -1 -32   -0.13    5.33
   9   1 -32   -1.70    5.82
   9  -1 -33   -0.56    6.16
   9   1 -33    3.61    5.18
   9  -1 -34    1.64    6.21
   9   1 -34    4.91    6.93
   9  -1 -35    5.81    5.46
   9   1 -35    3.32    5.88
   9  -1 -36    1.46    6.14
   9   1 -36    2.29    5.83
   9  -1 -37    5.46    6.62
   9   1 -37   -3.94    6.24
  -9   2   1   31.18    7.89
   9  -2  -1   43.46   10.71
  -9   2   2   11.83    5.14
   9  -2  -2    0.13    3.76
  -9  -2   2    8.57    3.92
  -9   2   3  117.27   14.99
   9  -2  -3   66.28   14.88
  -9  -2   3   92.50   13.48
  -9   2   4    6.08    3.83
   9  -2  -4    0.22    4.14
  -9  -2   4    2.43    4.06
  -9   2   5   14.10    5.33
   9  -2  -5   29.55    8.64
  -9  -2   5   15.67    5.13
  -9   2   6   -0.95    3.75
   9  -2  -6    2.99    5.70
   9   2  -6    3.35    4.28
  -9  -2   6    3.99    4.28
  -9   2   7   60.30   10.13
   9  -2  -7   53.51   13.04
   9  -2  -7   65.13   10.36
   9   2  -7   21.60    9.04
  -9  -2   7   49.74    9.49
  -9   2   8   17.71    5.78
   9  -2  -8   26.63    8.86
   9  -2  -8   12.44    5.56
   9   2  -8   23.85    9.40
  -9  -2   8   22.48    6.37
  -9   2   9   23.01    6.39
   9  -2  -9   25.64    8.84
   9  -2  -9   37.46    7.74
   9   2  -9   45.37   11.91
  -9  -2   9   17.36    5.99
  -9   2  10   -0.94    3.91
   9  -2 -10    1.72    7.15
   9  -2 -10   -0.12    3.14
   9   2 -10    5.63    5.82
  -9  -2  10    6.17    4.07
  -9   2  11    2.90    3.58
   9  -2 -11   -3.17    7.26
   9  -2 -11    2.35    3.42
   9   2 -11    0.07    6.15
  -9  -2  11    0.81    4.26
  -9   2  12    8.19    5.46
   9  -2 -12   11.49    7.44
   9  -2 -12    6.76    3.89
   9   2 -12    5.85    6.11
  -9  -2  12   10.65    5.33
  -9   2  13   35.32    8.82
   9  -2 -13   24.57   10.40
   9  -2 -13   31.95    7.28
   9   2 -13   31.60   10.65
  -9  -2  13   40.50    8.78
   9  -2 -14   35.12   10.95
   9   2 -14   36.63   11.85
  -9  -2  14   25.96    7.79
   9  -2 -15   17.13    9.03
   9   2 -15   20.50   10.17
  -9  -2  15   14.03    6.30
   9  -2 -16   -3.86    6.96
   9   2 -16    7.15    7.61
  -9  -2  16   -1.40    4.13
   9  -2 -17   17.12    8.86
   9   2 -17   37.96   12.23
  -9  -2  17   41.30    9.91
   9  -2 -18    0.76    4.86
   9   2 -18    0.20    7.46
  -9  -2  18    8.05    5.11
   9  -2 -19   94.96   19.13
   9   2 -19  103.69   20.02
   9  -2 -20    4.97    7.30
   9   2 -20   18.17    8.96
   9  -2 -21   -2.88    6.19
   9   2 -21   20.06    8.94
   9  -2 -22    3.41    7.11
   9   2 -22    9.81    6.76
   9  -2 -23   50.28   13.54
   9   2 -23   44.72   12.61
   9  -2 -24   -0.28    4.29
   9   2 -24   -3.41    7.72
   9  -2 -25    6.71    7.11
   9   2 -25   14.76    7.65
   9  -2 -26    0.01    6.58
   9   2 -26    0.85    6.57
   9  -2 -27    6.62    7.20
   9   2 -27    5.34    6.05
   9  -2 -28    0.23    6.48
   9   2 -28    2.03    5.40
   9  -2 -29    0.63    4.78
   9   2 -29    2.55    5.24
   9  -2 -30   -0.66    6.11
   9   2 -30    0.47    5.76
   9  -2 -31    0.54    5.64
   9   2 -31   -2.88    6.46
   9  -2 -32   -2.85    5.25
   9   2 -32    6.47    5.58
   9  -2 -33   -0.80    5.29
   9   2 -33    5.54    5.36
   9  -2 -34    2.15    6.14
   9   2 -34    4.54    6.46
   9  -2 -35    3.02    4.91
   9   2 -35    8.84    6.33
   9   2 -36   -1.84    4.75
  -9   3   1  139.64   18.90
   9  -3  -1  140.55   20.38
  -9   3   2   20.13    6.21
   9  -3  -2   21.12    8.02
  -9   3   3    0.99    2.73
   9  -3  -3    0.94    3.68
  -9   3   4    1.50    4.16
   9  -3  -4   -0.29    5.43
  -9   3   5   38.55    8.70
   9  -3  -5   42.79   11.38
   9  -3  -5   48.29    9.50
  -9   3   6   28.61    7.36
   9  -3  -6   35.13   10.03
   9  -3  -6   45.81    9.07
   9   3  -6   50.14   11.97
  -9   3   7   26.12    6.72
   9  -3  -7   35.60   10.11
   9  -3  -7   29.29    7.71
   9   3  -7   36.35   10.85
  -9  -3   7   19.85    6.50
  -9   3   8    0.15    3.89
   9  -3  -8   -0.90    5.59
   9  -3  -8    0.32    3.52
   9   3  -8   -1.16    5.08
  -9  -3   8    1.14    4.06
  -9   3   9    4.00    3.41
   9  -3  -9   12.11    6.47
   9  -3  -9    5.99    4.04
   9   3  -9   -0.25    7.24
  -9  -3   9    3.38    3.89
  -9   3  10    2.62    3.53
   9  -3 -10    7.77    7.14
   9  -3 -10    3.04    3.10
   9   3 -10    6.48    5.75
  -9  -3  10    3.99    4.16
  -9   3  11  112.95   16.22
   9  -3 -11  120.56   19.55
   9  -3 -11  110.50   16.00
   9   3 -11  122.93   20.74
  -9  -3  11   93.25   15.61
  -9   3  12   26.88    7.19
   9  -3 -12   18.10    9.28
   9   3 -12   12.84    7.78
  -9  -3  12   19.13    6.59
   9  -3 -13   14.94    7.44
   9   3 -13    1.26    4.70
  -9  -3  13   -0.79    4.07
   9  -3 -14    0.02    5.42
   9   3 -14   -1.39    5.55
  -9  -3  14   -2.51    4.45
   9  -3 -15   58.57   13.68
   9   3 -15   50.39   13.82
  -9  -3  15   44.73   10.01
   9  -3 -16    6.23    7.13
   9   3 -16   15.59    7.35
  -9  -3  16   15.79    6.41
   9  -3 -17    6.21    7.73
   9   3 -17   10.15    7.36
  -9  -3  17   25.65    7.49
   9  -3 -18    6.44    7.43
   9   3 -18   -0.52    4.36
  -9  -3  18   -0.94    4.78
   9  -3 -19    1.80    7.06
   9   3 -19    0.35    5.60
  -9  -3  19    0.24    4.47
   9  -3 -20   14.41    8.46
   9   3 -20   15.06    8.59
   9  -3 -21   51.18   13.83
   9   3 -21   32.07   10.87
   9  -3 -22    1.71    6.35
   9   3 -22    8.34    7.07
   9  -3 -23   11.20    6.93
   9   3 -23    2.33    5.86
   9  -3 -24   -0.56    5.60
   9   3 -24    6.11    6.93
   9  -3 -25    8.05    6.98
   9   3 -25   12.29    6.90
   9  -3 -26    6.96    7.76
   9   3 -26    5.81    5.72
   9  -3 -27   15.50    8.86
   9   3 -27    7.61    6.91
   9  -3 -28    0.33    6.13
   9   3 -28   -2.09    5.80
   9  -3 -29    0.24    6.69
   9   3 -29    6.81    5.82
   9  -3 -30    0.89    6.54
   9   3 -30   -1.30    4.02
   9  -3 -31   12.70    7.86
   9   3 -31    3.84    5.60
   9  -3 -32    4.64    6.76
   9   3 -32   -2.27    6.24
   9  -3 -33    7.06    6.60
   9   3 -33   -2.73    6.36
   9   3 -34    6.08    5.96
   9   3 -35    4.53    6.76
  -9   4   1    3.77    3.78
   9  -4  -1    0.49    4.49
  -9  -4   1   -1.51    3.83
  -9   4   2   31.11    7.61
   9  -4  -2   39.35    9.53
  -9  -4   2   32.70    7.73
  -9   4   3   48.62    9.83
   9  -4  -3   63.47   12.70
  -9   4   4   39.81    8.92
   9  -4  -4   64.91   12.81
   9  -4  -4   38.14    8.93
  -9   4   5   60.37   10.81
   9  -4  -5   69.98   13.79
   9  -4  -5   49.61   10.61
   9   4  -5   81.91   16.23
  -9   4   6    0.73    3.02
   9  -4  -6   -3.03    4.70
   9  -4  -6    8.52    4.95
   9   4  -6    3.35    5.19
  -9   4   7   56.76   10.52
   9  -4  -7   57.47   13.44
   9  -4  -7   62.19   11.12
   9   4  -7   43.09   12.66
  -9   4   8   67.19   11.70
   9  -4  -8   95.22   16.38
   9  -4  -8   69.39   12.13
   9   4  -8   64.91   15.23
  -9   4   9   47.25    9.98
   9  -4  -9   60.11   13.53
   9  -4  -9   70.25   11.53
   9   4  -9   44.10   13.36
  -9   4  10    0.30    2.82
   9  -4 -10   -2.03    6.35
   9   4 -10    5.06    7.01
   9  -4 -11    3.30    6.30
   9   4 -11    8.63    6.88
   9  -4 -12    5.93    5.35
   9   4 -12    3.94    7.08
   9  -4 -13   48.41   12.39
   9   4 -13   38.97   11.64
   9  -4 -14   -1.88    6.07
   9   4 -14    9.53    7.56
   9  -4 -15   19.90   10.05
   9   4 -15   26.16    9.97
   9  -4 -16   -0.12    5.48
   9   4 -16    1.49    5.85
   9  -4 -17   23.84    9.38
   9   4 -17    5.74    7.33
  -9  -4  17   17.31    6.58
   9  -4 -18   63.77   14.58
   9   4 -18   52.17   13.27
  -9  -4  18   42.60   11.11
   9  -4 -19   57.94   14.16
   9   4 -19   39.44   11.93
  -9  -4  19   32.81   10.10
   9  -4 -20   -2.56    7.02
   9   4 -20    1.13    5.04
   9  -4 -21    0.74    5.53
   9   4 -21   -2.84    4.79
   9  -4 -22    2.91    7.03
   9   4 -22    5.87    6.50
   9  -4 -23   19.72   10.61
   9   4 -23   48.93   12.67
   9  -4 -24   15.35    8.23
   9   4 -24    7.08    7.39
   9  -4 -25    4.72    7.38
   9   4 -25    8.97    7.59
   9  -4 -26   -1.35    5.37
   9   4 -26   -1.86    4.02
   9  -4 -27   -1.91    7.37
   9   4 -27   -0.30    6.98
   9  -4 -28    0.73    6.83
   9   4 -28   11.72    7.36
   9  -4 -29    8.69    6.73
   9   4 -29   10.30    6.97
   9  -4 -30    4.63    6.00
   9   4 -30   -2.18    6.21
   9  -4 -31   -0.92    5.54
   9   4 -31   -1.78    6.05
   9   4 -32    0.11    4.92
   9   4 -33   -1.40    6.76
   9   4 -34   -4.90    6.99
  -9   5   1   61.61   12.33
   9  -5  -1   92.97   15.16
  -9  -5   1  105.71   13.94
  -9   5   2   49.05   10.10
   9  -5  -2   50.71   11.37
  -9  -5   2   43.51    9.08
  -9   5   3    6.73    4.37
   9  -5  -3    9.36    6.18
   9  -5  -3    2.60    4.55
  -9  -5   3    5.05    4.17
  -9   5   4   54.35   10.49
   9  -5  -4   54.31   11.93
   9  -5  -4   40.79    9.92
   9   5  -4   53.24   13.13
  -9  -5   4   65.88   10.78
  -9   5   5   15.83    5.83
   9  -5  -5   25.83    7.78
   9  -5  -5   33.09    8.03
   9   5  -5   23.78    9.51
  -9  -5   5   12.81    5.60
  -9   5   6   43.94    9.01
   9  -5  -6   41.59   10.94
   9  -5  -6   30.82    8.61
   9   5  -6   31.17   10.73
  -9  -5   6   36.19    8.52
  -9   5   7   61.49   11.18
   9  -5  -7   81.15   14.57
   9   5  -7   64.00   14.60
  -9  -5   7   49.41   10.66
   9  -5  -8   -1.64    5.62
   9   5  -8   10.94    7.57
  -9  -5   8    2.58    4.02
   9  -5  -9   -0.14    4.56
   9   5  -9   -3.33    7.32
  -9  -5   9   -2.64    5.02
   9  -5 -10   -1.53    4.07
   9   5 -10    4.64    5.89
  -9  -5  10    3.52    3.23
   9  -5 -11   54.25   12.80
   9   5 -11   52.04   12.94
  -9  -5  11   51.68   10.69
   9  -5 -12   36.15   10.65
   9   5 -12   25.10    9.18
   9  -5 -13   -0.00    6.57
   9   5 -13    0.00    5.08
   9  -5 -14   23.80    9.65
   9   5 -14   17.50    8.00
   9  -5 -15   15.99    7.99
   9   5 -15   20.81    8.27
   9  -5 -16   17.85    8.29
   9   5 -16   20.26    9.05
   9  -5 -17   30.41   11.00
   9   5 -17   38.97   11.76
   9  -5 -18   -0.69    4.88
   9   5 -18    9.68    6.35
   9  -5 -19   -3.24    7.32
   9   5 -19    1.50    4.05
   9  -5 -20   13.62    7.89
   9   5 -20    4.41    7.42
   9  -5 -21   30.23   10.79
   9   5 -21   20.70    9.12
   9  -5 -22   34.63   11.91
   9   5 -22   17.45    9.35
   9  -5 -23   16.60    9.69
   9   5 -23   -4.54    6.86
   9  -5 -24   -1.14    7.14
   9   5 -24    1.38    6.17
   9  -5 -25    1.86    6.36
   9   5 -25   -4.00    7.55
   9  -5 -26   14.61    8.97
   9   5 -26   10.22    7.20
   9  -5 -27    5.70    6.53
   9   5 -27   12.99    7.80
   9  -5 -28    0.36    4.73
   9   5 -28   -0.55    5.11
   9  -5 -29   -0.42    6.56
   9   5 -29   -2.42    6.94
   9   5 -30    0.84    6.66
   9   5 -31   -3.66    7.03
   9   5 -32    2.49    5.30
   9   5 -33    6.00    6.53
  -9   6   1    6.73    4.38
   9  -6  -1    0.74    4.13
  -9  -6   1   -1.40    3.98
  -9   6   2  100.66   14.88
   9  -6  -2   95.79   15.21
   9  -6  -2   65.64   13.60
  -9  -6   2   88.93   13.47
  -9   6   3   16.53    6.41
   9  -6  -3   26.81    8.47
   9  -6  -3   41.39   10.08
   9   6  -3   30.51   10.75
  -9  -6   3   20.88    6.25
  -9   6   4   16.46    6.26
   9  -6  -4   26.61    8.12
   9   6  -4   19.54    9.01
  -9  -6   4   23.27    6.42
   9  -6  -5   21.20    7.67
   9   6  -5   22.65    9.44
  -9  -6   5   16.88    6.56
   9  -6  -6   26.67    7.72
   9   6  -6    7.32    7.76
  -9  -6   6    5.83    4.28
   9  -6  -7   28.49    8.99
   9   6  -7   27.14    9.94
  -9  -6   7   16.04    6.79
   9  -6  -8   62.16   13.81
   9   6  -8   85.03   15.93
  -9  -6   8   56.92   11.45
   9  -6  -9    9.36    6.60
   9   6  -9    8.67    7.27
  -9  -6   9   13.14    6.01
   9  -6 -10   -1.20    5.44
   9   6 -10    4.86    4.45
  -9  -6  10    1.48    4.15
   9  -6 -11   -2.00    5.71
   9   6 -11    0.01    5.08
  -9  -6  11   -0.42    4.71
   9  -6 -12   14.14    7.57
   9   6 -12   37.57   11.85
  -9  -6  12   31.19    8.75
   9  -6 -13   17.43    7.10
   9   6 -13   11.17    7.45
  -9  -6  13   13.17    6.19
   9  -6 -14   14.53    8.22
   9   6 -14   30.19   10.37
  -9  -6  14   24.29    8.08
   9  -6 -15    4.40    5.99
   9   6 -15    3.60    6.29
  -9  -6  15    2.71    5.29
   9  -6 -16    1.10    5.92
   9   6 -16    3.05    5.34
  -9  -6  16    1.07    4.52
   9  -6 -17    6.32    7.45
   9   6 -17   12.66    5.90
  -9  -6  17    0.23    4.67
   9  -6 -18   37.72   12.00
   9   6 -18   16.78    9.90
  -9  -6  18   41.71   10.11
   9  -6 -19   14.03    8.06
   9   6 -19   -0.84    7.37
  -9  -6  19    1.66    4.70
   9  -6 -20    6.36    7.21
   9   6 -20    8.87    8.45
  -9  -6  20    6.33    5.94
   9  -6 -21   10.82    7.07
   9   6 -21    1.67    4.96
   9  -6 -22    3.56    6.81
   9   6 -22   -2.32    6.53
   9  -6 -23   19.59    9.35
   9   6 -23   11.24    7.31
   9  -6 -24    4.16    6.09
   9   6 -24    6.77    6.57
   9  -6 -25    4.93    8.01
   9   6 -25   -0.08    3.79
   9  -6 -26    2.22    5.25
   9   6 -26    3.25    6.15
   9  -6 -27    2.13    7.26
   9   6 -27   -0.60    5.88
   9   6 -28   -2.36    6.65
   9   6 -29    7.24    5.10
   9   6 -30   -2.00    6.27
   9   6 -31   12.17    7.38
   9  -7  -1    2.36    5.11
  -9  -7   1   13.69    5.10
   9  -7  -2    7.42    4.74
   9   7  -2    8.49    6.19
  -9  -7   2    4.85    4.22
   9  -7  -3   -0.00    2.87
   9   7  -3   -1.25    4.74
  -9  -7   3    0.36    3.37
   9  -7  -4   15.35    7.49
   9   7  -4   27.06    9.45
  -9  -7   4   15.63    6.43
   9  -7  -5    6.24    6.46
   9   7  -5   -0.37    4.38
  -9  -7   5    8.68    5.04
   9  -7  -6   58.72   11.33
   9   7  -6   17.45    8.56
  -9  -7   6   39.05    8.58
   9  -7  -7   -0.66    5.07
   9   7  -7    1.85    5.46
  -9  -7   7    1.83    3.22
   9  -7  -8   -1.07    4.59
   9   7  -8    0.55    4.76
  -9  -7   8    4.35    4.65
   9  -7  -9   13.33    7.84
   9   7  -9    9.19    7.51
  -9  -7   9    4.54    3.70
   9  -7 -10    5.77    5.94
   9   7 -10   24.18    9.40
  -9  -7  10   13.61    5.99
   9  -7 -11    2.92    5.83
   9   7 -11    8.09    7.33
  -9  -7  11    2.41    5.36
   9  -7 -12   66.70   13.72
   9   7 -12   46.45   12.54
  -9  -7  12   40.51    9.84
   9  -7 -13    3.21    5.73
   9   7 -13    3.39    6.60
  -9  -7  13   -2.16    4.21
   9  -7 -14   -1.83    6.19
   9   7 -14    1.80    5.13
  -9  -7  14    4.00    4.26
   9  -7 -15    4.97    6.06
   9   7 -15   -0.00    3.72
  -9  -7  15    0.47    4.84
   9  -7 -16   44.39   12.79
   9   7 -16   43.77   11.86
  -9  -7  16   42.73   11.17
   9  -7 -17    3.83    5.82
   9   7 -17    0.29    5.35
  -9  -7  17   -0.18    3.83
   9  -7 -18    2.56    7.29
   9   7 -18    1.51    4.80
  -9  -7  18   -2.48    5.77
   9  -7 -19    0.03    4.72
   9   7 -19   -1.41    4.82
  -9  -7  19    1.45    3.62
   9  -7 -20   13.96    8.45
   9   7 -20   13.63    8.06
  -9  -7  20   12.72    7.51
   9  -7 -21   12.33    8.87
   9   7 -21   15.25    8.10
  -9  -7  21    5.78    6.32
   9  -7 -22   26.62   10.50
   9   7 -22    7.54    5.67
   9  -7 -23    0.62    6.82
   9   7 -23   10.58    6.96
   9  -7 -24    8.30    6.38
   9   7 -24   13.04    6.93
   9  -7 -25   -0.97    5.79
   9   7 -25    0.99    3.46
   9   7 -26   15.75    8.23
   9   7 -27   18.81    8.62
   9   7 -28    0.69    5.75
   9   7 -29    1.38    6.08
   9   7 -30    7.03    7.84
   9  -8  -1   19.75    6.88
   9   8  -1    3.42    5.96
  -9  -8   1   14.08    5.47
   9  -8  -2   15.88    6.12
   9   8  -2   19.79    8.30
  -9  -8   2   23.58    6.76
   9  -8  -3   -1.43    3.65
   9   8  -3   -0.47    4.76
  -9  -8   3    0.96    3.15
   9  -8  -4   52.30   11.06
   9   8  -4   21.54    9.09
  -9  -8   4   40.47    8.73
   9  -8  -5    2.61    3.40
   9   8  -5    0.10    5.17
  -9  -8   5   -2.31    3.81
   9  -8  -6   -0.52    3.99
   9   8  -6   -0.89    4.78
  -9  -8   6    2.64    4.17
   9  -8  -7    2.48    5.25
   9   8  -7    0.41    5.41
  -9  -8   7    7.87    5.09
   9  -8  -8   68.07   14.17
   9   8  -8   78.70   15.75
  -9  -8   8   76.70   13.44
   9  -8  -9    2.75    4.22
   9   8  -9    3.22    4.72
  -9  -8   9    9.38    5.55
   9  -8 -10    4.38    5.83
   9   8 -10   10.54    6.63
  -9  -8  10    6.46    4.76
   9  -8 -11   -3.18    5.68
   9   8 -11    8.01    5.79
  -9  -8  11    5.32    5.11
   9  -8 -12   16.82    8.80
   9   8 -12   20.19    8.38
  -9  -8  12    9.44    6.48
   9  -8 -13   -2.27    6.16
   9   8 -13    2.90    6.16
  -9  -8  13    0.94    3.90
   9  -8 -14   19.57    9.04
   9   8 -14    4.96    5.71
  -9  -8  14    8.71    6.12
   9  -8 -15   -2.39    5.27
   9   8 -15    0.73    6.07
  -9  -8  15   -3.24    5.08
   9  -8 -16   -0.06    5.49
   9   8 -16    4.19    4.59
  -9  -8  16    1.90    4.83
   9  -8 -17    2.16    5.75
   9   8 -17    0.97    4.96
  -9  -8  17    8.51    6.71
   9  -8 -18   35.42   10.68
   9   8 -18    7.46    7.55
  -9  -8  18    0.90    6.09
   9  -8 -19    5.79    6.47
   9   8 -19    1.74    5.41
  -9  -8  19   -1.57    5.02
   9  -8 -20   15.78    8.88
   9   8 -20   15.94    7.39
  -9  -8  20    5.18    5.70
   9  -8 -21   -0.34    5.86
   9   8 -21    1.64    5.61
  -9  -8  21   -2.05    6.26
   9  -8 -22    0.73    5.62
   9   8 -22    3.15    7.63
   9  -8 -23    3.39    6.07
   9   8 -23    3.29    5.58
   9   8 -24   10.55    7.60
   9   8 -25    4.83    7.47
   9   8 -26   -0.49    6.02
   9   8 -27    6.50    6.38
   9   8 -28   -3.01    5.59
   9   8 -29    0.84    5.83
   9  -9  -1   10.08    5.11
   9   9  -1    0.35    4.29
  -9  -9   1    6.21    4.98
   9  -9  -2   27.75    8.69
   9   9  -2   47.22   11.35
  -9  -9   2   25.92    7.05
   9  -9  -3   -1.37    4.18
   9   9  -3    1.34    4.63
  -9  -9   3   -0.52    3.82
   9  -9  -4    6.81    5.74
   9   9  -4    5.67    5.56
  -9  -9   4    3.21    4.07
   9  -9  -5    9.43    5.72
   9   9  -5    5.19    5.88
  -9  -9   5    1.70    4.80
   9  -9  -6   66.03   13.11
   9   9  -6   64.62   13.55
  -9  -9   6   49.38   10.87
   9  -9  -7   -3.69    5.01
   9   9  -7   -3.36    5.89
  -9  -9   7   -1.27    4.82
   9  -9  -8   -1.72    4.52
   9   9  -8   -2.78    6.15
  -9  -9   8   -1.47    4.13
   9  -9  -9   -0.75    5.11
   9   9  -9    0.06    4.96
  -9  -9   9   -0.00    4.76
   9  -9 -10   16.51    7.03
   9   9 -10   17.25    7.37
  -9  -9  10    7.34    5.35
   9  -9 -11    1.71    3.87
   9   9 -11    2.54    6.16
  -9  -9  11   -2.27    3.80
   9  -9 -12   15.71    7.86
   9   9 -12   19.49    7.88
  -9  -9  12   24.75    8.20
   9  -9 -13   -0.69    5.53
   9   9 -13   -2.05    4.52
  -9  -9  13   -3.03    4.42
   9  -9 -14   -3.43    6.50
   9   9 -14   -2.20    4.74
  -9  -9  14    1.56    4.12
   9  -9 -15    2.19    5.76
   9   9 -15    4.38    7.36
  -9  -9  15    6.10    5.31
   9  -9 -16   16.34    8.52
   9   9 -16   22.66    9.76
  -9  -9  16   24.05    8.46
   9  -9 -17   -2.84    7.60
   9   9 -17   -2.19    6.23
  -9  -9  17   -1.91    5.92
   9  -9 -18    0.79    5.55
   9   9 -18    7.49    6.20
  -9  -9  18   -2.01    6.62
   9  -9 -19   -3.51    6.82
   9   9 -19    0.21    5.55
  -9  -9  19    3.28    4.58
   9  -9 -20   17.90    8.11
   9   9 -20    4.05    5.98
  -9  -9  20    7.54    7.14
   9  -9 -21   -1.84    6.02
   9   9 -21   -2.45    5.25
  -9  -9  21   -2.99    5.20
   9   9 -22   11.73    6.71
   9   9 -23    2.07    5.01
   9   9 -24   -0.97    6.39
   9   9 -25    1.22    5.58
   9   9 -26    4.66    8.64
   9   9 -27    3.18    7.08
   9 -10  -1    3.73    4.49
   9  10  -1   -0.34    4.23
  -9 -10   1    2.87    3.02
   9 -10  -2   12.03    6.01
   9  10  -2   11.42    6.40
  -9 -10   2    7.87    5.87
   9 -10  -3    5.36    4.44
   9  10  -3   -1.89    4.70
  -9 -10   3    5.27    4.78
   9 -10  -4   30.94    8.21
   9  10  -4   31.43    9.61
  -9 -10   4   16.30    6.32
   9 -10  -5    0.10    4.19
   9  10  -5    1.57    5.13
  -9 -10   5   -0.49    3.98
   9 -10  -6   -0.03    4.91
   9  10  -6    4.78    5.40
  -9 -10   6    6.21    4.46
   9 -10  -7    2.67    4.44
   9  10  -7    5.04    5.22
  -9 -10   7    7.25    4.66
   9 -10  -8   18.85    7.44
   9  10  -8   37.59   10.40
  -9 -10   8   13.23    6.49
   9 -10  -9   -1.48    4.76
   9  10  -9    0.66    4.39
  -9 -10   9    0.03    4.28
   9 -10 -10   -0.35    4.64
   9  10 -10    5.07    5.89
  -9 -10  10    2.94    5.03
   9  10 -11    4.52    5.40
  -9 -10  11    4.03    5.17
   9 -10 -12    9.97    6.40
   9  10 -12    7.59    7.40
  -9 -10  12    8.89    6.23
   9 -10 -13    0.34    4.93
   9  10 -13   -1.21    4.49
  -9 -10  13    5.15    5.47
   9 -10 -14   13.76    7.36
   9  10 -14    7.87    5.85
  -9 -10  14   10.24    6.48
   9 -10 -15    0.09    4.61
   9  10 -15   -1.54    5.00
  -9 -10  15   -2.06    4.72
   9 -10 -16   -1.75    5.45
   9  10 -16   -3.32    5.88
  -9 -10  16    1.57    5.35
   9 -10 -17   -3.20    7.18
   9  10 -17   -0.97    5.66
  -9 -10  17   -3.89    5.40
   9 -10 -18   25.45    9.51
   9  10 -18   12.44    7.55
  -9 -10  18    6.81    5.74
   9  10 -19   -2.01    5.24
  -9 -10  19   -2.65    5.87
   9  10 -20   -5.26    7.08
  -9 -10  20    0.44    5.46
   9  10 -21    0.58    5.30
  -9 -10  21   -1.26    5.49
   9  10 -22    7.28    6.61
   9  10 -23    0.64    6.35
   9  10 -24    3.49    5.40
   9  10 -25    1.65    6.32
   9  10 -26   -2.81    5.03
   9 -11  -1    1.26    3.60
   9  11  -1   -0.77    4.44
  -9 -11   1   -1.75    3.75
   9 -11  -2   31.12    8.63
   9  11  -2   24.48    8.28
  -9 -11   2   19.97    7.01
   9 -11  -3   -0.76    3.40
   9  11  -3    7.77    5.39
  -9 -11   3    0.31    3.94
   9 -11  -4    7.07    5.39
   9  11  -4   12.16    7.19
  -9 -11   4    5.89    5.49
   9 -11  -5    0.00    4.12
   9  11  -5   -1.01    4.91
  -9 -11   5    0.54    4.52
   9 -11  -6   16.40    7.59
   9  11  -6   33.92    9.48
  -9 -11   6    9.81    6.58
   9 -11  -7   -0.18    4.20
   9  11  -7   -1.76    3.90
  -9 -11   7   -1.50    4.27
   9 -11  -8    2.52    5.83
   9  11  -8   -1.87    5.29
  -9 -11   8   -0.20    3.95
   9 -11  -9    4.59    5.68
   9  11  -9    1.40    4.82
  -9 -11   9   -1.45    4.44
   9 -11 -10   14.96    7.28
   9  11 -10    7.96    5.99
  -9 -11  10    5.11    4.50
   9 -11 -11   -2.45    5.68
   9  11 -11    3.78    5.51
  -9 -11  11   -2.18    4.85
   9 -11 -12   11.85    6.54
   9  11 -12   25.76    9.13
  -9 -11  12    3.23    4.84
   9 -11 -13   -0.31    5.38
   9  11 -13    0.09    5.95
  -9 -11  13   -2.06    5.03
   9 -11 -14   15.62    7.46
   9  11 -14   15.40    7.57
  -9 -11  14    2.88    5.44
   9 -11 -15    0.91    5.10
   9  11 -15   -2.24    6.43
  -9 -11  15    2.03    6.22
   9 -11 -16   23.74    9.48
   9  11 -16   14.88    8.61
  -9 -11  16   19.66    7.92
   9  11 -17   -0.21    4.70
  -9 -11  17   -1.73    5.48
   9  11 -18   -2.90    7.72
  -9 -11  18    0.25    4.49
   9  11 -19   -1.15    5.66
  -9 -11  19   -2.09    4.81
   9  11 -20    4.96    6.42
  -9 -11  20   -1.80    5.81
   9  11 -21    4.51    5.80
  -9 -11  21   -1.00    5.88
   9  11 -22    1.47    5.02
   9  11 -23   -0.63    7.02
   9  11 -24   -1.22    4.96
   9 -12  -1    4.39    4.65
  -9 -12   1    0.13    3.11
   9 -12  -2    1.01    4.52
  -9 -12   2    0.90    3.47
   9 -12  -3    0.07    4.60
  -9 -12   3   -1.39    4.19
   9 -12  -4   16.56    7.11
   9  12  -4    5.73    4.98
  -9 -12   4   14.30    6.09
   9 -12  -5   -2.49    4.58
   9  12  -5    4.41    4.42
  -9 -12   5    0.11    3.53
   9 -12  -6    4.42    5.06
   9  12  -6   -0.62    4.06
  -9 -12   6    0.73    3.50
   9 -12  -7    5.89    5.07
   9  12  -7   -1.51    4.84
  -9 -12   7    2.64    3.93
   9 -12  -8   18.25    8.24
   9  12  -8   23.92    8.56
  -9 -12   8   11.62    6.84
   9 -12  -9    0.00    2.62
   9  12  -9   -2.57    5.58
  -9 -12   9    1.87    5.72
   9 -12 -10    3.13    4.81
   9  12 -10    6.32    6.17
  -9 -12  10   -0.85    4.88
   9 -12 -11   -0.83    4.45
   9  12 -11    5.76    5.41
  -9 -12  11    1.23    4.48
   9 -12 -12    2.66    5.21
   9  12 -12   11.37    7.16
  -9 -12  12   13.84    7.93
   9 -12 -13    6.02    6.30
   9  12 -13    1.06    4.44
  -9 -12  13   -2.25    4.30
   9  12 -14    3.58    5.45
  -9 -12  14    7.98    6.37
   9  12 -15    1.70    5.73
  -9 -12  15   -1.57    5.14
   9  12 -16   -0.76    5.40
  -9 -12  16   -0.79    3.54
   9  12 -17    1.96    4.59
  -9 -12  17   -1.30    5.39
   9  12 -18   -3.96    6.00
  -9 -12  18   -0.94    5.43
   9  12 -19    1.08    6.50
  -9 -12  19    1.93    5.97
   9  12 -20    2.30    5.42
  -9 -12  20    3.99    5.06
   9  12 -21    1.76    5.87
  -9 -12  21   -1.75    6.09
   9  12 -22   -3.79    6.03
   9 -13  -1   14.70    6.04
  -9 -13   1    6.92    5.29
   9 -13  -2    4.15    4.67
  -9 -13   2   -0.46    3.91
   9 -13  -3   -0.18    3.81
  -9 -13   3    1.52    4.97
   9 -13  -4   -1.40    5.00
  -9 -13   4   -1.41    4.29
   9 -13  -5    4.00    4.96
  -9 -13   5   -3.02    5.27
   9 -13  -6    2.65    4.58
  -9 -13   6    1.72    4.78
   9 -13  -7   -0.91    4.44
   9  13  -7    7.15    4.99
  -9 -13   7   -1.73    5.10
   9 -13  -8    5.55    6.24
   9  13  -8    7.25    5.87
  -9 -13   8    2.80    5.16
   9 -13  -9    1.74    5.29
   9  13  -9    1.73    4.40
  -9 -13   9    1.59    4.29
   9 -13 -10    4.16    5.89
   9  13 -10    6.44    5.68
  -9 -13  10    2.27    5.83
   9 -13 -11   -0.29    5.35
   9  13 -11    6.51    5.01
  -9 -13  11   -0.54    5.58
   9  13 -12   12.00    6.88
  -9 -13  12    9.54    6.97
   9  13 -13   -2.83    5.92
  -9 -13  13   -3.10    5.20
   9  13 -14    0.35    4.20
  -9 -13  14    1.67    4.04
   9  13 -15   -1.82    5.50
  -9 -13  15   -0.35    4.90
   9  13 -16    6.56    6.09
  -9 -13  16   -0.41    5.46
   9  13 -17    2.74    5.98
  -9 -13  17   -1.81    5.38
   9  13 -18    0.05    4.65
  -9 -13  18   -2.82    6.95
   9  13 -19   -0.62    6.26
  -9 -13  19   -1.54    4.99
   9  13 -20    3.42    4.54
  -9 -13  20   -0.44    5.13
  -9 -13  21   -2.38    5.29
   9 -14  -1   -2.14    3.78
  -9 -14   1    0.44    3.54
   9 -14  -2    7.67    4.93
  -9 -14   2    5.12    5.21
   9 -14  -3    3.09    4.87
  -9 -14   3    3.78    4.29
   9 -14  -4    4.33    5.11
  -9 -14   4   -0.84    4.88
   9 -14  -5   -0.23    4.18
  -9 -14   5   -1.80    5.28
   9 -14  -6   -1.14    4.36
  -9 -14   6    1.51    4.25
   9 -14  -7    1.76    4.60
  -9 -14   7   -3.58    5.45
   9 -14  -8    3.44    5.25
  -9 -14   8    1.48    4.85
  -9 -14   9    5.65    4.84
   9  14 -10    2.81    5.08
  -9 -14  10    0.34    3.46
   9  14 -11   -2.01    4.93
  -9 -14  11   -2.95    5.01
   9  14 -12    5.00    5.42
  -9 -14  12   -0.77    6.00
   9  14 -13    5.95    5.20
  -9 -14  13    2.24    6.44
   9  14 -14    2.66    5.03
  -9 -14  14    1.39    5.79
   9  14 -15    0.44    5.24
  -9 -14  15    1.71    5.40
   9  14 -16    3.94    5.58
  -9 -14  16   -1.55    4.61
   9  14 -17    1.24    4.48
  -9 -14  17   -2.01    6.20
   9  14 -18    3.65    4.64
  -9 -14  18    2.09    5.62
  -9 -14  19   -1.37    6.45
  -9 -14  20   -1.75    5.48
  -9 -14  21    1.85    5.46
   9 -15  -1    6.28    4.87
   9 -15  -2   -1.30    4.93
   9 -15  -3   -0.08    3.24
   9 -15  -4    1.24    3.86
   9 -15  -5   -2.22    5.42
   9  15 -13   -1.60    5.03
   9  15 -14   -1.24    3.76
   9  15 -15    1.78    4.39
   9  15 -16   -2.64    5.52
   9 -16  -1   -2.39    5.83
   9 -16  -2    0.96    3.35
  -8   0   1    0.48    2.14
   8   0  -1    0.05    3.78
  -8   0   2  373.12   39.95
   8   0  -2  406.04   44.03
  -8   0   3    3.97    3.12
   8   0  -3   -1.65    5.30
   8   0  -3    3.13    3.71
  -8   0   4   61.22   10.29
   8   0  -4   66.75   13.40
   8   0  -4   65.33   10.21
  -8   0   5    0.81    3.03
   8   0  -5    0.44    4.41
   8   0  -5    0.14    2.38
  -8   0   6   65.91   10.74
   8   0  -6   82.24   14.89
   8   0  -6   65.82   10.69
  -8   0   7    1.71    2.77
   8   0  -7    0.99    3.64
   8   0  -7   -0.70    2.20
  -8   0   8  167.96   20.86
   8   0  -8  172.27   20.43
  -8   0   9    2.09    2.63
   8   0  -9   -1.08    3.23
  -8   0  10   -0.43    2.67
   8   0 -10    1.20    3.23
  -8   0  11    0.85    3.28
   8   0 -11   -0.52    3.06
  -8   0  12  169.30   20.99
   8   0 -12  156.04   19.54
  -8   0  13   -0.66    2.92
   8   0 -13    8.68    6.20
   8   0 -13    3.97    2.99
  -8   0  14   31.43    8.51
   8   0 -14   68.24   14.57
   8   0 -14   70.31   10.24
  -8   0  15   -0.43    3.15
   8   0 -15    3.93    6.59
   8   0 -15    0.51    3.09
  -8   0  16    0.85    4.47
   8   0 -16   -1.17    4.09
   8   0 -16    9.26    4.55
  -8   0  17   -0.29    3.18
   8   0 -17   -0.66    5.30
   8   0 -17    0.14    2.47
  -8   0  18   85.86   13.56
   8   0 -18   48.93   13.93
   8   0 -19   -0.42    4.95
   8   0 -20   24.37    9.62
   8   0 -21    2.23    4.92
   8   0 -22   25.46    9.24
   8   0 -23   -0.22    4.97
   8   0 -24   17.58    8.48
   8   0 -25   -3.03    6.91
   8   0 -26   -2.31    5.10
   8   0 -27    0.50    4.78
   8   0 -28   26.84   10.38
   8   0 -29    3.28    5.60
   8   0 -30    6.91    5.73
   8   0 -31    3.69    4.90
   8   0 -32    6.34    7.69
   8   0 -33   -1.12    4.70
   8   0 -34   13.66    7.54
   8   0 -35   -0.70    4.69
   8   0 -36   -2.10    6.46
   8   0 -37    6.09    6.48
   8   0 -38    0.92    5.74
  -8   1   1   38.88    8.09
   8  -1  -1   61.15   11.38
   8  -1  -1   42.71    8.39
   8   1  -1   47.42   11.04
  -8  -1   1   40.91    8.09
  -8   1   2    1.10    3.39
   8  -1  -2    2.30    4.28
   8  -1  -2    2.34    3.22
   8   1  -2    4.76    3.96
  -8  -1   2    3.33    3.13
  -8   1   3    0.84    2.78
   8  -1  -3    1.39    4.02
   8  -1  -3    8.20    4.23
   8   1  -3    7.88    5.91
  -8  -1   3    6.17    3.49
  -8   1   4   39.95    7.59
   8  -1  -4   28.35    8.42
   8  -1  -4   22.61    6.68
   8   1  -4   32.21    9.10
  -8  -1   4   40.63    7.63
  -8   1   5    4.73    3.18
   8  -1  -5   10.16    6.77
   8  -1  -5    3.02    3.18
   8   1  -5    4.52    5.42
  -8  -1   5    1.28    3.00
  -8   1   6   54.85   10.17
   8  -1  -6   98.11   15.68
   8  -1  -6   69.49   11.08
   8   1  -6   64.11   13.71
  -8  -1   6   72.28   11.16
  -8   1   7    3.65    3.18
   8  -1  -7    5.05    4.06
   8   1  -7    9.76    6.15
  -8  -1   7    5.65    3.55
  -8   1   8    6.30    3.75
   8  -1  -8    6.02    3.65
   8   1  -8    6.45    3.87
  -8  -1   8    5.45    3.47
  -8   1   9   17.54    5.44
   8  -1  -9   10.21    3.95
   8   1  -9    8.98    4.37
  -8  -1   9   11.56    5.04
  -8   1  10  121.55   16.79
   8  -1 -10  132.82   16.65
   8   1 -10  113.41   15.71
  -8  -1  10  136.08   17.58
  -8   1  11    6.55    4.32
   8  -1 -11    5.56    3.37
   8   1 -11    5.31    4.06
  -8  -1  11    2.32    3.49
  -8   1  12    4.16    4.44
   8  -1 -12   11.02    4.87
   8   1 -12    9.51    3.83
  -8  -1  12    8.04    4.54
  -8   1  13   -0.63    3.24
   8  -1 -13    2.46    2.76
   8   1 -13   -1.55    7.05
   8   1 -13   -0.16    2.52
  -8  -1  13    0.42    3.45
  -8   1  14   67.95   11.33
   8  -1 -14   46.48   13.10
   8  -1 -14   59.29   10.30
   8   1 -14   71.09   14.70
   8   1 -14   52.41    9.52
  -8  -1  14   71.45   11.99
  -8   1  15   33.70    8.14
   8  -1 -15   45.84   12.53
   8  -1 -15   28.50    7.07
   8   1 -15   51.63   12.52
   8   1 -15   34.33    7.41
  -8  -1  15   38.89    8.78
  -8   1  16   47.81   10.59
   8  -1 -16   59.50   15.00
   8  -1 -16   54.73    9.98
   8   1 -16   68.67   14.86
   8   1 -16   81.64   11.56
  -8  -1  16   63.92   11.74
   8  -1 -17    3.78    6.51
   8   1 -17    0.57    5.75
   8   1 -17    1.07    3.52
  -8  -1  17   10.70    5.54
   8  -1 -18   -1.26    5.49
   8   1 -18   10.27    6.44
   8   1 -18   -0.29    3.36
  -8  -1  18    4.02    3.80
   8  -1 -19    2.09    6.52
   8   1 -19   -0.63    4.95
   8  -1 -20    7.19    7.31
   8   1 -20   29.71   10.46
   8  -1 -21   -2.53    5.85
   8   1 -21    2.61    5.02
   8  -1 -22   67.20   14.86
   8   1 -22   60.76   14.21
   8  -1 -23    0.36    4.65
   8   1 -23   -0.82    4.79
   8  -1 -24   20.73    8.80
   8   1 -24    0.72    5.52
   8  -1 -25   -2.16    6.09
   8   1 -25    1.50    5.48
   8  -1 -26   12.89    7.91
   8   1 -26   20.38    8.44
   8  -1 -27    0.65    5.04
   8   1 -27   -2.34    6.27
   8  -1 -28    3.03    4.79
   8   1 -28   -1.45    5.27
   8  -1 -29    4.36    6.15
   8   1 -29   -3.76    5.93
   8  -1 -30   18.08    8.85
   8   1 -30   14.53    8.01
   8  -1 -31   -2.78    6.27
   8   1 -31    1.99    5.43
   8  -1 -32   -0.72    4.69
   8   1 -32   22.70    8.82
   8  -1 -33   -3.59    5.85
   8   1 -33    1.10    5.39
   8  -1 -34   -1.88    4.93
   8   1 -34    4.00    6.16
   8  -1 -35   -0.54    5.46
   8   1 -35    2.60    4.63
   8  -1 -36   10.12    7.37
   8   1 -36   12.15    7.23
   8  -1 -37   -0.37    5.29
   8   1 -37   -0.51    6.23
   8   1 -38   -0.09    5.90
   8   1 -39   -3.24    5.95
  -8   2   1    1.50    2.74
   8  -2  -1    0.21    4.07
   8  -2  -1   -1.28    3.89
   8   2  -1    1.29    4.47
  -8  -2   1   -1.40    3.24
  -8   2   2   51.04    9.26
   8  -2  -2   47.96   10.46
   8  -2  -2   50.80    9.50
   8   2  -2   57.80   12.06
  -8  -2   2   54.89    8.97
  -8   2   3    8.79    4.36
   8  -2  -3    8.67    5.46
   8  -2  -3   19.46    5.69
   8   2  -3    4.28    5.99
  -8  -2   3   17.84    4.91
  -8   2   4   36.47    7.30
   8  -2  -4   22.72    7.83
   8  -2  -4   25.61    6.26
   8   2  -4   24.90    8.43
  -8  -2   4   18.91    5.58
  -8   2   5    5.04    3.26
   8  -2  -5    9.19    5.95
   8  -2  -5    4.70    3.98
   8   2  -5   11.45    5.94
  -8  -2   5    8.67    4.15
  -8   2   6   69.40   11.30
   8  -2  -6   66.81   11.30
   8   2  -6   82.53   15.01
  -8  -2   6   84.94   12.15
  -8   2   7   19.53    5.76
   8  -2  -7   31.04    6.71
  -8  -2   7   18.34    5.58
  -8   2   8  103.35   14.22
   8  -2  -8   89.14   13.50
  -8  -2   8  102.86   14.34
  -8   2   9    4.90    3.05
   8  -2  -9    6.19    4.10
  -8  -2   9   10.99    4.91
  -8   2  10    0.63    2.95
   8  -2 -10   -1.23    2.81
  -8  -2  10   -0.78    2.90
  -8   2  11   -0.79    2.84
   8  -2 -11   -0.62    3.18
  -8  -2  11   -0.95    3.45
  -8   2  12   61.13   10.09
   8  -2 -12   40.82    8.40
   8   2 -12   44.55   12.06
  -8  -2  12   44.56    9.26
  -8   2  13   15.93    5.52
   8  -2 -13   32.58    6.95
   8   2 -13   31.12    9.84
  -8  -2  13   16.93    6.03
  -8   2  14   13.91    5.41
   8  -2 -14   21.58    8.91
   8  -2 -14   21.83    5.98
   8   2 -14   29.96    9.30
  -8  -2  14   13.49    6.15
  -8   2  15   12.76    5.38
   8  -2 -15   18.72    8.93
   8  -2 -15   27.00    6.72
   8   2 -15    0.51    4.78
  -8  -2  15   13.25    5.18
   8  -2 -16   22.59    8.83
   8   2 -16   16.55    7.40
  -8  -2  16   24.51    7.75
   8  -2 -17    9.17    6.37
   8   2 -17   20.62    9.62
  -8  -2  17   15.89    6.45
   8  -2 -18  118.64   21.30
   8   2 -18  179.85   24.32
  -8  -2  18  108.65   18.10
   8  -2 -19   -2.50    5.99
   8   2 -19    4.86    5.59
  -8  -2  19    1.39    3.27
   8  -2 -20    2.44    6.32
   8   2 -20    0.64    6.45
   8  -2 -21    0.56    5.70
   8   2 -21   -2.16    5.76
   8  -2 -22   16.06    9.65
   8   2 -22   46.08   11.89
   8  -2 -23    4.34    5.67
   8   2 -23   -1.63    5.78
   8  -2 -24    6.92    5.92
   8   2 -24    5.80    5.82
   8  -2 -25    3.11    5.66
   8   2 -25   -1.01    5.82
   8  -2 -26    4.27    6.43
   8   2 -26    1.57    5.47
   8  -2 -27    0.72    5.88
   8   2 -27    0.02    3.83
   8  -2 -28   23.65    9.49
   8   2 -28    8.82    7.14
   8  -2 -29   -0.27    5.51
   8   2 -29    9.68    6.89
   8  -2 -30    4.93    6.66
   8   2 -30    2.47    4.44
   8  -2 -31   -0.29    5.19
   8   2 -31    0.63    3.42
   8  -2 -32    4.09    6.40
   8   2 -32    1.41    6.09
   8  -2 -33   -0.74    6.16
   8   2 -33    0.23    4.88
   8  -2 -34   12.63    6.99
   8   2 -34   -3.18    6.23
   8  -2 -35    0.47    6.46
   8   2 -35    5.52    6.00
   8   2 -36   -0.02    4.95
   8   2 -37   -0.25    4.86
   8   2 -38    6.02    7.01
  -8   3   1   60.44   10.62
   8  -3  -1   50.18   10.47
   8   3  -1  104.33   16.06
  -8  -3   1   63.56   10.02
  -8   3   2   -0.66    3.06
   8  -3  -2   -0.85    3.53
   8   3  -2    2.81    4.31
  -8  -3   2    0.69    3.39
  -8   3   3   44.13    8.38
   8  -3  -3   25.73    7.08
   8   3  -3   21.77    8.81
  -8  -3   3   38.91    7.59
  -8   3   4   85.64   13.19
   8  -3  -4   82.77   13.48
   8   3  -4  100.67   16.93
  -8  -3   4  100.83   13.61
  -8   3   5   10.29    4.22
   8  -3  -5    7.85    4.11
   8   3  -5    4.97    5.27
  -8  -3   5    9.81    4.26
  -8   3   6   23.11    6.20
   8  -3  -6   38.52    7.82
  -8  -3   6   20.69    6.08
  -8   3   7   12.04    4.99
   8  -3  -7    6.03    4.82
  -8  -3   7   10.41    4.57
  -8   3   8    7.88    3.89
   8  -3  -8    2.07    2.95
  -8  -3   8    2.98    3.10
  -8   3   9    0.84    3.09
   8  -3  -9   -0.45    2.51
  -8  -3   9    1.81    3.61
  -8   3  10   63.00   11.37
   8  -3 -10   62.23   11.32
  -8  -3  10  110.92   14.14
  -8   3  11   76.97   11.33
   8  -3 -11   57.21   10.29
   8   3 -11   98.94   16.69
  -8  -3  11   43.36    9.86
  -8   3  12    0.75    3.16
   8  -3 -12    0.37    2.87
   8   3 -12   -2.19    6.51
  -8  -3  12   -1.77    4.49
  -8   3  13    3.41    4.19
   8  -3 -13    0.88    3.36
   8   3 -13    9.26    6.25
  -8  -3  13    5.36    4.21
  -8   3  14   21.38    6.45
   8  -3 -14   41.29   10.92
   8   3 -14   32.20   10.68
  -8  -3  14   23.90    7.47
   8  -3 -15   34.69   10.72
   8   3 -15   36.77   10.51
  -8  -3  15   15.92    7.04
   8  -3 -16   65.18   14.37
   8   3 -16   75.22   15.87
  -8  -3  16   72.74   13.28
   8  -3 -17    0.28    4.38
   8   3 -17   -2.84    6.11
  -8  -3  17   -1.59    4.58
   8  -3 -18   -1.50    5.46
   8   3 -18    2.49    6.44
  -8  -3  18    6.39    5.69
   8  -3 -19   18.83    9.01
   8   3 -19    9.67    8.37
  -8  -3  19   13.39    6.17
   8  -3 -20   55.45   14.33
   8   3 -20   62.35   13.96
  -8  -3  20   57.77   12.07
   8  -3 -21    6.47    7.66
   8   3 -21   20.89    8.72
   8  -3 -22   35.28   10.55
   8   3 -22    8.98    6.74
   8  -3 -23    1.05    3.68
   8   3 -23    1.13    6.43
   8  -3 -24   18.07    8.58
   8   3 -24   27.02    9.80
   8  -3 -25    5.53    7.50
   8   3 -25    4.58    5.23
   8  -3 -26    6.14    5.68
   8   3 -26    6.22    6.31
   8  -3 -27    1.04    5.29
   8   3 -27    2.15    5.81
   8  -3 -28   -3.11    5.70
   8   3 -28   -0.14    5.90
   8  -3 -29    1.72    4.93
   8   3 -29    2.04    6.20
   8  -3 -30    8.17    7.27
   8   3 -30   16.88    8.37
   8  -3 -31    1.47    5.53
   8   3 -31    1.13    5.29
   8  -3 -32    8.71    6.24
   8   3 -32    6.22    6.72
   8  -3 -33    1.37    4.30
   8   3 -33    3.96    6.18
   8   3 -34    0.99    5.43
   8   3 -35   -0.00    6.15
   8   3 -36   15.71    8.94
   8   3 -37    2.82    5.08
  -8   4   1   46.97    9.37
   8  -4  -1   48.96    9.67
   8   4  -1   44.37   11.32
  -8   4   2   16.94    5.92
   8  -4  -2   22.46    6.83
   8   4  -2   25.65    8.58
  -8  -4   2   20.52    5.69
  -8   4   3   16.24    5.14
   8  -4  -3   19.66    6.01
   8   4  -3   13.78    7.29
  -8  -4   3   25.68    6.25
  -8   4   4   89.53   13.45
   8  -4  -4   80.94   13.53
   8   4  -4  107.68   17.96
  -8  -4   4   99.40   13.88
  -8   4   5    8.99    4.36
   8  -4  -5    5.42    4.02
   8   4  -5    9.88    7.04
  -8  -4   5    3.12    3.44
  -8   4   6   30.92    7.41
   8  -4  -6   41.74    8.95
  -8  -4   6   42.25    8.33
  -8   4   7   73.32   11.81
   8  -4  -7   82.04   12.68
  -8  -4   7   74.02   12.21
  -8   4   8   24.58    6.27
   8  -4  -8   30.76    7.52
  -8  -4   8   25.75    7.35
  -8   4   9    9.37    4.51
   8  -4  -9    5.31    3.87
  -8  -4   9    7.06    4.41
  -8   4  10    0.25    2.57
   8  -4 -10    6.11    4.11
   8   4 -10    5.42    5.82
  -8  -4  10    2.64    3.44
  -8   4  11    9.25    4.13
   8  -4 -11    4.93    3.67
   8   4 -11   11.39    6.41
  -8  -4  11    2.52    4.27
  -8   4  12   91.49   12.59
   8  -4 -12   63.45   11.23
   8   4 -12   61.85   14.13
  -8  -4  12   49.98   11.01
   8  -4 -13    7.61    7.01
   8   4 -13   19.41    8.20
  -8  -4  13    8.40    5.37
   8  -4 -14   46.29   11.08
   8   4 -14   40.61   11.06
  -8  -4  14   27.39    8.34
   8  -4 -15    1.01    5.21
   8   4 -15   -2.37    4.90
  -8  -4  15    0.72    3.79
   8  -4 -16   13.18    8.26
   8   4 -16   22.26    9.22
  -8  -4  16   17.99    6.97
   8  -4 -17   11.23    7.64
   8   4 -17   17.13    7.96
  -8  -4  17   11.13    5.97
   8  -4 -18   63.29   14.55
   8   4 -18   65.57   14.91
   8  -4 -19    0.94    5.81
   8   4 -19    5.19    5.77
  -8  -4  19   -2.47    5.31
   8  -4 -20    4.06    6.54
   8   4 -20   17.04    8.11
  -8  -4  20    6.12    5.66
   8  -4 -21    8.09    6.22
   8   4 -21   -2.43    4.60
   8  -4 -22   25.24   10.07
   8   4 -22   10.60    7.42
   8  -4 -23   13.70    7.84
   8   4 -23    9.43    7.17
   8  -4 -24    3.97    7.50
   8   4 -24    2.54    6.27
   8  -4 -25    3.05    5.20
   8   4 -25   -0.84    5.65
   8  -4 -26    1.76    4.62
   8   4 -26    1.59    3.93
   8  -4 -27   -1.91    6.39
   8   4 -27    1.87    5.80
   8  -4 -28   22.73    8.69
   8   4 -28    9.21    7.59
   8  -4 -29    8.12    6.00
   8   4 -29   -1.30    4.81
   8  -4 -30    0.21    4.85
   8   4 -30   -1.92    6.28
   8  -4 -31    1.92    4.93
   8   4 -31   -1.25    3.33
   8   4 -32    3.74    6.00
   8   4 -33    4.93    5.84
   8   4 -34    8.73    5.90
   8   4 -35   -3.11    6.04
   8   4 -36   -2.63    6.42
  -8   5   1   26.73    7.17
   8  -5  -1   20.63    6.58
   8   5  -1   22.62    8.28
  -8   5   2   18.48    6.18
   8  -5  -2   21.09    7.35
   8   5  -2   18.72    7.45
  -8   5   3   37.48    8.32
   8  -5  -3   49.39   10.17
   8   5  -3   55.16   12.31
  -8   5   4   17.35    5.98
   8  -5  -4   12.79    5.46
   8   5  -4   22.86    8.30
  -8   5   5   46.85    9.34
   8  -5  -5   55.66   10.61
  -8   5   6   50.29   10.10
   8  -5  -6   88.90   12.89
  -8   5   7    1.37    2.76
   8  -5  -7    5.77    4.17
  -8   5   8    1.62    2.92
   8  -5  -8   11.92    5.11
  -8   5   9    3.63    3.60
   8  -5  -9    2.56    3.86
   8   5  -9    2.29    5.96
  -8   5  10  142.73   18.88
   8   5 -10  166.70   23.90
   8   5 -11   18.61    8.16
   8  -5 -12    5.19    4.04
   8   5 -12    2.16    5.27
   8  -5 -13   -0.28    5.40
   8   5 -13    0.06    5.97
   8  -5 -14    3.34    6.34
   8   5 -14    8.81    6.27
  -8  -5  14    8.96    5.29
   8  -5 -15   14.15    7.39
   8   5 -15   13.53    8.23
  -8  -5  15   22.32    7.18
   8  -5 -16   55.99   12.88
   8   5 -16   48.78   12.48
  -8  -5  16   41.75   10.27
   8  -5 -17    4.41    5.95
   8   5 -17    0.13    6.41
  -8  -5  17    8.43    5.23
   8  -5 -18    6.74    6.14
   8   5 -18    1.29    5.35
  -8  -5  18   -1.43    5.08
   8  -5 -19   13.90    7.15
   8   5 -19   23.77    9.37
  -8  -5  19   13.27    6.21
   8  -5 -20   17.65    8.71
   8   5 -20   29.64   10.24
  -8  -5  20   30.10    8.93
   8  -5 -21   15.56    8.53
   8   5 -21   19.56    8.46
  -8  -5  21   13.46    6.81
   8  -5 -22   16.32    8.37
   8   5 -22    7.01    7.57
   8   5 -23   -1.42    5.07
   8  -5 -24   12.95    7.81
   8   5 -24   14.55    7.35
   8  -5 -25    4.35    6.94
   8   5 -25    9.50    6.99
   8  -5 -26   19.56    8.38
   8   5 -26    7.56    5.99
   8  -5 -27   -1.94    6.26
   8   5 -27   17.37    8.25
   8  -5 -28    9.83    7.42
   8   5 -28   -0.28    4.43
   8  -5 -29    6.85    6.81
   8   5 -29    2.32    6.41
   8   5 -30    4.23    6.64
   8   5 -31    3.83    6.09
   8   5 -32   13.06    7.24
   8   5 -33   -2.39    6.00
   8   5 -34   -1.31    4.49
   8   5 -35    6.27    6.28
  -8   6   1   75.32   13.18
   8  -6  -1   66.34   12.66
   8  -6  -1   97.07   15.13
   8   6  -1   75.61   15.06
  -8  -6   1   96.02   12.93
  -8   6   2   45.55   10.48
   8  -6  -2   76.05   12.46
   8  -6  -2   76.87   12.85
   8   6  -2   61.66   13.17
  -8  -6   2   67.63   10.84
  -8   6   3   61.08   11.19
   8  -6  -3   85.36   13.19
   8  -6  -3   62.19   11.97
   8   6  -3   66.28   14.61
  -8  -6   3   62.62   10.80
  -8   6   4   15.13    5.63
   8  -6  -4   34.02    8.53
   8  -6  -4   38.45    8.70
  -8  -6   4   17.58    6.20
  -8   6   5   13.80    5.40
   8  -6  -5   20.87    6.53
   8  -6  -5    6.54    5.54
  -8  -6   5   19.73    6.34
  -8   6   6   23.84    6.77
   8  -6  -6   18.14    7.21
   8  -6  -6   23.53    7.16
  -8  -6   6   34.71    7.94
  -8   6   7   28.86    7.16
   8  -6  -7   24.04    7.77
   8  -6  -8   39.53   10.39
   8   6  -8   24.34    8.95
   8  -6  -9    0.12    2.61
   8   6  -9    2.29    5.46
   8  -6 -10    4.47    5.51
   8   6 -10    1.89    5.50
   8  -6 -11    8.28    7.32
   8   6 -11   12.31    7.78
   8  -6 -12   20.67    7.72
   8   6 -12   13.54    8.54
   8  -6 -13   23.12    8.21
   8   6 -13    9.66    6.24
   8  -6 -14   28.04    9.75
   8   6 -14   27.76    9.95
   8  -6 -15   12.59    7.29
   8   6 -15   22.37    8.01
   8  -6 -16    4.55    6.64
   8   6 -16   -0.15    4.18
   8  -6 -17   73.47   14.50
   8   6 -17   22.70    9.14
   8  -6 -18   21.59    9.51
   8   6 -18   15.95    7.72
   8  -6 -19    5.27    6.63
   8   6 -19   15.52    7.86
   8  -6 -20    4.00    6.87
   8   6 -20   -0.04    3.35
   8  -6 -21   -1.16    5.28
   8   6 -21    4.38    4.69
   8  -6 -22    2.18    5.78
   8   6 -22    3.13    4.04
   8  -6 -23    0.43    5.46
   8   6 -23   17.01    7.38
   8  -6 -24    4.56    6.69
   8   6 -24    4.57    5.18
   8  -6 -25    0.65    7.30
   8   6 -25   11.60    6.78
   8  -6 -26   -0.77    5.25
   8   6 -26    5.26    5.81
   8  -6 -27    6.12    7.19
   8   6 -27    3.32    7.45
   8   6 -28   -3.16    7.38
   8   6 -29   12.64    7.85
   8   6 -30    4.50    5.89
   8   6 -31    5.01    5.59
   8   6 -32    9.54    7.82
   8   6 -33    7.26    6.64
  -8   7   1   49.33   10.48
   8  -7  -1   63.03   11.12
   8  -7  -1   47.15   11.35
   8   7  -1   72.65   13.78
  -8  -7   1   52.55    9.69
  -8   7   2   -0.15    3.31
   8  -7  -2   -2.08    5.17
   8  -7  -2    4.97    5.38
  -8  -7   2    0.25    3.98
  -8   7   3   23.49    7.29
   8  -7  -3   26.58    7.68
  -8  -7   3   21.99    6.41
   8  -7  -4    0.94    4.14
  -8  -7   4   -0.21    2.68
   8  -7  -5   56.43   11.79
  -8  -7   5   68.78   11.65
   8  -7  -6   15.43    5.98
   8   7  -6   11.62    7.18
  -8  -7   6   16.25    5.76
   8  -7  -7   -1.84    4.26
   8   7  -7   -1.60    3.88
  -8  -7   7    3.01    4.36
   8  -7  -8   -1.24    3.98
   8   7  -8    0.59    4.15
  -8  -7   8    0.80    3.55
   8  -7  -9   23.56    9.01
   8   7  -9   56.06   12.76
  -8  -7   9   25.80    7.86
   8  -7 -10    7.52    6.01
   8   7 -10    6.45    7.14
  -8  -7  10    2.52    4.38
   8  -7 -11   38.73   10.18
   8   7 -11   35.67   10.67
  -8  -7  11   44.43   10.11
   8  -7 -12    5.96    6.02
   8   7 -12    2.30    5.24
  -8  -7  12   -1.86    4.53
   8  -7 -13   15.71    7.19
   8   7 -13    0.06    3.91
  -8  -7  13   20.73    6.79
   8  -7 -14   10.75    7.10
   8   7 -14   12.05    6.86
  -8  -7  14   12.13    6.49
   8  -7 -15   52.92   12.81
   8   7 -15   71.45   14.13
  -8  -7  15   43.50   10.80
   8  -7 -16    3.40    6.51
   8   7 -16    3.05    6.16
  -8  -7  16    0.86    4.61
   8  -7 -17    2.72    6.63
   8   7 -17   -0.03    5.30
  -8  -7  17    6.86    5.25
   8  -7 -18    2.51    4.82
   8   7 -18   -2.49    4.78
  -8  -7  18    1.70    4.55
   8  -7 -19    5.29    5.34
   8   7 -19    1.48    5.43
  -8  -7  19    1.11    4.88
   8  -7 -20    5.19    7.31
   8   7 -20    4.57    6.67
  -8  -7  20    5.14    5.07
   8  -7 -21   18.01    8.37
   8   7 -21   13.90    8.10
  -8  -7  21    9.23    6.42
   8  -7 -22    5.12    7.42
   8   7 -22   -1.06    4.86
   8   7 -23    4.41    5.04
   8  -7 -24    2.83    5.99
   8   7 -24    4.56    6.90
   8   7 -25   -0.74    6.76
   8   7 -26    9.02    6.81
   8   7 -27    8.73    7.55
   8   7 -28   -0.62    6.78
   8   7 -29   -2.08    4.71
   8   7 -30   -2.12    5.85
   8   7 -31    0.58    4.37
   8   7 -32    3.82    6.06
   8  -8  -1   84.17   12.96
  -8  -8   1   64.20   11.63
   8  -8  -2    2.50    3.57
  -8  -8   2    0.10    3.69
   8  -8  -3   18.66    6.05
  -8  -8   3   23.89    6.67
   8  -8  -4   13.02    6.12
  -8  -8   4   21.65    6.67
   8  -8  -5    5.09    4.99
   8   8  -5    4.67    5.52
  -8  -8   5   -0.43    2.89
   8  -8  -6   -2.06    5.02
   8   8  -6    1.57    4.23
  -8  -8   6    2.45    4.29
   8  -8  -7   89.37   15.47
   8   8  -7  122.89   18.64
  -8  -8   7   78.90   13.95
   8  -8  -8   10.64    6.22
   8   8  -8   -1.46    5.15
  -8  -8   8    3.84    5.20
   8  -8  -9   14.58    6.89
   8   8  -9    5.02    5.42
  -8  -8   9    4.54    5.35
   8  -8 -10    5.32    5.15
   8   8 -10    7.07    5.57
  -8  -8  10   21.72    7.65
   8  -8 -11    1.33    3.85
   8   8 -11    6.65    6.35
  -8  -8  11    6.01    4.28
   8  -8 -12    3.74    6.15
   8   8 -12    0.70    6.53
  -8  -8  12    0.39    3.93
   8  -8 -13   25.50    9.37
   8   8 -13   27.99    9.12
  -8  -8  13   21.17    7.67
   8  -8 -14    7.44    5.73
   8   8 -14   -2.10    5.58
  -8  -8  14    0.47    3.78
   8  -8 -15    7.77    6.40
   8   8 -15   21.04    7.89
  -8  -8  15    6.78    5.25
   8  -8 -16    0.11    4.41
   8   8 -16   -0.20    4.33
  -8  -8  16    0.67    5.17
   8  -8 -17   22.60    8.73
   8   8 -17   24.35    8.49
  -8  -8  17   12.07    7.58
   8  -8 -18    8.03    6.31
   8   8 -18   -3.56    7.45
  -8  -8  18    1.07    4.22
   8  -8 -19    4.22    6.19
   8   8 -19    8.88    6.84
  -8  -8  19   11.88    6.20
   8  -8 -20   -2.82    6.43
   8   8 -20   -2.87    6.13
  -8  -8  20    2.21    4.04
   8  -8 -21    4.55    6.43
   8   8 -21    8.62    6.17
  -8  -8  21    0.75    4.57
   8  -8 -22   -0.93    5.65
   8   8 -22   -2.75    4.55
  -8  -8  22   -1.48    5.33
   8   8 -23   30.52    9.87
   8   8 -24    4.72    7.61
   8   8 -25    4.27    7.42
   8   8 -26   -1.95    7.05
   8   8 -27    9.13    6.68
   8   8 -28   -1.11    4.43
   8   8 -29   -2.03    5.82
   8   8 -30    5.75    6.09
   8   8 -31    0.78    5.38
   8  -9  -1   69.96   11.45
  -8  -9   1   47.67    9.86
   8  -9  -2    5.05    5.01
  -8  -9   2    3.69    3.96
   8  -9  -3   21.88    6.79
  -8  -9   3   14.51    6.40
   8  -9  -4    3.44    4.76
   8   9  -4    2.00    4.73
  -8  -9   4    2.06    3.63
   8  -9  -5   67.03   11.54
   8   9  -5   33.63    9.82
  -8  -9   5   27.71    7.75
   8  -9  -6   -1.69    4.35
   8   9  -6    4.82    5.23
  -8  -9   6   -0.25    2.93
   8  -9  -7    5.03    5.37
   8   9  -7    8.10    6.52
  -8  -9   7    3.96    3.50
   8  -9  -8   -1.22    4.32
   8   9  -8   -0.77    5.15
  -8  -9   8   -0.04    3.48
   8  -9  -9    4.92    4.62
   8   9  -9   13.23    6.82
  -8  -9   9    3.22    4.02
   8  -9 -10    0.23    4.58
   8   9 -10    6.08    5.51
  -8  -9  10    4.93    4.99
   8  -9 -11   51.18   12.41
   8   9 -11   53.88   12.82
  -8  -9  11   63.06   12.16
   8  -9 -12   -0.75    5.07
   8   9 -12    5.79    5.78
  -8  -9  12   -1.77    4.68
   8  -9 -13    1.63    5.16
   8   9 -13    4.48    5.88
  -8  -9  13   -0.27    4.70
   8  -9 -14    1.49    5.13
   8   9 -14   13.29    7.05
  -8  -9  14    4.01    5.66
   8  -9 -15   53.66   12.48
   8   9 -15   28.12    9.63
  -8  -9  15   52.54   12.20
   8  -9 -16   -1.63    4.92
   8   9 -16    1.76    6.85
  -8  -9  16    2.18    4.31
   8  -9 -17   -0.90    5.59
   8   9 -17    2.32    5.74
  -8  -9  17    3.93    4.20
   8  -9 -18    5.60    6.28
   8   9 -18    0.49    5.02
  -8  -9  18    2.68    4.62
   8  -9 -19    0.58    5.83
   8   9 -19   10.22    6.52
  -8  -9  19    9.70    6.25
   8  -9 -20   -1.41    5.89
   8   9 -20   -2.52    6.87
  -8  -9  20    2.18    4.79
   8   9 -21   10.93    7.35
  -8  -9  21    1.54    5.54
   8   9 -22    0.95    6.36
  -8  -9  22   10.60    7.89
   8   9 -23    1.27    5.81
   8   9 -24    6.99    5.14
   8   9 -25   10.41    8.65
   8   9 -26   -0.96    3.85
   8   9 -27    0.74    4.85
   8   9 -28    0.11    3.64
   8   9 -29    6.93    6.32
   8 -10  -1   18.87    6.53
  -8 -10   1   26.36    7.16
   8 -10  -2    3.57    3.95
   8  10  -2    1.02    3.89
  -8 -10   2   -0.82    3.35
   8 -10  -3   43.80    9.21
   8  10  -3   31.50    8.93
  -8 -10   3   18.77    7.21
   8 -10  -4    5.44    4.60
   8  10  -4   17.04    7.09
  -8 -10   4   13.28    5.76
   8 -10  -5    1.09    4.78
   8  10  -5    6.50    5.57
  -8 -10   5    5.35    5.10
   8 -10  -6   -0.24    4.00
   8  10  -6   -1.16    3.95
  -8 -10   6    1.41    4.15
   8 -10  -7   56.74   11.36
   8  10  -7   48.33   11.39
  -8 -10   7   39.47   10.21
   8 -10  -8    1.97    4.46
   8  10  -8    1.83    3.93
  -8 -10   8    0.32    4.75
   8 -10  -9    6.86    5.71
   8  10  -9    4.86    4.82
  -8 -10   9    2.68    5.08
   8 -10 -10   -1.60    4.90
   8  10 -10   -0.06    3.65
  -8 -10  10    0.40    4.52
   8 -10 -11    5.95    5.95
   8  10 -11    2.96    5.35
  -8 -10  11    5.03    4.31
   8 -10 -12   -2.84    5.18
   8  10 -12   -0.88    4.38
  -8 -10  12    5.43    5.80
   8 -10 -13   45.85   11.20
   8  10 -13   52.33   12.28
  -8 -10  13   18.86    7.97
   8 -10 -14    2.42    4.91
   8  10 -14   -0.54    3.88
  -8 -10  14    0.83    4.12
   8 -10 -15    4.33    5.17
   8  10 -15   10.25    6.28
  -8 -10  15   -0.26    4.42
   8  10 -16   -3.17    7.01
  -8 -10  16   -3.19    4.74
   8 -10 -17   26.18   10.09
   8  10 -17   26.74    9.80
  -8 -10  17   13.83    7.76
   8 -10 -18    0.78    6.13
   8  10 -18   -2.01    5.01
  -8 -10  18   -1.11    6.00
   8  10 -19   33.23   10.18
  -8 -10  19    1.69    6.39
   8  10 -20   -0.63    4.87
  -8 -10  20    1.57    4.88
   8  10 -21   14.34    7.16
  -8 -10  21    6.19    5.72
   8  10 -22   -3.40    7.18
  -8 -10  22   -1.24    4.19
   8  10 -23   10.27    6.78
   8  10 -24    7.46    5.95
   8  10 -25   -0.58    5.74
   8  10 -26   -0.37    4.20
   8  10 -27    2.03    5.15
   8 -11  -1   37.39    8.31
   8  11  -1   26.58    8.30
  -8 -11   1   22.65    7.08
   8 -11  -2    3.38    4.24
   8  11  -2    9.86    5.78
  -8 -11   2    8.59    5.23
   8 -11  -3   11.08    5.26
   8  11  -3    8.72    5.65
  -8 -11   3    4.43    4.50
   8 -11  -4    1.46    4.44
   8  11  -4    2.47    4.50
  -8 -11   4   -0.12    4.02
   8 -11  -5   31.83    8.43
   8  11  -5   14.04    7.16
  -8 -11   5   18.89    7.05
   8 -11  -6    0.37    4.07
   8  11  -6   -0.99    4.06
  -8 -11   6   -0.68    3.65
   8 -11  -7   -0.22    3.61
   8  11  -7    9.08    5.85
  -8 -11   7    0.98    4.26
   8 -11  -8    6.29    5.14
   8  11  -8    5.93    5.36
  -8 -11   8    6.47    5.24
   8 -11  -9    7.16    5.48
   8  11  -9   24.43    8.05
  -8 -11   9   13.80    7.37
   8 -11 -10   -2.21    5.25
   8  11 -10    0.77    4.68
  -8 -11  10    4.10    4.12
   8 -11 -11   18.04    7.92
   8  11 -11    3.18    5.15
  -8 -11  11    3.01    4.20
   8 -11 -12    3.33    4.98
   8  11 -12    3.49    5.99
  -8 -11  12   -3.77    6.30
   8 -11 -13   -2.38    5.03
   8  11 -13    2.35    4.38
  -8 -11  13   -0.91    4.78
   8 -11 -14   -0.60    4.02
   8  11 -14    3.86    4.60
  -8 -11  14   -0.99    4.15
   8 -11 -15   45.92   11.62
   8  11 -15   50.72   12.34
  -8 -11  15    9.71    7.83
   8  11 -16   -1.04    5.22
  -8 -11  16    1.87    4.93
   8  11 -17    0.21    5.27
  -8 -11  17    0.78    5.41
   8  11 -18   -1.32    4.63
  -8 -11  18   -0.50    5.30
   8  11 -19   16.82    7.71
  -8 -11  19    9.26    6.17
   8  11 -20   -0.85    5.51
  -8 -11  20    1.00    4.71
   8  11 -21   12.87    7.78
  -8 -11  21    6.68    6.39
   8  11 -22    1.10    5.44
  -8 -11  22    0.45    3.70
   8  11 -23    3.18    5.99
   8  11 -24    1.26    5.93
   8  11 -25    3.63    7.12
   8  11 -26    3.43    6.17
   8 -12  -1    1.18    3.40
  -8 -12   1    2.74    3.94
   8 -12  -2    3.14    3.94
  -8 -12   2    2.03    4.57
   8 -12  -3   27.99    7.71
   8  12  -3   34.37    9.14
  -8 -12   3   27.09    7.98
   8 -12  -4    1.37    3.88
   8  12  -4    4.28    4.19
  -8 -12   4   -0.53    4.80
   8 -12  -5    1.93    4.20
   8  12  -5    0.10    3.85
  -8 -12   5   -2.03    4.01
   8 -12  -6   17.18    6.70
   8  12  -6   -2.13    4.46
  -8 -12   6    0.46    4.52
   8 -12  -7   27.77    7.91
   8  12  -7   17.17    7.50
  -8 -12   7   12.24    6.80
   8 -12  -8    8.03    5.24
   8  12  -8    4.90    5.49
  -8 -12   8    0.87    4.11
   8 -12  -9   13.76    6.71
   8  12  -9   30.05    9.33
  -8 -12   9   24.40    8.17
   8 -12 -10    2.15    4.10
   8  12 -10    1.77    5.64
  -8 -12  10    4.70    5.75
   8 -12 -11    4.11    5.37
   8  12 -11    5.85    6.10
  -8 -12  11   -0.26    4.05
   8 -12 -12   -1.64    4.09
   8  12 -12    0.99    4.65
  -8 -12  12   -0.20    5.93
   8 -12 -13    5.07    5.64
   8  12 -13   19.74    8.31
  -8 -12  13   10.05    6.48
   8  12 -14    0.32    4.03
  -8 -12  14   -0.45    5.08
   8  12 -15   -1.06    5.16
  -8 -12  15   -1.38    6.15
   8  12 -16   -1.73    5.29
  -8 -12  16   -1.66    4.01
   8  12 -17    8.66    6.26
  -8 -12  17    3.10    5.23
   8  12 -18    3.05    5.55
  -8 -12  18    2.64    4.57
   8  12 -19   12.14    7.51
  -8 -12  19    0.98    6.19
   8  12 -20    0.28    5.28
  -8 -12  20   -2.47    6.38
   8  12 -21    0.01    6.21
  -8 -12  21   -1.54    5.31
   8  12 -22   -3.80    5.56
  -8 -12  22   -2.52    6.49
   8  12 -23   11.78    6.61
   8  12 -24    1.36    3.76
   8 -13  -1    8.34    4.97
  -8 -13   1    0.17    4.99
   8 -13  -2   -0.83    3.85
  -8 -13   2   -2.64    4.59
   8 -13  -3    3.61    3.53
  -8 -13   3    0.64    4.57
   8 -13  -4    5.34    5.37
  -8 -13   4    9.00    6.12
   8 -13  -5   22.53    7.18
   8  13  -5   17.99    7.78
  -8 -13   5   16.81    7.15
   8 -13  -6   -0.21    4.48
   8  13  -6    1.35    4.60
  -8 -13   6    2.29    5.06
   8 -13  -7   -1.22    4.22
   8  13  -7    6.53    5.02
  -8 -13   7   -0.16    2.82
   8 -13  -8    2.01    4.37
   8  13  -8    2.89    5.20
  -8 -13   8   -2.80    4.49
   8 -13  -9   10.34    6.59
   8  13  -9    4.04    5.62
  -8 -13   9   12.15    6.85
   8 -13 -10   -1.80    4.62
   8  13 -10    0.32    4.78
  -8 -13  10   -1.23    4.82
   8  13 -11   12.27    6.37
  -8 -13  11    7.49    6.72
   8  13 -12   -1.30    3.63
  -8 -13  12    1.96    5.34
   8  13 -13   -0.17    4.63
  -8 -13  13   -0.58    4.75
   8  13 -14   -1.33    4.82
  -8 -13  14    6.99    6.33
   8  13 -15    6.09    6.37
  -8 -13  15   12.05    7.85
   8  13 -16    5.32    5.16
  -8 -13  16    1.96    5.88
   8  13 -17    0.46    5.67
  -8 -13  17    0.02    5.56
   8  13 -18   -2.14    5.89
  -8 -13  18    0.26    6.20
   8  13 -19    3.33    4.87
  -8 -13  19   -2.65    6.23
   8  13 -20   -1.73    5.06
  -8 -13  20   -0.04    4.48
   8  13 -21    5.42    6.34
  -8 -13  21   -0.03    5.63
   8  13 -22   -0.63    4.68
  -8 -13  22    5.72    7.23
   8 -14  -1   15.86    5.57
  -8 -14   1    4.43    5.97
   8 -14  -2    7.14    5.04
  -8 -14   2   10.13    6.33
   8 -14  -3    5.51    4.34
  -8 -14   3    6.62    4.76
   8 -14  -4   -1.65    4.25
  -8 -14   4   -0.25    4.97
   8 -14  -5    3.39    4.29
  -8 -14   5    0.51    3.71
   8 -14  -6    0.64    4.34
  -8 -14   6    4.13    5.59
   8 -14  -7    1.78    4.18
  -8 -14   7    0.65    5.23
   8 -14  -8   18.90    7.02
   8  14  -8    4.37    4.71
  -8 -14   8   -0.04    4.68
   8  14  -9   -1.82    4.61
  -8 -14   9    2.98    6.11
   8  14 -10   -1.17    4.32
  -8 -14  10    0.20    3.15
   8  14 -11    1.73    5.34
  -8 -14  11   -1.65    5.25
   8  14 -12   -3.50    5.97
  -8 -14  12    1.57    5.93
   8  14 -13    0.29    5.46
  -8 -14  13    0.41    5.48
   8  14 -14   -2.29    4.84
  -8 -14  14   -0.88    4.67
   8  14 -15    2.17    4.50
  -8 -14  15    1.74    5.20
   8  14 -16   -2.45    4.50
  -8 -14  16   -2.17    4.71
   8  14 -17   -0.01    4.65
  -8 -14  17    2.37    5.84
   8  14 -18   -0.76    4.82
  -8 -14  18    2.46    5.52
   8  14 -19    5.57    6.30
  -8 -14  19    2.07    4.23
   8  14 -20   -0.32    4.94
  -8 -14  20    4.78    6.08
  -8 -14  21   -0.98    4.83
  -8 -14  22   -1.60    5.91
   8 -15  -1    8.85    5.25
  -8 -15   1    6.81    4.20
   8 -15  -2   -2.34    3.73
  -8 -15   2    2.01    3.74
   8 -15  -3   -2.35    3.86
  -8 -15   3    0.31    4.01
   8 -15  -4    0.85    4.16
  -8 -15   4   -0.00    4.31
   8 -15  -5   10.31    5.30
  -8 -15   5   -1.75    5.26
  -8 -15   6   -0.04    5.45
  -8 -15   7   -0.50    3.88
  -8 -15   8   -0.90    4.97
  -8 -15   9    4.71    6.06
  -8 -15  10   -1.04    4.60
   8  15 -11    8.02    5.42
  -8 -15  11   -0.42    4.87
   8  15 -12   -2.03    4.30
  -8 -15  12   -1.75    4.76
   8  15 -13    1.96    5.25
  -8 -15  13   -2.66    6.32
   8  15 -14    4.48    5.73
  -8 -15  14    2.11    6.56
   8  15 -15   -1.51    4.49
  -8 -15  15    0.21    5.42
   8  15 -16   -0.16    3.70
  -8 -15  16   -3.10    6.58
   8  15 -17    6.07    5.63
  -8 -15  17   -1.36    5.40
   8  15 -18    1.13    3.79
  -8 -15  18   -1.65    4.61
  -8 -15  19   -1.05    5.20
   8 -16  -1    5.27    5.28
   8 -16  -2    3.72    4.90
   8  16 -14    8.44    5.97
   8  16 -15    0.26    5.10
   8  16 -16    5.72    6.26
  -7   0   1  648.88   66.39
  -7   0   1  682.03   66.41
   7   0  -1  766.12   70.52
   7   0  -1  674.09   66.49
  -7   0   2    0.90    2.67
  -7   0   2    3.53    3.07
   7   0  -2    4.78    4.41
   7   0  -2    1.09    3.03
  -7   0   3    7.54    4.38
  -7   0   3    7.72    4.02
   7   0  -3   21.06    6.56
   7   0  -3    7.57    3.57
  -7   0   4    1.51    2.73
   7   0  -4    3.17    4.67
   7   0  -4   -0.58    2.07
  -7   0   5   45.56    7.89
   7   0  -5   32.12    9.59
   7   0  -5   36.87    7.00
  -7   0   6   -0.95    2.70
   7   0  -6   -0.76    2.53
  -7   0   7  253.21   26.79
   7   0  -7  251.55   30.43
   7   0  -7  221.33   25.71
  -7   0   8   -0.58    3.06
   7   0  -8    5.42    4.49
   7   0  -8   -0.76    3.16
  -7   0   9    4.65    3.83
   7   0  -9    3.38    5.66
   7   0  -9   11.11    4.38
  -7   0  10   -0.47    2.83
   7   0 -10    2.82    4.48
   7   0 -10   -0.43    2.78
  -7   0  11  236.44   30.88
   7   0 -11  317.08   36.74
   7   0 -11  339.36   31.72
  -7   0  12   -0.10    2.94
   7   0 -12   -0.60    5.38
   7   0 -12    0.58    2.86
  -7   0  13   87.80   13.35
   7   0 -13   99.08   17.26
   7   0 -13   83.23   12.20
  -7   0  14   -0.93    3.40
   7   0 -14   -1.22    2.53
  -7   0  15   11.60    5.11
   7   0 -15   16.98    5.00
  -7   0  16   -0.57    3.49
   7   0 -16   -0.31    2.89
  -7   0  17  355.36   38.15
   7   0 -17  331.66   36.45
  -7   0  18    0.19    3.62
   7   0 -18    1.40    4.62
   7   0 -18    0.18    2.54
  -7   0  19    5.86    4.86
   7   0 -19    8.16    7.39
   7   0 -20   -1.81    5.84
   7   0 -21    1.84    5.41
   7   0 -22   -0.61    4.34
   7   0 -23   52.75   12.44
   7   0 -24    0.85    5.68
   7   0 -25   -2.39    5.14
   7   0 -26   -1.76    5.28
   7   0 -27   37.17   11.26
   7   0 -28    1.58    5.87
   7   0 -29   12.30    6.63
   7   0 -30    2.31    4.69
   7   0 -31   17.08    8.32
   7   0 -32   -2.98    5.87
   7   0 -33   16.53    7.62
   7   0 -34    2.17    5.73
   7   0 -35   -0.08    5.16
   7   0 -36   -2.71    4.48
   7   0 -37    2.01    5.66
   7   0 -38    0.08    3.73
  -7   1   1   -0.11    2.47
   7  -1  -1    0.51    3.14
   7  -1  -1    0.94    3.63
   7   1  -1    4.73    3.32
   7   1  -1    3.88    3.23
  -7  -1   1   -0.43    2.52
  -7  -1   1   -0.83    1.99
  -7   1   2   32.68    6.57
   7  -1  -2   39.04    9.15
   7  -1  -2   40.87    7.45
   7   1  -2   34.52    9.34
   7   1  -2   43.23    7.15
  -7  -1   2   31.17    7.17
  -7  -1   2   24.93    5.92
  -7   1   3  240.57   25.43
   7  -1  -3  227.26   27.98
   7  -1  -3  214.23   25.02
   7   1  -3  251.30   29.07
   7   1  -3  225.99   24.70
  -7  -1   3  246.43   26.63
  -7  -1   3  200.69   24.42
  -7   1   4    2.77    3.21
   7  -1  -4    0.79    4.19
   7  -1  -4   -0.62    3.07
   7   1  -4   -0.92    4.02
   7   1  -4    0.75    2.16
  -7  -1   4    0.33    2.46
  -7   1   5   62.06   10.18
   7  -1  -5   63.54   12.57
   7  -1  -5   74.55   10.86
   7   1  -5   82.01   13.90
   7   1  -5   75.74   10.57
  -7  -1   5   77.85   11.17
  -7   1   6   -0.89    2.58
   7  -1  -6   -1.10    4.82
   7  -1  -6   -0.24    2.79
   7   1  -6    1.29    5.15
   7   1  -6    2.23    2.31
  -7  -1   6    1.17    3.24
  -7   1   7   32.99    6.57
   7  -1  -7   26.43    8.16
   7  -1  -7   35.15    6.65
   7   1  -7   27.00    8.27
   7   1  -7   24.34    5.46
  -7  -1   7   20.13    5.70
  -7   1   8   14.53    4.85
   7  -1  -8   13.78    6.38
   7  -1  -8   11.01    4.45
   7   1  -8   14.76    7.05
   7   1  -8   15.06    4.69
  -7  -1   8   15.09    5.12
  -7   1   9  290.82   31.25
   7  -1  -9  298.65   35.24
   7  -1  -9  277.50   30.52
   7   1  -9  317.06   36.07
   7   1  -9  267.55   30.07
  -7  -1   9  292.02   31.51
  -7   1  10    9.82    4.21
   7  -1 -10   39.69   10.11
   7  -1 -10   20.36    5.18
   7   1 -10   16.37    6.70
   7   1 -10   17.88    4.77
  -7  -1  10   20.84    5.90
  -7   1  11   60.61    9.90
   7  -1 -11   70.48   14.02
   7  -1 -11   55.33    9.18
   7   1 -11   52.81   12.81
   7   1 -11   57.61    9.30
  -7  -1  11   48.47    9.60
  -7   1  12   -0.01    2.28
   7  -1 -12   -1.37    5.29
   7  -1 -12    2.34    3.08
   7   1 -12    4.04    5.08
   7   1 -12    2.01    2.79
  -7  -1  12    2.41    4.14
  -7   1  13  123.83   17.83
   7  -1 -13  154.19   22.20
   7  -1 -13  173.24   18.50
   7   1 -13  153.53   17.93
  -7  -1  13  117.41   17.92
  -7   1  14    1.88    3.91
   7  -1 -14    5.99    5.98
   7  -1 -14    5.52    3.25
   7   1 -14    9.82    3.93
  -7  -1  14    1.96    3.18
  -7   1  15  123.19   16.18
   7  -1 -15   94.98   14.09
   7   1 -15  101.68   14.24
  -7  -1  15  111.24   15.73
  -7   1  16   22.88    6.58
   7  -1 -16   30.55    6.58
   7   1 -16   16.10    5.17
  -7  -1  16   20.08    6.41
  -7   1  17   15.65    6.10
   7  -1 -17   10.29    4.49
   7   1 -17   17.21    7.43
   7   1 -17   14.12    4.82
  -7  -1  17    9.03    5.49
  -7   1  18   -0.42    4.01
   7  -1 -18   -0.17    3.18
   7   1 -18   -1.82    5.48
   7   1 -18   -0.68    3.70
  -7  -1  18    0.74    4.49
   7  -1 -19  133.14   21.57
   7   1 -19  144.96   22.25
   7   1 -19  126.89   17.61
  -7  -1  19  139.83   19.75
   7  -1 -20    7.59    6.76
   7   1 -20   -0.88    4.98
  -7  -1  20   -2.02    3.95
   7  -1 -21   78.77   16.12
   7   1 -21   68.09   14.79
   7  -1 -22   -1.01    5.16
   7   1 -22    1.65    5.81
   7  -1 -23   19.37    8.52
   7   1 -23   31.23   10.47
   7  -1 -24   10.33    7.88
   7   1 -24   13.95    8.38
   7  -1 -25   47.83   12.30
   7   1 -25   47.29   12.14
   7  -1 -26    0.24    3.79
   7   1 -26    6.12    5.68
   7  -1 -27    0.12    5.98
   7   1 -27    2.44    5.97
   7  -1 -28   -4.40    6.26
   7   1 -28   -0.75    5.15
   7  -1 -29   35.98   10.73
   7   1 -29   31.75   10.47
   7  -1 -30    0.96    5.17
   7   1 -30    0.64    3.18
   7  -1 -31   26.41    9.07
   7   1 -31   15.00    8.45
   7  -1 -32   -0.20    6.39
   7   1 -32   -0.51    5.20
   7  -1 -33    0.51    5.82
   7   1 -33    1.01    5.29
   7  -1 -34   -3.38    6.55
   7   1 -34    4.93    5.01
   7  -1 -35    6.58    5.72
   7   1 -35   16.40    7.77
   7  -1 -36    4.71    5.03
   7   1 -36   -2.35    5.87
   7   1 -37    5.46    6.01
   7   1 -38    1.75    5.72
   7   1 -39   13.39    7.14
   7   1 -40   -0.39    4.77
  -7   2   1   18.91    5.81
   7  -2  -1   40.28    7.64
   7   2  -1   26.63    8.19
   7   2  -1   34.43    6.27
  -7  -2   1   36.56    7.39
  -7  -2   1   30.02    6.39
  -7   2   2   43.46    7.69
   7  -2  -2   34.24    8.58
   7  -2  -2   54.68    8.66
   7   2  -2   54.81   10.69
   7   2  -2   32.92    6.54
  -7  -2   2   43.46    8.33
  -7  -2   2   28.74    6.69
  -7   2   3    7.04    3.48
   7  -2  -3    9.28    5.24
   7  -2  -3    6.69    3.57
   7   2  -3    1.68    4.31
   7   2  -3    3.15    2.97
  -7  -2   3    5.65    3.84
  -7  -2   3    0.50    2.72
  -7   2   4    3.78    3.68
   7  -2  -4    4.24    4.24
   7  -2  -4    3.61    3.08
   7   2  -4    5.06    5.30
   7   2  -4    5.41    3.13
  -7  -2   4    6.07    3.51
  -7   2   5  217.70   24.95
   7  -2  -5  218.87   28.00
   7  -2  -5  195.77   24.72
   7   2  -5  212.40   28.49
   7   2  -5  238.65   24.66
  -7  -2   5  260.69   25.91
  -7   2   6    5.53    3.35
   7  -2  -6   21.69    7.51
   7  -2  -6    9.82    4.43
   7   2  -6   12.52    7.27
   7   2  -6    7.97    3.50
  -7  -2   6   19.89    5.12
  -7   2   7  216.51   24.36
   7  -2  -7  184.57   26.56
   7  -2  -7  219.86   24.36
   7   2  -7  240.30   29.36
   7   2  -7  226.53   23.90
  -7  -2   7  201.77   24.37
  -7   2   8    9.28    4.10
   7  -2  -8    3.06    4.45
   7  -2  -8    4.94    3.28
   7   2  -8    6.48    5.41
   7   2  -8    2.53    3.00
  -7  -2   8    6.29    3.48
  -7   2   9   50.11    9.19
   7  -2  -9   57.53   12.28
   7  -2  -9   59.74    9.49
   7   2  -9   66.05   13.08
   7   2  -9   56.50    8.82
  -7  -2   9   48.37    9.29
  -7   2  10   12.07    4.59
   7  -2 -10   15.45    6.95
   7  -2 -10   14.82    4.76
   7   2 -10   13.37    7.21
   7   2 -10   12.66    4.40
  -7  -2  10    8.41    4.69
  -7   2  11  131.42   17.30
   7  -2 -11  135.19   20.70
   7  -2 -11  133.49   16.93
   7   2 -11  124.54   20.77
   7   2 -11  145.66   17.06
  -7  -2  11  133.76   17.91
  -7   2  12   38.54    7.80
   7  -2 -12   39.70   10.39
   7  -2 -12   39.60    7.60
   7   2 -12   29.44    6.65
  -7  -2  12   34.52    7.79
  -7   2  13   53.00    9.73
   7  -2 -13   63.84   12.88
   7  -2 -13   56.57    9.24
   7   2 -13   45.51    8.58
  -7  -2  13   58.38   10.49
  -7   2  14    3.22    3.53
   7  -2 -14   -2.74    5.17
   7  -2 -14    2.59    2.95
   7   2 -14    0.36    2.69
  -7  -2  14   -0.00    3.15
  -7   2  15   19.68    6.44
   7  -2 -15   33.51    6.97
   7   2 -15   29.96    6.48
  -7  -2  15   17.81    6.70
  -7   2  16   62.82   11.21
   7  -2 -16   67.66   10.67
   7   2 -16   71.78   14.70
   7   2 -16   65.11   10.75
  -7  -2  16   63.21   11.98
  -7   2  17   55.24   10.60
   7  -2 -17   68.32   10.79
   7   2 -17   73.60   14.86
   7   2 -17   58.66   10.23
  -7  -2  17   51.12   10.91
   7   2 -18   22.20    8.52
   7   2 -18   37.34    8.16
  -7  -2  18   29.90    8.50
   7   2 -19   -1.52    6.08
   7   2 -19   -0.62    3.34
  -7  -2  19   -1.51    3.30
   7  -2 -20   11.23    7.07
   7   2 -20    9.36    6.14
   7   2 -20    8.02    4.27
  -7  -2  20    4.14    4.70
   7  -2 -21   56.84   13.22
   7   2 -21   36.26   10.59
   7  -2 -22   26.74    9.81
   7   2 -22   16.71    8.34
   7  -2 -23   48.51   11.92
   7   2 -23   25.06    9.87
   7  -2 -24    0.41    4.49
   7   2 -24    0.81    4.69
   7  -2 -25   17.88    7.76
   7   2 -25    7.99    6.02
   7  -2 -26    0.84    5.53
   7  -2 -27   14.93    7.44
   7   2 -27   17.96    7.68
   7  -2 -28    5.81    6.23
   7   2 -28    3.31    6.21
   7  -2 -29    3.21    7.23
   7   2 -29    0.20    4.17
   7  -2 -30    0.25    3.58
   7   2 -30   -0.27    4.81
   7  -2 -31   10.12    6.54
   7   2 -31   10.07    6.83
   7  -2 -32   -0.76    4.39
   7   2 -32   -2.49    6.39
   7  -2 -33    9.70    7.24
   7   2 -33   13.21    7.53
   7  -2 -34    9.80    6.54
   7   2 -34    5.15    5.80
   7   2 -35   -0.70    7.19
   7   2 -36    0.09    4.07
   7   2 -37    1.54    6.33
   7   2 -38   -1.15    5.70
   7   2 -39    2.43    5.35
   7   2 -40    4.42    5.73
  -7   3   1   -0.51    2.12
   7  -3  -1   -1.35    3.80
   7  -3  -1   -0.09    2.94
   7   3  -1    0.77    5.39
  -7  -3   1    2.72    3.17
  -7  -3   1    1.42    2.68
  -7   3   2  114.02   15.67
   7  -3  -2  117.75   17.10
   7  -3  -2  130.03   16.51
   7   3  -2  117.63   18.33
  -7  -3   2  154.63   18.30
  -7  -3   2  111.74   15.01
  -7   3   3   31.96    7.38
   7  -3  -3   34.25    8.40
   7  -3  -3   43.41    8.48
   7   3  -3   41.65    9.83
  -7  -3   3   47.34    7.87
  -7   3   4    4.36    2.98
   7  -3  -4    9.33    4.83
   7  -3  -4    1.28    3.19
   7   3  -4    6.37    5.76
  -7  -3   4    1.95    3.06
  -7   3   5   71.51   11.08
   7  -3  -5   96.02   14.30
   7  -3  -5   86.95   12.13
   7   3  -5   81.18   14.80
  -7  -3   5   60.16   10.60
  -7   3   6    8.58    4.10
   7  -3  -6   13.69    5.85
   7  -3  -6   15.32    5.06
   7   3  -6   26.41    8.79
  -7  -3   6    9.02    4.35
  -7   3   7    3.18    2.80
   7  -3  -7    0.29    3.78
   7  -3  -7    6.72    3.83
   7   3  -7   10.57    6.91
  -7  -3   7    1.61    3.11
  -7   3   8    0.94    2.26
   7  -3  -8   -0.94    4.21
   7  -3  -8   -0.73    2.72
   7   3  -8    2.15    3.63
  -7  -3   8   -0.27    3.08
  -7   3   9  258.81   25.87
   7  -3  -9  203.33   27.85
   7  -3  -9  226.80   25.25
   7   3  -9  204.60   28.88
  -7  -3   9  204.70   25.43
  -7   3  10   66.53   10.72
   7  -3 -10   76.80   13.81
   7  -3 -10   68.27   10.92
   7   3 -10   77.19   14.86
  -7  -3  10   68.41   11.46
  -7   3  11    1.34    3.10
   7  -3 -11   11.68    6.52
   7  -3 -11    2.96    3.15
  -7  -3  11    6.88    4.18
  -7   3  12   -0.80    2.95
   7  -3 -12   -0.56    2.65
   7  -3 -12    1.72    2.75
  -7  -3  12   -1.12    3.93
  -7   3  13   51.41   10.37
   7  -3 -13   77.58   14.73
   7  -3 -13   81.65   11.57
  -7  -3  13   89.92   13.41
  -7   3  14   60.63   10.63
   7  -3 -14  102.20   16.08
   7  -3 -14   53.90   10.12
  -7  -3  14   91.70   13.23
  -7   3  15  174.64   19.38
   7  -3 -15  135.11   17.74
   7   3 -15  142.45   22.13
  -7  -3  15  114.39   18.40
  -7   3  16   20.39    6.16
   7   3 -16    9.71    6.26
  -7  -3  16   10.01    5.67
   7   3 -17    4.79    5.76
  -7  -3  17    5.43    4.59
   7   3 -18   27.49    9.53
  -7  -3  18   30.94    8.30
   7   3 -19  252.64   33.03
  -7  -3  19  237.63   30.25
   7  -3 -20   -2.24    6.66
   7   3 -20    3.94    4.76
  -7  -3  20    4.32    5.28
   7  -3 -21    9.16    6.88
   7   3 -21    4.59    6.11
  -7  -3  21    3.83    5.30
   7  -3 -22    1.00    5.84
   7   3 -22    3.98    5.70
   7  -3 -23    9.51    7.34
   7   3 -23   13.25    7.64
   7  -3 -24    8.68    6.89
   7   3 -24    0.53    4.07
   7  -3 -25    9.85    6.61
   7   3 -25    8.42    7.61
   7  -3 -26   -2.95    7.06
   7   3 -26   -1.45    5.77
   7  -3 -27   -0.93    5.83
   7   3 -27   -0.83    5.12
   7  -3 -28   -1.66    5.46
   7   3 -28   -2.10    5.19
   7  -3 -29    6.45    5.83
   7   3 -29    7.19    6.41
   7  -3 -30   -2.05    5.73
   7   3 -30    3.22    5.18
   7  -3 -31    6.98    6.81
   7   3 -31    9.82    6.20
   7  -3 -32    3.66    5.53
   7   3 -32    2.69    5.27
   7   3 -33    2.56    5.57
   7   3 -34    0.72    3.96
   7   3 -35   10.25    8.64
   7   3 -36    0.59    4.56
   7   3 -37   -2.20    5.93
   7   3 -38    8.96    7.45
   7   3 -39    2.41    5.12
  -7   4   1   56.53    9.83
   7  -4  -1   45.90    9.32
   7  -4  -1   66.33   11.00
   7   4  -1   49.84   11.03
  -7  -4   1   68.95   11.18
  -7  -4   1   44.93    8.13
  -7   4   2   82.71   12.54
   7  -4  -2   81.82   13.05
   7  -4  -2   77.58   12.81
   7   4  -2   96.43   15.85
  -7  -4   2   83.42   13.21
  -7  -4   2   80.73   11.69
  -7   4   3   14.88    4.78
   7  -4  -3   13.00    5.20
   7  -4  -3    1.90    3.15
   7   4  -3   15.50    6.57
  -7  -4   3   14.69    5.07
  -7   4   4   22.91    6.27
   7  -4  -4   36.51    7.98
   7  -4  -4   25.54    6.96
   7   4  -4   42.22   10.28
  -7  -4   4   29.88    6.65
  -7   4   5   65.38   10.59
   7  -4  -5   86.21   13.45
   7  -4  -5   62.46   11.01
   7   4  -5   62.01   13.06
  -7  -4   5   65.33   10.52
  -7   4   6   59.74    9.78
   7  -4  -6   66.72   12.16
   7  -4  -6   51.28   10.02
   7   4  -6   61.76   12.87
  -7  -4   6   62.61   10.45
  -7   4   7   27.41    6.55
   7  -4  -7   49.25   10.32
   7  -4  -7   36.91    7.78
   7   4  -7   31.66    9.32
  -7  -4   7   47.37    8.49
  -7   4   8   36.74    7.93
   7  -4  -8   71.18   12.04
   7  -4  -8   49.92    8.98
   7   4  -8   40.40   10.36
  -7  -4   8   43.45    8.73
  -7   4   9   25.49    6.08
   7  -4  -9   17.96    6.78
   7  -4  -9   24.47    6.68
   7   4  -9   32.18    9.52
  -7  -4   9   24.36    6.73
  -7   4  10   -1.23    2.49
   7  -4 -10    1.42    4.07
   7  -4 -10   -0.46    2.96
  -7  -4  10    0.65    3.43
  -7   4  11  120.73   14.87
   7  -4 -11   91.78   16.32
   7  -4 -11  116.85   14.92
  -7  -4  11   84.37   14.55
  -7   4  12  110.43   15.79
   7  -4 -12  125.21   19.30
   7  -4 -12  146.02   17.14
  -7  -4  12  113.97   16.98
  -7   4  13   76.53   13.22
   7  -4 -13  128.78   18.30
   7  -4 -13  100.12   14.03
  -7  -4  13  109.41   15.84
  -7   4  14   10.46    4.77
   7  -4 -14   19.36    8.23
   7  -4 -14   17.76    5.56
   7   4 -14   25.91    8.81
  -7  -4  14   21.12    6.96
   7   4 -15   33.50   10.65
  -7  -4  15   50.15   10.35
   7   4 -16   34.77   10.28
  -7  -4  16   19.89    7.03
   7   4 -17  156.62   22.71
  -7  -4  17  132.96   20.22
   7   4 -18   34.24   10.56
  -7  -4  18   19.34    7.66
   7   4 -19    6.48    5.80
  -7  -4  19   20.77    7.89
   7   4 -20   33.46   10.34
  -7  -4  20   30.85    9.31
   7  -4 -21   22.12    9.32
   7   4 -21   26.82    9.30
  -7  -4  21   30.49    9.70
   7  -4 -22   13.77    8.75
   7   4 -22   33.96    9.66
   7  -4 -23    5.54    6.94
   7   4 -23   13.87    7.01
   7  -4 -24    7.76    7.54
   7   4 -24    2.06    6.04
   7  -4 -25   -0.03    5.35
   7   4 -25    4.46    5.78
   7  -4 -26   11.84    6.98
   7   4 -26    4.82    6.66
   7  -4 -27    5.22    6.28
   7   4 -27   11.39    6.57
   7  -4 -28    7.51    6.29
   7   4 -28   11.28    7.39
   7  -4 -29    8.53    6.00
   7   4 -29   10.55    6.02
   7  -4 -30    1.30    5.97
   7   4 -30    4.35    6.13
   7   4 -31   14.54    7.32
   7   4 -32    0.59    4.09
   7   4 -33    3.61    6.33
   7   4 -34    6.94    6.58
   7   4 -35   -3.12    6.33
   7   4 -36    4.29    6.84
   7   4 -37   13.11    6.97
   7   4 -38    3.35    5.44
  -7   5   1   -1.50    4.08
   7  -5  -1    1.48    3.55
   7  -5  -1   -1.33    4.31
   7   5  -1    3.93    3.98
  -7  -5   1    3.41    3.94
  -7  -5   1    2.90    2.68
  -7   5   2    1.82    3.36
   7  -5  -2    2.34    2.88
   7  -5  -2   -0.19    3.41
   7   5  -2    4.75    5.01
  -7  -5   2    1.33    2.87
  -7   5   3   31.54    7.46
   7  -5  -3   38.70    8.41
   7  -5  -3   37.44    8.45
   7   5  -3   38.50   10.38
  -7  -5   3   40.46    7.79
  -7   5   4   80.14   12.09
   7  -5  -4   68.37   12.48
   7  -5  -4   95.91   13.63
   7   5  -4   85.89   14.99
  -7  -5   4   70.49   11.66
  -7   5   5   44.74    8.05
   7  -5  -5   25.75    7.85
   7  -5  -5   43.27    8.50
   7   5  -5   33.50    9.56
  -7  -5   5   32.83    7.51
  -7   5   6   -0.46    3.04
   7  -5  -6    0.43    4.02
   7  -5  -6    0.65    3.27
   7   5  -6    1.20    4.21
  -7  -5   6    0.06    2.64
  -7   5   7   11.68    4.42
   7  -5  -7   12.06    5.99
   7  -5  -7   12.69    4.89
   7   5  -7    4.20    5.99
  -7  -5   7   14.70    5.20
  -7   5   8   54.66    9.60
   7  -5  -8   55.47   11.69
   7  -5  -8   67.70   11.00
   7   5  -8   72.53   13.92
  -7  -5   8   52.88   10.13
  -7   5   9  108.55   14.56
   7  -5  -9  109.17   17.38
   7  -5  -9  106.25   15.09
  -7  -5   9  104.55   15.54
  -7   5  10   23.78    6.38
   7  -5 -10   40.58    9.88
   7  -5 -10   35.87    7.91
  -7  -5  10   42.20    8.85
  -7   5  11   59.12    9.98
   7  -5 -11   80.81   14.16
   7  -5 -11   63.38   10.50
  -7  -5  11   44.48    9.98
  -7   5  12    4.20    3.31
   7  -5 -12    4.42    5.58
   7  -5 -12    0.45    3.35
   7   5 -12    7.41    5.54
  -7  -5  12   -0.25    3.98
   7  -5 -13   24.92    8.45
   7   5 -13   26.73    8.79
  -7  -5  13   16.79    6.72
   7   5 -14   60.46   12.56
  -7  -5  14   46.28   10.61
   7   5 -15  144.51   20.50
  -7  -5  15   96.96   16.58
   7   5 -16    1.02    5.13
  -7  -5  16   -0.54    4.04
   7   5 -17    1.16    4.13
  -7  -5  17    3.91    5.01
   7   5 -18   13.64    7.05
  -7  -5  18   16.42    6.81
   7   5 -19   45.24   12.74
  -7  -5  19   34.55    9.35
   7   5 -20   17.81    8.59
  -7  -5  20   37.77    9.35
   7  -5 -21    1.90    6.30
   7   5 -21   -0.77    5.55
  -7  -5  21    1.16    4.61
   7  -5 -22   -1.34    5.09
   7   5 -22    3.15    4.59
  -7  -5  22    0.53    4.37
   7  -5 -23    0.57    5.63
   7   5 -23    0.15    4.80
   7  -5 -24    6.32    6.62
   7   5 -24   14.79    6.95
   7  -5 -25    5.40    6.16
   7   5 -25    3.89    4.84
   7  -5 -26    7.38    7.03
   7   5 -26   -4.18    6.64
   7  -5 -27   -3.27    6.26
   7   5 -27    2.35    5.52
   7  -5 -28    0.70    4.69
   7   5 -28   -3.21    6.66
   7   5 -29   13.54    8.03
   7   5 -30    4.87    6.32
   7   5 -31   21.09    8.57
   7   5 -32   -2.39    6.39
   7   5 -33    1.44    6.22
   7   5 -34    6.08    5.33
   7   5 -35    5.67    6.26
   7   5 -36    1.67    4.12
  -7   6   1   70.76   11.89
   7  -6  -1   78.73   13.01
   7   6  -1   60.32   13.29
  -7   6   2   48.05    9.12
   7  -6  -2   49.04   10.10
   7   6  -2   45.55   10.65
  -7   6   3   11.97    5.09
   7  -6  -3   21.42    6.61
   7   6  -3   25.26    7.73
  -7   6   4    6.04    3.56
   7  -6  -4   15.76    6.26
   7  -6  -4    9.36    4.97
   7   6  -4    9.66    5.50
  -7   6   5   -0.82    2.95
   7  -6  -5   -0.59    4.40
   7  -6  -5    2.87    3.43
   7   6  -5   -0.22    4.79
  -7   6   6   73.51   11.73
   7  -6  -6   76.25   12.88
   7  -6  -6   75.59   12.61
   7   6  -6   78.96   14.50
  -7   6   7  116.26   16.04
   7  -6  -7  124.87   17.99
   7  -6  -7  111.53   16.54
   7   6  -7  141.63   20.17
  -7   6   8   47.63    8.84
   7  -6  -8   30.77    8.82
   7  -6  -8   71.44   11.22
  -7   6   9    4.36    3.46
   7  -6  -9    2.64    3.81
   7  -6  -9    0.18    3.33
   7  -6 -10   45.53   10.51
   7  -6 -11  104.11   16.54
   7   6 -11   89.30   16.27
   7   6 -12   18.77    8.64
  -7  -6  12   15.36    5.70
   7   6 -13   15.46    7.75
  -7  -6  13    8.19    4.72
   7   6 -14    5.72    6.59
  -7  -6  14   10.95    5.20
   7   6 -15   -2.27    4.65
  -7  -6  15    3.18    4.19
   7   6 -16   45.46   11.93
  -7  -6  16   60.60   12.12
   7   6 -17   57.60   13.32
  -7  -6  17   37.74   10.10
   7   6 -18   77.77   14.89
  -7  -6  18   44.90   11.18
   7   6 -19    4.49    7.05
  -7  -6  19    0.41    3.43
   7   6 -20   -1.04    5.17
  -7  -6  20    6.16    5.01
   7  -6 -21    2.23    6.05
   7   6 -21    5.06    6.53
  -7  -6  21    4.70    5.13
   7  -6 -22   21.92    9.03
   7   6 -22   21.06    8.86
  -7  -6  22   26.04    8.84
   7  -6 -23   16.24    7.60
   7   6 -23   12.12    7.30
   7  -6 -24    7.80    7.11
   7   6 -24   14.90    7.69
   7  -6 -25   -2.13    6.86
   7   6 -25   -2.69    6.09
   7  -6 -26   18.79    9.58
   7   6 -26   10.74    6.54
   7   6 -27    3.56    5.69
   7   6 -28   15.77    8.38
   7   6 -29   -1.23    4.31
   7   6 -30   -2.13    6.03
   7   6 -31    1.49    6.17
   7   6 -32    6.67    6.76
   7   6 -33    0.96    6.25
   7   6 -34    7.64    5.45
   7   6 -35    7.48    5.90
  -7   7   1    0.86    3.26
   7  -7  -1   -1.36    4.46
   7   7  -1    5.55    4.54
  -7  -7   1   -0.51    2.97
  -7   7   2   21.32    6.33
   7  -7  -2   22.87    8.00
   7   7  -2   23.26    7.41
  -7  -7   2   24.40    6.45
  -7   7   3    3.38    4.06
   7  -7  -3   16.36    6.12
   7   7  -3   11.01    6.04
  -7   7   4  179.37   23.63
   7  -7  -4  205.29   25.77
   7   7  -4  236.87   27.81
  -7   7   5   61.28   11.25
   7  -7  -5   78.86   12.98
   7   7  -5   84.93   14.77
  -7   7   6    1.57    3.61
   7  -7  -6   15.56    6.71
   7   7 -10   65.29   13.52
   7   7 -11   26.22    8.51
   7   7 -12    9.90    7.11
   7   7 -13   11.96    7.17
   7   7 -14  109.25   18.38
   7   7 -15   -2.91    4.91
   7   7 -16    1.19    5.67
   7   7 -17    5.99    6.15
   7   7 -18   27.14    9.29
   7   7 -19    1.08    6.22
   7   7 -20   27.98    9.09
   7  -7 -21    4.97    6.25
   7   7 -21   -2.01    5.66
   7  -7 -22    0.88    5.06
   7   7 -22   -2.08    5.45
   7  -7 -23   -1.78    5.59
   7   7 -23    3.12    6.25
   7  -7 -24   28.40    9.33
   7   7 -24   13.02    7.80
   7   7 -25    7.45    6.94
   7   7 -26   10.91    7.45
   7   7 -27    7.01    4.76
   7   7 -28   -4.16    6.82
   7   7 -29    1.42    6.22
   7   7 -30    5.48    5.27
   7   7 -31   -3.66    5.78
   7   7 -32   -0.59    4.55
   7   7 -33   -2.98    7.18
   7   7 -34    0.33    4.40
  -7   8   1   31.51    8.27
   7  -8  -1   44.98    8.71
   7   8  -1   33.82    8.84
  -7  -8   1   32.62    7.30
   7  -8  -2  101.35   13.54
   7   8  -2   97.88   15.34
  -7  -8   2   62.58   11.67
   7  -8  -3   13.73    5.29
   7   8  -3    7.84    5.32
  -7  -8   3    0.57    3.41
   7   8  -4   27.64    8.43
  -7  -8   4   21.88    6.31
  -7  -8   5    4.22    4.41
  -7  -8   6   22.96    6.83
  -7  -8   7   -3.86    4.47
   7   8  -8   55.57   12.45
  -7  -8   8   49.47   10.42
   7   8  -9    5.00    4.71
  -7  -8   9   -1.08    4.00
   7   8 -10   19.45    8.22
  -7  -8  10   12.35    6.52
   7   8 -11    3.04    5.31
  -7  -8  11    4.91    4.61
   7   8 -12  103.58   17.98
  -7  -8  12   97.14   16.03
   7   8 -13   -1.20    5.70
  -7  -8  13   -0.91    4.49
   7   8 -14    3.93    4.46
  -7  -8  14    3.75    4.74
   7   8 -15    5.45    5.66
  -7  -8  15    6.25    5.35
   7   8 -16   59.67   12.94
  -7  -8  16   40.52   11.11
   7   8 -17    1.33    3.60
  -7  -8  17   -0.30    3.84
   7   8 -18   10.31    5.85
  -7  -8  18   10.64    6.96
   7   8 -19    0.44    3.46
  -7  -8  19    1.31    4.73
   7  -8 -20   15.50    8.44
   7   8 -20   18.13    7.96
  -7  -8  20    8.10    6.84
   7  -8 -21   -0.22    4.17
   7   8 -21   -1.82    5.61
  -7  -8  21    0.32    3.46
   7  -8 -22   21.66    8.26
   7   8 -22   20.77    8.74
  -7  -8  22    4.32    6.09
   7   8 -23   13.30    7.98
   7   8 -24    6.76    5.90
   7   8 -25    3.25    4.46
   7   8 -26   18.72    7.58
   7   8 -27    4.54    5.28
   7   8 -28    9.45    7.19
   7   8 -29    0.84    5.33
   7   8 -30    2.81    5.91
   7   8 -31    2.07    4.03
   7   8 -32    0.91    5.94
   7  -9  -1   -0.90    3.23
   7   9  -1    2.09    4.27
  -7  -9   1   -1.15    3.18
   7  -9  -2   26.15    7.09
   7   9  -2   41.91    9.91
  -7  -9   2   23.44    6.91
   7  -9  -3    5.13    3.75
  -7  -9   3    2.46    4.57
   7  -9  -4   35.42    7.77
  -7  -9   4   21.60    6.51
   7  -9  -5   -0.63    3.83
  -7  -9   5    4.28    3.61
   7  -9  -6   12.92    5.80
  -7  -9   6   29.99    7.70
   7  -9  -7   33.56    7.86
   7   9  -7    4.33    5.57
  -7  -9   7    9.02    5.39
   7  -9  -8   37.85    9.30
   7   9  -8   40.70    9.68
  -7  -9   8   27.99    7.97
   7  -9  -9   -1.81    4.02
   7   9  -9   -0.39    4.53
  -7  -9   9    0.08    4.06
   7  -9 -10   83.92   14.27
   7   9 -10   68.00   14.39
  -7  -9  10   69.41   13.20
   7  -9 -11   -1.88    4.23
   7   9 -11    3.14    4.14
  -7  -9  11   -2.10    4.79
   7   9 -12    2.33    5.29
  -7  -9  12    2.01    3.75
   7   9 -13    5.90    5.69
  -7  -9  13    0.25    4.95
   7   9 -14   60.55   12.98
  -7  -9  14   45.81   11.59
   7  -9 -15   -1.26    4.92
   7   9 -15    6.53    6.46
  -7  -9  15    0.45    5.47
   7  -9 -16    9.57    7.20
   7   9 -16    8.94    5.57
  -7  -9  16    3.17    4.78
   7  -9 -17    2.15    4.82
   7   9 -17   -1.47    5.48
  -7  -9  17   -1.74    5.36
   7  -9 -18   20.10    8.24
   7   9 -18   27.29    8.66
  -7  -9  18   17.21    7.77
   7  -9 -19    9.47    6.97
   7   9 -19    1.10    5.36
  -7  -9  19    0.94    5.21
   7   9 -20   11.07    6.36
  -7  -9  20   10.79    6.24
   7   9 -21   -1.46    5.81
  -7  -9  21   -1.21    5.04
   7   9 -22    1.67    5.46
  -7  -9  22   -1.39    4.81
   7   9 -23    2.27    4.59
  -7  -9  23    0.74    3.75
   7   9 -24   23.42    9.11
   7   9 -25   -2.00    4.91
   7   9 -26    0.29    4.33
   7   9 -27    0.28    6.95
   7   9 -28    4.29    5.30
   7   9 -29   -0.14    5.80
   7   9 -30    4.87    6.51
   7   9 -31   -2.24    4.12
   7 -10  -1    5.27    3.43
   7  10  -1    8.01    4.83
  -7 -10   1    2.83    3.94
   7 -10  -2   41.12    8.78
  -7 -10   2   35.20    8.26
   7 -10  -3    0.93    2.88
  -7 -10   3    0.40    3.39
   7 -10  -4   -0.64    3.28
  -7 -10   4   -1.88    4.35
   7 -10  -5    0.31    3.56
   7  10  -5    2.72    5.10
  -7 -10   5    1.66    4.05
   7 -10  -6  104.09   15.09
   7  10  -6   95.13   16.40
  -7 -10   6   82.02   14.48
   7 -10  -7    5.67    4.84
   7  10  -7    7.42    5.38
  -7 -10   7   -1.19    3.91
   7 -10  -8    5.93    5.22
   7  10  -8    3.70    5.12
  -7 -10   8   -0.81    4.71
   7 -10  -9   -1.81    4.61
   7  10  -9   -1.01    3.83
  -7 -10   9   -0.45    3.64
   7 -10 -10    7.72    4.77
   7  10 -10    4.75    5.88
  -7 -10  10    3.22    5.55
   7 -10 -11    3.91    4.56
   7  10 -11   -0.00    3.63
  -7 -10  11   -0.35    4.56
   7 -10 -12   38.93    9.73
   7  10 -12   30.03    9.16
  -7 -10  12   18.89    7.63
   7 -10 -13    0.27    4.22
   7  10 -13   -2.01    5.14
  -7 -10  13   -1.86    4.57
   7 -10 -14    9.88    5.98
   7  10 -14    3.95    5.21
  -7 -10  14    9.32    5.45
   7 -10 -15    0.93    5.45
   7  10 -15   -1.99    5.17
  -7 -10  15   -1.38    5.25
   7 -10 -16   39.04   10.27
   7  10 -16   49.52   11.70
  -7 -10  16   17.60    8.02
   7 -10 -17   -1.80    4.87
   7  10 -17    6.09    5.64
  -7 -10  17   -2.85    5.97
   7  10 -18   13.65    8.16
  -7 -10  18   16.93    7.95
   7  10 -19    6.58    6.93
  -7 -10  19    1.79    5.04
   7  10 -20    0.59    4.47
  -7 -10  20   10.45    5.86
   7  10 -21   -2.48    4.58
  -7 -10  21   -2.32    5.70
   7  10 -22   18.56    9.64
  -7 -10  22   10.33    7.85
   7  10 -23   -1.85    6.08
  -7 -10  23   -0.06    4.11
   7  10 -24    3.75    5.73
   7  10 -25   -1.15    3.40
   7  10 -26   -2.28    5.65
   7  10 -27    1.46    5.32
   7  10 -28   16.71    6.96
   7  10 -29   -0.10    4.53
   7 -11  -1    0.54    3.22
  -7 -11   1   -0.45    3.87
   7 -11  -2   10.11    4.71
  -7 -11   2    2.65    4.21
   7 -11  -3    4.00    4.03
   7  11  -3   10.15    5.61
  -7 -11   3    4.31    4.12
   7 -11  -4   31.45    7.30
   7  11  -4   12.72    6.46
  -7 -11   4   31.46    8.04
   7 -11  -5   12.33    5.16
   7  11  -5   15.28    6.61
  -7 -11   5    2.61    3.96
   7 -11  -6   -0.49    3.07
   7  11  -6   -1.13    4.33
  -7 -11   6   -0.12    4.16
   7 -11  -7    6.81    4.80
   7  11  -7   13.09    6.21
  -7 -11   7    1.30    3.90
   7 -11  -8   11.48    5.59
   7  11  -8    5.04    5.09
  -7 -11   8   14.98    6.41
   7 -11  -9    3.44    5.33
   7  11  -9    1.59    4.67
  -7 -11   9    3.38    5.50
   7 -11 -10   19.45    6.97
   7  11 -10   25.03    8.09
  -7 -11  10   17.56    7.05
   7 -11 -11    3.24    4.65
   7  11 -11    1.67    4.88
  -7 -11  11    0.55    3.78
   7 -11 -12    0.89    4.32
   7  11 -12   -1.58    4.27
  -7 -11  12    1.08    4.20
   7 -11 -13   -2.48    4.69
   7  11 -13    9.28    5.72
  -7 -11  13   -0.68    3.55
   7 -11 -14   27.90    8.56
   7  11 -14   22.92    9.07
  -7 -11  14   18.73    7.88
   7 -11 -15    2.45    4.54
   7  11 -15   -2.29    4.07
  -7 -11  15   -1.02    4.93
   7  11 -16    8.72    7.26
  -7 -11  16   -2.74    5.31
   7  11 -17    3.15    5.58
  -7 -11  17    2.81    5.86
   7  11 -18    0.36    4.51
  -7 -11  18    0.85    5.26
   7  11 -19    0.81    4.88
  -7 -11  19    5.48    6.03
   7  11 -20   13.67    7.49
  -7 -11  20   16.01    8.38
   7  11 -21    4.47    5.96
  -7 -11  21    0.46    3.66
   7  11 -22   -5.18    6.31
  -7 -11  22   -1.82    6.44
   7  11 -23    2.70    5.40
  -7 -11  23   -2.15    5.86
   7  11 -24   18.35    8.42
   7  11 -25   -2.27    5.58
   7  11 -26   -3.34    6.22
   7  11 -27   -0.29    4.89
   7 -12  -1    5.97    4.28
  -7 -12   1    9.56    5.60
   7 -12  -2   17.17    5.62
   7  12  -2    9.83    5.53
  -7 -12   2   13.24    6.11
   7 -12  -3    2.11    4.08
   7  12  -3   -0.28    4.42
  -7 -12   3   -2.72    4.71
   7 -12  -4   -0.27    3.16
   7  12  -4    0.70    4.02
  -7 -12   4    0.21    4.32
   7 -12  -5    7.09    4.76
   7  12  -5    4.25    4.63
  -7 -12   5    8.11    5.52
   7 -12  -6   10.76    5.65
   7  12  -6   14.24    6.02
  -7 -12   6   14.64    6.53
   7 -12  -7   -1.35    4.05
   7  12  -7    0.67    4.13
  -7 -12   7   -1.46    5.08
   7 -12  -8    7.74    5.25
   7  12  -8    0.92    4.25
  -7 -12   8    1.39    4.54
   7 -12  -9   -1.22    4.22
   7  12  -9    2.01    3.96
  -7 -12   9   -1.68    5.28
   7 -12 -10    7.08    4.49
   7  12 -10    4.18    5.18
  -7 -12  10    1.53    4.61
   7 -12 -11   -1.90    4.43
   7  12 -11    0.96    5.17
  -7 -12  11    0.08    3.17
   7 -12 -12   13.87    6.90
   7  12 -12   24.65    8.76
  -7 -12  12    6.86    6.17
   7  12 -13   -0.68    5.18
  -7 -12  13    1.28    4.81
   7  12 -14    2.84    4.83
  -7 -12  14   -2.42    5.90
   7  12 -15   -0.01    4.73
  -7 -12  15   -1.76    4.77
   7  12 -16   20.39    8.28
  -7 -12  16    9.38    6.79
   7  12 -17    7.19    6.34
  -7 -12  17   -0.70    5.24
   7  12 -18    3.32    4.75
  -7 -12  18    7.91    5.86
   7  12 -19   -1.56    5.70
  -7 -12  19   -1.59    4.02
   7  12 -20    4.59    6.26
  -7 -12  20   12.90    6.57
   7  12 -21   -3.98    6.75
  -7 -12  21    1.27    6.15
   7  12 -22   10.33    7.29
  -7 -12  22    0.45    5.61
   7  12 -23   -0.98    4.82
  -7 -12  23   -1.23    4.20
   7  12 -24    1.01    4.87
   7  12 -25   -1.08    7.39
   7 -13  -1   -0.57    3.09
  -7 -13   1    2.00    2.98
   7 -13  -2    7.53    4.97
  -7 -13   2    8.96    5.25
   7 -13  -3   12.28    5.47
  -7 -13   3   19.18    6.93
   7 -13  -4   36.30    8.42
   7  13  -4   46.37   10.65
  -7 -13   4   30.66    8.87
   7 -13  -5    0.60    3.46
   7  13  -5    3.04    4.90
  -7 -13   5    9.24    5.43
   7 -13  -6    0.32    3.82
   7  13  -6   -0.65    4.14
  -7 -13   6   -1.39    3.79
   7 -13  -7    0.13    3.72
   7  13  -7   -0.42    3.69
  -7 -13   7    2.94    5.18
   7 -13  -8    5.54    4.82
   7  13  -8    2.04    4.00
  -7 -13   8    3.48    6.09
   7 -13  -9    1.37    4.54
   7  13  -9   13.60    6.52
  -7 -13   9    4.04    5.57
   7 -13 -10   14.19    6.03
   7  13 -10    5.39    4.72
  -7 -13  10   18.61    7.80
   7  13 -11    6.46    5.09
  -7 -13  11    1.11    5.20
   7  13 -12    2.23    4.48
  -7 -13  12    1.06    4.21
   7  13 -13   -0.14    3.22
  -7 -13  13    0.67    4.11
   7  13 -14   15.59    6.90
  -7 -13  14    3.27    6.34
   7  13 -15    5.55    5.12
  -7 -13  15    1.43    5.56
   7  13 -16    0.68    4.57
  -7 -13  16   -0.67    6.42
   7  13 -17   -1.14    3.75
  -7 -13  17   -0.03    5.52
   7  13 -18    2.13    5.19
  -7 -13  18    0.26    4.22
   7  13 -19    2.13    4.86
  -7 -13  19   -1.48    4.20
   7  13 -20    2.81    6.00
  -7 -13  20    8.07    6.24
   7  13 -21    0.79    4.87
  -7 -13  21    1.69    5.50
   7  13 -22    3.35    4.81
  -7 -13  22    3.79    6.86
   7  13 -23    1.09    5.42
  -7 -13  23   -1.07    5.43
   7  13 -24    2.78    5.66
   7 -14  -1    6.60    4.93
  -7 -14   1    3.29    3.89
   7 -14  -2    8.92    5.28
  -7 -14   2   11.00    6.09
   7 -14  -3   -0.36    3.71
  -7 -14   3    6.92    5.48
   7 -14  -4   -0.59    4.08
  -7 -14   4    1.33    4.12
   7 -14  -5    3.97    4.45
  -7 -14   5   -0.89    4.40
   7 -14  -6   19.64    6.18
  -7 -14   6   10.76    6.02
   7 -14  -7   27.41    7.56
   7  14  -7   16.08    7.13
  -7 -14   7    5.32    4.86
   7  14  -8    3.76    4.57
  -7 -14   8    0.85    5.32
   7  14  -9   -1.84    4.07
  -7 -14   9   -1.75    5.21
   7  14 -10   11.36    6.42
  -7 -14  10    2.98    5.06
   7  14 -11   -1.40    4.79
  -7 -14  11    5.84    5.88
   7  14 -12    8.97    5.96
  -7 -14  12   10.02    6.77
   7  14 -13    1.79    4.28
  -7 -14  13    4.92    5.70
   7  14 -14   -0.31    4.76
  -7 -14  14   -1.64    5.76
   7  14 -15   13.96    6.39
  -7 -14  15    4.21    4.62
   7  14 -16    6.40    5.28
  -7 -14  16   -1.51    5.82
   7  14 -17    4.80    5.44
  -7 -14  17    2.70    5.26
   7  14 -18    2.09    5.28
  -7 -14  18    3.69    5.31
   7  14 -19    2.86    3.82
  -7 -14  19    2.62    4.27
   7  14 -20   -1.48    5.96
  -7 -14  20   -0.88    5.54
   7  14 -21    2.02    5.32
  -7 -14  21   11.86    6.65
   7  14 -22   19.82    8.67
  -7 -14  22   -0.43    5.96
   7 -15  -1   -0.51    2.87
  -7 -15   1    1.63    4.23
   7 -15  -2   -0.05    3.53
  -7 -15   2    0.17    4.41
   7 -15  -3    2.60    4.44
  -7 -15   3   -1.73    5.05
   7 -15  -4    2.29    4.42
  -7 -15   4    7.66    5.27
  -7 -15   5    1.83    5.42
  -7 -15   6   -1.19    4.26
  -7 -15   7   -2.41    5.71
  -7 -15   8   13.74    6.96
  -7 -15   9    3.13    4.67
   7  15 -10   -1.14    4.35
  -7 -15  10    2.96    6.09
   7  15 -11    0.39    4.30
  -7 -15  11    0.27    5.29
   7  15 -12   -2.86    5.05
  -7 -15  12    0.46    5.59
   7  15 -13    0.03    4.25
  -7 -15  13    0.59    5.53
   7  15 -14   -1.77    5.48
  -7 -15  14   -0.12    6.29
   7  15 -15    5.24    5.13
  -7 -15  15   -2.11    6.04
   7  15 -16   -2.68    5.40
  -7 -15  16    1.68    5.32
   7  15 -17    2.31    5.25
  -7 -15  17   -1.96    5.32
   7  15 -18    0.31    4.38
  -7 -15  18    1.76    5.60
   7  15 -19   -0.86    4.45
  -7 -15  19    9.17    5.87
  -7 -15  20    6.28    5.59
  -7 -15  21   -1.86    6.34
  -7 -15  22    0.46    6.95
   7 -16  -1    1.07    4.24
  -7 -16   1   -0.87    4.59
  -7 -16   2   -2.57    5.03
  -7 -16   3   -0.88    3.89
  -7 -16   4   -1.07    3.72
  -7 -16   5   -0.61    5.10
  -7 -16   6    5.94    5.78
  -7 -16   7   -3.06    5.22
  -7 -16   8    3.18    6.92
  -7 -16   9   -2.85    5.48
  -7 -16  10    2.47    5.37
  -7 -16  11   -0.92    4.71
   7  16 -13    4.04    5.04
   7  16 -14   -1.32    4.40
   7  16 -15    5.07    5.49
   7  16 -16    0.52    3.73
   7  16 -17    2.28    5.07
  -6   0   1    2.95    2.69
  -6   0   1   -0.95    2.95
   6   0  -1    0.71    4.16
   6   0  -1    0.71    2.69
  -6   0   2  301.19   31.97
  -6   0   2  292.37   31.11
   6   0  -2  281.89   33.44
   6   0  -2  323.89   31.56
  -6   0   3    1.84    3.74
  -6   0   3    1.36    3.16
   6   0  -3   -1.67    3.45
   6   0  -3   -0.75    2.41
  -6   0   4   12.40    5.26
  -6   0   4   24.12    5.23
   6   0  -4   28.15    7.24
   6   0  -4   29.53    5.85
  -6   0   5   -0.56    4.01
  -6   0   5   -0.84    2.70
   6   0  -5   -0.07    4.37
   6   0  -5    0.14    2.57
  -6   0   6 1179.51  109.51
  -6   0   6 1231.58  107.89
   6   0  -6 1042.14  110.50
   6   0  -6 1100.29  106.97
  -6   0   7    2.19    3.48
  -6   0   7   -1.03    2.36
   6   0  -7   -1.31    5.70
   6   0  -7    1.60    2.95
  -6   0   8   19.10    6.28
  -6   0   8   10.96    4.89
   6   0  -8   18.38    7.42
   6   0  -8   28.11    5.57
  -6   0   9   -0.42    3.01
  -6   0   9   -0.40    2.59
   6   0  -9   -0.75    4.31
   6   0  -9    0.21    2.57
  -6   0  10  167.96   24.25
  -6   0  10  218.36   23.72
   6   0 -10  183.56   25.97
   6   0 -10  239.33   23.40
  -6   0  11   -0.36    2.83
   6   0 -11   -1.91    4.28
   6   0 -11    1.17    2.26
  -6   0  12  204.34   25.33
   6   0 -12  273.44   30.77
   6   0 -12  230.12   24.97
  -6   0  13    0.26    2.52
   6   0 -13    1.89    2.94
   6   0 -13   -1.10    2.58
  -6   0  14   73.85   11.84
   6   0 -14   64.29   14.46
   6   0 -14   84.07   11.54
  -6   0  15   -1.39    2.82
   6   0 -15   -0.63    4.50
   6   0 -15   -1.38    2.62
  -6   0  16  181.33   23.30
   6   0 -16  232.69   28.13
   6   0 -16  193.77   22.67
  -6   0  17   -0.43    3.29
   6   0 -17    0.81    4.56
   6   0 -17    1.37    3.02
  -6   0  18   85.23   14.23
   6   0 -18  115.78   14.75
  -6   0  19    1.58    3.70
   6   0 -19   -0.32    3.02
  -6   0  20    6.35    4.81
   6   0 -20    4.29    3.82
   6   0 -22  139.07   21.54
   6   0 -23   -0.01    4.11
   6   0 -24    0.39    3.87
   6   0 -25   -0.72    4.63
   6   0 -26   53.73   12.51
   6   0 -27    0.13    5.18
   6   0 -28   24.63    8.81
   6   0 -29    2.31    4.87
   6   0 -30    5.45    6.29
   6   0 -31   -1.68    4.38
   6   0 -32   60.23   13.44
   6   0 -33   -0.87    3.86
   6   0 -34   -1.26    4.55
   6   0 -35   -2.44    5.25
   6   0 -36    3.91    5.64
   6   0 -37    1.06    4.95
  -6   1   1    1.48    2.41
  -6   1   1    3.09    3.18
   6  -1  -1    3.91    3.58
   6  -1  -1    2.74    3.32
   6   1  -1   10.31    5.01
   6   1  -1    3.74    3.16
  -6  -1   1    7.61    3.50
  -6  -1   1    3.27    3.07
  -6   1   2  614.22   53.68
  -6   1   2  522.29   52.86
   6  -1  -2  572.10   55.78
   6  -1  -2  543.29   53.24
   6   1  -2  499.43   55.49
   6   1  -2  554.09   52.67
  -6  -1   2  510.22   53.79
  -6  -1   2  510.19   52.51
  -6   1   3   30.87    6.34
  -6   1   3   29.02    6.01
   6  -1  -3   26.10    7.06
   6  -1  -3   19.66    5.34
   6   1  -3   18.50    6.43
   6   1  -3   26.68    5.64
  -6  -1   3   23.99    6.41
  -6  -1   3   27.92    5.52
  -6   1   4  688.34   68.44
  -6   1   4  688.83   67.67
   6  -1  -4  736.42   71.23
   6  -1  -4  752.75   68.08
   6   1  -4  743.57   71.80
   6   1  -4  740.74   67.53
  -6  -1   4  777.97   70.20
  -6  -1   4  586.13   66.98
  -6   1   5  103.30   13.46
  -6   1   5   95.56   12.38
   6  -1  -5  101.80   15.17
   6  -1  -5   81.23   11.91
   6   1  -5  134.72   17.21
   6   1  -5   76.05   11.40
  -6  -1   5   87.05   13.51
  -6  -1   5  101.15   12.68
  -6   1   6   75.49   12.24
  -6   1   6   67.90   10.69
   6  -1  -6   64.36   12.60
   6  -1  -6   77.67   11.01
   6   1  -6  122.56   16.32
   6   1  -6   80.76   10.85
  -6  -1   6   96.17   13.79
  -6  -1   6   98.31   12.03
  -6   1   7  213.87   23.61
  -6   1   7  182.74   21.63
   6  -1  -7  170.77   24.41
   6  -1  -7  221.19   22.23
   6   1  -7  174.51   24.73
   6   1  -7  195.55   21.48
  -6  -1   7  196.61   24.00
  -6  -1   7  194.82   22.19
  -6   1   8  579.13   62.17
  -6   1   8  614.91   61.00
   6  -1  -8  528.93   63.47
   6  -1  -8  688.68   61.14
   6   1  -8  571.85   64.49
   6   1  -8  664.85   60.86
  -6  -1   8  667.66   64.12
  -6  -1   8  638.43   61.52
  -6   1   9    7.34    4.07
  -6   1   9    8.69    3.78
   6  -1  -9    4.49    4.95
   6  -1  -9    9.70    3.83
   6   1  -9   12.22    5.79
   6   1  -9    7.76    3.36
  -6  -1   9    2.35    3.74
  -6  -1   9   17.15    4.73
  -6   1  10   94.54   14.07
  -6   1  10   99.21   12.95
   6  -1 -10   96.17   15.78
   6  -1 -10   88.33   12.13
   6   1 -10   90.41   15.55
   6   1 -10   71.66   11.61
  -6  -1  10  102.45   15.05
  -6  -1  10  106.64   13.45
  -6   1  11   21.45    6.71
  -6   1  11    7.49    3.52
   6  -1 -11    8.41    5.16
   6  -1 -11    7.75    3.94
   6   1 -11    6.79    6.30
   6   1 -11   11.00    4.16
  -6  -1  11    3.73    3.61
  -6   1  12  249.71   28.78
   6  -1 -12  274.58   32.91
   6  -1 -12  300.55   28.86
   6   1 -12  288.56   33.70
   6   1 -12  257.06   28.36
  -6  -1  12  236.49   28.86
  -6   1  13   52.16    9.07
   6  -1 -13   55.11   12.06
   6  -1 -13   49.81    8.65
   6   1 -13   69.83   13.49
   6   1 -13   48.84    8.50
  -6  -1  13   50.48    9.25
  -6   1  14  150.67   18.54
   6  -1 -14  138.82   21.04
   6  -1 -14  162.98   18.08
   6   1 -14  135.57   21.34
   6   1 -14  149.30   17.92
  -6  -1  14  126.07   18.08
  -6   1  15    4.77    2.96
   6  -1 -15   13.15    5.99
   6  -1 -15    8.85    3.79
   6   1 -15   12.91    6.78
   6   1 -15    6.87    3.88
  -6  -1  15    0.05    3.68
  -6   1  16    1.60    3.59
   6  -1 -16    2.18    5.08
   6  -1 -16    3.03    3.16
   6   1 -16    6.55    4.80
   6   1 -16    3.49    3.14
  -6  -1  16    8.28    4.68
  -6   1  17    4.69    3.51
   6  -1 -17    8.61    6.78
   6  -1 -17    4.86    4.05
   6   1 -17   10.43    4.33
  -6  -1  17    3.42    4.21
  -6   1  18  181.28   22.49
   6  -1 -18  172.53   25.24
   6  -1 -18  170.73   21.30
   6   1 -18  203.97   22.48
  -6  -1  18  171.49   22.66
  -6   1  19   21.63    6.30
   6  -1 -19   23.46    6.20
   6   1 -19   25.95    6.49
  -6  -1  19   20.96    6.67
   6   1 -20    2.80    3.75
  -6  -1  20    1.15    3.46
   6   1 -21   -3.21    4.98
  -6  -1  21    0.98    4.24
   6   1 -22   11.37    5.87
   6  -1 -23    9.27    5.96
   6   1 -23    4.34    6.34
   6  -1 -24   19.35    7.48
   6   1 -24   21.45    7.55
   6  -1 -25    0.06    4.66
   6   1 -25   -1.06    5.28
   6  -1 -26   -0.14    3.94
   6   1 -26   -0.77    5.16
   6  -1 -27   -0.60    4.57
   6   1 -27   -1.97    5.30
   6  -1 -28   43.17   11.40
   6   1 -28   39.37   11.16
   6  -1 -29    0.26    3.32
   6   1 -29    2.45    5.84
   6  -1 -30   12.66    6.75
   6   1 -30   25.46    8.89
   6  -1 -31    5.51    5.67
   6   1 -31   -0.03    5.29
   6  -1 -32   -2.59    5.97
   6   1 -32    3.66    6.29
   6  -1 -33    3.30    4.58
   6   1 -33   -4.39    6.86
   6  -1 -34   29.87    9.17
   6   1 -34   16.93    8.11
   6  -1 -35    0.41    4.49
   6   1 -35    2.41    5.88
   6  -1 -36    1.86    3.79
   6   1 -36    1.78    5.43
   6   1 -37    1.28    4.84
   6   1 -38    1.07    5.47
   6   1 -39   -2.49    5.17
  -6   2   1    5.91    3.52
  -6   2   1    8.08    3.78
   6  -2  -1    3.42    3.19
   6  -2  -1    1.86    3.10
   6   2  -1    4.04    4.67
   6   2  -1    1.17    2.77
  -6  -2   1    7.03    4.36
  -6  -2   1    3.62    2.76
  -6   2   2    7.52    3.33
  -6   2   2    8.55    3.95
   6  -2  -2   15.11    5.18
   6  -2  -2    5.79    3.61
   6   2  -2   11.66    6.01
   6   2  -2    8.83    3.31
  -6  -2   2    7.81    4.23
  -6  -2   2    6.10    3.42
  -6   2   3    0.32    2.32
  -6   2   3   -0.28    2.01
   6  -2  -3    2.74    4.00
   6  -2  -3    4.38    3.77
   6   2  -3   11.25    5.90
   6   2  -3    2.96    2.90
  -6  -2   3    7.48    4.35
  -6  -2   3    4.03    3.35
  -6   2   4   53.35    8.99
  -6   2   4   61.97    9.25
   6  -2  -4   67.80   11.58
   6  -2  -4   66.60    9.71
   6   2  -4   34.36    9.84
   6   2  -4   64.61    8.78
  -6  -2   4   80.29   11.89
  -6  -2   4   52.28    8.84
  -6   2   5   20.03    5.01
  -6   2   5   11.65    3.86
   6  -2  -5   16.28    5.99
   6  -2  -5   12.36    4.41
   6   2  -5   10.96    6.16
   6   2  -5   10.87    3.97
  -6  -2   5    9.46    5.53
  -6  -2   5    6.71    3.59
  -6   2   6  271.60   31.21
  -6   2   6  308.60   31.12
   6  -2  -6  313.05   34.18
   6  -2  -6  291.15   30.96
   6   2  -6  280.30   34.53
   6   2  -6  300.38   30.53
  -6  -2   6  253.28   32.41
  -6  -2   6  336.89   31.90
  -6   2   7   48.46    8.47
  -6   2   7   46.70    7.87
   6  -2  -7   47.39   10.48
   6  -2  -7   39.43    7.65
   6   2  -7   35.79   10.08
   6   2  -7   50.45    7.83
  -6  -2   7   59.52   10.85
  -6  -2   7   60.24    9.27
  -6   2   8    2.91    3.90
  -6   2   8    6.11    3.02
   6  -2  -8    4.70    5.08
   6  -2  -8    4.92    2.73
   6   2  -8   14.16    6.52
   6   2  -8    8.03    3.29
  -6  -2   8    5.93    5.46
  -6  -2   8    5.96    3.51
  -6   2   9   -0.07    3.73
  -6   2   9    0.36    2.55
   6  -2  -9   -1.27    3.87
   6  -2  -9   -0.05    2.52
   6   2  -9    3.21    5.33
   6   2  -9    0.57    2.04
  -6  -2   9   -0.26    3.97
  -6  -2   9   -0.87    3.18
  -6   2  10  220.58   26.57
  -6   2  10  230.67   25.74
   6  -2 -10  235.82   28.98
   6  -2 -10  296.80   26.58
   6   2 -10  234.39   30.01
   6   2 -10  206.49   24.87
  -6  -2  10  225.47   26.17
  -6   2  11  269.96   26.83
  -6   2  11  181.88   23.51
   6  -2 -11  189.70   26.62
   6  -2 -11  236.67   24.26
   6   2 -11  197.87   27.60
   6   2 -11  203.87   23.68
  -6  -2  11  242.68   25.53
  -6   2  12   88.91   11.56
   6  -2 -12   96.58   15.21
   6  -2 -12   58.84    9.95
   6   2 -12   65.17   13.51
   6   2 -12   76.69   10.89
  -6  -2  12   64.08   11.06
  -6   2  13    6.03    3.95
   6  -2 -13   16.71    6.58
   6  -2 -13    8.51    3.64
   6   2 -13    8.68    5.84
   6   2 -13   10.57    3.97
  -6  -2  13    5.93    4.33
  -6   2  14   73.24   11.86
   6  -2 -14   69.40   14.18
   6  -2 -14  104.59   12.68
   6   2 -14   92.97   15.71
   6   2 -14   84.32   12.28
  -6  -2  14   86.64   13.31
  -6   2  15   30.23    6.81
   6  -2 -15   22.00    7.96
   6  -2 -15   47.35    7.68
   6   2 -15   22.23    8.82
   6   2 -15   27.32    6.44
  -6  -2  15   26.35    7.13
  -6   2  16   56.29    9.93
   6  -2 -16   63.18   13.19
   6  -2 -16   52.74    9.21
   6   2 -16   50.28    9.20
  -6  -2  16   72.50   11.89
  -6   2  17    9.42    4.55
   6  -2 -17   33.89    9.40
   6  -2 -17   17.65    4.89
   6   2 -17   18.64    5.61
  -6  -2  17   17.29    6.02
  -6   2  18    7.89    4.76
   6  -2 -18   13.76    6.87
   6  -2 -18   12.81    4.58
   6   2 -18   13.01    4.67
  -6  -2  18   17.07    6.02
   6  -2 -19    9.39    6.16
   6   2 -19    7.15    5.19
   6   2 -19    7.16    4.17
  -6  -2  19   10.95    5.85
   6   2 -20  101.25   18.73
   6   2 -20  128.49   16.74
  -6  -2  20  120.85   18.01
   6   2 -21    1.12    4.67
   6   2 -21    2.10    3.39
  -6  -2  21    3.64    5.04
   6   2 -22   36.49   10.02
   6   2 -23    4.31    4.68
   6  -2 -24   18.04    7.01
   6   2 -24    7.09    5.58
   6  -2 -25    1.75    5.15
   6   2 -25    9.89    6.25
   6  -2 -26   34.18   10.16
   6   2 -26   40.38   11.36
   6  -2 -27    0.92    4.71
   6   2 -27    3.22    6.82
   6  -2 -28   19.16    7.55
   6   2 -28    8.54    5.83
   6  -2 -29    9.40    6.69
   6   2 -29    9.27    6.94
   6  -2 -30    7.08    5.92
   6   2 -30   13.75    7.34
   6  -2 -31   -1.67    4.60
   6   2 -31   -1.47    5.14
   6  -2 -32   22.67    8.43
   6   2 -32   10.92    6.86
   6  -2 -33    1.54    5.29
   6   2 -33    5.54    5.95
   6  -2 -34   -0.67    4.13
   6   2 -34   -0.03    4.99
   6   2 -35    1.45    5.22
   6   2 -36   10.52    6.64
   6   2 -37    2.79    5.51
   6   2 -38    7.62    5.22
   6   2 -39   -1.24    4.79
   6   2 -40    1.64    5.85
   6   2 -41    0.54    5.29
  -6   3   1    0.66    2.27
  -6   3   1    0.96    3.33
   6  -3  -1    2.56    3.02
   6  -3  -1    3.34    3.44
   6   3  -1    1.42    3.80
   6   3  -1    4.19    2.74
  -6  -3   1    4.76    3.85
  -6  -3   1    5.35    3.18
  -6   3   2   96.19   13.64
  -6   3   2  122.57   15.31
   6  -3  -2  116.65   15.95
   6  -3  -2  112.44   15.30
   6   3  -2  130.31   18.04
   6   3  -2  139.12   14.49
  -6  -3   2  143.66   17.26
  -6  -3   2  115.45   14.57
  -6   3   3  113.92   14.82
  -6   3   3  124.00   15.93
   6  -3  -3   96.78   16.06
   6  -3  -3  120.24   16.05
   6   3  -3  160.87   20.07
   6   3  -3  131.13   15.05
  -6  -3   3  139.07   17.84
  -6  -3   3  168.19   16.68
  -6   3   4   43.29    6.58
  -6   3   4   30.49    6.12
   6  -3  -4   24.38    6.82
   6  -3  -4   31.82    6.78
   6   3  -4   26.40    7.89
   6   3  -4   25.68    5.48
  -6  -3   4   32.62    7.55
  -6  -3   4   33.43    6.53
  -6   3   5    8.51    3.44
  -6   3   5   13.85    4.24
   6  -3  -5    6.92    4.32
   6  -3  -5   16.41    4.49
   6   3  -5    9.09    4.94
   6   3  -5   10.33    3.66
  -6  -3   5    9.95    5.36
  -6  -3   5    9.33    4.01
  -6   3   6   17.20    4.75
  -6   3   6   20.69    5.15
   6  -3  -6   17.33    6.31
   6  -3  -6   19.51    5.18
   6   3  -6   22.80    8.14
   6   3  -6   17.76    4.38
  -6  -3   6    9.85    5.33
  -6  -3   6   24.50    5.90
  -6   3   7   25.42    5.91
  -6   3   7   27.85    6.09
   6  -3  -7   35.55    7.80
   6  -3  -7   27.57    5.81
   6   3  -7   20.42    7.25
   6   3  -7   19.64    4.84
  -6  -3   7    9.33    6.12
  -6  -3   7   32.90    6.61
  -6   3   8  361.17   34.40
  -6   3   8  335.28   33.55
   6  -3  -8  279.72   35.64
   6  -3  -8  315.29   33.43
   6   3  -8  345.15   38.30
   6   3  -8  308.93   32.82
  -6  -3   8  299.93   35.87
  -6  -3   8  312.91   33.94
  -6   3   9   83.58   10.89
  -6   3   9   53.27    8.98
   6  -3  -9   51.56   11.03
   6  -3  -9   66.09    9.74
   6   3  -9   53.96   12.35
   6   3  -9   51.48    8.94
  -6  -3   9   65.48   10.29
  -6   3  10   22.62    5.81
  -6   3  10   38.87    6.79
   6  -3 -10   27.11    7.66
   6  -3 -10   23.93    5.79
   6   3 -10   30.89    8.59
   6   3 -10   28.03    5.82
  -6  -3  10   15.48    5.52
  -6   3  11    4.94    3.83
  -6   3  11   13.72    4.36
   6  -3 -11    7.85    5.16
   6  -3 -11    1.54    2.30
   6   3 -11    7.45    5.46
   6   3 -11    3.07    2.71
  -6  -3  11    5.96    4.36
  -6   3  12   54.98    9.62
   6  -3 -12   57.96   12.34
   6  -3 -12   67.73    9.94
   6   3 -12   69.50   13.12
   6   3 -12   68.62   10.10
  -6  -3  12   58.41   10.67
  -6   3  13   85.24   13.16
   6  -3 -13  113.66   17.42
   6  -3 -13  106.62   13.72
   6   3 -13   91.40   16.88
   6   3 -13  110.96   14.18
  -6  -3  13  107.29   15.00
  -6   3  14  150.85   18.09
   6  -3 -14  157.84   21.58
   6  -3 -14  162.44   17.97
   6   3 -14  161.27   21.74
   6   3 -14  141.28   17.87
  -6  -3  14  103.06   17.60
  -6   3  15   17.72    5.66
   6  -3 -15   10.74    5.50
   6  -3 -15   18.36    5.14
   6   3 -15   12.91    4.89
  -6  -3  15   14.23    5.94
  -6   3  16   27.17    6.49
   6  -3 -16   32.90    9.61
   6  -3 -16   26.50    5.97
   6   3 -16   21.59    6.06
  -6  -3  16   14.91    5.69
  -6   3  17   51.23    9.54
   6  -3 -17   52.67   12.57
   6  -3 -17   61.53    9.42
   6   3 -17   67.75   10.66
  -6  -3  17   40.50   10.13
   6  -3 -18  106.07   17.93
   6   3 -18  135.81   19.28
   6   3 -18  105.96   14.94
  -6  -3  18   78.80   15.01
   6  -3 -19   30.66    9.91
   6   3 -19   32.95    9.49
   6   3 -19   27.90    7.38
  -6  -3  19   46.13    9.58
   6  -3 -20    1.51    5.02
   6   3 -20    4.79    4.93
   6   3 -20    0.47    3.11
  -6  -3  20   -0.80    4.45
   6   3 -21    3.07    4.53
   6   3 -21   -1.44    3.90
  -6  -3  21    2.55    4.43
   6   3 -22   40.53   10.47
  -6  -3  22   39.65    9.86
   6   3 -23   17.39    8.11
   6   3 -24   36.04   10.29
   6  -3 -25    9.46    6.57
   6   3 -25   -0.20    4.70
   6  -3 -26    2.55    4.69
   6   3 -26   -1.54    3.88
   6  -3 -27   -0.03    3.89
   6  -3 -28   14.24    7.14
   6   3 -28   28.64    8.41
   6  -3 -29   13.14    7.79
   6   3 -29   10.51    7.18
   6   3 -30   25.44    9.33
   6  -3 -31   -3.14    5.40
   6   3 -31    0.70    4.29
   6  -3 -32    2.81    5.14
   6   3 -32    3.65    5.67
   6   3 -33    7.98    5.17
   6   3 -34    3.32    4.82
   6   3 -35   -2.78    5.18
   6   3 -36    3.49    5.63
   6   3 -37   -0.24    4.53
   6   3 -38   -2.79    5.80
   6   3 -39    4.51    5.91
   6   3 -40   -0.40    5.29
   6   3 -41   -3.09    6.02
  -6   4   1  144.13   17.29
  -6   4   1  154.49   19.05
   6  -4  -1  198.70   20.21
   6  -4  -1  142.99   19.12
   6   4  -1  127.80   20.27
   6   4  -1  168.84   17.55
  -6  -4   1  148.09   19.58
  -6  -4   1  161.68   18.19
  -6   4   2   13.99    3.72
  -6   4   2    3.30    3.13
   6  -4  -2    7.32    3.70
   6  -4  -2    9.64    4.63
   6   4  -2    7.37    5.35
   6   4  -2   14.27    3.69
  -6  -4   2   12.48    5.31
  -6  -4   2    6.85    3.86
  -6   4   3    7.51    3.05
  -6   4   3    3.58    3.25
   6  -4  -3    3.86    3.29
   6  -4  -3    8.77    3.98
   6   4  -3    0.92    4.99
   6   4  -3    8.41    3.06
  -6  -4   3   -1.35    3.93
  -6  -4   3    5.03    3.07
  -6   4   4   10.04    3.39
  -6   4   4   19.81    5.24
   6  -4  -4   20.44    5.69
   6  -4  -4   18.92    5.11
   6   4  -4   13.39    6.21
   6   4  -4    9.26    3.21
  -6  -4   4   17.11    5.63
  -6  -4   4   11.61    3.80
  -6   4   5  236.48   22.73
  -6   4   5  206.48   23.07
   6  -4  -5  204.31   24.71
   6  -4  -5  208.13   23.85
   6   4  -5  260.23   28.35
   6   4  -5  182.23   21.84
  -6  -4   5  205.99   25.42
  -6  -4   5  176.96   22.65
  -6   4   6  200.22   23.29
  -6   4   6  201.31   23.83
   6  -4  -6  268.17   27.47
   6  -4  -6  231.11   25.14
   6   4  -6  225.23   28.10
   6   4  -6  231.54   23.77
  -6  -4   6  193.07   26.19
  -6  -4   6  223.21   24.76
  -6   4   7   67.56    9.50
  -6   4   7   59.06    9.44
   6  -4  -7   58.01   10.86
   6  -4  -7   72.92   10.66
   6   4  -7   61.83   12.41
   6   4  -7   52.70    8.69
  -6  -4   7   65.97   10.46
  -6   4   8    3.89    2.72
  -6   4   8    6.89    3.29
   6  -4  -8    8.26    4.97
   6  -4  -8    0.69    2.92
   6   4  -8    8.63    6.01
   6   4  -8    7.03    3.49
  -6  -4   8   -0.21    2.74
  -6   4   9   73.61    9.66
  -6   4   9   48.52    8.60
   6  -4  -9   48.42   10.78
   6  -4  -9   39.97    8.33
   6   4  -9   77.09   13.49
   6   4  -9   63.10    9.27
  -6  -4   9   55.14    9.62
  -6   4  10   25.23    6.15
  -6   4  10   28.06    5.92
   6  -4 -10   28.17    7.84
   6  -4 -10   17.66    5.23
   6   4 -10   24.70    7.72
   6   4 -10   33.60    6.57
  -6  -4  10   42.59    8.14
  -6   4  11  118.66   15.20
   6  -4 -11  130.12   18.40
   6  -4 -11  125.99   15.68
   6   4 -11  147.16   19.84
   6   4 -11  103.32   14.78
  -6  -4  11  115.92   16.50
  -6   4  12   93.48   12.88
   6  -4 -12  108.06   16.31
   6  -4 -12   88.61   12.89
   6   4 -12   87.80   15.74
   6   4 -12   90.00   12.95
  -6  -4  12  101.78   14.77
  -6   4  13   38.83    7.01
   6  -4 -13   29.12    9.00
   6  -4 -13   30.65    6.70
   6   4 -13   36.81    7.32
  -6  -4  13   25.12    7.10
  -6   4  14    1.34    2.61
   6  -4 -14    1.54    4.63
   6  -4 -14    4.67    3.73
   6   4 -14    2.77    3.60
  -6  -4  14    1.45    4.27
  -6   4  15   99.21   13.40
   6  -4 -15   59.67   14.21
   6  -4 -15   92.53   12.91
   6   4 -15  117.52   14.38
  -6  -4  15   96.66   15.10
  -6   4  16  133.86   16.91
   6  -4 -16  146.47   20.68
   6  -4 -16  147.86   17.03
   6   4 -16  120.51   16.73
  -6  -4  16  103.92   17.60
   6  -4 -17   15.21    7.68
   6   4 -17    4.51    6.29
  -6  -4  17   14.48    5.75
   6  -4 -18   44.46   10.94
   6   4 -18   54.78   11.44
  -6  -4  18   26.69    8.31
   6  -4 -19   66.12   14.06
   6   4 -19  104.42   16.17
  -6  -4  19   53.90   11.95
   6  -4 -20  102.19   17.87
   6   4 -20  110.30   18.04
  -6  -4  20   93.67   16.06
   6   4 -21    3.70    4.00
  -6  -4  21    2.55    4.42
   6   4 -22    8.87    5.34
  -6  -4  22    7.26    5.10
   6   4 -23   -1.05    4.56
   6   4 -24    1.60    5.29
   6   4 -25    8.70    5.79
   6  -4 -26   13.77    6.96
   6   4 -26   10.04    7.33
   6  -4 -27   19.23    7.77
   6   4 -27   12.41    6.08
   6  -4 -28   20.81    7.87
   6   4 -28    4.78    6.32
   6  -4 -29    1.65    5.57
   6   4 -29    0.75    4.07
   6  -4 -30   14.69    6.70
   6   4 -30    8.61    6.10
   6   4 -31   14.37    7.67
   6   4 -32    9.80    7.26
   6   4 -33    4.02    6.40
   6   4 -34    3.01    5.97
   6   4 -35    1.75    5.07
   6   4 -36    3.25    5.12
   6   4 -37    2.91    5.56
   6   4 -38   -3.35    6.22
   6   4 -39    8.71    6.50
  -6   5   1   19.85    5.94
  -6   5   1   18.28    6.61
   6  -5  -1   15.70    4.80
   6  -5  -1   30.10    6.85
   6   5  -1    9.59    5.79
  -6  -5   1   15.76    5.83
  -6  -5   1   23.38    5.19
  -6   5   2   81.30   12.42
  -6   5   2   81.33   14.30
   6  -5  -2  105.23   13.30
   6  -5  -2   96.32   13.82
   6   5  -2   90.65   14.92
  -6  -5   2   80.36   13.43
  -6  -5   2   81.01   11.74
  -6   5   3  103.39   14.50
   6  -5  -3  107.32   14.77
   6  -5  -3   97.73   14.89
   6   5  -3   95.84   16.33
  -6  -5   3  138.17   17.50
  -6  -5   3  123.12   14.63
  -6   5   4   97.91   12.89
   6  -5  -4  113.42   14.28
   6  -5  -4   89.99   13.41
   6   5  -4   61.69   13.70
  -6  -5   4  109.62   15.37
  -6  -5   4   74.82   11.96
  -6   5   5    3.60    3.07
   6  -5  -5    1.17    3.34
   6  -5  -5    2.69    3.70
   6   5  -5   -2.49    4.17
  -6  -5   5    0.09    4.21
  -6  -5   5    2.06    2.45
  -6   5   6    1.16    2.46
   6  -5  -6    0.14    2.94
   6  -5  -6    1.95    3.57
   6   5  -6    0.99    4.30
  -6  -5   6    3.77    2.97
  -6   5   7   60.83    9.48
   6  -5  -7   53.74   10.74
   6  -5  -7   60.26   10.20
   6   5  -7   77.26   13.60
  -6  -5   7   61.37   10.42
  -6   5   8   41.70    7.65
   6  -5  -8   35.02    8.65
   6  -5  -8   42.89    8.11
   6   5  -8   48.80   10.65
  -6  -5   8   62.77    9.69
  -6   5   9   80.62   10.93
   6  -5  -9   74.03   12.75
   6  -5  -9   74.79   11.28
   6   5  -9   85.85   14.53
  -6  -5   9   52.22   10.76
  -6   5  10   43.89    7.49
   6  -5 -10   35.97    9.15
   6  -5 -10   40.05    7.80
   6   5 -10   27.11    8.20
  -6  -5  10   41.96    8.64
  -6   5  11    4.83    3.24
   6  -5 -11   -0.57    3.25
   6  -5 -11    1.99    3.37
   6   5 -11   10.22    6.29
  -6  -5  11    1.60    3.70
  -6   5  12    7.63    3.54
   6  -5 -12    6.77    5.15
   6  -5 -12    4.09    3.27
  -6  -5  12    6.67    4.74
  -6   5  13  231.55   23.87
   6  -5 -13  212.42   26.88
   6  -5 -13  185.99   23.17
  -6  -5  13  191.37   25.17
  -6   5  14  206.63   24.09
   6  -5 -14  206.35   27.46
   6  -5 -14  214.63   24.40
  -6  -5  14  229.52   27.02
   6  -5 -15    5.03    5.74
   6   5 -15    1.41    4.11
  -6  -5  15    0.28    3.56
   6  -5 -16   12.25    6.17
   6   5 -16    5.67    6.35
  -6  -5  16    5.25    4.44
   6  -5 -17   -1.52    4.14
   6   5 -17   -2.65    7.22
  -6  -5  17    1.87    5.03
   6  -5 -18   88.35   15.92
   6   5 -18   80.27   15.16
  -6  -5  18   83.80   14.86
   6  -5 -19   20.57    8.40
   6   5 -19   18.17    7.87
  -6  -5  19   23.40    7.54
   6  -5 -20   23.67    8.50
   6   5 -20   24.87    9.00
  -6  -5  20   12.39    5.97
   6  -5 -21    1.95    4.47
   6   5 -21    0.77    5.52
  -6  -5  21   -0.07    3.53
   6   5 -22    2.24    4.88
  -6  -5  22    1.07    3.53
   6   5 -23   36.03    9.48
   6   5 -24    6.64    6.14
   6   5 -25    8.01    6.70
   6  -5 -26   -1.28    4.94
   6   5 -26    0.59    4.68
   6  -5 -27   -1.74    4.51
   6   5 -27   -1.58    5.16
   6  -5 -28    3.59    5.31
   6   5 -28    3.90    6.14
   6   5 -29   21.25    7.96
   6   5 -30    5.96    5.44
   6   5 -31    1.47    4.69
   6   5 -32   -1.26    5.27
   6   5 -33    5.89    6.29
   6   5 -34   10.78    6.74
   6   5 -35    8.64    5.98
   6   5 -36   -0.30    6.09
   6   5 -37    1.06    5.54
   6   5 -38   -1.53    4.24
  -6   6   1  122.41   17.27
   6  -6  -1  131.80   16.79
   6  -6  -1  130.63   18.50
   6   6  -1  148.80   19.79
  -6  -6   1  151.34   19.26
  -6  -6   1  139.22   16.75
  -6   6   2   14.95    5.68
   6  -6  -2   17.57    4.90
   6  -6  -2   29.38    7.59
   6   6  -2   31.29    8.17
  -6  -6   2   18.13    6.49
  -6  -6   2   25.16    5.80
  -6   6   3    4.08    3.52
   6  -6  -3    0.36    2.97
   6  -6  -3    7.50    4.43
   6   6  -3    8.62    4.61
  -6  -6   3   13.31    5.55
  -6  -6   3    4.94    3.22
  -6   6   4   28.27    6.19
   6  -6  -4   29.03    6.64
   6  -6  -4   21.56    6.65
   6   6  -4   24.91    7.56
  -6  -6   4   10.78    5.95
  -6  -6   4   20.40    5.40
  -6   6   5  110.26   14.91
   6  -6  -5  119.86   15.98
   6  -6  -5  120.84   16.10
   6   6  -5  108.19   17.15
  -6  -6   5  108.22   15.16
  -6   6   6   90.04   12.58
   6  -6  -6   91.75   13.57
   6  -6  -6   91.68   13.46
   6   6  -6  108.99   16.17
  -6  -6   6   73.97   12.44
  -6   6   7   55.49    9.10
   6  -6  -7   47.08    9.62
   6  -6  -7   58.72   10.18
   6   6  -7   48.92   10.97
  -6  -6   7   51.19    9.64
  -6   6   8    2.82    2.79
   6  -6  -8    7.39    5.09
   6  -6  -8    4.80    3.60
   6   6  -8   19.16    7.07
  -6  -6   8   19.61    6.13
  -6   6   9   88.93   12.37
   6  -6  -9   80.98   13.94
   6  -6  -9   92.29   13.53
   6   6  -9  103.66   16.13
  -6  -6   9   89.96   13.98
  -6   6  10   53.16    9.26
   6  -6 -10   68.76   12.17
   6  -6 -10   69.78   10.74
   6   6 -10   68.09   12.80
  -6  -6  10   52.01   10.64
  -6   6  11   59.58    9.11
   6  -6 -11   64.85   11.97
   6  -6 -11   40.00    8.93
  -6  -6  11   47.97   10.13
  -6   6  12   36.50    7.77
   6  -6 -12   80.21   12.88
   6  -6 -12   46.01    8.91
  -6  -6  12   58.20   10.90
   6  -6 -13    0.46    4.13
  -6  -6  13    5.79    4.29
   6  -6 -14    1.88    3.97
   6   6 -14   -1.08    5.09
  -6  -6  14    3.74    4.11
   6  -6 -15   50.72   11.20
   6   6 -15   38.76   10.54
  -6  -6  15   63.20   11.80
   6  -6 -16    7.54    5.78
   6   6 -16    2.91    3.95
  -6  -6  16    7.55    5.52
   6  -6 -17   19.05    6.94
   6   6 -17    9.26    6.22
  -6  -6  17    5.27    4.74
   6  -6 -18   54.71   11.55
   6   6 -18   52.68   11.42
  -6  -6  18   29.68    9.05
   6  -6 -19   20.11    8.08
   6   6 -19   10.57    7.14
  -6  -6  19   21.14    7.80
   6  -6 -20    1.08    5.03
   6   6 -20    9.38    6.87
  -6  -6  20   -0.52    4.66
   6  -6 -21    5.27    6.10
   6   6 -21   13.85    7.02
  -6  -6  21   14.85    6.49
   6   6 -22   17.06    6.56
  -6  -6  22    2.41    4.40
   6   6 -23   21.84    8.49
  -6  -6  23   10.51    6.56
   6   6 -24    3.20    5.44
   6   6 -25   20.92    8.42
   6   6 -26   16.26    7.66
   6   6 -27   18.60    8.61
   6   6 -28    5.76    5.85
   6   6 -29   -1.88    5.56
   6   6 -30   -2.78    4.34
   6   6 -31   17.49    8.46
   6   6 -32    5.37    6.34
   6   6 -33   -2.88    6.09
   6   6 -34    1.50    4.89
   6   6 -35    0.00    3.90
   6   6 -36   -1.85    5.35
   6   6 -37    1.70    5.34
  -6   7   1   17.05    6.18
   6  -7  -1   19.30    5.13
   6   7  -1   11.39    5.08
  -6  -7   1   10.75    5.57
  -6   7   2    8.46    4.00
   6  -7  -2    6.74    3.59
   6  -7  -2    6.83    5.30
   6   7  -2   10.98    5.54
  -6  -7   2   10.71    5.84
  -6   7   3  213.10   23.91
   6  -7  -3  198.59   23.13
   6  -7  -3  204.96   25.25
   6   7  -3  180.21   24.72
  -6   7   4   70.76   10.67
   6  -7  -4   76.82   10.88
   6  -7  -4   40.04    9.62
   6   7  -4   53.13   11.14
  -6   7   5   12.86    4.82
   6  -7  -5   27.74    6.71
   6  -7  -5   21.94    6.97
   6   7  -5    7.29    5.09
  -6   7   6   13.81    5.31
   6  -7  -6   11.16    4.66
   6  -7  -6   31.61    7.38
   6   7  -6   22.82    7.30
  -6   7   7   12.94    4.87
   6  -7  -7   13.69    5.15
   6  -7  -7   17.09    5.47
   6   7  -7   21.79    7.17
  -6   7   8   25.62    6.02
   6  -7  -8   33.29    8.12
   6  -7  -8   36.98    8.17
   6   7  -8   30.90    8.55
  -6   7   9  108.04   14.68
   6  -7  -9  107.68   16.57
   6  -7  -9  135.67   16.99
   6  -7 -10    1.32    3.96
   6  -7 -11   -0.29    3.55
   6  -7 -12   19.52    6.84
   6   7 -12   15.15    6.70
   6  -7 -13  125.48   17.98
   6   7 -13   95.79   17.08
   6  -7 -14    1.08    4.75
   6   7 -14    3.75    5.06
   6  -7 -15    3.13    4.52
   6   7 -15    1.76    5.17
   6  -7 -16    2.71    4.17
   6   7 -16    1.20    3.97
   6  -7 -17    1.73    4.71
   6   7 -17    0.50    4.38
   6  -7 -18   -0.31    5.06
   6   7 -18    3.51    4.88
   6  -7 -19   43.51   11.37
   6   7 -19   81.25   14.87
   6  -7 -20   -0.15    4.32
   6   7 -20    6.29    5.59
   6  -7 -21    6.91    5.66
   6   7 -21   -2.54    5.65
   6  -7 -22    3.03    4.56
   6   7 -22    0.74    4.46
   6   7 -23   16.36    8.41
   6   7 -24   12.02    6.46
   6   7 -25   26.97    9.61
   6   7 -26   -1.44    5.30
   6   7 -27    0.19    5.31
   6   7 -28    5.64    5.85
   6   7 -29   15.27    7.72
   6   7 -30   -0.75    4.44
   6   7 -31    4.95    4.91
   6   7 -32   -3.02    5.51
   6   7 -33    3.26    5.18
   6   7 -34   -0.82    4.36
   6   7 -35    7.24    7.52
  -6   8   1  133.48   16.99
   6   8  -1  109.54   16.50
  -6  -8   1  112.60   16.82
  -6  -8   1   95.65   14.15
  -6   8   2    7.55    4.20
   6   8  -2    7.91    5.30
  -6   8   3    1.37    3.39
   6  -8  -3   -0.85    2.61
   6  -8  -3   -1.69    4.56
   6   8  -3   -0.76    3.77
  -6   8   4    3.08    3.44
   6  -8  -4    0.23    3.17
   6  -8  -4    0.72    4.95
   6   8  -4   -0.16    3.41
  -6   8   5  156.77   20.79
   6  -8  -5  188.17   21.75
   6  -8  -5  189.33   23.57
   6   8  -5  173.21   23.35
   6  -8  -6    0.50    3.31
   6   8  -6    2.03    4.16
   6  -8  -7   72.09   11.94
   6  -8  -8    4.34    4.16
   6  -8  -9  118.85   16.99
   6  -8 -10   36.98    8.95
   6  -8 -11   73.09   13.05
   6   8 -11   87.50   15.25
   6  -8 -12   19.15    7.14
   6   8 -12   27.36    8.66
   6  -8 -13    3.06    5.22
   6   8 -13    0.54    4.92
   6  -8 -14    0.19    4.59
   6   8 -14   -0.55    4.72
  -6  -8  14    3.42    4.98
   6  -8 -15   78.24   14.40
   6   8 -15   80.41   14.67
  -6  -8  15   81.36   14.33
   6  -8 -16   -1.81    4.93
   6   8 -16    3.28    5.79
  -6  -8  16    1.66    4.11
   6  -8 -17   27.11    8.61
   6   8 -17   37.87   10.37
  -6  -8  17   21.97    8.41
   6  -8 -18   -1.43    4.79
   6   8 -18   -1.01    5.57
  -6  -8  18   -1.52    5.86
   6  -8 -19   11.52    6.25
   6   8 -19    4.03    5.01
  -6  -8  19    4.64    5.05
   6  -8 -20   -0.77    4.73
   6   8 -20    2.56    4.86
  -6  -8  20   -0.67    3.91
   6  -8 -21   -0.02    6.25
   6   8 -21    9.96    6.50
  -6  -8  21   12.73    7.35
   6   8 -22    1.44    5.86
  -6  -8  22    7.49    5.81
   6   8 -23   14.65    6.47
  -6  -8  23   -0.08    4.53
   6   8 -24   -0.94    5.12
   6   8 -25    6.76    7.12
   6   8 -26    8.22    6.81
   6   8 -27   17.11    8.65
   6   8 -28    2.08    5.54
   6   8 -29    4.19    4.82
   6   8 -30   -1.96    5.28
   6   8 -31    8.19    7.50
   6   8 -32    1.96    7.06
   6   8 -33   14.81    7.02
   6   8 -34    3.72    4.70
   6   9  -1    3.98    4.08
  -6  -9   1    8.40    3.83
   6   9  -2    4.46    4.20
  -6  -9   2    8.62    4.22
   6   9  -3  124.95   18.15
  -6  -9   3  120.07   16.71
   6   9  -4    6.84    5.05
  -6  -9   4    2.74    3.74
   6   9  -5    0.72    4.30
  -6  -9   5   -1.98    3.53
  -6  -9   6    4.22    4.39
  -6  -9   7    7.34    4.91
   6  -9  -8    5.03    3.88
  -6  -9   8   -0.07    4.44
   6  -9  -9   80.97   12.61
   6   9  -9   83.48   13.99
  -6  -9   9   43.92   10.65
   6  -9 -10    2.66    4.29
   6   9 -10    2.80    5.18
  -6  -9  10    1.27    4.27
   6  -9 -11    0.54    3.49
   6   9 -11    2.43    4.94
  -6  -9  11   -0.29    3.18
   6  -9 -12    6.31    5.13
   6   9 -12    0.88    4.34
  -6  -9  12    3.70    5.06
   6  -9 -13   42.48   10.84
   6   9 -13   59.19   12.61
  -6  -9  13   55.23   11.83
   6  -9 -14    5.24    5.05
   6   9 -14    2.64    4.21
  -6  -9  14    4.13    4.99
   6  -9 -15   10.61    5.73
   6   9 -15   13.23    6.17
  -6  -9  15    4.91    5.81
   6  -9 -16    2.90    4.21
   6   9 -16   15.03    8.22
  -6  -9  16    1.98    4.66
   6  -9 -17    1.70    5.07
   6   9 -17   14.38    7.18
  -6  -9  17   11.03    6.36
   6  -9 -18    4.02    5.39
   6   9 -18    3.95    5.88
  -6  -9  18    4.09    5.25
   6  -9 -19   41.35    9.98
   6   9 -19   31.29    9.40
  -6  -9  19   16.70    7.32
   6   9 -20   13.77    7.02
  -6  -9  20    0.73    5.68
   6   9 -21    0.91    4.51
  -6  -9  21    1.19    5.69
   6   9 -22    2.43    6.20
  -6  -9  22    0.93    5.64
   6   9 -23   23.79    9.76
  -6  -9  23   40.73   11.92
   6   9 -24    0.81    3.97
   6   9 -25   10.07    7.08
   6   9 -26    3.22    5.49
   6   9 -27   -1.83    5.67
   6   9 -28    5.10    5.44
   6   9 -29    5.72    6.26
   6   9 -30    3.09    4.79
   6   9 -31    1.41    3.66
   6   9 -32   -2.00    5.50
   6 -10  -1   24.51    6.27
   6  10  -1   27.44    7.86
  -6 -10   1   40.05    8.06
   6 -10  -2    5.54    3.41
   6  10  -2   12.65    5.35
  -6 -10   2   -0.47    3.76
   6 -10  -3   -0.89    3.22
   6  10  -3    1.60    3.88
  -6 -10   3   -2.14    4.67
  -6 -10   4    7.79    5.14
  -6 -10   5   25.84    7.44
  -6 -10   6   -2.58    4.09
   6  10  -7   16.90    6.94
  -6 -10   7    8.44    6.20
   6  10  -8   -2.11    4.85
  -6 -10   8   -2.86    4.91
   6  10  -9    2.41    4.77
  -6 -10   9   -1.50    4.72
   6  10 -10    2.36    3.71
  -6 -10  10    6.78    5.13
   6  10 -11   81.80   14.62
  -6 -10  11   66.11   13.01
   6  10 -12    0.13    2.37
  -6 -10  12    3.88    5.03
   6  10 -13   14.44    6.63
  -6 -10  13    2.21    4.61
   6  10 -14    9.50    5.99
  -6 -10  14    1.47    4.93
   6  10 -15   51.39   11.26
  -6 -10  15   42.07   10.93
   6  10 -16   -1.32    5.08
  -6 -10  16    1.61    5.05
   6  10 -17   21.21    8.21
  -6 -10  17   29.39    9.95
   6  10 -18   -1.14    3.95
  -6 -10  18   -1.01    4.13
   6  10 -19    2.95    4.86
  -6 -10  19   -0.21    4.35
   6  10 -20   -1.99    4.51
  -6 -10  20   -1.77    6.12
   6  10 -21   30.45    8.88
  -6 -10  21   12.91    6.85
   6  10 -22   -1.54    5.79
  -6 -10  22   -2.43    5.15
   6  10 -23   -0.55    5.54
  -6 -10  23    2.80    5.76
   6  10 -24    3.32    5.34
   6  10 -25    9.46    6.52
   6  10 -26   -3.84    5.35
   6  10 -27   -4.84    6.13
   6  10 -28    8.51    5.57
   6  10 -29    4.49    5.35
   6  10 -30   -0.14    5.68
   6 -11  -1    5.86    3.83
   6  11  -1    9.17    4.75
  -6 -11   1    2.26    4.09
   6 -11  -2    3.69    3.40
  -6 -11   2    1.40    3.51
   6 -11  -3   35.70    7.83
  -6 -11   3   38.27    8.80
   6 -11  -4    1.08    3.12
  -6 -11   4    0.88    4.57
   6 -11  -5    7.82    4.34
   6  11  -5    2.00    4.31
  -6 -11   5    0.37    3.73
   6 -11  -6    4.82    3.75
   6  11  -6    1.70    4.43
  -6 -11   6   -1.78    4.21
   6 -11  -7    8.95    4.97
   6  11  -7    8.47    4.82
  -6 -11   7   10.91    5.56
   6 -11  -8    6.86    4.96
   6  11  -8   13.09    6.77
  -6 -11   8    5.52    4.74
   6  11  -9   25.03    8.13
  -6 -11   9   19.73    7.39
   6  11 -10    6.70    4.59
  -6 -11  10    6.91    6.48
   6  11 -11    1.67    4.12
  -6 -11  11   -2.01    4.50
   6  11 -12    2.18    4.55
  -6 -11  12   -0.56    4.75
   6  11 -13   17.52    7.18
  -6 -11  13   19.76    7.06
   6  11 -14   -0.00    3.32
  -6 -11  14   -1.74    5.99
   6  11 -15   13.18    6.25
  -6 -11  15    6.41    5.63
   6  11 -16    1.59    4.75
  -6 -11  16   -0.34    6.08
   6  11 -17   19.71    7.92
  -6 -11  17   16.53    7.42
   6  11 -18    3.90    4.90
  -6 -11  18    4.96    5.01
   6  11 -19   19.20    8.07
  -6 -11  19    8.64    7.16
   6  11 -20   -0.36    3.77
  -6 -11  20    1.04    4.27
   6  11 -21   -1.40    4.62
  -6 -11  21    2.07    5.45
   6  11 -22   -0.92    4.93
  -6 -11  22    4.10    6.69
   6  11 -23    6.94    6.06
  -6 -11  23   10.45    6.58
   6  11 -24    3.84    5.37
   6  11 -25    2.33    5.68
   6  11 -26   -3.01    5.68
   6  11 -27   -0.82    4.71
   6  11 -28   -1.68    5.27
   6  11 -29    5.06    6.83
   6 -12  -1   35.41    7.38
  -6 -12   1   20.08    6.80
   6 -12  -2    0.20    3.22
  -6 -12   2    1.01    3.99
   6 -12  -3   -1.30    2.67
  -6 -12   3   -1.09    4.62
   6 -12  -4    4.11    3.65
   6  12  -4   -1.02    3.67
  -6 -12   4    2.81    3.46
   6 -12  -5   30.41    7.23
   6  12  -5   27.26    8.51
  -6 -12   5   34.47    8.70
   6 -12  -6    1.83    3.31
   6  12  -6    0.31    4.10
  -6 -12   6   -2.18    5.13
   6 -12  -7    1.84    3.51
   6  12  -7    7.38    5.35
  -6 -12   7   -0.11    4.54
   6 -12  -8   -1.30    4.01
   6  12  -8    0.10    3.86
  -6 -12   8    1.33    3.95
   6 -12  -9   12.66    5.76
   6  12  -9    8.50    5.89
  -6 -12   9    4.55    4.51
   6 -12 -10    1.48    3.89
   6  12 -10    3.98    4.28
  -6 -12  10    9.47    5.31
   6 -12 -11   14.40    6.30
   6  12 -11   37.27    9.69
  -6 -12  11   18.51    7.87
   6 -12 -12   -2.79    5.02
   6  12 -12    3.18    5.16
  -6 -12  12   -1.30    4.96
   6  12 -13    0.77    4.80
  -6 -12  13    8.80    6.79
   6  12 -14   -1.89    4.82
  -6 -12  14    2.95    5.31
   6  12 -15   19.27    7.36
  -6 -12  15   21.08    8.14
   6  12 -16   -2.08    5.39
  -6 -12  16    2.45    5.52
   6  12 -17   15.62    8.48
  -6 -12  17    2.87    6.60
   6  12 -18    2.68    5.38
  -6 -12  18    0.93    5.82
   6  12 -19   -3.66    5.21
  -6 -12  19   -1.28    5.31
   6  12 -20    0.08    4.07
  -6 -12  20   -0.82    3.07
   6  12 -21    9.83    7.13
  -6 -12  21   10.87    6.98
   6  12 -22   -1.86    4.84
  -6 -12  22   -1.25    5.00
   6  12 -23   -0.89    5.97
  -6 -12  23   -0.99    4.55
   6  12 -24   -2.53    4.56
   6  12 -25    8.02    7.21
   6  12 -26    3.47    5.16
   6  12 -27    4.15    5.67
   6 -13  -1    6.38    4.11
  -6 -13   1    4.89    5.16
   6 -13  -2    2.95    3.71
  -6 -13   2    2.42    3.46
   6 -13  -3   60.40    9.56
   6  13  -3   28.79    7.97
  -6 -13   3   14.68    6.77
   6 -13  -4   15.28    5.38
   6  13  -4    5.92    5.41
  -6 -13   4   10.52    5.76
   6 -13  -5    4.85    4.19
   6  13  -5    4.51    4.49
  -6 -13   5    5.47    5.14
   6 -13  -6    3.33    3.77
   6  13  -6    0.25    4.19
  -6 -13   6    4.07    4.59
   6 -13  -7   12.35    5.22
   6  13  -7   11.61    5.84
  -6 -13   7   11.71    5.55
   6 -13  -8    8.22    4.60
   6  13  -8    5.47    4.26
  -6 -13   8   11.34    5.74
   6 -13  -9   24.63    6.98
   6  13  -9   22.51    7.66
  -6 -13   9    3.63    4.66
   6  13 -10    6.62    4.95
  -6 -13  10    2.36    5.08
   6  13 -11   -0.47    3.22
  -6 -13  11    1.56    5.17
   6  13 -12    6.63    4.73
  -6 -13  12    5.31    5.63
   6  13 -13    8.13    5.37
  -6 -13  13    2.84    5.71
   6  13 -14    3.80    5.59
  -6 -13  14   -4.04    5.87
   6  13 -15    5.61    5.51
  -6 -13  15    7.66    7.13
   6  13 -16   -1.52    3.34
  -6 -13  16    3.13    4.68
   6  13 -17    2.57    5.08
  -6 -13  17   -0.44    5.67
   6  13 -18    0.23    3.89
  -6 -13  18    4.95    5.47
   6  13 -19    9.82    5.68
  -6 -13  19    3.52    4.98
   6  13 -20    0.97    4.97
  -6 -13  20   -1.69    5.61
   6  13 -21   -1.20    4.62
  -6 -13  21    0.98    4.02
   6  13 -22    0.38    4.04
  -6 -13  22   -1.85    6.19
   6  13 -23    2.82    6.21
  -6 -13  23   -1.14    6.78
   6  13 -24    1.71    6.20
   6  13 -25    1.83    5.43
   6 -14  -1    5.15    4.38
  -6 -14   1   11.41    5.26
   6 -14  -2    6.02    4.42
  -6 -14   2    1.15    3.46
   6 -14  -3    1.60    3.16
  -6 -14   3   -1.03    4.60
   6 -14  -4    1.58    3.80
  -6 -14   4    1.48    5.22
   6 -14  -5   22.15    6.29
  -6 -14   5   14.55    6.08
   6 -14  -6   11.07    5.49
   6  14  -6   10.70    5.29
  -6 -14   6    8.66    6.18
   6  14  -7    9.07    5.51
  -6 -14   7    4.71    5.36
   6  14  -8    0.52    4.21
  -6 -14   8    0.77    4.53
   6  14  -9    0.92    4.72
  -6 -14   9    2.76    5.12
   6  14 -10    4.69    5.35
  -6 -14  10    2.99    5.44
   6  14 -11    8.63    5.69
  -6 -14  11    1.88    5.52
   6  14 -12    1.51    5.03
  -6 -14  12    1.57    3.81
   6  14 -13    4.31    4.61
  -6 -14  13   -3.13    5.30
   6  14 -14   -1.50    4.99
  -6 -14  14    1.13    5.95
   6  14 -15    8.61    6.69
  -6 -14  15    2.59    5.75
   6  14 -16    7.47    4.89
  -6 -14  16   -2.03    6.15
   6  14 -17   -0.28    4.14
  -6 -14  17    2.19    5.74
   6  14 -18   -3.05    5.86
  -6 -14  18    4.16    6.19
   6  14 -19    2.35    5.23
  -6 -14  19    0.12    5.10
   6  14 -20    1.46    4.19
  -6 -14  20    0.72    5.93
   6  14 -21    3.24    5.60
  -6 -14  21   -2.22    4.50
   6  14 -22    4.68    5.88
  -6 -14  22   -1.43    5.49
   6  14 -23    5.11    5.97
  -6 -14  23    3.96    6.47
   6 -15  -1   -1.97    3.76
  -6 -15   1   -0.97    4.37
   6 -15  -2    9.96    4.82
  -6 -15   2   -1.53    4.24
   6 -15  -3    9.85    4.85
  -6 -15   3   -0.50    4.68
   6 -15  -4    1.94    3.56
  -6 -15   4    1.06    4.79
  -6 -15   5   -0.55    4.25
  -6 -15   6   -1.46    4.55
  -6 -15   7    4.92    3.94
  -6 -15   8   -0.84    4.06
   6  15  -9    8.08    5.58
  -6 -15   9    8.23    5.79
   6  15 -10    4.76    5.48
  -6 -15  10   -0.85    4.91
   6  15 -11   -0.70    4.64
  -6 -15  11    0.26    6.16
   6  15 -12   -0.62    4.80
  -6 -15  12   -0.17    5.05
   6  15 -13    5.47    4.97
  -6 -15  13   -1.84    5.14
   6  15 -14   -1.57    4.28
  -6 -15  14    2.22    5.74
   6  15 -15   -2.63    5.60
  -6 -15  15   -1.19    5.29
   6  15 -16   -1.54    5.28
  -6 -15  16   -0.07    5.21
   6  15 -17    4.31    4.55
  -6 -15  17    0.48    4.43
   6  15 -18    5.81    6.00
  -6 -15  18    1.45    5.81
   6  15 -19    2.57    5.24
  -6 -15  19    0.96    5.43
   6  15 -20   -1.68    6.97
  -6 -15  20    0.67    6.14
   6  15 -21    1.23    5.83
  -6 -15  21    3.19    5.94
  -6 -15  22   -0.45    5.08
  -6 -15  23   -3.95    6.35
   6 -16  -1    9.59    5.05
  -6 -16   1   -1.29    4.43
  -6 -16   2    2.75    5.27
  -6 -16   3   -1.27    4.20
  -6 -16   4   -3.89    6.12
  -6 -16   5    1.95    4.49
  -6 -16   6    6.63    5.76
  -6 -16   7   -2.58    5.72
  -6 -16   8    1.45    4.98
  -6 -16   9    0.30    4.11
  -6 -16  10    0.61    4.59
  -6 -16  11    1.31    5.88
   6  16 -12    4.24    4.93
  -6 -16  12   -0.32    5.18
   6  16 -13   -1.04    4.39
  -6 -16  13    1.30    4.83
   6  16 -14   -0.90    3.77
  -6 -16  14   -0.01    5.23
   6  16 -15    0.33    4.52
  -6 -16  15    0.74    4.90
   6  16 -16    4.67    5.91
  -6 -16  16    2.19    7.07
   6  16 -17   -0.11    4.51
  -6 -16  17   -0.35    5.24
   6  16 -18    0.15    4.02
  -6 -16  18    2.54    6.01
  -6 -16  19   -0.88    5.70
  -6 -16  20   -2.56    7.00
   6  17 -15   -0.36    4.35
   6  17 -16    1.65    4.24
  -5   0   1    2.00    3.48
  -5   0   1   -0.98    2.52
   5   0  -1    4.48    3.66
   5   0  -1   -0.95    2.19
  -5   0   2   -0.86    2.54
  -5   0   2    0.36    2.28
   5   0  -2    0.83    3.86
   5   0  -2    0.58    1.91
  -5   0   3   91.83   12.40
  -5   0   3   95.44   11.42
   5   0  -3   67.11   12.50
   5   0  -3   91.52   11.25
  -5   0   4   -0.43    2.54
  -5   0   4    1.35    2.92
   5   0  -4   -1.59    3.59
   5   0  -4    0.89    2.24
  -5   0   5 2189.80  198.95
  -5   0   5 2152.29  196.99
   5   0  -5 1855.02  199.18
   5   0  -5 2290.57  196.97
  -5   0   6   -0.74    3.37
  -5   0   6    0.66    2.34
   5   0  -6    2.75    4.55
   5   0  -6    0.21    2.68
  -5   0   7   73.37   11.50
  -5   0   7   67.46    9.67
   5   0  -7   72.38   12.28
   5   0  -7   57.55    8.84
  -5   0   8    1.45    3.08
  -5   0   8    2.04    2.89
   5   0  -8   -1.94    3.52
   5   0  -8    0.00    2.34
  -5   0   9  505.34   53.69
  -5   0   9  578.00   52.30
   5   0  -9  519.87   55.22
   5   0  -9  503.98   51.14
  -5   0  10    2.28    4.45
  -5   0  10   -0.55    2.07
   5   0 -10   -0.87    3.89
   5   0 -10   -0.03    2.46
  -5   0  11   29.57    7.79
  -5   0  11   32.42    6.96
   5   0 -11   31.22    9.12
   5   0 -11   46.97    7.24
  -5   0  12   -0.67    3.02
  -5   0  12    2.29    2.74
   5   0 -12    0.17    3.64
   5   0 -12   -0.58    2.26
  -5   0  13    7.64    5.03
  -5   0  13    5.09    3.10
   5   0 -13    3.25    4.68
   5   0 -13    3.18    2.67
  -5   0  14   -0.12    3.40
  -5   0  14   -1.41    3.57
   5   0 -14   -0.10    5.27
   5   0 -14   -0.07    2.59
  -5   0  15  101.86   16.70
  -5   0  15  133.29   16.40
   5   0 -15  119.04   18.32
   5   0 -15  118.15   15.19
  -5   0  16    0.00    2.10
   5   0 -16   -1.41    4.06
   5   0 -16   -0.68    3.09
  -5   0  17   87.36   12.93
   5   0 -17   92.08   15.17
   5   0 -17   75.09   11.65
  -5   0  18   -0.68    3.59
   5   0 -18    0.44    3.14
   5   0 -18    0.29    1.59
  -5   0  19  101.23   15.70
   5   0 -19  118.49   18.10
   5   0 -19  120.67   15.71
  -5   0  20    0.77    3.70
   5   0 -20    1.66    4.03
   5   0 -20   -1.49    2.83
  -5   0  21  132.20   19.23
   5   0 -21  157.00   19.02
   5   0 -24    0.03    3.86
   5   0 -25   28.36    8.89
   5   0 -26    4.68    4.53
   5   0 -27   35.13    9.51
   5   0 -28    2.58    4.61
   5   0 -29    4.44    4.93
   5   0 -30   -0.85    4.52
   5   0 -31   38.14   10.33
   5   0 -32    2.17    4.49
   5   0 -33    2.35    4.81
   5   0 -34   -2.91    5.37
   5   0 -35    9.27    6.36
   5   0 -36   -0.58    3.94
   5   0 -37   16.19    7.71
  -5   1   1  383.05   41.41
  -5   1   1  426.05   41.93
   5  -1  -1  420.93   43.34
   5  -1  -1  432.87   42.22
   5   1  -1  456.62   44.64
   5   1  -1  436.04   41.52
  -5  -1   1  432.84   42.92
  -5  -1   1  423.16   41.56
  -5   1   2    0.83    2.38
  -5   1   2    1.19    2.28
   5  -1  -2    0.64    3.64
   5  -1  -2    1.57    2.56
   5   1  -2    6.61    4.39
   5   1  -2    0.54    2.31
  -5  -1   2    4.77    3.89
  -5  -1   2    4.42    2.62
  -5   1   3  436.09   43.62
  -5   1   3  488.99   43.40
   5  -1  -3  380.72   44.50
   5  -1  -3  431.64   43.01
   5   1  -3  502.10   46.73
   5   1  -3  400.58   42.34
  -5  -1   3  461.45   44.96
  -5  -1   3  431.33   42.86
  -5   1   4    2.73    2.95
  -5   1   4   12.26    3.97
   5  -1  -4    8.11    4.44
   5  -1  -4    6.93    3.65
   5   1  -4    5.62    5.03
   5   1  -4    8.02    3.03
  -5  -1   4    9.29    4.53
  -5  -1   4    8.18    3.60
  -5   1   5  105.91   13.51
  -5   1   5  101.52   12.42
   5  -1  -5   83.26   13.91
   5  -1  -5   94.60   12.14
   5   1  -5  105.99   15.71
   5   1  -5  118.95   12.59
  -5  -1   5   76.41   13.21
  -5  -1   5  103.88   12.68
  -5   1   6  510.49   48.01
  -5   1   6  477.45   46.22
   5  -1  -6  467.70   49.12
   5  -1  -6  456.10   45.95
   5   1  -6  441.85   49.19
   5   1  -6  510.68   46.12
  -5  -1   6  507.20   48.89
  -5  -1   6  410.75   45.91
  -5   1   7  526.32   58.83
  -5   1   7  646.39   58.21
   5  -1  -7  561.93   60.66
   5  -1  -7  588.28   57.58
   5   1  -7  542.58   60.85
   5   1  -7  620.61   57.72
  -5  -1   7  583.36   60.23
  -5  -1   7  678.66   58.79
  -5   1   8   -0.12    3.02
  -5   1   8    0.93    2.68
   5  -1  -8    1.17    4.28
   5  -1  -8   -0.75    2.08
   5   1  -8    1.75    4.27
   5   1  -8   -1.26    2.45
  -5  -1   8    1.80    3.77
  -5  -1   8    0.17    2.97
  -5   1   9   31.80    7.41
  -5   1   9   41.87    6.93
   5  -1  -9   32.16    8.80
   5  -1  -9   34.55    6.27
   5   1  -9   19.50    7.60
   5   1  -9   41.13    6.72
  -5  -1   9   39.18    8.47
  -5  -1   9   38.90    6.88
  -5   1  10    7.34    4.50
  -5   1  10    1.49    2.47
   5  -1 -10    0.11    4.61
   5  -1 -10    0.20    2.77
   5   1 -10    3.80    4.64
   5   1 -10    1.76    2.86
  -5  -1  10    2.22    3.77
  -5  -1  10    2.12    3.28
  -5   1  11  178.03   22.49
  -5   1  11  193.16   21.13
   5  -1 -11  164.93   23.18
   5  -1 -11  181.92   20.34
   5   1 -11  189.10   24.47
   5   1 -11  176.51   20.47
  -5  -1  11  177.86   23.26
  -5  -1  11  199.24   21.72
  -5   1  12   24.38    6.99
  -5   1  12   13.61    4.30
   5  -1 -12   11.42    6.47
   5  -1 -12   15.88    4.26
   5   1 -12    9.91    5.72
   5   1 -12   22.30    5.33
  -5  -1  12   12.28    5.89
  -5  -1  12   13.87    4.59
  -5   1  13  405.20   38.17
  -5   1  13  323.29   34.71
   5  -1 -13  387.42   39.47
   5  -1 -13  316.56   34.05
   5   1 -13  407.83   39.90
   5   1 -13  290.03   33.97
  -5  -1  13  349.25   37.88
  -5  -1  13  298.24   34.81
  -5   1  14    0.49    2.99
  -5   1  14    6.90    3.39
   5  -1 -14   -0.55    3.49
   5  -1 -14    3.46    2.84
   5   1 -14    1.57    5.07
   5   1 -14    6.78    3.36
  -5  -1  14   -1.32    3.54
  -5   1  15   27.08    7.75
  -5   1  15   34.40    7.22
   5  -1 -15   50.83   10.41
   5  -1 -15   39.78    7.23
   5   1 -15   31.44    9.04
   5   1 -15   39.76    7.36
  -5  -1  15   38.71    7.92
  -5   1  16    4.07    5.10
  -5   1  16    9.47    4.34
   5  -1 -16    3.60    4.88
   5  -1 -16    2.46    3.08
   5   1 -16    2.69    4.51
   5   1 -16    4.48    3.46
  -5  -1  16    6.04    4.17
  -5   1  17   29.16    6.84
   5  -1 -17   19.94    7.79
   5  -1 -17   26.08    6.01
   5   1 -17   25.37    7.69
   5   1 -17   34.24    6.89
  -5  -1  17   25.92    7.17
  -5   1  18   10.13    4.37
   5  -1 -18    3.63    4.91
   5  -1 -18    2.25    3.29
   5   1 -18    2.83    4.64
   5   1 -18   -0.10    2.63
  -5  -1  18    3.33    4.09
  -5   1  19  144.94   17.59
   5  -1 -19  123.02   18.55
   5  -1 -19  124.14   15.92
   5   1 -19  143.43   19.84
   5   1 -19   80.03   14.63
  -5  -1  19  157.44   18.56
  -5   1  20    3.21    3.54
   5  -1 -20    6.17    4.69
   5  -1 -20   -0.86    2.89
   5   1 -20    4.23    4.27
  -5  -1  20    6.12    4.78
   5  -1 -21   -0.71    5.12
   5   1 -21    0.61    2.28
  -5  -1  21    0.63    3.87
   5  -1 -22    2.92    5.83
   5   1 -23   59.65   12.55
   5   1 -24    1.74    4.86
   5   1 -25    8.54    6.23
   5  -1 -26    3.51    4.95
   5   1 -26    4.31    5.60
   5  -1 -27   34.68   10.03
   5   1 -27   80.52   14.35
   5  -1 -28   10.64    5.63
   5   1 -28    9.92    5.46
   5  -1 -29   45.07   11.13
   5   1 -29   47.35   11.41
   5  -1 -30   -1.82    3.91
   5   1 -30    3.07    5.26
   5  -1 -31    2.57    5.25
   5   1 -31    1.96    4.12
   5  -1 -32    2.27    4.51
   5   1 -32   -0.52    4.40
   5  -1 -33   39.64   10.49
   5   1 -33   16.95    7.20
   5  -1 -34    3.18    4.90
   5   1 -34   -0.62    4.85
   5  -1 -35    0.93    4.56
   5   1 -35    2.41    4.14
   5   1 -36    2.11    4.46
   5   1 -37    6.04    5.90
   5   1 -38   -1.34    5.32
   5   1 -39   10.64    6.64
  -5   2   1    3.46    2.41
  -5   2   1    7.23    3.51
   5  -2  -1    1.12    3.40
   5  -2  -1   -1.88    2.69
   5   2  -1   -1.43    4.56
   5   2  -1    8.49    2.98
  -5  -2   1    1.50    3.30
  -5  -2   1    4.04    2.97
  -5   2   2   21.42    4.29
  -5   2   2   16.62    4.21
   5  -2  -2   20.98    5.87
   5  -2  -2    7.06    3.84
   5   2  -2   10.09    4.84
   5   2  -2   13.77    3.55
  -5  -2   2    8.33    4.38
  -5  -2   2   10.70    4.06
  -5   2   3  153.65   18.97
  -5   2   3  197.45   19.89
   5  -2  -3  142.34   20.18
   5  -2  -3  182.06   19.99
   5   2  -3  180.87   22.52
   5   2  -3  181.70   18.93
  -5  -2   3  168.16   21.09
  -5  -2   3  198.90   19.77
  -5   2   4   55.49    8.87
  -5   2   4   54.65    8.43
   5  -2  -4   66.47   10.67
   5  -2  -4   68.20    9.28
   5   2  -4   46.55   10.52
  -5  -2   4   56.41   10.24
  -5  -2   4   62.33    8.77
  -5   2   5  605.69   55.31
  -5   2   5  519.19   54.04
   5  -2  -5  651.37   57.87
   5  -2  -5  647.72   55.10
   5   2  -5  550.41   57.91
   5   2  -5  531.54   53.79
  -5  -2   5  482.03   56.02
  -5  -2   5  549.42   54.60
  -5   2   6    7.70    3.90
  -5   2   6    1.24    2.61
   5  -2  -6   13.70    6.12
   5  -2  -6    3.20    3.26
   5   2  -6    8.04    5.88
   5   2  -6    4.24    2.59
  -5  -2   6    9.56    4.33
  -5  -2   6    7.04    3.90
  -5   2   7   84.77   10.86
  -5   2   7   51.08    8.60
   5  -2  -7   84.92   12.57
   5  -2  -7   56.45    8.78
   5   2  -7  104.74   14.17
   5   2  -7   53.61    8.59
  -5  -2   7   92.43   13.10
  -5  -2   7   49.26    8.84
  -5   2   8    8.03    4.55
  -5   2   8    9.54    3.49
   5  -2  -8    6.07    5.34
   5  -2  -8    7.63    3.59
   5   2  -8    7.42    6.16
   5   2  -8    8.46    3.39
  -5  -2   8    4.21    4.72
  -5  -2   8   12.94    4.57
  -5   2   9  504.09   57.39
  -5   2   9  588.63   56.80
   5  -2  -9  690.71   61.17
   5  -2  -9  566.73   56.40
   5   2  -9  527.28   60.09
   5   2  -9  692.94   57.50
  -5  -2   9  545.08   59.47
  -5  -2   9  577.15   57.49
  -5   2  10    2.95    3.09
  -5   2  10    2.68    3.06
   5  -2 -10   -0.42    4.39
   5  -2 -10    6.29    3.16
   5   2 -10    5.72    5.37
   5   2 -10    4.00    2.82
  -5  -2  10    1.16    4.12
  -5  -2  10    3.41    2.83
  -5   2  11    6.99    3.78
  -5   2  11    6.84    3.74
   5  -2 -11   11.89    6.00
   5  -2 -11   10.85    4.03
   5   2 -11    9.56    6.18
   5   2 -11    7.03    3.22
  -5  -2  11   10.29    6.43
  -5  -2  11   13.18    4.68
  -5   2  12   72.56   11.12
  -5   2  12   59.99    9.27
   5  -2 -12   84.53   12.94
   5  -2 -12   41.25    7.95
   5   2 -12   57.67   11.57
   5   2 -12   61.16    9.23
  -5  -2  12   78.15   12.75
  -5  -2  12   48.38    9.12
  -5   2  13   62.34   10.89
  -5   2  13   74.11   10.00
   5  -2 -13   49.21   11.36
   5  -2 -13   48.05    8.46
   5   2 -13   60.21   12.38
   5   2 -13   67.33    9.81
  -5  -2  13   69.33   10.76
  -5   2  14   25.56    7.04
  -5   2  14   31.69    6.55
   5  -2 -14   30.98    8.91
   5  -2 -14   29.80    6.00
   5   2 -14   28.31    8.10
   5   2 -14   26.80    6.31
  -5  -2  14   24.80    6.62
  -5   2  15  298.61   33.14
  -5   2  15  236.24   30.26
   5  -2 -15  355.82   36.13
   5  -2 -15  310.96   30.87
   5   2 -15  320.03   35.10
   5   2 -15  276.27   30.95
  -5  -2  15  291.26   32.40
  -5   2  16    0.03    3.31
  -5   2  16    4.21    3.57
   5  -2 -16    3.24    3.81
   5  -2 -16    4.55    3.01
   5   2 -16    2.50    4.78
   5   2 -16    2.58    3.39
  -5  -2  16    4.44    4.11
  -5   2  17    5.58    3.82
   5  -2 -17    9.20    5.71
   5  -2 -17    4.93    3.33
   5   2 -17    4.32    5.56
   5   2 -17   13.66    4.54
  -5  -2  17    3.18    4.46
  -5   2  18    0.83    3.40
   5  -2 -18    0.18    4.26
   5  -2 -18    2.16    2.49
   5   2 -18    2.36    4.26
   5   2 -18    0.30    3.21
  -5  -2  18   -0.93    2.52
  -5   2  19  114.46   14.55
   5  -2 -19   87.43   15.65
   5  -2 -19   85.54   12.85
   5   2 -19  121.25   14.85
  -5  -2  19   71.82   13.99
   5  -2 -20   56.64   12.00
   5  -2 -20   46.13    8.98
   5   2 -20   55.26   10.00
  -5  -2  20   59.36   11.47
   5  -2 -21    0.92    4.73
   5   2 -21    6.11    3.68
  -5  -2  21    1.21    4.49
   5  -2 -22   13.67    6.79
   5   2 -22   13.69    6.93
   5   2 -22    2.60    3.79
  -5  -2  22   12.66    5.49
   5  -2 -23   12.54    7.01
   5   2 -23   16.57    7.62
   5   2 -24   -2.35    4.15
   5   2 -25  103.52   17.52
   5   2 -26    9.09    6.00
   5  -2 -27   42.49   10.40
   5   2 -27   39.95   11.12
   5  -2 -28    3.56    5.11
   5   2 -28    2.97    5.46
   5  -2 -29   22.08    8.46
   5   2 -29   65.52   12.72
   5  -2 -30    0.90    5.17
   5   2 -30    1.02    4.66
   5  -2 -31   58.83   11.78
   5   2 -31   23.61    9.06
   5  -2 -32    2.66    4.85
   5   2 -32    1.46    4.54
   5  -2 -33    0.62    4.08
   5   2 -33    2.38    5.67
   5   2 -34    0.64    4.28
   5   2 -35    5.73    5.76
   5   2 -36    0.91    5.80
   5   2 -37    0.16    4.20
   5   2 -38   -2.37    5.37
   5   2 -39    2.51    4.49
   5   2 -40    0.54    4.68
  -5   3   1  208.48   26.47
  -5   3   1  302.49   28.82
   5  -3  -1  270.52   28.42
   5  -3  -1  265.73   28.62
   5   3  -1  259.78   30.27
   5   3  -1  280.19   27.03
  -5  -3   1  274.88   29.52
  -5  -3   1  299.54   27.77
  -5   3   2   52.71    7.91
  -5   3   2   61.25    8.99
   5  -3  -2   51.46    8.77
   5  -3  -2   61.58    9.53
   5   3  -2   54.03   10.71
   5   3  -2   50.15    7.58
  -5  -3   2   72.31   10.64
  -5  -3   2   49.02    8.05
  -5   3   3   92.01   11.46
  -5   3   3  108.24   12.56
   5  -3  -3   84.78   12.69
   5  -3  -3  107.48   12.86
   5   3  -3   72.45   13.37
   5   3  -3   91.49   11.16
  -5  -3   3   73.45   13.17
  -5  -3   3  100.21   12.18
  -5   3   4    1.97    2.22
  -5   3   4    2.40    2.60
   5  -3  -4    1.97    4.11
   5  -3  -4    4.21    3.49
   5   3  -4    2.93    4.66
   5   3  -4    4.39    2.71
  -5  -3   4    0.00    2.90
  -5  -3   4   -0.30    2.20
  -5   3   5  207.51   20.72
  -5   3   5  185.99   20.45
   5  -3  -5  178.46   21.94
   5  -3  -5  187.75   20.88
   5   3  -5  178.94   23.58
   5   3  -5  182.20   19.97
  -5  -3   5  192.38   23.03
  -5  -3   5  171.46   20.54
  -5   3   6  166.64   19.31
  -5   3   6  199.92   19.80
   5  -3  -6  162.72   21.16
   5  -3  -6  182.36   19.85
   5   3  -6  194.45   23.60
   5   3  -6  174.36   19.18
  -5  -3   6  149.77   21.21
  -5  -3   6  161.34   19.62
  -5   3   7   72.31    9.87
  -5   3   7   62.61    8.97
   5  -3  -7   70.05   11.30
   5  -3  -7   50.95    8.80
   5   3  -7   68.81   12.55
   5   3  -7   60.01    9.06
  -5  -3   7   67.73   11.47
  -5  -3   7   62.08    9.70
  -5   3   8   80.19   11.39
  -5   3   8   91.13   11.19
   5  -3  -8   65.27   12.45
   5  -3  -8   83.68   11.03
   5   3  -8   86.84   14.28
   5   3  -8   75.98   10.68
  -5  -3   8  103.84   14.57
  -5  -3   8   72.81   11.21
  -5   3   9   93.14   11.74
  -5   3   9   72.85   10.21
   5  -3  -9   75.59   12.60
   5  -3  -9   75.89   10.37
   5   3  -9   60.78   12.79
   5   3  -9   71.28   10.50
  -5  -3   9   83.94   13.74
  -5  -3   9   70.34   10.99
  -5   3  10   14.38    4.78
  -5   3  10   10.88    4.17
   5  -3 -10   15.74    6.02
   5  -3 -10   17.67    4.58
   5   3 -10   17.72    6.40
   5   3 -10   14.25    4.44
  -5  -3  10   21.97    7.28
  -5  -3  10   13.85    5.01
  -5   3  11   -0.66    2.70
  -5   3  11    0.22    2.25
   5  -3 -11   -0.20    3.50
   5  -3 -11    0.32    2.30
   5   3 -11    1.05    3.36
   5   3 -11    2.77    2.41
  -5  -3  11   -1.66    4.84
  -5  -3  11    0.58    3.10
  -5   3  12   21.64    6.14
  -5   3  12   22.51    5.46
   5  -3 -12   21.49    7.34
   5  -3 -12   33.46    6.07
   5   3 -12   17.07    7.44
   5   3 -12   20.78    5.32
  -5  -3  12   44.67    8.27
  -5   3  13  147.39   19.64
  -5   3  13  142.09   18.10
   5  -3 -13  194.86   22.91
   5  -3 -13  156.35   18.27
   5   3 -13  175.78   22.71
   5   3 -13  169.18   19.24
  -5  -3  13  153.05   19.85
  -5   3  14   18.80    6.13
  -5   3  14   23.34    5.41
   5  -3 -14   27.65    8.19
   5  -3 -14   15.36    4.62
   5   3 -14   26.74    7.68
   5   3 -14   20.48    5.32
  -5  -3  14   14.09    5.67
  -5   3  15    8.07    4.40
  -5   3  15   10.13    3.60
   5  -3 -15   13.09    5.40
   5  -3 -15    6.83    3.45
   5   3 -15    3.99    4.69
   5   3 -15    7.92    4.22
  -5  -3  15    9.41    5.79
  -5   3  16   33.05    8.10
  -5   3  16   32.19    6.90
   5  -3 -16   49.74   10.70
   5  -3 -16   32.40    6.54
   5   3 -16   47.39   10.19
   5   3 -16   44.93    8.01
  -5  -3  16   25.59    7.22
  -5   3  17   61.20   10.97
  -5   3  17   38.76    8.31
   5  -3 -17   52.06   11.91
   5  -3 -17   60.51    9.17
   5   3 -17   79.58   11.06
  -5  -3  17   59.91   11.12
  -5   3  18    7.70    3.85
   5  -3 -18    7.06    5.17
   5  -3 -18   17.29    4.79
   5   3 -18   11.62    4.73
  -5  -3  18   13.98    5.74
   5  -3 -19   -0.16    3.42
   5  -3 -19    0.33    3.21
   5   3 -19   -0.56    3.04
  -5  -3  19    3.14    4.40
   5  -3 -20    0.98    4.93
   5   3 -20   -2.41    5.80
   5   3 -20    4.08    3.23
  -5  -3  20   -2.25    4.01
   5  -3 -21   34.89    9.61
   5   3 -21   49.30   10.90
   5   3 -21   31.66    7.75
  -5  -3  21   41.69    9.62
   5  -3 -22   53.71   12.04
   5   3 -22   58.40   12.59
   5   3 -22   66.06   11.38
  -5  -3  22   61.77   12.23
   5  -3 -23   94.92   15.74
   5   3 -23   80.28   15.36
   5  -3 -24   10.04    6.29
   5   3 -24    5.84    5.93
   5   3 -25   -0.67    4.16
   5   3 -26    2.79    4.50
   5   3 -27   33.08    9.52
   5  -3 -28    3.89    5.20
   5   3 -28    2.41    5.61
   5  -3 -29   22.21    8.28
   5   3 -29   32.63    9.87
   5  -3 -30   -0.80    4.34
   5   3 -30   -0.49    4.47
   5  -3 -31    1.36    4.96
   5   3 -31    0.32    3.64
   5   3 -32    8.97    6.58
   5   3 -33   19.32    8.31
   5   3 -34   -0.00    3.50
   5   3 -35    1.58    3.91
   5   3 -36    0.44    5.20
   5   3 -37    8.57    6.29
   5   3 -38    4.13    5.74
   5   3 -39   11.33    7.15
   5   3 -40    0.86    3.56
   5   3 -41    0.86    5.34
   5   3 -42    2.98    6.03
  -5   4   1   71.42    9.11
  -5   4   1   67.36   10.13
   5  -4  -1   56.98    9.26
   5  -4  -1   69.75   10.56
   5   4  -1   65.89   11.76
   5   4  -1   62.29    8.57
  -5  -4   1   74.64   11.30
  -5  -4   1   66.90    9.32
  -5   4   2   10.77    3.42
  -5   4   2   11.19    4.51
   5  -4  -2    3.98    3.55
   5  -4  -2    7.27    4.27
   5   4  -2    9.34    4.67
   5   4  -2   10.23    2.98
  -5  -4   2    9.45    5.09
  -5  -4   2   11.62    4.03
  -5   4   3   38.24    5.99
  -5   4   3   38.74    6.88
   5  -4  -3   29.09    6.36
   5  -4  -3   34.91    7.01
   5   4  -3   22.94    7.58
   5   4  -3   36.06    5.96
  -5  -4   3   29.28    7.74
  -5  -4   3   39.30    6.69
  -5   4   4   57.12    7.99
  -5   4   4   53.68    8.29
   5  -4  -4   59.66    9.52
   5  -4  -4   54.98    9.02
   5   4  -4   40.70    9.78
   5   4  -4   51.77    7.73
  -5  -4   4   57.12   10.20
  -5  -4   4   47.19    8.24
  -5   4   5  153.03   17.83
  -5   4   5  150.37   18.29
   5  -4  -5  140.65   19.27
   5  -4  -5  180.05   19.63
   5   4  -5  151.06   21.07
   5   4  -5  180.91   18.39
  -5  -4   5  161.76   21.10
  -5  -4   5  192.56   19.69
  -5   4   6    4.95    2.81
  -5   4   6    0.51    2.40
   5  -4  -6   -1.19    3.64
   5  -4  -6   -1.65    3.30
   5   4  -6   -0.58    3.58
   5   4  -6    0.28    2.34
  -5  -4   6   -1.62    4.03
  -5  -4   6    0.64    2.69
  -5   4   7    9.36    3.53
  -5   4   7    6.97    3.42
   5  -4  -7    7.34    4.61
   5  -4  -7    3.87    3.55
   5   4  -7   15.98    6.22
   5   4  -7    7.84    3.62
  -5  -4   7    4.99    4.24
  -5  -4   7    7.85    4.11
  -5   4   8   47.65    7.89
  -5   4   8   43.63    7.64
   5  -4  -8   59.47   10.44
   5  -4  -8   48.64    8.56
   5   4  -8   80.79   12.39
   5   4  -8   54.46    8.37
  -5  -4   8   45.70    9.90
  -5  -4   8   67.29    9.92
  -5   4   9   83.38   11.58
  -5   4   9   87.25   11.42
   5  -4  -9   98.78   14.25
   5  -4  -9   66.24   10.81
   5   4  -9   81.79   14.16
   5   4  -9   94.89   11.84
  -5  -4   9  104.70   15.45
  -5  -4   9   92.24   12.81
  -5   4  10  162.65   18.20
  -5   4  10  154.13   17.48
   5  -4 -10  163.63   20.65
   5  -4 -10  150.03   17.69
   5   4 -10  173.73   21.69
   5   4 -10  121.64   17.18
  -5  -4  10  156.53   21.22
  -5  -4  10  153.56   19.13
  -5   4  11  166.16   18.69
  -5   4  11  151.66   17.82
   5  -4 -11  183.32   21.62
   5  -4 -11  155.02   17.92
   5   4 -11  170.04   21.91
   5   4 -11  125.63   17.61
  -5  -4  11  159.50   19.60
  -5   4  12    7.97    3.61
  -5   4  12    0.98    2.61
   5  -4 -12   10.30    4.82
   5  -4 -12    3.97    3.07
   5   4 -12    2.22    3.56
   5   4 -12    4.46    3.32
  -5  -4  12    3.17    3.34
  -5   4  13   -0.27    2.80
  -5   4  13    0.31    1.98
   5  -4 -13    0.38    4.45
   5  -4 -13   -0.51    2.83
   5   4 -13   -2.16    4.99
   5   4 -13    1.15    2.36
  -5  -4  13    0.81    3.60
  -5   4  14   30.12    6.52
   5  -4 -14   24.30    7.73
   5  -4 -14   24.11    5.56
   5   4 -14   34.50    8.87
   5   4 -14   21.58    5.80
  -5  -4  14   27.04    7.09
  -5   4  15  259.81   28.54
   5  -4 -15  267.84   31.16
   5  -4 -15  255.13   27.22
   5   4 -15  261.25   31.33
   5   4 -15  232.59   27.72
  -5  -4  15  247.74   29.57
  -5   4  16   65.55   10.25
   5  -4 -16   42.66   10.39
   5  -4 -16   41.60    7.98
   5   4 -16   47.48    8.88
  -5  -4  16   66.63   11.54
  -5   4  17  115.10   13.95
   5  -4 -17   74.08   13.64
   5  -4 -17   63.53   10.40
   5   4 -17   74.60   12.00
  -5  -4  17   59.50   12.17
  -5   4  18    5.30    4.01
   5  -4 -18    3.56    5.16
   5  -4 -18    2.36    2.77
   5   4 -18   -0.89    3.52
  -5  -4  18    6.25    4.43
   5  -4 -19  127.66   20.53
   5   4 -19  150.53   21.51
   5   4 -19  166.84   19.91
  -5  -4  19  140.72   20.56
   5  -4 -20    2.34    4.47
   5   4 -20    9.28    5.91
   5   4 -20   14.02    5.58
  -5  -4  20    4.99    4.94
   5  -4 -21   41.96   10.43
   5   4 -21   45.66   11.03
   5   4 -21   46.66    9.11
  -5  -4  21   33.35    9.17
   5  -4 -22    3.46    4.66
   5   4 -22   13.60    6.15
   5   4 -22    6.21    4.68
  -5  -4  22    3.31    4.69
   5  -4 -23    5.28    5.68
   5   4 -23    7.36    5.62
  -5  -4  23    8.33    5.43
   5  -4 -24    3.88    4.69
   5   4 -24    6.55    4.65
   5  -4 -25   19.54    7.25
   5   4 -25   24.35    8.34
   5   4 -26   26.30    8.83
   5   4 -27   11.63    7.63
   5   4 -28   -0.10    5.23
   5  -4 -29   18.66    6.76
   5   4 -29   14.45    6.92
   5   4 -30   13.26    6.61
   5   4 -31   12.56    6.70
   5   4 -32    3.85    5.04
   5   4 -33   -2.86    5.22
   5   4 -34    6.11    5.19
   5   4 -35    8.98    5.98
   5   4 -36    2.24    6.28
   5   4 -37    4.99    6.24
   5   4 -38   -0.96    4.40
   5   4 -39   -0.20    4.06
   5   4 -40    1.10    6.17
   5   4 -41    0.49    4.50
  -5   5   1  213.39   19.95
  -5   5   1  155.45   20.53
  -5   5   1  186.57   23.14
   5  -5  -1  183.50   20.29
   5  -5  -1  167.76   21.48
   5   5  -1  155.85   21.77
   5   5  -1  191.72   19.20
  -5  -5   1  169.26   21.73
  -5  -5   1  172.39   19.78
  -5   5   2   37.16    6.82
  -5   5   2   46.01    8.34
  -5   5   2   43.01    9.60
   5  -5  -2   43.38    8.01
   5  -5  -2   74.46   10.40
   5   5  -2   54.41   10.31
   5   5  -2   63.93    7.84
  -5  -5   2   54.05   10.00
  -5  -5   2   66.93    8.87
  -5   5   3  139.61   15.37
  -5   5   3  138.66   16.49
  -5   5   3  134.40   18.43
   5  -5  -3  135.94   16.44
   5  -5  -3  120.73   16.67
   5   5  -3  126.89   18.11
   5   5  -3  137.30   15.15
  -5  -5   3  150.35   18.82
  -5  -5   3  118.74   15.78
  -5   5   4   38.78    5.93
  -5   5   4   26.40    6.03
  -5   5   4   37.73    8.30
   5  -5  -4   32.73    6.89
   5  -5  -4   39.39    7.50
   5   5  -4   47.52    9.01
   5   5  -4   24.81    5.36
  -5  -5   4   33.85    8.27
  -5  -5   4   27.99    6.27
  -5   5   5    7.46    3.07
  -5   5   5   21.72    4.97
   5  -5  -5   15.96    5.23
   5  -5  -5   15.07    4.96
   5   5  -5   12.39    5.69
   5   5  -5   21.42    4.57
  -5  -5   5    8.97    5.46
  -5  -5   5   13.42    4.61
  -5   5   6   10.64    3.52
  -5   5   6   18.68    4.62
   5  -5  -6    9.90    4.23
   5  -5  -6   11.17    4.48
   5   5  -6   20.37    6.24
   5   5  -6   15.55    4.31
  -5  -5   6   17.18    6.02
  -5  -5   6   18.12    4.98
  -5   5   7  250.62   25.05
  -5   5   7  210.20   24.97
   5  -5  -7  217.05   26.75
   5  -5  -7  234.93   26.26
   5   5  -7  260.29   29.26
   5   5  -7  242.89   25.54
  -5  -5   7  245.76   29.05
  -5  -5   7  261.57   27.06
  -5   5   8  108.30   13.61
  -5   5   8  116.70   14.18
   5  -5  -8  124.77   16.30
   5  -5  -8  121.18   15.10
   5   5  -8   93.91   16.17
   5   5  -8  138.98   14.93
  -5  -5   8   91.57   16.12
  -5  -5   8  122.82   15.93
  -5   5   9   12.96    3.68
  -5   5   9   13.76    3.91
   5  -5  -9   16.64    5.68
   5  -5  -9   15.06    4.49
   5   5  -9   20.88    6.84
   5   5  -9    9.23    3.73
  -5  -5   9   14.55    5.50
  -5   5  10   -0.39    2.17
  -5   5  10    3.34    2.62
   5  -5 -10    1.12    3.87
   5  -5 -10    3.09    3.10
   5   5 -10    0.60    4.20
   5   5 -10    1.89    3.09
  -5  -5  10    2.70    2.94
  -5   5  11    6.06    3.02
  -5   5  11    6.92    3.39
   5  -5 -11    7.51    4.82
   5  -5 -11   12.54    4.19
   5   5 -11   22.54    6.72
   5   5 -11    8.99    4.30
  -5  -5  11    4.77    3.56
  -5   5  12  223.44   24.19
   5  -5 -12  235.91   27.37
   5  -5 -12  231.75   24.50
   5   5 -12  212.56   27.58
   5   5 -12  227.01   25.02
  -5  -5  12  191.10   25.57
  -5   5  13  260.84   26.66
   5  -5 -13  223.84   28.79
   5  -5 -13  240.13   26.37
   5   5 -13  196.24   28.58
   5   5 -13  265.07   27.49
  -5  -5  13  256.01   28.99
  -5   5  14   17.16    5.08
   5  -5 -14   25.52    7.76
   5  -5 -14   14.44    4.63
   5   5 -14   16.46    5.13
  -5  -5  14   25.37    6.92
  -5   5  15    2.97    2.74
   5  -5 -15    2.54    4.42
   5  -5 -15    3.92    2.91
  -5  -5  15    6.21    4.26
  -5   5  16   35.48    7.62
  -5   5  16   43.07    7.39
   5  -5 -16   49.00   10.77
   5  -5 -16   43.58    7.46
  -5  -5  16   18.70    7.67
  -5   5  17   64.31   11.07
   5  -5 -17   82.39   14.07
   5  -5 -17   67.92   10.53
   5   5 -17   88.73   15.20
  -5  -5  17   69.50   13.21
  -5   5  18   29.08    6.93
   5  -5 -18   17.94    7.35
   5   5 -18   43.74    9.78
  -5  -5  18   26.67    8.45
   5  -5 -19   89.70   14.57
   5   5 -19   63.82   12.72
  -5  -5  19   48.58   11.23
   5  -5 -20   -1.40    5.18
   5   5 -20   -2.64    5.34
  -5  -5  20   -1.94    4.28
   5  -5 -21    2.83    4.57
   5   5 -21    1.78    4.65
  -5  -5  21   -1.07    4.16
   5  -5 -22   28.86    8.92
   5   5 -22   49.10   11.06
  -5  -5  22   38.12   10.21
   5  -5 -23   28.10    8.60
   5   5 -23   24.02    8.28
  -5  -5  23   19.58    7.78
   5  -5 -24   10.62    5.98
   5   5 -24    5.92    4.99
   5  -5 -25   -0.35    3.93
   5   5 -25    4.30    4.86
   5  -5 -26   -1.60    4.55
   5   5 -26   -0.41    4.77
   5   5 -27   11.74    6.93
   5   5 -28   11.48    6.24
   5   5 -29   14.52    7.08
   5   5 -30   -1.47    4.93
   5   5 -31   -2.28    5.29
   5   5 -32    6.39    4.78
   5   5 -33    3.93    4.10
   5   5 -34    6.34    5.30
   5   5 -35    0.02    3.86
   5   5 -36    2.51    5.68
   5   5 -37   -1.96    4.87
   5   5 -38    1.72    5.52
   5   5 -39    4.69    5.51
  -5   6   1   17.88    3.90
  -5   6   1   13.93    4.89
  -5   6   1   22.88    7.24
   5  -6  -1   12.84    3.94
   5  -6  -1   16.98    4.32
   5  -6  -1   15.26    5.77
   5   6  -1   21.70    6.32
  -5  -6   1   23.56    6.52
  -5  -6   1   19.60    4.88
  -5   6   2    0.73    1.92
  -5   6   2    1.57    2.63
  -5   6   2    0.47    4.68
   5  -6  -2    2.14    3.05
   5  -6  -2    4.06    4.44
   5   6  -2    0.48    3.74
  -5  -6   2    2.37    3.39
  -5  -6   2    0.81    2.82
  -5   6   3   66.27    8.83
  -5   6   3   63.05    9.97
   5  -6  -3   67.15    9.69
   5  -6  -3   68.08   11.05
   5   6  -3   60.85   10.93
  -5  -6   3   52.01   10.94
  -5  -6   3   58.01    9.67
  -5   6   4  102.21   12.08
  -5   6   4  105.41   13.33
   5  -6  -4   97.89   13.04
   5  -6  -4   99.05   14.20
   5   6  -4   97.10   14.99
  -5  -6   4   81.15   14.27
  -5  -6   4   93.63   13.23
  -5   6   5   89.82   11.53
  -5   6   5  105.41   12.96
   5  -6  -5  104.59   13.38
   5  -6  -5   86.45   13.27
   5   6  -5  100.95   15.06
  -5  -6   5   67.78   13.52
  -5  -6   5   97.37   13.22
  -5   6   6   17.90    4.15
  -5   6   6   18.83    5.12
   5  -6  -6   28.90    6.41
   5  -6  -6   24.51    6.43
   5   6  -6   14.78    6.33
  -5  -6   6   10.61    5.58
  -5  -6   6   23.60    6.20
  -5   6   7   57.33    8.46
  -5   6   7   56.59    9.01
   5  -6  -7   64.88   10.59
   5  -6  -7   78.49   10.98
   5   6  -7   49.55   10.66
  -5  -6   7   60.92   10.06
  -5   6   8   32.43    5.48
  -5   6   8   25.87    5.49
   5  -6  -8   16.17    5.26
   5  -6  -8   22.93    5.97
   5   6  -8   31.18    8.04
  -5  -6   8   23.23    6.75
  -5   6   9   72.27    9.76
  -5   6   9   85.93   10.64
   5  -6  -9   63.41   11.31
   5  -6  -9   81.19   11.53
   5   6  -9   66.51   12.51
  -5  -6   9   62.87   11.42
  -5   6  10  112.78   13.21
   5  -6 -10   88.09   14.79
   5  -6 -10  111.45   14.45
   5   6 -10  111.32   16.64
  -5  -6  10  112.29   15.86
  -5   6  11   95.66   11.56
   5  -6 -11   90.73   14.07
   5  -6 -11   89.71   12.50
   5   6 -11   70.50   14.03
  -5  -6  11   88.63   13.95
  -5   6  12   22.84    4.69
   5  -6 -12   19.33    6.20
   5  -6 -12   18.96    5.23
   5   6 -12   20.55    7.30
  -5  -6  12    8.42    5.41
  -5   6  13    3.27    2.63
  -5   6  13    2.68    2.47
   5  -6 -13    2.87    4.59
   5  -6 -13    0.98    3.01
  -5  -6  13    3.92    4.42
  -5   6  14   64.46   10.00
  -5   6  14   79.44   10.55
   5  -6 -14   83.68   13.57
   5  -6 -14   73.39   10.84
  -5  -6  14   69.89   12.77
  -5   6  15   50.44    8.79
   5  -6 -15   75.10   12.59
   5  -6 -15   60.44    9.66
  -5  -6  15   61.75   11.58
  -5   6  16   -0.36    2.84
   5  -6 -16   -0.02    3.99
   5   6 -16    3.11    4.14
  -5  -6  16    0.30    3.24
  -5   6  17   78.75   10.97
   5  -6 -17   86.45   14.15
   5   6 -17   69.18   13.74
  -5  -6  17   57.24   12.30
  -5   6  18   15.99    4.95
   5  -6 -18   27.67    8.26
   5   6 -18   18.01    6.59
  -5  -6  18    8.55    5.57
  -5   6  19   35.62    7.26
   5  -6 -19   31.95    9.23
   5   6 -19   28.28    9.04
  -5  -6  19   37.13    9.43
   5  -6 -20    1.30    4.24
   5   6 -20    4.15    3.94
  -5  -6  20    8.68    5.82
   5  -6 -21    9.73    5.43
   5   6 -21    7.16    6.06
  -5  -6  21    1.00    5.09
   5  -6 -22   24.16    8.18
   5   6 -22   16.74    7.20
  -5  -6  22   10.49    6.31
   5  -6 -23    2.83    6.15
   5   6 -23    5.61    6.26
  -5  -6  23   -1.41    4.79
   5  -6 -24   18.38    7.25
   5   6 -24    9.40    5.55
   5  -6 -25   17.29    7.00
   5   6 -25    9.40    6.73
   5   6 -26   24.09    8.79
   5   6 -27    7.65    4.86
   5   6 -28   -1.39    5.04
   5   6 -29   -0.57    5.30
   5   6 -30   20.63    8.22
   5   6 -31    5.29    5.09
   5   6 -32    3.29    6.22
   5   6 -33    0.78    4.71
   5   6 -34    8.82    6.67
   5   6 -35   -2.11    4.85
   5   6 -36   19.70    7.30
   5   6 -37    3.59    4.94
   5   6 -38   -0.35    4.69
  -5   7   1   13.52    4.71
   5  -7  -1    7.67    3.74
   5   7  -1   10.80    4.88
  -5  -7   1    6.90    4.32
  -5  -7   1    7.33    3.51
  -5   7   2  154.36   18.57
   5  -7  -2  122.14   16.67
   5   7  -2  140.81   19.18
  -5  -7   2  148.49   19.66
  -5  -7   2  168.30   18.14
  -5   7   3   97.05   13.92
   5  -7  -3  116.79   13.90
   5  -7  -3  104.14   12.90
   5  -7  -3  119.31   16.00
   5   7  -3   98.25   15.00
  -5  -7   3   88.03   15.05
  -5  -7   3   95.23   13.64
  -5   7   4   92.66   10.76
  -5   7   4   75.13   11.43
   5  -7  -4   92.29   11.92
   5  -7  -4   72.84   12.43
   5   7  -4   94.75   13.95
  -5  -7   4   68.14   12.97
  -5  -7   4   73.16   11.83
  -5   7   5   14.32    3.68
  -5   7   5    8.45    3.90
   5  -7  -5   17.18    4.79
   5  -7  -5    7.38    3.97
   5   7  -5   11.12    4.85
  -5  -7   5    9.02    5.06
  -5  -7   5   12.01    4.65
  -5   7   6   14.69    4.01
  -5   7   6   32.19    6.16
   5  -7  -6   22.88    5.98
   5  -7  -6   32.27    6.86
   5   7  -6   24.91    7.42
  -5  -7   6   22.56    6.22
  -5   7   7  118.49   13.40
  -5   7   7  125.02   14.42
   5  -7  -7  107.37   14.84
   5  -7  -7   93.09   14.60
   5   7  -7  106.80   16.40
  -5  -7   7   99.08   15.14
  -5   7   8  264.10   25.01
   5  -7  -8  260.44   27.39
   5  -7  -8  193.87   26.03
   5   7  -8  219.66   28.11
  -5  -7   8  223.24   27.11
  -5   7   9   28.56    5.31
   5  -7  -9   40.59    7.95
   5  -7  -9   21.36    6.10
   5   7  -9   24.72    8.45
  -5  -7   9   26.57    6.93
  -5   7  10   15.68    4.03
   5  -7 -10   11.94    5.34
   5  -7 -10    3.95    3.66
   5   7 -10    6.41    5.01
  -5  -7  10    6.39    4.99
  -5   7  11   17.50    4.09
  -5   7  11   14.46    4.17
   5  -7 -11   12.44    5.41
   5  -7 -11    8.81    4.88
  -5  -7  11    6.76    4.96
  -5   7  12  145.11   14.16
  -5   7  12   79.35   12.77
   5  -7 -12  121.92   16.65
   5  -7 -12  101.50   14.76
  -5  -7  12  128.16   17.39
  -5   7  13   70.18    9.03
   5  -7 -13   54.99   11.03
  -5  -7  13   44.21   10.73
  -5   7  14    2.08    2.33
   5  -7 -14   -2.07    4.46
   5   7 -14    1.63    3.98
  -5  -7  14   -0.58    3.56
  -5   7  15   45.19    6.93
   5  -7 -15   30.20    8.61
   5   7 -15   34.52    8.97
  -5  -7  15   30.56    8.75
  -5   7  16   11.47    3.69
   5  -7 -16    4.25    5.20
   5   7 -16   19.12    6.82
  -5  -7  16    9.24    5.07
  -5   7  17    0.03    2.06
   5  -7 -17    3.73    5.00
   5   7 -17   -0.60    4.29
  -5  -7  17   -0.04    4.55
  -5   7  18   90.78   12.41
   5  -7 -18  110.85   16.49
   5   7 -18   82.98   15.88
  -5  -7  18  105.09   16.84
   5  -7 -19    2.30    4.05
   5   7 -19    0.36    4.02
  -5  -7  19   -1.95    5.80
   5  -7 -20    4.50    5.14
   5   7 -20    1.92    4.41
  -5  -7  20    6.81    5.05
   5  -7 -21    5.03    5.25
   5   7 -21    4.82    4.73
  -5  -7  21    2.89    4.07
   5  -7 -22   17.25    7.60
   5   7 -22   30.70    8.58
  -5  -7  22   15.76    7.47
   5  -7 -23   14.29    7.50
   5   7 -23   14.00    6.76
  -5  -7  23   13.02    7.81
   5   7 -24   11.30    6.35
   5   7 -25    0.40    5.18
   5   7 -26    2.36    5.73
   5   7 -27    4.84    6.52
   5   7 -28   25.85    9.35
   5   7 -29    2.55    4.00
   5   7 -30    3.43    5.48
   5   7 -31   -2.59    4.42
   5   7 -32    4.13    5.93
   5   7 -33   -0.81    5.09
   5   7 -34    7.36    7.07
   5   7 -35   -1.06    4.81
   5   7 -36   -1.22    6.46
  -5   8   1   20.45    5.85
   5  -8  -1   18.16    4.72
   5   8  -1   11.45    4.94
  -5  -8   1   16.71    6.45
  -5   8   2   13.10    4.93
   5  -8  -2    4.76    2.82
   5   8  -2    5.27    4.31
  -5  -8   2    6.58    4.34
  -5   8   3   11.43    4.85
   5  -8  -3    6.87    3.54
   5   8  -3    6.55    4.48
  -5  -8   3    8.00    5.40
  -5   8   4  274.55   34.32
   5  -8  -4  357.28   34.83
   5  -8  -4  321.44   37.30
   5   8  -4  400.61   38.26
  -5   8   5   37.49    7.82
   5  -8  -5   53.26    8.32
   5  -8  -5   42.09    9.11
   5   8  -5   33.51    8.66
  -5   8   6   90.13   12.60
   5  -8  -6   78.87   12.35
   5  -8  -6  114.86   15.16
   5   8  -6  101.12   15.30
   5  -8  -7    0.68    3.33
   5  -8  -7   -0.92    3.86
   5   8  -7   -1.36    3.96
   5  -8  -8   85.20   12.11
   5  -8  -8   72.78   12.12
   5   8  -8   56.71   11.85
  -5   8   9  130.15   14.94
   5  -8  -9  141.11   17.65
   5  -8  -9  104.38   16.53
   5   8  -9  141.41   19.11
  -5   8  10   51.02    7.91
   5  -8 -10   57.67   10.28
  -5   8  11   23.44    4.84
   5  -8 -11   16.50    6.00
  -5   8  12   28.49    5.56
   5  -8 -12   31.64    7.77
   5   8 -12   18.02    7.71
  -5   8  13    2.19    2.36
   5  -8 -13   -1.66    4.04
   5   8 -13   -2.79    5.54
  -5   8  14   88.85   11.51
   5  -8 -14   87.34   14.53
   5   8 -14   98.80   15.79
  -5   8  15    0.88    2.62
   5  -8 -15   -1.01    3.70
   5   8 -15    1.92    5.43
  -5   8  16   20.73    5.08
   5  -8 -16   31.91    8.46
   5   8 -16   28.43    8.18
   5  -8 -17    1.90    4.67
   5   8 -17   -0.99    5.12
   5  -8 -18    2.08    4.88
   5   8 -18    1.93    4.32
   5  -8 -19    2.81    5.10
   5   8 -19    0.30    4.20
   5  -8 -20   69.43   12.86
   5   8 -20   40.19   10.59
   5   8 -21    3.22    5.32
   5   8 -22    4.82    6.94
   5   8 -23    4.33    5.08
   5   8 -24   40.24   10.26
   5   8 -25    0.61    4.72
   5   8 -26   16.09    7.60
   5   8 -27   -0.56    4.43
   5   8 -28    0.99    4.99
   5   8 -29    0.15    3.74
   5   8 -30    0.86    3.99
   5   8 -31    8.38    5.42
   5   8 -32    8.52    7.00
   5   8 -33    0.60    5.04
   5   8 -34    4.35    4.72
   5   8 -35   -1.64    6.40
  -5   9   1   -0.00    3.64
   5  -9  -1    0.73    2.38
   5   9  -1    2.55    3.47
  -5  -9   1    0.31    3.03
  -5  -9   1    1.66    3.30
  -5   9   2  113.10   17.09
   5  -9  -2  143.88   16.60
   5   9  -2  153.57   18.69
  -5  -9   2  159.87   19.98
  -5  -9   2  101.55   16.16
   5  -9  -3   12.73    4.55
   5   9  -3   22.50    6.28
  -5  -9   3    8.83    4.11
   5  -9  -4   -0.17    2.41
   5   9  -4   -1.91    3.33
  -5  -9   4    1.04    3.65
   5  -9  -5   13.86    4.77
   5   9  -5    1.71    3.53
  -5  -9   5    1.82    3.48
   5  -9  -6   22.69    5.97
   5   9  -6   39.63    8.77
  -5  -9   6   23.95    7.20
   5  -9  -7   15.81    4.95
   5   9  -7    6.81    4.86
  -5  -9   7    3.33    4.80
   5  -9  -8  137.68   17.09
  -5  -9   8  114.68   17.61
   5  -9  -9    8.52    4.51
  -5  -9   9    0.40    3.37
   5  -9 -10   -1.11    2.98
  -5  -9  10    4.80    5.40
   5  -9 -11   -0.23    3.66
   5   9 -11    1.84    4.82
  -5  -9  11    1.21    4.40
   5  -9 -12  142.38   19.60
   5   9 -12  158.23   21.63
  -5  -9  12  141.61   20.74
   5  -9 -13   10.43    5.21
   5   9 -13    8.72    6.77
  -5  -9  13    2.90    4.67
   5  -9 -14   56.45   10.46
   5   9 -14   35.16    9.49
  -5  -9  14   23.71    8.14
   5  -9 -15    2.39    3.76
   5   9 -15   -2.77    4.78
  -5  -9  15    4.80    5.48
   5  -9 -16   43.82    9.56
   5   9 -16   19.51    7.50
  -5  -9  16   10.33    7.03
   5  -9 -17   -0.56    4.38
   5   9 -17    3.65    4.38
  -5  -9  17    6.05    5.35
   5  -9 -18   33.21    8.97
   5   9 -18   24.05    8.10
  -5  -9  18   38.25    9.79
   5   9 -19    4.85    5.51
  -5  -9  19    3.92    6.11
   5   9 -20    0.01    4.10
  -5  -9  20   -2.35    6.88
   5   9 -21   -1.89    5.45
  -5  -9  21    1.40    4.63
   5   9 -22   33.64    9.49
  -5  -9  22   22.50    9.36
   5   9 -23   -1.47    3.84
  -5  -9  23    0.17    3.48
   5   9 -24    8.90    5.77
   5   9 -25   -3.74    5.62
   5   9 -26   -0.34    4.73
   5   9 -27    2.38    5.59
   5   9 -28   13.31    7.39
   5   9 -29   -2.05    4.40
   5   9 -30    0.15    2.76
   5   9 -31   -3.52    6.69
   5   9 -32    9.36    6.75
   5   9 -33    0.47    5.09
   5 -10  -1   11.35    7.26
   5  10  -1    7.62    4.91
  -5 -10   1   10.81    5.03
   5  10  -2    1.99    3.78
  -5 -10   2    0.46    3.67
   5  10  -3   -0.64    2.53
  -5 -10   3   -1.06    3.16
   5 -10  -4    7.24    3.77
   5  10  -4   19.37    6.20
  -5 -10   4    6.77    4.62
   5 -10  -5    0.21    2.99
   5  10  -5    2.46    3.85
  -5 -10   5    3.66    4.02
   5 -10  -6   27.68    6.39
  -5 -10   6   24.30    7.41
   5 -10  -7    9.53    3.87
  -5 -10   7    2.83    3.46
   5 -10  -8    4.55    3.69
  -5 -10   8    0.03    3.65
   5 -10  -9    1.93    4.23
   5  10  -9    0.04    5.15
  -5 -10   9   -0.04    3.00
   5 -10 -10   84.32   12.55
   5  10 -10   71.24   12.87
  -5 -10  10   55.16   11.85
   5 -10 -11    2.54    3.48
   5  10 -11   -0.39    3.23
  -5 -10  11    0.68    3.66
   5 -10 -12    4.23    4.30
   5  10 -12    5.36    4.41
  -5 -10  12    1.86    5.04
   5 -10 -13    2.73    3.90
   5  10 -13   -0.09    3.60
  -5 -10  13    2.30    4.82
   5 -10 -14   41.61    9.34
   5  10 -14   22.22    7.92
  -5 -10  14   28.47    8.69
   5 -10 -15    1.01    4.35
   5  10 -15    2.36    4.02
  -5 -10  15   -0.72    4.11
   5 -10 -16   25.76    7.48
   5  10 -16   24.94    8.56
  -5 -10  16   12.98    7.69
   5  10 -17    6.11    4.84
  -5 -10  17    2.03    5.23
   5  10 -18   -0.77    4.75
  -5 -10  18    5.30    5.69
   5  10 -19    3.53    3.81
  -5 -10  19   -0.99    2.89
   5  10 -20   32.61    9.13
  -5 -10  20   20.40    8.88
   5  10 -21    0.79    4.15
  -5 -10  21   -2.06    4.37
   5  10 -22   -1.84    5.63
  -5 -10  22    4.12    5.30
   5  10 -23    0.64    4.51
  -5 -10  23   -1.86    5.48
   5  10 -24    3.46    6.19
   5  10 -25    9.29    5.83
   5  10 -26   11.08    5.67
   5  10 -27   -0.85    6.15
   5  10 -28    3.34    4.17
   5  10 -29    4.54    5.92
   5  10 -30   13.02    8.13
   5  10 -31    0.61    5.47
   5 -11  -1    5.43    3.06
   5 -11  -1   16.45    8.72
   5  11  -1   14.16    4.99
  -5 -11   1    6.16    3.98
   5 -11  -2   55.03   12.93
   5  11  -2   54.49   10.59
  -5 -11   2   54.25   10.09
   5  11  -3   14.70    5.85
  -5 -11   3   12.45    4.89
  -5 -11   4    0.44    4.06
  -5 -11   5   -2.62    4.52
  -5 -11   6    6.21    4.85
   5  11  -7   -0.37    4.27
  -5 -11   7   -1.93    4.01
   5 -11  -8   34.46    7.46
   5  11  -8   28.21    8.27
  -5 -11   8   28.83    8.39
   5 -11  -9    4.60    4.63
   5  11  -9    4.21    4.75
  -5 -11   9    5.69    5.37
   5 -11 -10    3.74    3.48
   5  11 -10    4.15    4.88
  -5 -11  10   -0.42    4.54
   5 -11 -11   -0.98    3.28
   5  11 -11    3.57    4.56
  -5 -11  11    8.01    4.92
   5 -11 -12   53.34   10.22
   5  11 -12   42.88   10.11
  -5 -11  12   36.39   10.30
   5 -11 -13   -1.39    3.56
   5  11 -13   -2.69    5.11
  -5 -11  13    2.44    5.19
   5  11 -14   27.01    8.38
  -5 -11  14   22.12    8.78
   5  11 -15    0.44    4.77
  -5 -11  15    2.97    5.95
   5  11 -16   10.93    6.02
  -5 -11  16   15.08    7.78
   5  11 -17    1.04    3.12
  -5 -11  17    2.18    5.38
   5  11 -18   29.61    8.72
  -5 -11  18   23.16    8.69
   5  11 -19    1.01    3.75
  -5 -11  19    0.20    4.82
   5  11 -20    0.17    4.65
  -5 -11  20    2.02    4.02
   5  11 -21   -1.79    4.84
  -5 -11  21    0.15    4.99
   5  11 -22   25.92    8.90
  -5 -11  22   16.62    7.51
   5  11 -23   -1.64    4.64
  -5 -11  23   -1.21    5.26
   5  11 -24   12.76    7.38
   5  11 -25    2.99    4.88
   5  11 -26    5.90    5.48
   5  11 -27    0.28    2.81
   5  11 -28   18.79    8.19
   5  11 -29   -0.05    5.69
   5  11 -30   -2.58    5.43
   5 -12  -1    3.72    3.52
   5 -12  -1   -0.08    5.13
   5  12  -1    1.57    3.99
  -5 -12   1    2.98    4.63
   5 -12  -2   -1.38    2.86
   5 -12  -2   -5.37    6.81
  -5 -12   2   -1.15    4.07
   5 -12  -3    3.73    3.59
   5 -12  -3   10.70    6.43
  -5 -12   3    1.95    4.08
   5 -12  -4   54.98    8.71
  -5 -12   4   19.70    7.78
   5 -12  -5   12.06    5.01
   5  12  -5    6.86    4.86
  -5 -12   5   13.09    5.93
   5  12  -6    8.96    4.83
  -5 -12   6    5.16    4.93
   5  12  -7   -0.50    4.11
  -5 -12   7    2.90    4.20
   5  12  -8    0.94    3.74
  -5 -12   8    8.70    6.02
   5  12  -9    2.03    4.05
  -5 -12   9    2.26    5.28
   5  12 -10   25.77    8.11
  -5 -12  10   10.16    5.99
   5  12 -11   -0.26    3.20
  -5 -12  11   -0.63    4.27
   5  12 -12   -2.66    4.32
  -5 -12  12   -1.24    5.00
   5  12 -13    1.06    4.17
  -5 -12  13    1.34    3.25
   5  12 -14    8.88    6.17
  -5 -12  14    6.70    5.86
   5  12 -15    0.71    4.99
  -5 -12  15    8.37    6.46
   5  12 -16   15.23    6.63
  -5 -12  16   15.27    6.90
   5  12 -17    4.24    5.68
  -5 -12  17   -1.10    4.91
   5  12 -18    0.69    4.63
  -5 -12  18    2.86    5.51
   5  12 -19    2.30    4.77
  -5 -12  19    4.88    4.52
   5  12 -20   14.37    7.61
  -5 -12  20   23.28    9.27
   5  12 -21    2.66    5.19
  -5 -12  21   -0.63    5.11
   5  12 -22   -0.03    4.71
  -5 -12  22    2.59    5.03
   5  12 -23    6.17    5.31
  -5 -12  23   -5.24    6.88
   5  12 -24    8.50    6.51
   5  12 -25    4.38    4.49
   5  12 -26    7.35    6.24
   5  12 -27   -1.04    5.41
   5  12 -28   -0.05    5.40
   5 -13  -1   18.15    5.40
   5 -13  -1    3.47    6.81
  -5 -13   1    5.48    4.51
   5 -13  -2   28.61    6.68
   5 -13  -2    6.97    8.99
  -5 -13   2   36.79    8.51
   5 -13  -3    2.42    3.17
   5 -13  -3    1.00    6.02
   5  13  -3   -0.02    3.56
  -5 -13   3    4.29    4.55
   5 -13  -4   20.98    5.88
   5  13  -4   10.61    5.31
  -5 -13   4   10.55    6.13
   5 -13  -5   -1.15    3.10
   5  13  -5   -1.04    3.56
  -5 -13   5   -2.25    4.60
   5 -13  -6   53.72    8.88
   5  13  -6   30.74    8.61
  -5 -13   6   26.27    8.51
   5 -13  -7   10.57    4.50
   5  13  -7    6.91    4.96
  -5 -13   7    4.22    5.85
   5 -13  -8   28.09    6.96
   5  13  -8   24.72    7.65
  -5 -13   8   28.43    8.38
   5  13  -9    2.34    3.98
  -5 -13   9    1.14    4.99
   5  13 -10    1.21    4.86
  -5 -13  10   -2.06    4.56
   5  13 -11    8.76    5.54
  -5 -13  11   11.60    6.39
   5  13 -12    8.46    5.18
  -5 -13  12   27.06    8.91
   5  13 -13    0.74    4.02
  -5 -13  13    1.39    5.27
   5  13 -14    6.65    5.28
  -5 -13  14    5.09    6.67
   5  13 -15   -2.14    4.72
  -5 -13  15    0.17    4.61
   5  13 -16    3.07    4.65
  -5 -13  16    3.04    5.14
   5  13 -17    3.09    5.14
  -5 -13  17    1.37    5.17
   5  13 -18    8.27    5.40
  -5 -13  18   -2.67    5.91
   5  13 -19   -0.57    4.96
  -5 -13  19    0.94    4.86
   5  13 -20    2.40    6.05
  -5 -13  20    5.10    6.00
   5  13 -21    1.51    5.26
   5  13 -22   17.46    7.32
  -5 -13  22    0.89    4.92
   5  13 -23    0.43    4.73
  -5 -13  23    3.52    6.72
   5  13 -24    6.62    6.66
   5  13 -25    5.39    6.02
   5  13 -26   -2.22    6.05
   5 -14  -1   -1.01    3.84
   5 -14  -1    3.44    6.05
  -5 -14   1    5.16    4.18
   5 -14  -2    0.25    2.59
   5 -14  -2   -2.35    6.14
  -5 -14   2    0.24    4.76
   5 -14  -3    6.16    3.53
   5 -14  -3   -1.22    6.02
  -5 -14   3   -0.49    4.22
   5 -14  -4    5.34    6.49
   5  14  -4   17.34    5.99
  -5 -14   4   20.85    6.72
   5 -14  -5   10.88    5.31
   5  14  -5   11.47    5.76
  -5 -14   5   16.03    6.83
   5 -14  -6    6.29    4.60
   5  14  -6   10.16    5.53
  -5 -14   6    6.31    5.63
   5  14  -7    4.49    4.06
  -5 -14   7    0.32    4.17
   5  14  -8    2.30    3.66
  -5 -14   8    0.56    4.70
   5  14  -9   -1.73    4.04
  -5 -14   9    0.31    5.71
   5  14 -10   16.37    6.97
  -5 -14  10   20.22    8.09
   5  14 -11    2.47    4.48
  -5 -14  11   -0.29    4.94
   5  14 -12   -0.47    4.39
  -5 -14  12    3.04    5.48
   5  14 -13    3.78    4.61
  -5 -14  13    3.59    5.76
   5  14 -14    0.94    4.81
  -5 -14  14    5.12    5.42
   5  14 -15    9.88    5.46
  -5 -14  15   10.84    7.70
   5  14 -16   13.47    7.43
  -5 -14  16    1.32    4.89
   5  14 -17   -0.25    4.96
  -5 -14  17   -3.67    5.54
   5  14 -18    1.43    5.73
  -5 -14  18    4.87    5.36
   5  14 -19    0.46    4.83
  -5 -14  19   -1.13    4.67
   5  14 -20   -0.88    5.52
  -5 -14  20   -0.33    5.15
   5  14 -21    0.23    4.34
  -5 -14  21   -0.79    5.25
   5  14 -22    8.17    6.94
  -5 -14  22    4.75    5.00
   5  14 -23   -0.05    4.21
  -5 -14  23   -0.95    5.27
   5  14 -24    1.82    5.08
   5 -15  -1    0.88    3.44
   5 -15  -1    2.48    6.89
  -5 -15   1   -1.87    5.58
   5 -15  -2   10.92    4.59
   5 -15  -2    4.15    6.54
  -5 -15   2    1.80    4.47
   5 -15  -3   11.99    4.90
   5 -15  -3    2.20    6.65
  -5 -15   3    3.99    4.50
   5 -15  -4    1.43    6.62
  -5 -15   4    1.06    5.10
  -5 -15   5   -0.12    3.71
  -5 -15   6    3.07    5.17
   5  15  -7   10.54    5.63
  -5 -15   7   -0.60    4.78
   5  15  -8    3.72    5.08
  -5 -15   8    0.72    5.06
   5  15  -9    1.43    4.59
  -5 -15   9    1.57    5.29
   5  15 -10   -0.85    3.94
  -5 -15  10    3.46    4.57
   5  15 -11    5.62    4.92
  -5 -15  11    3.18    5.56
   5  15 -12   12.35    5.91
  -5 -15  12    2.38    4.76
   5  15 -13   -2.15    4.70
  -5 -15  13   -0.55    5.83
   5  15 -14   -0.12    3.61
  -5 -15  14   -1.92    6.04
   5  15 -15    3.88    5.72
  -5 -15  15   -2.11    5.58
   5  15 -16    0.22    4.39
  -5 -15  16    1.47    5.04
   5  15 -17    2.87    5.59
  -5 -15  17    4.88    6.71
   5  15 -18   -0.78    3.65
  -5 -15  18    0.38    7.09
   5  15 -19    3.73    5.47
  -5 -15  19   -0.71    5.12
   5  15 -20   -2.30    5.75
  -5 -15  20    4.20    6.53
   5  15 -21    7.68    6.60
  -5 -15  21    1.00    5.16
   5  15 -22   -2.62    5.89
  -5 -15  22   11.06    8.34
  -5 -15  23   -0.02    4.92
   5 -16  -1   -2.51    7.10
  -5 -16   1   -0.61    4.96
   5 -16  -2   -1.81    4.65
  -5 -16   2    4.81    4.77
   5 -16  -3    5.36    5.66
  -5 -16   3    0.76    4.99
   5 -16  -4   -0.13    7.15
  -5 -16   4   -0.73    4.43
  -5 -16   5    2.59    5.35
  -5 -16   6    3.01    5.05
  -5 -16   7   -1.15    5.25
  -5 -16   8    1.34    4.96
  -5 -16   9    1.94    5.85
   5  16 -10   -2.09    4.86
  -5 -16  10    6.60    5.67
   5  16 -11   -0.45    3.50
  -5 -16  11    1.16    5.14
   5  16 -12    1.48    3.50
  -5 -16  12    0.97    6.46
   5  16 -13   -0.12    3.71
  -5 -16  13   -0.93    5.47
   5  16 -14    4.13    4.60
  -5 -16  14   -1.23    5.33
   5  16 -15   -0.07    3.79
  -5 -16  15   -0.62    4.59
   5  16 -16    2.48    5.07
  -5 -16  16   -1.95    6.37
   5  16 -17    1.35    5.22
  -5 -16  17   -1.69    5.53
   5  16 -18   -0.44    3.71
  -5 -16  18   -1.51    5.74
   5  16 -19   -0.49    5.12
  -5 -16  19   -1.73    5.10
  -5 -16  20   10.04    7.51
  -5 -16  21   -3.78    6.12
  -5 -16  22    7.32    7.34
   5 -17  -1   -3.44    7.31
  -5 -17   1    2.94    4.58
   5 -17  -2   -0.26    5.66
  -5 -17   2    6.15    4.92
   5 -17  -3   10.90    8.05
  -5 -17   3    2.73    4.12
   5 -17  -4    0.51    5.67
  -5 -17   4   -0.83    5.38
  -5 -17   5    0.64    3.99
  -5 -17   6    6.29    6.12
  -5 -17   7    0.09    4.92
  -5 -17   8   -1.89    5.63
  -5 -17   9    1.31    5.41
  -5 -17  10   -0.55    4.03
   5  17 -14   -1.04    4.14
   5  17 -15   -1.63    5.74
   5  17 -16   -0.82    3.80
   5  17 -17    2.09    5.59
  -4   0   1   -0.11    2.46
  -4   0   1   -1.17    1.83
   4   0  -1    0.33    2.55
   4   0  -1   -1.53    2.10
  -4   0   2   21.53    4.84
  -4   0   2   15.82    3.83
   4   0  -2   22.65    5.88
   4   0  -2   14.59    3.65
  -4   0   3   -1.41    2.96
  -4   0   3   -0.42    1.85
   4   0  -3   -0.36    3.23
   4   0  -3   -0.75    2.35
  -4   0   4 1045.33  110.21
  -4   0   4 1159.30  109.00
   4   0  -4 1239.20  111.90
   4   0  -4 1258.12  109.07
  -4   0   5    0.34    3.28
  -4   0   5   -1.58    2.23
   4   0  -5    1.21    4.13
   4   0  -5   -1.55    2.04
  -4   0   6  585.96   63.50
  -4   0   6  716.98   62.49
   4   0  -6  666.61   65.04
   4   0  -6  637.29   61.73
  -4   0   7    0.60    3.37
  -4   0   7   -0.95    2.26
   4   0  -7    0.41    4.16
   4   0  -7   -0.71    1.92
  -4   0   8 2185.40  217.49
  -4   0   8 2493.22  216.07
   4   0  -8 2359.78  218.91
   4   0  -8 2338.97  215.34
  -4   0   9   -1.36    3.89
  -4   0   9   -0.64    2.84
   4   0  -9   -1.99    4.88
   4   0  -9   -0.58    2.57
  -4   0  10   23.00    7.17
  -4   0  10   53.50    7.62
   4   0 -10   21.16    7.10
   4   0 -10   55.06    7.21
  -4   0  11    1.31    3.59
  -4   0  11   -0.37    2.76
   4   0 -11    0.52    3.94
   4   0 -11   -0.12    2.20
  -4   0  12   10.55    5.32
  -4   0  12   19.91    5.31
   4   0 -12   16.05    6.44
   4   0 -12   16.06    4.53
  -4   0  13   -0.94    3.47
  -4   0  13   -0.90    2.47
   4   0 -13   -0.35    2.86
   4   0 -13    0.92    2.62
  -4   0  14 1280.24  122.55
  -4   0  14 1371.14  120.65
   4   0 -14 1223.40  122.53
   4   0 -14 1232.87  119.45
  -4   0  15   -1.19    3.18
  -4   0  15   -0.96    3.34
   4   0 -15   -1.51    4.61
   4   0 -15   -0.91    2.82
  -4   0  16   35.53    8.49
  -4   0  16   40.08    7.99
   4   0 -16   36.88    9.07
   4   0 -16   44.26    7.71
  -4   0  17    1.22    3.88
  -4   0  17   -1.44    3.26
   4   0 -17   -0.34    3.11
   4   0 -17   -0.19    2.45
  -4   0  18  120.88   17.87
  -4   0  18  110.56   15.90
   4   0 -18  107.87   16.95
   4   0 -18  138.75   16.22
  -4   0  19    1.18    3.12
   4   0 -19   -1.69    4.51
   4   0 -19    0.44    3.39
  -4   0  20  139.55   18.09
   4   0 -20  114.01   18.45
   4   0 -20  136.25   17.18
  -4   0  21   -0.67    3.38
   4   0 -21    1.04    3.92
   4   0 -21   -1.29    3.09
  -4   0  22   13.08    5.16
   4   0 -22   18.60    6.82
   4   0 -22    9.92    4.28
   4   0 -23   -0.53    3.72
   4   0 -27   -1.16    4.35
   4   0 -28   11.07    5.80
   4   0 -29   -0.81    4.44
   4   0 -30   33.25    9.41
   4   0 -32    0.23    3.65
   4   0 -33   -1.55    3.91
   4   0 -34    4.25    4.82
   4   0 -35   -0.55    5.00
   4   0 -36   17.25    7.12
  -4   1   1   10.02    3.54
  -4   1   1   26.68    4.66
   4  -1  -1    7.58    3.41
   4  -1  -1   15.92    3.83
   4   1  -1   18.45    4.96
   4   1  -1   16.16    3.56
  -4  -1   1   15.55    4.18
  -4  -1   1   16.96    3.84
  -4   1   2  910.51   87.69
  -4   1   2  899.65   87.26
   4  -1  -2  933.66   88.86
   4  -1  -2 1008.04   87.73
   4   1  -2  766.17   88.72
   4   1  -2  916.73   86.98
  -4  -1   2 1023.20   89.35
  -4  -1   2 1026.35   87.51
  -4   1   3   19.19    4.68
  -4   1   3   12.83    3.59
   4  -1  -3   20.37    5.29
   4  -1  -3    8.22    3.29
   4   1  -3   15.83    5.28
   4   1  -3   10.41    3.18
  -4  -1   3   25.23    5.94
  -4  -1   3   14.41    3.67
  -4   1   4    3.50    3.43
  -4   1   4    4.04    2.33
   4  -1  -4    4.59    3.35
   4  -1  -4    3.24    2.62
   4   1  -4    3.28    5.00
   4   1  -4    3.76    2.12
  -4  -1   4   -1.05    2.82
  -4  -1   4    3.26    2.62
  -4   1   5   20.75    5.15
  -4   1   5   11.48    3.16
   4  -1  -5   11.22    4.73
   4  -1  -5    6.87    2.96
   4   1  -5    8.20    4.44
   4   1  -5   10.06    3.16
  -4  -1   5   13.62    4.39
  -4  -1   5    7.62    3.30
  -4   1   6  396.43   44.43
  -4   1   6  426.94   43.23
   4  -1  -6  293.19   44.01
   4  -1  -6  566.39   44.01
   4   1  -6  348.32   45.29
   4   1  -6  559.66   44.04
  -4  -1   6  389.49   45.12
  -4  -1   6  573.74   44.70
  -4   1   7   39.34    7.57
  -4   1   7   30.67    5.61
   4  -1  -7   41.69    8.60
   4  -1  -7   34.74    5.74
   4   1  -7   34.18    7.92
   4   1  -7   28.34    5.58
  -4  -1   7   38.02    8.54
  -4  -1   7   30.61    5.82
  -4   1   8 1031.44  102.55
  -4   1   8  960.39  100.51
   4  -1  -8 1074.67  103.78
   4  -1  -8 1248.89  101.18
   4   1  -8 1116.93  104.74
   4   1  -8 1041.95  100.75
  -4  -1   8 1197.79  104.36
  -4  -1   8 1059.32  101.28
  -4   1   9    0.41    3.36
  -4   1   9   -1.66    2.26
   4  -1  -9   -0.73    3.21
   4  -1  -9    1.54    2.78
   4   1  -9    3.35    4.78
   4   1  -9   -0.43    2.51
  -4  -1   9    2.63    3.73
  -4  -1   9   -0.54    2.78
  -4   1  10  438.98   47.37
  -4   1  10  539.61   46.36
   4  -1 -10  417.11   47.97
   4  -1 -10  477.69   45.49
   4   1 -10  384.51   47.90
   4   1 -10  564.29   46.57
  -4  -1  10  434.13   48.08
  -4  -1  10  424.07   45.90
  -4   1  11  133.34   17.60
  -4   1  11  122.18   15.54
   4  -1 -11  145.97   18.85
   4  -1 -11  145.84   15.79
   4   1 -11  158.75   19.42
   4   1 -11  121.24   15.55
  -4  -1  11  140.95   18.51
  -4  -1  11  126.26   16.18
  -4   1  12  378.90   39.71
  -4   1  12  390.29   37.85
   4  -1 -12  423.78   41.53
   4  -1 -12  335.38   36.90
   4   1 -12  309.17   39.63
   4   1 -12  333.45   37.23
  -4  -1  12  426.04   41.31
  -4  -1  12  439.63   39.13
  -4   1  13   75.06   12.68
  -4   1  13   76.90   11.19
   4  -1 -13  101.91   14.66
   4  -1 -13   81.54   11.23
   4   1 -13   90.52   13.91
   4   1 -13   86.78   11.69
  -4  -1  13  100.67   14.67
  -4  -1  13   78.92   11.81
  -4   1  14   -0.41    3.32
  -4   1  14   -0.36    2.94
   4  -1 -14    0.82    4.42
   4  -1 -14   -0.77    2.52
   4   1 -14    0.21    3.37
   4   1 -14    0.71    2.53
  -4  -1  14    2.30    4.55
  -4  -1  14    0.28    3.19
  -4   1  15   38.64    8.36
  -4   1  15   24.14    6.08
   4  -1 -15   36.52    8.88
   4  -1 -15   31.43    6.29
   4   1 -15   29.00    7.76
   4   1 -15   30.53    6.55
  -4  -1  15   45.37    9.73
  -4  -1  15   33.90    7.30
  -4   1  16  199.14   26.99
  -4   1  16  264.47   26.60
   4  -1 -16  202.48   27.36
   4  -1 -16  238.51   25.53
   4   1 -16  201.16   27.43
   4   1 -16  280.44   26.74
  -4  -1  16  219.40   28.17
  -4  -1  16  237.71   26.70
  -4   1  17    0.68    4.18
  -4   1  17    0.37    3.28
   4  -1 -17   -0.67    3.55
   4  -1 -17    1.57    2.67
   4   1 -17   -1.82    4.60
   4   1 -17   -0.96    3.06
  -4  -1  17   -0.62    3.36
  -4   1  18  289.29   31.94
  -4   1  18  248.57   29.22
   4  -1 -18  285.68   32.00
   4  -1 -18  265.04   28.92
   4   1 -18  273.38   31.75
   4   1 -18  274.20   29.54
  -4  -1  18  248.25   29.93
  -4   1  19   13.71    6.03
  -4   1  19   11.95    4.82
   4  -1 -19   34.09    7.94
   4  -1 -19   14.08    4.78
   4   1 -19   17.04    6.52
   4   1 -19    9.43    3.82
  -4  -1  19   16.38    5.78
  -4   1  20   18.17    5.89
   4  -1 -20   19.26    7.06
   4  -1 -20   30.02    6.54
   4   1 -20   28.87    8.16
   4   1 -20   17.90    5.74
  -4  -1  20   16.10    5.83
  -4   1  21    5.93    4.23
   4  -1 -21    8.80    4.94
   4  -1 -21   12.61    5.21
   4   1 -21    2.43    4.18
   4   1 -21    2.27    3.53
  -4  -1  21    2.98    4.02
   4  -1 -22  191.72   24.05
   4   1 -22  152.38   21.33
  -4  -1  22  205.51   23.88
   4  -1 -23    6.37    5.08
   4  -1 -24    5.97    4.73
   4   1 -25    6.10    5.00
   4   1 -26   50.71   11.50
   4   1 -27   -1.16    4.08
   4  -1 -28   36.11    9.61
   4   1 -28   34.78    9.64
   4  -1 -29    5.08    5.39
   4   1 -29   -0.73    4.20
   4  -1 -30   -0.81    4.18
   4   1 -30   -2.81    4.98
   4  -1 -31    2.04    4.49
   4   1 -31   13.52    6.48
   4  -1 -32   27.37    8.34
   4   1 -32   36.48    9.80
   4  -1 -33    0.54    4.46
   4   1 -33    0.21    4.46
   4  -1 -34    1.74    4.20
   4   1 -34    0.71    3.57
   4   1 -35    0.11    4.41
   4   1 -36   14.28    7.08
   4   1 -37   -1.48    5.21
   4   1 -38    4.02    4.60
  -4   2   1   67.74    8.60
  -4   2   1   77.29    9.53
   4  -2  -1   58.72    9.01
   4  -2  -1   52.32    8.95
   4   2  -1   58.07   10.11
   4   2  -1   83.42    8.89
  -4  -2   1   68.77   10.28
  -4  -2   1   73.38    8.80
  -4   2   2  166.98   18.60
  -4   2   2  187.44   19.23
   4  -2  -2  167.33   19.70
   4  -2  -2  185.03   19.39
   4   2  -2  145.37   20.41
   4   2  -2  170.24   18.37
  -4  -2   2  202.38   21.14
  -4  -2   2  193.60   19.03
  -4   2   3   15.70    3.78
  -4   2   3   15.18    3.84
   4  -2  -3    7.03    4.01
   4  -2  -3   11.12    3.63
   4   2  -3   16.49    6.18
   4   2  -3   15.21    3.39
  -4  -2   3   27.51    6.40
  -4  -2   3   31.80    5.13
  -4   2   4 1665.60  144.20
  -4   2   4 1442.94  143.23
   4  -2  -4 1376.53  144.68
   4  -2  -4 1559.47  143.68
   4   2  -4 1561.30  146.70
   4   2  -4 1462.98  143.06
  -4  -2   4 1691.41  146.48
  -4  -2   4 1826.10  144.49
  -4   2   5   41.96    6.93
  -4   2   5   37.52    6.16
   4  -2  -5   40.56    8.08
   4  -2  -5   38.81    6.22
   4   2  -5   34.26    8.30
   4   2  -5   37.14    6.02
  -4  -2   5   33.88    7.54
  -4  -2   5   45.02    6.93
  -4   2   6    3.71    3.21
  -4   2   6    9.56    2.97
   4  -2  -6   11.91    4.33
   4  -2  -6    8.46    3.18
   4   2  -6   13.75    6.40
   4   2  -6   12.84    3.67
  -4  -2   6   13.43    5.45
  -4  -2   6   15.62    4.47
  -4   2   7  247.42   26.66
  -4   2   7  219.42   25.24
   4  -2  -7  258.60   28.19
   4  -2  -7  267.32   25.77
   4   2  -7  342.47   30.95
   4   2  -7  252.64   25.84
  -4  -2   7  309.49   29.64
  -4  -2   7  204.25   25.68
  -4   2   8  693.92   63.44
  -4   2   8  699.76   61.97
   4  -2  -8  586.21   63.80
   4  -2  -8  664.04   61.62
   4   2  -8  562.03   64.40
   4   2  -8  668.60   62.09
  -4  -2   8  566.77   64.10
  -4  -2   8  668.48   62.73
  -4   2   9  167.22   20.88
  -4   2   9  209.86   20.36
   4  -2  -9  145.15   21.65
   4  -2  -9  187.46   19.78
   4   2  -9  176.09   22.65
   4   2  -9  194.33   20.44
  -4  -2   9  175.02   22.74
  -4  -2   9  197.69   21.19
  -4   2  10   67.60   10.06
  -4   2  10   57.76    8.15
   4  -2 -10   45.73    9.45
   4  -2 -10   50.11    7.78
   4   2 -10   49.88   10.30
   4   2 -10   57.79    8.51
  -4  -2  10   49.82    9.99
  -4  -2  10   56.52    8.97
  -4   2  11   58.29    9.79
  -4   2  11   48.15    8.03
   4  -2 -11   38.48    9.08
   4  -2 -11   74.87    8.83
   4   2 -11   71.56   11.41
   4   2 -11   51.65    8.53
  -4  -2  11   74.24   11.81
  -4  -2  11   48.79    9.09
  -4   2  12   -0.54    3.34
  -4   2  12    1.28    2.29
   4  -2 -12    1.49    4.35
   4  -2 -12    1.44    2.41
   4   2 -12    1.28    3.49
   4   2 -12   -0.33    2.72
  -4  -2  12   -0.29    2.99
  -4  -2  12    2.62    3.53
  -4   2  13   13.86    5.24
  -4   2  13   17.69    4.30
   4  -2 -13    9.33    5.69
   4  -2 -13   15.94    4.50
   4   2 -13    7.26    6.17
   4   2 -13   22.94    5.35
  -4  -2  13   23.19    6.96
  -4  -2  13   18.49    5.46
  -4   2  14  700.82   68.38
  -4   2  14  674.22   66.14
   4  -2 -14  656.87   69.20
   4  -2 -14  767.57   66.40
   4   2 -14  633.94   68.97
   4   2 -14  663.64   66.64
  -4  -2  14  717.26   70.23
  -4  -2  14  657.24   67.53
  -4   2  15   47.44    9.16
  -4   2  15   35.95    7.19
   4  -2 -15   26.75    8.35
   4  -2 -15   47.70    7.56
   4   2 -15   35.01    8.72
   4   2 -15   38.20    7.60
  -4  -2  15   53.34   10.24
  -4  -2  15   57.70    9.49
  -4   2  16   21.82    6.63
  -4   2  16   12.28    4.50
   4  -2 -16   14.70    5.91
   4  -2 -16   19.93    4.64
   4   2 -16   12.68    5.70
   4   2 -16   18.16    5.37
  -4  -2  16   11.78    5.28
  -4   2  17    0.96    4.03
  -4   2  17    4.74    3.25
   4  -2 -17    0.20    3.39
   4  -2 -17    0.39    2.05
   4   2 -17    1.20    3.13
   4   2 -17    0.30    2.45
  -4  -2  17    2.67    3.68
  -4   2  18  125.47   16.58
   4  -2 -18   86.17   15.08
   4  -2 -18   93.76   13.12
   4   2 -18  124.46   17.17
   4   2 -18   89.59   13.68
  -4  -2  18  109.38   15.37
  -4   2  19   99.33   15.13
   4  -2 -19  105.15   15.83
   4  -2 -19   84.06   12.73
   4   2 -19   79.26   14.62
   4   2 -19  109.76   14.39
  -4  -2  19  108.48   15.29
  -4   2  20   44.49    9.41
   4  -2 -20   30.26    8.18
   4  -2 -20   27.31    6.44
   4   2 -20   33.24    9.06
   4   2 -20   36.52    7.75
  -4  -2  20   36.06    8.53
   4  -2 -21    2.66    3.20
   4  -2 -21    2.32    2.86
   4   2 -21    1.25    2.93
  -4  -2  21    1.31    3.94
   4  -2 -22   14.30    5.65
   4   2 -22    5.50    3.96
  -4  -2  22   13.43    5.77
   4  -2 -23   -1.09    4.65
   4  -2 -24  124.17   18.82
   4   2 -24  133.63   19.66
   4  -2 -25   10.46    5.65
   4   2 -25   28.33    8.34
   4  -2 -26   53.96   10.61
   4   2 -26   30.21    9.73
   4   2 -27   -1.43    4.57
   4   2 -28   31.34    8.87
   4   2 -29   11.45    6.25
   4  -2 -30   57.34   12.07
   4   2 -30   53.13   12.07
   4  -2 -31   -2.00    4.73
   4   2 -31    5.26    5.01
   4  -2 -32    4.07    5.08
   4   2 -32    2.99    5.61
   4   2 -33   -3.68    6.09
   4   2 -34    5.06    5.40
   4   2 -35    0.77    5.40
   4   2 -36   10.04    7.28
   4   2 -37   -2.18    5.40
   4   2 -38    6.38    5.55
   4   2 -39   -1.97    4.81
   4   2 -40   17.01    7.65
  -4   3   1   40.15    5.75
  -4   3   1   30.18    6.07
   4  -3  -1   30.60    6.00
   4  -3  -1   33.58    6.43
   4   3  -1   45.74    8.56
   4   3  -1   43.47    5.66
  -4  -3   1   26.37    6.57
  -4  -3   1   36.74    5.95
  -4   3   2  267.60   28.68
  -4   3   2  278.99   29.50
   4  -3  -2  275.46   29.63
   4  -3  -2  334.81   30.53
   4   3  -2  259.19   31.32
   4   3  -2  290.77   28.69
  -4  -3   2  323.43   31.85
  -4  -3   2  312.72   29.50
  -4   3   3    8.35    2.76
  -4   3   3    6.99    3.18
   4  -3  -3    6.31    3.86
   4  -3  -3   10.41    3.93
   4   3  -3    7.30    4.34
   4   3  -3   13.30    3.38
  -4  -3   3   13.47    4.98
  -4  -3   3   15.21    4.01
  -4   3   4   15.55    3.62
  -4   3   4   15.70    4.11
   4  -3  -4   13.64    4.59
   4  -3  -4   13.55    3.80
   4   3  -4   19.29    5.82
   4   3  -4   19.77    4.08
  -4  -3   4    8.91    4.41
  -4  -3   4   11.98    3.82
  -4   3   5   35.82    5.50
  -4   3   5   28.96    5.27
   4  -3  -5   41.13    7.04
   4  -3  -5   38.61    6.15
   4   3  -5   14.56    6.03
   4   3  -5   23.23    4.82
  -4  -3   5   16.92    6.79
  -4  -3   5   26.84    5.75
  -4   3   6   41.89    7.74
  -4   3   6   63.70    8.23
   4  -3  -6   52.53    9.07
   4  -3  -6   54.48    8.08
   4   3  -6   55.02   10.71
   4   3  -6   73.57    8.84
  -4  -3   6   63.14   10.78
  -4  -3   6   68.16    9.16
  -4   3   7  416.21   42.02
  -4   3   7  440.85   41.55
   4  -3  -7  431.12   43.80
   4  -3  -7  447.31   41.79
   4   3  -7  380.07   44.11
   4   3  -7  423.21   41.82
  -4  -3   7  446.46   45.10
  -4  -3   7  401.63   42.29
  -4   3   8   83.13   11.42
  -4   3   8   83.51   10.55
   4  -3  -8   82.56   12.68
   4  -3  -8   84.11   10.77
   4   3  -8   90.88   13.67
   4   3  -8   92.69   11.36
  -4  -3   8   80.96   13.20
  -4  -3   8   78.71   11.55
  -4   3   9    1.59    2.44
  -4   3   9   -0.77    2.63
   4  -3  -9   -0.76    2.64
   4  -3  -9    1.48    2.45
   4   3  -9   -1.22    4.95
   4   3  -9   -0.41    2.12
  -4  -3   9    1.95    3.05
  -4  -3   9    0.96    3.23
  -4   3  10  168.84   19.64
  -4   3  10  174.73   18.73
   4  -3 -10  142.87   20.57
   4  -3 -10  168.79   18.62
   4   3 -10  199.62   22.63
   4   3 -10  156.53   19.20
  -4  -3  10  162.96   21.89
  -4  -3  10  206.49   21.10
  -4   3  11  341.65   34.53
  -4   3  11  336.07   33.12
   4  -3 -11  343.51   36.12
   4  -3 -11  324.24   32.86
   4   3 -11  361.95   37.18
   4   3 -11  319.86   33.81
  -4  -3  11  280.92   35.81
  -4  -3  11  313.29   34.56
  -4   3  12  276.95   29.12
  -4   3  12  274.27   27.63
   4  -3 -12  241.10   29.92
   4  -3 -12  284.19   27.60
   4   3 -12  276.47   31.19
   4   3 -12  251.25   28.16
  -4  -3  12  270.88   31.27
  -4  -3  12  233.41   28.79
  -4   3  13   76.75   11.86
   4  -3 -13   78.59   13.34
   4  -3 -13  102.05   11.39
   4   3 -13   60.30   12.57
   4   3 -13   83.66   11.77
  -4  -3  13   97.89   14.69
  -4  -3  13   75.46   12.34
  -4   3  14    3.47    3.31
   4  -3 -14    3.44    4.41
   4  -3 -14    0.56    2.22
   4   3 -14    5.17    4.04
   4   3 -14    2.18    2.91
  -4  -3  14    2.13    5.46
  -4  -3  14   -0.65    3.52
  -4   3  15   41.59    8.27
   4  -3 -15   27.50    7.82
   4  -3 -15   38.68    6.64
   4   3 -15   26.71    7.84
   4   3 -15   41.20    7.73
  -4  -3  15   40.26    8.27
  -4   3  16  208.39   25.85
   4  -3 -16  233.92   27.73
   4  -3 -16  238.36   24.50
   4   3 -16  207.90   27.13
   4   3 -16  223.83   25.39
  -4  -3  16  222.85   26.55
  -4   3  17   13.62    5.48
   4  -3 -17    9.04    5.11
   4  -3 -17   10.54    3.92
   4   3 -17    7.82    5.52
   4   3 -17   11.43    4.44
  -4  -3  17   14.87    5.83
  -4   3  18   40.25    8.92
  -4   3  18   43.73    7.79
   4  -3 -18   44.41    9.67
   4  -3 -18   44.40    7.68
   4   3 -18   47.69   10.17
   4   3 -18   53.79    9.59
  -4  -3  18   44.18    9.50
  -4   3  19    3.57    3.37
   4  -3 -19    7.36    4.23
   4  -3 -19    5.77    3.06
   4   3 -19    6.84    4.22
  -4  -3  19    3.85    3.87
  -4   3  20   13.82    5.47
  -4   3  20   15.82    4.78
   4  -3 -20   12.32    5.68
   4  -3 -20   19.96    5.29
   4   3 -20   15.30    5.28
  -4  -3  20   26.99    7.32
  -4   3  21   41.71    9.04
   4  -3 -21   45.47    9.72
   4   3 -21   39.25    8.76
  -4  -3  21   31.40    8.68
   4  -3 -22   57.62   11.36
   4   3 -22   51.88   11.68
   4   3 -22   54.76   10.41
  -4  -3  22   63.24   12.18
   4  -3 -23   57.85   10.67
   4   3 -23   35.48    9.44
  -4  -3  23   24.89    8.24
   4  -3 -24    6.19    5.31
   4   3 -24   -0.19    5.17
   4  -3 -25    1.69    3.66
   4   3 -25   -0.91    4.38
   4  -3 -26   70.42   12.87
   4   3 -26   56.82   12.13
   4  -3 -27   10.35    6.29
   4   3 -27   12.00    6.79
   4   3 -28   56.76   11.99
   4   3 -29    0.82    4.28
   4   3 -30   -1.09    4.90
   4   3 -31    0.27    4.78
   4   3 -32   19.12    7.52
   4   3 -33   -1.00    5.14
   4   3 -34   -0.33    4.43
   4   3 -35    0.31    4.07
   4   3 -36   11.86    7.07
   4   3 -37    9.35    5.35
   4   3 -38    3.40    5.28
   4   3 -39   -1.30    5.18
   4   3 -40   -2.23    5.20
   4   3 -41    8.62    6.46
  -4   4   1   69.68    8.32
  -4   4   1   57.36    9.01
  -4   4   1   51.35   10.17
   4  -4  -1   68.16    8.59
   4  -4  -1   61.70    9.43
   4   4  -1   55.91    9.86
   4   4  -1   48.91    7.34
  -4  -4   1   81.41   11.00
  -4  -4   1   57.92    8.20
  -4   4   2  136.50   15.04
  -4   4   2  134.28   15.96
  -4   4   2  125.18   17.12
   4  -4  -2  136.30   15.62
   4  -4  -2  146.93   16.59
   4   4  -2  123.09   17.16
   4   4  -2  140.59   14.95
  -4  -4   2  132.63   17.34
  -4  -4   2  141.74   15.73
  -4   4   3   60.95    7.90
  -4   4   3   47.02    8.15
   4  -4  -3   53.99    8.56
   4  -4  -3   57.95    9.00
   4   4  -3   51.57    9.82
   4   4  -3   63.76    8.10
  -4  -4   3   80.92   11.31
  -4  -4   3   60.65    8.50
  -4   4   4  271.44   27.98
  -4   4   4  295.67   28.88
   4  -4  -4  265.82   29.11
   4  -4  -4  301.33   29.52
   4   4  -4  246.14   30.51
   4   4  -4  301.92   28.56
  -4  -4   4  268.17   29.00
  -4   4   5    4.68    2.70
  -4   4   5    5.55    3.11
   4  -4  -5    3.38    3.65
   4  -4  -5    5.05    3.07
   4   4  -5    0.62    3.05
   4   4  -5    9.28    2.99
  -4  -4   5   10.72    4.72
  -4  -4   5    7.91    3.68
  -4   4   6   76.63    9.75
  -4   4   6   74.18    9.76
   4  -4  -6   98.31   12.07
   4  -4  -6   71.00   10.16
   4   4  -6   86.33   13.17
   4   4  -6   86.27   10.46
  -4  -4   6   70.67   12.51
  -4  -4   6   62.20   10.33
  -4   4   7    3.15    2.09
  -4   4   7    2.54    2.54
   4  -4  -7    1.38    3.61
   4  -4  -7    5.91    3.38
   4   4  -7    8.50    4.98
   4   4  -7    5.78    3.19
  -4  -4   7    4.66    3.92
  -4  -4   7    4.33    3.63
  -4   4   8   93.74   10.91
  -4   4   8   79.35   10.25
   4  -4  -8   72.83   11.89
   4  -4  -8   65.89   10.32
   4   4  -8   99.02   14.39
   4   4  -8   91.86   11.22
  -4  -4   8   93.75   14.16
  -4  -4   8   76.66   11.69
  -4   4   9  254.23   28.58
   4  -4  -9  292.28   31.16
   4  -4  -9  292.76   28.93
   4   4  -9  258.44   31.40
   4   4  -9  285.86   29.51
  -4  -4   9  293.49   32.65
  -4  -4   9  296.11   30.68
  -4   4  10  239.32   24.32
   4  -4 -10  255.83   26.62
   4  -4 -10  200.81   23.33
   4   4 -10  212.98   26.72
   4   4 -10  209.13   24.25
  -4  -4  10  234.10   27.47
  -4  -4  10  239.11   25.81
  -4   4  11   19.52    4.80
   4  -4 -11   11.16    5.11
   4  -4 -11   20.16    4.61
   4   4 -11   24.22    7.11
   4   4 -11   15.93    4.59
  -4  -4  11   10.68    5.98
  -4  -4  11   21.77    5.94
  -4   4  12   42.42    7.35
   4  -4 -12   44.08    8.89
   4  -4 -12   42.46    6.72
   4   4 -12   24.76    7.56
   4   4 -12   37.19    7.22
  -4  -4  12   53.98   10.58
  -4  -4  12   46.40    8.68
  -4   4  13   88.26   11.78
   4  -4 -13   76.01   12.78
   4  -4 -13   83.30   10.67
   4   4 -13   90.30   14.26
   4   4 -13   70.81   11.33
  -4  -4  13   79.57   12.87
  -4   4  14  221.88   27.51
  -4   4  14  265.19   27.10
   4  -4 -14  254.39   29.99
   4  -4 -14  284.11   27.35
   4   4 -14  268.24   30.95
   4   4 -14  259.10   28.40
  -4  -4  14  253.02   29.61
  -4   4  15   96.09   12.79
  -4   4  15   94.44   11.55
   4  -4 -15   94.17   14.42
   4  -4 -15   77.42   10.98
   4   4 -15   74.91   13.97
   4   4 -15   83.21   12.50
  -4  -4  15   77.60   12.95
  -4   4  16   18.14    5.54
  -4   4  16   17.75    4.63
   4  -4 -16   19.80    6.85
   4  -4 -16   17.70    4.70
   4   4 -16   35.13    8.32
   4   4 -16   25.03    6.35
  -4  -4  16   15.78    5.61
  -4   4  17    2.94    3.29
  -4   4  17    5.09    3.06
   4  -4 -17    3.43    3.51
   4  -4 -17    5.18    3.01
   4   4 -17    2.42    4.65
   4   4 -17   11.47    4.44
  -4  -4  17    3.08    3.47
  -4   4  18   88.49   12.68
  -4   4  18   86.59   11.22
   4  -4 -18   82.82   13.75
   4   4 -18   53.34   10.83
  -4  -4  18   73.70   13.45
  -4   4  19   42.52    9.72
  -4   4  19   61.37    9.40
   4  -4 -19   71.11   12.19
   4   4 -19   67.83   11.02
  -4  -4  19   59.08   11.37
  -4   4  20   46.60    9.80
   4  -4 -20   55.56   11.17
   4   4 -20   66.28   10.76
  -4  -4  20   50.36   10.88
  -4   4  21   14.00    5.39
   4  -4 -21   18.59    6.50
   4   4 -21   25.49    8.05
   4   4 -21   26.88    7.06
  -4  -4  21   11.69    6.69
  -4   4  22    5.50    4.23
   4  -4 -22    3.90    4.12
   4   4 -22    3.01    5.21
   4   4 -22    4.17    4.36
  -4  -4  22   17.97    6.85
  -4   4  23   20.10    6.49
   4  -4 -23   23.99    7.05
   4   4 -23    0.88    6.41
   4   4 -23   24.74    7.40
  -4  -4  23   25.05    7.79
   4  -4 -24   70.77   12.62
   4   4 -24   60.31   13.17
   4  -4 -25   41.90    9.57
   4   4 -25   39.45   10.54
   4  -4 -26   58.45   11.77
   4   4 -26   63.58   12.98
   4  -4 -27   -1.11    3.94
   4   4 -27   -2.26    5.30
   4  -4 -28   19.84    6.77
   4   4 -28   13.08    7.59
   4   4 -29   14.00    6.11
   4   4 -30    8.18    5.90
   4   4 -31   10.71    6.78
   4   4 -32    3.20    5.51
   4   4 -33    0.12    3.68
   4   4 -34    3.61    4.82
   4   4 -35    0.22    4.37
   4   4 -36    3.39    5.40
   4   4 -37   -1.28    3.72
   4   4 -38    1.27    5.69
   4   4 -39    0.38    3.95
   4   4 -40    3.50    5.61
   4   4 -41    8.37    5.85
   4   4 -42   -0.63    5.73
  -4   5   1   73.37    9.33
  -4   5   1   82.22   11.18
  -4   5   1   58.55   11.17
   4  -5  -1   76.31   10.01
   4  -5  -1   78.53   11.69
   4   5  -1   66.85   11.16
   4   5  -1   77.83    9.27
  -4  -5   1   86.05   12.12
  -4  -5   1   74.89   10.04
  -4   5   2  331.20   29.53
  -4   5   2  318.78   30.89
  -4   5   2  251.52   31.36
   4  -5  -2  301.92   29.87
   4  -5  -2  258.03   30.64
   4   5  -2  293.18   31.95
   4   5  -2  279.44   28.96
  -4  -5   2  295.30   32.09
  -4  -5   2  282.18   29.87
  -4   5   3  137.05   16.70
  -4   5   3  176.59   18.50
  -4   5   3  163.69   19.92
   4  -5  -3  163.84   17.82
   4  -5  -3  160.80   18.93
   4   5  -3  151.75   19.47
   4   5  -3  184.09   17.68
  -4  -5   3  155.43   19.91
  -4  -5   3  142.91   17.75
  -4   5   4   35.76    5.23
  -4   5   4   16.67    4.86
  -4   5   4   13.68    5.63
   4  -5  -4   26.63    5.49
   4  -5  -4   21.31    5.59
   4   5  -4   49.52    8.59
   4   5  -4   21.37    4.74
  -4  -5   4   19.63    6.54
  -4  -5   4   26.22    5.93
  -4   5   5   28.07    5.61
  -4   5   5   43.83    6.64
  -4   5   5   51.28    8.70
   4  -5  -5   42.57    7.05
   4  -5  -5   35.59    7.33
   4   5  -5   39.64    8.24
   4   5  -5   36.77    6.52
  -4  -5   5   47.94    9.30
  -4  -5   5   38.95    7.34
  -4   5   6   66.40    8.92
  -4   5   6   78.33    9.75
  -4   5   6   90.69   12.04
   4  -5  -6   56.66    9.68
   4  -5  -6   73.47   10.22
   4   5  -6   61.97   11.22
   4   5  -6   81.42   10.02
  -4  -5   6   72.16   12.20
  -4  -5   6   56.04   10.02
  -4   5   7  181.94   19.82
  -4   5   7  165.79   19.83
  -4   5   7  208.27   22.71
   4  -5  -7  200.07   21.90
   4  -5  -7  200.36   21.28
   4   5  -7  180.60   23.03
   4   5  -7  213.77   21.30
  -4  -5   7  178.05   23.34
  -4  -5   7  183.59   21.73
  -4   5   8   42.40    6.05
   4  -5  -8   39.24    7.68
   4  -5  -8   29.06    6.25
   4   5  -8   42.57    9.13
   4   5  -8   30.18    6.38
  -4  -5   8   28.31    7.75
  -4  -5   8   34.19    7.18
  -4   5   9   31.25    5.02
   4  -5  -9   14.64    5.30
   4  -5  -9   32.54    5.77
   4   5  -9   21.18    6.25
   4   5  -9   25.96    5.69
  -4  -5   9   15.21    5.80
  -4  -5   9   17.80    5.44
  -4   5  10   26.50    4.95
   4  -5 -10   17.20    5.68
   4  -5 -10   25.34    5.31
   4   5 -10   18.23    6.04
   4   5 -10   20.75    5.46
  -4  -5  10   31.63    7.69
  -4  -5  10   26.90    6.24
  -4   5  11  252.31   25.38
  -4   5  11  217.56   24.82
   4  -5 -11  287.00   28.75
   4  -5 -11  232.66   25.45
   4   5 -11  218.91   28.43
   4   5 -11  250.97   26.66
  -4  -5  11  263.34   28.26
  -4   5  12  260.56   26.54
  -4   5  12  234.03   25.87
   4  -5 -12  258.59   29.07
   4  -5 -12  287.91   26.95
   4   5 -12  249.94   29.85
   4   5 -12  213.39   26.91
  -4  -5  12  273.12   29.43
  -4   5  13   58.51    8.11
  -4   5  13   38.19    6.77
   4  -5 -13   35.87    8.86
   4   5 -13   50.13   10.65
   4   5 -13   41.58    8.09
  -4  -5  13   49.10    9.60
  -4   5  14   19.40    4.75
  -4   5  14   12.72    3.55
   4  -5 -14   13.11    5.43
   4   5 -14   17.83    6.75
   4   5 -14   12.56    4.43
  -4  -5  14   15.41    6.06
  -4   5  15   87.03   12.06
  -4   5  15   88.09   11.44
   4  -5 -15   84.21   13.73
   4   5 -15  107.74   15.90
   4   5 -15   81.92   12.59
  -4  -5  15   87.56   14.22
  -4   5  16  112.91   14.56
  -4   5  16  115.01   13.64
   4  -5 -16  112.56   16.54
   4   5 -16  114.30   15.56
  -4  -5  16   96.49   16.14
  -4   5  17   72.12   10.72
  -4   5  17   65.53    9.64
   4  -5 -17   92.81   13.72
   4   5 -17   60.70   10.87
  -4  -5  17   70.09   12.82
  -4   5  18  125.36   15.48
  -4   5  18  110.77   13.95
   4  -5 -18  104.48   16.62
   4   5 -18  136.90   16.84
  -4  -5  18   87.84   16.37
  -4   5  19   -0.09    2.34
   4  -5 -19   -1.00    3.88
   4   5 -19    2.16    5.33
   4   5 -19   -0.63    3.18
  -4  -5  19   -1.09    4.36
  -4   5  20    0.20    2.79
   4  -5 -20    5.00    4.07
   4   5 -20    3.22    4.30
   4   5 -20    1.59    2.80
  -4  -5  20   -1.16    3.46
  -4   5  21   22.08    6.39
   4  -5 -21   18.23    7.05
   4   5 -21   43.67    9.78
   4   5 -21   17.58    6.44
  -4  -5  21   28.15    8.42
  -4   5  22  117.14   15.01
   4  -5 -22   96.80   15.51
   4   5 -22  120.93   17.28
   4   5 -22   76.20   14.00
  -4  -5  22   74.74   15.31
   4  -5 -23   14.55    6.02
   4   5 -23   17.37    7.47
   4   5 -23    4.40    4.09
  -4  -5  23    6.02    5.21
   4  -5 -24    1.50    3.83
   4   5 -24    6.21    6.17
   4  -5 -25   -0.94    3.99
   4   5 -25   -0.67    3.88
   4  -5 -26   10.77    5.96
   4   5 -26   10.49    5.89
   4   5 -27   16.82    8.07
   4   5 -28   12.42    6.79
   4   5 -29    6.19    5.15
   4   5 -30    0.64    4.56
   4   5 -31   12.84    6.82
   4   5 -32    6.73    6.07
   4   5 -33    7.19    6.06
   4   5 -34    1.46    4.58
   4   5 -35    2.01    4.55
   4   5 -36    0.96    4.33
   4   5 -37    0.37    5.43
   4   5 -38    5.04    5.60
   4   5 -39    2.00    5.31
   4   5 -40   -2.34    5.37
  -4   6   1   47.08    7.97
  -4   6   1   40.65    8.45
   4  -6  -1   46.88    7.04
   4  -6  -1   43.99    6.80
   4   6  -1   22.92    6.77
   4   6  -1   38.00    6.12
  -4  -6   1   58.50    9.56
  -4  -6   1   53.87    7.66
  -4   6   2   67.58   10.56
  -4   6   2   80.17   11.75
   4  -6  -2   75.40   10.01
   4  -6  -2   64.62    9.41
   4  -6  -2   70.42   11.33
   4   6  -2   90.04   12.27
   4   6  -2   74.80    9.40
  -4  -6   2   93.97   13.01
  -4  -6   2   64.17    9.99
  -4   6   3   67.51    8.87
  -4   6   3   69.95   10.24
  -4   6   3   74.32   11.46
   4  -6  -3   61.49    9.32
   4  -6  -3   66.00    9.13
   4  -6  -3   68.96   10.81
   4   6  -3   90.44   12.37
   4   6  -3   66.91    9.23
  -4  -6   3   75.59   12.12
  -4  -6   3   81.20   10.73
  -4   6   4  126.00   14.41
  -4   6   4  135.18   15.65
  -4   6   4  128.65   16.91
   4  -6  -4  102.20   14.56
   4  -6  -4  117.47   16.03
   4   6  -4  148.66   17.84
   4   6  -4  162.14   15.61
  -4  -6   4  128.00   17.62
  -4  -6   4  134.95   16.27
  -4   6   5   77.90    9.51
  -4   6   5   67.57    9.88
  -4   6   5   79.77   11.87
   4  -6  -5   78.55   10.45
   4  -6  -5   86.64   11.77
   4   6  -5   71.34   11.84
   4   6  -5   65.56    9.64
  -4  -6   5   57.03   11.46
  -4  -6   5   86.85   11.72
  -4   6   6   56.54    6.60
   4  -6  -6   41.93    7.16
   4  -6  -6   29.28    6.77
   4   6  -6   41.24    8.43
   4   6  -6   26.70    5.89
  -4  -6   6   31.86    7.78
  -4  -6   6   20.57    6.13
  -4   6   7    1.80    2.08
  -4   6   7   -0.05    2.81
   4  -6  -7   -0.69    2.50
   4  -6  -7   -0.62    2.86
   4   6  -7    0.77    2.88
   4   6  -7    3.48    2.43
  -4  -6   7    2.36    3.34
  -4  -6   7   -0.43    2.60
  -4   6   8  258.39   25.39
   4  -6  -8  243.74   27.07
   4  -6  -8  253.64   26.87
   4   6  -8  213.73   28.10
   4   6  -8  252.04   26.60
  -4  -6   8  258.93   29.70
  -4  -6   8  237.77   27.70
  -4   6   9  365.13   32.00
  -4   6   9  334.08   31.92
   4  -6  -9  306.12   33.59
   4  -6  -9  255.21   32.14
   4   6  -9  307.96   35.37
   4   6  -9  311.81   32.98
  -4  -6   9  342.15   36.40
  -4  -6   9  304.86   34.28
  -4   6  10    3.78    2.10
  -4   6  10    3.23    2.40
   4  -6 -10    3.80    3.61
   4  -6 -10    5.33    3.22
   4   6 -10    3.77    4.02
   4   6 -10    9.88    3.95
  -4  -6  10    4.32    3.77
  -4   6  11   -0.07    1.70
  -4   6  11    2.98    1.71
   4  -6 -11    0.91    3.22
   4   6 -11    0.00    3.67
   4   6 -11    0.66    3.14
  -4  -6  11   -0.62    3.42
  -4   6  12    2.92    2.52
  -4   6  12    0.59    2.10
   4  -6 -12    3.25    3.53
   4   6 -12    8.45    4.94
  -4  -6  12    0.42    3.58
  -4   6  13  115.27   12.99
  -4   6  13  106.85   12.75
   4  -6 -13  110.74   15.50
   4   6 -13   97.04   15.91
  -4  -6  13   92.30   15.36
  -4   6  14   86.73   10.43
  -4   6  14   60.41    9.62
   4  -6 -14   77.74   12.50
   4   6 -14   80.08   13.98
  -4  -6  14  102.48   14.50
  -4   6  15   97.82   11.42
  -4   6  15   84.78   10.88
   4  -6 -15   71.98   13.11
  -4  -6  15   72.86   13.44
  -4   6  16   26.94    5.33
  -4   6  16   14.08    4.26
   4  -6 -16   41.13    8.38
   4  -6 -16   19.14    4.96
  -4  -6  16   26.49    7.66
  -4   6  17    1.37    2.55
   4  -6 -17    4.72    4.82
   4  -6 -17    0.03    2.16
   4   6 -17    1.65    3.07
  -4  -6  17    5.72    4.45
  -4   6  18   73.81    9.86
   4  -6 -18   48.03   10.72
   4   6 -18   59.16   12.01
  -4  -6  18   50.97   11.74
  -4   6  19   60.48    9.02
   4  -6 -19   46.74   10.38
   4   6 -19   52.60   11.49
  -4  -6  19   40.78   10.84
  -4   6  20   23.74    5.94
   4  -6 -20   21.07    7.46
   4   6 -20   51.95   11.17
  -4  -6  20   23.32    8.32
   4  -6 -21   20.02    7.04
   4   6 -21   20.39    7.75
  -4  -6  21   15.81    6.78
   4  -6 -22    1.57    4.33
   4   6 -22   -0.47    2.96
  -4  -6  22   -1.49    3.57
   4  -6 -23    7.80    5.04
   4   6 -23   14.19    6.17
  -4  -6  23   10.97    5.98
   4  -6 -24    1.18    4.20
   4   6 -24    0.20    4.04
   4   6 -25   19.42    8.13
   4   6 -26    4.43    5.83
[truncated: 814,961 more chars]
