# Supplementary material for: LED-pump-X-ray-multiprobe crystallography for sub-second timescales
Source: Commun Chem. 2022 Aug 26;5:102. doi: 10.1038/s42004-022-00716-1 (PMC9814726; doi:10.1038/s42004-022-00716-1)
Supplement: Supplementary file 10 — Supplementary Data 1 [file 42004_2022_716_MOESM10_ESM.zip › CIFs/0-4s_282K/282K_0-4s_t8_decay.cif]

data_global

# SUBMISSION DETAILS
 
_publ_contact_author_name       'Hatcher, Lauren'
_publ_contact_author_address
;
School of Chemistry
Cardiff University
Main Building
Park Place 
Cardiff
CF10 3AT
United Kingdom
;
_publ_contact_author_email       'HatcherL1@cardiff.ac.uk'
_publ_requested_category          FM
_publ_section_comment
; 
?
;
_publ_section_references
;
Diamond General Data Aquisition (GDA) software: http://www.opengda.org/

XIA2: Winter, G. (2010) J. Appl. Cryst. 43, 186-190.
POINTLESS: Evans, P. (2006) Acta Cryst. D62, 72-82.
AIMLESS: Evans, P. R. and Murshudov, G. N. (2013) Acta Cryst. D69, 1204-1214.
DIALS: Winter, G., et al. Acta Cryst. (2018) D74, 85-97.
CCP4: Winn, M. D. et al. (2011) Acta Cryst. D67, 235-242.
   
SHELXL: Sheldrick G. M. (2015). Acta Cryst. C71, 3-8.
SHELXT:	Sheldrick, G. M. (2015). Acta Cryst. A71, 3-8.
 
OLEX2: Dolomanov, O.V.; Bourhis, L.J.; Gildea, R.J.; Howard, J.A.K.; Puschmann,
 H., OLEX2: A complete structure solution, refinement and analysis program 
 (2009). J. Appl. Cryst., 42, 339-341.

MERCURY: Macrae, C. F., Bruno, I. J., Chisholm, J. A., Edgington,
P. R., McCabe, P., Pidcock, E., Rodriguez-Monge, L., Taylor, R.,
van de Streek, J. & Wood, P. A. (2008). J. Appl. Cryst. 41, 466-470.
;

####
 
data_282K_0-4s_t8_decay
 
_audit_creation_method            'SHELXL-2018/3'
_shelx_SHELXL_version_number      '2018/3'
_chemical_name_systematic         
;
Nitro-(N,N,N',N'-tetrabutyldiethylenetriamine)palladium(II)
tetraphenylborate, tetrahydrofuran solvate
;
_chemical_name_common             ?
_chemical_melting_point           ?
_chemical_formula_moiety          
;
C20 H45 N4 O2 Pd, C24 H20 B, C4 H8 O
;
_chemical_formula_sum            'C48 H73 B N4 O3 Pd' 
_chemical_formula_weight          871.31

loop_
 _atom_type_symbol
 _atom_type_description
 _atom_type_scat_dispersion_real
 _atom_type_scat_dispersion_imag
 _atom_type_scat_source
 'C'  'C'   0.0010   0.0010
 'International Tables Vol C Tables 4.2.6.8 and 6.1.1.4'
 'H'  'H'   0.0000   0.0000
 'International Tables Vol C Tables 4.2.6.8 and 6.1.1.4'
 'B'  'B'   0.0000   0.0000
 'International Tables Vol C Tables 4.2.6.8 and 6.1.1.4'
 'N'  'N'   0.0030   0.0020
 'International Tables Vol C Tables 4.2.6.8 and 6.1.1.4'
 'O'  'O'   0.0050   0.0030
 'International Tables Vol C Tables 4.2.6.8 and 6.1.1.4'
 'Pd'  'Pd'  -2.5040   0.6150
 'International Tables Vol C Tables 4.2.6.8 and 6.1.1.4'
 
_space_group_crystal_system       monoclinic
_space_group_IT_number            14
_space_group_name_H-M_alt         'P 21/n'
_space_group_name_Hall            '-P 2yn'
 
_shelx_space_group_comment
;
The symmetry employed for this shelxl refinement is uniquely defined
by the following loop, which should always be used as a source of
symmetry information in preference to the above space-group names.
They are only intended as comments.
;
 
loop_
 _space_group_symop_operation_xyz
 'x, y, z'
 '-x+1/2, y+1/2, -z+1/2'
 '-x, -y, -z'
 'x-1/2, -y-1/2, z-1/2'
 
_cell_length_a                    11.6873(7)
_cell_length_b                    13.6063(8)
_cell_length_c                    30.2228(16)
_cell_angle_alpha                 90
_cell_angle_beta                  93.278(5)
_cell_angle_gamma                 90
_cell_volume                      4798.2(5)
_cell_formula_units_Z             4
_cell_measurement_temperature     282(2)
_cell_measurement_reflns_used     7836
_cell_measurement_theta_max       19.6212836639
_cell_measurement_theta_min       1.23013134337
 
_exptl_crystal_description        Plate
_exptl_crystal_colour             Yellow
_exptl_crystal_density_meas       ?
_exptl_crystal_density_method     ?
_exptl_crystal_density_diffrn     1.206          
_exptl_crystal_F_000              1856
_exptl_transmission_factor_min    ?
_exptl_transmission_factor_max    ?
_exptl_crystal_size_max           0.100
_exptl_crystal_size_mid           0.100
_exptl_crystal_size_min           0.050
_exptl_absorpt_coefficient_mu     0.201
_shelx_estimated_absorpt_T_min    0.980
_shelx_estimated_absorpt_T_max    0.990
_exptl_absorpt_correction_T_min   0.99322031237
_exptl_absorpt_correction_T_max   1.0
_exptl_absorpt_correction_type    empirical
_exptl_absorpt_process_details    
;
CCP4 7.0.057: AIMLESS, version 0.7.1 : 27/03/18
Scaling & analysis of unmerged intensities, absorption correction using spherical harmonics
;
_exptl_absorpt_special_details    ?
_diffrn_ambient_temperature       282(2)
_diffrn_radiation_wavelength      0.534
_diffrn_measurement_device_type   'Photon counting pixel array'
_diffrn_radiation_type            Synchrotron
_diffrn_measurement_method        'shutterless scans'
_diffrn_radiation_source          'Diamond Light Source Beamline I19-2'
_diffrn_radiation_monochromator   'Silicon 111'
_diffrn_detector_area_resol_mean  ?
_diffrn_reflns_number             32731
_diffrn_reflns_av_unetI/netI      0.1062
_diffrn_reflns_av_R_equivalents   0.0945
_diffrn_reflns_limit_h_min        -14
_diffrn_reflns_limit_h_max        14
_diffrn_reflns_limit_k_min        -17
_diffrn_reflns_limit_k_max        16
_diffrn_reflns_limit_l_min        -31
_diffrn_reflns_limit_l_max        37
_diffrn_reflns_theta_min          1.233
_diffrn_reflns_theta_max          19.496
_diffrn_reflns_theta_full         18.687
_diffrn_measured_fraction_theta_max   0.991
_diffrn_measured_fraction_theta_full  0.993
_diffrn_reflns_Laue_measured_fraction_max    0.991
_diffrn_reflns_Laue_measured_fraction_full   0.993
_diffrn_reflns_point_group_measured_fraction_max   0.991
_diffrn_reflns_point_group_measured_fraction_full  0.993
_reflns_number_total              9720
_reflns_number_gt                 4948
_reflns_threshold_expression      'I > 2\s(I)'
_reflns_Friedel_coverage          0.000
_reflns_Friedel_fraction_max      .
_reflns_Friedel_fraction_full     .
 
_reflns_special_details
;
 Reflections were merged by SHELXL according to the crystal
 class for the calculation of statistics and refinement.
 
 _reflns_Friedel_fraction is defined as the number of unique
 Friedel pairs measured divided by the number that would be
 possible theoretically, ignoring centric projections and
 systematic absences.
;
 
_computing_data_collection        'Diamond GDA (http://www.opengda.org/)'
_computing_cell_refinement        'DIALS (Winter, 2018)'
_computing_data_reduction         'XIA2 (Winter 2010)'
_computing_structure_solution     'SHELXT (Sheldrick, 2015)'
_computing_structure_refinement   'SHELXL (Sheldrick, 2015)'
_computing_molecular_graphics     'OLEX2 (Dolomanov et al., 2009)'
_computing_publication_material   'MERCURY (Macrae et al., 2008)'
_refine_special_details           ?
_refine_ls_structure_factor_coef  Fsqd
_refine_ls_matrix_type            full
_refine_ls_weighting_scheme       calc
_refine_ls_weighting_details
'w=1/[\s^2^(Fo^2^)+(0.0488P)^2^] where P=(Fo^2^+2Fc^2^)/3'
_atom_sites_solution_primary      ?
_atom_sites_solution_secondary    ?
_atom_sites_solution_hydrogens    geom
_refine_ls_hydrogen_treatment     constr
_refine_ls_extinction_method      none
_refine_ls_extinction_coef        .
_refine_ls_number_reflns          9720
_refine_ls_number_parameters      538
_refine_ls_number_restraints      491
_refine_ls_R_factor_all           0.1122
_refine_ls_R_factor_gt            0.0572
_refine_ls_wR_factor_ref          0.1329
_refine_ls_wR_factor_gt           0.1147
_refine_ls_goodness_of_fit_ref    0.881
_refine_ls_restrained_S_all       0.886
_refine_ls_shift/su_max           0.001
_refine_ls_shift/su_mean          0.000
 
loop_
 _atom_site_label
 _atom_site_type_symbol
 _atom_site_fract_x
 _atom_site_fract_y
 _atom_site_fract_z
 _atom_site_U_iso_or_equiv
 _atom_site_adp_type
 _atom_site_occupancy
 _atom_site_site_symmetry_order  
 _atom_site_calc_flag
 _atom_site_refinement_flags_posn
 _atom_site_refinement_flags_adp
 _atom_site_refinement_flags_occupancy
 _atom_site_disorder_assembly
 _atom_site_disorder_group
Pd1 Pd 0.33951(3) 0.77517(2) 0.34656(2) 0.05463(14) Uani 1 1 d D . . . .
N2 N 0.3452(3) 0.9276(2) 0.33762(10) 0.0639(8) Uani 1 1 d . . . . .
N3 N 0.4535(3) 0.79939(19) 0.39821(9) 0.0541(7) Uani 1 1 d . . . . .
H3 H 0.530605 0.789354 0.387850 0.065 Uiso 1 1 calc R U . . .
N4 N 0.3313(2) 0.6315(2) 0.37151(10) 0.0572(7) Uani 1 1 d . . . . .
C1 C 0.4406(4) 0.9635(3) 0.36940(13) 0.0725(11) Uani 1 1 d . . . . .
H1A H 0.513441 0.957392 0.355761 0.087 Uiso 1 1 calc R U . . .
H1B H 0.428723 1.032269 0.376156 0.087 Uiso 1 1 calc R U . . .
C2 C 0.4435(4) 0.9041(3) 0.41152(12) 0.0690(11) Uani 1 1 d . . . . .
H2A H 0.508461 0.923150 0.431030 0.083 Uiso 1 1 calc R U . . .
H2B H 0.373833 0.914374 0.426892 0.083 Uiso 1 1 calc R U . . .
C3 C 0.4338(3) 0.7238(3) 0.43241(12) 0.0603(9) Uani 1 1 d . . . . .
H3A H 0.364778 0.738878 0.447472 0.072 Uiso 1 1 calc R U . . .
H3B H 0.497931 0.721832 0.454209 0.072 Uiso 1 1 calc R U . . .
C4 C 0.4213(3) 0.6270(3) 0.40889(12) 0.0606(10) Uani 1 1 d . . . . .
H4A H 0.400914 0.576748 0.429795 0.073 Uiso 1 1 calc R U . . .
H4B H 0.494135 0.608848 0.397332 0.073 Uiso 1 1 calc R U . . .
C5 C 0.2304(4) 0.9654(3) 0.35128(14) 0.0772(11) Uani 1 1 d . . . . .
H5A H 0.170899 0.934328 0.332426 0.093 Uiso 1 1 calc R U . . .
H5B H 0.220301 0.943563 0.381363 0.093 Uiso 1 1 calc R U . . .
C6 C 0.2108(4) 1.0752(3) 0.34956(18) 0.1094(16) Uani 1 1 d . . . . .
H6A H 0.217333 1.098111 0.319419 0.131 Uiso 1 1 calc R U . . .
H6B H 0.269549 1.107703 0.368223 0.131 Uiso 1 1 calc R U . . .
C7 C 0.0935(5) 1.1024(4) 0.3650(2) 0.138(2) Uani 1 1 d . . . . .
H7A H 0.035210 1.064606 0.348431 0.165 Uiso 1 1 calc R U . . .
H7B H 0.089872 1.085780 0.396115 0.165 Uiso 1 1 calc R U . . .
C8 C 0.0699(7) 1.2080(4) 0.3589(3) 0.211(4) Uani 1 1 d . . . . .
H8A H 0.001776 1.225111 0.373449 0.317 Uiso 1 1 calc R U . . .
H8B H 0.059079 1.222245 0.327818 0.317 Uiso 1 1 calc R U . . .
H8C H 0.133390 1.245462 0.371392 0.317 Uiso 1 1 calc R U . . .
C9 C 0.3652(4) 0.9604(3) 0.29153(13) 0.0729(11) Uani 1 1 d . . . . .
H9A H 0.297277 0.945650 0.272734 0.087 Uiso 1 1 calc R U . . .
H9B H 0.375097 1.031184 0.291646 0.087 Uiso 1 1 calc R U . . .
C10 C 0.4662(4) 0.9147(3) 0.27166(13) 0.0811(12) Uani 1 1 d . . . . .
H10A H 0.461861 0.843824 0.274566 0.097 Uiso 1 1 calc R U . . .
H10B H 0.535829 0.936702 0.287690 0.097 Uiso 1 1 calc R U . . .
C11 C 0.4714(4) 0.9414(4) 0.22305(15) 0.1064(16) Uani 1 1 d . . . . .
H11A H 0.407116 0.911035 0.206556 0.128 Uiso 1 1 calc R U . . .
H11B H 0.463327 1.012066 0.219914 0.128 Uiso 1 1 calc R U . . .
C12 C 0.5796(5) 0.9102(5) 0.20334(19) 0.158(3) Uani 1 1 d . . . . .
H12A H 0.578753 0.931527 0.173040 0.237 Uiso 1 1 calc R U . . .
H12B H 0.585825 0.839926 0.204540 0.237 Uiso 1 1 calc R U . . .
H12C H 0.643798 0.939165 0.219734 0.237 Uiso 1 1 calc R U . . .
C13 C 0.2120(3) 0.6237(3) 0.38904(13) 0.0687(10) Uani 1 1 d . . . . .
H13A H 0.204195 0.675495 0.410732 0.082 Uiso 1 1 calc R U . . .
H13B H 0.156538 0.636755 0.364650 0.082 Uiso 1 1 calc R U . . .
C14 C 0.1803(3) 0.5281(3) 0.41003(15) 0.0809(12) Uani 1 1 d . . . . .
H14A H 0.232738 0.514943 0.435389 0.097 Uiso 1 1 calc R U . . .
H14B H 0.187466 0.475089 0.388884 0.097 Uiso 1 1 calc R U . . .
C15 C 0.0590(4) 0.5312(3) 0.42479(16) 0.0938(14) Uani 1 1 d . . . . .
H15A H 0.052736 0.584196 0.445962 0.113 Uiso 1 1 calc R U . . .
H15B H 0.007408 0.545741 0.399347 0.113 Uiso 1 1 calc R U . . .
C16 C 0.0215(4) 0.4371(3) 0.44558(17) 0.1077(16) Uani 1 1 d . . . . .
H16A H 0.025230 0.384492 0.424554 0.162 Uiso 1 1 calc R U . . .
H16B H -0.055778 0.444004 0.454300 0.162 Uiso 1 1 calc R U . . .
H16C H 0.071150 0.422761 0.471170 0.162 Uiso 1 1 calc R U . . .
C17 C 0.3509(3) 0.5516(3) 0.33909(13) 0.0713(11) Uani 1 1 d . . . . .
H17A H 0.284342 0.547443 0.318463 0.086 Uiso 1 1 calc R U . . .
H17B H 0.357008 0.489724 0.354977 0.086 Uiso 1 1 calc R U . . .
C18 C 0.4550(4) 0.5641(3) 0.31328(14) 0.0868(13) Uani 1 1 d . . . . .
H18A H 0.522438 0.566577 0.333481 0.104 Uiso 1 1 calc R U . . .
H18B H 0.449912 0.625760 0.297178 0.104 Uiso 1 1 calc R U . . .
C19 C 0.4668(5) 0.4793(4) 0.28053(19) 0.137(2) Uani 1 1 d . . . . .
H19A H 0.461806 0.417754 0.296528 0.164 Uiso 1 1 calc R U . . .
H19B H 0.402565 0.481680 0.258758 0.164 Uiso 1 1 calc R U . . .
C20 C 0.5692(6) 0.4793(5) 0.2580(2) 0.176(3) Uani 1 1 d . . . . .
H20A H 0.578492 0.416791 0.243958 0.263 Uiso 1 1 calc R U . . .
H20B H 0.632996 0.491046 0.278782 0.263 Uiso 1 1 calc R U . . .
H20C H 0.565874 0.530212 0.235969 0.263 Uiso 1 1 calc R U . . .
C21 C 0.6561(3) 0.3737(3) 0.42703(13) 0.0599(9) Uani 1 1 d . . . . .
C22 C 0.7089(3) 0.4236(3) 0.39374(14) 0.0727(11) Uani 1 1 d . . . . .
H22 H 0.725648 0.389320 0.368287 0.087 Uiso 1 1 calc R U . . .
C23 C 0.7378(4) 0.5217(3) 0.39665(17) 0.0911(14) Uani 1 1 d . . . . .
H23 H 0.772576 0.552082 0.373339 0.109 Uiso 1 1 calc R U . . .
C24 C 0.7155(4) 0.5749(3) 0.43375(18) 0.0881(13) Uani 1 1 d . . . . .
H24 H 0.737393 0.640403 0.436319 0.106 Uiso 1 1 calc R U . . .
C25 C 0.6604(3) 0.5297(3) 0.46688(15) 0.0773(12) Uani 1 1 d . . . . .
H25 H 0.642753 0.564977 0.491948 0.093 Uiso 1 1 calc R U . . .
C26 C 0.6312(3) 0.4317(3) 0.46306(13) 0.0688(11) Uani 1 1 d . . . . .
H26 H 0.592686 0.402869 0.485839 0.083 Uiso 1 1 calc R U . . .
C27 C 0.7338(3) 0.2013(3) 0.45836(13) 0.0625(10) Uani 1 1 d . . . . .
C28 C 0.8086(4) 0.2503(3) 0.48786(14) 0.0745(12) Uani 1 1 d . . . . .
H28 H 0.803198 0.318421 0.489385 0.089 Uiso 1 1 calc R U . . .
C29 C 0.8916(4) 0.2037(4) 0.51547(17) 0.0992(16) Uani 1 1 d . . . . .
H29 H 0.939241 0.240642 0.534737 0.119 Uiso 1 1 calc R U . . .
C30 C 0.9029(4) 0.1050(4) 0.51425(17) 0.1014(16) Uani 1 1 d . . . . .
H30 H 0.956826 0.073428 0.533104 0.122 Uiso 1 1 calc R U . . .
C31 C 0.8338(4) 0.0520(4) 0.48483(19) 0.1047(16) Uani 1 1 d . . . . .
H31 H 0.842222 -0.015877 0.483083 0.126 Uiso 1 1 calc R U . . .
C32 C 0.7505(4) 0.0998(3) 0.45735(17) 0.0913(14) Uani 1 1 d . . . . .
H32 H 0.704519 0.062395 0.437676 0.110 Uiso 1 1 calc R U . . .
C33 C 0.5047(3) 0.2299(3) 0.44445(12) 0.0581(9) Uani 1 1 d . . . . .
C34 C 0.4787(3) 0.1453(3) 0.46718(12) 0.0618(10) Uani 1 1 d . . . . .
H34 H 0.537334 0.100705 0.474166 0.074 Uiso 1 1 calc R U . . .
C35 C 0.3703(4) 0.1238(3) 0.47994(14) 0.0748(11) Uani 1 1 d . . . . .
H35 H 0.357312 0.065119 0.494656 0.090 Uiso 1 1 calc R U . . .
C36 C 0.2806(4) 0.1881(3) 0.47116(15) 0.0840(13) Uani 1 1 d . . . . .
H36 H 0.207638 0.174706 0.480357 0.101 Uiso 1 1 calc R U . . .
C37 C 0.3028(4) 0.2726(3) 0.44840(17) 0.0924(15) Uani 1 1 d . . . . .
H37 H 0.243827 0.316830 0.441418 0.111 Uiso 1 1 calc R U . . .
C38 C 0.4118(4) 0.2924(3) 0.43582(16) 0.0845(13) Uani 1 1 d . . . . .
H38 H 0.424040 0.350737 0.420736 0.101 Uiso 1 1 calc R U . . .
C39 C 0.6352(4) 0.2127(3) 0.37466(14) 0.0761(11) Uani 1 1 d . . . . .
C40 C 0.5424(5) 0.2200(3) 0.34470(15) 0.0927(14) Uani 1 1 d . . . . .
H40 H 0.473355 0.243621 0.354318 0.111 Uiso 1 1 calc R U . . .
C41 C 0.5487(6) 0.1928(4) 0.29972(18) 0.1081(17) Uani 1 1 d . . . . .
H41 H 0.485415 0.200662 0.279976 0.130 Uiso 1 1 calc R U . . .
C42 C 0.6478(7) 0.1552(5) 0.2856(2) 0.136(2) Uani 1 1 d . . . . .
H42 H 0.652281 0.136026 0.256181 0.163 Uiso 1 1 calc R U . . .
C43 C 0.7403(6) 0.1458(5) 0.3145(2) 0.153(3) Uani 1 1 d . . . . .
H43 H 0.808051 0.119466 0.304908 0.184 Uiso 1 1 calc R U . . .
C44 C 0.7343(5) 0.1750(4) 0.35792(18) 0.1243(19) Uani 1 1 d . . . . .
H44 H 0.799513 0.169302 0.376857 0.149 Uiso 1 1 calc R U . . .
B1 B 0.6326(4) 0.2550(3) 0.42661(16) 0.0645(10) Uani 1 1 d . . . . .
O3 O 0.6820(10) 0.8099(8) 0.3622(4) 0.095(3) Uani 0.742(14) 1 d D . P A 1
C45 C 0.7340(9) 0.7722(13) 0.3247(6) 0.126(5) Uani 0.742(14) 1 d D . P A 1
H45A H 0.724678 0.818096 0.300155 0.151 Uiso 0.742(14) 1 calc R U P A 1
H45B H 0.698659 0.710368 0.315662 0.151 Uiso 0.742(14) 1 calc R U P A 1
C46 C 0.8601(7) 0.7570(9) 0.3371(3) 0.128(3) Uani 0.742(14) 1 d D . P A 1
H46A H 0.875004 0.690226 0.347176 0.154 Uiso 0.742(14) 1 calc R U P A 1
H46B H 0.906591 0.770850 0.312271 0.154 Uiso 0.742(14) 1 calc R U P A 1
C47 C 0.8822(7) 0.8254(9) 0.3719(3) 0.128(3) Uani 0.742(14) 1 d D . P A 1
H47A H 0.917907 0.883833 0.360586 0.154 Uiso 0.742(14) 1 calc R U P A 1
H47B H 0.934031 0.796759 0.394588 0.154 Uiso 0.742(14) 1 calc R U P A 1
C48 C 0.7757(7) 0.8508(8) 0.3905(3) 0.114(3) Uani 0.742(14) 1 d D . P A 1
H48A H 0.768257 0.921688 0.392176 0.136 Uiso 0.742(14) 1 calc R U P A 1
H48B H 0.773473 0.824230 0.420229 0.136 Uiso 0.742(14) 1 calc R U P A 1
O3A O 0.685(3) 0.792(3) 0.3693(14) 0.095(3) Uani 0.258(14) 1 d D . P A 2
C45A C 0.731(2) 0.759(3) 0.3294(13) 0.081(4) Uani 0.258(14) 1 d D . P A 2
H45C H 0.684097 0.780829 0.303735 0.097 Uiso 0.258(14) 1 calc R U P A 2
H45D H 0.736648 0.687912 0.328735 0.097 Uiso 0.258(14) 1 calc R U P A 2
C46A C 0.849(2) 0.806(2) 0.3304(10) 0.128(3) Uani 0.258(14) 1 d D . P A 2
H46C H 0.906678 0.759072 0.340842 0.154 Uiso 0.258(14) 1 calc R U P A 2
H46D H 0.866122 0.827234 0.300863 0.154 Uiso 0.258(14) 1 calc R U P A 2
C47A C 0.847(2) 0.887(2) 0.3592(9) 0.128(3) Uani 0.258(14) 1 d D . P A 2
H47C H 0.855637 0.947567 0.342826 0.154 Uiso 0.258(14) 1 calc R U P A 2
H47D H 0.909776 0.882216 0.381609 0.154 Uiso 0.258(14) 1 calc R U P A 2
C48A C 0.740(2) 0.8854(18) 0.3793(9) 0.114(3) Uani 0.258(14) 1 d D . P A 2
H48C H 0.692098 0.938851 0.367855 0.136 Uiso 0.258(14) 1 calc R U P A 2
H48D H 0.751974 0.893480 0.411108 0.136 Uiso 0.258(14) 1 calc R U P A 2
O1 O 0.1246(3) 0.7599(2) 0.29921(10) 0.1306(11) Uani 0.962(5) 1 d D . P B 3
O2 O 0.2611(2) 0.72365(19) 0.26005(10) 0.1306(11) Uani 0.962(5) 1 d D . P B 3
N1 N 0.2253(3) 0.74934(12) 0.29469(9) 0.0801(11) Uani 0.962(5) 1 d D . P B 3
O1A O 0.2111(11) 0.7546(2) 0.3010(3) 0.1306(11) Uani 0.038(5) 1 d D . P B 4
O2A O 0.3220(17) 0.7137(3) 0.2519(5) 0.1306(11) Uani 0.038(5) 1 d D . P B 4
N1A N 0.2150(14) 0.7270(3) 0.2599(3) 0.0801(11) Uani 0.038(5) 1 d D . P B 4
 
loop_
 _atom_site_aniso_label
 _atom_site_aniso_U_11
 _atom_site_aniso_U_22
 _atom_site_aniso_U_33
 _atom_site_aniso_U_23
 _atom_site_aniso_U_13
 _atom_site_aniso_U_12
Pd1 0.0530(2) 0.0607(2) 0.0498(2) 0.00129(15) -0.00031(15) -0.00209(16)
N2 0.0678(19) 0.0641(19) 0.0593(18) 0.0071(14) -0.0015(14) 0.0000(14)
N3 0.0542(18) 0.0612(15) 0.0470(17) -0.0008(12) 0.0042(14) -0.0033(14)
N4 0.0539(17) 0.0607(17) 0.0566(18) -0.0019(13) 0.0000(12) -0.0020(14)
C1 0.084(3) 0.063(2) 0.069(2) 0.0001(18) -0.0081(19) -0.008(2)
C2 0.081(3) 0.0615(18) 0.063(2) -0.0048(16) -0.007(2) -0.003(2)
C3 0.062(2) 0.069(2) 0.049(2) 0.0044(14) 0.0030(18) -0.0050(19)
C4 0.058(2) 0.068(2) 0.056(2) 0.0040(16) -0.0007(16) -0.0001(19)
C5 0.080(2) 0.072(2) 0.080(3) 0.000(2) 0.004(2) 0.011(2)
C6 0.124(4) 0.073(2) 0.130(4) -0.007(3) -0.006(3) 0.021(3)
C7 0.121(4) 0.108(3) 0.182(6) -0.035(4) -0.016(4) 0.044(3)
C8 0.180(7) 0.113(4) 0.333(11) -0.047(5) -0.058(7) 0.057(4)
C9 0.081(3) 0.075(3) 0.062(2) 0.014(2) -0.0009(19) -0.006(2)
C10 0.076(3) 0.096(3) 0.071(2) 0.008(2) 0.004(2) -0.010(2)
C11 0.110(4) 0.135(4) 0.076(3) 0.014(3) 0.018(3) -0.014(3)
C12 0.119(5) 0.254(7) 0.105(4) -0.004(5) 0.037(4) -0.007(4)
C13 0.056(2) 0.079(2) 0.071(3) 0.008(2) 0.0029(18) -0.0060(19)
C14 0.067(2) 0.084(3) 0.093(3) 0.012(2) 0.012(2) -0.007(2)
C15 0.069(3) 0.100(3) 0.115(4) 0.003(3) 0.028(3) -0.014(2)
C16 0.089(4) 0.107(3) 0.130(4) 0.015(3) 0.029(3) -0.014(3)
C17 0.080(3) 0.063(2) 0.071(3) -0.0097(17) 0.0012(19) 0.001(2)
C18 0.085(3) 0.100(3) 0.076(3) -0.011(2) 0.009(2) 0.007(3)
C19 0.146(5) 0.133(4) 0.136(5) -0.045(3) 0.052(4) 0.006(4)
C20 0.180(6) 0.195(7) 0.160(6) -0.031(5) 0.086(5) 0.027(5)
C21 0.054(2) 0.0621(18) 0.063(2) 0.0067(14) -0.0043(18) -0.0029(17)
C22 0.063(3) 0.075(2) 0.081(3) 0.016(2) 0.007(2) -0.004(2)
C23 0.075(3) 0.075(2) 0.123(4) 0.028(2) 0.014(3) -0.008(2)
C24 0.068(3) 0.061(3) 0.134(4) 0.015(2) -0.010(3) -0.003(2)
C25 0.072(3) 0.061(2) 0.097(3) -0.003(2) -0.014(2) 0.009(2)
C26 0.080(3) 0.0592(19) 0.066(2) 0.0076(17) -0.003(2) 0.005(2)
C27 0.058(2) 0.0591(19) 0.071(2) 0.0027(18) 0.0124(17) 0.0016(17)
C28 0.066(3) 0.072(3) 0.084(3) -0.006(2) -0.0020(19) 0.0113(19)
C29 0.081(3) 0.099(3) 0.114(4) -0.008(3) -0.023(3) 0.020(3)
C30 0.076(3) 0.098(3) 0.130(4) 0.016(3) 0.000(3) 0.025(3)
C31 0.071(3) 0.081(3) 0.161(5) 0.013(3) 0.002(3) 0.018(2)
C32 0.064(3) 0.062(2) 0.147(4) -0.002(2) -0.004(3) 0.004(2)
C33 0.0611(19) 0.0560(19) 0.057(2) -0.0023(17) -0.0005(17) -0.0017(15)
C34 0.065(2) 0.059(2) 0.061(3) 0.0020(17) -0.0012(19) -0.0029(18)
C35 0.069(2) 0.076(3) 0.079(3) 0.011(2) 0.002(2) -0.0088(18)
C36 0.061(3) 0.082(3) 0.110(4) 0.004(2) 0.012(3) -0.0057(19)
C37 0.063(2) 0.072(3) 0.142(4) 0.011(2) 0.007(3) 0.004(2)
C38 0.068(2) 0.060(3) 0.126(4) 0.018(2) 0.009(2) 0.0050(19)
C39 0.088(3) 0.076(3) 0.065(2) 0.001(2) 0.0103(17) -0.009(2)
C40 0.116(3) 0.083(3) 0.077(2) 0.007(2) -0.014(2) -0.025(3)
C41 0.161(5) 0.086(4) 0.075(3) 0.009(3) -0.014(3) -0.040(3)
C42 0.198(6) 0.123(5) 0.088(4) -0.007(4) 0.017(3) -0.025(4)
C43 0.176(6) 0.193(6) 0.094(3) -0.041(4) 0.033(3) 0.028(5)
C44 0.116(4) 0.171(5) 0.088(3) -0.030(3) 0.026(3) 0.018(3)
B1 0.063(2) 0.0628(19) 0.067(2) 0.0013(18) 0.0027(18) -0.0042(18)
O3 0.081(2) 0.104(5) 0.104(5) -0.007(4) 0.020(3) -0.007(3)
C45 0.096(4) 0.174(13) 0.108(6) -0.023(7) 0.021(4) 0.008(5)
C46 0.091(3) 0.133(7) 0.161(6) -0.006(4) 0.018(3) -0.005(3)
C47 0.091(3) 0.133(7) 0.161(6) -0.006(4) 0.018(3) -0.005(3)
C48 0.096(3) 0.113(5) 0.132(5) -0.024(5) 0.010(3) -0.010(4)
O3A 0.081(2) 0.104(5) 0.104(5) -0.007(4) 0.020(3) -0.007(3)
C45A 0.081(5) 0.074(10) 0.088(6) 0.020(6) 0.009(5) 0.020(5)
C46A 0.091(3) 0.133(7) 0.161(6) -0.006(4) 0.018(3) -0.005(3)
C47A 0.091(3) 0.133(7) 0.161(6) -0.006(4) 0.018(3) -0.005(3)
C48A 0.096(3) 0.113(5) 0.132(5) -0.024(5) 0.010(3) -0.010(4)
O1 0.0783(19) 0.225(3) 0.0865(16) -0.0318(16) -0.0135(15) 0.0041(17)
O2 0.0783(19) 0.225(3) 0.0865(16) -0.0318(16) -0.0135(15) 0.0041(17)
N1 0.0773(19) 0.090(2) 0.0712(18) 0.0079(17) -0.0075(19) -0.0020(19)
O1A 0.0783(19) 0.225(3) 0.0865(16) -0.0318(16) -0.0135(15) 0.0041(17)
O2A 0.0783(19) 0.225(3) 0.0865(16) -0.0318(16) -0.0135(15) 0.0041(17)
N1A 0.0773(19) 0.090(2) 0.0712(18) 0.0079(17) -0.0075(19) -0.0020(19)
 
_geom_special_details
;
 All esds (except the esd in the dihedral angle between two l.s. planes)
 are estimated using the full covariance matrix.  The cell esds are taken
 into account individually in the estimation of esds in distances, angles
 and torsion angles; correlations between esds in cell parameters are only
 used when they are defined by crystal symmetry.  An approximate (isotropic)
 treatment of cell esds is used for estimating esds involving l.s. planes.
;
 
loop_
 _geom_bond_atom_site_label_1
 _geom_bond_atom_site_label_2
 _geom_bond_distance
 _geom_bond_site_symmetry_2
 _geom_bond_publ_flag
Pd1 O1A 1.999(9) . ?
Pd1 N3 2.020(3) . ?
Pd1 N1 2.031(2) . ?
Pd1 N2 2.093(3) . ?
Pd1 N4 2.099(3) . ?
N2 C9 1.494(4) . ?
N2 C1 1.510(4) . ?
N2 C5 1.516(4) . ?
N3 C3 1.485(4) . ?
N3 C2 1.487(4) . ?
N3 H3 0.9800 . ?
N4 C17 1.490(4) . ?
N4 C4 1.501(4) . ?
N4 C13 1.523(4) . ?
C1 C2 1.506(5) . ?
C1 H1A 0.9700 . ?
C1 H1B 0.9700 . ?
C2 H2A 0.9700 . ?
C2 H2B 0.9700 . ?
C3 C4 1.500(5) . ?
C3 H3A 0.9700 . ?
C3 H3B 0.9700 . ?
C4 H4A 0.9700 . ?
C4 H4B 0.9700 . ?
C5 C6 1.512(5) . ?
C5 H5A 0.9700 . ?
C5 H5B 0.9700 . ?
C6 C7 1.520(6) . ?
C6 H6A 0.9700 . ?
C6 H6B 0.9700 . ?
C7 C8 1.473(7) . ?
C7 H7A 0.9700 . ?
C7 H7B 0.9700 . ?
C8 H8A 0.9600 . ?
C8 H8B 0.9600 . ?
C8 H8C 0.9600 . ?
C9 C10 1.491(5) . ?
C9 H9A 0.9700 . ?
C9 H9B 0.9700 . ?
C10 C11 1.518(5) . ?
C10 H10A 0.9700 . ?
C10 H10B 0.9700 . ?
C11 C12 1.490(6) . ?
C11 H11A 0.9700 . ?
C11 H11B 0.9700 . ?
C12 H12A 0.9600 . ?
C12 H12B 0.9600 . ?
C12 H12C 0.9600 . ?
C13 C14 1.504(5) . ?
C13 H13A 0.9700 . ?
C13 H13B 0.9700 . ?
C14 C15 1.511(5) . ?
C14 H14A 0.9700 . ?
C14 H14B 0.9700 . ?
C15 C16 1.502(6) . ?
C15 H15A 0.9700 . ?
C15 H15B 0.9700 . ?
C16 H16A 0.9600 . ?
C16 H16B 0.9600 . ?
C16 H16C 0.9600 . ?
C17 C18 1.492(5) . ?
C17 H17A 0.9700 . ?
C17 H17B 0.9700 . ?
C18 C19 1.532(6) . ?
C18 H18A 0.9700 . ?
C18 H18B 0.9700 . ?
C19 C20 1.410(7) . ?
C19 H19A 0.9700 . ?
C19 H19B 0.9700 . ?
C20 H20A 0.9600 . ?
C20 H20B 0.9600 . ?
C20 H20C 0.9600 . ?
C21 C22 1.388(5) . ?
C21 C26 1.389(5) . ?
C21 B1 1.638(5) . ?
C22 C23 1.378(5) . ?
C22 H22 0.9300 . ?
C23 C24 1.372(6) . ?
C23 H23 0.9300 . ?
C24 C25 1.366(6) . ?
C24 H24 0.9300 . ?
C25 C26 1.381(5) . ?
C25 H25 0.9300 . ?
C26 H26 0.9300 . ?
C27 C28 1.383(5) . ?
C27 C32 1.395(5) . ?
C27 B1 1.651(6) . ?
C28 C29 1.396(6) . ?
C28 H28 0.9300 . ?
C29 C30 1.350(6) . ?
C29 H29 0.9300 . ?
C30 C31 1.372(6) . ?
C30 H30 0.9300 . ?
C31 C32 1.404(6) . ?
C31 H31 0.9300 . ?
C32 H32 0.9300 . ?
C33 C34 1.384(5) . ?
C33 C38 1.392(5) . ?
C33 B1 1.654(6) . ?
C34 C35 1.377(5) . ?
C34 H34 0.9300 . ?
C35 C36 1.380(5) . ?
C35 H35 0.9300 . ?
C36 C37 1.372(6) . ?
C36 H36 0.9300 . ?
C37 C38 1.377(6) . ?
C37 H37 0.9300 . ?
C38 H38 0.9300 . ?
C39 C40 1.377(6) . ?
C39 C44 1.388(6) . ?
C39 B1 1.674(6) . ?
C40 C41 1.415(6) . ?
C40 H40 0.9300 . ?
C41 C42 1.357(8) . ?
C41 H41 0.9300 . ?
C42 C43 1.356(8) . ?
C42 H42 0.9300 . ?
C43 C44 1.378(7) . ?
C43 H43 0.9300 . ?
C44 H44 0.9300 . ?
O3 C45 1.413(8) . ?
O3 C48 1.461(12) . ?
C45 C46 1.514(12) . ?
C45 H45A 0.9700 . ?
C45 H45B 0.9700 . ?
C46 C47 1.417(9) . ?
C46 H46A 0.9700 . ?
C46 H46B 0.9700 . ?
C47 C48 1.437(8) . ?
C47 H47A 0.9700 . ?
C47 H47B 0.9700 . ?
C48 H48A 0.9700 . ?
C48 H48B 0.9700 . ?
O3A C45A 1.420(16) . ?
O3A C48A 1.46(2) . ?
C45A C46A 1.515(18) . ?
C45A H45C 0.9700 . ?
C45A H45D 0.9700 . ?
C46A C47A 1.405(16) . ?
C46A H46C 0.9700 . ?
C46A H46D 0.9700 . ?
C47A C48A 1.423(16) . ?
C47A H47C 0.9700 . ?
C47A H47D 0.9700 . ?
C48A H48C 0.9700 . ?
C48A H48D 0.9700 . ?
O1 N1 1.2013(10) . ?
O2 N1 1.2011(10) . ?
O1A N1A 1.3000(10) . ?
O2A N1A 1.3001(10) . ?
 
loop_
 _geom_angle_atom_site_label_1
 _geom_angle_atom_site_label_2
 _geom_angle_atom_site_label_3
 _geom_angle
 _geom_angle_site_symmetry_1
 _geom_angle_site_symmetry_3
 _geom_angle_publ_flag
O1A Pd1 N3 172.6(4) . . ?
N3 Pd1 N1 179.42(9) . . ?
O1A Pd1 N2 94.48(10) . . ?
N3 Pd1 N2 85.05(11) . . ?
N1 Pd1 N2 95.52(9) . . ?
O1A Pd1 N4 93.96(9) . . ?
N3 Pd1 N4 85.19(11) . . ?
N1 Pd1 N4 94.28(9) . . ?
N2 Pd1 N4 166.28(11) . . ?
C9 N2 C1 110.3(3) . . ?
C9 N2 C5 109.9(3) . . ?
C1 N2 C5 110.5(3) . . ?
C9 N2 Pd1 115.1(2) . . ?
C1 N2 Pd1 105.4(2) . . ?
C5 N2 Pd1 105.4(2) . . ?
C3 N3 C2 117.2(3) . . ?
C3 N3 Pd1 107.6(2) . . ?
C2 N3 Pd1 107.8(2) . . ?
C3 N3 H3 108.0 . . ?
C2 N3 H3 108.0 . . ?
Pd1 N3 H3 108.0 . . ?
C17 N4 C4 109.7(3) . . ?
C17 N4 C13 110.9(3) . . ?
C4 N4 C13 110.6(3) . . ?
C17 N4 Pd1 115.6(2) . . ?
C4 N4 Pd1 105.3(2) . . ?
C13 N4 Pd1 104.6(2) . . ?
C2 C1 N2 110.1(3) . . ?
C2 C1 H1A 109.6 . . ?
N2 C1 H1A 109.6 . . ?
C2 C1 H1B 109.6 . . ?
N2 C1 H1B 109.6 . . ?
H1A C1 H1B 108.2 . . ?
N3 C2 C1 106.5(3) . . ?
N3 C2 H2A 110.4 . . ?
C1 C2 H2A 110.4 . . ?
N3 C2 H2B 110.4 . . ?
C1 C2 H2B 110.4 . . ?
H2A C2 H2B 108.6 . . ?
N3 C3 C4 107.0(3) . . ?
N3 C3 H3A 110.3 . . ?
C4 C3 H3A 110.3 . . ?
N3 C3 H3B 110.3 . . ?
C4 C3 H3B 110.3 . . ?
H3A C3 H3B 108.6 . . ?
C3 C4 N4 111.4(3) . . ?
C3 C4 H4A 109.3 . . ?
N4 C4 H4A 109.3 . . ?
C3 C4 H4B 109.3 . . ?
N4 C4 H4B 109.3 . . ?
H4A C4 H4B 108.0 . . ?
C6 C5 N2 117.4(4) . . ?
C6 C5 H5A 108.0 . . ?
N2 C5 H5A 108.0 . . ?
C6 C5 H5B 108.0 . . ?
N2 C5 H5B 108.0 . . ?
H5A C5 H5B 107.2 . . ?
C5 C6 C7 111.6(4) . . ?
C5 C6 H6A 109.3 . . ?
C7 C6 H6A 109.3 . . ?
C5 C6 H6B 109.3 . . ?
C7 C6 H6B 109.3 . . ?
H6A C6 H6B 108.0 . . ?
C8 C7 C6 111.4(6) . . ?
C8 C7 H7A 109.3 . . ?
C6 C7 H7A 109.3 . . ?
C8 C7 H7B 109.3 . . ?
C6 C7 H7B 109.3 . . ?
H7A C7 H7B 108.0 . . ?
C7 C8 H8A 109.5 . . ?
C7 C8 H8B 109.5 . . ?
H8A C8 H8B 109.5 . . ?
C7 C8 H8C 109.5 . . ?
H8A C8 H8C 109.5 . . ?
H8B C8 H8C 109.5 . . ?
C10 C9 N2 114.9(3) . . ?
C10 C9 H9A 108.6 . . ?
N2 C9 H9A 108.6 . . ?
C10 C9 H9B 108.6 . . ?
N2 C9 H9B 108.6 . . ?
H9A C9 H9B 107.5 . . ?
C9 C10 C11 111.5(4) . . ?
C9 C10 H10A 109.3 . . ?
C11 C10 H10A 109.3 . . ?
C9 C10 H10B 109.3 . . ?
C11 C10 H10B 109.3 . . ?
H10A C10 H10B 108.0 . . ?
C12 C11 C10 113.6(4) . . ?
C12 C11 H11A 108.8 . . ?
C10 C11 H11A 108.8 . . ?
C12 C11 H11B 108.8 . . ?
C10 C11 H11B 108.8 . . ?
H11A C11 H11B 107.7 . . ?
C11 C12 H12A 109.5 . . ?
C11 C12 H12B 109.5 . . ?
H12A C12 H12B 109.5 . . ?
C11 C12 H12C 109.5 . . ?
H12A C12 H12C 109.5 . . ?
H12B C12 H12C 109.5 . . ?
C14 C13 N4 117.4(3) . . ?
C14 C13 H13A 108.0 . . ?
N4 C13 H13A 108.0 . . ?
C14 C13 H13B 108.0 . . ?
N4 C13 H13B 108.0 . . ?
H13A C13 H13B 107.2 . . ?
C13 C14 C15 111.0(3) . . ?
C13 C14 H14A 109.4 . . ?
C15 C14 H14A 109.4 . . ?
C13 C14 H14B 109.4 . . ?
C15 C14 H14B 109.4 . . ?
H14A C14 H14B 108.0 . . ?
C16 C15 C14 113.6(4) . . ?
C16 C15 H15A 108.8 . . ?
C14 C15 H15A 108.8 . . ?
C16 C15 H15B 108.8 . . ?
C14 C15 H15B 108.8 . . ?
H15A C15 H15B 107.7 . . ?
C15 C16 H16A 109.5 . . ?
C15 C16 H16B 109.5 . . ?
H16A C16 H16B 109.5 . . ?
C15 C16 H16C 109.5 . . ?
H16A C16 H16C 109.5 . . ?
H16B C16 H16C 109.5 . . ?
N4 C17 C18 114.9(3) . . ?
N4 C17 H17A 108.5 . . ?
C18 C17 H17A 108.5 . . ?
N4 C17 H17B 108.5 . . ?
C18 C17 H17B 108.5 . . ?
H17A C17 H17B 107.5 . . ?
C17 C18 C19 111.0(4) . . ?
C17 C18 H18A 109.4 . . ?
C19 C18 H18A 109.4 . . ?
C17 C18 H18B 109.4 . . ?
C19 C18 H18B 109.4 . . ?
H18A C18 H18B 108.0 . . ?
C20 C19 C18 114.9(5) . . ?
C20 C19 H19A 108.5 . . ?
C18 C19 H19A 108.5 . . ?
C20 C19 H19B 108.5 . . ?
C18 C19 H19B 108.5 . . ?
H19A C19 H19B 107.5 . . ?
C19 C20 H20A 109.5 . . ?
C19 C20 H20B 109.5 . . ?
H20A C20 H20B 109.5 . . ?
C19 C20 H20C 109.5 . . ?
H20A C20 H20C 109.5 . . ?
H20B C20 H20C 109.5 . . ?
C22 C21 C26 114.4(4) . . ?
C22 C21 B1 123.9(4) . . ?
C26 C21 B1 121.6(4) . . ?
C23 C22 C21 123.0(4) . . ?
C23 C22 H22 118.5 . . ?
C21 C22 H22 118.5 . . ?
C24 C23 C22 120.3(5) . . ?
C24 C23 H23 119.8 . . ?
C22 C23 H23 119.8 . . ?
C25 C24 C23 118.8(4) . . ?
C25 C24 H24 120.6 . . ?
C23 C24 H24 120.6 . . ?
C24 C25 C26 119.9(4) . . ?
C24 C25 H25 120.1 . . ?
C26 C25 H25 120.1 . . ?
C25 C26 C21 123.5(4) . . ?
C25 C26 H26 118.2 . . ?
C21 C26 H26 118.2 . . ?
C28 C27 C32 114.1(4) . . ?
C28 C27 B1 124.5(3) . . ?
C32 C27 B1 121.4(4) . . ?
C27 C28 C29 123.9(4) . . ?
C27 C28 H28 118.1 . . ?
C29 C28 H28 118.1 . . ?
C30 C29 C28 120.1(5) . . ?
C30 C29 H29 119.9 . . ?
C28 C29 H29 119.9 . . ?
C29 C30 C31 119.1(5) . . ?
C29 C30 H30 120.5 . . ?
C31 C30 H30 120.5 . . ?
C30 C31 C32 120.2(5) . . ?
C30 C31 H31 119.9 . . ?
C32 C31 H31 119.9 . . ?
C27 C32 C31 122.6(4) . . ?
C27 C32 H32 118.7 . . ?
C31 C32 H32 118.7 . . ?
C34 C33 C38 114.3(4) . . ?
C34 C33 B1 124.2(3) . . ?
C38 C33 B1 121.5(3) . . ?
C35 C34 C33 123.2(4) . . ?
C35 C34 H34 118.4 . . ?
C33 C34 H34 118.4 . . ?
C34 C35 C36 120.8(4) . . ?
C34 C35 H35 119.6 . . ?
C36 C35 H35 119.6 . . ?
C37 C36 C35 117.7(4) . . ?
C37 C36 H36 121.1 . . ?
C35 C36 H36 121.1 . . ?
C36 C37 C38 120.5(4) . . ?
C36 C37 H37 119.8 . . ?
C38 C37 H37 119.8 . . ?
C37 C38 C33 123.6(4) . . ?
C37 C38 H38 118.2 . . ?
C33 C38 H38 118.2 . . ?
C40 C39 C44 115.4(5) . . ?
C40 C39 B1 122.4(4) . . ?
C44 C39 B1 122.0(4) . . ?
C39 C40 C41 122.0(5) . . ?
C39 C40 H40 119.0 . . ?
C41 C40 H40 119.0 . . ?
C42 C41 C40 119.6(6) . . ?
C42 C41 H41 120.2 . . ?
C40 C41 H41 120.2 . . ?
C43 C42 C41 119.7(7) . . ?
C43 C42 H42 120.2 . . ?
C41 C42 H42 120.2 . . ?
C42 C43 C44 120.3(7) . . ?
C42 C43 H43 119.9 . . ?
C44 C43 H43 119.9 . . ?
C43 C44 C39 122.9(6) . . ?
C43 C44 H44 118.5 . . ?
C39 C44 H44 118.5 . . ?
C21 B1 C27 108.5(3) . . ?
C21 B1 C33 110.8(3) . . ?
C27 B1 C33 110.5(3) . . ?
C21 B1 C39 109.5(3) . . ?
C27 B1 C39 110.0(3) . . ?
C33 B1 C39 107.5(3) . . ?
C45 O3 C48 105.4(7) . . ?
O3 C45 C46 108.0(9) . . ?
O3 C45 H45A 110.1 . . ?
C46 C45 H45A 110.1 . . ?
O3 C45 H45B 110.1 . . ?
C46 C45 H45B 110.1 . . ?
H45A C45 H45B 108.4 . . ?
C47 C46 C45 103.1(7) . . ?
C47 C46 H46A 111.1 . . ?
C45 C46 H46A 111.1 . . ?
C47 C46 H46B 111.1 . . ?
C45 C46 H46B 111.1 . . ?
H46A C46 H46B 109.1 . . ?
C46 C47 C48 108.9(7) . . ?
C46 C47 H47A 109.9 . . ?
C48 C47 H47A 109.9 . . ?
C46 C47 H47B 109.9 . . ?
C48 C47 H47B 109.9 . . ?
H47A C47 H47B 108.3 . . ?
C47 C48 O3 108.4(7) . . ?
C47 C48 H48A 110.0 . . ?
O3 C48 H48A 110.0 . . ?
C47 C48 H48B 110.0 . . ?
O3 C48 H48B 110.0 . . ?
H48A C48 H48B 108.4 . . ?
C45A O3A C48A 105.2(18) . . ?
O3A C45A C46A 104.0(15) . . ?
O3A C45A H45C 111.0 . . ?
C46A C45A H45C 111.0 . . ?
O3A C45A H45D 111.0 . . ?
C46A C45A H45D 111.0 . . ?
H45C C45A H45D 109.0 . . ?
C47A C46A C45A 107.4(15) . . ?
C47A C46A H46C 110.2 . . ?
C45A C46A H46C 110.2 . . ?
C47A C46A H46D 110.2 . . ?
C45A C46A H46D 110.2 . . ?
H46C C46A H46D 108.5 . . ?
C46A C47A C48A 107.2(14) . . ?
C46A C47A H47C 110.3 . . ?
C48A C47A H47C 110.3 . . ?
C46A C47A H47D 110.3 . . ?
C48A C47A H47D 110.3 . . ?
H47C C47A H47D 108.5 . . ?
C47A C48A O3A 108.4(15) . . ?
C47A C48A H48C 110.0 . . ?
O3A C48A H48C 110.0 . . ?
C47A C48A H48D 110.0 . . ?
O3A C48A H48D 110.0 . . ?
H48C C48A H48D 108.4 . . ?
O1 N1 O2 121.74(15) . . ?
O1 N1 Pd1 119.8(2) . . ?
O2 N1 Pd1 118.5(2) . . ?
N1A O1A Pd1 129.3(7) . . ?
O1A N1A O2A 107.73(12) . . ?
 
loop_
 _geom_torsion_atom_site_label_1
 _geom_torsion_atom_site_label_2
 _geom_torsion_atom_site_label_3
 _geom_torsion_atom_site_label_4
 _geom_torsion
 _geom_torsion_site_symmetry_1
 _geom_torsion_site_symmetry_2
 _geom_torsion_site_symmetry_3
 _geom_torsion_site_symmetry_4
 _geom_torsion_publ_flag
C9 N2 C1 C2 -160.8(3) . . . . ?
C5 N2 C1 C2 77.4(4) . . . . ?
Pd1 N2 C1 C2 -36.0(3) . . . . ?
C3 N3 C2 C1 -167.6(3) . . . . ?
Pd1 N3 C2 C1 -46.0(3) . . . . ?
N2 C1 C2 N3 55.3(4) . . . . ?
C2 N3 C3 C4 167.1(3) . . . . ?
Pd1 N3 C3 C4 45.4(3) . . . . ?
N3 C3 C4 N4 -53.5(4) . . . . ?
C17 N4 C4 C3 158.4(3) . . . . ?
C13 N4 C4 C3 -79.0(4) . . . . ?
Pd1 N4 C4 C3 33.4(3) . . . . ?
C9 N2 C5 C6 -57.2(5) . . . . ?
C1 N2 C5 C6 64.8(4) . . . . ?
Pd1 N2 C5 C6 178.2(3) . . . . ?
N2 C5 C6 C7 -178.8(4) . . . . ?
C5 C6 C7 C8 -174.0(5) . . . . ?
C1 N2 C9 C10 67.3(4) . . . . ?
C5 N2 C9 C10 -170.6(3) . . . . ?
Pd1 N2 C9 C10 -51.8(4) . . . . ?
N2 C9 C10 C11 172.5(4) . . . . ?
C9 C10 C11 C12 171.4(5) . . . . ?
C17 N4 C13 C14 55.7(4) . . . . ?
C4 N4 C13 C14 -66.2(4) . . . . ?
Pd1 N4 C13 C14 -179.1(3) . . . . ?
N4 C13 C14 C15 -178.8(3) . . . . ?
C13 C14 C15 C16 179.3(4) . . . . ?
C4 N4 C17 C18 -69.3(4) . . . . ?
C13 N4 C17 C18 168.2(3) . . . . ?
Pd1 N4 C17 C18 49.5(4) . . . . ?
N4 C17 C18 C19 -179.3(4) . . . . ?
C17 C18 C19 C20 -173.6(5) . . . . ?
C26 C21 C22 C23 2.0(6) . . . . ?
B1 C21 C22 C23 -173.6(4) . . . . ?
C21 C22 C23 C24 0.5(7) . . . . ?
C22 C23 C24 C25 -2.4(7) . . . . ?
C23 C24 C25 C26 1.7(6) . . . . ?
C24 C25 C26 C21 1.0(6) . . . . ?
C22 C21 C26 C25 -2.8(6) . . . . ?
B1 C21 C26 C25 173.0(4) . . . . ?
C32 C27 C28 C29 -1.9(6) . . . . ?
B1 C27 C28 C29 178.0(4) . . . . ?
C27 C28 C29 C30 0.3(8) . . . . ?
C28 C29 C30 C31 1.6(8) . . . . ?
C29 C30 C31 C32 -1.8(8) . . . . ?
C28 C27 C32 C31 1.7(6) . . . . ?
B1 C27 C32 C31 -178.2(4) . . . . ?
C30 C31 C32 C27 0.1(8) . . . . ?
C38 C33 C34 C35 0.5(6) . . . . ?
B1 C33 C34 C35 -176.9(4) . . . . ?
C33 C34 C35 C36 -1.2(6) . . . . ?
C34 C35 C36 C37 1.6(7) . . . . ?
C35 C36 C37 C38 -1.4(7) . . . . ?
C36 C37 C38 C33 0.7(8) . . . . ?
C34 C33 C38 C37 -0.3(7) . . . . ?
B1 C33 C38 C37 177.2(4) . . . . ?
C44 C39 C40 C41 -1.2(6) . . . . ?
B1 C39 C40 C41 173.7(4) . . . . ?
C39 C40 C41 C42 2.2(8) . . . . ?
C40 C41 C42 C43 -1.2(9) . . . . ?
C41 C42 C43 C44 -0.6(11) . . . . ?
C42 C43 C44 C39 1.6(11) . . . . ?
C40 C39 C44 C43 -0.6(8) . . . . ?
B1 C39 C44 C43 -175.6(5) . . . . ?
C22 C21 B1 C27 99.3(4) . . . . ?
C26 C21 B1 C27 -76.0(5) . . . . ?
C22 C21 B1 C33 -139.2(4) . . . . ?
C26 C21 B1 C33 45.5(5) . . . . ?
C22 C21 B1 C39 -20.8(5) . . . . ?
C26 C21 B1 C39 163.9(4) . . . . ?
C28 C27 B1 C21 13.5(6) . . . . ?
C32 C27 B1 C21 -166.6(4) . . . . ?
C28 C27 B1 C33 -108.1(4) . . . . ?
C32 C27 B1 C33 71.8(5) . . . . ?
C28 C27 B1 C39 133.4(4) . . . . ?
C32 C27 B1 C39 -46.7(5) . . . . ?
C34 C33 B1 C21 -148.4(3) . . . . ?
C38 C33 B1 C21 34.3(5) . . . . ?
C34 C33 B1 C27 -28.1(5) . . . . ?
C38 C33 B1 C27 154.7(4) . . . . ?
C34 C33 B1 C39 91.9(4) . . . . ?
C38 C33 B1 C39 -85.3(5) . . . . ?
C40 C39 B1 C21 -81.3(5) . . . . ?
C44 C39 B1 C21 93.4(5) . . . . ?
C40 C39 B1 C27 159.5(4) . . . . ?
C44 C39 B1 C27 -25.9(6) . . . . ?
C40 C39 B1 C33 39.1(5) . . . . ?
C44 C39 B1 C33 -146.2(4) . . . . ?
C48 O3 C45 C46 20.1(15) . . . . ?
O3 C45 C46 C47 -25.6(15) . . . . ?
C45 C46 C47 C48 20.7(14) . . . . ?
C46 C47 C48 O3 -9.4(13) . . . . ?
C45 O3 C48 C47 -7.2(14) . . . . ?
C48A O3A C45A C46A 28(4) . . . . ?
O3A C45A C46A C47A -21(4) . . . . ?
C45A C46A C47A C48A 6(4) . . . . ?
C46A C47A C48A O3A 11(4) . . . . ?
C45A O3A C48A C47A -25(4) . . . . ?
Pd1 O1A N1A O2A 0.00(3) . . . . ?
 
_refine_diff_density_max    0.385
_refine_diff_density_min   -0.407
_refine_diff_density_rms    0.059

_shelx_res_file
;
TITL shelxt in P 1 21/n 1
    08_decay.res
    created by SHELXL-2018/3 at 09:47:48 on 03-Apr-2020
CELL 0.534 11.6873 13.6063 30.2228 90 93.278 90
ZERR 4 0.000746 0.00078 0.001628 0 0.005289 0
LATT 1
SYMM 0.5-X,0.5+Y,0.5-Z
SFAC C H B N O Pd
DISP B 0 0 4.561
DISP C 0.001 0.001 6.94
DISP H -0 0 0.611
DISP N 0.003 0.002 10.693
DISP O 0.005 0.003 16.398
DISP Pd -2.504 0.615 1934.604
UNIT 192 292 4 16 12 4
DFIX 1.2 0.001 N1 O1 N1 O2
DFIX 1.3 0.001 O1A N1A N1A O2A
DFIX 2 0.01 Pd1 O1A
DANG 2.1 0.001 O1 O2 O1A O2A
FLAT 0.001 Pd1 O1 O2 N1 O1A O2A N1A
RIGU 0.001 0.002
EADP O3 O3A
EADP C48 C48A
EADP C46 C46A C47 C47A
EADP O1 O1A O2 O2A
EADP N1 N1A

L.S. 20
PLAN  5
SIZE 0.1 0.1 0.05
TEMP 9
BOND $H
list 4
CONF
fmap 2
acta
SHEL 999 0.8
OMIT -1 2 3
OMIT -2 1 5
OMIT 3 1 13
OMIT 0 8 4
OMIT 2 0 16
OMIT 6 4 30
OMIT -2 1 2
REM <olex2.extras>
REM <HklSrc "%.\\08_decay.hkl">
REM </olex2.extras>

WGHT    0.048800
FVAR       0.22880   0.74194   0.96198
PD1   6    0.339509    0.775167    0.346564    11.00000    0.05295    0.06074 =
         0.04982    0.00129   -0.00031   -0.00209
N2    4    0.345220    0.927603    0.337620    11.00000    0.06781    0.06410 =
         0.05931    0.00715   -0.00151    0.00004
N3    4    0.453524    0.799389    0.398205    11.00000    0.05417    0.06115 =
         0.04702   -0.00084    0.00421   -0.00331
AFIX  13
H3    2    0.530605    0.789354    0.387850    11.00000   -1.20000
AFIX   0
N4    4    0.331287    0.631521    0.371510    11.00000    0.05394    0.06066 =
         0.05662   -0.00194    0.00001   -0.00195
C1    1    0.440631    0.963459    0.369398    11.00000    0.08407    0.06305 =
         0.06889    0.00007   -0.00807   -0.00778
AFIX  23
H1A   2    0.513441    0.957392    0.355761    11.00000   -1.20000
H1B   2    0.428723    1.032269    0.376156    11.00000   -1.20000
AFIX   0
C2    1    0.443459    0.904104    0.411516    11.00000    0.08073    0.06155 =
         0.06344   -0.00475   -0.00667   -0.00253
AFIX  23
H2A   2    0.508461    0.923150    0.431030    11.00000   -1.20000
H2B   2    0.373833    0.914374    0.426892    11.00000   -1.20000
AFIX   0
C3    1    0.433752    0.723839    0.432410    11.00000    0.06230    0.06915 =
         0.04945    0.00443    0.00295   -0.00498
AFIX  23
H3A   2    0.364778    0.738878    0.447472    11.00000   -1.20000
H3B   2    0.497931    0.721832    0.454209    11.00000   -1.20000
AFIX   0
C4    1    0.421336    0.626999    0.408890    11.00000    0.05770    0.06789 =
         0.05561    0.00397   -0.00071   -0.00006
AFIX  23
H4A   2    0.400914    0.576748    0.429795    11.00000   -1.20000
H4B   2    0.494135    0.608848    0.397332    11.00000   -1.20000
AFIX   0
C5    1    0.230376    0.965368    0.351278    11.00000    0.07951    0.07175 =
         0.08037    0.00050    0.00385    0.01065
AFIX  23
H5A   2    0.170899    0.934328    0.332426    11.00000   -1.20000
H5B   2    0.220301    0.943563    0.381363    11.00000   -1.20000
AFIX   0
C6    1    0.210834    1.075160    0.349558    11.00000    0.12387    0.07318 =
         0.12975   -0.00652   -0.00592    0.02144
AFIX  23
H6A   2    0.217333    1.098111    0.319419    11.00000   -1.20000
H6B   2    0.269549    1.107703    0.368223    11.00000   -1.20000
AFIX   0
C7    1    0.093502    1.102409    0.365017    11.00000    0.12060    0.10808 =
         0.18197   -0.03542   -0.01557    0.04402
AFIX  23
H7A   2    0.035210    1.064606    0.348431    11.00000   -1.20000
H7B   2    0.089872    1.085780    0.396115    11.00000   -1.20000
AFIX   0
C8    1    0.069881    1.207996    0.358885    11.00000    0.18023    0.11257 =
         0.33294   -0.04690   -0.05827    0.05665
AFIX 137
H8A   2    0.001776    1.225111    0.373449    11.00000   -1.50000
H8B   2    0.059079    1.222245    0.327818    11.00000   -1.50000
H8C   2    0.133390    1.245462    0.371392    11.00000   -1.50000
AFIX   0
C9    1    0.365167    0.960405    0.291526    11.00000    0.08070    0.07523 =
         0.06208    0.01427   -0.00088   -0.00619
AFIX  23
H9A   2    0.297277    0.945650    0.272734    11.00000   -1.20000
H9B   2    0.375097    1.031184    0.291646    11.00000   -1.20000
AFIX   0
C10   1    0.466235    0.914702    0.271657    11.00000    0.07647    0.09558 =
         0.07128    0.00847    0.00429   -0.00964
AFIX  23
H10A  2    0.461861    0.843824    0.274566    11.00000   -1.20000
H10B  2    0.535829    0.936702    0.287690    11.00000   -1.20000
AFIX   0
C11   1    0.471388    0.941417    0.223054    11.00000    0.10988    0.13473 =
         0.07607    0.01448    0.01804   -0.01366
AFIX  23
H11A  2    0.407116    0.911035    0.206556    11.00000   -1.20000
H11B  2    0.463327    1.012066    0.219914    11.00000   -1.20000
AFIX   0
C12   1    0.579557    0.910237    0.203339    11.00000    0.11918    0.25365 =
         0.10517   -0.00391    0.03713   -0.00704
AFIX 137
H12A  2    0.578753    0.931527    0.173040    11.00000   -1.50000
H12B  2    0.585825    0.839926    0.204540    11.00000   -1.50000
H12C  2    0.643798    0.939165    0.219734    11.00000   -1.50000
AFIX   0
C13   1    0.212036    0.623738    0.389042    11.00000    0.05568    0.07916 =
         0.07132    0.00796    0.00290   -0.00604
AFIX  23
H13A  2    0.204195    0.675495    0.410732    11.00000   -1.20000
H13B  2    0.156538    0.636755    0.364650    11.00000   -1.20000
AFIX   0
C14   1    0.180322    0.528059    0.410028    11.00000    0.06690    0.08354 =
         0.09310    0.01248    0.01225   -0.00738
AFIX  23
H14A  2    0.232738    0.514943    0.435389    11.00000   -1.20000
H14B  2    0.187466    0.475089    0.388884    11.00000   -1.20000
AFIX   0
C15   1    0.058992    0.531165    0.424786    11.00000    0.06898    0.10006 =
         0.11500    0.00336    0.02790   -0.01356
AFIX  23
H15A  2    0.052736    0.584196    0.445962    11.00000   -1.20000
H15B  2    0.007408    0.545741    0.399347    11.00000   -1.20000
AFIX   0
C16   1    0.021518    0.437124    0.445578    11.00000    0.08884    0.10696 =
         0.12983    0.01494    0.02857   -0.01382
AFIX 137
H16A  2    0.025230    0.384492    0.424554    11.00000   -1.50000
H16B  2   -0.055778    0.444004    0.454300    11.00000   -1.50000
H16C  2    0.071150    0.422761    0.471170    11.00000   -1.50000
AFIX   0
C17   1    0.350856    0.551620    0.339095    11.00000    0.08016    0.06273 =
         0.07061   -0.00970    0.00122    0.00117
AFIX  23
H17A  2    0.284342    0.547443    0.318463    11.00000   -1.20000
H17B  2    0.357008    0.489724    0.354977    11.00000   -1.20000
AFIX   0
C18   1    0.454956    0.564097    0.313278    11.00000    0.08477    0.09980 =
         0.07640   -0.01101    0.00875    0.00743
AFIX  23
H18A  2    0.522438    0.566577    0.333481    11.00000   -1.20000
H18B  2    0.449912    0.625760    0.297178    11.00000   -1.20000
AFIX   0
C19   1    0.466786    0.479266    0.280529    11.00000    0.14618    0.13336 =
         0.13630   -0.04530    0.05225    0.00607
AFIX  23
H19A  2    0.461806    0.417754    0.296528    11.00000   -1.20000
H19B  2    0.402565    0.481680    0.258758    11.00000   -1.20000
AFIX   0
C20   1    0.569216    0.479334    0.258012    11.00000    0.18018    0.19486 =
         0.16026   -0.03073    0.08622    0.02750
AFIX 137
H20A  2    0.578492    0.416791    0.243958    11.00000   -1.50000
H20B  2    0.632996    0.491046    0.278782    11.00000   -1.50000
H20C  2    0.565874    0.530212    0.235969    11.00000   -1.50000
AFIX   0

C21   1    0.656079    0.373702    0.427033    11.00000    0.05385    0.06206 =
         0.06278    0.00669   -0.00429   -0.00295
C22   1    0.708936    0.423639    0.393735    11.00000    0.06270    0.07496 =
         0.08081    0.01644    0.00704   -0.00395
AFIX  43
H22   2    0.725648    0.389320    0.368287    11.00000   -1.20000
AFIX   0
C23   1    0.737790    0.521742    0.396652    11.00000    0.07548    0.07531 =
         0.12348    0.02757    0.01354   -0.00801
AFIX  43
H23   2    0.772576    0.552082    0.373339    11.00000   -1.20000
AFIX   0
C24   1    0.715469    0.574851    0.433755    11.00000    0.06768    0.06095 =
         0.13383    0.01509   -0.01008   -0.00296
AFIX  43
H24   2    0.737393    0.640403    0.436319    11.00000   -1.20000
AFIX   0
C25   1    0.660446    0.529717    0.466879    11.00000    0.07203    0.06101 =
         0.09684   -0.00345   -0.01386    0.00896
AFIX  43
H25   2    0.642753    0.564977    0.491948    11.00000   -1.20000
AFIX   0
C26   1    0.631162    0.431655    0.463062    11.00000    0.08016    0.05919 =
         0.06624    0.00760   -0.00318    0.00519
AFIX  43
H26   2    0.592686    0.402869    0.485839    11.00000   -1.20000
AFIX   0
C27   1    0.733849    0.201290    0.458365    11.00000    0.05789    0.05907 =
         0.07142    0.00267    0.01242    0.00159
C28   1    0.808593    0.250325    0.487861    11.00000    0.06642    0.07210 =
         0.08426   -0.00602   -0.00199    0.01134
AFIX  43
H28   2    0.803198    0.318421    0.489385    11.00000   -1.20000
AFIX   0
C29   1    0.891621    0.203669    0.515468    11.00000    0.08117    0.09884 =
         0.11442   -0.00773   -0.02306    0.02038
AFIX  43
H29   2    0.939241    0.240642    0.534737    11.00000   -1.20000
AFIX   0
C30   1    0.902934    0.105012    0.514255    11.00000    0.07565    0.09773 =
         0.13006    0.01603    0.00012    0.02544
AFIX  43
H30   2    0.956826    0.073428    0.533104    11.00000   -1.20000
AFIX   0
C31   1    0.833829    0.051958    0.484828    11.00000    0.07111    0.08147 =
         0.16096    0.01307    0.00215    0.01761
AFIX  43
H31   2    0.842222   -0.015877    0.483083    11.00000   -1.20000
AFIX   0
C32   1    0.750482    0.099828    0.457347    11.00000    0.06414    0.06167 =
         0.14687   -0.00190   -0.00423    0.00355
AFIX  43
H32   2    0.704519    0.062395    0.437676    11.00000   -1.20000
AFIX   0
C33   1    0.504678    0.229950    0.444452    11.00000    0.06111    0.05605 =
         0.05674   -0.00229   -0.00049   -0.00171
C34   1    0.478710    0.145253    0.467177    11.00000    0.06512    0.05891 =
         0.06091    0.00199   -0.00120   -0.00288
AFIX  43
H34   2    0.537334    0.100705    0.474166    11.00000   -1.20000
AFIX   0
C35   1    0.370269    0.123751    0.479940    11.00000    0.06936    0.07609 =
         0.07862    0.01097    0.00175   -0.00880
AFIX  43
H35   2    0.357312    0.065119    0.494656    11.00000   -1.20000
AFIX   0
C36   1    0.280606    0.188123    0.471163    11.00000    0.06107    0.08154 =
         0.11022    0.00379    0.01206   -0.00573
AFIX  43
H36   2    0.207638    0.174706    0.480357    11.00000   -1.20000
AFIX   0
C37   1    0.302821    0.272631    0.448397    11.00000    0.06301    0.07225 =
         0.14208    0.01124    0.00716    0.00421
AFIX  43
H37   2    0.243827    0.316830    0.441418    11.00000   -1.20000
AFIX   0
C38   1    0.411809    0.292439    0.435819    11.00000    0.06786    0.06043 =
         0.12554    0.01757    0.00914    0.00500
AFIX  43
H38   2    0.424040    0.350737    0.420736    11.00000   -1.20000
AFIX   0
C39   1    0.635248    0.212666    0.374663    11.00000    0.08794    0.07610 =
         0.06501    0.00079    0.01034   -0.00880
C40   1    0.542372    0.220040    0.344700    11.00000    0.11640    0.08252 =
         0.07687    0.00721   -0.01351   -0.02517
AFIX  43
H40   2    0.473355    0.243621    0.354318    11.00000   -1.20000
AFIX   0
C41   1    0.548745    0.192830    0.299724    11.00000    0.16106    0.08623 =
         0.07472    0.00855   -0.01407   -0.04049
AFIX  43
H41   2    0.485415    0.200662    0.279976    11.00000   -1.20000
AFIX   0
C42   1    0.647826    0.155229    0.285565    11.00000    0.19774    0.12307 =
         0.08812   -0.00685    0.01740   -0.02493
AFIX  43
H42   2    0.652281    0.136026    0.256181    11.00000   -1.20000
AFIX   0
C43   1    0.740296    0.145791    0.314462    11.00000    0.17552    0.19312 =
         0.09416   -0.04069    0.03276    0.02824
AFIX  43
H43   2    0.808051    0.119466    0.304908    11.00000   -1.20000
AFIX   0
C44   1    0.734295    0.175036    0.357915    11.00000    0.11610    0.17100 =
         0.08824   -0.03035    0.02607    0.01840
AFIX  43
H44   2    0.799513    0.169302    0.376857    11.00000   -1.20000
AFIX   0
B1    3    0.632618    0.255006    0.426610    11.00000    0.06318    0.06276 =
         0.06737    0.00125    0.00273   -0.00416

PART 1
O3    5    0.681977    0.809948    0.362160    21.00000    0.08071    0.10381 =
         0.10364   -0.00674    0.01978   -0.00656
C45   1    0.734049    0.772236    0.324667    21.00000    0.09650    0.17444 =
         0.10767   -0.02293    0.02056    0.00842
AFIX  23
H45A  2    0.724678    0.818096    0.300155    21.00000   -1.20000
H45B  2    0.698659    0.710368    0.315662    21.00000   -1.20000
AFIX   0
C46   1    0.860146    0.756956    0.337118    21.00000    0.09097    0.13344 =
         0.16135   -0.00632    0.01821   -0.00550
AFIX  23
H46A  2    0.875004    0.690226    0.347176    21.00000   -1.20000
H46B  2    0.906591    0.770850    0.312271    21.00000   -1.20000
AFIX   0
C47   1    0.882173    0.825362    0.371913    21.00000    0.09097    0.13344 =
         0.16135   -0.00632    0.01821   -0.00550
AFIX  23
H47A  2    0.917907    0.883833    0.360586    21.00000   -1.20000
H47B  2    0.934031    0.796759    0.394588    21.00000   -1.20000
AFIX   0
C48   1    0.775704    0.850801    0.390508    21.00000    0.09558    0.11340 =
         0.13220   -0.02371    0.00954   -0.00975
AFIX  23
H48A  2    0.768257    0.921688    0.392176    21.00000   -1.20000
H48B  2    0.773473    0.824230    0.420229    21.00000   -1.20000
AFIX   0

SAME 0.02 0.04 O3 > C48
PART 0
PART 2
O3A   5    0.684654    0.791532    0.369277   -21.00000    0.08071    0.10381 =
         0.10364   -0.00674    0.01978   -0.00656
C45A  1    0.730996    0.759017    0.329386   -21.00000    0.08144    0.07403 =
         0.08751    0.01952    0.00924    0.01968
AFIX  23
H45C  2    0.684097    0.780829    0.303735   -21.00000   -1.20000
H45D  2    0.736648    0.687912    0.328735   -21.00000   -1.20000
AFIX   0
C46A  1    0.848724    0.805920    0.330360   -21.00000    0.09097    0.13344 =
         0.16135   -0.00632    0.01821   -0.00550
AFIX  23
H46C  2    0.906678    0.759072    0.340842   -21.00000   -1.20000
H46D  2    0.866122    0.827234    0.300863   -21.00000   -1.20000
AFIX   0
C47A  1    0.847263    0.886886    0.359174   -21.00000    0.09097    0.13344 =
         0.16135   -0.00632    0.01821   -0.00550
AFIX  23
H47C  2    0.855637    0.947567    0.342826   -21.00000   -1.20000
H47D  2    0.909776    0.882216    0.381609   -21.00000   -1.20000
AFIX   0
C48A  1    0.740094    0.885397    0.379289   -21.00000    0.09558    0.11340 =
         0.13220   -0.02371    0.00954   -0.00975
AFIX  23
H48C  2    0.692098    0.938851    0.367855   -21.00000   -1.20000
H48D  2    0.751974    0.893480    0.411108   -21.00000   -1.20000
AFIX   0

PART 0
PART 3
O1    5    0.124584    0.759921    0.299206    31.00000    0.07832    0.22488 =
         0.08651   -0.03175   -0.01345    0.00411
O2    5    0.261058    0.723655    0.260050    31.00000    0.07832    0.22488 =
         0.08651   -0.03175   -0.01345    0.00411
N1    4    0.225292    0.749336    0.294687    31.00000    0.07735    0.09026 =
         0.07124    0.00793   -0.00754   -0.00205
PART 0
PART 4
O1A   5    0.211050    0.754573    0.300959   -31.00000    0.07832    0.22488 =
         0.08651   -0.03175   -0.01345    0.00411
O2A   5    0.321971    0.713652    0.251891   -31.00000    0.07832    0.22488 =
         0.08651   -0.03175   -0.01345    0.00411
N1A   4    0.214959    0.727018    0.259886   -31.00000    0.07735    0.09026 =
         0.07124    0.00793   -0.00754   -0.00205
HKLF 4


REM  shelxt in P 1 21/n 1
REM wR2 = 0.1329, GooF = S = 0.881, Restrained GooF = 0.886 for all data
REM R1 = 0.0572 for 4948 Fo > 4sig(Fo) and 0.1122 for all 9720 data
REM 538 parameters refined using 491 restraints

END

WGHT      0.0489      0.0000

REM Highest difference peak  0.385,  deepest hole -0.407,  1-sigma level  0.059
Q1    1   0.1447  0.7062  0.2831  11.00000  0.05    0.38
Q2    1   0.2031  0.6768  0.2677  11.00000  0.05    0.33
Q3    1   0.0360  1.1002  0.3966  11.00000  0.05    0.31
Q4    1   0.1456  0.7700  0.2719  11.00000  0.05    0.29
Q5    1   0.4749  0.7291  0.4590  11.00000  0.05    0.27
;
_shelx_res_checksum   97876

_shelx_hkl_file
;
  17  -2  -1    0.84    3.40
 -16   1   1    2.00    7.27
  16  -1  -1   -1.16    4.36
 -16   1   2    0.25    7.45
  16  -1  -2    5.87    5.44
 -16   2   1   -1.81    6.73
  16  -2  -1   -2.25    4.80
 -16   2   2   -2.35    7.15
  16  -2  -2   -2.13    3.84
  16  -2  -3    1.86    4.88
  16  -2  -4    0.78    3.75
 -16   3   1   -2.42    7.20
  16  -3  -1    0.86    5.03
 -16   3   2    4.84    7.95
  16  -3  -2    1.11    4.25
 -16   3   3    1.45    5.73
  16  -3  -3   -1.18    5.22
  16  -3  -4    4.63    4.59
  16  -3  -5    0.28    3.79
 -16   4   1    0.31    7.38
  16  -4  -1   -1.25    4.98
 -16   4   2   -5.90   10.00
  16  -4  -2   -0.82    4.81
 -16   4   3    4.08    6.94
  16  -4  -3    1.06    3.95
  16  -4  -4    2.30    4.26
  16  -4  -5    2.22    5.62
  16  -4  -6   -0.87    5.12
  16  -4  -7    2.96    6.10
 -16   5   1    1.86    7.47
 -16   5   2   -2.01    6.72
  16  -5  -2    3.89    5.08
  16  -5  -3    1.50    4.76
  16  -5  -4    6.04    5.06
  16  -5  -5    1.93    4.98
  16  -5  -6    1.59    4.90
  16  -5  -7   -2.04    4.47
  16  -5  -8    1.43    5.20
 -16   6   1   -3.47    6.38
 -16   6   2    0.59    7.61
  16  -6  -8   -2.09    3.92
  16  -6  -9    0.78    5.00
 -15   0   1    3.14    7.99
  15   0  -1    0.00    4.79
 -15   0   2   -0.09    7.60
  15   0  -2   -1.99    4.42
 -15   0   3   10.37    9.10
  15   0  -3    7.86    6.36
 -15   0   4    5.12    8.67
 -15   0   5    4.93    8.00
 -15   0   6   -0.81    5.41
 -15   0   7    0.00    7.20
 -15   0   8   -3.18    7.92
 -15   0   9   -4.07    8.75
 -15   0  10    1.75    7.64
 -15   0  11   -1.88    7.36
 -15   0  12   -2.21    6.51
 -15   0  13    1.36    7.90
 -15   1   1   14.48    9.52
  15  -1  -1    9.49    5.44
 -15  -1   1    8.50    9.10
 -15   1   2   -0.99    7.14
  15  -1  -2    1.07    4.18
 -15  -1   2   -2.61    8.44
 -15   1   3   11.59    9.88
  15  -1  -3   -1.50    3.99
 -15  -1   3    1.45    7.34
 -15   1   4   -2.74    8.75
  15  -1  -4    2.23    4.85
 -15  -1   4   -1.30    8.60
 -15   1   5    4.86    8.25
  15  -1  -5    3.31    5.04
 -15  -1   5   -1.25    6.73
 -15   1   6   -3.25    7.76
 -15  -1   6   -4.42    8.98
 -15   1   7    0.86    6.80
 -15  -1   7    1.02    6.40
 -15   1   8    4.19    7.87
 -15  -1   8   -3.77    9.31
 -15   1   9   -1.90    8.64
 -15  -1   9   -0.20    4.43
 -15   1  10    2.25    8.39
 -15  -1  10   -0.34    6.08
 -15   1  11   10.72    8.66
 -15  -1  11   13.55   10.47
 -15   1  12   -2.28    8.12
 -15  -1  12    1.87    7.73
 -15   1  13   -3.87    7.16
 -15  -1  13   -1.09    9.33
 -15   2   1   -2.35    6.52
  15  -2  -1   -0.54    3.79
 -15  -2   1    4.09    5.76
 -15   2   2   -1.96    5.94
  15  -2  -2   -0.23    4.48
 -15  -2   2    2.27    7.46
 -15   2   3   18.74    9.21
  15  -2  -3    5.58    4.65
 -15  -2   3    9.06    7.71
 -15   2   4   10.38    8.24
  15  -2  -4    1.95    5.09
 -15  -2   4   -3.03    8.58
 -15   2   5    3.37    6.98
  15  -2  -5    3.57    4.27
 -15  -2   5    6.36    7.36
 -15   2   6   -1.82    7.54
  15  -2  -6   -1.25    5.02
 -15  -2   6   -5.42    9.99
 -15   2   7   27.08   11.03
 -15  -2   7   11.37    8.93
 -15   2   8    4.40    6.92
 -15  -2   8   -3.37    7.81
 -15   2   9    2.87    7.68
 -15  -2   9    7.65    7.18
 -15   2  10    3.37    6.09
 -15  -2  10    2.29    7.89
 -15   2  11    0.51    6.86
 -15  -2  11   -2.85    8.77
 -15   2  12   -2.24    7.28
 -15  -2  12   -1.95    8.92
 -15   2  13   -2.23    8.33
 -15   3   1    4.20    9.35
  15  -3  -1    6.65    5.52
 -15  -3   1    1.38    6.62
 -15   3   2   -2.02    6.75
  15  -3  -2   -2.30    5.10
 -15  -3   2    1.12    8.75
 -15   3   3    0.16    4.93
  15  -3  -3    2.55    3.11
 -15  -3   3   -0.86    6.24
 -15   3   4   -0.57    5.44
  15  -3  -4    4.47    4.92
 -15  -3   4    1.79    6.09
 -15   3   5   13.52   11.06
  15  -3  -5    4.03    5.41
 -15  -3   5    1.57    6.86
 -15   3   6    0.21    6.67
  15  -3  -6   -3.37    4.63
 -15  -3   6   -3.81    7.44
 -15   3   7    0.56    7.82
  15  -3  -7   10.72    5.61
 -15  -3   7   -0.29    7.75
 -15   3   8    3.33    8.05
  15  -3  -8    1.20    4.53
 -15  -3   8   15.28    8.86
 -15   3   9    0.73    8.41
 -15  -3   9   -7.88   12.94
 -15   3  10    4.92    6.96
 -15  -3  10    1.58    8.67
 -15   3  11    5.76    7.74
 -15  -3  11   21.61   11.06
 -15   3  12   -1.20    6.88
 -15   4   1   -0.10    6.55
  15  -4  -1    2.63    4.08
 -15  -4   1   -1.01    6.35
 -15   4   2    2.69    7.67
  15  -4  -2    3.68    5.07
 -15  -4   2   -1.40    7.33
 -15   4   3    0.68    4.60
  15  -4  -3    1.34    4.74
 -15  -4   3   -4.70    8.10
 -15   4   4    2.38    8.89
  15  -4  -4   -0.40    4.67
 -15  -4   4    1.29    6.46
 -15   4   5   11.52    9.77
  15  -4  -5    0.00    4.56
 -15  -4   5    2.87    8.17
 -15   4   6   -1.44    7.61
  15  -4  -6   -0.67    3.76
 -15  -4   6   -1.26    4.50
 -15   4   7   -0.82    6.65
  15  -4  -7    2.10    3.75
 -15  -4   7    7.74    9.86
 -15   4   8   -2.48    6.04
  15  -4  -8   -1.26    6.04
 -15  -4   8    8.60    8.42
 -15   4   9   15.35    9.94
  15  -4  -9    4.08    6.17
 -15  -4   9    1.98    6.91
 -15   4  10   -2.16    7.74
 -15   4  11   -2.75    8.49
 -15   4  12    1.84    7.21
 -15   5   1    1.91    7.61
  15  -5  -1    6.68    5.46
 -15  -5   1   -2.34    5.89
 -15   5   2    4.22    5.95
  15  -5  -2   -0.32    3.80
 -15  -5   2    6.60    6.88
 -15   5   3    3.11    6.14
  15  -5  -3    2.12    4.96
 -15  -5   3    4.78    7.27
 -15   5   4   -2.24    8.96
  15  -5  -4    1.85    5.19
 -15  -5   4   -4.02    6.56
 -15   5   5   -1.91    6.40
  15  -5  -5   -1.52    5.59
 -15  -5   5   -3.08    7.32
 -15   5   6   -0.69    7.66
  15  -5  -6   14.26    7.17
 -15   5   7    3.66    6.71
  15  -5  -7    2.80    5.50
 -15   5   8   -1.06    6.41
  15  -5  -8   -2.51    6.21
 -15   5   9    2.57    6.62
  15  -5  -9   -1.57    5.35
 -15   5  10   -0.18    6.80
  15  -5 -10   -2.51    6.21
 -15   5  11    6.61    7.88
 -15   6   1    3.39    6.02
  15  -6  -1   -0.22    2.96
 -15   6   2    3.21    6.13
  15  -6  -2    5.24    5.83
 -15   6   3    3.68    7.80
  15  -6  -3   -0.57    4.81
 -15   6   4   18.23    9.80
  15  -6  -4    6.12    5.41
 -15   6   5   11.19    8.73
  15  -6  -5    1.97    4.41
 -15   6   6   -0.69    6.41
  15  -6  -6    4.46    5.35
 -15   6   7   -2.55    6.94
  15  -6  -7   -2.07    5.45
 -15   6   8   -5.03    8.62
  15  -6  -8   -2.18    5.39
 -15   6   9   -1.42    9.05
  15  -6  -9    3.93    4.79
 -15   6  10    2.19    8.74
  15  -6 -10    0.80    4.51
  15  -6 -11   -0.57    3.98
 -15   7   1    0.87    5.01
  15  -7  -1   -0.24    4.51
 -15   7   2   -2.48    7.19
  15  -7  -2    5.64    5.43
 -15   7   3    1.06    6.89
  15  -7  -3   -1.27    4.36
 -15   7   4   -1.96    7.09
  15  -7  -4   -1.77    3.48
 -15   7   5    3.43    7.74
  15  -7  -5   -0.52    5.74
 -15   7   6   -1.12    5.78
  15  -7  -6    2.13    4.40
 -15   7   7    6.51    7.48
  15  -7  -7   -0.69    4.12
 -15   7   8    6.77    7.85
  15  -7  -8    3.18    5.87
 -15   7   9    8.70    6.95
  15  -7  -9   -0.95    4.87
  15  -7 -10   -2.86    5.96
  15  -7 -11   -3.17    6.54
  15  -7 -12   -1.71    4.47
 -15   8   2   -3.06    7.41
 -15   8   3   -2.97    7.83
 -15   8   4   -1.74    7.57
 -15   8   5   -1.24    7.52
 -15   8   6   -0.21    5.93
 -15   8   7   -3.62    7.51
  15  -8 -10    4.05    6.35
  15  -8 -11    0.29    4.06
  15  -8 -12    7.63    6.51
  15  -8 -13   -1.14    4.12
 -15   9   5   -0.93    4.32
 -15   9   6   -2.09    7.29
 -14   0   1    3.09    8.48
  14   0  -1   -0.79    3.69
 -14   0   2   15.03    8.30
  14   0  -2    7.07    5.29
 -14   0   3   -3.96    9.18
  14   0  -3   -1.38    4.30
 -14   0   4    9.08    7.58
  14   0  -4   11.95    6.42
 -14   0   5   -3.06    6.05
  14   0  -5   -1.57    4.51
 -14   0   6    0.48    7.96
  14   0  -6    3.53    5.22
 -14   0   7    3.63    6.89
 -14   0   8   32.43   11.92
 -14   0   9   -3.92    8.58
 -14   0  10    7.89    9.37
 -14   0  11   -4.12    8.60
 -14   0  12   11.72   10.63
 -14   0  13   -4.24    7.08
 -14   0  14    9.15    7.72
 -14   0  15   -2.86    6.73
 -14   0  16    9.07    7.25
 -14   0  17   -4.73    8.12
 -14   0  18   -0.26    5.02
 -14   0  19   -0.50    6.39
 -14   0  20   -5.27    8.02
 -14   1   1   -0.46    6.54
  14  -1  -1   -1.90    4.50
  14   1  -1   -1.27    3.24
 -14  -1   1    0.18    6.06
 -14   1   2    0.92    6.12
  14  -1  -2    1.42    3.89
  14   1  -2   -0.17    2.99
 -14  -1   2   -0.59    5.13
 -14   1   3    5.63    8.04
  14  -1  -3   -0.01    4.47
  14   1  -3   -3.49    4.62
 -14  -1   3   -3.63    8.14
 -14   1   4   16.92    9.20
  14  -1  -4    1.82    4.65
 -14  -1   4   14.10    9.63
 -14   1   5    2.31    5.26
  14  -1  -5    1.94    4.05
 -14  -1   5   -1.96    5.29
 -14   1   6   16.54   10.72
  14  -1  -6   15.55    7.57
 -14  -1   6   13.32    8.94
 -14   1   7    9.39    8.88
  14  -1  -7   -3.26    6.30
 -14  -1   7   -1.46    8.10
 -14   1   8   -6.24    8.50
 -14  -1   8    1.66    6.63
 -14   1   9   -0.76    8.14
 -14  -1   9    1.77    5.92
 -14   1  10    1.21    6.57
 -14  -1  10   23.27   11.05
 -14   1  11   -4.95    7.92
 -14  -1  11   -1.30    8.92
 -14   1  12   11.30    7.83
 -14  -1  12   -1.50    8.40
 -14   1  13   -2.89    7.51
 -14  -1  13   -1.03    8.48
 -14   1  14    7.95    6.48
 -14  -1  14    0.11    7.86
 -14   1  15    2.39    5.47
 -14  -1  15   -1.21    5.58
 -14   1  16    9.58   10.94
 -14  -1  16   -1.59    6.20
 -14   1  17   -1.66    6.26
 -14  -1  17   -3.63    8.38
 -14   1  18    4.17    7.73
 -14  -1  18    3.43    5.99
 -14   1  19    1.95    7.54
 -14  -1  19    6.48    9.29
 -14   1  20    3.12    8.07
 -14  -1  20   -2.47    8.08
 -14   2   1   -0.56    7.43
  14  -2  -1    2.46    4.05
  14   2  -1    1.14    4.37
 -14  -2   1    0.90    7.49
 -14   2   2    9.41    9.25
  14  -2  -2   16.76    7.06
 -14  -2   2   11.13    7.10
 -14   2   3   -0.60    8.29
  14  -2  -3    1.43    4.91
 -14  -2   3    5.44    6.73
 -14   2   4   13.63    9.20
  14  -2  -4    4.00    5.56
 -14  -2   4   12.37    8.68
 -14   2   5   -3.13    8.89
  14  -2  -5   -1.03    4.98
 -14  -2   5   18.60    8.21
 -14   2   6    3.85    8.33
  14  -2  -6    6.46    4.70
 -14  -2   6    6.53    7.56
 -14   2   7    9.97    8.94
  14  -2  -7    1.27    2.96
 -14  -2   7   -2.64    6.97
 -14   2   8   16.20    9.17
  14  -2  -8    9.30    6.37
 -14  -2   8    7.62    8.09
 -14   2   9    4.15    5.41
  14  -2  -9   -1.81    4.05
 -14  -2   9    3.18    6.89
 -14   2  10   -1.77    7.94
 -14  -2  10    3.62    7.09
 -14   2  11    1.13    6.28
 -14  -2  11    0.37    5.60
 -14   2  12   11.63   11.00
 -14  -2  12   13.80   10.65
 -14   2  13   -1.36    5.80
 -14  -2  13   -0.90    8.25
 -14   2  14   26.22   10.13
 -14  -2  14    4.26    8.02
 -14   2  15   -2.94    5.64
 -14  -2  15   -1.56    7.23
 -14   2  16    2.87    7.62
 -14  -2  16   -2.00    7.08
 -14   2  17    8.65    8.19
 -14  -2  17    1.15    7.75
 -14   2  18    0.57    6.43
 -14  -2  18   13.19    9.43
 -14   2  19   -2.60    8.60
 -14  -2  19   -0.33    7.88
 -14  -2  20   -1.99    8.74
 -14   3   1   -1.93    7.46
  14  -3  -1   -0.93    3.52
 -14  -3   1    6.36    8.40
 -14   3   2   -1.91    6.41
  14  -3  -2    0.97    4.85
 -14  -3   2   -2.77    5.93
 -14   3   3   -5.37    9.45
  14  -3  -3    3.16    5.01
 -14  -3   3    4.53    7.47
 -14   3   4    1.40    5.28
  14  -3  -4   -1.75    3.56
 -14  -3   4   -2.04    7.37
 -14   3   5    2.67    6.61
  14  -3  -5    0.64    4.13
 -14  -3   5    1.91    5.57
 -14   3   6   12.65    8.20
  14  -3  -6   17.83    6.94
 -14  -3   6   20.05    9.13
 -14   3   7    5.83    9.72
  14  -3  -7   -0.34    2.99
 -14  -3   7    4.09    6.17
 -14   3   8    3.62    9.00
  14  -3  -8    0.63    4.24
 -14  -3   8   -1.30    5.26
 -14   3   9    1.88    8.04
  14  -3  -9    2.66    4.78
 -14  -3   9   -0.15    5.97
 -14   3  10    5.50    7.63
  14  -3 -10    7.42    6.09
 -14  -3  10    0.36    6.09
 -14   3  11    4.19   10.58
 -14  -3  11    1.24    8.11
 -14   3  12    2.85    7.07
 -14  -3  12   -0.86    7.02
 -14   3  13    0.11    6.70
 -14  -3  13   -6.94    9.22
 -14   3  14   -0.76    8.12
 -14  -3  14   -0.59    8.19
 -14   3  15    0.02    6.17
 -14  -3  15    4.24    7.50
 -14   3  16    3.79    7.63
 -14  -3  16   23.01    9.87
 -14   3  17    2.72    7.79
 -14  -3  17   -3.13    8.41
 -14   3  18    1.95    6.16
 -14  -3  18   -3.62    8.53
 -14  -3  19   -0.09    8.15
 -14  -3  20    7.72    7.42
 -14   4   1    8.18    8.14
  14  -4  -1    6.28    4.81
 -14  -4   1   12.00    7.97
 -14   4   2   -0.29    6.10
  14  -4  -2    1.87    3.23
 -14  -4   2   -1.68    6.03
 -14   4   3   -2.31    8.08
  14  -4  -3   -1.53    4.12
 -14  -4   3   -4.04    6.48
 -14   4   4    1.87    6.55
  14  -4  -4    2.30    3.97
 -14  -4   4    5.52    7.10
 -14   4   5    4.20    7.44
  14  -4  -5   -1.45    4.15
 -14  -4   5    4.41    8.30
 -14   4   6   -2.94    8.19
  14  -4  -6    2.03    4.80
 -14  -4   6    4.79    8.91
 -14   4   7   -2.40    7.88
  14  -4  -7   -2.96    4.58
 -14  -4   7   12.36    8.73
 -14   4   8    1.18    7.02
  14  -4  -8   -1.43    4.71
 -14  -4   8    2.39    8.71
 -14   4   9    9.05    9.75
  14  -4  -9   -0.89    4.02
 -14  -4   9    9.02    8.11
 -14   4  10   25.20   11.05
  14  -4 -10   14.50    7.60
 -14  -4  10    5.29    7.88
 -14   4  11   -1.37    7.39
  14  -4 -11    0.26    3.94
 -14  -4  11   -0.17    8.24
 -14   4  12   15.38   10.32
 -14  -4  12    6.30    7.80
 -14   4  13    3.39    8.81
 -14  -4  13   12.13    9.09
 -14   4  14    9.09    9.20
 -14  -4  14    5.83    8.85
 -14   4  15   -2.07    5.48
 -14  -4  15   -1.32    7.48
 -14   4  16   -1.92    6.42
 -14  -4  16    6.73    8.36
 -14   4  17   -2.94    5.69
 -14  -4  17   -0.03    6.70
 -14  -4  18    3.55    7.45
 -14  -4  19    4.72    9.58
 -14  -4  20    7.47    7.61
 -14   5   1   -2.26    7.12
  14  -5  -1    4.86    5.65
 -14  -5   1    5.57    7.90
 -14   5   2   -1.08    6.80
  14  -5  -2    0.09    3.05
 -14  -5   2   -0.48    5.71
 -14   5   3    2.22    8.13
  14  -5  -3    1.08    4.96
 -14  -5   3   -0.65    6.33
 -14   5   4    9.48    9.27
  14  -5  -4   -0.24    3.89
 -14  -5   4   -1.71    7.27
 -14   5   5   13.05    8.41
  14  -5  -5    4.45    5.09
 -14  -5   5   13.08    8.21
 -14   5   6    4.98    6.05
  14  -5  -6    5.05    5.32
 -14  -5   6   -0.04    6.17
 -14   5   7    3.22    7.26
  14  -5  -7    1.04    3.80
 -14  -5   7    5.35    6.77
 -14   5   8    3.20    8.18
  14  -5  -8    0.23    4.76
 -14  -5   8    4.25    7.62
 -14   5   9   11.74    8.73
  14  -5  -9    3.49    5.42
 -14  -5   9    4.52    8.24
 -14   5  10   19.83    9.38
  14  -5 -10    7.39    5.52
 -14  -5  10   16.21    8.82
 -14   5  11   -3.44    8.43
  14  -5 -11   -0.39    4.77
 -14  -5  11   -2.20    7.04
 -14   5  12    2.08    9.17
  14  -5 -12   -2.63    4.80
 -14  -5  12    1.22    7.35
 -14   5  13    2.68    6.40
 -14  -5  13   -5.35    7.79
 -14   5  14    1.54    8.22
 -14  -5  14    0.42    8.52
 -14   5  15   -2.33    6.68
 -14  -5  15   13.73    7.99
 -14   5  16   11.33    9.25
 -14  -5  16    3.15    9.76
 -14  -5  17   10.41    8.65
 -14  -5  18   -2.31    6.63
 -14  -5  19    8.61    8.91
 -14   6   1   -2.88    5.79
  14  -6  -1    1.84    4.94
 -14  -6   1    3.67    6.34
 -14   6   2    1.05    6.73
  14  -6  -2    3.08    4.59
 -14  -6   2    1.06    5.05
 -14   6   3   -1.94    7.12
  14  -6  -3    3.69    4.52
 -14  -6   3    2.22    4.97
 -14   6   4   13.81    7.77
  14  -6  -4    6.48    5.35
 -14  -6   4    9.72    9.24
 -14   6   5   -2.65    7.37
  14  -6  -5   -1.26    4.92
 -14  -6   5    0.01    7.09
 -14   6   6   -3.23    6.52
  14  -6  -6   -0.41    5.16
 -14  -6   6    3.18    8.33
 -14   6   7   -1.51    5.51
  14  -6  -7    6.18    6.33
 -14  -6   7   15.28    9.05
 -14   6   8    1.08    5.79
  14  -6  -8   -0.03    4.63
 -14  -6   8    0.70    8.06
 -14   6   9   -0.52    5.60
  14  -6  -9   -0.55    5.46
 -14  -6   9   -1.99    6.92
 -14   6  10   -0.10    6.53
  14  -6 -10   -3.03    4.72
 -14  -6  10    2.73    5.98
 -14   6  11    1.58    8.02
  14  -6 -11    3.59    4.00
 -14  -6  11    1.74    6.64
 -14   6  12   -0.85    6.67
  14  -6 -12   -0.10    5.21
 -14  -6  12    3.51    8.44
 -14   6  13   -1.59    6.56
  14  -6 -13   -0.10    5.43
 -14  -6  13    0.46    7.11
 -14   6  14   10.46    7.87
 -14  -6  14    6.25    6.60
 -14   6  15    4.77    8.47
 -14  -6  15   -2.79    8.02
 -14  -6  16   -0.30    7.29
 -14  -6  17    3.88    7.42
 -14  -6  18    9.01    7.73
 -14   7   1    0.13    6.97
  14  -7  -1    4.28    4.24
 -14  -7   1   -1.21    6.32
 -14   7   2   -3.26    7.43
  14  -7  -2   -0.19    4.19
 -14  -7   2   -0.35    7.06
 -14   7   3    1.22    5.81
  14  -7  -3    5.60    4.20
 -14  -7   3   -2.41    4.92
 -14   7   4    3.40    5.24
  14  -7  -4    6.24    4.16
 -14  -7   4   -1.97    5.05
 -14   7   5    0.62    6.15
  14  -7  -5    2.85    4.69
 -14  -7   5   15.45    9.26
 -14   7   6    0.54    5.31
  14  -7  -6    4.34    5.61
 -14  -7   6    0.81    7.33
 -14   7   7   -2.86    8.92
  14  -7  -7   -0.83    4.36
 -14  -7   7    4.93    6.84
 -14   7   8   -0.02    5.92
  14  -7  -8   -0.63    4.74
 -14  -7   8   -2.91    7.26
 -14   7   9   -1.40    5.95
  14  -7  -9    0.25    4.88
 -14  -7   9    0.41    6.60
 -14   7  10    6.73    6.44
  14  -7 -10    1.72    5.16
 -14  -7  10   -3.13    7.47
 -14   7  11   -2.11    7.92
  14  -7 -11    1.56    4.69
 -14  -7  11    6.46    7.43
 -14   7  12   -0.40    8.01
  14  -7 -12    7.05    5.52
 -14  -7  12   -1.95    6.20
 -14   7  13    6.49    6.46
  14  -7 -13   -2.81    4.75
 -14  -7  13    1.64    5.53
 -14   7  14   -1.28    5.35
  14  -7 -14    6.96    6.26
 -14  -7  14   -2.78    8.38
 -14  -7  15   18.17    9.47
 -14  -7  16   -3.39    8.25
 -14   8   1    6.14    8.56
  14  -8  -1    2.60    4.55
 -14  -8   1   15.26    7.71
 -14   8   2   -2.99    7.26
  14  -8  -2   -0.63    4.35
 -14  -8   2    0.04    5.86
 -14   8   3   -0.53    4.56
  14  -8  -3    3.54    6.03
 -14  -8   3    5.50    6.34
 -14   8   4   -2.46    6.67
  14  -8  -4    0.93    4.62
 -14  -8   4    1.13    5.35
 -14   8   5   -0.62    5.39
  14  -8  -5   -0.90    4.74
 -14  -8   5    4.76    7.49
 -14   8   6   -0.32    5.43
  14  -8  -6    1.68    4.77
 -14  -8   6    2.98    7.44
 -14   8   7   -2.25    7.42
  14  -8  -7   -1.44    4.79
 -14  -8   7   12.40   10.73
 -14   8   8    2.60    7.69
  14  -8  -8    1.82    5.62
 -14  -8   8   -2.05    5.91
 -14   8   9    8.18    8.33
  14  -8  -9    3.65    5.94
 -14  -8   9    5.55    7.40
 -14   8  10   -0.78    6.00
  14  -8 -10   -0.94    3.92
 -14  -8  10   -7.60    8.84
 -14   8  11    1.86    6.22
  14  -8 -11    4.98    6.07
 -14  -8  11    9.93    8.73
 -14   8  12   -1.35    6.28
  14  -8 -12    3.20    4.88
 -14  -8  12   -3.78    7.17
 -14   8  13   -2.50    7.69
  14  -8 -13   -1.99    5.37
  14  -8 -14    0.62    5.95
  14  -8 -15   -3.89    6.05
 -14   9   3    0.82    6.48
  14  -9  -3    1.69    4.87
 -14   9   4    9.36    6.71
  14  -9  -4    3.62    6.28
 -14   9   5    7.12    8.18
  14  -9  -5    1.07    4.25
 -14   9   6   -2.34    5.07
  14  -9  -6    1.10    4.21
 -14   9   7   -1.03    5.01
  14  -9  -7   -0.37    4.72
 -14   9   8   -1.62    4.91
  14  -9  -8    4.61    5.23
 -14   9   9   -1.58    6.91
  14  -9  -9   -0.50    4.19
 -14   9  10    4.38    8.50
  14  -9 -10   -0.51    4.42
 -14   9  11    6.28    6.35
  14  -9 -11    4.89    5.74
  14  -9 -12    0.35    5.29
  14  -9 -13   -0.41    3.73
  14  -9 -14   -1.51    4.54
  14  -9 -15    3.11    6.52
 -14  10   6   -3.31    5.95
 -14  10   7    6.60    7.70
 -14  10   8    0.55    6.08
 -14  10   9    1.40    6.71
 -14  10  10   -2.69    6.03
 -13   0   1   17.73    9.44
  13   0  -1   29.03    7.94
 -13   0   2    1.27    5.06
  13   0  -2   -0.33    4.38
 -13   0   3   27.02    9.79
  13   0  -3   13.12    5.39
 -13   0   4   -1.35    7.04
  13   0  -4    1.19    4.09
 -13   0   5    3.21    7.17
  13   0  -5   22.40    6.92
 -13   0   6   -2.27    5.98
  13   0  -6    1.00    3.25
 -13   0   7   31.30   10.82
  13   0  -7    6.86    5.98
 -13   0   8   -0.42    7.80
  13   0  -8    1.17    4.81
 -13   0   9   -2.31    8.33
 -13   0  10   -7.68    9.57
 -13   0  11   16.75    9.00
 -13   0  12    0.90    6.41
 -13   0  13    9.14    9.34
 -13   0  14    1.74    7.09
 -13   0  15   -1.01    6.60
 -13   0  16   -1.11    6.65
 -13   0  17    5.22    7.74
 -13   0  18    3.95    8.14
 -13   0  19    0.88    6.81
 -13   0  20   -4.95    8.31
 -13   0  21   -3.73    9.39
 -13   0  22    7.80    8.04
 -13   0  23   18.25    9.78
 -13   0  24    0.53    6.47
 -13   0  25   -0.20    7.89
 -13   1   1   -0.01    5.28
  13  -1  -1    7.75    5.05
  13   1  -1    0.64    3.86
 -13  -1   1    2.77    6.10
 -13   1   2    2.68    6.95
  13  -1  -2    1.92    4.18
  13   1  -2    2.02    4.58
 -13  -1   2    5.30    6.43
 -13   1   3   12.23    8.65
  13  -1  -3   14.06    5.56
  13   1  -3    5.56    4.91
 -13  -1   3    2.23    5.09
 -13   1   4   -0.30    5.44
  13  -1  -4   -0.07    3.81
  13   1  -4   -1.46    5.24
 -13  -1   4    2.04    5.67
 -13   1   5   54.96   14.39
  13  -1  -5   40.27    9.67
  13   1  -5   18.93    7.73
 -13  -1   5   42.96   12.74
 -13   1   6    0.67    6.85
  13  -1  -6    0.27    4.63
  13   1  -6    1.77    3.50
 -13  -1   6    9.22    7.95
 -13   1   7    6.24    7.13
  13  -1  -7    3.75    4.01
 -13  -1   7    0.12    5.06
 -13   1   8   -0.87    7.47
  13  -1  -8   -0.36    4.68
 -13  -1   8    0.25    6.93
 -13   1   9    8.83    8.25
  13  -1  -9   17.39    7.85
 -13  -1   9   17.46   10.33
 -13   1  10    4.43    6.70
  13  -1 -10   -0.76    4.32
 -13  -1  10   11.88    6.99
 -13   1  11    2.08    7.93
 -13  -1  11    8.37    8.40
 -13   1  12    2.40    7.32
 -13  -1  12    2.86    6.22
 -13   1  13   -0.55    4.40
 -13  -1  13    4.63    7.50
 -13   1  14    6.78    6.85
 -13  -1  14   -4.16    6.53
 -13   1  15   18.36    8.79
 -13  -1  15    8.67    9.79
 -13   1  16   -0.94    7.59
 -13  -1  16    1.10    6.40
 -13   1  17    1.87    6.08
 -13  -1  17   -2.87    8.15
 -13   1  18    1.84    6.10
 -13  -1  18   -5.29    8.25
 -13   1  19   19.50   11.15
 -13  -1  19   22.07   11.58
 -13   1  20    0.71    6.99
 -13  -1  20   -3.45    6.35
 -13   1  21   13.25   10.77
 -13  -1  21   -1.59    8.38
 -13   1  22   -3.41    9.14
 -13  -1  22    4.11    6.47
 -13   1  23   -1.98    6.95
 -13  -1  23   -2.15    7.09
 -13   1  24    6.38    8.34
 -13  -1  24   11.16    7.79
 -13  -1  25    1.70    7.76
 -13   2   1   30.65   11.51
  13  -2  -1   13.63    6.03
  13   2  -1   27.02    8.07
 -13  -2   1   21.88    8.77
 -13   2   2    2.86    6.64
  13  -2  -2   -2.26    3.65
  13   2  -2    0.23    3.67
 -13  -2   2   -2.69    5.66
 -13   2   3   -3.08    5.84
  13  -2  -3    5.19    5.17
  13   2  -3    0.40    4.33
 -13  -2   3   26.93   10.14
 -13   2   4    5.47    7.23
  13  -2  -4    2.14    3.65
  13   2  -4    6.42    4.93
 -13  -2   4    9.41    8.80
 -13   2   5   -2.00    6.83
  13  -2  -5   -1.47    4.25
 -13  -2   5   -0.67    5.55
 -13   2   6   12.71    8.42
  13  -2  -6   -1.57    3.96
 -13  -2   6    4.36    5.75
 -13   2   7   21.19   10.61
  13  -2  -7   26.87    8.00
 -13  -2   7   23.98   11.07
 -13   2   8    3.55    5.70
  13  -2  -8    1.64    4.82
 -13  -2   8    3.71    4.77
 -13   2   9    6.07    7.91
  13  -2  -9    4.36    4.97
 -13  -2   9   -0.56    6.01
 -13   2  10   -2.13    7.96
  13  -2 -10   -1.09    4.43
 -13  -2  10   -6.94    8.70
 -13   2  11   11.91   10.39
  13  -2 -11    4.67    4.27
 -13  -2  11   28.15   12.17
 -13   2  12   -1.20    6.72
 -13  -2  12    2.38    6.49
 -13   2  13    5.18    6.98
 -13  -2  13    6.00    7.76
 -13   2  14   -6.99    8.73
 -13  -2  14   -4.68    9.95
 -13   2  15   -1.44    7.75
 -13  -2  15    0.66    6.22
 -13   2  16   -1.88    5.15
 -13  -2  16   -1.13    7.62
 -13   2  17    3.03    6.87
 -13  -2  17    3.17    7.49
 -13   2  18    0.42    5.86
 -13  -2  18   -0.20    4.94
 -13   2  19    1.82    8.94
 -13  -2  19    1.55    6.69
 -13   2  20   -4.96    8.58
 -13  -2  20   -3.32    8.21
 -13   2  21    0.50    6.25
 -13  -2  21   -3.18    8.93
 -13   2  22   -0.53    5.38
 -13  -2  22    8.41   10.25
 -13   2  23   29.10   11.03
 -13  -2  23    7.08    8.71
 -13   2  24   -2.02    7.77
 -13  -2  24    2.24    8.38
 -13  -2  25    0.87    7.31
 -13  -2  26   -3.53    7.21
 -13   3   1   14.55    8.05
  13  -3  -1    3.53    4.69
  13   3  -1    4.14    4.35
 -13  -3   1    0.67    6.95
 -13   3   2    6.71    6.73
  13  -3  -2   -2.73    4.15
 -13  -3   2    1.07    5.74
 -13   3   3    0.73    6.11
  13  -3  -3    2.16    3.51
 -13  -3   3    3.92    6.85
 -13   3   4   -3.00    7.53
  13  -3  -4    1.59    4.36
 -13  -3   4    5.12    7.31
 -13   3   5    2.45    7.06
  13  -3  -5   12.60    6.52
 -13  -3   5   14.50    7.24
 -13   3   6   15.40   10.90
  13  -3  -6    2.46    5.06
 -13  -3   6    0.05    6.03
 -13   3   7    0.67    6.87
  13  -3  -7    1.40    3.64
 -13  -3   7   -2.35    6.81
 -13   3   8    2.01    5.86
  13  -3  -8    2.46    4.44
 -13  -3   8    6.38    5.25
 -13   3   9   24.27   11.86
  13  -3  -9    6.15    5.46
 -13  -3   9   15.47   10.05
 -13   3  10   12.13    8.82
  13  -3 -10   -2.12    5.38
 -13  -3  10    8.62    9.03
 -13   3  11    2.88    9.95
  13  -3 -11    5.96    5.08
 -13  -3  11   16.04    8.90
 -13   3  12   -0.85    7.29
  13  -3 -12    7.25    5.09
 -13  -3  12   -2.36    7.93
 -13   3  13    3.80    5.42
 -13  -3  13   11.32    9.90
 -13   3  14   -0.00    6.67
 -13  -3  14   11.47    9.54
 -13   3  15   16.57    9.03
 -13  -3  15    8.40    8.29
 -13   3  16   16.34    9.20
 -13  -3  16    0.16    6.88
 -13   3  17   -2.78    7.81
 -13  -3  17   -1.97    7.37
 -13   3  18   -0.65    6.29
 -13  -3  18   -2.11    7.99
 -13   3  19   15.25   10.71
 -13  -3  19    5.81    8.31
 -13   3  20   21.21    9.24
 -13  -3  20   -2.16    7.89
 -13   3  21   -1.16    6.59
 -13  -3  21   -3.16    7.76
 -13   3  22    2.25    5.88
 -13  -3  22   -3.29    9.35
 -13   3  23    9.51    7.12
 -13  -3  23    5.23    8.38
 -13  -3  24    2.34    6.98
 -13  -3  25    3.44    7.97
 -13  -3  26    0.52    6.33
 -13   4   1   27.95   11.53
  13  -4  -1    6.26    4.90
 -13  -4   1   14.29    8.79
 -13   4   2    2.76    7.99
  13  -4  -2   -1.86    4.14
 -13  -4   2   16.15    7.30
 -13   4   3    0.60    6.44
  13  -4  -3    2.04    5.67
 -13  -4   3    7.45    7.95
 -13   4   4   -1.51    5.58
  13  -4  -4   -1.23    4.17
 -13  -4   4   -0.63    6.04
 -13   4   5    4.04    6.28
  13  -4  -5    1.67    3.99
 -13  -4   5    1.36    6.67
 -13   4   6   -2.20    7.90
  13  -4  -6    7.34    5.89
 -13  -4   6    1.67    4.81
 -13   4   7   16.42    9.51
  13  -4  -7   11.73    6.69
 -13  -4   7    7.92    9.88
 -13   4   8    4.92    7.53
  13  -4  -8    2.56    5.37
 -13  -4   8   16.93    8.60
 -13   4   9    4.02    5.81
  13  -4  -9   -1.74    4.89
 -13  -4   9    2.50    5.99
 -13   4  10   -1.95    4.64
  13  -4 -10    0.38    4.39
 -13  -4  10    0.59    7.76
 -13   4  11   10.21   10.00
  13  -4 -11    2.15    5.01
 -13  -4  11    3.90    7.81
 -13   4  12   11.69    8.13
  13  -4 -12    8.17    6.14
 -13  -4  12    0.06    6.55
 -13   4  13   12.16    8.59
  13  -4 -13   12.97    6.98
 -13  -4  13    3.24    5.96
 -13   4  14    2.50    7.66
 -13  -4  14   -5.52    7.49
 -13   4  15   -0.38    6.47
 -13  -4  15    3.31    5.63
 -13   4  16    1.54    5.68
 -13  -4  16    2.21    6.65
 -13   4  17   19.05    9.39
 -13  -4  17    1.22    7.43
 -13   4  18    2.80    7.49
 -13  -4  18    1.71    5.74
 -13   4  19   -2.07    6.31
 -13  -4  19   -0.82    4.39
 -13   4  20    0.23    8.03
 -13  -4  20   -0.04    5.52
 -13   4  21    0.92    6.14
 -13  -4  21   -6.10    8.02
 -13   4  22    7.06    7.79
 -13  -4  22   10.00    8.69
 -13  -4  23   -2.67    7.75
 -13  -4  24   -0.57    7.43
 -13  -4  25   -1.53    7.57
 -13  -4  26    3.05    7.67
 -13   5   1    8.26    8.87
  13  -5  -1    1.56    3.82
 -13  -5   1   10.34    7.19
 -13   5   2    8.28    7.81
  13  -5  -2    0.59    4.16
 -13  -5   2    9.35    6.20
 -13   5   3    1.07    6.51
  13  -5  -3    4.63    4.19
 -13  -5   3   -2.29    5.27
 -13   5   4    0.00    5.81
  13  -5  -4    2.26    4.05
 -13  -5   4    3.22    5.76
 -13   5   5    3.14    6.64
  13  -5  -5    2.51    4.02
 -13  -5   5   17.85    9.19
 -13   5   6    7.47    8.43
  13  -5  -6    1.43    4.81
 -13  -5   6    4.45    6.26
 -13   5   7   -5.36    9.27
  13  -5  -7   -0.21    3.90
 -13  -5   7   -0.65    5.78
 -13   5   8    2.37    6.99
  13  -5  -8    3.41    4.06
 -13  -5   8    1.09    6.37
 -13   5   9   10.54    8.80
  13  -5  -9    3.78    4.69
 -13  -5   9    7.27    7.38
 -13   5  10   11.83   10.05
  13  -5 -10   10.98    6.58
 -13  -5  10    5.15    6.69
 -13   5  11    6.05    8.18
  13  -5 -11   -1.68    5.41
 -13  -5  11    6.86    7.47
 -13   5  12    0.06    8.56
  13  -5 -12    5.36    4.75
 -13  -5  12   -0.84    6.89
 -13   5  13    3.31    7.22
  13  -5 -13    0.59    4.29
 -13  -5  13    2.78    7.01
 -13   5  14    1.04    8.42
  13  -5 -14    0.94    4.30
 -13  -5  14    2.24    8.25
 -13   5  15    8.68    8.22
 -13  -5  15   11.91    8.69
 -13   5  16    3.23    6.70
 -13  -5  16    0.08    8.06
 -13   5  17   -2.62    6.86
 -13  -5  17   -2.49    7.41
 -13   5  18   -2.03    5.70
 -13  -5  18    0.91    7.37
 -13   5  19    3.37    5.51
 -13  -5  19   -0.03    5.66
 -13   5  20    5.80    7.18
 -13  -5  20    4.14    7.12
 -13   5  21    2.93    8.01
 -13  -5  21   -0.25    6.41
 -13  -5  22    2.36    8.27
 -13  -5  23   -2.36    7.76
 -13  -5  24    2.19    8.39
 -13  -5  25   -3.66    7.97
 -13  -5  26   -2.28    6.50
 -13   6   1   16.67    9.65
  13  -6  -1   -2.25    5.09
 -13  -6   1    4.44    5.59
 -13   6   2    5.52    6.67
  13  -6  -2   -1.19    4.32
 -13  -6   2    3.83    5.39
 -13   6   3   -1.20    7.23
  13  -6  -3   -0.02    4.35
 -13  -6   3    3.60    4.81
 -13   6   4    2.96    8.10
  13  -6  -4   -2.33    4.59
 -13  -6   4   -2.78    6.27
 -13   6   5   -4.03    8.35
  13  -6  -5   -1.43    4.95
 -13  -6   5    4.08    6.39
 -13   6   6    6.51    5.88
  13  -6  -6    0.04    3.86
 -13  -6   6   22.56   11.05
 -13   6   7    4.62    6.93
  13  -6  -7    3.46    5.02
 -13  -6   7    2.64    7.58
 -13   6   8    0.93    8.05
  13  -6  -8    0.29    4.36
 -13  -6   8   -4.55    6.74
 -13   6   9    9.14    7.98
  13  -6  -9   -0.97    4.43
 -13  -6   9   -1.81    6.48
 -13   6  10   -0.62    4.86
  13  -6 -10    8.89    5.67
 -13  -6  10    7.62    8.18
 -13   6  11   -0.75    3.79
  13  -6 -11   -1.57    4.89
 -13  -6  11   -0.70    6.73
 -13   6  12   12.02    8.78
  13  -6 -12    7.85    5.31
 -13  -6  12    7.04    7.25
 -13   6  13    9.84    7.62
  13  -6 -13   -0.40    4.80
 -13  -6  13   -1.04    6.60
 -13   6  14    2.48    6.74
  13  -6 -14   -2.12    5.42
 -13  -6  14    0.24    7.93
 -13   6  15   -1.87    6.21
  13  -6 -15   -1.60    3.64
 -13  -6  15    0.41    7.85
 -13   6  16    0.29    9.13
 -13  -6  16    4.16    7.74
 -13   6  17   -1.58    6.67
 -13  -6  17   -1.50    7.44
 -13   6  18   -2.94    7.16
 -13  -6  18   -1.86    6.51
 -13   6  19   -3.87    6.41
 -13  -6  19    3.43    8.95
 -13   6  20   -2.19    5.71
 -13  -6  20    0.53    6.48
 -13  -6  21   -1.16    5.91
 -13  -6  22   15.95   10.72
 -13  -6  23   -2.21    8.42
 -13  -6  24    1.00    6.40
 -13  -6  25    4.84    8.53
 -13   7   1    0.98    7.34
  13  -7  -1   -0.96    3.75
 -13  -7   1   -0.96    4.96
 -13   7   2   -4.06    7.54
  13  -7  -2   -0.91    3.63
 -13  -7   2    0.94    4.52
 -13   7   3    4.99    7.55
  13  -7  -3    8.94    6.18
 -13  -7   3    1.19    5.28
 -13   7   4   16.56   10.07
  13  -7  -4    6.46    5.56
 -13  -7   4    8.08    7.97
 -13   7   5   -3.45    7.11
  13  -7  -5    2.49    3.92
 -13  -7   5    5.90    7.02
 -13   7   6   10.61    8.26
  13  -7  -6    2.62    5.56
 -13  -7   6   -1.76    6.43
 -13   7   7    1.71    5.27
  13  -7  -7   -0.39    5.39
 -13  -7   7    5.71    6.90
 -13   7   8   -0.95    6.11
  13  -7  -8    1.84    4.62
 -13  -7   8    1.86    5.76
 -13   7   9    6.30    8.02
  13  -7  -9    6.72    5.46
 -13  -7   9    8.65    7.55
 -13   7  10    3.56    6.24
  13  -7 -10   -2.73    4.46
 -13  -7  10    9.29    8.19
 -13   7  11    6.88    7.70
  13  -7 -11   -0.03    4.96
 -13  -7  11   -0.99    5.04
 -13   7  12    2.59    5.47
  13  -7 -12   -1.71    4.90
 -13  -7  12   -0.33    4.61
 -13   7  13    1.95    7.60
  13  -7 -13   -1.24    5.53
 -13  -7  13   -1.06    5.63
 -13   7  14    5.37    5.12
  13  -7 -14    2.90    4.74
 -13  -7  14    0.60    4.96
 -13   7  15    3.73    7.55
  13  -7 -15   -0.81    4.84
 -13  -7  15   -5.76    8.62
 -13   7  16    3.52    4.85
  13  -7 -16    2.81    5.49
 -13  -7  16    3.42    7.74
 -13   7  17    1.48    7.10
 -13  -7  17    2.58    8.27
 -13   7  18   -2.93    7.59
 -13  -7  18    3.41    5.23
 -13   7  19   -0.20    5.34
 -13  -7  19    5.28    6.62
 -13  -7  20    2.75    6.60
 -13  -7  21   -5.32    9.75
 -13  -7  22   -4.33    9.01
 -13  -7  23    0.79    7.26
 -13  -7  24   -3.60    8.94
 -13  -7  25    6.33   10.13
 -13   8   1    2.70    6.56
  13  -8  -1   -0.59    4.99
 -13  -8   1    1.03    4.27
 -13   8   2    2.84    7.71
  13  -8  -2    3.57    5.73
 -13  -8   2   13.99    7.85
 -13   8   3   -0.14    4.61
  13  -8  -3    6.97    4.88
 -13  -8   3   -1.99    6.78
 -13   8   4    1.18    5.70
  13  -8  -4   -0.20    3.92
 -13  -8   4    2.80    6.86
 -13   8   5   -2.02    5.25
  13  -8  -5    2.95    4.42
 -13  -8   5    7.24    6.31
 -13   8   6    4.61    6.59
  13  -8  -6    5.58    5.20
 -13  -8   6   15.34    9.02
 -13   8   7    2.97    5.81
  13  -8  -7   -0.62    3.88
 -13  -8   7   -0.39    7.42
 -13   8   8   -0.31    6.03
  13  -8  -8   11.82    6.44
 -13  -8   8    3.79    7.18
 -13   8   9    2.76    5.76
  13  -8  -9    0.00    4.67
 -13  -8   9   -2.98    7.31
 -13   8  10   -0.44    5.76
  13  -8 -10   -1.41    4.60
 -13  -8  10    1.92    5.53
 -13   8  11   -2.03    6.51
  13  -8 -11    2.40    5.17
 -13  -8  11    3.35    7.48
 -13   8  12    1.02    5.76
  13  -8 -12    0.67    4.10
 -13  -8  12   14.49    9.34
 -13   8  13   -1.86    6.12
  13  -8 -13   -1.17    4.25
 -13  -8  13   -1.67    6.30
 -13   8  14    8.70    7.58
  13  -8 -14    0.17    4.96
 -13  -8  14    0.09    6.87
 -13   8  15    0.55    6.01
  13  -8 -15    2.36    4.76
 -13  -8  15    8.29    8.81
 -13   8  16   -2.39    5.58
  13  -8 -16    8.57    6.17
 -13  -8  16    4.50    6.58
 -13   8  17    0.44    6.02
 -13  -8  17   -0.50    7.55
 -13  -8  18   -1.06    8.09
 -13  -8  19   -2.60    5.91
 -13  -8  20   -1.66    7.33
 -13  -8  21    6.02    8.17
 -13  -8  22    4.94    9.55
 -13  -8  23    2.98    9.39
 -13  -8  24   -4.25    7.31
  13  -9  -1   -2.34    4.09
 -13  -9   1   -2.04    5.94
 -13   9   2    2.30    6.47
  13  -9  -2   -0.52    4.30
 -13  -9   2    3.74    5.23
 -13   9   3    2.44    5.33
  13  -9  -3    3.06    4.48
 -13  -9   3   -0.07    4.90
 -13   9   4    7.36    7.32
  13  -9  -4    1.16    4.34
 -13  -9   4   -0.50    4.79
 -13   9   5   -2.40    5.47
  13  -9  -5    1.59    4.53
 -13  -9   5   -0.32    4.20
 -13   9   6   -0.78    6.18
  13  -9  -6    1.71    4.22
 -13  -9   6    2.70    6.28
 -13   9   7    2.63    7.60
  13  -9  -7   -0.47    4.48
 -13  -9   7   -1.28    8.66
 -13   9   8    4.67    6.58
  13  -9  -8   -0.73    5.06
 -13  -9   8    0.56    7.34
 -13   9   9    0.08    5.07
  13  -9  -9   -2.51    5.59
 -13  -9   9   -0.80    5.92
 -13   9  10    3.65    6.49
  13  -9 -10   -1.11    5.25
 -13  -9  10   15.88    9.36
 -13   9  11    2.25    6.19
  13  -9 -11   -0.78    5.51
 -13  -9  11    3.96    7.82
 -13   9  12    6.44    5.93
  13  -9 -12   -2.05    5.47
 -13  -9  12    6.74    7.60
 -13   9  13   -2.67    6.36
  13  -9 -13   -2.27    5.63
 -13  -9  13   -0.23    6.76
 -13   9  14    1.77    5.88
  13  -9 -14    2.21    4.44
 -13  -9  14    3.63    7.43
 -13   9  15   -1.03    7.66
  13  -9 -15   -1.04    5.35
 -13  -9  15   -0.00    5.16
 -13   9  16    8.27    9.13
  13  -9 -16    7.13    7.02
 -13  -9  16    1.23    7.45
  13  -9 -17   -2.60    4.82
 -13  -9  17   -0.70    7.29
 -13  -9  18    2.38    5.51
 -13  -9  19   -0.33    6.56
 -13  -9  20    3.02    6.92
 -13  -9  21   -2.82    8.11
 -13  -9  22    3.56    7.94
  13 -10  -1   -0.51    4.69
 -13 -10   1   -1.65    4.32
  13 -10  -2    7.94    4.70
 -13 -10   2    2.82    6.88
  13 -10  -3   -1.62    5.02
 -13 -10   3    5.64    6.32
 -13  10   4   -1.91    6.11
  13 -10  -4    2.40    4.56
 -13 -10   4    5.70    6.44
 -13  10   5   -2.51    6.66
  13 -10  -5   -0.98    3.46
 -13 -10   5   -1.64    7.03
 -13  10   6   11.63    7.71
  13 -10  -6    1.84    5.02
 -13 -10   6    2.02    7.00
 -13  10   7   -2.47    5.05
  13 -10  -7    0.55    4.98
 -13 -10   7   -1.64    6.06
 -13  10   8   15.70    8.91
  13 -10  -8    3.72    4.60
 -13 -10   8    9.66    9.15
 -13  10   9   -1.79    6.88
  13 -10  -9   -1.65    5.22
 -13 -10   9    5.26    6.02
 -13  10  10   -2.49    5.65
  13 -10 -10   -1.95    5.82
 -13 -10  10    1.37    7.48
 -13  10  11    4.91    7.12
  13 -10 -11    2.49    5.41
 -13 -10  11   -1.84    6.63
 -13  10  12   -0.04    4.43
  13 -10 -12   -1.76    4.52
 -13 -10  12    5.61    8.64
 -13  10  13   -0.58    6.81
  13 -10 -13    2.50    4.59
 -13 -10  13    3.04    7.29
 -13  10  14   -0.30    5.65
  13 -10 -14    5.09    5.58
 -13 -10  14    0.20    6.11
  13 -10 -15    1.10    6.00
 -13 -10  15   -2.00    6.65
  13 -10 -16    1.83    5.35
 -13 -10  16    0.16    6.51
  13 -10 -17    5.23    6.42
 -13 -10  17   -0.99    6.80
 -13 -10  18    0.69    6.83
 -13 -10  19   -0.51    6.81
 -13 -10  20   -4.32    8.67
 -13 -11   5   -0.89    5.96
 -13 -11   6    5.86    6.98
 -13  11   7   -1.15    5.86
 -13 -11   7   -0.75    5.34
 -13  11   8   -1.25    6.94
 -13 -11   8    0.19    6.86
 -13  11   9   -2.72    7.08
 -13 -11   9    6.80    6.54
 -13  11  10   14.29    9.15
 -13 -11  10    3.69    7.92
 -13  11  11   -1.47    5.44
 -13 -11  11   -0.76    6.38
 -13  11  12   -0.04    3.85
 -13 -11  12    1.00    4.91
 -13  11  13   -0.51    3.93
 -13 -11  13   -0.06    5.90
 -13 -11  14   -1.43    7.29
 -13 -11  15   -0.10    5.50
 -13  12  10    4.99    7.16
 -13  12  11   -0.53    5.62
 -12   0   1    0.66    5.80
  12   0  -1   -1.10    4.66
 -12   0   2   11.46    7.01
  12   0  -2   16.19    6.60
 -12   0   3   -0.14    4.17
  12   0  -3   -0.93    4.20
 -12   0   4   -1.98    5.48
  12   0  -4    1.48    3.41
 -12   0   5    6.45    8.02
  12   0  -5   -1.86    5.01
 -12   0   6   80.85   16.62
  12   0  -6   58.93   11.97
 -12   0   7   -2.21    6.15
  12   0  -7   -1.22    3.40
 -12   0   8   -0.00    7.77
  12   0  -8    8.95    5.74
 -12   0   9    6.48    8.21
  12   0  -9    6.20    4.95
 -12   0  10   47.21   13.73
  12   0 -10   25.20    7.85
 -12   0  11    2.15    5.53
 -12   0  12    8.17   10.26
 -12   0  13   -1.94    8.77
 -12   0  14    7.34    6.17
 -12   0  15   -0.96    7.37
 -12   0  16   20.12   10.91
 -12   0  17   -2.21    6.93
 -12   0  18    8.26    7.47
 -12   0  19   -4.48    7.85
 -12   0  20   14.98    9.20
 -12   0  21    3.35    7.16
 -12   0  22   25.63   11.96
 -12   0  23   -2.16    8.72
 -12   0  24   -3.33    7.36
 -12   0  25   -0.09    6.96
 -12   0  26    1.48    6.62
 -12   0  27   -3.43    8.14
 -12   0  28    1.53    5.43
 -12   0  29   -0.02    5.74
 -12   1   1   -1.72    6.92
  12  -1  -1   -1.24    3.85
  12   1  -1   -0.44    4.32
 -12  -1   1   -0.63    6.94
 -12   1   2   18.47    9.58
  12  -1  -2   25.13    7.73
  12   1  -2   16.03    6.64
 -12  -1   2   60.43   13.11
 -12   1   3    0.17    4.65
  12  -1  -3    1.89    4.41
  12   1  -3    0.60    3.28
 -12  -1   3    1.53    6.31
 -12   1   4   54.07   14.88
  12  -1  -4   43.79    9.82
  12   1  -4   46.20   10.01
 -12  -1   4   31.60   11.27
 -12   1   5    7.80    7.43
  12  -1  -5   -1.06    3.81
  12   1  -5   -1.56    4.49
 -12  -1   5   -0.61    3.79
 -12   1   6    2.85    7.69
  12  -1  -6    0.26    3.30
  12   1  -6   11.30    5.71
 -12  -1   6   -0.84    6.10
 -12   1   7    3.62    5.45
  12  -1  -7    2.75    4.11
  12   1  -7    2.98    4.43
 -12  -1   7   -0.81    7.24
 -12   1   8   64.51   16.04
  12  -1  -8   47.40   11.00
 -12  -1   8   62.80   15.49
 -12   1   9    7.34    6.93
  12  -1  -9    2.43    4.10
 -12  -1   9    4.50    7.95
 -12   1  10   16.44   10.98
  12  -1 -10    7.87    6.13
 -12  -1  10   20.80    9.18
 -12   1  11    1.03    5.41
  12  -1 -11   -0.30    3.42
 -12  -1  11   -6.18    8.69
 -12   1  12    3.98    5.82
  12  -1 -12    6.32    4.53
 -12  -1  12    3.16    6.58
 -12   1  13   -2.20    5.65
 -12  -1  13    0.43    6.34
 -12   1  14   35.01   13.83
 -12  -1  14   39.06   12.04
 -12   1  15    0.82    6.95
 -12  -1  15    2.22    5.63
 -12   1  16   -0.27    6.78
 -12  -1  16   -2.55    5.51
 -12   1  17   -2.86    7.21
 -12  -1  17   -1.05    5.97
 -12   1  18   18.21   11.10
 -12  -1  18   13.65    7.97
 -12   1  19   11.07    7.76
 -12  -1  19    7.89    7.19
 -12   1  20    5.49    7.54
 -12  -1  20    6.70    8.46
 -12   1  21    0.39    6.42
 -12  -1  21   -2.74    7.83
 -12   1  22    3.02    6.38
 -12  -1  22    0.04    8.19
 -12   1  23    1.20    5.82
 -12  -1  23   -2.35    7.51
 -12   1  24    3.43    5.81
 -12  -1  24    4.43    9.46
 -12   1  25   -6.91    8.37
 -12  -1  25    6.14    7.77
 -12   1  26    8.96    6.84
 -12  -1  26   -3.96    7.60
 -12   1  27    5.53    7.62
 -12  -1  27    9.29    8.75
 -12   1  28    2.92    5.98
 -12  -1  28    3.35    7.14
 -12  -1  29   -1.44    4.85
 -12  -1  30    4.42    7.94
 -12   2   1    5.62    9.87
  12  -2  -1    7.58    4.86
  12   2  -1    2.34    4.53
 -12  -2   1    3.36    6.93
 -12   2   2   27.27   10.73
  12  -2  -2   11.28    5.68
  12   2  -2   10.26    5.76
 -12  -2   2   33.05   10.62
 -12   2   3   -0.74    5.02
  12  -2  -3    1.44    3.81
  12   2  -3    1.31    3.51
 -12  -2   3    0.74    5.41
 -12   2   4   11.43    8.11
  12  -2  -4    3.77    4.11
  12   2  -4    7.57    5.34
 -12  -2   4   11.60    8.44
 -12   2   5    7.07    6.36
  12  -2  -5    2.88    4.06
 -12  -2   5   -0.68    6.17
 -12   2   6   40.20   12.48
  12  -2  -6   22.95    7.67
 -12  -2   6   23.41   10.17
 -12   2   7   24.39   10.57
  12  -2  -7    6.33    5.39
 -12  -2   7    8.18    8.58
 -12   2   8    0.21    6.40
  12  -2  -8   -1.07    3.68
 -12  -2   8   -4.29    7.66
 -12   2   9    0.24    6.44
  12  -2  -9   -0.76    3.29
 -12  -2   9   -2.89    6.61
 -12   2  10   34.45   13.05
  12  -2 -10   25.08    8.07
 -12  -2  10   26.80   10.25
 -12   2  11    6.86    6.75
  12  -2 -11    9.37    5.96
 -12  -2  11    8.07    7.73
 -12   2  12   29.08   11.57
  12  -2 -12   16.06    6.77
 -12  -2  12   15.73    9.92
 -12   2  13   -0.68    7.00
  12  -2 -13   -0.18    3.24
 -12  -2  13    0.40    6.16
 -12   2  14    0.36    8.26
 -12  -2  14    4.95    8.33
 -12   2  15    7.01    7.11
 -12  -2  15   -4.64    7.44
 -12   2  16   14.27    9.17
 -12  -2  16    9.17    7.79
 -12   2  17   -4.32    6.97
 -12  -2  17   -5.20    8.76
 -12   2  18   -0.55    6.65
 -12  -2  18   -4.40    8.71
 -12   2  19   -3.03    8.78
 -12  -2  19    1.97    7.33
 -12   2  20   -2.62    7.80
 -12  -2  20    8.53    8.01
 -12   2  21   15.44    9.85
 -12  -2  21    3.47    6.84
 -12   2  22   20.14   10.12
 -12  -2  22   14.27    9.30
 -12   2  23   -1.52    6.48
 -12  -2  23    5.52    6.41
 -12   2  24   -0.27    3.85
 -12  -2  24   -3.80    7.87
 -12   2  25   -0.30    7.56
 -12  -2  25   -2.52    5.00
 -12   2  26    8.44    7.83
 -12  -2  26    7.18    7.46
 -12   2  27   -0.72    5.51
 -12  -2  27    5.47    7.29
 -12   2  28    4.68    7.80
 -12  -2  28   -1.38    6.16
 -12  -2  29    5.06    6.52
 -12  -2  30    0.93    7.60
 -12   3   1    6.62    6.87
  12  -3  -1   -0.55    3.15
  12   3  -1   -0.93    3.70
 -12  -3   1   -0.20    3.99
 -12   3   2   10.80    7.83
  12  -3  -2   12.77    6.32
  12   3  -2    9.15    6.26
 -12  -3   2   26.98   11.02
 -12   3   3    8.70    7.82
  12  -3  -3    9.16    5.81
 -12  -3   3   18.11    7.98
 -12   3   4   10.19    7.81
  12  -3  -4    7.87    4.91
 -12  -3   4   15.51    8.94
 -12   3   5    7.40    6.87
  12  -3  -5    9.00    5.05
 -12  -3   5   11.08    8.82
 -12   3   6   -0.23    5.80
  12  -3  -6   -3.34    4.50
 -12  -3   6    6.54    7.51
 -12   3   7   -1.13    5.94
  12  -3  -7   -2.53    4.03
 -12  -3   7   -0.47    8.63
 -12   3   8    8.60    7.69
  12  -3  -8   18.89    7.46
 -12  -3   8   25.73   10.75
 -12   3   9    9.98    8.09
  12  -3  -9    6.89    5.65
 -12  -3   9    1.02    7.53
 -12   3  10    9.74    8.29
  12  -3 -10   14.66    6.24
 -12  -3  10   28.37   10.94
 -12   3  11   -2.90    7.20
  12  -3 -11   -0.31    5.03
 -12  -3  11   -2.92    6.87
 -12   3  12   11.25    7.81
  12  -3 -12    0.80    4.12
 -12  -3  12   36.12   11.86
 -12   3  13   -4.26    7.13
  12  -3 -13   -3.06    4.80
 -12  -3  13    3.93    6.36
 -12   3  14   17.58    7.90
  12  -3 -14   23.75    8.29
 -12  -3  14   10.42    7.05
 -12   3  15    3.62    5.29
 -12  -3  15    4.09    7.11
 -12   3  16   -0.16    5.93
 -12  -3  16   -3.06    8.37
 -12   3  17    0.20    8.46
 -12  -3  17   14.58    8.45
 -12   3  18   10.88    7.13
 -12  -3  18    0.05    7.41
 -12   3  19   11.98    8.42
 -12  -3  19    5.71    8.25
 -12   3  20   11.30    7.76
 -12  -3  20   -3.52    7.79
 -12   3  21   -5.00    7.24
 -12  -3  21    0.53    7.24
 -12   3  22    1.68    6.99
 -12  -3  22   -1.76    8.72
 -12   3  23   16.59    9.41
 -12  -3  23   -2.05    6.60
 -12   3  24    7.69    8.80
 -12  -3  24   11.24    9.56
 -12   3  25   -4.39    8.38
 -12  -3  25   -2.92    9.16
 -12   3  26    2.94    7.45
 -12  -3  26   -1.12    6.03
 -12   3  27    0.28    5.18
 -12  -3  27   -2.16    8.38
 -12  -3  28   10.23    7.96
 -12  -3  29   -1.19    7.60
 -12  -3  30   -0.03    5.65
 -12  -3  31   -1.04    6.36
 -12   4   1   17.51   10.34
  12  -4  -1   17.87    6.44
  12   4  -1    2.75    4.79
 -12  -4   1    8.16    5.71
 -12   4   2    4.01    7.48
  12  -4  -2    4.40    4.45
 -12  -4   2   -0.50    8.49
 -12   4   3   -1.91    6.25
  12  -4  -3    5.17    4.82
 -12  -4   3    3.46    6.08
 -12   4   4   -2.35    6.48
  12  -4  -4    5.75    5.02
 -12  -4   4   -3.13    6.20
 -12   4   5    1.49    6.99
  12  -4  -5    7.10    4.51
 -12  -4   5    8.43    8.97
 -12   4   6   16.38    8.78
  12  -4  -6   19.07    7.06
 -12  -4   6   15.99   10.00
 -12   4   7   11.62    8.30
  12  -4  -7   11.70    5.45
 -12  -4   7   13.28    8.07
 -12   4   8   -3.05    8.35
  12  -4  -8    3.50    4.56
 -12  -4   8   -3.01    5.51
 -12   4   9   13.52    9.97
  12  -4  -9    7.08    5.38
 -12  -4   9    5.20    6.75
 -12   4  10    4.02    6.90
  12  -4 -10   10.85    6.13
 -12  -4  10   17.67    9.13
 -12   4  11   10.08    8.97
  12  -4 -11   16.67    7.17
 -12  -4  11    3.17    9.04
 -12   4  12   26.55   11.98
  12  -4 -12   11.13    6.59
 -12  -4  12   40.81   12.84
 -12   4  13   -5.07    7.26
  12  -4 -13   -0.57    4.25
 -12  -4  13   -1.71    8.37
 -12   4  14   -0.97    5.18
  12  -4 -14   -3.37    5.21
 -12  -4  14    3.15    6.24
 -12   4  15   24.79   10.30
  12  -4 -15    4.17    5.19
 -12  -4  15   -2.50    8.24
 -12   4  16   12.76    8.05
 -12  -4  16    7.22    9.20
 -12   4  17    9.72    9.51
 -12  -4  17   27.47   11.71
 -12   4  18    8.67    6.07
 -12  -4  18    5.98    6.87
 -12   4  19   -3.75    9.91
 -12  -4  19   -0.62    7.64
 -12   4  20    1.46    6.88
 -12  -4  20   10.10    7.35
 -12   4  21   10.32    8.25
 -12  -4  21   -0.45    6.86
 -12   4  22    3.47    6.58
 -12  -4  22    8.01    7.14
 -12   4  23    1.55    7.63
 -12  -4  23    9.51    8.65
 -12   4  24    0.44    5.75
 -12  -4  24   -1.27    4.60
 -12   4  25   -2.04    6.15
 -12  -4  25    1.97    8.41
 -12   4  26   -0.83    7.08
 -12  -4  26    3.15    6.75
 -12  -4  27   -4.88    9.89
 -12  -4  28    7.38    8.04
 -12  -4  29   -1.73    7.77
 -12  -4  30   -0.27    6.69
 -12  -4  31    2.40    5.76
 -12   5   1   -2.09    4.62
  12  -5  -1   -1.51    4.33
 -12  -5   1   -2.93    6.97
 -12   5   2   15.30    9.60
  12  -5  -2    9.00    5.56
 -12  -5   2    5.29    7.15
 -12   5   3   10.17    8.84
  12  -5  -3   21.03    7.16
 -12  -5   3    9.95    8.39
 -12   5   4    7.13    6.39
  12  -5  -4    7.76    4.51
 -12  -5   4   19.22    8.72
 -12   5   5   -0.86    5.91
  12  -5  -5   -0.61    4.69
 -12  -5   5    2.03    5.19
 -12   5   6    1.52    5.63
  12  -5  -6    0.54    4.25
 -12  -5   6   -1.89    5.47
 -12   5   7    4.77    6.63
  12  -5  -7    7.36    5.39
 -12  -5   7    2.07    6.71
 -12   5   8   30.30   11.30
  12  -5  -8    5.84    5.33
 -12  -5   8   13.31    7.66
 -12   5   9    9.73    8.72
  12  -5  -9   18.39    7.51
 -12  -5   9   15.09   10.24
 -12   5  10    0.61    6.62
  12  -5 -10    7.87    5.64
 -12  -5  10    4.69    7.67
 -12   5  11    5.50    7.19
  12  -5 -11    0.00    4.86
 -12  -5  11   -0.72    4.01
 -12   5  12   -1.36    5.53
  12  -5 -12   -1.95    5.38
 -12  -5  12   -0.47    5.78
 -12   5  13   29.22   10.23
  12  -5 -13   11.40    6.85
 -12  -5  13    9.54    8.20
 -12   5  14    7.36    9.27
  12  -5 -14    3.53    5.36
 -12  -5  14   19.70   10.38
 -12   5  15    0.44    6.56
  12  -5 -15    1.73    5.37
 -12  -5  15    4.06    6.03
 -12   5  16   -1.78    5.72
  12  -5 -16   -0.37    4.47
 -12  -5  16    6.73    8.18
 -12   5  17    2.67    7.80
 -12  -5  17   -1.25    7.86
 -12   5  18   11.30    8.26
 -12  -5  18    6.17    7.44
 -12   5  19   -2.56    5.70
 -12  -5  19   -0.08    7.81
 -12   5  20    4.64    8.70
 -12  -5  20    4.84    7.74
 -12   5  21    4.53    8.41
 -12  -5  21    7.74    6.99
 -12   5  22   -2.80    8.57
 -12  -5  22   -2.37    8.09
 -12   5  23   -1.57    6.45
 -12  -5  23   -2.41    7.53
 -12   5  24   11.93    9.30
 -12  -5  24   -1.15    7.84
 -12   5  25    7.95    6.93
 -12  -5  25    0.46    6.33
 -12  -5  26   -3.04    7.80
 -12  -5  27    6.18    8.49
 -12  -5  28   -2.59    6.73
 -12  -5  29    8.53    8.91
 -12  -5  30   -1.50    6.35
 -12   6   1   20.97    8.88
  12  -6  -1    8.43    6.05
 -12  -6   1   17.51    8.71
 -12   6   2   13.74    7.55
  12  -6  -2    8.25    4.45
 -12  -6   2    4.66    6.66
 -12   6   3   -0.19    5.06
  12  -6  -3   12.32    5.06
 -12  -6   3   -2.24    4.84
 -12   6   4   -1.00    5.77
  12  -6  -4    1.14    3.67
 -12  -6   4   -1.73    5.50
 -12   6   5   38.94   12.52
  12  -6  -5   11.02    5.53
 -12  -6   5   23.69    9.47
 -12   6   6   11.44    9.40
  12  -6  -6   20.54    6.94
 -12  -6   6   13.28    7.82
 -12   6   7   24.19   10.37
  12  -6  -7    0.73    4.35
 -12  -6   7   22.57    9.58
 -12   6   8    1.37    8.10
  12  -6  -8    5.83    5.20
 -12  -6   8    0.66    6.67
 -12   6   9    7.13    7.71
  12  -6  -9   -0.33    3.90
 -12  -6   9    7.69    7.33
 -12   6  10    1.57    8.72
  12  -6 -10   -1.66    4.57
 -12  -6  10    8.08    6.27
 -12   6  11   24.57   10.83
  12  -6 -11   20.69    8.31
 -12  -6  11   17.19    9.38
 -12   6  12   13.17    9.39
  12  -6 -12   -2.49    4.40
 -12  -6  12    8.50    7.68
 -12   6  13   -2.09    7.38
  12  -6 -13   -0.77    4.09
 -12  -6  13   -0.00    4.62
 -12   6  14   -0.81    7.00
  12  -6 -14    1.78    5.30
 -12  -6  14   -0.08    6.00
 -12   6  15    8.03    8.49
  12  -6 -15   -2.43    4.72
 -12  -6  15    3.80    7.45
 -12   6  16    2.34    5.71
  12  -6 -16    0.96    5.24
 -12  -6  16   -0.69    6.88
 -12   6  17    0.72    7.05
  12  -6 -17   -2.30    4.88
 -12  -6  17    4.56    6.49
 -12   6  18   -1.15    6.80
 -12  -6  18    5.11    7.74
 -12   6  19    2.03    7.45
 -12  -6  19   -1.45    6.99
 -12   6  20    7.84    6.77
 -12  -6  20   -5.57   10.06
 -12   6  21   -0.74    6.07
 -12  -6  21   -0.44    7.66
 -12   6  22    6.50    6.71
 -12  -6  22   11.46    8.00
 -12   6  23    4.22    7.11
 -12  -6  23   -4.25    7.15
 -12   6  24   -1.27    6.08
 -12  -6  24    1.16    6.49
 -12  -6  25    4.51    7.69
 -12  -6  26    2.54    7.16
 -12  -6  27    3.77    8.70
 -12  -6  28   -3.38    8.70
 -12   7   1    3.98    8.19
  12  -7  -1   -1.84    4.19
 -12  -7   1    3.13    6.91
 -12   7   2    6.95    7.49
  12  -7  -2    5.88    4.95
 -12  -7   2   -1.29    6.54
 -12   7   3   13.74    8.62
  12  -7  -3    1.18    3.96
 -12  -7   3   12.16    7.33
 -12   7   4    1.54    5.44
  12  -7  -4    5.74    5.19
 -12  -7   4   -0.22    6.45
 -12   7   5   -1.35    6.55
  12  -7  -5    3.38    4.81
 -12  -7   5   -3.08    7.33
 -12   7   6   -2.52    5.12
  12  -7  -6   -1.06    4.12
 -12  -7   6    1.31    7.03
 -12   7   7   -2.39    7.26
  12  -7  -7    1.13    4.40
 -12  -7   7    3.23    6.84
 -12   7   8   -2.44    7.24
  12  -7  -8   -1.95    5.42
 -12  -7   8   -2.50    7.17
 -12   7   9   27.76   11.01
  12  -7  -9   17.07    8.33
 -12  -7   9   25.28   10.48
 -12   7  10    6.40    7.97
  12  -7 -10    0.58    4.93
 -12  -7  10   -1.15    5.17
 -12   7  11    2.96    5.93
  12  -7 -11    3.14    6.31
 -12  -7  11    0.13    6.16
 -12   7  12    1.06    6.62
  12  -7 -12   -2.63    4.66
 -12  -7  12    5.80    7.10
 -12   7  13    4.65    7.51
  12  -7 -13    3.36    6.35
 -12  -7  13    5.81    8.38
 -12   7  14    7.59    7.40
  12  -7 -14    4.56    5.59
 -12  -7  14    3.30    6.51
 -12   7  15    6.07    7.93
  12  -7 -15   -0.84    5.22
 -12  -7  15    1.14    8.71
 -12   7  16    0.55    5.01
  12  -7 -16    4.82    5.67
 -12  -7  16   -2.79    8.93
 -12   7  17   -0.88    7.73
  12  -7 -17   -1.38    5.62
 -12  -7  17    2.68    7.33
 -12   7  18   -0.39    5.13
 -12  -7  18    0.20    6.73
 -12   7  19    8.52    6.69
 -12  -7  19    0.23    5.13
 -12   7  20    3.86    7.21
 -12  -7  20    9.78    7.07
 -12   7  21   -3.58    7.59
 -12  -7  21    7.84    9.21
 -12   7  22   -3.58    8.62
 -12  -7  22   -4.48    6.81
 -12  -7  23   -0.13    6.36
 -12  -7  24    4.80    8.51
 -12  -7  25    1.72    8.41
 -12  -7  26   -1.17    6.89
 -12   8   1    7.16    7.06
  12  -8  -1   22.57    6.94
 -12  -8   1    5.42    5.24
 -12   8   2   -4.46    6.54
  12  -8  -2    0.23    4.06
 -12  -8   2   -3.33    5.19
 -12   8   3    4.47    5.41
  12  -8  -3   -0.21    4.25
 -12  -8   3    2.85    5.50
 -12   8   4    4.71    6.27
  12  -8  -4    0.05    5.07
 -12  -8   4    6.41    6.31
 -12   8   5    9.74    8.21
  12  -8  -5   14.82    5.92
 -12  -8   5   11.83    8.05
 -12   8   6    3.78    6.58
  12  -8  -6    2.72    4.75
 -12  -8   6    2.62    6.59
 -12   8   7   12.58    8.68
  12  -8  -7   13.42    7.03
 -12  -8   7   27.10   10.01
 -12   8   8   -2.00    4.58
  12  -8  -8    1.46    5.32
 -12  -8   8    0.02    7.26
 -12   8   9   -0.18    5.29
  12  -8  -9   -1.06    3.55
 -12  -8   9    1.98    6.20
 -12   8  10   -2.03    6.52
  12  -8 -10    0.37    3.35
 -12  -8  10   -2.13    7.63
 -12   8  11    9.94    7.44
  12  -8 -11   -0.23    4.29
 -12  -8  11    9.53    6.66
 -12   8  12   -1.36    5.55
  12  -8 -12   -0.71    6.43
 -12  -8  12   -2.01    6.95
 -12   8  13   -1.10    5.93
  12  -8 -13    7.78    6.35
 -12  -8  13   -0.89    6.30
 -12   8  14   -1.90    6.30
  12  -8 -14   -2.24    5.85
 -12  -8  14   -5.86    8.49
 -12   8  15   14.30    8.87
  12  -8 -15    5.02    4.54
 -12  -8  15    4.37    7.42
 -12   8  16   -1.95    4.92
  12  -8 -16    3.74    5.38
 -12  -8  16   -1.66    7.66
 -12   8  17    3.11    6.27
  12  -8 -17    2.29    5.19
 -12  -8  17    8.42    8.03
 -12   8  18   -0.42    8.44
  12  -8 -18   -2.08    4.28
 -12  -8  18   -0.18    6.57
 -12   8  19   -1.18    6.97
 -12  -8  19    2.85    7.63
 -12   8  20   13.12    8.25
 -12  -8  20   -0.43    6.56
 -12   8  21    2.22    5.37
 -12  -8  21    7.89    7.62
 -12  -8  22    9.85    8.59
 -12  -8  23   -0.73    7.52
 -12  -8  24    7.80    8.05
 -12   9   1    2.68    4.31
  12  -9  -1   -1.08    5.02
 -12  -9   1    0.09    6.26
 -12   9   2    7.36    6.37
  12  -9  -2    6.99    4.94
 -12  -9   2    8.40    6.41
 -12   9   3    1.92    5.58
  12  -9  -3    0.02    3.21
 -12  -9   3   14.07    8.22
 -12   9   4   -0.45    5.64
  12  -9  -4    3.53    4.70
 -12  -9   4    2.85    5.43
 -12   9   5    3.72    6.40
  12  -9  -5    3.73    5.98
 -12  -9   5    0.86    6.20
 -12   9   6   -1.62    6.57
  12  -9  -6   -0.88    5.31
 -12  -9   6    3.09    7.93
 -12   9   7    3.89    5.74
  12  -9  -7   -1.17    5.17
 -12  -9   7   -0.33    5.44
 -12   9   8   -1.49    5.19
  12  -9  -8    1.66    5.55
 -12  -9   8   -1.76    5.47
 -12   9   9    3.84    7.79
  12  -9  -9    5.10    5.32
 -12  -9   9   30.23   10.73
 -12   9  10    2.76    6.80
  12  -9 -10   -0.66    4.34
 -12  -9  10    1.64    6.55
 -12   9  11   -3.03    5.99
  12  -9 -11    0.64    3.96
 -12  -9  11   -4.55    7.16
 -12   9  12    0.60    5.06
  12  -9 -12   -0.37    5.41
 -12  -9  12   -4.27    7.99
 -12   9  13   14.99    8.81
  12  -9 -13    4.48    5.77
 -12  -9  13    6.09    5.80
 -12   9  14    9.97    7.71
  12  -9 -14    4.84    4.64
 -12  -9  14    1.53    5.85
 -12   9  15    3.88    8.57
  12  -9 -15    6.59    6.40
 -12  -9  15    8.14    7.67
 -12   9  16   -2.44    6.74
  12  -9 -16    0.88    4.84
 -12  -9  16   -2.49    8.09
 -12   9  17    0.16    5.88
  12  -9 -17   -2.02    5.54
 -12  -9  17   -2.61    7.71
 -12   9  18    0.24    7.37
  12  -9 -18   -0.89    4.32
 -12  -9  18    3.13    6.97
 -12   9  19    4.41    8.03
 -12  -9  19   12.11    9.63
 -12  -9  20    2.49    7.60
 -12  -9  21    1.96    7.30
 -12  -9  22   -0.08    5.77
  12 -10  -1   -1.59    4.59
 -12 -10   1    8.44    7.63
  12 -10  -2   -4.51    6.39
 -12 -10   2   -0.05    5.67
 -12  10   3   -2.16    4.78
  12 -10  -3   -0.36    3.42
 -12 -10   3    3.33    5.66
 -12  10   4    3.82    6.42
  12 -10  -4   -0.42    3.91
 -12 -10   4    7.37    4.92
 -12  10   5    5.28    5.61
  12 -10  -5    5.70    4.27
 -12 -10   5   17.27    8.88
 -12  10   6   -0.00    5.81
  12 -10  -6   -0.94    5.49
 -12 -10   6   -1.16    7.12
 -12  10   7   10.50    7.80
  12 -10  -7    8.29    5.76
 -12 -10   7   10.50    7.80
 -12  10   8   -1.53    5.74
  12 -10  -8   -0.69    5.31
 -12 -10   8    6.02    5.79
 -12  10   9   -0.24    5.34
  12 -10  -9    7.09    5.43
 -12 -10   9   -0.52    5.61
 -12  10  10    8.90    7.25
  12 -10 -10    1.76    5.34
 -12 -10  10    4.34    7.09
 -12  10  11   16.20    8.68
  12 -10 -11    2.69    6.14
 -12 -10  11    8.64    8.03
 -12  10  12    0.88    7.36
  12 -10 -12   -3.22    4.63
 -12 -10  12    2.67    6.32
 -12  10  13   -1.23    5.16
  12 -10 -13    0.69    5.53
 -12 -10  13   -0.15    4.32
 -12  10  14    0.42    6.91
  12 -10 -14   -1.78    6.18
 -12 -10  14   -0.35    7.13
 -12  10  15    5.40    8.46
  12 -10 -15   -0.20    4.50
 -12 -10  15    9.43    6.90
 -12  10  16    0.09    5.37
  12 -10 -16    0.40    4.65
 -12 -10  16   -0.74    7.23
 -12  10  17    6.50    6.08
  12 -10 -17    3.24    7.13
 -12 -10  17    4.48    6.07
 -12  10  18   -2.04    7.20
  12 -10 -18   -2.71    6.50
 -12 -10  18    2.63    7.11
 -12 -10  19    1.67    4.83
  12 -11  -1    0.46    4.27
 -12 -11   1   -1.01    4.35
  12 -11  -2    1.12    4.65
 -12 -11   2   -1.85    5.63
  12 -11  -3    3.21    4.56
 -12 -11   3   -1.87    4.96
  12 -11  -4    0.24    3.25
 -12 -11   4    2.88    5.12
 -12  11   5    4.04    6.03
  12 -11  -5    5.34    5.79
 -12 -11   5    5.23    7.39
 -12  11   6    6.38    7.05
  12 -11  -6   -0.21    4.74
 -12 -11   6   -0.25    4.57
 -12  11   7   -0.45    6.00
  12 -11  -7    2.79    6.09
 -12 -11   7    3.02    6.91
 -12  11   8    1.67    5.08
  12 -11  -8    1.27    5.00
 -12 -11   8    4.90    6.68
 -12  11   9   11.58    6.93
  12 -11  -9    3.20    5.78
 -12 -11   9    4.20    6.63
 -12  11  10    2.63    5.74
  12 -11 -10   -1.65    5.64
 -12 -11  10   -0.50    6.04
 -12  11  11    1.51    4.84
  12 -11 -11    2.33    5.51
 -12 -11  11    7.64    6.33
 -12  11  12   -0.73    5.88
  12 -11 -12    3.40    5.16
 -12 -11  12   -2.05    6.24
 -12  11  13    9.09    8.85
  12 -11 -13   -0.73    5.86
 -12 -11  13    6.91    6.95
 -12  11  14   -0.21    5.47
  12 -11 -14   -1.70    5.33
 -12 -11  14    5.74    7.73
 -12  11  15   -0.00    5.28
  12 -11 -15    2.34    5.29
 -12 -11  15    1.08    6.84
 -12  11  16   -0.47    4.98
  12 -11 -16    4.52    6.41
 -12 -11  16    3.60    7.23
  12 -11 -17    0.78    5.71
 -12 -11  17    1.72    7.10
  12 -11 -18   -2.96    6.14
  12 -11 -19   -0.83    5.04
 -12 -12   1    2.36    4.86
 -12 -12   2   -0.43    4.51
 -12 -12   3    0.35    5.58
 -12 -12   4   -1.18    4.47
 -12 -12   5   12.71    8.10
  12 -12  -6   -1.76    4.80
 -12 -12   6   -1.31    6.26
  12 -12  -7    1.49    5.14
 -12 -12   7   -2.29    5.78
 -12  12   8   -2.49    4.86
  12 -12  -8   -0.59    5.36
 -12 -12   8   -2.44    5.09
 -12  12   9   -1.68    6.16
  12 -12  -9   -0.91    4.73
 -12 -12   9   -3.46    6.14
 -12  12  10    3.43    5.46
  12 -12 -10   -0.67    3.97
 -12 -12  10   -1.29    5.35
 -12  12  11   -0.62    4.94
  12 -12 -11   -0.86    6.04
 -12 -12  11   14.12    8.85
 -12  12  12    2.41    6.31
  12 -12 -12    3.17    6.44
 -12 -12  12   -2.48    7.27
 -12  12  13   -0.83    5.38
  12 -12 -13    4.60    5.42
 -12 -12  13    1.15    3.86
 -12  12  14   -2.03    5.09
  12 -12 -14    3.16    5.95
 -12 -12  14    2.75    6.38
 -12 -13   4   -2.01    5.60
 -12 -13   5   -1.32    5.29
 -12 -13   6   -0.50    4.58
 -12 -13   7   -2.03    7.36
 -12 -13   8    7.06    6.39
 -12 -13   9   12.27    8.14
 -12 -13  10   -2.90    6.63
 -12  13  11   -0.74    4.89
 -12 -13  11    3.01    6.77
 -12  13  12    1.38    5.80
 -12 -13  12    1.00    7.44
 -11   0   1   72.69   14.96
  11   0  -1   63.61   11.53
 -11   0   2    5.72    5.70
  11   0  -2    3.32    3.80
 -11   0   3   15.82    7.94
  11   0  -3   26.18    7.15
 -11   0   4   -1.76    6.63
 -11   0   5  145.25   24.10
 -11   0   6   -2.34    5.95
 -11   0   7   -4.72    6.55
 -11   0   8    1.95    5.30
 -11   0   9   18.20    9.28
 -11   0  10    0.88    6.52
  11   0 -10   -0.92    4.15
 -11   0  11   53.44   14.93
  11   0 -11   58.23   11.96
 -11   0  12    1.60    6.36
  11   0 -12   -1.55    4.05
 -11   0  13    1.89    4.77
  11   0 -13    3.99    4.47
 -11   0  14   -1.22    5.58
 -11   0  15   20.56   10.96
 -11   0  16    2.65    5.76
 -11   0  17    1.27    5.99
 -11   0  18   -4.49    7.03
 -11   0  19   11.01    8.23
 -11   0  20   -2.65    6.83
 -11   0  21   13.46    8.89
 -11   0  22    0.76    5.60
 -11   0  23   -5.25    7.60
 -11   0  24    3.81    5.97
 -11   0  25    7.77    8.65
 -11   0  26   -1.35    7.53
 -11   0  27   11.80    6.98
 -11   0  28    4.85    8.16
 -11   0  29   -2.66    7.22
 -11   0  30   -2.33    6.32
 -11   0  31   16.48    9.64
 -11   0  32   -1.58    4.74
 -11   0  33    1.36    7.78
 -11   1   1   76.77   16.44
  11  -1  -1   57.92   11.29
 -11  -1   1   79.66   15.49
 -11   1   2   -1.91    5.55
  11  -1  -2    7.67    4.19
 -11  -1   2    4.09    5.73
 -11   1   3   32.56   11.45
  11  -1  -3   32.03    8.20
 -11  -1   3   54.59   12.65
 -11   1   4   -2.51    5.77
  11  -1  -4   -2.39    4.68
 -11  -1   4   -2.67    6.71
 -11   1   5   -1.28    6.47
  11  -1  -5    7.60    4.55
 -11  -1   5    2.05    5.26
 -11   1   6    2.46    7.13
  11  -1  -6    0.65    4.74
 -11  -1   6   -4.29    8.25
 -11   1   7   53.03   14.69
  11   1  -7   39.81    9.48
 -11  -1   7   39.34   12.38
 -11   1   8   -0.49    5.71
  11   1  -8    0.73    2.88
 -11  -1   8    2.09    5.68
 -11   1   9   22.96   10.63
  11   1  -9   13.21    5.84
 -11  -1   9   33.16   11.71
 -11   1  10   -0.41    6.84
  11   1 -10    1.32    4.12
 -11  -1  10    0.14    5.43
 -11   1  11   10.26    8.28
  11   1 -11   13.18    6.22
 -11  -1  11    5.08    5.94
 -11   1  12   -0.70    6.81
 -11  -1  12    4.28    8.62
 -11   1  13   65.00   15.55
 -11  -1  13    9.92    8.76
 -11   1  14    1.91    6.92
 -11  -1  14    0.29    4.94
 -11   1  15   -1.77    8.11
 -11  -1  15   -1.55    6.60
 -11   1  16   -2.89    7.90
 -11  -1  16   -3.32    7.43
 -11   1  17   26.09   11.28
 -11  -1  17   11.39    9.71
 -11   1  18   -1.01    5.23
 -11  -1  18   12.26    8.29
 -11   1  19   -3.01    6.01
 -11  -1  19    4.92    7.76
 -11   1  20   -0.53    6.55
 -11  -1  20   -1.27    5.56
 -11   1  21    2.69    6.05
 -11  -1  21   -0.76    6.82
 -11   1  22    0.51    5.40
 -11  -1  22    8.65    6.84
 -11   1  23   37.00   12.87
 -11  -1  23   33.95   13.10
 -11   1  24    3.30    6.91
 -11  -1  24    1.45    6.61
 -11   1  25    7.71    7.53
 -11  -1  25    1.36    7.34
 -11   1  26    1.29    5.32
 -11  -1  26    2.15    7.86
 -11   1  27    1.35    6.77
 -11  -1  27    2.34    7.36
 -11   1  28   -5.22    7.47
 -11  -1  28   -1.70    6.35
 -11   1  29   13.96    8.73
 -11  -1  29    9.47    7.09
 -11   1  30    0.06    7.39
 -11  -1  30   -2.01    6.39
 -11   1  31    2.01    6.41
 -11  -1  31    2.05    5.75
 -11   1  32    4.05    5.98
 -11  -1  32   -4.40    7.62
 -11  -1  33   17.78    9.38
 -11   2   1   42.02   12.50
  11  -2  -1   17.50    5.96
 -11  -2   1   20.05    8.07
 -11   2   2   -1.53    6.27
  11  -2  -2    2.00    3.44
 -11  -2   2   -0.84    3.45
 -11   2   3   18.11    9.20
  11  -2  -3    6.35    5.24
 -11  -2   3   14.37    7.87
 -11   2   4    8.32    6.85
  11  -2  -4    6.13    3.55
  11   2  -4    7.06    4.86
 -11  -2   4    1.57    7.32
 -11   2   5   59.68   13.80
  11  -2  -5   25.47    8.32
  11   2  -5   44.14    9.59
 -11  -2   5   45.97   12.16
 -11   2   6   25.11   10.23
  11  -2  -6   15.28    6.05
  11   2  -6    5.62    4.60
 -11  -2   6   12.04    8.99
 -11   2   7    2.76    7.28
  11  -2  -7    5.42    4.18
  11   2  -7    7.59    4.75
 -11  -2   7   13.97    7.24
 -11   2   8   23.47    9.22
  11  -2  -8   11.84    5.94
  11   2  -8   18.17    6.12
 -11  -2   8    8.21    7.08
 -11   2   9   31.84   10.86
  11  -2  -9   15.23    7.20
  11   2  -9   28.24    7.94
 -11  -2   9   33.58   11.23
 -11   2  10   -3.89    8.13
  11  -2 -10    5.37    4.45
 -11  -2  10    7.75    6.96
 -11   2  11   10.38    8.74
  11  -2 -11   20.35    7.59
 -11  -2  11   21.40   10.38
 -11   2  12   -2.26    6.00
 -11  -2  12    0.88    6.56
 -11   2  13    2.41    6.10
 -11  -2  13    0.82    6.82
 -11   2  14    9.97    8.38
 -11  -2  14    1.41    6.27
 -11   2  15   12.34    8.31
 -11  -2  15   18.70    8.84
 -11   2  16    6.87    7.88
 -11  -2  16   -3.64    9.83
 -11   2  17    3.45    4.65
 -11  -2  17    1.95    5.95
 -11   2  18    1.33    6.98
 -11  -2  18   -1.17    4.76
 -11   2  19   -0.83    7.38
 -11  -2  19    8.54    9.23
 -11   2  20    5.69    8.56
 -11  -2  20    1.40    7.83
 -11   2  21    7.24    8.91
 -11  -2  21    8.11    8.49
 -11   2  22   -0.21    6.45
 -11  -2  22   -3.01    6.99
 -11   2  23   -2.17    7.01
 -11  -2  23   -1.77    7.03
 -11   2  24    3.14    6.99
 -11  -2  24   -2.33    6.72
 -11   2  25    2.28    6.15
 -11  -2  25    2.43    8.76
 -11   2  26   11.01    6.73
 -11  -2  26    0.40    6.49
 -11   2  27    8.05    7.42
 -11  -2  27   -0.37    5.49
 -11   2  28    5.31    7.41
 -11  -2  28   -1.23    7.93
 -11   2  29    2.98    6.13
 -11  -2  29   -3.33    7.57
 -11   2  30   -1.53    7.67
 -11  -2  30   -2.35    6.23
 -11   2  31    5.94    6.31
 -11  -2  31   11.47    8.28
 -11  -2  32    0.68    7.14
 -11  -2  33    9.52    7.08
 -11  -2  34    2.53    5.28
 -11   3   1    9.35    7.25
  11  -3  -1   11.71    4.99
 -11  -3   1   12.07    7.39
 -11   3   2   14.97    8.54
  11  -3  -2   16.53    5.99
 -11  -3   2   14.29    7.32
 -11   3   3   49.75   12.91
  11  -3  -3   32.98    8.35
  11   3  -3   46.56   10.03
 -11  -3   3   41.81   11.84
 -11   3   4    9.05    8.82
  11  -3  -4    9.14    5.40
  11   3  -4    9.48    4.85
 -11  -3   4   17.26    7.53
 -11   3   5    1.48    5.91
  11  -3  -5    7.54    4.93
  11   3  -5    1.87    3.32
 -11  -3   5    9.55    7.97
 -11   3   6   19.50    9.72
  11  -3  -6   15.68    6.92
  11   3  -6   27.15    7.34
 -11  -3   6   16.58    8.14
 -11   3   7   55.20   13.51
  11  -3  -7   35.25    9.21
  11   3  -7   43.45   10.12
 -11  -3   7   49.54   13.55
 -11   3   8   12.30    8.28
  11  -3  -8    4.06    4.92
 -11  -3   8    8.65    7.13
 -11   3   9   10.71    8.62
  11  -3  -9   11.90    6.07
 -11  -3   9   13.06    8.22
 -11   3  10    3.02    6.99
  11  -3 -10    6.51    5.13
 -11  -3  10    9.58    6.50
 -11   3  11    4.33    7.23
  11  -3 -11   12.94    6.11
 -11  -3  11   18.84    9.33
 -11   3  12   28.30   10.86
  11  -3 -12    0.83    3.85
 -11  -3  12   13.05    7.76
 -11   3  13   31.01   10.91
  11  -3 -13   14.27    6.31
 -11  -3  13   15.72    9.13
 -11   3  14   -0.61    6.97
  11  -3 -14   -1.39    3.75
 -11  -3  14   -0.12    5.96
 -11   3  15    8.30    7.68
  11  -3 -15   -1.57    3.81
 -11  -3  15   -3.78    7.81
 -11   3  16    1.50    7.03
  11  -3 -16   -2.01    4.57
 -11  -3  16   -4.00    6.99
 -11   3  17    6.78    7.33
 -11  -3  17    6.80    7.58
 -11   3  18    3.66    7.47
 -11  -3  18    0.91    5.51
 -11   3  19   12.71    9.18
 -11  -3  19    9.67    7.66
 -11   3  20    4.10    6.95
 -11  -3  20    5.55    8.75
 -11   3  21   -2.08    8.04
 -11  -3  21   -0.04    6.41
 -11   3  22   30.89   10.63
 -11  -3  22   14.61    9.86
 -11   3  23   19.86   11.30
 -11  -3  23   28.12   11.16
 -11   3  24   10.09    7.22
 -11  -3  24   13.44    8.77
 -11   3  25   -1.42    5.66
 -11  -3  25   -2.90    8.75
 -11   3  26    9.59    7.77
 -11  -3  26    0.14    6.91
 -11   3  27   14.48    8.29
 -11  -3  27   -3.78    7.70
 -11   3  28    2.22    7.32
 -11  -3  28   15.96   10.26
 -11   3  29   11.27    7.94
 -11  -3  29    2.09    7.47
 -11   3  30   -2.54    6.47
 -11  -3  30   -3.42    7.34
 -11  -3  31    4.18    7.25
 -11  -3  32   -1.75    6.45
 -11  -3  33    6.90    8.48
 -11  -3  34   -3.08    7.56
 -11   4   1   19.65    8.89
  11  -4  -1   10.98    6.16
  11   4  -1   27.89    8.41
 -11  -4   1   36.66   10.10
 -11   4   2    1.63    6.10
  11  -4  -2   -2.02    3.22
  11   4  -2   -0.04    2.77
 -11  -4   2   -1.09    5.96
 -11   4   3    0.73    6.52
  11  -4  -3    3.90    4.55
  11   4  -3    4.58    4.03
 -11  -4   3    2.21    7.18
 -11   4   4    8.62    7.98
  11  -4  -4    3.90    4.59
  11   4  -4    4.00    4.32
 -11  -4   4   -1.72    4.78
 -11   4   5   54.31   13.66
  11  -4  -5   39.24    9.67
 -11  -4   5   26.56   10.07
 -11   4   6   11.31    7.58
  11  -4  -6    8.47    5.31
 -11  -4   6   14.64    7.30
 -11   4   7    1.64    6.38
  11  -4  -7    3.16    3.87
 -11  -4   7   14.40    7.49
 -11   4   8    5.75    7.10
  11  -4  -8    2.12    3.98
 -11  -4   8   -0.53    5.17
 -11   4   9   23.16    9.56
  11  -4  -9   29.98    8.00
 -11  -4   9   20.47    9.52
 -11   4  10    1.80    7.09
  11  -4 -10    8.87    5.32
 -11  -4  10    6.78    7.49
 -11   4  11   26.94   11.43
  11  -4 -11    2.00    3.62
 -11  -4  11   14.50    9.19
 -11   4  12    0.40    7.81
  11  -4 -12   -1.25    4.79
 -11  -4  12   -2.87    7.79
 -11   4  13    3.06    5.85
  11  -4 -13    2.12    5.78
 -11  -4  13    1.05    6.48
 -11   4  14   -0.51    5.46
  11  -4 -14    1.70    3.71
 -11  -4  14   -2.97    7.55
 -11   4  15    9.66    7.72
  11  -4 -15   19.36    7.75
 -11  -4  15   21.22   10.10
 -11   4  16   16.78    8.86
  11  -4 -16    0.21    3.83
 -11  -4  16   12.57    9.12
 -11   4  17   -0.67    8.55
  11  -4 -17    0.70    4.48
 -11  -4  17    2.48    7.03
 -11   4  18   -0.87    5.35
 -11  -4  18   -0.73    5.63
 -11   4  19    1.41    6.83
 -11  -4  19    0.00    4.42
 -11   4  20   11.20    7.43
 -11  -4  20   -2.19    5.59
 -11   4  21    3.87    7.29
 -11  -4  21   28.36   11.03
 -11   4  22   10.96    7.89
 -11  -4  22   10.64    8.14
 -11   4  23   -2.30    5.83
 -11  -4  23    6.92    6.54
 -11   4  24    3.91    7.46
 -11  -4  24    3.21    5.19
 -11   4  25    9.81    7.06
 -11  -4  25   12.20    8.94
 -11   4  26    2.21    6.47
 -11  -4  26   12.80    8.55
 -11   4  27    5.58    5.67
 -11  -4  27    6.94    7.83
 -11   4  28   -2.03    6.62
 -11  -4  28   -3.14    6.77
 -11   4  29   -3.61    6.36
 -11  -4  29   -0.96    6.76
 -11  -4  30    3.84    5.65
 -11  -4  31   -1.40    6.91
 -11  -4  32   -3.51    7.65
 -11   5   1    1.83    5.66
  11  -5  -1    1.37    4.34
  11   5  -1    2.02    4.16
 -11  -5   1    2.96    5.96
 -11   5   2   37.09   11.06
  11  -5  -2   28.24    7.70
 -11  -5   2   32.49   10.19
 -11   5   3   23.02   10.14
  11  -5  -3   23.98    7.49
 -11  -5   3   51.39   12.73
 -11   5   4    0.70    5.70
  11  -5  -4   -0.65    3.79
 -11  -5   4    4.98    6.53
 -11   5   5    2.24    4.71
  11  -5  -5   -1.67    3.97
 -11  -5   5   -3.12    5.68
 -11   5   6   16.09    8.71
  11  -5  -6   12.22    5.86
 -11  -5   6    9.21    6.82
 -11   5   7   27.13   10.59
  11  -5  -7   15.49    7.05
 -11  -5   7   44.23   12.26
 -11   5   8   -2.96    6.79
  11  -5  -8   11.56    6.25
 -11  -5   8    4.11    6.61
 -11   5   9    6.21    8.63
  11  -5  -9    4.54    4.26
 -11  -5   9   10.92    7.12
 -11   5  10    0.64    7.27
  11  -5 -10    0.52    3.78
 -11  -5  10    2.98    5.40
 -11   5  11   -1.78    6.63
  11  -5 -11    8.61    5.63
 -11  -5  11    0.96    5.49
 -11   5  12   20.61   10.76
  11  -5 -12    2.94    5.25
 -11  -5  12   15.54    7.53
 -11   5  13   18.75   11.37
  11  -5 -13   30.25    8.41
 -11  -5  13   20.22    9.10
 -11   5  14    1.38    5.78
  11  -5 -14   -0.78    4.60
 -11  -5  14    6.41    6.33
 -11   5  15   -0.49    7.22
  11  -5 -15   -1.09    4.67
 -11  -5  15    1.20    6.65
 -11   5  16   -0.82    5.59
  11  -5 -16   -1.33    5.42
 -11  -5  16   -0.74    5.79
 -11   5  17    4.12    7.72
  11  -5 -17   -1.37    4.55
 -11  -5  17   -0.01    3.52
 -11   5  18   22.31    9.87
 -11  -5  18    4.35    7.82
 -11   5  19   19.50   10.07
 -11  -5  19   20.51    9.68
 -11   5  20    2.72    6.48
 -11  -5  20   -1.71    5.33
 -11   5  21    4.98    5.42
 -11  -5  21    2.79    5.71
 -11   5  22    7.67    6.57
 -11  -5  22   -0.30    8.39
 -11   5  23   16.93    8.96
 -11  -5  23    7.59    8.18
 -11   5  24    7.03    6.78
 -11  -5  24   10.20    9.53
 -11   5  25    2.36    6.94
 -11  -5  25    2.95    7.09
 -11   5  26    6.52    6.65
 -11  -5  26    0.72    7.20
 -11   5  27    1.78    5.71
 -11  -5  27    9.45    8.37
 -11   5  28    8.03    7.08
 -11  -5  28   13.44    8.57
 -11  -5  29    4.49    7.67
 -11  -5  30    2.54    6.10
 -11   6   1   25.55   10.20
  11  -6  -1   16.88    6.39
 -11  -6   1   19.84    8.85
 -11   6   2   -3.10    6.55
  11  -6  -2   -0.54    2.99
 -11  -6   2   -1.78    4.72
 -11   6   3   -2.75    5.05
  11  -6  -3   -0.75    3.71
 -11  -6   3    1.94    4.67
 -11   6   4   26.73   10.19
  11  -6  -4   11.84    5.82
 -11  -6   4   15.07    8.59
 -11   6   5   12.60    8.73
  11  -6  -5    4.21    4.36
 -11  -6   5    4.19    6.47
 -11   6   6   -0.41    5.55
  11  -6  -6   13.60    6.16
 -11  -6   6   14.02    7.31
 -11   6   7   10.32    8.13
  11  -6  -7    1.92    3.63
 -11  -6   7   -1.24    8.07
 -11   6   8    5.72    6.61
  11  -6  -8    6.55    4.59
 -11  -6   8   11.31    8.37
 -11   6   9    2.71    7.52
  11  -6  -9    8.92    6.35
 -11  -6   9   16.25    8.67
 -11   6  10   16.94    8.61
  11  -6 -10    5.26    5.59
 -11  -6  10   13.74    7.99
 -11   6  11    7.20    6.95
  11  -6 -11    2.11    4.24
 -11  -6  11    6.84    8.28
 -11   6  12    2.69    5.90
  11  -6 -12    3.54    4.42
 -11  -6  12    1.02    6.29
 -11   6  13    2.22    7.78
  11  -6 -13   -2.14    4.08
 -11  -6  13   11.13    7.96
 -11   6  14    1.28    6.09
  11  -6 -14    6.43    5.08
 -11  -6  14    7.17    9.14
 -11   6  15   11.95    7.82
  11  -6 -15    3.82    5.13
 -11  -6  15    6.46    7.07
 -11   6  16   11.51    8.48
  11  -6 -16    5.47    5.84
 -11  -6  16   10.84    9.31
 -11   6  17   -1.87    5.97
  11  -6 -17    2.44    4.60
 -11  -6  17    2.70    6.26
 -11   6  18    0.21    4.87
  11  -6 -18   -0.74    4.08
 -11  -6  18   -3.06    7.06
 -11   6  19    7.21    8.15
 -11  -6  19    5.75    6.86
 -11   6  20    7.94    7.11
 -11  -6  20   -3.23    5.75
 -11   6  21   -0.10    5.14
 -11  -6  21    2.46    6.53
 -11   6  22   -2.39    4.95
 -11  -6  22    5.24    6.33
 -11   6  23    1.38    4.51
 -11  -6  23    4.71    9.18
 -11   6  24    9.35    6.94
 -11  -6  24    1.64    8.85
 -11   6  25    0.49    6.26
 -11  -6  25    2.63    8.04
 -11   6  26    7.65    6.92
 -11  -6  26   10.58    8.59
 -11   6  27    1.94    6.01
 -11  -6  27    3.43    7.38
 -11  -6  28    6.35    7.57
 -11   7   1   10.17    7.98
  11  -7  -1    2.24    4.68
 -11  -7   1    3.64    5.00
 -11   7   2   40.71   11.36
  11  -7  -2   19.34    7.12
 -11  -7   2   30.68    9.05
 -11   7   3    2.30    5.83
  11  -7  -3   -0.36    3.51
 -11  -7   3    3.17    4.56
 -11   7   4    4.37    6.38
  11  -7  -4    1.57    4.78
 -11  -7   4    7.07    5.95
 -11   7   5   -1.97    6.17
  11  -7  -5   -0.66    3.85
 -11  -7   5    4.19    5.93
 -11   7   6   13.58    9.15
  11  -7  -6    8.55    6.05
 -11  -7   6   10.68    8.53
 -11   7   7   -1.06    5.13
  11  -7  -7    0.50    4.62
 -11  -7   7   -2.15    5.90
 -11   7   8   10.09    7.45
  11  -7  -8   26.46    8.55
 -11  -7   8   28.23   10.11
 -11   7   9   18.00    9.27
  11  -7  -9   13.67    6.26
 -11  -7   9   29.48   10.64
 -11   7  10   -2.19    6.52
  11  -7 -10   -2.72    4.35
 -11  -7  10   -0.71    6.23
 -11   7  11   -2.07    6.62
  11  -7 -11   -1.50    4.45
 -11  -7  11    2.53    5.71
 -11   7  12   32.69   10.89
  11  -7 -12    5.54    6.18
 -11  -7  12    8.54    7.07
 -11   7  13    7.03    7.59
  11  -7 -13   -0.38    3.95
 -11  -7  13   -3.00    6.08
 -11   7  14   -0.94    6.13
  11  -7 -14    1.04    5.35
 -11  -7  14    4.18    7.43
 -11   7  15    1.69    6.18
  11  -7 -15   -0.97    3.91
 -11  -7  15    4.90    6.98
 -11   7  16   -1.68    3.93
  11  -7 -16   -1.10    4.38
 -11  -7  16   -2.17    5.89
 -11   7  17    2.59    6.32
  11  -7 -17    3.02    4.79
 -11  -7  17   -0.61    6.67
 -11   7  18   16.67    9.37
  11  -7 -18    2.07    4.72
 -11  -7  18   12.49    8.06
 -11   7  19   -0.28    5.59
 -11  -7  19   -2.75    7.91
 -11   7  20   -3.03    7.05
 -11  -7  20   -4.36    8.27
 -11   7  21    6.11    7.50
 -11  -7  21    5.63    7.68
 -11   7  22    2.58    7.70
 -11  -7  22    3.95    8.13
 -11   7  23   -4.56    9.87
 -11  -7  23   -1.94    6.18
 -11   7  24   -3.47    5.85
 -11  -7  24    3.84    8.42
 -11   7  25   -2.36    4.79
 -11  -7  25    0.16    7.05
 -11  -7  26   -0.84    8.19
 -11   8   1   -2.31    6.62
  11  -8  -1    1.43    3.54
 -11  -8   1    2.21    5.55
 -11   8   2   17.86    9.03
  11  -8  -2    1.53    3.93
 -11  -8   2   11.45    6.17
 -11   8   3    0.03    4.37
  11  -8  -3   -0.37    4.49
 -11  -8   3    4.67    4.44
 -11   8   4   31.84   10.42
  11  -8  -4   21.76    7.65
 -11  -8   4   12.36    7.38
 -11   8   5   -0.17    5.53
  11  -8  -5    1.35    3.90
 -11  -8   5   -3.62    5.33
 -11   8   6   24.02    9.92
  11  -8  -6   15.50    7.17
 -11  -8   6    3.37    5.84
 -11   8   7    7.80    6.13
  11  -8  -7   -2.84    4.14
 -11  -8   7    1.71    6.57
 -11   8   8    9.47    7.12
  11  -8  -8    4.84    4.99
 -11  -8   8   12.12    8.08
 -11   8   9    7.74    6.90
  11  -8  -9   -1.94    3.84
 -11  -8   9   -1.53    5.34
 -11   8  10    8.95    7.60
  11  -8 -10   13.07    6.60
 -11  -8  10   23.13    8.37
 -11   8  11   -0.98    5.98
  11  -8 -11   -1.78    5.15
 -11  -8  11    5.82    6.82
 -11   8  12    6.52    6.66
  11  -8 -12    3.71    5.10
 -11  -8  12   -2.61    5.30
 -11   8  13    3.72    6.11
  11  -8 -13    0.36    4.13
 -11  -8  13   -1.41    6.43
 -11   8  14   -0.85    6.62
  11  -8 -14    0.08    4.88
 -11  -8  14    2.41    6.84
 -11   8  15    5.49    6.78
  11  -8 -15    4.54    5.83
 -11  -8  15    5.60    6.63
 -11   8  16   19.26    8.77
  11  -8 -16   24.34    9.09
 -11  -8  16   15.70    8.90
 -11   8  17   -1.45    5.80
  11  -8 -17   -2.34    5.67
 -11  -8  17   -0.23    4.96
 -11   8  18    0.07    6.24
  11  -8 -18    4.20    6.12
 -11  -8  18    4.83    7.51
 -11   8  19    0.99    3.82
  11  -8 -19   -0.29    5.28
 -11  -8  19    6.80    8.18
 -11   8  20   14.24    8.97
 -11  -8  20    0.87    6.66
 -11   8  21   -2.47    7.78
 -11  -8  21   10.80    7.83
 -11   8  22    2.55    5.35
 -11  -8  22    9.67    8.50
 -11   8  23   -2.62    6.72
 -11  -8  23   -2.85    6.68
 -11   8  24    2.02    5.43
 -11  -8  24   -0.37    6.22
 -11   9   1   -0.36    4.55
  11  -9  -1    1.54    4.74
 -11  -9   1   -1.13    5.48
 -11   9   2   21.76    9.03
  11  -9  -2   12.37    6.62
 -11  -9   2   33.44    9.79
 -11   9   3   -0.66    4.62
  11  -9  -3    1.75    4.03
 -11  -9   3   -1.64    5.18
 -11   9   4    6.23    6.35
  11  -9  -4    5.98    5.06
 -11  -9   4    4.59    6.64
 -11   9   5    2.48    6.34
  11  -9  -5    1.49    4.17
 -11  -9   5    4.97    6.26
 -11   9   6   10.74    7.39
  11  -9  -6    1.16    4.76
 -11  -9   6    7.26    7.08
 -11   9   7   -3.00    6.52
  11  -9  -7    1.79    3.44
 -11  -9   7   -2.01    6.03
 -11   9   8   12.61    7.28
  11  -9  -8    3.58    4.17
 -11  -9   8   32.63   10.00
 -11   9   9    1.98    4.84
  11  -9  -9   -0.40    4.03
 -11  -9   9    2.63    7.57
 -11   9  10   -0.27    6.16
  11  -9 -10   -3.76    4.97
 -11  -9  10   -1.11    7.48
 -11   9  11    4.70    6.70
  11  -9 -11    2.48    4.01
 -11  -9  11    0.57    5.03
 -11   9  12    0.19    6.36
  11  -9 -12    4.55    5.29
 -11  -9  12    6.92    6.64
 -11   9  13   -3.07    7.68
  11  -9 -13    0.29    5.01
 -11  -9  13    6.43    7.88
 -11   9  14    7.14    7.51
  11  -9 -14    2.82    5.68
 -11  -9  14   11.69    8.59
 -11   9  15   -1.48    7.27
  11  -9 -15   -1.74    4.96
 -11  -9  15   -1.31    6.11
 -11   9  16    1.57    7.45
  11  -9 -16    1.18    4.29
 -11  -9  16    2.19    7.01
 -11   9  17    3.28    6.31
  11  -9 -17    2.14    5.89
 -11  -9  17    1.78    6.43
 -11   9  18    0.74    6.04
  11  -9 -18    6.23    7.06
 -11  -9  18   15.51    8.72
 -11   9  19   -0.01    4.75
  11  -9 -19    5.47    5.26
 -11  -9  19   -1.41    8.03
 -11   9  20    1.60    5.51
 -11  -9  20   -2.02    6.88
 -11   9  21   -1.23    5.33
 -11  -9  21    0.30    6.50
 -11   9  22    7.97    7.32
 -11  10   1    1.00    4.77
  11 -10  -1    7.30    5.50
 -11 -10   1   -0.10    5.15
 -11  10   2   13.88    7.68
  11 -10  -2    0.87    3.63
 -11 -10   2    3.50    4.85
 -11  10   3   -1.38    5.17
  11 -10  -3   -0.04    3.20
 -11 -10   3    0.23    4.60
 -11  10   4   12.51    7.43
  11 -10  -4   -1.29    4.55
 -11 -10   4    5.94    6.12
 -11  10   5    2.03    5.26
  11 -10  -5   -0.86    4.20
 -11 -10   5    0.78    5.87
 -11  10   6    1.87    4.95
  11 -10  -6    3.94    5.26
 -11 -10   6    5.18    6.72
 -11  10   7   -0.17    5.12
  11 -10  -7   -1.49    4.26
 -11 -10   7    0.61    4.61
 -11  10   8   -1.45    5.97
  11 -10  -8    1.25    4.33
 -11 -10   8    6.87    7.05
 -11  10   9   -3.31    6.08
  11 -10  -9   -2.72    5.33
 -11 -10   9   -1.59    5.19
 -11  10  10   29.96   10.08
  11 -10 -10    5.03    6.09
 -11 -10  10   14.16    7.25
 -11  10  11   -0.65    6.06
  11 -10 -11   -2.06    5.15
 -11 -10  11   -2.07    5.88
 -11  10  12    4.18    6.33
  11 -10 -12    2.59    6.20
 -11 -10  12    1.56    5.20
 -11  10  13    3.21    6.16
  11 -10 -13   -2.16    5.86
 -11 -10  13   -2.64    6.76
 -11  10  14    3.48    6.64
  11 -10 -14    3.19    5.31
 -11 -10  14    6.90    6.39
 -11  10  15    4.41    5.90
  11 -10 -15    1.08    4.59
 -11 -10  15    2.35    5.98
 -11  10  16    3.23    6.62
  11 -10 -16   12.24    6.54
 -11 -10  16    4.69    6.10
 -11  10  17   -2.54    5.11
  11 -10 -17   -4.15    7.39
 -11 -10  17    0.52    7.07
 -11  10  18   -3.27    7.38
  11 -10 -18    2.04    4.41
 -11 -10  18    6.10    8.08
 -11  10  19   -1.72    5.34
  11 -10 -19    0.54    4.43
 -11 -10  19   -1.09    4.01
 -11  10  20    6.95    7.51
 -11  10  21    5.54    6.78
  11 -11  -1   -1.38    3.17
 -11 -11   1    0.92    4.46
  11 -11  -2    6.60    5.53
 -11 -11   2    9.02    6.63
  11 -11  -3    0.06    4.43
 -11 -11   3    0.37    5.64
 -11  11   4    4.52    5.61
  11 -11  -4    5.70    5.53
 -11 -11   4   -2.17    6.21
 -11  11   5    3.28    5.50
  11 -11  -5   -1.13    4.11
 -11 -11   5   -6.45    6.99
 -11  11   6   -1.45    4.03
  11 -11  -6   -0.18    4.98
 -11 -11   6   -0.36    4.21
 -11  11   7   -1.15    4.86
  11 -11  -7   -0.92    4.79
 -11 -11   7   -0.53    5.59
 -11  11   8    2.40    5.68
  11 -11  -8   22.06    8.26
 -11 -11   8   13.92    7.48
 -11  11   9   -1.05    4.68
  11 -11  -9   -1.90    4.65
 -11 -11   9    0.02    6.27
 -11  11  10   -0.32    5.01
  11 -11 -10   -1.36    6.23
 -11 -11  10   -2.35    4.97
 -11  11  11   -0.21    5.37
  11 -11 -11   -1.96    5.56
 -11 -11  11   -2.58    6.81
 -11  11  12   11.01    8.37
  11 -11 -12    3.55    6.01
 -11 -11  12   30.09   10.89
 -11  11  13   -0.63    3.87
  11 -11 -13   -1.05    4.91
 -11 -11  13   -1.03    5.91
 -11  11  14    5.62    5.62
  11 -11 -14    3.44    5.58
 -11 -11  14    1.64    5.97
 -11  11  15   -0.02    4.43
  11 -11 -15   -1.94    5.43
 -11 -11  15   -0.19    4.84
 -11  11  16    3.79    6.91
  11 -11 -16    3.24    6.92
 -11 -11  16   -1.93    7.06
 -11  11  17    1.95    5.42
  11 -11 -17    3.83    5.28
 -11 -11  17   -4.20    8.21
 -11  11  18   11.26    6.16
  11 -11 -18    3.92    5.32
 -11  11  19   -2.63    6.31
  11 -11 -19    1.61    7.17
  11 -11 -20    2.93    4.98
  11 -12  -1    2.98    3.98
 -11 -12   1   -0.60    3.95
  11 -12  -2    2.45    4.69
 -11 -12   2    3.51    5.65
  11 -12  -3   -0.87    5.51
 -11 -12   3    1.57    5.49
  11 -12  -4    3.18    4.89
 -11 -12   4   21.09    7.83
  11 -12  -5    1.36    4.32
 -11 -12   5   -0.97    6.81
  11 -12  -6    3.92    5.99
 -11 -12   6    1.60    6.03
 -11  12   7   -1.41    5.32
  11 -12  -7    2.25    3.66
 -11 -12   7   -1.53    5.73
 -11  12   8    0.89    4.01
  11 -12  -8    2.06    5.91
 -11 -12   8   -0.41    3.90
 -11  12   9   -0.41    4.56
  11 -12  -9    3.98    5.03
 -11 -12   9   -0.29    5.70
 -11  12  10    1.05    6.21
  11 -12 -10    1.81    5.81
 -11 -12  10    7.64    6.41
 -11  12  11    1.47    5.90
  11 -12 -11    0.93    3.71
 -11 -12  11    0.42    5.51
 -11  12  12    6.45    6.79
  11 -12 -12    1.43    6.11
 -11 -12  12    6.23    6.15
 -11  12  13    7.95    6.26
  11 -12 -13    3.76    5.73
 -11 -12  13   -0.29    5.52
 -11  12  14    3.99    6.00
  11 -12 -14    4.67    5.97
 -11 -12  14    1.35    6.58
 -11  12  15    0.20    4.92
  11 -12 -15   -2.19    5.41
 -11  12  16   -1.39    5.57
  11 -12 -16    3.90    6.23
 -11  12  17    1.27    5.45
  11 -12 -17    0.94    5.43
  11 -12 -18   -2.29    6.59
  11 -12 -19    1.65    5.58
  11 -12 -20   -2.12    6.46
  11 -13  -1    1.93    4.84
 -11 -13   1   -4.08    5.52
  11 -13  -2    0.59    4.10
 -11 -13   2   -4.05    5.87
  11 -13  -3   -0.30    5.51
 -11 -13   3    0.89    5.33
  11 -13  -4    4.15    4.42
 -11 -13   4    5.90    6.67
  11 -13  -5    0.88    4.65
 -11 -13   5    2.36    6.26
  11 -13  -6    1.36    5.66
 -11 -13   6    1.07    4.37
  11 -13  -7   -1.42    4.43
 -11 -13   7   -1.63    4.19
  11 -13  -8    1.80    5.30
 -11 -13   8    3.73    5.87
  11 -13  -9   -0.89    4.70
 -11 -13   9   -1.52    6.48
 -11  13  10   -0.91    5.15
  11 -13 -10    3.39    4.20
 -11 -13  10    2.15    5.48
 -11  13  11   -0.40    5.07
  11 -13 -11    5.54    6.13
 -11 -13  11   -1.21    7.58
 -11  13  12    8.30    6.56
  11 -13 -12    5.92    5.91
 -11 -13  12   -0.96    5.21
 -11  13  13   -0.64    4.78
  11 -13 -13   -2.58    5.18
 -11  13  14    5.22    6.40
  11 -13 -14    4.42    6.79
 -11  13  15   -2.42    7.14
 -11 -14   1    4.38    4.32
 -11 -14   2    1.02    4.31
 -11 -14   3    0.83    3.88
 -11 -14   4    8.32    6.26
 -11 -14   5    7.90    6.40
 -11 -14   6   -0.17    5.37
 -11 -14   7   -0.09    5.20
 -11 -14   8   -3.90    7.18
 -11 -14   9    1.00    5.05
 -11  14  13   -0.04    3.66
 -11 -15   6    0.85    5.07
 -10   0   1   -3.55    6.12
 -10   0   2   14.23    8.21
 -10   0   3    0.31    4.93
  10   0  -3   -1.22    3.89
 -10   0   4  103.95   19.09
  10   0  -4   96.97   14.93
 -10   0   5   -0.26    7.15
  10   0  -5   -0.11    3.03
 -10   0   6   32.68   10.95
  10   0  -6   15.35    6.24
 -10   0   7   -0.54    5.26
  10   0  -7   -1.35    4.35
 -10   0   8    7.88    7.04
  10   0  -8   14.36    5.85
 -10   0   9   -4.85    8.16
  10   0  -9    1.58    3.92
 -10   0  10  139.06   21.20
  10   0 -10   69.46   13.18
 -10   0  11   -0.14    5.48
  10   0 -11   -0.49    3.99
 -10   0  12   -2.75    5.48
  10   0 -12   -0.58    3.61
 -10   0  13   -2.75    5.58
  10   0 -13    2.50    3.26
 -10   0  14   22.13   10.47
  10   0 -14   28.92    8.22
 -10   0  15   -1.99    6.77
 -10   0  16   22.44    9.18
 -10   0  17    1.28    6.21
 -10   0  18   34.53   11.98
 -10   0  19   -0.61    5.64
 -10   0  20   49.64   13.90
 -10   0  21   -2.09    5.82
 -10   0  22   -0.66    6.34
 -10   0  23    3.07    6.37
 -10   0  24   10.62   10.12
 -10   0  25   -2.89    7.22
 -10   0  26   21.57   10.49
 -10   0  27   -1.39    5.38
 -10   0  28   -1.23    6.56
 -10   0  29   -1.65    6.41
 -10   0  30    5.35    6.43
 -10   0  31   -0.68    7.13
 -10   0  32   -1.02    7.01
 -10   0  33   -3.84    6.95
 -10   0  34    7.84    7.81
 -10   0  35   -4.01    6.03
 -10   0  36   14.19    9.12
 -10   1   1   -0.03    5.56
  10   1  -1   -1.84    3.86
 -10  -1   1   -1.48    3.61
 -10   1   2   95.04   18.68
  10   1  -2  106.31   15.34
 -10  -1   2  111.23   18.55
 -10   1   3    3.97    5.43
  10   1  -3   10.16    5.09
 -10  -1   3    8.19    6.09
 -10   1   4    3.19    5.97
  10   1  -4   -0.09    3.53
 -10  -1   4   -2.02    4.42
 -10   1   5   14.28    8.71
  10   1  -5    6.62    4.17
 -10  -1   5   18.22    8.03
 -10   1   6  100.72   17.57
  10  -1  -6   57.59   11.33
  10   1  -6   74.48   12.23
 -10  -1   6   70.77   15.42
 -10   1   7    1.63    6.42
  10  -1  -7    2.52    3.64
  10   1  -7    1.07    3.09
 -10  -1   7    4.13    5.31
 -10   1   8   52.30   13.80
  10  -1  -8   48.35    9.79
  10   1  -8   27.81    7.41
 -10  -1   8   17.10    9.58
 -10   1   9   -1.28    5.15
  10  -1  -9    0.79    3.28
  10   1  -9    0.59    3.40
 -10  -1   9   -0.55    5.60
 -10   1  10   -1.21    5.43
  10  -1 -10    0.52    4.21
  10   1 -10    7.13    4.74
 -10  -1  10    5.67    5.90
 -10   1  11   11.26    7.93
  10  -1 -11    7.85    4.73
  10   1 -11    9.98    5.11
 -10  -1  11   11.46    7.61
 -10   1  12   54.37   14.58
  10  -1 -12   62.83   12.06
  10   1 -12   71.85   12.60
 -10  -1  12   79.50   17.34
 -10   1  13    0.46    5.76
  10   1 -13   -0.91    3.33
 -10  -1  13   -1.61    5.33
 -10   1  14    7.16    6.43
  10  -1 -14   10.06    5.71
 -10  -1  14   14.22    9.22
 -10   1  15    0.89    5.88
  10  -1 -15   -0.98    4.27
 -10  -1  15   -6.15    8.12
 -10   1  16   35.54   11.94
  10  -1 -16   18.28    8.08
 -10  -1  16   46.07   12.77
 -10   1  17   -0.87    4.36
 -10  -1  17   -1.56    5.30
 -10   1  18   23.54    9.73
 -10  -1  18   34.76   11.46
 -10   1  19    4.46    6.45
 -10  -1  19   -2.32    7.98
 -10   1  20   -0.42    5.72
 -10  -1  20    4.85    7.92
 -10   1  21    5.79    6.61
 -10  -1  21    2.61    5.44
 -10   1  22   85.69   18.06
 -10  -1  22   52.75   14.70
 -10   1  23   -2.25    6.46
 -10  -1  23    4.02    6.10
 -10   1  24    5.92    6.73
 -10  -1  24    0.27    5.11
 -10   1  25    5.37    5.94
 -10  -1  25    3.69    6.88
 -10   1  26   -2.57    6.84
 -10  -1  26    0.99    7.46
 -10   1  27   -1.66    7.25
 -10  -1  27    2.20    6.75
 -10   1  28    4.43    6.45
 -10  -1  28   -0.24    6.87
 -10   1  29   -2.66    6.65
 -10  -1  29   -1.75    7.05
 -10   1  30   -1.51    5.31
 -10  -1  30   12.81    6.99
 -10   1  31    2.05    6.85
 -10  -1  31    1.57    6.95
 -10   1  32   13.81    8.81
 -10  -1  32    5.02    7.78
 -10   1  33    6.45    6.66
 -10  -1  33    0.27    7.71
 -10   1  34   -3.32    5.60
 -10  -1  34    2.08    6.47
 -10   1  35   -3.34    7.48
 -10  -1  35   -0.97    5.38
 -10  -1  36    4.38    5.91
 -10   2   1    2.01    4.75
  10  -2  -1    6.91    4.08
  10   2  -1    5.09    4.47
 -10  -2   1    3.98    5.62
 -10   2   2    4.90    6.09
  10  -2  -2    5.64    4.03
  10   2  -2   -1.92    3.83
 -10   2   3   -1.05    5.44
  10   2  -3   -1.84    3.47
 -10  -2   3    1.72    4.43
 -10   2   4  165.04   23.45
  10   2  -4  122.51   17.43
 -10  -2   4  117.54   20.23
 -10   2   5   27.93   10.69
  10   2  -5   30.02    7.47
 -10  -2   5   50.41   12.02
 -10   2   6   29.25   10.34
  10   2  -6   21.87    6.57
 -10  -2   6   40.79   11.88
 -10   2   7    4.24    6.09
  10   2  -7   12.65    5.42
 -10  -2   7    1.07    6.07
 -10   2   8   13.79    7.34
  10   2  -8   11.82    5.68
 -10  -2   8    9.94    7.26
 -10   2   9    8.83    6.66
  10   2  -9    3.69    4.29
 -10  -2   9    2.23    7.02
 -10   2  10   88.00   17.99
  10   2 -10   65.70   12.13
 -10  -2  10   77.19   16.10
 -10   2  11    8.03    7.39
  10  -2 -11   10.63    5.53
  10   2 -11    9.71    6.05
 -10  -2  11    2.77    6.47
 -10   2  12    1.77    5.63
  10  -2 -12   -0.65    3.78
 -10  -2  12    1.79    7.05
 -10   2  13    3.15    5.53
  10  -2 -13   -0.04    3.86
 -10  -2  13    0.20    5.97
 -10   2  14   13.87    7.88
  10  -2 -14   11.88    6.73
 -10  -2  14   26.66    9.66
 -10   2  15    8.46    7.09
  10  -2 -15   15.21    6.25
 -10  -2  15    5.74    7.65
 -10   2  16    9.37    7.60
  10  -2 -16    4.71    5.58
 -10  -2  16   14.52    8.03
 -10   2  17   -0.94    5.10
 -10  -2  17   -0.53    5.57
 -10   2  18    4.07    6.28
 -10  -2  18    0.53    6.20
 -10   2  19   -0.36    7.74
 -10  -2  19    3.56    6.50
 -10   2  20   23.93   10.20
 -10  -2  20   19.36    9.15
 -10   2  21   -2.60    7.07
 -10  -2  21    4.74    6.83
 -10   2  22    4.55    6.01
 -10  -2  22    2.48    5.05
 -10   2  23    3.28    5.04
 -10  -2  23   -1.16    4.34
 -10   2  24   27.58   10.80
 -10  -2  24   12.04    8.72
 -10   2  25    2.92    6.16
 -10  -2  25    2.12    7.09
 -10   2  26   24.94   10.13
 -10  -2  26   25.12   11.27
 -10   2  27   -3.86    7.87
 -10  -2  27    1.81    5.69
 -10   2  28   -0.51    5.68
 -10  -2  28    8.82    8.25
 -10   2  29   -1.71    5.61
 -10  -2  29    3.52    4.59
 -10   2  30    7.00    7.65
 -10  -2  30   -2.02    6.97
 -10   2  31   -0.14    5.72
 -10  -2  31    0.65    6.81
 -10   2  32    2.31    4.82
 -10  -2  32   -3.21    6.74
 -10   2  33    1.21    5.83
 -10  -2  33    1.13    6.36
 -10   2  34   -0.13    7.46
 -10  -2  34   -0.77    5.52
 -10  -2  35    3.43    6.45
 -10  -2  36    8.99    8.15
 -10   3   1   21.53    7.97
  10  -3  -1   16.28    6.04
  10   3  -1    4.84    4.34
 -10  -3   1   12.41    7.17
 -10   3   2   52.52   14.05
  10  -3  -2   86.80   12.85
  10   3  -2   84.83   13.59
 -10  -3   2   75.85   15.16
 -10   3   3   49.29   13.18
  10  -3  -3   33.16    8.41
  10   3  -3   48.67    9.88
 -10  -3   3   69.81   13.54
 -10   3   4    3.01    6.60
  10  -3  -4   -1.16    3.37
  10   3  -4   -0.13    3.65
 -10  -3   4   -0.79    5.40
 -10   3   5    2.86    7.92
  10  -3  -5    5.30    4.30
  10   3  -5   11.76    5.43
 -10  -3   5    2.83    5.62
 -10   3   6   32.53   11.36
  10  -3  -6   17.22    6.67
  10   3  -6   29.71    7.59
 -10  -3   6   24.37   10.47
 -10   3   7    1.83    7.52
  10   3  -7    7.87    4.73
 -10  -3   7    5.01    6.17
 -10   3   8   47.73   13.11
  10   3  -8   41.74    9.54
 -10  -3   8   64.00   14.55
 -10   3   9   -0.07    5.23
  10   3  -9    7.30    5.19
 -10  -3   9    8.52    5.92
 -10   3  10   12.22    7.32
  10   3 -10    2.92    3.60
 -10  -3  10    2.46    6.55
 -10   3  11    7.63    6.36
 -10  -3  11    6.24    5.71
 -10   3  12   32.53   11.46
 -10  -3  12   35.73   12.78
 -10   3  13    2.44    7.29
 -10  -3  13   -4.36    6.42
 -10   3  14    6.01    6.26
 -10  -3  14    1.10    7.57
 -10   3  15    1.88    6.77
 -10  -3  15    6.27    6.51
 -10   3  16   17.75    8.99
 -10  -3  16   17.70    9.11
 -10   3  17   12.15    8.87
 -10  -3  17   19.72   10.36
 -10   3  18   11.73    7.40
 -10  -3  18   10.03    7.96
 -10   3  19   -1.50    6.82
 -10  -3  19    3.49    8.17
 -10   3  20   -0.89    5.91
 -10  -3  20   -3.16    5.74
 -10   3  21    9.45    7.49
 -10  -3  21   -3.27    8.08
 -10   3  22   31.05   10.62
 -10  -3  22   27.68   10.87
 -10   3  23   -2.71    7.46
 -10  -3  23    3.43    7.01
 -10   3  24   -2.11    6.19
 -10  -3  24    2.15    5.58
 -10   3  25   -0.81    7.86
 -10  -3  25   -1.93    6.21
 -10   3  26    9.35    8.53
 -10  -3  26   13.97    8.23
 -10   3  27   10.86    8.17
 -10  -3  27   13.50    8.13
 -10   3  28    0.29    7.97
 -10  -3  28   10.93    7.54
 -10   3  29    2.54    5.48
 -10  -3  29   -0.63    5.26
 -10   3  30    5.31    5.54
 -10  -3  30    0.43    7.32
 -10   3  31    2.83    6.15
 -10  -3  31    1.81    6.82
 -10   3  32    4.15    6.13
 -10  -3  32    1.22    6.30
 -10   3  33    1.46    5.46
 -10  -3  33    5.26    7.77
 -10  -3  34    5.54    7.09
 -10   4   1    0.82    5.08
  10  -4  -1    7.06    3.85
  10   4  -1   -0.26    4.35
 -10  -4   1   -0.09    5.02
 -10   4   2   -1.14    5.89
  10  -4  -2    0.13    3.63
  10   4  -2   -0.78    4.12
 -10  -4   2   -0.45    4.55
 -10   4   3    3.45    6.89
  10  -4  -3    8.71    4.84
  10   4  -3    3.33    3.71
 -10  -4   3    3.93    5.27
 -10   4   4   73.46   15.17
  10  -4  -4   70.80   12.02
  10   4  -4   65.49   11.83
 -10  -4   4   45.17   11.91
 -10   4   5   49.89   13.33
  10  -4  -5   33.23    8.34
  10   4  -5   47.82    9.97
 -10  -4   5   28.96   10.63
 -10   4   6   48.97   13.27
  10  -4  -6   17.67    6.52
  10   4  -6   36.07    8.55
 -10  -4   6   52.15   12.70
 -10   4   7    4.41    6.30
  10  -4  -7    0.05    4.23
  10   4  -7    1.38    3.28
 -10  -4   7    0.55    4.91
 -10   4   8   44.81   13.34
  10  -4  -8   40.03    9.56
 -10  -4   8   57.92   13.86
 -10   4   9   -0.65    5.07
  10  -4  -9   12.45    5.34
 -10  -4   9   11.58    7.15
 -10   4  10   19.04    9.79
  10  -4 -10   11.06    6.59
 -10  -4  10   31.99   10.67
 -10   4  11   11.22    8.44
  10  -4 -11    1.87    4.82
 -10  -4  11    2.18    5.47
 -10   4  12    2.89    4.05
  10  -4 -12    0.73    4.00
 -10  -4  12    1.05    6.61
 -10   4  13   -2.24    6.42
  10  -4 -13   -2.67    4.11
 -10  -4  13   -5.98    7.81
 -10   4  14   40.57   11.77
  10  -4 -14    2.42    4.23
 -10  -4  14   11.85    7.18
 -10   4  15   15.60    8.85
  10  -4 -15    4.96    4.84
 -10  -4  15   -1.45    6.64
 -10   4  16   25.30    9.59
 -10  -4  16    3.07    6.61
 -10   4  17   -0.27    5.03
 -10  -4  17   -0.29    5.83
 -10   4  18    7.20    6.19
 -10  -4  18   11.69    7.14
 -10   4  19    9.82    7.68
 -10  -4  19   14.61    9.49
 -10   4  20   38.06   12.84
 -10  -4  20   29.50   11.37
 -10   4  21   38.23   11.94
 -10  -4  21   16.86    9.04
 -10   4  22    7.58    9.05
 -10  -4  22    3.35    6.88
 -10   4  23   12.39    7.54
 -10  -4  23    1.16    6.20
 -10   4  24   14.92    7.84
 -10  -4  24   21.26    9.41
 -10   4  25    9.42    7.93
 -10  -4  25   10.83    8.25
 -10   4  26    9.92    6.28
 -10  -4  26   -3.67    8.38
 -10   4  27    0.38    7.82
 -10  -4  27   -0.41    5.86
 -10   4  28    7.66    7.01
 -10  -4  28    3.98    6.36
 -10   4  29    8.76    6.65
 -10  -4  29   -1.67    5.56
 -10   4  30    6.08    6.36
 -10  -4  30    6.80    7.11
 -10   4  31    3.43    6.08
 -10  -4  31   -1.05    5.90
 -10   4  32    4.99    5.84
 -10  -4  32    0.23    4.64
 -10   5   1   16.63    9.40
  10  -5  -1   41.78    8.45
  10   5  -1   27.36    7.96
 -10  -5   1   45.91   11.10
 -10   5   2  182.23   24.33
  10  -5  -2   98.35   16.15
  10   5  -2  110.12   17.52
 -10  -5   2  172.61   22.14
 -10   5   3   13.28    8.73
  10  -5  -3    8.78    4.98
  10   5  -3   17.80    6.34
 -10  -5   3   15.70    7.24
 -10   5   4    2.05    6.95
  10  -5  -4    2.11    4.11
  10   5  -4    0.28    3.72
 -10  -5   4   -2.69    5.27
 -10   5   5   -1.65    6.59
  10  -5  -5    1.78    4.29
 -10  -5   5   -1.07    4.58
 -10   5   6   27.30   10.73
  10  -5  -6   23.74    7.14
 -10  -5   6   54.76   11.87
 -10   5   7   43.16   12.53
  10  -5  -7   34.34    8.69
 -10  -5   7   28.85   10.19
 -10   5   8   28.98   10.58
  10  -5  -8   11.45    5.76
 -10  -5   8   17.04    7.65
 -10   5   9    0.39    5.65
  10  -5  -9   -1.02    3.22
 -10  -5   9    0.10    5.15
 -10   5  10   -1.37    5.18
  10  -5 -10    0.10    2.47
 -10  -5  10    2.22    5.30
 -10   5  11   12.20    8.70
  10  -5 -11    5.58    5.29
 -10  -5  11   20.54    8.19
 -10   5  12   26.73   11.03
  10  -5 -12   15.96    7.78
 -10  -5  12   41.88   11.35
 -10   5  13   32.38   10.59
  10  -5 -13    8.29    6.74
 -10  -5  13    4.58    6.04
 -10   5  14    3.60    6.17
  10  -5 -14    2.89    3.76
 -10  -5  14    0.58    5.43
 -10   5  15    2.57    7.37
  10  -5 -15    0.55    3.94
 -10  -5  15    4.12    7.33
 -10   5  16    5.62    7.61
  10  -5 -16    1.69    4.24
 -10  -5  16    1.30    6.32
 -10   5  17   19.42    8.90
  10  -5 -17   15.20    6.86
 -10  -5  17   15.87    9.20
 -10   5  18    6.98    8.06
  10  -5 -18    5.75    4.89
 -10  -5  18   17.82    9.49
 -10   5  19    8.44    6.31
  10  -5 -19    1.11    5.06
 -10  -5  19   -0.19    5.75
 -10   5  20   -1.85    6.03
 -10  -5  20    3.03    7.14
 -10   5  21    8.84    6.72
 -10  -5  21    6.69    8.42
 -10   5  22   30.18   11.69
 -10  -5  22   29.14   11.51
 -10   5  23    0.64    5.01
 -10  -5  23    2.14    7.95
 -10   5  24    0.70    4.38
 -10  -5  24    1.13    6.54
 -10   5  25   -0.82    5.76
 -10  -5  25   -2.18    6.75
 -10   5  26    4.76    6.87
 -10  -5  26   -0.07    4.07
 -10   5  27   13.18    7.41
 -10  -5  27    9.85    8.61
 -10   5  28    2.38    5.97
 -10  -5  28    6.47    6.21
 -10   5  29   -2.36    8.15
 -10  -5  29   -2.92    6.97
 -10   5  30   -2.01    6.82
 -10  -5  30   -0.50    4.41
 -10   6   1    4.86    5.70
  10  -6  -1   -2.07    3.59
  10   6  -1    2.25    4.07
 -10  -6   1    1.00    4.43
 -10   6   2    2.80    6.46
  10  -6  -2    0.97    3.40
 -10  -6   2   10.36    5.36
 -10   6   3   11.20    8.28
  10  -6  -3    6.08    4.27
 -10  -6   3    9.25    6.85
 -10   6   4   -0.20    5.04
  10  -6  -4    7.11    5.43
 -10  -6   4   19.63    7.73
 -10   6   5   11.22    9.73
  10  -6  -5    5.73    4.86
 -10  -6   5   19.87    7.61
 -10   6   6   22.76    9.53
  10  -6  -6   16.89    6.73
 -10  -6   6   21.68    9.03
 -10   6   7   -1.15    5.78
  10  -6  -7    2.09    4.71
 -10  -6   7    5.50    5.92
 -10   6   8   -0.88    5.16
  10  -6  -8    3.41    4.44
 -10  -6   8    2.68    6.38
 -10   6   9   53.90   13.53
  10  -6  -9   33.85    8.97
 -10  -6   9   44.82   11.94
 -10   6  10   16.63    7.97
  10  -6 -10   25.09    7.90
 -10  -6  10   31.65   10.47
 -10   6  11    5.81    7.46
  10  -6 -11    4.86    4.39
 -10  -6  11    7.69    7.49
 -10   6  12   -1.06    4.91
  10  -6 -12    2.12    4.78
 -10  -6  12   -0.41    7.31
 -10   6  13    4.36    6.18
  10  -6 -13    0.27    4.25
 -10  -6  13    5.66    6.88
 -10   6  14    9.31    8.26
  10  -6 -14    0.56    4.40
 -10  -6  14    4.28    6.71
 -10   6  15   22.30    9.70
  10  -6 -15   27.65    8.24
 -10  -6  15   27.26   10.94
 -10   6  16   -4.10    6.20
  10  -6 -16    1.78    4.16
 -10  -6  16    1.70    6.74
 -10   6  17    1.88    6.37
  10  -6 -17   -0.71    3.81
 -10  -6  17   -2.45    6.48
 -10   6  18   12.38    8.19
  10  -6 -18    0.93    5.08
 -10  -6  18    7.70    7.37
 -10   6  19    2.35    6.82
  10  -6 -19    9.19    6.94
 -10  -6  19   16.67    8.62
 -10   6  20    1.35    6.68
 -10  -6  20   10.43    6.45
 -10   6  21    7.04    8.43
 -10  -6  21   -1.59    5.43
 -10   6  22   -0.49    4.95
 -10  -6  22   -0.95    6.28
 -10   6  23    7.55    7.80
 -10  -6  23   -2.97    7.13
 -10   6  24   -0.66    6.26
 -10  -6  24   -3.14    7.56
 -10   6  25    7.02    5.97
 -10  -6  25   -1.49    6.95
 -10   6  26    2.75    6.69
 -10  -6  26    2.01    5.76
 -10   6  27   -1.78    8.00
 -10  -6  27   -3.36    5.89
 -10   6  28   -2.99    6.67
 -10  -6  28    0.04    6.76
 -10   6  29    7.77    5.87
 -10   7   1   49.40   13.04
  10  -7  -1   60.55   10.66
 -10  -7   1   31.74    9.67
 -10   7   2    1.64    6.94
  10  -7  -2   -1.45    3.86
 -10  -7   2    3.27    5.82
 -10   7   3   17.17    8.47
  10  -7  -3    7.35    4.32
 -10  -7   3   15.04    6.84
 -10   7   4   -1.02    5.99
  10  -7  -4    1.89    4.66
 -10  -7   4   -2.61    5.50
 -10   7   5   40.40   11.88
  10  -7  -5   32.89    8.97
 -10  -7   5   39.38   10.71
 -10   7   6   10.27    7.22
  10  -7  -6    5.94    5.60
 -10  -7   6    2.25    5.58
 -10   7   7   23.39    9.27
  10  -7  -7   23.69    7.26
 -10  -7   7   17.14    7.77
 -10   7   8   12.75    8.40
  10  -7  -8    9.68    5.81
 -10  -7   8   23.24    9.33
 -10   7   9   -1.25    6.04
  10  -7  -9    3.56    4.41
 -10  -7   9   -1.09    4.41
 -10   7  10    0.52    5.27
  10  -7 -10   -1.03    4.81
 -10  -7  10    0.90    6.18
 -10   7  11   11.27    7.86
  10  -7 -11   18.40    6.89
 -10  -7  11    1.75    6.67
 -10   7  12    8.87    7.77
  10  -7 -12   -1.41    5.09
 -10  -7  12    2.56    5.84
 -10   7  13   30.85    9.81
  10  -7 -13   11.21    6.62
 -10  -7  13   11.04    7.89
 -10   7  14    4.57    5.44
  10  -7 -14    1.25    4.13
 -10  -7  14   -2.12    6.71
 -10   7  15   -2.42    6.68
  10  -7 -15   -1.22    4.49
 -10  -7  15   -0.42    6.13
 -10   7  16    1.85    5.86
  10  -7 -16    5.70    5.68
 -10  -7  16    2.77    6.22
 -10   7  17   21.30    9.38
  10  -7 -17   15.47    7.18
 -10  -7  17   26.47   10.74
 -10   7  18    4.77    4.73
  10  -7 -18    1.79    5.46
 -10  -7  18    1.03    4.11
 -10   7  19    2.55    5.01
  10  -7 -19   -1.50    4.92
 -10  -7  19    5.67    7.25
 -10   7  20    0.74    6.94
  10  -7 -20   -2.54    4.71
 -10  -7  20    2.68    7.37
 -10   7  21    0.30    4.62
 -10  -7  21   -0.00    5.64
 -10   7  22    0.75    5.52
 -10  -7  22    0.14    5.19
 -10   7  23    5.37    7.47
 -10  -7  23    6.07    7.25
 -10   7  24   -1.65    5.07
 -10  -7  24   -1.46    5.87
 -10   7  25   -2.82    7.08
 -10  -7  25   -3.78    7.68
 -10   7  26    1.45    6.08
 -10   7  27    6.93    5.83
 -10   7  28   -1.30    7.35
 -10   8   1    5.55    6.80
  10  -8  -1    7.41    4.14
 -10  -8   1   15.27    6.82
 -10   8   2   -0.98    6.01
  10  -8  -2   -0.09    3.98
 -10  -8   2   -2.59    4.91
 -10   8   3   34.77   10.85
  10  -8  -3    9.33    5.62
 -10  -8   3   39.49   10.17
 -10   8   4   12.03    7.97
  10  -8  -4    6.23    4.92
 -10  -8   4   22.77    7.74
 -10   8   5   37.29   11.69
  10  -8  -5   20.05    7.64
 -10  -8   5   34.79    9.54
 -10   8   6    0.89    4.65
  10  -8  -6    2.64    5.18
 -10  -8   6   -0.35    4.93
 -10   8   7   -2.27    6.54
  10  -8  -7   10.47    5.78
 -10  -8   7    4.02    5.24
 -10   8   8    7.27    5.76
  10  -8  -8    1.82    3.63
 -10  -8   8   -0.53    4.71
 -10   8   9   12.38    8.35
  10  -8  -9    8.09    5.72
 -10  -8   9   12.89    7.14
 -10   8  10    1.72    5.22
  10  -8 -10    7.91    5.83
 -10  -8  10    2.75    5.94
 -10   8  11   13.33    8.28
  10  -8 -11   16.50    7.50
 -10  -8  11   15.90    7.79
 -10   8  12   -0.37    4.92
  10  -8 -12   -0.34    4.58
 -10  -8  12   -5.88    7.49
 -10   8  13   -1.84    5.53
  10  -8 -13    0.02    3.76
 -10  -8  13    1.30    6.58
 -10   8  14    0.37    6.16
  10  -8 -14    0.00    4.79
 -10  -8  14    7.52    8.02
 -10   8  15   20.42   10.02
  10  -8 -15    3.57    5.37
 -10  -8  15   18.97    8.19
 -10   8  16    1.98    5.65
  10  -8 -16   -0.75    4.71
 -10  -8  16   -1.77    5.10
 -10   8  17   -1.86    6.73
  10  -8 -17   -1.15    4.29
 -10  -8  17   -0.41    4.97
 -10   8  18    3.14    5.14
  10  -8 -18   -2.36    4.24
 -10  -8  18   -0.01    5.26
 -10   8  19   18.43    8.71
  10  -8 -19    4.79    5.19
 -10  -8  19    4.28    7.02
 -10   8  20    1.67    7.02
  10  -8 -20   -2.68    4.99
 -10  -8  20    3.14    8.02
 -10   8  21    7.96    8.21
 -10  -8  21   13.60    7.86
 -10   8  22    4.19    5.67
 -10  -8  22   -1.69    5.10
 -10   8  23    3.80    7.98
 -10  -8  23   12.15    9.23
 -10   8  24   12.12    7.67
 -10   8  25    4.57    6.39
 -10   8  26   -3.77    5.75
 -10   9   1   37.92   10.78
  10  -9  -1   23.33    7.71
 -10  -9   1   41.55    9.94
 -10   9   2   -0.08    4.89
  10  -9  -2    2.42    4.20
 -10  -9   2    0.67    3.95
 -10   9   3   50.12   11.75
  10  -9  -3   17.17    6.80
 -10  -9   3   21.43    7.72
 -10   9   4    1.09    6.47
  10  -9  -4   -2.98    4.02
 -10  -9   4   -1.03    5.87
 -10   9   5    8.66    7.80
  10  -9  -5    4.54    4.47
 -10  -9   5   12.78    6.84
 -10   9   6   -2.77    6.67
  10  -9  -6   -2.03    3.61
 -10  -9   6    1.12    3.54
 -10   9   7   25.57   11.98
  10  -9  -7   33.71    9.22
 -10  -9   7   29.56    9.43
 -10   9   8    1.70    4.86
  10  -9  -8    6.71    5.45
 -10  -9   8   11.64    7.37
 -10   9   9   -1.39    5.73
  10  -9  -9   -1.62    4.82
 -10  -9   9    7.31    6.94
 -10   9  10    5.61    5.27
  10  -9 -10   -0.01    3.97
 -10  -9  10    5.17    5.17
 -10   9  11   11.20    7.90
  10  -9 -11   10.53    5.45
 -10  -9  11   20.62    9.05
 -10   9  12   -2.43    5.92
  10  -9 -12    0.12    3.54
 -10  -9  12    2.60    5.86
  10  -9 -13   -1.40    4.86
 -10  -9  13    4.22    6.27
 -10   9  14   -0.15    5.54
  10  -9 -14   -2.23    5.07
 -10  -9  14   -2.15    5.87
 -10   9  15   -1.40    5.90
  10  -9 -15   -0.74    5.12
 -10  -9  15   -2.54    7.10
 -10   9  16   -1.74    6.80
  10  -9 -16    6.46    6.08
 -10  -9  16    1.14    6.15
 -10   9  17   27.25   10.77
  10  -9 -17   26.65    9.71
 -10  -9  17    9.10    8.37
 -10   9  18    1.84    5.37
  10  -9 -18   -2.27    4.00
 -10  -9  18   -1.96    7.07
 -10   9  19    2.88    7.16
  10  -9 -19    3.14    6.62
 -10  -9  19    0.17    4.75
 -10   9  20    5.78    6.80
  10  -9 -20   -3.60    5.78
 -10  -9  20    4.12    7.81
 -10   9  21   13.94    8.85
 -10  -9  21   16.27    8.61
 -10   9  22   -2.15    5.22
 -10   9  23    0.75    5.44
 -10   9  24    0.48    4.76
 -10   9  25    3.05    4.67
 -10  10   1    5.25    4.93
  10 -10  -1   -0.54    3.91
 -10 -10   1    4.35    4.19
 -10  10   2   -2.41    5.59
  10 -10  -2    0.13    2.30
 -10 -10   2   -3.51    4.63
 -10  10   3    6.22    5.83
  10 -10  -3    6.19    5.57
 -10 -10   3    3.16    4.77
 -10  10   4    2.92    5.85
  10 -10  -4   -0.25    4.51
 -10 -10   4   -1.88    4.98
 -10  10   5   42.69   11.65
  10 -10  -5   14.67    7.66
 -10 -10   5   50.74   11.96
 -10  10   6   -0.64    5.16
  10 -10  -6    1.15    3.97
 -10 -10   6    0.30    6.01
 -10  10   7    0.62    4.66
  10 -10  -7   -1.63    4.07
 -10 -10   7    6.41    6.10
 -10  10   8    2.07    5.89
  10 -10  -8    0.10    4.50
 -10 -10   8   -1.66    5.93
 -10  10   9   15.03    8.93
  10 -10  -9   17.42    7.70
 -10 -10   9   23.12    9.41
 -10  10  10   -1.69    4.17
  10 -10 -10   -0.15    3.53
 -10 -10  10   -3.18    5.66
 -10  10  11   -0.03    6.28
  10 -10 -11    1.26    5.23
 -10 -10  11    2.36    6.24
 -10  10  12    5.73    6.70
  10 -10 -12    0.81    5.39
 -10 -10  12   -2.86    5.99
 -10  10  13   16.37    9.15
  10 -10 -13   10.28    6.65
 -10 -10  13   15.46    7.57
 -10  10  14    3.71    5.25
  10 -10 -14   -0.50    4.86
 -10 -10  14   -3.71    5.91
 -10  10  15   15.61    8.45
  10 -10 -15    7.54    6.47
 -10 -10  15    7.92    7.28
 -10  10  16    8.34    7.14
  10 -10 -16   -4.46    6.08
 -10 -10  16    3.62    5.91
 -10  10  17   -3.45    7.23
  10 -10 -17    2.40    5.53
 -10 -10  17    5.24    6.52
 -10  10  18    0.55    4.68
  10 -10 -18    2.18    4.93
 -10 -10  18   -1.44    6.02
 -10  10  19    6.79    7.89
  10 -10 -19    0.10    3.89
 -10 -10  19    9.67    8.59
 -10  10  20   -1.74    5.29
  10 -10 -20    8.68    6.66
 -10  10  21    4.09    6.75
 -10  10  22   -2.39    6.73
 -10  10  23   -0.89    5.14
  10 -11  -1   10.41    5.90
 -10 -11   1   17.22    7.40
  10 -11  -2   -2.39    4.40
 -10 -11   2   -0.12    3.52
 -10  11   3   17.41    8.05
  10 -11  -3    5.12    5.10
 -10 -11   3    6.24    6.22
 -10  11   4   -2.19    5.08
  10 -11  -4   -0.43    4.35
 -10 -11   4    3.05    5.04
 -10  11   5    2.28    4.17
  10 -11  -5    4.53    4.99
 -10 -11   5    8.54    5.93
 -10  11   6   -0.08    6.13
  10 -11  -6   -3.11    5.68
 -10 -11   6    3.08    5.62
 -10  11   7   27.69    9.93
  10 -11  -7   22.19    8.70
 -10 -11   7   29.24    9.89
 -10  11   8    0.26    4.25
  10 -11  -8    2.25    5.90
 -10 -11   8   -2.85    6.58
 -10  11   9   -1.35    4.62
  10 -11  -9   -1.22    4.16
 -10 -11   9    0.26    3.86
 -10  11  10    2.98    4.30
  10 -11 -10   -0.76    4.95
 -10 -11  10    5.30    5.75
 -10  11  11   12.96    7.00
  10 -11 -11   16.87    7.94
 -10 -11  11    9.02    7.64
 -10  11  12    0.73    5.15
  10 -11 -12   -1.22    4.90
 -10 -11  12    3.83    6.21
 -10  11  13    3.37    5.16
  10 -11 -13    2.23    5.67
 -10 -11  13    1.34    6.11
 -10  11  14   -2.76    6.28
  10 -11 -14    0.35    5.64
 -10 -11  14    3.62    6.37
 -10  11  15   -3.50    6.29
  10 -11 -15   -2.96    6.70
 -10 -11  15    4.12    6.32
 -10  11  16    1.66    5.51
  10 -11 -16    0.45    5.03
 -10 -11  16   -2.85    7.42
 -10  11  17    1.92    6.24
  10 -11 -17    7.60    6.91
 -10  11  18   -2.21    5.76
  10 -11 -18   -1.56    4.96
 -10  11  19   -4.28    8.43
  10 -11 -19    7.02    7.66
 -10  11  20   -0.61    4.39
  10 -11 -20   -0.44    5.83
 -10  11  21   -0.75    4.50
  10 -11 -21    0.51    6.65
 -10  11  22   -0.05    5.63
  10 -12  -1    6.92    5.12
 -10 -12   1    5.92    5.85
  10 -12  -2   -0.27    4.17
 -10 -12   2    3.48    5.21
  10 -12  -3    1.30    4.61
 -10 -12   3    0.32    5.37
  10 -12  -4   -2.57    5.39
 -10 -12   4    7.40    5.73
 -10  12   5    3.58    5.91
  10 -12  -5    1.13    5.49
 -10 -12   5    9.93    7.22
 -10  12   6    2.54    5.77
  10 -12  -6    1.26    5.66
 -10 -12   6   -4.88    5.61
 -10  12   7   -0.48    4.85
  10 -12  -7    3.21    4.78
 -10 -12   7   -2.78    5.45
 -10  12   8    0.00    5.98
  10 -12  -8    0.06    4.61
 -10 -12   8    3.79    5.14
 -10  12   9   24.72    9.29
  10 -12  -9   12.52    7.60
 -10 -12   9   18.53    8.63
 -10  12  10   -1.57    5.30
  10 -12 -10   -0.51    5.61
 -10 -12  10   -2.30    6.15
 -10  12  11   -0.31    5.11
  10 -12 -11    6.49    5.57
 -10 -12  11   -0.89    5.00
 -10  12  12   -0.99    6.05
  10 -12 -12    5.03    5.05
 -10 -12  12    1.35    5.98
 -10  12  13    1.46    5.84
  10 -12 -13    2.44    6.01
 -10 -12  13   -0.49    5.21
 -10  12  14   -3.69    5.59
  10 -12 -14    1.01    3.45
 -10 -12  14   -3.45    6.03
 -10  12  15    7.77    7.21
  10 -12 -15    4.25    5.84
 -10  12  16   -2.93    6.01
  10 -12 -16    1.48    4.92
 -10  12  17   -4.10    6.01
  10 -12 -17    2.90    5.60
 -10  12  18   -2.98    5.50
  10 -12 -18   -2.04    5.31
 -10  12  19    6.00    6.24
  10 -12 -19    2.53    4.85
 -10  12  20   -1.43    6.18
  10 -12 -20   -2.71    7.53
  10 -12 -21   11.36    6.61
  10 -13  -1    7.89    5.17
 -10 -13   1    0.00    4.71
  10 -13  -2   -0.69    4.41
 -10 -13   2    0.85    5.28
  10 -13  -3    8.77    6.26
 -10 -13   3    3.15    6.22
  10 -13  -4    1.74    4.28
 -10 -13   4    6.39    5.70
  10 -13  -5    0.77    3.67
 -10 -13   5    1.70    5.26
  10 -13  -6   -0.26    4.96
 -10 -13   6   -2.66    5.87
  10 -13  -7    3.39    5.26
 -10 -13   7    2.31    4.89
 -10  13   8    7.57    5.86
  10 -13  -8    1.25    4.13
 -10 -13   8    3.00    4.48
 -10  13   9   -3.28    5.28
  10 -13  -9    1.42    4.42
 -10 -13   9   -2.71    5.95
 -10  13  10   -1.46    4.44
  10 -13 -10    1.89    5.44
 -10 -13  10    2.96    5.11
 -10  13  11   -2.05    4.74
  10 -13 -11    6.60    6.30
 -10 -13  11    0.87    6.51
 -10  13  12    1.62    4.67
  10 -13 -12    1.82    5.59
 -10  13  13    2.66    5.41
  10 -13 -13    1.87    5.08
 -10  13  14    5.93    6.70
  10 -13 -14   -1.50    4.94
 -10  13  15   -3.08    5.20
  10 -13 -15   -0.00    5.22
 -10  13  16    0.77    5.18
  10 -13 -16    5.06    5.47
 -10  13  17    3.16    6.79
  10 -13 -17   -3.81    6.19
 -10  13  18   -2.13    5.12
  10 -13 -18   -0.06    5.08
  10 -13 -19    3.63    6.26
  10 -13 -20   -4.32    6.87
  10 -13 -21    0.71    4.46
  10 -14  -1   -0.76    4.68
 -10 -14   1    0.76    4.31
  10 -14  -2    0.73    4.89
 -10 -14   2   -1.12    5.33
  10 -14  -3    1.85    4.44
 -10 -14   3    2.15    5.09
  10 -14  -4   -0.20    4.93
 -10 -14   4   -1.00    5.88
  10 -14  -5    2.50    5.29
 -10 -14   5    5.60    6.30
  10 -14  -6   -1.63    4.85
 -10 -14   6    0.85    5.87
  10 -14  -7   -2.22    5.27
 -10 -14   7   -5.36    6.25
  10 -14  -8   -0.63    5.39
 -10 -14   8    6.40    5.95
  10 -14  -9    1.22    5.14
 -10 -14   9   -1.87    5.61
 -10  14  11    6.11    6.17
 -10  14  12    1.38    4.98
 -10  14  13    9.67    6.78
 -10  14  14   -2.44    5.46
 -10  14  15   12.12    7.47
 -10  14  16   -3.27    5.07
 -10 -15   1    7.26    4.84
 -10 -15   2    4.53    6.23
 -10 -15   3   -1.32    5.52
 -10 -15   4    5.40    4.96
 -10 -15   5    0.44    4.38
 -10 -15   6   10.51    7.17
 -10  15  14    0.78    4.53
 -10 -16   3   -3.44    5.93
   9   0  -1    7.27    4.12
   9   0  -2   -0.20    2.80
   9   0  -3  105.64   14.74
   9   0  -4   -0.14    2.21
   9   0  -5   24.28    6.23
  -9   0   6   -0.54    3.55
   9   0  -6   -0.74    2.86
  -9   0   7  117.39   20.11
   9   0  -7  106.89   15.48
  -9   0   8   -4.23    8.02
   9   0  -8   -1.12    3.71
  -9   0   9   51.96   13.12
   9   0  -9   50.49   10.09
  -9   0  10    4.58    6.14
   9   0 -10   -0.62    3.69
  -9   0  11   13.34    8.99
   9   0 -11   12.84    5.25
  -9   0  12    0.00    4.88
   9   0 -12   -0.98    4.47
  -9   0  13  133.07   21.09
   9   0 -13   82.71   14.43
  -9   0  14    0.35    5.74
   9   0 -14    0.49    3.59
  -9   0  15   31.13   12.13
   9   0 -15   34.18    8.70
  -9   0  16    3.87    7.53
   9   0 -16   -0.68    3.33
  -9   0  17   21.32   10.33
  -9   0  18   -1.34    6.07
  -9   0  19   78.25   17.42
  -9   0  20   -0.17    6.83
  -9   0  21    5.69    7.96
  -9   0  22   -2.47    4.90
  -9   0  23   47.99   14.06
  -9   0  24   -2.29    6.00
  -9   0  25   37.72   12.21
  -9   0  26   -2.50    6.03
  -9   0  27   -0.69    5.26
  -9   0  28    1.23    4.11
  -9   0  29   11.56    7.79
  -9   0  30   -1.62    3.97
  -9   0  31   15.63    7.52
  -9   0  32   -0.62    4.89
  -9   0  33   23.75    9.58
  -9   0  34   -1.42    5.72
  -9   0  35    5.71    7.56
  -9   0  36   -1.70    5.60
  -9   0  37    3.04    5.54
  -9   0  38   -0.08    4.09
   9  -1  -1  332.82   34.96
   9   1  -1  327.78   35.35
   9  -1  -2    6.77    3.96
   9   1  -2    1.99    4.09
   9  -1  -3    4.53    3.93
   9   1  -3    3.98    4.02
   9  -1  -4   46.46    9.10
   9   1  -4   44.95    8.83
   9  -1  -5   85.38   12.99
   9   1  -5   86.89   13.15
  -9  -1   5   96.43   16.56
  -9   1   6    6.84    7.55
   9  -1  -6   -1.63    3.86
   9   1  -6   -1.33    2.90
  -9  -1   6   -1.52    3.70
  -9   1   7   66.72   13.51
   9  -1  -7   47.41    9.15
   9   1  -7   34.01    7.92
  -9  -1   7   17.92    8.10
  -9   1   8   -0.00    7.59
   9  -1  -8    1.21    3.10
   9   1  -8   -0.98    3.61
  -9  -1   8   -0.27    3.95
  -9   1   9   10.75    7.41
   9  -1  -9   17.00    6.13
   9   1  -9   20.58    6.50
  -9  -1   9   13.91    8.51
  -9   1  10   -3.32    5.75
   9  -1 -10    0.89    2.94
   9   1 -10   -0.59    3.69
  -9  -1  10   -1.74    5.17
  -9  -1  10    1.08    3.15
  -9   1  11   93.36   17.93
   9  -1 -11   84.85   13.79
   9   1 -11   69.08   13.09
  -9  -1  11  115.72   18.71
  -9  -1  11   91.41   13.30
  -9   1  12    0.42    5.91
   9  -1 -12   -1.09    3.21
   9   1 -12   -1.07    3.50
  -9  -1  12    6.72    6.06
  -9  -1  12    2.92    3.87
  -9   1  13    2.11    5.97
   9  -1 -13    3.32    4.35
   9   1 -13    3.22    3.30
  -9  -1  13    5.41    6.28
  -9  -1  13    3.89    3.54
  -9   1  14    0.84    4.45
   9  -1 -14   -0.10    3.29
   9   1 -14    0.91    3.32
  -9  -1  14    5.06    4.86
  -9  -1  14   -0.77    3.94
  -9   1  15   57.95   15.69
   9  -1 -15   62.33   12.33
   9   1 -15   71.36   12.65
  -9  -1  15   88.80   17.67
  -9   1  16   13.07    9.16
   9  -1 -16   11.18    5.37
  -9  -1  16    9.45    8.08
  -9   1  17   41.69   12.25
   9  -1 -17   34.73    9.67
  -9  -1  17   55.36   13.46
  -9   1  18   -2.36    6.60
  -9  -1  18    1.69    6.47
  -9   1  19    3.41    6.97
  -9  -1  19    5.36    7.46
  -9   1  20   -1.22    7.11
  -9  -1  20    3.39    5.99
  -9   1  21   71.43   15.37
  -9  -1  21   46.32   13.46
  -9   1  22    0.52    5.24
  -9  -1  22    2.96    6.39
  -9   1  23    4.07    6.22
  -9  -1  23    6.87    7.56
  -9   1  24   -1.14    5.28
  -9  -1  24    0.34    5.41
  -9   1  25    3.24    7.40
  -9  -1  25   18.03    8.39
  -9   1  26   -0.91    4.20
  -9  -1  26    3.22    7.49
  -9   1  27   25.33    9.74
  -9  -1  27   16.79    8.37
  -9   1  28   -1.59    7.27
  -9  -1  28    2.39    6.57
  -9   1  29    0.15    5.99
  -9  -1  29   -1.32    4.50
  -9   1  30    1.16    4.85
  -9  -1  30   -1.81    6.46
  -9   1  31    4.45    7.15
  -9  -1  31   16.87    9.52
  -9   1  32   -0.98    5.51
  -9  -1  32    4.97    7.21
  -9   1  33    9.26    7.90
  -9  -1  33    7.27    6.68
  -9   1  34   -2.98    8.12
  -9  -1  34    0.73    4.96
  -9   1  35   -3.61    7.88
  -9  -1  35    0.29    5.13
  -9   1  36    2.67    5.99
  -9  -1  36    2.13    5.58
  -9   1  37    0.50    5.54
  -9  -1  37    5.79    7.52
   9   2  -1   46.04    8.98
  -9  -2   1   39.73   10.44
   9  -2  -2    5.82    4.33
   9   2  -2   10.07    4.64
  -9  -2   2    5.92    5.51
   9  -2  -3  112.62   14.97
   9   2  -3  117.80   15.59
  -9  -2   3   84.74   16.57
   9  -2  -4    4.41    4.01
   9   2  -4    8.15    4.43
  -9  -2   4   12.37    5.82
   9  -2  -5   12.86    5.22
   9   2  -5   18.00    5.58
  -9  -2   5   20.12    8.25
  -9   2   6   -0.16    3.92
   9  -2  -6   -0.74    3.73
   9   2  -6    4.10    3.89
  -9  -2   6   -2.74    6.35
  -9   2   7   37.43   11.38
   9  -2  -7   38.56    8.87
   9   2  -7   53.08    9.64
  -9  -2   7   53.44   12.52
  -9  -2   7   45.98    9.22
  -9   2   8   35.68   10.65
   9  -2  -8   17.91    6.05
   9   2  -8   25.82    6.70
  -9  -2   8   30.42    9.26
  -9  -2   8   32.11    7.94
  -9   2   9   31.04    9.97
   9  -2  -9   34.10    7.91
   9   2  -9   16.10    6.39
  -9  -2   9   42.25   11.65
  -9  -2   9   38.63    8.21
  -9   2  10   -3.28    4.95
   9  -2 -10    1.44    3.82
   9   2 -10    3.69    4.10
  -9  -2  10   -0.23    4.36
  -9  -2  10    1.78    3.91
  -9   2  11   -2.27    6.25
   9  -2 -11    1.01    3.57
   9   2 -11    1.85    3.59
  -9  -2  11   -0.23    6.03
  -9  -2  11   -0.48    2.16
  -9   2  12    4.22    6.36
   9  -2 -12    1.98    4.10
   9   2 -12   19.76    6.44
  -9  -2  12   27.88    9.67
  -9  -2  12   10.82    4.99
  -9   2  13   46.96   12.94
   9  -2 -13   35.22    8.67
   9   2 -13   34.94    8.50
  -9  -2  13   39.30   11.92
  -9  -2  13   32.52    7.86
  -9   2  14   21.02   10.41
   9  -2 -14   30.46    8.82
  -9  -2  14   31.36   10.53
  -9   2  15   15.49    7.94
   9  -2 -15    9.80    6.08
  -9  -2  15   10.15    7.49
  -9   2  16   11.42    6.26
   9  -2 -16    1.86    4.47
  -9  -2  16   -2.40    7.20
  -9   2  17   44.99   13.16
   9  -2 -17   23.65    7.82
  -9  -2  17   30.08   10.91
  -9   2  18   -2.96    7.40
   9  -2 -18    1.02    4.68
  -9  -2  18   -0.48    5.96
  -9   2  19  133.43   21.30
  -9  -2  19   77.75   17.69
  -9   2  20   -0.00    7.25
  -9  -2  20    3.26    7.53
  -9   2  21   -2.56    7.55
  -9  -2  21    2.12    5.76
  -9   2  22    9.92    7.90
  -9  -2  22    3.59    8.30
  -9   2  23   22.43    9.55
  -9  -2  23   22.91    9.84
  -9   2  24   -1.52    6.69
  -9  -2  24   -3.74    7.21
  -9   2  25    9.57    7.59
  -9  -2  25    7.68    8.33
  -9   2  26   -2.30    6.58
  -9  -2  26    1.88    5.70
  -9   2  27    0.08    5.87
  -9  -2  27   -1.31    6.16
  -9   2  28   -1.82    5.99
  -9  -2  28    1.40    6.13
  -9   2  29   12.79    7.44
  -9  -2  29    4.32    7.31
  -9   2  30   -3.80    6.38
  -9  -2  30    4.00    5.68
  -9   2  31   -0.97    7.33
  -9  -2  31    6.96    7.14
  -9   2  32    4.56    6.92
  -9  -2  32   -1.66    4.66
  -9   2  33    8.99    7.25
  -9  -2  33   10.50    8.44
  -9   2  34    0.63    6.42
  -9  -2  34   -2.35    5.23
  -9   2  35    8.86    6.87
  -9  -2  35    7.18    8.15
  -9   2  36   -3.05    5.67
   9   3  -1  132.50   18.59
  -9  -3   1  158.95   21.21
   9   3  -2   17.49    6.57
  -9  -3   2   17.60    7.74
   9   3  -3    3.98    4.32
  -9  -3   3   -3.82    7.09
   9   3  -4    1.39    4.38
  -9  -3   4    4.13    5.32
   9   3  -5   56.27   10.26
  -9  -3   5   49.00   11.86
  -9  -3   5   58.09   10.65
  -9   3   6   29.14    9.88
   9   3  -6   34.86    7.96
  -9  -3   6   48.80   11.24
  -9  -3   6   40.82    8.86
  -9   3   7    9.45    9.14
   9  -3  -7   19.94    6.03
   9   3  -7   24.86    6.72
  -9  -3   7   21.03    8.83
  -9  -3   7   29.00    7.44
  -9   3   8   -0.55    6.19
   9  -3  -8    1.10    3.32
   9   3  -8   -1.45    3.97
  -9  -3   8    0.55    4.98
  -9  -3   8   -1.91    3.31
  -9   3   9   10.63    7.58
   9  -3  -9   15.53    5.45
   9   3  -9    7.44    4.25
  -9  -3   9   11.68    7.37
  -9  -3   9    9.87    5.32
  -9   3  10   -0.32    6.73
   9  -3 -10    1.65    4.37
   9   3 -10    9.11    4.77
  -9  -3  10    5.63    6.97
  -9  -3  10   -0.82    3.49
  -9   3  11  134.68   22.36
   9  -3 -11  112.45   16.77
   9   3 -11  102.27   15.75
  -9  -3  11  121.08   20.14
  -9  -3  11  122.68   16.86
  -9   3  12   19.52    8.86
   9  -3 -12   27.28    7.73
   9   3 -12   16.73    6.10
  -9  -3  12   26.08    9.98
  -9   3  13   11.25    9.54
   9  -3 -13    3.95    4.37
  -9  -3  13    7.38    6.89
  -9   3  14    1.14    7.42
   9  -3 -14    0.39    4.60
  -9  -3  14    2.20    5.78
  -9   3  15   31.84   11.91
   9  -3 -15   44.75   10.08
  -9  -3  15   64.73   14.91
  -9   3  16   15.46    8.51
   9  -3 -16   21.71    7.65
  -9  -3  16   13.37    7.38
  -9   3  17   32.03   11.39
   9  -3 -17   35.43    9.00
  -9  -3  17    7.72    8.77
  -9   3  18   -1.09    5.39
   9  -3 -18   -1.42    4.71
  -9  -3  18   -4.87    9.33
  -9   3  19   -0.37    5.18
   9  -3 -19    3.77    4.43
  -9  -3  19    1.69    6.22
  -9   3  20    7.25    6.76
  -9  -3  20    5.60    7.20
  -9   3  21   48.90   13.87
  -9  -3  21   47.10   13.13
  -9   3  22   14.87    8.34
  -9  -3  22   22.91   10.19
  -9   3  23   23.29    9.50
  -9  -3  23   -2.51    7.00
  -9   3  24   -3.71    6.46
  -9  -3  24    5.68    5.72
  -9   3  25    9.56    7.40
  -9  -3  25    8.58    8.27
  -9   3  26    2.26    5.68
  -9  -3  26    3.64    5.25
  -9   3  27    4.79    6.93
  -9  -3  27    6.35    7.24
  -9   3  28    2.71    7.70
  -9  -3  28   -0.58    5.73
  -9   3  29    3.45    6.05
  -9  -3  29   -1.80    5.29
  -9   3  30    0.15    5.35
  -9  -3  30   -0.28    5.92
  -9   3  31    4.93    5.87
  -9  -3  31   -1.73    6.09
  -9   3  32   -1.72    7.01
  -9  -3  32    2.03    6.16
  -9   3  33   -1.51    5.94
  -9  -3  33    1.76    5.86
  -9   3  34    0.59    3.48
  -9   3  35   -0.16    6.58
   9  -4  -1   -0.62    2.88
   9   4  -1   -0.32    3.40
  -9  -4   1    3.08    4.81
   9  -4  -2   33.45    7.49
   9   4  -2   33.75    8.40
  -9  -4   2   37.57    9.41
   9   4  -3   47.77    9.61
  -9  -4   3   57.58   12.10
   9   4  -4   44.52    9.15
  -9  -4   4   43.82   10.70
  -9  -4   4   48.93   10.12
  -9   4   5   82.06   16.30
   9   4  -5   61.08   11.52
  -9  -4   5   72.79   13.97
  -9  -4   5   71.09   12.32
  -9   4   6    3.21    6.21
   9   4  -6   -1.51    3.86
  -9  -4   6    2.61    4.24
  -9  -4   6   -0.04    3.72
  -9   4   7   52.03   13.35
   9   4  -7   56.80   10.43
  -9  -4   7   58.23   13.25
  -9  -4   7   71.32   11.94
  -9   4   8   62.60   15.42
   9   4  -8   73.87   12.26
  -9  -4   8   75.06   14.95
  -9  -4   8   77.97   13.14
  -9   4   9   41.61   12.44
   9   4  -9   27.27    7.97
  -9  -4   9   87.86   15.44
  -9  -4   9   44.25    9.93
  -9   4  10   -1.73    5.35
   9   4 -10   -1.46    4.09
  -9  -4  10   -0.08    5.58
  -9   4  11   -0.41    4.42
  -9  -4  11    6.74    6.76
  -9   4  12   -1.57    4.59
  -9  -4  12    4.05    6.11
  -9   4  13   40.16   11.82
  -9  -4  13   33.24   11.14
  -9   4  14   24.14    9.47
  -9  -4  14    3.60    7.30
  -9   4  15   16.38    7.03
  -9  -4  15   23.20    9.68
  -9   4  16   -0.97    6.41
  -9  -4  16   -1.44    6.42
  -9   4  17   35.81   10.87
   9  -4 -17   28.68    8.51
  -9  -4  17   17.51    8.04
  -9   4  18   53.47   13.36
   9  -4 -18   26.87    9.23
  -9  -4  18   59.13   14.19
  -9   4  19   33.23   10.40
   9  -4 -19   32.78   10.49
  -9  -4  19   59.56   13.84
  -9   4  20    0.45    5.24
  -9  -4  20    0.07    5.78
  -9   4  21    1.75    4.81
  -9  -4  21   -3.20    7.28
  -9   4  22    6.80    6.32
  -9  -4  22    2.92    7.84
  -9   4  23   28.09   10.64
  -9  -4  23   29.62   10.66
  -9   4  24   16.10    7.92
  -9  -4  24    8.91    7.58
  -9   4  25    1.44    7.37
  -9  -4  25   11.99    7.94
  -9   4  26   -2.32    4.88
  -9  -4  26   -2.16    7.05
  -9   4  27    4.91    5.85
  -9  -4  27    0.47    6.13
  -9   4  28    3.48    5.83
  -9  -4  28   -2.66    5.58
  -9   4  29    7.42    7.99
  -9  -4  29   18.16    9.67
  -9   4  30   -0.61    7.46
  -9  -4  30    1.21    5.77
  -9   4  31   -1.68    5.17
  -9  -4  31   -1.04    6.37
  -9   4  32   -0.81    7.17
  -9   4  33    4.44    6.67
  -9   4  34    1.34    4.19
   9  -5  -1   71.54   12.06
   9   5  -1   89.65   13.91
  -9  -5   1   78.62   14.30
   9  -5  -2   37.85    9.00
   9   5  -2   61.58   11.52
  -9  -5   2   81.32   13.26
   9  -5  -3   11.86    4.83
   9   5  -3    8.69    5.16
  -9  -5   3   13.34    6.70
  -9  -5   3    3.02    4.62
  -9   5   4   73.47   15.32
   9  -5  -4   61.97   11.21
   9   5  -4   45.94   10.26
  -9  -5   4   53.22   12.53
  -9  -5   4   68.58   12.10
  -9   5   5   26.36    9.58
   9  -5  -5   23.28    7.30
   9   5  -5   32.92    8.00
  -9  -5   5   31.40    9.07
  -9  -5   5   31.99    8.53
  -9   5   6   31.93   11.26
   9  -5  -6   24.23    7.36
   9   5  -6   37.32    8.39
  -9  -5   6   41.83   10.59
  -9  -5   6   36.31    9.05
  -9   5   7   38.54   11.33
   9  -5  -7   39.45    9.46
   9   5  -7   48.65    9.76
  -9  -5   7   61.60   13.30
  -9   5   8    0.03    5.77
   9  -5  -8    7.19    4.62
  -9  -5   8    0.64    3.75
  -9   5   9   -0.55    6.54
   9  -5  -9   -0.35    4.50
  -9  -5   9   -2.14    5.64
  -9   5  10    2.21    4.33
   9  -5 -10    0.95    3.95
  -9  -5  10    1.79    7.19
  -9   5  11   51.19   12.61
   9  -5 -11   24.02    7.85
  -9  -5  11   36.20   10.70
  -9   5  12   23.72    9.22
  -9  -5  12   19.20    8.68
  -9   5  13   -1.85    4.98
  -9  -5  13    0.23    5.93
  -9   5  14   26.30    9.75
  -9  -5  14   22.59    9.05
  -9   5  15   16.16    7.81
  -9  -5  15   23.43    9.10
  -9   5  16   38.73   11.08
  -9  -5  16   30.17   10.75
  -9   5  17   17.71    9.71
  -9  -5  17   38.67   11.53
  -9   5  18   13.46    8.01
  -9  -5  18   -1.63    5.67
  -9   5  19   -4.47    6.26
  -9  -5  19    0.10    4.57
  -9   5  20    1.32    4.77
  -9  -5  20    6.03    5.76
  -9   5  21   20.82    9.73
  -9  -5  21   25.60    9.69
  -9   5  22   30.41   11.88
  -9  -5  22   26.69   10.85
  -9   5  23    9.22    6.29
  -9  -5  23    6.20    6.29
  -9   5  24    1.01    7.18
  -9  -5  24   -0.93    6.51
  -9   5  25    4.03    6.87
  -9  -5  25   -2.81    6.74
  -9   5  26   26.56    9.36
  -9  -5  26    4.18    7.63
  -9   5  27   27.97   10.08
  -9  -5  27   12.80    8.03
  -9   5  28   -2.59    6.90
  -9  -5  28   10.58    7.87
  -9   5  29    1.00    6.39
  -9  -5  29    0.03    5.97
  -9   5  30    9.66    6.43
  -9   5  31    2.04    5.20
  -9   5  32    4.11    5.85
  -9   5  33    0.38    6.12
   9  -6  -1   -1.03    3.87
   9   6  -1   -1.12    3.75
  -9  -6   1    0.64    3.66
   9  -6  -2  101.55   14.44
   9   6  -2   85.30   14.57
  -9  -6   2  106.81   16.36
  -9  -6   2   88.56   15.48
  -9   6   3   18.44    8.75
   9  -6  -3   33.21    7.75
   9   6  -3   25.34    7.29
  -9  -6   3   45.07    9.96
  -9  -6   3   19.57    7.63
  -9   6   4   25.06    9.33
   9  -6  -4   16.85    6.14
   9   6  -4   35.15    8.37
  -9  -6   4   12.77    7.23
  -9   6   5   23.71    9.53
   9  -6  -5   21.42    6.85
  -9  -6   5   23.77    8.14
  -9   6   6   10.53    8.23
   9  -6  -6   16.42    6.32
  -9  -6   6    5.13    5.76
  -9   6   7   16.04    7.88
   9  -6  -7   18.49    6.94
  -9  -6   7   29.68    9.47
  -9   6   8   88.65   15.80
   9  -6  -8   40.03    9.64
  -9  -6   8   55.66   13.03
  -9   6   9   14.27    7.80
   9  -6  -9    9.61    4.58
  -9  -6   9    8.06    6.56
  -9   6  10   -2.05    5.78
   9  -6 -10    0.60    3.87
  -9  -6  10   -3.21    6.71
  -9   6  11    1.08    3.57
   9  -6 -11    0.53    4.84
  -9  -6  11    2.70    5.87
  -9   6  12   24.88   10.27
   9  -6 -12   19.65    8.43
  -9  -6  12   27.04   10.77
  -9   6  13   24.86    8.79
   9  -6 -13    4.18    4.95
  -9  -6  13    9.59    6.37
  -9   6  14   20.04    9.96
   9  -6 -14   16.89    7.16
  -9  -6  14   36.42   10.73
  -9   6  15    9.15    7.91
   9  -6 -15    3.95    5.71
  -9  -6  15   16.76    9.06
  -9   6  16   -0.09    5.68
   9  -6 -16   -2.34    4.43
  -9  -6  16    0.67    6.51
  -9   6  17   20.49    9.79
   9  -6 -17   10.89    5.63
  -9  -6  17   13.20    9.38
  -9   6  18   35.66   11.73
   9  -6 -18   13.80    6.91
  -9  -6  18   25.88   10.63
  -9   6  19    4.11    6.84
   9  -6 -19    3.62    5.07
  -9  -6  19    0.66    5.91
  -9   6  20   15.61    8.22
   9  -6 -20    6.82    6.35
  -9  -6  20    1.38    5.26
  -9   6  21    0.25    5.18
  -9  -6  21    1.07    6.13
  -9   6  22    3.71    5.39
  -9  -6  22    5.67    6.77
  -9   6  23   13.94    8.49
  -9  -6  23   15.46    9.65
  -9   6  24   12.13    7.42
  -9  -6  24    2.66    7.07
  -9   6  25    3.85    4.55
  -9  -6  25    6.08    7.16
  -9   6  26    2.00    4.27
  -9  -6  26    1.14    5.93
  -9   6  27    3.24    5.75
  -9  -6  27   -2.09    6.47
  -9   6  28    0.01    6.25
  -9   6  29    1.72    6.59
  -9   6  30    2.90    7.41
  -9   6  31    0.73    4.70
   9  -7  -1   15.50    6.19
  -9  -7   1   22.47    7.01
  -9   7   2    9.66    6.94
   9  -7  -2   11.63    4.91
  -9  -7   2    7.48    5.59
  -9   7   3   -0.90    5.94
   9  -7  -3   -1.22    4.02
  -9  -7   3   -0.67    4.12
  -9   7   4   42.36   10.67
   9  -7  -4   10.99    5.77
  -9  -7   4   26.34    8.06
  -9   7   5    0.66    4.07
   9  -7  -5    4.79    4.06
  -9  -7   5   -1.65    5.17
  -9   7   6   37.43   10.83
   9  -7  -6   26.27    7.61
  -9  -7   6   36.97    9.92
  -9   7   7   -0.30    6.04
   9  -7  -7    1.68    3.74
  -9  -7   7    1.91    5.23
  -9   7   8    0.59    5.53
   9  -7  -8   -0.38    3.61
  -9  -7   8   -0.06    3.88
  -9   7   9    2.62    5.26
   9  -7  -9   10.18    4.80
  -9  -7   9   12.78    6.35
  -9   7  10    7.44    7.17
   9  -7 -10    8.69    5.82
  -9  -7  10   17.92    8.37
  -9   7  11   15.65    8.01
   9  -7 -11    4.62    4.82
  -9  -7  11   10.61    6.72
  -9   7  12   41.42   11.45
   9  -7 -12   16.35    7.02
  -9  -7  12   62.66   13.24
  -9   7  13    0.03    5.39
   9  -7 -13   -0.39    4.72
  -9  -7  13   -1.45    5.25
  -9   7  14    3.48    6.85
   9  -7 -14    6.11    4.48
  -9  -7  14    2.83    5.92
  -9   7  15   -2.39    6.51
   9  -7 -15    1.40    4.46
  -9  -7  15    3.86    6.30
  -9   7  16   35.01   10.89
   9  -7 -16   22.50    8.35
  -9  -7  16   27.65   10.43
  -9   7  17   -0.38    5.07
   9  -7 -17    3.72    4.85
  -9  -7  17    2.98    6.09
  -9   7  18    3.45    7.61
   9  -7 -18   -2.61    5.39
  -9  -7  18    0.47    5.47
  -9   7  19   -3.19    6.46
   9  -7 -19    0.42    4.04
  -9  -7  19   -0.66    5.09
  -9   7  20   13.23    7.09
   9  -7 -20   13.12    7.46
  -9  -7  20   17.22    8.37
  -9   7  21    0.83    5.67
   9  -7 -21   13.37    6.67
  -9  -7  21   10.44    7.36
  -9   7  22   15.57    9.12
  -9  -7  22   11.91    8.96
  -9   7  23   -3.91    5.95
  -9  -7  23   -1.37    6.11
  -9   7  24   -1.79    5.51
  -9  -7  24    1.27    6.08
  -9   7  25   -2.30    5.82
  -9  -7  25   -2.34    6.85
  -9   7  26   17.59    8.43
  -9   7  27    5.53    6.12
  -9   7  28    4.39    5.98
  -9   7  29   -0.88    5.80
  -9   7  30   -2.61    4.96
  -9   8   1   22.13    8.94
   9  -8  -1   13.92    5.94
  -9  -8   1   19.57    7.14
  -9   8   2   15.89    8.17
   9  -8  -2   18.55    5.93
  -9  -8   2    9.94    6.02
  -9   8   3   -0.07    5.58
   9  -8  -3   -0.96    3.42
  -9  -8   3   -2.03    4.73
  -9   8   4   20.85    9.55
   9  -8  -4   27.02    8.10
  -9  -8   4   50.94   10.75
  -9   8   5   -2.28    6.33
   9  -8  -5   -1.21    3.55
  -9  -8   5    0.24    3.93
  -9   8   6    4.80    4.79
   9  -8  -6   -0.08    4.22
  -9  -8   6    7.47    5.93
  -9   8   7    3.08    6.15
   9  -8  -7    5.58    5.82
  -9  -8   7   -1.82    5.21
  -9   8   8   65.00   15.43
   9  -8  -8   80.96   13.80
  -9  -8   8   83.74   15.33
  -9   8   9    6.53    6.97
   9  -8  -9    8.02    5.26
  -9  -8   9    2.96    5.08
  -9   8  10   14.91    8.14
   9  -8 -10    6.96    5.48
  -9  -8  10   28.40    8.97
  -9   8  11    3.30    5.11
   9  -8 -11    1.53    4.69
  -9  -8  11   -0.33    4.49
  -9   8  12   19.25    8.47
   9  -8 -12   11.10    6.74
  -9  -8  12   12.03    7.81
  -9   8  13   -1.73    6.18
   9  -8 -13   -0.94    3.70
  -9  -8  13    6.35    6.70
  -9   8  14   15.22    8.99
   9  -8 -14   15.40    7.36
  -9  -8  14   21.98    8.86
  -9   8  15    4.64    6.01
   9  -8 -15   -0.30    4.06
  -9  -8  15   -0.38    5.89
  -9   8  16    0.69    5.66
   9  -8 -16   -0.21    5.51
  -9  -8  16   -0.31    5.70
  -9   8  17   -2.20    5.43
   9  -8 -17   -0.82    5.25
  -9  -8  17   -1.22    6.32
  -9   8  18    8.35    7.63
   9  -8 -18    7.76    6.58
  -9  -8  18   42.59   13.29
  -9   8  19    8.53    6.65
   9  -8 -19    2.92    5.70
  -9  -8  19    2.48    5.27
  -9   8  20   -1.09    3.27
   9  -8 -20    2.57    5.25
  -9  -8  20    7.03    7.44
  -9   8  21    1.21    6.52
   9  -8 -21    6.18    6.92
  -9  -8  21   -2.48    6.41
  -9   8  22    7.50    6.54
  -9  -8  22    6.58    7.22
  -9   8  23   -3.65    5.57
  -9  -8  23   -4.46    7.11
  -9   8  24    4.77    6.57
  -9   8  25    6.47    7.23
  -9   8  26    3.52    6.84
  -9   8  27   -2.10    4.86
  -9   8  28    5.49    7.85
  -9   8  29    2.17    6.24
  -9   9   1    4.38    5.04
   9  -9  -1    4.87    3.64
  -9  -9   1    9.64    5.77
  -9   9   2   32.85    9.73
   9  -9  -2   16.52    6.46
  -9  -9   2   21.56    7.31
  -9   9   3   -2.95    6.48
   9  -9  -3   -0.34    2.88
  -9  -9   3    1.84    5.23
  -9   9   4    5.46    5.75
   9  -9  -4    7.16    4.80
  -9  -9   4   16.60    6.96
  -9   9   5    5.24    5.58
   9  -9  -5    3.80    4.76
  -9  -9   5    8.45    5.75
  -9   9   6   64.36   14.12
   9  -9  -6   55.60   11.80
  -9  -9   6   71.75   13.59
  -9   9   7    2.24    4.32
   9  -9  -7    1.68    3.07
  -9  -9   7   -0.77    4.93
  -9   9   8   -1.38    5.03
   9  -9  -8    0.32    4.08
  -9  -9   8   -2.05    5.22
  -9   9   9   -1.43    4.50
   9  -9  -9   -1.39    4.09
  -9  -9   9    2.70    4.25
  -9   9  10   13.33    7.59
   9  -9 -10    6.74    4.96
  -9  -9  10    3.41    5.49
  -9   9  11   -1.84    5.52
   9  -9 -11    2.33    4.41
  -9  -9  11   -0.08    4.26
  -9   9  12   20.69    9.46
   9  -9 -12   17.11    7.55
  -9  -9  12   35.68   10.64
  -9   9  13   -0.88    4.50
   9  -9 -13   -1.23    5.04
  -9  -9  13    2.30    5.80
  -9   9  14   -1.17    4.93
   9  -9 -14    5.01    4.34
  -9  -9  14    2.62    5.77
  -9   9  15    0.39    5.60
   9  -9 -15    7.20    5.18
  -9  -9  15    2.11    5.15
  -9   9  16   34.95   11.43
   9  -9 -16   16.75    7.44
  -9  -9  16   23.49    9.35
  -9   9  17   -0.28    4.25
   9  -9 -17    4.15    6.09
  -9  -9  17   -0.56    5.63
  -9   9  18    7.50    7.61
   9  -9 -18   -1.37    4.74
  -9  -9  18    1.26    4.70
  -9   9  19   -2.47    6.54
   9  -9 -19   -3.28    5.26
  -9  -9  19   -2.27    5.70
  -9   9  20    5.82    7.21
   9  -9 -20    2.31    5.35
  -9  -9  20    8.42    8.16
  -9   9  21   -0.57    4.31
   9  -9 -21    1.22    4.73
  -9  -9  21   -2.24    5.77
  -9   9  22   10.54    6.85
  -9   9  23    0.06    4.84
  -9   9  24   -3.73    5.95
  -9   9  25   -2.22    7.09
  -9   9  26   11.51    8.30
  -9   9  27   -3.73    8.31
  -9  10   1    1.48    4.51
   9 -10  -1   -1.05    3.33
  -9 -10   1    3.76    4.76
  -9  10   2   24.54    8.95
   9 -10  -2    7.85    5.30
  -9 -10   2   22.65    7.96
  -9  10   3   12.29    6.90
   9 -10  -3    1.88    3.95
  -9 -10   3    8.55    5.90
  -9  10   4   27.92    9.09
   9 -10  -4   21.92    7.13
  -9 -10   4   48.63   10.06
  -9  10   5   -2.85    5.34
   9 -10  -5    0.89    3.78
  -9 -10   5   -0.02    4.52
  -9  10   6    4.90    4.61
   9 -10  -6    1.68    4.43
  -9 -10   6    5.02    5.31
  -9  10   7    2.88    5.71
   9 -10  -7    2.17    4.35
  -9 -10   7    1.26    5.13
  -9  10   8   20.29    8.31
   9 -10  -8   13.86    6.28
  -9 -10   8   10.20    6.67
  -9  10   9   -0.83    4.44
   9 -10  -9    1.52    4.87
  -9 -10   9    5.40    5.70
  -9  10  10    2.33    4.42
   9 -10 -10    2.30    5.84
  -9 -10  10    8.52    5.65
  -9  10  11   11.04    7.07
   9 -10 -11   -1.12    4.78
  -9  10  12   -0.21    5.21
   9 -10 -12    8.40    5.43
  -9 -10  12   12.12    7.07
  -9  10  13    7.23    5.45
   9 -10 -13    1.32    5.08
  -9 -10  13   -1.97    5.46
  -9  10  14   18.27    9.03
   9 -10 -14    8.60    5.97
  -9 -10  14   26.79    9.22
  -9  10  15    1.78    5.30
   9 -10 -15    0.48    4.51
  -9 -10  15   -2.58    6.49
  -9  10  16    3.02    5.74
   9 -10 -16   -1.29    5.39
  -9 -10  16    5.41    6.10
  -9  10  17    0.79    5.68
   9 -10 -17   -1.61    3.71
  -9 -10  17    3.59    7.13
  -9  10  18   27.89   10.14
   9 -10 -18   33.56   10.08
  -9 -10  18   14.52    8.60
  -9  10  19   -0.42    5.61
   9 -10 -19   -1.68    5.60
  -9  10  20   12.10    6.88
   9 -10 -20    2.35    5.83
  -9  10  21   -0.63    4.78
   9 -10 -21    2.92    5.75
  -9  10  22   -0.06    3.94
  -9  10  23   -1.09    4.53
  -9  10  24   -3.86    7.15
  -9  10  25    0.24    3.48
  -9  10  26   -0.22    6.65
  -9  11   1    0.74    4.16
   9 -11  -1   -0.61    4.03
  -9 -11   1   -1.96    4.58
  -9  11   2   15.40    7.11
   9 -11  -2   13.26    6.37
  -9 -11   2   32.31    8.94
  -9  11   3    0.24    4.62
   9 -11  -3   -1.52    4.98
  -9 -11   3   -0.24    3.68
  -9  11   4   21.97    7.88
   9 -11  -4    6.02    5.65
  -9 -11   4   10.20    6.10
  -9  11   5   -2.37    4.00
   9 -11  -5    0.53    4.30
  -9 -11   5    1.95    5.05
  -9  11   6   15.67    7.31
   9 -11  -6    9.32    6.57
  -9 -11   6    7.57    6.24
  -9  11   7   -1.10    4.58
   9 -11  -7    1.05    4.76
  -9 -11   7   -1.55    4.21
  -9  11   8   -0.26    4.70
   9 -11  -8   -1.46    4.73
  -9 -11   8   -1.88    5.08
  -9  11   9   -2.33    6.97
   9 -11  -9   -1.32    5.37
  -9 -11   9    1.32    5.20
  -9  11  10   24.79    8.92
   9 -11 -10   14.89    6.69
  -9 -11  10   19.72    7.90
  -9  11  11   -0.37    5.17
   9 -11 -11    3.35    5.60
  -9 -11  11    2.20    5.18
  -9  11  12    5.00    6.02
   9 -11 -12    6.34    6.42
  -9 -11  12    8.62    5.53
  -9  11  13   -0.50    5.21
   9 -11 -13   -1.85    5.08
  -9 -11  13   13.58    7.87
  -9  11  14   11.57    7.70
   9 -11 -14   -1.79    5.32
  -9 -11  14   10.77    7.01
  -9  11  15    1.16    4.75
   9 -11 -15    0.55    4.41
  -9 -11  15    0.31    5.28
  -9  11  16   30.66   10.09
   9 -11 -16   22.28    9.36
  -9 -11  16   19.51    9.62
  -9  11  17    1.43    5.53
   9 -11 -17   -0.56    5.45
  -9  11  18   -2.78    6.96
   9 -11 -18    2.98    6.02
  -9  11  19   -2.88    4.95
   9 -11 -19   -0.72    4.98
  -9  11  20   13.05    7.32
   9 -11 -20    1.43    4.33
  -9  11  21   -0.11    4.97
   9 -11 -21    3.14    6.40
  -9  11  22    7.88    6.17
  -9  11  23    4.52    7.53
  -9  11  24   -2.55    6.56
   9 -12  -1    2.21    4.22
  -9 -12   1    6.45    5.01
   9 -12  -2   -0.45    4.21
  -9 -12   2    2.90    5.38
   9 -12  -3    0.81    4.88
  -9 -12   3    2.36    3.51
  -9  12   4   13.88    6.81
   9 -12  -4   16.48    6.95
  -9 -12   4   22.82    8.03
  -9  12   5   -1.49    4.67
   9 -12  -5    3.85    4.02
  -9 -12   5   -0.01    3.62
  -9  12   6   -1.48    4.73
   9 -12  -6    1.20    4.50
  -9 -12   6   -1.39    3.90
  -9  12   7    3.29    5.36
   9 -12  -7   -1.59    3.01
  -9 -12   7   -3.23    4.65
  -9  12   8   14.17    7.64
   9 -12  -8   17.71    7.47
  -9 -12   8   33.44    9.77
  -9  12   9   -2.02    4.62
   9 -12  -9   -0.71    4.45
  -9 -12   9    0.61    5.40
  -9  12  10   -1.76    4.01
   9 -12 -10    1.07    4.98
  -9 -12  10    7.38    4.93
  -9  12  11    2.98    4.94
   9 -12 -11    0.85    3.95
  -9 -12  11    8.01    5.00
  -9  12  12    6.85    5.81
   9 -12 -12   -0.43    4.06
  -9 -12  12   16.20    7.44
  -9  12  13   -0.67    4.59
   9 -12 -13   -1.87    5.86
  -9 -12  13    6.27    5.68
  -9  12  14    4.49    6.80
   9 -12 -14    6.55    5.74
  -9  12  15   -0.08    5.61
   9 -12 -15   -1.47    5.01
  -9  12  16   -1.96    5.42
   9 -12 -16   -3.03    4.87
  -9  12  17   -0.19    5.80
   9 -12 -17   -1.42    5.40
  -9  12  18   -0.56    4.85
   9 -12 -18    0.37    4.74
  -9  12  19   -0.66    4.52
   9 -12 -19   -0.46    5.89
  -9  12  20    6.49    7.27
   9 -12 -20   -0.43    5.11
  -9  12  21   -1.46    5.64
   9 -12 -21    1.71    5.97
  -9  12  22    3.32    5.56
   9 -13  -1    3.38    4.89
  -9 -13   1    2.45    3.65
   9 -13  -2    2.13    4.85
  -9 -13   2    0.98    4.53
   9 -13  -3    0.63    4.66
  -9 -13   3   -0.05    3.75
   9 -13  -4   -4.09    6.14
  -9 -13   4    0.14    4.80
   9 -13  -5    2.03    4.13
  -9 -13   5    5.17    5.30
   9 -13  -6   13.54    7.01
  -9 -13   6    5.15    4.66
  -9  13   7    2.38    4.74
   9 -13  -7   -0.72    5.64
  -9 -13   7   -1.52    4.82
  -9  13   8    0.14    4.36
   9 -13  -8    1.59    5.18
  -9 -13   8    2.58    4.54
  -9  13   9   -1.78    4.59
   9 -13  -9   -1.61    6.00
  -9 -13   9    4.26    5.65
  -9  13  10   -1.42    5.06
   9 -13 -10   -0.54    4.81
  -9 -13  10   10.04    6.55
  -9  13  11   -1.13    5.06
   9 -13 -11   -2.99    6.44
  -9 -13  11    1.80    5.45
  -9  13  12    5.15    6.36
   9 -13 -12    5.01    5.27
  -9  13  13    7.74    7.22
   9 -13 -13   -2.99    5.55
  -9  13  14    1.59    4.40
   9 -13 -14   -3.36    6.57
  -9  13  15   -1.31    6.32
   9 -13 -15    0.35    5.70
  -9  13  16    3.76    6.26
   9 -13 -16    9.14    7.11
  -9  13  17    3.89    5.76
   9 -13 -17   -1.62    5.76
  -9  13  18    1.96    6.11
   9 -13 -18    1.38    4.59
  -9  13  19    1.97    5.39
   9 -13 -19   -2.93    5.29
  -9  13  20    0.84    4.16
   9 -13 -20   -2.11    5.33
   9 -13 -21   -1.26    5.24
   9 -14  -1   -2.44    5.36
  -9 -14   1   -0.93    3.79
   9 -14  -2    4.24    4.48
  -9 -14   2    5.42    5.16
   9 -14  -3    4.68    5.92
  -9 -14   3    4.80    5.96
   9 -14  -4   -0.90    5.36
  -9 -14   4   21.90    8.04
   9 -14  -5   -3.55    6.74
  -9 -14   5   -0.50    3.77
   9 -14  -6    2.27    5.04
  -9 -14   6   -2.15    5.54
   9 -14  -7    7.36    5.69
  -9 -14   7    0.22    4.99
   9 -14  -8   -1.16    5.89
  -9 -14   8   -0.31    5.06
   9 -14  -9   -1.47    4.99
  -9  14  10    5.33    5.57
   9 -14 -10   -2.00    5.16
  -9  14  11    3.39    4.35
   9 -14 -11    6.35    4.80
  -9  14  12    2.23    4.41
   9 -14 -12   -1.07    5.71
  -9  14  13    9.80    6.47
   9 -14 -13   -1.96    7.53
  -9  14  14   -0.14    4.39
   9 -14 -14    1.41    6.64
  -9  14  15   -1.84    5.63
   9 -14 -15    1.31    5.09
  -9  14  16    1.27    5.49
   9 -14 -16   -1.55    4.81
  -9  14  17   -1.23    5.45
   9 -14 -17   -2.12    5.21
  -9  14  18   -2.96    6.03
   9 -14 -18   -0.42    4.99
   9 -14 -19    0.59    5.63
   9 -14 -20    7.77    7.37
   9 -14 -21   -0.14    4.52
  -9 -15   1   13.62    6.54
  -9 -15   2    0.22    4.12
  -9 -15   3   -1.25    4.85
  -9 -15   4    4.63    5.35
  -9 -15   5    0.83    5.16
  -9  15  13    2.02    4.59
  -9  15  14   -2.21    4.30
  -9  15  15    2.27    4.51
  -9  15  16    4.92    4.83
  -9 -16   1   -0.35    3.23
  -9 -16   2    0.56    4.24
  -8   0   1    3.60    5.09
   8   0  -1   -1.16    3.41
  -8   0   2  374.61   41.79
   8   0  -2  368.57   38.02
  -8   0   3   -1.84    4.69
  -8   0   3    0.72    2.46
   8   0  -3   -1.14    2.30
  -8   0   4   70.05   13.49
  -8   0   4   84.56   11.43
   8   0  -4   60.43   10.43
  -8   0   5   -0.08    4.42
  -8   0   5    1.36    2.37
   8   0  -5   -1.26    2.51
  -8   0   6   84.90   14.97
  -8   0   6   67.85   10.95
   8   0  -6   71.43   11.11
  -8   0   7    2.11    5.62
  -8   0   7   -0.95    2.85
   8   0  -7   -0.98    3.76
  -8   0   8  168.59   19.63
   8   0  -8  158.72   19.99
  -8   0   9   -1.24    2.78
   8   0  -9    2.68    2.91
  -8   0  10   -1.04    3.24
   8   0 -10   -0.90    2.60
  -8   0  11   -0.67    2.94
   8   0 -11   -0.57    3.32
  -8   0  12  152.19   19.46
   8   0 -12  184.14   21.49
  -8   0  13   -2.08    6.44
  -8   0  13   -0.05    2.41
   8   0 -13   -0.04    3.05
  -8   0  14   49.03   12.97
  -8   0  14   53.22    9.45
   8   0 -14   48.65    9.88
  -8   0  15   -1.06    4.78
  -8   0  15    0.28    2.64
   8   0 -15   -1.67    3.83
  -8   0  16    1.44    5.41
  -8   0  16    9.02    4.47
   8   0 -16    1.13    4.80
  -8   0  17    2.58    4.55
  -8   0  17   -0.46    2.94
   8   0 -17    1.60    3.48
  -8   0  18   94.33   18.22
   8   0 -18   76.72   13.81
  -8   0  19   -0.28    5.53
  -8   0  20   21.96    9.11
  -8   0  21    3.30    6.65
  -8   0  22   40.99   12.69
  -8   0  23   -1.81    5.44
  -8   0  24   22.49    9.23
  -8   0  25    4.06    7.26
  -8   0  26    3.79    5.83
  -8   0  27    2.24    6.61
  -8   0  28   38.59   12.62
  -8   0  29   -0.47    4.88
  -8   0  30    3.55    4.98
  -8   0  31   -2.93    4.96
  -8   0  32    3.41    5.20
  -8   0  33   -2.23    5.60
  -8   0  34   20.81    8.93
  -8   0  35   -1.29    4.93
  -8   0  36    1.39    5.95
  -8   0  37    2.44    5.47
  -8   0  38    4.11    5.52
  -8   1   1   74.12   13.31
   8  -1  -1   50.69    9.05
   8   1  -1   46.18    9.10
  -8  -1   1   74.01   13.04
  -8  -1   1   63.01   10.11
  -8   1   2    4.75    4.60
   8  -1  -2    6.73    3.57
   8   1  -2    5.31    3.72
  -8  -1   2    2.07    5.19
  -8  -1   2    2.13    2.57
  -8   1   3   17.58    6.39
   8  -1  -3    2.11    3.52
   8   1  -3    4.01    4.14
  -8  -1   3   -0.66    3.88
  -8  -1   3    3.17    4.34
  -8   1   4   23.95    9.46
   8  -1  -4   39.75    7.70
   8   1  -4   33.54    7.17
  -8  -1   4   31.79    9.46
  -8  -1   4   41.75    8.24
  -8   1   5    2.62    4.90
   8  -1  -5    1.57    3.18
   8   1  -5    7.40    4.14
  -8  -1   5    7.68    6.20
  -8  -1   5    2.52    3.48
  -8   1   6   73.73   14.43
   8  -1  -6   64.91   10.80
   8   1  -6   61.11   10.54
  -8  -1   6   85.57   14.61
  -8  -1   6   70.79   11.17
  -8   1   7   10.80    6.00
   8  -1  -7    3.49    3.80
   8   1  -7    1.78    2.86
  -8  -1   7    4.37    3.66
  -8   1   8    3.49    3.08
   8  -1  -8    6.17    3.72
   8   1  -8    7.38    3.99
  -8  -1   8    7.71    3.75
  -8   1   9   16.27    5.09
   8  -1  -9    9.16    4.50
   8   1  -9    7.78    4.07
  -8  -1   9    9.18    3.83
  -8   1  10  120.88   15.54
   8  -1 -10  127.76   17.03
   8   1 -10   97.10   15.51
  -8  -1  10  152.77   17.07
  -8   1  11   11.55    4.05
   8  -1 -11    2.58    3.36
   8   1 -11    1.19    3.01
  -8  -1  11    0.43    2.20
  -8   1  12    1.56    3.00
   8  -1 -12    0.20    3.78
   8   1 -12    9.00    4.82
  -8  -1  12    6.76    4.11
  -8   1  13   -3.08    7.35
  -8   1  13   -0.70    2.62
   8  -1 -13   -0.30    4.02
   8   1 -13   -0.11    3.29
  -8  -1  13    1.17    2.54
  -8   1  14   70.50   15.09
  -8   1  14   55.72    9.63
   8  -1 -14   44.98   10.02
   8   1 -14   49.47   10.03
  -8  -1  14   62.75   13.98
  -8  -1  14   68.06   10.47
  -8   1  15   51.44   12.62
  -8   1  15   50.87    8.96
   8  -1 -15   45.50    9.57
   8   1 -15   41.92    9.24
  -8  -1  15   48.22   12.24
  -8  -1  15   34.91    8.14
  -8   1  16   68.83   15.22
  -8   1  16   57.39   10.30
   8  -1 -16   56.98   11.80
   8   1 -16   72.22   12.17
  -8  -1  16   71.67   15.55
  -8  -1  16   68.94   11.06
  -8   1  17   -3.60    5.69
  -8   1  17    4.21    3.43
   8  -1 -17    5.45    4.80
  -8  -1  17    1.57    5.35
  -8   1  18    0.54    5.03
  -8   1  18   -0.60    2.83
   8  -1 -18    3.13    3.83
  -8  -1  18   -2.62    5.38
  -8   1  19    6.07    5.16
  -8  -1  19    5.41    6.53
  -8   1  20    7.70    8.57
  -8  -1  20    9.67    8.01
  -8   1  21   -0.46    4.26
  -8  -1  21   -2.51    6.52
  -8   1  22   62.96   13.97
  -8  -1  22   50.70   13.17
  -8   1  23   -1.13    6.92
  -8  -1  23   -2.73    6.15
  -8   1  24    9.23    7.51
  -8  -1  24    3.31    7.52
  -8   1  25   -2.04    5.69
  -8  -1  25   -2.10    5.80
  -8   1  26    7.43    7.29
  -8  -1  26   13.30    7.55
  -8   1  27   -0.16    4.81
  -8  -1  27   -1.11    4.78
  -8   1  28   -0.04    5.92
  -8  -1  28    9.11    5.75
  -8   1  29   -0.70    5.74
  -8  -1  29    2.55    6.36
  -8   1  30   15.81    6.98
  -8  -1  30    9.82    7.15
  -8   1  31    7.08    6.54
  -8  -1  31   -0.42    5.81
  -8   1  32   -3.55    6.39
  -8  -1  32   11.17    7.18
  -8   1  33    0.14    6.23
  -8  -1  33    0.36    4.29
  -8   1  34    8.74    6.23
  -8  -1  34    4.87    6.51
  -8   1  35    4.35    5.50
  -8  -1  35    3.92    6.22
  -8   1  36    1.77    5.17
  -8  -1  36   18.22    7.85
  -8   1  37   -0.64    5.26
  -8  -1  37   -1.88    6.07
  -8   1  38    4.34    7.41
  -8   1  39   -0.56    4.82
  -8   2   1   -0.35    4.63
   8  -2  -1    0.51    2.53
   8   2  -1    0.77    2.37
  -8  -2   1   -0.47    3.69
  -8  -2   1    1.67    2.71
  -8   2   2   36.52   10.30
   8  -2  -2   64.61    9.60
   8   2  -2   51.24    9.46
  -8  -2   2   55.25   11.66
  -8  -2   2   60.14   10.33
  -8   2   3   19.05    7.14
   8  -2  -3    6.28    3.51
   8   2  -3   14.82    4.84
  -8  -2   3   12.56    6.78
  -8  -2   3   11.54    4.99
  -8   2   4   27.10    8.64
   8  -2  -4   32.39    7.32
   8   2  -4   27.05    6.94
  -8  -2   4   38.93   10.04
  -8  -2   4   33.10    7.52
  -8   2   5    2.18    3.81
   8  -2  -5    2.56    3.43
   8   2  -5   10.16    4.20
  -8  -2   5   11.88    6.82
  -8  -2   5    5.22    4.14
  -8   2   6   67.74   14.08
   8  -2  -6   69.34   11.44
   8   2  -6   92.93   12.47
  -8  -2   6   72.94   11.62
   8  -2  -7   21.63    6.24
   8   2  -7   27.18    6.56
  -8  -2   7   31.25    6.84
   8  -2  -8  105.86   14.67
   8   2  -8   87.57   13.39
  -8  -2   8   97.53   13.77
   8  -2  -9   13.07    5.70
   8   2  -9   10.70    5.22
  -8  -2   9    6.64    4.48
   8  -2 -10    1.10    2.86
   8   2 -10   -1.03    3.29
  -8  -2  10   -0.34    2.59
   8  -2 -11    3.24    4.24
   8   2 -11    1.36    3.17
  -8  -2  11    0.48    3.60
  -8   2  12   70.02   15.18
   8  -2 -12   67.22   11.18
   8   2 -12   53.61   10.39
  -8  -2  12   49.65    9.70
  -8   2  13   19.18    9.46
   8  -2 -13   28.33    7.51
   8   2 -13   23.31    6.98
  -8  -2  13   30.25    6.72
  -8   2  14   23.63    8.96
   8  -2 -14   14.84    5.98
   8   2 -14   24.40    6.92
  -8  -2  14   22.95    8.40
  -8  -2  14   10.86    4.54
  -8   2  15   27.27    9.59
   8  -2 -15    2.78    4.47
   8   2 -15   20.54    6.25
  -8  -2  15   19.11    8.02
  -8  -2  15   12.56    5.54
  -8   2  16   22.46    9.25
   8  -2 -16   32.76    8.37
  -8  -2  16   24.62    9.74
  -8   2  17   30.41   11.12
   8  -2 -17   19.46    6.65
  -8  -2  17   10.19    8.22
  -8   2  18  185.33   24.14
   8  -2 -18  103.26   17.50
  -8  -2  18  118.37   21.08
  -8   2  19    2.63    5.94
   8  -2 -19    5.55    5.47
  -8  -2  19    0.78    5.49
  -8   2  20    3.64    5.29
  -8  -2  20    3.73    6.41
  -8   2  21   -0.23    6.86
  -8  -2  21   -2.12    7.59
  -8   2  22   28.74   10.52
  -8  -2  22   19.79    8.94
  -8   2  23    1.01    6.39
  -8  -2  23   -2.84    6.73
  -8   2  24   -2.81    6.90
  -8  -2  24    9.97    6.68
  -8   2  25    2.13    5.09
  -8  -2  25    0.05    5.90
  -8   2  26   -0.10    6.40
  -8  -2  26   -2.24    5.96
  -8   2  27    5.46    6.37
  -8  -2  27   -0.74    5.82
  -8   2  28   12.23    7.56
  -8  -2  28    3.80    7.14
  -8   2  29    4.15    6.59
  -8  -2  29    4.53    6.00
  -8   2  30   -2.63    5.97
  -8  -2  30    3.51    7.22
  -8   2  31   -2.48    6.77
  -8  -2  31   -1.84    5.83
  -8   2  32    9.97    7.89
  -8  -2  32   -1.81    5.26
  -8   2  33    0.72    6.30
  -8  -2  33   -2.94    6.07
  -8   2  34    3.57    6.40
  -8  -2  34    1.48    5.85
  -8   2  35    1.36    6.63
  -8  -2  35    5.65    6.84
  -8   2  36   -2.76    6.12
  -8   2  37   -2.52    5.47
  -8   2  38    3.73    5.23
  -8   3   1   83.69   14.78
   8  -3  -1   73.55   10.86
   8   3  -1   60.30   11.02
  -8  -3   1   63.59   11.60
  -8   3   2    3.35    5.96
   8  -3  -2   -0.82    2.50
   8   3  -2    0.50    2.94
  -8  -3   2    1.67    3.76
  -8   3   3   40.48   10.30
   8  -3  -3   32.95    7.36
   8   3  -3   36.18    7.73
  -8  -3   3   42.44    8.96
  -8   3   4  116.14   18.58
   8  -3  -4  111.57   15.01
   8   3  -4  105.52   14.89
  -8  -3   4  107.44   15.32
  -8   3   5   18.20    6.73
   8  -3  -5   11.29    4.52
   8   3  -5    7.63    3.82
  -8  -3   5   11.66    4.83
   8  -3  -6   37.50    7.70
   8   3  -6   29.57    6.91
  -8  -3   6   21.28    6.41
   8  -3  -7    7.57    4.58
   8   3  -7   19.34    5.56
  -8  -3   7   11.63    5.46
   8  -3  -8    3.64    4.81
   8   3  -8    3.43    3.38
  -8  -3   8    2.01    2.90
   8  -3  -9    2.19    4.04
   8   3  -9    2.69    3.40
  -8  -3   9    5.83    3.47
   8  -3 -10   63.85   11.29
   8   3 -10   70.69   11.41
  -8  -3  10   68.70   11.17
  -8   3  11  100.57   16.96
   8  -3 -11   66.68   11.99
   8   3 -11   92.39   12.86
  -8  -3  11   60.67   11.06
  -8   3  12   -0.59    7.65
   8  -3 -12    1.70    4.54
   8   3 -12    4.84    4.28
  -8  -3  12    0.57    2.57
  -8   3  13    9.29    6.43
   8  -3 -13    3.78    4.67
   8   3 -13    3.09    3.57
  -8  -3  13    7.81    4.43
  -8   3  14   36.18   11.49
   8  -3 -14   23.15    7.23
   8   3 -14   13.92    6.17
  -8  -3  14   17.02    8.66
  -8   3  15   36.10   10.46
   8  -3 -15   12.38    5.93
  -8  -3  15   24.16    9.14
  -8   3  16   72.54   14.82
   8  -3 -16   65.58   12.35
  -8  -3  16   67.21   14.76
  -8   3  17   -2.14    6.01
   8  -3 -17    4.50    4.52
  -8  -3  17    3.47    5.69
  -8   3  18    3.17    6.76
   8  -3 -18    3.89    4.83
  -8  -3  18    0.46    6.10
  -8   3  19    6.16    8.68
   8  -3 -19   12.96    6.13
  -8  -3  19   12.68    6.66
  -8   3  20   71.20   15.47
   8  -3 -20   92.66   15.89
  -8  -3  20   78.88   17.04
  -8   3  21    6.79    6.18
  -8  -3  21    7.76    8.33
  -8   3  22   11.09    8.68
  -8  -3  22    3.08    7.31
  -8   3  23    1.82    5.45
  -8  -3  23    2.20    4.66
  -8   3  24   15.09    7.53
  -8  -3  24    7.82    7.55
  -8   3  25   16.54    8.61
  -8  -3  25   11.75    7.69
  -8   3  26   -0.83    6.58
  -8  -3  26    3.41    6.04
  -8   3  27   -1.79    6.60
  -8  -3  27    0.80    3.81
  -8   3  28    0.58    6.24
  -8  -3  28   -0.59    5.36
  -8   3  29    3.40    6.69
  -8  -3  29   -2.19    5.77
  -8   3  30    0.97    6.33
  -8  -3  30    4.99    7.05
  -8   3  31   -2.51    5.73
  -8  -3  31    9.73    7.58
  -8   3  32   10.54    6.55
  -8  -3  32    8.13    6.94
  -8   3  33    2.46    5.62
  -8  -3  33    1.93    5.65
  -8   3  34    2.65    5.69
  -8   3  35   10.91    7.42
  -8   3  36   10.93    7.43
  -8   3  37    4.53    4.73
  -8   4   1   77.11   14.60
   8   4  -1   64.41   11.23
  -8  -4   1   69.75   12.05
  -8   4   2   30.54    9.63
   8  -4  -2   24.95    6.27
   8   4  -2   21.64    6.27
  -8  -4   2   25.81    7.68
  -8   4   3    4.93    6.49
   8  -4  -3   11.29    4.77
   8   4  -3   10.10    4.38
  -8  -4   3   11.78    5.26
  -8   4   4  127.36   19.00
   8  -4  -4  105.10   14.20
   8   4  -4   82.47   13.49
  -8  -4   4   90.71   14.32
  -8   4   5    8.33    6.26
   8  -4  -5    3.09    3.47
   8   4  -5    7.49    4.09
  -8  -4   5   10.03    5.08
   8  -4  -6   33.91    8.31
   8   4  -6   44.95    8.81
  -8  -4   6   43.16    9.05
   8  -4  -7   56.40   11.16
   8   4  -7   72.80   11.26
  -8  -4   7   77.41   12.16
   8  -4  -8   26.01    6.93
   8   4  -8   22.11    6.42
  -8  -4   8   23.02    7.16
   8  -4  -9    4.69    4.41
   8   4  -9    4.80    3.94
  -8  -4   9    4.66    3.81
  -8   4  10   -0.37    5.15
   8  -4 -10    2.87    3.79
   8   4 -10    2.46    3.41
  -8  -4  10    8.44    4.34
  -8   4  11   11.37    5.95
   8  -4 -11    7.65    4.71
   8   4 -11    4.53    4.05
  -8  -4  11    5.70    3.83
  -8   4  12   85.71   16.37
   8  -4 -12   98.25   14.41
   8   4 -12   66.55   11.99
  -8  -4  12   74.65   12.50
  -8   4  13    6.92    6.14
   8  -4 -13    6.35    4.90
  -8  -4  13    5.94    7.05
  -8   4  14   46.92   11.77
   8  -4 -14   30.79    8.89
  -8  -4  14   31.20   10.69
  -8   4  15    4.71    6.46
   8  -4 -15   -1.69    3.74
  -8  -4  15    0.35    4.84
  -8   4  16   21.13    8.67
   8  -4 -16   23.62    7.44
  -8  -4  16   10.63    7.26
  -8   4  17   12.10    8.92
   8  -4 -17   18.83    7.08
  -8  -4  17    9.35    8.03
  -8   4  18   73.24   15.65
  -8  -4  18   71.98   15.26
  -8   4  19    2.49    4.99
   8  -4 -19    0.95    3.02
  -8  -4  19    4.21    7.19
  -8   4  20    6.23    5.88
   8  -4 -20   14.61    6.73
  -8  -4  20   14.48    8.15
  -8   4  21   -0.92    4.80
  -8  -4  21    2.05    6.42
  -8   4  22   27.61    9.69
  -8  -4  22    8.70    7.31
  -8   4  23   12.97    6.90
  -8  -4  23    3.41    4.89
  -8   4  24    8.53    6.89
  -8  -4  24   -0.46    5.82
  -8   4  25    3.68    6.06
  -8  -4  25    0.50    5.58
  -8   4  26   -2.40    6.36
  -8  -4  26   -1.56    5.83
  -8   4  27    3.98    4.66
  -8  -4  27    0.40    4.47
  -8   4  28    3.69    7.38
  -8  -4  28    2.12    6.06
  -8   4  29    6.94    5.95
  -8  -4  29   -1.68    4.97
  -8   4  30    2.31    5.53
  -8  -4  30    5.69    6.13
  -8   4  31   -2.05    5.83
  -8  -4  31   -2.26    6.00
  -8   4  32   -2.00    8.58
  -8   4  33    2.50    6.01
  -8   4  34   14.68    7.83
  -8   4  35   -0.84    5.19
  -8   4  36   -0.39    5.15
  -8   5   1   21.24    8.37
   8   5  -1   23.32    6.94
  -8  -5   1   37.40    8.68
  -8   5   2   14.80    6.93
   8   5  -2   27.06    7.00
  -8  -5   2   13.28    5.86
  -8   5   3   65.64   14.14
   8   5  -3   61.17   11.21
  -8  -5   3   60.85   11.74
  -8   5   4    1.15    4.99
   8   5  -4   14.92    5.65
  -8  -5   4   10.82    6.01
   8   5  -5   39.40    8.58
  -8  -5   5   53.02   10.53
   8   5  -6   61.85   11.23
  -8  -5   6   90.55   13.40
   8   5  -7    1.36    3.69
  -8  -5   7    6.23    4.98
   8   5  -8    4.29    3.68
  -8  -5   8    6.07    4.95
  -8   5   9   18.00    8.16
   8   5  -9    7.86    4.30
  -8  -5   9   11.90    5.16
  -8   5  10  170.93   23.24
   8   5 -10  120.04   17.09
  -8   5  11   37.42   10.78
  -8   5  12    0.36    5.58
  -8  -5  12    8.67    5.07
  -8   5  13   -0.71    5.01
  -8  -5  13    1.12    4.13
  -8   5  14    7.73    7.22
   8  -5 -14   14.00    6.52
  -8  -5  14   15.51    8.21
  -8   5  15    9.15    8.20
   8  -5 -15   16.76    6.96
  -8  -5  15   21.09    8.98
  -8   5  16   39.74   11.67
   8  -5 -16   33.87    9.11
  -8  -5  16   44.66   12.80
  -8   5  17    6.15    6.58
   8  -5 -17    2.21    4.29
  -8  -5  17   21.46    8.31
  -8   5  18   -2.40    7.07
   8  -5 -18    8.48    6.35
  -8  -5  18    6.18    7.93
  -8   5  19    8.32    6.58
   8  -5 -19   21.32    7.64
  -8  -5  19    9.09    7.18
  -8   5  20   35.86   11.09
   8  -5 -20   13.15    7.17
  -8  -5  20   13.91    8.09
  -8   5  21   14.84    7.67
   8  -5 -21   20.90    7.91
  -8  -5  21   15.79    8.06
  -8   5  22    2.01    6.56
  -8  -5  22   -0.13    5.39
  -8   5  23    4.20    5.27
  -8   5  24    3.47    6.00
  -8  -5  24   14.31    8.40
  -8   5  25    4.05    5.84
  -8  -5  25    7.48    7.44
  -8   5  26   11.61    6.93
  -8  -5  26    5.10    7.36
  -8   5  27    3.91    7.30
  -8  -5  27   -2.17    7.04
  -8   5  28    3.04    6.30
  -8  -5  28    7.60    6.91
  -8   5  29   -1.72    5.41
  -8  -5  29    1.57    5.00
  -8   5  30    4.81    6.90
  -8   5  31    5.63    6.50
  -8   5  32    6.13    6.60
  -8   5  33    0.23    4.76
  -8   5  34   -1.49    5.56
  -8   5  35   -1.49    4.59
  -8   6   1  100.95   16.79
   8  -6  -1   82.56   12.60
   8   6  -1   66.09   12.62
  -8  -6   1   74.86   13.01
  -8  -6   1   96.40   15.03
  -8   6   2   81.68   14.72
   8  -6  -2   67.85   11.34
   8   6  -2   62.23   12.15
  -8  -6   2   68.21   12.67
  -8  -6   2   81.21   13.78
  -8   6   3  101.11   16.55
   8  -6  -3   53.00   10.58
   8   6  -3   64.43   11.99
  -8  -6   3   89.77   13.84
  -8  -6   3   92.35   14.44
   8  -6  -4   15.19    5.94
   8   6  -4   19.50    5.97
  -8  -6   4   16.60    6.44
  -8  -6   4   32.45    8.76
   8  -6  -5    9.29    5.56
   8   6  -5   18.04    5.91
  -8  -6   5   22.92    7.01
  -8  -6   5   16.53    7.21
   8  -6  -6   26.75    7.31
   8   6  -6   38.52    8.13
  -8  -6   6   27.73    8.10
  -8  -6   6   25.03    8.05
   8   6  -7   21.74    6.24
  -8  -6   7   17.68    7.60
  -8   6   8   26.01    9.17
  -8  -6   8   13.14    6.92
  -8   6   9   -1.56    5.18
  -8  -6   9   -0.83    3.46
  -8   6  10    5.84    7.35
  -8  -6  10   18.77    7.94
  -8   6  11   30.27    9.33
  -8  -6  11   12.47    7.31
  -8   6  12   20.13    8.41
  -8  -6  12   29.27    8.92
  -8   6  13   12.82    6.36
  -8  -6  13   10.55    6.79
  -8   6  14   21.38    9.16
  -8  -6  14   19.67    8.55
  -8   6  15    5.29    6.53
  -8  -6  15    6.39    6.98
  -8   6  16    5.67    6.15
  -8  -6  16    3.60    5.97
  -8   6  17   28.20   10.89
  -8  -6  17   58.54   13.05
  -8   6  18   25.11    9.24
  -8  -6  18   11.16    6.82
  -8   6  19   13.38    6.16
  -8  -6  19   11.26    7.02
  -8   6  20   -2.09    5.18
  -8  -6  20    2.64    5.20
  -8   6  21   -2.39    5.73
  -8  -6  21   -0.00    4.74
  -8   6  22    2.38    6.76
  -8  -6  22    2.84    5.76
  -8   6  23   12.05    8.24
  -8  -6  23    9.89    7.45
  -8   6  24    3.54    6.77
  -8  -6  24    6.66    7.38
  -8   6  25   15.55    7.45
  -8  -6  25    2.09    6.75
  -8   6  26   -1.17    4.43
  -8  -6  26    3.28    6.71
  -8   6  27    9.33    6.95
  -8  -6  27    2.91    6.25
  -8   6  28   -0.87    7.45
  -8   6  29    1.00    6.69
  -8   6  30    2.38    7.91
  -8   6  31   -3.91    7.09
  -8   6  32   -0.80    6.06
  -8   6  33    9.44    7.71
  -8   7   1   40.56   11.23
   8  -7  -1   54.83   10.08
   8   7  -1   50.63   10.65
  -8  -7   1   90.06   12.90
  -8  -7   1   69.60   13.30
   8  -7  -2   -0.70    3.63
   8   7  -2   -1.79    3.69
  -8  -7   2    1.23    4.44
  -8  -7   2    2.01    4.50
   8  -7  -3   21.95    6.65
   8   7  -3   25.42    7.73
  -8  -7   3   30.02    8.17
   8  -7  -4   -1.42    3.41
  -8  -7   4   -2.15    4.33
   8  -7  -5   47.19    9.71
  -8  -7   5   56.47   11.13
  -8   7   6   22.73    8.35
   8  -7  -6   11.92    5.23
  -8  -7   6   17.44    7.05
  -8   7   7    1.47    3.93
   8  -7  -7    1.02    3.89
  -8  -7   7   -1.78    4.13
  -8   7   8    0.85    5.24
   8  -7  -8    1.67    4.01
  -8  -7   8   -1.40    5.79
  -8   7   9   60.64   13.00
   8  -7  -9   29.16    7.77
  -8  -7   9   21.91    8.41
  -8   7  10    5.63    6.30
   8  -7 -10   10.02    5.64
  -8  -7  10    1.46    5.46
  -8   7  11   51.12   12.51
   8  -7 -11   51.20   10.98
  -8  -7  11   28.12    9.43
  -8   7  12   -2.04    5.99
   8  -7 -12   -0.91    3.71
  -8  -7  12   -0.31    3.58
  -8   7  13    0.08    7.10
   8  -7 -13    6.67    5.22
  -8  -7  13   14.09    7.14
  -8   7  14    7.50    5.94
   8  -7 -14   11.27    6.51
  -8  -7  14    9.55    7.29
  -8   7  15   43.31   11.18
   8  -7 -15   24.55    8.45
  -8  -7  15   54.12   12.58
  -8   7  16   13.07    8.09
   8  -7 -16   16.57    6.65
  -8  -7  16    2.63    5.44
  -8   7  17    1.58    5.62
   8  -7 -17    6.16    5.93
  -8  -7  17   -2.18    4.77
  -8   7  18    3.29    5.11
   8  -7 -18    6.36    4.62
  -8  -7  18   -2.40    5.64
  -8   7  19   -1.19    5.96
   8  -7 -19   -2.54    5.43
  -8  -7  19   -0.02    6.30
  -8   7  20    5.40    7.18
   8  -7 -20   10.17    6.07
  -8  -7  20   10.39    7.87
  -8   7  21   35.61   10.81
   8  -7 -21   24.29    9.22
  -8  -7  21   17.31    8.43
  -8   7  22    8.97    6.89
  -8  -7  22    2.43    5.68
  -8   7  23    2.74    6.51
  -8   7  24   -3.40    5.68
  -8  -7  24    6.95    7.29
  -8   7  25    7.99    6.95
  -8   7  26    1.10    5.65
  -8   7  27    1.14    6.02
  -8   7  28    4.86    5.91
  -8   7  29   -0.49    4.65
  -8   7  30    8.50    7.11
  -8   7  31    4.19    5.26
  -8   7  32    0.77    5.83
   8  -8  -1   59.85   10.79
  -8  -8   1   73.63   12.03
   8  -8  -2    0.27    3.42
  -8  -8   2    0.13    3.97
   8  -8  -3   21.16    6.80
  -8  -8   3   23.71    7.41
   8  -8  -4   15.77    5.71
  -8  -8   4   17.70    6.48
  -8   8   5    2.30    4.23
   8  -8  -5   -0.19    3.12
  -8  -8   5   -1.61    4.14
  -8   8   6    4.25    5.91
   8  -8  -6    5.70    4.66
  -8  -8   6   -0.76    3.74
  -8   8   7  103.12   17.12
   8  -8  -7   62.40   12.40
  -8  -8   7  108.31   16.23
  -8   8   8    2.67    4.67
   8  -8  -8    1.88    4.88
  -8  -8   8    1.11    3.87
  -8   8   9    3.98    6.71
   8  -8  -9   -1.40    5.38
  -8  -8   9    5.33    4.31
  -8   8  10    5.89    6.25
   8  -8 -10   16.97    6.76
  -8  -8  10    4.09    5.61
  -8   8  11    1.75    5.60
   8  -8 -11    3.35    5.44
  -8  -8  11   -0.98    4.25
  -8   8  12    3.48    4.72
   8  -8 -12    2.80    4.12
  -8  -8  12   -1.71    4.83
  -8   8  13   34.71   10.32
   8  -8 -13   31.47    9.12
  -8  -8  13   26.54    9.07
  -8   8  14   -0.41    5.55
   8  -8 -14   -1.02    3.52
  -8  -8  14    3.15    4.96
  -8   8  15   22.37    9.19
   8  -8 -15    6.95    5.64
  -8  -8  15   -0.90    5.90
  -8   8  16   -0.49    4.76
   8  -8 -16    0.81    4.98
  -8  -8  16    4.87    6.55
  -8   8  17   25.10    8.92
   8  -8 -17   16.01    7.41
  -8  -8  17   11.35    6.67
  -8   8  18    0.59    6.40
   8  -8 -18    0.56    3.95
  -8  -8  18    7.30    6.38
  -8   8  19   19.51    9.56
   8  -8 -19    1.44    5.59
  -8  -8  19   14.37    8.02
  -8   8  20   -0.69    5.31
   8  -8 -20    1.00    3.48
  -8  -8  20    1.36    5.14
  -8   8  21    7.44    6.39
   8  -8 -21   -0.74    4.68
  -8  -8  21    1.68    4.99
  -8   8  22   -1.59    4.59
   8  -8 -22   -1.75    6.36
  -8  -8  22    2.30    6.05
  -8   8  23   24.98   11.06
  -8   8  24   12.92    7.63
  -8   8  25    8.10    7.28
  -8   8  26   -4.20    7.33
  -8   8  27   11.34    7.01
  -8   8  28    1.20    5.37
  -8   8  29    3.94    4.87
  -8   8  30   -0.35    3.72
  -8   8  31   -2.78    6.71
   8  -9  -1   69.49   11.93
  -8  -9   1   85.53   13.56
   8  -9  -2    4.00    4.23
  -8  -9   2    2.41    4.08
   8  -9  -3   33.95    8.12
  -8  -9   3   27.48    7.38
  -8   9   4    6.16    5.34
   8  -9  -4    0.89    3.37
  -8  -9   4    8.52    5.02
  -8   9   5   38.16   10.06
   8  -9  -5   20.41    7.27
  -8  -9   5   53.31   10.31
  -8   9   6    0.97    4.61
   8  -9  -6    0.54    3.43
  -8  -9   6   -1.02    4.43
  -8   9   7    2.68    5.23
   8  -9  -7    5.11    5.11
  -8  -9   7   10.22    5.40
  -8   9   8    1.62    4.63
   8  -9  -8    1.84    4.81
  -8  -9   8    2.34    5.05
  -8   9   9   14.92    7.85
   8  -9  -9    4.24    5.36
  -8  -9   9    4.22    5.63
  -8   9  10    5.59    5.19
   8  -9 -10    5.38    5.55
  -8  -9  10   -0.46    4.30
  -8   9  11   70.65   14.03
   8  -9 -11   39.91   10.89
  -8  -9  11   69.36   13.71
  -8   9  12    0.51    4.05
   8  -9 -12   -1.42    4.19
  -8  -9  12    3.74    4.93
  -8   9  13   -1.70    5.51
   8  -9 -13    8.13    5.43
  -8  -9  13    1.75    5.04
  -8   9  14    2.76    5.78
   8  -9 -14   10.41    5.68
  -8  -9  14    2.31    6.08
  -8   9  15   32.95   10.53
   8  -9 -15   39.07   10.68
  -8  -9  15   34.39   10.97
  -8   9  16    1.85    4.61
   8  -9 -16   -0.59    4.29
  -8  -9  16    6.03    6.55
  -8   9  17   -0.01    4.92
   8  -9 -17    0.92    4.42
  -8  -9  17   11.15    6.58
  -8   9  18    5.51    7.17
   8  -9 -18    2.74    4.84
  -8  -9  18    5.94    6.88
  -8   9  19   11.67    6.83
   8  -9 -19    3.62    5.75
  -8  -9  19    8.58    7.18
  -8   9  20    3.74    6.20
   8  -9 -20    0.30    4.41
  -8  -9  20   -0.90    5.50
  -8   9  21   20.28    8.89
   8  -9 -21   15.41    7.84
  -8   9  22   -0.53    5.50
   8  -9 -22   -3.73    6.17
  -8   9  23   -2.83    5.72
  -8   9  24   -1.23    5.38
  -8   9  25   22.48    8.70
  -8   9  26   -2.59    6.91
  -8   9  27    8.02    5.70
  -8   9  28   -4.27    6.02
  -8   9  29    3.32    6.05
   8 -10  -1   13.32    5.45
  -8 -10   1   24.68    6.87
  -8  10   2    3.22    5.17
   8 -10  -2   -1.29    4.13
  -8 -10   2    3.06    4.49
  -8  10   3   22.26    8.19
   8 -10  -3   29.45    8.20
  -8 -10   3   48.11    9.43
  -8  10   4   10.40    5.96
   8 -10  -4    9.66    5.13
  -8 -10   4   15.32    5.63
  -8  10   5    0.88    4.04
   8 -10  -5    3.38    4.76
  -8 -10   5    5.80    5.07
  -8  10   6   -1.96    3.99
   8 -10  -6    5.97    4.27
  -8 -10   6   -2.00    3.94
  -8  10   7   65.93   13.30
   8 -10  -7   44.83   10.46
  -8 -10   7   61.12   12.14
  -8  10   8   -1.25    4.36
   8 -10  -8   -2.52    4.61
  -8 -10   8    0.74    4.50
  -8  10   9    6.79    6.20
   8 -10  -9    8.56    5.40
  -8 -10   9    3.60    5.15
  -8  10  10    2.00    4.59
   8 -10 -10    1.00    2.96
  -8 -10  10    0.88    4.61
  -8  10  11    7.94    6.10
   8 -10 -11    2.50    3.94
  -8 -10  11    4.96    6.45
  -8  10  12    1.28    5.73
   8 -10 -12   -0.51    4.28
  -8 -10  12   -0.29    5.45
  -8  10  13   49.31   12.04
   8 -10 -13   20.84    8.34
  -8 -10  13   21.68    8.20
  -8  10  14   -3.21    5.50
   8 -10 -14    0.88    4.59
  -8 -10  14    0.99    5.75
  -8  10  15    0.98    5.89
   8 -10 -15    0.11    5.04
  -8 -10  15    6.02    6.80
  -8  10  16   -2.28    5.55
   8 -10 -16    3.65    5.29
  -8  10  17   41.19   11.94
   8 -10 -17   24.77    9.42
  -8 -10  17   22.84    9.53
  -8  10  18   -3.00    5.91
   8 -10 -18   -2.42    5.74
  -8 -10  18   -1.38    5.65
  -8  10  19    9.32    7.25
   8 -10 -19    0.34    5.02
  -8  10  20    2.72    6.51
   8 -10 -20    0.82    4.54
  -8  10  21    2.48    4.78
   8 -10 -21    0.97    4.14
  -8  10  22    0.44    6.25
   8 -10 -22    3.14    4.75
  -8  10  23    6.91    6.50
  -8  10  24    3.01    6.00
  -8  10  25   -1.95    6.65
  -8  10  26   -2.12    6.13
  -8  10  27    1.17    5.83
  -8  11   1   40.44    9.82
   8 -11  -1   21.62    7.01
  -8 -11   1   28.46    8.13
  -8  11   2    9.23    5.66
   8 -11  -2    1.48    3.79
  -8 -11   2    0.65    4.00
  -8  11   3    7.79    5.73
   8 -11  -3    3.10    3.58
  -8 -11   3    3.20    3.81
  -8  11   4    2.08    4.55
   8 -11  -4   -1.68    4.62
  -8 -11   4    2.78    4.66
  -8  11   5   20.06    7.40
   8 -11  -5   17.33    6.81
  -8 -11   5   19.55    6.66
  -8  11   6    3.39    5.65
   8 -11  -6   -1.95    3.40
  -8 -11   6    0.16    3.62
  -8  11   7   -0.26    4.15
   8 -11  -7    0.02    4.22
  -8 -11   7   -0.02    5.03
  -8  11   8    5.31    4.68
   8 -11  -8    2.10    5.31
  -8 -11   8   -0.44    4.90
  -8  11   9    1.90    4.54
   8 -11  -9   17.36    6.98
  -8 -11   9   25.02    7.76
  -8  11  10   -1.98    5.89
   8 -11 -10   -0.88    4.10
  -8 -11  10    1.48    4.33
  -8  11  11   12.05    7.94
   8 -11 -11    9.68    5.35
  -8 -11  11   28.01    8.56
  -8  11  12    1.73    4.30
   8 -11 -12   -4.26    5.67
  -8 -11  12    3.15    4.27
  -8  11  13    1.28    5.51
   8 -11 -13   -1.00    4.06
  -8 -11  13    2.01    5.15
  -8  11  14    9.10    6.20
   8 -11 -14    7.84    6.08
  -8 -11  14    5.49    5.39
  -8  11  15   21.91    8.80
   8 -11 -15   19.32    8.01
  -8 -11  15   25.01    8.91
  -8  11  16   -0.37    4.51
   8 -11 -16    5.80    4.99
  -8  11  17    9.00    6.77
   8 -11 -17   13.21    7.42
  -8  11  18    1.50    5.33
   8 -11 -18   -0.66    5.64
  -8  11  19   -2.17    6.61
   8 -11 -19   16.27    7.39
  -8  11  20    1.89    6.83
   8 -11 -20   -0.18    3.96
  -8  11  21    9.08    8.35
   8 -11 -21    6.94    6.33
  -8  11  22   -2.06    6.29
   8 -11 -22   -1.60    5.77
  -8  11  23   -0.83    4.29
  -8  11  24   -0.47    6.02
  -8  11  25   14.59    7.19
  -8  11  26   -2.38    6.49
   8 -12  -1   -1.21    3.64
  -8 -12   1    1.06    3.97
   8 -12  -2    3.24    4.32
  -8 -12   2   -0.79    3.21
  -8  12   3   26.73    8.71
   8 -12  -3   43.81    9.37
  -8 -12   3   28.23    8.19
  -8  12   4    1.44    4.56
   8 -12  -4    3.71    4.18
  -8 -12   4    0.73    3.90
  -8  12   5    4.37    4.69
   8 -12  -5    3.34    3.96
  -8 -12   5    0.58    4.10
  -8  12   6   -1.66    4.94
   8 -12  -6   -1.08    5.14
  -8 -12   6    3.68    4.25
  -8  12   7   29.88    9.30
   8 -12  -7    4.56    5.00
  -8 -12   7   25.29    8.15
  -8  12   8    4.40    5.31
   8 -12  -8    5.95    5.09
  -8 -12   8    5.79    5.17
  -8  12   9   16.96    7.87
   8 -12  -9   10.10    6.53
  -8 -12   9   13.92    6.64
  -8  12  10    1.49    4.63
   8 -12 -10    6.71    6.09
  -8 -12  10    0.02    4.19
  -8  12  11    0.17    4.17
   8 -12 -11   -0.26    4.28
  -8 -12  11    2.52    5.12
  -8  12  12   -2.40    5.31
   8 -12 -12   -1.27    5.79
  -8 -12  12   -4.15    6.09
  -8  12  13   14.32    6.86
   8 -12 -13   23.39    8.06
  -8 -12  13   14.19    7.87
  -8  12  14    2.73    5.58
   8 -12 -14   -1.00    5.76
  -8  12  15    2.37    4.98
   8 -12 -15   -0.23    4.53
  -8  12  16    1.36    4.23
   8 -12 -16   -1.44    5.84
  -8  12  17   -2.20    6.12
   8 -12 -17    6.79    6.18
  -8  12  18    0.61    4.62
   8 -12 -18    5.93    5.85
  -8  12  19    9.53    7.59
   8 -12 -19   -0.08    5.66
  -8  12  20   -0.00    5.01
   8 -12 -20   -0.30    4.98
  -8  12  21   -0.17    4.70
   8 -12 -21   -0.33    6.25
  -8  12  22    1.53    6.22
   8 -12 -22   -1.53    6.94
  -8  12  23   11.37    7.19
  -8  12  24    5.09    5.56
   8 -13  -1   10.87    6.32
  -8 -13   1    6.07    5.45
   8 -13  -2   -0.14    4.64
  -8 -13   2   -1.64    4.20
   8 -13  -3   -2.23    4.91
  -8 -13   3    0.14    4.00
   8 -13  -4    5.65    5.12
  -8 -13   4   17.62    6.03
  -8  13   5   32.02    9.17
   8 -13  -5   13.34    7.29
  -8 -13   5   20.17    6.94
  -8  13   6    1.48    3.68
   8 -13  -6    4.18    4.45
  -8 -13   6    1.97    3.76
  -8  13   7    5.27    5.74
   8 -13  -7    5.25    4.97
  -8 -13   7    5.84    5.20
  -8  13   8   -1.78    3.50
   8 -13  -8   -0.69    4.28
  -8 -13   8    0.53    3.80
  -8  13   9    9.24    7.15
   8 -13  -9   -0.58    4.63
  -8 -13   9    8.48    6.43
  -8  13  10    1.67    3.66
   8 -13 -10    1.34    5.40
  -8 -13  10    7.59    5.29
  -8  13  11   12.52    6.33
   8 -13 -11    5.96    6.73
  -8  13  12   -0.15    5.09
   8 -13 -12    3.19    6.59
  -8  13  13   -0.99    4.63
   8 -13 -13   -1.33    5.15
  -8  13  14   -0.03    4.38
   8 -13 -14   -1.92    5.97
  -8  13  15   23.17    9.03
   8 -13 -15    5.51    6.89
  -8  13  16    0.07    5.49
   8 -13 -16   -0.63    5.95
  -8  13  17    2.18    5.65
   8 -13 -17   -2.43    6.60
  -8  13  18    0.64    4.34
   8 -13 -18   -2.12    4.94
  -8  13  19    0.33    4.26
   8 -13 -19    0.87    4.33
  -8  13  20    5.58    6.37
   8 -13 -20    6.52    5.91
  -8  13  21   10.60    7.55
   8 -13 -21   -1.44    5.64
  -8  13  22    3.12    4.88
   8 -13 -22    3.13    4.85
   8 -14  -1    6.27    5.62
  -8 -14   1    4.94    4.46
   8 -14  -2    0.48    4.27
  -8 -14   2    9.87    4.75
   8 -14  -3    6.39    5.49
  -8 -14   3    1.96    4.09
   8 -14  -4   -2.63    5.78
  -8 -14   4   -0.85    4.06
   8 -14  -5    2.22    5.27
  -8 -14   5   -1.73    4.32
   8 -14  -6   -0.65    4.92
  -8 -14   6    0.13    4.30
   8 -14  -7    3.98    5.17
  -8 -14   7    5.13    4.26
  -8  14   8   -2.30    4.00
   8 -14  -8    4.25    5.40
  -8 -14   8    4.96    4.82
  -8  14   9   -1.97    4.42
   8 -14  -9   -2.75    6.09
  -8  14  10   -2.04    3.86
   8 -14 -10    2.28    5.06
  -8  14  11    2.08    3.54
   8 -14 -11    1.30    5.86
  -8  14  12   -2.28    4.74
   8 -14 -12    3.00    5.08
  -8  14  13   -2.14    4.95
   8 -14 -13    2.00    4.81
  -8  14  14    0.82    3.84
   8 -14 -14    0.56    5.90
  -8  14  15   -0.45    5.05
   8 -14 -15   -1.12    4.67
  -8  14  16    0.98    6.13
   8 -14 -16    1.34    4.58
  -8  14  17    1.46    3.88
   8 -14 -17    5.97    6.77
  -8  14  18    3.61    5.36
   8 -14 -18    0.08    5.70
  -8  14  19    8.77    7.08
   8 -14 -19    1.76    3.83
  -8  14  20   -2.11    5.47
   8 -14 -20   -2.13    5.49
   8 -14 -21   -1.54    5.60
   8 -14 -22   -3.85    7.51
   8 -15  -1    2.31    4.05
  -8 -15   1    8.48    5.40
   8 -15  -2   -0.28    4.50
  -8 -15   2   -0.13    3.94
   8 -15  -3   -2.53    4.66
  -8 -15   3   -2.15    4.06
   8 -15  -4   -0.70    3.47
  -8 -15   4   -0.04    4.04
   8 -15  -5   -2.34    4.70
  -8 -15   5    7.36    4.79
   8 -15  -6   13.58    6.21
   8 -15  -7   -0.88    4.83
   8 -15  -8   -0.04    3.89
   8 -15  -9   -1.85    6.19
   8 -15 -10   -2.05    5.60
  -8  15  11   -1.89    5.53
   8 -15 -11   12.33    5.68
  -8  15  12   -3.19    5.01
   8 -15 -12   -4.14    7.23
  -8  15  13   -3.57    4.92
   8 -15 -13   -0.09    4.56
  -8  15  14    8.67    5.69
   8 -15 -14    2.39    6.78
  -8  15  15    1.08    5.48
   8 -15 -15   -1.94    5.30
  -8  15  16   -1.54    5.72
   8 -15 -16    1.90    5.30
  -8  15  17    0.74    4.00
   8 -15 -17   -1.33    5.37
  -8  15  18   -2.19    5.50
   8 -15 -18   -0.23    4.15
   8 -15 -19    2.91    6.79
  -8 -16   1   -0.22    4.33
  -8 -16   2    3.32    4.17
  -8  16  14   -0.00    3.41
  -8  16  15   -0.11    5.97
  -8  16  16   -2.60    5.98
  -7   0   1  779.92   69.10
  -7   0   1  656.41   64.55
   7   0  -1  702.55   65.00
   7   0  -1  636.34   64.24
  -7   0   2    4.20    4.56
  -7   0   2   -0.08    3.03
   7   0  -2    1.22    3.28
   7   0  -2   -0.84    3.04
  -7   0   3    3.62    5.16
  -7   0   3    7.77    3.61
   7   0  -3    7.31    4.04
   7   0  -3    4.98    3.53
  -7   0   4   -0.49    5.11
  -7   0   4    0.77    2.27
   7   0  -4   -0.78    3.47
  -7   0   5   31.41    8.95
  -7   0   5   42.48    7.68
   7   0  -5   47.25    8.06
  -7   0   6   -0.13    2.30
   7   0  -6   -0.43    3.10
  -7   0   7  273.87   32.43
  -7   0   7  256.95   27.68
   7   0  -7  262.02   28.20
  -7   0   8    4.50    4.36
  -7   0   8   -0.59    2.81
   7   0  -8   -1.12    3.47
  -7   0   9   19.09    8.06
  -7   0   9    9.45    3.81
   7   0  -9    5.26    3.80
  -7   0  10   -0.11    3.85
  -7   0  10   -0.39    2.22
   7   0 -10   -0.04    3.77
  -7   0  11  275.95   33.66
  -7   0  11  297.88   28.97
   7   0 -11  233.95   28.83
  -7   0  12    1.26    4.55
  -7   0  12    2.37    2.96
   7   0 -12   -0.91    3.46
  -7   0  13   94.85   17.27
  -7   0  13   95.68   13.02
   7   0 -13   90.29   13.64
  -7   0  14   -0.51    2.78
   7   0 -14    0.54    3.78
  -7   0  15   16.05    5.07
   7   0 -15    8.67    4.80
  -7   0  16   -1.46    2.78
   7   0 -16    2.80    3.82
  -7   0  17  424.61   41.73
   7   0 -17  381.33   42.56
  -7   0  18    3.45    4.82
  -7   0  18    0.58    3.69
   7   0 -18    1.17    4.03
  -7   0  19   11.62    7.30
   7   0 -19   14.99    6.10
  -7   0  20    2.15    4.69
  -7   0  21   11.58    6.73
  -7   0  22   -0.91    4.77
  -7   0  23   49.09   12.45
  -7   0  24   -1.32    5.92
  -7   0  25    4.58    5.58
  -7   0  26   -0.19    3.07
  -7   0  27   33.43   10.79
  -7   0  28   -2.19    4.13
  -7   0  29    9.62    7.96
  -7   0  30   -4.29    7.04
  -7   0  31    2.13    7.30
  -7   0  32    1.53    5.71
  -7   0  33   26.33   10.14
  -7   0  34    4.13    5.60
  -7   0  35    3.34    5.78
  -7   0  36   -0.64    5.44
  -7   0  37   12.77    7.22
  -7   0  38    1.11    4.86
  -7   1   1    2.53    4.09
  -7   1   1    0.05    2.89
   7  -1  -1    0.77    2.67
   7  -1  -1    0.89    2.53
   7   1  -1    1.69    2.79
  -7  -1   1    0.42    3.18
  -7  -1   1   -0.09    3.32
  -7   1   2   40.73    9.85
  -7   1   2   27.72    6.33
   7  -1  -2   46.26    8.22
   7  -1  -2   27.88    6.21
   7   1  -2   29.58    6.64
  -7  -1   2   53.03   10.25
  -7  -1   2   34.78    6.95
  -7   1   3  236.55   29.57
  -7   1   3  242.12   25.81
   7  -1  -3  267.30   27.77
   7  -1  -3  248.51   26.02
   7   1  -3  225.63   25.91
  -7  -1   3  226.43   28.59
  -7  -1   3  250.00   26.54
  -7   1   4    0.70    3.40
  -7   1   4    1.96    3.12
   7  -1  -4    1.79    2.63
   7   1  -4    4.61    3.11
  -7  -1   4   -1.61    5.49
  -7  -1   4   -1.09    2.90
  -7   1   5   56.26   12.27
  -7   1   5   79.35   10.41
   7  -1  -5   68.90   10.13
   7   1  -5   64.65    9.97
  -7  -1   5   70.20   12.93
  -7  -1   5   49.48    9.20
  -7   1   6    4.32    4.38
  -7   1   6    1.06    2.45
   7  -1  -6   -0.82    2.19
   7   1  -6    0.14    2.43
  -7  -1   6    1.35    4.59
  -7  -1   6    2.73    2.66
  -7   1   7   23.55    8.48
  -7   1   7   40.42    6.91
   7  -1  -7   21.43    6.00
   7   1  -7   32.02    6.59
  -7  -1   7   22.63    8.01
  -7  -1   7   42.58    7.21
  -7   1   8   15.36    7.19
  -7   1   8   16.31    4.89
   7  -1  -8   13.61    4.74
   7   1  -8   22.70    5.37
  -7  -1   8   14.77    7.12
  -7  -1   8   14.15    5.05
  -7   1   9  352.81   36.90
  -7   1   9  232.10   29.19
   7  -1  -9  289.26   31.19
   7   1  -9  299.37   31.05
  -7  -1   9  275.36   34.43
  -7  -1   9  344.96   31.27
  -7   1  10    4.35    5.91
  -7   1  10   11.45    4.05
   7  -1 -10   20.70    5.69
   7   1 -10   18.39    5.17
  -7  -1  10    7.25    5.65
  -7  -1  10   16.97    5.14
  -7   1  11   60.66   13.10
  -7   1  11   74.03   10.19
   7  -1 -11   42.95    9.32
   7   1 -11   52.35    9.66
  -7  -1  11   51.20   12.26
  -7  -1  11   70.79   10.13
  -7   1  12    1.04    4.86
  -7   1  12   -0.30    2.61
   7  -1 -12   -0.11    2.83
   7   1 -12   -0.16    3.84
  -7  -1  12   -1.62    5.25
  -7  -1  12    2.23    3.52
  -7   1  13  163.44   18.94
   7  -1 -13  172.64   20.40
   7   1 -13  145.28   19.24
  -7  -1  13  178.19   24.25
  -7  -1  13  143.24   18.47
  -7   1  14    5.74    3.36
   7  -1 -14    4.64    4.51
   7   1 -14    0.56    3.33
  -7  -1  14    1.72    5.42
  -7  -1  14    5.83    3.53
  -7   1  15   86.70   13.68
   7  -1 -15   95.78   15.14
   7   1 -15  126.61   16.11
  -7  -1  15  119.38   14.66
  -7   1  16   16.66    5.38
   7  -1 -16   20.75    6.43
   7   1 -16   21.62    6.40
  -7  -1  16   18.36    5.69
  -7   1  17   14.88    7.93
  -7   1  17   17.48    5.31
   7  -1 -17    7.95    5.24
   7   1 -17   19.24    6.37
  -7  -1  17   10.30    4.73
  -7   1  18   -1.53    6.69
  -7   1  18    0.21    2.75
   7  -1 -18    1.18    4.39
   7   1 -18   -0.81    3.25
  -7  -1  18   -0.29    3.01
  -7   1  19  137.52   21.54
  -7   1  19  120.96   16.76
   7  -1 -19  134.82   19.17
  -7  -1  19  123.02   20.71
  -7   1  20   -0.44    4.06
   7  -1 -20    6.70    4.97
  -7  -1  20    3.49    6.24
  -7   1  21   64.43   14.54
  -7  -1  21   82.57   16.09
  -7   1  22   -1.21    5.51
  -7  -1  22    0.45    5.14
  -7   1  23   43.96   11.42
  -7  -1  23   33.79   10.31
  -7   1  24   13.25    7.76
  -7  -1  24   11.80    8.12
  -7   1  25   73.56   14.61
  -7  -1  25   38.72   11.24
  -7   1  26    1.94    6.05
  -7  -1  26    5.23    4.91
  -7   1  27    4.01    5.59
  -7  -1  27    1.26    5.24
  -7   1  28   -0.92    4.00
  -7  -1  28   -0.37    4.87
  -7   1  29   29.03   11.14
  -7  -1  29   71.78   14.32
  -7   1  30   -1.69    5.75
  -7  -1  30    4.03    5.25
  -7   1  31   -0.53    4.46
  -7  -1  31   24.90    9.25
  -7   1  32   -1.70    5.45
  -7  -1  32    3.82    6.68
  -7   1  33    9.71    7.55
  -7  -1  33    1.21    5.79
  -7   1  34   -0.69    4.50
  -7  -1  34    1.38    4.41
  -7   1  35   14.78    7.66
  -7  -1  35    6.88    6.73
  -7   1  36   -0.84    5.53
  -7  -1  36   -1.39    5.40
  -7   1  37   -2.04    5.46
  -7   1  38   -1.15    5.64
  -7   1  39    2.01    5.34
  -7   1  40    3.47    6.25
  -7   2   1   26.78    8.44
  -7   2   1   51.06    7.28
   7  -2  -1   25.24    6.82
   7  -2  -1   34.33    6.62
   7   2  -1   27.84    6.40
  -7  -2   1   22.69    6.52
  -7   2   2   37.02    9.59
  -7   2   2   42.90    7.11
   7  -2  -2   45.08    8.62
   7  -2  -2   38.17    7.34
   7   2  -2   41.58    7.71
  -7  -2   2   64.60   10.53
  -7  -2   2   25.64    7.11
  -7   2   3    5.84    5.68
  -7   2   3   -0.92    2.59
   7  -2  -3    3.55    4.11
   7  -2  -3    0.91    2.29
   7   2  -3    4.12    3.47
  -7  -2   3    2.31    4.76
  -7  -2   3    2.20    2.98
  -7   2   4    6.17    5.31
  -7   2   4    5.14    3.54
   7  -2  -4    0.89    3.20
   7   2  -4    6.54    4.03
  -7  -2   4    2.53    4.22
  -7  -2   4    1.45    3.45
  -7   2   5  195.71   28.30
  -7   2   5  265.37   25.84
   7  -2  -5  271.46   26.79
   7   2  -5  220.23   25.62
  -7  -2   5  243.29   29.22
  -7  -2   5  231.75   26.23
  -7   2   6    7.33    5.42
  -7   2   6   15.93    4.11
   7  -2  -6    9.43    4.00
   7   2  -6    7.50    3.65
  -7  -2   6   13.23    6.17
  -7  -2   6    3.46    3.05
  -7   2   7  204.70   28.49
  -7   2   7  255.62   24.94
   7  -2  -7  212.90   25.20
   7   2  -7  221.87   25.00
  -7  -2   7  249.18   29.37
  -7  -2   7  223.78   25.13
  -7   2   8    9.49    6.42
  -7   2   8    9.53    3.66
   7  -2  -8    4.68    3.28
   7   2  -8    0.42    2.95
  -7  -2   8   10.36    5.32
  -7  -2   8   -1.00    3.30
  -7   2   9   86.90   15.07
  -7   2   9   53.64    8.82
   7  -2  -9   53.96    9.81
   7   2  -9   64.72   10.15
  -7  -2   9   59.28   12.93
  -7  -2   9   60.28    9.63
  -7   2  10   48.11   11.71
  -7   2  10   15.43    4.56
   7  -2 -10   12.38    5.14
   7   2 -10   15.19    5.23
  -7  -2  10   16.09    7.08
  -7  -2  10   13.30    4.93
  -7   2  11  144.29   21.17
  -7   2  11  137.30   16.15
   7  -2 -11   95.90   15.96
   7   2 -11  125.25   16.49
  -7  -2  11  152.63   21.19
  -7  -2  11  145.66   16.85
  -7   2  12   51.98    8.63
   7  -2 -12   42.44    8.85
   7   2 -12   31.58    7.79
  -7  -2  12   41.43   10.69
  -7  -2  12   53.49    8.76
  -7   2  13   64.27    9.71
   7  -2 -13   53.91   10.54
   7   2 -13   79.81   11.15
  -7  -2  13   30.59   10.63
  -7  -2  13   54.21    9.44
  -7   2  14    4.35    3.69
   7  -2 -14    2.41    3.58
   7   2 -14    7.94    3.98
  -7  -2  14    2.93    4.28
  -7  -2  14    1.92    3.34
  -7   2  15   16.81    5.42
   7  -2 -15   40.89    9.10
   7   2 -15   20.75    6.37
  -7  -2  15   37.38    7.17
  -7   2  16   88.33   16.14
  -7   2  16   77.55   11.60
   7  -2 -16   59.42   11.88
   7   2 -16   74.78   11.93
  -7  -2  16   56.29   10.38
  -7   2  17   52.96   13.80
  -7   2  17   61.04   10.84
   7  -2 -17   65.91   12.12
   7   2 -17   54.91   10.87
  -7  -2  17   87.06   11.81
  -7   2  18   33.71    9.44
  -7   2  18   37.16    8.26
   7  -2 -18   22.62    7.73
  -7   2  19    4.81    5.37
  -7   2  19   -0.97    3.54
   7  -2 -19   -2.00    3.80
  -7   2  20   10.64    6.49
  -7   2  20    6.35    3.97
   7  -2 -20    6.25    5.14
  -7  -2  20    6.35    6.29
  -7   2  21   52.59   13.15
  -7  -2  21   65.15   14.23
  -7   2  22    0.84    5.67
  -7  -2  22    1.74    4.96
  -7   2  23   35.27   11.28
  -7  -2  23   46.02   12.32
  -7   2  24   -2.17    7.13
  -7  -2  24    0.09    4.18
  -7   2  25    6.16    6.74
  -7  -2  25   20.34    8.42
  -7  -2  26   -1.27    5.46
  -7   2  27   15.37    8.18
  -7  -2  27   19.30    8.87
  -7   2  28    8.11    6.44
  -7  -2  28   -0.63    5.66
  -7   2  29    4.50    5.40
  -7  -2  29   15.62    7.19
  -7   2  30   -0.33    5.38
  -7  -2  30   -1.92    5.46
  -7   2  31   -1.11    5.67
  -7  -2  31   11.36    7.33
  -7   2  32    0.67    6.23
  -7  -2  32    1.44    4.36
  -7   2  33   35.48   10.60
  -7  -2  33    6.57    6.39
  -7   2  34    4.25    6.67
  -7  -2  34   -1.91    6.34
  -7   2  35   -2.75    6.42
  -7   2  36   -1.45    5.31
  -7   2  37    5.90    5.36
  -7   2  38    1.46    6.15
  -7   2  39    1.45    6.52
  -7   2  40   -3.32    5.02
  -7   3   1    8.63    5.99
   7  -3  -1   -0.57    2.91
   7  -3  -1    1.15    2.51
   7   3  -1   -0.14    3.27
  -7  -3   1    0.61    3.40
  -7  -3   1    0.63    3.14
  -7   3   2  114.87   18.24
   7  -3  -2  158.19   18.23
   7  -3  -2  107.58   14.71
   7   3  -2  122.55   15.78
  -7  -3   2  136.29   17.60
  -7  -3   2  113.07   16.00
  -7   3   3   29.18    9.09
   7  -3  -3   35.29    6.86
   7   3  -3   25.37    6.52
  -7  -3   3   46.92    9.26
  -7  -3   3   48.09    8.76
  -7   3   4    6.19    4.95
   7  -3  -4    4.80    3.65
   7   3  -4    5.87    3.51
  -7  -3   4    4.11    4.73
  -7  -3   4    5.06    3.52
  -7   3   5   82.58   15.16
   7  -3  -5   83.91   12.06
   7   3  -5   72.92   11.54
  -7  -3   5   97.56   14.85
  -7  -3   5   82.36   12.22
  -7   3   6   19.85    7.86
   7  -3  -6   18.45    5.24
   7   3  -6   13.75    4.74
  -7  -3   6   16.37    6.87
  -7  -3   6   17.18    5.40
  -7   3   7    3.37    5.74
   7  -3  -7    7.76    3.93
   7   3  -7    5.58    3.44
  -7  -3   7    0.66    4.09
  -7  -3   7    5.97    4.06
  -7   3   8   -2.02    4.45
   7  -3  -8   -1.42    3.97
   7   3  -8   -0.43    2.76
  -7  -3   8    1.45    3.28
  -7  -3   8   -0.94    2.84
  -7   3   9  238.19   30.22
   7  -3  -9  236.67   26.38
   7   3  -9  228.36   25.36
  -7  -3   9  274.98   30.26
  -7  -3   9  201.91   24.99
  -7   3  10   54.65   13.32
   7  -3 -10   76.40   12.04
   7   3 -10   63.76   10.30
  -7  -3  10   67.00   13.05
  -7  -3  10   63.06   10.32
   7  -3 -11    8.11    4.76
   7   3 -11    7.82    4.02
  -7  -3  11    8.03    6.36
  -7  -3  11   10.36    3.97
   7  -3 -12    1.77    3.95
   7   3 -12   -1.33    4.02
  -7  -3  12   -3.58    4.74
  -7  -3  12    0.65    2.90
   7  -3 -13   72.43   12.25
   7   3 -13   90.00   12.38
  -7  -3  13   64.90   13.96
  -7  -3  13   61.10   10.58
   7  -3 -14   90.83   13.95
   7   3 -14   73.73   12.05
  -7  -3  14   81.99   15.19
  -7  -3  14   83.38   12.24
  -7   3  15  176.04   24.12
   7  -3 -15  123.00   19.27
   7   3 -15  140.57   18.89
  -7  -3  15  183.42   19.66
  -7   3  16   18.48    8.03
   7  -3 -16   20.37    7.14
   7   3 -16   21.60    6.30
  -7   3  17    0.09    5.78
   7  -3 -17    5.65    5.22
  -7   3  18   15.56    7.89
   7  -3 -18   19.62    7.75
  -7   3  19  303.47   33.34
   7  -3 -19  192.31   27.50
  -7   3  20   -1.54    5.42
   7  -3 -20    0.14    4.54
  -7  -3  20   -0.06    6.48
  -7   3  21   -0.57    4.43
   7  -3 -21    1.11    4.87
  -7  -3  21   14.52    6.99
  -7   3  22    1.17    4.43
  -7  -3  22   -1.27    4.42
  -7   3  23   15.94    7.67
  -7  -3  23    5.87    6.86
  -7   3  24    4.08    5.09
  -7  -3  24    9.22    7.74
  -7   3  25   11.52    7.74
  -7  -3  25    7.23    6.36
  -7   3  26   -0.63    4.87
  -7  -3  26   -2.16    6.21
  -7   3  27    0.27    6.01
  -7  -3  27   -2.83    6.52
  -7   3  28    3.69    6.27
  -7  -3  28   -0.41    4.92
  -7   3  29   15.60    7.63
  -7  -3  29   20.78    8.85
  -7   3  30    2.28    6.20
  -7  -3  30    2.68    6.33
  -7   3  31   12.10    7.34
  -7  -3  31   15.71    8.23
  -7   3  32    0.70    6.16
  -7  -3  32   -0.35    5.00
  -7   3  33   -0.34    5.77
  -7   3  34    0.05    4.02
  -7   3  35    5.88    6.93
  -7   3  36   -3.81    6.44
  -7   3  37   -1.54    5.44
  -7   3  38   -0.08    6.01
  -7   3  39    7.37    7.15
  -7   4   1   56.90   11.75
   7  -4  -1   45.54    9.69
   7  -4  -1   60.83    9.20
   7   4  -1   67.07   10.57
  -7  -4   1   55.22   10.25
  -7  -4   1   57.85   10.62
  -7   4   2  100.70   16.14
   7  -4  -2   94.75   14.38
   7  -4  -2  105.02   13.14
   7   4  -2   81.44   12.58
  -7  -4   2   93.31   13.98
  -7  -4   2   77.25   13.17
  -7   4   3   16.59    7.39
   7  -4  -3   12.20    4.62
   7   4  -3    9.30    4.56
  -7  -4   3    5.40    4.58
  -7  -4   3   13.93    4.99
  -7   4   4   21.49    8.34
   7  -4  -4   24.10    6.00
   7   4  -4   26.29    6.60
  -7  -4   4   27.31    7.73
  -7  -4   4   24.22    7.01
  -7   4   5   49.72   11.65
   7  -4  -5   67.30   10.77
   7   4  -5   80.58   11.18
  -7  -4   5   60.26   11.25
  -7  -4   5   47.99    9.98
  -7   4   6   75.39   14.24
   7  -4  -6   69.10   10.99
   7   4  -6   55.21   10.07
  -7  -4   6   68.86   12.49
  -7  -4   6   73.57   11.52
  -7   4   7   22.76    9.54
   7  -4  -7   35.23    7.87
   7   4  -7   33.43    7.02
  -7  -4   7   44.40   10.01
  -7  -4   7   41.62    8.51
  -7   4   8   44.44   10.67
   7  -4  -8   30.94    7.63
   7   4  -8   45.33    8.31
  -7  -4   8   47.53   10.67
  -7  -4   8   56.86    9.50
  -7   4   9   34.67    9.86
   7  -4  -9   18.55    6.27
   7   4  -9   15.68    5.34
  -7  -4   9   17.93    7.13
  -7  -4   9   33.48    7.35
   7  -4 -10    4.62    3.78
   7   4 -10    0.35    3.23
  -7  -4  10    0.95    4.21
  -7  -4  10    0.76    3.29
   7  -4 -11  113.22   15.94
   7   4 -11  108.91   14.73
  -7  -4  11  101.37   17.67
  -7  -4  11  110.02   15.10
   7  -4 -12  113.46   16.37
   7   4 -12   90.38   14.74
  -7  -4  12  162.34   20.95
  -7  -4  12  128.59   15.99
   7  -4 -13  101.24   15.71
   7   4 -13  104.57   14.55
  -7  -4  13  102.12   17.25
  -7  -4  13  107.17   14.52
  -7   4  14   17.18    7.82
   7  -4 -14   30.84    8.06
   7   4 -14   18.01    5.44
  -7  -4  14   25.46    9.18
  -7  -4  14   15.79    5.74
  -7   4  15   37.23   10.45
   7  -4 -15   30.92    8.71
  -7   4  16   26.03    9.44
   7  -4 -16   43.54    9.73
  -7   4  17  187.04   23.52
   7  -4 -17   96.83   17.36
  -7   4  18   17.11    6.86
   7  -4 -18    6.18    4.86
  -7   4  19   11.97    7.33
   7  -4 -19    2.06    3.98
  -7   4  20   48.12   12.04
   7  -4 -20   45.05   10.48
  -7   4  21   44.51   11.37
   7  -4 -21   42.62   10.79
  -7  -4  21   24.23    9.55
  -7   4  22   33.39   10.96
  -7  -4  22   30.16   10.79
  -7   4  23    8.94    6.78
  -7  -4  23   11.68    6.40
  -7   4  24    7.65    6.56
  -7  -4  24    1.98    6.18
  -7   4  25    3.10    6.22
  -7  -4  25   10.63    7.46
  -7   4  26   12.12    7.49
  -7  -4  26   13.86    7.22
  -7   4  27   12.55    7.24
  -7  -4  27   12.47    7.82
  -7   4  28   26.16    9.73
  -7  -4  28    4.64    7.09
  -7   4  29    2.73    5.24
  -7  -4  29    3.33    4.86
  -7   4  30   -0.81    4.96
  -7  -4  30    0.44    4.76
  -7   4  31   -3.13    5.53
  -7   4  32    1.59    6.76
  -7   4  33   20.87    9.55
  -7   4  34   -0.91    5.76
  -7   4  35   -3.10    6.32
  -7   4  36    3.70    4.80
  -7   4  37    1.61    4.08
  -7   4  38   -3.17    5.58
  -7   5   1    0.37    4.81
   7  -5  -1    2.30    4.18
   7  -5  -1   -1.24    2.52
   7   5  -1    1.89    3.90
  -7  -5   1    0.63    2.21
  -7  -5   1    1.00    4.05
  -7   5   2    7.34    4.91
   7  -5  -2    1.54    2.85
   7   5  -2    2.85    3.72
  -7  -5   2    1.77    3.64
  -7  -5   2   -0.60    3.96
  -7   5   3   31.28    9.24
   7  -5  -3   30.77    6.60
   7   5  -3   38.18    7.56
  -7  -5   3   20.81    6.56
  -7  -5   3   34.25    7.94
  -7   5   4  104.97   17.13
   7  -5  -4   95.99   13.56
   7   5  -4   84.18   13.41
  -7  -5   4   84.74   14.22
  -7  -5   4  133.07   16.15
  -7   5   5   23.05    8.53
   7  -5  -5   43.53    8.23
   7   5  -5   34.79    7.61
  -7  -5   5   44.23    9.64
  -7  -5   5   55.28   10.01
  -7   5   6    1.84    4.18
   7  -5  -6    3.06    3.31
   7   5  -6    5.62    3.86
  -7  -5   6    1.75    3.26
  -7  -5   6    2.31    4.15
  -7   5   7   10.91    6.91
   7  -5  -7    9.38    4.48
   7   5  -7   13.38    4.69
  -7  -5   7   13.44    6.19
  -7  -5   7    9.95    4.54
  -7   5   8   69.36   13.64
   7  -5  -8   61.09   10.71
   7   5  -8   60.22    9.90
  -7  -5   8   61.28   12.31
  -7  -5   8   68.74   11.29
   7  -5  -9  124.03   16.20
   7   5  -9  105.79   14.38
  -7  -5   9  111.93   17.58
  -7  -5   9   96.05   14.76
   7  -5 -10   37.60    8.43
   7   5 -10   35.25    7.34
  -7  -5  10   35.25    9.54
  -7  -5  10   49.37    9.28
   7  -5 -11   63.30   11.49
   7   5 -11   62.90   10.50
  -7  -5  11   86.00   14.56
  -7  -5  11   67.07   11.18
  -7   5  12    4.28    4.29
   7  -5 -12    0.70    4.23
   7   5 -12    7.92    3.60
  -7  -5  12    2.27    4.47
  -7  -5  12    2.60    3.34
  -7   5  13   51.01   11.19
   7  -5 -13   27.06    8.09
  -7  -5  13   26.37    9.21
  -7   5  14   50.45   12.32
   7  -5 -14   52.73   10.83
  -7   5  15  157.96   22.36
   7  -5 -15  114.56   18.28
  -7   5  16    0.34    2.31
   7  -5 -16   -2.35    4.75
  -7   5  17    2.66    6.52
   7  -5 -17    1.90    4.04
  -7   5  18   -0.36    3.01
   7  -5 -18    6.14    5.51
  -7   5  19   48.02   12.03
   7  -5 -19   41.79   10.59
  -7   5  20   42.96   10.32
   7  -5 -20   15.16    7.87
  -7   5  21    9.53    6.89
   7  -5 -21    7.54    5.80
  -7  -5  21    5.36    5.78
  -7   5  22   -0.17    4.49
   7  -5 -22   -0.60    5.24
  -7  -5  22   -2.37    5.91
  -7   5  23    8.77    7.00
  -7  -5  23   -0.45    6.00
  -7   5  24    9.44    6.20
  -7  -5  24   10.72    7.86
  -7   5  25    4.44    5.81
  -7  -5  25    2.13    5.86
  -7   5  26   -1.34    5.94
  -7  -5  26   10.75    6.99
  -7   5  27   -2.25    5.83
  -7  -5  27    3.78    5.68
  -7   5  28    2.70    6.17
  -7  -5  28    7.95    6.48
  -7   5  29   15.81    8.72
  -7   5  30   17.22    8.35
  -7   5  31   11.29    8.03
  -7   5  32   -1.75    7.04
  -7   5  33    3.42    6.48
  -7   5  34   14.49    7.42
  -7   5  35    0.20    5.55
  -7   5  36    5.07    5.01
  -7   6   1   76.59   13.65
   7   6  -1   60.58   11.01
  -7  -6   1   54.93   11.19
  -7   6   2   51.25   11.58
   7   6  -2   43.63    8.95
  -7  -6   2   52.68   10.40
  -7   6   3   32.58    9.26
   7   6  -3   16.53    5.67
  -7  -6   3   35.49    8.74
  -7   6   4   10.79    6.17
   7   6  -4    4.16    3.84
  -7  -6   4   10.86    4.85
  -7  -6   4    6.62    4.47
  -7   6   5    3.03    4.25
   7   6  -5    4.18    3.15
  -7  -6   5    0.45    3.35
  -7  -6   5    1.79    3.59
  -7   6   6   68.88   13.56
   7   6  -6   91.20   12.10
  -7  -6   6   51.98   11.01
  -7  -6   6   58.96   11.02
  -7   6   7  115.17   18.78
   7   6  -7  127.84   16.44
  -7  -6   7  137.29   18.72
  -7  -6   7  115.06   16.88
   7   6  -8   40.40    8.19
  -7  -6   8   60.48   11.56
  -7  -6   8   50.93    9.97
   7   6  -9   -0.70    3.24
  -7  -6   9   -1.18    4.24
  -7  -6   9    2.34    4.08
  -7  -6  10   71.71   13.68
  -7   6  11   97.08   16.88
  -7  -6  11   87.64   15.76
  -7   6  12    9.79    7.24
   7  -6 -12   15.10    6.94
  -7   6  13   17.41    7.84
   7  -6 -13   14.45    6.41
  -7   6  14   13.88    7.50
   7  -6 -14    0.83    4.25
  -7   6  15   -3.27    5.58
   7  -6 -15    3.47    5.21
  -7   6  16   51.72   12.46
   7  -6 -16   48.70   11.18
  -7   6  17   50.55   12.92
   7  -6 -17   39.03   10.14
  -7   6  18   88.13   15.74
   7  -6 -18   48.74   12.42
  -7   6  19   11.38    7.30
   7  -6 -19    7.47    5.54
  -7   6  20   -1.14    5.67
   7  -6 -20    3.65    4.55
  -7   6  21    1.93    6.20
   7  -6 -21    5.97    6.28
  -7  -6  21    0.88    5.35
  -7   6  22   21.38    9.23
   7  -6 -22   28.04    9.51
  -7  -6  22   24.14    9.46
  -7   6  23   22.12    9.62
  -7  -6  23   17.71    8.40
  -7   6  24   10.91    8.19
  -7  -6  24   16.71    7.75
  -7   6  25   -1.94    5.98
  -7  -6  25   -0.00    4.53
  -7   6  26   21.34    8.22
  -7  -6  26   24.40    9.20
  -7   6  27    4.62    4.34
  -7   6  28   15.58    8.34
  -7   6  29   -2.84    5.98
  -7   6  30   -4.37    5.80
  -7   6  31    2.28    5.93
  -7   6  32    5.16    8.15
  -7   6  33    1.76    4.22
  -7   6  34    0.27    5.01
  -7   6  35   -0.95    6.29
  -7   7   1    4.76    4.28
   7  -7  -1   -0.27    3.31
   7   7  -1    2.94    4.39
  -7  -7   1   -0.43    4.26
  -7   7   2   19.93    7.60
   7  -7  -2   14.05    5.80
   7   7  -2   24.31    7.03
  -7  -7   2   23.24    7.27
  -7   7   3    6.42    5.72
   7   7  -3   13.12    5.45
  -7  -7   3    1.17    3.92
  -7   7   4  194.99   24.54
   7   7  -4  152.29   20.68
  -7  -7   4  179.70   22.96
  -7   7   5   72.94   13.81
   7   7  -5   66.12   10.97
  -7  -7   5   55.27   11.45
   7   7  -6    7.52    4.24
  -7  -7   6    5.66    5.33
  -7   7  10   84.93   15.39
  -7   7  11   25.46    8.53
  -7   7  12    4.08    5.79
  -7   7  13   24.17    8.99
  -7   7  14  127.89   20.33
  -7   7  15   -1.66    4.78
  -7   7  16    1.44    4.49
  -7   7  17   -1.19    5.60
  -7   7  18    3.28    5.69
  -7   7  19   -2.97    6.95
  -7   7  20    3.19    6.00
  -7   7  21   -0.39    4.76
  -7  -7  21    1.99    5.03
  -7   7  22   -0.94    4.22
  -7  -7  22   -1.80    5.32
  -7   7  23   -0.34    5.33
  -7  -7  23    1.38    5.25
  -7   7  24   37.50   10.91
  -7  -7  24    0.51    5.81
  -7   7  25    3.61    5.64
  -7   7  26    3.52    7.18
  -7   7  27   -1.25    4.58
  -7   7  28    3.08    6.25
  -7   7  29   -0.36    5.19
  -7   7  30   27.29    9.73
  -7   7  31   -1.07    5.14
  -7   7  32    0.88    6.46
  -7   7  33   -2.57    4.95
  -7   7  34    1.84    3.75
  -7   8   1   38.45    9.33
   7  -8  -1   25.46    6.60
   7   8  -1   23.47    7.55
  -7  -8   1   50.85    8.95
  -7   8   2   92.28   15.41
   7  -8  -2   66.60   12.08
  -7  -8   2  112.60   14.17
  -7   8   3    7.36    5.60
   7  -8  -3    7.74    4.67
  -7  -8   3    2.52    4.40
  -7   8   4   15.36    6.91
   7  -8  -4   24.69    6.66
   7  -8  -5    7.86    4.52
   7  -8  -6   18.10    6.18
   7  -8  -7   -2.13    3.33
  -7   8   8   54.71   11.85
   7  -8  -8   53.75   10.87
  -7   8   9    1.19    4.99
   7  -8  -9    5.87    4.66
  -7   8  10   17.24    7.98
   7  -8 -10   25.84    7.89
  -7   8  11    2.77    5.40
   7  -8 -11    4.81    5.10
  -7   8  12   94.64   17.46
   7  -8 -12  112.22   16.92
  -7   8  13    2.56    5.13
   7  -8 -13   -1.95    5.11
  -7   8  14    7.14    6.84
   7  -8 -14    7.76    5.05
  -7   8  15    4.63    4.91
   7  -8 -15   -1.08    4.24
  -7   8  16   70.04   14.35
   7  -8 -16   64.49   13.79
  -7   8  17   -1.19    4.45
   7  -8 -17   -1.38    4.46
  -7   8  18    9.50    7.08
   7  -8 -18    4.63    6.17
  -7   8  19   -1.33    5.10
   7  -8 -19   -0.90    4.81
  -7   8  20   14.07    7.80
   7  -8 -20    1.12    4.63
  -7  -8  20    7.63    6.11
  -7   8  21   -0.07    5.93
   7  -8 -21    2.01    4.47
  -7  -8  21   -1.63    5.46
  -7   8  22    8.67    7.33
   7  -8 -22   -0.33    3.79
  -7  -8  22   13.46    8.66
  -7   8  23   14.60    8.14
  -7   8  24    3.53    5.42
  -7   8  25    3.80    5.85
  -7   8  26    7.98    6.82
  -7   8  27    4.77    6.63
  -7   8  28    1.04    5.95
  -7   8  29   -0.73    4.66
  -7   8  30   -1.56    5.43
  -7   8  31   -0.36    4.84
  -7   8  32   13.27    6.42
  -7   9   1   -0.74    4.52
   7  -9  -1   -1.52    3.76
  -7  -9   1   -1.24    3.02
  -7   9   2   32.53    9.14
   7  -9  -2   32.49    7.74
  -7  -9   2   38.15    8.09
   7  -9  -3   -0.46    3.63
  -7  -9   3    1.30    3.58
   7  -9  -4   27.75    8.10
  -7  -9   4   46.58    9.29
   7  -9  -5    5.51    4.56
  -7  -9   5    0.85    3.99
   7  -9  -6    4.66    4.34
  -7  -9   6   18.40    6.07
  -7   9   7   13.63    6.85
   7  -9  -7    8.54    5.32
  -7  -9   7   19.16    6.91
  -7   9   8   33.82    9.36
   7  -9  -8   20.38    7.18
  -7  -9   8   34.13    8.49
  -7   9   9    7.41    5.89
   7  -9  -9    0.67    3.79
  -7  -9   9   -1.20    3.90
  -7   9  10   66.59   14.32
   7  -9 -10   78.04   13.83
  -7  -9  10   88.96   14.71
  -7   9  11   -1.22    4.58
   7  -9 -11    0.44    4.00
  -7  -9  11   -1.27    5.05
  -7   9  12    0.36    4.34
   7  -9 -12    2.94    4.50
  -7   9  13    6.13    5.25
   7  -9 -13    2.76    4.45
  -7   9  14   57.91   12.70
   7  -9 -14   56.54   12.54
  -7   9  15    2.81    5.52
   7  -9 -15    1.25    5.79
  -7  -9  15   -0.45    4.72
  -7   9  16    7.30    6.81
   7  -9 -16    5.41    5.40
  -7  -9  16    7.51    6.51
  -7   9  17    4.26    5.47
   7  -9 -17    2.73    4.53
  -7  -9  17    2.56    5.77
  -7   9  18   16.25    7.70
   7  -9 -18   10.32    6.82
  -7  -9  18   18.47    8.46
  -7   9  19    8.58    5.98
   7  -9 -19    1.15    4.69
  -7  -9  19    2.77    5.98
  -7   9  20   16.63    8.48
   7  -9 -20   14.80    7.19
  -7   9  21    0.11    4.89
   7  -9 -21   -1.99    6.03
  -7   9  22    3.12    4.92
   7  -9 -22   -1.03    3.80
  -7   9  23    3.58    3.70
   7  -9 -23   -1.16    3.80
  -7   9  24   13.76    7.62
  -7   9  25   -0.50    5.55
  -7   9  26    2.14    4.75
  -7   9  27   -0.74    7.57
  -7   9  28   12.15    6.39
  -7   9  29   -3.50    6.07
  -7   9  30    5.31    6.82
  -7   9  31    0.58    4.82
  -7  10   1   12.66    6.02
   7 -10  -1    5.11    4.79
  -7 -10   1    5.65    4.35
   7 -10  -2   25.62    7.33
  -7 -10   2   44.80    8.62
   7 -10  -3    0.01    4.17
  -7 -10   3   -1.03    3.76
   7 -10  -4    2.02    4.04
  -7 -10   4    5.38    4.28
  -7  10   5    2.45    4.65
   7 -10  -5    0.13    4.20
  -7 -10   5    1.14    4.04
  -7  10   6   79.10   14.85
   7 -10  -6   81.09   14.45
  -7 -10   6  105.22   14.99
  -7  10   7   -1.95    5.15
   7 -10  -7    3.05    5.10
  -7 -10   7    2.59    4.36
  -7  10   8    4.20    4.68
   7 -10  -8    2.20    5.02
  -7 -10   8   -1.15    4.24
  -7  10   9   -0.63    4.63
   7 -10  -9   -2.39    5.01
  -7 -10   9   -2.06    5.31
  -7  10  10    7.33    5.87
   7 -10 -10    4.65    5.26
  -7 -10  10   10.44    6.18
  -7  10  11   -1.47    4.76
   7 -10 -11   -2.71    5.18
  -7 -10  11    1.36    3.93
  -7  10  12   19.83    8.59
   7 -10 -12   40.28   10.38
  -7 -10  12   31.32    9.53
  -7  10  13   -1.60    6.11
   7 -10 -13   -0.42    3.83
  -7 -10  13    0.82    4.95
  -7  10  14    7.93    6.90
   7 -10 -14    8.34    5.73
  -7 -10  14    7.54    6.25
  -7  10  15   -1.14    4.66
   7 -10 -15    0.21    4.61
  -7 -10  15   -2.86    5.34
  -7  10  16   20.23    8.76
   7 -10 -16   13.74    7.06
  -7 -10  16   18.00    8.32
  -7  10  17    0.50    4.59
   7 -10 -17   -1.81    4.19
  -7 -10  17   -0.06    4.60
  -7  10  18    9.46    6.50
   7 -10 -18   13.86    7.11
  -7  10  19   -1.71    5.43
   7 -10 -19    3.66    5.01
  -7  10  20   -1.49    4.99
   7 -10 -20   -1.34    4.65
  -7  10  21   -3.53    6.55
   7 -10 -21    2.33    5.51
  -7  10  22   23.48    8.65
   7 -10 -22   17.02    8.22
  -7  10  23    4.79    6.27
   7 -10 -23   -1.71    6.10
  -7  10  24   -0.29    3.73
  -7  10  25    0.74    3.95
  -7  10  26    4.33    6.49
  -7  10  27   -0.75    4.77
  -7  10  28   27.64    9.65
  -7  10  29   -1.75    5.22
   7 -11  -1   -0.57    3.98
  -7 -11   1   -0.77    4.21
   7 -11  -2    5.42    5.22
  -7 -11   2    6.67    4.71
  -7  11   3    6.81    5.18
   7 -11  -3    3.16    4.18
  -7 -11   3    9.05    4.54
  -7  11   4   16.68    6.91
   7 -11  -4   17.16    6.32
  -7 -11   4   22.02    6.76
  -7  11   5    5.85    5.84
   7 -11  -5    6.28    5.89
  -7 -11   5   14.91    6.07
  -7  11   6   -3.30    4.46
   7 -11  -6    9.00    6.40
  -7 -11   6   -1.06    3.19
  -7  11   7    3.48    4.49
   7 -11  -7    2.51    4.95
  -7 -11   7   12.88    5.62
  -7  11   8   16.41    7.04
   7 -11  -8   14.93    6.46
  -7 -11   8   15.49    6.10
  -7  11   9   -0.04    3.18
   7 -11  -9    1.47    4.45
  -7 -11   9   10.75    6.03
  -7  11  10   23.87    8.13
   7 -11 -10   14.05    7.07
  -7 -11  10   25.61    8.28
  -7  11  11    8.82    6.64
   7 -11 -11    3.03    4.99
  -7 -11  11    0.64    3.94
  -7  11  12   -1.54    4.24
   7 -11 -12   -0.37    5.22
  -7 -11  12   -0.46    4.07
  -7  11  13    0.70    4.04
   7 -11 -13   -1.42    3.96
  -7 -11  13   -1.24    4.05
  -7  11  14   36.60   10.20
   7 -11 -14   16.40    7.96
  -7 -11  14   33.53    9.43
  -7  11  15   -0.43    4.57
   7 -11 -15    0.95    5.35
  -7 -11  15    1.81    4.85
  -7  11  16   22.25    8.18
   7 -11 -16   -0.84    4.70
  -7  11  17    9.32    6.81
   7 -11 -17    4.14    5.41
  -7  11  18    4.11    5.18
   7 -11 -18    4.71    5.56
  -7  11  19    8.43    5.53
   7 -11 -19    0.69    4.34
  -7  11  20   14.40    8.65
   7 -11 -20   11.55    7.42
  -7  11  21    0.12    5.82
   7 -11 -21   -1.07    4.85
  -7  11  22   -3.15    6.55
   7 -11 -22   -1.88    6.84
  -7  11  23   -1.81    4.21
   7 -11 -23    1.83    4.97
  -7  11  24   19.22    7.74
  -7  11  25   -2.10    5.60
  -7  11  26   -1.11    4.68
  -7  11  27    0.91    4.45
   7 -12  -1   -0.24    2.73
  -7 -12   1    9.34    5.15
  -7  12   2   17.26    6.78
   7 -12  -2   14.77    6.25
  -7 -12   2   30.37    7.15
  -7  12   3   -2.11    4.40
   7 -12  -3   -0.53    4.72
  -7 -12   3   -1.15    3.80
  -7  12   4    0.71    4.81
   7 -12  -4    3.31    4.49
  -7 -12   4    2.06    3.24
  -7  12   5    4.71    4.11
   7 -12  -5    6.08    5.59
  -7 -12   5   11.03    5.16
  -7  12   6   21.37    7.79
   7 -12  -6   15.13    7.11
  -7 -12   6   16.70    6.68
  -7  12   7   -0.52    3.56
   7 -12  -7    3.60    5.01
  -7 -12   7    5.96    5.07
  -7  12   8    6.25    5.49
   7 -12  -8    3.74    5.09
  -7 -12   8   21.49    6.86
  -7  12   9   -0.59    3.69
   7 -12  -9   -1.65    4.41
  -7 -12   9    0.40    3.63
  -7  12  10   11.24    5.79
   7 -12 -10    6.28    5.40
  -7 -12  10    5.09    5.05
  -7  12  11   -0.34    3.36
   7 -12 -11   -4.92    6.53
  -7 -12  11    1.32    4.42
  -7  12  12    7.59    5.97
   7 -12 -12   15.97    7.40
  -7 -12  12   13.27    6.71
  -7  12  13   -1.57    5.25
   7 -12 -13   -0.63    4.77
  -7  12  14    1.71    6.33
   7 -12 -14    0.80    4.06
  -7  12  15   -2.30    5.82
   7 -12 -15    1.70    5.19
  -7  12  16   37.03   10.63
   7 -12 -16   10.67    6.95
  -7  12  17   -5.68    6.61
   7 -12 -17    1.34    4.95
  -7  12  18    3.95    4.53
   7 -12 -18   -0.96    5.72
  -7  12  19   -1.76    5.42
   7 -12 -19    1.11    5.00
  -7  12  20   24.51    8.46
   7 -12 -20    2.19    5.72
  -7  12  21    6.14    6.78
   7 -12 -21   -1.19    5.13
  -7  12  22    8.18    6.41
   7 -12 -22    5.84    7.27
  -7  12  23    6.20    5.73
   7 -12 -23   -0.16    4.46
  -7  12  24    9.24    6.86
  -7  12  25    1.85    5.76
   7 -13  -1   -0.81    3.64
  -7 -13   1    0.76    4.22
   7 -13  -2    3.42    5.16
  -7 -13   2    8.40    4.83
   7 -13  -3   -0.02    3.69
  -7 -13   3    4.87    4.55
  -7  13   4   31.50    9.23
   7 -13  -4   28.64    8.89
  -7 -13   4   48.60    9.26
  -7  13   5   10.18    5.17
   7 -13  -5    4.78    5.74
  -7 -13   5    6.16    4.65
  -7  13   6    0.37    4.64
   7 -13  -6    1.00    4.69
  -7 -13   6   -0.16    3.92
  -7  13   7    2.10    4.54
   7 -13  -7   -1.43    3.42
  -7 -13   7   -1.99    3.96
  -7  13   8   11.09    5.95
   7 -13  -8    3.15    6.37
  -7 -13   8    7.57    5.30
  -7  13   9   11.28    5.87
   7 -13  -9    5.14    5.50
  -7 -13   9    5.43    5.32
  -7  13  10    7.65    6.06
   7 -13 -10    0.98    6.22
  -7 -13  10   18.29    7.24
  -7  13  11   -1.28    4.15
   7 -13 -11   -1.58    5.07
  -7  13  12   -0.81    4.26
   7 -13 -12    1.78    4.94
  -7  13  13    8.26    6.16
   7 -13 -13    5.15    5.48
  -7  13  14   15.99    7.25
   7 -13 -14   16.23    7.93
  -7  13  15    2.66    5.49
   7 -13 -15   -1.14    5.82
  -7  13  16   -2.23    5.71
   7 -13 -16   -2.11    6.59
  -7  13  17   -1.09    4.83
   7 -13 -17    0.58    6.41
  -7  13  18   -1.61    3.49
   7 -13 -18    4.73    6.40
  -7  13  19   -3.02    4.86
   7 -13 -19   -1.08    5.22
  -7  13  20   11.43    5.94
   7 -13 -20    2.49    4.91
  -7  13  21    2.44    4.69
   7 -13 -21   -2.64    4.88
  -7  13  22   -1.73    5.42
   7 -13 -22    7.97    7.25
  -7  13  23    8.29    6.73
   7 -13 -23   -0.36    4.86
  -7  13  24   -1.06    6.53
   7 -14  -1    7.71    5.46
  -7 -14   1    4.06    4.03
   7 -14  -2    5.95    4.89
  -7 -14   2    8.95    5.61
   7 -14  -3   -3.55    5.69
  -7 -14   3    1.99    2.95
   7 -14  -4   -0.16    3.81
  -7 -14   4   -1.07    3.03
   7 -14  -5    1.83    4.51
  -7 -14   5    0.69    3.63
   7 -14  -6   11.06    6.37
  -7 -14   6   12.21    5.17
  -7  14   7   11.74    6.60
   7 -14  -7    9.12    6.34
  -7 -14   7   36.49    8.92
  -7  14   8   17.41    6.85
   7 -14  -8   14.11    7.58
  -7  14   9    4.69    4.81
   7 -14  -9    0.87    5.42
  -7  14  10   11.92    6.65
   7 -14 -10    4.36    6.01
  -7  14  11    3.61    5.27
   7 -14 -11   -0.96    4.28
  -7  14  12    8.35    5.69
   7 -14 -12    1.30    4.34
  -7  14  13   -2.39    5.54
   7 -14 -13   -0.74    5.93
  -7  14  14    0.51    5.16
   7 -14 -14    1.48    5.19
  -7  14  15    0.90    4.52
   7 -14 -15   -0.90    5.54
  -7  14  16   -0.02    6.01
   7 -14 -16   -0.40    5.68
  -7  14  17    1.60    3.87
   7 -14 -17    1.82    5.64
  -7  14  18    6.49    6.41
   7 -14 -18    1.01    6.33
  -7  14  19    2.44    4.52
   7 -14 -19   -2.34    6.21
  -7  14  20   -0.69    4.89
   7 -14 -20    4.86    9.05
  -7  14  21    1.07    6.83
   7 -14 -21   -1.58    4.96
  -7  14  22    1.99    6.33
   7 -14 -22   -0.43    5.14
   7 -15  -1    1.17    4.46
  -7 -15   1    5.72    4.24
   7 -15  -2   -3.79    5.93
  -7 -15   2    0.33    4.22
   7 -15  -3    7.25    5.22
  -7 -15   3    8.39    5.72
   7 -15  -4   11.52    5.94
  -7 -15   4    2.12    3.43
   7 -15  -5    1.13    5.20
   7 -15  -6    4.43    3.76
   7 -15  -7   -2.30    5.87
   7 -15  -8    0.43    5.22
   7 -15  -9   -1.46    5.57
  -7  15  10    2.54    4.33
   7 -15 -10   -0.10    4.62
  -7  15  11    2.38    4.60
   7 -15 -11   -0.54    5.46
  -7  15  12   -2.16    4.57
   7 -15 -12    7.42    6.09
  -7  15  13   -0.13    3.26
   7 -15 -13   -0.31    5.40
  -7  15  14   -1.61    4.54
   7 -15 -14   -0.36    5.87
  -7  15  15   -0.55    4.98
   7 -15 -15   -0.09    5.33
  -7  15  16    5.25    6.13
   7 -15 -16    0.61    5.76
  -7  15  17    1.06    4.51
   7 -15 -17   -1.37    5.59
  -7  15  18   -2.82    4.61
   7 -15 -18   -2.60    5.06
  -7  15  19    1.16    4.10
   7 -15 -19    2.90    5.24
   7 -15 -20   -1.23    6.91
   7 -15 -21    1.38    5.98
   7 -15 -22   -1.54    6.58
   7 -16  -1    2.20    4.67
  -7 -16   1    8.44    5.10
   7 -16  -2    0.32    3.94
   7 -16  -3    1.52    3.97
   7 -16  -4   -1.26    4.57
   7 -16  -5   -1.84    4.36
   7 -16  -6    1.50    4.84
   7 -16  -7    1.93    4.57
   7 -16  -8   -2.62    6.12
   7 -16  -9    1.51    5.35
   7 -16 -10    0.90    5.27
   7 -16 -11    0.22    4.35
  -7  16  13    0.96    5.15
  -7  16  14   -2.58    4.22
  -7  16  15   -1.56    4.15
  -7  16  16    1.16    4.39
  -7  16  17    2.68    3.88
  -6   0   1   -1.14    3.71
  -6   0   1   -0.53    3.06
   6   0  -1   -0.09    2.47
   6   0  -1   -0.09    2.89
  -6   0   2  265.24   32.98
  -6   0   2  333.42   31.52
   6   0  -2  286.13   31.55
   6   0  -2  329.73   31.39
  -6   0   3    1.61    4.16
  -6   0   3    0.45    2.45
   6   0  -3    0.14    3.02
   6   0  -3    3.40    3.30
  -6   0   4   31.94    8.10
  -6   0   4   26.88    5.62
   6   0  -4   19.56    5.97
   6   0  -4   28.22    5.79
  -6   0   5    1.15    4.76
  -6   0   5   -1.08    2.66
   6   0  -5   -1.29    3.80
   6   0  -5    0.50    2.28
  -6   0   6 1095.20  106.88
  -6   0   6 1277.96  103.45
   6   0  -6 1034.03  104.49
   6   0  -6 1075.21  102.92
  -6   0   7   -1.44    4.95
  -6   0   7   -0.22    2.34
   6   0  -7   -1.05    3.43
   6   0  -7   -0.75    3.00
  -6   0   8   11.56    6.41
  -6   0   8   25.19    5.66
   6   0  -8   20.19    6.86
   6   0  -8   22.91    5.80
  -6   0   9   -1.96    4.05
  -6   0   9   -0.21    2.77
   6   0  -9   -0.52    3.10
   6   0  -9   -0.61    2.71
  -6   0  10  178.72   26.27
  -6   0  10  257.84   24.03
   6   0 -10  175.99   24.91
   6   0 -10  234.22   24.51
  -6   0  11   -1.70    3.57
  -6   0  11   -0.96    2.80
   6   0 -11   -0.72    3.06
  -6   0  12  244.01   29.77
  -6   0  12  224.31   24.67
   6   0 -12  229.74   25.64
  -6   0  13   -0.43    5.59
  -6   0  13    0.28    2.16
   6   0 -13   -0.32    3.01
  -6   0  14   70.40   14.73
  -6   0  14   87.90   11.88
   6   0 -14   83.64   12.64
  -6   0  15   -2.05    3.98
  -6   0  15    0.84    2.47
   6   0 -15   -0.98    2.68
  -6   0  16  211.51   29.20
  -6   0  16  261.99   26.02
   6   0 -16  204.28   25.66
  -6   0  17   -0.04    3.82
  -6   0  17   -0.33    2.60
   6   0 -17    0.49    3.38
  -6   0  18  124.43   16.05
   6   0 -18  112.68   16.52
  -6   0  19    0.53    3.76
   6   0 -19    1.78    3.42
  -6   0  20    2.33    3.71
   6   0 -20    9.29    5.67
  -6   0  22   90.27   16.43
  -6   0  23    0.23    4.11
  -6   0  24   -0.18    4.94
  -6   0  25   -1.37    4.18
  -6   0  26   43.23   11.12
  -6   0  27   -0.71    6.09
  -6   0  28   40.54   10.94
  -6   0  29   -0.08    5.19
  -6   0  30   18.32    8.34
  -6   0  31   -0.83    4.19
  -6   0  32   64.18   14.32
  -6   0  33   -3.85    5.80
  -6   0  34    3.37    6.08
  -6   0  35    2.42    5.33
  -6   0  36   13.20    7.22
  -6   0  37   -2.15    5.57
  -6   1   1   11.71    5.39
  -6   1   1    2.81    2.95
   6  -1  -1    6.95    3.58
   6  -1  -1    0.31    2.74
   6   1  -1    7.34    3.35
   6   1  -1    2.03    3.18
  -6  -1   1    6.10    5.17
  -6  -1   1    6.05    3.96
  -6   1   2  534.22   54.93
  -6   1   2  599.91   51.77
   6  -1  -2  470.66   52.09
   6  -1  -2  526.60   51.32
   6   1  -2  554.45   51.96
   6   1  -2  556.11   51.90
  -6  -1   2  621.76   55.23
  -6  -1   2  488.58   51.48
  -6   1   3   34.24    8.33
  -6   1   3   22.64    5.48
   6  -1  -3   23.37    6.37
   6  -1  -3   20.69    5.36
   6   1  -3   33.88    6.55
   6   1  -3   16.38    5.00
  -6  -1   3   31.13    7.86
  -6  -1   3   21.28    5.55
  -6   1   4  714.79   71.38
  -6   1   4  743.76   67.45
   6  -1  -4  800.40   70.34
   6  -1  -4  668.20   67.32
   6   1  -4  788.14   69.08
   6   1  -4  700.07   67.57
  -6  -1   4  666.39   70.41
  -6  -1   4  724.97   67.82
  -6   1   5   95.65   15.37
  -6   1   5   93.56   12.07
   6  -1  -5   83.66   13.51
   6  -1  -5   98.51   12.77
   6   1  -5  118.12   14.20
   6   1  -5   88.83   12.16
  -6  -1   5   92.94   14.78
  -6  -1   5   97.10   12.58
  -6   1   6   63.72   13.22
  -6   1   6   85.69   10.88
   6  -1  -6   73.39   12.36
   6  -1  -6   74.13   11.05
   6   1  -6   83.43   12.05
   6   1  -6   79.75   10.94
  -6  -1   6   73.63   13.26
  -6  -1   6   98.71   11.63
  -6   1   7  182.13   25.36
  -6   1   7  210.58   22.02
   6  -1  -7  217.97   24.97
   6  -1  -7  183.37   22.31
   6   1  -7  195.88   23.41
   6   1  -7  200.56   22.21
  -6  -1   7  192.24   25.31
  -6  -1   7  240.02   22.83
  -6   1   8  663.63   67.04
  -6   1   8  667.27   62.24
   6  -1  -8  736.45   66.20
   6  -1  -8  596.78   62.62
   6   1  -8  713.36   64.89
   6   1  -8  655.07   62.74
  -6  -1   8  617.22   66.16
  -6  -1   8  673.70   62.48
  -6   1   9    4.67    6.18
  -6   1   9   11.99    3.94
   6  -1  -9    7.14    4.82
   6  -1  -9   17.39    4.82
   6   1  -9   18.00    5.27
   6   1  -9   10.35    4.11
  -6  -1   9    7.98    5.35
  -6  -1   9   12.68    4.52
  -6   1  10   82.85   14.87
  -6   1  10   83.79   11.76
   6  -1 -10   96.93   14.92
   6  -1 -10   99.77   13.22
   6   1 -10   92.72   13.98
   6   1 -10  105.29   13.15
  -6  -1  10  115.91   17.05
  -6  -1  10   72.73   11.34
  -6   1  11    8.25    6.57
  -6   1  11   11.74    3.96
   6  -1 -11   16.09    5.53
   6   1 -11   18.76    5.56
   6   1 -11    5.87    3.49
  -6  -1  11    9.90    5.05
  -6  -1  11    6.09    3.64
  -6   1  12  233.63   31.12
  -6   1  12  239.62   26.81
   6  -1 -12  239.87   27.76
   6   1 -12  318.24   28.96
  -6  -1  12  239.85   30.66
  -6  -1  12  258.02   26.97
  -6   1  13   60.77   12.41
  -6   1  13   58.24    9.33
   6  -1 -13   65.04   10.63
   6   1 -13   50.01    9.30
  -6  -1  13   42.23   11.18
  -6  -1  13   57.15    9.16
  -6   1  14  156.34   21.88
  -6   1  14  141.68   17.48
   6  -1 -14  130.07   17.99
   6   1 -14  145.11   18.15
  -6  -1  14  123.84   20.44
  -6  -1  14  162.43   17.88
  -6   1  15    5.40    5.23
  -6   1  15    4.62    3.60
   6  -1 -15    9.17    4.84
   6   1 -15    7.33    4.26
  -6  -1  15    8.01    5.65
  -6  -1  15    7.81    3.90
  -6   1  16   10.57    6.27
  -6   1  16    2.29    3.64
   6  -1 -16    1.09    3.72
   6   1 -16    6.58    3.94
  -6  -1  16    2.22    4.52
  -6  -1  16    7.28    3.93
  -6   1  17   13.97    5.16
   6  -1 -17    4.99    4.98
   6   1 -17   10.30    4.68
  -6  -1  17    2.97    5.99
  -6  -1  17   10.78    4.45
  -6   1  18  226.40   24.14
   6  -1 -18  185.03   24.29
   6   1 -18  192.05   23.91
  -6  -1  18  172.13   26.24
  -6  -1  18  225.64   23.82
  -6   1  19   19.71    5.77
   6  -1 -19   36.81    8.60
   6   1 -19   22.61    6.53
  -6  -1  19   20.74    5.94
  -6   1  20   -0.53    3.70
   6  -1 -20   -0.97    3.40
  -6   1  21    9.58    6.42
   6  -1 -21    1.18    3.79
  -6   1  22   22.04    7.75
  -6   1  23   14.33    7.40
  -6  -1  23    6.32    5.28
  -6   1  24   24.33    8.19
  -6  -1  24   25.40    9.30
  -6   1  25   -0.12    4.70
  -6  -1  25   -1.60    5.36
  -6   1  26    9.25    6.94
  -6  -1  26   -1.18    4.46
  -6   1  27   -2.58    6.23
  -6  -1  27   -2.06    5.41
  -6   1  28   51.38   13.23
  -6  -1  28   67.23   14.06
  -6   1  29   -1.82    5.29
  -6  -1  29   -0.87    4.45
  -6   1  30   10.35    6.17
  -6  -1  30   17.35    7.73
  -6   1  31    3.87    5.56
  -6  -1  31   -1.86    5.15
  -6   1  32    1.28    5.96
  -6  -1  32    5.25    6.86
  -6   1  33   -1.11    6.29
  -6  -1  33    1.43    3.63
  -6   1  34   21.65    9.59
  -6  -1  34   12.02    6.99
  -6   1  35   -2.78    5.76
  -6  -1  35    1.53    5.22
  -6   1  36    4.66    7.26
  -6  -1  36   -0.91    4.98
  -6   1  37   -0.40    5.04
  -6   1  38    3.94    6.21
  -6   1  39   -1.04    4.76
  -6   2   1    6.56    5.58
  -6   2   1    3.36    2.87
   6  -2  -1    1.31    3.24
   6  -2  -1    4.66    2.92
   6   2  -1    4.82    3.31
   6   2  -1    1.47    2.98
  -6  -2   1    7.23    4.81
  -6  -2   1    3.13    3.35
  -6   2   2   17.68    6.98
  -6   2   2   13.00    3.78
   6  -2  -2    7.49    4.22
   6  -2  -2    7.11    3.35
   6   2  -2    9.56    3.60
   6   2  -2    4.86    3.38
  -6  -2   2   10.16    4.79
  -6  -2   2    6.29    3.71
  -6   2   3   -0.04    4.42
  -6   2   3    1.48    2.68
   6  -2  -3    2.09    4.06
   6  -2  -3    3.79    2.94
   6   2  -3    4.83    2.93
   6   2  -3    4.59    3.18
  -6  -2   3    4.06    3.92
  -6  -2   3    5.63    4.00
  -6   2   4   57.74   11.46
  -6   2   4   76.66    9.35
   6  -2  -4   72.57   11.41
   6  -2  -4   86.04   10.47
   6   2  -4   47.88    8.84
   6   2  -4   56.04    9.07
  -6  -2   4   42.20    9.58
  -6  -2   4   54.40    9.18
  -6   2   5   12.26    6.16
  -6   2   5    4.32    3.39
   6  -2  -5    9.87    5.99
   6  -2  -5   16.08    4.91
   6   2  -5   10.13    4.42
   6   2  -5   12.26    4.10
  -6  -2   5   12.57    6.26
  -6  -2   5   11.82    4.60
  -6   2   6  313.31   34.62
  -6   2   6  336.79   30.07
   6  -2  -6  280.69   32.27
   6  -2  -6  290.24   30.45
   6   2  -6  288.37   30.60
   6   2  -6  282.72   29.86
  -6  -2   6  272.78   32.63
  -6  -2   6  267.23   29.83
  -6   2   7   40.25   10.76
  -6   2   7   59.54    8.48
   6  -2  -7   58.45   11.08
   6  -2  -7   73.19   10.04
   6   2  -7   48.73    8.98
   6   2  -7   46.79    8.19
  -6  -2   7   47.06   10.58
  -6  -2   7   58.21    8.88
  -6   2   8    7.83    5.31
  -6   2   8    5.24    3.01
   6  -2  -8   19.61    6.58
   6  -2  -8    3.29    3.52
   6   2  -8    3.93    3.62
   6   2  -8    7.25    3.69
  -6  -2   8    9.40    4.82
  -6  -2   8    9.19    3.49
  -6   2   9   -2.81    6.43
  -6   2   9    1.15    2.49
   6  -2  -9   -0.30    3.71
   6  -2  -9   -1.41    3.32
   6   2  -9    0.61    3.66
   6   2  -9   -1.40    2.43
  -6  -2   9    2.70    4.23
  -6  -2   9   -0.38    2.78
  -6   2  10  239.10   30.64
  -6   2  10  219.09   25.97
   6  -2 -10  271.24   28.12
   6   2 -10  242.28   28.00
   6   2 -10  253.93   27.10
  -6  -2  10  226.35   29.74
  -6  -2  10  314.37   27.70
  -6   2  11  245.73   29.96
  -6   2  11  229.35   25.15
   6  -2 -11  235.86   26.44
   6   2 -11  274.52   27.96
   6   2 -11  245.52   25.86
  -6  -2  11  225.46   28.77
  -6  -2  11  208.47   24.74
  -6   2  12   96.51   16.08
  -6   2  12   49.14   10.05
   6  -2 -12  114.72   13.83
   6   2 -12   88.94   12.13
  -6  -2  12   86.24   14.87
  -6  -2  12   99.32   12.06
  -6   2  13    9.64    6.53
  -6   2  13    5.14    3.39
   6  -2 -13   11.54    4.88
   6   2 -13    3.17    3.10
  -6  -2  13   13.94    6.44
  -6  -2  13    6.76    3.76
  -6   2  14   86.59   15.49
  -6   2  14   93.84   12.30
   6  -2 -14   68.67   12.20
   6   2 -14   66.18   11.26
  -6  -2  14   79.47   15.06
  -6  -2  14   88.06   11.78
  -6   2  15   18.81    8.00
  -6   2  15   34.50    7.19
   6  -2 -15   34.16    7.68
   6   2 -15   33.78    7.35
  -6  -2  15   22.17    8.10
  -6  -2  15   30.73    6.51
  -6   2  16   52.49    9.14
   6  -2 -16   47.77    9.94
   6   2 -16   41.49    8.92
  -6  -2  16   35.77   10.11
  -6  -2  16   68.65    9.63
  -6   2  17   23.02    5.85
   6  -2 -17   21.11    6.98
   6   2 -17    9.69    4.89
  -6  -2  17   13.47    7.10
  -6  -2  17   15.54    4.99
  -6   2  18    6.00    3.89
   6  -2 -18    8.60    5.15
   6   2 -18    6.70    3.76
  -6  -2  18    5.97    5.42
  -6  -2  18   15.26    5.05
  -6   2  19   29.40    9.65
  -6   2  19   12.93    5.67
   6  -2 -19   20.09    7.10
  -6  -2  19   14.78    7.57
  -6   2  20  127.49   19.40
  -6   2  20  109.06   15.58
   6  -2 -20  106.30   16.88
  -6   2  21    7.99    5.58
  -6   2  21   -0.39    3.73
   6  -2 -21    4.39    4.20
  -6   2  22   37.62   10.28
  -6   2  23    2.83    5.62
  -6   2  24   10.24    6.36
  -6  -2  24   11.13    6.79
  -6   2  25   23.56    7.91
  -6  -2  25    5.11    6.53
  -6   2  26   32.73   10.55
  -6  -2  26   56.74   12.20
  -6   2  27    2.94    4.89
  -6  -2  27   -0.51    4.79
  -6   2  28    8.98    6.60
  -6  -2  28   18.99    8.06
  -6   2  29    2.36    5.67
  -6  -2  29   -0.47    5.47
  -6   2  30   20.22    8.55
  -6  -2  30   10.83    6.17
  -6   2  31    1.40    5.97
  -6  -2  31   -1.12    4.81
  -6   2  32   23.76    9.26
  -6  -2  32   18.00    7.99
  -6   2  33    1.60    4.84
  -6  -2  33    1.24    5.41
  -6   2  34   -2.09    5.27
  -6  -2  34    1.11    6.06
  -6   2  35    2.21    4.91
  -6   2  36    4.44    6.14
  -6   2  37   -1.93    5.23
  -6   2  38    5.62    5.67
  -6   2  39   -1.45    5.15
  -6   2  40   -2.11    5.33
  -6   2  41   -2.47    5.42
  -6   3   1    1.59    4.41
  -6   3   1    0.49    2.08
   6  -3  -1   -0.76    3.13
   6  -3  -1    6.64    3.10
   6   3  -1    3.23    2.52
   6   3  -1   -0.52    2.70
  -6  -3   1    1.37    3.27
  -6  -3   1    2.75    2.98
  -6   3   2  122.18   17.77
  -6   3   2  137.91   14.81
   6  -3  -2  159.60   18.22
   6  -3  -2  113.78   14.86
   6   3  -2  106.51   14.22
   6   3  -2  141.44   16.20
  -6  -3   2  131.00   16.74
  -6  -3   2  124.23   15.98
  -6   3   3  147.95   19.74
  -6   3   3  140.86   15.62
   6  -3  -3   94.62   16.49
   6  -3  -3  152.03   16.61
   6   3  -3  130.42   15.61
   6   3  -3  136.87   16.50
  -6  -3   3  126.85   17.45
  -6  -3   3  170.13   17.82
  -6   3   4   26.47    7.49
  -6   3   4   31.51    5.83
   6  -3  -4   47.09    8.66
   6  -3  -4   34.51    6.60
   6   3  -4   32.17    5.95
   6   3  -4   16.95    4.91
  -6  -3   4   20.65    6.38
  -6  -3   4   23.54    5.94
  -6   3   5    9.45    5.27
  -6   3   5   13.42    3.86
   6  -3  -5    1.17    4.20
   6  -3  -5    6.13    4.10
   6   3  -5    4.09    3.37
   6   3  -5    7.40    3.77
  -6  -3   5    4.82    4.00
  -6  -3   5    8.16    4.27
  -6   3   6    5.83    5.44
  -6   3   6   18.43    4.54
   6  -3  -6   19.57    6.45
   6  -3  -6   24.54    5.94
   6   3  -6   14.44    4.67
   6   3  -6   26.15    5.52
  -6  -3   6   18.84    6.81
  -6  -3   6   17.64    5.11
  -6   3   7   13.69    6.64
  -6   3   7   18.74    4.49
   6  -3  -7   17.96    6.39
   6  -3  -7   19.62    5.38
   6   3  -7   18.15    4.95
   6   3  -7   21.32    5.36
  -6  -3   7   14.25    5.90
  -6  -3   7   18.07    4.89
  -6   3   8  285.85   36.58
  -6   3   8  342.75   33.10
   6  -3  -8  346.73   36.82
   6  -3  -8  309.80   33.86
   6   3  -8  366.31   34.33
   6   3  -8  307.77   32.95
  -6  -3   8  331.50   36.56
  -6  -3   8  319.60   33.35
  -6   3   9   91.04   14.47
  -6   3   9   53.25    9.21
   6  -3  -9   69.74   10.77
   6   3  -9   63.94   10.27
   6   3  -9   62.60    9.83
  -6  -3   9   65.51   12.05
  -6  -3   9   70.37   10.26
  -6   3  10   29.09    8.93
  -6   3  10   23.19    5.63
   6  -3 -10   19.40    5.95
   6   3 -10   21.86    5.77
   6   3 -10   24.32    5.62
  -6  -3  10   18.21    6.96
  -6  -3  10   27.38    5.94
  -6   3  11    7.43    5.15
  -6   3  11    4.79    3.07
   6  -3 -11    1.26    3.61
   6   3 -11   11.72    4.73
   6   3 -11    7.76    3.79
  -6  -3  11   18.55    7.23
  -6  -3  11    6.76    3.73
  -6   3  12   60.49   13.23
  -6   3  12   79.76   11.04
   6  -3 -12   90.28   12.61
   6   3 -12   54.76    9.92
  -6  -3  12   81.55   14.10
  -6  -3  12   69.58   10.50
  -6   3  13   99.31   17.41
  -6   3  13  109.55   14.19
   6  -3 -13   82.79   14.21
   6   3 -13  115.81   14.69
  -6  -3  13  109.17   17.21
  -6  -3  13  120.06   14.34
  -6   3  14  125.79   20.60
  -6   3  14  156.24   18.25
   6  -3 -14  113.98   17.98
   6   3 -14  150.09   18.04
  -6  -3  14  152.64   21.29
  -6  -3  14  167.73   18.06
  -6   3  15   14.67    4.78
   6  -3 -15   19.82    6.39
   6   3 -15    7.98    4.29
  -6  -3  15   16.56    6.71
  -6  -3  15   18.85    5.01
  -6   3  16   25.74    6.44
   6  -3 -16   16.25    6.57
   6   3 -16   18.93    5.50
  -6  -3  16   10.29    6.97
  -6  -3  16   17.65    4.82
  -6   3  17   49.98    9.93
   6  -3 -17   56.84   11.33
   6   3 -17   66.19   10.52
  -6  -3  17   72.99   13.89
  -6  -3  17   60.05    9.85
  -6   3  18  109.23   18.09
  -6   3  18   93.63   14.04
   6  -3 -18   75.82   14.59
  -6  -3  18  121.25   18.55
  -6   3  19   41.67   10.94
  -6   3  19   31.49    7.54
   6  -3 -19   26.72    8.03
  -6  -3  19   45.25   10.90
  -6   3  20   -0.83    4.50
  -6   3  20    2.15    3.91
   6  -3 -20    2.09    4.86
  -6  -3  20   10.47    6.54
  -6   3  21    3.24    4.28
  -6   3  21   -0.16    3.27
   6  -3 -21    0.49    4.51
  -6   3  22   52.82   12.11
   6  -3 -22   32.37    9.56
  -6   3  23   18.71    7.64
  -6   3  24   68.04   13.86
  -6   3  25   -1.16    3.99
  -6  -3  25    3.64    5.10
  -6   3  26    3.16    4.71
  -6  -3  26    4.15    6.05
  -6  -3  27   -3.60    6.03
  -6   3  28   18.20    8.01
  -6  -3  28   21.31    8.44
  -6   3  29    5.86    6.08
  -6  -3  29   13.12    7.36
  -6   3  30   19.58    8.74
  -6   3  31   10.07    6.65
  -6  -3  31    1.58    3.77
  -6   3  32    4.85    5.75
  -6  -3  32   18.58    7.30
  -6   3  33    8.22    5.34
  -6   3  34   22.16    9.26
  -6   3  35   -2.25    5.58
  -6   3  36   -1.39    4.86
  -6   3  37    0.23    4.74
  -6   3  38    6.61    5.84
  -6   3  39    4.51    5.78
  -6   3  40    8.54    6.96
  -6   3  41   -2.29    6.16
  -6   4   1  150.14   21.16
  -6   4   1  171.68   17.60
   6  -4  -1  147.16   19.62
   6  -4  -1  159.33   18.22
   6   4  -1  147.87   17.41
   6   4  -1  155.16   19.10
  -6  -4   1  164.26   19.37
  -6  -4   1  180.74   20.51
  -6   4   2    4.42    4.72
  -6   4   2    4.71    2.94
   6  -4  -2    9.09    4.69
   6  -4  -2   10.07    3.94
   6   4  -2   11.30    3.76
   6   4  -2    8.32    3.84
  -6  -4   2   10.27    3.98
  -6  -4   2   12.63    5.23
  -6   4   3    3.95    5.26
  -6   4   3    2.11    2.49
   6  -4  -3    6.59    3.86
   6  -4  -3    6.24    3.00
   6   4  -3    2.76    2.29
   6   4  -3    7.38    3.81
  -6  -4   3    0.87    3.35
  -6  -4   3   11.22    4.14
  -6   4   4    7.66    5.20
  -6   4   4   14.94    4.05
   6  -4  -4   16.70    6.20
   6  -4  -4    8.16    3.74
   6   4  -4   23.55    4.74
   6   4  -4    7.76    4.14
  -6  -4   4   17.59    6.02
  -6  -4   4   11.25    4.39
  -6   4   5  210.05   26.11
  -6   4   5  206.29   21.38
   6  -4  -5  257.76   26.28
   6  -4  -5  191.54   22.23
   6   4  -5  208.76   21.70
   6   4  -5  167.00   21.52
  -6  -4   5  178.72   23.29
  -6  -4   5  213.17   23.18
  -6   4   6  230.03   28.51
  -6   4   6  240.70   24.23
   6  -4  -6  220.60   27.31
   6  -4  -6  188.82   24.44
   6   4  -6  264.12   24.75
   6   4  -6  220.57   24.61
  -6  -4   6  231.32   26.97
  -6  -4   6  235.19   25.61
  -6   4   7   82.07   14.04
  -6   4   7   63.02    9.43
   6  -4  -7   67.54   10.69
   6   4  -7   62.97    9.45
   6   4  -7   71.88   10.27
  -6  -4   7   62.87   11.50
  -6  -4   7   72.43   11.10
  -6   4   8   -0.31    4.25
  -6   4   8    5.99    3.55
   6  -4  -8    3.52    3.38
   6   4  -8    9.57    3.48
   6   4  -8    1.76    2.61
  -6  -4   8    4.42    4.64
  -6  -4   8    4.38    3.51
  -6   4   9   55.37   11.81
  -6   4   9   55.96    8.89
   6  -4  -9   64.03   10.20
   6   4  -9   51.08    8.65
   6   4  -9   50.71    8.63
  -6  -4   9   55.36   11.15
  -6  -4   9   54.48    9.20
  -6   4  10   38.42    9.43
  -6   4  10   29.09    6.37
   6  -4 -10   28.76    6.96
   6   4 -10   23.43    5.94
   6   4 -10   23.31    5.57
  -6  -4  10   33.67    8.86
  -6  -4  10   40.22    7.43
  -6   4  11  146.24   19.76
  -6   4  11  119.96   15.03
   6  -4 -11  116.00   16.18
   6   4 -11  115.46   14.75
  -6  -4  11  111.78   17.40
  -6  -4  11  108.07   14.77
  -6   4  12  121.16   17.45
  -6   4  12   92.28   12.84
   6  -4 -12   81.69   13.67
   6   4 -12   84.97   12.42
  -6  -4  12   78.42   14.67
  -6  -4  12  100.86   13.04
  -6   4  13   40.38    7.70
   6  -4 -13   31.73    8.07
   6   4 -13   35.36    7.09
  -6  -4  13   38.92    9.10
  -6  -4  13   23.39    6.06
  -6   4  14   -1.84    3.10
   6  -4 -14    2.77    4.43
   6   4 -14    2.85    3.38
  -6  -4  14    0.41    4.14
  -6  -4  14    1.87    3.25
  -6   4  15  134.05   15.97
   6  -4 -15   98.96   16.03
   6   4 -15   98.24   14.36
  -6  -4  15  109.89   17.68
  -6  -4  15  124.01   15.06
  -6   4  16  120.70   16.47
   6  -4 -16  138.39   18.96
   6   4 -16  120.59   16.13
  -6  -4  16  122.27   19.40
  -6  -4  16  130.52   16.09
  -6   4  17    7.24    5.47
   6  -4 -17   15.76    6.49
  -6  -4  17   16.23    6.76
  -6   4  18   67.88   13.41
   6  -4 -18   53.02   11.03
  -6  -4  18   43.05   11.99
  -6   4  19   96.39   16.54
   6  -4 -19   63.61   13.29
  -6  -4  19  108.95   17.38
  -6   4  20  153.88   21.42
   6  -4 -20   95.36   17.07
  -6  -4  20  116.43   19.11
  -6   4  21    0.30    6.13
   6  -4 -21    1.72    4.06
  -6   4  22    2.55    4.67
   6  -4 -22    2.12    5.12
  -6   4  23   -1.38    4.21
  -6   4  24    3.24    5.50
  -6   4  25    4.11    6.91
  -6   4  26   20.63    8.22
  -6  -4  26    8.34    6.29
  -6   4  27    3.75    6.18
  -6  -4  27   24.13    8.39
  -6   4  28   11.12    8.57
  -6  -4  28   17.95    7.54
  -6   4  29   -3.04    5.06
  -6  -4  29    3.34    5.47
  -6   4  30   -0.12    5.40
  -6  -4  30    4.11    5.23
  -6   4  31   -1.65    6.25
  -6   4  32   13.81    8.72
  -6   4  33    1.94    4.18
  -6   4  34   -2.90    5.40
  -6   4  35    7.30    5.83
  -6   4  36    5.00    5.98
  -6   4  37    6.92    5.71
  -6   4  38    0.04    5.18
  -6   4  39   -2.42    6.47
  -6   5   1   14.05    6.30
   6  -5  -1   27.15    7.48
   6  -5  -1   19.00    4.93
   6   5  -1   15.44    5.25
   6   5  -1   20.04    6.81
  -6  -5   1   11.51    4.54
  -6  -5   1   16.14    6.17
  -6   5   2   87.47   14.24
   6  -5  -2   61.11   12.05
   6  -5  -2   95.99   11.87
   6   5  -2   70.14   11.67
   6   5  -2   80.92   13.80
  -6  -5   2   92.07   12.37
  -6  -5   2   86.08   13.10
  -6   5   3  129.86   18.24
   6  -5  -3  149.40   18.25
   6  -5  -3  111.11   14.55
   6   5  -3  119.29   15.29
  -6  -5   3  103.24   14.86
  -6  -5   3   98.97   15.45
  -6   5   4  108.46   16.37
   6  -5  -4   78.35   14.02
   6  -5  -4   86.83   13.00
   6   5  -4  105.77   13.54
  -6  -5   4  110.94   14.65
  -6  -5   4   95.89   13.92
  -6   5   5    1.27    4.72
   6  -5  -5    1.00    4.08
   6  -5  -5    1.33    2.51
   6   5  -5    0.64    2.70
  -6  -5   5    4.24    4.06
  -6  -5   5    6.24    3.90
  -6   5   6    3.91    5.40
   6  -5  -6    2.52    2.91
   6   5  -6    0.73    3.08
  -6  -5   6    2.71    3.98
  -6  -5   6    8.77    4.23
  -6   5   7   57.19   11.71
   6  -5  -7   36.18    8.06
   6   5  -7   44.66    8.01
  -6  -5   7   42.94    9.25
  -6  -5   7   66.20    9.91
  -6   5   8   60.53   11.94
   6  -5  -8   58.86   10.01
   6   5  -8   61.16    9.07
  -6  -5   8   58.00   10.68
  -6  -5   8   36.59    8.47
  -6   5   9  105.23   16.07
   6  -5  -9   76.26   12.14
   6   5  -9   72.00   10.97
  -6  -5   9   67.31   12.80
  -6  -5   9   87.80   12.37
  -6   5  10   42.36    9.84
   6  -5 -10   55.51    9.71
   6   5 -10   45.11    7.70
  -6  -5  10   27.53    8.20
  -6  -5  10   42.74    8.21
  -6   5  11    1.01    4.93
   6  -5 -11    2.32    4.37
   6   5 -11   -0.79    3.12
  -6  -5  11   -1.86    4.47
  -6  -5  11    1.15    2.92
   6  -5 -12    5.51    4.13
   6   5 -12    6.31    3.52
  -6  -5  12    4.61    5.12
  -6  -5  12    9.67    4.06
   6  -5 -13  226.96   26.53
   6   5 -13  226.42   24.27
  -6  -5  13  176.95   26.19
  -6  -5  13  228.50   24.62
   6  -5 -14  202.95   25.65
   6   5 -14  191.39   23.24
  -6  -5  14  235.61   27.91
  -6  -5  14  223.56   24.17
  -6   5  15   -1.48    4.84
   6  -5 -15   -2.19    4.58
  -6  -5  15   -0.39    4.63
  -6   5  16    3.35    4.10
   6  -5 -16    9.64    5.47
  -6  -5  16   12.76    6.11
  -6   5  17   -1.13    5.06
   6  -5 -17   -1.35    4.59
  -6  -5  17    3.45    5.12
  -6   5  18  114.08   18.31
   6  -5 -18   87.00   16.08
  -6  -5  18  110.31   17.97
  -6   5  19   32.20    9.43
   6  -5 -19   12.68    6.33
  -6  -5  19   14.54    7.65
  -6   5  20   21.94    8.45
   6  -5 -20   15.11    6.65
  -6  -5  20   10.40    6.72
  -6   5  21    4.95    6.43
   6  -5 -21   -1.42    5.52
  -6  -5  21    3.92    5.96
  -6   5  22   -2.29    5.11
   6  -5 -22    0.94    4.63
  -6   5  23   43.11   11.23
  -6   5  24   33.42   10.18
  -6   5  25   22.84    8.34
  -6   5  26   -1.11    4.90
  -6  -5  26   -0.66    4.15
  -6   5  27    3.18    4.63
  -6  -5  27    1.01    3.75
  -6   5  28    8.70    6.97
  -6  -5  28   14.00    6.95
  -6   5  29    0.78    5.78
  -6   5  30   13.97    7.31
  -6   5  31    0.01    5.17
  -6   5  32    4.54    5.62
  -6   5  33    9.27    6.69
  -6   5  34    7.34    7.59
  -6   5  35   10.82    5.92
  -6   5  36   -0.27    6.41
  -6   5  37   -0.04    5.42
  -6   5  38   -2.33    5.69
  -6   6   1  181.28   20.67
   6  -6  -1  126.27   17.80
   6  -6  -1  125.37   15.99
   6   6  -1  118.03   16.73
  -6  -6   1  123.49   16.14
  -6  -6   1  143.59   18.60
  -6   6   2   30.29    8.29
   6  -6  -2   25.91    7.34
   6  -6  -2   22.47    5.76
   6   6  -2   30.10    7.12
  -6  -6   2   29.23    6.71
  -6  -6   2   27.60    7.44
  -6   6   3    3.85    4.75
   6  -6  -3   -0.74    3.26
   6  -6  -3    5.77    3.35
   6   6  -3    6.68    3.82
  -6  -6   3   10.48    4.14
  -6  -6   3    6.29    4.02
  -6   6   4   28.37    7.92
   6  -6  -4   16.14    6.45
   6  -6  -4   15.17    5.19
   6   6  -4   29.49    6.46
  -6  -6   4   16.25    5.29
  -6  -6   4   19.83    6.38
  -6   6   5  135.13   18.53
   6  -6  -5  109.54   15.24
   6   6  -5  113.06   15.23
  -6  -6   5  124.31   16.55
  -6  -6   5  127.72   16.72
  -6   6   6   81.74   14.04
   6  -6  -6   78.16   12.46
   6   6  -6   69.04   11.35
  -6  -6   6   82.67   12.87
  -6  -6   6  111.48   14.21
  -6   6   7   62.01   11.69
   6  -6  -7   45.67    9.20
   6   6  -7   62.00    9.40
  -6  -6   7   55.58   10.40
  -6  -6   7   45.89    9.72
  -6   6   8    6.27    4.70
   6  -6  -8    7.97    4.47
   6   6  -8   13.93    4.30
  -6  -6   8   14.63    6.30
  -6  -6   8   10.29    5.42
  -6   6   9  118.31   17.16
   6  -6  -9  102.37   14.63
   6   6  -9   94.63   12.84
  -6  -6   9   88.19   14.53
  -6  -6   9   86.24   13.44
  -6   6  10   94.25   14.87
   6  -6 -10   64.13   11.16
   6   6 -10   53.94    9.01
  -6  -6  10   79.42   13.07
  -6  -6  10   46.77    9.47
   6  -6 -11   59.78   10.93
   6   6 -11   39.41    7.87
  -6  -6  11   63.19   11.85
  -6  -6  11   53.15    9.77
   6  -6 -12   46.44   10.76
   6   6 -12   57.66    9.53
  -6  -6  12   74.43   13.25
  -6  -6  12   76.32   11.21
   6  -6 -13   -0.82    4.20
  -6  -6  13   -0.20    4.17
  -6   6  14    2.30    5.80
   6  -6 -14    0.66    3.86
  -6  -6  14    1.54    4.29
  -6   6  15   53.09   11.85
   6  -6 -15   66.66   12.04
  -6  -6  15   42.36   10.79
  -6   6  16    1.33    4.50
   6  -6 -16    9.75    5.13
  -6  -6  16   18.83    6.89
  -6   6  17    4.10    4.91
   6  -6 -17   16.85    6.35
  -6  -6  17   11.76    6.72
  -6   6  18   38.40   10.56
   6  -6 -18   31.53    8.90
  -6  -6  18   39.07   10.20
  -6   6  19   36.16    9.65
   6  -6 -19    6.41    4.89
  -6  -6  19   11.98    7.18
  -6   6  20   -0.45    4.69
   6  -6 -20   -1.20    5.11
  -6  -6  20    1.33    5.27
  -6   6  21   16.10    8.29
   6  -6 -21   21.72    7.83
  -6  -6  21   28.41    9.08
  -6   6  22    2.27    5.84
   6  -6 -22    7.68    6.34
  -6   6  23    6.89    5.87
   6  -6 -23   11.27    6.99
  -6   6  24   -0.08    4.70
  -6   6  25   30.23   10.22
  -6   6  26   26.93    9.12
  -6   6  27    9.79    6.22
  -6   6  28    0.12    3.64
  -6   6  29   -2.03    5.43
  -6   6  30    4.02    5.30
  -6   6  31    4.26    6.12
  -6   6  32    9.52    6.40
  -6   6  33   12.78    8.39
  -6   6  34   -1.18    5.97
  -6   6  35    0.93    4.81
  -6   6  36    2.14    6.01
  -6   6  37    3.70    5.43
  -6   7   1   17.01    6.62
   6  -7  -1   26.60    7.10
   6   7  -1   15.93    5.89
  -6  -7   1    9.07    4.44
  -6   7   2    7.85    5.02
   6  -7  -2   24.12    7.03
   6   7  -2   14.20    5.58
  -6  -7   2    1.83    3.38
  -6  -7   2   17.71    6.64
  -6   7   3  245.73   29.03
   6   7  -3  217.72   26.65
  -6  -7   3  270.19   27.21
  -6  -7   3  227.09   28.22
  -6   7   4   78.12   13.02
   6   7  -4   37.26    8.88
  -6  -7   4   65.54   10.33
  -6  -7   4   75.99   12.17
  -6   7   5   20.96    6.95
   6   7  -5   10.34    4.71
  -6  -7   5   23.57    6.35
  -6  -7   5   12.91    5.11
  -6   7   6   26.33    8.45
   6   7  -6   18.22    5.62
  -6  -7   6   19.68    5.86
  -6  -7   6   33.01    7.48
  -6   7   7   24.75    8.01
   6   7  -7    9.56    4.26
  -6  -7   7   17.76    6.12
  -6  -7   7   13.41    5.88
  -6   7   8   18.73    7.53
   6   7  -8   31.24    6.68
  -6  -7   8   22.38    6.87
  -6  -7   8   34.34    8.01
   6   7  -9  120.82   15.46
  -6  -7   9  126.87   17.74
  -6  -7   9  122.85   16.76
  -6  -7  10    1.87    4.09
  -6  -7  11    1.90    4.11
  -6   7  12    5.31    5.28
  -6  -7  12   23.72    7.67
  -6   7  13  140.69   20.78
  -6  -7  13  117.45   18.45
  -6   7  14    6.09    5.37
  -6  -7  14    2.83    4.90
  -6   7  15    0.37    4.51
  -6  -7  15    1.58    5.34
  -6   7  16    8.62    6.08
  -6  -7  16    4.99    5.11
  -6   7  17   -0.99    3.65
  -6  -7  17   -1.13    4.16
  -6   7  18   -2.15    6.29
  -6  -7  18    6.39    5.84
  -6   7  19   66.70   14.37
  -6  -7  19   72.73   14.26
  -6   7  20    3.51    4.99
  -6  -7  20    7.88    5.72
  -6   7  21   -0.73    6.15
  -6  -7  21    7.93    6.03
  -6   7  22    0.69    4.22
  -6  -7  22   -1.25    5.22
  -6   7  23   14.70    7.38
  -6   7  24    2.52    4.21
  -6   7  25   11.24    6.08
  -6   7  26   -1.72    6.11
  -6   7  27   -0.20    4.41
  -6   7  28    5.86    7.49
  -6   7  29   27.09    9.47
  -6   7  30    2.60    4.33
  -6   7  31    4.71    5.61
  -6   7  32   -5.16    6.10
  -6   7  33   -0.78    6.66
  -6   7  34    1.55    5.70
  -6   7  35    1.30    6.50
  -6   8   1   91.67   15.20
   6  -8  -1  118.60   16.62
   6  -8  -1   96.24   13.73
   6   8  -1  109.39   15.87
  -6   8   2    6.22    4.91
   6   8  -2   10.98    5.32
  -6   8   3   -0.21    3.14
   6   8  -3    1.46    3.22
  -6  -8   3   -0.67    2.63
  -6  -8   3    0.52    4.31
  -6   8   4    0.93    4.32
   6   8  -4    0.11    3.48
  -6  -8   4    2.18    2.41
  -6  -8   4   -0.58    4.39
  -6   8   5  166.49   23.21
   6   8  -5  170.45   21.23
  -6  -8   5  197.01   22.23
  -6  -8   5  192.59   23.87
  -6   8   6    0.69    4.18
  -6  -8   6    8.48    3.99
  -6  -8   7   68.52   11.54
  -6  -8   8    0.11    2.84
  -6  -8   9  107.12   16.08
  -6  -8  10   44.28    9.73
  -6   8  11   83.47   15.32
  -6  -8  11   86.91   14.29
  -6   8  12   13.74    7.01
  -6  -8  12   16.66    6.51
  -6   8  13    0.20    4.69
  -6  -8  13   -1.57    4.54
  -6   8  14   -2.16    5.73
   6  -8 -14   -0.69    3.30
  -6  -8  14    4.12    5.08
  -6   8  15   66.25   13.84
   6  -8 -15   61.37   12.82
  -6  -8  15   85.34   14.68
  -6   8  16   -1.98    4.52
   6  -8 -16   -2.95    4.23
  -6  -8  16   -0.21    4.81
  -6   8  17   20.88    8.62
   6  -8 -17   20.08    7.85
  -6  -8  17   20.77    7.78
  -6   8  18   -2.16    5.04
   6  -8 -18    0.38    5.10
  -6  -8  18   -0.46    4.24
  -6   8  19    7.70    6.15
   6  -8 -19   12.84    6.84
  -6  -8  19    7.30    6.44
  -6   8  20    6.32    4.68
   6  -8 -20    0.64    3.86
  -6  -8  20    1.36    4.30
  -6   8  21   10.80    6.63
   6  -8 -21    6.29    6.58
  -6  -8  21   15.73    7.66
  -6   8  22   -1.03    5.67
   6  -8 -22    2.24    3.93
  -6   8  23   25.64    8.82
   6  -8 -23   -0.99    4.65
  -6   8  24   -1.05    4.93
  -6   8  25    2.25    5.10
  -6   8  26    5.04    7.21
  -6   8  27   16.08    8.24
  -6   8  28   -1.28    4.80
  -6   8  29    1.51    4.85
  -6   8  30   -3.01    4.88
  -6   8  31   13.38    7.54
  -6   8  32   -0.43    5.59
  -6   8  33   -2.85    4.99
  -6   8  34    2.68    4.74
  -6   9   1   12.03    5.85
   6  -9  -1   10.58    4.22
  -6   9   2    9.95    5.60
   6  -9  -2    8.70    4.61
  -6   9   3  130.01   17.95
   6  -9  -3  105.13   15.47
  -6   9   4    9.40    5.58
   6  -9  -4   12.53    5.54
  -6   9   5    2.99    3.91
   6  -9  -5    1.96    3.45
   6  -9  -6   11.62    5.73
   6  -9  -7   15.57    6.48
   6  -9  -8   -0.99    3.59
  -6  -9   8    0.65    3.02
  -6   9   9   84.87   14.98
   6  -9  -9   85.69   13.99
  -6  -9   9   77.84   13.36
  -6   9  10    6.42    5.77
   6  -9 -10    9.11    5.83
  -6  -9  10    4.30    4.28
  -6   9  11    5.38    4.79
   6  -9 -11   -4.36    5.35
  -6  -9  11   -2.03    4.17
  -6   9  12    8.74    6.38
   6  -9 -12    3.32    3.85
  -6  -9  12   -0.74    3.44
  -6   9  13   73.38   13.53
   6  -9 -13   59.90   12.84
  -6  -9  13   52.77   11.47
  -6   9  14    0.94    4.87
   6  -9 -14   -2.75    5.40
  -6  -9  14    3.98    4.96
  -6   9  15   27.45    8.78
   6  -9 -15   21.41    7.63
  -6  -9  15   22.47    8.34
  -6   9  16    7.54    6.52
   6  -9 -16    8.24    6.26
  -6  -9  16    9.21    6.15
  -6   9  17   12.10    7.13
   6  -9 -17    4.08    6.48
  -6  -9  17   10.62    6.64
  -6   9  18   -0.25    4.37
   6  -9 -18   -1.68    4.85
  -6  -9  18   -0.25    5.34
  -6   9  19   33.93   10.16
   6  -9 -19   28.34   10.08
  -6  -9  19   43.87   10.88
  -6   9  20    4.18    6.75
   6  -9 -20    2.98    5.32
  -6   9  21    2.19    4.06
   6  -9 -21    0.67    5.65
  -6   9  22    2.02    4.92
   6  -9 -22   -0.79    4.70
  -6   9  23   21.97    8.90
   6  -9 -23    6.25    6.65
  -6   9  24    5.78    4.48
  -6   9  25    6.66    6.70
  -6   9  26    0.68    4.96
  -6   9  27    1.34    5.81
  -6   9  28   -0.55    5.01
  -6   9  29   13.59    7.34
  -6   9  30    3.72    6.63
  -6   9  31   -4.13    6.15
  -6   9  32    1.44    5.05
  -6  10   1   29.59    8.01
   6 -10  -1   24.49    6.94
  -6 -10   1   27.96    6.51
  -6  10   2    7.95    5.10
   6 -10  -2   16.24    5.45
  -6 -10   2   12.21    4.95
  -6  10   3   -0.39    3.35
   6 -10  -3    0.88    3.55
  -6 -10   3    0.58    2.85
   6 -10  -4    5.39    4.51
   6 -10  -5   11.94    5.65
   6 -10  -6    3.31    3.58
  -6  10   7   10.03    6.33
   6 -10  -7   15.33    6.76
  -6  10   8   -0.03    4.29
   6 -10  -8   -1.97    4.27
  -6  10   9   -0.42    3.85
   6 -10  -9    1.72    5.29
  -6  10  10    3.29    4.61
   6 -10 -10    1.78    3.55
  -6  10  11   99.22   16.25
   6 -10 -11   80.31   14.87
  -6  10  12    5.30    5.62
   6 -10 -12    3.97    5.45
  -6  10  13    2.49    4.66
   6 -10 -13    0.17    5.37
  -6  10  14    8.02    6.31
   6 -10 -14    5.04    6.47
  -6  10  15   53.21   12.02
   6 -10 -15   33.80   10.17
  -6  10  16    0.46    5.71
   6 -10 -16   -1.53    5.87
  -6  10  17   27.58    9.50
   6 -10 -17   10.29    7.37
  -6  10  18    5.13    6.28
   6 -10 -18    3.16    5.58
  -6  10  19    1.36    4.53
   6 -10 -19    5.98    5.33
  -6  10  20    1.58    4.29
   6 -10 -20   -1.14    5.23
  -6  10  21   32.44    9.12
   6 -10 -21   21.21    9.72
  -6  10  22    3.88    4.85
   6 -10 -22   -2.76    5.78
  -6  10  23    9.78    6.30
   6 -10 -23   -4.25    6.13
  -6  10  24    3.20    5.16
  -6  10  25    8.58    6.06
  -6  10  26   -5.82    6.59
  -6  10  27   14.77    7.15
  -6  10  28    5.03    4.58
  -6  10  29   -3.01    7.21
  -6  10  30   -1.68    6.22
  -6  11   1    2.47    3.61
   6 -11  -1    6.30    4.28
  -6 -11   1    5.61    3.40
   6 -11  -2   -0.65    3.03
  -6 -11   2   -0.74    2.95
   6 -11  -3   40.06    9.26
  -6 -11   3   43.17    8.62
   6 -11  -4    4.40    4.92
  -6 -11   4   -0.33    3.08
  -6  11   5    2.85    3.84
   6 -11  -5   -0.71    3.56
  -6 -11   5   -0.63    3.29
  -6  11   6    1.25    3.61
   6 -11  -6    1.36    4.50
  -6 -11   6    3.68    4.22
  -6  11   7    8.02    5.29
   6 -11  -7    6.73    4.85
  -6 -11   7    0.93    3.83
  -6  11   8    4.37    5.36
   6 -11  -8    0.45    3.19
  -6 -11   8   15.47    5.41
  -6  11   9   17.76    7.48
   6 -11  -9    9.28    5.90
  -6  11  10    0.63    4.13
   6 -11 -10    1.26    4.63
  -6  11  11    2.50    3.92
   6 -11 -11   -2.23    5.46
  -6  11  12    7.77    5.25
   6 -11 -12    2.16    4.89
  -6  11  13   38.98    9.89
   6 -11 -13   22.30    8.20
  -6  11  14    1.99    5.15
   6 -11 -14   -1.97    5.68
  -6  11  15   13.94    7.42
   6 -11 -15    1.70    4.20
  -6  11  16   -1.17    4.57
   6 -11 -16    3.80    6.00
  -6  11  17   16.34    7.07
   6 -11 -17    7.98    4.89
  -6  11  18   -2.97    6.11
   6 -11 -18    1.05    5.40
  -6  11  19   18.31    8.37
   6 -11 -19   -1.28    5.63
  -6  11  20    5.76    4.92
   6 -11 -20   -1.66    4.53
  -6  11  21   -0.21    4.82
   6 -11 -21   -1.12    6.31
  -6  11  22   -1.38    4.79
   6 -11 -22   -2.56    6.05
  -6  11  23    9.42    6.52
   6 -11 -23    0.62    5.39
  -6  11  24    4.75    6.15
  -6  11  25    4.01    5.77
  -6  11  26    2.21    4.99
  -6  11  27    0.88    4.46
  -6  11  28   -0.22    5.45
  -6  11  29    4.05    6.39
   6 -12  -1   25.58    7.18
  -6 -12   1   26.47    6.92
   6 -12  -2   -0.75    4.02
  -6 -12   2    0.78    3.38
   6 -12  -3   -0.83    3.90
  -6 -12   3    3.86    3.71
  -6  12   4    3.89    4.70
   6 -12  -4    2.61    4.96
  -6 -12   4   -0.67    3.20
  -6  12   5   45.13   10.11
   6 -12  -5   27.17    8.25
  -6 -12   5   33.94    7.82
  -6  12   6   -1.56    4.74
   6 -12  -6   -2.40    5.05
  -6 -12   6   -1.83    3.57
  -6  12   7    1.37    4.61
   6 -12  -7    3.59    4.59
  -6 -12   7    5.06    3.80
  -6  12   8    0.77    4.34
   6 -12  -8   -2.96    5.00
  -6 -12   8   -0.75    3.98
  -6  12   9    2.16    4.26
   6 -12  -9    4.94    5.96
  -6 -12   9    9.55    5.20
  -6  12  10    1.33    3.78
   6 -12 -10    2.01    4.09
  -6 -12  10    2.58    4.60
  -6  12  11   35.65    8.85
   6 -12 -11   16.78    7.12
  -6 -12  11   16.50    7.08
  -6  12  12    0.83    4.61
   6 -12 -12   -0.64    5.25
  -6 -12  12    1.41    3.53
  -6  12  13    4.00    4.41
   6 -12 -13   -1.15    5.98
  -6  12  14   -2.19    5.58
   6 -12 -14   -0.12    4.85
  -6  12  15   12.69    6.93
   6 -12 -15    9.59    7.51
  -6  12  16    2.73    4.61
   6 -12 -16   -1.78    6.23
  -6  12  17   -0.91    3.80
   6 -12 -17   -1.08    6.43
  -6  12  18    0.79    3.50
   6 -12 -18   -2.82    6.87
  -6  12  19    0.26    3.99
   6 -12 -19    3.23    5.58
  -6  12  20    2.67    4.44
   6 -12 -20    1.07    5.30
  -6  12  21   19.75    8.36
   6 -12 -21    7.52    7.25
  -6  12  22    3.46    5.95
   6 -12 -22    3.63    5.89
  -6  12  23   -3.69    5.51
   6 -12 -23   -1.88    5.96
  -6  12  24    2.82    4.67
  -6  12  25    2.99    5.62
  -6  12  26    2.47    3.51
  -6  12  27    6.86    7.17
   6 -13  -1    5.71    4.64
  -6 -13   1   11.74    4.80
   6 -13  -2    6.60    5.64
  -6 -13   2    3.86    4.56
  -6  13   3   27.96    7.87
   6 -13  -3   20.94    7.77
  -6 -13   3   35.87    7.96
  -6  13   4   16.71    6.35
   6 -13  -4    3.89    4.77
  -6 -13   4   16.78    6.01
  -6  13   5    8.76    5.59
   6 -13  -5    3.60    4.70
  -6 -13   5    5.59    4.00
  -6  13   6    2.29    4.34
   6 -13  -6    0.80    4.61
  -6 -13   6    3.80    3.88
  -6  13   7    7.11    4.96
   6 -13  -7   -0.85    3.62
  -6 -13   7    5.40    4.38
  -6  13   8   13.28    6.61
   6 -13  -8    5.58    5.91
  -6 -13   8   15.98    6.06
  -6  13   9   34.08    9.80
   6 -13  -9   31.45    9.40
  -6 -13   9   33.94    8.38
  -6  13  10    5.47    5.45
   6 -13 -10    0.82    4.50
  -6  13  11   -0.62    4.26
   6 -13 -11   -1.26    4.68
  -6  13  12   15.66    7.05
   6 -13 -12    3.30    5.43
  -6  13  13   17.88    8.18
   6 -13 -13   11.80    7.18
  -6  13  14    0.90    5.20
   6 -13 -14   -1.32    4.28
  -6  13  15    1.75    3.59
   6 -13 -15    1.42    5.20
  -6  13  16    0.34    5.29
   6 -13 -16    4.26    6.22
  -6  13  17   -2.86    5.47
   6 -13 -17   -3.06    7.89
  -6  13  18   -0.60    4.40
   6 -13 -18   -0.80    5.79
  -6  13  19    9.77    5.87
   6 -13 -19    0.91    4.14
  -6  13  20   -2.03    4.73
   6 -13 -20    1.76    6.01
  -6  13  21   -2.20    5.29
   6 -13 -21   -0.90    6.09
  -6  13  22   -0.95    5.19
   6 -13 -22   -1.42    3.98
  -6  13  23   12.96    7.69
   6 -13 -23    8.17    8.11
  -6  13  24   -1.86    5.32
  -6  13  25    3.80    5.31
   6 -14  -1   18.13    6.93
  -6 -14   1   13.00    5.55
   6 -14  -2    6.28    4.93
  -6 -14   2    6.08    4.44
   6 -14  -3    0.33    3.96
  -6 -14   3    0.37    3.35
   6 -14  -4    0.16    3.74
  -6 -14   4    5.27    3.87
   6 -14  -5   14.45    6.54
  -6 -14   5   20.84    6.29
  -6  14   6   20.50    7.24
   6 -14  -6    0.90    4.72
  -6 -14   6   15.79    5.86
  -6  14   7   10.69    6.18
   6 -14  -7    2.60    4.75
  -6  14   8   -1.95    4.40
   6 -14  -8    1.91    4.69
  -6  14   9    4.72    5.11
   6 -14  -9    6.35    4.98
  -6  14  10    7.62    5.70
   6 -14 -10    0.15    4.75
  -6  14  11    3.97    3.90
   6 -14 -11    4.87    4.33
  -6  14  12   -0.23    4.31
   6 -14 -12    5.10    5.35
  -6  14  13    1.33    5.72
   6 -14 -13   -1.29    4.38
  -6  14  14   -2.46    4.10
   6 -14 -14   -0.96    5.52
  -6  14  15    8.06    5.15
   6 -14 -15    1.06    5.99
  -6  14  16    6.86    5.64
   6 -14 -16   -3.51    6.14
  -6  14  17    0.15    5.13
   6 -14 -17    6.51    5.68
  -6  14  18   -0.52    5.33
   6 -14 -18    1.80    5.72
  -6  14  19   -3.12    4.91
   6 -14 -19   -0.37    6.17
  -6  14  20   -0.66    5.71
   6 -14 -20   -1.61    5.08
  -6  14  21    8.84    5.83
   6 -14 -21    4.57    5.03
  -6  14  22    3.14    5.90
   6 -14 -22    7.12    8.17
  -6  14  23    9.14    5.71
   6 -14 -23    3.55    5.82
   6 -15  -1   -0.35    4.08
  -6 -15   1    1.40    2.78
   6 -15  -2    2.16    4.93
  -6 -15   2    6.26    4.49
   6 -15  -3   16.79    6.36
  -6 -15   3    4.17    3.55
   6 -15  -4   -2.43    4.82
  -6 -15   4    4.50    3.99
   6 -15  -5   -1.55    4.90
   6 -15  -6    4.36    4.85
   6 -15  -7    4.36    4.99
   6 -15  -8    4.87    4.88
  -6  15   9    1.90    4.52
   6 -15  -9   -2.70    5.60
  -6  15  10    0.55    4.42
   6 -15 -10    1.91    4.21
  -6  15  11   -0.98    5.37
   6 -15 -11   -1.91    5.87
  -6  15  12    4.22    5.55
   6 -15 -12   -1.99    4.76
  -6  15  13    0.85    5.68
   6 -15 -13   -1.30    5.42
  -6  15  14    6.06    5.56
   6 -15 -14   -0.79    5.17
  -6  15  15    1.17    4.09
   6 -15 -15   -1.47    5.28
  -6  15  16   -1.14    4.62
   6 -15 -16    0.74    5.45
  -6  15  17    0.62    4.66
   6 -15 -17   -2.34    4.77
  -6  15  18   -0.93    4.95
   6 -15 -18    1.41    5.16
  -6  15  19    5.90    6.47
   6 -15 -19    4.20    5.22
  -6  15  20    5.06    6.27
   6 -15 -20    1.33    4.85
  -6  15  21    2.06    5.22
   6 -15 -21   -4.28    6.99
   6 -15 -22   -0.72    3.97
   6 -15 -23   -2.78    5.47
   6 -16  -1   -2.86    5.38
  -6 -16   1   10.74    5.47
   6 -16  -2    5.65    5.31
   6 -16  -3   -2.18    4.72
   6 -16  -4    1.26    5.46
   6 -16  -5   -5.80    6.99
   6 -16  -6   -3.10    4.48
   6 -16  -7    4.33    4.55
   6 -16  -8   -1.29    3.61
   6 -16  -9   -0.43    3.93
   6 -16 -10   -2.35    5.27
   6 -16 -11    0.96    5.57
  -6  16  12   14.09    6.58
   6 -16 -12    3.56    5.46
  -6  16  13    6.56    5.27
   6 -16 -13   -0.98    6.47
  -6  16  14   -1.66    4.07
   6 -16 -14   -1.62    6.00
  -6  16  15    1.70    4.78
   6 -16 -15   -1.77    6.05
  -6  16  16    1.07    4.39
   6 -16 -16    1.41    7.08
  -6  16  17   -1.19    4.84
   6 -16 -17    2.76    5.59
  -6  16  18    0.33    4.27
   6 -16 -18   -0.03    5.42
  -6  16  19    0.27    3.73
   6 -16 -19    4.46    6.88
   6 -16 -20    6.58    6.25
  -6  17  15    5.49    5.62
  -6  17  16   -0.37    3.47
  -5   0   1    0.56    2.74
  -5   0   1    2.21    2.61
   5   0  -1    5.03    3.31
   5   0  -1    4.07    2.68
  -5   0   2   -0.82    4.64
  -5   0   2   -0.83    3.02
   5   0  -2   -1.01    2.86
   5   0  -2    1.77    2.54
  -5   0   3   96.05   14.30
  -5   0   3  102.14   11.82
   5   0  -3   83.36   12.20
   5   0  -3   90.10   11.46
  -5   0   4   -1.55    3.50
  -5   0   4   -0.27    2.22
   5   0  -4    0.05    2.99
   5   0  -4   -1.32    2.33
  -5   0   5 1979.50  190.16
  -5   0   5 2262.43  187.25
   5   0  -5 2127.25  189.26
   5   0  -5 1989.96  186.94
  -5   0   6   -0.81    4.02
  -5   0   6    0.22    2.07
   5   0  -6   -1.32    3.13
   5   0  -6    0.57    2.49
  -5   0   7   60.26   11.69
  -5   0   7   65.29    8.86
   5   0  -7   56.44   10.09
   5   0  -7   63.64    9.23
  -5   0   8   -0.80    4.81
  -5   0   8   -0.42    2.66
   5   0  -8   -0.20    3.34
   5   0  -8    1.09    2.50
  -5   0   9  499.13   52.42
  -5   0   9  450.10   48.02
   5   0  -9  538.35   51.73
   5   0  -9  584.19   49.85
  -5   0  10   -0.99    3.68
  -5   0  10   -0.25    2.66
   5   0 -10   -2.99    4.67
   5   0 -10    1.27    2.78
  -5   0  11   21.70    7.85
  -5   0  11   45.17    7.06
   5   0 -11   28.03    8.04
   5   0 -11   26.62    6.27
  -5   0  12    0.09    4.43
  -5   0  12   -0.19    2.28
   5   0 -12   -0.61    3.54
   5   0 -12   -0.57    2.31
  -5   0  13   19.12    6.67
  -5   0  13    2.50    2.76
   5   0 -13    6.21    5.30
   5   0 -13    5.64    3.76
  -5   0  14   -1.31    4.55
  -5   0  14    0.72    2.18
   5   0 -14    1.12    4.13
   5   0 -14    0.05    3.32
  -5   0  15  108.09   17.43
  -5   0  15  123.48   14.99
   5   0 -15   96.18   16.02
   5   0 -15  123.97   15.74
  -5   0  16   -0.51    3.08
  -5   0  16    1.58    2.26
   5   0 -16    0.29    2.72
  -5   0  17   65.06   12.80
  -5   0  17   80.76   11.52
   5   0 -17   68.56   11.59
  -5   0  18   -2.36    3.74
  -5   0  18    0.98    2.49
   5   0 -18    0.12    3.55
  -5   0  19  110.39   16.90
  -5   0  19  107.23   14.23
   5   0 -19   80.54   13.63
  -5   0  20    3.62    4.54
  -5   0  20    2.50    2.83
   5   0 -20    0.21    3.35
  -5   0  21  163.52   20.12
   5   0 -21  152.86   20.63
  -5   0  25   30.75    9.62
  -5   0  26   -1.02    3.64
  -5   0  27   36.47   10.35
  -5   0  28   -1.57    3.69
  -5   0  29   11.84    7.08
  -5   0  30   -2.66    5.18
  -5   0  31   65.58   13.28
  -5   0  32   -0.57    4.23
  -5   0  33    1.66    5.13
  -5   0  34    2.76    3.88
  -5   0  35    4.68    6.05
  -5   0  36   -1.32    3.78
  -5   0  37    9.29    6.21
  -5   1   1  449.33   43.52
  -5   1   1  474.99   40.76
   5  -1  -1  409.56   41.59
   5  -1  -1  403.73   40.27
   5   1  -1  405.49   40.49
   5   1  -1  435.54   41.00
  -5  -1   1  360.80   41.55
  -5  -1   1  442.10   41.24
  -5   1   2    5.10    4.14
  -5   1   2    2.68    2.84
   5  -1  -2    4.61    3.75
   5  -1  -2    6.79    3.27
   5   1  -2    7.41    3.28
   5   1  -2    1.97    2.74
  -5  -1   2    6.72    4.03
  -5  -1   2    2.49    2.73
  -5   1   3  524.21   45.94
  -5   1   3  437.59   41.36
   5  -1  -3  414.75   43.19
   5  -1  -3  426.38   41.51
   5   1  -3  492.18   42.97
   5   1  -3  412.61   41.48
  -5  -1   3  346.36   42.88
  -5  -1   3  454.00   41.95
  -5   1   4    3.29    5.19
  -5   1   4    9.39    3.65
   5  -1  -4   11.78    4.63
   5  -1  -4    7.49    3.06
   5   1  -4   10.77    4.09
   5   1  -4    4.90    3.10
  -5  -1   4    7.15    4.63
  -5  -1   4    7.87    3.46
  -5   1   5   84.36   14.41
  -5   1   5  115.62   12.33
   5  -1  -5   92.83   13.75
   5  -1  -5   99.32   12.25
   5   1  -5   95.25   13.09
   5   1  -5   98.15   12.00
  -5  -1   5   81.89   13.73
  -5  -1   5   97.98   12.02
  -5   1   6  498.34   50.29
  -5   1   6  444.03   45.78
   5  -1  -6  593.19   50.29
   5  -1  -6  464.77   46.59
   5   1  -6  544.97   48.54
   5   1  -6  456.77   46.17
  -5  -1   6  482.27   49.53
  -5  -1   6  495.83   46.45
  -5   1   7  539.95   59.06
  -5   1   7  608.57   55.60
   5  -1  -7  599.98   58.59
   5  -1  -7  642.10   56.62
   5   1  -7  585.27   57.49
   5   1  -7  635.31   56.16
  -5  -1   7  508.53   58.08
  -5  -1   7  574.93   55.48
  -5   1   8   -1.68    3.77
  -5   1   8    0.23    2.34
   5  -1  -8   -0.27    3.23
   5  -1  -8   -1.18    2.97
   5   1  -8    3.17    3.07
   5   1  -8    1.45    3.08
  -5  -1   8    0.06    4.12
  -5  -1   8   -0.96    2.72
  -5   1   9   28.37    8.38
  -5   1   9   50.10    7.55
   5  -1  -9   22.84    7.20
   5  -1  -9   57.81    8.21
   5   1  -9   38.69    8.15
   5   1  -9   39.12    7.03
  -5  -1   9   30.68    9.02
  -5  -1   9   39.40    6.56
  -5   1  10   -1.25    3.44
  -5   1  10    1.17    2.62
   5  -1 -10   -0.68    4.75
   5  -1 -10   -0.69    3.04
   5   1 -10   -1.06    3.80
   5   1 -10    6.53    3.14
  -5  -1  10    5.62    5.42
  -5  -1  10    1.96    2.67
  -5   1  11  186.70   23.86
  -5   1  11  209.91   20.48
   5  -1 -11  195.12   23.21
   5  -1 -11  191.69   21.04
   5   1 -11  137.98   20.64
   5   1 -11  170.52   20.02
  -5  -1  11  140.26   21.86
  -5  -1  11  196.43   19.94
  -5   1  12   23.03    7.65
  -5   1  12   26.09    5.60
   5  -1 -12   21.83    7.91
   5  -1 -12   17.30    5.13
   5   1 -12   13.86    5.88
   5   1 -12   17.28    5.35
  -5  -1  12   21.31    7.32
  -5  -1  12   19.11    4.49
  -5   1  13  356.31   38.38
  -5   1  13  328.54   33.86
   5  -1 -13  372.57   37.74
   5  -1 -13  267.10   33.70
   5   1 -13  352.71   36.63
   5   1 -13  342.04   34.42
  -5  -1  13  344.96   37.87
  -5  -1  13  342.99   33.67
  -5   1  14    0.36    3.89
  -5   1  14    0.57    2.50
   5  -1 -14    5.33    3.69
   5   1 -14    4.89    3.48
   5   1 -14    0.39    2.86
  -5  -1  14    0.45    3.94
  -5  -1  14    1.07    2.36
  -5   1  15   29.26    8.61
  -5   1  15   26.40    6.29
   5  -1 -15   32.52    7.57
   5   1 -15   39.55    8.80
   5   1 -15   23.81    6.66
  -5  -1  15   46.17   10.12
  -5  -1  15   41.13    7.01
  -5   1  16    2.53    4.31
  -5   1  16    3.24    3.25
   5  -1 -16    1.48    3.54
   5   1 -16    0.59    3.72
   5   1 -16    2.41    3.23
  -5  -1  16    2.09    4.77
  -5  -1  16    4.83    3.36
  -5   1  17   30.67    8.44
  -5   1  17   35.16    7.05
   5  -1 -17   34.33    7.72
   5   1 -17   21.75    6.34
  -5  -1  17   16.96    7.08
  -5  -1  17   18.13    5.28
  -5   1  18   -1.36    3.18
  -5   1  18    3.97    3.71
   5  -1 -18    0.94    3.60
   5   1 -18    8.77    4.83
  -5  -1  18    0.23    5.01
  -5  -1  18    3.94    3.76
  -5   1  19  176.52   22.03
  -5   1  19  129.86   17.55
   5  -1 -19  168.98   19.92
   5   1 -19  123.06   17.68
  -5  -1  19  153.31   20.93
  -5  -1  19  118.10   16.97
  -5   1  20    6.97    4.04
   5  -1 -20    3.29    4.14
   5   1 -20    4.61    4.06
  -5  -1  20    4.89    5.41
  -5  -1  20    8.73    3.92
  -5   1  21    3.87    3.42
   5  -1 -21    2.33    3.64
  -5  -1  21    2.11    4.42
  -5  -1  22    3.40    5.34
  -5   1  23   37.47   10.16
  -5   1  24    0.75    5.05
  -5   1  25    7.16    6.22
  -5   1  26    1.99    4.91
  -5  -1  26   14.20    6.93
  -5   1  27   61.50   12.95
  -5  -1  27   55.84   12.85
  -5   1  28   10.89    6.66
  -5  -1  28    0.18    5.62
  -5   1  29   27.94    9.15
  -5  -1  29   23.67    8.61
  -5   1  30    2.18    4.74
  -5  -1  30    1.52    4.87
  -5   1  31   -0.67    4.34
  -5  -1  31    1.03    4.90
  -5   1  32    1.67    4.22
  -5  -1  32   -0.60    5.50
  -5   1  33   41.15   11.16
  -5  -1  33   53.92   12.20
  -5   1  34    1.28    3.97
  -5  -1  34   -0.07    4.27
  -5   1  35    9.76    6.20
  -5  -1  35   -0.51    4.72
  -5   1  36   -0.93    3.98
  -5   1  37    7.83    5.54
  -5   1  38    1.36    5.34
  -5   1  39    2.68    4.76
  -5   2   1   -1.29    3.14
  -5   2   1    0.53    2.71
   5  -2  -1    4.85    4.60
   5  -2  -1    1.40    2.31
   5   2  -1    4.37    2.99
   5   2  -1    3.56    3.02
  -5  -2   1    5.03    3.13
  -5  -2   1    2.99    3.50
  -5   2   2    6.12    4.53
  -5   2   2   12.50    3.47
   5  -2  -2   13.41    4.80
   5  -2  -2   12.16    3.85
   5   2  -2   17.35    4.22
   5   2  -2   13.28    4.43
  -5  -2   2   13.26    5.53
  -5  -2   2   13.95    4.22
  -5   2   3  187.31   22.97
  -5   2   3  197.91   19.66
   5  -2  -3  177.27   21.74
   5  -2  -3  200.73   20.26
   5   2  -3  169.22   19.78
   5   2  -3  175.84   19.94
  -5  -2   3  215.02   22.51
  -5  -2   3  176.39   20.39
  -5   2   4   52.65   10.82
   5  -2  -4   61.25   10.41
   5  -2  -4   66.10    9.19
   5   2  -4   59.86    8.96
   5   2  -4   56.91    8.76
  -5  -2   4   68.19   10.87
  -5  -2   4   71.05    9.56
  -5   2   5  552.51   56.57
  -5   2   5  579.67   52.58
   5  -2  -5  608.67   56.08
   5  -2  -5  563.64   53.32
   5   2  -5  505.27   53.08
   5   2  -5  518.13   52.55
  -5  -2   5  569.62   55.57
  -5  -2   5  614.08   53.51
  -5   2   6   10.74    6.13
  -5   2   6    7.86    3.40
   5  -2  -6   11.67    5.32
   5  -2  -6    3.76    3.74
   5   2  -6   14.73    4.68
   5   2  -6    5.89    3.44
  -5  -2   6   12.40    5.15
  -5  -2   6    3.98    3.36
  -5   2   7  111.22   14.91
  -5   2   7   43.37    8.13
   5  -2  -7  104.85   13.56
   5  -2  -7   64.83    9.60
   5   2  -7   81.61   11.05
   5   2  -7   67.28    9.28
  -5  -2   7   53.07   10.89
  -5  -2   7   63.15    9.27
  -5   2   8    8.48    5.56
  -5   2   8   11.06    3.73
   5  -2  -8    8.86    5.33
   5  -2  -8   10.91    4.48
   5   2  -8    4.89    3.69
   5   2  -8    7.03    3.10
  -5  -2   8    5.38    4.70
  -5  -2   8    7.47    3.54
  -5   2   9  552.80   59.13
  -5   2   9  658.41   55.82
   5  -2  -9  546.87   58.13
   5  -2  -9  565.83   56.02
   5   2  -9  506.85   56.01
   5   2  -9  579.65   55.29
  -5  -2   9  710.45   60.16
  -5  -2   9  580.40   55.04
  -5   2  10    8.51    6.35
  -5   2  10    0.88    2.48
   5  -2 -10    3.90    4.71
   5  -2 -10    2.01    2.76
   5   2 -10    0.94    3.28
   5   2 -10    0.89    2.85
  -5  -2  10   -1.53    4.05
  -5  -2  10    3.67    2.64
  -5   2  11    3.01    5.68
  -5   2  11   10.48    3.64
   5  -2 -11    7.61    5.38
   5  -2 -11    9.01    4.36
   5   2 -11    8.48    3.96
   5   2 -11   16.75    4.45
  -5  -2  11    3.50    4.73
  -5  -2  11    3.71    3.19
  -5   2  12   58.50   11.69
  -5   2  12   64.54    9.39
   5  -2 -12   66.06   12.09
   5  -2 -12   39.99    8.66
   5   2 -12   56.28   10.08
   5   2 -12   58.55    9.09
  -5  -2  12   47.79   10.58
  -5  -2  12   62.75    8.96
  -5   2  13   67.03   12.46
  -5   2  13   56.19    9.16
   5  -2 -13   54.07    9.85
   5   2 -13   53.18   10.11
   5   2 -13   50.06    8.62
  -5  -2  13   58.28   11.33
  -5  -2  13   60.09    8.86
  -5   2  14   28.22    8.27
  -5   2  14   26.35    6.38
   5  -2 -14   19.47    6.18
   5   2 -14   27.19    7.18
   5   2 -14   31.20    6.49
  -5  -2  14   31.78    8.77
  -5  -2  14   24.15    5.50
  -5   2  15  310.15   34.31
  -5   2  15  280.86   30.26
   5  -2 -15  266.78   31.09
   5   2 -15  299.56   32.36
   5   2 -15  251.61   29.63
  -5  -2  15  288.34   33.73
  -5  -2  15  321.52   30.24
  -5   2  16    1.65    4.02
  -5   2  16   -0.05    2.38
   5  -2 -16   -1.14    3.96
   5   2 -16    4.35    4.37
   5   2 -16    0.63    3.20
  -5  -2  16   -0.59    5.22
  -5  -2  16    3.33    3.14
  -5   2  17    7.18    6.46
  -5   2  17    9.14    4.00
   5  -2 -17    0.50    4.38
   5   2 -17    5.32    3.53
  -5  -2  17   12.13    5.78
  -5  -2  17    1.51    2.04
  -5   2  18   -1.28    4.94
  -5   2  18   -0.16    2.09
   5  -2 -18    0.18    3.29
   5   2 -18   -0.06    2.51
  -5  -2  18   -0.10    4.56
  -5  -2  18   -0.24    2.12
  -5   2  19   97.50   14.59
   5  -2 -19   96.65   15.73
   5   2 -19  109.14   15.14
  -5  -2  19  105.28   17.42
  -5  -2  19  129.02   15.22
  -5   2  20   47.02    9.33
   5  -2 -20   37.86    9.60
  -5  -2  20   57.21   11.73
  -5  -2  20   42.94    8.38
  -5   2  21    1.37    2.77
   5  -2 -21   10.76    5.56
  -5  -2  21    6.60    4.94
  -5   2  22   17.35    7.10
  -5   2  22    3.75    3.70
   5  -2 -22   15.30    6.31
  -5  -2  22    7.66    5.56
  -5   2  23   14.77    6.60
  -5  -2  23   10.09    6.44
  -5   2  24   -2.23    4.11
  -5   2  25  105.31   17.82
  -5   2  26    9.42    6.04
  -5   2  27   47.91   12.14
  -5  -2  27   46.57   10.89
  -5   2  28   -1.17    4.93
  -5  -2  28    1.31    4.87
  -5   2  29   37.82   10.28
  -5  -2  29   41.00   10.39
  -5   2  30   -1.45    4.90
  -5  -2  30    5.80    5.61
  -5   2  31   21.58    8.79
  -5  -2  31   36.96    9.84
  -5   2  32   -3.78    6.23
  -5  -2  32    0.27    4.08
  -5   2  33    2.17    3.97
  -5  -2  33   -0.36    4.46
  -5   2  34   -2.33    5.41
  -5   2  35    7.42    6.64
  -5   2  36    1.59    4.74
  -5   2  37   11.25    5.95
  -5   2  38   -1.82    5.89
  -5   2  39   11.19    6.07
  -5   2  40   -0.98    5.15
  -5   3   1  195.65   27.89
  -5   3   1  309.27   26.48
   5  -3  -1  277.85   28.80
   5  -3  -1  280.74   26.66
   5   3  -1  253.58   26.07
   5   3  -1  248.53   27.13
  -5  -3   1  241.31   27.13
  -5  -3   1  266.82   27.79
  -5   3   2   50.03   10.02
  -5   3   2   51.91    7.39
   5  -3  -2   58.26    9.82
   5  -3  -2   41.87    7.35
   5   3  -2   48.75    7.65
   5   3  -2   42.07    7.86
  -5  -3   2   69.89    9.53
  -5  -3   2   63.11    9.12
  -5   3   3   95.50   14.85
  -5   3   3  100.77   11.73
   5  -3  -3  101.19   14.56
   5  -3  -3   96.16   12.43
   5   3  -3  107.58   12.28
   5   3  -3  102.21   12.73
  -5  -3   3   96.10   13.60
  -5  -3   3   92.71   12.78
  -5   3   4    1.67    4.01
  -5   3   4    0.64    1.96
   5  -3  -4    1.55    3.21
   5  -3  -4    2.94    2.67
   5   3  -4    1.99    2.89
   5   3  -4    4.50    2.55
  -5  -3   4    1.58    3.66
  -5  -3   4   -0.93    3.10
  -5   3   5  198.90   23.70
  -5   3   5  200.83   19.79
   5  -3  -5  193.66   22.70
   5  -3  -5  178.82   20.22
   5   3  -5  184.02   19.83
   5   3  -5  185.59   20.06
  -5  -3   5  179.00   21.70
  -5  -3   5  157.93   19.83
  -5   3   6  182.14   23.24
  -5   3   6  188.68   19.47
   5  -3  -6  200.45   22.88
   5  -3  -6  177.50   20.18
   5   3  -6  169.10   19.48
   5   3  -6  158.81   19.15
  -5  -3   6  215.76   22.81
  -5  -3   6  173.38   19.83
  -5   3   7   66.82   12.69
  -5   3   7   63.43    9.27
   5  -3  -7   67.99   11.95
   5  -3  -7   76.62   10.48
   5   3  -7   57.16    9.30
   5   3  -7   82.23    9.86
  -5  -3   7   45.03   10.15
  -5  -3   7   67.54    9.80
  -5   3   8   62.75   12.82
  -5   3   8   85.70   11.02
   5  -3  -8   84.78   13.82
   5  -3  -8   85.34   11.88
   5   3  -8   86.96   11.55
   5   3  -8   77.24   10.58
  -5  -3   8   80.88   13.07
  -5  -3   8   80.93   10.96
  -5   3   9  112.90   15.33
  -5   3   9   86.35   10.77
   5  -3  -9   66.00   12.24
   5  -3  -9   58.53   10.23
   5   3  -9   79.01   11.16
   5   3  -9   69.12   10.00
  -5  -3   9   86.24   13.17
  -5  -3   9   69.99   10.04
  -5   3  10   13.53    6.87
  -5   3  10   17.68    4.75
   5  -3 -10   20.18    7.31
   5  -3 -10    5.33    3.69
   5   3 -10   18.73    5.25
   5   3 -10   15.73    4.33
  -5  -3  10   19.45    6.56
  -5  -3  10   20.27    4.79
  -5   3  11   -0.32    4.41
  -5   3  11    3.91    3.05
   5  -3 -11    0.28    5.50
   5  -3 -11    1.01    3.09
   5   3 -11   -1.08    3.30
   5   3 -11    1.25    2.50
  -5  -3  11    0.34    4.86
  -5  -3  11    3.26    3.07
  -5   3  12   21.65    7.74
  -5   3  12   25.18    6.04
   5  -3 -12   33.32    7.52
   5   3 -12   30.27    7.01
   5   3 -12   30.97    6.07
  -5  -3  12   17.00    6.96
  -5  -3  12   18.13    4.67
  -5   3  13  156.70   23.20
  -5   3  13  206.15   21.48
   5  -3 -13  154.05   21.17
   5   3 -13  177.76   21.60
   5   3 -13  176.79   20.24
  -5  -3  13  222.82   24.96
  -5  -3  13  186.69   20.17
  -5   3  14   32.66    8.61
  -5   3  14   14.76    4.56
   5  -3 -14   21.32    6.40
   5   3 -14   16.77    5.41
   5   3 -14   11.21    3.85
  -5  -3  14   21.63    7.46
  -5  -3  14   11.76    4.16
  -5   3  15    5.66    4.82
  -5   3  15   11.59    4.32
   5  -3 -15    4.67    4.05
   5   3 -15    5.56    4.25
   5   3 -15    5.33    3.48
  -5  -3  15    7.60    5.04
  -5  -3  15    6.41    2.98
  -5   3  16   51.24   10.58
  -5   3  16   30.02    6.86
   5  -3 -16   31.06    7.97
   5   3 -16   45.60    9.10
   5   3 -16   33.30    7.10
  -5  -3  16   45.29   10.07
  -5  -3  16   40.72    7.25
  -5   3  17   78.32   11.44
   5  -3 -17   87.40   13.16
   5   3 -17   77.30   12.28
   5   3 -17   48.30    9.57
  -5  -3  17   57.45   12.21
  -5  -3  17   76.16   10.55
  -5   3  18   13.05    4.80
   5  -3 -18   10.28    5.17
   5   3 -18   12.74    4.55
  -5  -3  18   14.84    6.56
  -5  -3  18    9.29    4.23
  -5   3  19   -0.18    3.41
   5  -3 -19   -0.69    3.67
  -5  -3  19    2.25    3.85
  -5  -3  19    4.06    3.70
  -5   3  20    0.32    4.22
  -5   3  20   -0.69    3.16
   5  -3 -20    0.07    3.29
  -5  -3  20    1.45    4.76
  -5   3  21   60.78   11.96
  -5   3  21   37.80    8.59
   5  -3 -21   33.91    9.75
  -5  -3  21   56.64   11.94
  -5   3  22   78.00   14.25
  -5   3  22   65.29   11.55
   5  -3 -22   72.40   13.03
  -5  -3  22   51.15   12.11
  -5   3  23  102.44   16.60
  -5  -3  23   75.65   14.65
  -5   3  24   17.46    7.03
  -5  -3  24    4.73    4.97
  -5   3  25    3.34    6.34
  -5   3  26    0.45    5.34
  -5   3  27   26.09    8.73
  -5   3  28    2.51    5.53
  -5  -3  28    7.20    5.93
  -5   3  29   31.20    9.71
  -5  -3  29   19.21    8.35
  -5   3  30   -0.16    3.14
  -5  -3  30   -1.13    4.68
  -5   3  31    2.36    5.21
  -5  -3  31   -1.45    4.78
  -5   3  32   -1.55    5.30
  -5   3  33   19.30    7.94
  -5   3  34    0.74    3.94
  -5   3  35   -1.86    6.22
  -5   3  36   -0.18    5.24
  -5   3  37   -0.79    3.92
  -5   3  38    8.18    6.19
  -5   3  39    5.59    5.82
  -5   3  40   -0.27    4.20
  -5   3  41   -2.15    5.85
  -5   3  42    0.00    4.55
  -5   4   1   86.22   13.00
  -5   4   1   69.83    8.68
   5  -4  -1   57.89   10.49
   5  -4  -1   68.17    9.34
   5   4  -1   57.52    8.47
   5   4  -1   73.73   10.47
  -5  -4   1   55.71    9.18
  -5  -4   1   71.29   10.94
  -5   4   2   11.64    5.21
  -5   4   2    6.20    2.79
   5  -4  -2    8.77    4.80
   5  -4  -2   10.72    4.02
   5   4  -2    9.23    2.99
   5   4  -2   10.70    4.16
  -5  -4   2    9.06    4.23
  -5  -4   2   10.05    4.44
  -5   4   3   37.88    8.87
  -5   4   3   36.26    5.67
   5  -4  -3   39.65    8.22
   5  -4  -3   47.07    6.94
   5   4  -3   18.87    4.65
   5   4  -3   26.17    6.08
  -5  -4   3   23.84    6.11
  -5  -4   3   26.85    6.35
  -5   4   4   42.40    9.55
  -5   4   4   57.18    7.88
   5  -4  -4   44.34    9.31
   5  -4  -4   51.34    8.17
   5   4  -4   40.84    7.07
   5   4  -4   64.18    8.77
  -5  -4   4   67.82   10.11
  -5  -4   4   58.64    9.25
  -5   4   5  170.45   21.41
  -5   4   5  162.32   17.60
   5  -4  -5  139.29   19.89
   5  -4  -5  194.30   19.34
   5   4  -5  144.23   17.21
   5   4  -5  146.47   17.77
  -5  -4   5  141.24   18.77
  -5  -4   5  211.33   19.98
  -5   4   6    0.44    2.69
  -5   4   6   -0.15    2.61
   5  -4  -6   -1.13    3.47
   5  -4  -6   -0.66    2.90
   5   4  -6    0.15    2.22
   5   4  -6    0.60    2.53
  -5  -4   6   -0.18    2.28
  -5  -4   6   -0.97    2.88
  -5   4   7   10.84    5.91
  -5   4   7    8.85    3.72
   5  -4  -7   -1.83    3.75
   5  -4  -7    6.70    3.54
   5   4  -7    6.51    3.12
   5   4  -7    9.06    3.51
  -5  -4   7    5.51    4.47
  -5  -4   7    9.45    4.39
  -5   4   8   60.39   11.68
  -5   4   8   68.55    9.20
   5  -4  -8   55.46   10.98
   5  -4  -8   55.92    9.58
   5   4  -8   57.80    8.47
   5   4  -8   45.76    7.82
  -5  -4   8   55.67   10.19
  -5  -4   8   48.37    8.50
  -5   4   9   85.81   14.46
  -5   4   9   94.34   11.97
   5  -4  -9  101.67   15.54
   5  -4  -9   86.58   12.65
   5   4  -9  106.68   12.38
   5   4  -9   76.74   11.08
  -5  -4   9   82.61   13.40
  -5  -4   9   86.42   11.88
  -5   4  10  200.85   22.52
  -5   4  10  130.29   17.12
   5  -4 -10  199.68   22.39
   5  -4 -10  137.13   18.29
   5   4 -10  183.18   18.46
   5   4 -10  149.16   17.15
  -5  -4  10  125.77   18.80
  -5  -4  10  138.72   17.14
  -5   4  11  143.93   20.80
  -5   4  11  157.20   18.45
   5  -4 -11  172.85   20.00
   5   4 -11  190.19   19.31
   5   4 -11  156.57   17.87
  -5  -4  11  158.41   20.79
  -5  -4  11  132.49   17.53
  -5   4  12    3.17    4.19
  -5   4  12    4.00    3.15
   5  -4 -12    4.64    3.12
   5   4 -12    2.07    3.15
   5   4 -12   -0.68    2.09
  -5  -4  12   12.44    5.29
  -5  -4  12    2.13    3.11
  -5   4  13    3.53    5.46
  -5   4  13    0.50    2.23
   5  -4 -13   -1.24    3.89
   5   4 -13    1.86    2.86
   5   4 -13   -0.67    2.60
  -5  -4  13    0.47    4.13
  -5  -4  13    1.38    2.88
  -5   4  14   37.99   10.03
  -5   4  14   21.19    5.89
   5  -4 -14   31.20    7.59
   5   4 -14   36.14    7.19
  -5  -4  14   18.92    7.27
  -5  -4  14   26.70    6.10
  -5   4  15  284.86   31.79
  -5   4  15  240.62   27.78
   5  -4 -15  245.14   29.31
   5   4 -15  235.12   27.72
  -5  -4  15  267.43   30.86
  -5  -4  15  269.53   27.17
  -5   4  16   44.57    8.88
   5  -4 -16   53.23   10.61
   5   4 -16   47.88    8.96
  -5  -4  16   50.54   10.93
  -5  -4  16   43.61    8.12
  -5   4  17   75.31   12.16
   5  -4 -17   70.26   12.87
   5   4 -17   92.84   13.24
  -5  -4  17   85.03   14.60
  -5  -4  17   74.32   10.99
  -5   4  18   -0.59    3.84
   5  -4 -18   -2.21    3.84
   5   4 -18   -1.09    3.85
  -5  -4  18    2.78    4.64
  -5  -4  18    1.52    2.75
  -5   4  19  122.73   20.90
  -5   4  19  193.30   21.12
   5  -4 -19  158.46   21.34
  -5  -4  19  143.54   21.57
  -5   4  20    1.91    5.98
  -5   4  20    6.06    4.76
   5  -4 -20    3.07    4.31
  -5  -4  20   10.82    6.10
  -5   4  21   38.09   10.84
  -5   4  21   37.94    8.96
   5  -4 -21   33.01    9.00
  -5  -4  21   75.08   13.03
  -5   4  22    3.51    4.28
  -5   4  22    1.50    3.86
   5  -4 -22    7.02    5.70
  -5  -4  22    2.97    4.90
  -5   4  23   -1.47    5.37
   5  -4 -23    3.42    4.63
  -5  -4  23    0.01    3.93
  -5   4  24    2.73    5.29
  -5  -4  24   -0.22    4.63
  -5   4  25   56.47   12.17
  -5  -4  25   20.65    8.00
  -5   4  26   34.69    9.77
  -5   4  27   16.73    7.78
  -5   4  28   -2.66    5.00
  -5   4  29   12.81    6.86
  -5  -4  29   26.17    8.36
  -5   4  30   12.94    6.78
  -5   4  31   15.35    7.05
  -5   4  32   12.89    6.10
  -5   4  33   -0.21    4.20
  -5   4  34   15.87    7.22
  -5   4  35    4.47    6.05
  -5   4  36    4.70    6.29
  -5   4  37    0.04    5.30
  -5   4  38   -0.99    4.07
  -5   4  39    1.17    4.95
  -5   4  40    1.77    5.51
  -5   4  41   -1.70    5.25
  -5   5   1  154.68   21.54
  -5   5   1  182.82   18.83
   5  -5  -1  169.46   21.65
   5  -5  -1  184.02   19.90
   5   5  -1  199.03   19.58
   5   5  -1  205.26   21.62
   5   5  -1  190.06   22.99
  -5  -5   1  158.44   19.61
  -5  -5   1  193.46   21.89
  -5   5   2   49.71   10.42
  -5   5   2   66.66    8.25
   5  -5  -2   65.31   10.92
   5  -5  -2   60.45    8.90
   5   5  -2   51.06    7.86
   5   5  -2   56.20    9.31
   5   5  -2   60.25   10.99
  -5  -5   2   53.61    8.77
  -5  -5   2   51.86    9.52
  -5   5   3   99.46   17.17
  -5   5   3  144.78   15.30
   5  -5  -3  146.31   18.67
   5  -5  -3  134.05   16.24
   5   5  -3  133.86   15.31
   5   5  -3  138.46   16.66
   5   5  -3  125.73   18.02
  -5  -5   3  167.05   17.37
  -5  -5   3  143.22   17.47
  -5   5   4   33.01    8.52
  -5   5   4   24.09    5.29
   5  -5  -4   31.08    8.10
   5  -5  -4   26.36    6.21
   5   5  -4   24.16    5.02
   5   5  -4   29.22    6.06
   5   5  -4   31.50    8.10
  -5  -5   4   33.83    6.72
  -5  -5   4   35.60    7.34
  -5   5   5    9.47    4.76
  -5   5   5   13.60    3.99
   5  -5  -5   14.00    5.91
   5  -5  -5   18.79    5.15
   5   5  -5   15.29    3.90
   5   5  -5   13.22    4.57
  -5  -5   5    4.59    3.84
  -5  -5   5    7.76    4.21
  -5   5   6    7.03    4.90
  -5   5   6    9.25    3.71
   5  -5  -6    1.56    3.74
   5  -5  -6   12.21    4.39
   5   5  -6   10.22    3.20
   5   5  -6   22.01    5.05
  -5  -5   6   14.62    5.06
  -5  -5   6   16.83    4.86
  -5   5   7  310.47   29.88
  -5   5   7  219.00   24.22
   5  -5  -7  243.22   28.19
   5  -5  -7  223.46   25.52
   5   5  -7  238.79   23.97
   5   5  -7  209.36   24.02
  -5  -5   7  208.08   25.73
  -5  -5   7  253.98   25.79
  -5   5   8   93.05   16.62
  -5   5   8  125.87   15.00
   5  -5  -8  117.76   17.51
   5  -5  -8  149.31   17.03
   5   5  -8  116.87   14.16
   5   5  -8  120.72   14.63
  -5  -5   8  137.96   17.08
  -5  -5   8  133.33   15.77
  -5   5   9   22.38    7.07
  -5   5   9   13.13    4.52
   5  -5  -9   15.01    5.72
   5   5  -9   14.94    4.10
   5   5  -9   18.43    4.63
  -5  -5   9   15.41    5.93
  -5  -5   9   20.22    5.22
  -5   5  10    0.88    3.03
  -5   5  10    1.38    2.93
   5  -5 -10   -0.68    2.54
   5   5 -10   -0.23    2.08
   5   5 -10    3.92    2.84
  -5  -5  10    1.45    3.49
  -5  -5  10    1.75    2.48
  -5   5  11   11.78    5.42
  -5   5  11   10.13    4.14
   5  -5 -11   12.83    5.19
   5   5 -11   13.00    4.21
   5   5 -11    8.28    3.35
  -5  -5  11   14.63    5.59
  -5  -5  11   10.74    4.01
  -5   5  12  205.17   27.15
  -5   5  12  233.40   24.80
   5  -5 -12  206.06   25.62
   5   5 -12  255.89   24.38
  -5  -5  12  197.94   26.01
  -5  -5  12  213.02   23.90
  -5   5  13  225.24   28.44
  -5   5  13  240.03   25.94
   5  -5 -13  189.54   26.35
   5   5 -13  260.17   25.63
  -5  -5  13  279.68   29.37
  -5  -5  13  220.82   24.96
  -5   5  14   11.85    4.76
   5  -5 -14   27.14    7.07
   5   5 -14   20.28    5.23
  -5  -5  14   23.30    7.39
  -5  -5  14   11.17    4.38
   5  -5 -15    5.16    4.39
   5   5 -15    1.34    2.75
  -5  -5  15    3.57    5.03
  -5  -5  15    6.23    3.53
   5  -5 -16   34.85    8.83
   5   5 -16   52.58    8.53
   5   5 -16   35.71    7.09
  -5  -5  16   33.59    9.08
  -5  -5  16   34.38    6.81
  -5   5  17   78.86   14.74
   5  -5 -17   67.88   12.94
   5   5 -17   79.11   11.41
  -5  -5  17   45.68   11.71
  -5  -5  17   74.40   10.52
  -5   5  18   30.59    9.06
   5  -5 -18   32.64    8.47
   5   5 -18   24.48    6.75
  -5  -5  18   41.31    9.83
  -5   5  19   50.37   12.02
   5  -5 -19   44.53   11.14
  -5  -5  19   88.09   14.21
  -5   5  20    1.34    3.99
   5  -5 -20    1.10    4.10
  -5  -5  20    7.80    5.00
  -5   5  21    2.44    5.67
   5  -5 -21    0.63    3.88
  -5  -5  21    7.03    5.53
  -5   5  22   52.02   11.61
   5  -5 -22   44.68   11.75
  -5  -5  22   47.37   11.14
  -5   5  23   49.78   11.46
   5  -5 -23   31.59    9.26
  -5  -5  23   22.12    8.06
  -5   5  24   17.06    7.24
  -5  -5  24   12.00    6.27
  -5   5  25    3.60    4.39
  -5  -5  25    2.66    4.76
  -5   5  26    1.07    4.50
  -5  -5  26   -0.38    3.63
  -5   5  27   18.01    7.61
  -5   5  28   23.39   10.16
  -5   5  29    9.77    6.47
  -5   5  30   13.22    8.11
  -5   5  31   -1.98    5.16
  -5   5  32    7.07    6.03
  -5   5  33   21.17    8.20
  -5   5  34   10.31    8.09
  -5   5  35    0.73    5.26
  -5   5  36    0.98    5.22
  -5   5  37   -0.58    4.46
  -5   5  38    3.58    6.08
  -5   5  39    6.67    5.94
  -5   6   1   22.70    6.24
   5  -6  -1   28.58    6.94
   5  -6  -1   23.96    5.38
   5   6  -1   23.76    4.56
   5   6  -1   24.89    6.19
   5   6  -1   14.89    6.34
  -5  -6   1   10.00    4.25
  -5  -6   1   15.48    4.13
  -5  -6   1   11.83    5.35
  -5   6   2    2.64    3.91
   5  -6  -2    5.46    4.08
   5  -6  -2    0.88    2.49
   5   6  -2    0.25    1.65
   5   6  -2    3.50    3.46
   5   6  -2    1.53    4.65
  -5  -6   2    2.41    2.57
  -5  -6   2    2.29    4.00
  -5   6   3   46.51   10.48
   5  -6  -3   90.31   13.34
   5  -6  -3   76.97   10.73
   5   6  -3   75.69    9.48
   5   6  -3   77.63   10.87
  -5  -6   3   60.88    9.78
  -5  -6   3   68.13   11.42
  -5   6   4   83.11   13.97
   5  -6  -4  105.96   15.34
   5  -6  -4  114.80   13.72
   5   6  -4   87.77   11.49
   5   6  -4  101.11   13.02
  -5  -6   4   82.00   12.27
  -5  -6   4  115.45   14.63
  -5   6   5   77.93   13.69
   5  -6  -5   77.26   14.02
   5  -6  -5   85.73   12.73
   5   6  -5  100.35   11.69
   5   6  -5  103.89   12.82
  -5  -6   5   95.55   12.89
  -5  -6   5   98.94   13.75
  -5   6   6   20.00    7.14
   5  -6  -6   20.21    6.58
   5  -6  -6   15.72    5.35
   5   6  -6   23.39    4.72
   5   6  -6   20.37    4.97
  -5  -6   6   17.56    5.70
  -5  -6   6   19.98    5.61
  -5   6   7   84.49   12.99
   5  -6  -7   60.42   10.41
   5   6  -7   57.93    8.42
   5   6  -7   55.91    9.02
  -5  -6   7   61.56   10.42
  -5  -6   7   58.78    9.90
  -5   6   8   18.06    6.88
   5  -6  -8   27.29    6.97
   5   6  -8   22.36    4.86
   5   6  -8   27.65    5.47
  -5  -6   8   21.29    6.29
  -5  -6   8   23.79    6.34
  -5   6   9   86.99   14.53
   5  -6  -9   96.43   13.70
   5   6  -9   91.04   11.35
   5   6  -9   92.62   11.75
  -5  -6   9   80.20   13.09
  -5  -6   9   93.23   12.93
  -5   6  10  121.91   17.30
   5  -6 -10  105.81   15.20
   5   6 -10   90.61   12.09
  -5  -6  10   84.74   14.27
  -5  -6  10  121.44   14.41
  -5   6  11   78.25   14.13
   5  -6 -11   73.42   12.68
   5   6 -11   77.81   10.43
  -5  -6  11   88.13   13.75
  -5  -6  11   85.35   11.94
  -5   6  12   17.28    7.04
   5  -6 -12   12.69    5.88
   5   6 -12   27.46    5.07
  -5  -6  12   11.12    5.90
  -5  -6  12   10.67    4.84
   5  -6 -13    0.85    4.19
   5   6 -13    3.64    2.48
   5   6 -13    1.00    2.11
  -5  -6  13    1.49    3.99
  -5  -6  13    0.28    2.83
   5  -6 -14   90.69   14.67
   5   6 -14   97.48   11.95
   5   6 -14   88.86   11.79
  -5  -6  14   70.09   13.45
  -5  -6  14   92.77   12.43
   5  -6 -15   73.50   12.83
   5   6 -15   62.08    9.97
  -5  -6  15   94.27   14.27
  -5  -6  15   69.44   10.48
  -5   6  16   -0.43    3.98
   5  -6 -16   -0.55    3.27
   5   6 -16   -1.31    3.10
  -5  -6  16   -1.73    4.68
  -5   6  17   73.53   14.07
   5  -6 -17   48.33   11.44
   5   6 -17   77.96   10.63
  -5  -6  17   63.59   12.80
  -5   6  18   13.79    7.16
   5  -6 -18   18.22    6.86
   5   6 -18   22.32    5.70
  -5  -6  18   22.90    8.03
  -5   6  19   23.99    7.97
   5  -6 -19   22.38    8.09
   5   6 -19   19.92    5.59
  -5  -6  19   14.29    7.01
  -5   6  20    1.37    5.29
   5  -6 -20    0.76    4.26
  -5  -6  20   -0.82    4.16
  -5   6  21   12.76    6.38
   5  -6 -21    9.01    5.73
  -5  -6  21    3.88    5.50
  -5   6  22   25.13    9.76
   5  -6 -22   27.35    8.51
  -5  -6  22   24.64    8.44
  -5   6  23    5.86    5.83
   5  -6 -23    1.59    5.61
  -5  -6  23    3.20    5.86
  -5   6  24    8.84    6.35
  -5  -6  24   10.93    5.98
  -5   6  25    7.91    6.64
  -5  -6  25   30.56    8.75
  -5   6  26   26.15    8.33
  -5   6  27   14.52    6.70
  -5   6  28    0.46    5.83
  -5   6  29    1.43    4.70
  -5   6  30    5.40    5.06
  -5   6  31    9.93    6.05
  -5   6  32    1.76    4.90
  -5   6  33    0.22    5.63
  -5   6  34    0.72    5.97
  -5   6  35    2.91    4.40
  -5   6  36   15.51    7.14
  -5   6  37    1.10    5.04
  -5   6  38   -1.43    5.17
  -5   7   1   13.20    5.13
   5  -7  -1    7.68    4.77
   5  -7  -1   12.39    4.65
   5   7  -1   11.35    4.60
  -5  -7   1   15.43    4.68
  -5   7   2  134.95   18.80
   5  -7  -2  102.76   17.86
   5  -7  -2  164.86   18.01
   5   7  -2  161.55   18.91
  -5  -7   2  165.70   17.74
  -5   7   3  101.52   15.27
   5  -7  -3  126.55   16.82
   5  -7  -3  116.54   14.41
   5   7  -3  100.38   14.12
  -5  -7   3  117.91   13.91
  -5  -7   3   97.74   12.66
  -5  -7   3   76.53   13.95
  -5   7   4   77.50   12.84
   5  -7  -4   69.03   12.49
   5  -7  -4   73.30   11.20
   5   7  -4   72.45    9.59
   5   7  -4   62.01   10.58
  -5  -7   4   87.00   11.23
  -5  -7   4   66.29   11.75
  -5   7   5   24.46    7.34
   5  -7  -5   14.39    6.15
   5  -7  -5   15.54    5.19
   5   7  -5   18.48    4.23
   5   7  -5   12.84    4.68
  -5  -7   5    8.92    3.74
  -5  -7   5    7.98    4.54
  -5   7   6   27.61    8.11
   5  -7  -6   29.13    6.92
   5   7  -6   28.78    5.42
   5   7  -6   26.37    6.43
  -5  -7   6   27.81    6.35
  -5  -7   6   47.63    8.84
  -5   7   7  107.10   16.76
   5  -7  -7  105.82   15.78
   5   7  -7  119.29   13.96
   5   7  -7  125.40   14.93
  -5  -7   7  132.34   16.34
  -5  -7   7  125.41   16.33
  -5   7   8  296.81   32.55
   5  -7  -8  228.09   29.71
   5   7  -8  300.57   28.07
  -5  -7   8  298.86   30.65
  -5  -7   8  251.45   29.67
  -5   7   9   53.74   10.55
   5  -7  -9   23.71    7.15
   5   7  -9   23.91    5.00
  -5  -7   9   37.40    7.82
  -5  -7   9   21.26    5.96
  -5   7  10    9.14    5.75
   5  -7 -10   14.01    5.83
   5   7 -10    8.75    3.38
  -5  -7  10    7.11    4.69
  -5  -7  10   17.22    5.39
   5  -7 -11    9.07    4.74
   5   7 -11   20.18    4.41
   5   7 -11   13.94    3.81
  -5  -7  11    5.84    4.34
  -5  -7  11   19.94    5.50
   5  -7 -12  150.78   18.78
   5   7 -12  123.16   14.39
   5   7 -12  115.98   14.62
  -5  -7  12  152.05   18.68
  -5  -7  12   99.50   15.41
   5  -7 -13   50.39   11.19
   5   7 -13   56.49    8.46
  -5  -7  13   71.44   12.10
  -5   7  14   -3.33    4.80
   5  -7 -14   -0.15    3.48
   5   7 -14    2.80    2.42
  -5  -7  14    0.17    3.56
  -5   7  15   45.51   10.69
   5  -7 -15   35.06    9.39
   5   7 -15   41.83    6.93
  -5  -7  15   48.63   10.40
  -5   7  16   10.34    6.25
   5  -7 -16    1.61    4.02
   5   7 -16    5.88    3.23
  -5  -7  16    5.02    5.61
  -5   7  17    0.72    5.55
   5  -7 -17   -1.61    5.22
   5   7 -17    1.61    2.38
  -5  -7  17    1.28    5.40
  -5   7  18   93.13   16.32
   5  -7 -18   99.62   16.66
   5   7 -18  109.50   13.14
  -5  -7  18   81.48   15.27
  -5   7  19    1.05    4.13
   5  -7 -19   -0.89    4.57
  -5  -7  19    2.55    5.23
  -5   7  20   11.53    5.86
   5  -7 -20    0.30    4.23
  -5  -7  20    5.08    4.37
  -5   7  21    1.52    3.88
   5  -7 -21    2.73    4.29
  -5  -7  21    2.06    4.38
  -5   7  22   42.51   10.44
   5  -7 -22   31.98    9.53
  -5  -7  22   12.26    7.17
  -5   7  23   13.01    6.22
   5  -7 -23   13.45    7.49
  -5  -7  23   12.44    6.74
  -5   7  24   20.20    7.64
  -5   7  25    7.32    5.68
  -5   7  26    1.14    3.94
  -5   7  27    7.58    6.78
  -5   7  28   32.53   10.21
  -5   7  29   -0.44    5.01
  -5   7  30    4.18    5.85
  -5   7  31   -3.39    5.58
  -5   7  32    8.69    5.59
  -5   7  33    3.70    3.92
  -5   7  34   12.85    6.56
  -5   7  35    5.74    7.05
  -5   7  36   -0.38    6.27
  -5   8   1   13.10    5.32
   5  -8  -1   10.68    5.35
   5   8  -1   22.67    6.27
  -5  -8   1   12.50    4.20
  -5   8   2    3.69    4.13
   5  -8  -2   15.46    5.82
   5   8  -2    6.54    3.52
  -5  -8   2    4.87    3.24
  -5   8   3    9.35    5.14
   5  -8  -3   12.03    5.95
   5   8  -3   12.95    5.21
  -5  -8   3   16.60    4.69
  -5   8   4  443.35   41.01
   5   8  -4  343.99   37.52
  -5  -8   4  345.75   36.79
  -5  -8   4  368.56   40.03
  -5   8   5   34.48    8.90
   5   8  -5   61.23    8.89
  -5  -8   5   36.74    7.39
  -5  -8   5   27.97    7.94
  -5   8   6   96.83   14.63
   5   8  -6   87.63   12.24
  -5  -8   6   76.62   11.80
  -5  -8   6   85.68   13.96
  -5   8   7    0.81    2.94
  -5  -8   7    2.84    3.34
  -5  -8   7   -1.32    3.57
  -5   8   8   75.12   13.52
   5   8  -8   72.88   10.01
  -5  -8   8   81.16   12.34
  -5  -8   8   88.03   13.17
  -5   8   9  115.44   17.85
   5   8  -9  131.84   14.51
  -5  -8   9  106.70   16.09
  -5  -8   9  132.68   17.33
   5   8 -10   64.92    8.84
  -5  -8  10   57.43   10.68
   5   8 -11   20.62    4.73
  -5  -8  11   25.53    6.94
  -5   8  12   12.68    8.32
   5   8 -12   22.78    4.91
  -5  -8  12   40.99    8.96
  -5   8  13   -0.14    3.32
   5   8 -13    3.99    2.35
  -5  -8  13    4.20    4.13
  -5   8  14  102.43   17.54
   5   8 -14  139.57   14.72
  -5  -8  14  106.47   17.33
  -5   8  15    7.22    6.56
   5   8 -15    0.77    2.16
  -5  -8  15    2.59    4.92
  -5   8  16   18.63    7.34
   5   8 -16   15.96    4.43
  -5  -8  16   11.53    6.73
  -5   8  17    7.25    6.39
  -5  -8  17    0.25    3.95
  -5   8  18    1.03    4.30
  -5  -8  18    2.21    3.57
  -5   8  19   -1.20    5.11
  -5  -8  19    4.24    4.82
  -5   8  20   44.19   11.37
  -5  -8  20   41.12   10.38
  -5   8  21   -0.83    3.95
  -5   8  22   10.79    6.86
  -5   8  23    0.52    4.82
  -5   8  24   18.58    8.06
  -5   8  25    1.42    3.24
  -5   8  26   11.37    6.93
  -5   8  27    0.07    5.73
  -5   8  28   -1.03    4.30
  -5   8  29   -1.00    3.63
  -5   8  30    9.09    6.96
  -5   8  31    5.51    6.35
  -5   8  32   11.37    6.41
  -5   8  33    0.80    4.75
  -5   8  34   -0.15    4.67
  -5   8  35   -1.34    5.84
  -5   9   1    0.42    3.67
   5  -9  -1   -0.07    3.16
   5  -9  -1   -0.36    2.61
   5   9  -1   -0.68    3.34
  -5  -9   1   -1.50    2.57
  -5   9   2  147.52   18.92
   5  -9  -2  155.36   20.03
   5  -9  -2  132.05   17.42
   5   9  -2  138.77   18.44
  -5  -9   2  125.49   16.39
  -5   9   3    7.51    4.97
   5  -9  -3    7.35    4.81
  -5  -9   3   14.59    4.71
  -5   9   4    2.03    3.71
   5  -9  -4   -0.26    2.93
  -5  -9   4    0.19    2.03
  -5   9   5    3.65    4.74
   5  -9  -5   11.75    5.20
  -5  -9   5    8.58    3.43
  -5   9   6   30.77    8.65
   5  -9  -6   30.89    8.38
  -5  -9   6   44.72    8.09
  -5   9   7    4.03    4.56
   5  -9  -7   21.78    6.43
  -5  -9   7    3.99    3.29
   5  -9  -8  112.97   17.69
  -5  -9   8  155.58   18.01
   5  -9  -9    3.21    4.75
  -5  -9   9    8.43    4.71
   5  -9 -10    3.29    3.95
  -5  -9  10    3.90    3.79
  -5   9  11   14.42    6.28
   5  -9 -11    5.61    5.58
  -5  -9  11    4.17    4.06
  -5   9  12  150.76   20.49
   5  -9 -12  130.82   19.20
  -5  -9  12  119.30   17.87
  -5   9  13    2.97    4.29
   5  -9 -13    3.16    5.48
  -5  -9  13    9.46    5.01
  -5   9  14   35.60    9.99
   5  -9 -14   24.91    9.18
  -5  -9  14   44.95    9.47
  -5   9  15    4.98    5.42
   5  -9 -15    1.05    5.27
  -5  -9  15    3.08    4.41
  -5   9  16   22.91    7.68
   5  -9 -16   14.79    6.87
  -5  -9  16   19.92    7.13
  -5   9  17    0.26    5.03
   5  -9 -17   -1.23    4.49
  -5  -9  17   -1.59    4.20
  -5   9  18   32.22    9.40
   5  -9 -18   52.06   11.84
  -5  -9  18   58.93   11.65
  -5   9  19    5.44    5.28
   5  -9 -19    7.48    5.63
  -5   9  20    1.94    3.89
   5  -9 -20    3.83    5.70
  -5   9  21    1.35    4.99
   5  -9 -21    0.98    5.54
  -5   9  22   19.14    8.43
   5  -9 -22   41.82   10.84
  -5   9  23   -1.25    3.82
   5  -9 -23   -1.60    4.49
  -5   9  24   13.76    6.86
  -5   9  25    3.90    5.41
  -5   9  26    4.87    5.42
  -5   9  27    0.29    5.54
  -5   9  28    8.05    6.82
  -5   9  29   -0.72    3.91
  -5   9  30   -2.83    5.37
  -5   9  31    0.16    6.13
  -5   9  32    0.54    5.18
  -5   9  33    2.03    4.72
  -5  10   1    3.50    3.35
   5 -10  -1    6.77    4.18
  -5 -10   1    8.60    7.98
  -5  10   2    3.60    4.14
   5 -10  -2   -0.86    3.81
  -5  10   3   -0.49    3.23
   5 -10  -3   -2.51    3.81
  -5  10   4    5.60    4.63
   5 -10  -4    8.58    5.29
  -5 -10   4   10.70    4.16
  -5  10   5    7.72    4.59
   5 -10  -5    0.50    3.95
  -5 -10   5    0.76    2.71
   5 -10  -6   17.60    6.16
  -5 -10   6   40.74    7.33
   5 -10  -7   -0.69    3.61
  -5 -10   7    4.89    3.91
   5 -10  -8    5.51    5.24
  -5 -10   8    9.84    4.16
  -5  10   9   -1.43    4.34
   5 -10  -9    1.20    4.89
  -5 -10   9   -0.94    3.72
  -5  10  10   79.05   14.04
   5 -10 -10   84.66   14.25
  -5 -10  10   73.73   12.54
  -5  10  11   -0.25    4.01
   5 -10 -11    3.74    4.76
  -5 -10  11   -0.50    3.54
  -5  10  12    8.56    5.17
   5 -10 -12    1.03    4.34
  -5 -10  12    2.00    3.69
  -5  10  13   -0.61    4.42
   5 -10 -13    1.08    4.77
  -5 -10  13    7.63    4.96
  -5  10  14   41.20    9.64
   5 -10 -14   14.76    8.24
  -5 -10  14   18.52    6.59
  -5  10  15    1.45    5.30
   5 -10 -15    2.69    4.86
  -5 -10  15    2.02    4.53
  -5  10  16   46.21   10.25
   5 -10 -16   19.43    8.27
  -5 -10  16   19.07    7.45
  -5  10  17    2.45    5.19
   5 -10 -17    2.35    5.90
  -5  10  18    3.07    5.72
   5 -10 -18    7.26    5.19
  -5  10  19    1.54    4.14
   5 -10 -19    1.79    3.93
  -5  10  20   51.87   11.39
   5 -10 -20   17.49    8.76
  -5  10  21    0.89    5.59
   5 -10 -21   -4.60    5.96
  -5  10  22    2.17    4.84
   5 -10 -22    3.58    6.73
  -5  10  23    0.66    5.08
   5 -10 -23   -0.98    6.44
  -5  10  24    8.48    6.48
  -5  10  25    2.51    4.40
  -5  10  26   17.90    7.91
  -5  10  27   -0.55    3.86
  -5  10  28    4.50    5.27
  -5  10  29    5.60    5.92
  -5  10  30   12.10    6.76
  -5  10  31    0.66    6.70
  -5  11   1   19.86    6.04
   5 -11  -1    7.74    4.78
  -5 -11   1   11.38    4.63
  -5 -11   1    6.59    6.01
  -5  11   2   71.80   12.08
   5 -11  -2   70.88   11.95
  -5 -11   2   62.76   14.01
  -5  11   3    3.10    4.15
   5 -11  -3    2.85    4.53
   5 -11  -4    1.07    3.87
   5 -11  -5    1.41    4.40
   5 -11  -6    3.02    5.24
  -5  11   7   -2.13    4.98
   5 -11  -7   -1.50    4.84
  -5  11   8   35.08    8.97
   5 -11  -8   30.12    8.27
  -5 -11   8   31.29    7.20
  -5  11   9    2.90    4.48
   5 -11  -9    5.31    4.98
  -5 -11   9    2.80    3.82
  -5  11  10    0.55    4.74
   5 -11 -10   -1.37    3.92
  -5 -11  10   -0.81    3.02
  -5  11  11   -0.76    3.80
   5 -11 -11   -0.74    5.72
  -5 -11  11   -0.45    3.81
  -5  11  12   45.37   10.55
   5 -11 -12   38.13   10.65
  -5 -11  12   44.93    9.79
  -5  11  13   -0.29    3.72
   5 -11 -13   -2.05    5.39
  -5 -11  13    0.94    3.37
  -5  11  14   25.19    8.50
   5 -11 -14   17.31    8.68
  -5  11  15    4.75    5.13
   5 -11 -15    3.35    6.27
  -5  11  16    9.38    6.96
   5 -11 -16    8.11    6.06
  -5  11  17    1.76    3.28
   5 -11 -17    1.18    5.52
  -5  11  18   40.64    9.92
   5 -11 -18   16.97    7.38
  -5  11  19   -0.87    4.94
   5 -11 -19    4.50    5.39
  -5  11  20    1.81    5.11
   5 -11 -20   -3.32    5.77
  -5  11  21   -3.17    5.99
   5 -11 -21   -1.82    5.36
  -5  11  22   12.85    7.30
   5 -11 -22    9.20    7.79
  -5  11  23    2.35    5.76
   5 -11 -23   -0.88    5.52
  -5  11  24    9.83    6.25
  -5  11  25    3.42    4.91
  -5  11  26   13.61    6.97
  -5  11  27   -3.12    4.73
  -5  11  28    9.56    7.08
  -5  11  29   -2.45    6.22
  -5  11  30    6.63    5.78
  -5  12   1    2.02    3.50
   5 -12  -1   -0.49    3.51
  -5 -12   1    0.56    2.24
  -5 -12   1    0.74    6.53
   5 -12  -2   -2.35    4.55
  -5 -12   2    2.30    3.13
  -5 -12   2   -1.87    6.51
   5 -12  -3   -0.23    4.07
  -5 -12   3    0.05    3.15
  -5 -12   3    0.81    5.50
   5 -12  -4   57.78   11.40
  -5 -12   4   63.89   10.32
  -5  12   5    3.88    4.60
   5 -12  -5    5.08    4.66
  -5 -12   5   13.53    4.75
  -5  12   6    3.56    4.15
   5 -12  -6    4.93    5.21
  -5  12   7   -2.25    4.77
   5 -12  -7    0.42    4.47
  -5  12   8    2.12    4.66
   5 -12  -8    0.90    4.27
  -5  12   9   13.63    6.07
   5 -12  -9    2.63    4.70
  -5  12  10   21.34    7.71
   5 -12 -10   17.22    7.77
  -5  12  11    1.74    3.58
   5 -12 -11   -1.00    4.39
  -5  12  12    1.23    3.06
   5 -12 -12    3.18    5.16
  -5  12  13    7.54    5.02
   5 -12 -13    0.99    5.21
  -5  12  14   15.43    6.78
   5 -12 -14    9.92    6.17
  -5  12  15   -0.34    4.94
   5 -12 -15   -0.93    5.81
  -5  12  16   21.20    7.97
   5 -12 -16   16.64    7.10
  -5  12  17   -1.13    5.36
   5 -12 -17    0.65    3.92
  -5  12  18    2.25    4.79
   5 -12 -18    2.14    5.63
  -5  12  19    1.19    3.74
   5 -12 -19    0.53    4.77
  -5  12  20   14.48    7.20
   5 -12 -20    1.28    5.26
  -5  12  21   -0.50    5.15
   5 -12 -21   -1.25    6.33
  -5  12  22   -0.32    5.03
   5 -12 -22   -0.63    6.13
  -5  12  23    3.13    4.86
   5 -12 -23    0.71    4.82
  -5  12  24   14.87    7.58
  -5  12  25   -0.31    3.45
  -5  12  26    1.58    4.50
  -5  12  27    1.50    6.31
  -5  12  28   -0.05    5.48
   5 -13  -1    7.66    5.04
  -5 -13   1   13.28    4.66
  -5 -13   1    6.00    7.07
   5 -13  -2   34.60    8.72
  -5 -13   2   59.32    9.53
  -5 -13   2   19.42    9.97
  -5  13   3   10.85    4.74
   5 -13  -3    0.83    4.41
  -5 -13   3    5.13    3.94
  -5 -13   3   12.63    8.24
  -5  13   4   17.32    6.37
   5 -13  -4    2.33    5.45
  -5 -13   4   23.40    6.08
  -5  13   5   -1.79    4.17
   5 -13  -5   -2.23    4.57
  -5 -13   5   -0.53    2.57
  -5  13   6   49.31   10.66
   5 -13  -6   21.08    8.77
  -5 -13   6   64.41   10.20
  -5  13   7    6.46    5.64
   5 -13  -7    2.37    4.31
  -5 -13   7    4.57    4.24
  -5  13   8   26.82    8.19
   5 -13  -8   17.77    7.26
  -5 -13   8   23.81    6.65
  -5  13   9   -1.41    4.44
   5 -13  -9    4.60    4.21
  -5  13  10    1.11    4.02
   5 -13 -10    2.16    3.69
  -5  13  11    6.07    5.49
   5 -13 -11   15.80    7.65
  -5  13  12   10.28    6.66
   5 -13 -12   24.28    8.15
  -5  13  13   -2.20    4.45
   5 -13 -13    3.62    5.29
  -5  13  14    6.99    6.16
   5 -13 -14    5.25    5.79
  -5  13  15   -0.78    4.07
   5 -13 -15   -1.57    3.62
  -5  13  16    8.03    6.35
   5 -13 -16    3.94    6.14
  -5  13  17   -0.12    4.64
   5 -13 -17   -1.19    5.54
  -5  13  18    9.35    5.65
   5 -13 -18    0.64    5.40
  -5  13  19   -1.05    4.55
   5 -13 -19    4.35    5.82
  -5  13  20    0.39    5.07
   5 -13 -20    1.61    6.31
  -5  13  21    1.19    5.17
  -5  13  22   12.57    6.68
   5 -13 -22   -1.02    6.39
  -5  13  23    2.17    3.88
   5 -13 -23   -1.46    7.15
  -5  13  24   13.07    7.04
  -5  13  25    1.04    4.77
  -5  13  26    1.30    5.95
   5 -14  -1    1.71    4.19
  -5 -14   1    2.79    3.71
  -5 -14   1   -2.11    7.65
   5 -14  -2   -0.21    3.37
  -5 -14   2    1.52    3.32
  -5 -14   2    2.38    6.07
   5 -14  -3    6.31    5.18
  -5 -14   3   -1.51    3.37
  -5 -14   3   -0.20    6.84
  -5  14   4   29.91    7.83
   5 -14  -4   14.10    6.42
  -5 -14   4    8.35    7.29
  -5  14   5   17.30    6.83
   5 -14  -5   16.32    7.29
  -5 -14   5   16.51    5.76
  -5  14   6   27.46    7.58
   5 -14  -6    1.29    6.36
  -5 -14   6   16.90    5.38
  -5  14   7   -1.92    4.15
   5 -14  -7    7.60    6.57
  -5  14   8    0.83    4.07
   5 -14  -8   -1.15    4.59
  -5  14   9    2.05    3.96
   5 -14  -9    1.91    4.07
  -5  14  10   12.16    5.88
   5 -14 -10   17.81    8.08
  -5  14  11    9.11    5.97
   5 -14 -11    1.95    5.46
  -5  14  12    2.34    4.14
   5 -14 -12   -2.96    5.03
  -5  14  13   -1.00    4.31
   5 -14 -13    0.65    6.37
  -5  14  14    2.50    5.06
   5 -14 -14    4.38    7.54
  -5  14  15    8.92    7.03
   5 -14 -15    6.23    6.40
  -5  14  16   13.22    6.40
   5 -14 -16    5.75    7.21
  -5  14  17   -0.98    5.70
   5 -14 -17   -1.57    7.25
  -5  14  18    0.53    4.76
   5 -14 -18   -1.06    5.61
  -5  14  19    2.05    5.03
   5 -14 -19    5.21    5.81
  -5  14  20    4.29    4.47
   5 -14 -20   -2.20    6.27
  -5  14  21   -3.07    6.87
   5 -14 -21    7.53    6.93
  -5  14  22    8.13    6.43
   5 -14 -22   -1.08    6.22
  -5  14  23   -1.04    4.98
   5 -14 -23   -1.17    5.76
  -5  14  24    4.57    5.66
   5 -15  -1    4.62    4.71
  -5 -15   1    0.90    3.15
  -5 -15   1   -1.33    5.21
   5 -15  -2    3.66    5.55
  -5 -15   2    5.40    3.92
  -5 -15   2    8.49    6.07
   5 -15  -3   14.86    6.56
  -5 -15   3   10.56    4.37
  -5 -15   3    4.13    8.62
   5 -15  -4   -0.89    4.99
  -5 -15   4    2.43    5.52
   5 -15  -5    0.01    4.17
   5 -15  -6    0.15    4.64
  -5  15   7    5.38    4.77
   5 -15  -7    2.72    6.07
  -5  15   8    4.44    5.09
   5 -15  -8    0.00    4.32
  -5  15   9    0.67    5.15
   5 -15  -9    0.97    5.48
  -5  15  10   -3.02    5.50
   5 -15 -10    2.47    5.33
  -5  15  11    7.41    6.03
   5 -15 -11   -2.31    4.49
  -5  15  12   15.50    7.20
   5 -15 -12   12.94    6.86
  -5  15  13    4.17    4.49
   5 -15 -13    5.96    5.34
  -5  15  14   -0.43    4.49
   5 -15 -14   -3.21    5.88
  -5  15  15   -1.19    4.81
   5 -15 -15   -1.69    5.77
  -5  15  16    0.47    4.35
   5 -15 -16    2.57    6.66
  -5  15  17    4.84    5.83
   5 -15 -17    4.16    6.89
  -5  15  18    1.18    3.69
   5 -15 -18    4.12    6.85
  -5  15  19   -0.58    4.80
   5 -15 -19   -0.29    5.03
  -5  15  20   -1.70    5.34
   5 -15 -20   -0.92    4.79
  -5  15  21   -1.23    5.91
   5 -15 -21   -0.14    5.22
  -5  15  22    0.76    4.36
   5 -15 -22    1.95    6.41
   5 -15 -23   -0.40    5.83
   5 -16  -1    1.27    4.32
  -5 -16   1   -3.20    7.03
   5 -16  -2    0.14    5.93
  -5 -16   2   -3.90    7.75
   5 -16  -3    2.61    4.46
  -5 -16   3   -0.01    5.25
   5 -16  -4    1.67    4.24
  -5 -16   4    3.52    6.93
   5 -16  -5    0.25    5.11
   5 -16  -6   -2.89    5.78
   5 -16  -7   -0.38    4.63
   5 -16  -8    0.38    4.84
   5 -16  -9    1.57    4.61
  -5  16  10   -1.45    4.70
   5 -16 -10   -0.13    3.87
  -5  16  11   -1.41    4.22
   5 -16 -11   -0.49    5.83
  -5  16  12   -0.72    3.11
   5 -16 -12    0.39    4.40
  -5  16  13   -0.01    4.16
   5 -16 -13   -2.11    6.72
  -5  16  14    0.67    4.26
   5 -16 -14   -0.22    5.26
  -5  16  15    4.13    4.84
   5 -16 -15   -2.30    7.17
  -5  16  16    4.80    5.75
   5 -16 -16   -2.54    5.87
  -5  16  17    6.18    5.41
   5 -16 -17    3.49    5.90
  -5  16  18    3.29    6.16
   5 -16 -18    3.57    6.76
  -5  16  19   -0.81    5.11
   5 -16 -19   -1.74    6.11
   5 -16 -20   -2.57    6.61
   5 -16 -21    9.42    6.55
   5 -16 -22    3.51    7.82
   5 -17  -1   -0.83    4.33
  -5 -17   1   -3.23    6.37
   5 -17  -2   -0.27    5.44
  -5 -17   2   -1.23    6.44
   5 -17  -3    0.68    5.89
  -5 -17   3    1.36    6.68
   5 -17  -4   -0.56    4.75
  -5 -17   4   -0.00    7.39
   5 -17  -5    1.46    4.42
   5 -17  -6    4.83    5.77
   5 -17  -7    1.59    6.47
   5 -17  -8   -0.25    4.00
   5 -17  -9    4.94    6.46
   5 -17 -10    0.08    5.35
  -5  17  14   -0.53    4.37
  -5  17  15   -1.34    5.66
  -5  17  16   -1.62    5.27
  -5  17  17    7.73    6.35
  -4   0   1   -1.36    2.71
  -4   0   1   -0.43    1.82
   4   0  -1   -0.09    2.71
   4   0  -1   -0.45    1.81
  -4   0   2   22.43    5.75
  -4   0   2   13.32    3.46
   4   0  -2   20.38    4.75
   4   0  -2   18.53    3.82
  -4   0   3    0.55    4.47
  -4   0   3   -0.50    2.06
   4   0  -3   -0.46    3.36
   4   0  -3    1.45    2.08
  -4   0   4 1434.75  108.55
  -4   0   4 1297.60  104.60
   4   0  -4  897.25  105.02
   4   0  -4 1128.65  104.30
  -4   0   5   -0.40    3.85
  -4   0   5   -0.79    1.92
   4   0  -5   -2.45    3.48
   4   0  -5   -1.01    2.07
  -4   0   6  641.00   62.71
  -4   0   6  612.45   59.37
   4   0  -6  638.06   61.85
   4   0  -6  698.33   60.24
  -4   0   7   -0.69    4.38
  -4   0   7   -0.47    2.35
   4   0  -7    2.41    4.44
   4   0  -7   -0.57    1.99
  -4   0   8 2280.18  206.26
  -4   0   8 2102.15  202.29
   4   0  -8 2554.74  206.18
   4   0  -8 2342.33  203.25
  -4   0   9   -1.07    4.11
  -4   0   9   -0.46    2.79
   4   0  -9   -0.94    4.59
   4   0  -9   -1.36    2.42
  -4   0  10   27.40    8.08
  -4   0  10   57.71    7.81
   4   0 -10   40.18    8.91
   4   0 -10   51.60    8.04
  -4   0  11    1.39    4.07
  -4   0  11   -1.69    2.48
   4   0 -11    2.28    4.01
   4   0 -11   -0.73    2.36
  -4   0  12    4.90    5.14
  -4   0  12   20.83    5.04
   4   0 -12   18.05    6.52
   4   0 -12   23.35    5.63
  -4   0  13   -1.42    3.97
  -4   0  13   -0.53    2.09
   4   0 -13    4.68    3.86
   4   0 -13    2.19    3.00
  -4   0  14 1220.59  125.20
  -4   0  14 1374.05  122.69
   4   0 -14 1368.79  125.69
   4   0 -14 1402.43  123.46
  -4   0  15    1.61    5.24
  -4   0  15    0.68    2.16
   4   0 -15    0.67    4.27
   4   0 -15   -0.11    3.02
  -4   0  16   33.09    8.84
  -4   0  16   45.39    8.13
   4   0 -16   60.91   11.24
   4   0 -16   51.56    8.77
  -4   0  17   -0.94    3.60
  -4   0  17    0.00    2.62
   4   0 -17   -0.57    4.02
   4   0 -17    1.32    2.63
  -4   0  18  108.93   16.60
  -4   0  18  118.37   14.99
   4   0 -18  119.18   17.25
   4   0 -18  101.58   14.94
  -4   0  19   -1.56    3.87
  -4   0  19   -0.27    2.66
   4   0 -19   -1.49    3.77
  -4   0  20  173.90   21.07
  -4   0  20  132.66   17.44
   4   0 -20  124.21   17.70
  -4   0  21   -2.02    4.76
  -4   0  21   -1.71    3.48
   4   0 -21   -0.50    3.82
  -4   0  22   19.63    6.68
  -4   0  22    4.39    4.37
   4   0 -22    8.64    4.76
  -4   0  23    2.88    5.04
  -4   0  27   -0.23    4.23
  -4   0  28   15.76    7.06
  -4   0  29    1.40    4.16
  -4   0  30   55.32   11.85
  -4   0  32    0.31    4.54
  -4   0  33   -0.58    4.28
  -4   0  34    6.01    5.64
  -4   0  35    1.69    4.15
  -4   0  36   32.34    9.72
  -4   1   1   11.55    4.29
  -4   1   1    8.65    2.92
   4  -1  -1   12.68    4.15
   4  -1  -1   19.14    3.95
   4   1  -1   12.75    4.08
   4   1  -1   15.61    4.00
  -4  -1   1   14.62    4.52
  -4  -1   1   18.68    4.50
  -4   1   2  933.60   90.33
  -4   1   2  920.15   87.60
   4  -1  -2 1059.18   90.18
   4  -1  -2  944.16   87.84
   4   1  -2  864.72   88.16
   4   1  -2  986.92   88.22
  -4  -1   2 1071.10   90.23
  -4  -1   2 1087.60   88.71
  -4   1   3   16.49    5.26
  -4   1   3    7.88    2.80
   4  -1  -3   19.74    5.52
   4  -1  -3    9.84    3.11
   4   1  -3   15.21    4.17
   4   1  -3   10.26    3.37
  -4  -1   3   12.31    4.83
  -4  -1   3   11.06    3.42
  -4   1   4   -0.43    3.90
  -4   1   4    0.53    2.22
   4  -1  -4   -1.86    3.16
   4  -1  -4    2.30    2.18
   4   1  -4    2.62    2.90
   4   1  -4    2.01    2.02
  -4  -1   4    4.12    4.09
  -4  -1   4    1.18    2.08
  -4   1   5   10.58    5.28
  -4   1   5    9.72    3.09
   4  -1  -5   13.03    4.89
   4  -1  -5   11.09    3.31
   4   1  -5    9.89    3.92
   4   1  -5   10.17    3.52
  -4  -1   5   23.04    6.30
  -4  -1   5    7.31    2.87
  -4   1   6  357.96   45.97
  -4   1   6  514.00   44.39
   4  -1  -6  430.66   46.30
   4  -1  -6  517.24   45.00
   4   1  -6  399.42   45.17
   4   1  -6  504.40   44.43
  -4  -1   6  400.69   46.09
  -4  -1   6  549.50   44.58
  -4   1   7   41.27    8.59
  -4   1   7   31.27    5.89
   4  -1  -7   61.74    9.79
   4  -1  -7   34.50    6.54
   4   1  -7   58.36    8.64
   4   1  -7   29.03    5.71
  -4  -1   7   42.55    8.90
  -4  -1   7   38.44    6.01
  -4   1   8 1173.61  104.68
  -4   1   8 1043.87  100.34
   4  -1  -8 1266.01  104.39
   4  -1  -8 1068.01  100.93
   4   1  -8 1100.62  102.60
   4   1  -8 1178.22  100.92
  -4  -1   8 1019.05  103.09
  -4  -1   8 1106.26  100.26
  -4   1   9    0.03    4.24
  -4   1   9    0.19    2.25
   4  -1  -9   -0.01    3.51
   4  -1  -9   -0.99    3.06
   4   1  -9   -0.54    3.53
   4   1  -9    1.45    2.67
  -4  -1   9    7.29    4.34
  -4  -1   9    0.25    2.65
  -4   1  10  410.84   47.86
  -4   1  10  485.30   45.58
   4  -1 -10  455.84   47.99
   4  -1 -10  514.81   46.40
   4   1 -10  454.92   47.31
   4   1 -10  535.03   46.00
  -4  -1  10  387.30   47.33
  -4  -1  10  496.38   45.22
  -4   1  11  141.14   18.03
  -4   1  11  118.83   14.65
   4  -1 -11  131.33   17.74
   4  -1 -11   88.24   14.19
   4   1 -11  138.37   17.12
   4   1 -11  122.50   14.78
  -4  -1  11  134.22   17.70
  -4  -1  11  155.63   15.27
  -4   1  12  367.91   40.97
  -4   1  12  422.05   38.58
   4  -1 -12  437.48   41.84
   4  -1 -12  371.73   38.60
   4   1 -12  398.03   40.44
   4   1 -12  328.98   37.56
  -4  -1  12  406.64   41.67
  -4  -1  12  399.23   37.95
  -4   1  13   92.01   14.05
  -4   1  13   71.37   11.15
   4  -1 -13   88.23   14.20
   4  -1 -13   79.34   12.02
   4   1 -13   78.01   12.89
   4   1 -13   90.83   11.76
  -4  -1  13  111.30   15.24
  -4  -1  13   88.06   11.44
  -4   1  14   -0.92    4.00
  -4   1  14   -1.16    2.48
   4  -1 -14   -0.54    3.96
   4  -1 -14    1.90    3.50
   4   1 -14    1.79    4.00
   4   1 -14    1.44    2.94
  -4  -1  14    0.31    3.47
  -4  -1  14    0.40    2.36
  -4   1  15   34.06    8.39
  -4   1  15   30.62    6.56
   4  -1 -15   28.47    7.85
   4  -1 -15   31.49    7.21
   4   1 -15   31.58    7.71
   4   1 -15   22.07    5.59
  -4  -1  15   19.22    7.34
  -4  -1  15   22.19    5.41
  -4   1  16  205.46   28.18
  -4   1  16  258.68   26.85
   4  -1 -16  262.91   29.70
   4  -1 -16  235.33   27.18
   4   1 -16  205.75   27.55
   4   1 -16  267.48   27.07
  -4  -1  16  239.62   28.88
  -4  -1  16  271.56   26.57
  -4   1  17    2.73    3.95
  -4   1  17    0.40    2.83
   4  -1 -17    1.10    2.58
   4   1 -17   -0.11    3.39
   4   1 -17    0.24    2.15
  -4  -1  17    0.10    3.81
  -4  -1  17    0.67    2.35
  -4   1  18  260.16   31.37
  -4   1  18  282.18   29.36
   4  -1 -18  235.12   29.31
   4   1 -18  311.11   32.25
   4   1 -18  267.87   29.17
  -4  -1  18  267.54   31.48
  -4  -1  18  269.08   28.74
  -4   1  19   21.38    6.88
  -4   1  19   12.69    4.90
   4  -1 -19   16.79    5.91
   4   1 -19   25.50    6.94
   4   1 -19   17.09    5.48
  -4  -1  19   27.52    7.76
  -4  -1  19    8.77    3.93
  -4   1  20   20.91    7.78
  -4   1  20   28.95    6.89
   4  -1 -20   23.66    7.01
   4   1 -20   26.78    6.67
  -4  -1  20   19.30    6.87
  -4  -1  20   24.23    6.30
  -4   1  21    5.48    4.90
  -4   1  21   10.36    4.52
   4  -1 -21    8.55    4.84
   4   1 -21   13.27    5.09
  -4  -1  21    4.98    4.84
  -4  -1  21    5.13    3.67
  -4   1  22  185.33   23.37
   4  -1 -22  178.42   23.94
  -4  -1  22  242.60   26.71
  -4  -1  23   12.67    6.41
  -4  -1  24   14.27    6.70
  -4   1  25   13.39    6.77
  -4   1  26   73.26   13.78
  -4   1  27    0.36    3.92
  -4   1  28   36.85    9.68
  -4  -1  28   54.19   11.31
  -4   1  29   -1.66    4.72
  -4  -1  29   -0.65    3.22
  -4   1  30   -2.61    5.40
  -4  -1  30   -0.49    4.19
  -4   1  31   -0.60    3.05
  -4  -1  31    3.90    4.41
  -4   1  32   44.60   10.51
  -4  -1  32   23.40    8.02
  -4   1  33   -0.42    4.01
  -4  -1  33    1.03    4.00
  -4   1  34   -0.40    3.98
  -4  -1  34    2.51    4.40
  -4   1  35   -1.84    5.26
  -4   1  36   23.69    8.34
  -4   1  37    3.03    4.74
  -4   1  38   -2.56    5.56
  -4   2   1   92.59   11.78
  -4   2   1   66.23    8.44
   4  -2  -1   85.56   10.93
   4  -2  -1   62.38    8.42
   4   2  -1   69.58    8.74
   4   2  -1   82.48    9.88
  -4  -2   1   52.29    8.86
  -4  -2   1   72.60    9.72
  -4   2   2  163.15   20.54
  -4   2   2  173.76   18.13
   4  -2  -2  218.10   21.32
   4  -2  -2  189.93   18.74
   4   2  -2  147.00   18.04
   4   2  -2  172.86   18.85
  -4  -2   2  191.37   20.08
  -4  -2   2  203.64   19.59
  -4   2   3   24.21    6.73
  -4   2   3   17.48    3.74
   4  -2  -3    7.56    4.25
   4  -2  -3   29.84    5.01
   4   2  -3   20.26    4.10
   4   2  -3   22.23    4.49
  -4  -2   3    6.33    3.58
  -4  -2   3   20.72    4.68
  -4   2   4 1608.85  143.75
  -4   2   4 1551.81  139.97
   4  -2  -4 1561.27  142.86
   4  -2  -4 1717.52  141.01
   4   2  -4 1659.64  140.98
   4   2  -4 1498.04  140.10
  -4  -2   4 1339.26  141.34
  -4  -2   4 1627.08  140.65
  -4   2   5   43.35    8.86
  -4   2   5   35.36    5.90
   4  -2  -5   28.52    7.28
   4  -2  -5   49.72    7.24
   4   2  -5   40.11    6.93
   4   2  -5   39.42    6.28
  -4  -2   5   41.86    8.03
  -4  -2   5   39.03    6.37
  -4   2   6    5.52    4.54
  -4   2   6    8.37    3.21
   4  -2  -6    1.83    3.52
   4  -2  -6   11.11    3.84
   4   2  -6    3.39    2.77
   4   2  -6    5.89    2.75
  -4  -2   6   12.21    4.58
  -4  -2   6    8.66    3.29
  -4   2   7  304.36   30.90
  -4   2   7  265.72   26.64
   4  -2  -7  313.86   30.40
   4  -2  -7  231.80   26.72
   4   2  -7  299.25   28.15
   4   2  -7  231.91   25.98
  -4  -2   7  261.49   28.87
  -4  -2   7  273.33   26.49
  -4   2   8  598.79   61.90
  -4   2   8  658.39   59.03
   4  -2  -8  663.56   62.17
   4  -2  -8  708.37   60.08
   4   2  -8  609.61   59.84
   4   2  -8  647.70   58.65
  -4  -2   8  623.58   61.29
  -4  -2   8  562.25   57.98
  -4   2   9  141.80   21.63
  -4   2   9  207.19   20.47
   4  -2  -9  169.31   22.38
   4  -2  -9  196.63   20.94
   4   2  -9  200.67   21.61
   4   2  -9  173.88   19.61
  -4  -2   9  165.50   21.93
  -4  -2   9  214.16   20.03
  -4   2  10   52.18   10.53
  -4   2  10   62.71    9.03
   4  -2 -10   55.33   10.55
   4  -2 -10   55.78    9.32
   4   2 -10   43.73    9.12
   4   2 -10   66.72    8.81
  -4  -2  10   72.33   11.71
  -4  -2  10   57.03    8.19
  -4   2  11   54.66   10.27
  -4   2  11   55.82    8.62
   4  -2 -11   69.06   11.76
   4  -2 -11   50.48    8.96
   4   2 -11   52.16    9.55
   4   2 -11   46.78    7.86
  -4  -2  11   73.81   11.61
  -4  -2  11   49.86    7.81
  -4   2  12   -2.18    4.19
  -4   2  12   -0.40    1.90
   4  -2 -12   -1.05    3.77
   4  -2 -12    4.63    3.32
   4   2 -12    1.04    2.35
   4   2 -12    1.09    2.44
  -4  -2  12   -0.91    4.26
  -4  -2  12    1.72    2.46
  -4   2  13   12.38    5.74
  -4   2  13   16.65    5.29
   4  -2 -13    6.34    4.77
   4  -2 -13   16.79    5.55
   4   2 -13   10.13    4.87
   4   2 -13   18.14    4.72
  -4  -2  13   10.25    4.86
  -4  -2  13   22.54    4.81
  -4   2  14  678.60   67.04
  -4   2  14  698.95   64.37
   4  -2 -14  710.23   67.67
   4  -2 -14  598.76   64.45
   4   2 -14  621.12   65.13
   4   2 -14  724.08   63.90
  -4  -2  14  612.01   66.16
  -4  -2  14  729.50   63.59
  -4   2  15   44.35    9.63
  -4   2  15   39.26    7.93
   4  -2 -15   55.63   10.68
   4  -2 -15   37.30    8.51
   4   2 -15   35.43    8.32
   4   2 -15   37.83    7.32
  -4  -2  15   62.72   11.05
  -4  -2  15   46.94    7.56
  -4   2  16   16.62    6.03
  -4   2  16   19.03    5.50
   4  -2 -16    6.82    4.46
   4   2 -16   11.89    4.77
   4   2 -16   17.81    4.87
  -4  -2  16   14.63    6.00
  -4  -2  16   19.29    4.98
  -4   2  17    1.61    3.54
  -4   2  17    3.90    3.07
   4  -2 -17    1.78    3.31
   4   2 -17    1.44    3.86
   4   2 -17    1.37    2.63
  -4  -2  17    0.08    3.53
  -4  -2  17    3.29    3.22
  -4   2  18  115.61   17.23
  -4   2  18  101.42   14.77
   4  -2 -18  100.12   15.59
   4   2 -18  130.10   17.12
  -4  -2  18  104.50   16.33
  -4  -2  18  126.98   14.95
  -4   2  19   82.47   14.72
  -4   2  19  100.73   14.09
   4  -2 -19   71.62   13.62
   4   2 -19  112.52   15.67
  -4  -2  19  105.40   15.79
  -4  -2  19  108.73   13.65
  -4   2  20   36.68    8.95
  -4   2  20   34.49    7.61
   4  -2 -20   27.60    7.52
   4   2 -20   24.73    7.66
  -4  -2  20   36.30    9.19
  -4  -2  20   43.64    7.79
  -4   2  21   -0.47    3.15
   4  -2 -21   -0.95    4.21
  -4  -2  21    3.85    4.53
  -4  -2  21    0.35    2.62
  -4   2  22   10.12    4.93
   4  -2 -22    9.22    5.85
  -4  -2  22    4.15    4.74
  -4  -2  23    0.99    3.57
  -4   2  24  141.50   20.15
  -4  -2  24  122.33   18.75
  -4   2  25   17.16    7.56
  -4  -2  25   19.62    7.25
  -4   2  26   59.21   11.79
  -4  -2  26   35.21    9.67
  -4   2  27    5.92    5.72
  -4   2  28   29.00    8.50
  -4   2  29   27.46    9.18
  -4   2  30   50.04   11.76
  -4  -2  30   66.44   12.77
  -4   2  31    1.89    4.94
  -4  -2  31   -0.86    3.16
  -4   2  32   -1.67    4.09
  -4  -2  32   -2.64    4.85
  -4   2  33    5.50    5.54
  -4   2  34   30.77    9.60
  -4   2  35    4.78    4.66
  -4   2  36    2.20    5.59
  -4   2  37    0.46    4.40
  -4   2  38   -1.40    5.26
  -4   2  39    4.24    5.57
  -4   2  40   15.08    7.53
  -4   3   1   28.30    7.28
  -4   3   1   48.46    6.08
   4  -3  -1   38.00    7.64
   4  -3  -1   46.22    6.51
   4   3  -1   33.71    5.73
   4   3  -1   57.02    7.89
  -4  -3   1   34.15    6.49
  -4  -3   1   40.96    7.38
  -4   3   2  310.41   32.83
  -4   3   2  324.26   29.62
   4  -3  -2  329.38   32.56
   4  -3  -2  303.38   30.07
   4   3  -2  304.06   29.69
   4   3  -2  287.56   30.29
  -4  -3   2  280.48   30.36
  -4  -3   2  325.26   31.12
  -4   3   3    5.96    4.60
  -4   3   3   12.91    3.31
   4  -3  -3   11.00    5.14
   4  -3  -3   17.07    3.97
   4   3  -3   10.81    3.10
   4   3  -3    9.77    3.57
  -4  -3   3   10.63    4.15
  -4  -3   3    8.82    4.06
  -4   3   4   16.64    5.68
  -4   3   4   21.28    4.13
   4  -3  -4    6.98    4.04
   4  -3  -4   12.56    4.07
   4   3  -4   11.98    3.49
   4   3  -4   19.09    4.31
  -4  -3   4    9.73    3.87
  -4  -3   4   12.28    3.82
  -4   3   5   26.03    7.10
  -4   3   5   26.74    5.11
   4  -3  -5   25.01    7.02
   4  -3  -5   34.21    6.21
   4   3  -5   32.68    5.39
   4   3  -5   30.64    5.50
  -4  -3   5   33.34    6.77
  -4  -3   5   30.72    5.75
  -4   3   6   56.30   10.63
  -4   3   6   65.14    8.50
   4  -3  -6   32.22    8.79
   4  -3  -6   75.06    9.52
   4   3  -6   44.42    7.62
   4   3  -6   72.75    8.50
  -4  -3   6   62.68    9.74
  -4  -3   6   57.54    8.06
  -4   3   7  400.20   41.65
  -4   3   7  354.48   38.23
   4  -3  -7  382.97   41.35
   4  -3  -7  339.95   38.71
   4   3  -7  460.13   39.49
   4   3  -7  448.31   38.56
  -4  -3   7  413.41   40.80
  -4  -3   7  406.50   38.48
  -4   3   8   70.97   12.68
  -4   3   8  102.73   11.49
   4  -3  -8   77.60   13.15
   4  -3  -8   79.20   11.51
   4   3  -8   80.89   11.09
   4   3  -8   81.09   10.38
  -4  -3   8   82.43   12.43
  -4  -3   8   87.16   10.57
  -4   3   9   -0.89    4.11
  -4   3   9   -0.44    2.81
   4  -3  -9    2.35    3.76
   4  -3  -9    0.80    3.38
   4   3  -9   -0.86    2.50
   4   3  -9    0.37    2.42
  -4  -3   9    2.69    3.94
  -4  -3   9    0.16    1.95
  -4   3  10  190.00   22.45
  -4   3  10  158.94   19.28
   4  -3 -10  195.88   22.94
   4  -3 -10  195.42   20.70
   4   3 -10  177.21   19.89
   4   3 -10  181.90   18.91
  -4  -3  10  141.88   20.42
  -4  -3  10  168.83   18.53
  -4   3  11  380.84   36.48
  -4   3  11  299.50   32.18
   4  -3 -11  393.69   37.04
   4  -3 -11  325.37   33.58
   4   3 -11  321.15   32.99
   4   3 -11  272.88   31.10
  -4  -3  11  310.08   34.36
  -4  -3  11  333.15   31.55
  -4   3  12  282.12   31.17
  -4   3  12  271.21   28.15
   4  -3 -12  245.37   30.28
   4  -3 -12  244.81   28.64
   4   3 -12  267.82   28.66
   4   3 -12  272.44   27.20
  -4  -3  12  220.78   29.16
  -4  -3  12  305.75   27.44
  -4   3  13   76.13   13.20
  -4   3  13   88.31   11.72
   4  -3 -13   74.70   13.17
   4  -3 -13   64.47   11.51
   4   3 -13   75.23   11.80
  -4  -3  13   86.28   13.44
  -4  -3  13   88.59   10.71
  -4   3  14    0.86    3.01
  -4   3  14    0.23    2.94
   4  -3 -14    2.27    5.54
   4  -3 -14    4.43    3.60
   4   3 -14    5.06    3.93
  -4  -3  14    7.86    4.85
  -4  -3  14   10.59    3.49
  -4   3  15   28.62    8.45
  -4   3  15   51.36    8.44
   4  -3 -15   42.01    8.55
   4   3 -15   27.59    7.04
  -4  -3  15   26.20    7.57
  -4  -3  15   36.11    6.50
  -4   3  16  237.55   28.53
  -4   3  16  232.16   26.26
   4  -3 -16  243.57   27.68
   4   3 -16  266.73   27.68
  -4  -3  16  169.01   26.39
  -4  -3  16  276.96   25.67
  -4   3  17    5.33    5.33
  -4   3  17   17.64    5.20
   4  -3 -17   21.33    6.59
   4   3 -17   21.19    6.19
  -4  -3  17   18.98    6.49
  -4  -3  17    6.56    3.62
  -4   3  18   59.97   11.64
  -4   3  18   50.78    9.28
   4  -3 -18   34.10    8.69
   4   3 -18   65.09   10.74
   4   3 -18   39.76    7.89
  -4  -3  18   47.17    9.82
  -4  -3  18   51.02    8.39
  -4   3  19    6.64    4.39
   4  -3 -19   -0.60    4.46
   4   3 -19    4.17    3.32
  -4  -3  19    7.34    4.83
  -4  -3  19    5.75    3.46
  -4   3  20   11.92    5.00
   4  -3 -20   13.85    6.15
   4   3 -20    5.78    4.61
   4   3 -20   18.73    5.03
  -4  -3  20    8.41    5.31
  -4  -3  20   17.95    5.02
  -4   3  21   47.40    9.37
   4  -3 -21   26.92    8.29
   4   3 -21   40.22    9.31
  -4  -3  21   39.33    9.32
  -4   3  22   77.67   13.57
  -4   3  22   56.90   10.96
   4  -3 -22   63.89   12.24
  -4  -3  22   51.49   11.05
  -4   3  23   29.33    9.21
   4  -3 -23   32.15    8.41
  -4  -3  23   16.06    6.89
  -4   3  24    0.29    5.52
  -4  -3  24   14.55    5.99
  -4   3  25   26.38    8.22
  -4  -3  25    5.01    5.01
  -4   3  26   61.14   13.17
  -4  -3  26   64.67   12.31
  -4   3  27   12.98    7.52
  -4  -3  27    8.38    5.76
  -4   3  28   55.62   12.10
  -4   3  29    7.69    6.22
  -4   3  30    9.38    6.13
  -4   3  31   -2.45    5.09
  -4   3  32   23.92    8.73
  -4   3  33   -1.15    4.78
  -4   3  34    4.36    5.63
  -4   3  35   -0.88    5.56
  -4   3  36    0.41    5.58
  -4   3  37   -2.40    5.15
  -4   3  38    3.62    4.94
  -4   3  39   -2.62    5.29
  -4   3  40   -0.80    4.46
  -4   3  41    0.96    5.01
  -4   3  42   -0.04    3.57
  -4   4   1   66.46   10.40
  -4   4   1   57.24    7.57
   4  -4  -1   58.94   10.17
   4  -4  -1   65.71    8.46
   4   4  -1   54.73    7.77
   4   4  -1   64.55    9.47
   4   4  -1   83.06   11.45
  -4  -4   1   52.60    8.07
  -4  -4   1   54.53    9.12
  -4   4   2   94.07   15.39
  -4   4   2  120.93   13.66
   4  -4  -2  150.02   17.12
   4  -4  -2  151.92   15.10
   4   4  -2  115.41   13.63
   4   4  -2  134.75   15.12
   4   4  -2  141.90   17.00
  -4  -4   2  118.14   14.31
  -4  -4   2  138.46   15.72
  -4   4   3   61.78   10.50
  -4   4   3   59.55    7.93
   4  -4  -3   50.73    9.95
   4  -4  -3   60.62    8.70
   4   4  -3   62.47    7.93
   4   4  -3   57.18    8.42
  -4  -4   3   51.71    8.35
  -4  -4   3   69.08    9.55
  -4   4   4  261.82   30.08
  -4   4   4  277.85   27.52
   4  -4  -4  297.88   28.62
   4   4  -4  292.71   27.45
   4   4  -4  277.41   27.98
  -4  -4   4  263.16   28.38
  -4  -4   4  266.28   28.32
  -4   4   5    3.28    3.82
  -4   4   5    7.91    3.22
   4  -4  -5    5.68    4.97
   4  -4  -5    6.49    3.71
   4   4  -5    9.09    3.19
   4   4  -5    9.65    3.55
  -4  -4   5    3.69    3.54
  -4  -4   5    7.92    4.10
  -4   4   6  106.11   14.02
  -4   4   6   86.54   10.61
   4  -4  -6   77.83   12.76
   4  -4  -6   54.00   10.15
   4   4  -6   88.54   10.21
   4   4  -6   81.11   10.20
  -4  -4   6  102.44   12.28
  -4  -4   6   69.91   10.33
  -4   4   7    6.21    4.33
  -4   4   7    3.55    3.16
   4  -4  -7    8.13    5.00
   4  -4  -7    5.84    4.33
   4   4  -7    2.19    2.43
   4   4  -7    7.55    2.97
  -4  -4   7    2.41    3.02
  -4  -4   7   11.19    3.85
  -4   4   8   80.38   13.57
  -4   4   8   98.86   11.71
   4  -4  -8   84.01   13.50
   4  -4  -8   90.60   12.40
   4   4  -8   84.07   10.87
   4   4  -8   76.30   10.27
  -4  -4   8   85.37   12.55
  -4  -4   8   93.70   11.37
  -4   4   9  291.34   33.24
  -4   4   9  308.25   30.98
   4  -4  -9  272.43   33.26
   4  -4  -9  284.43   31.59
   4   4  -9  320.92   30.55
  -4  -4   9  295.23   32.34
  -4  -4   9  324.88   30.52
  -4   4  10  250.47   27.82
  -4   4  10  225.17   24.59
   4  -4 -10  228.50   27.43
   4  -4 -10  224.39   25.69
   4   4 -10  234.87   24.43
  -4  -4  10  242.12   26.52
  -4  -4  10  223.42   23.83
  -4   4  11   46.12    9.25
  -4   4  11   25.56    5.96
   4  -4 -11   37.90    8.50
   4  -4 -11   21.83    6.65
   4   4 -11   34.93    6.24
  -4  -4  11   15.97    6.12
  -4  -4  11   22.58    5.01
  -4   4  12   30.92    8.16
  -4   4  12   37.48    7.29
   4  -4 -12   74.61   11.91
   4  -4 -12   31.05    7.83
   4   4 -12   43.41    7.54
  -4  -4  12   33.79    8.45
  -4  -4  12   41.03    6.61
  -4   4  13  103.91   15.55
  -4   4  13  104.68   13.28
   4  -4 -13   71.38   13.07
   4   4 -13   92.76   12.62
  -4  -4  13   98.95   14.65
  -4  -4  13   99.02   11.92
  -4   4  14  276.72   31.28
  -4   4  14  242.22   28.30
   4  -4 -14  285.04   30.53
   4   4 -14  296.71   29.01
   4   4 -14  244.48   26.99
  -4  -4  14  275.53   30.63
  -4  -4  14  272.39   27.32
  -4   4  15   79.27   13.80
  -4   4  15   76.97   12.03
   4  -4 -15   59.81   11.99
   4   4 -15  109.88   13.32
   4   4 -15  103.52   11.69
  -4  -4  15   69.71   13.22
  -4  -4  15   91.02   11.26
  -4   4  16   28.54    7.90
  -4   4  16   20.71    5.98
   4  -4 -16   30.86    7.34
   4   4 -16   22.85    6.06
   4   4 -16   20.59    5.12
  -4  -4  16   39.21    8.52
  -4  -4  16   16.42    4.56
  -4   4  17    2.70    4.70
  -4   4  17    5.16    3.34
   4  -4 -17   -1.08    3.57
   4   4 -17    5.76    3.52
   4   4 -17    1.99    2.65
  -4  -4  17   -1.71    4.11
  -4  -4  17    4.13    2.91
  -4   4  18   99.15   13.84
   4  -4 -18  106.11   15.38
   4   4 -18   87.40   13.55
   4   4 -18   92.45   12.17
  -4  -4  18   73.80   13.82
  -4   4  19   54.86   10.25
   4  -4 -19   39.28   10.07
   4   4 -19   79.91   11.78
   4   4 -19   52.06    8.78
  -4  -4  19   71.78   12.27
  -4   4  20   42.74    8.99
   4  -4 -20   40.87   10.12
   4   4 -20   45.26    9.09
  -4  -4  20   52.29   10.44
  -4   4  21   30.12    8.77
  -4   4  21    4.55    4.25
   4  -4 -21   13.94    6.56
   4   4 -21   24.64    6.74
  -4  -4  21   27.88    7.64
  -4   4  22    4.53    5.54
  -4   4  22    2.30    4.26
   4  -4 -22    4.94    5.41
   4   4 -22   -1.05    4.26
  -4  -4  22    7.25    5.02
  -4   4  23   20.22    7.24
  -4   4  23   36.42    8.28
   4  -4 -23   12.15    6.45
   4   4 -23   17.03    6.42
  -4  -4  23   21.20    7.22
  -4   4  24   85.02   14.79
  -4  -4  24   78.43   14.11
  -4   4  25   51.85   11.65
  -4  -4  25   51.90   10.91
  -4   4  26   42.75   10.70
  -4  -4  26   61.07   11.50
  -4   4  27    1.74    4.86
  -4  -4  27   -0.02    3.45
  -4   4  28   36.30    9.81
  -4  -4  28   24.16    7.57
  -4   4  29   10.90    6.34
  -4   4  30   -0.44    4.50
  -4   4  31    4.05    5.45
  -4   4  32    1.27    4.64
  -4   4  33    0.01    4.02
  -4   4  34    6.36    6.21
  -4   4  35    5.12    6.21
  -4   4  36    3.89    6.07
  -4   4  37   -1.72    5.49
  -4   4  38   -1.09    5.53
  -4   4  39   -0.68    4.94
  -4   4  40    0.60    5.30
  -4   4  41    0.87    4.93
  -4   4  42   -0.18    5.24
  -4   5   1   86.29   12.21
  -4   5   1   78.18    9.42
   4  -5  -1   59.98   11.15
   4  -5  -1   84.40   10.47
   4   5  -1   86.58    9.94
   4   5  -1   83.81   11.51
   4   5  -1   93.27   12.99
  -4  -5   1   70.69   10.03
  -4  -5   1   73.09   11.71
  -4   5   2  315.66   31.52
  -4   5   2  273.96   27.98
   4  -5  -2  294.85   31.35
   4  -5  -2  265.22   28.82
   4   5  -2  300.65   28.32
   4   5  -2  283.38   29.57
   4   5  -2  333.23   32.08
  -4  -5   2  288.17   28.83
  -4  -5   2  267.45   30.11
  -4   5   3  174.80   21.32
  -4   5   3  195.03   18.90
   4  -5  -3  139.87   20.43
   4  -5  -3  170.75   19.37
   4   5  -3  187.39   18.63
   4   5  -3  177.46   19.68
   4   5  -3  176.70   21.31
  -4  -5   3  181.44   19.34
  -4  -5   3  177.37   20.29
  -4   5   4   44.81    8.58
  -4   5   4   20.65    4.43
   4  -5  -4   22.82    6.60
   4  -5  -4   13.70    4.85
   4   5  -4   27.07    4.71
   4   5  -4   21.94    4.72
   4   5  -4   14.13    5.80
  -4  -5   4   22.58    5.21
  -4  -5   4   20.51    5.53
  -4   5   5   37.23    8.40
  -4   5   5   45.94    6.93
   4  -5  -5   37.66    8.49
   4  -5  -5   36.30    7.08
   4   5  -5   30.32    5.67
   4   5  -5   46.34    6.84
   4   5  -5   44.69    8.69
  -4  -5   5   33.12    6.54
  -4  -5   5   41.84    7.56
  -4   5   6   64.85   11.15
  -4   5   6   83.38   10.03
   4  -5  -6   66.28   11.55
   4  -5  -6   54.56    9.67
   4   5  -6   67.19    8.75
   4   5  -6   52.90    8.63
   4   5  -6   69.08   11.04
  -4  -5   6   76.90   10.55
  -4  -5   6   91.79   10.94
  -4   5   7  170.89   23.18
  -4   5   7  216.40   21.50
   4  -5  -7  205.15   24.24
   4  -5  -7  211.48   22.58
   4   5  -7  176.48   19.95
   4   5  -7  176.71   20.19
   4   5  -7  201.45   22.81
  -4  -5   7  203.18   22.19
  -4  -5   7  223.36   21.94
  -4   5   8   33.53    8.44
  -4   5   8   37.23    6.73
   4  -5  -8   30.98    8.07
   4  -5  -8   27.71    7.04
   4   5  -8   28.69    5.26
  -4  -5   8   33.37    6.91
  -4  -5   8   31.40    6.11
  -4   5   9   23.75    7.01
  -4   5   9   22.32    5.11
   4  -5  -9   24.31    7.08
   4  -5  -9   23.21    5.96
   4   5  -9   23.50    4.64
  -4  -5   9   24.52    6.33
  -4  -5   9   17.52    4.70
  -4   5  10   22.68    6.81
  -4   5  10   21.60    5.54
   4  -5 -10   15.91    6.46
   4  -5 -10   26.84    7.04
   4   5 -10   26.40    4.98
  -4  -5  10   19.11    6.18
  -4  -5  10   20.50    5.08
  -4   5  11  248.13   28.83
  -4   5  11  244.68   26.26
   4  -5 -11  258.48   27.84
   4   5 -11  216.78   24.54
   4   5 -11  273.85   25.18
  -4  -5  11  264.69   28.01
  -4  -5  11  222.60   24.92
  -4   5  12  301.65   32.27
  -4   5  12  279.07   29.33
   4  -5 -12  302.52   31.24
   4   5 -12  272.50   27.99
   4   5 -12  260.04   27.46
  -4  -5  12  300.74   31.13
  -4  -5  12  252.59   27.76
  -4   5  13   29.57    8.69
  -4   5  13   48.23    8.51
   4  -5 -13   47.76    9.38
   4   5 -13   46.65    7.49
   4   5 -13   41.49    6.86
  -4  -5  13   49.45    9.48
  -4   5  14   20.62    6.98
  -4   5  14   15.32    5.13
   4  -5 -14   28.42    7.41
   4   5 -14   23.32    5.18
   4   5 -14   15.89    4.32
  -4  -5  14   24.41    6.75
  -4   5  15  118.75   16.32
  -4   5  15   96.26   13.72
   4  -5 -15   93.80   14.76
   4   5 -15   77.34   12.09
   4   5 -15  101.50   12.11
  -4  -5  15  103.76   15.05
  -4   5  16   86.57   14.05
   4  -5 -16  128.95   17.38
   4   5 -16  112.24   14.29
   4   5 -16  119.03   13.57
  -4  -5  16  112.59   16.41
  -4   5  17   70.31   11.81
   4  -5 -17   76.27   13.44
   4   5 -17   85.07   11.77
   4   5 -17   71.21   10.37
  -4  -5  17   94.02   14.11
  -4   5  18  119.12   16.62
   4  -5 -18  101.30   17.49
   4   5 -18  110.15   15.33
   4   5 -18  134.82   14.99
  -4  -5  18  153.67   19.08
  -4   5  19   -0.43    4.50
  -4   5  19   -1.54    3.56
   4  -5 -19   -0.06    4.77
   4   5 -19   -0.84    2.81
  -4  -5  19    4.38    4.07
  -4   5  20   -0.01    2.94
  -4   5  20    0.58    3.05
   4  -5 -20    2.02    3.82
   4   5 -20    1.10    3.08
  -4  -5  20    0.16    4.05
  -4   5  21    8.57    6.16
  -4   5  21   29.94    7.11
   4  -5 -21   16.27    7.89
   4   5 -21   30.73    7.07
  -4  -5  21   15.65    6.75
  -4   5  22   89.48   15.80
  -4   5  22   94.86   14.70
   4  -5 -22   78.76   15.23
   4   5 -22   94.04   14.04
  -4  -5  22  102.24   15.50
  -4   5  23   18.20    6.92
  -4   5  23    8.32    5.42
   4  -5 -23   12.87    6.44
  -4  -5  23    1.25    4.07
  -4   5  24    2.09    5.29
  -4  -5  24    1.61    3.54
  -4   5  25   -2.13    3.54
  -4  -5  25    0.17    3.82
  -4   5  26   23.63    8.05
  -4  -5  26   19.08    6.83
  -4   5  27   37.97   10.40
  -4   5  28   25.55    8.25
  -4   5  29   11.12    6.64
  -4   5  30    2.84    5.24
  -4   5  31    8.53    5.72
  -4   5  32    8.96    5.92
  -4   5  33    9.52    5.98
  -4   5  34    5.41    5.59
  -4   5  35   -2.57    4.88
  -4   5  36    1.87    6.54
  -4   5  37    5.30    6.35
  -4   5  38    3.08    5.93
  -4   5  39    1.28    5.26
  -4   5  40   -0.25    3.76
  -4   6   1   63.50    9.61
  -4   6   1   31.95    5.76
   4  -6  -1   30.94    7.74
   4  -6  -1   61.64    8.23
   4   6  -1   34.42    7.45
   4   6  -1   47.13    8.54
  -4  -6   1   45.86    7.08
  -4  -6   1   48.26    7.12
  -4   6   2   70.40   11.20
  -4   6   2   71.50    9.09
   4  -6  -2   75.61   11.82
   4  -6  -2   76.87   10.35
   4   6  -2   60.05   10.17
   4   6  -2   66.26   11.33
  -4  -6   2   62.45    9.30
  -4  -6   2   79.22    9.67
  -4  -6   2   74.57   11.38
  -4   6   3   78.70   12.08
  -4   6   3   68.50    9.40
   4  -6  -3   75.39   12.06
   4  -6  -3   75.75   10.54
   4   6  -3   66.10    9.01
   4   6  -3   76.26   10.80
   4   6  -3  105.74   12.95
  -4  -6   3   68.56    9.79
  -4  -6   3   75.24    9.55
  -4  -6   3   68.16   10.98
  -4   6   4  104.39   16.48
  -4   6   4  138.99   15.00
   4  -6  -4   97.00   16.25
   4  -6  -4  151.81   16.60
   4   6  -4  123.90   14.26
   4   6  -4  132.88   15.47
   4   6  -4  163.09   17.59
  -4  -6   4  127.47   15.09
  -4  -6   4  139.97   16.75
  -4   6   5   83.33   12.90
  -4   6   5   77.97   10.52
   4  -6  -5   66.94   12.23
   4  -6  -5   94.99   12.43
   4   6  -5   82.90   10.03
   4   6  -5   88.15   11.11
   4   6  -5   90.16   12.64
  -4  -6   5   75.82   10.78
  -4  -6   5   79.68   11.74
  -4   6   6   48.19    9.21
  -4   6   6   34.80    6.43
   4  -6  -6   25.54    7.45
   4  -6  -6   33.66    7.31
   4   6  -6   38.29    5.90
  -4  -6   6   38.88    7.01
  -4  -6   6   37.03    7.19
  -4   6   7   -0.84    3.78
  -4   6   7   -0.08    2.65
   4  -6  -7    4.30    4.52
   4  -6  -7   -0.27    3.23
   4   6  -7    1.26    1.88
   4   6  -7   -0.17    2.62
  -4  -6   7   -1.02    2.66
  -4  -6   7   -0.18    3.05
  -4   6   8  239.85   27.83
  -4   6   8  248.37   25.54
   4  -6  -8  257.38   28.73
   4  -6  -8  221.31   26.42
   4   6  -8  243.48   24.15
  -4  -6   8  218.50   25.68
  -4  -6   8  250.46   25.88
  -4   6   9  318.37   34.98
  -4   6   9  297.94   31.99
   4  -6  -9  362.14   36.17
   4  -6  -9  369.36   34.68
   4   6  -9  313.31   30.64
   4   6  -9  309.65   30.76
  -4  -6   9  304.71   32.78
  -4  -6   9  284.66   31.75
  -4   6  10    5.73    4.80
  -4   6  10    2.87    3.32
   4  -6 -10    6.77    4.52
   4   6 -10    4.91    2.31
   4   6 -10    4.73    2.72
  -4  -6  10    5.43    3.65
  -4  -6  10    2.07    2.50
  -4   6  11    0.69    4.27
  -4   6  11    0.69    2.13
   4  -6 -11    1.13    2.61
   4   6 -11   -0.02    1.75
   4   6 -11    2.43    2.08
  -4  -6  11    1.29    3.36
  -4   6  12    2.61    3.56
   4  -6 -12    1.57    4.37
   4   6 -12    4.73    2.37
   4   6 -12    2.15    2.09
  -4  -6  12    2.64    3.63
  -4   6  13  121.03   17.41
   4  -6 -13   94.40   15.67
   4   6 -13  116.25   13.33
   4   6 -13  128.49   13.70
  -4  -6  13   98.27   15.27
  -4   6  14  107.88   15.98
   4  -6 -14   95.86   14.76
   4   6 -14   96.98   11.29
   4   6 -14   70.34   10.38
  -4  -6  14   84.36   13.40
   4  -6 -15   76.80   13.39
   4   6 -15   89.92   10.74
   4   6 -15   65.09    9.70
  -4  -6  15   87.31   13.33
   4  -6 -16   45.78    9.69
   4   6 -16   39.30    6.49
   4   6 -16   26.08    5.42
  -4  -6  16   37.32    8.36
  -4  -6  16   22.70    5.49
  -4   6  17    0.47    3.94
   4  -6 -17    1.55    4.58
   4   6 -17    3.19    2.81
  -4  -6  17   -0.92    3.39
  -4  -6  17    1.55    2.08
  -4   6  18   64.62   12.52
   4  -6 -18   50.09   11.31
   4   6 -18   47.63    8.35
  -4  -6  18   57.23   10.83
  -4   6  19   57.20   12.39
   4  -6 -19   48.87   11.66
   4   6 -19   74.11   10.12
  -4  -6  19   51.00   10.88
  -4   6  20   17.80    8.38
   4  -6 -20   15.14    7.12
   4   6 -20   39.22    6.81
  -4  -6  20   10.84    5.40
  -4   6  21   16.70    7.70
   4  -6 -21   16.65    7.12
  -4  -6  21   19.85    7.32
  -4   6  22    3.92    5.21
   4  -6 -22    2.52    5.57
  -4  -6  22    0.13    3.87
  -4   6  23   10.86    6.22
   4  -6 -23    9.36    5.74
  -4  -6  23   10.07    5.45
[truncated: 815,077 more chars]
