# Supplementary material for: LED-pump-X-ray-multiprobe crystallography for sub-second timescales
Source: Commun Chem. 2022 Aug 26;5:102. doi: 10.1038/s42004-022-00716-1 (PMC9814726; doi:10.1038/s42004-022-00716-1)
Supplement: Supplementary file 10 — Supplementary Data 1 [file 42004_2022_716_MOESM10_ESM.zip › CIFs/0-4s_282K/282K_0-4s_t9_decay.cif]

data_global

# SUBMISSION DETAILS
 
_publ_contact_author_name       'Hatcher, Lauren'
_publ_contact_author_address
;
School of Chemistry
Cardiff University
Main Building
Park Place 
Cardiff
CF10 3AT
United Kingdom
;
_publ_contact_author_email       'HatcherL1@cardiff.ac.uk'
_publ_requested_category          FM
_publ_section_comment
; 
?
;
_publ_section_references
;
Diamond General Data Aquisition (GDA) software: http://www.opengda.org/

XIA2: Winter, G. (2010) J. Appl. Cryst. 43, 186-190.
POINTLESS: Evans, P. (2006) Acta Cryst. D62, 72-82.
AIMLESS: Evans, P. R. and Murshudov, G. N. (2013) Acta Cryst. D69, 1204-1214.
DIALS: Winter, G., et al. Acta Cryst. (2018) D74, 85-97.
CCP4: Winn, M. D. et al. (2011) Acta Cryst. D67, 235-242.
   
SHELXL: Sheldrick G. M. (2015). Acta Cryst. C71, 3-8.
SHELXT:	Sheldrick, G. M. (2015). Acta Cryst. A71, 3-8.
 
OLEX2: Dolomanov, O.V.; Bourhis, L.J.; Gildea, R.J.; Howard, J.A.K.; Puschmann,
 H., OLEX2: A complete structure solution, refinement and analysis program 
 (2009). J. Appl. Cryst., 42, 339-341.

MERCURY: Macrae, C. F., Bruno, I. J., Chisholm, J. A., Edgington,
P. R., McCabe, P., Pidcock, E., Rodriguez-Monge, L., Taylor, R.,
van de Streek, J. & Wood, P. A. (2008). J. Appl. Cryst. 41, 466-470.
;

####
 
data_282K_0-4s_t9_decay
 
_audit_creation_method            'SHELXL-2018/3'
_shelx_SHELXL_version_number      '2018/3'
_chemical_name_systematic         
;
Nitro-(N,N,N',N'-tetrabutyldiethylenetriamine)palladium(II)
tetraphenylborate, tetrahydrofuran solvate
;
_chemical_name_common             ?
_chemical_melting_point           ?
_chemical_formula_moiety          
;
C20 H45 N4 O2 Pd, C24 H20 B, C4 H8 O
;
_chemical_formula_sum            'C48 H73 B N4 O3 Pd' 
_chemical_formula_weight          871.31

loop_
 _atom_type_symbol
 _atom_type_description
 _atom_type_scat_dispersion_real
 _atom_type_scat_dispersion_imag
 _atom_type_scat_source
 'C'  'C'   0.0010   0.0010
 'International Tables Vol C Tables 4.2.6.8 and 6.1.1.4'
 'H'  'H'   0.0000   0.0000
 'International Tables Vol C Tables 4.2.6.8 and 6.1.1.4'
 'B'  'B'   0.0000   0.0000
 'International Tables Vol C Tables 4.2.6.8 and 6.1.1.4'
 'N'  'N'   0.0030   0.0020
 'International Tables Vol C Tables 4.2.6.8 and 6.1.1.4'
 'O'  'O'   0.0050   0.0030
 'International Tables Vol C Tables 4.2.6.8 and 6.1.1.4'
 'Pd'  'Pd'  -2.5040   0.6150
 'International Tables Vol C Tables 4.2.6.8 and 6.1.1.4'
 
_space_group_crystal_system       monoclinic
_space_group_IT_number            14
_space_group_name_H-M_alt         'P 21/n'
_space_group_name_Hall            '-P 2yn'
 
_shelx_space_group_comment
;
The symmetry employed for this shelxl refinement is uniquely defined
by the following loop, which should always be used as a source of
symmetry information in preference to the above space-group names.
They are only intended as comments.
;
 
loop_
 _space_group_symop_operation_xyz
 'x, y, z'
 '-x+1/2, y+1/2, -z+1/2'
 '-x, -y, -z'
 'x-1/2, -y-1/2, z-1/2'
 
_cell_length_a                    11.6899(7)
_cell_length_b                    13.6071(8)
_cell_length_c                    30.2249(16)
_cell_angle_alpha                 90
_cell_angle_beta                  93.276(5)
_cell_angle_gamma                 90
_cell_volume                      4799.9(5)
_cell_formula_units_Z             4
_cell_measurement_temperature     282(2)
_cell_measurement_reflns_used     7885
_cell_measurement_theta_max       19.899163994
_cell_measurement_theta_min       1.23448830355
 
_exptl_crystal_description        Plate
_exptl_crystal_colour             Yellow
_exptl_crystal_density_meas       ?
_exptl_crystal_density_method     ?
_exptl_crystal_density_diffrn     1.206          
_exptl_crystal_F_000              1856
_exptl_transmission_factor_min    ?
_exptl_transmission_factor_max    ?
_exptl_crystal_size_max           0.100
_exptl_crystal_size_mid           0.100
_exptl_crystal_size_min           0.050
_exptl_absorpt_coefficient_mu     0.201
_shelx_estimated_absorpt_T_min    0.980
_shelx_estimated_absorpt_T_max    0.990
_exptl_absorpt_correction_T_min   0.993735704773
_exptl_absorpt_correction_T_max   1.0
_exptl_absorpt_correction_type    empirical
_exptl_absorpt_process_details    
;
CCP4 7.0.057: AIMLESS, version 0.7.1 : 27/03/18
Scaling & analysis of unmerged intensities, absorption correction using spherical harmonics
;
_exptl_absorpt_special_details    ?
_diffrn_ambient_temperature       282(2)
_diffrn_radiation_wavelength      0.534
_diffrn_measurement_device_type   'Photon counting pixel array'
_diffrn_radiation_type            Synchrotron
_diffrn_measurement_method        'shutterless scans'
_diffrn_radiation_source          'Diamond Light Source Beamline I19-2'
_diffrn_radiation_monochromator   'Silicon 111'
_diffrn_detector_area_resol_mean  ?
_diffrn_reflns_number             32735
_diffrn_reflns_av_unetI/netI      0.1075
_diffrn_reflns_av_R_equivalents   0.0974
_diffrn_reflns_limit_h_min        -14
_diffrn_reflns_limit_h_max        14
_diffrn_reflns_limit_k_min        -17
_diffrn_reflns_limit_k_max        16
_diffrn_reflns_limit_l_min        -31
_diffrn_reflns_limit_l_max        37
_diffrn_reflns_theta_min          1.233
_diffrn_reflns_theta_max          19.496
_diffrn_reflns_theta_full         18.687
_diffrn_measured_fraction_theta_max   0.991
_diffrn_measured_fraction_theta_full  0.993
_diffrn_reflns_Laue_measured_fraction_max    0.991
_diffrn_reflns_Laue_measured_fraction_full   0.993
_diffrn_reflns_point_group_measured_fraction_max   0.991
_diffrn_reflns_point_group_measured_fraction_full  0.993
_reflns_number_total              9726
_reflns_number_gt                 4960
_reflns_threshold_expression      'I > 2\s(I)'
_reflns_Friedel_coverage          0.000
_reflns_Friedel_fraction_max      .
_reflns_Friedel_fraction_full     .
 
_reflns_special_details
;
 Reflections were merged by SHELXL according to the crystal
 class for the calculation of statistics and refinement.
 
 _reflns_Friedel_fraction is defined as the number of unique
 Friedel pairs measured divided by the number that would be
 possible theoretically, ignoring centric projections and
 systematic absences.
;
 
_computing_data_collection        'Diamond GDA (http://www.opengda.org/)'
_computing_cell_refinement        'DIALS (Winter, 2018)'
_computing_data_reduction         'XIA2 (Winter 2010)'
_computing_structure_solution     'SHELXT (Sheldrick, 2015)'
_computing_structure_refinement   'SHELXL (Sheldrick, 2015)'
_computing_molecular_graphics     'OLEX2 (Dolomanov et al., 2009)'
_computing_publication_material   'MERCURY (Macrae et al., 2008)'
_refine_special_details           ?
_refine_ls_structure_factor_coef  Fsqd
_refine_ls_matrix_type            full
_refine_ls_weighting_scheme       calc
_refine_ls_weighting_details
'w=1/[\s^2^(Fo^2^)+(0.0519P)^2^] where P=(Fo^2^+2Fc^2^)/3'
_atom_sites_solution_primary      ?
_atom_sites_solution_secondary    ?
_atom_sites_solution_hydrogens    geom
_refine_ls_hydrogen_treatment     constr
_refine_ls_extinction_method      none
_refine_ls_extinction_coef        .
_refine_ls_number_reflns          9726
_refine_ls_number_parameters      538
_refine_ls_number_restraints      491
_refine_ls_R_factor_all           0.1126
_refine_ls_R_factor_gt            0.0573
_refine_ls_wR_factor_ref          0.1383
_refine_ls_wR_factor_gt           0.1181
_refine_ls_goodness_of_fit_ref    0.881
_refine_ls_restrained_S_all       0.885
_refine_ls_shift/su_max           0.001
_refine_ls_shift/su_mean          0.000
 
loop_
 _atom_site_label
 _atom_site_type_symbol
 _atom_site_fract_x
 _atom_site_fract_y
 _atom_site_fract_z
 _atom_site_U_iso_or_equiv
 _atom_site_adp_type
 _atom_site_occupancy
 _atom_site_site_symmetry_order  
 _atom_site_calc_flag
 _atom_site_refinement_flags_posn
 _atom_site_refinement_flags_adp
 _atom_site_refinement_flags_occupancy
 _atom_site_disorder_assembly
 _atom_site_disorder_group
Pd1 Pd 0.33951(3) 0.77514(2) 0.34656(2) 0.05469(14) Uani 1 1 d D . . . .
N2 N 0.3454(3) 0.9278(2) 0.33755(10) 0.0652(8) Uani 1 1 d . . . . .
N3 N 0.4536(3) 0.7993(2) 0.39801(9) 0.0559(8) Uani 1 1 d . . . . .
H3 H 0.530649 0.789383 0.387661 0.067 Uiso 1 1 calc R U . . .
N4 N 0.3315(3) 0.6313(2) 0.37151(10) 0.0581(7) Uani 1 1 d . . . . .
C1 C 0.4409(4) 0.9634(3) 0.36935(13) 0.0736(11) Uani 1 1 d . . . . .
H1A H 0.513699 0.957215 0.355753 0.088 Uiso 1 1 calc R U . . .
H1B H 0.429146 1.032150 0.376218 0.088 Uiso 1 1 calc R U . . .
C2 C 0.4431(4) 0.9035(3) 0.41133(13) 0.0703(11) Uani 1 1 d . . . . .
H2A H 0.507653 0.922550 0.431044 0.084 Uiso 1 1 calc R U . . .
H2B H 0.373120 0.913567 0.426522 0.084 Uiso 1 1 calc R U . . .
C3 C 0.4336(4) 0.7237(3) 0.43226(12) 0.0617(10) Uani 1 1 d . . . . .
H3A H 0.364466 0.738801 0.447219 0.074 Uiso 1 1 calc R U . . .
H3B H 0.497565 0.721921 0.454140 0.074 Uiso 1 1 calc R U . . .
C4 C 0.4215(3) 0.6269(3) 0.40892(12) 0.0604(10) Uani 1 1 d . . . . .
H4A H 0.401042 0.576712 0.429871 0.072 Uiso 1 1 calc R U . . .
H4B H 0.494341 0.608701 0.397417 0.072 Uiso 1 1 calc R U . . .
C5 C 0.2305(4) 0.9652(3) 0.35102(15) 0.0780(12) Uani 1 1 d . . . . .
H5A H 0.171251 0.934244 0.332010 0.094 Uiso 1 1 calc R U . . .
H5B H 0.220005 0.943180 0.381048 0.094 Uiso 1 1 calc R U . . .
C6 C 0.2111(4) 1.0751(3) 0.34937(18) 0.1066(16) Uani 1 1 d . . . . .
H6A H 0.217630 1.098181 0.319250 0.128 Uiso 1 1 calc R U . . .
H6B H 0.269877 1.107552 0.368056 0.128 Uiso 1 1 calc R U . . .
C7 C 0.0936(5) 1.1024(4) 0.3649(2) 0.135(2) Uani 1 1 d . . . . .
H7A H 0.035381 1.064701 0.348254 0.162 Uiso 1 1 calc R U . . .
H7B H 0.090035 1.085487 0.395958 0.162 Uiso 1 1 calc R U . . .
C8 C 0.0697(7) 1.2083(4) 0.3590(3) 0.212(4) Uani 1 1 d . . . . .
H8A H 0.008397 1.227115 0.377038 0.318 Uiso 1 1 calc R U . . .
H8B H 0.047927 1.221252 0.328412 0.318 Uiso 1 1 calc R U . . .
H8C H 0.137134 1.245458 0.367598 0.318 Uiso 1 1 calc R U . . .
C9 C 0.3653(4) 0.9604(3) 0.29146(13) 0.0734(11) Uani 1 1 d . . . . .
H9A H 0.297509 0.945221 0.272658 0.088 Uiso 1 1 calc R U . . .
H9B H 0.374853 1.031165 0.291461 0.088 Uiso 1 1 calc R U . . .
C10 C 0.4665(4) 0.9148(3) 0.27179(14) 0.0837(12) Uani 1 1 d . . . . .
H10A H 0.462612 0.843966 0.274855 0.100 Uiso 1 1 calc R U . . .
H10B H 0.535999 0.937379 0.287699 0.100 Uiso 1 1 calc R U . . .
C11 C 0.4708(4) 0.9414(4) 0.22288(15) 0.1073(16) Uani 1 1 d . . . . .
H11A H 0.406562 0.910665 0.206503 0.129 Uiso 1 1 calc R U . . .
H11B H 0.462486 1.012001 0.219604 0.129 Uiso 1 1 calc R U . . .
C12 C 0.5786(5) 0.9103(5) 0.20342(19) 0.158(3) Uani 1 1 d . . . . .
H12A H 0.574990 0.925943 0.172402 0.237 Uiso 1 1 calc R U . . .
H12B H 0.588367 0.840660 0.207185 0.237 Uiso 1 1 calc R U . . .
H12C H 0.642132 0.944020 0.218065 0.237 Uiso 1 1 calc R U . . .
C13 C 0.2124(3) 0.6230(3) 0.38877(13) 0.0673(10) Uani 1 1 d . . . . .
H13A H 0.203624 0.675325 0.410104 0.081 Uiso 1 1 calc R U . . .
H13B H 0.157175 0.635012 0.364164 0.081 Uiso 1 1 calc R U . . .
C14 C 0.1809(4) 0.5284(3) 0.41013(15) 0.0817(13) Uani 1 1 d . . . . .
H14A H 0.232816 0.516493 0.435750 0.098 Uiso 1 1 calc R U . . .
H14B H 0.189345 0.474880 0.389380 0.098 Uiso 1 1 calc R U . . .
C15 C 0.0593(4) 0.5302(3) 0.42446(17) 0.0939(14) Uani 1 1 d . . . . .
H15A H 0.051768 0.583827 0.445257 0.113 Uiso 1 1 calc R U . . .
H15B H 0.008207 0.543751 0.398755 0.113 Uiso 1 1 calc R U . . .
C16 C 0.0215(4) 0.4373(3) 0.44559(17) 0.1043(16) Uani 1 1 d . . . . .
H16A H 0.021575 0.384746 0.424388 0.157 Uiso 1 1 calc R U . . .
H16B H -0.054414 0.445691 0.455518 0.157 Uiso 1 1 calc R U . . .
H16C H 0.073172 0.421686 0.470436 0.157 Uiso 1 1 calc R U . . .
C17 C 0.3509(3) 0.5516(3) 0.33906(13) 0.0698(11) Uani 1 1 d . . . . .
H17A H 0.284439 0.547626 0.318410 0.084 Uiso 1 1 calc R U . . .
H17B H 0.357015 0.489663 0.354866 0.084 Uiso 1 1 calc R U . . .
C18 C 0.4550(4) 0.5643(3) 0.31331(14) 0.0859(13) Uani 1 1 d . . . . .
H18A H 0.522451 0.566935 0.333520 0.103 Uiso 1 1 calc R U . . .
H18B H 0.449867 0.625901 0.297151 0.103 Uiso 1 1 calc R U . . .
C19 C 0.4667(5) 0.4792(4) 0.2807(2) 0.141(2) Uani 1 1 d . . . . .
H19A H 0.462302 0.417881 0.296827 0.170 Uiso 1 1 calc R U . . .
H19B H 0.402094 0.481236 0.259087 0.170 Uiso 1 1 calc R U . . .
C20 C 0.5687(6) 0.4793(5) 0.2578(2) 0.180(3) Uani 1 1 d . . . . .
H20A H 0.577213 0.416961 0.243439 0.269 Uiso 1 1 calc R U . . .
H20B H 0.632975 0.490237 0.278411 0.269 Uiso 1 1 calc R U . . .
H20C H 0.565271 0.530592 0.235967 0.269 Uiso 1 1 calc R U . . .
C21 C 0.6559(3) 0.3737(3) 0.42709(13) 0.0608(9) Uani 1 1 d . . . . .
C22 C 0.7086(3) 0.4236(3) 0.39381(14) 0.0739(11) Uani 1 1 d . . . . .
H22 H 0.724987 0.389230 0.368349 0.089 Uiso 1 1 calc R U . . .
C23 C 0.7377(4) 0.5209(3) 0.39657(18) 0.0934(14) Uani 1 1 d . . . . .
H23 H 0.772690 0.550854 0.373201 0.112 Uiso 1 1 calc R U . . .
C24 C 0.7157(4) 0.5747(3) 0.43360(18) 0.0897(14) Uani 1 1 d . . . . .
H24 H 0.737780 0.640224 0.436067 0.108 Uiso 1 1 calc R U . . .
C25 C 0.6605(4) 0.5296(3) 0.46677(16) 0.0815(13) Uani 1 1 d . . . . .
H25 H 0.643231 0.564954 0.491867 0.098 Uiso 1 1 calc R U . . .
C26 C 0.6303(3) 0.4316(3) 0.46309(13) 0.0674(11) Uani 1 1 d . . . . .
H26 H 0.590993 0.403085 0.485722 0.081 Uiso 1 1 calc R U . . .
C27 C 0.7336(3) 0.2008(3) 0.45840(13) 0.0621(10) Uani 1 1 d . . . . .
C28 C 0.8086(4) 0.2499(3) 0.48768(14) 0.0726(12) Uani 1 1 d . . . . .
H28 H 0.803678 0.318063 0.489085 0.087 Uiso 1 1 calc R U . . .
C29 C 0.8912(4) 0.2030(4) 0.51521(17) 0.0955(15) Uani 1 1 d . . . . .
H29 H 0.938654 0.239982 0.534541 0.115 Uiso 1 1 calc R U . . .
C30 C 0.9029(4) 0.1051(4) 0.51410(18) 0.1015(16) Uani 1 1 d . . . . .
H30 H 0.957151 0.073541 0.532782 0.122 Uiso 1 1 calc R U . . .
C31 C 0.8335(4) 0.0526(4) 0.4850(2) 0.1048(16) Uani 1 1 d . . . . .
H31 H 0.841112 -0.015349 0.483561 0.126 Uiso 1 1 calc R U . . .
C32 C 0.7511(4) 0.0998(3) 0.45735(17) 0.0924(15) Uani 1 1 d . . . . .
H32 H 0.706053 0.062247 0.437421 0.111 Uiso 1 1 calc R U . . .
C33 C 0.5048(3) 0.2299(3) 0.44436(13) 0.0589(9) Uani 1 1 d . . . . .
C34 C 0.4783(4) 0.1460(3) 0.46707(12) 0.0640(10) Uani 1 1 d . . . . .
H34 H 0.536879 0.101440 0.474005 0.077 Uiso 1 1 calc R U . . .
C35 C 0.3701(4) 0.1240(3) 0.48018(14) 0.0765(12) Uani 1 1 d . . . . .
H35 H 0.357602 0.065701 0.495239 0.092 Uiso 1 1 calc R U . . .
C36 C 0.2808(4) 0.1880(3) 0.47104(16) 0.0842(13) Uani 1 1 d . . . . .
H36 H 0.207579 0.174365 0.479946 0.101 Uiso 1 1 calc R U . . .
C37 C 0.3032(4) 0.2726(3) 0.44830(18) 0.0916(15) Uani 1 1 d . . . . .
H37 H 0.244230 0.316689 0.441171 0.110 Uiso 1 1 calc R U . . .
C38 C 0.4119(4) 0.2925(3) 0.43608(17) 0.0846(14) Uani 1 1 d . . . . .
H38 H 0.424228 0.351242 0.421374 0.102 Uiso 1 1 calc R U . . .
C39 C 0.6354(4) 0.2128(3) 0.37464(14) 0.0757(11) Uani 1 1 d . . . . .
C40 C 0.5429(5) 0.2197(3) 0.34452(15) 0.0896(14) Uani 1 1 d . . . . .
H40 H 0.474014 0.243371 0.354179 0.107 Uiso 1 1 calc R U . . .
C41 C 0.5481(6) 0.1928(4) 0.29989(18) 0.1109(18) Uani 1 1 d . . . . .
H41 H 0.484318 0.200586 0.280366 0.133 Uiso 1 1 calc R U . . .
C42 C 0.6461(7) 0.1555(5) 0.2855(2) 0.136(2) Uani 1 1 d . . . . .
H42 H 0.649700 0.136031 0.256147 0.163 Uiso 1 1 calc R U . . .
C43 C 0.7404(7) 0.1464(5) 0.3143(2) 0.155(3) Uani 1 1 d . . . . .
H43 H 0.808329 0.121101 0.304455 0.186 Uiso 1 1 calc R U . . .
C44 C 0.7346(5) 0.1745(4) 0.35772(18) 0.128(2) Uani 1 1 d . . . . .
H44 H 0.799586 0.167772 0.376680 0.154 Uiso 1 1 calc R U . . .
B1 B 0.6325(4) 0.2549(3) 0.42657(16) 0.0632(10) Uani 1 1 d . . . . .
O3 O 0.6864(10) 0.8046(15) 0.3659(6) 0.098(3) Uani 0.708(15) 1 d D . P A 1
C45 C 0.7332(10) 0.7738(12) 0.3262(5) 0.140(5) Uani 0.708(15) 1 d D . P A 1
H45A H 0.721442 0.823773 0.303473 0.168 Uiso 0.708(15) 1 calc R U P A 1
H45B H 0.696891 0.713486 0.315634 0.168 Uiso 0.708(15) 1 calc R U P A 1
C46 C 0.8588(9) 0.7576(11) 0.3365(5) 0.131(3) Uani 0.708(15) 1 d D . P A 1
H46A H 0.874639 0.690104 0.345221 0.157 Uiso 0.708(15) 1 calc R U P A 1
H46B H 0.903325 0.774259 0.311464 0.157 Uiso 0.708(15) 1 calc R U P A 1
C47 C 0.8814(8) 0.8246(11) 0.3731(4) 0.131(3) Uani 0.708(15) 1 d D . P A 1
H47A H 0.931672 0.793646 0.395594 0.157 Uiso 0.708(15) 1 calc R U P A 1
H47B H 0.919054 0.883144 0.362773 0.157 Uiso 0.708(15) 1 calc R U P A 1
C48 C 0.7751(8) 0.8507(9) 0.3914(4) 0.115(3) Uani 0.708(15) 1 d D . P A 1
H48A H 0.774687 0.829046 0.421981 0.138 Uiso 0.708(15) 1 calc R U P A 1
H48B H 0.764923 0.921455 0.390665 0.138 Uiso 0.708(15) 1 calc R U P A 1
O3A O 0.673(3) 0.808(4) 0.3590(15) 0.098(3) Uani 0.292(15) 1 d D . P A 2
C45A C 0.7310(19) 0.7596(17) 0.3260(8) 0.075(3) Uani 0.292(15) 1 d D . P A 2
H45C H 0.700917 0.779091 0.296735 0.090 Uiso 0.292(15) 1 calc R U P A 2
H45D H 0.723676 0.688949 0.328875 0.090 Uiso 0.292(15) 1 calc R U P A 2
C46A C 0.8543(19) 0.791(2) 0.3335(13) 0.131(3) Uani 0.292(15) 1 d D . P A 2
H46C H 0.897708 0.742244 0.350916 0.157 Uiso 0.292(15) 1 calc R U P A 2
H46D H 0.889614 0.800052 0.305568 0.157 Uiso 0.292(15) 1 calc R U P A 2
C47A C 0.849(2) 0.881(2) 0.3569(9) 0.131(3) Uani 0.292(15) 1 d D . P A 2
H47C H 0.851815 0.935977 0.336632 0.157 Uiso 0.292(15) 1 calc R U P A 2
H47D H 0.912739 0.886185 0.378731 0.157 Uiso 0.292(15) 1 calc R U P A 2
C48A C 0.742(2) 0.881(2) 0.3783(9) 0.115(3) Uani 0.292(15) 1 d D . P A 2
H48C H 0.756053 0.868039 0.409714 0.138 Uiso 0.292(15) 1 calc R U P A 2
H48D H 0.705452 0.944446 0.374762 0.138 Uiso 0.292(15) 1 calc R U P A 2
O1 O 0.1248(3) 0.7600(2) 0.29899(10) 0.1301(11) Uani 0.964(5) 1 d D . P B 3
O2 O 0.2617(3) 0.72366(19) 0.26008(11) 0.1301(11) Uani 0.964(5) 1 d D . P B 3
N1 N 0.2255(3) 0.74941(12) 0.29465(9) 0.0807(11) Uani 0.964(5) 1 d D . P B 3
O1A O 0.2146(11) 0.7535(2) 0.2996(3) 0.1301(11) Uani 0.036(5) 1 d D . P B 4
O2A O 0.3301(16) 0.7131(4) 0.2521(5) 0.1301(11) Uani 0.036(5) 1 d D . P B 4
N1A N 0.2222(14) 0.7258(3) 0.2587(3) 0.0807(11) Uani 0.036(5) 1 d D . P B 4
 
loop_
 _atom_site_aniso_label
 _atom_site_aniso_U_11
 _atom_site_aniso_U_22
 _atom_site_aniso_U_33
 _atom_site_aniso_U_23
 _atom_site_aniso_U_13
 _atom_site_aniso_U_12
Pd1 0.0530(2) 0.0609(2) 0.0498(2) 0.00101(15) -0.00005(15) -0.00246(16)
N2 0.0665(19) 0.066(2) 0.0625(18) 0.0087(15) -0.0021(14) 0.0009(15)
N3 0.0560(19) 0.0621(15) 0.0493(18) -0.0026(12) 0.0010(15) -0.0062(15)
N4 0.0528(16) 0.0619(18) 0.0593(18) -0.0022(14) 0.0003(13) -0.0006(15)
C1 0.083(3) 0.067(2) 0.069(2) 0.0002(18) -0.008(2) -0.005(2)
C2 0.082(3) 0.0641(18) 0.063(2) -0.0060(16) -0.011(2) -0.005(2)
C3 0.066(3) 0.068(2) 0.051(2) 0.0034(14) 0.0001(19) -0.0025(19)
C4 0.054(2) 0.066(2) 0.060(2) 0.0040(17) -0.0019(17) -0.0015(19)
C5 0.079(2) 0.073(2) 0.081(3) 0.001(2) 0.001(2) 0.012(2)
C6 0.124(4) 0.074(2) 0.121(4) -0.008(3) -0.002(3) 0.024(3)
C7 0.122(4) 0.114(4) 0.167(6) -0.037(4) -0.012(4) 0.046(3)
C8 0.173(7) 0.115(4) 0.340(12) -0.053(5) -0.061(8) 0.059(4)
C9 0.080(3) 0.075(3) 0.064(2) 0.014(2) -0.0020(19) -0.005(2)
C10 0.081(3) 0.098(3) 0.072(2) 0.010(2) 0.004(2) -0.004(2)
C11 0.110(4) 0.137(4) 0.076(3) 0.015(3) 0.016(3) -0.011(3)
C12 0.125(5) 0.248(8) 0.105(5) -0.006(5) 0.040(4) -0.006(5)
C13 0.055(2) 0.074(2) 0.073(3) 0.0062(19) 0.0024(18) -0.0044(19)
C14 0.068(2) 0.082(3) 0.096(3) 0.016(2) 0.013(2) -0.003(2)
C15 0.070(3) 0.097(3) 0.117(4) 0.005(3) 0.024(3) -0.011(2)
C16 0.089(4) 0.104(3) 0.122(4) 0.009(3) 0.026(3) -0.016(3)
C17 0.078(3) 0.065(2) 0.066(3) -0.0072(17) 0.0008(19) 0.003(2)
C18 0.088(3) 0.101(3) 0.069(3) -0.014(2) 0.012(2) 0.008(3)
C19 0.150(5) 0.140(4) 0.140(5) -0.058(4) 0.057(4) 0.007(4)
C20 0.184(7) 0.189(7) 0.175(7) -0.038(5) 0.092(5) 0.027(5)
C21 0.056(2) 0.0610(18) 0.065(2) 0.0070(15) -0.0004(18) 0.0017(17)
C22 0.065(3) 0.077(2) 0.080(3) 0.011(2) 0.011(2) -0.007(2)
C23 0.075(3) 0.077(2) 0.130(4) 0.023(2) 0.017(3) -0.010(2)
C24 0.075(3) 0.057(3) 0.135(4) 0.014(2) -0.012(3) -0.005(2)
C25 0.082(3) 0.061(2) 0.099(3) -0.002(2) -0.015(2) 0.008(2)
C26 0.079(3) 0.0584(19) 0.064(2) 0.0106(17) 0.001(2) 0.008(2)
C27 0.057(2) 0.0623(19) 0.068(2) 0.0039(18) 0.0122(17) 0.0028(17)
C28 0.071(3) 0.069(3) 0.078(3) -0.004(2) -0.0001(19) 0.0112(19)
C29 0.083(3) 0.102(3) 0.099(4) -0.006(3) -0.015(3) 0.024(3)
C30 0.067(3) 0.100(3) 0.138(4) 0.018(3) 0.000(3) 0.024(3)
C31 0.073(3) 0.076(3) 0.164(5) 0.017(3) 0.000(3) 0.017(2)
C32 0.069(3) 0.064(2) 0.143(4) 0.000(2) -0.004(3) 0.005(2)
C33 0.0601(19) 0.057(2) 0.059(2) -0.0010(17) -0.0025(17) -0.0018(16)
C34 0.069(2) 0.062(2) 0.060(3) 0.0046(17) 0.000(2) -0.0011(19)
C35 0.072(2) 0.077(3) 0.081(3) 0.013(2) 0.004(2) -0.0057(19)
C36 0.063(3) 0.077(3) 0.113(4) 0.000(2) 0.007(3) -0.005(2)
C37 0.059(2) 0.068(3) 0.147(5) 0.007(2) 0.001(3) 0.002(2)
C38 0.064(2) 0.064(3) 0.126(4) 0.015(2) 0.003(2) 0.0023(19)
C39 0.092(3) 0.071(3) 0.064(2) -0.001(2) 0.0046(18) -0.004(2)
C40 0.115(3) 0.082(3) 0.070(2) 0.009(2) -0.014(2) -0.023(3)
C41 0.173(5) 0.088(4) 0.069(3) 0.008(3) -0.010(3) -0.036(4)
C42 0.202(6) 0.126(5) 0.080(4) -0.016(4) 0.018(3) -0.029(4)
C43 0.175(6) 0.199(7) 0.093(4) -0.041(4) 0.035(3) 0.018(5)
C44 0.125(4) 0.173(5) 0.088(3) -0.029(4) 0.025(3) 0.027(4)
B1 0.064(2) 0.062(2) 0.064(2) 0.0021(18) 0.0036(18) -0.0012(18)
O3 0.078(3) 0.116(3) 0.102(6) -0.015(4) 0.012(4) -0.007(3)
C45 0.098(4) 0.215(14) 0.109(5) -0.038(7) 0.013(4) 0.014(5)
C46 0.093(3) 0.139(7) 0.161(6) -0.006(5) 0.013(3) -0.007(3)
C47 0.093(3) 0.139(7) 0.161(6) -0.006(5) 0.013(3) -0.007(3)
C48 0.094(4) 0.127(7) 0.124(6) -0.022(5) -0.001(4) -0.010(4)
O3A 0.078(3) 0.116(3) 0.102(6) -0.015(4) 0.012(4) -0.007(3)
C45A 0.088(4) 0.064(7) 0.073(6) 0.036(5) 0.015(4) 0.012(4)
C46A 0.093(3) 0.139(7) 0.161(6) -0.006(5) 0.013(3) -0.007(3)
C47A 0.093(3) 0.139(7) 0.161(6) -0.006(5) 0.013(3) -0.007(3)
C48A 0.094(4) 0.127(7) 0.124(6) -0.022(5) -0.001(4) -0.010(4)
O1 0.0797(19) 0.224(3) 0.0849(17) -0.0311(17) -0.0137(15) 0.0037(17)
O2 0.0797(19) 0.224(3) 0.0849(17) -0.0311(17) -0.0137(15) 0.0037(17)
N1 0.080(2) 0.088(2) 0.0724(19) 0.0063(17) -0.0070(19) -0.0032(19)
O1A 0.0797(19) 0.224(3) 0.0849(17) -0.0311(17) -0.0137(15) 0.0037(17)
O2A 0.0797(19) 0.224(3) 0.0849(17) -0.0311(17) -0.0137(15) 0.0037(17)
N1A 0.080(2) 0.088(2) 0.0724(19) 0.0063(17) -0.0070(19) -0.0032(19)
 
_geom_special_details
;
 All esds (except the esd in the dihedral angle between two l.s. planes)
 are estimated using the full covariance matrix.  The cell esds are taken
 into account individually in the estimation of esds in distances, angles
 and torsion angles; correlations between esds in cell parameters are only
 used when they are defined by crystal symmetry.  An approximate (isotropic)
 treatment of cell esds is used for estimating esds involving l.s. planes.
;
 
loop_
 _geom_bond_atom_site_label_1
 _geom_bond_atom_site_label_2
 _geom_bond_distance
 _geom_bond_site_symmetry_2
 _geom_bond_publ_flag
Pd1 O1A 1.999(9) . ?
Pd1 N3 2.017(3) . ?
Pd1 N1 2.030(2) . ?
Pd1 N2 2.097(3) . ?
Pd1 N4 2.101(3) . ?
N2 C9 1.492(5) . ?
N2 C1 1.510(4) . ?
N2 C5 1.514(5) . ?
N3 C2 1.481(4) . ?
N3 C3 1.487(4) . ?
N3 H3 0.9800 . ?
N4 C17 1.488(5) . ?
N4 C4 1.501(4) . ?
N4 C13 1.519(4) . ?
C1 C2 1.506(5) . ?
C1 H1A 0.9700 . ?
C1 H1B 0.9700 . ?
C2 H2A 0.9700 . ?
C2 H2B 0.9700 . ?
C3 C4 1.498(5) . ?
C3 H3A 0.9700 . ?
C3 H3B 0.9700 . ?
C4 H4A 0.9700 . ?
C4 H4B 0.9700 . ?
C5 C6 1.514(5) . ?
C5 H5A 0.9700 . ?
C5 H5B 0.9700 . ?
C6 C7 1.522(6) . ?
C6 H6A 0.9700 . ?
C6 H6B 0.9700 . ?
C7 C8 1.477(7) . ?
C7 H7A 0.9700 . ?
C7 H7B 0.9700 . ?
C8 H8A 0.9600 . ?
C8 H8B 0.9600 . ?
C8 H8C 0.9600 . ?
C9 C10 1.489(5) . ?
C9 H9A 0.9700 . ?
C9 H9B 0.9700 . ?
C10 C11 1.525(6) . ?
C10 H10A 0.9700 . ?
C10 H10B 0.9700 . ?
C11 C12 1.482(7) . ?
C11 H11A 0.9700 . ?
C11 H11B 0.9700 . ?
C12 H12A 0.9600 . ?
C12 H12B 0.9600 . ?
C12 H12C 0.9600 . ?
C13 C14 1.495(5) . ?
C13 H13A 0.9700 . ?
C13 H13B 0.9700 . ?
C14 C15 1.510(5) . ?
C14 H14A 0.9700 . ?
C14 H14B 0.9700 . ?
C15 C16 1.495(6) . ?
C15 H15A 0.9700 . ?
C15 H15B 0.9700 . ?
C16 H16A 0.9600 . ?
C16 H16B 0.9600 . ?
C16 H16C 0.9600 . ?
C17 C18 1.491(5) . ?
C17 H17A 0.9700 . ?
C17 H17B 0.9700 . ?
C18 C19 1.532(6) . ?
C18 H18A 0.9700 . ?
C18 H18B 0.9700 . ?
C19 C20 1.412(7) . ?
C19 H19A 0.9700 . ?
C19 H19B 0.9700 . ?
C20 H20A 0.9600 . ?
C20 H20B 0.9600 . ?
C20 H20C 0.9600 . ?
C21 C22 1.387(5) . ?
C21 C26 1.389(5) . ?
C21 B1 1.640(5) . ?
C22 C23 1.368(5) . ?
C22 H22 0.9300 . ?
C23 C24 1.374(6) . ?
C23 H23 0.9300 . ?
C24 C25 1.368(6) . ?
C24 H24 0.9300 . ?
C25 C26 1.383(5) . ?
C25 H25 0.9300 . ?
C26 H26 0.9300 . ?
C27 C28 1.382(5) . ?
C27 C32 1.390(5) . ?
C27 B1 1.654(6) . ?
C28 C29 1.393(6) . ?
C28 H28 0.9300 . ?
C29 C30 1.340(6) . ?
C29 H29 0.9300 . ?
C30 C31 1.364(7) . ?
C30 H30 0.9300 . ?
C31 C32 1.395(6) . ?
C31 H31 0.9300 . ?
C32 H32 0.9300 . ?
C33 C34 1.377(5) . ?
C33 C38 1.392(5) . ?
C33 B1 1.650(6) . ?
C34 C35 1.379(5) . ?
C34 H34 0.9300 . ?
C35 C36 1.376(5) . ?
C35 H35 0.9300 . ?
C36 C37 1.374(6) . ?
C36 H36 0.9300 . ?
C37 C38 1.370(6) . ?
C37 H37 0.9300 . ?
C38 H38 0.9300 . ?
C39 C40 1.376(6) . ?
C39 C44 1.394(6) . ?
C39 B1 1.673(7) . ?
C40 C41 1.402(7) . ?
C40 H40 0.9300 . ?
C41 C42 1.347(8) . ?
C41 H41 0.9300 . ?
C42 C43 1.371(8) . ?
C42 H42 0.9300 . ?
C43 C44 1.372(7) . ?
C43 H43 0.9300 . ?
C44 H44 0.9300 . ?
O3 C48 1.404(9) . ?
O3 C45 1.410(10) . ?
C45 C46 1.500(11) . ?
C45 H45A 0.9700 . ?
C45 H45B 0.9700 . ?
C46 C47 1.445(11) . ?
C46 H46A 0.9700 . ?
C46 H46B 0.9700 . ?
C47 C48 1.434(9) . ?
C47 H47A 0.9700 . ?
C47 H47B 0.9700 . ?
C48 H48A 0.9700 . ?
C48 H48B 0.9700 . ?
O3A C48A 1.388(17) . ?
O3A C45A 1.404(15) . ?
C45A C46A 1.507(16) . ?
C45A H45C 0.9700 . ?
C45A H45D 0.9700 . ?
C46A C47A 1.418(16) . ?
C46A H46C 0.9700 . ?
C46A H46D 0.9700 . ?
C47A C48A 1.434(15) . ?
C47A H47C 0.9700 . ?
C47A H47D 0.9700 . ?
C48A H48C 0.9700 . ?
C48A H48D 0.9700 . ?
O1 N1 1.2013(10) . ?
O2 N1 1.2013(10) . ?
O1A N1A 1.3000(10) . ?
O2A N1A 1.3001(10) . ?
 
loop_
 _geom_angle_atom_site_label_1
 _geom_angle_atom_site_label_2
 _geom_angle_atom_site_label_3
 _geom_angle
 _geom_angle_site_symmetry_1
 _geom_angle_site_symmetry_3
 _geom_angle_publ_flag
O1A Pd1 N3 174.5(4) . . ?
N3 Pd1 N1 179.39(11) . . ?
O1A Pd1 N2 94.68(11) . . ?
N3 Pd1 N2 85.03(11) . . ?
N1 Pd1 N2 95.48(9) . . ?
O1A Pd1 N4 94.14(10) . . ?
N3 Pd1 N4 85.19(11) . . ?
N1 Pd1 N4 94.36(9) . . ?
N2 Pd1 N4 166.36(12) . . ?
C9 N2 C1 110.5(3) . . ?
C9 N2 C5 109.8(3) . . ?
C1 N2 C5 110.9(3) . . ?
C9 N2 Pd1 115.0(2) . . ?
C1 N2 Pd1 105.3(2) . . ?
C5 N2 Pd1 105.1(2) . . ?
C2 N3 C3 117.0(3) . . ?
C2 N3 Pd1 107.7(2) . . ?
C3 N3 Pd1 107.5(2) . . ?
C2 N3 H3 108.1 . . ?
C3 N3 H3 108.1 . . ?
Pd1 N3 H3 108.1 . . ?
C17 N4 C4 109.9(3) . . ?
C17 N4 C13 110.4(3) . . ?
C4 N4 C13 110.8(3) . . ?
C17 N4 Pd1 115.5(2) . . ?
C4 N4 Pd1 105.3(2) . . ?
C13 N4 Pd1 104.7(2) . . ?
C2 C1 N2 109.8(3) . . ?
C2 C1 H1A 109.7 . . ?
N2 C1 H1A 109.7 . . ?
C2 C1 H1B 109.7 . . ?
N2 C1 H1B 109.7 . . ?
H1A C1 H1B 108.2 . . ?
N3 C2 C1 106.6(3) . . ?
N3 C2 H2A 110.4 . . ?
C1 C2 H2A 110.4 . . ?
N3 C2 H2B 110.4 . . ?
C1 C2 H2B 110.4 . . ?
H2A C2 H2B 108.6 . . ?
N3 C3 C4 107.2(3) . . ?
N3 C3 H3A 110.3 . . ?
C4 C3 H3A 110.3 . . ?
N3 C3 H3B 110.3 . . ?
C4 C3 H3B 110.3 . . ?
H3A C3 H3B 108.5 . . ?
C3 C4 N4 111.2(3) . . ?
C3 C4 H4A 109.4 . . ?
N4 C4 H4A 109.4 . . ?
C3 C4 H4B 109.4 . . ?
N4 C4 H4B 109.4 . . ?
H4A C4 H4B 108.0 . . ?
C6 C5 N2 117.1(4) . . ?
C6 C5 H5A 108.0 . . ?
N2 C5 H5A 108.0 . . ?
C6 C5 H5B 108.0 . . ?
N2 C5 H5B 108.0 . . ?
H5A C5 H5B 107.3 . . ?
C5 C6 C7 111.5(4) . . ?
C5 C6 H6A 109.3 . . ?
C7 C6 H6A 109.3 . . ?
C5 C6 H6B 109.3 . . ?
C7 C6 H6B 109.3 . . ?
H6A C6 H6B 108.0 . . ?
C8 C7 C6 111.6(6) . . ?
C8 C7 H7A 109.3 . . ?
C6 C7 H7A 109.3 . . ?
C8 C7 H7B 109.3 . . ?
C6 C7 H7B 109.3 . . ?
H7A C7 H7B 108.0 . . ?
C7 C8 H8A 109.5 . . ?
C7 C8 H8B 109.5 . . ?
H8A C8 H8B 109.5 . . ?
C7 C8 H8C 109.5 . . ?
H8A C8 H8C 109.5 . . ?
H8B C8 H8C 109.5 . . ?
C10 C9 N2 114.7(3) . . ?
C10 C9 H9A 108.6 . . ?
N2 C9 H9A 108.6 . . ?
C10 C9 H9B 108.6 . . ?
N2 C9 H9B 108.6 . . ?
H9A C9 H9B 107.6 . . ?
C9 C10 C11 111.0(4) . . ?
C9 C10 H10A 109.4 . . ?
C11 C10 H10A 109.4 . . ?
C9 C10 H10B 109.4 . . ?
C11 C10 H10B 109.4 . . ?
H10A C10 H10B 108.0 . . ?
C12 C11 C10 113.1(5) . . ?
C12 C11 H11A 109.0 . . ?
C10 C11 H11A 109.0 . . ?
C12 C11 H11B 109.0 . . ?
C10 C11 H11B 109.0 . . ?
H11A C11 H11B 107.8 . . ?
C11 C12 H12A 109.5 . . ?
C11 C12 H12B 109.5 . . ?
H12A C12 H12B 109.5 . . ?
C11 C12 H12C 109.5 . . ?
H12A C12 H12C 109.5 . . ?
H12B C12 H12C 109.5 . . ?
C14 C13 N4 117.7(3) . . ?
C14 C13 H13A 107.9 . . ?
N4 C13 H13A 107.9 . . ?
C14 C13 H13B 107.9 . . ?
N4 C13 H13B 107.9 . . ?
H13A C13 H13B 107.2 . . ?
C13 C14 C15 111.6(4) . . ?
C13 C14 H14A 109.3 . . ?
C15 C14 H14A 109.3 . . ?
C13 C14 H14B 109.3 . . ?
C15 C14 H14B 109.3 . . ?
H14A C14 H14B 108.0 . . ?
C16 C15 C14 114.5(4) . . ?
C16 C15 H15A 108.6 . . ?
C14 C15 H15A 108.6 . . ?
C16 C15 H15B 108.6 . . ?
C14 C15 H15B 108.6 . . ?
H15A C15 H15B 107.6 . . ?
C15 C16 H16A 109.5 . . ?
C15 C16 H16B 109.5 . . ?
H16A C16 H16B 109.5 . . ?
C15 C16 H16C 109.5 . . ?
H16A C16 H16C 109.5 . . ?
H16B C16 H16C 109.5 . . ?
N4 C17 C18 114.8(3) . . ?
N4 C17 H17A 108.6 . . ?
C18 C17 H17A 108.6 . . ?
N4 C17 H17B 108.6 . . ?
C18 C17 H17B 108.6 . . ?
H17A C17 H17B 107.5 . . ?
C17 C18 C19 110.7(4) . . ?
C17 C18 H18A 109.5 . . ?
C19 C18 H18A 109.5 . . ?
C17 C18 H18B 109.5 . . ?
C19 C18 H18B 109.5 . . ?
H18A C18 H18B 108.1 . . ?
C20 C19 C18 115.1(5) . . ?
C20 C19 H19A 108.5 . . ?
C18 C19 H19A 108.5 . . ?
C20 C19 H19B 108.5 . . ?
C18 C19 H19B 108.5 . . ?
H19A C19 H19B 107.5 . . ?
C19 C20 H20A 109.5 . . ?
C19 C20 H20B 109.5 . . ?
H20A C20 H20B 109.5 . . ?
C19 C20 H20C 109.5 . . ?
H20A C20 H20C 109.5 . . ?
H20B C20 H20C 109.5 . . ?
C22 C21 C26 114.5(4) . . ?
C22 C21 B1 123.8(4) . . ?
C26 C21 B1 121.5(4) . . ?
C23 C22 C21 123.3(4) . . ?
C23 C22 H22 118.4 . . ?
C21 C22 H22 118.4 . . ?
C22 C23 C24 120.5(5) . . ?
C22 C23 H23 119.8 . . ?
C24 C23 H23 119.8 . . ?
C25 C24 C23 118.4(5) . . ?
C25 C24 H24 120.8 . . ?
C23 C24 H24 120.8 . . ?
C24 C25 C26 120.2(5) . . ?
C24 C25 H25 119.9 . . ?
C26 C25 H25 119.9 . . ?
C25 C26 C21 123.0(4) . . ?
C25 C26 H26 118.5 . . ?
C21 C26 H26 118.5 . . ?
C28 C27 C32 113.8(4) . . ?
C28 C27 B1 124.3(4) . . ?
C32 C27 B1 121.8(4) . . ?
C27 C28 C29 123.6(4) . . ?
C27 C28 H28 118.2 . . ?
C29 C28 H28 118.2 . . ?
C30 C29 C28 120.6(5) . . ?
C30 C29 H29 119.7 . . ?
C28 C29 H29 119.7 . . ?
C29 C30 C31 118.6(5) . . ?
C29 C30 H30 120.7 . . ?
C31 C30 H30 120.7 . . ?
C30 C31 C32 120.6(5) . . ?
C30 C31 H31 119.7 . . ?
C32 C31 H31 119.7 . . ?
C27 C32 C31 122.6(5) . . ?
C27 C32 H32 118.7 . . ?
C31 C32 H32 118.7 . . ?
C34 C33 C38 113.6(4) . . ?
C34 C33 B1 124.5(4) . . ?
C38 C33 B1 121.8(4) . . ?
C33 C34 C35 124.1(4) . . ?
C33 C34 H34 118.0 . . ?
C35 C34 H34 118.0 . . ?
C36 C35 C34 120.2(4) . . ?
C36 C35 H35 119.9 . . ?
C34 C35 H35 119.9 . . ?
C37 C36 C35 117.8(4) . . ?
C37 C36 H36 121.1 . . ?
C35 C36 H36 121.1 . . ?
C38 C37 C36 120.5(4) . . ?
C38 C37 H37 119.8 . . ?
C36 C37 H37 119.8 . . ?
C37 C38 C33 123.8(4) . . ?
C37 C38 H38 118.1 . . ?
C33 C38 H38 118.1 . . ?
C40 C39 C44 114.9(5) . . ?
C40 C39 B1 122.7(4) . . ?
C44 C39 B1 122.3(4) . . ?
C39 C40 C41 122.9(6) . . ?
C39 C40 H40 118.6 . . ?
C41 C40 H40 118.6 . . ?
C42 C41 C40 119.5(6) . . ?
C42 C41 H41 120.2 . . ?
C40 C41 H41 120.2 . . ?
C41 C42 C43 119.8(7) . . ?
C41 C42 H42 120.1 . . ?
C43 C42 H42 120.1 . . ?
C42 C43 C44 120.0(7) . . ?
C42 C43 H43 120.0 . . ?
C44 C43 H43 120.0 . . ?
C43 C44 C39 122.9(6) . . ?
C43 C44 H44 118.6 . . ?
C39 C44 H44 118.6 . . ?
C21 B1 C33 110.7(3) . . ?
C21 B1 C27 108.6(3) . . ?
C33 B1 C27 110.4(3) . . ?
C21 B1 C39 109.5(3) . . ?
C33 B1 C39 107.6(3) . . ?
C27 B1 C39 109.9(3) . . ?
C48 O3 C45 106.9(7) . . ?
O3 C45 C46 106.8(10) . . ?
O3 C45 H45A 110.4 . . ?
C46 C45 H45A 110.4 . . ?
O3 C45 H45B 110.4 . . ?
C46 C45 H45B 110.4 . . ?
H45A C45 H45B 108.6 . . ?
C47 C46 C45 101.5(8) . . ?
C47 C46 H46A 111.5 . . ?
C45 C46 H46A 111.5 . . ?
C47 C46 H46B 111.5 . . ?
C45 C46 H46B 111.5 . . ?
H46A C46 H46B 109.3 . . ?
C48 C47 C46 109.1(7) . . ?
C48 C47 H47A 109.9 . . ?
C46 C47 H47A 109.9 . . ?
C48 C47 H47B 109.9 . . ?
C46 C47 H47B 109.9 . . ?
H47A C47 H47B 108.3 . . ?
O3 C48 C47 107.8(7) . . ?
O3 C48 H48A 110.2 . . ?
C47 C48 H48A 110.2 . . ?
O3 C48 H48B 110.2 . . ?
C47 C48 H48B 110.2 . . ?
H48A C48 H48B 108.5 . . ?
C48A O3A C45A 109.7(14) . . ?
O3A C45A C46A 105.0(14) . . ?
O3A C45A H45C 110.8 . . ?
C46A C45A H45C 110.8 . . ?
O3A C45A H45D 110.8 . . ?
C46A C45A H45D 110.8 . . ?
H45C C45A H45D 108.8 . . ?
C47A C46A C45A 104.4(14) . . ?
C47A C46A H46C 110.9 . . ?
C45A C46A H46C 110.9 . . ?
C47A C46A H46D 110.9 . . ?
C45A C46A H46D 110.9 . . ?
H46C C46A H46D 108.9 . . ?
C46A C47A C48A 106.8(15) . . ?
C46A C47A H47C 110.4 . . ?
C48A C47A H47C 110.4 . . ?
C46A C47A H47D 110.4 . . ?
C48A C47A H47D 110.4 . . ?
H47C C47A H47D 108.6 . . ?
O3A C48A C47A 108.3(14) . . ?
O3A C48A H48C 110.0 . . ?
C47A C48A H48C 110.0 . . ?
O3A C48A H48D 110.0 . . ?
C47A C48A H48D 110.0 . . ?
H48C C48A H48D 108.4 . . ?
O1 N1 O2 121.72(15) . . ?
O1 N1 Pd1 119.9(2) . . ?
O2 N1 Pd1 118.3(2) . . ?
N1A O1A Pd1 129.1(7) . . ?
O2A N1A O1A 107.73(12) . . ?
 
loop_
 _geom_torsion_atom_site_label_1
 _geom_torsion_atom_site_label_2
 _geom_torsion_atom_site_label_3
 _geom_torsion_atom_site_label_4
 _geom_torsion
 _geom_torsion_site_symmetry_1
 _geom_torsion_site_symmetry_2
 _geom_torsion_site_symmetry_3
 _geom_torsion_site_symmetry_4
 _geom_torsion_publ_flag
C9 N2 C1 C2 -160.7(3) . . . . ?
C5 N2 C1 C2 77.3(4) . . . . ?
Pd1 N2 C1 C2 -35.9(4) . . . . ?
C3 N3 C2 C1 -167.8(3) . . . . ?
Pd1 N3 C2 C1 -46.6(4) . . . . ?
N2 C1 C2 N3 55.8(4) . . . . ?
C2 N3 C3 C4 167.0(3) . . . . ?
Pd1 N3 C3 C4 45.8(3) . . . . ?
N3 C3 C4 N4 -53.6(4) . . . . ?
C17 N4 C4 C3 158.3(3) . . . . ?
C13 N4 C4 C3 -79.4(4) . . . . ?
Pd1 N4 C4 C3 33.3(3) . . . . ?
C9 N2 C5 C6 -57.7(5) . . . . ?
C1 N2 C5 C6 64.8(5) . . . . ?
Pd1 N2 C5 C6 178.0(3) . . . . ?
N2 C5 C6 C7 -178.5(4) . . . . ?
C5 C6 C7 C8 -174.1(5) . . . . ?
C1 N2 C9 C10 66.8(4) . . . . ?
C5 N2 C9 C10 -170.5(3) . . . . ?
Pd1 N2 C9 C10 -52.2(4) . . . . ?
N2 C9 C10 C11 172.3(4) . . . . ?
C9 C10 C11 C12 171.5(5) . . . . ?
C17 N4 C13 C14 56.8(4) . . . . ?
C4 N4 C13 C14 -65.2(4) . . . . ?
Pd1 N4 C13 C14 -178.3(3) . . . . ?
N4 C13 C14 C15 -178.5(4) . . . . ?
C13 C14 C15 C16 179.2(4) . . . . ?
C4 N4 C17 C18 -69.2(4) . . . . ?
C13 N4 C17 C18 168.2(3) . . . . ?
Pd1 N4 C17 C18 49.7(4) . . . . ?
N4 C17 C18 C19 -179.5(4) . . . . ?
C17 C18 C19 C20 -174.0(6) . . . . ?
C26 C21 C22 C23 2.6(6) . . . . ?
B1 C21 C22 C23 -173.4(4) . . . . ?
C21 C22 C23 C24 0.3(7) . . . . ?
C22 C23 C24 C25 -2.3(7) . . . . ?
C23 C24 C25 C26 1.4(7) . . . . ?
C24 C25 C26 C21 1.7(6) . . . . ?
C22 C21 C26 C25 -3.5(6) . . . . ?
B1 C21 C26 C25 172.6(4) . . . . ?
C32 C27 C28 C29 -2.7(6) . . . . ?
B1 C27 C28 C29 178.1(4) . . . . ?
C27 C28 C29 C30 0.8(8) . . . . ?
C28 C29 C30 C31 1.0(8) . . . . ?
C29 C30 C31 C32 -0.8(8) . . . . ?
C28 C27 C32 C31 2.9(7) . . . . ?
B1 C27 C32 C31 -177.8(4) . . . . ?
C30 C31 C32 C27 -1.3(8) . . . . ?
C38 C33 C34 C35 0.8(6) . . . . ?
B1 C33 C34 C35 -177.2(4) . . . . ?
C33 C34 C35 C36 -0.5(6) . . . . ?
C34 C35 C36 C37 0.7(7) . . . . ?
C35 C36 C37 C38 -1.2(7) . . . . ?
C36 C37 C38 C33 1.6(8) . . . . ?
C34 C33 C38 C37 -1.3(7) . . . . ?
B1 C33 C38 C37 176.7(4) . . . . ?
C44 C39 C40 C41 -1.5(7) . . . . ?
B1 C39 C40 C41 174.0(4) . . . . ?
C39 C40 C41 C42 2.1(8) . . . . ?
C40 C41 C42 C43 -1.5(10) . . . . ?
C41 C42 C43 C44 0.5(11) . . . . ?
C42 C43 C44 C39 0.1(11) . . . . ?
C40 C39 C44 C43 0.4(8) . . . . ?
B1 C39 C44 C43 -175.1(5) . . . . ?
C22 C21 B1 C33 -139.2(4) . . . . ?
C26 C21 B1 C33 45.1(5) . . . . ?
C22 C21 B1 C27 99.5(4) . . . . ?
C26 C21 B1 C27 -76.3(5) . . . . ?
C22 C21 B1 C39 -20.7(5) . . . . ?
C26 C21 B1 C39 163.6(4) . . . . ?
C34 C33 B1 C21 -148.2(4) . . . . ?
C38 C33 B1 C21 34.0(5) . . . . ?
C34 C33 B1 C27 -27.9(5) . . . . ?
C38 C33 B1 C27 154.3(4) . . . . ?
C34 C33 B1 C39 92.1(4) . . . . ?
C38 C33 B1 C39 -85.7(5) . . . . ?
C28 C27 B1 C21 13.0(6) . . . . ?
C32 C27 B1 C21 -166.2(4) . . . . ?
C28 C27 B1 C33 -108.6(4) . . . . ?
C32 C27 B1 C33 72.2(5) . . . . ?
C28 C27 B1 C39 132.8(4) . . . . ?
C32 C27 B1 C39 -46.4(5) . . . . ?
C40 C39 B1 C21 -81.5(5) . . . . ?
C44 C39 B1 C21 93.7(5) . . . . ?
C40 C39 B1 C33 38.9(5) . . . . ?
C44 C39 B1 C33 -145.9(5) . . . . ?
C40 C39 B1 C27 159.2(4) . . . . ?
C44 C39 B1 C27 -25.6(6) . . . . ?
C48 O3 C45 C46 27(2) . . . . ?
O3 C45 C46 C47 -27.4(17) . . . . ?
C45 C46 C47 C48 17.9(14) . . . . ?
C45 O3 C48 C47 -16(2) . . . . ?
C46 C47 C48 O3 -2.5(16) . . . . ?
C48A O3A C45A C46A 14(5) . . . . ?
O3A C45A C46A C47A -23(4) . . . . ?
C45A C46A C47A C48A 23(4) . . . . ?
C45A O3A C48A C47A 1(5) . . . . ?
C46A C47A C48A O3A -16(4) . . . . ?
Pd1 O1A N1A O2A 0.00(3) . . . . ?
 
_refine_diff_density_max    0.377
_refine_diff_density_min   -0.393
_refine_diff_density_rms    0.061

_shelx_res_file
;
TITL shelxt in P 1 21/n 1
    09_decay.res
    created by SHELXL-2018/3 at 09:53:08 on 03-Apr-2020
CELL 0.534 11.6899 13.6071 30.2249 90 93.276 90
ZERR 4 0.000738 0.000775 0.001592 0 0.005173 0
LATT 1
SYMM 0.5-X,0.5+Y,0.5-Z
SFAC C H B N O Pd
DISP B 0 0 4.561
DISP C 0.001 0.001 6.94
DISP H -0 0 0.611
DISP N 0.003 0.002 10.693
DISP O 0.005 0.003 16.398
DISP Pd -2.504 0.615 1934.604
UNIT 192 292 4 16 12 4
DFIX 1.2 0.001 N1 O1 N1 O2
DFIX 1.3 0.001 O1A N1A N1A O2A
DFIX 2 0.01 Pd1 O1A
DANG 2.1 0.001 O1 O2 O1A O2A
FLAT 0.001 Pd1 O1 O2 N1 O1A O2A N1A
RIGU 0.001 0.002
EADP O3 O3A
EADP C48 C48A
EADP C46 C46A C47 C47A
EADP O1 O1A O2 O2A
EADP N1 N1A

L.S. 20
PLAN  5
SIZE 0.1 0.1 0.05
TEMP 9
BOND $H
list 4
CONF
fmap 2
acta
SHEL 999 0.8
OMIT -1 2 3
OMIT -2 1 5
OMIT 3 1 13
OMIT 0 8 4
OMIT 2 0 16
OMIT 6 4 30
OMIT -2 1 2
REM <olex2.extras>
REM <HklSrc "%.\\09_decay.hkl">
REM </olex2.extras>

WGHT    0.051900
FVAR       0.23096   0.70813   0.96446
PD1   6    0.339509    0.775143    0.346561    11.00000    0.05300    0.06090 =
         0.04983    0.00101   -0.00005   -0.00246
N2    4    0.345425    0.927820    0.337548    11.00000    0.06647    0.06594 =
         0.06253    0.00868   -0.00208    0.00094
N3    4    0.453563    0.799314    0.398012    11.00000    0.05602    0.06208 =
         0.04935   -0.00261    0.00099   -0.00621
AFIX  13
H3    2    0.530649    0.789383    0.387661    11.00000   -1.20000
AFIX   0
N4    4    0.331516    0.631329    0.371510    11.00000    0.05276    0.06191 =
         0.05927   -0.00222    0.00032   -0.00064
C1    1    0.440864    0.963373    0.369352    11.00000    0.08328    0.06689 =
         0.06918    0.00015   -0.00754   -0.00549
AFIX  23
H1A   2    0.513699    0.957215    0.355753    11.00000   -1.20000
H1B   2    0.429146    1.032150    0.376218    11.00000   -1.20000
AFIX   0
C2    1    0.443057    0.903540    0.411325    11.00000    0.08171    0.06414 =
         0.06316   -0.00599   -0.01133   -0.00484
AFIX  23
H2A   2    0.507653    0.922550    0.431044    11.00000   -1.20000
H2B   2    0.373120    0.913567    0.426522    11.00000   -1.20000
AFIX   0
C3    1    0.433580    0.723749    0.432260    11.00000    0.06600    0.06809 =
         0.05057    0.00343    0.00011   -0.00249
AFIX  23
H3A   2    0.364466    0.738801    0.447219    11.00000   -1.20000
H3B   2    0.497565    0.721921    0.454140    11.00000   -1.20000
AFIX   0
C4    1    0.421502    0.626857    0.408925    11.00000    0.05443    0.06579 =
         0.06039    0.00403   -0.00185   -0.00153
AFIX  23
H4A   2    0.401042    0.576712    0.429871    11.00000   -1.20000
H4B   2    0.494341    0.608701    0.397417    11.00000   -1.20000
AFIX   0
C5    1    0.230459    0.965175    0.351021    11.00000    0.07889    0.07334 =
         0.08140    0.00110    0.00082    0.01190
AFIX  23
H5A   2    0.171251    0.934244    0.332010    11.00000   -1.20000
H5B   2    0.220005    0.943180    0.381048    11.00000   -1.20000
AFIX   0
C6    1    0.211124    1.075134    0.349371    11.00000    0.12388    0.07386 =
         0.12100   -0.00795   -0.00234    0.02358
AFIX  23
H6A   2    0.217630    1.098181    0.319250    11.00000   -1.20000
H6B   2    0.269877    1.107552    0.368056    11.00000   -1.20000
AFIX   0
C7    1    0.093649    1.102402    0.364893    11.00000    0.12212    0.11355 =
         0.16743   -0.03719   -0.01249    0.04644
AFIX  23
H7A   2    0.035381    1.064701    0.348254    11.00000   -1.20000
H7B   2    0.090035    1.085487    0.395958    11.00000   -1.20000
AFIX   0
C8    1    0.069678    1.208330    0.358967    11.00000    0.17317    0.11510 =
         0.33951   -0.05301   -0.06052    0.05872
AFIX 137
H8A   2    0.008397    1.227115    0.377038    11.00000   -1.50000
H8B   2    0.047927    1.221252    0.328412    11.00000   -1.50000
H8C   2    0.137134    1.245458    0.367598    11.00000   -1.50000
AFIX   0
C9    1    0.365251    0.960358    0.291456    11.00000    0.08026    0.07479 =
         0.06443    0.01384   -0.00202   -0.00457
AFIX  23
H9A   2    0.297509    0.945221    0.272658    11.00000   -1.20000
H9B   2    0.374853    1.031165    0.291461    11.00000   -1.20000
AFIX   0
C10   1    0.466500    0.914829    0.271785    11.00000    0.08084    0.09826 =
         0.07210    0.00990    0.00446   -0.00412
AFIX  23
H10A  2    0.462612    0.843966    0.274855    11.00000   -1.20000
H10B  2    0.535999    0.937379    0.287699    11.00000   -1.20000
AFIX   0
C11   1    0.470780    0.941402    0.222875    11.00000    0.11001    0.13652 =
         0.07644    0.01452    0.01566   -0.01149
AFIX  23
H11A  2    0.406562    0.910665    0.206503    11.00000   -1.20000
H11B  2    0.462486    1.012001    0.219604    11.00000   -1.20000
AFIX   0
C12   1    0.578564    0.910263    0.203417    11.00000    0.12500    0.24755 =
         0.10460   -0.00606    0.03998   -0.00622
AFIX 137
H12A  2    0.574990    0.925943    0.172402    11.00000   -1.50000
H12B  2    0.588367    0.840660    0.207185    11.00000   -1.50000
H12C  2    0.642132    0.944020    0.218065    11.00000   -1.50000
AFIX   0
C13   1    0.212354    0.622996    0.388766    11.00000    0.05450    0.07388 =
         0.07350    0.00618    0.00237   -0.00444
AFIX  23
H13A  2    0.203624    0.675325    0.410104    11.00000   -1.20000
H13B  2    0.157175    0.635012    0.364164    11.00000   -1.20000
AFIX   0
C14   1    0.180873    0.528414    0.410130    11.00000    0.06817    0.08170 =
         0.09622    0.01594    0.01295   -0.00337
AFIX  23
H14A  2    0.232816    0.516493    0.435750    11.00000   -1.20000
H14B  2    0.189345    0.474880    0.389380    11.00000   -1.20000
AFIX   0
C15   1    0.059266    0.530227    0.424463    11.00000    0.06958    0.09711 =
         0.11702    0.00491    0.02389   -0.01095
AFIX  23
H15A  2    0.051768    0.583827    0.445257    11.00000   -1.20000
H15B  2    0.008207    0.543751    0.398755    11.00000   -1.20000
AFIX   0
C16   1    0.021524    0.437274    0.445591    11.00000    0.08950    0.10437 =
         0.12150    0.00911    0.02634   -0.01594
AFIX 137
H16A  2    0.021575    0.384746    0.424388    11.00000   -1.50000
H16B  2   -0.054414    0.445691    0.455518    11.00000   -1.50000
H16C  2    0.073172    0.421686    0.470436    11.00000   -1.50000
AFIX   0
C17   1    0.350917    0.551647    0.339056    11.00000    0.07811    0.06455 =
         0.06644   -0.00717    0.00085    0.00310
AFIX  23
H17A  2    0.284439    0.547626    0.318410    11.00000   -1.20000
H17B  2    0.357015    0.489663    0.354866    11.00000   -1.20000
AFIX   0
C18   1    0.455006    0.564324    0.313312    11.00000    0.08843    0.10069 =
         0.06942   -0.01365    0.01224    0.00780
AFIX  23
H18A  2    0.522451    0.566935    0.333520    11.00000   -1.20000
H18B  2    0.449867    0.625901    0.297151    11.00000   -1.20000
AFIX   0
C19   1    0.466712    0.479243    0.280679    11.00000    0.15018    0.13969 =
         0.13975   -0.05764    0.05662    0.00697
AFIX  23
H19A  2    0.462302    0.417881    0.296827    11.00000   -1.20000
H19B  2    0.402094    0.481236    0.259087    11.00000   -1.20000
AFIX   0
C20   1    0.568708    0.479259    0.257792    11.00000    0.18410    0.18920 =
         0.17491   -0.03824    0.09222    0.02673
AFIX 137
H20A  2    0.577213    0.416961    0.243439    11.00000   -1.50000
H20B  2    0.632975    0.490237    0.278411    11.00000   -1.50000
H20C  2    0.565271    0.530592    0.235967    11.00000   -1.50000
AFIX   0

C21   1    0.655870    0.373724    0.427095    11.00000    0.05577    0.06102 =
         0.06526    0.00699   -0.00040    0.00168
C22   1    0.708603    0.423623    0.393813    11.00000    0.06469    0.07731 =
         0.08035    0.01055    0.01095   -0.00712
AFIX  43
H22   2    0.724987    0.389230    0.368349    11.00000   -1.20000
AFIX   0
C23   1    0.737723    0.520911    0.396568    11.00000    0.07462    0.07667 =
         0.13021    0.02266    0.01687   -0.01034
AFIX  43
H23   2    0.772690    0.550854    0.373201    11.00000   -1.20000
AFIX   0
C24   1    0.715689    0.574703    0.433602    11.00000    0.07495    0.05688 =
         0.13528    0.01363   -0.01202   -0.00459
AFIX  43
H24   2    0.737780    0.640224    0.436067    11.00000   -1.20000
AFIX   0
C25   1    0.660473    0.529588    0.466774    11.00000    0.08246    0.06096 =
         0.09884   -0.00229   -0.01528    0.00782
AFIX  43
H25   2    0.643231    0.564954    0.491867    11.00000   -1.20000
AFIX   0
C26   1    0.630250    0.431576    0.463086    11.00000    0.07896    0.05836 =
         0.06442    0.01065    0.00054    0.00808
AFIX  43
H26   2    0.590993    0.403085    0.485722    11.00000   -1.20000
AFIX   0
C27   1    0.733609    0.200827    0.458401    11.00000    0.05744    0.06226 =
         0.06754    0.00386    0.01218    0.00282
C28   1    0.808615    0.249930    0.487684    11.00000    0.07051    0.06899 =
         0.07784   -0.00422   -0.00010    0.01115
AFIX  43
H28   2    0.803678    0.318063    0.489085    11.00000   -1.20000
AFIX   0
C29   1    0.891193    0.203022    0.515215    11.00000    0.08335    0.10207 =
         0.09884   -0.00558   -0.01465    0.02407
AFIX  43
H29   2    0.938654    0.239982    0.534541    11.00000   -1.20000
AFIX   0
C30   1    0.902855    0.105070    0.514097    11.00000    0.06662    0.09969 =
         0.13753    0.01772    0.00021    0.02357
AFIX  43
H30   2    0.957151    0.073541    0.532782    11.00000   -1.20000
AFIX   0
C31   1    0.833450    0.052588    0.484992    11.00000    0.07331    0.07642 =
         0.16375    0.01683    0.00003    0.01657
AFIX  43
H31   2    0.841112   -0.015349    0.483561    11.00000   -1.20000
AFIX   0
C32   1    0.751070    0.099830    0.457346    11.00000    0.06907    0.06429 =
         0.14275   -0.00033   -0.00412    0.00547
AFIX  43
H32   2    0.706053    0.062247    0.437421    11.00000   -1.20000
AFIX   0
C33   1    0.504825    0.229922    0.444362    11.00000    0.06007    0.05729 =
         0.05862   -0.00103   -0.00249   -0.00176
C34   1    0.478265    0.146017    0.467073    11.00000    0.06948    0.06211 =
         0.06009    0.00462   -0.00019   -0.00111
AFIX  43
H34   2    0.536879    0.101440    0.474005    11.00000   -1.20000
AFIX   0
C35   1    0.370138    0.123969    0.480180    11.00000    0.07214    0.07667 =
         0.08065    0.01301    0.00407   -0.00570
AFIX  43
H35   2    0.357602    0.065701    0.495239    11.00000   -1.20000
AFIX   0
C36   1    0.280762    0.187953    0.471036    11.00000    0.06283    0.07734 =
         0.11262   -0.00038    0.00671   -0.00507
AFIX  43
H36   2    0.207579    0.174365    0.479946    11.00000   -1.20000
AFIX   0
C37   1    0.303211    0.272594    0.448305    11.00000    0.05865    0.06829 =
         0.14718    0.00695    0.00081    0.00181
AFIX  43
H37   2    0.244230    0.316689    0.441171    11.00000   -1.20000
AFIX   0
C38   1    0.411858    0.292486    0.436076    11.00000    0.06362    0.06355 =
         0.12624    0.01540    0.00251    0.00231
AFIX  43
H38   2    0.424228    0.351242    0.421374    11.00000   -1.20000
AFIX   0
C39   1    0.635415    0.212763    0.374641    11.00000    0.09207    0.07104 =
         0.06404   -0.00132    0.00463   -0.00430
C40   1    0.542945    0.219739    0.344516    11.00000    0.11473    0.08166 =
         0.07012    0.00902   -0.01372   -0.02336
AFIX  43
H40   2    0.474014    0.243371    0.354179    11.00000   -1.20000
AFIX   0
C41   1    0.548078    0.192786    0.299894    11.00000    0.17348    0.08836 =
         0.06905    0.00802   -0.00956   -0.03601
AFIX  43
H41   2    0.484318    0.200586    0.280366    11.00000   -1.20000
AFIX   0
C42   1    0.646056    0.155512    0.285526    11.00000    0.20208    0.12632 =
         0.08027   -0.01620    0.01785   -0.02923
AFIX  43
H42   2    0.649700    0.136031    0.256147    11.00000   -1.20000
AFIX   0
C43   1    0.740406    0.146369    0.314332    11.00000    0.17518    0.19911 =
         0.09320   -0.04107    0.03480    0.01840
AFIX  43
H43   2    0.808329    0.121101    0.304455    11.00000   -1.20000
AFIX   0
C44   1    0.734559    0.174507    0.357718    11.00000    0.12517    0.17331 =
         0.08766   -0.02913    0.02480    0.02661
AFIX  43
H44   2    0.799586    0.167772    0.376680    11.00000   -1.20000
AFIX   0
B1    3    0.632479    0.254885    0.426567    11.00000    0.06388    0.06208 =
         0.06358    0.00213    0.00360   -0.00123

PART 1
O3    5    0.686439    0.804640    0.365860    21.00000    0.07820    0.11562 =
         0.10164   -0.01474    0.01236   -0.00702
C45   1    0.733183    0.773849    0.326187    21.00000    0.09786    0.21482 =
         0.10894   -0.03756    0.01275    0.01447
AFIX  23
H45A  2    0.721442    0.823773    0.303473    21.00000   -1.20000
H45B  2    0.696891    0.713486    0.315634    21.00000   -1.20000
AFIX   0
C46   1    0.858775    0.757571    0.336509    21.00000    0.09322    0.13909 =
         0.16087   -0.00616    0.01328   -0.00668
AFIX  23
H46A  2    0.874639    0.690104    0.345221    21.00000   -1.20000
H46B  2    0.903325    0.774259    0.311464    21.00000   -1.20000
AFIX   0
C47   1    0.881388    0.824597    0.373063    21.00000    0.09322    0.13909 =
         0.16087   -0.00616    0.01328   -0.00668
AFIX  23
H47A  2    0.931672    0.793646    0.395594    21.00000   -1.20000
H47B  2    0.919054    0.883144    0.362773    21.00000   -1.20000
AFIX   0
C48   1    0.775091    0.850713    0.391416    21.00000    0.09375    0.12692 =
         0.12443   -0.02234   -0.00132   -0.01041
AFIX  23
H48A  2    0.774687    0.829046    0.421981    21.00000   -1.20000
H48B  2    0.764923    0.921455    0.390665    21.00000   -1.20000
AFIX   0
SAME 0.02 0.04 O3 > C48
PART 0
PART 2
O3A   5    0.672797    0.808196    0.359004   -21.00000    0.07820    0.11562 =
         0.10164   -0.01474    0.01236   -0.00702
C45A  1    0.730992    0.759639    0.326008   -21.00000    0.08787    0.06423 =
         0.07328    0.03578    0.01459    0.01161
AFIX  23
H45C  2    0.700917    0.779091    0.296735   -21.00000   -1.20000
H45D  2    0.723676    0.688949    0.328875   -21.00000   -1.20000
AFIX   0
C46A  1    0.854262    0.790850    0.333534   -21.00000    0.09322    0.13909 =
         0.16087   -0.00616    0.01328   -0.00668
AFIX  23
H46C  2    0.897708    0.742244    0.350916   -21.00000   -1.20000
H46D  2    0.889614    0.800052    0.305568   -21.00000   -1.20000
AFIX   0
C47A  1    0.848865    0.880925    0.356923   -21.00000    0.09322    0.13909 =
         0.16087   -0.00616    0.01328   -0.00668
AFIX  23
H47C  2    0.851815    0.935977    0.336632   -21.00000   -1.20000
H47D  2    0.912739    0.886185    0.378731   -21.00000   -1.20000
AFIX   0
C48A  1    0.742408    0.880878    0.378287   -21.00000    0.09375    0.12692 =
         0.12443   -0.02234   -0.00132   -0.01041
AFIX  23
H48C  2    0.756053    0.868039    0.409714   -21.00000   -1.20000
H48D  2    0.705452    0.944446    0.374762   -21.00000   -1.20000
AFIX   0

PART 0
PART 3
O1    5    0.124767    0.760049    0.298991    31.00000    0.07972    0.22359 =
         0.08487   -0.03106   -0.01372    0.00365
O2    5    0.261654    0.723660    0.260084    31.00000    0.07972    0.22359 =
         0.08487   -0.03106   -0.01372    0.00365
N1    4    0.225527    0.749412    0.294652    31.00000    0.08022    0.08818 =
         0.07236    0.00632   -0.00704   -0.00320
PART 0
PART 4
O1A   5    0.214644    0.753537    0.299597   -31.00000    0.07972    0.22359 =
         0.08487   -0.03106   -0.01372    0.00365
O2A   5    0.330112    0.713072    0.252076   -31.00000    0.07972    0.22359 =
         0.08487   -0.03106   -0.01372    0.00365
N1A   4    0.222206    0.725783    0.258711   -31.00000    0.08022    0.08818 =
         0.07236    0.00632   -0.00704   -0.00320
HKLF 4


REM  shelxt in P 1 21/n 1
REM wR2 = 0.1383, GooF = S = 0.881, Restrained GooF = 0.885 for all data
REM R1 = 0.0573 for 4960 Fo > 4sig(Fo) and 0.1126 for all 9726 data
REM 538 parameters refined using 491 restraints

END

WGHT      0.0519      0.0000

REM Highest difference peak  0.377,  deepest hole -0.393,  1-sigma level  0.061
Q1    1   0.1306  0.7220  0.2833  11.00000  0.05    0.38
Q2    1   0.1676  0.6884  0.2840  11.00000  0.05    0.32
Q3    1   0.0379  1.0488  0.3842  11.00000  0.05    0.31
Q4    1   0.2265  0.7967  0.2513  11.00000  0.05    0.29
Q5    1   0.8571  0.8655  0.3875  11.00000  0.05    0.28
;
_shelx_res_checksum   79316

_shelx_hkl_file
;
  17  -2  -1    5.09    4.68
 -16   1   1   -1.40    7.90
  16  -1  -1   -2.35    4.50
 -16   1   2    2.85    6.68
  16  -1  -2   10.02    5.48
 -16   2   1   -2.64    8.73
  16  -2  -1   -1.64    4.92
 -16   2   2    6.05    6.04
  16  -2  -2   -1.23    4.16
  16  -2  -3   -2.66    4.82
  16  -2  -4    2.28    5.22
 -16   3   1   -1.68    4.96
  16  -3  -1   -1.36    5.31
 -16   3   2    7.78    8.57
  16  -3  -2    4.01    5.65
 -16   3   3   -2.19    7.50
  16  -3  -3    4.78    5.13
  16  -3  -4   -0.43    4.32
  16  -3  -5   -2.32    5.05
 -16   4   1   -1.67    8.52
  16  -4  -1   -1.69    4.56
 -16   4   2    2.30    8.22
  16  -4  -2   -1.09    4.78
 -16   4   3    2.48    5.81
  16  -4  -3    1.45    4.45
  16  -4  -4    3.62    5.21
  16  -4  -5   -1.19    5.54
  16  -4  -6    9.18    6.74
  16  -4  -7   -0.06    3.67
 -16   5   1    4.59    7.72
 -16   5   2   -1.01    5.93
  16  -5  -2    4.20    5.39
  16  -5  -3    1.10    5.05
  16  -5  -4    0.54    4.49
  16  -5  -5   -0.33    4.41
  16  -5  -6    0.12    5.40
  16  -5  -7    5.36    5.04
  16  -5  -8    1.28    5.31
 -16   6   1   -0.51    6.33
 -16   6   2   -1.87    7.26
  16  -6  -8   -0.66    5.45
  16  -6  -9   -2.33    6.25
 -15   0   1   -0.44    6.40
  15   0  -1   -2.67    4.54
 -15   0   2   -2.42    7.73
  15   0  -2    1.77    4.48
 -15   0   3   14.07   10.00
  15   0  -3   -1.00    4.43
 -15   0   4   -1.61    7.50
 -15   0   5   18.85    9.44
 -15   0   6    1.11    5.34
 -15   0   7    1.64    7.93
 -15   0   8    1.43    6.56
 -15   0   9   21.11   10.26
 -15   0  10   -3.68    9.59
 -15   0  11   -3.29    7.87
 -15   0  12   -4.10    9.30
 -15   0  13   12.38    8.03
 -15   1   1   17.45    9.36
  15  -1  -1   19.14    6.90
 -15  -1   1    6.56    8.34
 -15   1   2   -2.34    8.65
  15  -1  -2   -2.47    4.98
 -15  -1   2   -1.33    5.81
 -15   1   3   -1.79    8.25
  15  -1  -3    1.00    4.32
 -15  -1   3   -0.16    6.89
 -15   1   4    0.59    9.29
  15  -1  -4    1.89    3.46
 -15  -1   4   -2.06    6.97
 -15   1   5   15.70    9.89
  15  -1  -5   11.58    6.50
 -15  -1   5    2.16    6.57
 -15   1   6   -3.40    7.97
 -15  -1   6    1.17    5.94
 -15   1   7    9.90    8.34
 -15  -1   7    3.24    9.90
 -15   1   8    2.73    7.14
 -15  -1   8   -0.03    1.83
 -15   1   9    4.09    8.71
 -15  -1   9    2.71    6.66
 -15   1  10   -1.75    6.32
 -15  -1  10    1.52    8.45
 -15   1  11   -0.68    5.79
 -15  -1  11   -3.71    7.97
 -15   1  12   -2.56    7.51
 -15  -1  12   -3.22   10.70
 -15   1  13    1.76    8.61
 -15  -1  13    4.56    9.24
 -15   2   1   -3.19    5.94
  15  -2  -1    2.32    4.72
 -15  -2   1    5.04    8.51
 -15   2   2    0.14    6.82
  15  -2  -2    0.35    4.12
 -15  -2   2    2.03    6.59
 -15   2   3   -5.42    8.66
  15  -2  -3   -2.64    4.29
 -15  -2   3   11.77    8.82
 -15   2   4    8.11    8.20
  15  -2  -4   -1.46    5.37
 -15  -2   4    7.27    8.89
 -15   2   5   13.50   11.20
  15  -2  -5    4.74    5.06
 -15  -2   5    4.99    6.58
 -15   2   6    0.03    7.69
  15  -2  -6   -0.31    3.31
 -15  -2   6   13.02    8.62
 -15   2   7    1.39    7.80
 -15  -2   7    2.85    8.80
 -15   2   8   -0.71    5.74
 -15  -2   8    2.12    6.52
 -15   2   9    7.19   10.41
 -15  -2   9   10.24    8.08
 -15   2  10    7.97    7.60
 -15  -2  10    5.27    8.60
 -15   2  11    3.42    5.02
 -15  -2  11   -1.84    6.84
 -15   2  12    3.73    7.95
 -15  -2  12    1.71    6.50
 -15   2  13   -2.27    8.90
 -15   3   1    5.25    9.17
  15  -3  -1    3.87    5.98
 -15  -3   1    5.27    6.92
 -15   3   2    3.72    7.64
  15  -3  -2   -0.57    4.30
 -15  -3   2   -4.62    7.99
 -15   3   3    9.99    7.44
  15  -3  -3   -2.56    4.45
 -15  -3   3    1.36    8.90
 -15   3   4   -0.07    7.09
  15  -3  -4   -0.63    3.50
 -15  -3   4    2.90    6.33
 -15   3   5    1.32    9.25
  15  -3  -5    1.33    4.88
 -15  -3   5    7.13    5.97
 -15   3   6   -1.70    8.53
  15  -3  -6    7.67    5.84
 -15  -3   6    0.82    6.72
 -15   3   7   -0.77    7.20
  15  -3  -7    1.12    3.76
 -15  -3   7    0.83    6.58
 -15   3   8    1.19    6.98
  15  -3  -8    1.93    5.16
 -15  -3   8    8.26    8.00
 -15   3   9    3.79    7.02
 -15  -3   9   -0.10    8.67
 -15   3  10    2.58    6.77
 -15  -3  10   12.33    9.33
 -15   3  11   21.27   11.60
 -15  -3  11   26.03   10.69
 -15   3  12   -4.00    6.82
 -15   4   1   -0.58    7.10
  15  -4  -1   -3.61    6.33
 -15  -4   1   14.10    7.99
 -15   4   2    2.14    7.14
  15  -4  -2   -0.10    4.28
 -15  -4   2    9.54    7.51
 -15   4   3   -2.78    6.88
  15  -4  -3    3.06    5.14
 -15  -4   3    8.89    8.88
 -15   4   4   11.70    8.96
  15  -4  -4   -2.01    5.21
 -15  -4   4    1.37    6.14
 -15   4   5    8.98    9.10
  15  -4  -5    2.03    5.05
 -15  -4   5    1.33    7.59
 -15   4   6   -2.83    8.74
  15  -4  -6   -2.48    4.61
 -15  -4   6   -1.56    7.17
 -15   4   7    1.55    8.33
  15  -4  -7    4.32    5.09
 -15  -4   7   -1.60    7.14
 -15   4   8    5.19    7.33
  15  -4  -8   14.47    7.09
 -15  -4   8    3.33    8.22
 -15   4   9    0.14    8.55
  15  -4  -9    6.33    6.25
 -15  -4   9   -2.47    7.85
 -15   4  10   -3.07    9.24
 -15   4  11    8.89    9.05
 -15   5   1    5.66    7.81
  15  -5  -1    4.36    5.71
 -15  -5   1   -1.45    7.20
 -15   5   2   13.35    8.50
  15  -5  -2    0.94    4.69
 -15  -5   2   -0.90    5.37
 -15   5   3   -0.95    6.25
  15  -5  -3    3.91    5.51
 -15  -5   3    1.05    6.96
 -15   5   4   -1.30    9.30
  15  -5  -4    2.32    6.14
 -15  -5   4    1.23    3.53
 -15   5   5    1.96    7.13
  15  -5  -5    2.49    5.20
 -15  -5   5   -5.56    9.62
 -15   5   6    2.39    6.97
  15  -5  -6   -0.70    4.98
 -15   5   7    2.17    8.03
  15  -5  -7    3.50    5.13
 -15   5   8   -2.30    6.62
  15  -5  -8   -1.01    6.03
 -15   5   9   -3.22    6.87
  15  -5  -9   -2.57    5.90
 -15   5  10   -1.29    7.37
  15  -5 -10   -2.30    6.23
 -15   5  11   -0.07    7.37
 -15   6   1    6.27    6.28
  15  -6  -1   -0.86    5.05
 -15   6   2   11.16    8.27
  15  -6  -2    4.80    6.15
 -15   6   3    0.90    6.11
  15  -6  -3    1.37    5.27
 -15   6   4    2.21    5.06
  15  -6  -4    1.45    4.60
 -15   6   5    3.61    6.73
  15  -6  -5   -2.51    4.72
 -15   6   6    5.16    8.97
  15  -6  -6    2.19    4.68
 -15   6   7   -1.77    8.16
  15  -6  -7   -0.00    5.09
 -15   6   8    5.70    7.79
  15  -6  -8    1.13    4.77
 -15   6   9   11.76    9.85
  15  -6  -9   -1.23    4.31
 -15   6  10    1.90    7.02
  15  -6 -10   -2.20    5.20
  15  -6 -11    3.98    5.36
 -15   7   1   -0.16    6.24
  15  -7  -1    3.36    5.00
 -15   7   2    2.78    5.87
  15  -7  -2    0.84    4.15
 -15   7   3   -0.46    7.01
  15  -7  -3   -2.30    5.12
 -15   7   4   -0.29    7.51
  15  -7  -4   -1.43    4.45
 -15   7   5   -3.09    6.41
  15  -7  -5    0.76    6.64
 -15   7   6   -1.63    6.34
  15  -7  -6    2.00    4.14
 -15   7   7   -1.62    6.74
  15  -7  -7    3.72    6.61
 -15   7   8   -2.95    6.88
  15  -7  -8    2.19    5.98
 -15   7   9   -4.36    7.10
  15  -7  -9   -3.54    5.05
  15  -7 -10   -2.10    5.74
  15  -7 -11   -1.40    4.75
  15  -7 -12   -0.17    4.18
 -15   8   2    1.73    7.35
 -15   8   3   -1.15    6.24
 -15   8   4    4.38    6.99
 -15   8   5    2.64    8.01
 -15   8   6   -1.22    5.36
 -15   8   7    2.21    7.92
  15  -8 -10    1.17    5.46
  15  -8 -11   -0.09    4.71
  15  -8 -12   -1.20    4.90
  15  -8 -13    2.68    5.81
 -15   9   5    3.70    6.61
 -15   9   6    6.11    7.05
 -14   0   1   -2.47    8.12
  14   0  -1    1.39    4.31
 -14   0   2    9.70    6.49
  14   0  -2   19.67    7.56
 -14   0   3   -3.11    8.74
  14   0  -3   -0.74    3.65
 -14   0   4   14.68    9.26
  14   0  -4    6.84    6.09
 -14   0   5   -1.99    8.27
  14   0  -5   -0.22    5.16
 -14   0   6   18.96   10.56
  14   0  -6   10.48    6.28
 -14   0   7    2.99    8.30
 -14   0   8    8.13    7.72
 -14   0   9    6.39    8.10
 -14   0  10   10.06    7.81
 -14   0  11   -3.13    7.32
 -14   0  12    0.01    7.84
 -14   0  13   -6.47    8.62
 -14   0  14    6.76    7.98
 -14   0  15   -4.74    8.14
 -14   0  16   -0.78    7.42
 -14   0  17    1.98    5.80
 -14   0  18    6.45    7.49
 -14   0  19   -2.21    7.02
 -14   0  20    0.07    8.16
 -14   1   1   -0.64    7.12
  14  -1  -1   -1.04    4.15
  14   1  -1   -1.70    3.10
 -14  -1   1    4.47    7.84
 -14   1   2    1.20    7.85
  14  -1  -2   -1.61    4.71
  14   1  -2    0.21    3.49
 -14  -1   2    2.95    6.79
 -14   1   3   -1.82    6.88
  14  -1  -3    1.68    4.50
  14   1  -3    8.54    5.18
 -14  -1   3    7.17    8.35
 -14   1   4    3.12    6.61
  14  -1  -4   14.13    6.36
 -14  -1   4    5.70    7.46
 -14   1   5    3.92    7.04
  14  -1  -5   -1.47    4.46
 -14  -1   5    7.48    7.14
 -14   1   6   11.05    7.61
  14  -1  -6   15.85    7.21
 -14  -1   6   15.62   10.56
 -14   1   7    9.20    7.60
  14  -1  -7    1.30    4.85
 -14  -1   7   -3.13    8.31
 -14   1   8    3.83    7.09
 -14  -1   8   -2.56    8.78
 -14   1   9   -1.27    8.14
 -14  -1   9   -4.17    9.19
 -14   1  10   20.67   11.17
 -14  -1  10   13.73   11.09
 -14   1  11   -2.54    6.11
 -14  -1  11    5.93    7.23
 -14   1  12    6.37    9.83
 -14  -1  12   -1.96    7.57
 -14   1  13   -5.98    8.35
 -14  -1  13   -1.42    9.64
 -14   1  14   13.58    9.11
 -14  -1  14    3.57    7.15
 -14   1  15    3.27    6.14
 -14  -1  15    0.87    8.54
 -14   1  16   -0.31   10.89
 -14  -1  16   -0.16    5.20
 -14   1  17   11.59    8.76
 -14  -1  17   -3.99    7.09
 -14   1  18    3.52    7.38
 -14  -1  18   -4.09    7.68
 -14   1  19   -0.03    6.87
 -14  -1  19   -3.22    6.44
 -14   1  20    8.23    9.38
 -14  -1  20   11.74    9.22
 -14   2   1    1.24    6.31
  14  -2  -1    9.50    4.86
  14   2  -1    0.37    4.02
 -14  -2   1   -1.23    7.09
 -14   2   2   25.45   11.02
  14  -2  -2   12.94    6.24
 -14  -2   2   28.01   11.23
 -14   2   3    0.45    7.58
  14  -2  -3    2.79    4.66
 -14  -2   3   -1.62    6.62
 -14   2   4    7.38    8.77
  14  -2  -4   10.09    5.89
 -14  -2   4   11.68    8.59
 -14   2   5    1.07    6.82
  14  -2  -5   -0.83    4.03
 -14  -2   5    5.49    7.02
 -14   2   6    8.90    8.78
  14  -2  -6    9.63    5.83
 -14  -2   6    2.99    5.58
 -14   2   7   -4.33    6.89
  14  -2  -7    3.73    4.36
 -14  -2   7   -0.55    6.86
 -14   2   8   22.70   11.65
  14  -2  -8    4.64    4.49
 -14  -2   8    2.50    9.94
 -14   2   9   -1.18    6.15
  14  -2  -9   -1.40    4.32
 -14  -2   9   -2.88    8.14
 -14   2  10   -1.31    7.71
 -14  -2  10    2.94    5.95
 -14   2  11    3.08    6.65
 -14  -2  11   -0.79    6.11
 -14   2  12   11.23    9.70
 -14  -2  12    2.10    7.90
 -14   2  13   -2.10    7.83
 -14  -2  13    5.79    5.83
 -14   2  14    2.53    7.93
 -14  -2  14   24.63   11.69
 -14   2  15   -5.62    8.12
 -14  -2  15   -2.47    6.26
 -14   2  16   -2.97    7.96
 -14  -2  16    4.22    6.56
 -14   2  17   -1.20    5.80
 -14  -2  17   -0.51    8.02
 -14   2  18   -2.15    7.57
 -14  -2  18   -1.62    7.71
 -14   2  19    5.53    8.50
 -14  -2  19    1.39    7.78
 -14  -2  20    3.05    8.73
 -14   3   1   -1.90    7.59
  14  -3  -1   -1.95    4.46
 -14  -3   1   13.39    7.66
 -14   3   2    3.01    7.36
  14  -3  -2   -0.36    4.52
 -14  -3   2   -2.72    7.23
 -14   3   3    3.90    8.13
  14  -3  -3   -3.31    4.73
 -14  -3   3   -1.16    5.55
 -14   3   4    7.26    9.65
  14  -3  -4    2.92    4.71
 -14  -3   4   -0.59    6.26
 -14   3   5   -0.93    5.13
  14  -3  -5   -1.71    4.50
 -14  -3   5   -2.95    6.08
 -14   3   6   12.83    9.43
  14  -3  -6    7.38    5.42
 -14  -3   6   20.25    9.66
 -14   3   7   -0.02    7.37
  14  -3  -7   11.59    6.20
 -14  -3   7   -0.14    5.39
 -14   3   8   -3.16    8.49
  14  -3  -8    1.24    3.84
 -14  -3   8   -2.17    6.70
 -14   3   9    4.17    5.29
  14  -3  -9   -0.56    4.56
 -14  -3   9    2.46    4.62
 -14   3  10   15.89    8.72
  14  -3 -10   -0.30    4.42
 -14  -3  10    7.74    7.29
 -14   3  11    3.96    7.84
 -14  -3  11   15.76   11.20
 -14   3  12    0.07    8.86
 -14  -3  12   -3.62    8.68
 -14   3  13   -5.83    8.31
 -14  -3  13    2.17    7.68
 -14   3  14    7.36    8.35
 -14  -3  14    3.30    8.70
 -14   3  15    9.36    9.22
 -14  -3  15    7.64    8.35
 -14   3  16    8.34    9.57
 -14  -3  16   20.34   10.27
 -14   3  17   -0.45    7.08
 -14  -3  17   -0.36    8.13
 -14   3  18   -5.97   11.58
 -14  -3  18   -2.44    8.37
 -14  -3  19    0.10    8.06
 -14  -3  20   21.24   10.08
 -14   4   1   -1.45    7.35
  14  -4  -1   10.50    6.05
 -14  -4   1   -2.20    6.09
 -14   4   2    7.16    8.44
  14  -4  -2    3.61    4.05
 -14  -4   2    5.62    8.02
 -14   4   3    1.84    7.03
  14  -4  -3   -0.91    4.23
 -14  -4   3   -0.13    8.18
 -14   4   4   -1.96    7.63
  14  -4  -4    9.71    5.70
 -14  -4   4    1.24    7.11
 -14   4   5   -2.79    6.47
  14  -4  -5    1.64    4.66
 -14  -4   5   -3.06    8.22
 -14   4   6   -1.98    6.66
  14  -4  -6   -0.24    3.99
 -14  -4   6   10.30    9.49
 -14   4   7   -3.33    6.32
  14  -4  -7   10.39    6.55
 -14  -4   7    1.36    7.66
 -14   4   8    1.61    5.81
  14  -4  -8    5.27    4.66
 -14  -4   8    5.18    7.67
 -14   4   9    9.70    8.98
  14  -4  -9   -0.18    5.05
 -14  -4   9   -2.87    8.22
 -14   4  10    7.81    8.08
  14  -4 -10    4.49    5.87
 -14  -4  10   -2.18    8.16
 -14   4  11   -0.42    6.36
  14  -4 -11   -1.63    4.39
 -14  -4  11   -2.03    7.36
 -14   4  12   14.07   10.06
 -14  -4  12   15.87   10.76
 -14   4  13    4.05    8.70
 -14  -4  13   15.31    8.68
 -14   4  14   -0.70    8.17
 -14  -4  14    7.52    9.23
 -14   4  15   -2.03    7.61
 -14  -4  15    0.72    6.38
 -14   4  16   21.79   10.12
 -14  -4  16   16.97   10.94
 -14   4  17   -3.00    7.30
 -14  -4  17    3.09    6.27
 -14  -4  18   -1.65    7.35
 -14  -4  19   -0.67    8.30
 -14  -4  20   -2.06    6.21
 -14   5   1   12.48    8.59
  14  -5  -1    7.34    5.95
 -14  -5   1   14.33    8.07
 -14   5   2    2.03    5.65
  14  -5  -2   -3.79    4.49
 -14  -5   2   -2.05    7.04
 -14   5   3    3.01    8.29
  14  -5  -3   -1.65    5.00
 -14  -5   3    1.57    6.66
 -14   5   4    0.52    6.82
  14  -5  -4   -0.42    4.35
 -14  -5   4    5.20    6.88
 -14   5   5    3.65    8.05
  14  -5  -5    9.06    5.75
 -14  -5   5    8.92    7.68
 -14   5   6   11.55   11.12
  14  -5  -6   10.42    6.26
 -14  -5   6    2.26    7.27
 -14   5   7   -2.05    7.91
  14  -5  -7   -0.56    3.16
 -14  -5   7   -2.88    6.86
 -14   5   8    3.03    7.72
  14  -5  -8   -1.86    4.21
 -14  -5   8   -1.19    5.33
 -14   5   9    7.36    8.74
  14  -5  -9    1.49    5.51
 -14  -5   9    2.81    7.87
 -14   5  10   38.98   13.86
  14  -5 -10   15.56    7.05
 -14  -5  10    7.36    9.22
 -14   5  11   -0.74    8.52
  14  -5 -11   -1.26    6.32
 -14  -5  11   -4.42    8.16
 -14   5  12    2.14    8.06
  14  -5 -12    7.84    6.80
 -14  -5  12    3.96    9.65
 -14   5  13    0.00    7.33
 -14  -5  13   -5.09    8.48
 -14   5  14    3.93    8.19
 -14  -5  14    0.60    8.82
 -14   5  15    9.41    7.47
 -14  -5  15   -1.40    7.68
 -14   5  16   -1.14    7.79
 -14  -5  16    6.94    9.00
 -14  -5  17   -1.64    6.70
 -14  -5  18   -2.49    6.08
 -14  -5  19   -2.83    8.33
 -14   6   1   13.21    9.71
  14  -6  -1    4.22    5.73
 -14  -6   1   -3.02    8.39
 -14   6   2    9.64    7.76
  14  -6  -2    4.10    5.16
 -14  -6   2   -1.02    6.46
 -14   6   3    6.23    7.88
  14  -6  -3    1.80    5.16
 -14  -6   3    5.72    6.68
 -14   6   4    4.74    8.15
  14  -6  -4    4.96    4.62
 -14  -6   4    6.64    7.49
 -14   6   5   -2.39    8.03
  14  -6  -5   -2.15    4.15
 -14  -6   5    2.53    6.32
 -14   6   6    6.75    8.65
  14  -6  -6   -1.46    4.73
 -14  -6   6   10.89    9.13
 -14   6   7    3.21    5.70
  14  -6  -7    3.38    5.65
 -14  -6   7   11.62    8.83
 -14   6   8   -2.68    7.17
  14  -6  -8    1.99    4.63
 -14  -6   8   -0.58    5.65
 -14   6   9    6.10    7.90
  14  -6  -9    7.67    6.12
 -14  -6   9    1.02    7.55
 -14   6  10    4.88    7.81
  14  -6 -10    1.15    4.32
 -14  -6  10   -4.97    8.46
 -14   6  11    7.93    8.59
  14  -6 -11    0.90    4.45
 -14  -6  11   -2.19    8.29
 -14   6  12    6.84    8.01
  14  -6 -12   -3.45    5.47
 -14  -6  12   -0.79    5.94
 -14   6  13   -1.27    7.78
  14  -6 -13   -1.94    5.45
 -14  -6  13   -0.56    7.73
 -14   6  14    1.02    5.34
 -14  -6  14    8.98    7.40
 -14   6  15   -0.73    7.77
 -14  -6  15    2.02    8.63
 -14  -6  16   -4.86    7.77
 -14  -6  17    7.34    7.90
 -14  -6  18   -5.25   10.38
 -14   7   1   14.49    9.81
  14  -7  -1    3.42    5.10
 -14  -7   1   -1.58    6.55
 -14   7   2   -1.64    7.18
  14  -7  -2    0.44    4.00
 -14  -7   2   -0.00    4.62
 -14   7   3    5.82    7.62
  14  -7  -3   -2.27    4.94
 -14  -7   3    0.06    5.72
 -14   7   4    6.01    5.67
  14  -7  -4   -2.70    5.06
 -14  -7   4    4.29    6.53
 -14   7   5    5.89    7.80
  14  -7  -5   13.56    6.72
 -14  -7   5    4.79    8.48
 -14   7   6   -1.52    6.66
  14  -7  -6    2.51    5.07
 -14  -7   6   -1.22    6.70
 -14   7   7   -0.96    7.47
  14  -7  -7   -0.60    6.01
 -14  -7   7   -4.80    9.49
 -14   7   8   -0.56    8.32
  14  -7  -8    2.40    5.62
 -14  -7   8    2.61    7.27
 -14   7   9    6.27    7.28
  14  -7  -9    0.57    5.58
 -14  -7   9    7.22    8.03
 -14   7  10   -4.91    7.44
  14  -7 -10    2.04    5.18
 -14  -7  10    0.64    6.27
 -14   7  11    6.53    6.23
  14  -7 -11   -0.62    4.69
 -14  -7  11    2.96    7.74
 -14   7  12   -2.57    7.05
  14  -7 -12    2.62    5.18
 -14  -7  12    4.70    6.98
 -14   7  13    3.49    6.49
  14  -7 -13   -0.96    4.66
 -14  -7  13   -1.55    7.41
 -14   7  14    1.24    7.14
  14  -7 -14   -1.43    4.50
 -14  -7  14   -0.16    6.71
 -14  -7  15    4.80    6.25
 -14  -7  16   -2.62    7.38
 -14   8   1    8.96    6.80
  14  -8  -1   -0.05    3.53
 -14  -8   1    3.99    6.01
 -14   8   2   -0.41    7.36
  14  -8  -2   -2.40    5.48
 -14  -8   2    1.94    6.68
 -14   8   3    1.24    6.96
  14  -8  -3   13.97    6.78
 -14  -8   3    0.12    5.99
 -14   8   4    4.45    6.32
  14  -8  -4   -3.61    4.79
 -14  -8   4   -2.57    6.90
 -14   8   5    6.62    6.50
  14  -8  -5    3.82    5.64
 -14  -8   5    5.91    7.64
 -14   8   6    5.24    7.14
  14  -8  -6   -1.02    4.80
 -14  -8   6   -3.25    7.81
 -14   8   7    1.25    7.52
  14  -8  -7   -0.82    4.38
 -14  -8   7    5.16    8.06
 -14   8   8   -1.81    6.81
  14  -8  -8   -0.00    4.94
 -14  -8   8   -0.69    5.15
 -14   8   9    8.04    7.80
  14  -8  -9    5.66    4.57
 -14  -8   9   12.29    9.55
 -14   8  10    4.13    6.96
  14  -8 -10   -0.96    5.15
 -14  -8  10    3.44    7.44
 -14   8  11    1.69    7.17
  14  -8 -11   -1.63    4.81
 -14  -8  11   -3.97    8.89
 -14   8  12    5.16    7.56
  14  -8 -12    2.10    3.86
 -14  -8  12   -0.53    6.01
 -14   8  13   22.95   10.92
  14  -8 -13    6.24    6.92
  14  -8 -14   -2.00    4.42
  14  -8 -15    3.64    5.21
 -14   9   3   -2.70    7.31
  14  -9  -3    2.53    3.86
 -14   9   4   -0.49    5.54
  14  -9  -4    1.47    4.44
 -14   9   5    7.10    7.32
  14  -9  -5    2.33    4.36
 -14   9   6   -3.14    6.87
  14  -9  -6   -2.33    5.47
 -14   9   7   -4.03    7.68
  14  -9  -7   -3.77    6.76
 -14   9   8   -0.36    5.54
  14  -9  -8    2.14    4.54
 -14   9   9    4.46    7.91
  14  -9  -9    1.05    5.67
 -14   9  10   -1.02    6.46
  14  -9 -10    9.04    7.48
 -14   9  11   13.81    9.43
  14  -9 -11   -0.47    3.44
  14  -9 -12    8.49    6.83
  14  -9 -13   -0.05    5.15
  14  -9 -14   -3.16    5.07
  14  -9 -15   -1.29    6.12
 -14  10   6    0.18    4.77
 -14  10   7    0.21    4.82
 -14  10   8   -2.38    5.93
 -14  10   9    5.43    7.53
 -14  10  10    0.49    5.45
 -13   0   1   37.75   12.19
  13   0  -1   25.74    7.78
 -13   0   2   -0.78    6.14
  13   0  -2   -0.11    3.03
 -13   0   3    0.65    5.61
  13   0  -3    9.82    5.46
 -13   0   4    5.71    8.21
  13   0  -4    0.64    3.73
 -13   0   5   -2.61    6.57
  13   0  -5    5.64    4.82
 -13   0   6   -2.55    6.31
  13   0  -6   -0.44    3.10
 -13   0   7   12.91    7.60
  13   0  -7   13.73    6.95
 -13   0   8   -5.24    7.29
  13   0  -8   -0.86    3.62
 -13   0   9    1.07    8.85
 -13   0  10    1.48    7.93
 -13   0  11   14.26    9.87
 -13   0  12   10.26    7.66
 -13   0  13   20.34   12.99
 -13   0  14    1.74    5.87
 -13   0  15    2.94    8.03
 -13   0  16   -2.32    8.32
 -13   0  17    4.58    6.31
 -13   0  18   -0.04    5.72
 -13   0  19    4.79    7.31
 -13   0  20   -4.74    7.78
 -13   0  21    2.16    8.45
 -13   0  22   -1.50    9.08
 -13   0  23   -3.87    8.53
 -13   0  24    7.71    7.54
 -13   0  25    3.14    6.80
 -13   1   1    7.09    6.63
  13  -1  -1    5.09    4.97
  13   1  -1    5.96    4.92
 -13  -1   1   10.63    6.77
 -13   1   2    3.43    7.45
  13  -1  -2   -0.85    3.96
  13   1  -2    2.91    4.15
 -13  -1   2   12.58    7.41
 -13   1   3    1.95    7.59
  13  -1  -3    1.76    3.48
  13   1  -3    2.42    4.80
 -13  -1   3   -2.41    5.48
 -13   1   4   -1.60    6.08
  13  -1  -4    5.13    4.61
  13   1  -4    0.90    3.83
 -13  -1   4    0.38    4.94
 -13   1   5   27.05   11.42
  13  -1  -5   42.22    9.95
  13   1  -5   21.52    7.93
 -13  -1   5   28.96   11.15
 -13   1   6   -2.74    6.74
  13  -1  -6    2.62    4.76
  13   1  -6    2.26    2.83
 -13  -1   6    2.86    7.56
 -13   1   7    5.42    8.74
  13  -1  -7   -0.07    4.17
 -13  -1   7    8.45    7.90
 -13   1   8   -5.45    7.35
  13  -1  -8    1.74    4.46
 -13  -1   8    0.42    7.05
 -13   1   9   10.42    7.60
  13  -1  -9   19.16    7.34
 -13  -1   9   23.07   11.23
 -13   1  10    6.08    6.68
  13  -1 -10    1.56    4.43
 -13  -1  10   -1.23    6.73
 -13   1  11   16.20   11.53
 -13  -1  11   12.22   10.62
 -13   1  12    1.33    7.21
 -13  -1  12    0.87    5.80
 -13   1  13    1.05    6.34
 -13  -1  13    6.15    8.97
 -13   1  14   -3.80    9.22
 -13  -1  14   -2.11    5.12
 -13   1  15   37.02   12.89
 -13  -1  15   17.67   10.16
 -13   1  16   -6.59    8.56
 -13  -1  16   -3.65    7.69
 -13   1  17    0.67    6.51
 -13  -1  17   -1.64    6.33
 -13   1  18    4.91    7.27
 -13  -1  18   -2.99    6.67
 -13   1  19   10.43    9.52
 -13  -1  19   10.34    9.64
 -13   1  20   -1.47    7.24
 -13  -1  20   -1.06    7.74
 -13   1  21    6.01    7.91
 -13  -1  21    6.80    9.08
 -13   1  22    2.51    7.11
 -13  -1  22   -1.48    6.01
 -13   1  23   -1.64    6.44
 -13  -1  23    1.43    7.27
 -13   1  24   -0.42    8.23
 -13  -1  24   -0.85    6.56
 -13  -1  25    4.25    8.18
 -13   2   1   25.48   11.70
  13  -2  -1   28.65    8.57
  13   2  -1   42.16    9.82
 -13  -2   1   35.34   11.64
 -13   2   2   -1.47    5.87
  13  -2  -2   -0.56    3.22
  13   2  -2    7.10    4.40
 -13  -2   2    9.90    6.93
 -13   2   3    4.36    7.96
  13  -2  -3    2.30    4.93
  13   2  -3    8.86    5.75
 -13  -2   3    1.70    6.67
 -13   2   4   -3.06    9.38
  13  -2  -4    4.09    4.41
  13   2  -4    7.20    4.69
 -13  -2   4   14.24    8.27
 -13   2   5    4.20    7.86
  13  -2  -5    1.36    3.48
 -13  -2   5    1.12    7.31
 -13   2   6    8.43    7.25
  13  -2  -6    0.09    4.38
 -13  -2   6    2.18    5.17
 -13   2   7    2.99    6.59
  13  -2  -7   17.87    6.87
 -13  -2   7   21.94    9.20
 -13   2   8   -1.78    7.44
  13  -2  -8   -1.11    4.05
 -13  -2   8    8.52    8.75
 -13   2   9    4.12    8.30
  13  -2  -9    6.26    4.91
 -13  -2   9    0.98    5.13
 -13   2  10   -0.68    7.04
  13  -2 -10   -2.30    5.23
 -13  -2  10   -0.00    7.84
 -13   2  11   44.88   13.65
  13  -2 -11   11.74    7.36
 -13  -2  11   17.00    9.66
 -13   2  12   -2.07    5.57
 -13  -2  12    5.79    6.85
 -13   2  13   13.18    9.06
 -13  -2  13    8.90    9.06
 -13   2  14    7.30    7.74
 -13  -2  14    4.30    7.64
 -13   2  15    7.68    8.20
 -13  -2  15    3.22    6.25
 -13   2  16   -3.22    8.17
 -13  -2  16    3.59    9.12
 -13   2  17    2.71    9.43
 -13  -2  17    7.34    7.33
 -13   2  18    2.55    6.59
 -13  -2  18   -5.97    8.22
 -13   2  19   -0.98    7.18
 -13  -2  19   -3.02    7.64
 -13   2  20   14.71    7.99
 -13  -2  20   -3.36    8.18
 -13   2  21    8.65    8.83
 -13  -2  21    4.25    7.03
 -13   2  22    5.62    8.79
 -13  -2  22   -3.04    8.62
 -13   2  23   15.95   10.94
 -13  -2  23   28.32   13.51
 -13   2  24   -0.73    6.36
 -13  -2  24   -6.82   11.93
 -13  -2  25    0.30    5.97
 -13  -2  26    0.30    6.60
 -13   3   1   -0.31    5.63
  13  -3  -1    3.51    3.47
  13   3  -1   -0.37    3.69
 -13  -3   1    0.40    6.37
 -13   3   2    1.80    6.78
  13  -3  -2   -1.35    4.08
 -13  -3   2    9.64    7.09
 -13   3   3    9.49    7.39
  13  -3  -3    6.46    3.91
 -13  -3   3    1.14    5.54
 -13   3   4    1.71    7.13
  13  -3  -4   -0.84    3.58
 -13  -3   4   -1.57    5.84
 -13   3   5    9.90    8.15
  13  -3  -5    9.16    5.66
 -13  -3   5   16.83    9.00
 -13   3   6   -2.30    7.29
  13  -3  -6   -0.61    4.56
 -13  -3   6   -0.62    4.99
 -13   3   7    0.07    6.88
  13  -3  -7   -0.02    3.44
 -13  -3   7   -2.82    7.06
 -13   3   8   -2.31    7.86
  13  -3  -8    6.46    4.69
 -13  -3   8   13.62    7.18
 -13   3   9   14.70    9.61
  13  -3  -9   17.88    7.56
 -13  -3   9   17.87    9.12
 -13   3  10    6.73    7.92
  13  -3 -10    2.14    5.47
 -13  -3  10   11.68    8.86
 -13   3  11   -1.16    9.00
  13  -3 -11    3.10    5.57
 -13  -3  11    6.11    6.55
 -13   3  12    1.59    6.58
  13  -3 -12   -2.70    4.53
 -13  -3  12    2.95    6.17
 -13   3  13    5.57    6.48
 -13  -3  13    0.83    7.59
 -13   3  14    0.29    7.94
 -13  -3  14   -4.96    8.90
 -13   3  15   18.23   11.93
 -13  -3  15   25.44   10.52
 -13   3  16    9.00    8.89
 -13  -3  16    4.93    7.23
 -13   3  17   -2.56    8.12
 -13  -3  17   -0.80    6.68
 -13   3  18   -3.37    7.11
 -13  -3  18    1.56    7.36
 -13   3  19   12.99    9.71
 -13  -3  19    5.31    8.49
 -13   3  20   12.37    9.27
 -13  -3  20   19.25   10.22
 -13   3  21   15.13   10.09
 -13  -3  21   -0.19    7.23
 -13   3  22   -2.62    6.99
 -13  -3  22   -6.37   10.37
 -13   3  23    4.66    6.50
 -13  -3  23    2.17    5.16
 -13  -3  24   -6.98    8.56
 -13  -3  25   -0.31    6.72
 -13  -3  26    6.23    7.57
 -13   4   1   15.91    9.65
  13  -4  -1   12.27    5.61
 -13  -4   1   11.55    8.33
 -13   4   2    7.72    7.72
  13  -4  -2    1.38    3.87
 -13  -4   2    7.14    6.04
 -13   4   3    5.14    7.62
  13  -4  -3    0.91    3.27
 -13  -4   3    2.78    6.01
 -13   4   4    0.81    6.93
  13  -4  -4   -2.33    4.19
 -13  -4   4   -3.20    7.48
 -13   4   5   -2.45    6.67
  13  -4  -5   -2.29    4.44
 -13  -4   5   -0.73    7.01
 -13   4   6   21.28    9.90
  13  -4  -6    3.85    3.98
 -13  -4   6    9.83    7.21
 -13   4   7   13.56    9.50
  13  -4  -7   -0.24    3.06
 -13  -4   7   14.49    9.31
 -13   4   8    1.63    7.86
  13  -4  -8    1.54    5.18
 -13  -4   8   -2.40    7.02
 -13   4   9   -1.55    6.28
  13  -4  -9    1.74    5.48
 -13  -4   9    1.21    6.34
 -13   4  10   10.31    7.15
  13  -4 -10    1.74    4.19
 -13  -4  10    0.60    6.97
 -13   4  11    2.13    7.78
  13  -4 -11   19.33    6.94
 -13  -4  11    0.45    5.23
 -13   4  12    0.71    7.91
  13  -4 -12   -0.32    4.30
 -13  -4  12    4.26    6.64
 -13   4  13   10.21    8.50
  13  -4 -13    4.25    4.90
 -13  -4  13   15.33    7.82
 -13   4  14    1.52    7.99
 -13  -4  14   -3.19    6.28
 -13   4  15    6.29    6.12
 -13  -4  15   -2.88    8.75
 -13   4  16   -0.42    6.79
 -13  -4  16    6.48    8.22
 -13   4  17   14.01   10.53
 -13  -4  17    0.66    7.95
 -13   4  18   -4.43    8.46
 -13  -4  18    9.24    7.19
 -13   4  19   -3.46    7.92
 -13  -4  19    6.47    8.04
 -13   4  20   -0.63    6.88
 -13  -4  20   -3.96    7.42
 -13   4  21    6.34    8.67
 -13  -4  21   14.83    9.14
 -13   4  22   -3.55    7.48
 -13  -4  22   -2.41    7.22
 -13  -4  23   17.55    9.64
 -13  -4  24    3.93    5.94
 -13  -4  25    2.33    8.87
 -13  -4  26   -1.80    7.48
 -13   5   1    7.65    8.34
  13  -5  -1   12.56    5.98
 -13  -5   1   17.85    8.05
 -13   5   2    1.94    6.26
  13  -5  -2    1.22    3.10
 -13  -5   2   -2.82    5.63
 -13   5   3   12.36    7.58
  13  -5  -3    2.55    4.29
 -13  -5   3    9.95    6.88
 -13   5   4   -2.83    6.67
  13  -5  -4    8.27    5.71
 -13  -5   4    0.85    4.04
 -13   5   5   -2.38    5.79
  13  -5  -5    3.98    5.62
 -13  -5   5   13.25    7.58
 -13   5   6    0.30    6.20
  13  -5  -6   -1.55    4.82
 -13  -5   6   -3.19    7.06
 -13   5   7   -1.41    5.41
  13  -5  -7    3.17    4.21
 -13  -5   7   -0.50    6.10
 -13   5   8    2.57    6.61
  13  -5  -8   -0.46    3.35
 -13  -5   8    1.38    5.64
 -13   5   9   12.74    9.98
  13  -5  -9    4.53    5.75
 -13  -5   9    7.36    8.47
 -13   5  10   19.48   10.49
  13  -5 -10    4.02    6.32
 -13  -5  10   25.27   11.35
 -13   5  11   12.03    7.79
  13  -5 -11    1.79    4.75
 -13  -5  11    3.64    6.63
 -13   5  12    0.71    8.57
  13  -5 -12   -3.00    4.84
 -13  -5  12   -0.28    5.95
 -13   5  13   -0.76    7.41
  13  -5 -13   -0.65    4.48
 -13  -5  13   -2.04    4.82
 -13   5  14   11.95   10.46
  13  -5 -14   -0.75    4.58
 -13  -5  14    5.25    7.05
 -13   5  15   11.86    8.12
 -13  -5  15   22.17   10.30
 -13   5  16   -3.06    8.13
 -13  -5  16   13.06    8.67
 -13   5  17    0.03    4.86
 -13  -5  17   -2.74    9.18
 -13   5  18   -3.95    8.18
 -13  -5  18   -0.79    8.53
 -13   5  19    1.00    7.13
 -13  -5  19    6.23    9.36
 -13   5  20   11.84    9.15
 -13  -5  20    0.96    6.87
 -13   5  21    2.50    6.91
 -13  -5  21   -0.69    6.92
 -13  -5  22   -2.15    7.10
 -13  -5  23   -0.44    8.56
 -13  -5  24    6.64    7.57
 -13  -5  25   -4.28    7.60
 -13  -5  26    4.68    9.97
 -13   6   1   18.72    9.38
  13  -6  -1    2.87    4.68
 -13  -6   1    8.41    6.77
 -13   6   2    4.99    8.31
  13  -6  -2    0.39    3.83
 -13  -6   2    0.66    5.30
 -13   6   3    4.86    6.13
  13  -6  -3    0.11    4.53
 -13  -6   3    5.25    6.03
 -13   6   4    1.92    7.75
  13  -6  -4    3.23    4.25
 -13  -6   4    8.92    6.69
 -13   6   5    3.54    7.23
  13  -6  -5   -1.94    4.95
 -13  -6   5   -2.04    6.87
 -13   6   6   11.92    8.28
  13  -6  -6   11.67    5.88
 -13  -6   6    9.93    9.32
 -13   6   7    7.89    8.06
  13  -6  -7    0.35    4.87
 -13  -6   7    6.78    6.72
 -13   6   8    5.56    8.04
  13  -6  -8    7.51    5.07
 -13  -6   8    8.03    6.75
 -13   6   9   -1.62    6.56
  13  -6  -9    5.57    5.57
 -13  -6   9   -1.83    7.06
 -13   6  10   -2.97    5.79
  13  -6 -10    7.30    6.00
 -13  -6  10   17.03    9.69
 -13   6  11    5.95    7.96
  13  -6 -11    2.72    5.40
 -13  -6  11    0.90    6.82
 -13   6  12    8.34    8.69
  13  -6 -12    0.47    3.79
 -13  -6  12    7.44    7.64
 -13   6  13   20.46    9.77
  13  -6 -13   -0.22    5.18
 -13  -6  13    3.79    5.94
 -13   6  14   -1.62    6.57
  13  -6 -14   -0.55    3.98
 -13  -6  14   -0.78    6.15
 -13   6  15    5.29    7.33
  13  -6 -15    4.05    4.43
 -13  -6  15    4.87    7.09
 -13   6  16    4.35    7.02
 -13  -6  16   -1.74    9.71
 -13   6  17   -2.21    7.72
 -13  -6  17    0.06    8.29
 -13   6  18   -2.79    6.96
 -13  -6  18    4.56    7.58
 -13   6  19    2.87    7.20
 -13  -6  19    6.84    7.21
 -13   6  20   -2.67    7.30
 -13  -6  20    0.23    8.87
 -13  -6  21   -2.93    6.42
 -13  -6  22   12.55    9.15
 -13  -6  23   -1.40    7.79
 -13  -6  24   -1.15    6.32
 -13  -6  25    1.44   10.12
 -13   7   1    0.19    7.17
  13  -7  -1   -1.26    4.58
 -13  -7   1   -2.61    5.76
 -13   7   2   -3.93    6.48
  13  -7  -2   -0.59    4.09
 -13  -7   2    5.65    5.46
 -13   7   3   -2.81    7.58
  13  -7  -3    2.94    4.16
 -13  -7   3    4.91    7.54
 -13   7   4   28.10   12.21
  13  -7  -4   21.21    8.34
 -13  -7   4   33.20   11.28
 -13   7   5    6.25    7.11
  13  -7  -5    3.65    4.95
 -13  -7   5    6.22    7.50
 -13   7   6   -2.13    7.31
  13  -7  -6   -1.15    4.55
 -13  -7   6   -1.41    6.11
 -13   7   7   -3.90    8.43
  13  -7  -7    0.84    4.90
 -13  -7   7    0.00    5.97
 -13   7   8   -4.33    6.49
  13  -7  -8   -0.60    5.15
 -13  -7   8    3.55    7.64
 -13   7   9   13.71   10.34
  13  -7  -9    3.64    5.17
 -13  -7   9    3.00    6.98
 -13   7  10   18.05    9.10
  13  -7 -10   -2.89    4.42
 -13  -7  10    8.70    7.28
 -13   7  11   -2.07    6.97
  13  -7 -11   -0.79    4.45
 -13  -7  11   -2.60    6.96
 -13   7  12   -2.84    5.36
  13  -7 -12    1.49    3.85
 -13  -7  12   -1.36    7.12
 -13   7  13    1.27    7.41
  13  -7 -13   -1.98    5.33
 -13  -7  13    0.85    7.00
 -13   7  14    1.66    6.69
  13  -7 -14    3.97    5.76
 -13  -7  14    9.79    6.80
 -13   7  15    0.92    4.82
  13  -7 -15    4.80    5.70
 -13  -7  15    4.17    5.96
 -13   7  16   -0.19    7.42
  13  -7 -16   -1.38    5.25
 -13  -7  16    1.59    6.94
 -13   7  17    2.22    6.80
 -13  -7  17    2.99    8.57
 -13   7  18   -1.28    6.80
 -13  -7  18   -2.80    6.77
 -13   7  19    1.09    4.64
 -13  -7  19    2.42    7.60
 -13  -7  20   -0.69    6.35
 -13  -7  21    6.31    8.18
 -13  -7  22   -0.93    6.58
 -13  -7  23   -1.89    6.78
 -13  -7  24    0.45    7.14
 -13  -7  25    5.49    8.19
 -13   8   1   -3.16    5.79
  13  -8  -1   -1.36    4.61
 -13  -8   1   -0.65    6.19
 -13   8   2    5.91    6.49
  13  -8  -2   16.46    6.50
 -13  -8   2    4.67    7.66
 -13   8   3    3.75    4.74
  13  -8  -3    1.83    4.54
 -13  -8   3   -1.06    6.72
 -13   8   4    7.65    7.65
  13  -8  -4   -1.23    4.27
 -13  -8   4    0.76    6.43
 -13   8   5    9.69    7.64
  13  -8  -5   -1.69    5.12
 -13  -8   5    5.32    7.79
 -13   8   6    5.76    7.24
  13  -8  -6    1.93    5.13
 -13  -8   6    9.47    6.60
 -13   8   7   14.88    8.19
  13  -8  -7    0.32    4.75
 -13  -8   7   -3.07    7.09
 -13   8   8    5.53    7.54
  13  -8  -8    5.29    5.31
 -13  -8   8    9.88    6.74
 -13   8   9    2.17    5.78
  13  -8  -9    1.61    5.87
 -13  -8   9    0.25    5.89
 -13   8  10    7.39    6.42
  13  -8 -10    2.62    4.12
 -13  -8  10    7.83    7.78
 -13   8  11   -3.97    6.82
  13  -8 -11   -0.93    4.22
 -13  -8  11   10.79    6.76
 -13   8  12    8.00    8.15
  13  -8 -12   -2.26    5.15
 -13  -8  12    9.22    7.72
 -13   8  13    1.92    7.37
  13  -8 -13    2.95    5.49
 -13  -8  13    8.94    8.06
 -13   8  14    2.67    6.85
  13  -8 -14   -0.08    4.76
 -13  -8  14    9.86    8.59
 -13   8  15   -1.88    6.68
  13  -8 -15    0.41    4.04
 -13  -8  15    5.26    7.40
 -13   8  16    7.90    6.61
  13  -8 -16   -0.27    4.23
 -13  -8  16   -2.26    7.12
 -13   8  17    1.30    5.38
 -13  -8  17    0.97    5.47
 -13  -8  18    4.01    9.02
 -13  -8  19   -3.69    7.45
 -13  -8  20   -1.27    7.19
 -13  -8  21    2.01    4.74
 -13  -8  22    1.99    7.86
 -13  -8  23   -4.93    8.64
 -13  -8  24    1.42    6.32
  13  -9  -1   -0.45    4.30
 -13  -9   1   -3.83    7.16
 -13   9   2   -1.06    5.39
  13  -9  -2   -1.02    4.74
 -13  -9   2   -1.84    4.44
 -13   9   3   -2.41    5.51
  13  -9  -3    5.69    5.05
 -13  -9   3    5.50    5.58
 -13   9   4    1.02    5.79
  13  -9  -4    3.39    5.17
 -13  -9   4    9.91    6.94
 -13   9   5   -0.34    4.87
  13  -9  -5   -0.78    4.30
 -13  -9   5   -1.24    5.59
 -13   9   6   -0.77    5.25
  13  -9  -6    0.96    5.25
 -13  -9   6    9.35    6.61
 -13   9   7    1.13    5.71
  13  -9  -7    1.41    4.59
 -13  -9   7    1.44    6.42
 -13   9   8   -1.21    6.41
  13  -9  -8   -0.34    5.72
 -13  -9   8    1.25    6.23
 -13   9   9    0.00    7.85
  13  -9  -9    0.94    4.20
 -13  -9   9    0.30    7.33
 -13   9  10    1.77    6.44
  13  -9 -10   -0.02    5.05
 -13  -9  10    3.20    7.78
 -13   9  11   -1.22    5.13
  13  -9 -11   -1.03    4.53
 -13  -9  11   -3.98    8.27
 -13   9  12   -3.59    5.93
  13  -9 -12    1.75    4.88
 -13  -9  12   -2.42    8.02
 -13   9  13   -1.27    7.03
  13  -9 -13   -0.02    3.73
 -13  -9  13   -3.56    7.94
 -13   9  14    3.07    7.00
  13  -9 -14    1.26    5.63
 -13  -9  14   11.59    8.19
 -13   9  15    1.95    6.85
  13  -9 -15   -1.09    5.06
 -13  -9  15   -0.32    7.83
 -13   9  16   -1.44    5.83
  13  -9 -16    2.05    6.20
 -13  -9  16    0.41    5.46
  13  -9 -17   -0.26    4.60
 -13  -9  17   -1.81    7.40
 -13  -9  18   -0.27    5.22
 -13  -9  19   -0.86    7.43
 -13  -9  20    1.62    5.82
 -13  -9  21   -0.46    7.39
 -13  -9  22    2.13    7.68
  13 -10  -1   -1.15    4.28
 -13 -10   1   -2.45    4.69
  13 -10  -2   -2.19    5.02
 -13 -10   2    6.85    7.69
  13 -10  -3   -0.12    4.46
 -13 -10   3   -2.73    6.06
 -13  10   4   -2.32    5.08
  13 -10  -4   -0.75    4.32
 -13 -10   4    9.73    6.85
 -13  10   5   -2.16    5.21
  13 -10  -5    2.51    4.27
 -13 -10   5    5.28    4.92
 -13  10   6    5.26    6.42
  13 -10  -6    6.10    5.54
 -13 -10   6    4.40    7.01
 -13  10   7    8.03    6.70
  13 -10  -7    0.45    4.62
 -13 -10   7   -1.05    5.50
 -13  10   8    5.37    6.21
  13 -10  -8   -3.81    6.50
 -13 -10   8    5.29    5.85
 -13  10   9   -0.54    5.37
  13 -10  -9   -0.23    3.73
 -13 -10   9    4.09    6.53
 -13  10  10    0.64    5.52
  13 -10 -10   -1.14    5.33
 -13 -10  10   -0.08    6.47
 -13  10  11   -0.57    5.73
  13 -10 -11   -1.60    5.13
 -13 -10  11   -0.95    7.36
 -13  10  12    7.15    7.99
  13 -10 -12    9.00    6.81
 -13 -10  12    3.62    7.70
 -13  10  13    4.59    6.95
  13 -10 -13    0.10    4.42
 -13 -10  13    0.93    6.47
 -13  10  14   -0.96    5.81
  13 -10 -14    0.65    4.42
 -13 -10  14    2.94    7.12
  13 -10 -15   -0.70    6.19
 -13 -10  15   -2.48    7.14
  13 -10 -16    6.81    6.52
 -13 -10  16   -0.23    5.25
  13 -10 -17   -0.71    5.69
 -13 -10  17   -1.98    6.64
 -13 -10  18   10.89    9.27
 -13 -10  19   -0.28    7.56
 -13 -10  20   -6.43    8.18
 -13 -11   5    0.67    6.29
 -13 -11   6    5.18    7.70
 -13  11   7   -1.79    5.98
 -13 -11   7   -1.31    6.35
 -13  11   8   -0.76    6.12
 -13 -11   8    0.98    6.49
 -13  11   9   -1.19    6.83
 -13 -11   9   -1.32    8.02
 -13  11  10   -0.94    7.26
 -13 -11  10    1.39    6.45
 -13  11  11    2.54    6.43
 -13 -11  11    0.75    5.35
 -13  11  12   -1.40    5.57
 -13 -11  12   -4.18    6.60
 -13  11  13   -1.43    6.61
 -13 -11  13    2.38    6.22
 -13 -11  14    2.38    5.74
 -13 -11  15   -0.62    6.48
 -13  12  10    3.56    5.93
 -13  12  11    3.29    5.88
 -12   0   1    6.35    7.04
  12   0  -1   -0.42    3.91
 -12   0   2    9.31    7.53
  12   0  -2   12.56    5.99
 -12   0   3   -1.54    5.52
  12   0  -3   -0.15    4.02
 -12   0   4   11.07    7.56
  12   0  -4    0.28    3.31
 -12   0   5    3.73    7.42
  12   0  -5   -0.47    3.58
 -12   0   6   61.12   15.00
  12   0  -6   46.57   11.08
 -12   0   7    0.22    6.39
  12   0  -7   -0.17    4.25
 -12   0   8   17.51    9.81
  12   0  -8    7.45    4.76
 -12   0   9    5.45    6.03
  12   0  -9    1.52    4.53
 -12   0  10   41.19   12.12
  12   0 -10   36.61    9.86
 -12   0  11    4.44    7.85
 -12   0  12   16.40   10.70
 -12   0  13    0.22    5.57
 -12   0  14   -3.78    6.53
 -12   0  15    2.25    7.29
 -12   0  16   13.66   10.37
 -12   0  17   -0.77    5.46
 -12   0  18   -2.37    6.97
 -12   0  19    1.03    6.91
 -12   0  20    6.87    8.97
 -12   0  21   -3.50    6.37
 -12   0  22    5.30    6.74
 -12   0  23    1.76    6.63
 -12   0  24   -2.91    8.59
 -12   0  25   10.39    7.99
 -12   0  26   -0.40    6.95
 -12   0  27   -0.14    5.48
 -12   0  28    2.32    6.76
 -12   0  29   -0.62    3.72
 -12   1   1   -2.61    6.67
  12  -1  -1   -0.70    3.01
  12   1  -1    3.32    4.60
 -12  -1   1    1.62    5.75
 -12   1   2   40.46   12.18
  12  -1  -2   33.45    8.43
  12   1  -2   43.70    9.73
 -12  -1   2   18.88    9.20
 -12   1   3    0.22    4.49
  12  -1  -3   -1.54    4.49
  12   1  -3    3.75    4.69
 -12  -1   3   -0.75    6.10
 -12   1   4   36.88   13.76
  12  -1  -4   29.06    8.37
  12   1  -4   35.18    8.59
 -12  -1   4   58.30   13.82
 -12   1   5    2.03    5.30
  12  -1  -5   -0.92    3.67
  12   1  -5    4.10    4.62
 -12  -1   5   -2.74    5.79
 -12   1   6   -0.42    4.82
  12  -1  -6   -1.86    3.98
  12   1  -6   -0.95    3.40
 -12  -1   6    0.90    6.35
 -12   1   7   13.80    8.22
  12  -1  -7   -1.28    3.85
  12   1  -7   -2.02    4.27
 -12  -1   7   -0.79    5.76
 -12   1   8   55.30   15.22
  12  -1  -8   38.21    9.98
 -12  -1   8   67.01   16.10
 -12   1   9   -1.99    8.59
  12  -1  -9   12.65    6.62
 -12  -1   9   -2.55    5.29
 -12   1  10    2.36    7.01
  12  -1 -10   14.79    6.94
 -12  -1  10    8.36    6.69
 -12   1  11   -4.05    7.00
  12  -1 -11   -2.47    5.25
 -12  -1  11   -2.89    5.90
 -12   1  12   10.33    8.64
  12  -1 -12    2.63    4.47
 -12  -1  12    5.04    7.60
 -12   1  13    6.28    6.75
 -12  -1  13    2.51    6.68
 -12   1  14   54.16   16.06
 -12  -1  14   32.94   12.32
 -12   1  15    2.64    6.35
 -12  -1  15   -1.22    5.98
 -12   1  16   -2.53    7.80
 -12  -1  16    6.64    6.87
 -12   1  17   -5.99    7.73
 -12  -1  17    9.52    7.75
 -12   1  18   11.78    9.84
 -12  -1  18   14.36    9.38
 -12   1  19    3.13    4.92
 -12  -1  19   -4.50    8.39
 -12   1  20   10.69    8.66
 -12  -1  20    3.12    8.84
 -12   1  21   -0.85    7.75
 -12  -1  21    3.55    7.72
 -12   1  22   -0.43    5.91
 -12  -1  22   -2.60    8.18
 -12   1  23   -1.65    7.83
 -12  -1  23   -3.16    8.33
 -12   1  24   10.97    8.66
 -12  -1  24   -6.15    8.49
 -12   1  25   -4.25    7.39
 -12  -1  25   -3.07    7.83
 -12   1  26    3.11    5.63
 -12  -1  26    3.04    6.73
 -12   1  27   18.60   10.18
 -12  -1  27   -1.86    6.76
 -12   1  28    3.50    6.48
 -12  -1  28   -5.08    7.56
 -12  -1  29   -2.87    7.03
 -12  -1  30    0.23    7.79
 -12   2   1    9.13    6.95
  12  -2  -1   -0.47    2.98
  12   2  -1    2.94    4.64
 -12  -2   1    1.56    6.38
 -12   2   2   28.84   12.76
  12  -2  -2   19.99    6.64
  12   2  -2   14.36    6.29
 -12  -2   2   19.30    8.81
 -12   2   3    5.48    7.57
  12  -2  -3   -2.90    4.12
  12   2  -3    0.69    3.30
 -12  -2   3    6.64    7.03
 -12   2   4    8.92    8.17
  12  -2  -4   -1.35    3.90
  12   2  -4    2.17    3.77
 -12  -2   4    3.35    6.57
 -12   2   5    4.87    6.84
  12  -2  -5    2.71    3.65
 -12  -2   5    1.09    6.77
 -12   2   6   65.45   15.18
  12  -2  -6   15.34    6.66
 -12  -2   6   25.79   10.59
 -12   2   7   11.05    8.59
  12  -2  -7   10.34    5.07
 -12  -2   7   15.22    9.27
 -12   2   8    4.70    6.32
  12  -2  -8    2.07    4.35
 -12  -2   8   -2.15    7.03
 -12   2   9    0.34    6.08
  12  -2  -9    4.68    4.40
 -12  -2   9   -2.04    7.50
 -12   2  10   26.91   11.75
  12  -2 -10   21.81    7.62
 -12  -2  10   20.02   10.05
 -12   2  11   -2.03    7.44
  12  -2 -11    6.24    4.99
 -12  -2  11    6.46    8.72
 -12   2  12    0.91    8.24
  12  -2 -12    7.30    5.25
 -12  -2  12    5.15    7.12
 -12   2  13    1.54    5.98
  12  -2 -13   -1.24    4.76
 -12  -2  13    3.33    7.90
 -12   2  14   -0.24    5.67
 -12  -2  14    0.56    7.77
 -12   2  15    4.27    8.06
 -12  -2  15    1.31    5.25
 -12   2  16    7.47    9.02
 -12  -2  16   41.25   12.87
 -12   2  17   -1.91    6.55
 -12  -2  17   -3.72    6.72
 -12   2  18    6.34    8.96
 -12  -2  18   -4.78   10.05
 -12   2  19    4.35    6.80
 -12  -2  19   -3.77    8.30
 -12   2  20    2.12    5.95
 -12  -2  20    2.13    8.56
 -12   2  21    1.81    8.13
 -12  -2  21    6.35    8.91
 -12   2  22   12.15    9.33
 -12  -2  22   19.79    9.60
 -12   2  23   -2.21    6.17
 -12  -2  23    1.10    4.80
 -12   2  24    6.20    6.70
 -12  -2  24   -0.95    5.15
 -12   2  25    0.60    5.85
 -12  -2  25   10.26    7.85
 -12   2  26    9.81    7.48
 -12  -2  26   15.67    9.96
 -12   2  27   -1.39    6.97
 -12  -2  27   -2.35    7.43
 -12   2  28   -0.54    5.89
 -12  -2  28   -2.77    7.34
 -12  -2  29   -0.11    6.40
 -12  -2  30   -2.09    7.29
 -12   3   1    5.45    6.29
  12  -3  -1   -0.37    4.02
  12   3  -1   -1.24    3.77
 -12  -3   1    0.53    5.65
 -12   3   2   51.38   12.86
  12  -3  -2   16.69    6.91
  12   3  -2   15.24    7.13
 -12  -3   2   13.62    8.03
 -12   3   3    8.73    7.82
  12  -3  -3   10.27    5.86
 -12  -3   3   19.55    8.58
 -12   3   4   17.63    8.85
  12  -3  -4   22.51    7.36
 -12  -3   4   22.75   10.55
 -12   3   5    4.10    9.04
  12  -3  -5    2.72    4.26
 -12  -3   5   12.04    9.08
 -12   3   6   -3.83    7.23
  12  -3  -6    1.52    4.05
 -12  -3   6   -0.95    6.59
 -12   3   7    6.82    8.17
  12  -3  -7    2.90    5.37
 -12  -3   7    1.49    7.23
 -12   3   8   21.24   10.14
  12  -3  -8   36.23    9.45
 -12  -3   8   38.58   11.85
 -12   3   9    5.97    7.25
  12  -3  -9   15.32    5.91
 -12  -3   9    5.61    8.37
 -12   3  10   18.31    9.24
  12  -3 -10    5.13    4.49
 -12  -3  10   13.68   10.16
 -12   3  11   -0.94    6.64
  12  -3 -11    0.26    4.71
 -12  -3  11    0.49    4.51
 -12   3  12   32.86   11.84
  12  -3 -12    5.74    5.21
 -12  -3  12   14.11    8.39
 -12   3  13    2.28    7.26
  12  -3 -13   -0.00    3.60
 -12  -3  13   -2.93    7.43
 -12   3  14    6.76    7.88
  12  -3 -14   22.15    8.10
 -12  -3  14   22.61    9.33
 -12   3  15    4.58    6.78
 -12  -3  15   -2.06    6.61
 -12   3  16   -3.89    9.18
 -12  -3  16    2.57    6.77
 -12   3  17   -3.30    7.88
 -12  -3  17   -0.85    6.90
 -12   3  18    6.08    8.86
 -12  -3  18    4.68    6.32
 -12   3  19   -0.25    6.18
 -12  -3  19    4.44    8.19
 -12   3  20   13.86    7.84
 -12  -3  20    9.29    8.31
 -12   3  21   -3.31    5.86
 -12  -3  21    1.21    6.94
 -12   3  22   -3.62    8.22
 -12  -3  22   -1.28    7.86
 -12   3  23    5.40    7.21
 -12  -3  23    3.58    7.27
 -12   3  24   23.61    9.95
 -12  -3  24    9.69    8.06
 -12   3  25   -3.07    7.16
 -12  -3  25    7.33    8.85
 -12   3  26   -4.34   10.17
 -12  -3  26   -2.08    8.08
 -12   3  27   -2.65    5.87
 -12  -3  27    2.17    5.96
 -12  -3  28   -0.19    6.57
 -12  -3  29   -2.30    6.26
 -12  -3  30    0.59    6.68
 -12  -3  31   -2.28    8.05
 -12   4   1    6.40    7.82
  12  -4  -1    3.34    4.77
  12   4  -1    0.60    4.35
 -12  -4   1    4.67    5.74
 -12   4   2    9.30    7.64
  12  -4  -2    7.07    4.91
 -12  -4   2    4.87    6.59
 -12   4   3    0.99    4.66
  12  -4  -3    2.86    3.89
 -12  -4   3    1.55    4.41
 -12   4   4   -1.70    6.88
  12  -4  -4    2.33    4.02
 -12  -4   4   -4.63    7.23
 -12   4   5    4.86   10.09
  12  -4  -5    7.33    5.72
 -12  -4   5   12.22    7.32
 -12   4   6   15.17    8.22
  12  -4  -6    9.98    6.65
 -12  -4   6   30.56   11.31
 -12   4   7   21.54   10.84
  12  -4  -7   15.05    6.27
 -12  -4   7   28.16   10.76
 -12   4   8   -0.03    8.20
  12  -4  -8   -2.09    5.40
 -12  -4   8   -2.83    6.83
 -12   4   9    9.67    7.32
  12  -4  -9    2.67    3.94
 -12  -4   9    5.33    7.31
 -12   4  10    6.13    7.33
  12  -4 -10   15.05    7.03
 -12  -4  10    9.41    7.44
 -12   4  11   10.38    8.55
  12  -4 -11    9.85    6.14
 -12  -4  11    6.25   10.29
 -12   4  12    6.76    8.42
  12  -4 -12   24.21    8.06
 -12  -4  12   13.69    8.99
 -12   4  13   -1.34    6.51
  12  -4 -13   -2.35    6.14
 -12  -4  13   -4.67    6.78
 -12   4  14    3.28    7.47
  12  -4 -14   -0.95    5.18
 -12  -4  14   -1.24    6.92
 -12   4  15    0.88    5.26
  12  -4 -15    3.81    4.74
 -12  -4  15   -1.68    6.81
 -12   4  16    4.16    8.55
 -12  -4  16   17.94   11.09
 -12   4  17   13.73    8.44
 -12  -4  17   23.58   10.67
 -12   4  18    2.96    5.52
 -12  -4  18   11.22    9.22
 -12   4  19   -2.52    9.19
 -12  -4  19    6.98   10.12
 -12   4  20   -6.46    9.53
 -12  -4  20    2.62    7.46
 -12   4  21    5.77    8.18
 -12  -4  21   16.26   10.11
 -12   4  22    3.27    7.68
 -12  -4  22    9.98    7.80
 -12   4  23   -2.78    9.52
 -12  -4  23   -0.96    8.25
 -12   4  24    1.30    6.21
 -12  -4  24   -0.68    6.37
 -12   4  25    0.36    4.90
 -12  -4  25   -4.19    8.53
 -12   4  26    1.13    6.94
 -12  -4  26    5.83    7.83
 -12  -4  27    0.99    7.18
 -12  -4  28   -0.72    7.64
 -12  -4  29   -6.31    9.67
 -12  -4  30    0.94    7.76
 -12  -4  31   -0.41    6.52
 -12   5   1   -0.78    5.41
  12  -5  -1   -0.55    3.55
 -12  -5   1   -0.91    4.02
 -12   5   2   -3.41    8.57
  12  -5  -2   11.09    5.08
 -12  -5   2    3.21    7.30
 -12   5   3   15.34    9.21
  12  -5  -3   10.24    5.45
 -12  -5   3   12.58    8.67
 -12   5   4   14.04    7.76
  12  -5  -4   21.85    7.61
 -12  -5   4   14.86    8.64
 -12   5   5   -1.98    7.31
  12  -5  -5    0.93    3.49
 -12  -5   5    9.46    7.71
 -12   5   6   -2.04    6.74
  12  -5  -6   -0.22    3.99
 -12  -5   6    0.91    4.08
 -12   5   7    4.74    7.08
  12  -5  -7    4.08    5.19
 -12  -5   7   13.64    8.46
 -12   5   8   12.68    9.52
  12  -5  -8    6.89    4.83
 -12  -5   8   -3.09    6.82
 -12   5   9    1.59    6.95
  12  -5  -9    4.86    5.04
 -12  -5   9   15.52    7.78
 -12   5  10    4.27    6.51
  12  -5 -10   -2.17    4.27
 -12  -5  10   20.84   10.47
 -12   5  11   -2.94    9.24
  12  -5 -11    0.87    4.95
 -12  -5  11   10.27    7.36
 -12   5  12   -3.95    6.94
  12  -5 -12    1.62    4.32
 -12  -5  12   -1.92    6.92
 -12   5  13    7.68    7.42
  12  -5 -13    5.71    5.46
 -12  -5  13   17.01    9.50
 -12   5  14    6.75    9.62
  12  -5 -14   10.24    6.44
 -12  -5  14   16.03   10.14
 -12   5  15    1.29    8.19
  12  -5 -15    1.05    4.89
 -12  -5  15    1.56    6.03
 -12   5  16    1.68    6.85
  12  -5 -16   -0.30    3.93
 -12  -5  16    1.52    6.82
 -12   5  17    0.21    5.71
 -12  -5  17    3.45    7.67
 -12   5  18   16.77   10.60
 -12  -5  18    7.87    8.23
 -12   5  19    3.41    7.78
 -12  -5  19    1.97    6.99
 -12   5  20   -1.72    6.31
 -12  -5  20    4.03    8.86
 -12   5  21    1.37    7.51
 -12  -5  21   -4.58    8.23
 -12   5  22    1.89    5.32
 -12  -5  22    7.52    7.69
 -12   5  23    3.16    5.63
 -12  -5  23    7.41    8.62
 -12   5  24    6.93    8.20
 -12  -5  24    8.10    7.41
 -12   5  25    7.85    9.30
 -12  -5  25   14.92    9.85
 -12  -5  26    5.05    7.84
 -12  -5  27   -0.01    5.90
 -12  -5  28    1.79    7.50
 -12  -5  29    9.26    9.33
 -12  -5  30    2.32    5.57
 -12   6   1   28.20   11.53
  12  -6  -1   22.95    7.54
 -12  -6   1   24.84    9.63
 -12   6   2   15.67    8.88
  12  -6  -2    5.00    4.44
 -12  -6   2    8.03    6.88
 -12   6   3    5.40    7.57
  12  -6  -3    0.53    4.27
 -12  -6   3   -2.59    6.20
 -12   6   4   -1.85    7.01
  12  -6  -4   -1.69    4.25
 -12  -6   4    9.85    7.22
 -12   6   5   41.88   13.21
  12  -6  -5   22.13    7.61
 -12  -6   5   33.74   10.40
 -12   6   6   17.97    9.54
  12  -6  -6    7.35    4.86
 -12  -6   6   10.88    7.14
 -12   6   7    2.67    7.50
  12  -6  -7    4.29    4.95
 -12  -6   7    0.77    5.60
 -12   6   8    7.77    8.13
  12  -6  -8    2.21    5.27
 -12  -6   8    2.74    5.27
 -12   6   9   -2.03    7.39
  12  -6  -9    3.38    5.15
 -12  -6   9    2.11    6.90
 -12   6  10    1.67    8.64
  12  -6 -10    1.35    4.47
 -12  -6  10   -0.53    6.63
 -12   6  11    8.47    8.50
  12  -6 -11   20.96    8.40
 -12  -6  11   17.39    9.02
 -12   6  12   13.62    9.19
  12  -6 -12    3.63    5.26
 -12  -6  12    5.08    6.36
 -12   6  13   -1.56    7.00
  12  -6 -13    5.34    6.46
 -12  -6  13   -1.93    5.86
 -12   6  14    5.10    7.14
  12  -6 -14    2.48    5.55
 -12  -6  14    4.59    7.48
 -12   6  15   13.16    9.07
  12  -6 -15    1.18    4.88
 -12  -6  15    6.34    7.17
 -12   6  16    4.75    6.90
  12  -6 -16    2.20    5.15
 -12  -6  16    8.33    7.42
 -12   6  17   -3.02    7.85
  12  -6 -17    0.26    4.57
 -12  -6  17    1.89    6.51
 -12   6  18    0.91    6.31
 -12  -6  18    9.47    8.34
 -12   6  19   -4.04    7.14
 -12  -6  19    0.84    6.96
 -12   6  20    1.49    5.71
 -12  -6  20    1.77    7.52
 -12   6  21    1.59    7.08
 -12  -6  21   -1.96    4.79
 -12   6  22    2.26    4.57
 -12  -6  22    5.79    7.35
 -12   6  23    2.49    6.00
 -12  -6  23   -4.40    8.00
 -12   6  24   -2.62    7.95
 -12  -6  24   -1.43    7.26
 -12  -6  25    4.98    8.71
 -12  -6  26   -3.44    9.02
 -12  -6  27    3.17    9.48
 -12  -6  28    1.58    7.14
 -12   7   1   12.78    8.27
  12  -7  -1   11.31    6.54
 -12  -7   1    5.13    4.90
 -12   7   2    2.07    6.06
  12  -7  -2   11.59    5.35
 -12  -7   2    4.63    8.06
 -12   7   3   10.61    8.57
  12  -7  -3    6.21    5.06
 -12  -7   3   14.50    8.12
 -12   7   4    4.35    6.98
  12  -7  -4    0.16    3.97
 -12  -7   4    1.96    6.28
 -12   7   5   -0.94    7.65
  12  -7  -5    0.84    4.99
 -12  -7   5   10.03    6.71
 -12   7   6   -1.72    6.30
  12  -7  -6   -3.28    4.50
 -12  -7   6    1.78    4.57
 -12   7   7    1.75    7.46
  12  -7  -7    1.51    4.73
 -12  -7   7    4.17    5.60
 -12   7   8    4.87    6.06
  12  -7  -8   -1.39    4.74
 -12  -7   8   -3.61    6.55
 -12   7   9   32.51   11.57
  12  -7  -9    4.88    6.18
 -12  -7   9   24.10   10.13
 -12   7  10    3.92    6.99
  12  -7 -10   -1.54    4.14
 -12  -7  10   -2.50    7.16
 -12   7  11   -1.36    5.73
  12  -7 -11   -2.52    5.76
 -12  -7  11    0.16    5.91
 -12   7  12    1.75    6.07
  12  -7 -12   -1.47    3.71
 -12  -7  12    1.11    7.88
 -12   7  13    2.94    5.95
  12  -7 -13    7.23    5.90
 -12  -7  13    4.75    5.93
 -12   7  14    0.16    4.50
  12  -7 -14    2.37    4.88
 -12  -7  14   -0.36    6.11
 -12   7  15    1.53    6.88
  12  -7 -15    9.58    6.36
 -12  -7  15    8.57    9.02
 -12   7  16    1.77    3.85
  12  -7 -16    0.12    4.56
 -12  -7  16   -1.88    8.13
 -12   7  17   -1.87    7.68
  12  -7 -17    1.29    6.28
 -12  -7  17    0.03    5.57
 -12   7  18   -0.85    6.92
 -12  -7  18    3.26    6.67
 -12   7  19    4.25    7.30
 -12  -7  19    8.27    7.34
 -12   7  20    0.00    6.35
 -12  -7  20   -1.71    5.79
 -12   7  21    1.37    5.32
 -12  -7  21   -4.39    7.00
 -12   7  22    3.92    7.58
 -12  -7  22   -0.59    5.73
 -12  -7  23    0.43    7.29
 -12  -7  24    3.47    6.86
 -12  -7  25    1.60    6.80
 -12  -7  26    2.57    5.71
 -12   8   1   18.94    9.59
  12  -8  -1   11.33    6.19
 -12  -8   1   30.16    9.68
 -12   8   2   -2.37    6.33
  12  -8  -2    3.78    4.14
 -12  -8   2    8.75    5.53
 -12   8   3    9.09    7.36
  12  -8  -3    6.76    4.41
 -12  -8   3    2.73    4.76
 -12   8   4   -1.04    3.69
  12  -8  -4    1.10    3.95
 -12  -8   4    3.15    5.84
 -12   8   5   29.86   11.28
  12  -8  -5    5.31    5.65
 -12  -8   5   16.43    8.98
 -12   8   6    0.62    5.89
  12  -8  -6   -2.93    4.43
 -12  -8   6   -1.51    5.76
 -12   8   7   23.46   10.29
  12  -8  -7   18.14    7.50
 -12  -8   7   25.98   10.59
 -12   8   8   -1.03    6.70
  12  -8  -8   -1.72    5.30
 -12  -8   8   -3.90    5.79
 -12   8   9    1.86    5.09
  12  -8  -9   -1.00    5.36
 -12  -8   9   -1.48    7.23
 -12   8  10   -1.01    6.74
  12  -8 -10   -0.99    3.75
 -12  -8  10    1.09    7.23
 -12   8  11    7.01    7.70
  12  -8 -11    3.21    4.87
 -12  -8  11   15.60    8.55
 -12   8  12   -2.86    7.27
  12  -8 -12    1.45    4.08
 -12  -8  12    3.26    7.93
 -12   8  13    2.07    6.14
  12  -8 -13    3.36    4.86
 -12  -8  13    0.07    4.83
 -12   8  14    1.97    5.98
  12  -8 -14    4.95    5.60
 -12  -8  14    1.75    6.85
 -12   8  15    9.70    7.34
  12  -8 -15   13.92    7.12
 -12  -8  15    3.09    6.62
 -12   8  16    3.19    6.22
  12  -8 -16   -3.27    6.18
 -12  -8  16    1.86    6.22
 -12   8  17   16.09    9.08
  12  -8 -17    1.88    5.39
 -12  -8  17   -2.13    7.77
 -12   8  18   -2.10    5.04
  12  -8 -18   -0.96    5.82
 -12  -8  18    3.68    7.25
 -12   8  19   -0.59    6.35
 -12  -8  19    2.34    6.65
 -12   8  20   -2.03    6.74
 -12  -8  20   -0.01    5.28
 -12   8  21    3.36    7.32
 -12  -8  21    5.63    8.32
 -12  -8  22    3.86    7.22
 -12  -8  23   -1.00    8.17
 -12  -8  24   -1.06    6.55
 -12   9   1   -1.54    5.86
  12  -9  -1    0.26    3.96
 -12  -9   1   -0.16    4.00
 -12   9   2    2.00    5.35
  12  -9  -2    1.46    4.31
 -12  -9   2    6.21    5.68
 -12   9   3   15.00    8.23
  12  -9  -3   12.32    6.67
 -12  -9   3   14.05    7.69
 -12   9   4    0.87    5.87
  12  -9  -4   -2.13    5.25
 -12  -9   4    0.69    4.07
 -12   9   5    5.97    6.51
  12  -9  -5    2.15    5.58
 -12  -9   5    0.49    5.60
 -12   9   6   -3.19    5.62
  12  -9  -6   -1.58    4.85
 -12  -9   6   -1.00    5.65
 -12   9   7   -2.95    6.37
  12  -9  -7    6.87    5.96
 -12  -9   7    2.86    5.34
 -12   9   8    2.61    6.78
  12  -9  -8   -0.94    4.95
 -12  -9   8    6.82    5.62
 -12   9   9   25.94   10.73
  12  -9  -9    7.47    6.28
 -12  -9   9    3.36    6.08
 -12   9  10    5.68    6.82
  12  -9 -10   -1.78    4.31
 -12  -9  10    0.22    5.50
 -12   9  11    1.97    4.70
  12  -9 -11   -1.45    4.49
 -12  -9  11    1.33    7.19
 -12   9  12    1.99    3.56
  12  -9 -12    2.50    5.05
 -12  -9  12   -2.67    6.93
 -12   9  13   -1.16    5.37
  12  -9 -13    7.95    5.94
 -12  -9  13    1.49    7.57
 -12   9  14    2.05    6.87
  12  -9 -14    1.91    5.73
 -12  -9  14    1.21    5.99
 -12   9  15   12.50    8.51
  12  -9 -15    0.23    6.52
 -12  -9  15    6.00    7.79
 -12   9  16   -2.08    6.80
  12  -9 -16    5.29    5.83
 -12  -9  16   -1.56    5.31
 -12   9  17    4.19    6.95
  12  -9 -17    4.32    5.92
 -12  -9  17    0.21    5.99
 -12   9  18    0.35    6.31
  12  -9 -18   -1.88    4.38
 -12  -9  18   -1.17    6.00
 -12   9  19   10.17    7.06
 -12  -9  19   12.74    9.81
 -12  -9  20    1.11    6.62
 -12  -9  21   -2.06    7.95
 -12  -9  22   -2.99    7.55
  12 -10  -1    8.25    5.75
 -12 -10   1   15.52    7.57
  12 -10  -2    0.36    3.99
 -12 -10   2   -1.36    5.30
 -12  10   3   -2.84    6.40
  12 -10  -3    4.55    4.72
 -12 -10   3   -0.02    5.70
 -12  10   4   -3.36    5.47
  12 -10  -4   -2.46    5.13
 -12 -10   4    0.72    4.46
 -12  10   5    2.00    6.71
  12 -10  -5    5.43    4.27
 -12 -10   5    7.55    6.88
 -12  10   6    1.25    6.38
  12 -10  -6   -1.92    5.04
 -12 -10   6   -0.34    6.73
 -12  10   7   -3.07    5.90
  12 -10  -7    2.88    5.08
 -12 -10   7    7.47    5.60
 -12  10   8   -0.85    5.85
  12 -10  -8    6.03    6.44
 -12 -10   8    2.57    5.07
 -12  10   9    0.79    6.37
  12 -10  -9    0.23    4.48
 -12 -10   9   -2.21    5.66
 -12  10  10   -3.51    5.72
  12 -10 -10    2.51    5.36
 -12 -10  10   -1.69    4.71
 -12  10  11    9.02    7.07
  12 -10 -11    7.25    6.18
 -12 -10  11    0.38    6.09
 -12  10  12   -3.27    6.17
  12 -10 -12    1.03    4.49
 -12 -10  12    2.49    7.18
 -12  10  13    1.76    5.92
  12 -10 -13    3.45    5.90
 -12 -10  13    1.84    5.88
 -12  10  14   -5.54    7.26
  12 -10 -14    1.60    6.47
 -12 -10  14   -2.29    4.88
 -12  10  15    5.35    7.94
  12 -10 -15    3.02    5.01
 -12 -10  15    6.21    6.68
 -12  10  16   -1.06    4.59
  12 -10 -16   -0.83    4.16
 -12 -10  16   -0.38    6.00
 -12  10  17    0.99    7.13
  12 -10 -17   -1.83    4.77
 -12 -10  17    4.35    8.07
 -12  10  18   -1.03    6.60
  12 -10 -18   -1.21    5.92
 -12 -10  18    2.10    6.85
 -12 -10  19   -3.42    7.40
  12 -11  -1    0.35    3.89
 -12 -11   1   -2.68    5.25
  12 -11  -2   -2.21    4.63
 -12 -11   2    0.15    7.28
  12 -11  -3    4.85    4.72
 -12 -11   3   -0.68    5.68
  12 -11  -4   -2.32    4.86
 -12 -11   4   -2.63    5.80
  12 -11  -5    0.37    4.86
 -12 -11   5    7.79    6.88
 -12  11   6    1.17    6.19
  12 -11  -6   -1.74    4.00
 -12 -11   6   -1.91    5.16
 -12  11   7   -0.81    5.15
  12 -11  -7   -3.11    5.69
 -12 -11   7    7.68    7.57
 -12  11   8    0.68    4.77
  12 -11  -8   -0.72    5.22
 -12 -11   8   -2.40    6.81
 -12  11   9    3.50    5.62
  12 -11  -9    3.53    6.18
 -12 -11   9   12.52    8.16
 -12  11  10   -2.13    4.20
  12 -11 -10    0.96    5.87
 -12 -11  10    4.13    5.75
 -12  11  11   -1.24    5.61
  12 -11 -11   -1.30    5.36
 -12 -11  11    2.59    5.37
 -12  11  12    1.92    6.44
  12 -11 -12    1.25    5.46
 -12 -11  12    5.62    7.21
 -12  11  13    7.45    7.36
  12 -11 -13    2.52    4.88
 -12 -11  13   -0.58    6.51
 -12  11  14    0.70    5.19
  12 -11 -14   -0.44    5.42
 -12 -11  14   -2.79    7.55
 -12  11  15    3.30    6.68
  12 -11 -15    1.92    6.05
 -12 -11  15    6.93    6.60
 -12  11  16   -2.83    5.87
  12 -11 -16   -1.87    5.77
 -12 -11  16   -3.87    6.21
  12 -11 -17   -2.39    4.42
 -12 -11  17   -1.40    5.13
  12 -11 -18   -3.02    5.50
  12 -11 -19   -3.49    5.73
 -12 -12   1    0.68    4.47
 -12 -12   2   -1.07    4.50
 -12 -12   3   -1.73    5.56
 -12 -12   4   -0.05    4.45
 -12 -12   5    4.06    5.66
  12 -12  -6   -0.03    3.42
 -12 -12   6   -0.42    4.99
  12 -12  -7   -0.38    5.05
 -12 -12   7   -0.12    5.57
 -12  12   8    1.10    4.77
  12 -12  -8    2.48    5.29
 -12 -12   8    4.09    4.77
 -12  12   9    4.41    6.34
  12 -12  -9   -0.33    3.46
 -12 -12   9    5.36    5.69
 -12  12  10   -0.20    3.86
  12 -12 -10   -2.17    5.37
 -12 -12  10    1.54    6.18
 -12  12  11   -0.73    6.54
  12 -12 -11   -0.78    5.43
 -12 -12  11    0.64    5.22
 -12  12  12   -0.70    5.44
  12 -12 -12   -3.05    5.84
 -12 -12  12    6.00    7.84
 -12  12  13   -0.41    4.37
  12 -12 -13    9.71    7.86
 -12 -12  13    9.50    6.97
 -12  12  14    4.39    5.07
  12 -12 -14    0.20    5.19
 -12 -12  14   -0.65    5.80
 -12 -13   4    4.50    6.98
 -12 -13   5   -0.73    6.52
 -12 -13   6   -0.13    5.28
 -12 -13   7    3.37    7.05
 -12 -13   8   -1.04    6.88
 -12 -13   9    6.29    5.86
 -12 -13  10    6.68    6.70
 -12  13  11    1.76    4.63
 -12 -13  11   -1.40    5.29
 -12  13  12    4.78    6.72
 -12 -13  12   -0.97    6.72
 -11   0   1  100.58   17.55
  11   0  -1   60.41   11.95
 -11   0   2   -2.11    5.32
  11   0  -2   -1.67    3.61
 -11   0   3   29.83   11.38
  11   0  -3   26.04    7.61
 -11   0   4    0.26    5.34
 -11   0   5   90.10   18.75
 -11   0   6   -0.76    6.83
 -11   0   7   -0.68    4.97
 -11   0   8    3.46    5.50
 -11   0   9   41.14   11.70
 -11   0  10    0.05    4.98
  11   0 -10   -1.65    3.54
 -11   0  11   17.93    9.08
  11   0 -11   45.51    9.90
 -11   0  12   -3.16    8.27
  11   0 -12    1.08    2.71
 -11   0  13   -4.14    6.93
  11   0 -13    0.20    3.98
 -11   0  14    2.25    7.13
 -11   0  15   20.28   10.63
 -11   0  16    3.69    7.45
 -11   0  17   14.13    9.23
 -11   0  18    1.35    6.13
 -11   0  19    2.73    5.80
 -11   0  20    2.25    6.07
 -11   0  21   36.58   12.35
 -11   0  22   -3.20    7.29
 -11   0  23    3.30    7.00
 -11   0  24    0.33    8.13
 -11   0  25   17.95   10.25
 -11   0  26   -1.11    6.57
 -11   0  27   17.21    8.54
 -11   0  28    0.30    7.86
 -11   0  29   -0.99    7.60
 -11   0  30   -0.43    5.25
 -11   0  31    0.92    6.97
 -11   0  32   -1.65    5.94
 -11   0  33    4.26    7.76
 -11   1   1   56.94   14.76
  11  -1  -1   91.00   13.82
 -11  -1   1   94.45   17.90
 -11   1   2   -0.57    5.31
  11  -1  -2    1.23    3.05
 -11  -1   2   -2.26    6.11
 -11   1   3   57.89   13.89
  11  -1  -3   49.54   10.34
 -11  -1   3   41.23   11.79
 -11   1   4    1.27    5.77
  11  -1  -4    0.86    4.21
 -11  -1   4   -1.39    6.05
 -11   1   5   -1.08    5.09
  11  -1  -5    4.53    4.58
 -11  -1   5    1.41    6.09
 -11   1   6   -3.33    6.64
  11  -1  -6   -1.89    4.83
 -11  -1   6   -1.26    5.93
 -11   1   7   60.77   14.92
  11   1  -7   50.21   10.31
 -11  -1   7   18.43   10.61
 -11   1   8    6.81    7.34
  11   1  -8    1.41    4.13
 -11  -1   8    0.89    6.39
 -11   1   9   10.64    8.37
  11   1  -9   16.03    6.31
 -11  -1   9   21.82   11.63
 -11   1  10   -0.60    5.62
  11   1 -10   -1.21    3.43
 -11  -1  10    4.42    6.70
 -11   1  11    9.42    9.31
  11   1 -11    5.83    5.31
 -11  -1  11    1.92    6.66
 -11   1  12   12.00    8.80
 -11  -1  12   12.39    8.48
 -11   1  13   36.10   12.91
 -11  -1  13   70.60   16.32
 -11   1  14    8.71    8.53
 -11  -1  14   -3.43    6.29
 -11   1  15   -2.72    7.68
 -11  -1  15    3.32    8.21
 -11   1  16    0.67    6.61
 -11  -1  16   -4.05    6.66
 -11   1  17    9.50    7.48
 -11  -1  17    1.03    7.81
 -11   1  18   -0.10    6.12
 -11  -1  18   -3.47    6.87
 -11   1  19    7.56    7.10
 -11  -1  19    3.35    9.25
 -11   1  20   -0.58    6.10
 -11  -1  20    0.41    5.41
 -11   1  21    5.65    6.41
 -11  -1  21   -4.66    7.53
 -11   1  22    1.85    6.47
 -11  -1  22    3.68    7.18
 -11   1  23   36.49   12.91
 -11  -1  23   31.82   12.08
 -11   1  24    2.81    6.82
 -11  -1  24   -0.50    7.27
 -11   1  25   -1.62    5.86
 -11  -1  25   -0.02    7.09
 -11   1  26    2.52    5.94
 -11  -1  26   -2.72    8.28
 -11   1  27    1.00    7.55
 -11  -1  27   -0.98    5.20
 -11   1  28   -2.14    5.44
 -11  -1  28   -3.63    6.48
 -11   1  29    5.11    6.23
 -11  -1  29   -2.50    8.10
 -11   1  30    3.51    7.46
 -11  -1  30   -1.26    6.02
 -11   1  31    9.38    8.96
 -11  -1  31    2.20    7.97
 -11   1  32    5.72    6.30
 -11  -1  32   -5.96    7.74
 -11  -1  33    0.77    5.70
 -11   2   1   13.49    9.67
  11  -2  -1   19.57    6.53
 -11  -2   1   33.49    9.84
 -11   2   2    5.96    8.17
  11  -2  -2    2.14    4.17
 -11  -2   2   -2.61    5.30
 -11   2   3   15.34    8.68
  11  -2  -3   13.74    6.34
 -11  -2   3    9.45    7.43
 -11   2   4    5.65    7.50
  11  -2  -4    2.08    4.02
  11   2  -4    2.93    4.41
 -11  -2   4    5.07    6.53
 -11   2   5   57.86   14.22
  11  -2  -5   47.66   10.74
  11   2  -5   48.03   10.39
 -11  -2   5   59.67   13.99
 -11   2   6    3.72    7.88
  11  -2  -6   17.47    6.69
  11   2  -6   25.13    7.19
 -11  -2   6   18.50    9.41
 -11   2   7    0.51    4.96
  11  -2  -7   10.98    5.28
  11   2  -7    4.78    4.22
 -11  -2   7    1.02    5.84
 -11   2   8   23.06    9.55
  11  -2  -8   15.26    7.16
  11   2  -8   13.25    6.04
 -11  -2   8    9.32    9.35
 -11   2   9   32.47   11.76
  11  -2  -9   19.76    7.44
  11   2  -9   43.33    9.57
 -11  -2   9   23.81   10.03
 -11   2  10   -0.83    5.62
  11  -2 -10    0.63    3.57
 -11  -2  10    1.19    5.30
 -11   2  11   23.28   10.71
  11  -2 -11   22.34    7.78
 -11  -2  11   23.02   10.91
 -11   2  12    5.09    5.44
 -11  -2  12   -1.43    8.00
 -11   2  13   -1.00    6.38
 -11  -2  13   -0.15    5.20
 -11   2  14    3.80    8.76
 -11  -2  14   -8.06    9.29
 -11   2  15   37.66   12.25
 -11  -2  15   18.68   10.88
 -11   2  16    6.36    8.10
 -11  -2  16    0.59    7.00
 -11   2  17    6.03    8.68
 -11  -2  17    9.13    8.10
 -11   2  18   14.55    8.52
 -11  -2  18    1.49    7.87
 -11   2  19   18.32    9.38
 -11  -2  19   23.72   10.80
 -11   2  20   16.78    9.54
 -11  -2  20    1.54    5.95
 -11   2  21   15.58    8.87
 -11  -2  21   23.02   10.97
 -11   2  22    1.96    6.83
 -11  -2  22   -4.58    7.26
 -11   2  23   -0.30    4.18
 -11  -2  23   -2.11    7.00
 -11   2  24   -1.54    6.82
 -11  -2  24    6.56    6.48
 -11   2  25   12.19    7.79
 -11  -2  25    5.56    8.16
 -11   2  26    1.77    5.80
 -11  -2  26    0.74    6.96
 -11   2  27   11.83    7.94
 -11  -2  27   -2.74    5.58
 -11   2  28    5.77    5.65
 -11  -2  28   -1.35    6.70
 -11   2  29    3.15    4.96
 -11  -2  29   10.40    8.61
 -11   2  30   -0.83    4.44
 -11  -2  30    1.47    4.77
 -11   2  31   10.29    7.42
 -11  -2  31    5.36    7.17
 -11  -2  32   -1.78    6.17
 -11  -2  33   -4.56    8.77
 -11  -2  34   -3.97    7.70
 -11   3   1   10.27    7.60
  11  -3  -1   10.17    5.48
 -11  -3   1   11.79    6.87
 -11   3   2   18.61    9.34
  11  -3  -2   13.38    5.68
 -11  -3   2    5.87    5.66
 -11   3   3   55.19   13.89
  11  -3  -3   47.07    9.47
  11   3  -3   25.35    8.24
 -11  -3   3   53.39   13.33
 -11   3   4   13.34    8.30
  11  -3  -4    7.51    6.01
  11   3  -4    1.71    4.68
 -11  -3   4   14.46    7.78
 -11   3   5    1.12    5.73
  11  -3  -5   12.00    5.10
  11   3  -5    1.73    3.38
 -11  -3   5    2.90    6.36
 -11   3   6   12.15    7.83
  11  -3  -6   20.46    6.94
  11   3  -6   13.82    5.79
 -11  -3   6    4.60    9.28
 -11   3   7   27.28   10.98
  11  -3  -7   48.07   10.39
  11   3  -7   33.00    9.08
 -11  -3   7   65.24   14.57
 -11   3   8    3.36    8.18
  11  -3  -8    3.98    4.49
 -11  -3   8    7.50    6.12
 -11   3   9    9.98    9.96
  11  -3  -9    8.09    5.83
 -11  -3   9    5.50    6.48
 -11   3  10   -0.58    5.69
  11  -3 -10    6.87    5.73
 -11  -3  10    1.92    5.87
 -11   3  11    5.72    7.19
  11  -3 -11    7.31    4.78
 -11  -3  11    0.93    6.36
 -11   3  12    4.87    6.99
  11  -3 -12   -1.31    3.62
 -11  -3  12    7.64    8.36
 -11   3  13   28.79   10.69
  11  -3 -13   14.66    6.33
 -11  -3  13   31.35   11.04
 -11   3  14   -2.45    6.87
  11  -3 -14    3.19    4.45
 -11  -3  14   -0.42    4.27
 -11   3  15   -3.56    6.77
  11  -3 -15   -0.02    2.61
 -11  -3  15   -0.77    5.27
 -11   3  16   -2.29    6.23
  11  -3 -16   -0.45    4.94
 -11  -3  16    3.47    6.82
 -11   3  17    6.57    5.89
 -11  -3  17    3.13    6.27
 -11   3  18    3.63    7.43
 -11  -3  18   -2.86    5.79
 -11   3  19    8.82    7.58
 -11  -3  19   19.34   10.64
 -11   3  20    2.21    7.47
 -11  -3  20    5.17    7.40
 -11   3  21   -1.43    5.27
 -11  -3  21   -1.34    6.50
 -11   3  22   -1.68    6.37
 -11  -3  22    5.90    9.73
 -11   3  23   23.77   11.36
 -11  -3  23   25.62   10.37
 -11   3  24   -0.99    5.52
 -11  -3  24    6.41    9.00
 -11   3  25    3.21    6.63
 -11  -3  25    2.68    7.74
 -11   3  26    1.11    5.82
 -11  -3  26    0.20    6.58
 -11   3  27   18.27    9.51
 -11  -3  27    9.14    9.43
 -11   3  28   13.67    9.01
 -11  -3  28   -3.71    7.27
 -11   3  29    3.31    7.19
 -11  -3  29   -0.28    7.43
 -11   3  30   -1.19    6.19
 -11  -3  30   -0.09    5.10
 -11  -3  31   -1.22    6.23
 -11  -3  32    5.28    7.89
 -11  -3  33   15.86    9.08
 -11  -3  34   -2.11    7.19
 -11   4   1   27.22    9.63
  11  -4  -1   15.27    6.43
  11   4  -1   24.20    7.40
 -11  -4   1   21.40    8.98
 -11   4   2   -1.30    5.37
  11  -4  -2   -0.05    3.24
  11   4  -2    7.41    4.70
 -11  -4   2   -0.29    5.57
 -11   4   3    2.69    7.04
  11  -4  -3    6.21    4.05
  11   4  -3    3.92    4.27
 -11  -4   3   -0.75    7.74
 -11   4   4    3.86    7.14
  11  -4  -4    4.00    4.85
  11   4  -4   13.76    6.20
 -11  -4   4   -0.51    3.97
 -11   4   5   33.50   12.50
  11  -4  -5   46.16   10.46
 -11  -4   5   63.06   13.94
 -11   4   6   20.36   10.57
  11  -4  -6    5.08    5.48
 -11  -4   6   10.13    7.11
 -11   4   7    9.92    7.67
  11  -4  -7   11.56    5.58
 -11  -4   7   16.86    9.07
 -11   4   8    7.29    7.29
  11  -4  -8    0.00    3.89
 -11  -4   8    4.04    6.87
 -11   4   9   46.44   12.98
  11  -4  -9   42.31    9.70
 -11  -4   9   14.88    8.87
 -11   4  10    6.19    6.40
  11  -4 -10    9.40    5.67
 -11  -4  10    4.08    6.59
 -11   4  11   12.73    7.99
  11  -4 -11   12.22    6.77
 -11  -4  11   14.31    8.69
 -11   4  12   -1.95    5.88
  11  -4 -12    1.18    4.68
 -11  -4  12    1.18    5.21
 -11   4  13    2.71    6.93
  11  -4 -13    1.27    3.62
 -11  -4  13   -2.09    5.87
 -11   4  14    0.68    6.41
  11  -4 -14   -0.53    3.68
 -11  -4  14    3.22    6.80
 -11   4  15    8.43    8.05
  11  -4 -15    3.96    5.74
 -11  -4  15   17.89    9.87
 -11   4  16   17.62    9.03
  11  -4 -16    3.32    4.69
 -11  -4  16    8.70    9.82
 -11   4  17   -3.88    9.41
  11  -4 -17    2.59    4.90
 -11  -4  17   -0.22    7.24
 -11   4  18   -1.81    7.07
 -11  -4  18    0.73    6.84
 -11   4  19    4.11    6.91
 -11  -4  19    3.00    7.79
 -11   4  20    7.86    7.43
 -11  -4  20    7.69    7.72
 -11   4  21   -1.11    7.58
 -11  -4  21   12.62    8.51
 -11   4  22    3.80    7.73
 -11  -4  22    9.23    7.15
 -11   4  23   -4.44    7.14
 -11  -4  23    7.40    7.47
 -11   4  24   -4.03    8.43
 -11  -4  24    6.13    7.42
 -11   4  25   12.15    8.74
 -11  -4  25    7.73    8.54
 -11   4  26   11.49    9.85
 -11  -4  26    6.98    8.15
 -11   4  27   -2.68    5.03
 -11  -4  27   -2.76    8.21
 -11   4  28   -1.18    7.31
 -11  -4  28   -2.65    7.74
 -11   4  29   15.05    9.48
 -11  -4  29    7.29    6.98
 -11  -4  30    0.10    7.78
 -11  -4  31   -0.21    6.49
 -11  -4  32   -0.03    4.87
 -11   5   1    3.41    5.53
  11  -5  -1   -2.33    4.78
  11   5  -1   11.60    5.43
 -11  -5   1   -3.24    5.07
 -11   5   2   36.41   12.79
  11  -5  -2   21.05    7.30
 -11  -5   2   17.18    7.67
 -11   5   3   40.69   12.89
  11  -5  -3   41.20    9.44
 -11  -5   3   38.63   10.82
 -11   5   4   -0.61    5.59
  11  -5  -4   -1.17    3.59
 -11  -5   4    0.83    5.71
 -11   5   5   -2.64    5.63
  11  -5  -5   -1.62    3.57
 -11  -5   5   -3.59    5.90
 -11   5   6   22.99   10.18
  11  -5  -6    4.88    5.62
 -11  -5   6   21.91    8.98
 -11   5   7   33.09   11.70
  11  -5  -7   33.69    9.49
 -11  -5   7   49.06   12.61
 -11   5   8    1.38    5.09
  11  -5  -8    8.91    5.37
 -11  -5   8    4.75    6.51
 -11   5   9   35.90   12.11
  11  -5  -9   12.72    6.15
 -11  -5   9   13.34    8.11
 -11   5  10    3.91    7.55
  11  -5 -10   -1.39    4.44
 -11  -5  10   -1.83    6.38
 -11   5  11    4.08    7.02
  11  -5 -11    3.97    4.87
 -11  -5  11   11.10    7.58
 -11   5  12   16.50   10.60
  11  -5 -12   14.49    7.26
 -11  -5  12   10.86    7.17
 -11   5  13   31.83   10.84
  11  -5 -13    9.33    5.75
 -11  -5  13   14.31    9.02
 -11   5  14   -0.30    7.13
  11  -5 -14   -2.94    4.59
 -11  -5  14    0.78    5.76
 -11   5  15   -0.47    5.25
  11  -5 -15   -0.76    5.26
 -11  -5  15   -2.68    7.83
 -11   5  16   -1.75    6.95
  11  -5 -16    4.59    5.55
 -11  -5  16   -2.34    7.49
 -11   5  17    0.70    5.82
  11  -5 -17    2.01    5.31
 -11  -5  17   -1.27    6.44
 -11   5  18    8.12    7.72
 -11  -5  18   -1.26    6.11
 -11   5  19   23.82    9.57
 -11  -5  19   21.56   11.37
 -11   5  20   -3.13    7.81
 -11  -5  20   -2.17    7.63
 -11   5  21    0.20    6.39
 -11  -5  21   -1.92    5.56
 -11   5  22    1.64    6.26
 -11  -5  22   12.41    8.40
 -11   5  23   21.67    9.73
 -11  -5  23   12.08    9.16
 -11   5  24   -1.04    5.71
 -11  -5  24   -2.03    7.00
 -11   5  25    9.28    7.76
 -11  -5  25   -0.70    7.12
 -11   5  26    1.25    4.82
 -11  -5  26   -1.68    7.52
 -11   5  27    0.21    7.62
 -11  -5  27   -1.97    6.70
 -11   5  28    3.95    7.17
 -11  -5  28    1.94    5.91
 -11  -5  29   -4.10    7.44
 -11  -5  30   -2.47    5.21
 -11   6   1   14.53    8.91
  11  -6  -1   15.57    6.11
 -11  -6   1   18.06    7.81
 -11   6   2   -2.64    7.32
  11  -6  -2   -2.50    4.48
 -11  -6   2   -3.42    5.70
 -11   6   3    1.67    5.37
  11  -6  -3   -1.29    4.60
 -11  -6   3    3.84    5.81
 -11   6   4   20.02   10.16
  11  -6  -4   21.67    7.27
 -11  -6   4   26.30    9.66
 -11   6   5   15.73    9.04
  11  -6  -5   11.02    5.34
 -11  -6   5   30.09   10.29
 -11   6   6   18.20    8.28
  11  -6  -6   12.26    6.08
 -11  -6   6    6.51    6.48
 -11   6   7    3.71    6.46
  11  -6  -7    5.93    5.24
 -11  -6   7    4.28    6.57
 -11   6   8    1.24    7.86
  11  -6  -8    7.82    4.50
 -11  -6   8    6.37    6.71
 -11   6   9    4.26    8.23
  11  -6  -9    2.12    4.26
 -11  -6   9   11.97    6.25
 -11   6  10    6.75    6.38
  11  -6 -10   13.74    7.30
 -11  -6  10   28.63    9.74
 -11   6  11    3.65    6.73
  11  -6 -11    1.56    5.82
 -11  -6  11   -0.49    6.35
 -11   6  12    2.92    5.86
  11  -6 -12    9.32    5.91
 -11  -6  12   -2.82    7.71
 -11   6  13    0.76    7.39
  11  -6 -13    3.82    5.58
 -11  -6  13    4.86    6.94
 -11   6  14    5.89    8.57
  11  -6 -14    5.12    6.29
 -11  -6  14   13.74    9.55
 -11   6  15   23.55    9.95
  11  -6 -15   12.07    6.85
 -11  -6  15    7.74    7.70
 -11   6  16    3.04    6.43
  11  -6 -16    3.77    5.51
 -11  -6  16   -3.00    7.79
 -11   6  17   -1.58    5.23
  11  -6 -17   -0.99    3.57
 -11  -6  17   -1.33    6.12
 -11   6  18    3.42    3.97
  11  -6 -18   -2.29    5.61
 -11  -6  18    5.03    6.31
 -11   6  19   13.86    7.80
 -11  -6  19    7.68    7.85
 -11   6  20    2.04    5.56
 -11  -6  20    0.13    5.36
 -11   6  21    1.29    5.44
 -11  -6  21    4.85    6.74
 -11   6  22   -1.06    4.76
 -11  -6  22   -0.69    6.60
 -11   6  23   -1.29    4.84
 -11  -6  23    2.27    6.60
 -11   6  24   12.90    8.52
 -11  -6  24    1.08    8.20
 -11   6  25   -0.08    5.86
 -11  -6  25    8.27    7.56
 -11   6  26   -0.17    6.33
 -11  -6  26    4.01    8.67
 -11   6  27    3.78    7.28
 -11  -6  27   -1.51    6.64
 -11  -6  28    1.15    5.33
 -11   7   1    4.96    6.41
  11  -7  -1    7.76    4.85
 -11  -7   1   12.70    7.07
 -11   7   2   29.63   10.53
  11  -7  -2   26.30    7.77
 -11  -7   2   19.48    8.64
 -11   7   3    9.11    7.88
  11  -7  -3   -0.82    3.57
 -11  -7   3    5.69    6.25
 -11   7   4   20.97    8.96
  11  -7  -4   16.12    6.35
 -11  -7   4    6.00    5.84
 -11   7   5    8.33    8.36
  11  -7  -5   -1.00    3.73
 -11  -7   5    4.38    6.11
 -11   7   6    9.28    7.55
  11  -7  -6    9.23    5.58
 -11  -7   6   11.28    8.35
 -11   7   7   -1.38    5.92
  11  -7  -7   -1.36    4.65
 -11  -7   7    5.51    5.39
 -11   7   8   28.76   10.21
  11  -7  -8   19.28    7.16
 -11  -7   8   24.88    9.43
 -11   7   9   16.05    9.18
  11  -7  -9   16.73    7.25
 -11  -7   9   17.65    9.31
 -11   7  10   12.41    7.77
  11  -7 -10   -2.77    4.52
 -11  -7  10   -2.47    7.32
 -11   7  11    2.00    5.02
  11  -7 -11   -2.00    4.94
 -11  -7  11   -0.75    5.86
 -11   7  12    5.15    7.23
  11  -7 -12   16.05    7.62
 -11  -7  12    9.35    8.66
 -11   7  13   12.51    8.89
  11  -7 -13   -1.40    4.30
 -11  -7  13    3.76    4.67
 -11   7  14   -2.45    6.29
  11  -7 -14    3.57    5.77
 -11  -7  14    6.44    6.73
 -11   7  15    2.34    5.41
  11  -7 -15    0.09    2.74
 -11  -7  15   -1.17    6.64
 -11   7  16   -1.79    5.36
  11  -7 -16   -0.85    4.68
 -11  -7  16   -1.65    4.72
 -11   7  17   -2.87    7.77
  11  -7 -17    1.27    4.92
 -11  -7  17    1.67    7.57
 -11   7  18   18.54    9.14
  11  -7 -18   -1.41    5.52
 -11  -7  18    4.76    7.15
 -11   7  19   -3.03    6.40
 -11  -7  19   13.58    9.60
 -11   7  20    4.47    7.15
 -11  -7  20    3.43    5.49
 -11   7  21    2.40    5.88
 -11  -7  21   -2.34    7.22
 -11   7  22    3.43    6.34
 -11  -7  22    3.00    9.12
 -11   7  23   -3.02    7.99
 -11  -7  23   -2.58    7.60
 -11   7  24    1.22    4.97
 -11  -7  24    3.59    8.61
 -11   7  25    1.12    6.99
 -11  -7  25    0.07    5.47
 -11  -7  26    5.33    7.13
 -11   8   1    2.36    7.61
  11  -8  -1    1.54    4.67
 -11  -8   1   -1.67    4.52
 -11   8   2    9.61    6.98
  11  -8  -2    5.33    5.07
 -11  -8   2    0.34    4.34
 -11   8   3   -4.06    7.18
  11  -8  -3    5.91    5.03
 -11  -8   3   -1.77    5.44
 -11   8   4   27.66    9.63
  11  -8  -4   16.64    6.25
 -11  -8   4   12.17    7.44
 -11   8   5    0.58    5.39
  11  -8  -5   -0.34    4.91
 -11  -8   5   -2.80    5.26
 -11   8   6   10.77    7.77
  11  -8  -6   12.18    5.89
 -11  -8   6   26.38    8.87
 -11   8   7    2.42    6.61
  11  -8  -7   -1.01    4.22
 -11  -8   7    5.35    6.17
 -11   8   8    2.34    6.71
  11  -8  -8    1.64    5.35
 -11  -8   8    2.75    6.29
 -11   8   9    1.94    6.31
  11  -8  -9    3.18    3.92
 -11  -8   9    4.89    5.33
 -11   8  10   10.40    7.41
  11  -8 -10    7.76    5.67
 -11  -8  10   18.02    8.42
 -11   8  11   -1.30    5.64
  11  -8 -11   -0.72    4.72
 -11  -8  11   -0.51    5.24
 -11   8  12    2.02    5.89
  11  -8 -12    2.70    3.74
 -11  -8  12   -1.88    4.46
 -11   8  13    8.76    6.75
  11  -8 -13   -1.74    4.80
 -11  -8  13   -4.25    7.58
 -11   8  14    6.92    7.61
  11  -8 -14   -0.49    6.41
 -11  -8  14   -0.96    5.49
 -11   8  15   17.59    9.73
  11  -8 -15    9.69    6.91
 -11  -8  15    4.05    5.78
 -11   8  16    9.29    6.52
  11  -8 -16   13.99    7.57
 -11  -8  16   18.81    9.08
 -11   8  17    1.78    7.51
  11  -8 -17   -1.46    5.55
 -11  -8  17    5.36    5.81
 -11   8  18    1.12    6.59
  11  -8 -18   -1.84    6.33
 -11  -8  18   -1.32    6.15
 -11   8  19   -1.33    5.62
  11  -8 -19    0.48    5.38
 -11  -8  19    1.34    6.46
 -11   8  20   13.86    8.35
 -11  -8  20   13.68    9.12
 -11   8  21   -1.43    6.01
 -11  -8  21   -0.96    7.28
 -11   8  22   -0.58    6.15
 -11  -8  22   14.45   10.01
 -11   8  23    1.98    5.48
 -11  -8  23    0.59    5.70
 -11   8  24    0.11    5.97
 -11  -8  24    4.01    9.14
 -11   9   1    0.89    5.09
  11  -9  -1    1.41    4.18
 -11  -9   1   -1.75    5.25
 -11   9   2   24.09    9.19
  11  -9  -2   21.57    7.63
 -11  -9   2   41.08   10.72
 -11   9   3   -0.01    5.30
  11  -9  -3   -0.41    3.39
 -11  -9   3   -1.02    5.07
 -11   9   4    3.12    6.21
  11  -9  -4    5.37    5.39
 -11  -9   4   29.11    9.40
 -11   9   5   -1.23    5.83
  11  -9  -5    3.43    5.24
 -11  -9   5   -1.85    6.00
 -11   9   6    7.20    6.03
  11  -9  -6    2.61    4.83
 -11  -9   6    6.62    5.74
 -11   9   7    0.61    5.62
  11  -9  -7    5.92    5.00
 -11  -9   7   -1.77    4.51
 -11   9   8   18.94    8.23
  11  -9  -8    9.99    5.76
 -11  -9   8   26.54   10.40
 -11   9   9    3.91    6.06
  11  -9  -9    9.24    6.27
 -11  -9   9    1.44    5.12
 -11   9  10   -1.03    6.54
  11  -9 -10    0.20    3.89
 -11  -9  10    3.76    6.02
 -11   9  11    0.26    4.51
  11  -9 -11   -2.71    4.53
 -11  -9  11    3.13    5.19
 -11   9  12   28.88   10.84
  11  -9 -12    6.07    7.14
 -11  -9  12   18.02    8.76
 -11   9  13    5.38    5.94
  11  -9 -13   -2.28    5.27
 -11  -9  13   -0.30    6.77
 -11   9  14    4.77    6.77
  11  -9 -14    2.92    5.34
 -11  -9  14   -2.67    7.21
 -11   9  15    1.00    5.16
  11  -9 -15   -4.80    6.79
 -11  -9  15    0.00    4.37
 -11   9  16    0.76    6.20
  11  -9 -16    1.02    4.53
 -11  -9  16   -2.20    6.86
 -11   9  17   -1.49    4.46
  11  -9 -17   -1.50    5.32
 -11  -9  17    4.20    8.06
 -11   9  18    8.49    8.15
  11  -9 -18   11.80    6.67
 -11  -9  18   24.81   10.22
 -11   9  19    5.83    5.91
  11  -9 -19   -1.85    5.53
 -11  -9  19   -1.23    5.29
 -11   9  20   -3.56    5.98
 -11  -9  20    4.21    7.21
 -11   9  21   -0.75    5.89
 -11  -9  21   -3.58    6.78
 -11   9  22   -2.13    6.16
 -11  10   1    0.02    4.61
  11 -10  -1   -0.89    3.42
 -11 -10   1    0.52    5.00
 -11  10   2    0.91    4.75
  11 -10  -2    3.12    4.36
 -11 -10   2    1.49    5.03
 -11  10   3   -2.15    5.45
  11 -10  -3    1.22    3.62
 -11 -10   3   -1.92    5.84
 -11  10   4    2.21    4.23
  11 -10  -4    9.88    5.61
 -11 -10   4    2.97    6.79
 -11  10   5    2.84    6.07
  11 -10  -5   -2.59    5.51
 -11 -10   5    3.26    6.11
 -11  10   6    4.64    6.13
  11 -10  -6    8.49    5.45
 -11 -10   6   18.88    7.67
 -11  10   7    3.16    4.15
  11 -10  -7    1.37    4.69
 -11 -10   7   -0.88    6.00
 -11  10   8    0.83    5.74
  11 -10  -8   -0.40    4.36
 -11 -10   8    3.73    4.88
 -11  10   9    1.14    5.78
  11 -10  -9   -0.01    4.26
 -11 -10   9   -0.90    6.35
 -11  10  10   12.11    7.03
  11 -10 -10    8.89    6.55
 -11 -10  10    7.96    7.01
 -11  10  11    2.28    6.15
  11 -10 -11    2.58    4.31
 -11 -10  11   -1.16    5.61
 -11  10  12   -1.69    5.55
  11 -10 -12    1.96    4.45
 -11 -10  12    2.17    5.01
 -11  10  13    3.30    6.70
  11 -10 -13    9.01    5.92
 -11 -10  13   -1.76    5.88
 -11  10  14    2.42    6.21
  11 -10 -14    0.48    5.68
 -11 -10  14    4.68    6.19
 -11  10  15   -2.57    7.18
  11 -10 -15    0.86    4.70
 -11 -10  15    0.80    5.82
 -11  10  16    2.63    5.48
  11 -10 -16   -0.31    4.28
 -11 -10  16    7.06    6.97
 -11  10  17   -2.15    7.07
  11 -10 -17   -0.45    5.72
 -11 -10  17   -1.42    6.83
 -11  10  18   -2.04    6.68
  11 -10 -18   -1.33    6.14
 -11 -10  18    3.03    6.01
 -11  10  19   -2.03    5.28
  11 -10 -19   -3.85    5.72
 -11 -10  19   -1.88    6.59
 -11  10  20   10.11    7.45
 -11  10  21   -2.94    6.00
  11 -11  -1   -1.87    5.12
 -11 -11   1   -2.76    4.96
  11 -11  -2    7.80    5.09
 -11 -11   2    9.96    5.79
  11 -11  -3   -0.18    4.10
 -11 -11   3   -0.45    5.56
 -11  11   4    5.55    5.73
  11 -11  -4   -0.28    3.90
 -11 -11   4    1.78    4.65
 -11  11   5    0.69    4.22
  11 -11  -5   -0.03    4.37
 -11 -11   5   -2.24    4.99
 -11  11   6   -3.04    6.28
  11 -11  -6   -1.80    5.21
 -11 -11   6   -1.38    3.94
 -11  11   7   -0.15    4.72
  11 -11  -7   -0.25    4.40
 -11 -11   7    8.83    5.98
 -11  11   8   23.20    9.79
  11 -11  -8   10.30    6.57
 -11 -11   8   33.83   10.64
 -11  11   9    5.45    6.10
  11 -11  -9   -1.18    3.95
 -11 -11   9   -0.31    4.42
 -11  11  10   -2.38    6.72
  11 -11 -10    3.27    5.87
 -11 -11  10    0.28    5.33
 -11  11  11    4.65    6.72
  11 -11 -11    7.00    6.66
 -11 -11  11    1.57    6.77
 -11  11  12   27.71   10.22
  11 -11 -12   13.71    7.77
 -11 -11  12   16.34    8.57
 -11  11  13   -2.29    6.68
  11 -11 -13   -1.91    5.70
 -11 -11  13    2.41    6.03
 -11  11  14   -0.95    4.42
  11 -11 -14   -2.05    6.54
 -11 -11  14   -0.14    6.63
 -11  11  15    0.00    5.43
  11 -11 -15    0.84    4.13
 -11 -11  15   -1.41    6.39
 -11  11  16   -0.29    5.60
  11 -11 -16   -1.06    5.46
 -11 -11  16    0.18    6.27
 -11  11  17   -1.22    6.84
  11 -11 -17   -1.97    5.79
 -11 -11  17   -0.31    6.55
 -11  11  18   10.65    8.67
  11 -11 -18    1.43    5.58
 -11  11  19    1.56    5.60
  11 -11 -19    7.24    8.36
  11 -11 -20   -0.75    5.79
  11 -12  -1   -0.49    4.23
 -11 -12   1    4.19    4.88
  11 -12  -2    0.61    3.13
 -11 -12   2    4.78    5.13
  11 -12  -3    1.36    4.75
 -11 -12   3   -0.96    6.16
  11 -12  -4    4.58    4.87
 -11 -12   4   16.52    7.39
  11 -12  -5    3.39    5.01
 -11 -12   5   -0.97    5.22
  11 -12  -6    2.87    3.74
 -11 -12   6   11.25    6.97
 -11  12   7    0.03    4.73
  11 -12  -7   -0.33    4.42
 -11 -12   7    2.59    5.74
 -11  12   8    1.46    4.75
  11 -12  -8   -2.28    5.52
 -11 -12   8   -0.53    5.37
 -11  12   9    0.60    6.55
  11 -12  -9    5.27    5.85
 -11 -12   9    9.16    6.95
 -11  12  10   -3.28    6.95
  11 -12 -10    2.13    4.30
 -11 -12  10   -1.36    6.48
 -11  12  11   -0.05    5.57
  11 -12 -11    0.51    3.99
 -11 -12  11    8.95    7.63
 -11  12  12   -2.11    5.14
  11 -12 -12   -2.38    5.50
 -11 -12  12    2.29    5.85
 -11  12  13    5.65    6.36
  11 -12 -13   -0.57    4.66
 -11 -12  13    2.06    5.43
 -11  12  14    3.81    6.48
  11 -12 -14    4.00    5.69
 -11 -12  14   -1.63    6.19
 -11  12  15   -1.91    5.59
  11 -12 -15   -1.34    4.82
 -11  12  16    3.04    5.49
  11 -12 -16    6.19    5.92
 -11  12  17   -3.42    5.83
  11 -12 -17    8.82    6.57
  11 -12 -18   -0.50    4.94
  11 -12 -19    0.52    5.51
  11 -12 -20    4.43    7.06
  11 -13  -1   -0.40    4.12
 -11 -13   1    1.22    3.89
  11 -13  -2   -0.04    3.58
 -11 -13   2    2.62    4.55
  11 -13  -3   -1.60    5.20
 -11 -13   3    0.36    3.74
  11 -13  -4    2.19    5.49
 -11 -13   4    6.15    6.20
  11 -13  -5   -2.16    4.37
 -11 -13   5   -3.23    4.90
  11 -13  -6    4.02    5.11
 -11 -13   6    9.07    5.65
  11 -13  -7    1.02    4.10
 -11 -13   7    0.80    5.96
  11 -13  -8   -4.70    6.51
 -11 -13   8   13.11    7.03
  11 -13  -9    0.63    4.89
 -11 -13   9    3.13    5.98
 -11  13  10    1.44    4.25
  11 -13 -10    0.94    4.91
 -11 -13  10    5.82    6.34
 -11  13  11   -2.11    5.23
  11 -13 -11    3.54    4.86
 -11 -13  11    1.65    5.85
 -11  13  12   -1.25    5.60
  11 -13 -12   -1.71    5.47
 -11 -13  12    0.84    5.50
 -11  13  13   -0.58    6.09
  11 -13 -13    7.89    5.48
 -11  13  14    4.61    5.03
  11 -13 -14    0.94    5.51
 -11  13  15   -0.16    3.54
 -11 -14   1    3.16    5.42
 -11 -14   2   -0.38    4.48
 -11 -14   3    2.60    6.27
 -11 -14   4    4.43    4.66
 -11 -14   5    1.27    5.88
 -11 -14   6    2.71    4.41
 -11 -14   7   -0.40    4.63
 -11 -14   8    0.06    4.41
 -11 -14   9   -4.07    7.11
 -11  14  13    1.81    5.13
 -11  14  14   -1.59    5.83
 -11 -15   6   -3.76    5.75
 -10   0   1   -0.99    5.63
 -10   0   2   27.40   10.28
 -10   0   3   -0.91    6.25
  10   0  -3   -1.66    4.15
 -10   0   4  118.75   19.68
  10   0  -4   98.20   15.67
 -10   0   5    3.26    4.42
  10   0  -5   -1.51    4.05
 -10   0   6   33.40    9.65
  10   0  -6   13.59    5.70
 -10   0   7    1.22    4.88
  10   0  -7    0.27    3.02
 -10   0   8   19.42    9.44
  10   0  -8   21.29    6.85
 -10   0   9    7.49    5.78
  10   0  -9    7.82    4.93
 -10   0  10  112.55   20.22
  10   0 -10   96.93   16.20
 -10   0  11    2.88    7.04
  10   0 -11    0.29    4.41
 -10   0  12   -2.97    5.28
  10   0 -12   -1.30    3.80
 -10   0  13   -1.19    4.20
  10   0 -13   -1.43    3.80
 -10   0  14   34.10   10.83
  10   0 -14    8.78    5.76
 -10   0  15   -2.23    6.94
 -10   0  16   49.17   13.53
 -10   0  17   -1.04    5.70
 -10   0  18   36.31   12.43
 -10   0  19    2.53    5.50
 -10   0  20   53.80   14.83
 -10   0  21   -2.32    7.57
 -10   0  22   -3.63    5.76
 -10   0  23   -1.57    5.36
 -10   0  24   14.90   10.27
 -10   0  25    1.93    7.35
 -10   0  26   27.67   11.84
 -10   0  27    6.76    6.89
 -10   0  28    7.84    8.35
 -10   0  29    0.38    4.94
 -10   0  30    7.74    6.91
 -10   0  31    6.82    7.72
 -10   0  32   10.09    8.55
 -10   0  33   -1.76    5.41
 -10   0  34    1.48    7.35
 -10   0  35   -0.94    6.00
 -10   0  36    7.14    6.39
 -10   1   1    3.04    4.99
  10   1  -1    0.12    3.20
 -10  -1   1    2.17    4.44
 -10   1   2  112.99   20.47
  10   1  -2  126.53   17.92
 -10  -1   2  123.40   20.03
 -10   1   3    6.69    5.56
  10   1  -3    7.52    4.88
 -10  -1   3   11.47    6.90
 -10   1   4    3.00    6.22
  10   1  -4   -1.28    3.77
 -10  -1   4    2.42    5.30
 -10   1   5    9.76    8.91
  10   1  -5   18.61    6.60
 -10  -1   5   23.94    8.42
 -10   1   6   52.00   14.21
  10  -1  -6   83.64   13.42
  10   1  -6   91.93   13.75
 -10  -1   6   75.19   15.52
 -10   1   7    7.27    6.42
  10  -1  -7    5.33    4.56
  10   1  -7    0.77    2.91
 -10  -1   7    2.19    5.25
 -10   1   8   53.10   13.54
  10  -1  -8   39.56    9.34
  10   1  -8   34.43    8.55
 -10  -1   8   43.72   12.21
 -10   1   9    0.07    4.44
  10  -1  -9   -0.47    3.65
  10   1  -9   -0.65    3.12
 -10  -1   9   -2.44    6.05
 -10   1  10    0.51    4.71
  10  -1 -10    1.10    3.24
  10   1 -10    3.68    3.66
 -10  -1  10   -3.24    5.17
 -10   1  11   18.02    8.96
  10  -1 -11    8.12    5.64
  10   1 -11   16.18    6.07
 -10  -1  11    8.59    7.28
 -10   1  12   64.77   15.58
  10  -1 -12   49.83   11.15
  10   1 -12   57.35   11.67
 -10  -1  12  107.43   18.70
 -10   1  13   -1.94    6.40
  10   1 -13    0.55    3.62
 -10  -1  13    3.62    6.31
 -10   1  14    3.78    6.22
  10  -1 -14    6.31    5.17
 -10  -1  14   21.43    8.85
 -10   1  15   -3.73    8.30
  10  -1 -15   -0.43    4.14
 -10  -1  15   -4.32    9.35
 -10   1  16   29.19   10.45
  10  -1 -16   30.04    8.71
 -10  -1  16    5.21    7.41
 -10   1  17    3.89    6.63
 -10  -1  17    4.78    6.54
 -10   1  18   31.61   11.56
 -10  -1  18   22.92   11.08
 -10   1  19    1.53    7.42
 -10  -1  19    2.19    6.08
 -10   1  20   -1.34    7.28
 -10  -1  20   -0.02    5.79
 -10   1  21   -2.68    8.01
 -10  -1  21   -3.98    6.39
 -10   1  22   24.38   11.35
 -10  -1  22   84.84   17.72
 -10   1  23    0.00    6.54
 -10  -1  23   -0.97    6.72
 -10   1  24   -3.87    5.98
 -10  -1  24   10.99    8.48
 -10   1  25    5.74    6.51
 -10  -1  25    0.14    8.27
 -10   1  26    6.81    7.71
 -10  -1  26    4.08    6.83
 -10   1  27    0.05    5.99
 -10  -1  27    3.47    5.66
 -10   1  28    5.07    7.59
 -10  -1  28    6.30    8.36
 -10   1  29    0.00    5.31
 -10  -1  29    0.29    7.31
 -10   1  30   -1.52    7.64
 -10  -1  30    1.49    7.04
 -10   1  31    2.03    4.78
 -10  -1  31    6.96    7.15
 -10   1  32    4.76    6.79
 -10  -1  32    1.85    5.61
 -10   1  33    0.59    5.73
 -10  -1  33   -1.39    5.78
 -10   1  34    0.21    4.42
 -10  -1  34    9.81    8.16
 -10   1  35    0.75    5.17
 -10  -1  35   -0.95    5.44
 -10  -1  36    4.47    7.67
 -10   2   1    1.01    6.28
  10  -2  -1    4.00    3.71
  10   2  -1   -0.57    2.90
 -10  -2   1   11.91    6.94
 -10   2   2    5.28    6.17
  10  -2  -2    6.85    4.48
  10   2  -2    5.84    4.40
 -10   2   3    1.17    5.51
  10   2  -3    2.50    3.56
 -10  -2   3    1.59    4.90
 -10   2   4  124.01   21.48
  10   2  -4  108.58   16.89
 -10  -2   4  137.67   21.48
 -10   2   5   36.98   11.88
  10   2  -5   40.06    8.63
 -10  -2   5   34.83   10.41
 -10   2   6   47.08   12.76
  10   2  -6   27.66    7.33
 -10  -2   6   24.82    8.79
 -10   2   7    7.73    8.25
  10   2  -7    1.19    3.87
 -10  -2   7    2.63    7.07
 -10   2   8   16.53    9.10
  10   2  -8   24.10    7.02
 -10  -2   8   31.26   10.23
 -10   2   9   -0.01    6.46
  10   2  -9    9.23    4.88
 -10  -2   9    5.82    6.23
 -10   2  10   90.41   18.11
  10   2 -10   65.79   12.23
 -10  -2  10   62.69   15.57
 -10   2  11   12.27    8.21
  10  -2 -11   15.81    6.59
  10   2 -11    0.17    3.85
 -10  -2  11   14.10    7.72
 -10   2  12   -1.93    6.50
  10  -2 -12    0.96    4.82
 -10  -2  12   -1.67    7.80
 -10   2  13   -1.25    5.72
  10  -2 -13   -1.50    4.98
 -10  -2  13    4.47    5.65
 -10   2  14   16.54    9.05
  10  -2 -14   25.32    8.34
 -10  -2  14   24.84   10.09
 -10   2  15   32.17   10.61
  10  -2 -15    5.08    5.02
 -10  -2  15   13.34    9.63
 -10   2  16   20.79   10.29
  10  -2 -16    0.67    4.05
 -10  -2  16   -1.46    6.28
 -10   2  17    0.77    7.13
 -10  -2  17   -2.05    7.18
 -10   2  18    5.83    7.57
 -10  -2  18    7.50    9.08
 -10   2  19    1.93    6.93
 -10  -2  19   -2.74    8.30
 -10   2  20   50.18   14.03
 -10  -2  20   35.70   11.69
 -10   2  21    7.21    6.93
 -10  -2  21    1.78    5.51
 -10   2  22    3.55    6.15
 -10  -2  22   -2.26    6.58
 -10   2  23   -3.22    8.45
 -10  -2  23   -0.33    6.77
 -10   2  24   18.08    9.05
 -10  -2  24   10.41    8.59
 -10   2  25   13.02    8.44
 -10  -2  25   -1.08    6.22
 -10   2  26    4.79    6.97
 -10  -2  26    6.05    6.24
 -10   2  27   -2.37    6.11
 -10  -2  27   -3.80    8.12
 -10   2  28   15.87    9.55
 -10  -2  28    9.09    8.25
 -10   2  29   -1.85    7.64
 -10  -2  29    1.58    5.64
 -10   2  30    1.71    6.60
 -10  -2  30   -0.16    6.60
 -10   2  31   -2.26    7.13
 -10  -2  31   -2.10    7.49
 -10   2  32   -0.41    5.93
 -10  -2  32   -2.95    6.66
 -10   2  33   -1.58    5.89
 -10  -2  33   -1.19    5.62
 -10   2  34   -1.04    6.45
 -10  -2  34   -1.02    6.37
 -10  -2  35   -1.84    6.41
 -10  -2  36    2.82    7.04
 -10   3   1   21.12    8.45
  10  -3  -1    7.86    4.75
  10   3  -1    7.00    4.82
 -10  -3   1   19.47    8.26
 -10   3   2   76.51   16.46
  10  -3  -2   70.25   12.39
  10   3  -2   71.27   13.28
 -10  -3   2  150.21   20.03
 -10   3   3   24.23   10.42
  10  -3  -3   42.70    8.92
  10   3  -3   36.47    8.93
 -10  -3   3   40.77   10.93
 -10   3   4    5.48    6.86
  10  -3  -4    0.07    3.94
  10   3  -4   -1.52    4.66
 -10  -3   4   -0.97    4.89
 -10   3   5   11.31    7.93
  10  -3  -5    4.71    4.58
  10   3  -5    6.90    4.85
 -10  -3   5    9.87    6.90
 -10   3   6   35.25   11.65
  10  -3  -6   29.33    7.59
  10   3  -6   24.12    7.40
 -10  -3   6   25.22   10.27
 -10   3   7    8.95    9.24
  10   3  -7    6.78    4.51
 -10  -3   7   28.05    9.65
 -10   3   8   41.14   12.95
  10   3  -8   39.30    9.03
 -10  -3   8   54.22   12.94
 -10   3   9    1.62    4.79
  10   3  -9    3.38    4.14
 -10  -3   9   -1.93    6.31
 -10   3  10   -0.50    5.80
  10   3 -10   -1.55    3.25
 -10  -3  10   -3.31    5.89
 -10   3  11   14.61    8.98
 -10  -3  11   20.42    9.16
 -10   3  12   53.64   14.30
 -10  -3  12   37.82   12.62
 -10   3  13   -2.06    7.63
 -10  -3  13   -0.74    5.15
 -10   3  14    2.88    6.71
 -10  -3  14    0.76    5.45
 -10   3  15    6.55    8.39
 -10  -3  15    4.55    6.70
 -10   3  16   26.41   10.11
 -10  -3  16   15.30    8.37
 -10   3  17    3.55    7.14
 -10  -3  17    8.13    8.46
 -10   3  18   34.55   11.01
 -10  -3  18   25.74   10.47
 -10   3  19    8.18    7.24
 -10  -3  19    5.11    6.27
 -10   3  20   -1.90    6.12
 -10  -3  20    1.16    7.53
 -10   3  21    7.12    7.24
 -10  -3  21    5.02    5.84
 -10   3  22   32.15   11.17
 -10  -3  22   16.92   10.50
 -10   3  23   13.37    8.18
 -10  -3  23    5.57    7.39
 -10   3  24   -3.19    7.62
 -10  -3  24    1.55    5.92
 -10   3  25    1.81    6.56
 -10  -3  25    4.91    7.61
 -10   3  26    7.78    8.74
 -10  -3  26   18.93    9.31
 -10   3  27    6.31    6.89
 -10  -3  27    1.05    5.04
 -10   3  28    9.39    7.00
 -10  -3  28    0.67    7.37
 -10   3  29    3.43    5.85
 -10  -3  29   -2.61    7.63
 -10   3  30   -4.01    9.14
 -10  -3  30   -2.52    7.57
 -10   3  31   -3.41    7.95
 -10  -3  31   -1.48    5.50
 -10   3  32    4.57    6.02
 -10  -3  32   10.13    7.73
 -10   3  33   -0.18    5.36
 -10  -3  33   -2.17    6.79
 -10  -3  34   -0.00    4.53
 -10   4   1    3.83    6.16
  10  -4  -1    1.94    3.12
  10   4  -1   -0.74    4.62
 -10  -4   1   -3.54    5.06
 -10   4   2    1.46    5.39
  10  -4  -2    5.95    3.97
  10   4  -2    2.44    3.89
 -10  -4   2    7.44    5.21
 -10   4   3   -0.10    7.66
  10  -4  -3    8.70    4.69
  10   4  -3   14.65    5.62
 -10  -4   3    7.92    6.32
 -10   4   4   65.82   15.00
  10  -4  -4   55.33   11.07
  10   4  -4   67.00   12.07
 -10  -4   4   71.64   14.49
 -10   4   5   43.10   12.19
  10  -4  -5   44.13    9.10
  10   4  -5   20.08    7.10
 -10  -4   5   54.11   12.33
 -10   4   6   26.12   10.51
  10  -4  -6   31.81    8.85
  10   4  -6   42.42    9.26
 -10  -4   6   40.31   11.74
 -10   4   7   -4.06    8.12
  10  -4  -7    1.73    4.23
  10   4  -7    0.84    3.24
 -10  -4   7   -0.76    4.72
 -10   4   8   71.52   16.35
  10  -4  -8   58.69   11.69
 -10  -4   8   67.79   15.04
 -10   4   9   13.70    8.82
  10  -4  -9    3.91    4.71
 -10  -4   9    8.95    6.49
 -10   4  10   23.99    9.38
  10  -4 -10   15.48    6.44
 -10  -4  10   18.49    8.74
 -10   4  11    7.12    8.56
  10  -4 -11   23.91    7.57
 -10  -4  11    4.83    6.10
 -10   4  12    2.37    5.82
  10  -4 -12    0.22    4.60
 -10  -4  12   -2.42    5.97
 -10   4  13    2.69    6.81
  10  -4 -13    2.99    4.23
 -10  -4  13    4.38    5.38
 -10   4  14   26.57   11.49
  10  -4 -14   11.92    5.76
 -10  -4  14   21.19    9.97
 -10   4  15   13.27    8.33
  10  -4 -15   14.21    6.04
 -10  -4  15   19.86    9.21
 -10   4  16   20.83   10.42
 -10  -4  16    6.75    7.78
 -10   4  17   -0.63    6.91
 -10  -4  17   -0.45    5.47
 -10   4  18   -0.16    5.64
 -10  -4  18    1.90    7.60
 -10   4  19    2.83    6.90
 -10  -4  19    5.84    7.82
 -10   4  20   40.79   12.98
 -10  -4  20   40.89   12.70
 -10   4  21   21.41   10.32
 -10  -4  21   22.37   10.20
 -10   4  22    1.15    5.96
 -10  -4  22    8.94    7.39
 -10   4  23    7.25    6.96
 -10  -4  23    4.32    6.66
 -10   4  24   13.38    9.73
 -10  -4  24   12.08    7.83
 -10   4  25   18.53    8.67
 -10  -4  25   12.62    9.54
 -10   4  26   -0.61    5.15
 -10  -4  26   11.00    8.62
 -10   4  27   -3.21    7.48
 -10  -4  27   -3.60    7.69
 -10   4  28    0.32    4.94
 -10  -4  28    1.66    6.24
 -10   4  29   -0.83    7.19
 -10  -4  29   12.52    8.57
 -10   4  30   10.72    6.80
 -10  -4  30   -0.25    6.12
 -10   4  31    1.39    6.41
 -10  -4  31   -1.18    5.50
 -10   4  32    0.19    5.88
 -10  -4  32    1.36    6.57
 -10   5   1   49.43   13.05
  10  -5  -1   26.10    7.64
  10   5  -1   43.21    9.76
 -10  -5   1   52.59   11.29
 -10   5   2  156.05   23.92
  10  -5  -2  144.48   19.04
  10   5  -2  103.94   18.27
 -10  -5   2  149.31   21.89
 -10   5   3   -0.57    5.95
  10  -5  -3    8.60    5.27
  10   5  -3    9.70    5.26
 -10  -5   3   21.40    7.79
 -10   5   4   11.09    8.29
  10  -5  -4   -0.11    2.95
  10   5  -4    2.42    4.28
 -10  -5   4   -1.93    5.32
 -10   5   5    0.64    6.37
  10  -5  -5    0.99    3.68
 -10  -5   5    1.72    5.88
 -10   5   6   23.03   10.25
  10  -5  -6   39.09    8.85
 -10  -5   6   25.96    9.19
 -10   5   7   38.36   12.81
  10  -5  -7   28.78    8.49
 -10  -5   7   33.79   10.22
 -10   5   8   25.50   10.93
  10  -5  -8   19.04    7.09
 -10  -5   8   35.11   10.24
 -10   5   9    1.85    5.89
  10  -5  -9   -0.47    4.16
 -10  -5   9   -1.37    5.86
 -10   5  10    6.45    7.13
  10  -5 -10   -1.21    4.44
 -10  -5  10    0.74    4.79
 -10   5  11   16.76   10.00
  10  -5 -11    6.31    6.39
 -10  -5  11   18.31    8.71
 -10   5  12   12.65    8.11
  10  -5 -12   17.32    8.11
 -10  -5  12   47.27   11.83
 -10   5  13   14.54    8.24
  10  -5 -13   12.31    6.00
 -10  -5  13   12.29    8.60
 -10   5  14    3.21    5.89
  10  -5 -14    2.50    3.88
 -10  -5  14    5.47    6.90
 -10   5  15    4.88    6.18
  10  -5 -15   -1.00    4.36
 -10  -5  15   -1.10    5.95
 -10   5  16    6.40    7.07
  10  -5 -16   -2.32    5.67
 -10  -5  16    2.95    5.87
 -10   5  17   39.47   11.34
  10  -5 -17    8.10    5.38
 -10  -5  17   22.61    9.57
 -10   5  18    7.69    7.90
  10  -5 -18   13.77    7.15
 -10  -5  18   28.21   11.42
 -10   5  19   -1.39    5.88
  10  -5 -19    5.04    5.69
 -10  -5  19   -1.76    6.21
 -10   5  20   -2.09    6.30
 -10  -5  20    1.82    7.80
 -10   5  21    1.59    5.03
 -10  -5  21    7.22    6.13
 -10   5  22   28.86   10.86
 -10  -5  22   26.92   10.80
 -10   5  23    9.25    7.92
 -10  -5  23   -2.28    7.49
 -10   5  24    2.18    5.02
 -10  -5  24    0.07    6.71
 -10   5  25   -0.09    5.82
 -10  -5  25    2.51    8.11
 -10   5  26    9.99    7.66
 -10  -5  26    0.00    6.40
 -10   5  27    6.63    6.26
 -10  -5  27    3.92    7.51
 -10   5  28    9.33    7.71
 -10  -5  28    9.82    8.62
 -10   5  29    1.06    6.63
 -10  -5  29   -0.94    7.20
 -10   5  30   -2.80    7.23
 -10  -5  30   -1.38    7.15
 -10   6   1    1.32    6.12
  10  -6  -1   -2.86    4.41
  10   6  -1    3.59    3.99
 -10  -6   1    5.12    5.12
 -10   6   2   -0.08    5.91
  10  -6  -2    2.75    4.53
 -10  -6   2   11.71    6.10
 -10   6   3   10.17    7.05
  10  -6  -3   11.86    5.52
 -10  -6   3   15.92    7.52
 -10   6   4    2.91    7.15
  10  -6  -4   10.93    5.62
 -10  -6   4    5.31    6.89
 -10   6   5   21.99    9.86
  10  -6  -5   14.71    6.65
 -10  -6   5   22.20    8.24
 -10   6   6   23.24    9.07
  10  -6  -6   13.78    6.54
 -10  -6   6   34.14   10.46
 -10   6   7   -1.48    6.10
  10  -6  -7    2.46    4.15
 -10  -6   7   -2.67    5.66
 -10   6   8    0.87    4.88
  10  -6  -8    4.22    5.15
 -10  -6   8    0.31    6.31
 -10   6   9   54.63   14.04
  10  -6  -9   27.91    8.15
 -10  -6   9   41.98   10.86
 -10   6  10   42.95   11.52
  10  -6 -10   17.91    6.86
 -10  -6  10   14.11    8.83
 -10   6  11    6.82    8.82
  10  -6 -11   -1.50    3.13
 -10  -6  11    9.88    7.27
 -10   6  12    1.29    6.04
  10  -6 -12    5.00    5.42
 -10  -6  12   -0.69    6.50
 -10   6  13   17.59    8.42
  10  -6 -13   33.91    9.09
 -10  -6  13   14.27    9.14
 -10   6  14    7.65    7.52
  10  -6 -14    5.80    4.85
 -10  -6  14    9.97    7.28
 -10   6  15   31.93   11.01
  10  -6 -15   14.69    6.51
 -10  -6  15   18.97    9.59
 -10   6  16    4.86    5.54
  10  -6 -16    3.30    4.46
 -10  -6  16    7.94    8.05
 -10   6  17    0.85    5.49
  10  -6 -17   -0.00    3.76
 -10  -6  17    1.52    6.81
 -10   6  18   10.49    7.29
  10  -6 -18    0.60    5.71
 -10  -6  18    3.57    8.00
 -10   6  19   10.18    8.04
  10  -6 -19    9.79    6.69
 -10  -6  19    7.72    9.57
 -10   6  20    3.63    6.53
 -10  -6  20    4.48    6.18
 -10   6  21    4.38    6.67
 -10  -6  21    2.75    4.63
 -10   6  22   -0.93    6.06
 -10  -6  22    0.77    5.14
 -10   6  23   -0.73    5.48
 -10  -6  23   11.87    7.62
 -10   6  24   13.58    8.56
 -10  -6  24    3.61    5.82
 -10   6  25   -1.89    6.91
 -10  -6  25    0.93    6.66
 -10   6  26   -0.41    6.75
 -10  -6  26    3.56    5.39
 -10   6  27    2.16    4.78
 -10  -6  27   11.52    9.17
 -10   6  28   -3.04    6.38
 -10  -6  28   -2.82    6.73
 -10   6  29   15.00    7.75
 -10   7   1   49.34   13.29
  10  -7  -1   49.71   10.70
 -10  -7   1   66.92   12.96
 -10   7   2    8.36    8.02
  10  -7  -2    1.33    2.78
 -10  -7   2    6.46    6.43
 -10   7   3    7.54    7.77
  10  -7  -3    7.44    4.74
 -10  -7   3    9.45    6.33
 -10   7   4   -2.69    6.27
  10  -7  -4    2.10    4.35
 -10  -7   4   -1.05    4.85
 -10   7   5   45.31   12.74
  10  -7  -5   29.37    7.92
 -10  -7   5   35.72   10.43
 -10   7   6    3.42    5.60
  10  -7  -6    6.32    4.96
 -10  -7   6    7.10    5.85
 -10   7   7   32.18   10.58
  10  -7  -7   19.72    6.89
 -10  -7   7   26.00    9.35
 -10   7   8    7.53    6.95
  10  -7  -8   10.28    5.05
 -10  -7   8   11.43    6.74
 -10   7   9   -0.47    4.73
  10  -7  -9   -1.50    4.88
 -10  -7   9    3.17    5.67
 -10   7  10    1.05    6.11
  10  -7 -10    0.67    4.52
 -10  -7  10   -1.23    6.17
 -10   7  11   24.20    9.27
  10  -7 -11   12.52    6.21
 -10  -7  11    8.34    6.29
 -10   7  12   -2.43    5.47
  10  -7 -12    1.26    4.78
 -10  -7  12    6.46    6.92
 -10   7  13   50.87   12.43
  10  -7 -13   19.49    8.62
 -10  -7  13   26.77    9.49
 -10   7  14   -0.22    4.27
  10  -7 -14   -1.32    4.55
 -10  -7  14   -2.90    5.71
 -10   7  15    4.50    6.80
  10  -7 -15   -0.19    3.80
 -10  -7  15    1.29    5.05
 -10   7  16   -1.38    6.95
  10  -7 -16   -0.72    4.34
 -10  -7  16    7.17    7.39
 -10   7  17   13.66    7.00
  10  -7 -17    8.24    6.27
 -10  -7  17   28.66   10.90
 -10   7  18   -1.39    5.85
  10  -7 -18    5.87    6.35
 -10  -7  18    1.45    5.93
 -10   7  19    2.11    6.55
  10  -7 -19    0.43    4.37
 -10  -7  19    6.78    6.26
 -10   7  20    0.71    7.57
  10  -7 -20   -0.77    4.31
 -10  -7  20   -0.29    6.70
 -10   7  21    0.27    5.48
 -10  -7  21    6.03    7.10
 -10   7  22   10.68    7.82
 -10  -7  22   -1.42    5.75
 -10   7  23   22.36    9.69
 -10  -7  23    7.78    7.33
 -10   7  24   -2.37    5.50
 -10  -7  24    0.08    5.90
 -10   7  25    6.59    7.77
 -10  -7  25   -2.28    6.53
 -10   7  26   -1.03    4.89
 -10   7  27    5.12    6.09
 -10   7  28    0.96    5.97
 -10   8   1   -1.65    5.21
  10  -8  -1    8.03    5.44
 -10  -8   1    5.94    5.34
 -10   8   2   -3.36    5.74
  10  -8  -2    1.96    4.40
 -10  -8   2    2.64    4.35
 -10   8   3   10.74    7.46
  10  -8  -3   23.61    7.21
 -10  -8   3   18.58    7.59
 -10   8   4   20.18    8.18
  10  -8  -4    3.03    4.10
 -10  -8   4    8.80    6.85
 -10   8   5   41.01   11.77
  10  -8  -5   18.79    7.23
 -10  -8   5   32.83   10.16
 -10   8   6   -2.81    4.83
  10  -8  -6    5.25    5.51
 -10  -8   6    5.34    6.07
 -10   8   7    4.63    6.98
  10  -8  -7   12.50    6.19
 -10  -8   7    2.26    5.44
 -10   8   8   12.94    6.77
  10  -8  -8   -0.92    4.31
 -10  -8   8   -1.17    3.79
 -10   8   9    0.14    6.09
  10  -8  -9    4.99    4.86
 -10  -8   9   14.67    7.59
 -10   8  10    5.86    7.68
  10  -8 -10    1.96    5.13
 -10  -8  10   -0.73    5.70
 -10   8  11   12.41    7.20
  10  -8 -11   22.77    7.34
 -10  -8  11   23.21    8.78
 -10   8  12   -0.38    4.02
  10  -8 -12    1.93    5.15
 -10  -8  12   -1.95    6.76
 -10   8  13    1.43    5.26
  10  -8 -13   -0.86    4.00
 -10  -8  13    4.49    7.09
 -10   8  14    0.03    3.95
  10  -8 -14    0.20    5.07
 -10  -8  14   -1.45    5.98
 -10   8  15   30.94   11.02
  10  -8 -15    6.95    6.47
 -10  -8  15   32.44   10.44
 -10   8  16    0.36    5.10
  10  -8 -16   -3.06    5.54
 -10  -8  16    1.50    4.55
 -10   8  17   -3.22    6.98
  10  -8 -17   -0.19    4.09
 -10  -8  17   -2.18    6.24
 -10   8  18    2.62    6.76
  10  -8 -18   -3.48    5.18
 -10  -8  18   -0.96    6.62
 -10   8  19   13.47    8.58
  10  -8 -19   10.73    6.37
 -10  -8  19    6.57    6.61
 -10   8  20    3.23    6.03
  10  -8 -20    1.44    4.64
 -10  -8  20   -1.46    7.78
 -10   8  21   17.82    9.35
 -10  -8  21    4.57    7.94
 -10   8  22    5.80    6.09
 -10  -8  22   -1.65    5.75
 -10   8  23   -0.46    4.72
 -10  -8  23   11.30    7.92
 -10   8  24   11.16    8.14
 -10   8  25    9.71    8.82
 -10   8  26   -2.22    5.66
 -10   9   1   12.13    6.97
  10  -9  -1   20.10    7.10
 -10  -9   1   23.14    8.05
 -10   9   2    4.05    4.86
  10  -9  -2    8.08    5.05
 -10  -9   2    2.51    5.43
 -10   9   3   21.01    8.51
  10  -9  -3   10.42    5.49
 -10  -9   3   14.39    6.81
 -10   9   4   -0.80    4.75
  10  -9  -4   -0.63    4.33
 -10  -9   4   -0.27    5.08
 -10   9   5   10.72    7.43
  10  -9  -5    6.66    5.24
 -10  -9   5   13.41    6.58
 -10   9   6   -1.78    5.55
  10  -9  -6    3.13    4.79
 -10  -9   6    0.05    3.51
 -10   9   7   24.28   10.40
  10  -9  -7   29.09    8.61
 -10  -9   7   60.32   12.56
 -10   9   8    4.65    5.87
  10  -9  -8   -1.72    4.68
 -10  -9   8    9.59    6.93
 -10   9   9    5.68    5.94
  10  -9  -9    2.16    4.85
 -10  -9   9    6.61    6.39
 -10   9  10    3.17    6.13
  10  -9 -10   -2.23    4.80
 -10  -9  10    1.42    4.71
 -10   9  11   25.99    9.28
  10  -9 -11   12.70    6.31
 -10  -9  11   19.34    8.65
 -10   9  12    1.00    7.51
  10  -9 -12   -0.82    4.57
 -10  -9  12   -0.34    6.06
  10  -9 -13    3.44    5.39
 -10  -9  13   -3.96    7.07
 -10   9  14   -1.65    6.40
  10  -9 -14   -2.64    5.93
 -10  -9  14   -3.02    7.15
 -10   9  15    0.13    7.36
  10  -9 -15    1.46    5.44
 -10  -9  15    1.40    5.41
 -10   9  16   -1.74    7.12
  10  -9 -16   -2.08    5.81
 -10  -9  16    1.89    7.42
 -10   9  17   12.05    9.17
  10  -9 -17   15.04    7.58
 -10  -9  17   19.26    9.07
 -10   9  18   -2.24    7.06
  10  -9 -18   -0.45    4.89
 -10  -9  18    4.26    8.09
 -10   9  19    1.03    5.49
  10  -9 -19    2.92    5.56
 -10  -9  19   -2.11    6.48
 -10   9  20   -1.75    4.63
  10  -9 -20   -2.22    5.80
 -10  -9  20   -2.48    7.80
 -10   9  21    9.18    6.44
 -10  -9  21    9.39    8.46
 -10   9  22    3.93    5.89
 -10   9  23   -0.22    4.15
 -10   9  24    0.10    5.23
 -10   9  25    8.63    6.81
 -10  10   1    6.37    5.99
  10 -10  -1    5.60    4.80
 -10 -10   1    6.35    5.17
 -10  10   2   -2.09    5.12
  10 -10  -2   -1.21    4.68
 -10 -10   2    0.34    4.56
 -10  10   3   13.25    7.06
  10 -10  -3    6.83    4.57
 -10 -10   3   17.66    7.37
 -10  10   4   -0.26    4.51
  10 -10  -4    0.08    3.22
 -10 -10   4   -1.87    4.47
 -10  10   5   19.10    8.93
  10 -10  -5   13.47    6.23
 -10 -10   5   31.85   10.00
 -10  10   6   -1.25    4.21
  10 -10  -6    0.33    4.63
 -10 -10   6    1.25    4.21
 -10  10   7    3.46    5.69
  10 -10  -7    2.85    4.69
 -10 -10   7   -0.15    4.71
 -10  10   8   -1.69    5.60
  10 -10  -8   -2.67    5.50
 -10 -10   8    1.20    4.34
 -10  10   9   31.85   10.76
  10 -10  -9   12.87    7.20
 -10 -10   9   10.91    6.85
 -10  10  10    0.75    4.70
  10 -10 -10   -2.74    4.45
 -10 -10  10   -0.87    5.48
 -10  10  11    0.06    4.48
  10 -10 -11    4.97    5.45
 -10 -10  11   -0.68    5.07
 -10  10  12    0.51    4.79
  10 -10 -12   -0.96    4.90
 -10 -10  12   -1.28    5.02
 -10  10  13    9.00    7.32
  10 -10 -13   13.50    8.37
 -10 -10  13   24.50    9.13
 -10  10  14   -1.69    5.01
  10 -10 -14   -1.07    4.65
 -10 -10  14    6.32    6.23
 -10  10  15    9.25    7.42
  10 -10 -15   15.42    7.79
 -10 -10  15    4.08    6.44
 -10  10  16    1.57    5.63
  10 -10 -16   -0.93    4.91
 -10 -10  16    2.93    6.96
 -10  10  17   -1.23    6.12
  10 -10 -17    7.36    6.24
 -10 -10  17   -0.81    4.82
 -10  10  18   -2.60    5.24
  10 -10 -18    3.85    5.69
 -10 -10  18   -2.38    4.96
 -10  10  19   11.47    7.82
  10 -10 -19    7.45    5.78
 -10 -10  19    2.12    6.30
 -10  10  20   -3.53    6.35
  10 -10 -20    2.73    5.37
 -10  10  21    8.02    8.29
 -10  10  22   -3.25    5.70
 -10  10  23    4.20    6.45
  10 -11  -1    1.74    4.44
 -10 -11   1   10.34    6.44
  10 -11  -2   -0.38    4.16
 -10 -11   2   -0.84    4.87
 -10  11   3   17.16    8.04
  10 -11  -3    6.76    5.55
 -10 -11   3   10.40    6.51
 -10  11   4   -1.30    4.86
  10 -11  -4   -2.21    4.61
 -10 -11   4   -2.09    5.79
 -10  11   5    0.56    5.50
  10 -11  -5    0.60    4.73
 -10 -11   5   -2.61    4.75
 -10  11   6   -0.09    5.13
  10 -11  -6   -1.36    4.09
 -10 -11   6    3.71    5.04
 -10  11   7   23.88    8.96
  10 -11  -7   33.00   10.09
 -10 -11   7   22.80    9.32
 -10  11   8    2.12    3.97
  10 -11  -8    1.85    4.95
 -10 -11   8   10.20    6.53
 -10  11   9   -2.47    4.72
  10 -11  -9    7.57    4.79
 -10 -11   9   -0.86    4.68
 -10  11  10   -2.55    5.89
  10 -11 -10   -2.40    4.27
 -10 -11  10   -0.67    4.46
 -10  11  11    2.10    5.87
  10 -11 -11    6.59    5.94
 -10 -11  11   12.39    6.92
 -10  11  12   -1.56    4.94
  10 -11 -12   -0.98    4.73
 -10 -11  12    1.53    5.37
 -10  11  13    6.19    6.37
  10 -11 -13    2.41    6.57
 -10 -11  13    5.38    6.51
 -10  11  14    3.48    6.13
  10 -11 -14   -2.43    5.73
 -10 -11  14   -0.57    4.86
 -10  11  15   -1.05    5.86
  10 -11 -15   -3.99    7.28
 -10 -11  15    9.33    7.88
 -10  11  16    6.87    5.86
  10 -11 -16    1.72    5.47
 -10 -11  16   -0.14    4.72
 -10  11  17   -2.46    5.45
  10 -11 -17   -0.46    5.20
 -10  11  18   -1.93    5.78
  10 -11 -18    1.56    6.12
 -10  11  19   -0.63    6.23
  10 -11 -19   -1.16    6.17
 -10  11  20   -1.33    7.02
  10 -11 -20    1.03    5.82
 -10  11  21    4.72    6.86
  10 -11 -21    0.06    4.66
 -10  11  22   -0.65    4.43
  10 -12  -1    0.22    4.87
 -10 -12   1    5.12    4.71
  10 -12  -2   -0.78    4.41
 -10 -12   2   -2.40    5.67
  10 -12  -3    3.56    5.38
 -10 -12   3    0.59    6.19
  10 -12  -4   11.12    5.87
 -10 -12   4   -2.00    5.80
 -10  12   5    1.13    3.79
  10 -12  -5    2.24    4.65
 -10 -12   5    6.80    5.89
 -10  12   6   -0.17    3.60
  10 -12  -6   -1.67    4.54
 -10 -12   6   -1.01    4.58
 -10  12   7   -2.39    5.77
  10 -12  -7   -3.13    5.96
 -10 -12   7   -0.27    5.04
 -10  12   8   -0.47    4.72
  10 -12  -8    5.50    5.88
 -10 -12   8   -2.90    6.23
 -10  12   9    5.74    5.57
  10 -12  -9    6.92    6.55
 -10 -12   9   14.10    7.75
 -10  12  10    1.63    5.13
  10 -12 -10    2.72    4.93
 -10 -12  10   -0.05    4.59
 -10  12  11    3.70    6.07
  10 -12 -11   -1.02    4.52
 -10 -12  11   13.09    7.58
 -10  12  12    5.48    5.97
  10 -12 -12   -1.51    4.51
 -10 -12  12   -1.76    5.93
 -10  12  13   -1.47    5.49
  10 -12 -13   -0.30    6.10
 -10 -12  13   10.49    7.16
 -10  12  14   -0.50    4.67
  10 -12 -14    0.63    4.31
 -10 -12  14    0.05    5.89
 -10  12  15    4.74    6.00
  10 -12 -15    1.08    6.05
 -10  12  16    3.27    5.47
  10 -12 -16    4.55    6.30
 -10  12  17    1.64    4.27
  10 -12 -17    2.19    5.10
 -10  12  18    2.13    6.46
  10 -12 -18   -2.60    6.11
 -10  12  19    5.09    7.75
  10 -12 -19   -0.79    5.09
 -10  12  20   -0.37    5.95
  10 -12 -20   -0.00    5.11
  10 -12 -21   -2.93    5.94
  10 -13  -1    5.93    5.77
 -10 -13   1    7.37    5.93
  10 -13  -2   -0.67    4.56
 -10 -13   2    2.27    6.03
  10 -13  -3    2.22    4.89
 -10 -13   3    1.07    5.48
  10 -13  -4    5.98    4.38
 -10 -13   4   -1.23    3.39
  10 -13  -5   -0.91    4.54
 -10 -13   5   -0.57    4.41
  10 -13  -6    0.41    4.08
 -10 -13   6    1.28    5.63
  10 -13  -7    5.66    6.16
 -10 -13   7   10.26    6.79
 -10  13   8    5.68    5.82
  10 -13  -8    0.34    4.86
 -10 -13   8   -0.44    4.77
 -10  13   9   -1.52    4.88
  10 -13  -9   -1.63    4.37
 -10 -13   9    3.16    5.59
 -10  13  10   -2.13    5.63
  10 -13 -10    0.54    4.48
 -10 -13  10    0.19    4.79
 -10  13  11    2.57    5.76
  10 -13 -11   -0.22    5.51
 -10 -13  11    1.34    5.86
 -10  13  12    4.64    4.99
  10 -13 -12    3.74    6.32
 -10  13  13    9.56    6.44
  10 -13 -13    6.71    6.43
 -10  13  14    2.38    4.67
  10 -13 -14    3.70    5.78
 -10  13  15   -1.59    5.28
  10 -13 -15    1.78    5.99
 -10  13  16    0.17    4.67
  10 -13 -16    3.67    6.60
 -10  13  17    7.67    6.15
  10 -13 -17    7.48    5.97
 -10  13  18    0.33    5.02
  10 -13 -18    2.78    6.76
  10 -13 -19    2.15    6.01
  10 -13 -20   -1.28    6.00
  10 -13 -21   -3.30    5.73
  10 -14  -1    6.46    4.96
 -10 -14   1   -2.65    5.14
  10 -14  -2   -0.71    4.07
 -10 -14   2    1.29    5.23
  10 -14  -3   -2.53    5.12
 -10 -14   3    2.17    4.84
  10 -14  -4    0.34    5.16
 -10 -14   4   -2.19    5.46
  10 -14  -5    6.82    4.89
 -10 -14   5    6.84    6.00
  10 -14  -6    0.64    5.13
 -10 -14   6   -0.82    5.14
  10 -14  -7    1.67    4.69
 -10 -14   7   -1.56    5.70
  10 -14  -8    3.91    4.75
 -10 -14   8    6.57    5.59
  10 -14  -9   -0.82    2.88
 -10 -14   9   -3.01    5.66
 -10  14  11   -1.68    5.39
 -10  14  12    2.65    5.46
 -10  14  13    7.34    6.34
 -10  14  14   -1.06    4.76
 -10  14  15    0.40    5.57
 -10  14  16    1.81    5.52
 -10 -15   1    3.55    4.63
 -10 -15   2   -3.16    5.15
 -10 -15   3   -1.64    5.35
 -10 -15   4    1.08    3.86
 -10 -15   5    7.97    6.37
 -10 -15   6    1.44    5.59
 -10  15  14   -1.30    5.62
 -10 -16   3   -1.23    4.76
   9   0  -1    8.89    4.49
   9   0  -2    0.25    2.16
   9   0  -3   99.36   14.54
   9   0  -4    2.03    3.16
   9   0  -5   26.21    6.68
  -9   0   6   -1.50    6.29
   9   0  -6    1.50    2.93
  -9   0   7  148.85   22.36
   9   0  -7  111.56   16.92
  -9   0   8   -1.61    5.67
   9   0  -8   -0.19    3.88
  -9   0   9   86.73   16.97
   9   0  -9   69.42   12.52
  -9   0  10   -1.51    6.10
   9   0 -10    0.18    2.92
  -9   0  11    6.59    6.67
   9   0 -11    6.26    5.05
  -9   0  12   -3.09    5.65
   9   0 -12    1.04    3.58
  -9   0  13  111.66   20.59
   9   0 -13  114.07   17.36
  -9   0  14   -2.51    4.94
   9   0 -14    1.24    3.27
  -9   0  15   31.64   11.10
   9   0 -15   12.49    5.51
  -9   0  16    5.84    6.72
   9   0 -16   -0.26    3.33
  -9   0  17   19.94    9.47
  -9   0  18   -1.71    6.08
  -9   0  19   62.06   15.27
  -9   0  20    3.45    5.11
  -9   0  21   15.19    9.08
  -9   0  22   -0.77    5.39
  -9   0  23   45.39   13.12
  -9   0  24    6.12    6.05
  -9   0  25   11.62    7.82
  -9   0  26    0.04    5.30
  -9   0  27    3.33    6.53
  -9   0  28   -2.54    5.08
  -9   0  29   14.64    8.19
  -9   0  30   -2.19    4.49
  -9   0  31    9.13    7.44
  -9   0  32   -1.17    5.74
  -9   0  33    6.04    7.21
  -9   0  34   -2.35    4.81
  -9   0  35    9.80    8.19
  -9   0  36    3.37    5.05
  -9   0  37   -0.07    5.71
  -9   0  38    5.35    5.91
   9  -1  -1  366.49   39.55
   9   1  -1  348.62   39.69
   9  -1  -2    5.02    4.41
   9   1  -2    3.11    3.99
   9  -1  -3    5.06    3.38
   9   1  -3    1.69    4.04
   9  -1  -4   32.16    7.37
   9   1  -4   32.91    7.82
   9  -1  -5   79.63   13.31
   9   1  -5   95.84   13.88
  -9  -1   5   96.10   17.29
  -9   1   6    1.18    5.73
   9  -1  -6    0.67    3.58
   9   1  -6   -0.42    2.96
  -9  -1   6   -0.12    4.02
  -9   1   7   34.32   10.87
   9  -1  -7   35.74    8.29
   9   1  -7   32.37    7.50
  -9  -1   7   31.31    9.75
  -9   1   8   12.61    7.12
   9  -1  -8    1.31    3.30
   9   1  -8    1.04    3.82
  -9  -1   8    8.56    5.47
  -9   1   9   17.85    8.43
   9  -1  -9   14.13    5.78
   9   1  -9   11.41    5.22
  -9  -1   9    6.38    5.57
  -9   1  10   -1.59    5.88
   9  -1 -10   -0.15    4.09
   9   1 -10   -0.15    3.94
  -9  -1  10    4.66    5.54
  -9  -1  10   -1.80    4.36
  -9   1  11  102.28   19.07
   9  -1 -11   74.17   13.15
   9   1 -11   75.81   13.19
  -9  -1  11   73.86   16.21
  -9  -1  11   86.47   13.11
  -9   1  12    4.54    7.71
   9  -1 -12    0.70    3.49
   9   1 -12    4.28    4.38
  -9  -1  12   -0.71    4.40
  -9  -1  12    3.20    3.41
  -9   1  13    2.87    7.38
   9  -1 -13    1.59    3.26
   9   1 -13    1.12    4.41
  -9  -1  13   10.17    6.65
  -9  -1  13    3.12    4.61
  -9   1  14   -3.70    7.76
   9  -1 -14   -1.00    3.32
   9   1 -14   -0.44    4.12
  -9  -1  14   11.62    7.94
  -9  -1  14   -0.23    2.74
  -9   1  15   89.77   18.81
   9  -1 -15   61.93   13.00
   9   1 -15   72.50   13.19
  -9  -1  15  107.79   19.03
  -9   1  16   21.44    8.73
   9  -1 -16    8.02    4.89
  -9  -1  16   12.70    7.43
  -9   1  17   37.90   11.87
   9  -1 -17   37.57    9.70
  -9  -1  17   52.94   14.16
  -9   1  18   -1.00    6.60
  -9  -1  18   -4.62    6.27
  -9   1  19   10.67    7.03
  -9  -1  19    5.34    6.63
  -9   1  20    6.58    7.57
  -9  -1  20    9.39    6.79
  -9   1  21   69.27   15.91
  -9  -1  21   74.89   16.66
  -9   1  22   -1.64    5.43
  -9  -1  22    2.28    5.55
  -9   1  23   -0.38    6.02
  -9  -1  23    1.86    5.20
  -9   1  24    0.79    4.02
  -9  -1  24    2.98    5.67
  -9   1  25    0.26    6.75
  -9  -1  25    2.15    5.08
  -9   1  26    1.60    5.64
  -9  -1  26    1.61    5.75
  -9   1  27   41.00   11.67
  -9  -1  27   24.79    9.41
  -9   1  28    0.31    5.18
  -9  -1  28   -3.51    7.51
  -9   1  29    8.34    5.92
  -9  -1  29    2.86    5.49
  -9   1  30    2.67    6.00
  -9  -1  30   -1.95    6.45
  -9   1  31   10.36    7.80
  -9  -1  31    1.95    6.35
  -9   1  32   -0.09    4.81
  -9  -1  32   -1.25    6.00
  -9   1  33    4.07    6.02
  -9  -1  33   -0.51    5.77
  -9   1  34   -1.70    5.87
  -9  -1  34   -1.69    6.39
  -9   1  35    1.79    6.86
  -9  -1  35   -1.58    5.85
  -9   1  36   -2.95    6.80
  -9  -1  36    0.78    5.12
  -9   1  37    4.23    7.00
  -9  -1  37    6.70    7.09
   9   2  -1   43.65    9.42
  -9  -2   1   45.61   10.69
   9  -2  -2    8.62    4.06
   9   2  -2   12.36    5.38
  -9  -2   2    0.84    3.10
   9  -2  -3  108.11   14.32
   9   2  -3   73.78   13.17
  -9  -2   3   81.35   16.09
   9  -2  -4    7.90    4.60
   9   2  -4    5.10    3.94
  -9  -2   4    6.47    5.17
   9  -2  -5   11.63    4.89
   9   2  -5    8.50    4.38
  -9  -2   5   13.36    6.24
  -9   2   6   -0.15    5.56
   9  -2  -6    1.10    3.58
   9   2  -6   -0.17    3.12
  -9  -2   6    0.92    5.37
  -9   2   7   75.82   14.93
   9  -2  -7   62.88   11.03
   9   2  -7   45.98    9.70
  -9  -2   7   54.12   13.17
  -9  -2   7   44.41    9.69
  -9   2   8   10.31    8.24
   9  -2  -8   16.07    5.68
   9   2  -8   26.35    6.79
  -9  -2   8   22.07    8.52
  -9  -2   8   26.74    7.27
  -9   2   9   46.90   12.29
   9  -2  -9   24.80    7.40
   9   2  -9   35.21    7.96
  -9  -2   9   27.11    9.28
  -9  -2   9   28.90    7.66
  -9   2  10    4.38    5.13
   9  -2 -10    2.75    3.26
   9   2 -10    1.92    3.74
  -9  -2  10   -0.48    4.82
  -9  -2  10    2.58    3.89
  -9   2  11    4.39    6.21
   9  -2 -11    0.24    3.72
   9   2 -11   -0.55    3.59
  -9  -2  11    4.09    6.52
  -9  -2  11   -1.77    3.28
  -9   2  12   17.77    8.83
   9  -2 -12   17.49    7.19
   9   2 -12   12.37    6.07
  -9  -2  12   18.31    8.45
  -9  -2  12   12.12    5.02
  -9   2  13   46.98   12.59
   9  -2 -13   40.71    9.13
   9   2 -13   34.10    8.88
  -9  -2  13   35.67   11.39
  -9  -2  13   31.48    7.77
  -9   2  14   12.26    8.78
   9  -2 -14   28.43    8.49
  -9  -2  14   19.41    8.26
  -9   2  15    3.17    7.15
   9  -2 -15   11.26    5.94
  -9  -2  15   28.90    9.83
  -9   2  16    3.26    6.24
   9  -2 -16    0.10    3.35
  -9  -2  16    2.53    6.92
  -9   2  17   35.53   12.34
   9  -2 -17   47.18   10.63
  -9  -2  17   22.03    9.48
  -9   2  18    3.79    5.75
   9  -2 -18    1.60    3.94
  -9  -2  18    8.93    6.19
  -9   2  19  118.05   21.00
  -9  -2  19   92.61   19.71
  -9   2  20    2.77    6.83
  -9  -2  20    5.82    8.82
  -9   2  21    1.24    5.90
  -9  -2  21    5.69    6.35
  -9   2  22    8.33    6.58
  -9  -2  22    8.67    8.10
  -9   2  23   48.39   12.46
  -9  -2  23   20.24    9.94
  -9   2  24    3.85    7.36
  -9  -2  24    7.85    7.83
  -9   2  25   11.69    7.03
  -9  -2  25    1.33    6.34
  -9   2  26   -1.54    7.31
  -9  -2  26    3.60    6.69
  -9   2  27    3.40    5.02
  -9  -2  27   -1.88    6.54
  -9   2  28   -1.32    6.33
  -9  -2  28    0.67    5.79
  -9   2  29   14.86    9.02
  -9  -2  29   28.76    9.83
  -9   2  30   -0.06    4.40
  -9  -2  30    1.05    5.62
  -9   2  31    1.04    5.24
  -9  -2  31    1.57    6.07
  -9   2  32    2.34    5.90
  -9  -2  32    5.18    6.59
  -9   2  33    1.35    5.68
  -9  -2  33   -2.61    6.49
  -9   2  34    1.29    5.48
  -9  -2  34   -0.14    5.47
  -9   2  35   -0.19    5.27
  -9  -2  35    6.27    6.35
  -9   2  36   -2.29    5.25
   9   3  -1  151.47   21.00
  -9  -3   1  178.17   23.85
   9   3  -2   23.50    6.83
  -9  -3   2   42.18   10.54
   9   3  -3    0.00    3.21
  -9  -3   3    2.78    4.87
   9   3  -4    2.04    3.52
  -9  -3   4    1.78    5.21
   9   3  -5   34.35    8.67
  -9  -3   5   53.74   12.57
  -9  -3   5   60.12   10.58
  -9   3   6   26.55   10.16
   9   3  -6   31.55    8.06
  -9  -3   6   47.92   11.45
  -9  -3   6   40.39    8.92
  -9   3   7   38.84   11.69
   9  -3  -7   20.69    6.89
   9   3  -7   18.02    5.92
  -9  -3   7   36.86   10.11
  -9  -3   7   24.56    7.48
  -9   3   8   -2.43    4.62
   9  -3  -8    4.33    4.39
   9   3  -8    3.68    3.92
  -9  -3   8   -0.39    5.14
  -9  -3   8    4.02    3.95
  -9   3   9    6.48    7.76
   9  -3  -9    4.22    4.02
   9   3  -9    5.11    3.60
  -9  -3   9    9.07    6.56
  -9  -3   9   15.62    5.73
  -9   3  10    1.46    6.08
   9  -3 -10    8.70    5.36
   9   3 -10    8.15    4.75
  -9  -3  10   11.19    7.73
  -9  -3  10    6.98    3.90
  -9   3  11   96.93   18.62
   9  -3 -11   74.13   14.09
   9   3 -11   98.83   15.15
  -9  -3  11  104.77   18.44
  -9  -3  11   99.69   15.15
  -9   3  12   28.86   11.21
   9  -3 -12   19.12    6.40
   9   3 -12    8.79    5.15
  -9  -3  12   16.02    9.37
  -9   3  13   26.13    9.54
   9  -3 -13   11.50    5.54
  -9  -3  13    7.36    6.21
  -9   3  14   -0.64    6.06
   9  -3 -14    0.54    3.96
  -9  -3  14    5.77    6.41
  -9   3  15   76.24   15.60
   9  -3 -15   41.65   10.46
  -9  -3  15   61.62   14.46
  -9   3  16    8.79    6.90
   9  -3 -16   13.23    6.61
  -9  -3  16   10.03    8.42
  -9   3  17   30.14   10.33
   9  -3 -17   32.45    8.92
  -9  -3  17   23.95   10.31
  -9   3  18   -4.21    8.88
   9  -3 -18   -0.83    4.68
  -9  -3  18   -0.03    6.29
  -9   3  19    4.42    5.02
   9  -3 -19   -1.07    5.07
  -9  -3  19    0.66    7.69
  -9   3  20    6.41    6.95
  -9  -3  20    7.88    7.94
  -9   3  21   58.68   13.95
  -9  -3  21   45.48   13.88
  -9   3  22   13.38    8.88
  -9  -3  22   13.25    9.26
  -9   3  23    8.75    7.11
  -9  -3  23   16.93    8.49
  -9   3  24   -3.07    5.55
  -9  -3  24    0.41    6.78
  -9   3  25   -0.62    5.78
  -9  -3  25    0.27    5.61
  -9   3  26    3.57    5.54
  -9  -3  26    2.17    6.70
  -9   3  27    5.01    7.74
  -9  -3  27    0.28    7.32
  -9   3  28   -2.25    6.56
  -9  -3  28   -0.93    6.85
  -9   3  29   -3.80    6.33
  -9  -3  29    1.24    6.19
  -9   3  30    1.94    4.54
  -9  -3  30    0.84    6.99
  -9   3  31    9.44    6.86
  -9  -3  31   12.02    8.41
  -9   3  32   -0.14    5.16
  -9  -3  32   -2.02    6.13
  -9   3  33   -1.69    6.27
  -9  -3  33   -1.13    6.66
  -9   3  34    6.06    6.05
  -9   3  35    1.28    6.86
   9  -4  -1   -1.42    3.64
   9   4  -1    1.99    4.13
  -9  -4   1    0.21    3.89
   9  -4  -2   34.16    8.45
   9   4  -2   34.19    8.16
  -9  -4   2   56.01   11.58
   9   4  -3   43.65    8.63
  -9  -4   3   19.08    8.25
   9   4  -4   44.57    9.42
  -9  -4   4   43.36   11.91
  -9  -4   4   48.36   10.22
  -9   4   5   59.97   15.06
   9   4  -5   74.17   11.85
  -9  -4   5   83.30   14.94
  -9  -4   5   39.48   10.13
  -9   4   6    4.42    6.46
   9   4  -6    2.60    4.00
  -9  -4   6    5.39    5.36
  -9  -4   6    7.09    6.06
  -9   4   7   80.42   16.16
   9   4  -7   46.49   10.16
  -9  -4   7   63.91   13.80
  -9  -4   7   53.04   10.84
  -9   4   8   85.76   17.67
   9   4  -8   71.98   12.62
  -9  -4   8  108.78   17.62
  -9  -4   8   78.87   13.66
  -9   4   9   51.57   13.95
   9   4  -9   53.04   10.61
  -9  -4   9   81.08   14.76
  -9  -4   9   56.18   10.90
  -9   4  10    4.10    6.98
   9   4 -10   -1.22    3.16
  -9  -4  10   -1.16    5.11
  -9   4  11    2.28    5.77
  -9  -4  11   11.62    7.23
  -9   4  12    0.12    5.82
  -9  -4  12   -2.45    5.44
  -9   4  13   35.58   12.14
  -9  -4  13   46.76   12.88
  -9   4  14   14.28    8.39
  -9  -4  14    0.54    5.10
  -9   4  15   26.71    9.55
  -9  -4  15   28.71    9.81
  -9   4  16    0.50    5.35
  -9  -4  16    2.42    7.07
  -9   4  17   13.49    7.84
   9  -4 -17   23.87    8.27
  -9  -4  17   16.65    8.97
  -9   4  18   51.46   13.55
   9  -4 -18   48.82   11.58
  -9  -4  18   75.67   16.15
  -9   4  19   38.18   11.72
   9  -4 -19   36.60   10.65
  -9  -4  19   58.88   14.02
  -9   4  20    3.77    4.04
  -9  -4  20    1.02    6.21
  -9   4  21   -0.70    5.02
  -9  -4  21    0.37    5.86
  -9   4  22    9.11    5.57
  -9  -4  22   -0.15    5.56
  -9   4  23   27.97   10.06
  -9  -4  23   44.12   13.38
  -9   4  24   16.04    9.39
  -9  -4  24   12.29    8.56
  -9   4  25    6.17    7.86
  -9  -4  25    8.40    7.11
  -9   4  26   -1.97    5.17
  -9  -4  26   -1.49    5.66
  -9   4  27   -2.84    6.53
  -9  -4  27    0.88    5.13
  -9   4  28    4.98    6.87
  -9  -4  28    9.41    6.79
  -9   4  29    8.53    7.44
  -9  -4  29    3.55    6.33
  -9   4  30    8.07    6.49
  -9  -4  30    4.62    6.65
  -9   4  31   -2.52    6.10
  -9  -4  31    2.61    5.61
  -9   4  32   -3.19    6.80
  -9   4  33    5.98    6.47
  -9   4  34   -0.19    4.56
   9  -5  -1  120.32   15.64
   9   5  -1   88.14   15.20
  -9  -5   1   91.70   16.04
   9  -5  -2   43.82    9.65
   9   5  -2   39.51    9.59
  -9  -5   2   71.79   13.13
   9  -5  -3    4.51    4.08
   9   5  -3    2.98    3.56
  -9  -5   3    6.95    5.93
  -9  -5   3    8.11    5.31
  -9   5   4   52.11   13.99
   9  -5  -4   54.62   10.42
   9   5  -4   52.79   10.59
  -9  -5   4   84.48   14.04
  -9  -5   4   46.25   10.90
  -9   5   5   42.26   11.49
   9  -5  -5   33.38    7.94
   9   5  -5   16.57    6.06
  -9  -5   5   32.22    8.51
  -9  -5   5    9.85    5.85
  -9   5   6   37.39   11.40
   9  -5  -6   30.83    8.09
   9   5  -6   26.82    7.52
  -9  -5   6   33.34    9.95
  -9  -5   6   35.66    8.87
  -9   5   7   52.66   13.26
   9  -5  -7   73.60   12.33
   9   5  -7   44.43   10.17
  -9  -5   7   71.50   14.20
  -9   5   8    1.35    6.59
   9  -5  -8    5.05    4.57
  -9  -5   8    3.00    4.05
  -9   5   9   -1.81    6.16
   9  -5  -9   -1.64    4.93
  -9  -5   9   -0.37    5.62
  -9   5  10    8.95    6.83
   9  -5 -10    3.73    3.93
  -9  -5  10    0.15    3.97
  -9   5  11   25.66    9.93
   9  -5 -11   31.24    8.84
  -9  -5  11   51.34   12.50
  -9   5  12   18.70    8.46
  -9  -5  12   41.36   11.42
  -9   5  13    2.71    5.80
  -9  -5  13    4.74    4.52
  -9   5  14   28.11    9.54
  -9  -5  14    3.04    4.69
  -9   5  15   14.15    7.30
  -9  -5  15   22.77    9.63
  -9   5  16   35.45   11.18
  -9  -5  16   28.53   11.11
  -9   5  17   23.60   10.70
  -9  -5  17   23.02    9.86
  -9   5  18    1.24    4.45
  -9  -5  18   16.58    8.18
  -9   5  19   -2.52    5.02
  -9  -5  19   -3.02    6.78
  -9   5  20    9.30    8.16
  -9  -5  20    7.45    8.42
  -9   5  21   15.73    8.44
  -9  -5  21   24.85    9.54
  -9   5  22   20.21    9.65
  -9  -5  22    9.58    8.05
  -9   5  23    2.55    5.73
  -9  -5  23    2.86    6.41
  -9   5  24    1.32    6.32
  -9  -5  24   -0.01    5.50
  -9   5  25   -2.53    6.75
  -9  -5  25    1.99    7.02
  -9   5  26   21.23    9.34
  -9  -5  26   15.27    9.59
  -9   5  27   11.59    7.65
  -9  -5  27    8.32    7.76
  -9   5  28   -1.45    6.25
  -9  -5  28    4.84    5.10
  -9   5  29    1.21    7.75
  -9  -5  29    6.80    6.07
  -9   5  30    0.39    6.68
  -9   5  31    7.22    6.72
  -9   5  32    0.82    5.54
  -9   5  33   -3.73    5.89
   9  -6  -1   -0.76    4.18
   9   6  -1   -2.35    4.44
  -9  -6   1   -1.27    4.04
   9  -6  -2   90.99   14.46
   9   6  -2   88.81   15.11
  -9  -6   2  107.11   16.64
  -9  -6   2  100.01   16.66
  -9   6   3   28.33   10.02
   9  -6  -3   30.30    7.64
   9   6  -3   21.52    7.27
  -9  -6   3   27.74    8.57
  -9  -6   3   37.87   10.11
  -9   6   4   22.59    9.00
   9  -6  -4   23.90    6.83
   9   6  -4   22.01    7.31
  -9  -6   4   22.97    7.94
  -9   6   5   19.93    8.82
   9  -6  -5   20.66    7.08
  -9  -6   5   22.82    7.93
  -9   6   6    8.63    6.38
   9  -6  -6    7.72    4.53
  -9  -6   6    5.57    5.73
  -9   6   7   19.12    8.34
   9  -6  -7    9.05    5.07
  -9  -6   7   28.55    8.27
  -9   6   8   68.23   14.75
   9  -6  -8   48.51   11.14
  -9  -6   8   69.62   14.36
  -9   6   9    1.34    5.68
   9  -6  -9    6.63    5.54
  -9  -6   9    4.43    5.32
  -9   6  10    2.68    5.10
   9  -6 -10   -1.97    4.78
  -9  -6  10    0.87    6.68
  -9   6  11    0.31    7.27
   9  -6 -11    0.54    4.10
  -9  -6  11    6.96    6.28
  -9   6  12   30.88   10.19
   9  -6 -12   16.64    6.61
  -9  -6  12   19.75    8.92
  -9   6  13    5.21    6.84
   9  -6 -13   19.17    6.92
  -9  -6  13    7.32    5.72
  -9   6  14   44.64   11.94
   9  -6 -14   16.27    7.36
  -9  -6  14   36.34   10.93
  -9   6  15    1.40    6.32
   9  -6 -15    7.11    5.70
  -9  -6  15   21.22    9.36
  -9   6  16    6.57    6.74
   9  -6 -16    3.28    5.18
  -9  -6  16    1.31    5.92
  -9   6  17    9.84    7.38
   9  -6 -17   16.20    7.12
  -9  -6  17   12.87    8.13
  -9   6  18   31.37   11.30
   9  -6 -18   32.17    9.31
  -9  -6  18   23.91   10.39
  -9   6  19   -1.68    7.08
   9  -6 -19   16.64    8.09
  -9  -6  19   12.67    8.52
  -9   6  20   15.77    8.35
   9  -6 -20    5.95    6.21
  -9  -6  20    5.67    7.88
  -9   6  21    9.05    7.00
  -9  -6  21   -4.02    6.31
  -9   6  22    5.60    6.57
  -9  -6  22    4.03    6.99
  -9   6  23    6.30    6.97
  -9  -6  23    9.44    7.52
  -9   6  24    8.84    8.20
  -9  -6  24    3.77    7.37
  -9   6  25   12.47    7.35
  -9  -6  25    8.93    7.58
  -9   6  26   -1.54    6.15
  -9  -6  26    4.04    5.60
  -9   6  27    2.08    6.08
  -9  -6  27   -1.39    7.76
  -9   6  28   12.29    7.30
  -9   6  29    1.25    7.35
  -9   6  30    0.40    5.82
  -9   6  31    5.59    5.71
   9  -7  -1   16.79    6.26
  -9  -7   1   21.91    6.91
  -9   7   2    8.85    6.96
   9  -7  -2    4.37    3.82
  -9  -7   2    9.89    5.16
  -9   7   3   -1.18    5.46
   9  -7  -3   -0.21    3.35
  -9  -7   3    0.00    3.54
  -9   7   4   10.73    7.49
   9  -7  -4   19.99    6.08
  -9  -7   4   16.75    7.95
  -9   7   5    7.98    6.47
   9  -7  -5   12.92    5.49
  -9  -7   5   11.04    6.31
  -9   7   6   34.04   10.53
   9  -7  -6   37.43    8.82
  -9  -7   6   51.01   11.22
  -9   7   7   11.00    6.89
   9  -7  -7    1.98    3.66
  -9  -7   7   -0.61    4.85
  -9   7   8   -0.46    5.88
   9  -7  -8   -0.04    4.41
  -9  -7   8    1.41    5.27
  -9   7   9    6.68    6.74
   9  -7  -9    9.32    5.11
  -9  -7   9    9.74    6.33
  -9   7  10   20.56    8.71
   9  -7 -10   16.32    6.54
  -9  -7  10   25.91    9.12
  -9   7  11   17.69    8.58
   9  -7 -11   17.77    7.52
  -9  -7  11    1.44    4.92
  -9   7  12   48.91   12.75
   9  -7 -12   41.65   10.13
  -9  -7  12   55.81   13.27
  -9   7  13   10.00    7.16
   9  -7 -13    0.22    3.58
  -9  -7  13   -1.47    5.91
  -9   7  14    4.52    6.30
   9  -7 -14    1.91    3.71
  -9  -7  14    5.75    6.54
  -9   7  15   -0.11    5.20
   9  -7 -15    0.93    4.94
  -9  -7  15   -1.27    6.06
  -9   7  16   38.62   10.73
   9  -7 -16   35.91   10.53
  -9  -7  16   27.91   10.30
  -9   7  17    7.19    6.46
   9  -7 -17   -0.66    4.77
  -9  -7  17   -0.81    6.46
  -9   7  18   -1.57    5.14
   9  -7 -18   -1.80    4.93
  -9  -7  18    2.04    6.32
  -9   7  19    6.24    5.67
   9  -7 -19   -2.86    4.81
  -9  -7  19   -0.93    6.16
  -9   7  20   18.03    8.29
   9  -7 -20    6.11    6.71
  -9  -7  20   15.01    9.12
  -9   7  21   12.88    7.77
   9  -7 -21    4.47    5.79
  -9  -7  21    7.93    7.13
  -9   7  22   20.20    8.96
  -9  -7  22   18.60    9.81
  -9   7  23   -1.21    6.53
  -9  -7  23    2.15    4.79
  -9   7  24    4.87    5.58
  -9  -7  24   -1.87    5.64
  -9   7  25   -2.64    6.44
  -9  -7  25    6.09    7.19
  -9   7  26    3.14    6.08
  -9   7  27    3.85    5.65
  -9   7  28    8.27    7.16
  -9   7  29   -1.40    6.02
  -9   7  30    3.22    7.92
  -9   8   1   15.65    7.37
   9  -8  -1    7.97    4.93
  -9  -8   1   15.64    6.61
  -9   8   2    8.11    6.45
   9  -8  -2   20.47    6.58
  -9  -8   2   30.10    7.96
  -9   8   3   -3.71    6.25
   9  -8  -3    0.54    3.48
  -9  -8   3   -2.01    4.82
  -9   8   4   65.60   13.69
   9  -8  -4   46.05   10.37
  -9  -8   4   53.45   11.81
  -9   8   5   -2.58    5.51
   9  -8  -5   -0.38    3.14
  -9  -8   5    0.28    4.39
  -9   8   6   -2.87    5.89
   9  -8  -6    0.78    4.26
  -9  -8   6    5.74    5.48
  -9   8   7   -2.33    7.06
   9  -8  -7    3.72    5.50
  -9  -8   7   -1.11    4.92
  -9   8   8   79.18   15.44
   9  -8  -8   46.04   10.93
  -9  -8   8   57.22   12.98
  -9   8   9    4.75    5.45
   9  -8  -9   12.87    6.43
  -9  -8   9    7.08    5.64
  -9   8  10   -2.32    6.14
   9  -8 -10    3.52    4.55
  -9  -8  10    9.82    6.29
  -9   8  11   -1.11    5.19
   9  -8 -11    0.93    4.05
  -9  -8  11    9.14    6.94
  -9   8  12   17.13    8.82
   9  -8 -12   14.35    7.45
  -9  -8  12   14.57    7.99
  -9   8  13   -2.58    5.88
   9  -8 -13    1.34    3.83
  -9  -8  13    0.45    5.39
  -9   8  14   13.95    7.53
   9  -8 -14    7.72    7.50
  -9  -8  14   25.21    9.35
  -9   8  15   -0.49    5.27
   9  -8 -15    2.37    5.24
  -9  -8  15    0.96    5.23
  -9   8  16    4.04    5.26
   9  -8 -16   -2.62    4.55
  -9  -8  16    1.12    6.14
  -9   8  17    5.78    6.19
   9  -8 -17    6.71    6.10
  -9  -8  17   -1.22    6.12
  -9   8  18   26.87   10.59
   9  -8 -18   15.47    7.99
  -9  -8  18   16.65    9.17
  -9   8  19    7.04    6.13
   9  -8 -19    6.11    6.59
  -9  -8  19    7.77    6.32
  -9   8  20    6.33    6.30
   9  -8 -20    1.14    4.90
  -9  -8  20   10.96    7.62
  -9   8  21    0.85    7.46
   9  -8 -21    1.62    5.67
  -9  -8  21   11.73    7.08
  -9   8  22    2.49    5.87
  -9  -8  22    2.44    5.82
  -9   8  23    0.25    5.46
  -9  -8  23    0.30    6.21
  -9   8  24    1.11    5.64
  -9   8  25    6.60    5.71
  -9   8  26    2.31    7.61
  -9   8  27   -0.32    6.94
  -9   8  28    0.86    4.86
  -9   8  29   -2.37    5.80
  -9   9   1    0.73    4.20
   9  -9  -1    0.48    3.60
  -9  -9   1    3.52    3.70
  -9   9   2   34.95    9.68
   9  -9  -2   24.21    6.71
  -9  -9   2   29.74    8.97
  -9   9   3    3.30    6.33
   9  -9  -3    2.04    3.87
  -9  -9   3    4.30    4.78
  -9   9   4    5.81    5.84
   9  -9  -4    3.29    4.60
  -9  -9   4    7.65    6.07
  -9   9   5    7.52    5.74
   9  -9  -5    5.63    4.59
  -9  -9   5    3.66    4.29
  -9   9   6   66.85   13.86
   9  -9  -6   43.24   10.99
  -9  -9   6   73.03   13.85
  -9   9   7   -2.91    6.36
   9  -9  -7   -1.14    4.39
  -9  -9   7   -1.90    4.86
  -9   9   8    0.95    5.87
   9  -9  -8    2.76    4.99
  -9  -9   8    0.42    4.20
  -9   9   9   -1.69    5.56
   9  -9  -9   -1.42    5.24
  -9  -9   9    3.55    4.72
  -9   9  10    8.38    7.13
   9  -9 -10    3.96    4.21
  -9  -9  10   11.43    6.67
  -9   9  11    4.60    5.99
   9  -9 -11    5.95    4.46
  -9  -9  11   -1.95    5.40
  -9   9  12   25.20    9.11
   9  -9 -12   38.40    9.47
  -9  -9  12   21.30    9.42
  -9   9  13   -0.03    4.91
   9  -9 -13    4.93    4.69
  -9  -9  13    4.81    5.87
  -9   9  14    8.61    6.26
   9  -9 -14    1.35    3.36
  -9  -9  14    0.02    5.36
  -9   9  15    1.46    5.63
   9  -9 -15   -2.42    4.94
  -9  -9  15    2.08    5.27
  -9   9  16   20.85    9.84
   9  -9 -16   10.36    6.60
  -9  -9  16   18.50    9.02
  -9   9  17    1.41    5.63
   9  -9 -17   -0.68    4.73
  -9  -9  17   -0.12    5.64
  -9   9  18    1.30    5.52
   9  -9 -18   -2.05    5.82
  -9  -9  18    4.96    6.45
  -9   9  19    6.91    4.57
   9  -9 -19    0.22    4.49
  -9  -9  19   -1.16    6.21
  -9   9  20    4.38    5.29
   9  -9 -20    4.24    6.31
  -9  -9  20    2.63    6.47
  -9   9  21    5.16    5.23
   9  -9 -21   -0.83    4.13
  -9   9  22   17.64    8.85
  -9   9  23    1.29    5.97
  -9   9  24    1.78    6.74
  -9   9  25    0.78    6.53
  -9   9  26   12.11    8.90
  -9   9  27    0.82    4.36
  -9  10   1    1.76    4.66
   9 -10  -1   -0.25    2.84
  -9 -10   1    3.39    4.32
  -9  10   2   11.06    7.70
   9 -10  -2   14.97    6.59
  -9 -10   2   31.73    8.08
  -9  10   3   -0.66    5.07
   9 -10  -3    9.97    5.58
  -9 -10   3    2.98    4.34
  -9  10   4   52.67   11.54
   9 -10  -4   14.03    7.08
  -9 -10   4   23.31    7.89
  -9  10   5   -1.70    4.71
   9 -10  -5   -1.44    3.74
  -9 -10   5   -2.78    5.14
  -9  10   6    4.10    4.63
   9 -10  -6   -0.91    3.64
  -9 -10   6    3.33    4.33
  -9  10   7   -2.05    4.70
   9 -10  -7    1.47    4.11
  -9 -10   7    1.30    4.63
  -9  10   8   27.22    9.65
   9 -10  -8   15.89    6.42
  -9 -10   8   20.55    8.30
  -9  10   9    4.33    5.51
   9 -10  -9   11.10    6.46
  -9 -10   9    7.68    6.26
  -9  10  10    9.25    5.96
   9 -10 -10    3.13    5.16
  -9 -10  10   -2.84    5.89
  -9  10  11   -0.95    6.91
   9 -10 -11   15.13    6.48
  -9  10  12   11.89    7.83
   9 -10 -12    3.98    5.97
  -9 -10  12   15.69    7.93
  -9  10  13    1.17    5.03
   9 -10 -13    2.82    4.69
  -9 -10  13    2.79    6.46
  -9  10  14   18.12    9.28
   9 -10 -14   19.21    8.06
  -9 -10  14   22.14    8.99
  -9  10  15   -0.59    4.37
   9 -10 -15    4.42    5.03
  -9 -10  15   -1.95    4.89
  -9  10  16   -3.49    6.12
   9 -10 -16   -2.31    5.39
  -9 -10  16   -1.97    5.07
  -9  10  17   -0.08    4.26
   9 -10 -17   -2.05    5.22
  -9 -10  17   -1.24    5.54
  -9  10  18    6.61    7.25
   9 -10 -18   19.19    8.44
  -9 -10  18   13.03    8.16
  -9  10  19    0.02    5.17
   9 -10 -19   -1.40    4.82
  -9  10  20    9.66    7.61
   9 -10 -20    2.62    6.17
  -9  10  21   -0.67    6.15
   9 -10 -21    1.17    5.84
  -9  10  22   12.29    6.77
  -9  10  23   -1.90    7.10
  -9  10  24    8.81    6.29
  -9  10  25   -2.76    6.79
  -9  10  26    3.69    4.31
  -9  11   1    1.17    3.94
   9 -11  -1   -2.43    5.36
  -9 -11   1   -0.44    4.16
  -9  11   2   36.71    9.44
   9 -11  -2   12.78    6.17
  -9 -11   2   20.82    7.60
  -9  11   3   -1.81    5.08
   9 -11  -3    9.66    5.46
  -9 -11   3   -1.32    3.74
  -9  11   4   16.75    7.05
   9 -11  -4   12.65    6.32
  -9 -11   4   24.34    7.94
  -9  11   5   -1.25    5.37
   9 -11  -5   -2.47    4.52
  -9 -11   5   -1.50    5.82
  -9  11   6    1.77    4.65
   9 -11  -6    9.85    6.19
  -9 -11   6   20.95    7.95
  -9  11   7    0.66    3.65
   9 -11  -7    7.64    4.61
  -9 -11   7   -1.17    3.19
  -9  11   8   -1.64    5.89
   9 -11  -8    0.26    5.24
  -9 -11   8    0.83    4.61
  -9  11   9    0.66    6.90
   9 -11  -9    1.08    4.14
  -9 -11   9   -0.49    5.04
  -9  11  10   12.36    6.85
   9 -11 -10    9.69    5.58
  -9 -11  10   28.12    9.18
  -9  11  11   -2.29    4.45
   9 -11 -11   -0.05    4.56
  -9 -11  11    4.27    7.04
  -9  11  12   11.35    7.96
   9 -11 -12    2.28    4.50
  -9 -11  12   15.62    8.50
  -9  11  13   -2.38    6.01
   9 -11 -13    8.43    7.09
  -9 -11  13   -0.15    5.07
  -9  11  14    0.42    6.16
   9 -11 -14    3.18    5.54
  -9 -11  14    2.61    5.24
  -9  11  15    7.04    7.16
   9 -11 -15    0.47    4.79
  -9 -11  15   -0.03    3.55
  -9  11  16   30.64   10.45
   9 -11 -16   13.40    7.46
  -9 -11  16   11.67    7.79
  -9  11  17    0.27    5.48
   9 -11 -17   -2.82    5.53
  -9  11  18   -1.11    5.64
   9 -11 -18   -0.44    5.56
  -9  11  19   -1.54    6.44
   9 -11 -19   -0.08    3.99
  -9  11  20   19.70    8.70
   9 -11 -20    1.89    5.55
  -9  11  21   -0.39    4.45
   9 -11 -21    1.76    5.91
  -9  11  22    0.79    4.93
  -9  11  23   -0.84    5.47
  -9  11  24    3.04    6.19
   9 -12  -1    4.83    4.79
  -9 -12   1    5.51    4.80
   9 -12  -2    0.30    4.46
  -9 -12   2    4.09    4.67
   9 -12  -3    0.99    3.87
  -9 -12   3    0.79    4.96
  -9  12   4   15.16    7.28
   9 -12  -4   10.92    6.17
  -9 -12   4   44.43    9.69
  -9  12   5   -0.35    4.26
   9 -12  -5   -1.02    4.35
  -9 -12   5    0.60    3.71
  -9  12   6    4.41    5.88
   9 -12  -6   -0.02    4.13
  -9 -12   6   -0.77    4.22
  -9  12   7   -0.45    4.75
   9 -12  -7   -2.88    4.89
  -9 -12   7   -3.09    5.39
  -9  12   8   15.95    7.40
   9 -12  -8   12.60    7.09
  -9 -12   8   15.24    7.79
  -9  12   9   -0.41    4.63
   9 -12  -9   -1.10    4.46
  -9 -12   9   10.23    6.04
  -9  12  10    3.57    4.52
   9 -12 -10    0.47    4.35
  -9 -12  10   10.20    6.30
  -9  12  11   -1.98    5.85
   9 -12 -11   -0.89    4.85
  -9 -12  11   -0.26    4.57
  -9  12  12    2.66    5.63
   9 -12 -12    1.23    5.12
  -9 -12  12    2.98    5.56
  -9  12  13    0.67    4.19
   9 -12 -13    1.39    3.97
  -9 -12  13   -0.46    4.99
  -9  12  14    5.15    6.20
   9 -12 -14   12.42    7.16
  -9  12  15   -1.87    5.03
   9 -12 -15   -0.91    4.71
  -9  12  16   -0.57    5.57
   9 -12 -16   -3.21    4.94
  -9  12  17    0.97    4.27
   9 -12 -17   -0.84    5.21
  -9  12  18   -0.08    4.19
   9 -12 -18    9.14    6.50
  -9  12  19    2.40    6.29
   9 -12 -19    0.65    6.69
  -9  12  20    6.45    6.68
   9 -12 -20    7.08    6.10
  -9  12  21   -1.64    4.29
   9 -12 -21   -1.45    6.16
  -9  12  22   -2.50    5.28
   9 -13  -1   10.10    5.50
  -9 -13   1    9.12    4.94
   9 -13  -2    6.90    5.75
  -9 -13   2    2.73    5.08
   9 -13  -3    3.89    5.26
  -9 -13   3   -0.33    4.70
   9 -13  -4   -0.12    4.32
  -9 -13   4   -1.79    5.68
   9 -13  -5    2.96    6.35
  -9 -13   5   16.95    6.90
   9 -13  -6    1.39    5.01
  -9 -13   6   18.17    6.80
  -9  13   7    1.91    4.49
   9 -13  -7    3.66    6.49
  -9 -13   7   -3.83    5.44
  -9  13   8    2.80    5.29
   9 -13  -8    1.92    5.58
  -9 -13   8   10.49    6.05
  -9  13   9    3.47    5.87
   9 -13  -9    5.44    5.19
  -9 -13   9   -1.51    4.81
  -9  13  10    8.43    6.57
   9 -13 -10   10.77    7.43
  -9 -13  10   20.51    8.44
  -9  13  11   -1.33    4.56
   9 -13 -11   -1.30    5.28
  -9 -13  11   -2.27    5.29
  -9  13  12    6.72    5.36
   9 -13 -12    7.51    6.82
  -9  13  13    0.26    3.79
   9 -13 -13    0.71    4.48
  -9  13  14   -0.79    3.75
   9 -13 -14   -1.93    4.25
  -9  13  15    0.73    5.48
   9 -13 -15   -0.15    6.46
  -9  13  16    2.97    5.44
   9 -13 -16   -3.12    7.02
  -9  13  17   -0.34    4.86
   9 -13 -17   -1.49    5.99
  -9  13  18   -0.81    4.25
   9 -13 -18   -1.74    6.26
  -9  13  19   -1.47    5.80
   9 -13 -19    0.71    5.75
  -9  13  20   -1.30    4.78
   9 -13 -20    8.06    7.02
   9 -13 -21    7.44    6.00
   9 -14  -1   -0.15    2.62
  -9 -14   1    1.97    3.88
   9 -14  -2   -1.56    4.89
  -9 -14   2    1.64    3.89
   9 -14  -3    0.99    5.17
  -9 -14   3   -0.49    4.23
   9 -14  -4   -0.58    5.82
  -9 -14   4    5.30    5.69
   9 -14  -5   -0.85    5.15
  -9 -14   5   -1.67    4.62
   9 -14  -6    2.12    4.14
  -9 -14   6   -2.06    5.69
   9 -14  -7    1.69    4.51
  -9 -14   7    3.97    5.22
   9 -14  -8    2.94    5.21
  -9 -14   8   -2.33    5.10
   9 -14  -9   -1.85    5.81
  -9  14  10    8.26    6.20
   9 -14 -10   -0.10    4.16
  -9  14  11   -0.95    5.41
   9 -14 -11    2.17    4.69
  -9  14  12    2.73    4.79
   9 -14 -12    3.40    4.97
  -9  14  13   -2.51    5.15
   9 -14 -13   -1.79    6.55
  -9  14  14   -0.44    5.56
   9 -14 -14    5.70    6.58
  -9  14  15    3.61    5.44
   9 -14 -15   -0.47    4.25
  -9  14  16    0.52    5.47
   9 -14 -16   -2.23    5.23
  -9  14  17   -0.07    3.43
   9 -14 -17    2.14    6.27
  -9  14  18   -0.47    3.69
   9 -14 -18   -0.24    5.79
   9 -14 -19   -1.19    4.69
   9 -14 -20    2.51    4.88
   9 -14 -21   -2.21    5.34
  -9 -15   1    0.59    3.91
  -9 -15   2    1.05    4.06
  -9 -15   3   -1.39    4.65
  -9 -15   4   -0.47    3.45
  -9 -15   5    5.96    4.64
  -9  15  13    5.11    5.80
  -9  15  14    0.80    3.93
  -9  15  15   -0.78    4.67
  -9  15  16   -3.16    6.02
  -9 -16   1    0.04    4.23
  -9 -16   2   -1.50    4.11
  -8   0   1   -1.28    4.66
   8   0  -1    3.97    3.23
  -8   0   2  472.05   50.65
   8   0  -2  422.13   46.51
  -8   0   3    0.25    5.12
  -8   0   3   -0.92    2.96
   8   0  -3   -0.83    2.58
  -8   0   4   57.22   12.91
  -8   0   4   48.37    9.29
   8   0  -4   67.62   10.34
  -8   0   5    0.81    4.53
  -8   0   5    1.24    2.77
   8   0  -5    1.58    3.11
  -8   0   6   59.22   14.38
  -8   0   6   89.87   12.59
   8   0  -6   80.60   12.23
  -8   0   7    0.16    3.04
  -8   0   7    0.21    3.07
   8   0  -7   -0.37    2.33
  -8   0   8  156.06   19.32
   8   0  -8  145.63   19.61
  -8   0   9    3.62    3.82
   8   0  -9    1.46    2.75
  -8   0  10    0.44    3.12
   8   0 -10   -0.87    3.56
  -8   0  11   -0.93    3.04
   8   0 -11   -0.42    3.30
  -8   0  12  149.82   19.72
   8   0 -12  170.41   21.53
  -8   0  13    5.97    5.11
  -8   0  13    0.98    2.73
   8   0 -13    1.49    3.29
  -8   0  14   51.68   13.53
  -8   0  14   63.33   10.13
   8   0 -14   37.42    9.25
  -8   0  15    2.63    7.50
  -8   0  15   -0.29    2.14
   8   0 -15   -0.15    3.09
  -8   0  16   -1.73    5.54
  -8   0  16    3.23    3.72
   8   0 -16    4.10    4.87
  -8   0  17   -1.25    5.67
  -8   0  17    0.03    2.63
   8   0 -17   -1.80    4.02
  -8   0  18   85.31   18.09
   8   0 -18   97.31   15.57
  -8   0  19   -0.43    5.24
  -8   0  20   27.02    9.43
  -8   0  21    1.12    4.89
  -8   0  22   37.67   11.57
  -8   0  23    0.83    4.95
  -8   0  24   35.97   10.67
  -8   0  25   -0.88    5.35
  -8   0  26   -3.06    5.50
  -8   0  27   -1.58    6.26
  -8   0  28   45.42   12.86
  -8   0  29    2.04    6.98
  -8   0  30   -0.96    4.97
  -8   0  31    1.59    5.00
  -8   0  32    5.96    6.26
  -8   0  33    8.87    7.07
  -8   0  34    4.19    5.97
  -8   0  35   -2.05    4.81
  -8   0  36    3.10    6.30
  -8   0  37    2.26    5.69
  -8   0  38    1.16    6.26
  -8   1   1   56.24   12.02
   8  -1  -1   42.24    8.50
   8   1  -1   35.14    8.37
  -8  -1   1   68.07   12.38
  -8  -1   1   51.49    9.42
  -8   1   2   -0.40    3.74
   8  -1  -2    4.09    3.41
   8   1  -2    3.00    3.59
  -8  -1   2    6.59    5.09
  -8  -1   2    2.24    3.92
  -8   1   3    2.86    4.82
   8  -1  -3    0.58    2.47
   8   1  -3    4.21    3.32
  -8  -1   3    5.19    5.06
  -8  -1   3   -0.03    2.97
  -8   1   4   32.74    9.65
   8  -1  -4   47.55    8.37
   8   1  -4   34.02    7.58
  -8  -1   4   50.18   11.35
  -8  -1   4   39.11    8.23
  -8   1   5    4.49    5.47
   8  -1  -5    3.25    3.74
   8   1  -5    4.40    2.83
  -8  -1   5   11.50    6.32
  -8  -1   5    0.50    2.78
  -8   1   6   54.78   13.10
   8  -1  -6   69.76   11.39
   8   1  -6   83.26   11.99
  -8  -1   6   81.93   15.17
  -8  -1   6   61.66   10.89
  -8   1   7    5.90    5.28
   8  -1  -7    2.97    3.32
   8   1  -7    5.17    3.18
  -8  -1   7    2.16    3.16
  -8   1   8    2.50    3.30
   8  -1  -8    1.94    3.49
   8   1  -8    0.37    3.62
  -8  -1   8    2.45    3.04
  -8   1   9   16.49    5.09
   8  -1  -9    6.18    4.70
   8   1  -9   15.09    5.52
  -8  -1   9   10.83    4.37
  -8   1  10  140.89   17.59
   8  -1 -10  176.86   20.06
   8   1 -10  117.72   17.85
  -8  -1  10  118.30   17.30
  -8   1  11    5.93    3.72
   8  -1 -11    0.80    3.63
   8   1 -11    0.80    3.70
  -8  -1  11    8.00    4.13
  -8   1  12   11.76    4.23
   8  -1 -12    4.45    4.36
   8   1 -12    9.92    5.24
  -8  -1  12    6.93    3.93
  -8   1  13    2.18    5.42
  -8   1  13   -0.67    2.82
   8  -1 -13   -0.12    3.58
   8   1 -13   -0.85    3.23
  -8  -1  13   -1.10    2.47
  -8   1  14   71.72   15.06
  -8   1  14   68.99   11.33
   8  -1 -14   63.39   11.96
   8   1 -14   65.99   11.96
  -8  -1  14   47.16   13.31
  -8  -1  14   71.69   11.39
  -8   1  15   53.25   13.52
  -8   1  15   52.73    8.93
   8  -1 -15   35.83    8.86
   8   1 -15   37.11    8.92
  -8  -1  15   35.56   11.90
  -8  -1  15   31.43    7.52
  -8   1  16   43.58   12.58
  -8   1  16   79.07   11.64
   8  -1 -16   73.67   12.37
   8   1 -16   56.02   11.23
  -8  -1  16   73.81   15.67
  -8  -1  16   47.93    9.91
  -8   1  17   -1.86    4.77
  -8   1  17   -1.21    2.99
   8  -1 -17    1.14    3.66
  -8  -1  17    3.80    5.16
  -8   1  18    8.08    7.00
  -8   1  18   -0.43    3.31
   8  -1 -18   -0.99    3.98
  -8  -1  18   -1.57    5.67
  -8   1  19   -1.41    5.72
  -8  -1  19    1.83    4.97
  -8   1  20   19.99    9.37
  -8  -1  20   14.73    8.95
  -8   1  21   -2.54    6.79
  -8  -1  21    0.07    7.02
  -8   1  22   68.26   15.50
  -8  -1  22   47.68   13.05
  -8   1  23    0.91    4.76
  -8  -1  23    4.12    5.69
  -8   1  24   10.71    7.62
  -8  -1  24    6.10    7.15
  -8   1  25   -0.22    5.24
  -8  -1  25   -1.93    6.86
  -8   1  26    3.36    5.56
  -8  -1  26    7.12    7.73
  -8   1  27    0.76    5.69
  -8  -1  27    1.97    4.73
  -8   1  28    2.33    5.37
  -8  -1  28    7.07    5.38
  -8   1  29   -0.94    4.36
  -8  -1  29   -1.29    5.85
  -8   1  30   16.16    8.08
  -8  -1  30   17.78    8.25
  -8   1  31   -2.04    6.59
  -8  -1  31   -0.61    6.78
  -8   1  32    7.15    6.08
  -8  -1  32    9.98    6.77
  -8   1  33   -0.17    5.40
  -8  -1  33   -0.11    4.71
  -8   1  34    5.45    6.97
  -8  -1  34    1.85    5.32
  -8   1  35   -1.54    4.96
  -8  -1  35    3.62    6.40
  -8   1  36    8.05    6.40
  -8  -1  36   10.58    7.64
  -8   1  37   -0.77    5.48
  -8  -1  37    0.07    4.92
  -8   1  38    3.20    6.28
  -8   1  39   -1.84    5.60
  -8   2   1    1.92    5.34
   8  -2  -1    1.16    3.09
   8   2  -1    1.19    2.88
  -8  -2   1   -0.29    3.41
  -8  -2   1   -0.89    3.74
  -8   2   2   53.22   12.35
   8  -2  -2   67.08   10.21
   8   2  -2   74.74   11.13
  -8  -2   2   53.13   11.50
  -8  -2   2   45.05    9.53
  -8   2   3    2.85    5.22
   8  -2  -3    9.76    4.25
   8   2  -3   10.26    4.48
  -8  -2   3   13.90    6.02
  -8  -2   3    4.11    4.24
  -8   2   4   44.02   10.71
   8  -2  -4   23.20    6.57
   8   2  -4   33.62    7.48
  -8  -2   4   24.30    8.67
  -8  -2   4   50.76    8.74
  -8   2   5   15.59    6.62
   8  -2  -5    6.36    3.66
   8   2  -5   -2.05    3.19
  -8  -2   5    4.90    5.64
  -8  -2   5    5.09    4.33
  -8   2   6   77.40   15.50
   8  -2  -6   64.79   11.45
   8   2  -6   71.74   11.71
  -8  -2   6   84.37   12.40
   8  -2  -7   18.73    5.88
   8   2  -7   23.14    6.15
  -8  -2   7   33.15    7.14
   8  -2  -8   99.70   14.31
   8   2  -8  117.42   14.74
  -8  -2   8   70.16   12.68
   8  -2  -9    6.07    4.06
   8   2  -9    6.03    3.44
  -8  -2   9    6.18    4.57
   8  -2 -10   -0.74    2.45
   8   2 -10   -0.99    3.47
  -8  -2  10    0.83    2.63
   8  -2 -11    1.76    3.33
   8   2 -11    1.31    2.69
  -8  -2  11    0.56    3.53
  -8   2  12   23.62   11.05
   8  -2 -12   43.74    9.28
   8   2 -12   53.75    9.71
  -8  -2  12   47.56    8.80
  -8   2  13   47.07   11.92
   8  -2 -13   28.59    7.74
   8   2 -13   22.80    6.90
  -8  -2  13   39.84    8.07
  -8   2  14   40.37   10.95
   8  -2 -14   16.57    6.36
   8   2 -14   17.38    6.04
  -8  -2  14   15.18    8.56
  -8  -2  14   13.73    5.42
  -8   2  15   13.28    7.54
   8  -2 -15    5.54    4.94
   8   2 -15   12.59    6.04
  -8  -2  15    9.30    8.89
  -8  -2  15   22.55    6.05
  -8   2  16   30.03    9.99
   8  -2 -16   26.92    8.06
  -8  -2  16   16.01    9.23
  -8   2  17    7.77    8.46
   8  -2 -17   18.44    6.92
  -8  -2  17   18.01    8.01
  -8   2  18  168.96   23.77
   8  -2 -18   97.32   17.90
  -8  -2  18  134.40   22.72
  -8   2  19   -1.83    5.93
   8  -2 -19   13.12    5.95
  -8  -2  19    5.80    5.39
  -8   2  20   -2.08    5.59
  -8  -2  20    5.06    6.51
  -8   2  21   -0.66    7.23
  -8  -2  21    5.56    6.96
  -8   2  22   29.11    9.97
  -8  -2  22   16.52    8.97
  -8   2  23   -2.17    6.47
  -8  -2  23   -0.82    5.97
  -8   2  24    7.37    6.07
  -8  -2  24    2.23    4.93
  -8   2  25   -0.87    4.50
  -8  -2  25   -0.73    5.92
  -8   2  26   -0.26    5.14
  -8  -2  26    0.63    4.22
  -8   2  27    1.34    4.95
  -8  -2  27   -1.37    5.54
  -8   2  28    1.24    5.58
  -8  -2  28   23.59   10.31
  -8   2  29    5.01    5.83
  -8  -2  29   -1.68    6.27
  -8   2  30   -1.79    4.43
  -8  -2  30   -0.89    5.87
  -8   2  31   -2.73    5.83
  -8  -2  31   -1.89    6.38
  -8   2  32    3.06    6.19
  -8  -2  32    0.30    5.91
  -8   2  33    1.26    7.01
  -8  -2  33    4.62    6.13
  -8   2  34    7.50    7.84
  -8  -2  34    1.35    5.57
  -8   2  35   -2.41    4.91
  -8  -2  35   -1.99    6.86
  -8   2  36    4.12    6.00
  -8   2  37    0.12    3.88
  -8   2  38    5.07    6.64
  -8   3   1   89.98   15.88
   8  -3  -1   72.38   11.13
   8   3  -1   61.85   11.62
  -8  -3   1   87.78   13.51
  -8   3   2    0.56    3.40
   8  -3  -2    3.97    3.24
   8   3  -2    0.30    3.11
  -8  -3   2    1.25    4.08
  -8   3   3   40.31   10.23
   8  -3  -3   49.93    8.74
   8   3  -3   29.77    7.20
  -8  -3   3   26.76    7.29
  -8   3   4  102.21   18.16
   8  -3  -4   96.55   14.64
   8   3  -4  109.45   15.32
  -8  -3   4  111.41   15.90
  -8   3   5   15.94    6.86
   8  -3  -5    9.52    4.71
   8   3  -5    9.84    4.34
  -8  -3   5   10.97    4.70
   8  -3  -6   34.00    7.36
   8   3  -6   23.84    6.40
  -8  -3   6   26.68    6.98
   8  -3  -7    9.03    5.11
   8   3  -7   15.43    5.30
  -8  -3   7   16.31    5.52
   8  -3  -8    6.67    4.00
   8   3  -8    5.96    3.62
  -8  -3   8    8.31    4.08
   8  -3  -9    4.52    4.22
   8   3  -9    2.78    3.48
  -8  -3   9    3.26    3.26
   8  -3 -10   84.55   13.31
   8   3 -10   67.49   11.81
  -8  -3  10   72.63   12.14
  -8   3  11   63.02   14.19
   8  -3 -11   77.13   12.58
   8   3 -11   58.87   11.16
  -8  -3  11   75.64   12.08
  -8   3  12    0.21    5.17
   8  -3 -12    2.97    5.07
   8   3 -12    0.66    3.50
  -8  -3  12   -0.13    2.88
  -8   3  13   20.72    7.68
   8  -3 -13    4.35    4.22
   8   3 -13    7.88    4.66
  -8  -3  13    5.54    4.13
  -8   3  14   23.89    8.99
   8  -3 -14   24.23    7.33
   8   3 -14   17.53    6.13
  -8  -3  14   18.09    8.40
  -8   3  15   15.09    9.10
   8  -3 -15   25.86    8.08
  -8  -3  15   61.55   12.94
  -8   3  16   45.60   12.08
   8  -3 -16   41.49   10.65
  -8  -3  16   88.61   16.34
  -8   3  17   -0.27    4.83
   8  -3 -17   -0.96    4.17
  -8  -3  17   -2.12    4.71
  -8   3  18   -0.89    5.76
   8  -3 -18    5.15    4.65
  -8  -3  18    5.37    5.82
  -8   3  19   11.99    7.96
   8  -3 -19   11.01    6.40
  -8  -3  19   20.67    8.11
  -8   3  20   74.31   15.81
   8  -3 -20   65.77   13.73
  -8  -3  20   92.05   17.99
  -8   3  21    3.00    7.23
  -8  -3  21    3.39    6.81
  -8   3  22    7.83    6.41
  -8  -3  22   11.62    7.98
  -8   3  23   -0.10    5.40
  -8  -3  23    0.93    5.65
  -8   3  24   11.38    6.38
  -8  -3  24   16.63    8.14
  -8   3  25    7.87    7.09
  -8  -3  25    6.22    6.68
  -8   3  26    7.65    6.43
  -8  -3  26   23.34    9.13
  -8   3  27    1.02    6.05
  -8  -3  27   -3.21    6.45
  -8   3  28    1.11    6.21
  -8  -3  28    4.23    6.99
  -8   3  29    2.84    5.51
  -8  -3  29   -2.43    5.06
  -8   3  30    4.68    5.80
  -8  -3  30    8.09    7.41
  -8   3  31    0.50    6.43
  -8  -3  31   -2.19    6.25
  -8   3  32    1.83    6.90
  -8  -3  32   12.74    8.26
  -8   3  33   -1.50    6.21
  -8  -3  33    0.24    4.29
  -8   3  34    6.34    6.05
  -8   3  35   -2.86    7.31
  -8   3  36    5.80    6.31
  -8   3  37   -1.04    6.07
  -8   4   1   77.33   14.38
   8   4  -1   56.10   10.92
  -8  -4   1   65.55   11.85
  -8   4   2    9.16    6.90
   8  -4  -2   24.48    6.10
   8   4  -2   16.04    5.92
  -8  -4   2   26.13    7.38
  -8   4   3   16.36    8.13
   8  -4  -3   12.89    5.10
   8   4  -3   11.24    4.68
  -8  -4   3   19.85    6.35
  -8   4   4  104.91   17.99
   8  -4  -4   83.80   13.33
   8   4  -4   85.20   13.51
  -8  -4   4   90.62   14.21
  -8   4   5    1.02    5.32
   8  -4  -5    2.74    2.79
   8   4  -5    0.70    3.26
  -8  -4   5    6.81    4.39
   8  -4  -6   33.01    7.91
   8   4  -6   37.79    7.81
  -8  -4   6   41.66    9.03
   8  -4  -7   69.41   11.83
   8   4  -7   66.68   11.47
  -8  -4   7   69.48   11.93
   8  -4  -8   29.44    7.50
   8   4  -8   21.15    6.45
  -8  -4   8   36.13    7.65
   8  -4  -9    1.71    3.93
   8   4  -9    3.52    3.44
  -8  -4   9    7.86    4.23
  -8   4  10   -2.09    5.09
   8  -4 -10    0.03    3.42
   8   4 -10    3.81    3.35
  -8  -4  10   10.92    4.96
  -8   4  11    3.07    5.51
   8  -4 -11    3.74    4.72
   8   4 -11    8.56    3.95
  -8  -4  11   12.15    4.79
  -8   4  12   60.17   14.65
   8  -4 -12   71.86   13.10
   8   4 -12   69.62   12.13
  -8  -4  12   80.47   12.51
  -8   4  13   23.47    8.98
   8  -4 -13    8.90    5.65
  -8  -4  13   12.49    8.37
  -8   4  14   31.12   11.14
   8  -4 -14   48.39   10.06
  -8  -4  14   48.51   11.97
  -8   4  15   -0.40    3.38
   8  -4 -15    0.39    3.06
  -8  -4  15    6.69    7.87
  -8   4  16   17.36    9.31
   8  -4 -16   32.92    9.19
  -8  -4  16   21.32    8.71
  -8   4  17   16.30    8.80
   8  -4 -17   27.87    8.56
  -8  -4  17   16.50    9.01
  -8   4  18   52.32   12.85
  -8  -4  18   43.66   12.24
  -8   4  19    7.08    6.57
   8  -4 -19    5.77    5.58
  -8  -4  19    8.17    8.06
  -8   4  20    3.89    5.83
   8  -4 -20    3.71    5.42
  -8  -4  20   16.82    8.68
  -8   4  21   -1.46    3.95
  -8  -4  21   -2.67    6.39
  -8   4  22    6.41    7.12
  -8  -4  22   13.90    8.53
  -8   4  23   22.99    8.44
  -8  -4  23   15.91    8.60
  -8   4  24   -2.97    7.17
  -8  -4  24    0.47    6.08
  -8   4  25   -2.66    6.95
  -8  -4  25    2.24    4.41
  -8   4  26    0.19    4.81
  -8  -4  26   -0.24    5.83
  -8   4  27   19.26    8.39
  -8  -4  27    1.80    5.83
  -8   4  28    8.36    7.90
  -8  -4  28    3.34    6.17
  -8   4  29    5.37    5.95
  -8  -4  29   -1.71    5.41
  -8   4  30   -1.78    5.63
  -8  -4  30    2.64    5.67
  -8   4  31   -3.36    5.71
  -8  -4  31   -1.22    6.18
  -8   4  32    5.69    5.81
  -8   4  33    3.05    6.10
  -8   4  34   23.22    9.16
  -8   4  35   -0.59    4.66
  -8   4  36    2.36    5.55
  -8   5   1   25.66    9.36
   8   5  -1   31.18    7.97
  -8  -5   1   30.37    8.31
  -8   5   2    7.32    5.04
   8   5  -2   16.51    5.86
  -8  -5   2   28.06    7.91
  -8   5   3   85.09   15.97
   8   5  -3   64.70   11.90
  -8  -5   3   80.28   13.61
  -8   5   4    3.22    6.17
   8   5  -4   10.37    4.98
  -8  -5   4   10.11    4.91
   8   5  -5   39.09    8.85
  -8  -5   5   56.08   10.65
   8   5  -6   68.18   11.18
  -8  -5   6   54.85   11.06
   8   5  -7   -0.90    3.45
  -8  -5   7    2.17    3.29
   8   5  -8    2.70    3.39
  -8  -5   8   10.34    4.97
  -8   5   9    6.27    5.61
   8   5  -9   10.59    5.09
  -8  -5   9    8.81    4.97
  -8   5  10  167.47   24.15
   8   5 -10  134.89   18.85
  -8   5  11   33.36    9.95
  -8   5  12   -0.86    6.21
  -8  -5  12    0.25    3.48
  -8   5  13   -0.13    4.15
  -8  -5  13   -1.73    5.82
  -8   5  14   12.82    8.31
   8  -5 -14   19.67    6.56
  -8  -5  14    5.63    7.05
  -8   5  15   20.17    9.61
   8  -5 -15   14.98    6.46
  -8  -5  15   11.57    7.28
  -8   5  16   51.65   13.21
   8  -5 -16   60.92   12.14
  -8  -5  16   31.52   10.71
  -8   5  17   17.20    8.26
   8  -5 -17    5.18    4.79
  -8  -5  17    8.29    6.86
  -8   5  18   -0.02    5.62
   8  -5 -18   -1.97    5.73
  -8  -5  18    1.23    5.49
  -8   5  19    7.25    7.39
   8  -5 -19   16.27    7.14
  -8  -5  19   16.26    7.81
  -8   5  20    8.43    6.98
   8  -5 -20   23.72    7.94
  -8  -5  20   20.84    9.17
  -8   5  21   26.69    8.94
   8  -5 -21    1.17    5.28
  -8  -5  21   26.79    9.43
  -8   5  22   18.13    8.71
  -8  -5  22   12.90    8.42
  -8   5  23    2.75    5.45
  -8   5  24    9.37    7.65
  -8  -5  24    9.05    6.56
  -8   5  25   19.96    8.31
  -8  -5  25    0.85    6.51
  -8   5  26    5.93    6.79
  -8  -5  26    4.01    5.23
  -8   5  27    4.74    6.41
  -8  -5  27    1.21    6.51
  -8   5  28   -0.26    6.82
  -8  -5  28   -0.54    5.92
  -8   5  29    2.21    6.60
  -8  -5  29    1.97    6.06
  -8   5  30   13.37    8.77
  -8   5  31    6.19    6.09
  -8   5  32    3.35    4.72
  -8   5  33   -0.29    4.61
  -8   5  34    0.00    4.47
  -8   5  35   -1.97    5.88
  -8   6   1  100.16   17.23
   8  -6  -1   68.37   12.58
   8   6  -1   92.18   14.58
  -8  -6   1  107.82   15.18
  -8  -6   1   87.18   15.23
  -8   6   2   79.18   15.59
   8  -6  -2   82.76   12.94
   8   6  -2   75.79   13.57
  -8  -6   2   97.82   14.79
  -8  -6   2   80.23   14.39
  -8   6   3   68.72   14.57
   8  -6  -3   62.30   11.15
   8   6  -3   76.58   12.30
  -8  -6   3   83.19   13.51
  -8  -6   3   49.59   11.69
   8  -6  -4   22.90    6.91
   8   6  -4   14.97    6.18
  -8  -6   4   27.12    7.99
  -8  -6   4   39.43    9.25
   8  -6  -5    7.43    4.82
   8   6  -5   15.09    5.54
  -8  -6   5   11.75    6.02
  -8  -6   5   19.21    7.25
   8  -6  -6   21.30    6.70
   8   6  -6   26.52    7.38
  -8  -6   6   22.92    7.65
  -8  -6   6   32.34    8.69
   8   6  -7   34.73    7.99
  -8  -6   7   26.85    8.32
  -8   6   8   20.83    8.59
  -8  -6   8   18.06    7.95
  -8   6   9    0.71    4.86
  -8  -6   9    0.63    3.74
  -8   6  10   -1.36    4.55
  -8  -6  10   23.22    7.88
  -8   6  11    9.80    6.72
  -8  -6  11   24.28    8.33
  -8   6  12   19.99    8.24
  -8  -6  12   23.99    8.90
  -8   6  13    9.15    6.97
  -8  -6  13   14.92    6.84
  -8   6  14   25.04    9.69
  -8  -6  14   21.59    8.74
  -8   6  15   13.47    7.16
  -8  -6  15   11.19    6.67
  -8   6  16    0.03    4.06
  -8  -6  16   12.26    7.20
  -8   6  17   36.28   12.16
  -8  -6  17   57.85   13.42
  -8   6  18   10.26    6.69
  -8  -6  18    8.80    7.26
  -8   6  19    8.70    6.30
  -8  -6  19    7.01    6.84
  -8   6  20   -1.00    3.44
  -8  -6  20    9.71    6.74
  -8   6  21   -3.89    7.07
  -8  -6  21   -4.26    7.05
  -8   6  22    1.32    4.81
  -8  -6  22    6.08    7.25
  -8   6  23   17.25    7.84
  -8  -6  23   10.55    7.78
  -8   6  24    1.93    5.38
  -8  -6  24   -1.78    5.63
  -8   6  25    6.11    6.31
  -8  -6  25    7.30    7.07
  -8   6  26   -0.46    5.02
  -8  -6  26   -3.06    6.27
  -8   6  27    3.79    6.62
  -8  -6  27   12.37    9.11
  -8   6  28    2.93    6.17
  -8   6  29    8.63    9.12
  -8   6  30   -5.83    6.85
  -8   6  31    0.26    6.10
  -8   6  32   -1.76    6.91
  -8   6  33    1.79    6.39
  -8   7   1   54.24   12.90
   8  -7  -1   85.24   12.38
   8   7  -1   54.12   11.39
  -8  -7   1   73.49   12.54
  -8  -7   1   58.77   12.62
   8  -7  -2   -0.43    3.39
   8   7  -2    1.21    3.59
  -8  -7   2    0.27    4.07
  -8  -7   2    1.07    4.65
   8  -7  -3   29.31    7.65
   8   7  -3   36.76    8.44
  -8  -7   3   21.32    7.61
   8  -7  -4   -0.60    4.02
  -8  -7   4   -1.59    4.66
   8  -7  -5   53.95   10.57
  -8  -7   5   53.67   11.52
  -8   7   6   11.09    7.27
   8  -7  -6   16.25    5.90
  -8  -7   6    8.30    5.73
  -8   7   7   -2.31    4.24
   8  -7  -7   -1.12    4.31
  -8  -7   7    1.10    3.86
  -8   7   8    0.83    4.69
   8  -7  -8    3.78    4.57
  -8  -7   8   -0.64    4.80
  -8   7   9   26.97    9.43
   8  -7  -9   28.85    8.86
  -8  -7   9   38.43   10.15
  -8   7  10   12.98    7.24
   8  -7 -10   17.36    5.98
  -8  -7  10    3.74    4.67
  -8   7  11   30.59   10.38
   8  -7 -11   45.45   10.03
  -8  -7  11   36.83   10.03
  -8   7  12   -1.50    4.14
   8  -7 -12   -0.13    4.15
  -8  -7  12   -2.21    5.61
  -8   7  13    6.74    6.65
   8  -7 -13   11.94    6.38
  -8  -7  13   25.58    9.24
  -8   7  14    5.41    5.37
   8  -7 -14    9.90    6.06
  -8  -7  14    6.99    6.68
  -8   7  15   34.80   10.60
   8  -7 -15   38.86   10.32
  -8  -7  15   56.92   12.90
  -8   7  16    0.67    6.32
   8  -7 -16    0.53    5.32
  -8  -7  16    2.05    5.73
  -8   7  17    5.78    6.15
   8  -7 -17   -0.84    4.68
  -8  -7  17    1.24    4.52
  -8   7  18    0.42    4.63
   8  -7 -18   -1.38    4.80
  -8  -7  18    0.51    3.87
  -8   7  19   -3.49    5.90
   8  -7 -19   -1.01    5.29
  -8  -7  19    5.77    6.65
  -8   7  20    6.63    6.82
   8  -7 -20    5.52    5.28
  -8  -7  20    4.49    6.25
  -8   7  21   20.64    8.36
   8  -7 -21   18.14    7.93
  -8  -7  21   20.82    9.39
  -8   7  22    0.71    4.75
  -8  -7  22    1.15    6.66
  -8   7  23   -2.92    5.92
  -8   7  24    2.19    6.53
  -8  -7  24   -0.02    5.07
  -8   7  25    2.27    5.71
  -8   7  26    4.79    7.61
  -8   7  27    5.61    5.24
  -8   7  28   -3.03    7.09
  -8   7  29   -2.35    5.57
  -8   7  30   -1.88    5.47
  -8   7  31    9.69    6.79
  -8   7  32   -2.42    5.94
   8  -8  -1   54.79   11.01
  -8  -8   1   80.51   12.91
   8  -8  -2   -0.76    3.26
  -8  -8   2    3.29    3.55
   8  -8  -3   27.59    7.68
  -8  -8   3   34.64    8.74
   8  -8  -4    9.48    4.99
  -8  -8   4   10.85    5.49
  -8   8   5   -1.61    4.71
   8  -8  -5   -0.89    2.67
  -8  -8   5    0.71    4.66
  -8   8   6   -1.13    5.09
   8  -8  -6   -0.48    4.18
  -8  -8   6   -0.99    3.90
  -8   8   7   88.39   16.55
   8  -8  -7   67.68   13.11
  -8  -8   7  107.27   16.45
  -8   8   8    1.12    4.77
   8  -8  -8    5.93    5.44
  -8  -8   8    7.62    5.59
  -8   8   9    7.39    6.11
   8  -8  -9   13.24    6.39
  -8  -8   9   10.33    5.71
  -8   8  10   11.63    6.54
   8  -8 -10    2.21    4.37
  -8  -8  10   11.96    6.78
  -8   8  11    3.99    5.21
   8  -8 -11    1.30    3.77
  -8  -8  11   10.75    6.86
  -8   8  12   -2.58    5.95
   8  -8 -12   -0.17    3.91
  -8  -8  12    3.97    5.48
  -8   8  13   21.49    8.65
   8  -8 -13   36.55    9.92
  -8  -8  13   35.73    9.86
  -8   8  14    0.28    4.61
   8  -8 -14    2.50    4.61
  -8  -8  14   -0.93    5.00
  -8   8  15    2.91    5.97
   8  -8 -15   -1.87    4.64
  -8  -8  15    3.40    6.38
  -8   8  16   -0.45    4.58
   8  -8 -16    2.89    5.13
  -8  -8  16    1.45    5.53
  -8   8  17   10.19    6.96
   8  -8 -17   25.67    8.49
  -8  -8  17   11.18    8.31
  -8   8  18    1.87    4.83
   8  -8 -18    5.83    5.21
  -8  -8  18    4.45    6.61
  -8   8  19    5.25    6.93
   8  -8 -19    3.03    5.03
  -8  -8  19    0.73    5.95
  -8   8  20   -0.84    4.55
   8  -8 -20   -0.08    4.34
  -8  -8  20   -2.76    6.21
  -8   8  21   -0.43    3.05
   8  -8 -21    7.43    6.43
  -8  -8  21    4.47    6.17
  -8   8  22    8.34    6.41
   8  -8 -22   -1.90    5.68
  -8  -8  22    2.44    5.70
  -8   8  23   40.01   11.45
  -8   8  24    1.01    5.63
  -8   8  25    4.01    6.77
  -8   8  26   -0.89    5.15
  -8   8  27    6.13    6.67
  -8   8  28   -2.69    5.85
  -8   8  29    4.74    6.66
  -8   8  30    5.37    5.82
  -8   8  31    1.02    3.46
   8  -9  -1   61.48   11.51
  -8  -9   1   83.40   13.29
   8  -9  -2    1.25    4.43
  -8  -9   2    4.25    4.51
   8  -9  -3   23.63    6.95
  -8  -9   3   28.48    7.86
  -8   9   4   -3.29    5.06
   8  -9  -4    2.01    3.93
  -8  -9   4    9.46    5.66
  -8   9   5   30.12    9.73
   8  -9  -5   26.50    7.75
  -8  -9   5   42.23    9.72
  -8   9   6   -2.02    5.38
   8  -9  -6    0.24    4.38
  -8  -9   6    1.66    3.62
  -8   9   7    2.85    4.80
   8  -9  -7   -1.84    3.78
  -8  -9   7    5.67    5.03
  -8   9   8    5.63    5.64
   8  -9  -8   -1.84    4.52
  -8  -9   8   -2.17    5.04
  -8   9   9    6.47    6.78
   8  -9  -9   -0.04    3.58
  -8  -9   9    9.52    5.97
  -8   9  10    3.48    5.44
   8  -9 -10    3.94    5.26
  -8  -9  10    8.21    6.28
  -8   9  11   74.42   14.27
   8  -9 -11   37.62   10.57
  -8  -9  11   63.43   12.85
  -8   9  12    0.91    6.15
   8  -9 -12   -1.91    5.02
  -8  -9  12   -0.63    5.43
  -8   9  13    2.68    6.39
   8  -9 -13   -1.41    4.55
  -8  -9  13   -0.19    4.46
  -8   9  14    1.89    4.57
   8  -9 -14    2.77    5.38
  -8  -9  14   12.66    6.63
  -8   9  15   27.45   10.04
   8  -9 -15   15.62    7.56
  -8  -9  15   30.39   10.15
  -8   9  16   -1.42    5.34
   8  -9 -16   -1.80    5.14
  -8  -9  16   -2.39    5.23
  -8   9  17    1.85    5.97
   8  -9 -17    1.26    4.20
  -8  -9  17    1.34    4.99
  -8   9  18    8.81    6.73
   8  -9 -18    4.79    5.54
  -8  -9  18    0.51    5.76
  -8   9  19   10.70    6.66
   8  -9 -19    3.00    5.62
  -8  -9  19   34.58   10.81
  -8   9  20   -2.82    6.20
   8  -9 -20   -1.28    4.81
  -8  -9  20    3.14    6.54
  -8   9  21   28.08    9.70
   8  -9 -21   -0.83    5.35
  -8   9  22    4.14    6.03
   8  -9 -22    5.77    5.76
  -8   9  23   -0.25    3.66
  -8   9  24    9.24    7.31
  -8   9  25   24.08   10.43
  -8   9  26   -2.24    5.60
  -8   9  27    0.23    4.93
  -8   9  28   -0.76    4.18
  -8   9  29   -1.43    6.09
   8 -10  -1   13.48    5.63
  -8 -10   1   19.03    6.63
  -8  10   2   -0.72    5.20
   8 -10  -2   -0.02    3.42
  -8 -10   2    5.51    5.26
  -8  10   3   34.24    9.61
   8 -10  -3   12.25    5.97
  -8 -10   3   32.48    8.30
  -8  10   4    4.51    4.34
   8 -10  -4   15.48    6.14
  -8 -10   4   12.46    5.25
  -8  10   5    1.52    4.71
   8 -10  -5   -3.43    5.18
  -8 -10   5    3.45    5.16
  -8  10   6    1.19    5.04
   8 -10  -6    3.71    4.33
  -8 -10   6    3.25    4.63
  -8  10   7   79.93   15.05
   8 -10  -7   53.51   11.84
  -8 -10   7   61.20   12.50
  -8  10   8   -2.22    4.54
   8 -10  -8   -0.00    4.59
  -8 -10   8   -0.25    4.22
  -8  10   9    6.95    5.68
   8 -10  -9    5.17    5.78
  -8 -10   9   10.89    6.46
  -8  10  10   -1.96    4.58
   8 -10 -10    1.62    5.14
  -8 -10  10    2.22    5.07
  -8  10  11   14.14    7.36
   8 -10 -11    1.17    4.08
  -8 -10  11    7.02    5.83
  -8  10  12    0.95    4.92
   8 -10 -12   -1.98    5.02
  -8 -10  12    2.54    5.05
  -8  10  13   43.23   11.66
   8 -10 -13   30.81    9.26
  -8 -10  13   34.94   10.27
  -8  10  14   -1.47    5.11
   8 -10 -14    0.43    4.45
  -8 -10  14   -2.42    5.70
  -8  10  15   -3.42    5.26
   8 -10 -15   -2.11    6.13
  -8 -10  15    1.40    5.26
  -8  10  16   -1.92    6.09
   8 -10 -16    3.63    5.05
  -8  10  17   35.11   10.66
   8 -10 -17   15.42    8.30
  -8 -10  17   28.95   10.21
  -8  10  18   -1.80    4.88
   8 -10 -18    1.06    4.24
  -8 -10  18    0.94    5.56
  -8  10  19    5.29    4.80
   8 -10 -19    8.87    7.76
  -8  10  20   -0.92    5.76
   8 -10 -20    2.87    4.96
  -8  10  21   10.02    7.03
   8 -10 -21   -2.46    5.37
  -8  10  22    5.28    6.45
   8 -10 -22    9.44    6.23
  -8  10  23    7.41    7.51
  -8  10  24    1.34    5.02
  -8  10  25   -1.05    7.09
  -8  10  26    1.41    5.57
  -8  10  27   15.84    8.96
  -8  11   1   52.21   11.04
   8 -11  -1   17.89    6.94
  -8 -11   1   38.56    8.83
  -8  11   2    1.32    3.81
   8 -11  -2    8.55    4.93
  -8 -11   2   20.06    6.81
  -8  11   3    5.10    5.08
   8 -11  -3    7.86    5.12
  -8 -11   3    4.79    4.06
  -8  11   4   -1.79    5.22
   8 -11  -4    6.58    4.84
  -8 -11   4   11.20    5.33
  -8  11   5   20.73    7.98
   8 -11  -5   16.64    7.34
  -8 -11   5   21.54    6.89
  -8  11   6   -2.02    4.95
   8 -11  -6    3.76    3.28
  -8 -11   6   -0.54    4.44
  -8  11   7    0.17    4.69
   8 -11  -7   -0.29    3.89
  -8 -11   7    3.91    5.31
  -8  11   8    5.63    5.89
   8 -11  -8    2.83    4.87
  -8 -11   8    7.79    5.35
  -8  11   9    6.77    5.74
   8 -11  -9   15.79    7.07
  -8 -11   9   14.29    6.84
  -8  11  10   -0.64    4.78
   8 -11 -10   -2.77    4.92
  -8 -11  10    5.86    5.38
  -8  11  11    6.60    5.60
   8 -11 -11    9.42    6.28
  -8 -11  11   12.38    7.29
  -8  11  12   -3.75    7.36
   8 -11 -12   -0.05    5.56
  -8 -11  12    2.21    4.68
  -8  11  13    1.66    5.81
   8 -11 -13    1.76    4.40
  -8 -11  13   -1.36    4.58
  -8  11  14    2.27    4.74
   8 -11 -14   -1.46    4.93
  -8 -11  14    1.54    4.71
  -8  11  15   11.66    7.62
   8 -11 -15   21.71    8.27
  -8 -11  15   27.45    9.66
  -8  11  16    0.44    5.13
   8 -11 -16   -1.82    6.20
  -8  11  17    5.09    6.34
   8 -11 -17   -2.03    5.60
  -8  11  18    2.56    7.05
   8 -11 -18   -2.01    6.33
  -8  11  19   12.26    7.84
   8 -11 -19    7.63    6.12
  -8  11  20   -1.93    5.41
   8 -11 -20   -3.08    6.05
  -8  11  21    7.77    6.88
   8 -11 -21    5.71    6.94
  -8  11  22   -0.64    4.17
   8 -11 -22   -2.40    5.83
  -8  11  23    4.78    5.86
  -8  11  24   -1.82    6.59
  -8  11  25    8.65    8.03
  -8  11  26    0.52    5.62
   8 -12  -1    3.40    4.65
  -8 -12   1    2.24    3.82
   8 -12  -2   -0.91    4.46
  -8 -12   2    5.98    4.61
  -8  12   3   20.25    8.43
   8 -12  -3   30.89    8.63
  -8 -12   3   35.79    8.34
  -8  12   4   -0.35    4.74
   8 -12  -4   -3.14    5.22
  -8 -12   4    2.77    3.50
  -8  12   5   -1.32    4.02
   8 -12  -5    0.71    4.75
  -8 -12   5    1.75    4.10
  -8  12   6    1.83    4.63
   8 -12  -6   -2.74    5.67
  -8 -12   6    2.87    5.22
  -8  12   7   23.59    8.70
   8 -12  -7   12.70    7.57
  -8 -12   7   24.47    8.51
  -8  12   8    1.75    5.03
   8 -12  -8    9.95    5.59
  -8 -12   8    2.20    4.96
  -8  12   9    5.76    6.54
   8 -12  -9   11.09    6.60
  -8 -12   9    9.85    5.76
  -8  12  10    2.66    5.40
   8 -12 -10    6.86    6.34
  -8 -12  10    2.36    4.95
  -8  12  11    0.31    4.98
   8 -12 -11   14.54    7.14
  -8 -12  11   13.46    6.94
  -8  12  12   -1.20    5.52
   8 -12 -12    9.06    6.25
  -8 -12  12    0.86    4.59
  -8  12  13   11.28    6.69
   8 -12 -13   19.98    8.02
  -8 -12  13   15.47    7.42
  -8  12  14   -0.11    4.35
   8 -12 -14   -2.46    5.79
  -8  12  15   -0.71    5.46
   8 -12 -15   -1.72    5.40
  -8  12  16   -0.56    4.75
   8 -12 -16   -2.97    5.21
  -8  12  17    8.62    6.01
   8 -12 -17    1.35    6.00
  -8  12  18   -1.44    5.31
   8 -12 -18    0.18    5.34
  -8  12  19   21.59    8.73
   8 -12 -19   15.23    8.13
  -8  12  20   -1.68    5.52
   8 -12 -20   -0.55    5.69
  -8  12  21    2.57    5.43
   8 -12 -21    5.02    6.32
  -8  12  22   -2.41    5.65
   8 -12 -22    1.17    7.52
  -8  12  23    1.91    5.22
  -8  12  24   -1.01    4.96
   8 -13  -1    3.48    4.41
  -8 -13   1   14.99    5.79
   8 -13  -2   -0.78    4.29
  -8 -13   2   -0.96    3.99
   8 -13  -3   -2.17    5.09
  -8 -13   3   -0.77    3.46
   8 -13  -4    3.84    5.63
  -8 -13   4    9.11    5.68
  -8  13   5   24.67    8.52
   8 -13  -5   14.38    7.42
  -8 -13   5   31.50    8.53
  -8  13   6   -1.02    4.32
   8 -13  -6   -0.24    4.55
  -8 -13   6    1.66    4.56
  -8  13   7   -1.95    4.91
   8 -13  -7    0.48    4.21
  -8 -13   7    4.53    5.55
  -8  13   8   -0.72    3.83
   8 -13  -8    0.98    3.74
  -8 -13   8    1.40    3.92
  -8  13   9    6.45    6.58
   8 -13  -9   -0.91    5.94
  -8 -13   9   26.77    8.60
  -8  13  10   -2.38    5.98
   8 -13 -10   -3.16    6.27
  -8 -13  10   -3.17    5.70
  -8  13  11    0.78    5.33
   8 -13 -11    4.33    6.77
  -8  13  12    4.46    4.99
   8 -13 -12   -1.68    5.97
  -8  13  13   -1.72    5.34
   8 -13 -13   -0.08    5.16
  -8  13  14    5.62    6.03
   8 -13 -14   -2.32    5.44
  -8  13  15    8.60    6.39
   8 -13 -15    0.67    6.14
  -8  13  16    2.17    5.80
   8 -13 -16   -0.38    5.82
  -8  13  17    3.06    5.86
   8 -13 -17   -1.11    5.61
  -8  13  18    7.24    6.40
   8 -13 -18   -0.75    5.08
  -8  13  19    5.33    4.95
   8 -13 -19   -1.49    5.97
  -8  13  20    3.46    5.67
   8 -13 -20   -1.24    5.24
  -8  13  21   17.63    7.30
   8 -13 -21    7.16    7.38
  -8  13  22    4.40    5.61
   8 -13 -22    0.44    4.44
   8 -14  -1    8.87    5.90
  -8 -14   1    5.96    4.24
   8 -14  -2    5.67    5.08
  -8 -14   2    9.48    5.46
   8 -14  -3    0.97    5.75
  -8 -14   3    3.22    4.08
   8 -14  -4    0.55    4.51
  -8 -14   4   -1.24    4.21
   8 -14  -5   -0.37    4.36
  -8 -14   5   -0.83    4.22
   8 -14  -6   -0.73    4.71
  -8 -14   6    5.47    5.03
   8 -14  -7    3.41    5.49
  -8 -14   7    6.90    5.62
  -8  14   8    2.94    5.57
   8 -14  -8    2.46    5.68
  -8 -14   8    3.39    5.14
  -8  14   9    4.21    5.35
   8 -14  -9    1.17    5.88
  -8  14  10   -2.21    4.72
   8 -14 -10    0.87    3.86
  -8  14  11    2.85    4.90
   8 -14 -11    7.35    6.22
  -8  14  12    7.24    5.87
   8 -14 -12    0.01    5.11
  -8  14  13    3.36    4.30
   8 -14 -13    3.79    5.22
  -8  14  14    6.97    4.88
   8 -14 -14   -0.84    5.78
  -8  14  15    7.38    6.40
   8 -14 -15   -1.13    6.56
  -8  14  16   -3.06    4.92
   8 -14 -16   -0.95    4.21
  -8  14  17    8.36    6.91
   8 -14 -17    1.94    5.49
  -8  14  18   -0.35    5.92
   8 -14 -18   -1.19    6.53
  -8  14  19    3.44    5.78
   8 -14 -19    2.06    4.23
  -8  14  20   -2.31    6.40
   8 -14 -20    0.32    5.61
   8 -14 -21   -2.39    6.50
   8 -14 -22   -2.56    6.58
   8 -15  -1    1.90    3.59
  -8 -15   1    6.27    5.17
   8 -15  -2    2.99    4.29
  -8 -15   2   -2.91    4.04
   8 -15  -3    1.13    3.24
  -8 -15   3   -1.07    3.80
   8 -15  -4    2.63    4.99
  -8 -15   4    0.58    4.19
   8 -15  -5   -0.61    5.44
  -8 -15   5    5.66    4.75
   8 -15  -6    0.33    4.21
   8 -15  -7    0.11    6.09
   8 -15  -8   -0.04    4.99
   8 -15  -9   -0.55    4.89
   8 -15 -10    1.30    5.69
  -8  15  11   -3.44    4.66
   8 -15 -11    1.41    6.20
  -8  15  12   -1.52    3.63
   8 -15 -12    5.21    5.47
  -8  15  13    6.09    5.14
   8 -15 -13   -2.46    6.34
  -8  15  14    7.49    5.73
   8 -15 -14   -1.48    7.37
  -8  15  15   -0.28    3.78
   8 -15 -15    1.20    5.52
  -8  15  16   -1.66    5.29
   8 -15 -16    4.36    5.41
  -8  15  17    4.56    5.61
   8 -15 -17   -0.35    4.38
  -8  15  18    1.27    5.46
   8 -15 -18    2.10    5.11
   8 -15 -19    5.49    5.25
  -8 -16   1    9.73    5.62
  -8 -16   2    0.41    3.68
  -8  16  14    6.14    5.87
  -8  16  15    1.62    5.06
  -8  16  16   -2.12    5.88
  -7   0   1  802.10   75.47
  -7   0   1  737.14   71.82
   7   0  -1  706.11   71.63
   7   0  -1  639.05   70.99
  -7   0   2    4.82    4.55
  -7   0   2   -0.04    2.84
   7   0  -2   -0.24    2.55
   7   0  -2    0.08    2.65
  -7   0   3    6.71    5.13
  -7   0   3    3.52    3.12
   7   0  -3    7.21    3.82
   7   0  -3    7.40    4.13
  -7   0   4   -0.66    4.66
  -7   0   4   -0.16    2.33
   7   0  -4   -0.36    2.86
  -7   0   5   40.43    9.84
  -7   0   5   41.69    7.48
   7   0  -5   31.58    7.04
  -7   0   6   -0.90    2.70
   7   0  -6   -0.74    3.18
  -7   0   7  284.75   35.76
  -7   0   7  300.67   31.85
   7   0  -7  275.89   31.96
  -7   0   8    0.62    3.48
  -7   0   8    1.48    3.49
   7   0  -8    0.52    3.07
  -7   0   9   18.92    7.83
  -7   0   9    6.89    3.59
   7   0  -9    6.20    4.36
  -7   0  10   -2.36    4.68
  -7   0  10   -1.15    3.35
   7   0 -10    0.60    3.28
  -7   0  11  239.83   35.74
  -7   0  11  319.48   32.67
   7   0 -11  295.25   33.33
  -7   0  12    1.30    5.31
  -7   0  12   -0.88    3.04
   7   0 -12    0.41    3.64
  -7   0  13  100.37   16.99
  -7   0  13   82.88   12.34
   7   0 -13   76.15   13.21
  -7   0  14   -1.64    3.50
   7   0 -14    0.86    3.49
  -7   0  15   14.59    5.22
   7   0 -15   13.42    5.37
  -7   0  16    0.57    3.35
   7   0 -16   -0.12    3.51
  -7   0  17  404.10   42.48
   7   0 -17  368.12   43.30
  -7   0  18   -1.95    5.19
  -7   0  18    0.45    3.93
   7   0 -18   -1.07    4.03
  -7   0  19   12.19    6.88
   7   0 -19   14.31    5.66
  -7   0  20    5.32    7.36
  -7   0  21   12.05    6.36
  -7   0  22   -0.58    3.98
  -7   0  23   33.86   10.69
  -7   0  24   -1.78    5.20
  -7   0  25   -2.08    4.78
  -7   0  26   -2.74    5.33
  -7   0  27   33.03   11.25
  -7   0  28   -0.40    5.79
  -7   0  29    7.94    6.31
  -7   0  30    4.47    6.30
  -7   0  31   19.29    8.27
  -7   0  32   -0.05    5.32
  -7   0  33   17.83    8.87
  -7   0  34    0.22    4.89
  -7   0  35   -1.78    5.35
  -7   0  36    0.31    4.71
  -7   0  37    5.57    6.74
  -7   0  38    1.05    4.89
  -7   1   1   -1.17    3.18
  -7   1   1    1.72    2.74
   7  -1  -1    1.24    2.83
   7  -1  -1    2.99    2.78
   7   1  -1    5.42    3.33
  -7  -1   1    1.29    3.61
  -7  -1   1    3.40    3.64
  -7   1   2   51.73   10.24
  -7   1   2   36.64    6.91
   7  -1  -2   34.26    7.21
   7  -1  -2   18.83    5.38
   7   1  -2   25.58    6.01
  -7  -1   2   44.65    9.31
  -7  -1   2   22.51    6.07
  -7   1   3  231.15   30.15
  -7   1   3  254.71   26.94
   7  -1  -3  228.84   27.76
   7  -1  -3  210.72   26.32
   7   1  -3  247.97   27.24
  -7  -1   3  221.46   29.30
  -7  -1   3  261.20   27.61
  -7   1   4    1.65    3.98
  -7   1   4    1.89    2.23
   7  -1  -4    0.36    3.09
   7   1  -4    2.32    3.10
  -7  -1   4   -0.73    4.03
  -7  -1   4    2.54    2.84
  -7   1   5   99.96   15.23
  -7   1   5   62.30    9.80
   7  -1  -5   63.92   10.35
   7   1  -5   76.09   10.70
  -7  -1   5   84.03   13.64
  -7  -1   5   41.99    9.15
  -7   1   6   -0.18    4.37
  -7   1   6    4.13    3.10
   7  -1  -6    0.23    3.43
   7   1  -6   -0.60    2.27
  -7  -1   6    4.56    5.35
  -7  -1   6    0.88    3.49
  -7   1   7   33.00    8.56
  -7   1   7   29.08    6.08
   7  -1  -7   31.03    6.75
   7   1  -7   30.53    6.55
  -7  -1   7   26.69    8.28
  -7  -1   7   22.19    5.80
  -7   1   8   14.64    7.57
  -7   1   8   18.05    4.96
   7  -1  -8   20.19    5.85
   7   1  -8   13.78    4.96
  -7  -1   8    6.65    5.74
  -7  -1   8   19.44    5.13
  -7   1   9  307.22   37.98
  -7   1   9  285.72   32.81
   7  -1  -9  277.89   33.75
   7   1  -9  304.59   33.94
  -7  -1   9  347.89   38.63
  -7  -1   9  321.68   33.67
  -7   1  10   29.33    9.03
  -7   1  10   24.55    5.31
   7  -1 -10   10.84    5.01
   7   1 -10    4.56    3.47
  -7  -1  10   24.05    8.67
  -7  -1  10   11.54    4.16
  -7   1  11   78.04   14.15
  -7   1  11   61.26    9.83
   7  -1 -11   40.47    9.38
   7   1 -11   55.87    9.90
  -7  -1  11   88.64   15.09
  -7  -1  11   55.20    9.38
  -7   1  12    1.03    4.93
  -7   1  12    0.82    2.47
   7  -1 -12    0.50    3.66
   7   1 -12   -0.60    2.76
  -7  -1  12    5.42    5.50
  -7  -1  12    2.29    2.95
  -7   1  13  149.08   19.36
   7  -1 -13  144.34   20.24
   7   1 -13  158.60   20.51
  -7  -1  13  139.69   23.09
  -7  -1  13  188.91   20.49
  -7   1  14    4.59    3.43
   7  -1 -14    8.52    4.31
   7   1 -14    8.61    4.99
  -7  -1  14   -0.83    4.38
  -7  -1  14    3.28    3.31
  -7   1  15  104.06   14.92
   7  -1 -15   99.61   15.80
   7   1 -15  126.24   16.74
  -7  -1  15  107.25   15.04
  -7   1  16   20.46    5.69
   7  -1 -16   18.71    6.26
   7   1 -16   22.46    6.68
  -7  -1  16   13.64    5.07
  -7   1  17   22.45    8.26
  -7   1  17   17.78    5.41
   7  -1 -17   11.85    5.64
   7   1 -17   21.31    6.78
  -7  -1  17   16.65    5.23
  -7   1  18    0.12    5.08
  -7   1  18    0.33    3.79
   7  -1 -18   -0.86    4.69
   7   1 -18    0.47    3.96
  -7  -1  18    0.41    3.06
  -7   1  19  178.98   25.00
  -7   1  19  145.80   19.71
   7  -1 -19  148.65   21.18
  -7  -1  19  125.55   22.48
  -7   1  20    9.20    6.02
   7  -1 -20    7.03    5.06
  -7  -1  20   11.98    8.50
  -7   1  21   67.86   14.47
  -7  -1  21   53.10   13.79
  -7   1  22    1.40    6.11
  -7  -1  22    0.40    6.04
  -7   1  23   34.30   10.05
  -7  -1  23   35.03   10.18
  -7   1  24    3.93    4.86
  -7  -1  24   38.64   11.04
  -7   1  25   23.32    9.20
  -7  -1  25   40.43   11.13
  -7   1  26    0.07    5.28
  -7  -1  26   -0.99    4.51
  -7   1  27   -3.30    7.32
  -7  -1  27   -1.88    6.25
  -7   1  28    1.59    5.98
  -7  -1  28   -1.06    4.89
  -7   1  29   28.17   10.46
  -7  -1  29   68.98   13.91
  -7   1  30    3.01    4.35
  -7  -1  30   -2.78    5.93
  -7   1  31   30.13   10.17
  -7  -1  31    6.78    6.78
  -7   1  32   -0.05    5.18
  -7  -1  32    1.30    5.82
  -7   1  33    2.53    6.15
  -7  -1  33    4.76    5.72
  -7   1  34    0.23    4.96
  -7  -1  34   -2.10    6.18
  -7   1  35   10.50    7.20
  -7  -1  35   -0.14    4.46
  -7   1  36   -1.19    6.19
  -7  -1  36   -3.38    7.11
  -7   1  37    0.60    5.59
  -7   1  38   -0.04    5.35
  -7   1  39   -0.39    6.79
  -7   1  40   -0.28    5.25
  -7   2   1   36.93    9.43
  -7   2   1   36.75    6.81
   7  -2  -1   38.94    7.97
   7  -2  -1   36.76    7.14
   7   2  -1   23.29    6.19
  -7  -2   1   38.97    7.87
  -7   2   2   34.29    9.33
  -7   2   2   28.11    6.36
   7  -2  -2   38.27    8.05
   7  -2  -2   42.56    7.62
   7   2  -2   36.41    7.32
  -7  -2   2   37.59    9.23
  -7  -2   2   42.52    7.98
  -7   2   3    4.15    4.91
  -7   2   3    8.11    3.65
   7  -2  -3    5.70    4.08
   7  -2  -3    0.90    2.73
   7   2  -3    5.46    3.44
  -7  -2   3    0.93    3.94
  -7  -2   3    4.16    3.31
  -7   2   4    3.33    5.56
  -7   2   4    2.77    3.08
   7  -2  -4    1.64    2.76
   7   2  -4    7.12    4.06
  -7  -2   4    2.22    3.88
  -7  -2   4    4.31    3.52
  -7   2   5  238.87   31.39
  -7   2   5  260.56   27.38
   7  -2  -5  246.21   28.00
   7   2  -5  255.41   27.92
  -7  -2   5  200.33   29.52
  -7  -2   5  241.59   27.96
  -7   2   6   10.74    6.67
  -7   2   6   15.08    4.36
   7  -2  -6   11.65    4.44
   7   2  -6   13.99    4.38
  -7  -2   6   13.33    6.24
  -7  -2   6   23.49    6.07
  -7   2   7  252.64   31.95
  -7   2   7  267.01   27.34
   7  -2  -7  227.64   27.77
   7   2  -7  240.68   27.46
  -7  -2   7  217.48   29.97
  -7  -2   7  230.70   27.39
  -7   2   8    6.51    4.66
  -7   2   8   12.93    4.51
   7  -2  -8    4.89    3.45
   7   2  -8    4.70    3.50
  -7  -2   8    4.71    3.78
  -7  -2   8    5.78    3.81
  -7   2   9   57.12   13.04
  -7   2   9   51.42    8.88
   7  -2  -9   64.21   10.69
   7   2  -9   62.38   10.25
  -7  -2   9   74.06   13.64
  -7  -2   9   51.99    9.43
  -7   2  10   21.14    8.09
  -7   2  10    7.37    3.62
   7  -2 -10    9.07    4.65
   7   2 -10   10.91    4.82
  -7  -2  10    7.69    5.69
  -7  -2  10   11.52    4.64
  -7   2  11  154.04   23.22
  -7   2  11  164.34   18.96
   7  -2 -11  152.49   19.97
   7   2 -11  129.75   18.71
  -7  -2  11  144.72   22.48
  -7  -2  11  154.21   19.04
  -7   2  12   40.35    7.38
   7  -2 -12   40.40    8.51
   7   2 -12   29.72    7.30
  -7  -2  12   27.40    8.87
  -7  -2  12   30.87    7.35
  -7   2  13   62.53   10.10
   7  -2 -13   51.07   10.65
   7   2 -13   63.05   10.81
  -7  -2  13   65.19   13.76
  -7  -2  13   63.49   10.32
  -7   2  14    2.36    3.29
   7  -2 -14    8.70    4.48
   7   2 -14   -1.69    3.83
  -7  -2  14    5.76    5.45
  -7  -2  14    2.50    2.92
  -7   2  15   22.41    6.02
   7  -2 -15   23.71    7.37
   7   2 -15   24.53    6.87
  -7  -2  15   34.16    7.19
  -7   2  16   73.51   14.99
  -7   2  16   82.11   12.00
   7  -2 -16   55.99   11.92
   7   2 -16   70.58   12.00
  -7  -2  16   65.20   10.95
  -7   2  17   68.87   15.06
  -7   2  17   64.52   11.15
   7  -2 -17   72.28   12.70
   7   2 -17   55.01   11.15
  -7  -2  17   70.36   11.35
  -7   2  18   20.74    8.49
  -7   2  18   29.76    7.67
   7  -2 -18   32.64    8.83
  -7   2  19   -1.44    4.99
  -7   2  19    6.41    4.07
   7  -2 -19    1.11    3.72
  -7   2  20    7.16    5.68
  -7   2  20    6.44    4.31
   7  -2 -20    2.36    4.25
  -7  -2  20   14.11    7.63
  -7   2  21   65.77   14.01
  -7  -2  21   64.58   14.47
  -7   2  22    2.58    6.23
  -7  -2  22   12.53    8.34
  -7   2  23   51.03   13.12
  -7  -2  23   38.11   11.92
  -7   2  24    4.03    5.69
  -7  -2  24   -2.07    5.14
  -7   2  25   14.47    7.44
  -7  -2  25    6.36    7.40
  -7  -2  26    1.35    5.45
  -7   2  27   15.01    7.41
  -7  -2  27   19.00    8.42
  -7   2  28    7.79    6.52
  -7  -2  28    7.11    6.60
  -7   2  29    2.30    4.74
  -7  -2  29   18.06    8.35
  -7   2  30    0.24    4.79
  -7  -2  30   -2.77    4.78
  -7   2  31    0.91    4.95
  -7  -2  31    0.85    5.17
  -7   2  32   -0.80    4.80
  -7  -2  32   -2.18    5.24
  -7   2  33    7.19    7.19
  -7  -2  33    4.44    6.24
  -7   2  34    2.07    6.69
  -7  -2  34    2.07    5.96
  -7   2  35    1.18    4.90
  -7   2  36    1.95    4.34
  -7   2  37   11.43    7.43
  -7   2  38    1.03    6.07
  -7   2  39   -3.27    5.48
  -7   2  40   -1.04    5.47
  -7   3   1   -1.81    4.27
   7  -3  -1   -0.36    3.31
   7  -3  -1   -0.01    2.37
   7   3  -1    0.16    2.56
  -7  -3   1   -1.02    3.84
  -7  -3   1   -0.46    2.89
  -7   3   2  105.48   18.93
   7  -3  -2  153.73   18.89
   7  -3  -2  112.33   16.04
   7   3  -2  150.03   17.72
  -7  -3   2  123.09   18.14
  -7  -3   2  136.66   17.74
  -7   3   3   66.75   12.09
   7  -3  -3   39.74    7.38
   7   3  -3   31.75    7.14
  -7  -3   3   24.36    7.70
  -7  -3   3   43.01    8.65
  -7   3   4   12.53    6.41
   7  -3  -4    3.80    3.26
   7   3  -4    6.26    3.69
  -7  -3   4    2.92    4.43
  -7  -3   4    5.44    3.98
  -7   3   5  107.85   17.09
   7  -3  -5   78.87   12.16
   7   3  -5   66.26   11.49
  -7  -3   5   93.02   14.70
  -7  -3   5   86.00   12.73
  -7   3   6   20.34    8.02
   7  -3  -6    5.51    4.20
   7   3  -6   12.06    4.84
  -7  -3   6    6.44    5.50
  -7  -3   6   19.12    5.09
  -7   3   7    8.18    6.39
   7  -3  -7    5.48    3.61
   7   3  -7   15.86    4.66
  -7  -3   7    6.48    4.69
  -7  -3   7   15.16    4.64
  -7   3   8   -2.54    4.36
   7  -3  -8   -1.40    3.59
   7   3  -8    1.90    2.13
  -7  -3   8   -0.40    3.90
  -7  -3   8   -1.71    3.69
  -7   3   9  208.47   30.23
   7  -3  -9  224.73   26.80
   7   3  -9  226.91   26.06
  -7  -3   9  243.78   29.78
  -7  -3   9  208.75   25.74
  -7   3  10   77.14   14.70
   7  -3 -10   55.01   10.83
   7   3 -10   62.34   10.42
  -7  -3  10   71.10   13.52
  -7  -3  10   62.96   10.58
   7  -3 -11    7.63    4.34
   7   3 -11    6.98    3.99
  -7  -3  11    5.35    5.25
  -7  -3  11    6.39    3.49
   7  -3 -12   -1.30    4.21
   7   3 -12    1.30    3.90
  -7  -3  12   -1.43    3.11
  -7  -3  12   -0.47    2.41
   7  -3 -13   84.59   13.42
   7   3 -13   66.28   11.58
  -7  -3  13  103.17   16.51
  -7  -3  13   61.91   11.19
   7  -3 -14   81.23   14.09
   7   3 -14   84.71   13.29
  -7  -3  14  123.59   18.58
  -7  -3  14   84.04   12.88
  -7   3  15  175.76   24.06
   7  -3 -15  130.23   19.84
   7   3 -15  140.43   19.05
  -7  -3  15  138.00   18.49
  -7   3  16   27.99    8.54
   7  -3 -16   15.49    6.42
   7   3 -16   22.17    6.78
  -7   3  17    3.65    5.63
   7  -3 -17    1.37    3.68
  -7   3  18   22.10   10.05
   7  -3 -18   22.88    7.70
  -7   3  19  239.41   32.53
   7  -3 -19  226.74   30.15
  -7   3  20    3.41    5.04
   7  -3 -20   -0.94    4.75
  -7  -3  20   -1.35    6.15
  -7   3  21    4.40    5.66
   7  -3 -21    4.05    5.27
  -7  -3  21   14.16    8.06
  -7   3  22    5.05    6.27
  -7  -3  22    2.05    5.31
  -7   3  23   17.30    8.10
  -7  -3  23   14.91    8.26
  -7   3  24   13.62    7.34
  -7  -3  24    8.03    6.57
  -7   3  25   31.39   10.56
  -7  -3  25   38.49   11.13
  -7   3  26   -0.63    5.56
  -7  -3  26   -2.20    5.92
  -7   3  27   -1.13    5.81
  -7  -3  27   -2.72    6.46
  -7   3  28   -2.18    6.32
  -7  -3  28   -0.24    5.26
  -7   3  29    6.91    7.35
  -7  -3  29   12.43    7.71
  -7   3  30   -3.21    5.39
  -7  -3  30    2.81    5.17
  -7   3  31   25.29    9.20
  -7  -3  31    6.33    6.71
  -7   3  32    9.70    6.78
  -7  -3  32    0.26    5.36
  -7   3  33   -2.64    6.48
  -7   3  34    8.20    7.64
  -7   3  35   24.94    9.77
  -7   3  36    3.43    6.18
  -7   3  37   -0.15    6.06
  -7   3  38   -2.28    5.82
  -7   3  39    8.04    5.86
  -7   4   1   52.79   11.85
   7  -4  -1   63.32   10.95
   7  -4  -1   44.14    8.42
   7   4  -1   56.98   10.20
  -7  -4   1   52.50   10.04
  -7  -4   1   71.44   11.72
  -7   4   2   98.77   16.59
   7  -4  -2   92.33   14.52
   7  -4  -2   80.63   12.59
   7   4  -2   91.95   13.82
  -7  -4   2  100.81   14.88
  -7  -4   2  101.57   14.83
  -7   4   3    8.70    5.40
   7  -4  -3   13.60    4.76
   7   4  -3   13.03    4.82
  -7  -4   3    9.90    5.25
  -7  -4   3   12.18    4.67
  -7   4   4   37.65    9.97
   7  -4  -4   23.17    6.29
   7   4  -4   25.31    6.44
  -7  -4   4   28.95    8.09
  -7  -4   4   30.88    7.55
  -7   4   5   61.69   13.10
   7  -4  -5   70.51   11.09
   7   4  -5   67.20   11.06
  -7  -4   5   52.66   11.47
  -7  -4   5   74.47   11.81
  -7   4   6   58.92   12.85
   7  -4  -6   46.61    9.49
   7   4  -6   55.46    9.66
  -7  -4   6   70.20   12.32
  -7  -4   6   59.80   10.46
  -7   4   7   47.81   11.42
   7  -4  -7   34.08    7.79
   7   4  -7   29.00    6.82
  -7  -4   7   55.90   10.67
  -7  -4   7   44.74    8.44
  -7   4   8   52.07   11.61
   7  -4  -8   33.19    7.97
   7   4  -8   33.17    7.74
  -7  -4   8   45.98   10.01
  -7  -4   8   57.34    9.44
  -7   4   9   29.54    9.40
   7  -4  -9   23.72    6.76
   7   4  -9   22.23    5.72
  -7  -4   9   19.70    7.24
  -7  -4   9   10.76    5.51
   7  -4 -10    4.58    4.53
   7   4 -10   -0.54    2.54
  -7  -4  10   -1.46    4.24
  -7  -4  10    0.88    3.01
   7  -4 -11   85.15   15.02
   7   4 -11  109.36   14.90
  -7  -4  11   94.44   16.81
  -7  -4  11  127.00   15.86
   7  -4 -12   75.50   14.61
   7   4 -12  120.59   15.63
  -7  -4  12  153.82   20.38
  -7  -4  12  104.84   15.01
   7  -4 -13  107.40   16.32
   7   4 -13   90.62   14.35
  -7  -4  13   87.52   16.83
  -7  -4  13  123.95   15.54
  -7   4  14   42.39   10.41
   7  -4 -14   18.40    7.07
   7   4 -14   14.01    5.62
  -7  -4  14   19.61    8.42
  -7  -4  14   19.48    5.93
  -7   4  15   54.34   12.61
   7  -4 -15   40.91    9.94
  -7   4  16   33.33    9.97
   7  -4 -16   37.17    9.35
  -7   4  17  119.59   20.39
   7  -4 -17  124.24   19.09
  -7   4  18   12.07    7.58
   7  -4 -18   15.73    7.13
  -7   4  19   10.06    6.36
   7  -4 -19    5.30    5.58
  -7   4  20   13.67    7.53
   7  -4 -20   40.42   10.17
  -7   4  21   52.08   12.30
   7  -4 -21   32.26    9.87
  -7  -4  21   39.78   11.45
  -7   4  22   26.44    9.26
  -7  -4  22   31.20   10.41
  -7   4  23    5.94    5.95
  -7  -4  23   15.15    6.89
  -7   4  24    2.93    5.84
  -7  -4  24   -0.08    5.19
  -7   4  25    2.91    5.84
  -7  -4  25   -1.13    5.67
  -7   4  26   26.32    9.44
  -7  -4  26   25.67    9.17
  -7   4  27   16.64    7.66
  -7  -4  27   27.64    9.64
  -7   4  28   13.63    7.92
  -7  -4  28   12.77    7.41
  -7   4  29    1.28    5.29
  -7  -4  29    7.26    6.04
  -7   4  30   -1.37    4.82
  -7  -4  30   -0.79    5.55
  -7   4  31    1.90    5.64
  -7   4  32    7.11    6.06
  -7   4  33    3.78    5.60
  -7   4  34    3.17    6.08
  -7   4  35   -0.13    4.81
  -7   4  36    4.44    5.74
  -7   4  37    2.46    5.96
  -7   4  38    4.55    5.94
  -7   5   1    2.65    4.70
   7  -5  -1   -0.97    3.21
   7  -5  -1    0.09    2.73
   7   5  -1    4.24    3.58
  -7  -5   1   -0.18    3.58
  -7  -5   1    1.84    4.46
  -7   5   2    2.74    4.02
   7  -5  -2   -1.30    3.16
   7   5  -2    5.84    4.19
  -7  -5   2    4.17    3.18
  -7  -5   2    5.17    4.79
  -7   5   3   31.37    9.61
   7  -5  -3   37.75    7.53
   7   5  -3   30.29    7.54
  -7  -5   3   40.00    8.42
  -7  -5   3   39.64    8.94
  -7   5   4  102.15   16.96
   7  -5  -4   89.02   13.49
   7   5  -4   84.62   13.61
  -7  -5   4   97.33   15.01
  -7  -5   4  101.01   15.14
  -7   5   5   33.80    9.49
   7  -5  -5   39.86    7.97
   7   5  -5   35.70    7.56
  -7  -5   5   20.45    7.10
  -7  -5   5   34.98    7.90
  -7   5   6    5.35    4.52
   7  -5  -6    5.23    3.57
   7   5  -6    0.87    3.27
  -7  -5   6   -1.03    3.54
  -7  -5   6    1.78    4.20
  -7   5   7   14.15    7.13
   7  -5  -7    9.38    4.46
   7   5  -7   26.58    6.04
  -7  -5   7    8.46    5.88
  -7  -5   7   17.55    5.49
  -7   5   8   90.97   15.45
   7  -5  -8   50.92   10.31
   7   5  -8   63.94   10.27
  -7  -5   8   67.92   12.41
  -7  -5   8   54.76   10.37
   7  -5  -9  118.68   16.72
   7   5  -9  116.61   15.52
  -7  -5   9  107.18   17.58
  -7  -5   9  105.00   15.89
   7  -5 -10   36.36    8.79
   7   5 -10   30.36    7.27
  -7  -5  10   43.69   10.51
  -7  -5  10   60.17   10.11
   7  -5 -11   61.73   11.77
   7   5 -11   70.17   11.31
  -7  -5  11   78.36   14.33
  -7  -5  11   72.00   11.89
  -7   5  12    3.09    6.57
   7  -5 -12    3.89    4.66
   7   5 -12    5.00    3.42
  -7  -5  12   -0.17    3.23
  -7  -5  12    2.95    3.89
  -7   5  13   17.54    7.33
   7  -5 -13   38.26    8.82
  -7  -5  13   44.09   10.87
  -7   5  14   52.92   12.18
   7  -5 -14   36.20    9.45
  -7   5  15  124.13   20.49
   7  -5 -15  126.19   18.95
  -7   5  16    0.23    3.40
   7  -5 -16   -2.12    3.98
  -7   5  17    6.53    6.08
   7  -5 -17    3.59    4.96
  -7   5  18    5.35    5.40
   7  -5 -18   18.08    7.84
  -7   5  19   13.85    8.85
   7  -5 -19   24.02    8.08
  -7   5  20   22.69    8.46
   7  -5 -20   20.84    7.79
  -7   5  21    2.43    6.76
   7  -5 -21    1.18    4.92
  -7  -5  21    9.25    7.12
  -7   5  22   -1.17    5.00
   7  -5 -22   -0.76    4.00
  -7  -5  22   -1.41    5.90
  -7   5  23    0.33    6.07
  -7  -5  23    2.87    6.59
  -7   5  24   18.83    8.53
  -7  -5  24    9.78    7.47
  -7   5  25   14.65    7.17
  -7  -5  25    7.74    6.84
  -7   5  26    6.96    6.51
  -7  -5  26   -1.59    5.99
  -7   5  27    1.41    4.13
  -7  -5  27   -2.28    5.64
  -7   5  28   -1.17    6.07
  -7  -5  28    0.64    5.00
  -7   5  29   14.71    8.51
  -7   5  30   11.75    8.25
  -7   5  31   16.51    7.87
  -7   5  32    7.59    7.59
  -7   5  33    8.03    6.31
  -7   5  34   11.94    8.03
  -7   5  35    2.42    5.41
  -7   5  36    5.60    5.33
  -7   6   1   59.38   12.23
   7   6  -1   66.16   11.19
  -7  -6   1   45.26   10.69
  -7   6   2   38.58   10.25
   7   6  -2   43.45    9.24
  -7  -6   2   65.92   11.60
  -7   6   3   23.57    7.97
   7   6  -3   30.38    7.11
  -7  -6   3   23.62    7.55
  -7   6   4    8.99    5.03
   7   6  -4   16.54    5.26
  -7  -6   4   11.11    5.93
  -7  -6   4    0.21    4.10
  -7   6   5    2.24    5.15
   7   6  -5   -0.13    3.35
  -7  -6   5   -1.44    3.98
  -7  -6   5    0.11    3.30
  -7   6   6   88.74   15.31
   7   6  -6   60.05   11.12
  -7  -6   6   84.06   13.54
  -7  -6   6   68.28   12.60
  -7   6   7  117.27   20.27
   7   6  -7  124.39   17.54
  -7  -6   7  165.15   20.78
  -7  -6   7  136.38   18.77
   7   6  -8   50.85    9.46
  -7  -6   8   53.31   11.21
  -7  -6   8   58.43   10.90
   7   6  -9    1.89    2.89
  -7  -6   9    1.90    3.58
  -7  -6   9    0.36    3.05
  -7  -6  10   64.07   12.64
  -7   6  11  115.34   18.71
  -7  -6  11  103.16   17.60
  -7   6  12    1.68    5.79
   7  -6 -12   12.72    5.67
  -7   6  13    4.98    5.71
   7  -6 -13    0.72    3.99
  -7   6  14    4.86    6.67
   7  -6 -14   -1.24    4.03
  -7   6  15    0.26    4.15
   7  -6 -15    7.65    5.54
  -7   6  16   47.29   11.95
   7  -6 -16   40.01   10.44
  -7   6  17   46.50   12.65
   7  -6 -17   41.11   10.18
  -7   6  18   62.09   13.98
   7  -6 -18   48.42   11.85
  -7   6  19    7.32    6.94
   7  -6 -19   -1.21    4.02
  -7   6  20    0.88    6.04
   7  -6 -20    4.56    4.46
  -7   6  21    8.79    6.86
   7  -6 -21    3.50    5.91
  -7  -6  21    1.15    5.22
  -7   6  22   24.04    8.56
   7  -6 -22   13.12    7.01
  -7  -6  22   11.31    7.07
  -7   6  23   38.14   11.08
  -7  -6  23   17.65    8.90
  -7   6  24    8.44    6.53
  -7  -6  24   16.14    8.45
  -7   6  25   -1.82    5.50
  -7  -6  25    4.03    6.69
  -7   6  26   12.94    7.47
  -7  -6  26   29.26   10.97
  -7   6  27    7.55    6.04
  -7   6  28    9.37    7.78
  -7   6  29   -0.18    3.89
  -7   6  30   -1.85    5.61
  -7   6  31   -0.78    5.23
  -7   6  32    8.89    6.75
  -7   6  33   -1.77    6.07
  -7   6  34    4.62    5.27
  -7   6  35    2.03    5.14
  -7   7   1    5.71    4.12
   7  -7  -1    1.58    2.75
   7   7  -1   -1.09    3.83
  -7  -7   1   -1.90    5.18
  -7   7   2   25.51    8.61
   7  -7  -2   23.52    6.60
   7   7  -2   20.62    6.67
  -7  -7   2   27.45    8.41
  -7   7   3    6.43    5.34
   7   7  -3    5.16    5.17
  -7  -7   3   11.95    5.73
  -7   7   4  294.23   32.38
   7   7  -4  237.47   28.54
  -7  -7   4  201.01   29.05
  -7   7   5   85.42   14.83
   7   7  -5   85.50   12.31
  -7  -7   5   42.55   10.75
   7   7  -6    4.63    4.50
  -7  -7   6    5.66    5.20
  -7   7  10   80.73   15.25
  -7   7  11   18.87    7.75
  -7   7  12    0.33    4.56
  -7   7  13   16.78    7.70
  -7   7  14  148.64   23.05
  -7   7  15    0.81    4.94
  -7   7  16    1.09    5.39
  -7   7  17   -0.99    6.53
  -7   7  18    8.57    5.97
  -7   7  19    1.54    5.13
  -7   7  20   25.39    9.21
  -7   7  21    2.95    5.58
  -7  -7  21    0.69    4.69
  -7   7  22    2.20    5.37
  -7  -7  22   10.54    6.84
  -7   7  23    5.49    7.46
  -7  -7  23    1.03    6.22
  -7   7  24   28.99   10.11
  -7  -7  24   25.31    9.82
  -7   7  25   -5.20    7.14
  -7   7  26   11.04    7.87
  -7   7  27   -1.71    5.38
  -7   7  28    1.51    5.82
  -7   7  29    5.54    5.25
  -7   7  30   19.57    8.07
  -7   7  31   -2.24    6.65
  -7   7  32    3.27    5.56
  -7   7  33   -1.12    5.32
  -7   7  34    6.81    6.02
  -7   8   1   37.38    9.21
   7  -8  -1   21.18    6.52
   7   8  -1   47.02    9.57
  -7  -8   1   36.76    8.22
  -7   8   2   77.99   14.53
   7  -8  -2   76.76   12.51
  -7  -8   2   91.30   13.72
  -7   8   3    6.76    5.28
   7  -8  -3    0.46    3.24
  -7  -8   3    5.22    4.69
  -7   8   4   38.41    9.25
   7  -8  -4   17.62    6.13
   7  -8  -5    5.98    4.42
   7  -8  -6   21.33    6.72
   7  -8  -7   -0.15    2.56
  -7   8   8   44.97   11.18
   7  -8  -8   43.03   10.03
  -7   8   9    5.23    4.73
   7  -8  -9    8.05    5.58
  -7   8  10   22.21    8.55
   7  -8 -10   20.65    7.61
  -7   8  11    2.23    5.49
   7  -8 -11    0.95    4.04
  -7   8  12  135.78   20.49
   7  -8 -12   89.06   16.46
  -7   8  13    6.03    6.52
   7  -8 -13   -0.81    4.38
  -7   8  14    5.81    5.83
   7  -8 -14    4.30    4.81
  -7   8  15    6.15    4.63
   7  -8 -15    2.74    4.42
  -7   8  16   61.97   13.28
   7  -8 -16   49.83   12.69
  -7   8  17    3.56    4.92
   7  -8 -17   -4.03    6.56
  -7   8  18    5.12    5.94
   7  -8 -18   10.81    7.05
  -7   8  19   -0.97    5.09
   7  -8 -19    0.58    4.78
  -7   8  20   12.99    7.24
   7  -8 -20   -1.75    5.00
  -7  -8  20   10.08    6.97
  -7   8  21    5.24    4.88
   7  -8 -21   -1.35    3.72
  -7  -8  21   -1.72    6.21
  -7   8  22   21.82    8.28
   7  -8 -22   10.90    7.42
  -7  -8  22   20.40    8.66
  -7   8  23   16.54    8.17
  -7   8  24   10.33    7.37
  -7   8  25    7.08    6.17
  -7   8  26    9.28    6.87
  -7   8  27    4.84    4.74
  -7   8  28   14.16    7.72
  -7   8  29   -1.97    6.02
  -7   8  30   -1.04    4.33
  -7   8  31    0.30    5.79
  -7   8  32    3.63    5.62
  -7   9   1   -1.16    3.90
   7  -9  -1    1.31    3.84
  -7  -9   1    1.49    3.14
  -7   9   2   41.66    9.70
   7  -9  -2   21.52    6.48
  -7  -9   2   26.04    6.75
   7  -9  -3    2.36    4.27
  -7  -9   3   -0.31    2.49
   7  -9  -4   16.16    6.07
  -7  -9   4   38.25    8.11
   7  -9  -5    1.36    3.98
  -7  -9   5    1.24    3.94
   7  -9  -6   22.14    7.30
  -7  -9   6   19.70    6.69
  -7   9   7    8.13    5.78
   7  -9  -7   17.66    6.28
  -7  -9   7   16.31    6.17
  -7   9   8   30.41    9.60
   7  -9  -8   33.94    8.71
  -7  -9   8   34.54    8.86
  -7   9   9    3.80    5.29
   7  -9  -9    2.42    5.15
  -7  -9   9   -0.01    4.49
  -7   9  10   51.37   13.75
   7  -9 -10   85.74   14.80
  -7  -9  10   86.04   14.37
  -7   9  11    6.43    5.49
   7  -9 -11   -0.82    4.54
  -7  -9  11    4.85    4.38
  -7   9  12   -3.64    6.74
   7  -9 -12   -2.97    4.90
  -7   9  13   11.45    7.64
   7  -9 -13   -0.43    5.87
  -7   9  14   50.72   12.13
   7  -9 -14   57.72   12.39
  -7   9  15   -0.66    5.28
   7  -9 -15    1.47    5.24
  -7  -9  15    1.53    3.19
  -7   9  16    7.28    5.33
   7  -9 -16   -0.00    3.40
  -7  -9  16    3.67    5.67
  -7   9  17   -1.18    4.32
   7  -9 -17    0.29    5.70
  -7  -9  17   -0.48    4.00
  -7   9  18   15.02    7.18
   7  -9 -18   12.52    6.60
  -7  -9  18   26.06    9.20
  -7   9  19    6.40    5.24
   7  -9 -19   -1.13    4.98
  -7  -9  19    2.70    4.85
  -7   9  20   22.84    7.98
   7  -9 -20   13.54    7.14
  -7   9  21    0.22    6.14
   7  -9 -21    4.24    5.75
  -7   9  22    0.44    5.11
   7  -9 -22    3.05    5.59
  -7   9  23    4.79    5.91
   7  -9 -23    1.62    4.99
  -7   9  24   17.81    9.99
  -7   9  25    8.50    5.37
  -7   9  26   14.69    7.99
  -7   9  27   -1.36    5.21
  -7   9  28   -1.02    4.53
  -7   9  29    1.79    6.47
  -7   9  30   16.74    7.95
  -7   9  31    3.25    3.96
  -7  10   1    6.80    4.79
   7 -10  -1    7.57    4.52
  -7 -10   1    6.04    3.96
   7 -10  -2   39.00    9.23
  -7 -10   2   44.32    9.07
   7 -10  -3    0.71    3.52
  -7 -10   3   -0.51    3.27
   7 -10  -4   -0.36    3.20
  -7 -10   4    3.83    3.97
  -7  10   5   -1.63    5.23
   7 -10  -5   -1.21    4.35
  -7 -10   5   -0.99    3.41
  -7  10   6   98.06   17.29
   7 -10  -6   96.14   16.15
  -7 -10   6  102.27   15.60
  -7  10   7    0.14    4.69
   7 -10  -7    0.71    4.86
  -7 -10   7    0.29    3.54
  -7  10   8    6.07    5.24
   7 -10  -8    2.02    4.80
  -7 -10   8    4.63    4.93
  -7  10   9   -3.33    5.06
   7 -10  -9   -3.99    4.71
  -7 -10   9   -0.37    4.00
  -7  10  10    0.00    4.18
   7 -10 -10    7.14    5.05
  -7 -10  10    3.49    5.41
  -7  10  11    0.27    4.67
   7 -10 -11    1.08    3.97
  -7 -10  11    2.92    3.84
  -7  10  12   37.82   11.05
   7 -10 -12   32.96    9.90
  -7 -10  12   43.57   10.45
  -7  10  13   -1.12    5.70
   7 -10 -13   -1.19    3.95
  -7 -10  13    1.33    4.68
  -7  10  14    2.72    5.56
   7 -10 -14    7.35    6.12
  -7 -10  14   14.19    7.30
  -7  10  15   -2.37    6.09
   7 -10 -15    3.32    5.74
  -7 -10  15    0.15    4.72
  -7  10  16   32.92   10.26
   7 -10 -16   17.24    8.27
  -7 -10  16   32.32    9.59
  -7  10  17    1.03    5.63
   7 -10 -17    4.18    5.20
  -7 -10  17   -0.90    4.74
  -7  10  18    7.47    6.60
   7 -10 -18   14.93    7.09
  -7  10  19    3.84    6.04
   7 -10 -19   -1.34    4.67
  -7  10  20    7.78    6.32
   7 -10 -20   14.36    7.34
  -7  10  21    7.49    5.92
   7 -10 -21    1.56    4.52
  -7  10  22   10.83    7.28
   7 -10 -22    8.63    7.77
  -7  10  23    2.42    4.84
   7 -10 -23    1.18    6.74
  -7  10  24    1.27    4.91
  -7  10  25   -2.81    4.91
  -7  10  26   22.31    9.06
  -7  10  27   -0.14    4.84
  -7  10  28    9.42    6.48
  -7  10  29   -1.47    4.17
   7 -11  -1    7.93    5.15
  -7 -11   1    1.10    3.66
   7 -11  -2    2.77    4.81
  -7 -11   2    8.29    4.43
  -7  11   3    0.07    3.79
   7 -11  -3    7.14    5.14
  -7 -11   3    6.42    4.96
  -7  11   4    9.19    5.88
   7 -11  -4   14.36    6.90
  -7 -11   4   22.82    6.36
  -7  11   5   15.28    6.60
   7 -11  -5    9.35    5.46
  -7 -11   5   24.23    6.86
  -7  11   6   -0.20    3.52
   7 -11  -6    0.08    3.39
  -7 -11   6   -2.05    4.31
  -7  11   7    8.39    5.46
   7 -11  -7    6.55    4.63
  -7 -11   7   17.76    6.74
  -7  11   8   10.14    6.38
   7 -11  -8    9.64    5.60
  -7 -11   8   15.84    6.24
  -7  11   9   -3.32    5.11
   7 -11  -9    5.49    5.14
  -7 -11   9    2.33    5.44
  -7  11  10   19.69    7.29
   7 -11 -10   16.25    7.48
  -7 -11  10   17.15    7.07
  -7  11  11   -1.21    4.57
   7 -11 -11    2.09    4.33
  -7 -11  11    5.20    4.78
  -7  11  12   -0.67    4.27
   7 -11 -12    0.53    4.42
  -7 -11  12    0.63    4.11
  -7  11  13    4.65    4.86
   7 -11 -13    2.29    4.85
  -7 -11  13    1.76    5.14
  -7  11  14   30.25   10.03
   7 -11 -14   10.13    6.42
  -7 -11  14   21.89    8.21
  -7  11  15   -1.01    4.43
   7 -11 -15   -1.48    5.15
  -7 -11  15    1.45    4.10
  -7  11  16    9.96    6.45
   7 -11 -16    1.15    4.32
  -7  11  17    2.70    5.16
   7 -11 -17   -1.01    5.39
  -7  11  18   11.16    7.05
   7 -11 -18    5.78    6.32
  -7  11  19   -2.24    6.13
   7 -11 -19   -0.70    4.13
  -7  11  20   23.38    9.24
   7 -11 -20   19.50    8.70
  -7  11  21   -1.32    5.25
   7 -11 -21   -0.58    5.18
  -7  11  22    6.15    6.01
   7 -11 -22   -2.01    6.51
  -7  11  23    1.98    4.73
   7 -11 -23   -2.77    6.78
  -7  11  24   11.17    7.76
  -7  11  25   -1.54    4.81
  -7  11  26    2.53    6.73
  -7  11  27    3.75    7.92
   7 -12  -1    5.38    4.09
  -7 -12   1    2.24    3.18
  -7  12   2   22.34    7.86
   7 -12  -2   15.13    6.79
  -7 -12   2   27.43    6.73
  -7  12   3    3.06    4.65
   7 -12  -3   -3.72    5.09
  -7 -12   3    6.94    4.72
  -7  12   4   -0.13    3.64
   7 -12  -4    0.18    4.06
  -7 -12   4   -0.99    3.66
  -7  12   5    1.53    4.64
   7 -12  -5    4.62    5.09
  -7 -12   5   -0.67    4.74
  -7  12   6   14.81    6.54
   7 -12  -6   17.83    7.22
  -7 -12   6   14.78    6.42
  -7  12   7    1.45    3.91
   7 -12  -7    3.86    4.82
  -7 -12   7   -0.19    3.90
  -7  12   8    8.57    6.26
   7 -12  -8    3.41    4.93
  -7 -12   8    1.00    4.17
  -7  12   9   -0.36    4.38
   7 -12  -9    3.20    5.20
  -7 -12   9   -0.78    3.73
  -7  12  10   12.30    7.25
   7 -12 -10    5.95    5.26
  -7 -12  10    0.46    3.74
  -7  12  11    6.21    6.33
   7 -12 -11    0.81    4.60
  -7 -12  11    3.24    4.93
  -7  12  12   12.01    7.43
   7 -12 -12    8.16    6.25
  -7 -12  12   22.55    7.77
  -7  12  13   -1.57    4.49
   7 -12 -13    2.60    4.74
  -7  12  14   -1.52    4.97
   7 -12 -14    2.49    5.84
  -7  12  15   -0.83    4.77
   7 -12 -15   -3.27    5.00
  -7  12  16   32.82    9.77
   7 -12 -16    1.86    5.35
  -7  12  17   -1.85    6.05
   7 -12 -17    0.91    5.10
  -7  12  18    2.61    4.79
   7 -12 -18    1.87    4.81
  -7  12  19   -0.73    4.48
   7 -12 -19   -3.17    5.30
  -7  12  20    5.79    6.44
   7 -12 -20   -0.29    4.64
  -7  12  21    2.34    6.13
   7 -12 -21    1.93    6.85
  -7  12  22    4.45    7.48
   7 -12 -22    2.21    5.40
  -7  12  23   10.03    6.92
   7 -12 -23    2.68    6.73
  -7  12  24    5.26    6.89
  -7  12  25   -3.37    5.56
   7 -13  -1   -0.36    3.15
  -7 -13   1    1.43    3.27
   7 -13  -2    0.81    3.87
  -7 -13   2    8.19    5.35
   7 -13  -3   12.13    6.23
  -7 -13   3    8.27    5.34
  -7  13   4   22.19    8.11
   7 -13  -4   29.58    8.75
  -7 -13   4   51.48    9.89
  -7  13   5    0.76    3.88
   7 -13  -5    1.28    5.23
  -7 -13   5    5.65    4.18
  -7  13   6    1.58    4.43
   7 -13  -6   -0.33    3.65
  -7 -13   6   -0.07    4.06
  -7  13   7    3.97    3.56
   7 -13  -7    5.65    4.88
  -7 -13   7    1.95    4.25
  -7  13   8    7.26    5.44
   7 -13  -8    3.84    5.74
  -7 -13   8   10.24    5.70
  -7  13   9    1.10    4.11
   7 -13  -9    0.48    5.36
  -7 -13   9    4.25    4.54
  -7  13  10    1.19    3.72
   7 -13 -10    4.18    6.79
  -7 -13  10    6.66    5.23
  -7  13  11   -1.30    4.95
   7 -13 -11    7.23    6.01
  -7  13  12   -1.73    5.50
   7 -13 -12   -2.31    4.49
  -7  13  13    2.84    4.14
   7 -13 -13    2.79    5.01
  -7  13  14   14.04    7.31
   7 -13 -14    8.32    6.21
  -7  13  15    3.13    4.81
   7 -13 -15    2.90    6.55
  -7  13  16    5.29    5.61
   7 -13 -16    0.32    6.10
  -7  13  17    3.53    4.88
   7 -13 -17   -0.78    6.52
  -7  13  18   -1.87    6.13
   7 -13 -18    0.48    3.70
  -7  13  19    1.63    5.61
   7 -13 -19   -2.24    4.65
  -7  13  20   -2.78    6.37
   7 -13 -20    0.76    5.01
  -7  13  21   -2.15    4.57
   7 -13 -21   -0.07    5.78
  -7  13  22    2.85    4.91
   7 -13 -22    3.25    6.52
  -7  13  23   -0.36    4.53
   7 -13 -23    2.49    5.82
  -7  13  24   -0.46    4.87
   7 -14  -1    0.58    4.23
  -7 -14   1    6.73    4.43
   7 -14  -2   10.17    5.88
  -7 -14   2    6.49    4.09
   7 -14  -3   -1.18    4.99
  -7 -14   3    1.21    3.12
   7 -14  -4   -2.17    4.62
  -7 -14   4    0.14    3.19
   7 -14  -5    1.09    4.09
  -7 -14   5    1.32    4.32
   7 -14  -6   15.56    7.10
  -7 -14   6   10.28    5.86
  -7  14   7   18.37    7.47
   7 -14  -7    0.91    3.95
  -7 -14   7   16.63    6.65
  -7  14   8    3.96    5.04
   7 -14  -8    4.89    5.91
  -7  14   9   -0.03    3.60
   7 -14  -9   -0.03    4.62
  -7  14  10    5.10    5.51
   7 -14 -10    0.34    2.67
  -7  14  11    1.92    4.62
   7 -14 -11    3.29    5.95
  -7  14  12    2.19    5.54
   7 -14 -12    5.18    6.31
  -7  14  13   -0.60    4.94
   7 -14 -13   -2.05    5.84
  -7  14  14   -2.24    5.17
   7 -14 -14   -1.49    5.88
  -7  14  15   -0.65    4.28
   7 -14 -15    1.80    4.70
  -7  14  16    4.37    5.52
   7 -14 -16   -1.91    5.56
  -7  14  17    1.59    5.55
   7 -14 -17    4.83    5.63
  -7  14  18   -2.71    6.24
   7 -14 -18   -0.97    5.34
  -7  14  19    8.24    6.25
   7 -14 -19    0.06    4.85
  -7  14  20    1.52    5.53
   7 -14 -20   -1.49    6.61
  -7  14  21    1.18    5.42
   7 -14 -21   -1.63    4.32
  -7  14  22    8.06    6.93
   7 -14 -22    1.45    6.68
   7 -15  -1    3.71    5.06
  -7 -15   1   -1.52    3.73
   7 -15  -2   -2.45    5.04
  -7 -15   2   -1.11    4.00
   7 -15  -3   -2.63    5.23
  -7 -15   3   11.67    5.10
   7 -15  -4   -1.47    4.24
  -7 -15   4    3.36    4.28
   7 -15  -5    1.00    5.86
   7 -15  -6    0.43    5.20
   7 -15  -7    2.47    4.62
   7 -15  -8    3.77    6.20
   7 -15  -9    3.61    4.98
  -7  15  10    0.23    3.41
   7 -15 -10    0.11    4.65
  -7  15  11    6.47    5.57
   7 -15 -11    4.51    6.10
  -7  15  12   -1.84    4.24
   7 -15 -12   -3.23    6.06
  -7  15  13    2.43    5.94
   7 -15 -13   -3.60    6.53
  -7  15  14    1.54    4.45
   7 -15 -14   -3.05    7.07
  -7  15  15    4.91    5.58
   7 -15 -15    9.81    7.95
  -7  15  16    2.42    4.39
   7 -15 -16   -0.29    6.20
  -7  15  17    0.87    5.10
   7 -15 -17   -0.11    6.75
  -7  15  18    0.53    4.71
   7 -15 -18   -1.84    6.08
  -7  15  19    1.77    5.63
   7 -15 -19    2.12    4.40
   7 -15 -20   -1.05    5.45
   7 -15 -21   -1.06    6.21
   7 -15 -22    0.31    6.22
   7 -16  -1   -1.27    4.63
  -7 -16   1    4.38    3.56
   7 -16  -2    0.05    3.61
   7 -16  -3    2.25    4.93
   7 -16  -4    1.47    3.43
   7 -16  -5    0.38    4.71
   7 -16  -6    2.97    5.29
   7 -16  -7   -0.39    4.69
   7 -16  -8   -0.17    5.08
   7 -16  -9   -0.50    5.43
   7 -16 -10    4.73    5.24
   7 -16 -11    0.66    5.19
  -7  16  13   -1.43    4.25
  -7  16  14   -0.18    5.54
  -7  16  15   -0.35    5.62
  -7  16  16    0.52    3.41
  -7  16  17    3.19    5.21
  -6   0   1   -0.89    4.31
  -6   0   1    0.39    2.94
   6   0  -1   -1.53    2.87
   6   0  -1    2.28    3.01
  -6   0   2  259.58   34.46
  -6   0   2  353.05   33.45
   6   0  -2  321.76   33.79
   6   0  -2  284.23   32.46
  -6   0   3   -1.60    3.95
  -6   0   3   -0.27    2.55
   6   0  -3   -1.31    2.73
   6   0  -3   -0.12    2.88
  -6   0   4   18.22    6.66
  -6   0   4   38.32    6.71
   6   0  -4   28.12    6.80
   6   0  -4   32.45    6.27
  -6   0   5   -3.31    5.10
  -6   0   5   -0.76    2.48
   6   0  -5    0.28    3.55
   6   0  -5   -0.56    2.68
  -6   0   6 1233.24  121.74
  -6   0   6 1154.42  117.33
   6   0  -6 1199.03  119.48
   6   0  -6 1248.65  118.02
  -6   0   7   -1.94    6.33
  -6   0   7   -0.26    2.66
   6   0  -7   -1.01    3.73
   6   0  -7    0.15    2.50
  -6   0   8   20.70    7.36
  -6   0   8   19.19    5.03
   6   0  -8   27.99    6.96
   6   0  -8   23.04    5.77
  -6   0   9   -1.91    4.32
  -6   0   9    0.28    2.56
   6   0  -9   -1.76    3.84
   6   0  -9    1.03    2.53
  -6   0  10  215.49   28.89
  -6   0  10  252.05   25.57
   6   0 -10  194.08   26.78
   6   0 -10  215.76   25.76
  -6   0  11    0.04    4.16
  -6   0  11    0.11    2.14
   6   0 -11   -0.28    2.86
  -6   0  12  291.55   32.35
  -6   0  12  235.13   26.13
   6   0 -12  199.60   26.41
  -6   0  13   -0.96    4.48
  -6   0  13    0.27    1.94
   6   0 -13   -0.35    2.90
  -6   0  14   95.76   16.30
  -6   0  14   75.01   11.68
   6   0 -14   82.33   12.75
  -6   0  15   -1.50    4.65
  -6   0  15   -0.54    2.45
   6   0 -15   -0.70    2.87
  -6   0  16  239.44   27.66
  -6   0  16  171.80   21.43
   6   0 -16  151.58   21.76
  -6   0  17   -0.77    4.49
  -6   0  17   -1.20    3.29
   6   0 -17   -0.78    3.72
  -6   0  18  135.06   16.66
   6   0 -18   92.86   15.77
  -6   0  19   -0.95    3.52
   6   0 -19    0.14    4.02
  -6   0  20    0.93    3.56
   6   0 -20    4.44    4.29
  -6   0  22   94.14   17.20
  -6   0  23   -3.42    5.21
  -6   0  24   -0.44    4.21
  -6   0  25    1.45    4.41
  -6   0  26   39.20   10.73
  -6   0  27   -1.51    6.02
  -6   0  28   23.63    8.95
  -6   0  29   -3.10    5.21
  -6   0  30   25.62    9.91
  -6   0  31    0.04    4.72
  -6   0  32   78.57   15.83
  -6   0  33   -1.93    4.96
  -6   0  34   -0.86    4.99
  -6   0  35    2.35    5.01
  -6   0  36    3.93    6.26
  -6   0  37   -1.78    4.81
  -6   1   1    6.19    4.87
  -6   1   1    7.58    3.28
   6  -1  -1    6.46    3.73
   6  -1  -1    2.47    3.26
   6   1  -1    2.45    2.78
   6   1  -1    4.58    4.02
  -6  -1   1    6.63    4.96
  -6  -1   1    5.15    3.45
  -6   1   2  591.85   59.07
  -6   1   2  595.93   55.48
   6  -1  -2  552.50   56.57
   6  -1  -2  485.75   54.75
   6   1  -2  587.35   55.92
   6   1  -2  530.50   55.40
  -6  -1   2  558.37   57.92
  -6  -1   2  495.31   55.33
  -6   1   3   24.54    7.19
  -6   1   3   27.30    6.05
   6  -1  -3   24.43    6.29
   6  -1  -3   19.41    5.21
   6   1  -3   34.53    7.04
   6   1  -3   29.86    6.26
  -6  -1   3   21.68    6.70
  -6  -1   3   25.69    5.97
  -6   1   4  800.67   76.07
  -6   1   4  730.39   71.24
   6  -1  -4  712.71   73.22
   6  -1  -4  651.79   71.09
   6   1  -4  724.15   72.36
   6   1  -4  674.59   71.27
  -6  -1   4  748.28   74.77
  -6  -1   4  740.81   71.77
  -6   1   5   89.56   15.54
  -6   1   5   85.20   12.47
   6  -1  -5  121.69   15.53
   6  -1  -5   88.40   13.10
   6   1  -5  107.97   14.29
   6   1  -5   97.96   13.14
  -6  -1   5   99.35   15.60
  -6  -1   5  109.76   13.62
  -6   1   6  116.69   16.26
  -6   1   6   79.88   11.02
   6  -1  -6   88.08   13.42
   6  -1  -6   93.26   12.15
   6   1  -6   95.32   13.08
   6   1  -6   56.24   10.39
  -6  -1   6   81.37   14.14
  -6  -1   6   75.02   11.15
  -6   1   7  189.89   26.86
  -6   1   7  200.43   23.30
   6  -1  -7  193.21   25.64
   6  -1  -7  222.03   24.61
   6   1  -7  212.14   25.19
   6   1  -7  189.17   23.50
  -6  -1   7  281.62   28.99
  -6  -1   7  214.60   23.87
  -6   1   8  633.46   69.03
  -6   1   8  681.64   64.77
   6  -1  -8  672.06   67.78
   6  -1  -8  679.50   65.79
   6   1  -8  561.03   65.76
   6   1  -8  687.03   65.42
  -6  -1   8  544.62   67.47
  -6  -1   8  640.64   64.73
  -6   1   9    9.48    4.96
  -6   1   9    9.86    3.34
   6  -1  -9    3.89    4.46
   6  -1  -9    6.27    3.65
   6   1  -9    2.24    3.66
   6   1  -9   11.77    4.18
  -6  -1   9   11.19    5.75
  -6  -1   9    5.10    3.17
  -6   1  10  115.20   17.32
  -6   1  10   64.02   11.55
   6  -1 -10   88.15   14.65
   6  -1 -10   74.77   12.50
   6   1 -10   98.18   14.40
   6   1 -10   93.71   13.04
  -6  -1  10  126.27   17.98
  -6  -1  10  115.89   13.34
  -6   1  11   16.74    8.20
  -6   1  11   15.45    4.76
   6  -1 -11   10.59    4.22
   6   1 -11   12.57    5.90
   6   1 -11   18.13    5.18
  -6  -1  11   15.35    6.99
  -6  -1  11   16.09    4.68
  -6   1  12  333.01   37.24
  -6   1  12  314.61   31.85
   6  -1 -12  253.16   31.83
   6   1 -12  263.17   31.64
  -6  -1  12  317.99   36.43
  -6  -1  12  274.57   31.09
  -6   1  13   51.33   11.85
  -6   1  13   39.99    7.99
   6  -1 -13   51.06    9.30
   6   1 -13   60.09    9.57
  -6  -1  13   36.52   10.66
  -6  -1  13   44.35    8.37
  -6   1  14  143.70   22.09
  -6   1  14  170.08   18.98
   6  -1 -14  133.59   18.79
   6   1 -14  131.30   18.45
  -6  -1  14  134.20   21.27
  -6  -1  14  147.47   18.12
  -6   1  15    7.30    6.72
  -6   1  15   12.24    4.79
   6  -1 -15   17.50    5.54
   6   1 -15    4.05    3.82
  -6  -1  15    2.42    4.97
  -6  -1  15    2.24    2.84
  -6   1  16    0.72    4.32
  -6   1  16    2.84    3.16
   6  -1 -16    7.40    4.77
   6   1 -16    1.68    3.76
  -6  -1  16    5.82    4.77
  -6  -1  16    9.88    4.32
  -6   1  17   15.69    5.29
   6  -1 -17    9.08    5.16
   6   1 -17   13.31    4.59
  -6  -1  17    6.22    6.10
  -6  -1  17   12.52    4.98
  -6   1  18  207.93   24.78
   6  -1 -18  177.11   24.99
   6   1 -18  222.75   25.82
  -6  -1  18  248.60   30.15
  -6  -1  18  182.60   23.86
  -6   1  19   42.45    8.18
   6  -1 -19   25.18    7.43
   6   1 -19   16.63    6.03
  -6  -1  19   30.26    7.17
  -6   1  20   -1.06    3.73
   6  -1 -20   -3.26    4.14
  -6   1  21    2.94    4.49
   6  -1 -21    0.95    4.37
  -6   1  22   21.53    7.92
  -6   1  23    4.63    7.01
  -6  -1  23    9.68    7.50
  -6   1  24   23.35    8.12
  -6  -1  24   23.96    8.16
  -6   1  25   -0.91    4.52
  -6  -1  25    2.86    5.65
  -6   1  26   13.19    7.44
  -6  -1  26   -0.94    4.05
  -6   1  27   -2.90    5.84
  -6  -1  27    0.42    4.94
  -6   1  28   70.98   14.54
  -6  -1  28   51.51   12.70
  -6   1  29    6.33    5.56
  -6  -1  29    0.85    4.13
  -6   1  30   24.85    8.64
  -6  -1  30   20.75    9.31
  -6   1  31   -0.48    5.48
  -6  -1  31   -2.10    5.52
  -6   1  32    0.53    5.00
  -6  -1  32    3.05    5.94
  -6   1  33   -0.97    4.77
  -6  -1  33    7.50    6.68
  -6   1  34   18.55    8.81
  -6  -1  34   21.40    8.42
  -6   1  35    0.68    5.81
  -6  -1  35   -0.81    5.48
  -6   1  36    1.60    6.18
  -6  -1  36    1.81    4.39
  -6   1  37   -1.86    5.88
  -6   1  38   -0.36    5.58
  -6   1  39   -2.07    5.68
  -6   2   1    7.02    4.97
  -6   2   1    2.88    2.86
   6  -2  -1    1.51    3.80
   6  -2  -1    7.27    3.16
   6   2  -1    1.99    3.26
   6   2  -1    2.89    3.44
  -6  -2   1    5.55    4.51
  -6  -2   1    3.18    3.17
  -6   2   2    9.16    6.03
  -6   2   2   10.20    3.29
   6  -2  -2   13.02    4.68
   6  -2  -2    5.74    3.54
   6   2  -2    8.73    3.67
   6   2  -2    6.43    3.76
  -6  -2   2   15.40    5.30
  -6  -2   2    7.07    3.81
  -6   2   3   10.11    5.65
  -6   2   3    0.91    2.50
   6  -2  -3    3.40    4.49
   6  -2  -3    0.61    3.07
   6   2  -3    6.17    3.33
   6   2  -3    5.95    3.35
  -6  -2   3    5.33    3.85
  -6  -2   3    0.71    4.06
  -6   2   4   42.74   11.37
  -6   2   4   54.74    9.55
   6  -2  -4   80.72   12.73
   6  -2  -4   95.44   11.71
   6   2  -4   78.77   11.14
   6   2  -4   84.56   11.24
  -6  -2   4   95.42   13.83
  -6  -2   4   85.02   11.41
  -6   2   5   10.75    7.32
  -6   2   5   10.80    4.06
   6  -2  -5   19.27    6.78
   6  -2  -5   18.26    4.86
   6   2  -5   14.56    5.01
   6   2  -5   11.13    3.81
  -6  -2   5   13.88    5.80
  -6  -2   5   15.36    4.85
  -6   2   6  296.65   35.40
  -6   2   6  281.33   30.80
   6  -2  -6  308.41   34.12
   6  -2  -6  303.24   32.08
   6   2  -6  283.55   31.93
   6   2  -6  268.60   31.11
  -6  -2   6  313.35   34.60
  -6  -2   6  276.17   31.38
  -6   2   7   49.29   11.08
  -6   2   7   41.50    7.49
   6  -2  -7   65.10   11.05
   6  -2  -7   47.96    8.63
   6   2  -7   50.66    8.69
   6   2  -7   46.11    8.03
  -6  -2   7   49.20   10.54
  -6  -2   7   42.41    7.98
  -6   2   8   10.66    6.38
  -6   2   8    3.13    3.08
   6  -2  -8    5.44    4.66
   6  -2  -8    5.90    3.90
   6   2  -8   12.98    5.09
   6   2  -8    4.35    2.99
  -6  -2   8    9.33    5.82
  -6  -2   8    8.29    3.38
  -6   2   9   -0.58    4.83
  -6   2   9    1.77    2.48
   6  -2  -9   -0.51    3.28
   6  -2  -9   -1.01    3.58
   6   2  -9   -0.59    3.24
   6   2  -9   -1.19    2.65
  -6  -2   9   -0.63    3.82
  -6  -2   9   -0.52    3.00
  -6   2  10  252.55   33.13
  -6   2  10  263.87   28.81
   6  -2 -10  273.01   30.07
   6   2 -10  256.93   30.19
   6   2 -10  268.71   29.39
  -6  -2  10  231.94   31.89
  -6  -2  10  257.95   28.86
  -6   2  11  196.22   29.39
  -6   2  11  228.59   26.07
   6  -2 -11  244.39   27.39
   6   2 -11  246.45   27.90
   6   2 -11  212.55   26.02
  -6  -2  11  215.80   29.22
  -6  -2  11  242.92   26.16
  -6   2  12   86.21   15.49
  -6   2  12   72.61   11.58
   6  -2 -12   76.17   12.37
   6   2 -12   88.56   12.36
  -6  -2  12   82.50   15.23
  -6  -2  12   82.87   11.69
  -6   2  13   19.65    7.76
  -6   2  13    6.65    3.75
   6  -2 -13    7.36    4.46
   6   2 -13    5.44    3.78
  -6  -2  13    7.64    5.55
  -6  -2  13    8.83    3.77
  -6   2  14   77.82   16.26
  -6   2  14   93.15   14.03
   6  -2 -14  104.30   15.44
   6   2 -14  112.37   14.89
  -6  -2  14   91.69   16.95
  -6  -2  14  121.11   14.51
  -6   2  15   25.62    9.40
  -6   2  15   31.00    6.91
   6  -2 -15   25.62    6.83
   6   2 -15   35.62    7.54
  -6  -2  15   27.28    9.31
  -6  -2  15   31.05    6.54
  -6   2  16   66.78   10.57
   6  -2 -16   43.31   10.29
   6   2 -16   54.51   10.27
  -6  -2  16   67.98   13.94
  -6  -2  16   70.93   10.48
  -6   2  17   14.87    5.28
   6  -2 -17   20.36    7.15
   6   2 -17   16.46    5.51
  -6  -2  17   19.74    8.05
  -6  -2  17   16.99    5.11
  -6   2  18   19.05    5.50
   6  -2 -18   15.17    5.54
   6   2 -18    4.29    4.16
  -6  -2  18   16.07    7.97
  -6  -2  18    8.28    3.63
  -6   2  19   13.54    7.27
  -6   2  19   12.15    5.45
   6  -2 -19   19.72    6.48
  -6  -2  19   12.28    6.50
  -6   2  20  145.48   21.25
  -6   2  20  104.00   16.17
   6  -2 -20  113.05   18.00
  -6   2  21    1.35    5.09
  -6   2  21    4.82    4.04
   6  -2 -21    0.73    4.26
  -6   2  22   20.44    7.55
  -6   2  23   -1.10    4.40
  -6   2  24    9.13    5.52
  -6  -2  24    0.32    3.95
  -6   2  25   16.82    7.75
  -6  -2  25   19.97    7.93
  -6   2  26   32.84   10.69
  -6  -2  26   44.69   11.43
  -6   2  27    1.01    4.17
  -6  -2  27    0.00    6.05
  -6   2  28   13.18    7.79
  -6  -2  28   16.13    7.80
  -6   2  29    2.13    5.13
  -6  -2  29   -1.66    5.07
  -6   2  30    5.04    6.39
  -6  -2  30   12.15    7.05
  -6   2  31    2.36    6.15
  -6  -2  31   -1.09    5.27
  -6   2  32   22.23    9.46
  -6  -2  32    9.82    6.81
  -6   2  33   14.68    7.22
  -6  -2  33    0.65    4.37
  -6   2  34   -2.71    5.55
  -6  -2  34    0.37    5.50
  -6   2  35   -2.30    5.42
  -6   2  36    7.92    7.25
  -6   2  37   -0.48    5.23
  -6   2  38   -0.01    5.19
  -6   2  39   -1.02    5.54
  -6   2  40    2.59    4.94
  -6   2  41   -0.01    5.08
  -6   3   1    1.29    4.15
  -6   3   1    2.76    2.93
   6  -3  -1    5.16    3.79
   6  -3  -1    3.37    3.23
   6   3  -1    2.09    3.16
   6   3  -1    4.68    3.77
  -6  -3   1    1.62    2.49
  -6  -3   1    5.20    3.47
  -6   3   2  138.04   19.16
  -6   3   2  112.22   14.84
   6  -3  -2  138.12   17.94
   6  -3  -2  157.46   16.51
   6   3  -2  100.95   14.74
   6   3  -2  121.67   16.32
  -6  -3   2  129.68   17.20
  -6  -3   2  143.19   17.13
  -6   3   3  155.36   20.78
  -6   3   3  128.82   16.01
   6  -3  -3  128.15   18.16
   6  -3  -3  158.83   17.42
   6   3  -3  125.59   16.01
   6   3  -3  110.82   16.41
  -6  -3   3  143.03   18.51
  -6  -3   3  150.28   17.81
  -6   3   4   25.85    8.25
  -6   3   4   43.32    6.69
   6  -3  -4   29.14    7.57
   6  -3  -4   27.77    6.41
   6   3  -4   24.83    5.55
   6   3  -4   37.57    6.90
  -6  -3   4   24.58    7.19
  -6  -3   4   48.13    7.87
  -6   3   5    6.23    4.67
  -6   3   5    7.63    3.46
   6  -3  -5   15.26    5.95
   6  -3  -5   11.87    4.39
   6   3  -5    9.57    3.78
   6   3  -5    3.89    3.78
  -6  -3   5    3.51    4.25
  -6  -3   5   11.56    4.65
  -6   3   6   18.88    6.91
  -6   3   6   12.00    4.02
   6  -3  -6   11.09    5.24
   6  -3  -6   17.89    5.04
   6   3  -6    9.45    3.96
   6   3  -6   23.56    5.09
  -6  -3   6   13.26    5.93
  -6  -3   6   13.79    4.83
  -6   3   7   24.35    8.22
  -6   3   7   19.18    4.58
   6  -3  -7   19.85    6.46
   6  -3  -7   16.57    5.20
   6   3  -7   13.92    4.81
   6   3  -7   19.65    5.26
  -6  -3   7   20.76    6.83
  -6  -3   7   23.79    5.67
  -6   3   8  339.34   40.45
  -6   3   8  295.63   35.18
   6  -3  -8  350.47   39.38
   6  -3  -8  291.34   36.19
   6   3  -8  406.79   37.44
   6   3  -8  360.17   36.26
  -6  -3   8  352.19   39.44
  -6  -3   8  326.37   36.06
  -6   3   9   70.85   14.20
  -6   3   9   68.21   10.22
   6  -3  -9   65.09   10.87
   6   3  -9   71.76   11.10
   6   3  -9   68.19   10.29
  -6  -3   9   49.95   11.34
  -6  -3   9   72.21   10.63
  -6   3  10   43.03   10.17
  -6   3  10   28.90    5.83
   6  -3 -10   24.02    6.66
   6   3 -10   21.56    5.93
   6   3 -10   25.62    5.88
  -6  -3  10   13.17    6.13
  -6  -3  10   20.25    5.50
  -6   3  11   13.13    5.79
  -6   3  11    3.90    2.90
   6  -3 -11    1.56    3.92
   6   3 -11   11.69    4.42
   6   3 -11    6.51    3.48
  -6  -3  11   12.76    6.08
  -6  -3  11    8.94    3.80
  -6   3  12   50.85   11.94
  -6   3  12   76.62   10.40
   6  -3 -12   75.93   11.60
   6   3 -12   52.51    9.47
  -6  -3  12   39.60   11.06
  -6  -3  12   50.10    9.02
  -6   3  13  126.00   19.07
  -6   3  13  110.03   15.31
   6  -3 -13   99.46   15.59
   6   3 -13  117.70   15.53
  -6  -3  13  144.67   19.66
  -6  -3  13   98.17   14.50
  -6   3  14  129.57   20.57
  -6   3  14  142.57   18.16
   6  -3 -14  113.43   18.18
   6   3 -14  162.57   18.63
  -6  -3  14  171.20   22.60
  -6  -3  14  125.16   17.11
  -6   3  15   10.29    4.82
   6  -3 -15   21.47    6.79
   6   3 -15   14.62    5.30
  -6  -3  15   14.84    6.61
  -6  -3  15   21.02    5.64
  -6   3  16   16.01    5.57
   6  -3 -16   14.15    5.44
   6   3 -16   26.23    6.49
  -6  -3  16   11.03    6.37
  -6  -3  16   16.60    4.97
  -6   3  17   80.73   12.19
   6  -3 -17   66.37   12.53
   6   3 -17   58.27   10.78
  -6  -3  17   48.56   12.67
  -6  -3  17   67.74   10.44
  -6   3  18  126.44   19.46
  -6   3  18  111.74   15.95
   6  -3 -18  100.45   16.93
  -6  -3  18  104.18   18.50
  -6   3  19   57.89   12.15
  -6   3  19   18.12    6.22
   6  -3 -19   45.28    9.41
  -6  -3  19   15.93    8.02
  -6   3  20    3.32    4.59
  -6   3  20    2.70    4.11
   6  -3 -20    2.33    4.94
  -6  -3  20    5.10    5.35
  -6   3  21    0.38    5.06
  -6   3  21   -0.76    3.26
   6  -3 -21   -0.33    3.91
  -6   3  22   34.43   10.00
   6  -3 -22   28.14    9.10
  -6   3  23    6.36    6.37
  -6   3  24   46.84   11.90
  -6   3  25    1.42    4.24
  -6  -3  25    2.17    5.15
  -6   3  26   -2.28    4.70
  -6  -3  26    3.28    5.85
  -6  -3  27    1.21    4.35
  -6   3  28    7.77    7.03
  -6  -3  28   24.54    8.67
  -6   3  29    3.66    6.13
  -6  -3  29    6.33    6.74
  -6   3  30    9.94    7.30
  -6   3  31    3.54    5.21
  -6  -3  31    0.22    4.31
  -6   3  32    5.67    5.91
  -6  -3  32    5.61    5.23
  -6   3  33    6.21    5.23
  -6   3  34   12.24    7.20
  -6   3  35   -2.31    6.11
  -6   3  36    3.57    5.25
  -6   3  37   -3.76    7.13
  -6   3  38    0.23    4.81
  -6   3  39   -0.81    5.18
  -6   3  40   -2.82    5.00
  -6   3  41   -0.02    4.54
  -6   4   1  168.14   22.70
  -6   4   1  166.58   18.73
   6  -4  -1  157.11   20.93
   6  -4  -1  166.30   19.45
   6   4  -1  154.01   18.66
   6   4  -1  165.72   20.44
  -6  -4   1  185.53   21.06
  -6  -4   1  147.82   20.56
  -6   4   2    6.64    5.43
  -6   4   2   13.37    3.80
   6  -4  -2   12.64    5.43
   6  -4  -2   11.55    4.38
   6   4  -2    6.59    3.08
   6   4  -2    5.34    3.77
  -6  -4   2    7.43    4.05
  -6  -4   2   16.28    5.86
  -6   4   3    6.20    5.39
  -6   4   3    5.83    3.04
   6  -4  -3   -0.70    3.55
   6  -4  -3    0.64    2.40
   6   4  -3    1.54    2.21
   6   4  -3   10.42    4.16
  -6  -4   3    4.96    3.77
  -6  -4   3    6.57    4.18
  -6   4   4   15.30    6.72
  -6   4   4    9.83    3.43
   6  -4  -4    8.72    4.94
   6  -4  -4   13.30    4.13
   6   4  -4   14.80    4.05
   6   4  -4   11.87    4.35
  -6  -4   4   15.01    5.60
  -6  -4   4   20.74    5.76
  -6   4   5  231.83   29.05
  -6   4   5  203.11   24.07
   6  -4  -5  235.41   27.92
   6  -4  -5  177.32   24.54
   6   4  -5  235.73   24.61
   6   4  -5  237.05   25.55
  -6  -4   5  230.94   27.04
  -6  -4   5  228.39   26.09
  -6   4   6  204.45   28.65
  -6   4   6  220.92   25.01
   6  -4  -6  252.89   29.30
   6  -4  -6  212.95   26.05
   6   4  -6  250.67   25.59
   6   4  -6  185.65   24.99
  -6  -4   6  260.46   28.52
  -6  -4   6  254.74   27.03
  -6   4   7   96.06   15.02
  -6   4   7   61.76    9.87
   6  -4  -7   75.31   11.48
   6   4  -7   90.50   11.02
   6   4  -7   52.99    9.88
  -6  -4   7   60.20   11.57
  -6  -4   7   76.77   11.54
  -6   4   8   -0.15    4.89
  -6   4   8    3.53    3.34
   6  -4  -8    4.98    3.49
   6   4  -8    7.06    3.22
   6   4  -8    1.81    2.51
  -6  -4   8    4.19    4.31
  -6  -4   8    5.79    3.55
  -6   4   9   49.70   11.67
  -6   4   9   69.88    9.51
   6  -4  -9   53.49    9.45
   6   4  -9   50.07    8.58
   6   4  -9   47.96    8.40
  -6  -4   9   32.45    9.32
  -6  -4   9   43.37    8.46
  -6   4  10   50.31   10.75
  -6   4  10   38.73    7.32
   6  -4 -10   33.79    7.62
   6   4 -10   13.60    5.11
   6   4 -10   28.90    6.07
  -6  -4  10   29.53    8.28
  -6  -4  10   32.37    6.60
  -6   4  11  146.97   20.56
  -6   4  11  134.03   16.63
   6  -4 -11  118.44   17.31
   6   4 -11   96.99   15.44
  -6  -4  11  157.19   20.35
  -6  -4  11  134.53   16.84
  -6   4  12  104.44   17.57
  -6   4  12   85.35   13.87
   6  -4 -12  122.30   16.48
   6   4 -12  113.49   14.68
  -6  -4  12  109.24   17.44
  -6  -4  12  105.73   14.50
  -6   4  13   43.65    7.91
   6  -4 -13   29.11    7.53
   6   4 -13   27.71    6.78
  -6  -4  13   37.15    9.80
  -6  -4  13   32.20    7.03
  -6   4  14    2.24    3.00
   6  -4 -14    1.50    4.54
   6   4 -14   -1.28    2.64
  -6  -4  14    1.02    4.12
  -6  -4  14    0.31    3.14
  -6   4  15  111.09   14.66
   6  -4 -15   90.59   15.17
   6   4 -15   71.32   12.88
  -6  -4  15  104.81   17.25
  -6  -4  15  106.84   13.88
  -6   4  16  145.73   18.72
   6  -4 -16  160.45   20.88
   6   4 -16  142.09   18.29
  -6  -4  16  109.82   20.26
  -6  -4  16  135.82   17.80
  -6   4  17   19.50    8.13
   6  -4 -17   10.00    5.99
  -6  -4  17   16.86    6.85
  -6   4  18   88.70   14.84
   6  -4 -18   45.21   10.92
  -6  -4  18   50.63   12.19
  -6   4  19   75.71   15.28
   6  -4 -19   77.34   14.10
  -6  -4  19   72.08   14.90
  -6   4  20   89.19   16.31
   6  -4 -20   67.96   14.20
  -6  -4  20   88.30   16.32
  -6   4  21    9.67    6.56
   6  -4 -21    5.43    5.80
  -6   4  22    6.36    6.19
   6  -4 -22    4.34    4.35
  -6   4  23    0.15    3.90
  -6   4  24   -1.82    5.24
  -6   4  25   10.10    6.36
  -6   4  26    7.06    6.98
  -6  -4  26   12.74    6.87
  -6   4  27   22.04    8.26
  -6  -4  27   18.70    7.91
  -6   4  28   34.91   10.10
  -6  -4  28   11.99    6.63
  -6   4  29    2.91    4.98
  -6  -4  29    3.62    5.64
  -6   4  30   13.27    6.52
  -6  -4  30    8.04    5.74
  -6   4  31   -0.67    6.03
  -6   4  32   23.81    9.14
  -6   4  33   -1.57    5.78
  -6   4  34   -1.45    4.94
  -6   4  35    8.58    7.14
  -6   4  36    0.91    6.52
  -6   4  37    8.64    7.99
  -6   4  38   -1.04    4.92
  -6   4  39    2.67    6.30
  -6   5   1   17.11    6.71
   6  -5  -1   24.83    6.49
   6  -5  -1   23.75    5.25
   6   5  -1   14.51    5.43
   6   5  -1   12.80    5.90
  -6  -5   1   13.15    4.96
  -6  -5   1   12.86    5.41
  -6   5   2   66.40   14.05
   6  -5  -2  113.65   15.69
   6  -5  -2   88.92   12.78
   6   5  -2  105.23   14.18
   6   5  -2  104.87   15.79
  -6  -5   2   92.73   13.59
  -6  -5   2   98.09   14.74
  -6   5   3   94.19   17.37
   6  -5  -3  115.91   17.54
   6  -5  -3  124.44   15.83
   6   5  -3  132.93   16.63
  -6  -5   3  120.10   16.31
  -6  -5   3  130.41   17.31
  -6   5   4  121.61   17.33
   6  -5  -4  125.98   16.81
   6  -5  -4   87.01   13.25
   6   5  -4   80.24   13.11
  -6  -5   4   83.83   13.84
  -6  -5   4  119.90   15.48
  -6   5   5   10.75    5.90
   6  -5  -5    5.00    4.94
   6  -5  -5    3.42    2.93
   6   5  -5    3.15    2.83
  -6  -5   5    3.19    4.36
  -6  -5   5   -0.64    3.33
  -6   5   6    3.14    5.04
   6  -5  -6    1.77    2.79
   6   5  -6    3.03    3.18
  -6  -5   6    7.19    4.50
  -6  -5   6    5.54    4.06
  -6   5   7   46.73   11.47
   6  -5  -7   54.41    9.92
   6   5  -7   56.32    9.51
  -6  -5   7   70.01   11.77
  -6  -5   7   73.12   11.01
  -6   5   8   45.84   10.62
   6  -5  -8   39.88    8.49
   6   5  -8   50.75    8.25
  -6  -5   8   46.93   10.03
  -6  -5   8   46.95    8.78
  -6   5   9   69.49   13.97
   6  -5  -9   71.22   12.30
   6   5  -9   85.35   11.60
  -6  -5   9   62.65   12.45
  -6  -5   9   86.69   12.48
  -6   5  10   28.60    8.49
   6  -5 -10   39.94    8.65
   6   5 -10   39.15    7.29
  -6  -5  10   47.20    9.83
  -6  -5  10   31.94    7.18
  -6   5  11    1.38    4.76
   6  -5 -11    5.45    3.80
   6   5 -11    1.88    2.93
  -6  -5  11    1.89    4.03
  -6  -5  11    4.43    4.15
   6  -5 -12    9.33    4.99
   6   5 -12    7.34    3.72
  -6  -5  12    8.27    4.87
  -6  -5  12    7.26    4.25
   6  -5 -13  238.55   26.68
   6   5 -13  186.98   23.34
  -6  -5  13  199.28   26.72
  -6  -5  13  185.08   23.45
   6  -5 -14  217.06   28.31
   6   5 -14  212.75   26.16
  -6  -5  14  218.92   29.42
  -6  -5  14  257.75   27.17
  -6   5  15    1.35    4.62
   6  -5 -15    1.48    3.54
  -6  -5  15    0.65    5.26
  -6   5  16    9.21    5.66
   6  -5 -16    6.51    4.46
  -6  -5  16   10.40    6.04
  -6   5  17    0.64    5.57
   6  -5 -17   -1.42    4.70
  -6  -5  17    0.41    4.67
  -6   5  18  104.04   17.98
   6  -5 -18  105.31   17.31
  -6  -5  18  103.64   18.15
  -6   5  19   34.93   10.28
   6  -5 -19   26.57    7.99
  -6  -5  19   15.44    8.31
  -6   5  20    7.46    5.95
   6  -5 -20   13.59    6.45
  -6  -5  20    6.90    6.11
  -6   5  21    4.73    5.09
   6  -5 -21    2.67    3.79
  -6  -5  21   -0.81    4.56
  -6   5  22    2.69    5.20
   6  -5 -22   -0.72    3.83
  -6   5  23   40.85   10.94
  -6   5  24   18.91    8.06
  -6   5  25   15.14    6.99
  -6   5  26   -1.01    4.84
  -6  -5  26    7.41    4.92
  -6   5  27    2.01    3.93
  -6  -5  27    4.85    6.11
  -6   5  28   12.09    6.44
  -6  -5  28    8.95    6.32
  -6   5  29    5.01    6.50
  -6   5  30    4.25    5.03
  -6   5  31   -2.28    5.77
  -6   5  32   -1.11    5.80
  -6   5  33    5.42    6.10
  -6   5  34    4.12    5.05
  -6   5  35   11.92    7.48
  -6   5  36    3.64    6.19
  -6   5  37   -2.33    4.36
  -6   5  38    2.16    6.15
  -6   6   1  139.61   19.38
   6  -6  -1  130.89   18.53
   6  -6  -1  132.28   16.61
   6   6  -1  110.35   16.86
  -6  -6   1  117.03   16.39
  -6  -6   1  161.39   19.69
  -6   6   2   31.61    8.22
   6  -6  -2   27.75    7.44
   6  -6  -2   24.76    5.96
   6   6  -2   38.52    7.79
  -6  -6   2   10.25    4.41
  -6  -6   2   26.27    7.27
  -6   6   3    2.11    3.72
   6  -6  -3    4.21    4.29
   6  -6  -3    1.88    2.62
   6   6  -3    3.89    3.14
  -6  -6   3    4.25    3.73
  -6  -6   3    6.09    3.85
  -6   6   4   18.50    6.83
   6  -6  -4   24.63    7.83
   6  -6  -4   25.18    6.25
   6   6  -4   16.09    5.25
  -6  -6   4   25.03    6.18
  -6  -6   4   29.99    7.59
  -6   6   5  156.90   19.92
   6  -6  -5  110.28   15.87
   6   6  -5  113.82   15.74
  -6  -6   5  116.91   16.55
  -6  -6   5  110.36   16.67
  -6   6   6   84.56   15.20
   6  -6  -6   84.91   13.47
   6   6  -6   82.07   12.74
  -6  -6   6   93.26   14.05
  -6  -6   6  101.80   14.53
  -6   6   7   62.04   12.08
   6  -6  -7   67.26   10.70
   6   6  -7   47.24    8.84
  -6  -6   7   59.59   10.59
  -6  -6   7   42.65    9.67
  -6   6   8   13.61    6.83
   6  -6  -8   10.30    5.11
   6   6  -8   14.30    4.42
  -6  -6   8   16.82    6.15
  -6  -6   8   10.29    5.03
  -6   6   9  103.93   16.94
   6  -6  -9   92.10   14.41
   6   6  -9   77.71   12.24
  -6  -6   9   81.04   14.23
  -6  -6   9  115.95   14.95
  -6   6  10   74.86   13.67
   6  -6 -10   54.22   11.16
   6   6 -10   63.77   10.36
  -6  -6  10   72.05   12.88
  -6  -6  10   77.56   11.76
   6  -6 -11   51.05   11.18
   6   6 -11   74.53   10.58
  -6  -6  11   55.98   12.10
  -6  -6  11   74.46   11.47
   6  -6 -12   60.36   11.79
   6   6 -12   58.93    9.61
  -6  -6  12   72.45   12.85
  -6  -6  12   47.55    9.94
   6  -6 -13    0.45    4.74
  -6  -6  13    5.63    4.22
  -6   6  14   -1.18    4.57
   6  -6 -14   -0.35    3.05
  -6  -6  14    0.40    3.87
  -6   6  15   48.63   11.13
   6  -6 -15   54.81   11.51
  -6  -6  15   43.62   10.81
  -6   6  16   11.74    6.56
   6  -6 -16   13.91    6.46
  -6  -6  16    6.14    5.60
  -6   6  17   21.37    7.79
   6  -6 -17    6.56    5.02
  -6  -6  17    7.20    6.51
  -6   6  18   50.58   11.97
   6  -6 -18   50.45   11.26
  -6  -6  18   48.87   11.54
  -6   6  19    4.39    5.89
   6  -6 -19   25.83    8.45
  -6  -6  19    7.87    6.61
  -6   6  20    2.32    4.87
   6  -6 -20    2.09    5.47
  -6  -6  20    4.29    6.23
  -6   6  21   13.54    7.86
   6  -6 -21   14.31    6.53
  -6  -6  21   32.35    9.56
  -6   6  22   19.46    8.23
   6  -6 -22    5.43    6.64
  -6   6  23    2.67    6.12
   6  -6 -23   14.36    7.13
  -6   6  24   -2.73    7.07
  -6   6  25    9.66    6.63
  -6   6  26   14.48    6.88
  -6   6  27   14.37    7.76
  -6   6  28    1.36    4.72
  -6   6  29   -1.63    5.16
  -6   6  30    1.54    5.84
  -6   6  31    9.95    7.71
  -6   6  32    7.04    6.79
  -6   6  33    5.10    5.53
  -6   6  34   -1.61    6.23
  -6   6  35   -1.62    4.75
  -6   6  36   -1.01    4.90
  -6   6  37    2.07    7.38
  -6   7   1   14.48    6.05
   6  -7  -1   22.70    7.11
   6   7  -1   28.10    7.34
  -6  -7   1   22.66    5.95
  -6   7   2    1.99    4.58
   6  -7  -2    6.04    4.99
   6   7  -2   15.63    5.34
  -6  -7   2   11.27    4.30
  -6  -7   2   19.24    6.80
  -6   7   3  185.44   25.38
   6   7  -3  207.91   24.30
  -6  -7   3  189.37   23.37
  -6  -7   3  199.61   25.66
  -6   7   4   65.48   12.52
   6   7  -4   69.09   11.19
  -6  -7   4   66.07   10.89
  -6  -7   4   51.18   11.16
  -6   7   5   19.55    7.64
   6   7  -5   18.97    5.89
  -6  -7   5   21.66    6.40
  -6  -7   5   25.47    7.48
  -6   7   6   16.76    6.41
   6   7  -6   13.70    5.18
  -6  -7   6   17.48    5.56
  -6  -7   6   22.16    6.77
  -6   7   7   12.57    5.77
   6   7  -7   21.33    5.71
  -6  -7   7   21.68    6.46
  -6  -7   7   12.08    5.40
  -6   7   8   42.73    9.76
   6   7  -8   34.27    7.01
  -6  -7   8   25.81    7.60
  -6  -7   8   40.94    8.79
   6   7  -9  119.36   15.92
  -6  -7   9  123.03   17.88
  -6  -7   9  119.36   17.25
  -6  -7  10    0.60    3.40
  -6  -7  11   -1.28    4.80
  -6   7  12   17.91    7.74
  -6  -7  12    9.77    6.14
  -6   7  13  141.33   20.85
  -6  -7  13  119.85   19.27
  -6   7  14    6.90    6.46
  -6  -7  14    3.39    4.89
  -6   7  15   -2.09    3.86
  -6  -7  15    0.04    4.25
  -6   7  16    3.42    5.67
  -6  -7  16    1.20    5.03
  -6   7  17    0.72    3.21
  -6  -7  17    3.05    5.38
  -6   7  18    2.47    4.24
  -6  -7  18   -2.22    5.65
  -6   7  19   77.32   14.28
  -6  -7  19   28.87    9.66
  -6   7  20    0.73    5.09
  -6  -7  20   -0.82    5.32
  -6   7  21   10.64    6.26
  -6  -7  21    0.06    4.18
  -6   7  22   -0.81    5.59
  -6  -7  22    3.00    5.45
  -6   7  23   28.97    9.85
  -6   7  24   12.47    7.48
  -6   7  25    9.78    6.99
  -6   7  26   -0.86    2.67
  -6   7  27    2.59    4.89
  -6   7  28    3.01    6.27
  -6   7  29   14.85    7.87
  -6   7  30    0.19    5.95
  -6   7  31   -2.82    6.12
  -6   7  32   -0.36    4.69
  -6   7  33    1.15    5.05
  -6   7  34    4.78    4.66
  -6   7  35    3.87    6.01
  -6   8   1  113.97   16.52
   6  -8  -1  118.84   17.10
   6   8  -1   80.45   14.80
  -6   8   2    7.98    4.87
   6   8  -2    6.40    4.53
  -6   8   3    3.45    4.64
   6   8  -3   -0.04    3.34
  -6  -8   3   -0.72    3.19
  -6  -8   3   -0.72    5.17
  -6   8   4   -1.81    4.80
   6   8  -4   -1.29    3.25
  -6  -8   4   -0.63    3.00
  -6  -8   4    4.04    4.80
  -6   8   5  202.02   26.36
   6   8  -5  198.46   24.23
  -6  -8   5  175.74   23.70
  -6  -8   5  235.83   27.25
  -6   8   6    3.79    5.21
  -6  -8   6    1.68    3.12
  -6  -8   7   78.59   12.82
  -6  -8   8    3.54    4.29
  -6  -8   9  120.65   17.64
  -6  -8  10   30.19    8.02
  -6   8  11   82.15   14.95
  -6  -8  11   67.11   12.76
  -6   8  12   19.57    8.10
  -6  -8  12   25.61    7.71
  -6   8  13    1.91    3.82
  -6  -8  13    3.19    4.22
  -6   8  14    5.94    5.52
   6  -8 -14    0.53    4.47
  -6  -8  14    5.65    4.75
  -6   8  15   61.13   13.69
   6  -8 -15   66.72   13.60
  -6  -8  15   93.84   15.29
  -6   8  16    1.36    5.42
   6  -8 -16   -0.97    3.93
  -6  -8  16    2.32    5.32
  -6   8  17   36.29   10.11
   6  -8 -17   27.04    9.49
  -6  -8  17   35.16    9.68
  -6   8  18    6.25    6.28
   6  -8 -18   -1.45    5.00
  -6  -8  18   -0.99    4.69
  -6   8  19   16.33    7.61
   6  -8 -19   12.27    6.46
  -6  -8  19   17.21    7.16
  -6   8  20    4.24    4.54
   6  -8 -20    2.01    5.23
  -6  -8  20   -0.91    4.94
  -6   8  21   11.79    7.12
   6  -8 -21    9.49    7.09
  -6  -8  21   22.71    8.68
  -6   8  22    3.09    6.47
   6  -8 -22   -2.41    5.10
  -6   8  23    3.45    4.92
   6  -8 -23    0.61    5.71
  -6   8  24    1.61    5.05
  -6   8  25    7.85    6.98
  -6   8  26    3.99    6.34
  -6   8  27   23.59    8.93
  -6   8  28    1.10    5.36
  -6   8  29    4.30    4.77
  -6   8  30   -0.32    5.52
  -6   8  31   13.13    7.54
  -6   8  32   -0.93    4.67
  -6   8  33    6.70    5.84
  -6   8  34    1.45    4.60
  -6   9   1    7.40    4.65
   6  -9  -1    8.11    4.82
  -6   9   2    1.93    4.69
   6  -9  -2    6.91    4.48
  -6   9   3  138.95   21.89
   6  -9  -3  187.75   22.01
  -6   9   4   16.38    6.81
   6  -9  -4   17.30    5.97
  -6   9   5    0.67    4.22
   6  -9  -5    0.45    3.38
   6  -9  -6    6.18    4.25
   6  -9  -7    4.72    4.78
   6  -9  -8    3.97    4.46
  -6  -9   8    0.02    4.23
  -6   9   9   55.80   12.70
   6  -9  -9   69.87   12.55
  -6  -9   9   64.47   12.15
  -6   9  10    0.66    5.09
   6  -9 -10   -1.83    4.03
  -6  -9  10    5.91    4.52
  -6   9  11   -1.10    4.72
   6  -9 -11   -1.77    3.73
  -6  -9  11   -1.05    4.25
  -6   9  12    2.33    5.75
   6  -9 -12    0.71    4.16
  -6  -9  12    1.83    3.90
  -6   9  13   88.75   15.45
   6  -9 -13   50.91   12.04
  -6  -9  13   67.29   13.11
  -6   9  14    1.15    3.73
   6  -9 -14   -1.66    4.63
  -6  -9  14    2.46    4.77
  -6   9  15   12.86    6.75
   6  -9 -15   21.59    7.96
  -6  -9  15   16.89    6.69
  -6   9  16    8.15    6.29
   6  -9 -16   -0.02    4.27
  -6  -9  16   11.47    5.78
  -6   9  17   -2.37    5.31
   6  -9 -17    1.91    5.14
  -6  -9  17    2.08    5.75
  -6   9  18    6.54    4.64
   6  -9 -18   -0.51    4.23
  -6  -9  18    0.83    4.79
  -6   9  19   23.68    8.74
   6  -9 -19   18.58    7.93
  -6  -9  19   56.70   12.10
  -6   9  20   -0.93    7.05
   6  -9 -20    8.12    6.54
  -6   9  21   -1.82    4.41
   6  -9 -21   -1.36    5.72
  -6   9  22   -0.56    4.08
   6  -9 -22   -0.43    5.29
  -6   9  23   52.77   12.11
   6  -9 -23    4.04    6.02
  -6   9  24   -2.13    6.18
  -6   9  25    6.46    6.59
  -6   9  26   -1.59    5.76
  -6   9  27   -0.35    3.85
  -6   9  28    8.73    7.36
  -6   9  29   10.65    7.36
  -6   9  30   -0.01    5.35
  -6   9  31   -0.77    4.46
  -6   9  32    2.24    6.01
  -6  10   1   15.36    6.75
   6 -10  -1   20.77    6.37
  -6 -10   1   35.09    7.16
  -6  10   2   18.93    6.84
   6 -10  -2   10.32    4.91
  -6 -10   2   11.11    4.42
  -6  10   3    1.16    3.51
   6 -10  -3   -1.64    4.10
  -6 -10   3    1.87    3.35
   6 -10  -4    1.42    4.13
   6 -10  -5   23.56    7.06
   6 -10  -6    3.07    3.65
  -6  10   7   14.76    6.69
   6 -10  -7   11.74    6.09
  -6  10   8   -0.44    4.44
   6 -10  -8    0.10    3.42
  -6  10   9   -1.28    4.87
   6 -10  -9   -1.90    4.92
  -6  10  10    4.36    4.92
   6 -10 -10    0.31    3.44
  -6  10  11   90.21   15.72
   6 -10 -11   64.07   13.58
  -6  10  12    2.82    4.66
   6 -10 -12   -2.11    5.16
  -6  10  13    5.32    5.55
   6 -10 -13    9.60    6.44
  -6  10  14    1.52    4.83
   6 -10 -14    3.64    5.65
  -6  10  15   35.26    9.68
   6 -10 -15   33.75   10.23
  -6  10  16    1.81    4.98
   6 -10 -16    1.46    6.05
  -6  10  17   21.58    8.79
   6 -10 -17   26.36    9.74
  -6  10  18   -1.14    3.64
   6 -10 -18   -0.31    4.49
  -6  10  19    5.96    5.83
   6 -10 -19    2.03    5.60
  -6  10  20    1.75    4.93
   6 -10 -20    4.49    5.89
  -6  10  21   37.44   10.69
   6 -10 -21   35.35   11.10
  -6  10  22   -3.49    6.21
   6 -10 -22   -1.63    4.34
  -6  10  23   -1.23    5.34
   6 -10 -23    6.72    6.96
  -6  10  24    0.54    6.27
  -6  10  25    5.56    5.71
  -6  10  26    4.07    4.44
  -6  10  27   11.83    7.19
  -6  10  28   10.31    5.58
  -6  10  29    6.11    7.40
  -6  10  30    4.59    5.76
  -6  11   1   11.88    5.79
   6 -11  -1   16.49    5.74
  -6 -11   1    7.49    4.41
  -6  11   2    3.92    4.60
   6 -11  -2   -0.37    3.76
  -6 -11   2   -1.08    3.12
   6 -11  -3   41.07    9.06
  -6 -11   3   35.68    7.96
   6 -11  -4    2.80    4.12
  -6 -11   4    2.13    3.81
  -6  11   5    0.34    4.40
   6 -11  -5    1.93    4.03
  -6 -11   5    3.36    4.02
  -6  11   6    0.33    3.94
   6 -11  -6    2.28    4.22
  -6 -11   6    4.08    4.06
  -6  11   7    9.07    5.93
   6 -11  -7    2.75    4.01
  -6 -11   7    9.02    4.49
  -6  11   8    3.79    5.22
   6 -11  -8    4.73    5.32
  -6 -11   8   10.08    5.61
  -6  11   9   45.12   10.06
   6 -11  -9   18.53    7.50
  -6  11  10    2.93    4.23
   6 -11 -10    1.01    5.16
  -6  11  11   -1.35    4.24
   6 -11 -11    2.85    4.47
  -6  11  12    3.83    4.64
   6 -11 -12   -0.94    5.05
  -6  11  13   40.21   10.34
   6 -11 -13   31.46    9.48
  -6  11  14   -0.98    3.99
   6 -11 -14   -0.30    4.13
  -6  11  15   15.96    7.01
   6 -11 -15   11.72    6.49
  -6  11  16    2.29    5.74
   6 -11 -16    1.37    5.68
  -6  11  17   13.48    7.43
   6 -11 -17   -1.96    4.60
  -6  11  18   -0.11    3.49
   6 -11 -18   -0.47    4.64
  -6  11  19   25.48    8.99
   6 -11 -19   12.89    7.41
  -6  11  20   -0.87    4.08
   6 -11 -20   -0.30    4.59
  -6  11  21   -1.95    5.23
   6 -11 -21   -2.24    6.74
  -6  11  22   -2.69    6.22
   6 -11 -22   -2.15    6.48
  -6  11  23    8.47    7.05
   6 -11 -23    3.01    5.85
  -6  11  24   -0.14    6.03
  -6  11  25   -0.19    5.27
  -6  11  26    0.67    5.43
  -6  11  27    4.19    5.95
  -6  11  28   -1.77    5.68
  -6  11  29    5.12    6.33
   6 -12  -1   26.41    7.72
  -6 -12   1   45.96    8.60
   6 -12  -2   -2.43    4.35
  -6 -12   2    2.73    3.81
   6 -12  -3    2.30    3.70
  -6 -12   3    0.20    2.88
  -6  12   4    2.49    4.27
   6 -12  -4   -0.37    4.33
  -6 -12   4   -0.16    3.41
  -6  12   5   25.75    7.87
   6 -12  -5   22.50    7.70
  -6 -12   5   29.84    7.43
  -6  12   6    2.35    4.81
   6 -12  -6    2.59    3.57
  -6 -12   6   -0.03    3.43
  -6  12   7   13.15    6.47
   6 -12  -7    3.47    4.78
  -6 -12   7    4.55    4.31
  -6  12   8    0.64    3.68
   6 -12  -8   -2.22    4.00
  -6 -12   8   -2.69    4.57
  -6  12   9    3.50    5.07
   6 -12  -9    9.46    6.03
  -6 -12   9    7.81    5.44
  -6  12  10    6.65    5.60
   6 -12 -10    1.09    3.47
  -6 -12  10    2.79    4.11
  -6  12  11   19.67    7.94
   6 -12 -11   17.03    7.51
  -6 -12  11   23.02    7.31
  -6  12  12    1.25    5.29
   6 -12 -12   -2.22    6.23
  -6 -12  12    0.15    4.22
  -6  12  13   -1.31    5.39
   6 -12 -13   -0.44    4.67
  -6  12  14   -1.10    4.98
   6 -12 -14   -0.26    5.36
  -6  12  15   12.36    7.21
   6 -12 -15    1.36    4.82
  -6  12  16    0.74    4.22
   6 -12 -16    4.01    5.99
  -6  12  17   -0.18    4.32
   6 -12 -17    5.60    6.41
  -6  12  18   -3.08    5.74
   6 -12 -18   -1.61    6.70
  -6  12  19   -3.17    5.34
   6 -12 -19    9.26    6.99
  -6  12  20    1.54    5.33
   6 -12 -20    0.28    5.87
  -6  12  21   13.23    7.48
   6 -12 -21    9.26    6.59
  -6  12  22   -1.08    5.27
   6 -12 -22   -2.25    5.54
  -6  12  23   -0.68    5.89
   6 -12 -23    1.26    3.95
  -6  12  24   -3.91    5.55
  -6  12  25   21.09    9.20
  -6  12  26   -1.99    4.99
  -6  12  27   16.13    8.64
   6 -13  -1    1.80    4.31
  -6 -13   1    9.91    4.17
   6 -13  -2   -0.07    4.53
  -6 -13   2    4.79    4.55
  -6  13   3   35.04    8.96
   6 -13  -3   20.85    7.68
  -6 -13   3   27.97    7.17
  -6  13   4    6.50    4.88
   6 -13  -4    5.32    5.30
  -6 -13   4    4.15    4.43
  -6  13   5    4.32    4.82
   6 -13  -5    5.80    5.07
  -6 -13   5   12.59    5.08
  -6  13   6   -0.90    4.30
   6 -13  -6    2.06    5.37
  -6 -13   6    3.20    3.55
  -6  13   7    9.89    6.35
   6 -13  -7    4.68    4.62
  -6 -13   7   10.69    5.22
  -6  13   8    2.55    3.44
   6 -13  -8   10.87    6.27
  -6 -13   8   10.50    5.18
  -6  13   9   14.55    6.81
   6 -13  -9   15.36    6.65
  -6 -13   9   34.62    8.21
  -6  13  10   12.55    6.41
   6 -13 -10    0.61    4.92
  -6  13  11   -0.97    2.76
   6 -13 -11   -1.31    4.76
  -6  13  12    3.64    4.48
   6 -13 -12   -0.63    5.24
  -6  13  13   12.60    6.32
   6 -13 -13    3.76    6.10
  -6  13  14   -1.43    5.47
   6 -13 -14    3.59    4.95
  -6  13  15    5.77    5.43
   6 -13 -15    2.09    6.12
  -6  13  16    5.01    4.89
   6 -13 -16   -3.59    6.01
  -6  13  17    6.65    6.23
   6 -13 -17    2.36    6.51
  -6  13  18    1.56    4.29
   6 -13 -18   -3.59    6.33
  -6  13  19   14.72    7.25
   6 -13 -19   -1.13    5.10
  -6  13  20    1.18    5.53
   6 -13 -20   -0.64    4.80
  -6  13  21   -1.22    4.96
   6 -13 -21    0.17    4.88
  -6  13  22   -2.21    5.92
   6 -13 -22   -2.55    7.16
  -6  13  23    3.88    5.49
   6 -13 -23    5.11    7.77
  -6  13  24   -0.07    5.67
  -6  13  25    7.87    7.53
   6 -14  -1   16.06    6.71
  -6 -14   1   19.37    6.36
   6 -14  -2   -0.51    4.50
  -6 -14   2    3.13    4.00
   6 -14  -3   -0.71    4.31
  -6 -14   3    3.08    3.77
   6 -14  -4   -1.48    4.68
  -6 -14   4    7.90    4.69
   6 -14  -5   12.51    5.61
  -6 -14   5   15.42    5.77
  -6  14   6   14.12    6.77
   6 -14  -6    5.27    5.12
  -6 -14   6    3.32    3.29
  -6  14   7    8.03    5.39
   6 -14  -7    4.59    4.32
  -6  14   8    0.66    4.35
   6 -14  -8    3.71    5.48
  -6  14   9    6.09    5.53
   6 -14  -9   11.40    6.84
  -6  14  10    1.45    4.83
   6 -14 -10    2.60    5.80
  -6  14  11    4.29    5.66
   6 -14 -11   -0.04    4.94
  -6  14  12   -3.04    6.63
   6 -14 -12   -0.97    4.25
  -6  14  13   -3.34    4.53
   6 -14 -13   -1.99    5.52
  -6  14  14   -2.15    4.72
   6 -14 -14   -0.84    4.72
  -6  14  15    6.95    5.85
   6 -14 -15    0.85    5.77
  -6  14  16    4.08    4.52
   6 -14 -16   -1.92    6.13
  -6  14  17   -3.40    5.65
   6 -14 -17    0.36    4.56
  -6  14  18    2.51    4.85
   6 -14 -18    5.15    6.24
  -6  14  19   -1.62    5.22
   6 -14 -19    1.50    5.74
  -6  14  20    1.59    4.27
   6 -14 -20    0.67    6.13
  -6  14  21   -0.67    6.17
   6 -14 -21   -2.37    5.17
  -6  14  22   -0.02    5.05
   6 -14 -22   -3.42    8.38
  -6  14  23   -0.07    5.15
   6 -14 -23    2.06    5.84
   6 -15  -1   -0.80    3.97
  -6 -15   1    0.07    3.77
   6 -15  -2   10.15    5.89
  -6 -15   2   11.66    5.18
   6 -15  -3    6.48    5.13
  -6 -15   3    1.33    3.50
   6 -15  -4    2.27    5.00
  -6 -15   4    9.75    4.77
   6 -15  -5    0.77    4.46
   6 -15  -6    0.94    5.11
   6 -15  -7    4.14    4.77
   6 -15  -8    1.03    5.22
  -6  15   9    5.70    5.07
   6 -15  -9    2.85    4.65
  -6  15  10    5.91    4.82
   6 -15 -10    1.89    5.75
  -6  15  11   -1.36    3.74
   6 -15 -11    2.14    5.01
  -6  15  12   -0.13    4.38
   6 -15 -12    4.39    4.78
  -6  15  13    1.57    5.11
   6 -15 -13    3.51    6.80
  -6  15  14    2.13    4.48
   6 -15 -14   -2.28    5.88
  -6  15  15   -1.30    5.27
   6 -15 -15   -0.91    5.17
  -6  15  16   -0.16    5.29
   6 -15 -16   -1.05    4.97
  -6  15  17   -1.43    5.10
   6 -15 -17   -2.41    6.97
  -6  15  18    4.79    4.71
   6 -15 -18   -4.17    6.95
  -6  15  19    7.42    6.56
   6 -15 -19    5.58    5.75
  -6  15  20   -1.44    5.52
   6 -15 -20   -2.78    5.51
  -6  15  21   -1.39    5.58
   6 -15 -21   -4.86    7.49
   6 -15 -22    4.50    7.36
   6 -15 -23   -4.70    6.51
   6 -16  -1   -0.15    3.46
  -6 -16   1    4.41    4.31
   6 -16  -2   -1.82    4.99
   6 -16  -3   -1.84    4.44
   6 -16  -4    2.20    4.35
   6 -16  -5   -2.59    4.68
   6 -16  -6    0.29    4.47
   6 -16  -7   -1.22    4.71
   6 -16  -8   -1.70    4.92
   6 -16  -9   -2.54    5.66
   6 -16 -10    1.97    4.53
   6 -16 -11    2.65    5.37
  -6  16  12   -2.00    5.15
   6 -16 -12    1.83    6.01
  -6  16  13    3.24    4.19
   6 -16 -13   -0.52    4.08
  -6  16  14    0.62    3.87
   6 -16 -14   -1.03    5.70
  -6  16  15   -2.27    5.68
   6 -16 -15   -0.48    3.53
  -6  16  16   10.11    7.16
   6 -16 -16   -1.54    6.71
  -6  16  17    1.93    5.84
   6 -16 -17   -0.62    4.99
  -6  16  18    1.29    5.15
   6 -16 -18    1.14    6.51
  -6  16  19   -0.33    5.61
   6 -16 -19    4.15    7.47
   6 -16 -20    4.10    5.13
  -6  17  15   -1.10    4.44
  -6  17  16    0.61    3.83
  -5   0   1    5.77    4.03
  -5   0   1   -0.13    2.27
   5   0  -1    3.13    3.17
   5   0  -1    5.80    2.84
  -5   0   2   -0.75    4.15
  -5   0   2    3.60    3.01
   5   0  -2   -0.85    2.55
   5   0  -2   -0.26    2.21
  -5   0   3   87.09   13.66
  -5   0   3  106.48   12.31
   5   0  -3   75.95   12.32
   5   0  -3   93.29   11.93
  -5   0   4   -0.48    2.99
  -5   0   4    0.59    2.03
   5   0  -4    0.73    2.71
   5   0  -4   -1.15    2.81
  -5   0   5 1882.67  208.93
  -5   0   5 2216.62  206.58
   5   0  -5 2190.47  208.55
   5   0  -5 2246.39  206.88
  -5   0   6    1.83    4.03
  -5   0   6    0.24    2.90
   5   0  -6   -0.11    2.75
   5   0  -6   -0.27    2.17
  -5   0   7   57.45   11.81
  -5   0   7   78.43   10.25
   5   0  -7   71.63   11.54
   5   0  -7   75.37   10.55
  -5   0   8   -1.02    4.12
  -5   0   8   -0.11    2.26
   5   0  -8    0.21    3.22
   5   0  -8    0.48    2.93
  -5   0   9  544.57   57.59
  -5   0   9  502.40   53.09
   5   0  -9  560.27   56.20
   5   0  -9  521.36   53.87
  -5   0  10   -0.78    3.54
  -5   0  10   -0.67    2.70
   5   0 -10   -1.99    4.81
   5   0 -10   -0.47    2.19
  -5   0  11   28.25    9.01
  -5   0  11   46.87    7.37
   5   0 -11   18.00    7.11
   5   0 -11   32.75    7.05
  -5   0  12    2.68    5.15
  -5   0  12   -0.72    2.30
   5   0 -12   -1.37    4.48
   5   0 -12    1.30    2.55
  -5   0  13   16.72    7.13
  -5   0  13    2.45    3.07
   5   0 -13   13.27    5.99
   5   0 -13    7.07    3.58
  -5   0  14   -0.78    4.39
  -5   0  14    0.25    2.17
   5   0 -14    0.99    3.21
   5   0 -14    2.08    3.35
  -5   0  15  131.11   20.63
  -5   0  15  127.74   17.75
   5   0 -15  135.81   20.08
   5   0 -15  187.15   19.98
  -5   0  16   -0.86    3.32
  -5   0  16   -0.87    2.86
   5   0 -16   -1.00    2.54
  -5   0  17   84.05   14.50
  -5   0  17   69.23   11.50
   5   0 -17   84.78   12.76
  -5   0  18    0.31    3.27
  -5   0  18   -0.52    2.43
   5   0 -18    5.73    3.89
  -5   0  19  145.17   20.19
  -5   0  19  114.27   16.53
   5   0 -19  117.63   17.46
  -5   0  20   -1.90    5.09
  -5   0  20   -1.24    2.75
   5   0 -20   -0.99    3.35
  -5   0  21  151.50   19.95
   5   0 -21  150.70   20.77
  -5   0  25   18.17    7.78
  -5   0  26    1.16    4.29
  -5   0  27   30.35    9.14
  -5   0  28   -1.41    4.05
  -5   0  29    9.43    5.53
  -5   0  30    0.42    2.95
  -5   0  31   46.00   11.93
  -5   0  32   -0.10    4.71
  -5   0  33    1.80    4.37
  -5   0  34    1.27    4.46
  -5   0  35   18.46    7.97
  -5   0  36   -2.29    5.53
  -5   0  37    3.91    5.38
  -5   1   1  452.09   46.10
  -5   1   1  415.03   43.06
   5  -1  -1  385.54   43.99
   5  -1  -1  434.12   43.29
   5   1  -1  385.42   43.11
   5   1  -1  452.52   43.85
  -5  -1   1  423.71   45.06
  -5  -1   1  462.52   44.15
  -5   1   2    9.44    4.67
  -5   1   2    4.04    2.87
   5  -1  -2    3.40    3.53
   5  -1  -2    0.29    2.05
   5   1  -2    4.42    3.06
   5   1  -2    3.63    2.80
  -5  -1   2    9.64    4.31
  -5  -1   2    7.37    3.31
  -5   1   3  598.96   51.07
  -5   1   3  456.65   46.07
   5  -1  -3  540.24   48.91
   5  -1  -3  405.27   45.87
   5   1  -3  484.63   47.28
   5   1  -3  486.70   46.62
  -5  -1   3  346.81   47.17
  -5  -1   3  434.25   46.30
  -5   1   4    5.61    5.17
  -5   1   4    7.24    3.15
   5  -1  -4    9.98    3.90
   5  -1  -4    3.46    3.01
   5   1  -4    7.01    3.41
   5   1  -4    8.98    3.92
  -5  -1   4   12.03    5.23
  -5  -1   4    9.08    3.83
  -5   1   5   82.04   14.98
  -5   1   5  105.33   12.51
   5  -1  -5   91.61   14.08
   5  -1  -5  113.22   13.37
   5   1  -5   94.46   13.49
   5   1  -5  122.53   13.28
  -5  -1   5   96.29   15.00
  -5  -1   5   81.70   12.11
  -5   1   6  435.67   50.58
  -5   1   6  490.15   47.39
   5  -1  -6  518.49   50.38
   5  -1  -6  425.66   47.53
   5   1  -6  530.99   49.58
   5   1  -6  482.57   47.68
  -5  -1   6  513.96   51.07
  -5  -1   6  397.07   46.95
  -5   1   7  515.54   63.92
  -5   1   7  609.00   61.13
   5  -1  -7  612.22   63.89
   5  -1  -7  748.67   62.83
   5   1  -7  512.70   62.09
   5   1  -7  677.69   61.89
  -5  -1   7  653.68   65.00
  -5  -1   7  577.33   61.02
  -5   1   8   -3.06    5.58
  -5   1   8    1.58    2.45
   5  -1  -8    0.90    4.50
   5  -1  -8    1.60    3.41
   5   1  -8   -0.44    2.73
   5   1  -8    2.40    3.25
  -5  -1   8    3.37    4.68
  -5  -1   8    1.12    2.28
  -5   1   9   33.00    9.43
  -5   1   9   42.93    7.40
   5  -1  -9   28.44    7.99
   5  -1  -9   41.06    7.46
   5   1  -9   38.46    8.18
   5   1  -9   40.34    7.26
  -5  -1   9   47.46   10.02
  -5  -1   9   41.61    7.03
  -5   1  10    2.51    4.08
  -5   1  10    1.11    2.64
   5  -1 -10    1.85    4.79
   5  -1 -10    2.81    3.26
   5   1 -10    6.56    4.24
   5   1 -10    5.44    3.14
  -5  -1  10   10.50    6.22
  -5  -1  10   -0.46    3.14
  -5   1  11  169.75   23.96
  -5   1  11  176.63   20.64
   5  -1 -11  214.52   24.43
   5  -1 -11  198.93   21.89
   5   1 -11  152.55   21.79
   5   1 -11  204.72   21.50
  -5  -1  11  149.56   22.89
  -5  -1  11  155.01   19.98
  -5   1  12   16.01    6.86
  -5   1  12   23.10    5.32
   5  -1 -12   17.76    7.67
   5  -1 -12   24.88    6.08
   5   1 -12   10.02    5.57
   5   1 -12   24.16    5.52
  -5  -1  12   14.08    6.91
  -5  -1  12   17.32    4.74
  -5   1  13  378.11   41.85
  -5   1  13  308.52   37.19
   5  -1 -13  340.41   40.44
   5  -1 -13  307.10   37.77
   5   1 -13  361.49   40.07
   5   1 -13  365.72   38.14
  -5  -1  13  463.58   43.49
  -5  -1  13  366.36   37.48
  -5   1  14   -0.98    4.56
  -5   1  14    5.99    3.28
   5  -1 -14    3.23    3.41
   5   1 -14   -1.93    3.58
   5   1 -14    3.73    2.78
  -5  -1  14   -0.87    3.53
  -5  -1  14    3.37    3.24
  -5   1  15   41.61   10.02
  -5   1  15   20.77    6.00
   5  -1 -15   37.48    7.74
   5   1 -15   27.12    7.76
   5   1 -15   42.75    7.66
  -5  -1  15   38.53    9.31
  -5  -1  15   28.45    6.50
  -5   1  16    1.42    3.40
  -5   1  16    2.57    2.88
   5  -1 -16    6.39    4.67
   5   1 -16    1.60    3.79
   5   1 -16    5.35    3.59
  -5  -1  16    4.85    4.96
  -5  -1  16    4.98    3.71
  -5   1  17   18.57    7.07
  -5   1  17   30.42    6.70
   5  -1 -17   26.14    7.38
   5   1 -17   36.35    7.67
  -5  -1  17   25.43    8.62
  -5  -1  17   37.49    7.22
  -5   1  18    2.63    4.85
  -5   1  18    3.16    3.58
   5  -1 -18    4.72    4.30
   5   1 -18    4.94    4.21
  -5  -1  18    1.37    4.23
  -5  -1  18    0.79    3.27
  -5   1  19  154.23   21.60
  -5   1  19  147.30   18.82
   5  -1 -19  124.66   19.28
   5   1 -19  181.00   20.42
  -5  -1  19  141.49   21.10
  -5  -1  19  117.57   17.73
  -5   1  20    6.50    4.45
   5  -1 -20    0.79    3.48
   5   1 -20    1.03    2.87
  -5  -1  20    0.76    4.03
  -5  -1  20    3.23    3.27
  -5   1  21   -1.71    3.40
   5  -1 -21    3.39    4.15
  -5  -1  21   -0.14    3.71
  -5  -1  22   13.37    7.17
  -5   1  23   57.13   12.26
  -5   1  24    4.10    5.94
  -5   1  25   18.75    7.91
  -5   1  26    5.79    5.80
  -5  -1  26   -0.39    4.86
  -5   1  27   65.68   14.01
  -5  -1  27   74.47   14.49
  -5   1  28   21.31    7.85
  -5  -1  28    5.02    6.18
  -5   1  29   27.28    9.24
  -5  -1  29   23.05    8.34
  -5   1  30   -2.43    4.74
  -5  -1  30   -1.04    3.52
  -5   1  31    4.84    6.01
  -5  -1  31    0.55    5.12
  -5   1  32   -1.57    5.04
  -5  -1  32    1.97    6.04
  -5   1  33   21.61    8.63
  -5  -1  33   37.73   10.77
  -5   1  34    1.41    4.19
  -5  -1  34   -0.36    4.62
  -5   1  35    1.50    4.78
  -5  -1  35    2.32    6.05
  -5   1  36   -3.05    5.37
  -5   1  37    2.01    5.33
  -5   1  38   -3.29    6.25
  -5   1  39    1.12    4.93
  -5   2   1    1.56    4.32
  -5   2   1    5.05    2.81
   5  -2  -1    4.05    3.96
   5  -2  -1    3.90    3.11
   5   2  -1    3.81    2.21
   5   2  -1    5.63    3.71
  -5  -2   1    3.63    4.30
  -5  -2   1    5.39    3.12
  -5   2   2   20.98    5.91
  -5   2   2    8.70    3.11
   5  -2  -2   11.98    4.97
   5  -2  -2   12.63    4.00
   5   2  -2    8.85    3.76
   5   2  -2   13.75    3.98
  -5  -2   2   12.27    5.00
  -5  -2   2   12.09    4.07
  -5   2   3  211.66   25.90
  -5   2   3  204.33   22.10
   5  -2  -3  185.95   23.97
   5  -2  -3  215.37   22.78
   5   2  -3  205.74   22.68
   5   2  -3  222.87   23.08
  -5  -2   3  161.23   23.30
  -5  -2   3  206.27   23.15
  -5   2   4   64.76   11.70
   5  -2  -4   50.48   10.02
   5  -2  -4   47.99    8.44
   5   2  -4   67.35    9.31
   5   2  -4   65.91    9.24
  -5  -2   4   57.74   10.34
  -5  -2   4   65.85    9.48
  -5   2   5  598.67   62.82
  -5   2   5  569.36   58.51
   5  -2  -5  510.43   60.68
   5  -2  -5  677.47   60.06
   5   2  -5  574.78   59.52
   5   2  -5  554.43   58.76
  -5  -2   5  582.07   61.35
  -5  -2   5  642.82   59.60
  -5   2   6    8.16    5.57
  -5   2   6    5.61    2.94
   5  -2  -6    2.11    3.88
   5  -2  -6   10.33    4.09
   5   2  -6    6.80    3.50
   5   2  -6    6.56    2.81
  -5  -2   6    4.39    4.70
  -5  -2   6    7.75    3.47
  -5   2   7   97.87   14.72
  -5   2   7   68.27    9.86
   5  -2  -7  105.45   13.98
   5  -2  -7   56.32    9.83
   5   2  -7   90.42   11.64
   5   2  -7   67.58    9.96
  -5  -2   7  105.06   14.19
  -5  -2   7   48.07    9.20
  -5   2   8    4.69    6.33
  -5   2   8   11.32    3.77
   5  -2  -8    8.70    5.22
   5  -2  -8    8.98    4.30
   5   2  -8    9.63    4.54
   5   2  -8   11.28    3.54
  -5  -2   8   10.31    5.43
  -5  -2   8    7.39    3.67
  -5   2   9  500.51   63.01
  -5   2   9  630.47   60.49
   5  -2  -9  550.02   62.89
   5  -2  -9  665.39   61.64
   5   2  -9  524.31   60.92
   5   2  -9  604.03   60.37
  -5  -2   9  729.34   64.90
  -5  -2   9  593.10   60.01
  -5   2  10    3.84    5.03
  -5   2  10    2.47    2.77
   5  -2 -10    2.11    4.30
   5  -2 -10    3.88    3.44
   5   2 -10    1.96    3.61
   5   2 -10    0.19    2.60
  -5  -2  10    3.35    4.10
  -5  -2  10    2.43    2.28
  -5   2  11   13.33    6.46
  -5   2  11    7.23    3.43
   5  -2 -11   14.65    6.95
   5  -2 -11   11.53    4.88
   5   2 -11    1.94    3.71
   5   2 -11   10.42    4.32
  -5  -2  11    2.39    4.76
  -5  -2  11   15.35    4.13
  -5   2  12   62.55   12.15
  -5   2  12   56.02    9.83
   5  -2 -12   76.12   13.15
   5  -2 -12   56.32   10.09
   5   2 -12   79.67   12.13
   5   2 -12   72.35   10.35
  -5  -2  12   53.14   11.66
  -5  -2  12   67.01    9.80
  -5   2  13   51.00   11.48
  -5   2  13   82.25   10.59
   5  -2 -13   52.62    9.63
   5   2 -13   49.93    9.81
   5   2 -13   49.41    8.63
  -5  -2  13   41.16   10.07
  -5  -2  13   43.60    7.77
  -5   2  14   39.85    9.34
  -5   2  14   25.41    6.36
   5  -2 -14   28.76    6.99
   5   2 -14   52.81    9.29
   5   2 -14   17.27    5.51
  -5  -2  14   37.85    9.52
  -5  -2  14   31.89    6.30
  -5   2  15  355.56   38.16
  -5   2  15  284.68   33.64
   5  -2 -15  318.36   35.29
   5   2 -15  316.27   35.64
   5   2 -15  237.14   32.75
  -5  -2  15  383.12   38.99
  -5  -2  15  340.50   33.82
  -5   2  16    2.11    4.82
  -5   2  16    6.12    4.08
   5  -2 -16    4.93    4.44
   5   2 -16    4.75    4.13
   5   2 -16    6.26    3.48
  -5  -2  16   -2.06    4.12
  -5  -2  16    6.88    3.40
  -5   2  17   13.72    6.84
  -5   2  17    5.49    3.45
   5  -2 -17    4.99    5.09
   5   2 -17   10.86    4.52
  -5  -2  17    9.01    5.49
  -5  -2  17    8.17    3.76
  -5   2  18   -2.46    4.73
  -5   2  18   -0.38    2.93
   5  -2 -18   -1.46    3.06
   5   2 -18    0.18    3.14
  -5  -2  18   -1.11    3.34
  -5  -2  18   -1.47    2.56
  -5   2  19   97.65   14.47
   5  -2 -19   95.75   15.64
   5   2 -19  111.09   14.99
  -5  -2  19  101.39   16.79
  -5  -2  19   88.71   13.69
  -5   2  20   59.60   10.69
   5  -2 -20   42.71   10.49
  -5  -2  20   47.60   11.24
  -5  -2  20   62.13   10.27
  -5   2  21    3.89    3.39
   5  -2 -21    6.81    5.21
  -5  -2  21    5.76    5.85
  -5   2  22    3.73    5.49
  -5   2  22   11.03    5.00
   5  -2 -22   13.11    5.63
  -5  -2  22   15.66    6.91
  -5   2  23   16.40    6.36
  -5  -2  23    9.59    6.80
  -5   2  24    4.21    4.39
  -5   2  25   89.33   16.45
  -5   2  26    8.14    5.84
  -5   2  27   38.91   10.25
  -5  -2  27   39.13   10.33
  -5   2  28   -2.32    5.79
  -5  -2  28   -2.02    5.46
  -5   2  29   37.61   10.46
  -5  -2  29   33.36   10.03
  -5   2  30    4.54    5.49
  -5  -2  30    2.05    4.36
  -5   2  31   44.49   11.24
  -5  -2  31   25.27    9.62
  -5   2  32    4.67    5.30
  -5  -2  32    2.18    4.90
  -5   2  33    4.07    6.06
  -5  -2  33   -0.45    4.11
  -5   2  34    2.22    6.02
  -5   2  35    9.27    6.51
  -5   2  36    1.39    5.69
  -5   2  37    0.35    4.41
  -5   2  38   -1.35    6.26
  -5   2  39    0.13    5.27
  -5   2  40    2.01    4.65
  -5   3   1  253.58   31.51
  -5   3   1  293.56   28.69
   5  -3  -1  325.23   31.68
   5  -3  -1  347.73   29.81
   5   3  -1  205.40   27.94
   5   3  -1  284.30   30.04
  -5  -3   1  235.47   29.42
  -5  -3   1  288.37   30.59
  -5   3   2   44.63    9.74
  -5   3   2   51.62    7.67
   5  -3  -2   59.66   10.19
   5  -3  -2   51.24    8.32
   5   3  -2   55.19    7.72
   5   3  -2   52.90    8.57
  -5  -3   2   40.40    8.19
  -5  -3   2   55.32    9.08
  -5   3   3   76.58   14.51
  -5   3   3  104.78   12.21
   5  -3  -3   93.50   14.69
   5  -3  -3  120.18   13.58
   5   3  -3  109.51   12.73
   5   3  -3   97.40   13.01
  -5  -3   3   90.29   13.66
  -5  -3   3   81.26   12.72
  -5   3   4    1.96    5.17
  -5   3   4    3.70    2.74
   5  -3  -4   -0.60    3.50
   5  -3  -4    6.81    3.43
   5   3  -4    2.32    2.36
   5   3  -4    4.37    2.94
  -5  -3   4    9.66    4.15
  -5  -3   4    3.43    2.98
  -5   3   5  201.41   24.52
  -5   3   5  181.64   20.17
   5  -3  -5  193.88   23.32
   5  -3  -5  179.23   20.94
   5   3  -5  182.77   20.47
   5   3  -5  172.84   20.47
  -5  -3   5  151.88   21.43
  -5  -3   5  179.48   20.91
  -5   3   6  141.39   22.12
  -5   3   6  189.47   20.06
   5  -3  -6  160.31   22.21
   5  -3  -6  175.13   20.55
   5   3  -6  183.56   20.27
   5   3  -6  172.89   19.87
  -5  -3   6  165.93   21.79
  -5  -3   6  173.95   20.31
  -5   3   7   68.31   12.91
  -5   3   7   60.80    9.53
   5  -3  -7   64.47   11.76
   5  -3  -7   68.80   10.25
   5   3  -7   67.91   10.15
   5   3  -7   75.72    9.80
  -5  -3   7   60.97   11.23
  -5  -3   7   55.11    9.39
  -5   3   8   94.00   15.04
  -5   3   8   77.14   11.11
   5  -3  -8   97.37   14.76
   5  -3  -8   95.81   12.51
   5   3  -8   97.44   12.34
   5   3  -8   68.49   10.68
  -5  -3   8   59.19   12.43
  -5  -3   8   79.73   11.29
  -5   3   9   82.28   14.56
  -5   3   9   80.94   11.46
   5  -3  -9   62.73   12.79
   5  -3  -9  106.27   13.07
   5   3  -9  105.39   12.74
   5   3  -9   64.69   10.55
  -5  -3   9   77.54   13.34
  -5  -3   9   81.48   11.30
  -5   3  10   28.30    8.42
  -5   3  10   13.13    4.58
   5  -3 -10   13.79    7.33
   5  -3 -10   17.20    5.25
   5   3 -10   18.24    5.43
   5   3 -10   12.19    4.27
  -5  -3  10   16.77    6.02
  -5  -3  10   12.01    4.48
  -5   3  11    1.48    3.54
  -5   3  11    2.31    2.48
   5  -3 -11   -1.47    5.06
   5  -3 -11    2.17    3.06
   5   3 -11    0.26    2.87
   5   3 -11   -0.56    2.36
  -5  -3  11    2.35    4.15
  -5  -3  11    1.96    2.66
  -5   3  12   13.07    6.08
  -5   3  12   20.71    5.55
   5  -3 -12   36.25    7.82
   5   3 -12   24.23    6.52
   5   3 -12   32.61    6.16
  -5  -3  12   30.48    8.41
  -5  -3  12   30.44    5.85
  -5   3  13  195.10   24.55
  -5   3  13  194.37   21.33
   5  -3 -13  166.14   21.60
   5   3 -13  169.47   21.44
   5   3 -13  150.19   19.80
  -5  -3  13  173.13   23.36
  -5  -3  13  160.95   19.70
  -5   3  14   17.26    6.27
  -5   3  14   20.17    5.43
   5  -3 -14   31.90    7.50
   5   3 -14   15.81    5.71
   5   3 -14   18.76    5.19
  -5  -3  14   19.99    6.87
  -5  -3  14   25.17    5.39
  -5   3  15    4.81    5.09
  -5   3  15    7.93    4.33
   5  -3 -15   20.44    6.40
   5   3 -15    7.65    4.37
   5   3 -15    4.19    2.96
  -5  -3  15    6.16    5.23
  -5  -3  15   13.93    4.37
  -5   3  16   38.13    9.17
  -5   3  16   31.58    6.97
   5  -3 -16   24.72    6.86
   5   3 -16   36.22    8.15
   5   3 -16   39.12    7.07
  -5  -3  16   30.53    9.25
  -5  -3  16   17.69    5.43
  -5   3  17   93.11   12.76
   5  -3 -17   63.23   11.97
   5   3 -17   82.91   12.87
   5   3 -17   62.70   10.76
  -5  -3  17   74.55   14.03
  -5  -3  17   62.61   10.45
  -5   3  18   10.71    4.79
   5  -3 -18   13.20    5.17
   5   3 -18   11.17    4.40
  -5  -3  18    5.15    5.19
  -5  -3  18   18.33    5.26
  -5   3  19    4.23    4.11
   5  -3 -19    0.82    4.36
  -5  -3  19    6.44    5.72
  -5  -3  19    0.13    3.06
  -5   3  20   -1.76    5.07
  -5   3  20    2.10    3.77
   5  -3 -20   -1.41    3.41
  -5  -3  20   -0.14    4.10
  -5   3  21   62.07   12.33
  -5   3  21   41.93    9.16
   5  -3 -21   53.05   11.09
  -5  -3  21   41.54   10.80
  -5   3  22  100.76   16.23
  -5   3  22   76.95   13.02
   5  -3 -22   61.05   13.16
  -5  -3  22   76.62   14.51
  -5   3  23   78.18   15.34
  -5  -3  23   78.37   14.53
  -5   3  24    9.94    7.00
  -5  -3  24   22.50    8.26
  -5   3  25    3.78    5.48
  -5   3  26    1.44    5.36
  -5   3  27   34.32   10.21
  -5   3  28    3.75    4.95
  -5  -3  28    1.63    5.01
  -5   3  29   16.95    7.75
  -5  -3  29   12.02    6.54
  -5   3  30    1.19    5.62
  -5  -3  30    0.15    3.31
  -5   3  31    1.11    4.28
  -5  -3  31   -3.45    5.83
  -5   3  32   -0.31    5.34
  -5   3  33   21.19    9.11
  -5   3  34    1.30    5.00
  -5   3  35   -1.34    4.71
  -5   3  36    2.66    5.62
  -5   3  37    9.57    6.93
  -5   3  38    1.46    5.35
  -5   3  39    7.88    6.13
  -5   3  40   -1.19    4.85
  -5   3  41   -1.69    5.17
  -5   3  42   -0.72    4.95
  -5   4   1   72.02   12.32
  -5   4   1   60.44    8.49
   5  -4  -1   77.18   11.48
   5  -4  -1   53.53    8.85
   5   4  -1   48.94    8.34
   5   4  -1   91.24   11.27
  -5  -4   1   62.82    9.58
  -5  -4   1   68.95   10.71
  -5   4   2   19.11    6.31
  -5   4   2   12.09    3.30
   5  -4  -2   12.27    5.31
   5  -4  -2   14.82    4.41
   5   4  -2    9.38    3.12
   5   4  -2    7.37    4.13
  -5  -4   2   10.57    4.30
  -5  -4   2    9.62    5.01
  -5   4   3   28.57    8.00
  -5   4   3   50.78    6.88
   5  -4  -3   41.04    8.73
   5  -4  -3   42.28    7.30
   5   4  -3   41.33    6.44
   5   4  -3   30.23    6.61
  -5  -4   3   32.29    7.09
  -5  -4   3   36.19    7.48
  -5   4   4   43.56   10.19
  -5   4   4   70.26    8.85
   5  -4  -4   54.64   10.59
   5  -4  -4   50.61    8.66
   5   4  -4   47.27    7.82
   5   4  -4   54.27    8.65
  -5  -4   4   64.42   10.36
  -5  -4   4   66.31   10.11
  -5   4   5  140.67   21.44
  -5   4   5  168.05   18.95
   5  -4  -5  125.85   20.60
   5  -4  -5  195.87   20.58
   5   4  -5  166.02   18.88
   5   4  -5  169.68   19.48
  -5  -4   5  153.57   20.32
  -5  -4   5  197.02   20.82
  -5   4   6    0.26    3.43
  -5   4   6   -0.07    2.31
   5  -4  -6   -0.24    2.97
   5  -4  -6   -0.47    2.99
   5   4  -6   -1.06    2.39
   5   4  -6   -0.38    2.35
  -5  -4   6    1.25    3.93
  -5  -4   6    1.98    3.17
  -5   4   7    5.86    4.83
  -5   4   7    6.72    3.41
   5  -4  -7   13.03    5.25
   5  -4  -7    2.84    3.65
   5   4  -7   13.35    3.81
   5   4  -7    9.56    3.51
  -5  -4   7   11.56    5.26
  -5  -4   7   14.29    4.70
  -5   4   8   56.87   11.25
  -5   4   8   50.91    8.44
   5  -4  -8   71.38   12.21
   5  -4  -8   46.12    9.08
   5   4  -8   56.91    8.63
   5   4  -8   50.30    8.19
  -5  -4   8   60.92   10.73
  -5  -4   8   59.76    9.26
  -5   4   9   70.20   14.16
  -5   4   9   81.06   11.92
   5  -4  -9  106.49   16.01
   5  -4  -9   94.87   13.37
   5   4  -9  113.81   12.97
   5   4  -9   97.66   12.22
  -5  -4   9   84.59   14.03
  -5  -4   9   73.01   11.68
  -5   4  10  152.46   21.30
  -5   4  10  139.89   18.19
   5  -4 -10  156.17   21.69
   5  -4 -10  116.34   18.54
   5   4 -10  180.98   19.08
   5   4 -10  167.48   18.32
  -5  -4  10  142.89   20.14
  -5  -4  10  148.22   18.19
  -5   4  11  126.29   20.61
  -5   4  11  167.94   19.16
   5  -4 -11  158.87   19.93
   5   4 -11  128.05   18.14
   5   4 -11  155.82   18.31
  -5  -4  11  178.17   21.92
  -5  -4  11  153.33   18.33
  -5   4  12    8.14    5.29
  -5   4  12    2.57    3.20
   5  -4 -12    7.44    3.75
   5   4 -12    5.18    3.66
   5   4 -12    1.40    2.69
  -5  -4  12    6.47    4.43
  -5  -4  12    4.19    3.21
  -5   4  13   -0.15    4.78
  -5   4  13   -0.92    2.45
   5  -4 -13   -0.45    3.55
   5   4 -13    1.86    2.63
   5   4 -13   -0.18    2.54
  -5  -4  13   -0.30    3.00
  -5  -4  13   -1.09    2.68
  -5   4  14   26.63    8.52
  -5   4  14   33.14    6.73
   5  -4 -14   31.20    7.75
   5   4 -14   19.75    5.97
  -5  -4  14   39.97    9.44
  -5  -4  14   28.06    6.20
  -5   4  15  240.43   33.42
  -5   4  15  284.46   31.75
   5  -4 -15  263.54   32.67
   5   4 -15  254.22   31.25
  -5  -4  15  273.46   33.90
  -5  -4  15  331.03   31.22
  -5   4  16   47.87    8.96
   5  -4 -16   41.85    9.81
   5   4 -16   58.00    9.86
  -5  -4  16   58.80   11.77
  -5  -4  16   41.35    8.18
  -5   4  17   85.67   13.57
   5  -4 -17   76.11   14.24
   5   4 -17   84.81   13.77
  -5  -4  17  102.40   16.37
  -5  -4  17  103.51   13.11
  -5   4  18    0.18    3.14
   5  -4 -18   -1.76    3.93
   5   4 -18    4.56    3.90
  -5  -4  18    7.65    5.12
  -5  -4  18    4.10    2.88
  -5   4  19  196.56   26.21
  -5   4  19  182.45   23.21
   5  -4 -19  171.35   24.53
  -5  -4  19  178.48   25.38
  -5   4  20   13.73    6.56
  -5   4  20    3.40    4.43
   5  -4 -20    8.65    5.87
  -5  -4  20    3.02    5.30
  -5   4  21   32.82   10.30
  -5   4  21   55.65   10.38
   5  -4 -21   46.04   10.91
  -5  -4  21   64.01   12.53
  -5   4  22    2.01    4.59
  -5   4  22    5.18    4.50
   5  -4 -22    6.76    5.41
  -5  -4  22   -0.18    4.32
  -5   4  23    1.93    5.36
   5  -4 -23    5.64    4.77
  -5  -4  23   -0.78    4.96
  -5   4  24    0.60    3.85
  -5  -4  24    5.19    5.13
  -5   4  25   33.21    9.99
  -5  -4  25   37.31    9.87
  -5   4  26   42.07   11.16
  -5   4  27   19.64    8.15
  -5   4  28    0.85    4.03
  -5   4  29   19.78    8.37
  -5  -4  29   23.83    8.00
  -5   4  30   11.28    6.39
  -5   4  31   17.40    7.61
  -5   4  32   13.04    6.68
  -5   4  33    1.35    5.06
  -5   4  34    1.17    5.62
  -5   4  35    1.52    4.48
  -5   4  36    2.80    5.61
  -5   4  37    3.53    4.59
  -5   4  38   -1.63    3.89
  -5   4  39    2.59    5.95
  -5   4  40   -2.49    6.51
  -5   4  41    5.33    5.29
  -5   5   1  177.46   23.89
  -5   5   1  201.55   20.86
   5  -5  -1  206.16   24.16
   5  -5  -1  177.75   21.51
   5   5  -1  177.77   20.92
   5   5  -1  184.53   22.68
   5   5  -1  214.75   25.46
  -5  -5   1  188.44   21.94
  -5  -5   1  204.25   23.94
  -5   5   2   54.88   10.67
  -5   5   2   40.22    6.96
   5  -5  -2   33.40    8.63
   5  -5  -2   59.85    8.82
   5   5  -2   49.27    7.54
   5   5  -2   64.62    9.42
   5   5  -2   49.26   10.16
  -5  -5   2   53.04    8.58
  -5  -5   2   53.55    9.57
  -5   5   3  158.74   20.07
  -5   5   3  131.63   16.07
   5  -5  -3  132.83   19.14
   5  -5  -3  135.37   17.30
   5   5  -3  147.66   16.49
   5   5  -3  136.87   17.44
   5   5  -3  155.23   19.94
  -5  -5   3  163.33   18.11
  -5  -5   3  115.70   17.80
  -5   5   4   30.36    8.00
  -5   5   4   27.73    5.71
   5  -5  -4   45.67    9.53
   5  -5  -4   31.15    6.63
   5   5  -4   35.25    5.81
   5   5  -4   20.21    5.93
   5   5  -4   24.11    7.21
  -5  -5   4   36.16    7.03
  -5  -5   4   35.32    7.41
  -5   5   5   12.71    5.71
  -5   5   5   10.19    3.76
   5  -5  -5   14.23    6.08
   5  -5  -5    7.46    4.06
   5   5  -5   20.59    4.26
   5   5  -5   13.07    4.31
  -5  -5   5   17.07    5.33
  -5  -5   5   15.44    5.17
  -5   5   6   22.42    6.35
  -5   5   6    8.97    3.55
   5  -5  -6   16.07    6.35
   5  -5  -6   11.67    4.27
   5   5  -6    7.24    3.22
   5   5  -6   15.69    4.52
  -5  -5   6    5.67    3.60
  -5  -5   6   12.18    4.27
  -5   5   7  186.46   28.36
  -5   5   7  239.83   26.75
   5  -5  -7  244.85   30.19
   5  -5  -7  254.88   28.05
   5   5  -7  248.96   26.27
   5   5  -7  244.46   26.70
  -5  -5   7  256.60   28.69
  -5  -5   7  248.24   27.66
  -5   5   8  113.69   17.95
  -5   5   8  122.02   15.73
   5  -5  -8  116.86   18.47
   5  -5  -8  137.17   17.45
   5   5  -8  128.09   15.30
   5   5  -8  131.66   15.69
  -5  -5   8  108.29   16.83
  -5  -5   8  145.69   16.92
  -5   5   9    9.31    5.31
  -5   5   9   22.98    5.38
   5  -5  -9   20.59    6.19
   5   5  -9    9.87    3.58
   5   5  -9   13.99    4.07
  -5  -5   9   27.18    6.88
  -5  -5   9   17.15    5.03
  -5   5  10    2.21    4.01
  -5   5  10   -0.49    2.84
   5  -5 -10    0.45    2.70
   5   5 -10    3.90    2.87
   5   5 -10    8.94    3.16
  -5  -5  10    2.46    3.74
  -5  -5  10    3.52    3.32
  -5   5  11    9.92    5.00
  -5   5  11   16.32    4.72
   5  -5 -11   19.44    5.67
   5   5 -11    8.60    3.77
   5   5 -11    8.82    3.75
  -5  -5  11   18.89    6.16
  -5  -5  11   14.85    4.46
  -5   5  12  229.86   28.57
  -5   5  12  199.00   24.90
   5  -5 -12  179.37   25.63
   5   5 -12  240.33   24.86
  -5  -5  12  224.91   27.49
  -5  -5  12  220.98   24.83
  -5   5  13  238.62   31.77
  -5   5  13  267.35   29.71
   5  -5 -13  234.67   30.56
   5   5 -13  254.48   28.78
  -5  -5  13  276.39   32.12
  -5  -5  13  274.20   29.14
  -5   5  14    8.70    4.50
   5  -5 -14   19.13    6.52
   5   5 -14   23.50    5.69
  -5  -5  14   34.79    8.40
  -5  -5  14   24.23    5.73
   5  -5 -15    6.59    4.77
   5   5 -15    4.12    3.51
  -5  -5  15   11.74    6.44
  -5  -5  15    1.39    3.22
   5  -5 -16   38.49    9.30
   5   5 -16   21.61    6.57
   5   5 -16   27.41    6.49
  -5  -5  16   52.52   10.53
  -5  -5  16   50.67    8.04
  -5   5  17   86.62   14.96
   5  -5 -17   79.63   14.22
   5   5 -17   75.21   11.90
  -5  -5  17   70.28   13.64
  -5  -5  17   70.43   11.05
  -5   5  18   35.22    9.26
   5  -5 -18   12.90    6.47
   5   5 -18   30.75    6.97
  -5  -5  18   28.78    8.82
  -5   5  19   49.76   11.64
   5  -5 -19   50.44   11.51
  -5  -5  19   86.28   14.42
  -5   5  20   -3.91    5.43
   5  -5 -20   -0.67    4.44
  -5  -5  20    1.78    4.67
  -5   5  21    5.16    5.23
   5  -5 -21    2.34    4.71
  -5  -5  21    7.12    5.13
  -5   5  22   60.93   12.14
   5  -5 -22   38.40   10.43
  -5  -5  22   30.64    9.01
  -5   5  23   23.51    9.45
   5  -5 -23   20.20    8.00
  -5  -5  23   41.16    9.99
  -5   5  24   24.06    7.83
  -5  -5  24   12.12    5.94
  -5   5  25   -0.92    3.43
  -5  -5  25    1.82    3.91
  -5   5  26   -2.93    6.08
  -5  -5  26   -0.99    4.42
  -5   5  27    8.34    6.73
  -5   5  28   13.50    7.30
  -5   5  29   20.66    8.53
  -5   5  30   -1.02    5.57
  -5   5  31   -1.92    4.77
  -5   5  32    8.62    6.92
  -5   5  33    9.97    6.57
  -5   5  34    6.52    6.68
  -5   5  35    1.40    4.25
  -5   5  36    2.36    5.84
  -5   5  37    0.65    4.94
  -5   5  38   -2.39    5.82
  -5   5  39   -0.25    5.17
  -5   6   1   12.28    5.36
   5  -6  -1   10.09    5.33
   5  -6  -1   22.21    5.30
   5   6  -1   14.92    3.88
   5   6  -1   22.97    5.88
   5   6  -1   26.00    7.64
  -5  -6   1   15.00    4.59
  -5  -6   1   24.97    5.03
  -5  -6   1   23.67    6.82
  -5   6   2    0.13    3.46
   5  -6  -2    2.31    3.82
   5  -6  -2    0.68    2.62
   5   6  -2    1.32    2.05
   5   6  -2    3.51    2.95
   5   6  -2    1.64    4.90
  -5  -6   2    3.32    3.06
  -5  -6   2    3.36    3.33
  -5   6   3   62.14   11.80
   5  -6  -3  104.72   14.17
   5  -6  -3   66.69   10.49
   5   6  -3   53.72    8.91
   5   6  -3   78.85   11.30
  -5  -6   3   70.23   10.33
  -5  -6   3   70.20   11.92
  -5   6   4  100.99   15.93
   5  -6  -4  115.62   16.64
   5  -6  -4  115.08   14.75
   5   6  -4  105.04   13.23
   5   6  -4   87.69   13.72
  -5  -6   4  108.67   14.39
  -5  -6   4  137.66   16.66
  -5   6   5   96.27   14.94
   5  -6  -5   76.36   14.05
   5  -6  -5   93.98   13.32
   5   6  -5   83.96   11.46
   5   6  -5   96.17   12.78
  -5  -6   5   92.88   13.25
  -5  -6   5  104.57   14.22
  -5   6   6   29.33    7.84
   5  -6  -6   17.57    6.40
   5  -6  -6   25.96    6.26
   5   6  -6   17.16    4.17
   5   6  -6   18.66    5.00
  -5  -6   6   17.22    5.77
  -5  -6   6   28.97    6.57
  -5   6   7   66.76   12.15
   5  -6  -7   52.77   10.25
   5   6  -7   62.78    9.04
   5   6  -7   62.12    9.67
  -5  -6   7   73.76   11.20
  -5  -6   7   67.21   10.70
  -5   6   8   22.82    7.91
   5  -6  -8   24.77    7.10
   5   6  -8   31.81    5.65
   5   6  -8   34.86    6.22
  -5  -6   8   16.68    5.68
  -5  -6   8   29.45    6.64
  -5   6   9  109.45   16.31
   5  -6  -9  103.18   14.69
   5   6  -9   90.64   12.00
   5   6  -9  100.38   12.75
  -5  -6   9  114.05   15.13
  -5  -6   9   68.91   12.54
  -5   6  10   97.86   16.81
   5  -6 -10  125.66   17.02
   5   6 -10  107.60   13.87
  -5  -6  10  123.29   16.93
  -5  -6  10  115.71   15.38
  -5   6  11   48.82   12.02
   5  -6 -11   79.09   13.06
   5   6 -11   79.32   10.54
  -5  -6  11   88.56   13.55
  -5  -6  11   82.23   11.87
  -5   6  12   30.79    9.02
   5  -6 -12   19.05    6.56
   5   6 -12   29.82    5.56
  -5  -6  12   14.28    5.72
  -5  -6  12   16.40    5.01
   5  -6 -13    3.17    4.13
   5   6 -13    3.66    3.13
   5   6 -13    3.24    2.17
  -5  -6  13    2.54    3.74
  -5  -6  13    1.47    2.89
   5  -6 -14   70.25   13.51
   5   6 -14   70.75   10.50
   5   6 -14   67.39   10.70
  -5  -6  14   82.60   13.78
  -5  -6  14   94.44   12.09
   5  -6 -15   69.65   12.95
   5   6 -15   61.85   10.09
  -5  -6  15   73.06   13.23
  -5  -6  15   82.74   11.63
  -5   6  16    1.37    3.85
   5  -6 -16    0.47    3.37
   5   6 -16   -0.53    2.45
  -5  -6  16   -0.17    4.06
  -5   6  17   75.54   14.04
   5  -6 -17   56.73   12.07
   5   6 -17   81.92   11.04
  -5  -6  17   50.52   11.92
  -5   6  18   30.09    8.08
   5  -6 -18   11.78    6.47
   5   6 -18   10.14    4.32
  -5  -6  18    5.62    5.38
  -5   6  19   42.73    9.98
   5  -6 -19   31.75    8.87
   5   6 -19   27.80    6.47
  -5  -6  19   20.26    8.13
  -5   6  20    2.64    5.96
   5  -6 -20    6.24    5.80
  -5  -6  20   -0.29    4.11
  -5   6  21    7.16    7.32
   5  -6 -21   10.90    6.36
  -5  -6  21   11.89    6.70
  -5   6  22   52.55   10.81
   5  -6 -22   10.83    6.33
  -5  -6  22   24.45    8.68
  -5   6  23    0.43    5.62
   5  -6 -23   -1.31    4.54
  -5  -6  23   -1.16    4.64
  -5   6  24    2.46    5.20
  -5  -6  24    7.19    5.61
  -5   6  25   20.11    8.49
  -5  -6  25    4.77    6.06
  -5   6  26   22.27    9.10
  -5   6  27    4.81    5.03
  -5   6  28    2.64    4.58
  -5   6  29    4.50    6.83
  -5   6  30   24.70    9.27
  -5   6  31   10.02    6.14
  -5   6  32    0.07    3.98
  -5   6  33    1.16    5.59
  -5   6  34   19.11    8.26
  -5   6  35    1.52    6.52
  -5   6  36   15.29    7.61
  -5   6  37    4.62    4.82
  -5   6  38    1.58    6.00
  -5   7   1   10.51    4.88
   5  -7  -1   15.39    5.90
   5  -7  -1    4.40    3.78
   5   7  -1   14.75    5.03
  -5  -7   1   11.13    3.88
  -5   7   2  156.15   20.75
   5  -7  -2  141.92   20.62
   5  -7  -2  173.19   19.42
   5   7  -2  152.36   19.72
  -5  -7   2  140.75   18.30
  -5   7   3   77.12   14.52
   5  -7  -3  123.38   17.04
   5  -7  -3   85.47   13.85
   5   7  -3  113.94   15.08
  -5  -7   3  110.88   14.16
  -5  -7   3  123.10   13.99
  -5  -7   3  102.59   15.72
  -5   7   4   90.74   14.56
   5  -7  -4   83.12   14.28
   5  -7  -4   76.62   12.40
   5   7  -4  100.29   11.51
   5   7  -4   77.14   12.13
  -5  -7   4   77.63   11.95
  -5  -7   4   91.19   14.00
  -5   7   5   27.52    7.12
   5  -7  -5   28.27    7.65
   5  -7  -5   23.95    6.35
   5   7  -5    6.30    2.99
   5   7  -5   14.05    4.68
  -5  -7   5   10.37    3.84
  -5  -7   5    9.96    4.48
  -5   7   6   35.38    8.59
   5  -7  -6   32.50    7.23
   5   7  -6   19.80    4.80
   5   7  -6   36.53    6.76
  -5  -7   6   32.90    6.86
  -5  -7   6   28.49    7.02
  -5   7   7  115.79   17.91
   5  -7  -7  110.72   16.49
   5   7  -7  110.43   14.20
   5   7  -7  135.84   15.70
  -5  -7   7  126.57   16.45
  -5  -7   7  107.81   16.21
  -5   7   8  232.39   31.14
   5  -7  -8  248.58   30.26
   5   7  -8  283.06   27.92
  -5  -7   8  264.05   30.08
  -5  -7   8  235.61   29.52
  -5   7   9   46.09    9.82
   5  -7  -9   22.80    6.89
   5   7  -9   34.32    6.05
  -5  -7   9   31.57    7.42
  -5  -7   9   36.92    7.80
  -5   7  10   13.23    6.33
   5  -7 -10    9.24    5.33
   5   7 -10   15.88    4.00
  -5  -7  10   14.87    5.20
  -5  -7  10    9.69    4.25
   5  -7 -11   16.78    6.31
   5   7 -11   13.92    3.91
   5   7 -11   12.82    4.35
  -5  -7  11   12.19    5.33
  -5  -7  11   17.95    5.13
   5  -7 -12   95.93   16.50
   5   7 -12  103.82   13.74
   5   7 -12  114.29   14.48
  -5  -7  12  123.40   17.53
  -5  -7  12  131.81   16.29
   5  -7 -13   74.47   13.53
   5   7 -13   77.73   10.53
  -5  -7  13   72.09   13.03
  -5   7  14    0.65    3.75
   5  -7 -14   -2.43    4.48
   5   7 -14   -0.05    2.31
  -5  -7  14    0.37    3.44
  -5   7  15   44.70   10.25
   5  -7 -15   24.61    8.40
   5   7 -15   44.40    7.04
  -5  -7  15   29.35    8.71
  -5   7  16    9.49    5.56
   5  -7 -16   10.92    6.16
   5   7 -16    6.89    3.21
  -5  -7  16    3.52    5.17
  -5   7  17    4.20    4.77
   5  -7 -17    1.50    3.95
   5   7 -17    2.59    2.64
  -5  -7  17    0.86    5.34
  -5   7  18   75.76   15.88
   5  -7 -18   84.32   16.50
   5   7 -18  119.45   13.97
  -5  -7  18  113.10   17.60
  -5   7  19   -1.07    3.85
   5  -7 -19   -1.63    5.15
  -5  -7  19    0.67    4.83
  -5   7  20    5.37    5.73
   5  -7 -20    2.69    4.19
  -5  -7  20    8.56    6.77
  -5   7  21    5.17    5.27
   5  -7 -21    2.45    3.83
  -5  -7  21    3.20    5.07
  -5   7  22   30.98    9.53
   5  -7 -22   12.58    7.84
  -5  -7  22   34.08    9.35
  -5   7  23   26.70    8.22
   5  -7 -23   10.81    6.79
  -5  -7  23    4.80    6.07
  -5   7  24   22.88    8.14
  -5   7  25    4.65    6.54
  -5   7  26   -2.01    5.65
  -5   7  27   13.98    7.85
  -5   7  28   22.51    9.97
  -5   7  29   -2.29    5.21
  -5   7  30   -0.64    3.62
  -5   7  31   -0.59    3.77
  -5   7  32    7.61    5.63
  -5   7  33    6.56    5.78
  -5   7  34    5.66    7.08
  -5   7  35   -2.38    6.87
  -5   7  36   -1.80    6.45
  -5   8   1   22.37    6.47
   5  -8  -1   19.93    6.44
   5   8  -1   17.44    5.98
  -5  -8   1   14.33    4.58
  -5   8   2    2.11    3.85
   5  -8  -2   16.15    6.38
   5   8  -2   18.00    6.06
  -5  -8   2    9.95    3.97
  -5   8   3   14.11    5.81
   5  -8  -3   13.37    5.22
   5   8  -3   19.38    5.78
  -5  -8   3    9.29    4.13
  -5   8   4  379.21   40.35
   5   8  -4  310.49   37.48
  -5  -8   4  359.43   37.49
  -5  -8   4  350.42   40.16
  -5   8   5   32.30    8.62
   5   8  -5   35.73    7.41
  -5  -8   5   26.58    6.63
  -5  -8   5   47.93    9.77
  -5   8   6  107.61   15.87
   5   8  -6   69.03   11.81
  -5  -8   6   84.82   12.66
  -5  -8   6  117.33   15.90
  -5   8   7   -0.43    4.02
  -5  -8   7   -0.10    2.68
  -5  -8   7    0.52    3.58
  -5   8   8   64.50   12.98
   5   8  -8   87.92   10.71
  -5  -8   8   57.59   11.36
  -5  -8   8   98.93   14.12
  -5   8   9  109.20   18.36
   5   8  -9  145.68   15.65
  -5  -8   9  121.02   17.34
  -5  -8   9  115.47   17.35
   5   8 -10   64.20    9.26
  -5  -8  10   68.52   11.68
   5   8 -11   26.14    5.41
  -5  -8  11   28.84    7.44
  -5   8  12   36.04    9.92
   5   8 -12   27.91    5.62
  -5  -8  12   28.51    7.92
  -5   8  13   -1.51    5.79
   5   8 -13    3.09    2.48
  -5  -8  13   -0.88    3.37
  -5   8  14  116.72   18.25
   5   8 -14  103.47   13.72
  -5  -8  14  124.76   17.67
  -5   8  15    2.76    4.31
   5   8 -15    1.61    2.36
  -5  -8  15    1.98    4.35
  -5   8  16   16.31    7.03
   5   8 -16   19.06    4.81
  -5  -8  16   30.58    8.50
  -5   8  17    3.43    4.74
  -5  -8  17    1.16    4.76
  -5   8  18   -2.78    5.95
  -5  -8  18    0.57    3.97
  -5   8  19   11.21    6.09
  -5  -8  19   10.97    5.96
  -5   8  20   59.78   13.26
  -5  -8  20   57.47   12.46
  -5   8  21    2.09    4.70
  -5   8  22    3.83    6.51
  -5   8  23    6.19    4.43
  -5   8  24   35.10   11.08
  -5   8  25    3.08    5.31
  -5   8  26   15.07    8.08
  -5   8  27    7.57    6.07
  -5   8  28    2.12    5.48
  -5   8  29   -1.79    5.54
  -5   8  30   13.88    8.14
  -5   8  31   14.19    6.84
  -5   8  32   10.21    7.14
  -5   8  33   -3.31    6.61
  -5   8  34   -2.71    4.90
  -5   8  35   -1.95    7.02
  -5   9   1    0.46    2.96
   5  -9  -1   -0.86    3.69
   5  -9  -1    1.39    3.83
   5   9  -1    1.60    2.90
  -5  -9   1   -0.28    2.18
  -5   9   2  147.33   19.56
   5  -9  -2  174.68   21.38
   5  -9  -2  131.64   18.16
   5   9  -2  133.92   18.69
  -5  -9   2  118.38   16.80
  -5   9   3   20.39    6.84
   5  -9  -3    4.43    3.55
  -5  -9   3    8.55    3.91
  -5   9   4   -1.44    3.47
   5  -9  -4   -1.43    3.57
  -5  -9   4   -0.49    2.90
  -5   9   5    8.50    4.55
   5  -9  -5    1.07    3.56
  -5  -9   5   10.57    4.04
  -5   9   6   43.87    9.72
   5  -9  -6   38.81    9.09
  -5  -9   6   30.80    7.06
  -5   9   7   14.74    6.48
   5  -9  -7    2.27    3.72
  -5  -9   7    5.51    3.69
   5  -9  -8   90.45   15.86
  -5  -9   8  121.04   15.67
   5  -9  -9    2.35    4.80
  -5  -9   9    5.08    4.03
   5  -9 -10   -0.89    3.59
  -5  -9  10    5.57    3.90
  -5   9  11    0.94    4.24
   5  -9 -11    2.74    4.64
  -5  -9  11    1.00    3.61
  -5   9  12  144.61   21.48
   5  -9 -12  133.86   20.66
  -5  -9  12  140.73   19.52
  -5   9  13    5.69    6.23
   5  -9 -13    0.59    4.14
  -5  -9  13    4.15    4.81
  -5   9  14   26.48    8.96
   5  -9 -14   23.48    7.83
  -5  -9  14   30.92    8.19
  -5   9  15   -2.35    5.15
   5  -9 -15    4.82    4.83
  -5  -9  15    2.11    3.63
  -5   9  16   19.55    7.14
   5  -9 -16   14.22    7.25
  -5  -9  16   15.14    6.65
  -5   9  17   -0.71    4.69
   5  -9 -17    0.77    4.89
  -5  -9  17   -1.74    4.74
  -5   9  18   36.18   10.05
   5  -9 -18   52.00   11.94
  -5  -9  18   50.33   11.26
  -5   9  19    4.01    5.89
   5  -9 -19   -0.13    5.33
  -5   9  20    0.69    5.21
   5  -9 -20    2.98    6.32
  -5   9  21   -1.66    4.78
   5  -9 -21   -1.21    5.71
  -5   9  22   50.92   11.82
   5  -9 -22   31.40   10.28
  -5   9  23    9.18    5.89
   5  -9 -23   -2.36    5.22
  -5   9  24    9.54    6.17
  -5   9  25   -1.75    5.97
  -5   9  26    3.84    5.05
  -5   9  27    2.02    5.16
  -5   9  28    7.10    6.93
  -5   9  29   -1.32    4.55
  -5   9  30    0.11    3.74
  -5   9  31   -1.89    4.04
  -5   9  32    1.20    5.72
  -5   9  33   -1.74    5.48
  -5  10   1   13.82    5.49
   5 -10  -1    3.85    4.36
  -5 -10   1   -0.22    4.69
  -5  10   2    0.14    3.13
   5 -10  -2    3.72    3.77
  -5  10   3   -0.80    3.15
   5 -10  -3    2.95    4.50
  -5  10   4   19.43    6.45
   5 -10  -4    6.18    4.59
  -5 -10   4   10.20    4.41
  -5  10   5   -0.05    3.96
   5 -10  -5    1.07    4.17
  -5 -10   5    4.64    3.20
   5 -10  -6   24.41    7.36
  -5 -10   6   29.87    6.82
   5 -10  -7    3.94    3.99
  -5 -10   7    4.70    3.40
   5 -10  -8    1.92    3.65
  -5 -10   8    1.43    3.34
  -5  10   9   -1.67    4.66
   5 -10  -9   -1.56    4.05
  -5 -10   9   -0.47    3.12
  -5  10  10   67.46   12.73
   5 -10 -10   46.84   11.27
  -5 -10  10   84.88   12.71
  -5  10  11    5.81    4.91
   5 -10 -11   -1.20    3.57
  -5 -10  11    9.51    4.78
  -5  10  12    0.70    3.42
   5 -10 -12   -1.15    4.32
  -5 -10  12    0.12    2.85
  -5  10  13    2.09    5.05
   5 -10 -13    3.75    5.74
  -5 -10  13    1.06    3.84
  -5  10  14   34.81    9.34
   5 -10 -14   20.28    7.73
  -5 -10  14   27.82    7.86
  -5  10  15   -1.32    4.68
   5 -10 -15   -1.27    4.83
  -5 -10  15    1.26    4.62
  -5  10  16   25.63    9.26
   5 -10 -16   17.96    8.47
  -5 -10  16   40.46    9.41
  -5  10  17   -0.89    4.70
   5 -10 -17    2.72    4.63
  -5  10  18   -1.13    5.24
   5 -10 -18    0.77    4.61
  -5  10  19    2.66    5.25
   5 -10 -19    0.18    2.56
  -5  10  20   38.23   10.47
   5 -10 -20   18.65    8.95
  -5  10  21    0.98    4.69
   5 -10 -21   -0.44    4.28
  -5  10  22    3.55    4.78
   5 -10 -22    6.19    5.13
  -5  10  23   -2.05    5.90
   5 -10 -23    0.85    5.91
  -5  10  24    5.32    5.60
  -5  10  25    1.63    4.78
  -5  10  26   26.46    8.83
  -5  10  27   -2.25    6.57
  -5  10  28   -0.09    6.05
  -5  10  29    7.71    7.11
  -5  10  30    6.51    7.08
  -5  10  31   -1.78    5.23
  -5  11   1   14.93    5.89
   5 -11  -1    9.94    5.09
  -5 -11   1   13.08    4.22
  -5 -11   1   11.22    7.33
  -5  11   2   51.32   11.21
   5 -11  -2   72.20   12.08
  -5 -11   2   98.24   17.10
  -5  11   3   13.07    5.49
   5 -11  -3   11.53    5.44
   5 -11  -4    4.20    4.70
   5 -11  -5    2.01    3.81
   5 -11  -6    4.52    5.80
  -5  11   7   -1.49    4.06
   5 -11  -7    2.37    4.19
  -5  11   8   18.06    7.21
   5 -11  -8   12.69    6.02
  -5 -11   8   31.04    6.87
  -5  11   9    0.68    5.33
   5 -11  -9   -0.73    4.34
  -5 -11   9   10.44    4.90
  -5  11  10    2.96    4.64
   5 -11 -10   -0.55    4.70
  -5 -11  10    9.51    4.51
  -5  11  11    7.04    5.48
   5 -11 -11    0.45    4.41
  -5 -11  11    8.00    4.64
  -5  11  12   59.68   12.40
   5 -11 -12   33.63   10.31
  -5 -11  12   70.07   11.53
  -5  11  13   -0.12    4.90
   5 -11 -13    1.36    4.88
  -5 -11  13    3.13    3.36
  -5  11  14   28.07    8.99
   5 -11 -14   20.84    9.15
  -5  11  15    1.07    3.58
   5 -11 -15    1.52    5.12
  -5  11  16   18.30    7.60
   5 -11 -16   17.39    8.36
  -5  11  17   -0.76    4.28
   5 -11 -17   -0.32    4.82
  -5  11  18   31.80    9.33
   5 -11 -18   16.32    7.56
  -5  11  19    1.47    3.99
   5 -11 -19    3.72    5.27
  -5  11  20   -1.80    4.95
   5 -11 -20   -1.61    4.25
  -5  11  21    4.30    6.77
   5 -11 -21   -1.84    4.59
  -5  11  22   27.09    8.55
   5 -11 -22    7.41    6.14
  -5  11  23    1.99    4.70
   5 -11 -23    2.84    5.12
  -5  11  24    9.31    6.96
  -5  11  25   -0.38    4.40
  -5  11  26    6.36    5.88
  -5  11  27   -3.97    5.44
  -5  11  28   10.16    8.02
  -5  11  29   -0.79    4.34
  -5  11  30   -0.37    5.18
  -5  12   1   -0.35    3.48
   5 -12  -1    0.41    2.92
  -5 -12   1   -1.80    3.59
  -5 -12   1   -0.14    4.39
   5 -12  -2    3.33    5.01
  -5 -12   2    1.39    2.76
  -5 -12   2   -4.31    6.10
   5 -12  -3    5.23    4.20
  -5 -12   3    5.33    3.38
  -5 -12   3   -1.84    5.98
   5 -12  -4   26.19    8.27
  -5 -12   4   47.95    8.48
  -5  12   5    6.20    4.67
   5 -12  -5   11.56    5.93
  -5 -12   5    1.65    3.40
  -5  12   6    1.24    4.45
   5 -12  -6    5.87    4.78
  -5  12   7   -0.58    4.23
   5 -12  -7    0.35    4.49
  -5  12   8    6.50    4.36
   5 -12  -8    3.22    4.70
  -5  12   9    3.93    4.82
   5 -12  -9    3.02    5.60
  -5  12  10   20.81    7.03
   5 -12 -10   22.47    8.05
  -5  12  11    0.17    4.02
   5 -12 -11    9.30    5.79
  -5  12  12   -2.93    4.18
   5 -12 -12   -0.58    5.01
  -5  12  13   -3.44    4.62
   5 -12 -13    0.45    3.79
  -5  12  14    7.61    5.49
   5 -12 -14    0.48    5.32
  -5  12  15    1.11    4.78
   5 -12 -15   -2.20    5.73
  -5  12  16   21.72    7.70
   5 -12 -16   16.11    7.78
  -5  12  17    0.28    5.21
   5 -12 -17    1.29    5.21
  -5  12  18    6.19    5.59
   5 -12 -18   -0.90    4.80
  -5  12  19    5.27    5.18
   5 -12 -19    4.21    4.72
  -5  12  20   23.43    8.64
   5 -12 -20    5.79    6.92
  -5  12  21   -1.25    5.69
   5 -12 -21   -2.14    6.20
  -5  12  22   -2.23    5.71
   5 -12 -22   -2.48    5.17
  -5  12  23    1.94    5.77
   5 -12 -23    4.77    5.31
  -5  12  24    3.77    6.13
  -5  12  25   -1.67    5.50
  -5  12  26   14.38    7.24
  -5  12  27   -0.55    5.55
  -5  12  28   -3.31    7.53
   5 -13  -1   10.75    5.04
  -5 -13   1   11.20    4.78
  -5 -13   1   10.15    7.80
   5 -13  -2   17.10    6.97
  -5 -13   2   38.82    7.91
  -5 -13   2   43.40   11.57
  -5  13   3    2.64    4.09
   5 -13  -3    4.22    4.76
  -5 -13   3    7.09    4.07
  -5 -13   3    1.06    6.76
  -5  13   4   18.88    6.87
   5 -13  -4    8.35    5.92
  -5 -13   4   23.53    6.32
  -5  13   5   -1.15    4.13
   5 -13  -5   -0.21    4.47
  -5 -13   5    2.00    3.15
  -5  13   6   54.74   10.80
   5 -13  -6   16.56    7.44
  -5 -13   6   37.56    7.91
  -5  13   7    6.25    5.20
   5 -13  -7    3.65    4.86
  -5 -13   7   14.64    5.06
  -5  13   8   13.10    6.02
   5 -13  -8   19.81    7.80
  -5 -13   8   33.48    7.48
  -5  13   9   -0.54    4.13
   5 -13  -9    4.22    4.78
  -5  13  10   -0.45    4.43
   5 -13 -10    0.71    4.17
  -5  13  11    3.57    5.16
   5 -13 -11    7.02    5.09
  -5  13  12   13.47    6.01
   5 -13 -12   10.30    7.29
  -5  13  13    0.72    4.42
   5 -13 -13    2.86    4.79
  -5  13  14    8.30    5.60
   5 -13 -14   -0.12    4.88
  -5  13  15   -0.96    4.06
   5 -13 -15   -2.39    4.65
  -5  13  16    9.17    7.50
   5 -13 -16   -1.09    4.21
  -5  13  17    4.67    5.99
   5 -13 -17    3.86    5.87
  -5  13  18   -1.32    4.43
   5 -13 -18    2.97    6.89
  -5  13  19   -2.53    5.98
   5 -13 -19    0.91    3.65
  -5  13  20    0.41    3.48
   5 -13 -20    4.97    6.22
  -5  13  21    0.28    5.38
  -5  13  22   -2.00    5.46
   5 -13 -22   -0.37    6.05
  -5  13  23   -0.89    5.72
   5 -13 -23    1.90    5.04
  -5  13  24   -2.33    7.47
  -5  13  25    9.31    7.62
  -5  13  26   -3.32    6.15
   5 -14  -1    4.09    4.61
  -5 -14   1    1.87    4.02
  -5 -14   1   -1.43    7.05
   5 -14  -2   -3.54    5.56
  -5 -14   2    0.65    2.35
  -5 -14   2   -2.45    6.44
   5 -14  -3    1.79    5.14
  -5 -14   3    8.66    4.44
  -5 -14   3    6.23    7.13
  -5  14   4   18.63    6.51
   5 -14  -4   11.06    5.86
  -5 -14   4   14.22    8.05
  -5  14   5   11.74    5.62
   5 -14  -5   15.35    6.79
  -5 -14   5    8.52    4.88
  -5  14   6   11.25    5.92
   5 -14  -6   -1.42    5.29
  -5 -14   6    8.53    5.04
  -5  14   7    0.07    3.71
   5 -14  -7   -0.84    4.76
  -5  14   8    8.37    5.47
   5 -14  -8    0.48    3.92
  -5  14   9    2.92    3.48
   5 -14  -9    4.37    5.60
  -5  14  10   12.23    6.38
   5 -14 -10   20.16    7.38
  -5  14  11    3.23    5.35
   5 -14 -11   10.65    5.35
  -5  14  12   -2.00    4.79
   5 -14 -12   -1.67    5.18
  -5  14  13    2.82    4.38
   5 -14 -13    4.29    5.63
  -5  14  14    6.30    5.83
   5 -14 -14    1.90    6.70
  -5  14  15    2.97    4.49
   5 -14 -15    1.77    5.77
  -5  14  16    5.23    5.40
   5 -14 -16    4.24    6.18
  -5  14  17    1.24    5.29
   5 -14 -17   -0.19    4.81
  -5  14  18    3.10    5.60
   5 -14 -18   -0.71    4.09
  -5  14  19    9.79    6.41
   5 -14 -19   -1.58    4.42
  -5  14  20   -2.16    5.43
   5 -14 -20    0.05    4.11
  -5  14  21    0.66    4.20
   5 -14 -21    0.06    4.80
  -5  14  22   11.09    7.94
   5 -14 -22    4.64    7.09
  -5  14  23   -1.85    5.77
   5 -14 -23    2.25    6.04
  -5  14  24    5.90    5.96
   5 -15  -1   -0.60    5.05
  -5 -15   1    2.61    2.93
  -5 -15   1    6.58    7.28
   5 -15  -2    1.61    4.10
  -5 -15   2    8.72    4.65
  -5 -15   2   15.12    8.24
   5 -15  -3    6.42    5.07
  -5 -15   3   16.98    5.48
  -5 -15   3    0.87    6.72
   5 -15  -4    1.02    4.94
  -5 -15   4   -3.27    6.98
   5 -15  -5   -0.41    4.20
   5 -15  -6   -2.99    5.65
  -5  15   7    9.12    5.48
   5 -15  -7    0.94    5.60
  -5  15   8    3.49    3.63
   5 -15  -8   -0.04    4.44
  -5  15   9   -2.58    5.05
   5 -15  -9    5.37    5.83
  -5  15  10   -1.54    4.03
   5 -15 -10    2.40    6.15
  -5  15  11    8.55    6.17
   5 -15 -11    4.85    6.16
  -5  15  12    1.90    4.35
   5 -15 -12    6.18    6.04
  -5  15  13    1.30    3.30
   5 -15 -13   -0.45    5.27
  -5  15  14   -3.42    4.99
   5 -15 -14    1.86    3.93
  -5  15  15   -1.44    4.17
   5 -15 -15   11.09    6.74
  -5  15  16   -0.57    4.44
   5 -15 -16   -2.71    5.29
  -5  15  17    3.15    5.35
   5 -15 -17    3.19    6.58
  -5  15  18    2.79    4.62
   5 -15 -18    9.32    7.03
  -5  15  19   -2.52    5.91
   5 -15 -19   -1.89    5.44
  -5  15  20   -1.63    5.67
   5 -15 -20    0.91    5.73
  -5  15  21   -2.42    5.97
   5 -15 -21    2.09    5.85
  -5  15  22   -3.38    6.40
   5 -15 -22    0.71    5.85
   5 -15 -23   -3.56    6.03
   5 -16  -1    0.74    5.06
  -5 -16   1   -3.94    7.69
   5 -16  -2   -1.39    4.50
  -5 -16   2   -4.03    6.09
   5 -16  -3    2.63    5.21
  -5 -16   3    3.60    5.86
   5 -16  -4    3.50    4.99
  -5 -16   4    3.24    7.01
   5 -16  -5    2.18    4.99
   5 -16  -6   -0.79    4.92
   5 -16  -7    6.07    5.20
   5 -16  -8   -1.07    4.10
   5 -16  -9    6.04    6.19
  -5  16  10    1.18    4.02
   5 -16 -10   -1.42    6.05
  -5  16  11    3.68    4.65
   5 -16 -11    0.11    5.30
  -5  16  12    0.17    3.78
   5 -16 -12    0.04    6.45
  -5  16  13   -0.95    3.68
   5 -16 -13   -2.29    7.13
  -5  16  14    0.04    4.13
   5 -16 -14   -0.75    5.51
  -5  16  15   -1.11    4.56
   5 -16 -15    3.68    7.00
  -5  16  16    1.38    5.63
   5 -16 -16    7.09    6.77
  -5  16  17    0.65    6.01
   5 -16 -17    0.32    5.12
  -5  16  18    4.98    5.15
   5 -16 -18    1.29    6.23
  -5  16  19    4.10    5.83
   5 -16 -19   -2.34    5.03
  -5  16  20    0.24    5.04
   5 -16 -20    4.18    7.53
   5 -16 -21    0.99    5.86
   5 -16 -22    1.08    6.00
   5 -17  -1   -0.25    4.09
  -5 -17   1    1.18    7.70
   5 -17  -2    2.18    4.96
  -5 -17   2   -1.95    6.89
   5 -17  -3    2.98    5.81
  -5 -17   3    2.69    7.10
   5 -17  -4    1.11    6.38
  -5 -17   4   -4.30    7.49
   5 -17  -5    2.19    4.71
   5 -17  -6    4.78    5.78
   5 -17  -7    2.31    6.09
   5 -17  -8    3.74    5.11
   5 -17  -9    0.42    4.97
   5 -17 -10    8.67    6.20
  -5  17  14    2.40    4.87
  -5  17  15    8.05    5.26
  -5  17  16    0.03    3.48
  -5  17  17    0.62    4.06
  -4   0   1    0.43    2.58
  -4   0   1   -1.07    2.01
   4   0  -1   -0.52    2.28
   4   0  -1   -1.21    2.02
  -4   0   2   20.03    5.94
  -4   0   2   17.78    3.86
   4   0  -2   15.12    4.41
   4   0  -2    7.12    3.25
  -4   0   3    0.15    2.97
  -4   0   3    2.62    2.46
   4   0  -3   -0.20    2.81
   4   0  -3   -0.44    1.89
  -4   0   4 1139.02  114.39
  -4   0   4 1244.20  112.06
   4   0  -4 1089.57  113.31
   4   0  -4 1132.50  111.91
  -4   0   5   -1.46    3.95
  -4   0   5    0.25    1.81
   4   0  -5   -1.60    3.09
   4   0  -5    0.65    2.44
  -4   0   6  659.31   69.76
  -4   0   6  674.69   66.80
   4   0  -6  619.39   68.53
   4   0  -6  743.05   67.57
  -4   0   7    0.44    3.77
  -4   0   7    2.55    2.15
   4   0  -7    0.04    3.40
   4   0  -7    0.96    2.18
  -4   0   8 2469.24  239.43
  -4   0   8 2440.22  235.90
   4   0  -8 2428.03  238.37
   4   0  -8 2539.42  236.59
  -4   0   9    4.77    5.17
  -4   0   9    0.71    2.77
   4   0  -9   -1.22    4.03
   4   0  -9    1.52    3.07
  -4   0  10   25.83    7.39
  -4   0  10   50.44    7.22
   4   0 -10   23.34    7.51
   4   0 -10   44.92    7.42
  -4   0  11    0.92    4.39
  -4   0  11    0.40    2.41
   4   0 -11   -0.90    4.58
   4   0 -11   -0.63    2.98
  -4   0  12   12.90    5.86
  -4   0  12   19.06    4.75
   4   0 -12    1.98    4.59
   4   0 -12   11.22    4.51
  -4   0  13    0.46    2.86
  -4   0  13   -0.92    2.50
   4   0 -13   -0.87    3.57
   4   0 -13   -1.36    3.19
  -4   0  14 1186.74  132.31
  -4   0  14 1352.36  130.16
   4   0 -14 1401.00  133.31
   4   0 -14 1379.75  130.85
  -4   0  15   -1.93    4.24
  -4   0  15    0.59    3.28
   4   0 -15   -1.04    3.32
   4   0 -15   -0.33    3.40
  -4   0  16   41.29    9.63
  -4   0  16   44.92    8.42
   4   0 -16   62.45   11.17
   4   0 -16   53.90    9.36
  -4   0  17   -1.11    4.12
  -4   0  17    0.54    3.24
   4   0 -17   -1.25    4.47
   4   0 -17   -1.55    3.48
  -4   0  18  117.11   19.00
  -4   0  18  159.29   18.50
   4   0 -18  151.07   20.69
   4   0 -18  127.21   18.16
  -4   0  19    1.34    4.19
  -4   0  19   -0.04    3.20
   4   0 -19    1.61    2.86
  -4   0  20  154.18   21.66
  -4   0  20  146.41   19.41
   4   0 -20  149.81   20.13
  -4   0  21   -0.86    4.27
  -4   0  21    0.48    2.56
   4   0 -21   -1.45    3.76
  -4   0  22   20.84    7.45
  -4   0  22   12.01    5.00
   4   0 -22    8.96    5.01
  -4   0  23   -1.81    4.34
  -4   0  27   -1.36    4.12
  -4   0  28    8.88    6.28
  -4   0  29   -1.68    4.61
  -4   0  30   42.15   10.84
  -4   0  32    1.57    4.66
  -4   0  33    2.24    4.87
  -4   0  34   11.38    6.39
  -4   0  35   -1.66    4.83
  -4   0  36   23.16    8.22
  -4   1   1   15.59    5.08
  -4   1   1   13.58    3.53
   4  -1  -1   12.65    4.18
   4  -1  -1   16.66    4.03
   4   1  -1   16.45    4.26
   4   1  -1   23.40    4.64
  -4  -1   1   19.27    4.76
  -4  -1   1   14.23    3.92
  -4   1   2  973.53   98.09
  -4   1   2  981.64   95.57
   4  -1  -2 1103.92   97.87
   4  -1  -2 1015.37   95.79
   4   1  -2 1034.66   96.49
   4   1  -2  932.83   95.78
  -4  -1   2  905.88   96.94
  -4  -1   2  976.69   96.01
  -4   1   3    9.79    4.84
  -4   1   3   10.71    2.99
   4  -1  -3   14.61    4.89
   4  -1  -3   10.37    3.53
   4   1  -3   13.07    4.25
   4   1  -3   13.70    3.62
  -4  -1   3   17.50    4.63
  -4  -1   3   10.53    3.55
  -4   1   4    1.02    3.81
  -4   1   4    3.03    2.02
   4  -1  -4    1.65    2.66
   4  -1  -4    6.13    2.99
   4   1  -4    2.47    3.32
   4   1  -4    4.32    2.55
  -4  -1   4    0.44    3.22
  -4  -1   4    3.25    2.66
  -4   1   5    5.98    4.66
  -4   1   5   10.62    3.30
   4  -1  -5   10.42    4.12
   4  -1  -5   10.29    3.54
   4   1  -5   22.19    5.36
   4   1  -5    6.78    2.92
  -4  -1   5   18.15    5.06
  -4  -1   5    8.79    3.16
  -4   1   6  378.47   49.08
  -4   1   6  547.16   47.50
   4  -1  -6  434.20   49.09
   4  -1  -6  561.08   48.21
   4   1  -6  422.72   48.12
   4   1  -6  453.14   47.00
  -4  -1   6  357.00   48.26
  -4  -1   6  534.50   47.36
  -4   1   7   27.15    8.26
  -4   1   7   35.48    6.20
   4  -1  -7   58.84    9.69
   4  -1  -7   27.34    5.91
   4   1  -7   46.63    7.93
   4   1  -7   32.55    5.99
  -4  -1   7   46.85    8.86
  -4  -1   7   33.49    5.87
  -4   1   8 1150.60  112.33
  -4   1   8 1175.02  108.88
   4  -1  -8 1245.06  112.12
   4  -1  -8 1137.58  109.22
   4   1  -8 1102.86  110.37
   4   1  -8  957.76  108.22
  -4  -1   8 1004.28  110.92
  -4  -1   8 1225.53  108.69
  -4   1   9    5.54    5.17
  -4   1   9   -1.32    2.41
   4  -1  -9    2.08    3.53
   4  -1  -9    0.09    2.82
   4   1  -9    3.38    3.97
   4   1  -9   -1.21    2.41
  -4  -1   9   -0.67    4.06
  -4  -1   9    0.76    2.38
  -4   1  10  410.04   50.29
  -4   1  10  566.10   48.78
   4  -1 -10  428.22   50.09
   4  -1 -10  429.75   48.07
   4   1 -10  428.29   49.28
   4   1 -10  493.73   48.16
  -4  -1  10  413.34   50.10
  -4  -1  10  530.16   48.01
  -4   1  11  121.16   18.94
  -4   1  11  147.05   17.22
   4  -1 -11  175.74   20.70
   4  -1 -11  133.42   17.36
   4   1 -11  140.28   18.85
   4   1 -11  129.08   16.87
  -4  -1  11  150.65   19.96
  -4  -1  11  146.88   16.92
  -4   1  12  357.88   41.78
  -4   1  12  400.83   39.52
   4  -1 -12  368.81   41.85
   4  -1 -12  418.33   40.31
   4   1 -12  380.79   41.16
   4   1 -12  362.53   39.02
  -4  -1  12  374.67   42.19
  -4  -1  12  329.30   38.35
  -4   1  13   87.33   14.45
  -4   1  13  110.57   13.26
   4  -1 -13  100.34   15.25
   4  -1 -13   69.01   12.08
   4   1 -13   99.26   14.43
   4   1 -13   74.68   11.79
  -4  -1  13  107.58   15.73
  -4  -1  13   92.46   12.25
  -4   1  14   -0.22    3.53
  -4   1  14    1.22    2.29
   4  -1 -14   -1.11    4.72
   4  -1 -14    0.70    2.84
   4   1 -14    0.21    3.61
   4   1 -14    2.07    3.05
  -4  -1  14    0.64    4.75
  -4  -1  14    0.57    2.79
  -4   1  15   41.10    8.82
  -4   1  15   27.24    6.51
   4  -1 -15   45.32    9.82
   4  -1 -15   22.99    6.65
   4   1 -15   27.27    7.54
   4   1 -15   33.56    6.80
  -4  -1  15   31.25    8.27
  -4  -1  15   29.88    6.57
  -4   1  16  217.91   28.29
  -4   1  16  291.73   27.51
   4  -1 -16  269.91   30.06
   4  -1 -16  176.33   25.84
   4   1 -16  189.67   27.18
   4   1 -16  270.91   27.17
  -4  -1  16  195.28   27.57
  -4  -1  16  236.98   26.13
  -4   1  17   -0.65    3.97
  -4   1  17    0.15    2.72
   4  -1 -17   -2.41    3.47
   4   1 -17   -1.51    4.04
   4   1 -17   -0.02    2.65
  -4  -1  17    1.45    4.00
  -4  -1  17    0.47    2.87
  -4   1  18  254.66   32.42
  -4   1  18  246.10   30.15
   4  -1 -18  278.58   31.65
   4   1 -18  311.35   33.64
   4   1 -18  298.66   31.24
  -4  -1  18  241.29   32.04
  -4  -1  18  262.24   30.08
  -4   1  19   13.47    6.27
  -4   1  19   12.32    4.47
   4  -1 -19   12.32    5.19
   4   1 -19   27.77    7.64
   4   1 -19   11.84    4.94
  -4  -1  19    5.07    5.15
  -4  -1  19   12.20    4.72
  -4   1  20   21.64    7.70
  -4   1  20   38.83    7.58
   4  -1 -20   24.11    7.03
   4   1 -20   28.11    6.92
  -4  -1  20   20.07    7.35
  -4  -1  20   34.75    7.38
  -4   1  21    6.16    5.23
  -4   1  21    5.54    4.01
   4  -1 -21    7.97    5.03
   4   1 -21   11.51    5.09
  -4  -1  21   10.16    6.06
  -4  -1  21    6.39    4.35
  -4   1  22  192.47   23.64
   4  -1 -22  163.18   23.65
  -4  -1  22  207.19   25.65
  -4  -1  23    5.97    4.97
  -4  -1  24   13.49    5.95
  -4   1  25   15.96    6.45
  -4   1  26   69.68   13.80
  -4   1  27    1.16    4.39
  -4   1  28   49.37   11.29
  -4  -1  28   40.43   10.43
  -4   1  29   -2.27    4.32
  -4  -1  29   -0.68    4.61
  -4   1  30   -0.38    4.35
  -4  -1  30   -1.29    4.34
  -4   1  31   -0.14    5.37
  -4  -1  31   -1.81    4.59
  -4   1  32   29.02    9.17
  -4  -1  32   32.58    9.60
  -4   1  33   -0.36    4.04
  -4  -1  33    0.12    3.79
  -4   1  34    3.99    5.08
  -4  -1  34   11.19    6.57
  -4   1  35    2.46    5.08
  -4   1  36    8.84    5.78
  -4   1  37   -1.11    5.55
  -4   1  38    8.50    6.80
  -4   2   1   57.02   10.48
  -4   2   1   68.85    8.94
   4  -2  -1   66.93   10.39
   4  -2  -1   64.10    9.02
   4   2  -1   80.83    9.37
   4   2  -1   74.00    9.88
  -4  -2   1   66.06    9.83
  -4  -2   1   85.50   10.48
  -4   2   2  148.82   21.80
  -4   2   2  222.62   20.37
   4  -2  -2  214.94   22.57
   4  -2  -2  189.00   20.32
   4   2  -2  154.36   19.77
   4   2  -2  188.54   20.61
  -4  -2   2  185.64   21.35
  -4  -2   2  187.91   20.81
  -4   2   3   24.56    6.74
  -4   2   3   16.77    3.77
   4  -2  -3   20.13    5.71
   4  -2  -3   21.79    4.76
   4   2  -3   14.63    3.98
   4   2  -3   17.33    4.34
  -4  -2   3   11.20    4.42
  -4  -2   3   20.81    4.87
  -4   2   4 1771.58  160.00
  -4   2   4 1546.52  155.86
   4  -2  -4 1737.84  159.15
   4  -2  -4 1865.83  157.25
   4   2  -4 1656.22  156.78
   4   2  -4 1539.90  156.08
  -4  -2   4 1479.23  157.50
  -4  -2   4 1582.40  156.40
  -4   2   5   32.40    8.46
  -4   2   5   44.23    6.57
   4  -2  -5   36.73    7.95
   4  -2  -5   51.25    7.39
   4   2  -5   38.95    7.04
   4   2  -5   38.19    6.35
  -4  -2   5   32.98    7.74
  -4  -2   5   36.51    6.29
  -4   2   6    9.66    5.34
  -4   2   6    8.18    3.17
   4  -2  -6    5.07    4.50
   4  -2  -6    6.28    3.11
   4   2  -6    8.78    3.81
   4   2  -6    8.82    3.16
  -4  -2   6    4.30    3.15
  -4  -2   6    7.12    2.84
  -4   2   7  287.26   31.01
  -4   2   7  272.62   27.52
   4  -2  -7  287.16   30.49
   4  -2  -7  263.64   27.93
   4   2  -7  272.78   28.37
   4   2  -7  208.42   26.51
  -4  -2   7  264.94   29.63
  -4  -2   7  243.63   26.90
  -4   2   8  596.46   68.90
  -4   2   8  698.28   66.67
   4  -2  -8  702.47   69.60
   4  -2  -8  769.69   67.68
   4   2  -8  642.06   67.31
   4   2  -8  650.76   66.10
  -4  -2   8  571.29   67.88
  -4  -2   8  689.42   66.08
  -4   2   9  152.21   23.12
  -4   2   9  197.06   21.71
   4  -2  -9  226.26   25.30
   4  -2  -9  232.39   22.94
   4   2  -9  177.58   22.17
   4   2  -9  180.21   21.20
  -4  -2   9  155.03   22.87
  -4  -2   9  205.88   21.23
  -4   2  10   49.51   10.01
  -4   2  10   35.47    7.43
   4  -2 -10   62.03   10.78
   4  -2 -10   50.11    8.61
   4   2 -10   45.75    8.78
   4   2 -10   57.77    8.27
  -4  -2  10   60.33   10.49
  -4  -2  10   54.41    7.91
  -4   2  11   48.52   10.35
  -4   2  11   64.41    9.36
   4  -2 -11   60.48   11.24
   4  -2 -11   51.28    9.21
   4   2 -11   58.59   10.12
   4   2 -11   47.76    8.12
  -4  -2  11   51.16   10.19
  -4  -2  11   56.76    8.37
  -4   2  12    1.01    3.97
  -4   2  12    0.12    2.95
   4  -2 -12    1.86    3.99
   4  -2 -12    1.94    3.84
   4   2 -12   -1.31    3.16
   4   2 -12    3.24    2.41
  -4  -2  12   -1.09    3.94
  -4  -2  12    4.11    2.83
  -4   2  13   12.80    5.81
  -4   2  13   20.00    5.22
   4  -2 -13    7.30    5.23
   4  -2 -13   16.40    5.49
   4   2 -13   14.29    5.06
   4   2 -13   19.56    4.53
  -4  -2  13    4.97    4.62
  -4  -2  13   16.24    4.27
  -4   2  14  708.37   74.42
  -4   2  14  700.92   71.75
   4  -2 -14  725.76   74.90
   4  -2 -14  714.76   72.79
   4   2 -14  673.02   72.81
   4   2 -14  745.85   71.45
  -4  -2  14  608.98   73.36
  -4  -2  14  769.23   71.30
  -4   2  15   58.84   11.09
  -4   2  15   47.49    8.91
   4  -2 -15   49.01   10.58
   4  -2 -15   52.40    9.71
   4   2 -15   44.76    9.42
   4   2 -15   46.37    8.21
  -4  -2  15   64.02   11.74
  -4  -2  15   55.18    8.62
  -4   2  16    9.28    5.08
  -4   2  16   11.24    4.29
   4  -2 -16    8.04    4.45
   4   2 -16   15.22    5.83
   4   2 -16   13.50    4.24
  -4  -2  16   11.31    5.71
  -4  -2  16   10.34    3.96
  -4   2  17    3.80    3.79
  -4   2  17    5.05    3.40
   4  -2 -17    5.20    4.55
   4   2 -17    0.59    3.59
   4   2 -17    4.28    2.98
  -4  -2  17    4.24    3.97
  -4  -2  17    1.06    2.42
  -4   2  18   76.84   15.09
  -4   2  18   90.26   13.84
   4  -2 -18  101.16   15.04
   4   2 -18  115.74   16.19
  -4  -2  18  117.83   16.59
  -4  -2  18   89.67   13.17
  -4   2  19  108.40   17.02
  -4   2  19  102.68   14.95
   4  -2 -19  102.91   15.63
   4   2 -19  116.12   16.58
  -4  -2  19   91.64   15.52
  -4  -2  19   91.94   13.70
  -4   2  20   41.34    9.67
  -4   2  20   43.90    8.67
   4  -2 -20   31.02    7.95
   4   2 -20   33.46    8.55
  -4  -2  20   31.52    8.37
  -4  -2  20   27.50    6.88
  -4   2  21    1.96    3.09
   4  -2 -21    6.31    5.08
  -4  -2  21   -0.23    3.68
  -4  -2  21    0.46    2.45
  -4   2  22    9.74    4.53
   4  -2 -22   10.45    6.43
  -4  -2  22    5.60    4.22
  -4  -2  23    3.28    4.09
  -4   2  24   93.41   16.15
  -4  -2  24   95.83   15.85
  -4   2  25   25.04    7.91
  -4  -2  25   10.90    5.36
  -4   2  26   32.27    9.95
  -4  -2  26   46.37   10.10
  -4   2  27    2.46    5.39
  -4   2  28   36.67   10.15
  -4   2  29   18.89    7.52
  -4   2  30   60.01   13.66
  -4  -2  30   82.14   14.40
  -4   2  31    5.84    5.35
  -4  -2  31   -1.78    4.91
  -4   2  32   -0.35    4.78
  -4  -2  32   -0.91    4.49
  -4   2  33    1.43    4.90
  -4   2  34    9.41    6.24
  -4   2  35    9.51    6.40
  -4   2  36    1.68    4.53
  -4   2  37   -0.33    4.97
  -4   2  38    2.49    5.28
  -4   2  39    3.96    5.20
  -4   2  40   13.47    7.53
  -4   3   1   38.78    8.18
  -4   3   1   42.24    6.04
   4  -3  -1   41.90    8.25
   4  -3  -1   48.58    6.84
   4   3  -1   36.26    6.10
   4   3  -1   40.68    7.34
  -4  -3   1   37.80    6.77
  -4  -3   1   41.05    7.35
  -4   3   2  227.50   32.67
  -4   3   2  313.70   30.88
   4  -3  -2  314.97   33.55
   4  -3  -2  323.09   31.64
   4   3  -2  314.60   31.12
   4   3  -2  311.98   31.86
  -4  -3   2  269.73   31.59
  -4  -3   2  311.64   32.32
  -4   3   3   10.49    4.49
  -4   3   3    6.15    2.59
   4  -3  -3   14.65    4.79
   4  -3  -3    8.78    3.40
   4   3  -3    6.52    2.59
   4   3  -3   10.12    3.23
  -4  -3   3   12.12    4.46
  -4  -3   3    8.51    3.93
  -4   3   4    7.18    4.83
  -4   3   4   18.74    4.19
   4  -3  -4    4.31    3.89
   4  -3  -4   18.44    4.41
   4   3  -4   15.69    3.80
   4   3  -4   15.80    3.98
  -4  -3   4    8.30    3.61
  -4  -3   4   10.91    3.60
  -4   3   5   40.94    8.67
  -4   3   5   27.84    5.32
   4  -3  -5   41.36    8.45
   4  -3  -5   21.49    5.58
   4   3  -5   27.81    5.24
   4   3  -5   29.48    5.51
  -4  -3   5   39.51    7.40
  -4  -3   5   30.41    5.93
  -4   3   6   58.31   11.22
  -4   3   6   77.87    9.49
   4  -3  -6   79.51   12.09
   4  -3  -6   61.31    9.32
   4   3  -6   52.82    8.60
   4   3  -6   60.19    8.56
  -4  -3   6   77.31   10.71
  -4  -3   6   47.96    8.31
  -4   3   7  381.83   46.51
  -4   3   7  447.98   44.56
   4  -3  -7  448.38   47.59
   4  -3  -7  408.33   44.84
   4   3  -7  429.78   44.60
   4   3  -7  433.17   43.96
  -4  -3   7  464.75   46.49
  -4  -3   7  454.10   44.41
  -4   3   8   73.82   12.72
  -4   3   8  113.11   12.15
   4  -3  -8   52.57   11.83
   4  -3  -8   86.82   12.02
   4   3  -8   86.50   11.55
   4   3  -8   79.76   10.67
  -4  -3   8   63.58   11.70
  -4  -3   8   91.01   11.03
  -4   3   9   -1.53    3.84
  -4   3   9    2.71    2.46
   4  -3  -9    1.79    3.71
   4  -3  -9    0.35    3.41
   4   3  -9    4.57    3.15
   4   3  -9    1.25    2.65
  -4  -3   9   -0.02    2.39
  -4  -3   9    2.30    2.74
  -4   3  10  178.00   22.97
  -4   3  10  183.03   20.89
   4  -3 -10  199.86   23.91
   4  -3 -10  202.28   22.06
   4   3 -10  165.65   20.59
   4   3 -10  149.59   19.46
  -4  -3  10  205.25   23.14
  -4  -3  10  169.47   19.68
  -4   3  11  385.41   38.27
  -4   3  11  317.38   34.44
   4  -3 -11  311.37   37.17
   4  -3 -11  305.28   35.11
   4   3 -11  354.88   35.33
   4   3 -11  264.89   33.08
  -4  -3  11  349.23   36.94
  -4  -3  11  334.64   33.61
  -4   3  12  327.82   33.95
  -4   3  12  250.98   29.91
   4  -3 -12  283.14   33.27
   4  -3 -12  225.79   30.35
   4   3 -12  283.12   30.91
   4   3 -12  279.86   29.54
  -4  -3  12  236.60   31.57
  -4  -3  12  319.25   29.77
  -4   3  13  100.44   15.15
  -4   3  13   95.38   13.04
   4  -3 -13   91.58   14.93
   4  -3 -13   77.34   13.21
   4   3 -13   91.65   13.28
  -4  -3  13   84.33   14.05
  -4  -3  13   89.77   11.80
  -4   3  14    6.25    5.04
  -4   3  14    5.51    3.42
   4  -3 -14    5.37    4.27
   4  -3 -14    5.06    4.33
   4   3 -14    3.88    3.65
  -4  -3  14    7.07    4.76
  -4  -3  14    3.21    2.70
  -4   3  15   32.55    8.56
  -4   3  15   40.89    7.96
   4  -3 -15   27.58    7.69
   4   3 -15   47.80    8.79
  -4  -3  15   31.63    8.19
  -4  -3  15   32.28    6.31
  -4   3  16  201.04   28.49
  -4   3  16  221.82   27.02
   4  -3 -16  252.34   28.82
   4   3 -16  220.38   27.65
  -4  -3  16  199.36   28.28
  -4  -3  16  299.29   27.18
  -4   3  17   14.69    6.86
  -4   3  17    9.90    4.69
   4  -3 -17   17.96    6.06
   4   3 -17   15.18    5.59
  -4  -3  17    6.77    4.96
  -4  -3  17   25.58    5.56
  -4   3  18   55.47   11.27
  -4   3  18   48.81   10.01
   4  -3 -18   59.72   11.27
   4   3 -18   56.24   10.55
   4   3 -18   61.35    9.48
  -4  -3  18   51.13   11.02
  -4  -3  18   68.34    9.89
  -4   3  19    0.75    3.00
   4  -3 -19    6.03    4.34
   4   3 -19    2.95    3.30
  -4  -3  19   11.73    5.33
  -4  -3  19    6.29    3.28
  -4   3  20   10.09    4.82
   4  -3 -20   17.60    6.11
   4   3 -20    8.82    4.88
   4   3 -20    9.65    4.44
  -4  -3  20   18.41    6.73
  -4  -3  20   15.47    4.94
  -4   3  21   54.80   10.23
   4  -3 -21   49.28   10.36
   4   3 -21   33.74    8.70
  -4  -3  21   41.46    9.73
  -4   3  22   66.32   12.80
  -4   3  22   39.80    8.94
   4  -3 -22   36.04   10.02
  -4  -3  22   42.95    9.72
  -4   3  23   45.00   10.76
   4  -3 -23   35.11    9.87
  -4  -3  23   48.99   10.52
  -4   3  24   -0.10    3.73
  -4  -3  24    3.51    4.22
  -4   3  25    8.70    6.68
  -4  -3  25   11.91    6.17
  -4   3  26   66.80   13.54
  -4  -3  26   61.72   12.30
  -4   3  27    5.57    6.48
  -4  -3  27   17.96    7.17
  -4   3  28   76.17   14.49
  -4   3  29   -0.92    3.42
  -4   3  30    5.99    6.01
  -4   3  31    6.13    5.67
  -4   3  32   38.65   10.82
  -4   3  33    2.93    5.36
  -4   3  34   -0.85    4.54
  -4   3  35    1.13    4.71
  -4   3  36   -0.43    3.53
  -4   3  37    9.00    6.49
  -4   3  38    9.14    6.44
  -4   3  39   -2.32    4.97
  -4   3  40   -0.25    4.35
  -4   3  41   -1.39    4.41
  -4   3  42   -2.43    5.20
  -4   4   1   66.40   10.54
  -4   4   1   57.22    7.71
   4  -4  -1   52.70    9.72
   4  -4  -1   47.05    8.01
   4   4  -1   72.00    8.43
   4   4  -1   65.12    9.57
   4   4  -1   43.55    9.70
  -4  -4   1   72.19    8.98
  -4  -4   1   45.66    8.91
  -4   4   2  106.31   16.86
  -4   4   2  145.38   15.41
   4  -4  -2  125.59   17.51
   4  -4  -2  154.39   16.34
   4   4  -2  127.06   15.12
   4   4  -2  147.14   16.59
   4   4  -2  122.09   17.39
  -4  -4   2  125.82   15.69
  -4  -4   2  142.97   17.02
  -4   4   3   68.42   11.34
  -4   4   3   67.29    8.98
   4  -4  -3   81.85   12.06
   4  -4  -3   63.00    9.40
   4   4  -3   72.76    9.00
   4   4  -3   70.46    9.82
  -4  -4   3   59.77    9.44
  -4  -4   3   57.04    9.84
  -4   4   4  294.12   33.32
  -4   4   4  298.10   30.58
   4  -4  -4  309.59   31.52
   4   4  -4  291.30   30.22
   4   4  -4  265.75   30.64
  -4  -4   4  307.42   31.72
  -4  -4   4  279.97   31.27
  -4   4   5    3.69    3.49
  -4   4   5   11.16    3.35
   4  -4  -5   10.88    4.69
   4  -4  -5   12.81    3.89
   4   4  -5    6.43    2.98
   4   4  -5    6.55    3.19
  -4  -4   5    8.08    3.99
  -4  -4   5    7.04    3.54
  -4   4   6   87.50   13.85
  -4   4   6   87.45   11.34
   4  -4  -6   91.92   13.99
   4  -4  -6   66.37   11.09
   4   4  -6   87.06   10.79
   4   4  -6   72.91   10.55
  -4  -4   6  108.36   13.01
  -4  -4   6   86.31   11.36
  -4   4   7    7.10    5.38
  -4   4   7    7.46    3.87
   4  -4  -7    2.64    3.79
   4  -4  -7   12.96    4.54
   4   4  -7    3.79    2.49
   4   4  -7    5.38    2.78
  -4  -4   7    5.43    3.90
  -4  -4   7    7.21    3.60
  -4   4   8   67.99   13.05
  -4   4   8   77.76   11.37
   4  -4  -8   67.31   13.29
   4  -4  -8   98.41   13.05
   4   4  -8   95.07   11.54
   4   4  -8   82.25   10.91
  -4  -4   8   95.88   13.38
  -4  -4   8  104.46   12.15
  -4   4   9  241.69   32.07
  -4   4   9  292.35   30.56
   4  -4  -9  278.10   33.18
   4  -4  -9  254.94   30.96
   4   4  -9  283.94   29.90
  -4  -4   9  256.09   31.36
  -4  -4   9  320.52   30.24
  -4   4  10  226.92   28.44
  -4   4  10  225.47   26.05
   4  -4 -10  235.93   28.96
   4  -4 -10  212.41   26.88
   4   4 -10  246.95   26.03
  -4  -4  10  253.86   28.06
  -4  -4  10  229.93   25.40
  -4   4  11   21.11    6.83
  -4   4  11   23.77    5.70
   4  -4 -11   26.32    7.96
   4  -4 -11   19.32    6.29
   4   4 -11   35.77    6.32
  -4  -4  11   22.96    6.76
  -4  -4  11   26.37    5.31
  -4   4  12   42.55    9.08
  -4   4  12   46.56    8.09
   4  -4 -12   53.59   10.55
   4  -4 -12   38.31    8.35
   4   4 -12   46.92    7.85
  -4  -4  12   47.26    9.66
  -4  -4  12   36.23    6.77
  -4   4  13   75.39   13.76
  -4   4  13  101.20   12.75
   4  -4 -13   94.68   13.82
   4   4 -13  108.36   12.68
  -4  -4  13   75.27   13.02
  -4  -4  13   56.31   10.04
  -4   4  14  296.69   34.10
  -4   4  14  276.04   31.16
   4  -4 -14  259.75   32.12
   4   4 -14  240.21   30.28
   4   4 -14  268.55   29.66
  -4  -4  14  286.64   33.06
  -4  -4  14  316.20   30.16
  -4   4  15   92.88   15.84
  -4   4  15   96.70   14.02
   4  -4 -15   81.12   14.13
   4   4 -15  116.70   14.43
   4   4 -15  101.11   12.86
  -4  -4  15   96.47   15.24
  -4  -4  15   89.41   12.43
  -4   4  16   23.26    7.58
  -4   4  16   13.04    5.26
   4  -4 -16   14.86    5.93
   4   4 -16   14.30    5.19
   4   4 -16   19.51    4.60
  -4  -4  16   31.63    8.13
  -4  -4  16   17.25    4.48
  -4   4  17    2.39    4.09
  -4   4  17    6.13    3.45
   4  -4 -17    4.82    3.58
   4   4 -17    2.28    3.47
   4   4 -17    7.97    3.23
  -4  -4  17   13.90    5.62
  -4  -4  17    6.52    3.21
  -4   4  18   65.11   12.23
   4  -4 -18  110.18   15.71
   4   4 -18   95.68   13.75
   4   4 -18   79.77   11.64
  -4  -4  18   89.53   14.64
  -4   4  19   82.98   12.55
   4  -4 -19   76.27   13.00
   4   4 -19   46.73   10.31
   4   4 -19   56.27    9.76
  -4  -4  19   86.59   13.69
  -4   4  20   60.20   10.68
   4  -4 -20   52.59   11.39
   4   4 -20   48.74    9.63
  -4  -4  20   42.33    9.91
  -4   4  21   30.83    8.56
  -4   4  21   13.34    5.65
   4  -4 -21   27.86    8.30
   4   4 -21   29.64    7.34
  -4  -4  21   21.55    6.87
  -4   4  22    5.74    5.42
  -4   4  22   10.08    4.81
   4  -4 -22    4.60    5.71
   4   4 -22    9.79    5.16
  -4  -4  22    5.16    4.81
  -4   4  23   11.68    6.53
  -4   4  23   32.24    8.30
   4  -4 -23   13.47    6.21
   4   4 -23   18.36    6.50
  -4  -4  23   25.25    6.95
  -4   4  24   79.69   14.87
  -4  -4  24   72.83   13.38
  -4   4  25   51.73   12.16
  -4  -4  25   49.98   10.97
  -4   4  26   43.18   10.91
  -4  -4  26   48.41   10.40
  -4   4  27    0.04    4.04
  -4  -4  27    0.51    4.51
  -4   4  28   20.18    8.46
  -4  -4  28   34.70    8.84
  -4   4  29   12.03    6.44
  -4   4  30   23.38    7.82
  -4   4  31   -0.36    4.87
  -4   4  32   -0.51    4.23
  -4   4  33    2.50    4.48
  -4   4  34    0.29    6.24
  -4   4  35    2.24    5.50
  -4   4  36    7.86    6.52
  -4   4  37   -1.41    4.16
  -4   4  38    4.83    6.76
  -4   4  39   -1.80    5.49
  -4   4  40   18.51    8.80
  -4   4  41    5.55    4.74
  -4   4  42    1.28    5.64
  -4   5   1   85.83   12.35
  -4   5   1   66.97    9.24
   4  -5  -1   85.59   12.45
   4  -5  -1   76.70   10.35
   4   5  -1   65.47    9.27
   4   5  -1   81.34   11.41
   4   5  -1   74.27   12.07
  -4  -5   1   73.81   10.17
  -4  -5   1   80.42   11.87
  -4   5   2  348.17   33.40
  -4   5   2  257.04   29.44
   4  -5  -2  284.08   32.65
   4  -5  -2  256.70   30.21
   4   5  -2  276.11   29.62
   4   5  -2  302.79   31.40
   4   5  -2  280.88   32.61
  -4  -5   2  333.23   30.92
  -4  -5   2  284.41   31.87
  -4   5   3  134.81   20.11
  -4   5   3  204.26   19.22
   4  -5  -3  168.17   21.33
   4  -5  -3  150.29   19.08
   4   5  -3  143.74   18.01
   4   5  -3  174.86   19.67
   4   5  -3  172.55   21.35
  -4  -5   3  173.95   19.21
  -4  -5   3  185.64   20.76
  -4   5   4   22.97    6.52
  -4   5   4   27.89    5.18
   4  -5  -4   23.40    6.87
   4  -5  -4   16.21    5.25
   4   5  -4   29.49    4.86
   4   5  -4   11.13    4.16
   4   5  -4   18.81    6.37
  -4  -5   4   24.27    5.12
  -4  -5   4   16.22    5.36
  -4   5   5   39.33    8.37
  -4   5   5   51.12    7.56
   4  -5  -5   44.06    9.09
   4  -5  -5   57.75    8.69
   4   5  -5   36.28    6.25
   4   5  -5   33.51    6.66
   4   5  -5   63.17    9.88
  -4  -5   5   34.10    7.00
  -4  -5   5   39.24    7.68
  -4   5   6   74.52   12.71
  -4   5   6   99.60   11.44
   4  -5  -6   67.65   12.79
   4  -5  -6   84.07   11.92
   4   5  -6   75.55   10.00
   4   5  -6   78.85   10.50
   4   5  -6   88.42   12.61
  -4  -5   6   64.98   10.69
  -4  -5   6   73.84   10.99
  -4   5   7  221.48   25.92
  -4   5   7  224.00   23.47
   4  -5  -7  193.03   25.51
   4  -5  -7  196.25   23.93
   4   5  -7  200.85   22.17
   4   5  -7  193.61   22.33
   4   5  -7  209.14   24.53
  -4  -5   7  187.15   23.56
  -4  -5   7  228.68   23.82
  -4   5   8   32.16    8.47
  -4   5   8   41.06    7.21
   4  -5  -8   31.00    8.11
   4  -5  -8   25.73    6.64
   4   5  -8   34.59    5.80
  -4  -5   8   35.49    7.26
  -4  -5   8   29.51    6.14
  -4   5   9   28.21    7.17
  -4   5   9   29.30    6.19
   4  -5  -9   21.90    6.86
   4  -5  -9   24.50    6.30
   4   5  -9   23.18    4.82
  -4  -5   9   17.44    5.61
  -4  -5   9   34.45    6.13
  -4   5  10   18.04    6.48
  -4   5  10   22.23    5.68
   4  -5 -10   17.99    6.49
   4  -5 -10   18.99    6.12
   4   5 -10   18.28    4.32
  -4  -5  10   22.00    6.10
  -4  -5  10   23.98    5.25
  -4   5  11  250.95   29.42
  -4   5  11  232.28   26.61
   4  -5 -11  237.95   27.95
   4   5 -11  256.76   25.76
   4   5 -11  200.84   24.92
  -4  -5  11  277.66   28.68
  -4  -5  11  221.29   25.57
  -4   5  12  302.43   33.70
  -4   5  12  243.69   30.26
   4  -5 -12  260.01   31.84
   4   5 -12  281.97   29.69
   4   5 -12  293.12   29.55
  -4  -5  12  288.68   32.20
  -4  -5  12  262.86   29.47
  -4   5  13   52.84   11.10
  -4   5  13   41.32    8.36
   4  -5 -13   64.98   10.84
   4   5 -13   48.41    7.92
   4   5 -13   37.07    7.04
  -4  -5  13   54.86   10.01
  -4   5  14   11.38    5.75
  -4   5  14   15.97    5.17
   4  -5 -14   19.38    6.75
   4   5 -14   26.56    5.43
   4   5 -14   17.38    4.33
  -4  -5  14   16.99    6.14
  -4   5  15   96.33   15.76
  -4   5  15   67.19   12.45
   4  -5 -15  102.57   15.18
   4   5 -15   84.16   12.38
   4   5 -15  104.08   12.42
  -4  -5  15  113.29   15.70
  -4   5  16  149.07   17.13
   4  -5 -16   93.89   16.39
   4   5 -16  112.64   14.92
   4   5 -16  105.05   13.89
  -4  -5  16  109.17   16.84
  -4   5  17   73.84   12.76
   4  -5 -17  102.36   15.44
   4   5 -17  100.25   13.09
   4   5 -17   81.96   11.55
  -4  -5  17   83.36   14.28
  -4   5  18  121.73   17.32
   4  -5 -18  137.94   19.38
   4   5 -18  105.85   15.75
   4   5 -18  134.17   15.62
  -4  -5  18  110.94   18.00
  -4   5  19    3.37    4.87
  -4   5  19    0.49    3.05
   4  -5 -19   -1.60    5.25
   4   5 -19   -0.23    2.47
  -4  -5  19    0.20    3.36
  -4   5  20    2.67    4.83
  -4   5  20    1.23    3.22
   4  -5 -20    3.37    4.06
   4   5 -20    3.99    3.49
  -4  -5  20   -1.08    3.22
  -4   5  21   28.03    8.65
  -4   5  21   32.17    8.02
   4  -5 -21   18.53    7.74
   4   5 -21   26.60    6.93
  -4  -5  21   21.82    7.36
  -4   5  22   74.53   15.01
  -4   5  22   86.40   14.52
   4  -5 -22   90.57   16.25
   4   5 -22   92.40   14.06
  -4  -5  22  108.25   16.02
  -4   5  23   19.00    7.85
  -4   5  23    4.06    4.98
   4  -5 -23   11.81    5.93
  -4  -5  23   11.05    5.99
  -4   5  24    5.20    5.32
  -4  -5  24    1.25    3.49
  -4   5  25    9.45    7.01
  -4  -5  25    0.97    3.93
  -4   5  26   16.06    6.96
  -4  -5  26    3.51    4.89
  -4   5  27   30.88    9.43
  -4   5  28   26.24    8.45
  -4   5  29    2.55    5.41
  -4   5  30   -0.42    3.84
  -4   5  31   12.10    6.35
  -4   5  32   10.25    6.08
  -4   5  33   10.60    6.97
  -4   5  34    4.20    5.65
  -4   5  35    0.99    3.49
  -4   5  36    0.13    5.16
  -4   5  37    3.57    5.46
  -4   5  38    3.44    6.32
  -4   5  39    2.95    6.16
  -4   5  40   -0.11    4.72
  -4   6   1   32.54    7.74
  -4   6   1   31.33    5.71
   4  -6  -1   50.66    9.01
   4  -6  -1   32.94    6.61
   4   6  -1   39.92    7.53
   4   6  -1   42.49    8.88
  -4  -6   1   46.92    7.12
  -4  -6   1   49.54    7.17
  -4   6   2   79.87   12.05
  -4   6   2   80.47    9.76
   4  -6  -2   91.81   13.14
   4  -6  -2   66.87   10.29
   4   6  -2   72.42   10.89
   4   6  -2   57.32   10.74
  -4  -6   2   72.84    9.96
  -4  -6   2   67.55    9.63
  -4  -6   2   58.65   11.04
  -4   6   3   67.68   11.62
  -4   6   3   74.83    9.75
   4  -6  -3   74.46   12.22
   4  -6  -3   82.68   11.07
   4   6  -3   60.14    8.99
   4   6  -3   64.65   10.39
   4   6  -3   70.85   11.62
  -4  -6   3   70.48   10.06
  -4  -6   3   77.89    9.95
  -4  -6   3   85.92   12.09
  -4   6   4  139.86   18.74
  -4   6   4  120.03   15.93
   4  -6  -4  129.31   18.67
   4  -6  -4  150.12   17.79
   4   6  -4  151.61   16.02
   4   6  -4  153.46   17.27
   4   6  -4  124.93   17.80
  -4  -6   4  128.85   16.30
  -4  -6   4  146.83   18.12
  -4   6   5   75.04   12.60
  -4   6   5   75.22   10.60
   4  -6  -5   70.54   12.52
   4  -6  -5  102.06   12.73
   4   6  -5   64.74    9.62
   4   6  -5   67.41   10.48
   4   6  -5  111.18   13.77
  -4  -6   5   91.23   11.37
  -4  -6   5   79.99   12.08
  -4   6   6   29.69    7.82
  -4   6   6   31.34    6.57
   4  -6  -6   30.80    7.95
   4  -6  -6   36.33    7.48
   4   6  -6   47.66    6.47
  -4  -6   6   37.74    6.95
  -4  -6   6   38.53    7.63
  -4   6   7    0.86    3.57
  -4   6   7   -0.71    2.17
   4  -6  -7   -0.20    3.22
   4  -6  -7   -0.76    2.39
   4   6  -7    0.66    1.75
   4   6  -7   -0.69    2.97
  -4  -6   7    1.68    2.67
  -4  -6   7    0.00    2.20
  -4   6   8  216.00   29.50
  -4   6   8  249.81   27.89
   4  -6  -8  306.80   31.92
   4  -6  -8  242.57   29.12
   4   6  -8  252.90   26.65
  -4  -6   8  256.81   28.62
  -4  -6   8  252.47   28.20
  -4   6   9  310.76   37.84
  -4   6   9  314.81   35.45
   4  -6  -9  372.23   39.07
   4  -6  -9  344.09   37.26
   4   6  -9  366.87   34.43
   4   6  -9  351.61   34.52
  -4  -6   9  334.51   36.33
  -4  -6   9  261.14   34.68
  -4   6  10   -0.19    2.88
  -4   6  10    6.12    3.91
   4  -6 -10    2.61    3.44
   4   6 -10    2.31    2.10
   4   6 -10    4.99    2.67
  -4  -6  10   -0.52    2.64
  -4  -6  10    3.97    2.87
  -4   6  11   -0.71    4.18
  -4   6  11    0.44    3.05
   4  -6 -11    7.10    4.10
   4   6 -11    1.73    1.88
   4   6 -11    0.12    1.63
  -4  -6  11    3.28    3.53
  -4   6  12    5.58    4.50
   4  -6 -12    3.03    3.99
   4   6 -12    1.48    2.17
   4   6 -12    2.76    2.31
  -4  -6  12    5.39    3.60
  -4   6  13  115.82   17.30
   4  -6 -13  126.60   17.26
   4   6 -13  126.25   13.71
   4   6 -13   88.33   12.85
  -4  -6  13   93.24   15.14
  -4   6  14   98.02   15.28
   4  -6 -14  109.82   15.46
   4   6 -14   83.34   11.13
   4   6 -14   73.65   10.70
  -4  -6  14   72.52   13.07
   4  -6 -15   66.00   12.83
   4   6 -15   76.30   10.49
   4   6 -15   79.73   10.47
  -4  -6  15   72.06   12.73
   4  -6 -16   22.41    8.08
   4   6 -16   39.59    6.64
   4   6 -16   33.12    5.95
  -4  -6  16   44.65    9.16
  -4  -6  16   22.04    5.83
   4  -6 -17    0.50    3.62
   4   6 -17    1.68    2.69
  -4  -6  17    5.73    4.51
  -4  -6  17    2.00    2.28
  -4   6  18   48.61   10.78
   4  -6 -18   46.51   10.91
   4   6 -18   52.08    8.49
  -4  -6  18   42.88    9.83
  -4   6  19   40.66   10.93
   4  -6 -19   43.08   10.98
   4   6 -19   54.33    8.90
  -4  -6  19   55.06   11.18
  -4   6  20   40.79    9.82
   4  -6 -20   22.09    8.09
   4   6 -20   32.53    6.70
  -4  -6  20   14.80    6.27
  -4   6  21   14.13    6.63
   4  -6 -21    5.67    5.30
  -4  -6  21    9.47    5.84
  -4   6  22    1.14    5.04
   4  -6 -22    1.40    5.11
  -4  -6  22   -1.80    3.91
  -4   6  23    7.01    5.72
   4  -6 -23   10.52    6.22
  -4  -6  23    9.77    6.01
  -4   6  24    0.05    4.52
  -4  -6  24   -1.01    4.19
  -4   6  25   34.32   10.19
[truncated: 814,787 more chars]
