# Supplementary material for: LED-pump-X-ray-multiprobe crystallography for sub-second timescales
Source: Commun Chem. 2022 Aug 26;5:102. doi: 10.1038/s42004-022-00716-1 (PMC9814726; doi:10.1038/s42004-022-00716-1)
Supplement: Supplementary file 10 — Supplementary Data 1 [file 42004_2022_716_MOESM10_ESM.zip › CIFs/0-4s_283K/283K_0-4s_t1_excit.cif]

data_global

# SUBMISSION DETAILS
 
_publ_contact_author_name       'Hatcher, Lauren'
_publ_contact_author_address
;
School of Chemistry
Cardiff University
Main Building
Park Place 
Cardiff
CF10 3AT
United Kingdom
;
_publ_contact_author_email       'HatcherL1@cardiff.ac.uk'
_publ_requested_category          FM
_publ_section_comment
; 
?
;
_publ_section_references
;
Diamond General Data Aquisition (GDA) software: http://www.opengda.org/

XIA2: Winter, G. (2010) J. Appl. Cryst. 43, 186-190.
POINTLESS: Evans, P. (2006) Acta Cryst. D62, 72-82.
AIMLESS: Evans, P. R. and Murshudov, G. N. (2013) Acta Cryst. D69, 1204-1214.
DIALS: Winter, G., et al. Acta Cryst. (2018) D74, 85-97.
CCP4: Winn, M. D. et al. (2011) Acta Cryst. D67, 235-242.
   
SHELXL: Sheldrick G. M. (2015). Acta Cryst. C71, 3-8.
SHELXT:	Sheldrick, G. M. (2015). Acta Cryst. A71, 3-8.
 
OLEX2: Dolomanov, O.V.; Bourhis, L.J.; Gildea, R.J.; Howard, J.A.K.; Puschmann,
 H., OLEX2: A complete structure solution, refinement and analysis program 
 (2009). J. Appl. Cryst., 42, 339-341.

MERCURY: Macrae, C. F., Bruno, I. J., Chisholm, J. A., Edgington,
P. R., McCabe, P., Pidcock, E., Rodriguez-Monge, L., Taylor, R.,
van de Streek, J. & Wood, P. A. (2008). J. Appl. Cryst. 41, 466-470.
;

####
 
data_283K_0-4s_t1_excit
 
_audit_creation_method            'SHELXL-2018/3'
_shelx_SHELXL_version_number      '2018/3'
_chemical_name_systematic         
;
Nitro-(N,N,N',N'-tetrabutyldiethylenetriamine)palladium(II)
tetraphenylborate, tetrahydrofuran solvate
;
_chemical_name_common             ?
_chemical_melting_point           ?
_chemical_formula_moiety          
;
C20 H45 N4 O2 Pd, C24 H20 B, C4 H8 O
;
_chemical_formula_sum            'C48 H73 B N4 O3 Pd' 
_chemical_formula_weight          871.31

loop_
 _atom_type_symbol
 _atom_type_description
 _atom_type_scat_dispersion_real
 _atom_type_scat_dispersion_imag
 _atom_type_scat_source
 'C'  'C'   0.0010   0.0010
 'International Tables Vol C Tables 4.2.6.8 and 6.1.1.4'
 'H'  'H'   0.0000   0.0000
 'International Tables Vol C Tables 4.2.6.8 and 6.1.1.4'
 'B'  'B'   0.0000   0.0000
 'International Tables Vol C Tables 4.2.6.8 and 6.1.1.4'
 'N'  'N'   0.0030   0.0020
 'International Tables Vol C Tables 4.2.6.8 and 6.1.1.4'
 'O'  'O'   0.0050   0.0030
 'International Tables Vol C Tables 4.2.6.8 and 6.1.1.4'
 'Pd'  'Pd'  -2.5040   0.6150
 'International Tables Vol C Tables 4.2.6.8 and 6.1.1.4'
 
_space_group_crystal_system       monoclinic
_space_group_IT_number            14
_space_group_name_H-M_alt         'P 21/n'
_space_group_name_Hall            '-P 2yn'
 
_shelx_space_group_comment
;
The symmetry employed for this shelxl refinement is uniquely defined
by the following loop, which should always be used as a source of
symmetry information in preference to the above space-group names.
They are only intended as comments.
;
 
loop_
 _space_group_symop_operation_xyz
 'x, y, z'
 '-x+1/2, y+1/2, -z+1/2'
 '-x, -y, -z'
 'x-1/2, -y-1/2, z-1/2'
 
_cell_length_a                    11.7004(5)
_cell_length_b                    13.6282(5)
_cell_length_c                    30.2865(12)
_cell_angle_alpha                 90
_cell_angle_beta                  93.251(4)
_cell_angle_gamma                 90
_cell_volume                      4821.6(3)
_cell_formula_units_Z             4
_cell_measurement_temperature     283(2)
_cell_measurement_reflns_used     7735
_cell_measurement_theta_max       17.9688589609
_cell_measurement_theta_min       1.23678998603
 
_exptl_crystal_description        Plate
_exptl_crystal_colour             Yellow
_exptl_crystal_density_meas       ?
_exptl_crystal_density_method     ?
_exptl_crystal_density_diffrn     1.200          
_exptl_crystal_F_000              1856
_exptl_transmission_factor_min    ?
_exptl_transmission_factor_max    ?
_exptl_crystal_size_max           0.100
_exptl_crystal_size_mid           0.100
_exptl_crystal_size_min           0.050
_exptl_absorpt_coefficient_mu     0.200
_shelx_estimated_absorpt_T_min    0.980
_shelx_estimated_absorpt_T_max    0.990
_exptl_absorpt_correction_T_min   0.994700960418
_exptl_absorpt_correction_T_max   1.0
_exptl_absorpt_correction_type    empirical
_exptl_absorpt_process_details    
;
CCP4 7.0.048: AIMLESS, version 0.5.32 : 29/03/17
Scaling & analysis of unmerged intensities, absorption correction using spherical harmonics
;
_exptl_absorpt_special_details    ?
_diffrn_ambient_temperature       283(2)
_diffrn_radiation_wavelength      0.534
_diffrn_measurement_device_type   'Photon counting pixel array'
_diffrn_radiation_type            Synchrotron
_diffrn_measurement_method        'shutterless scans'
_diffrn_radiation_source          'Diamond Light Source Beamline I19-2'
_diffrn_radiation_monochromator   'Silicon 111'
_diffrn_detector_area_resol_mean  ?
_diffrn_reflns_number             32859
_diffrn_reflns_av_unetI/netI      0.1054
_diffrn_reflns_av_R_equivalents   0.0941
_diffrn_reflns_limit_h_min        -14
_diffrn_reflns_limit_h_max        14
_diffrn_reflns_limit_k_min        -17
_diffrn_reflns_limit_k_max        11
_diffrn_reflns_limit_l_min        -37
_diffrn_reflns_limit_l_max        37
_diffrn_reflns_theta_min          1.231
_diffrn_reflns_theta_max          19.495
_diffrn_reflns_theta_full         18.687
_diffrn_measured_fraction_theta_max   0.993
_diffrn_measured_fraction_theta_full  0.992
_diffrn_reflns_Laue_measured_fraction_max    0.993
_diffrn_reflns_Laue_measured_fraction_full   0.992
_diffrn_reflns_point_group_measured_fraction_max   0.993
_diffrn_reflns_point_group_measured_fraction_full  0.992
_reflns_number_total              9783
_reflns_number_gt                 4458
_reflns_threshold_expression      'I > 2\s(I)'
_reflns_Friedel_coverage          0.000
_reflns_Friedel_fraction_max      .
_reflns_Friedel_fraction_full     .
 
_reflns_special_details
;
 Reflections were merged by SHELXL according to the crystal
 class for the calculation of statistics and refinement.
 
 _reflns_Friedel_fraction is defined as the number of unique
 Friedel pairs measured divided by the number that would be
 possible theoretically, ignoring centric projections and
 systematic absences.
;
 
_computing_data_collection        'Diamond GDA (http://www.opengda.org/)'
_computing_cell_refinement        'DIALS (Winter, 2018)'
_computing_data_reduction         'XIA2 (Winter 2010)'
_computing_structure_solution     'SHELXT (Sheldrick, 2015)'
_computing_structure_refinement   'SHELXL (Sheldrick, 2015)'
_computing_molecular_graphics     'OLEX2 (Dolomanov et al., 2009)'
_computing_publication_material   'MERCURY (Macrae et al., 2008)'
_refine_special_details           ?
_refine_ls_structure_factor_coef  Fsqd
_refine_ls_matrix_type            full
_refine_ls_weighting_scheme       calc
_refine_ls_weighting_details
'w=1/[\s^2^(Fo^2^)+(0.0671P)^2^] where P=(Fo^2^+2Fc^2^)/3'
_atom_sites_solution_primary      ?
_atom_sites_solution_secondary    ?
_atom_sites_solution_hydrogens    geom
_refine_ls_hydrogen_treatment     constr
_refine_ls_extinction_method      none
_refine_ls_extinction_coef        .
_refine_ls_number_reflns          9783
_refine_ls_number_parameters      526
_refine_ls_number_restraints      491
_refine_ls_R_factor_all           0.1237
_refine_ls_R_factor_gt            0.0597
_refine_ls_wR_factor_ref          0.1655
_refine_ls_wR_factor_gt           0.1356
_refine_ls_goodness_of_fit_ref    0.885
_refine_ls_restrained_S_all       0.885
_refine_ls_shift/su_max           0.001
_refine_ls_shift/su_mean          0.000
 
loop_
 _atom_site_label
 _atom_site_type_symbol
 _atom_site_fract_x
 _atom_site_fract_y
 _atom_site_fract_z
 _atom_site_U_iso_or_equiv
 _atom_site_adp_type
 _atom_site_occupancy
 _atom_site_site_symmetry_order  
 _atom_site_calc_flag
 _atom_site_refinement_flags_posn
 _atom_site_refinement_flags_adp
 _atom_site_refinement_flags_occupancy
 _atom_site_disorder_assembly
 _atom_site_disorder_group
Pd1 Pd 0.33941(3) 0.77518(2) 0.34665(2) 0.06221(17) Uani 1 1 d D . . . .
N2 N 0.3450(3) 0.9269(3) 0.33780(12) 0.0741(10) Uani 1 1 d . . . . .
N3 N 0.4532(3) 0.7992(2) 0.39789(11) 0.0624(9) Uani 1 1 d . . . . .
H3 H 0.530060 0.789144 0.387456 0.075 Uiso 1 1 calc R U . . .
N4 N 0.3315(3) 0.6324(2) 0.37129(13) 0.0671(9) Uani 1 1 d . . . . .
C1 C 0.4403(4) 0.9634(3) 0.36954(15) 0.0816(13) Uani 1 1 d . . . . .
H1A H 0.513066 0.957950 0.355890 0.098 Uiso 1 1 calc R U . . .
H1B H 0.427734 1.031977 0.376344 0.098 Uiso 1 1 calc R U . . .
C2 C 0.4437(4) 0.9039(3) 0.41153(15) 0.0784(13) Uani 1 1 d . . . . .
H2A H 0.509102 0.922555 0.430840 0.094 Uiso 1 1 calc R U . . .
H2B H 0.374555 0.914155 0.427111 0.094 Uiso 1 1 calc R U . . .
C3 C 0.4339(4) 0.7238(3) 0.43244(14) 0.0694(11) Uani 1 1 d . . . . .
H3A H 0.365102 0.738719 0.447559 0.083 Uiso 1 1 calc R U . . .
H3B H 0.498222 0.722018 0.454092 0.083 Uiso 1 1 calc R U . . .
C4 C 0.4216(4) 0.6269(3) 0.40897(14) 0.0690(11) Uani 1 1 d . . . . .
H4A H 0.400517 0.576750 0.429739 0.083 Uiso 1 1 calc R U . . .
H4B H 0.494386 0.608492 0.397560 0.083 Uiso 1 1 calc R U . . .
C5 C 0.2302(4) 0.9652(3) 0.35152(17) 0.0861(14) Uani 1 1 d . . . . .
H5A H 0.220175 0.943719 0.381593 0.103 Uiso 1 1 calc R U . . .
H5B H 0.170537 0.934191 0.332817 0.103 Uiso 1 1 calc R U . . .
C6 C 0.2110(5) 1.0757(4) 0.3496(2) 0.122(2) Uani 1 1 d . . . . .
H6A H 0.217702 1.098380 0.319503 0.146 Uiso 1 1 calc R U . . .
H6B H 0.269542 1.108183 0.368244 0.146 Uiso 1 1 calc R U . . .
C7 C 0.0933(6) 1.1029(4) 0.3650(3) 0.150(3) Uani 1 1 d . . . . .
H7A H 0.035271 1.065753 0.348003 0.180 Uiso 1 1 calc R U . . .
H7B H 0.089113 1.085054 0.395822 0.180 Uiso 1 1 calc R U . . .
C8 C 0.0692(7) 1.2086(5) 0.3597(4) 0.227(5) Uani 1 1 d . . . . .
H8A H 0.021360 1.229886 0.382592 0.341 Uiso 1 1 calc R U . . .
H8B H 0.030657 1.220108 0.331346 0.341 Uiso 1 1 calc R U . . .
H8C H 0.139805 1.244580 0.361768 0.341 Uiso 1 1 calc R U . . .
C9 C 0.3649(4) 0.9601(3) 0.29156(15) 0.0800(12) Uani 1 1 d . . . . .
H9A H 0.296998 0.945227 0.272862 0.096 Uiso 1 1 calc R U . . .
H9B H 0.374356 1.030771 0.291773 0.096 Uiso 1 1 calc R U . . .
C10 C 0.4659(4) 0.9152(4) 0.27140(16) 0.0896(14) Uani 1 1 d . . . . .
H10A H 0.462166 0.844368 0.274342 0.108 Uiso 1 1 calc R U . . .
H10B H 0.535387 0.937500 0.287297 0.108 Uiso 1 1 calc R U . . .
C11 C 0.4708(5) 0.9417(4) 0.22270(18) 0.1091(18) Uani 1 1 d . . . . .
H11A H 0.406537 0.911458 0.206267 0.131 Uiso 1 1 calc R U . . .
H11B H 0.463247 1.012242 0.219456 0.131 Uiso 1 1 calc R U . . .
C12 C 0.5779(6) 0.9100(6) 0.2036(2) 0.164(3) Uani 1 1 d . . . . .
H12A H 0.576200 0.928223 0.172906 0.247 Uiso 1 1 calc R U . . .
H12B H 0.585324 0.840078 0.206177 0.247 Uiso 1 1 calc R U . . .
H12C H 0.641817 0.941126 0.219121 0.247 Uiso 1 1 calc R U . . .
C13 C 0.2129(4) 0.6239(3) 0.38881(16) 0.0751(12) Uani 1 1 d . . . . .
H13A H 0.204748 0.675636 0.410376 0.090 Uiso 1 1 calc R U . . .
H13B H 0.157433 0.636523 0.364460 0.090 Uiso 1 1 calc R U . . .
C14 C 0.1814(4) 0.5288(3) 0.40984(18) 0.0909(15) Uani 1 1 d . . . . .
H14A H 0.234420 0.515692 0.434928 0.109 Uiso 1 1 calc R U . . .
H14B H 0.188155 0.475942 0.388696 0.109 Uiso 1 1 calc R U . . .
C15 C 0.0601(4) 0.5308(4) 0.42528(19) 0.0969(16) Uani 1 1 d . . . . .
H15A H 0.054555 0.583099 0.446795 0.116 Uiso 1 1 calc R U . . .
H15B H 0.008005 0.546429 0.400203 0.116 Uiso 1 1 calc R U . . .
C16 C 0.0221(5) 0.4369(4) 0.4455(2) 0.121(2) Uani 1 1 d . . . . .
H16A H 0.022914 0.385240 0.423983 0.181 Uiso 1 1 calc R U . . .
H16B H -0.054105 0.444601 0.455209 0.181 Uiso 1 1 calc R U . . .
H16C H 0.073131 0.420518 0.470383 0.181 Uiso 1 1 calc R U . . .
C17 C 0.3503(4) 0.5514(3) 0.33889(15) 0.0786(13) Uani 1 1 d . . . . .
H17A H 0.283891 0.547348 0.318277 0.094 Uiso 1 1 calc R U . . .
H17B H 0.356200 0.489705 0.354825 0.094 Uiso 1 1 calc R U . . .
C18 C 0.4555(4) 0.5642(4) 0.31309(17) 0.0949(15) Uani 1 1 d . . . . .
H18A H 0.522741 0.566633 0.333326 0.114 Uiso 1 1 calc R U . . .
H18B H 0.450610 0.625760 0.297017 0.114 Uiso 1 1 calc R U . . .
C19 C 0.4674(6) 0.4788(5) 0.2802(2) 0.148(3) Uani 1 1 d . . . . .
H19A H 0.462695 0.417519 0.296306 0.178 Uiso 1 1 calc R U . . .
H19B H 0.402985 0.481021 0.258649 0.178 Uiso 1 1 calc R U . . .
C20 C 0.5685(7) 0.4786(6) 0.2577(3) 0.181(3) Uani 1 1 d . . . . .
H20A H 0.567835 0.424000 0.237645 0.272 Uiso 1 1 calc R U . . .
H20B H 0.633040 0.473072 0.278560 0.272 Uiso 1 1 calc R U . . .
H20C H 0.574030 0.538636 0.241339 0.272 Uiso 1 1 calc R U . . .
C21 C 0.6552(4) 0.3737(3) 0.42730(15) 0.0664(11) Uani 1 1 d . . . . .
C22 C 0.7085(4) 0.4231(3) 0.39371(17) 0.0816(13) Uani 1 1 d . . . . .
H22 H 0.724959 0.388649 0.368348 0.098 Uiso 1 1 calc R U . . .
C23 C 0.7375(4) 0.5207(4) 0.3967(2) 0.1030(17) Uani 1 1 d . . . . .
H23 H 0.772524 0.550560 0.373327 0.124 Uiso 1 1 calc R U . . .
C24 C 0.7160(4) 0.5744(4) 0.4331(2) 0.0990(16) Uani 1 1 d . . . . .
H24 H 0.738118 0.639911 0.435209 0.119 Uiso 1 1 calc R U . . .
C25 C 0.6607(4) 0.5301(3) 0.46707(19) 0.0874(14) Uani 1 1 d . . . . .
H25 H 0.643840 0.565424 0.492148 0.105 Uiso 1 1 calc R U . . .
C26 C 0.6307(4) 0.4312(3) 0.46293(16) 0.0754(12) Uani 1 1 d . . . . .
H26 H 0.591889 0.402446 0.485571 0.090 Uiso 1 1 calc R U . . .
C27 C 0.7340(4) 0.2017(3) 0.45872(15) 0.0689(11) Uani 1 1 d . . . . .
C28 C 0.8098(5) 0.2502(4) 0.48771(18) 0.0857(15) Uani 1 1 d . . . . .
H28 H 0.806127 0.318316 0.489000 0.103 Uiso 1 1 calc R U . . .
C29 C 0.8903(5) 0.2030(4) 0.5147(2) 0.1048(18) Uani 1 1 d . . . . .
H29 H 0.938119 0.239905 0.533849 0.126 Uiso 1 1 calc R U . . .
C30 C 0.9020(5) 0.1046(4) 0.5142(2) 0.1088(18) Uani 1 1 d . . . . .
H30 H 0.955766 0.073142 0.533022 0.131 Uiso 1 1 calc R U . . .
C31 C 0.8320(5) 0.0525(4) 0.4848(2) 0.115(2) Uani 1 1 d . . . . .
H31 H 0.839210 -0.015336 0.483316 0.138 Uiso 1 1 calc R U . . .
C32 C 0.7513(4) 0.0996(3) 0.4577(2) 0.1005(17) Uani 1 1 d . . . . .
H32 H 0.706143 0.062285 0.437768 0.121 Uiso 1 1 calc R U . . .
C33 C 0.5054(4) 0.2304(3) 0.44452(15) 0.0656(10) Uani 1 1 d . . . . .
C34 C 0.4793(4) 0.1454(3) 0.46689(15) 0.0700(12) Uani 1 1 d . . . . .
H34 H 0.537671 0.100556 0.473514 0.084 Uiso 1 1 calc R U . . .
C35 C 0.3698(4) 0.1240(3) 0.47995(16) 0.0825(14) Uani 1 1 d . . . . .
H35 H 0.356961 0.065430 0.494651 0.099 Uiso 1 1 calc R U . . .
C36 C 0.2801(4) 0.1882(3) 0.47142(18) 0.0914(15) Uani 1 1 d . . . . .
H36 H 0.207381 0.174727 0.480756 0.110 Uiso 1 1 calc R U . . .
C37 C 0.3018(5) 0.2721(3) 0.4488(2) 0.1018(18) Uani 1 1 d . . . . .
H37 H 0.242577 0.315999 0.441976 0.122 Uiso 1 1 calc R U . . .
C38 C 0.4118(4) 0.2928(3) 0.43591(19) 0.0930(16) Uani 1 1 d . . . . .
H38 H 0.423498 0.350985 0.420800 0.112 Uiso 1 1 calc R U . . .
C39 C 0.6346(5) 0.2132(3) 0.37468(17) 0.0854(14) Uani 1 1 d . . . . .
C40 C 0.5415(6) 0.2204(3) 0.34454(18) 0.0983(16) Uani 1 1 d . . . . .
H40 H 0.472690 0.244150 0.354140 0.118 Uiso 1 1 calc R U . . .
C41 C 0.5472(7) 0.1931(4) 0.2998(2) 0.120(2) Uani 1 1 d . . . . .
H41 H 0.483388 0.200417 0.280372 0.144 Uiso 1 1 calc R U . . .
C42 C 0.6455(8) 0.1561(5) 0.2852(3) 0.149(3) Uani 1 1 d . . . . .
H42 H 0.649543 0.137815 0.255791 0.179 Uiso 1 1 calc R U . . .
C43 C 0.7401(8) 0.1457(6) 0.3145(3) 0.169(3) Uani 1 1 d . . . . .
H43 H 0.807852 0.119834 0.304726 0.202 Uiso 1 1 calc R U . . .
C44 C 0.7338(6) 0.1734(5) 0.3575(2) 0.138(2) Uani 1 1 d . . . . .
H44 H 0.798482 0.165589 0.376473 0.165 Uiso 1 1 calc R U . . .
B1 B 0.6313(5) 0.2542(3) 0.42615(19) 0.0688(11) Uani 1 1 d . . . . .
O3 O 0.6898(12) 0.804(2) 0.3655(8) 0.109(2) Uani 0.605(15) 1 d D . P A 1
C45 C 0.7379(12) 0.7754(17) 0.3255(6) 0.116(2) Uani 0.605(15) 1 d D . P A 1
H45A H 0.731562 0.828242 0.304001 0.140 Uiso 0.605(15) 1 calc R U P A 1
H45B H 0.699012 0.718062 0.312990 0.140 Uiso 0.605(15) 1 calc R U P A 1
C46 C 0.8614(10) 0.7526(12) 0.3374(5) 0.127(3) Uani 0.605(15) 1 d D . P A 1
H46A H 0.871395 0.684649 0.346300 0.152 Uiso 0.605(15) 1 calc R U P A 1
H46B H 0.909059 0.766184 0.312926 0.152 Uiso 0.605(15) 1 calc R U P A 1
C47 C 0.8866(10) 0.8175(13) 0.3734(4) 0.127(3) Uani 0.605(15) 1 d D . P A 1
H47A H 0.926191 0.875028 0.363169 0.152 Uiso 0.605(15) 1 calc R U P A 1
H47B H 0.936113 0.785082 0.395665 0.152 Uiso 0.605(15) 1 calc R U P A 1
C48 C 0.7812(10) 0.8465(10) 0.3923(4) 0.116(2) Uani 0.605(15) 1 d D . P A 1
H48A H 0.779526 0.823212 0.422497 0.140 Uiso 0.605(15) 1 calc R U P A 1
H48B H 0.774226 0.917444 0.392337 0.140 Uiso 0.605(15) 1 calc R U P A 1
O3A O 0.6721(18) 0.807(3) 0.3616(13) 0.109(2) Uani 0.395(15) 1 d D . P A 2
C45A C 0.7263(17) 0.758(3) 0.3273(10) 0.116(2) Uani 0.395(15) 1 d D . P A 2
H45C H 0.694861 0.777769 0.298382 0.140 Uiso 0.395(15) 1 calc R U P A 2
H45D H 0.719705 0.687071 0.330108 0.140 Uiso 0.395(15) 1 calc R U P A 2
C46A C 0.8487(16) 0.7913(16) 0.3352(8) 0.127(3) Uani 0.395(15) 1 d D . P A 2
H46C H 0.894654 0.738580 0.348469 0.152 Uiso 0.395(15) 1 calc R U P A 2
H46D H 0.880162 0.808926 0.307373 0.152 Uiso 0.395(15) 1 calc R U P A 2
C47A C 0.8512(15) 0.8727(17) 0.3636(7) 0.127(3) Uani 0.395(15) 1 d D . P A 2
H47C H 0.865004 0.932219 0.347178 0.152 Uiso 0.395(15) 1 calc R U P A 2
H47D H 0.911833 0.865314 0.386551 0.152 Uiso 0.395(15) 1 calc R U P A 2
C48A C 0.7416(16) 0.8777(15) 0.3829(6) 0.116(2) Uani 0.395(15) 1 d D . P A 2
H48C H 0.749838 0.864372 0.414369 0.140 Uiso 0.395(15) 1 calc R U P A 2
H48D H 0.708361 0.942475 0.378611 0.140 Uiso 0.395(15) 1 calc R U P A 2
O1 O 0.1245(3) 0.7604(3) 0.29928(12) 0.1392(14) Uani 0.956(6) 1 d D . P B 3
O2 O 0.2608(3) 0.7235(2) 0.26032(13) 0.1392(14) Uani 0.956(6) 1 d D . P B 3
N1 N 0.2250(3) 0.74949(13) 0.29483(10) 0.0873(12) Uani 0.956(6) 1 d D . P B 3
O1A O 0.2117(11) 0.7546(2) 0.3009(3) 0.1392(14) Uani 0.044(6) 1 d D . P B 4
O2A O 0.3200(17) 0.7128(4) 0.2513(5) 0.1392(14) Uani 0.044(6) 1 d D . P B 4
N1A N 0.2137(14) 0.7270(3) 0.2599(3) 0.0873(12) Uani 0.044(6) 1 d D . P B 4
 
loop_
 _atom_site_aniso_label
 _atom_site_aniso_U_11
 _atom_site_aniso_U_22
 _atom_site_aniso_U_33
 _atom_site_aniso_U_23
 _atom_site_aniso_U_13
 _atom_site_aniso_U_12
Pd1 0.0608(3) 0.0675(3) 0.0577(3) 0.00098(18) -0.00191(18) -0.00218(17)
N2 0.077(2) 0.076(2) 0.069(2) 0.0036(17) -0.0024(17) 0.0011(17)
N3 0.060(2) 0.0683(16) 0.058(2) -0.0047(14) -0.0064(17) -0.0071(16)
N4 0.0597(19) 0.0686(19) 0.072(2) -0.0090(16) -0.0017(15) -0.0052(17)
C1 0.097(3) 0.072(3) 0.075(3) 0.000(2) -0.009(2) -0.009(2)
C2 0.095(4) 0.0699(19) 0.069(3) -0.0058(19) -0.004(3) -0.005(2)
C3 0.073(3) 0.076(2) 0.058(3) 0.0032(16) -0.007(2) -0.005(2)
C4 0.061(3) 0.073(2) 0.072(3) 0.001(2) -0.003(2) -0.001(2)
C5 0.089(3) 0.080(2) 0.088(4) -0.005(3) -0.001(3) 0.013(2)
C6 0.137(5) 0.085(2) 0.141(6) -0.005(3) -0.018(4) 0.030(3)
C7 0.140(5) 0.116(4) 0.192(7) -0.035(4) -0.018(5) 0.049(4)
C8 0.173(8) 0.117(4) 0.382(15) -0.050(6) -0.062(9) 0.056(5)
C9 0.086(3) 0.080(3) 0.073(3) 0.011(2) -0.004(2) -0.006(2)
C10 0.085(3) 0.107(4) 0.077(3) 0.012(3) 0.003(3) -0.007(3)
C11 0.114(4) 0.134(4) 0.080(3) 0.013(3) 0.014(3) -0.011(4)
C12 0.128(6) 0.243(8) 0.126(6) -0.007(6) 0.041(4) -0.001(5)
C13 0.062(2) 0.080(3) 0.083(3) 0.009(2) -0.002(2) -0.011(2)
C14 0.077(3) 0.087(3) 0.109(4) 0.020(3) 0.009(3) -0.005(2)
C15 0.077(3) 0.103(3) 0.112(5) 0.004(3) 0.015(3) -0.014(3)
C16 0.103(5) 0.107(4) 0.155(6) 0.012(3) 0.027(4) -0.022(3)
C17 0.092(3) 0.064(2) 0.079(3) -0.010(2) -0.004(2) -0.005(2)
C18 0.095(4) 0.111(4) 0.078(4) -0.011(3) 0.003(3) 0.012(3)
C19 0.151(6) 0.153(5) 0.145(6) -0.059(4) 0.045(5) -0.001(5)
C20 0.184(7) 0.199(7) 0.169(8) -0.028(6) 0.077(6) 0.032(6)
C21 0.064(3) 0.0633(18) 0.071(3) 0.0054(16) -0.005(2) 0.0009(19)
C22 0.073(3) 0.084(2) 0.088(3) 0.014(2) 0.005(2) -0.009(2)
C23 0.081(4) 0.084(3) 0.146(5) 0.024(3) 0.020(4) -0.013(3)
C24 0.075(4) 0.068(3) 0.152(5) 0.014(2) -0.013(3) 0.000(3)
C25 0.082(4) 0.067(2) 0.110(4) -0.009(2) -0.018(3) 0.011(2)
C26 0.083(3) 0.069(2) 0.073(3) 0.002(2) -0.005(3) 0.006(2)
C27 0.070(3) 0.065(2) 0.073(3) 0.0055(19) 0.010(2) 0.0067(19)
C28 0.082(3) 0.076(3) 0.097(4) -0.005(2) -0.009(2) 0.015(2)
C29 0.096(4) 0.099(3) 0.115(4) -0.007(3) -0.023(3) 0.023(3)
C30 0.086(4) 0.098(3) 0.141(5) 0.012(3) -0.005(3) 0.025(3)
C31 0.096(4) 0.079(3) 0.169(6) 0.010(3) -0.011(3) 0.020(3)
C32 0.082(4) 0.066(2) 0.152(5) 0.001(3) -0.004(3) 0.011(2)
C33 0.072(2) 0.058(2) 0.065(3) -0.0012(19) -0.007(2) -0.0021(17)
C34 0.074(2) 0.060(2) 0.076(3) 0.003(2) 0.000(2) 0.000(2)
C35 0.076(3) 0.083(3) 0.088(4) 0.012(3) 0.002(3) -0.006(2)
C36 0.071(3) 0.081(3) 0.122(5) -0.003(3) 0.006(3) -0.003(2)
C37 0.071(3) 0.079(3) 0.154(6) 0.010(3) -0.005(3) 0.004(3)
C38 0.075(3) 0.068(3) 0.134(5) 0.016(3) -0.004(3) 0.002(2)
C39 0.112(4) 0.079(3) 0.065(2) -0.005(2) 0.003(2) -0.008(3)
C40 0.131(4) 0.088(3) 0.074(3) 0.006(3) -0.015(3) -0.025(3)
C41 0.189(6) 0.094(4) 0.074(3) 0.005(3) -0.009(4) -0.047(4)
C42 0.232(8) 0.137(6) 0.080(5) -0.006(4) 0.024(4) -0.023(5)
C43 0.221(7) 0.188(7) 0.099(4) -0.041(5) 0.028(4) 0.032(6)
C44 0.145(5) 0.176(6) 0.094(4) -0.030(4) 0.022(4) 0.024(4)
B1 0.075(2) 0.0643(19) 0.067(3) 0.001(2) 0.000(2) -0.001(2)
O3 0.081(4) 0.124(3) 0.122(5) -0.013(3) 0.011(4) -0.003(4)
C45 0.092(3) 0.131(5) 0.126(4) -0.023(3) 0.008(3) -0.001(3)
C46 0.089(3) 0.128(8) 0.164(6) -0.015(5) 0.014(3) 0.000(3)
C47 0.089(3) 0.128(8) 0.164(6) -0.015(5) 0.014(3) 0.000(3)
C48 0.092(3) 0.131(5) 0.126(4) -0.023(3) 0.008(3) -0.001(3)
O3A 0.081(4) 0.124(3) 0.122(5) -0.013(3) 0.011(4) -0.003(4)
C45A 0.092(3) 0.131(5) 0.126(4) -0.023(3) 0.008(3) -0.001(3)
C46A 0.089(3) 0.128(8) 0.164(6) -0.015(5) 0.014(3) 0.000(3)
C47A 0.089(3) 0.128(8) 0.164(6) -0.015(5) 0.014(3) 0.000(3)
C48A 0.092(3) 0.131(5) 0.126(4) -0.023(3) 0.008(3) -0.001(3)
O1 0.089(2) 0.234(3) 0.092(2) -0.0350(19) -0.0215(18) 0.002(2)
O2 0.089(2) 0.234(3) 0.092(2) -0.0350(19) -0.0215(18) 0.002(2)
N1 0.089(2) 0.093(3) 0.077(2) 0.008(2) -0.015(2) -0.003(2)
O1A 0.089(2) 0.234(3) 0.092(2) -0.0350(19) -0.0215(18) 0.002(2)
O2A 0.089(2) 0.234(3) 0.092(2) -0.0350(19) -0.0215(18) 0.002(2)
N1A 0.089(2) 0.093(3) 0.077(2) 0.008(2) -0.015(2) -0.003(2)
 
_geom_special_details
;
 All esds (except the esd in the dihedral angle between two l.s. planes)
 are estimated using the full covariance matrix.  The cell esds are taken
 into account individually in the estimation of esds in distances, angles
 and torsion angles; correlations between esds in cell parameters are only
 used when they are defined by crystal symmetry.  An approximate (isotropic)
 treatment of cell esds is used for estimating esds involving l.s. planes.
;
 
loop_
 _geom_bond_atom_site_label_1
 _geom_bond_atom_site_label_2
 _geom_bond_distance
 _geom_bond_site_symmetry_2
 _geom_bond_publ_flag
Pd1 O1A 1.998(9) . ?
Pd1 N3 2.013(3) . ?
Pd1 N1 2.035(3) . ?
Pd1 N2 2.086(4) . ?
Pd1 N4 2.088(3) . ?
N2 C9 1.502(5) . ?
N2 C1 1.515(5) . ?
N2 C5 1.521(5) . ?
N3 C2 1.491(5) . ?
N3 C3 1.493(5) . ?
N3 H3 0.9800 . ?
N4 C17 1.502(5) . ?
N4 C4 1.511(5) . ?
N4 C13 1.518(5) . ?
C1 C2 1.507(6) . ?
C1 H1A 0.9700 . ?
C1 H1B 0.9700 . ?
C2 H2A 0.9700 . ?
C2 H2B 0.9700 . ?
C3 C4 1.503(5) . ?
C3 H3A 0.9700 . ?
C3 H3B 0.9700 . ?
C4 H4A 0.9700 . ?
C4 H4B 0.9700 . ?
C5 C6 1.523(6) . ?
C5 H5A 0.9700 . ?
C5 H5B 0.9700 . ?
C6 C7 1.524(7) . ?
C6 H6A 0.9700 . ?
C6 H6B 0.9700 . ?
C7 C8 1.475(8) . ?
C7 H7A 0.9700 . ?
C7 H7B 0.9700 . ?
C8 H8A 0.9600 . ?
C8 H8B 0.9600 . ?
C8 H8C 0.9600 . ?
C9 C10 1.492(6) . ?
C9 H9A 0.9700 . ?
C9 H9B 0.9700 . ?
C10 C11 1.523(6) . ?
C10 H10A 0.9700 . ?
C10 H10B 0.9700 . ?
C11 C12 1.474(7) . ?
C11 H11A 0.9700 . ?
C11 H11B 0.9700 . ?
C12 H12A 0.9600 . ?
C12 H12B 0.9600 . ?
C12 H12C 0.9600 . ?
C13 C14 1.499(6) . ?
C13 H13A 0.9700 . ?
C13 H13B 0.9700 . ?
C14 C15 1.519(6) . ?
C14 H14A 0.9700 . ?
C14 H14B 0.9700 . ?
C15 C16 1.499(6) . ?
C15 H15A 0.9700 . ?
C15 H15B 0.9700 . ?
C16 H16A 0.9600 . ?
C16 H16B 0.9600 . ?
C16 H16C 0.9600 . ?
C17 C18 1.505(6) . ?
C17 H17A 0.9700 . ?
C17 H17B 0.9700 . ?
C18 C19 1.542(7) . ?
C18 H18A 0.9700 . ?
C18 H18B 0.9700 . ?
C19 C20 1.400(8) . ?
C19 H19A 0.9700 . ?
C19 H19B 0.9700 . ?
C20 H20A 0.9600 . ?
C20 H20B 0.9600 . ?
C20 H20C 0.9600 . ?
C21 C26 1.376(6) . ?
C21 C22 1.396(6) . ?
C21 B1 1.653(6) . ?
C22 C23 1.375(6) . ?
C22 H22 0.9300 . ?
C23 C24 1.360(7) . ?
C23 H23 0.9300 . ?
C24 C25 1.385(7) . ?
C24 H24 0.9300 . ?
C25 C26 1.397(6) . ?
C25 H25 0.9300 . ?
C26 H26 0.9300 . ?
C27 C28 1.381(7) . ?
C27 C32 1.406(6) . ?
C27 B1 1.672(7) . ?
C28 C29 1.371(7) . ?
C28 H28 0.9300 . ?
C29 C30 1.349(7) . ?
C29 H29 0.9300 . ?
C30 C31 1.371(7) . ?
C30 H30 0.9300 . ?
C31 C32 1.376(7) . ?
C31 H31 0.9300 . ?
C32 H32 0.9300 . ?
C33 C34 1.384(5) . ?
C33 C38 1.399(6) . ?
C33 B1 1.636(7) . ?
C34 C35 1.394(6) . ?
C34 H34 0.9300 . ?
C35 C36 1.380(6) . ?
C35 H35 0.9300 . ?
C36 C37 1.363(6) . ?
C36 H36 0.9300 . ?
C37 C38 1.395(7) . ?
C37 H37 0.9300 . ?
C38 H38 0.9300 . ?
C39 C40 1.384(7) . ?
C39 C44 1.408(8) . ?
C39 B1 1.659(7) . ?
C40 C41 1.409(7) . ?
C40 H40 0.9300 . ?
C41 C42 1.353(9) . ?
C41 H41 0.9300 . ?
C42 C43 1.385(10) . ?
C42 H42 0.9300 . ?
C43 C44 1.363(8) . ?
C43 H43 0.9300 . ?
C44 H44 0.9300 . ?
O3 C45 1.419(12) . ?
O3 C48 1.430(11) . ?
C45 C46 1.501(14) . ?
C45 H45A 0.9700 . ?
C45 H45B 0.9700 . ?
C46 C47 1.422(12) . ?
C46 H46A 0.9700 . ?
C46 H46B 0.9700 . ?
C47 C48 1.444(10) . ?
C47 H47A 0.9700 . ?
C47 H47B 0.9700 . ?
C48 H48A 0.9700 . ?
C48 H48B 0.9700 . ?
O3A C48A 1.394(16) . ?
O3A C45A 1.417(14) . ?
C45A C46A 1.509(15) . ?
C45A H45C 0.9700 . ?
C45A H45D 0.9700 . ?
C46A C47A 1.403(14) . ?
C46A H46C 0.9700 . ?
C46A H46D 0.9700 . ?
C47A C48A 1.441(14) . ?
C47A H47C 0.9700 . ?
C47A H47D 0.9700 . ?
C48A H48C 0.9700 . ?
C48A H48D 0.9700 . ?
O1 N1 1.2008(10) . ?
O2 N1 1.2013(10) . ?
O1A N1A 1.3000(10) . ?
O2A N1A 1.3001(10) . ?
 
loop_
 _geom_angle_atom_site_label_1
 _geom_angle_atom_site_label_2
 _geom_angle_atom_site_label_3
 _geom_angle
 _geom_angle_site_symmetry_1
 _geom_angle_site_symmetry_3
 _geom_angle_publ_flag
O1A Pd1 N3 173.0(4) . . ?
N3 Pd1 N1 179.44(12) . . ?
O1A Pd1 N2 94.45(12) . . ?
N3 Pd1 N2 85.04(13) . . ?
N1 Pd1 N2 95.48(11) . . ?
O1A Pd1 N4 94.05(11) . . ?
N3 Pd1 N4 85.23(13) . . ?
N1 Pd1 N4 94.30(11) . . ?
N2 Pd1 N4 166.36(14) . . ?
C9 N2 C1 110.2(4) . . ?
C9 N2 C5 109.7(4) . . ?
C1 N2 C5 110.1(4) . . ?
C9 N2 Pd1 115.2(3) . . ?
C1 N2 Pd1 105.8(3) . . ?
C5 N2 Pd1 105.7(3) . . ?
C2 N3 C3 116.6(3) . . ?
C2 N3 Pd1 108.3(3) . . ?
C3 N3 Pd1 108.0(2) . . ?
C2 N3 H3 107.9 . . ?
C3 N3 H3 107.9 . . ?
Pd1 N3 H3 107.9 . . ?
C17 N4 C4 109.6(3) . . ?
C17 N4 C13 110.0(3) . . ?
C4 N4 C13 110.2(3) . . ?
C17 N4 Pd1 116.1(3) . . ?
C4 N4 Pd1 105.9(2) . . ?
C13 N4 Pd1 104.9(2) . . ?
C2 C1 N2 110.0(4) . . ?
C2 C1 H1A 109.7 . . ?
N2 C1 H1A 109.7 . . ?
C2 C1 H1B 109.7 . . ?
N2 C1 H1B 109.7 . . ?
H1A C1 H1B 108.2 . . ?
N3 C2 C1 106.3(3) . . ?
N3 C2 H2A 110.5 . . ?
C1 C2 H2A 110.5 . . ?
N3 C2 H2B 110.5 . . ?
C1 C2 H2B 110.5 . . ?
H2A C2 H2B 108.7 . . ?
N3 C3 C4 106.7(3) . . ?
N3 C3 H3A 110.4 . . ?
C4 C3 H3A 110.4 . . ?
N3 C3 H3B 110.4 . . ?
C4 C3 H3B 110.4 . . ?
H3A C3 H3B 108.6 . . ?
C3 C4 N4 110.9(3) . . ?
C3 C4 H4A 109.5 . . ?
N4 C4 H4A 109.5 . . ?
C3 C4 H4B 109.5 . . ?
N4 C4 H4B 109.5 . . ?
H4A C4 H4B 108.0 . . ?
N2 C5 C6 117.4(4) . . ?
N2 C5 H5A 108.0 . . ?
C6 C5 H5A 108.0 . . ?
N2 C5 H5B 108.0 . . ?
C6 C5 H5B 108.0 . . ?
H5A C5 H5B 107.2 . . ?
C5 C6 C7 111.3(5) . . ?
C5 C6 H6A 109.4 . . ?
C7 C6 H6A 109.4 . . ?
C5 C6 H6B 109.4 . . ?
C7 C6 H6B 109.4 . . ?
H6A C6 H6B 108.0 . . ?
C8 C7 C6 112.1(7) . . ?
C8 C7 H7A 109.2 . . ?
C6 C7 H7A 109.2 . . ?
C8 C7 H7B 109.2 . . ?
C6 C7 H7B 109.2 . . ?
H7A C7 H7B 107.9 . . ?
C7 C8 H8A 109.5 . . ?
C7 C8 H8B 109.5 . . ?
H8A C8 H8B 109.5 . . ?
C7 C8 H8C 109.5 . . ?
H8A C8 H8C 109.5 . . ?
H8B C8 H8C 109.5 . . ?
C10 C9 N2 115.2(4) . . ?
C10 C9 H9A 108.5 . . ?
N2 C9 H9A 108.5 . . ?
C10 C9 H9B 108.5 . . ?
N2 C9 H9B 108.5 . . ?
H9A C9 H9B 107.5 . . ?
C9 C10 C11 111.9(4) . . ?
C9 C10 H10A 109.2 . . ?
C11 C10 H10A 109.2 . . ?
C9 C10 H10B 109.2 . . ?
C11 C10 H10B 109.2 . . ?
H10A C10 H10B 107.9 . . ?
C12 C11 C10 113.0(5) . . ?
C12 C11 H11A 109.0 . . ?
C10 C11 H11A 109.0 . . ?
C12 C11 H11B 109.0 . . ?
C10 C11 H11B 109.0 . . ?
H11A C11 H11B 107.8 . . ?
C11 C12 H12A 109.5 . . ?
C11 C12 H12B 109.5 . . ?
H12A C12 H12B 109.5 . . ?
C11 C12 H12C 109.5 . . ?
H12A C12 H12C 109.5 . . ?
H12B C12 H12C 109.5 . . ?
C14 C13 N4 117.8(4) . . ?
C14 C13 H13A 107.8 . . ?
N4 C13 H13A 107.8 . . ?
C14 C13 H13B 107.8 . . ?
N4 C13 H13B 107.8 . . ?
H13A C13 H13B 107.2 . . ?
C13 C14 C15 111.8(4) . . ?
C13 C14 H14A 109.3 . . ?
C15 C14 H14A 109.3 . . ?
C13 C14 H14B 109.3 . . ?
C15 C14 H14B 109.3 . . ?
H14A C14 H14B 107.9 . . ?
C16 C15 C14 114.5(4) . . ?
C16 C15 H15A 108.6 . . ?
C14 C15 H15A 108.6 . . ?
C16 C15 H15B 108.6 . . ?
C14 C15 H15B 108.6 . . ?
H15A C15 H15B 107.6 . . ?
C15 C16 H16A 109.5 . . ?
C15 C16 H16B 109.5 . . ?
H16A C16 H16B 109.5 . . ?
C15 C16 H16C 109.5 . . ?
H16A C16 H16C 109.5 . . ?
H16B C16 H16C 109.5 . . ?
N4 C17 C18 114.1(4) . . ?
N4 C17 H17A 108.7 . . ?
C18 C17 H17A 108.7 . . ?
N4 C17 H17B 108.7 . . ?
C18 C17 H17B 108.7 . . ?
H17A C17 H17B 107.6 . . ?
C17 C18 C19 110.7(5) . . ?
C17 C18 H18A 109.5 . . ?
C19 C18 H18A 109.5 . . ?
C17 C18 H18B 109.5 . . ?
C19 C18 H18B 109.5 . . ?
H18A C18 H18B 108.1 . . ?
C20 C19 C18 115.2(6) . . ?
C20 C19 H19A 108.5 . . ?
C18 C19 H19A 108.5 . . ?
C20 C19 H19B 108.5 . . ?
C18 C19 H19B 108.5 . . ?
H19A C19 H19B 107.5 . . ?
C19 C20 H20A 109.5 . . ?
C19 C20 H20B 109.5 . . ?
H20A C20 H20B 109.5 . . ?
C19 C20 H20C 109.5 . . ?
H20A C20 H20C 109.5 . . ?
H20B C20 H20C 109.5 . . ?
C26 C21 C22 114.7(4) . . ?
C26 C21 B1 122.3(4) . . ?
C22 C21 B1 122.8(4) . . ?
C23 C22 C21 122.6(5) . . ?
C23 C22 H22 118.7 . . ?
C21 C22 H22 118.7 . . ?
C24 C23 C22 121.1(6) . . ?
C24 C23 H23 119.4 . . ?
C22 C23 H23 119.4 . . ?
C23 C24 C25 118.9(5) . . ?
C23 C24 H24 120.5 . . ?
C25 C24 H24 120.5 . . ?
C24 C25 C26 118.7(5) . . ?
C24 C25 H25 120.6 . . ?
C26 C25 H25 120.6 . . ?
C21 C26 C25 123.9(5) . . ?
C21 C26 H26 118.1 . . ?
C25 C26 H26 118.1 . . ?
C28 C27 C32 113.6(5) . . ?
C28 C27 B1 125.7(4) . . ?
C32 C27 B1 120.6(4) . . ?
C29 C28 C27 123.3(5) . . ?
C29 C28 H28 118.4 . . ?
C27 C28 H28 118.4 . . ?
C30 C29 C28 121.7(6) . . ?
C30 C29 H29 119.1 . . ?
C28 C29 H29 119.1 . . ?
C29 C30 C31 117.7(6) . . ?
C29 C30 H30 121.1 . . ?
C31 C30 H30 121.1 . . ?
C30 C31 C32 120.7(6) . . ?
C30 C31 H31 119.7 . . ?
C32 C31 H31 119.7 . . ?
C31 C32 C27 122.9(5) . . ?
C31 C32 H32 118.6 . . ?
C27 C32 H32 118.6 . . ?
C34 C33 C38 114.0(4) . . ?
C34 C33 B1 124.1(4) . . ?
C38 C33 B1 121.7(4) . . ?
C33 C34 C35 123.1(4) . . ?
C33 C34 H34 118.4 . . ?
C35 C34 H34 118.4 . . ?
C36 C35 C34 121.0(5) . . ?
C36 C35 H35 119.5 . . ?
C34 C35 H35 119.5 . . ?
C37 C36 C35 117.7(5) . . ?
C37 C36 H36 121.2 . . ?
C35 C36 H36 121.2 . . ?
C36 C37 C38 120.7(5) . . ?
C36 C37 H37 119.6 . . ?
C38 C37 H37 119.6 . . ?
C37 C38 C33 123.3(5) . . ?
C37 C38 H38 118.3 . . ?
C33 C38 H38 118.3 . . ?
C40 C39 C44 114.7(5) . . ?
C40 C39 B1 122.4(5) . . ?
C44 C39 B1 122.8(5) . . ?
C39 C40 C41 122.5(7) . . ?
C39 C40 H40 118.8 . . ?
C41 C40 H40 118.8 . . ?
C42 C41 C40 120.0(8) . . ?
C42 C41 H41 120.0 . . ?
C40 C41 H41 120.0 . . ?
C41 C42 C43 119.6(8) . . ?
C41 C42 H42 120.2 . . ?
C43 C42 H42 120.2 . . ?
C44 C43 C42 119.9(8) . . ?
C44 C43 H43 120.1 . . ?
C42 C43 H43 120.1 . . ?
C43 C44 C39 123.4(7) . . ?
C43 C44 H44 118.3 . . ?
C39 C44 H44 118.3 . . ?
C33 B1 C21 110.1(4) . . ?
C33 B1 C39 108.8(4) . . ?
C21 B1 C39 109.8(4) . . ?
C33 B1 C27 110.2(4) . . ?
C21 B1 C27 107.1(4) . . ?
C39 B1 C27 110.8(4) . . ?
C45 O3 C48 106.0(9) . . ?
O3 C45 C46 105.9(13) . . ?
O3 C45 H45A 110.6 . . ?
C46 C45 H45A 110.6 . . ?
O3 C45 H45B 110.6 . . ?
C46 C45 H45B 110.6 . . ?
H45A C45 H45B 108.7 . . ?
C47 C46 C45 102.2(9) . . ?
C47 C46 H46A 111.3 . . ?
C45 C46 H46A 111.3 . . ?
C47 C46 H46B 111.3 . . ?
C45 C46 H46B 111.3 . . ?
H46A C46 H46B 109.2 . . ?
C46 C47 C48 109.2(9) . . ?
C46 C47 H47A 109.8 . . ?
C48 C47 H47A 109.8 . . ?
C46 C47 H47B 109.8 . . ?
C48 C47 H47B 109.8 . . ?
H47A C47 H47B 108.3 . . ?
O3 C48 C47 107.0(9) . . ?
O3 C48 H48A 110.3 . . ?
C47 C48 H48A 110.3 . . ?
O3 C48 H48B 110.3 . . ?
C47 C48 H48B 110.3 . . ?
H48A C48 H48B 108.6 . . ?
C48A O3A C45A 113.2(13) . . ?
O3A C45A C46A 101.5(12) . . ?
O3A C45A H45C 111.5 . . ?
C46A C45A H45C 111.5 . . ?
O3A C45A H45D 111.5 . . ?
C46A C45A H45D 111.5 . . ?
H45C C45A H45D 109.3 . . ?
C47A C46A C45A 108.9(13) . . ?
C47A C46A H46C 109.9 . . ?
C45A C46A H46C 109.9 . . ?
C47A C46A H46D 109.9 . . ?
C45A C46A H46D 109.9 . . ?
H46C C46A H46D 108.3 . . ?
C46A C47A C48A 107.3(13) . . ?
C46A C47A H47C 110.2 . . ?
C48A C47A H47C 110.2 . . ?
C46A C47A H47D 110.2 . . ?
C48A C47A H47D 110.2 . . ?
H47C C47A H47D 108.5 . . ?
O3A C48A C47A 106.8(12) . . ?
O3A C48A H48C 110.4 . . ?
C47A C48A H48C 110.4 . . ?
O3A C48A H48D 110.4 . . ?
C47A C48A H48D 110.4 . . ?
H48C C48A H48D 108.6 . . ?
O1 N1 O2 121.76(15) . . ?
O1 N1 Pd1 119.9(3) . . ?
O2 N1 Pd1 118.4(3) . . ?
N1A O1A Pd1 130.5(8) . . ?
O1A N1A O2A 107.73(12) . . ?
 
loop_
 _geom_torsion_atom_site_label_1
 _geom_torsion_atom_site_label_2
 _geom_torsion_atom_site_label_3
 _geom_torsion_atom_site_label_4
 _geom_torsion
 _geom_torsion_site_symmetry_1
 _geom_torsion_site_symmetry_2
 _geom_torsion_site_symmetry_3
 _geom_torsion_site_symmetry_4
 _geom_torsion_publ_flag
C9 N2 C1 C2 -160.8(4) . . . . ?
C5 N2 C1 C2 78.1(4) . . . . ?
Pd1 N2 C1 C2 -35.6(4) . . . . ?
C3 N3 C2 C1 -167.7(4) . . . . ?
Pd1 N3 C2 C1 -45.8(4) . . . . ?
N2 C1 C2 N3 54.6(5) . . . . ?
C2 N3 C3 C4 167.6(4) . . . . ?
Pd1 N3 C3 C4 45.5(4) . . . . ?
N3 C3 C4 N4 -52.9(5) . . . . ?
C17 N4 C4 C3 159.1(4) . . . . ?
C13 N4 C4 C3 -79.8(4) . . . . ?
Pd1 N4 C4 C3 33.1(4) . . . . ?
C9 N2 C5 C6 -56.8(5) . . . . ?
C1 N2 C5 C6 64.6(5) . . . . ?
Pd1 N2 C5 C6 178.4(4) . . . . ?
N2 C5 C6 C7 -179.1(5) . . . . ?
C5 C6 C7 C8 -175.1(6) . . . . ?
C1 N2 C9 C10 67.5(5) . . . . ?
C5 N2 C9 C10 -171.1(4) . . . . ?
Pd1 N2 C9 C10 -52.0(5) . . . . ?
N2 C9 C10 C11 172.3(4) . . . . ?
C9 C10 C11 C12 172.0(5) . . . . ?
C17 N4 C13 C14 55.6(5) . . . . ?
C4 N4 C13 C14 -65.3(5) . . . . ?
Pd1 N4 C13 C14 -178.8(4) . . . . ?
N4 C13 C14 C15 -179.4(4) . . . . ?
C13 C14 C15 C16 178.4(5) . . . . ?
C4 N4 C17 C18 -69.9(5) . . . . ?
C13 N4 C17 C18 168.8(4) . . . . ?
Pd1 N4 C17 C18 49.9(5) . . . . ?
N4 C17 C18 C19 -179.2(5) . . . . ?
C17 C18 C19 C20 -174.0(7) . . . . ?
C26 C21 C22 C23 2.0(7) . . . . ?
B1 C21 C22 C23 -173.9(5) . . . . ?
C21 C22 C23 C24 0.4(8) . . . . ?
C22 C23 C24 C25 -2.0(8) . . . . ?
C23 C24 C25 C26 1.1(8) . . . . ?
C22 C21 C26 C25 -3.0(7) . . . . ?
B1 C21 C26 C25 173.0(4) . . . . ?
C24 C25 C26 C21 1.6(7) . . . . ?
C32 C27 C28 C29 -3.3(8) . . . . ?
B1 C27 C28 C29 177.9(5) . . . . ?
C27 C28 C29 C30 1.1(9) . . . . ?
C28 C29 C30 C31 1.4(9) . . . . ?
C29 C30 C31 C32 -1.3(10) . . . . ?
C30 C31 C32 C27 -1.2(10) . . . . ?
C28 C27 C32 C31 3.4(8) . . . . ?
B1 C27 C32 C31 -177.8(5) . . . . ?
C38 C33 C34 C35 -0.3(7) . . . . ?
B1 C33 C34 C35 -176.1(4) . . . . ?
C33 C34 C35 C36 -0.6(8) . . . . ?
C34 C35 C36 C37 1.6(8) . . . . ?
C35 C36 C37 C38 -1.6(9) . . . . ?
C36 C37 C38 C33 0.6(9) . . . . ?
C34 C33 C38 C37 0.4(8) . . . . ?
B1 C33 C38 C37 176.2(5) . . . . ?
C44 C39 C40 C41 -2.0(7) . . . . ?
B1 C39 C40 C41 174.6(4) . . . . ?
C39 C40 C41 C42 1.5(9) . . . . ?
C40 C41 C42 C43 -0.2(11) . . . . ?
C41 C42 C43 C44 -0.5(13) . . . . ?
C42 C43 C44 C39 -0.1(12) . . . . ?
C40 C39 C44 C43 1.3(10) . . . . ?
B1 C39 C44 C43 -175.3(6) . . . . ?
C34 C33 B1 C21 -148.5(4) . . . . ?
C38 C33 B1 C21 36.1(6) . . . . ?
C34 C33 B1 C39 91.1(5) . . . . ?
C38 C33 B1 C39 -84.3(5) . . . . ?
C34 C33 B1 C27 -30.6(6) . . . . ?
C38 C33 B1 C27 154.0(4) . . . . ?
C26 C21 B1 C33 44.3(6) . . . . ?
C22 C21 B1 C33 -140.1(4) . . . . ?
C26 C21 B1 C39 164.0(4) . . . . ?
C22 C21 B1 C39 -20.3(6) . . . . ?
C26 C21 B1 C27 -75.5(5) . . . . ?
C22 C21 B1 C27 100.1(5) . . . . ?
C40 C39 B1 C33 38.6(6) . . . . ?
C44 C39 B1 C33 -145.0(5) . . . . ?
C40 C39 B1 C21 -81.9(6) . . . . ?
C44 C39 B1 C21 94.5(6) . . . . ?
C40 C39 B1 C27 160.0(4) . . . . ?
C44 C39 B1 C27 -23.7(7) . . . . ?
C28 C27 B1 C33 -108.0(5) . . . . ?
C32 C27 B1 C33 73.3(5) . . . . ?
C28 C27 B1 C21 11.7(7) . . . . ?
C32 C27 B1 C21 -166.9(4) . . . . ?
C28 C27 B1 C39 131.5(5) . . . . ?
C32 C27 B1 C39 -47.1(6) . . . . ?
C48 O3 C45 C46 29(3) . . . . ?
O3 C45 C46 C47 -31(2) . . . . ?
C45 C46 C47 C48 20.8(19) . . . . ?
C45 O3 C48 C47 -16(3) . . . . ?
C46 C47 C48 O3 -4(2) . . . . ?
C48A O3A C45A C46A 11(4) . . . . ?
O3A C45A C46A C47A -15(4) . . . . ?
C45A C46A C47A C48A 14(3) . . . . ?
C45A O3A C48A C47A -3(4) . . . . ?
C46A C47A C48A O3A -7(3) . . . . ?
Pd1 O1A N1A O2A 0.00(3) . . . . ?
 
_refine_diff_density_max    0.551
_refine_diff_density_min   -0.501
_refine_diff_density_rms    0.062

_shelx_res_file
;
TITL shelxt in P 1 21/n 1
    01_excit.res
    created by SHELXL-2018/3 at 10:00:30 on 03-Apr-2020
CELL 0.534 11.7004 13.6282 30.2865 90 93.251 90
ZERR 4 0.000512 0.000535 0.001243 0 0.003797 0
LATT 1
SYMM 0.5-X,0.5+Y,0.5-Z
SFAC C H B N O Pd
DISP B 0 0 4.561
DISP C 0.001 0.001 6.94
DISP H -0 0 0.611
DISP N 0.003 0.002 10.693
DISP O 0.005 0.003 16.398
DISP Pd -2.504 0.615 1934.604
UNIT 192 292 4 16 12 4
DFIX 1.2 0.001 N1 O1 N1 O2
DFIX 1.3 0.001 O1A N1A N1A O2A
DFIX 2 0.01 Pd1 O1A
DANG 2.1 0.001 O1 O2 O1A O2A
FLAT 0.001 Pd1 O1 O2 N1 O1A O2A N1A
RIGU 0.001 0.002
EADP O3 O3A
EADP C45 C45A C48 C48A
EADP C46 C46A C47 C47A
EADP O1 O1A O2 O2A
EADP N1 N1A

L.S. 20
PLAN  5
SIZE 0.1 0.1 0.05
TEMP 10
BOND $H
list 4
CONF
fmap 2
acta
SHEL 999 0.8
OMIT -1 2 3
REM <olex2.extras>
REM <HklSrc "%.\\01_excit.hkl">
REM </olex2.extras>

WGHT    0.067100
FVAR       0.24170   0.60455   0.95578
PD1   6    0.339413    0.775178    0.346650    11.00000    0.06082    0.06755 =
         0.05766    0.00098   -0.00191   -0.00218
N2    4    0.345015    0.926852    0.337799    11.00000    0.07684    0.07559 =
         0.06910    0.00356   -0.00244    0.00113
N3    4    0.453173    0.799229    0.397895    11.00000    0.06014    0.06828 =
         0.05764   -0.00471   -0.00639   -0.00710
AFIX  13
H3    2    0.530060    0.789144    0.387456    11.00000   -1.20000
AFIX   0
N4    4    0.331519    0.632427    0.371294    11.00000    0.05968    0.06860 =
         0.07232   -0.00895   -0.00172   -0.00518
C1    1    0.440318    0.963404    0.369542    11.00000    0.09662    0.07159 =
         0.07504   -0.00011   -0.00898   -0.00898
AFIX  23
H1A   2    0.513066    0.957950    0.355890    11.00000   -1.20000
H1B   2    0.427734    1.031977    0.376344    11.00000   -1.20000
AFIX   0
C2    1    0.443741    0.903880    0.411530    11.00000    0.09533    0.06990 =
         0.06911   -0.00583   -0.00418   -0.00547
AFIX  23
H2A   2    0.509102    0.922555    0.430840    11.00000   -1.20000
H2B   2    0.374555    0.914155    0.427111    11.00000   -1.20000
AFIX   0
C3    1    0.433899    0.723758    0.432443    11.00000    0.07307    0.07606 =
         0.05778    0.00319   -0.00725   -0.00501
AFIX  23
H3A   2    0.365102    0.738719    0.447559    11.00000   -1.20000
H3B   2    0.498222    0.722018    0.454092    11.00000   -1.20000
AFIX   0
C4    1    0.421594    0.626878    0.408967    11.00000    0.06089    0.07297 =
         0.07224    0.00133   -0.00295   -0.00060
AFIX  23
H4A   2    0.400517    0.576750    0.429739    11.00000   -1.20000
H4B   2    0.494386    0.608492    0.397560    11.00000   -1.20000
AFIX   0
C5    1    0.230167    0.965166    0.351517    11.00000    0.08942    0.08036 =
         0.08774   -0.00456   -0.00105    0.01269
AFIX  23
H5A   2    0.220175    0.943719    0.381593    11.00000   -1.20000
H5B   2    0.170537    0.934191    0.332817    11.00000   -1.20000
AFIX   0
C6    1    0.210981    1.075664    0.349598    11.00000    0.13680    0.08460 =
         0.14098   -0.00498   -0.01754    0.02974
AFIX  23
H6A   2    0.217702    1.098380    0.319503    11.00000   -1.20000
H6B   2    0.269542    1.108183    0.368244    11.00000   -1.20000
AFIX   0
C7    1    0.093287    1.102892    0.364950    11.00000    0.13983    0.11617 =
         0.19192   -0.03528   -0.01814    0.04922
AFIX  23
H7A   2    0.035271    1.065753    0.348003    11.00000   -1.20000
H7B   2    0.089113    1.085054    0.395822    11.00000   -1.20000
AFIX   0
C8    1    0.069173    1.208588    0.359706    11.00000    0.17343    0.11727 =
         0.38247   -0.05037   -0.06203    0.05594
AFIX 137
H8A   2    0.021360    1.229886    0.382592    11.00000   -1.50000
H8B   2    0.030657    1.220108    0.331346    11.00000   -1.50000
H8C   2    0.139805    1.244580    0.361768    11.00000   -1.50000
AFIX   0
C9    1    0.364850    0.960063    0.291562    11.00000    0.08635    0.07985 =
         0.07286    0.01131   -0.00429   -0.00585
AFIX  23
H9A   2    0.296998    0.945227    0.272862    11.00000   -1.20000
H9B   2    0.374356    1.030771    0.291773    11.00000   -1.20000
AFIX   0
C10   1    0.465908    0.915154    0.271404    11.00000    0.08523    0.10659 =
         0.07681    0.01182    0.00342   -0.00659
AFIX  23
H10A  2    0.462166    0.844368    0.274342    11.00000   -1.20000
H10B  2    0.535387    0.937500    0.287297    11.00000   -1.20000
AFIX   0
C11   1    0.470829    0.941694    0.222700    11.00000    0.11444    0.13374 =
         0.08013    0.01294    0.01396   -0.01062
AFIX  23
H11A  2    0.406537    0.911458    0.206267    11.00000   -1.20000
H11B  2    0.463247    1.012242    0.219456    11.00000   -1.20000
AFIX   0
C12   1    0.577879    0.910017    0.203556    11.00000    0.12787    0.24340 =
         0.12594   -0.00744    0.04076   -0.00092
AFIX 137
H12A  2    0.576200    0.928223    0.172906    11.00000   -1.50000
H12B  2    0.585324    0.840078    0.206177    11.00000   -1.50000
H12C  2    0.641817    0.941126    0.219121    11.00000   -1.50000
AFIX   0
C13   1    0.212929    0.623858    0.388808    11.00000    0.06224    0.07967 =
         0.08281    0.00942   -0.00173   -0.01052
AFIX  23
H13A  2    0.204748    0.675636    0.410376    11.00000   -1.20000
H13B  2    0.157433    0.636523    0.364460    11.00000   -1.20000
AFIX   0
C14   1    0.181369    0.528787    0.409842    11.00000    0.07704    0.08691 =
         0.10903    0.01958    0.00880   -0.00514
AFIX  23
H14A  2    0.234420    0.515692    0.434928    11.00000   -1.20000
H14B  2    0.188155    0.475942    0.388696    11.00000   -1.20000
AFIX   0
C15   1    0.060110    0.530846    0.425276    11.00000    0.07678    0.10285 =
         0.11216    0.00361    0.01509   -0.01392
AFIX  23
H15A  2    0.054555    0.583099    0.446795    11.00000   -1.20000
H15B  2    0.008005    0.546429    0.400203    11.00000   -1.20000
AFIX   0
C16   1    0.022097    0.436856    0.445533    11.00000    0.10326    0.10652 =
         0.15485    0.01180    0.02720   -0.02169
AFIX 137
H16A  2    0.022914    0.385240    0.423983    11.00000   -1.50000
H16B  2   -0.054105    0.444601    0.455209    11.00000   -1.50000
H16C  2    0.073131    0.420518    0.470383    11.00000   -1.50000
AFIX   0
C17   1    0.350268    0.551399    0.338889    11.00000    0.09196    0.06408 =
         0.07891   -0.00997   -0.00359   -0.00520
AFIX  23
H17A  2    0.283891    0.547348    0.318277    11.00000   -1.20000
H17B  2    0.356200    0.489705    0.354825    11.00000   -1.20000
AFIX   0
C18   1    0.455511    0.564198    0.313087    11.00000    0.09524    0.11140 =
         0.07781   -0.01083    0.00345    0.01241
AFIX  23
H18A  2    0.522741    0.566633    0.333326    11.00000   -1.20000
H18B  2    0.450610    0.625760    0.297017    11.00000   -1.20000
AFIX   0
C19   1    0.467402    0.478834    0.280246    11.00000    0.15121    0.15283 =
         0.14488   -0.05915    0.04485   -0.00094
AFIX  23
H19A  2    0.462695    0.417519    0.296306    11.00000   -1.20000
H19B  2    0.402985    0.481021    0.258649    11.00000   -1.20000
AFIX   0
C20   1    0.568515    0.478618    0.257676    11.00000    0.18407    0.19861 =
         0.16898   -0.02833    0.07680    0.03246
AFIX 137
H20A  2    0.567835    0.424000    0.237645    11.00000   -1.50000
H20B  2    0.633040    0.473072    0.278560    11.00000   -1.50000
H20C  2    0.574030    0.538636    0.241339    11.00000   -1.50000
AFIX   0

C21   1    0.655176    0.373703    0.427304    11.00000    0.06431    0.06327 =
         0.07057    0.00539   -0.00471    0.00089
C22   1    0.708475    0.423122    0.393713    11.00000    0.07263    0.08388 =
         0.08844    0.01413    0.00528   -0.00873
AFIX  43
H22   2    0.724959    0.388649    0.368348    11.00000   -1.20000
AFIX   0
C23   1    0.737547    0.520740    0.396661    11.00000    0.08101    0.08376 =
         0.14591    0.02420    0.02027   -0.01263
AFIX  43
H23   2    0.772524    0.550560    0.373327    11.00000   -1.20000
AFIX   0
C24   1    0.716033    0.574446    0.433115    11.00000    0.07470    0.06782 =
         0.15221    0.01448   -0.01306    0.00029
AFIX  43
H24   2    0.738118    0.639911    0.435209    11.00000   -1.20000
AFIX   0
C25   1    0.660693    0.530057    0.467073    11.00000    0.08227    0.06699 =
         0.11015   -0.00867   -0.01839    0.01130
AFIX  43
H25   2    0.643840    0.565424    0.492148    11.00000   -1.20000
AFIX   0
C26   1    0.630693    0.431165    0.462929    11.00000    0.08334    0.06858 =
         0.07321    0.00177   -0.00490    0.00646
AFIX  43
H26   2    0.591889    0.402446    0.485571    11.00000   -1.20000
AFIX   0
C27   1    0.733999    0.201653    0.458722    11.00000    0.07016    0.06453 =
         0.07275    0.00555    0.00981    0.00669
C28   1    0.809842    0.250218    0.487711    11.00000    0.08250    0.07575 =
         0.09722   -0.00542   -0.00853    0.01456
AFIX  43
H28   2    0.806127    0.318316    0.489000    11.00000   -1.20000
AFIX   0
C29   1    0.890340    0.203047    0.514686    11.00000    0.09638    0.09922 =
         0.11537   -0.00682   -0.02312    0.02302
AFIX  43
H29   2    0.938119    0.239905    0.533849    11.00000   -1.20000
AFIX   0
C30   1    0.902043    0.104619    0.514155    11.00000    0.08637    0.09796 =
         0.14058    0.01214   -0.00542    0.02521
AFIX  43
H30   2    0.955766    0.073142    0.533022    11.00000   -1.20000
AFIX   0
C31   1    0.832028    0.052523    0.484847    11.00000    0.09553    0.07870 =
         0.16924    0.01034   -0.01107    0.02004
AFIX  43
H31   2    0.839210   -0.015336    0.483316    11.00000   -1.20000
AFIX   0
C32   1    0.751268    0.099592    0.457682    11.00000    0.08166    0.06629 =
         0.15227    0.00110   -0.00417    0.01122
AFIX  43
H32   2    0.706143    0.062285    0.437768    11.00000   -1.20000
AFIX   0
C33   1    0.505397    0.230366    0.444516    11.00000    0.07212    0.05826 =
         0.06512   -0.00121   -0.00657   -0.00212
C34   1    0.479326    0.145437    0.466885    11.00000    0.07403    0.05979 =
         0.07576    0.00320    0.00029   -0.00002
AFIX  43
H34   2    0.537671    0.100556    0.473514    11.00000   -1.20000
AFIX   0
C35   1    0.369797    0.123973    0.479950    11.00000    0.07624    0.08298 =
         0.08791    0.01200    0.00165   -0.00584
AFIX  43
H35   2    0.356961    0.065430    0.494651    11.00000   -1.20000
AFIX   0
C36   1    0.280106    0.188191    0.471423    11.00000    0.07088    0.08146 =
         0.12192   -0.00254    0.00647   -0.00315
AFIX  43
H36   2    0.207381    0.174727    0.480756    11.00000   -1.20000
AFIX   0
C37   1    0.301775    0.272078    0.448839    11.00000    0.07089    0.07939 =
         0.15388    0.01006   -0.00477    0.00376
AFIX  43
H37   2    0.242577    0.315999    0.441976    11.00000   -1.20000
AFIX   0
C38   1    0.411786    0.292762    0.435909    11.00000    0.07544    0.06847 =
         0.13403    0.01608   -0.00423    0.00250
AFIX  43
H38   2    0.423498    0.350985    0.420800    11.00000   -1.20000
AFIX   0
C39   1    0.634590    0.213158    0.374678    11.00000    0.11221    0.07860 =
         0.06511   -0.00469    0.00281   -0.00832
C40   1    0.541529    0.220378    0.344535    11.00000    0.13109    0.08769 =
         0.07375    0.00570   -0.01475   -0.02470
AFIX  43
H40   2    0.472690    0.244150    0.354140    11.00000   -1.20000
AFIX   0
C41   1    0.547200    0.193050    0.299830    11.00000    0.18883    0.09407 =
         0.07441    0.00468   -0.00893   -0.04672
AFIX  43
H41   2    0.483388    0.200417    0.280372    11.00000   -1.20000
AFIX   0
C42   1    0.645522    0.156101    0.285246    11.00000    0.23222    0.13689 =
         0.08028   -0.00570    0.02356   -0.02277
AFIX  43
H42   2    0.649543    0.137815    0.255791    11.00000   -1.20000
AFIX   0
C43   1    0.740145    0.145680    0.314453    11.00000    0.22099    0.18827 =
         0.09883   -0.04084    0.02798    0.03176
AFIX  43
H43   2    0.807852    0.119834    0.304726    11.00000   -1.20000
AFIX   0
C44   1    0.733845    0.173372    0.357476    11.00000    0.14476    0.17638 =
         0.09355   -0.03049    0.02158    0.02386
AFIX  43
H44   2    0.798482    0.165589    0.376473    11.00000   -1.20000
AFIX   0
B1    3    0.631262    0.254196    0.426151    11.00000    0.07494    0.06430 =
         0.06664    0.00098   -0.00001   -0.00129

PART 1
O3    5    0.689834    0.803706    0.365485    21.00000    0.08116    0.12445 =
         0.12177   -0.01339    0.01121   -0.00307
C45   1    0.737943    0.775393    0.325452    21.00000    0.09232    0.13124 =
         0.12597   -0.02268    0.00804   -0.00104
AFIX  23
H45A  2    0.731562    0.828242    0.304001    21.00000   -1.20000
H45B  2    0.699012    0.718062    0.312990    21.00000   -1.20000
AFIX   0
C46   1    0.861387    0.752612    0.337384    21.00000    0.08889    0.12818 =
         0.16431   -0.01477    0.01432    0.00030
AFIX  23
H46A  2    0.871395    0.684649    0.346300    21.00000   -1.20000
H46B  2    0.909059    0.766184    0.312926    21.00000   -1.20000
AFIX   0
C47   1    0.886626    0.817523    0.373407    21.00000    0.08889    0.12818 =
         0.16431   -0.01477    0.01432    0.00030
AFIX  23
H47A  2    0.926191    0.875028    0.363169    21.00000   -1.20000
H47B  2    0.936113    0.785082    0.395665    21.00000   -1.20000
AFIX   0
C48   1    0.781207    0.846521    0.392280    21.00000    0.09232    0.13124 =
         0.12597   -0.02268    0.00804   -0.00104
AFIX  23
H48A  2    0.779526    0.823212    0.422497    21.00000   -1.20000
H48B  2    0.774226    0.917444    0.392337    21.00000   -1.20000
AFIX   0

SAME 0.02 0.04 O3 > C48
PART 0
PART 2
O3A   5    0.672093    0.807076    0.361614   -21.00000    0.08116    0.12445 =
         0.12177   -0.01339    0.01121   -0.00307
C45A  1    0.726289    0.757721    0.327309   -21.00000    0.09232    0.13124 =
         0.12597   -0.02268    0.00804   -0.00104
AFIX  23
H45C  2    0.694861    0.777769    0.298382   -21.00000   -1.20000
H45D  2    0.719705    0.687071    0.330108   -21.00000   -1.20000
AFIX   0
C46A  1    0.848680    0.791254    0.335233   -21.00000    0.08889    0.12818 =
         0.16431   -0.01477    0.01432    0.00030
AFIX  23
H46C  2    0.894654    0.738580    0.348469   -21.00000   -1.20000
H46D  2    0.880162    0.808926    0.307373   -21.00000   -1.20000
AFIX   0
C47A  1    0.851190    0.872681    0.363597   -21.00000    0.08889    0.12818 =
         0.16431   -0.01477    0.01432    0.00030
AFIX  23
H47C  2    0.865004    0.932219    0.347178   -21.00000   -1.20000
H47D  2    0.911833    0.865314    0.386551   -21.00000   -1.20000
AFIX   0
C48A  1    0.741557    0.877714    0.382891   -21.00000    0.09232    0.13124 =
         0.12597   -0.02268    0.00804   -0.00104
AFIX  23
H48C  2    0.749838    0.864372    0.414369   -21.00000   -1.20000
H48D  2    0.708361    0.942475    0.378611   -21.00000   -1.20000
AFIX   0

PART 0
PART 3
O1    5    0.124459    0.760425    0.299281    31.00000    0.08853    0.23359 =
         0.09244   -0.03500   -0.02149    0.00248
O2    5    0.260794    0.723518    0.260318    31.00000    0.08853    0.23359 =
         0.09244   -0.03500   -0.02149    0.00248
N1    4    0.224991    0.749489    0.294830    31.00000    0.08895    0.09321 =
         0.07748    0.00783   -0.01547   -0.00345
PART 0
PART 4
O1A   5    0.211717    0.754638    0.300945   -31.00000    0.08853    0.23359 =
         0.09244   -0.03500   -0.02149    0.00248
O2A   5    0.319978    0.712770    0.251268   -31.00000    0.08853    0.23359 =
         0.09244   -0.03500   -0.02149    0.00248
N1A   4    0.213668    0.726975    0.259914   -31.00000    0.08895    0.09321 =
         0.07748    0.00783   -0.01547   -0.00345
HKLF 4


REM  shelxt in P 1 21/n 1
REM wR2 = 0.1655, GooF = S = 0.885, Restrained GooF = 0.885 for all data
REM R1 = 0.0597 for 4458 Fo > 4sig(Fo) and 0.1237 for all 9783 data
REM 526 parameters refined using 491 restraints

END

WGHT      0.0671      0.0000

REM Highest difference peak  0.551,  deepest hole -0.501,  1-sigma level  0.062
Q1    1   0.3395  0.6626  0.3460  11.00000  0.05    0.55
Q2    1   0.3387  0.8987  0.3469  11.00000  0.05    0.36
Q3    1   0.4260  0.7202  0.3716  11.00000  0.05    0.32
Q4    1   0.2003  0.6801  0.2778  11.00000  0.05    0.32
Q5    1   0.3331  0.7476  0.3470  11.00000  0.05    0.29
;
_shelx_res_checksum   44833

_shelx_hkl_file
;
  16  -6  -1   -0.00    5.91
  16  -6  -2    2.37    5.01
  16  -6  -3   -0.00    3.90
  16  -6  -4    5.28    6.14
  16  -6  -5    0.53    4.72
  16  -6  -6   -0.00    5.19
  16  -6  -7   -0.00    4.82
  16  -6  -8    0.82    5.61
  16  -6  -9   -0.00    4.61
 -15   0   1   -0.00    3.36
 -15   0   2   -0.00    4.54
 -15   0   3   12.31    7.67
 -15   0   4   -0.00    2.30
 -15   0   5    2.69    4.68
 -15   0   6   -0.00    4.69
 -15   0   7    0.82    3.83
 -15   0   8    1.00    3.69
 -15   0   9    0.00    4.92
 -15   0  10   -0.00    4.48
 -15   0  11    2.86    4.97
 -15   0  12   -0.00    5.96
 -15   0  13    1.35    5.03
 -15   1   1   13.71    7.59
 -15  -1   1   11.28    6.61
 -15   1   2    1.27    5.75
 -15  -1   2   -0.00    5.85
 -15   1   3    1.75    3.52
 -15  -1   3    1.96    5.16
 -15   1   4    0.64    5.15
 -15  -1   4   -0.00    4.78
 -15   1   5    9.20    6.93
 -15  -1   5    9.32    7.16
 -15   1   6   -0.00    4.54
 -15  -1   6    0.91    4.55
 -15   1   7    8.97    6.75
 -15  -1   7    7.44    6.38
 -15   1   8   -0.00    3.46
 -15  -1   8   -0.00    5.17
 -15   1   9    3.04    5.23
 -15  -1   9   -0.00    4.54
 -15   1  10    5.18    5.52
 -15  -1  10    0.83    5.04
 -15   1  11   -0.00    3.09
 -15  -1  11    8.21    6.48
 -15   1  12   -0.00    4.36
 -15  -1  12    0.74    5.10
 -15   1  13    0.93    5.53
 -15  -1  13    0.81    4.98
 -15   2   1    0.97    5.35
 -15  -2   1    2.29    3.41
 -15   2   2   -0.00    2.96
 -15  -2   2    3.90    4.39
 -15   2   3    0.00    5.45
 -15  -2   3   -0.00    5.52
 -15   2   4    3.62    4.83
 -15  -2   4   -0.00    3.89
 -15   2   5   -0.00    5.51
 -15  -2   5    1.88    4.19
 -15   2   6    0.95    2.84
 -15  -2   6    2.25    4.44
 -15   2   7    4.44    5.66
 -15  -2   7    6.55    6.25
 -15   2   8   -0.00    3.99
 -15  -2   8    4.17    4.97
 -15   2   9    4.54    5.50
 -15  -2   9    0.00    5.63
 -15   2  10    0.00    4.17
 -15  -2  10    1.50    4.32
 -15   2  11   -0.00    5.75
 -15  -2  11   -0.00    5.93
 -15   2  12   -0.00    4.52
 -15  -2  12    3.19    5.80
 -15   2  13    2.37    4.16
 -15  -2  13    7.13    6.38
 -15   3   1   10.73    7.47
 -15  -3   1    6.05    5.97
 -15   3   2    5.08    5.60
 -15  -3   2   -0.00    4.74
 -15   3   3   -0.00    5.47
 -15  -3   3   -0.00    4.14
 -15   3   4   -0.00    3.46
 -15  -3   4   -0.00    4.56
 -15   3   5   -0.00    4.47
 -15  -3   5   11.78    6.93
 -15   3   6    0.00    4.07
 -15  -3   6    0.23    4.20
 -15   3   7    6.89    5.88
 -15  -3   7    4.36    4.33
 -15   3   8    1.07    4.66
 -15  -3   8    4.56    5.21
 -15   3   9    6.84    5.75
 -15  -3   9   -0.00    3.85
 -15   3  10    2.50    5.77
 -15  -3  10   -0.00    6.01
 -15   3  11   11.70    7.39
 -15  -3  11   16.08    7.86
 -15   3  12   11.48    6.88
 -15  -3  12    0.00    6.30
 -15   3  13    1.89    4.95
 -15   4   1   -0.00    4.28
  15  -4  -1   -0.00    4.14
 -15  -4   1    0.60    3.97
 -15   4   2   -0.00    4.53
  15  -4  -2   -0.00    6.13
 -15  -4   2    2.08    4.93
 -15   4   3    3.28    4.69
  15  -4  -3    0.00    4.86
 -15  -4   3    4.15    5.13
 -15   4   4    4.11    5.00
  15  -4  -4    2.70    5.01
 -15  -4   4    9.55    6.20
 -15   4   5    1.55    5.18
  15  -4  -5   11.89    8.52
 -15  -4   5    2.37    4.63
 -15   4   6   -0.00    3.68
  15  -4  -6   -0.00    5.01
 -15  -4   6   -0.00    4.09
 -15   4   7    3.84    6.27
  15  -4  -7   10.42    8.43
 -15  -4   7    0.70    3.57
 -15   4   8    1.14    4.49
  15  -4  -8    1.17    3.95
 -15  -4   8    3.38    5.87
 -15   4   9    2.52    5.32
  15  -4  -9   -0.00    5.39
 -15  -4   9    4.42    5.27
 -15   4  10    3.29    4.55
  15  -4 -10    0.00    5.63
 -15  -4  10    0.40    5.14
 -15   4  11    0.20    3.70
  15  -4 -11   -0.00    4.10
 -15  -4  11   -0.00    3.15
 -15   4  12    6.21    5.28
 -15  -4  12    1.42    5.39
 -15   4  13    0.00    5.03
 -15   5   1   -0.00    5.16
  15  -5  -1    0.26    5.36
 -15  -5   1   -0.00    3.52
 -15   5   2   -0.00    4.63
  15  -5  -2    0.57    4.29
 -15  -5   2   -0.00    3.38
 -15   5   3    4.33    5.31
  15  -5  -3    0.00    3.93
 -15  -5   3   -0.00    3.23
 -15   5   4    0.56    3.29
  15  -5  -4    1.12    4.45
 -15  -5   4   -0.00    3.64
 -15   5   5    1.67    4.44
  15  -5  -5   -0.00    4.56
 -15  -5   5   -0.00    2.57
 -15   5   6    4.39    5.72
  15  -5  -6    5.54    7.01
 -15  -5   6    5.31    5.12
 -15   5   7   -0.00    4.73
  15  -5  -7   10.89    8.81
 -15  -5   7    9.40    7.10
 -15   5   8   -0.00    4.77
  15  -5  -8    3.39    6.50
 -15  -5   8   -0.00    3.37
 -15   5   9   -0.00    4.53
  15  -5  -9    0.72    5.13
 -15  -5   9   -0.00    4.39
 -15   5  10    1.42    4.82
  15  -5 -10    1.59    6.12
 -15  -5  10   -0.00    3.81
 -15   5  11    4.02    5.45
  15  -5 -11    6.83    7.27
 -15  -5  11   18.80    8.30
 -15   5  12   -0.00    4.75
  15  -5 -12    0.59    4.74
 -15   5  13    4.75    5.44
  15  -5 -13    2.55    5.08
  15  -5 -14   -0.00    4.21
  15  -5 -15   -0.00    4.92
  15  -5 -16   -0.00    4.62
  15  -5 -17    2.75    5.92
  15  -5 -18   -0.00    3.28
 -15   6   1   -0.00    4.54
  15  -6  -1    4.67    7.74
 -15  -6   1   -0.00    4.93
 -15   6   2    5.61    5.36
  15  -6  -2    1.66    5.86
 -15  -6   2   -0.00    3.88
 -15   6   3    1.34    4.99
  15  -6  -3   -0.00    5.35
 -15  -6   3    2.69    4.28
 -15   6   4    0.00    5.59
  15  -6  -4   12.24    8.52
 -15  -6   4    4.43    4.92
 -15   6   5    0.84    4.68
  15  -6  -5   -0.00    6.00
 -15  -6   5    0.00    3.29
 -15   6   6    2.24    4.43
  15  -6  -6    3.34    6.05
 -15  -6   6   -0.00    3.97
 -15   6   7   -0.00    4.69
  15  -6  -7    0.64    5.00
 -15  -6   7   -0.00    4.85
 -15   6   8   -0.00    4.01
  15  -6  -8   -0.00    4.50
 -15  -6   8    3.10    5.89
 -15   6   9   -0.00    3.47
  15  -6  -9    0.47    5.08
 -15  -6   9    2.90    4.40
 -15   6  10   -0.00    3.72
  15  -6 -10   -0.00    5.54
 -15  -6  10    2.37    5.05
 -15   6  11    2.38    4.14
  15  -6 -11    1.11    5.86
 -15   6  12    5.02    5.97
  15  -6 -12    1.52    5.45
  15  -6 -13   -0.00    4.10
  15  -6 -14   -0.00    5.80
  15  -6 -15    0.77    5.85
  15  -6 -16   -0.00    6.05
  15  -6 -17    0.28    3.94
 -15   7   1    3.60    4.63
  15  -7  -1    0.04    7.16
 -15  -7   1    4.50    5.05
 -15   7   2   -0.00    4.22
  15  -7  -2   -0.00    5.74
 -15  -7   2    0.00    3.34
 -15   7   3    1.84    4.24
  15  -7  -3   -0.00    4.51
 -15  -7   3   -0.00    3.54
 -15   7   4    2.31    4.70
  15  -7  -4    5.76    6.69
 -15  -7   4    1.04    3.31
 -15   7   5   -0.00    3.72
  15  -7  -5    4.57    6.83
 -15  -7   5    0.00    4.55
 -15   7   6    1.59    5.21
  15  -7  -6   11.34    8.70
 -15  -7   6    4.59    5.81
 -15   7   7    2.20    4.39
  15  -7  -7    7.00    6.56
 -15  -7   7   -0.00    3.75
 -15   7   8    0.88    2.66
  15  -7  -8   -0.00    5.72
 -15  -7   8    3.80    5.08
 -15   7   9   -0.00    3.53
  15  -7  -9    2.87    5.73
 -15  -7   9   -0.00    4.83
 -15   7  10   -0.00    4.57
  15  -7 -10    0.00    5.44
 -15   7  11   -0.00    3.69
  15  -7 -11    0.34    4.85
  15  -7 -12   -0.00    4.82
 -15   8   1    2.25    3.97
  15  -8  -1   -0.00    7.23
 -15  -8   1   -0.00    4.75
 -15   8   2    2.06    5.12
 -15  -8   2    1.95    3.57
 -15   8   3    0.00    4.88
 -15  -8   3    1.68    3.66
 -15   8   4   11.70    7.07
 -15  -8   4    5.58    5.59
 -15   8   5   -0.00    4.27
 -15  -8   5    4.71    5.58
 -15   8   6   -0.00    4.57
 -15  -8   6    5.40    4.95
 -15   8   7    4.61    4.69
 -15  -8   7   -0.00    4.38
 -15   8   8    4.71    5.17
 -15   8   9    0.25    4.11
 -15   8  10    2.24    4.10
 -15   9   1    0.39    3.75
 -15  -9   1   -0.00    3.64
 -15   9   2    1.19    4.71
 -15  -9   2    9.16    6.12
 -15   9   3    0.93    3.44
 -15  -9   3    3.31    4.82
 -15   9   4    3.53    4.53
 -15  -9   4    3.89    4.56
 -15   9   5    5.69    5.44
 -15  -9   5   -0.00    5.56
 -15   9   6    0.00    4.25
 -15  -9   6    5.78    5.67
 -15   9   7   -0.00    3.80
 -15   9   8    2.46    4.14
 -15   9   9    3.73    4.99
 -14   0   1    5.08    5.04
 -14   0   2   26.85   10.39
 -14   0   3    1.89    5.41
 -14   0   4    4.11    5.76
 -14   0   5    1.14    4.73
 -14   0   6    9.75    7.13
 -14   0   7   -0.00    4.47
 -14   0   8    0.00    4.93
 -14   0   9    0.74    4.02
 -14   0  10   -0.00    5.11
 -14   0  11    0.00    4.20
 -14   0  12    1.48    5.03
 -14   0  13    0.87    3.83
 -14   0  14    7.80    5.75
 -14   0  15   -0.00    4.61
 -14   0  16   -0.00    4.51
 -14   0  17   -0.00    4.53
 -14   0  18    3.41    6.16
 -14   0  19   -0.00    4.36
 -14   0  20    5.41    6.04
 -14   1   1    0.00    5.46
 -14  -1   1    0.90    4.79
 -14   1   2    2.61    4.52
 -14  -1   2    4.31    4.76
 -14   1   3   -0.00    5.06
 -14  -1   3    1.84    4.14
 -14   1   4   10.95    7.47
 -14  -1   4   -0.00    5.19
 -14   1   5    0.00    3.84
 -14  -1   5    0.00    4.82
 -14   1   6    6.09    6.75
 -14  -1   6    5.65    7.13
 -14   1   7    3.24    5.02
 -14  -1   7    0.15    3.97
 -14   1   8   -0.00    2.76
 -14  -1   8    3.81    5.38
 -14   1   9    4.91    5.11
 -14  -1   9    1.14    5.12
 -14   1  10   19.36    9.11
 -14  -1  10   12.01    6.98
 -14   1  11    1.89    4.67
 -14  -1  11   -0.00    5.10
 -14   1  12    1.74    4.93
 -14  -1  12   -0.00    3.30
 -14   1  13    9.16    6.28
 -14  -1  13    5.46    5.46
 -14   1  14    2.30    3.26
 -14  -1  14    5.58    5.21
 -14   1  15    2.13    4.70
 -14  -1  15    1.06    3.66
 -14   1  16    2.96    6.92
 -14  -1  16   10.23    7.41
 -14   1  17    2.06    4.39
 -14  -1  17    1.11    3.68
 -14   1  18    2.35    5.34
 -14  -1  18    0.00    4.43
 -14   1  19    4.02    4.87
 -14  -1  19   -0.00    5.47
 -14   1  20    3.31    5.96
 -14   2   1   -0.00    4.38
 -14  -2   1   -0.00    3.54
 -14   2   2   15.36    7.31
 -14  -2   2   10.99    6.97
 -14   2   3    1.66    4.61
 -14  -2   3   -0.00    5.15
 -14   2   4    0.87    3.85
 -14  -2   4   12.48    7.82
 -14   2   5    7.34    5.49
 -14  -2   5    3.80    5.09
 -14   2   6    2.77    4.65
 -14  -2   6    5.15    5.48
 -14   2   7    0.00    5.21
 -14  -2   7   -0.00    4.46
 -14   2   8    2.47    5.12
 -14  -2   8   13.57    6.98
 -14   2   9   -0.00    4.54
 -14  -2   9    2.66    5.25
 -14   2  10    0.05    4.31
 -14  -2  10    1.19    4.95
 -14   2  11    0.74    4.70
 -14  -2  11    0.00    3.77
 -14   2  12    5.27    5.68
 -14  -2  12   -0.00    4.33
 -14   2  13    3.70    5.37
 -14  -2  13   -0.00    5.77
 -14   2  14    1.55    6.19
 -14  -2  14    8.55    6.67
 -14   2  15    0.00    4.23
 -14  -2  15   -0.00    5.71
 -14   2  16   -0.00    5.90
 -14  -2  16    1.76    3.65
 -14   2  17    2.67    5.79
 -14  -2  17   -0.00    2.84
 -14   2  18    9.60    5.90
 -14  -2  18    7.19    6.29
 -14   2  19   -0.00    4.13
 -14  -2  19    0.54    4.33
 -14   2  20    2.26    5.72
 -14   3   1    4.19    5.34
  14  -3  -1   -0.00    4.95
 -14  -3   1   -0.00    4.07
 -14   3   2    0.60    4.53
  14  -3  -2    4.00    6.19
 -14  -3   2    0.00    4.85
 -14   3   3    2.55    4.93
  14  -3  -3    0.78    4.94
 -14  -3   3   -0.00    3.74
 -14   3   4   -0.00    3.98
  14  -3  -4   -0.00    4.73
 -14  -3   4   -0.00    4.75
 -14   3   5    1.60    4.95
  14  -3  -5   -0.00    4.67
 -14  -3   5    0.00    4.54
 -14   3   6    8.73    6.67
  14  -3  -6    2.45    4.93
 -14  -3   6    9.04    6.56
 -14   3   7    4.03    4.54
  14  -3  -7    5.33    7.20
 -14  -3   7   -0.00    4.61
 -14   3   8   -0.00    4.31
  14  -3  -8    0.00    5.59
 -14  -3   8    4.37    4.88
 -14   3   9   -0.00    4.61
  14  -3  -9    3.04    6.96
 -14  -3   9   -0.00    4.81
 -14   3  10   14.13    7.34
  14  -3 -10   -0.00    6.21
 -14  -3  10    5.83    5.74
 -14   3  11    5.03    5.73
  14  -3 -11    2.60    5.61
 -14  -3  11   10.21    6.55
 -14   3  12    0.00    4.41
  14  -3 -12    1.75    6.03
 -14  -3  12    3.19    5.29
 -14   3  13    0.00    4.37
  14  -3 -13   -0.00    4.14
 -14  -3  13    1.53    4.60
 -14   3  14   -0.00    3.87
  14  -3 -14   -0.00    5.64
 -14  -3  14    0.27    3.33
 -14   3  15    2.61    5.02
  14  -3 -15   -0.00    4.43
 -14  -3  15    0.00    5.33
 -14   3  16    5.03    6.54
 -14  -3  16   18.65    8.05
 -14   3  17   -0.00    4.13
 -14  -3  17    1.58    4.77
 -14   3  18   -0.00    5.25
 -14  -3  18    0.00    4.75
 -14   3  19   -0.00    4.60
 -14  -3  19    1.82    4.38
 -14   3  20    0.00    4.99
 -14   4   1    0.20    3.71
  14  -4  -1    2.49    4.94
 -14  -4   1   14.19    7.22
 -14   4   2   10.18    6.08
  14  -4  -2   -0.00    5.32
 -14  -4   2    4.50    5.21
 -14   4   3   -0.00    4.36
  14  -4  -3   -0.00    4.01
 -14  -4   3   -0.00    3.97
 -14   4   4   -0.00    3.93
  14  -4  -4    6.75    7.00
 -14  -4   4    5.09    5.56
 -14   4   5    0.47    4.14
  14  -4  -5    1.72    4.42
 -14  -4   5    0.00    3.64
 -14   4   6   -0.00    3.78
  14  -4  -6   -0.00    4.72
 -14  -4   6   -0.00    4.29
 -14   4   7    0.00    4.36
 -14  -4   7    1.49    3.89
 -14   4   8   -0.00    2.00
 -14  -4   8    4.43    5.45
 -14   4   9    0.82    3.52
  14  -4  -9    1.64    3.83
 -14  -4   9   -0.00    4.98
 -14   4  10    4.02    5.13
  14  -4 -10    2.27    4.12
 -14  -4  10    2.57    4.83
 -14   4  11    1.69    4.88
  14  -4 -11    1.51    5.18
 -14  -4  11   -0.00    3.70
 -14   4  12    2.98    5.42
  14  -4 -12    4.22    5.64
 -14  -4  12    8.01    6.77
 -14   4  13    1.83    4.50
  14  -4 -13    0.00    5.01
 -14  -4  13    3.09    5.64
 -14   4  14    4.72    5.04
  14  -4 -14    1.34    5.22
 -14  -4  14    7.71    6.88
 -14   4  15    0.01    4.56
  14  -4 -15    3.84    6.57
 -14  -4  15    0.00    5.97
 -14   4  16    2.02    4.47
  14  -4 -16    8.69    7.47
 -14  -4  16    2.85    5.32
 -14   4  17    0.00    5.36
  14  -4 -17    0.00    4.01
 -14  -4  17    1.43    4.36
 -14   4  18    0.53    4.56
  14  -4 -18    5.03    6.96
 -14  -4  18   -0.00    5.44
 -14   4  19   -0.00    6.08
  14  -4 -19   -0.00    5.73
 -14   4  20   -0.00    4.96
  14  -4 -20    0.90    4.99
  14  -4 -21   -0.00    5.16
 -14   5   1    5.15    5.25
  14  -5  -1   -0.00    4.89
 -14  -5   1    5.91    5.50
 -14   5   2    2.58    4.56
  14  -5  -2    0.00    4.99
 -14  -5   2    4.62    5.10
 -14   5   3   -0.00    3.57
  14  -5  -3    2.33    4.47
 -14  -5   3    1.99    4.46
 -14   5   4    0.90    3.80
  14  -5  -4    4.68    7.03
 -14  -5   4    1.76    3.72
 -14   5   5    3.21    4.85
  14  -5  -5    4.06    6.15
 -14  -5   5    9.29    6.05
 -14   5   6    1.87    4.69
  14  -5  -6   -0.00    3.50
 -14  -5   6    5.73    5.64
 -14   5   7   -0.00    4.21
  14  -5  -7   -0.00    5.90
 -14  -5   7   -0.00    3.52
 -14   5   8   -0.00    3.49
  14  -5  -8    0.00    5.22
 -14  -5   8    3.56    5.61
 -14   5   9    0.82    4.41
  14  -5  -9   -0.00    5.33
 -14  -5   9    7.23    6.20
 -14   5  10    3.84    5.14
  14  -5 -10   10.59    7.97
 -14  -5  10   13.53    6.91
 -14   5  11   -0.00    4.11
  14  -5 -11    2.05    5.23
 -14  -5  11   -0.00    3.40
 -14   5  12    0.00    4.62
  14  -5 -12   -0.00    4.30
 -14  -5  12    0.00    4.26
 -14   5  13   -0.00    5.32
  14  -5 -13   -0.00    5.86
 -14  -5  13    1.44    3.04
 -14   5  14    0.57    4.65
  14  -5 -14   -0.00    4.40
 -14  -5  14   -0.00    5.18
 -14   5  15   -0.00    3.90
  14  -5 -15   -0.00    6.03
 -14  -5  15    4.53    4.96
 -14   5  16    0.04    3.84
  14  -5 -16    1.73    4.62
 -14  -5  16    0.00    5.09
 -14   5  17   -0.00    4.57
  14  -5 -17   -0.00    5.64
 -14  -5  17    4.30    6.13
 -14   5  18    2.82    5.10
  14  -5 -18    4.60    7.55
 -14  -5  18   -0.00    3.47
 -14   5  19    0.00    5.18
  14  -5 -19    0.00    4.64
 -14   5  20   -0.00    3.69
  14  -5 -20   -0.00    4.41
  14  -5 -21    1.78    6.39
  14  -5 -22   -0.00    4.29
  14  -5 -23    0.69    5.58
  14  -5 -24    0.00    5.09
 -14   6   1    6.40    6.15
  14  -6  -1   -0.00    4.07
 -14  -6   1    0.00    4.41
 -14   6   2   -0.00    4.16
  14  -6  -2    0.00    5.94
 -14  -6   2   -0.00    3.71
 -14   6   3   -0.00    5.35
  14  -6  -3    1.43    5.77
 -14  -6   3    1.07    3.92
 -14   6   4    2.70    4.94
  14  -6  -4    0.26    6.82
 -14  -6   4    0.00    4.48
 -14   6   5    8.03    5.39
  14  -6  -5    3.19    5.25
 -14  -6   5   -0.00    4.26
 -14   6   6   10.92    6.49
  14  -6  -6    7.34    7.37
 -14  -6   6    4.03    5.49
 -14   6   7    0.08    3.36
  14  -6  -7    7.98    7.06
 -14  -6   7    1.68    4.31
 -14   6   8    3.24    4.98
  14  -6  -8    0.00    6.27
 -14  -6   8   -0.00    4.81
 -14   6   9    3.30    5.30
  14  -6  -9   -0.00    5.26
 -14  -6   9    7.98    6.34
 -14   6  10    3.52    5.71
  14  -6 -10   -0.00    5.39
 -14  -6  10    2.12    4.59
 -14   6  11    6.88    5.72
  14  -6 -11   -0.00    6.69
 -14  -6  11    2.60    4.14
 -14   6  12    0.00    4.33
  14  -6 -12   -0.00    4.12
 -14  -6  12    1.73    4.69
 -14   6  13    1.38    4.50
  14  -6 -13    0.54    4.70
 -14  -6  13   -0.00    5.24
 -14   6  14   11.01    6.27
  14  -6 -14    0.93    4.31
 -14  -6  14    0.96    5.23
 -14   6  15   -0.00    5.11
  14  -6 -15    1.25    6.92
 -14  -6  15    1.75    4.04
 -14   6  16    2.15    4.46
  14  -6 -16    1.22    5.56
 -14  -6  16    3.79    5.39
 -14   6  17    2.34    4.13
  14  -6 -17   -0.00    7.29
 -14  -6  17    1.13    4.31
 -14   6  18    1.96    5.87
  14  -6 -18    1.80    5.58
 -14   6  19    0.00    4.60
  14  -6 -19   -0.00    4.49
  14  -6 -20   -0.00    5.31
  14  -6 -21   -0.00    5.04
  14  -6 -22    2.17    6.04
 -14   7   1    3.76    5.01
  14  -7  -1    6.13    7.50
 -14  -7   1    4.28    4.53
 -14   7   2    0.61    3.39
  14  -7  -2    1.90    5.01
 -14  -7   2   -0.00    3.39
 -14   7   3   -0.00    4.16
  14  -7  -3    4.32    6.41
 -14  -7   3    1.32    4.08
 -14   7   4    1.27    4.03
  14  -7  -4    6.50    7.19
 -14  -7   4    2.98    4.68
 -14   7   5    4.90    5.23
  14  -7  -5    0.16    5.13
 -14  -7   5    3.08    5.01
 -14   7   6   -0.00    3.39
  14  -7  -6    4.02    6.62
 -14  -7   6    4.72    5.49
 -14   7   7    1.98    4.37
  14  -7  -7    5.28    5.90
 -14  -7   7   -0.00    4.60
 -14   7   8    0.99    4.59
  14  -7  -8   -0.00    4.82
 -14  -7   8    1.66    3.80
 -14   7   9    5.30    6.08
  14  -7  -9    5.46    5.76
 -14  -7   9   -0.00    4.71
 -14   7  10    3.32    5.38
  14  -7 -10   -0.00    3.50
 -14  -7  10   -0.00    4.04
 -14   7  11    0.00    4.79
  14  -7 -11    0.71    4.62
 -14  -7  11   -0.00    4.23
 -14   7  12    3.20    4.27
  14  -7 -12   -0.00    5.16
 -14  -7  12   -0.00    3.59
 -14   7  13   -0.00    4.34
  14  -7 -13   -0.00    4.12
 -14  -7  13   -0.00    4.75
 -14   7  14    2.15    4.21
  14  -7 -14   -0.00    5.54
 -14  -7  14    1.49    3.63
 -14   7  15    5.11    5.61
  14  -7 -15    1.08    5.18
 -14  -7  15    0.00    4.15
 -14   7  16   -0.00    3.74
  14  -7 -16   -0.00    5.19
 -14  -7  16    1.58    5.41
 -14   7  17    1.41    4.37
  14  -7 -17   -0.00    4.67
 -14  -7  17    0.45    3.76
 -14   7  18   -0.00    3.50
  14  -7 -18    4.25    6.51
 -14   7  19    1.47    4.26
 -14   8   1    4.38    5.08
  14  -8  -1    0.78    4.99
 -14  -8   1    6.23    5.77
 -14   8   2    0.00    4.54
  14  -8  -2    0.00    5.79
 -14  -8   2   -0.00    3.20
 -14   8   3    0.82    4.15
  14  -8  -3    3.98    6.90
 -14  -8   3    3.71    4.96
 -14   8   4    2.51    4.38
  14  -8  -4   -0.00    6.22
 -14  -8   4   -0.00    3.78
 -14   8   5   -0.00    4.02
  14  -8  -5    1.90    6.05
 -14  -8   5   -0.00    4.98
 -14   8   6    3.43    4.78
  14  -8  -6    2.68    6.85
 -14  -8   6    0.95    4.18
 -14   8   7    4.65    4.98
  14  -8  -7    8.52    6.79
 -14  -8   7    4.20    5.14
 -14   8   8    2.64    5.69
  14  -8  -8    0.11    4.09
 -14  -8   8    0.20    3.58
 -14   8   9    5.01    4.98
  14  -8  -9   -0.00    4.14
 -14  -8   9    5.89    5.05
 -14   8  10    3.11    4.63
  14  -8 -10    9.50    7.28
 -14  -8  10    1.74    4.65
 -14   8  11    3.08    4.89
  14  -8 -11    3.96    6.38
 -14  -8  11   -0.00    4.16
 -14   8  12   -0.00    4.08
  14  -8 -12   -0.00    5.81
 -14  -8  12    0.26    4.24
 -14   8  13    0.92    4.99
  14  -8 -13    0.18    3.50
 -14  -8  13    8.02    6.26
 -14   8  14    1.47    4.16
  14  -8 -14   -0.00    4.31
 -14  -8  14   -0.00    3.63
 -14   8  15   -0.00    4.32
 -14  -8  15    2.38    4.37
 -14   8  16   -0.00    4.62
 -14  -8  16   -0.00    4.10
 -14   8  17    1.52    3.69
 -14   8  18   -0.00    4.45
 -14   8  19   -0.00    4.27
 -14   9   1    1.56    3.75
  14  -9  -1   -0.00    4.93
 -14  -9   1    3.00    5.48
 -14   9   2    1.72    4.40
  14  -9  -2   -0.00    4.44
 -14  -9   2    0.00    3.78
 -14   9   3   -0.00    3.62
  14  -9  -3   -0.00    5.53
 -14  -9   3   -0.00    3.47
 -14   9   4   -0.00    4.16
  14  -9  -4    1.43    5.52
 -14  -9   4    4.51    5.72
 -14   9   5    5.20    5.64
  14  -9  -5    0.74    5.16
 -14  -9   5    4.63    5.18
 -14   9   6    1.77    4.54
  14  -9  -6    7.29    6.35
 -14  -9   6   -0.00    4.07
 -14   9   7    0.85    4.18
  14  -9  -7    0.00    5.72
 -14  -9   7    1.41    3.75
 -14   9   8   -0.00    3.40
 -14  -9   8   -0.00    2.85
 -14   9   9    0.33    3.32
 -14  -9   9    9.28    6.16
 -14   9  10   -0.00    4.28
 -14  -9  10    2.17    4.50
 -14   9  11   -0.00    3.92
 -14  -9  11    4.23    5.40
 -14   9  12    1.41    4.39
 -14  -9  12   -0.00    3.66
 -14   9  13    0.00    4.59
 -14  -9  13    0.98    4.61
 -14  -9  14   -0.00    4.42
 -14  -9  15    5.24    5.02
 -14 -10  14   11.20    7.51
 -13   0   1   27.61   10.36
 -13   0   2    0.00    5.35
 -13   0   3    5.55    4.75
 -13   0   4    3.98    5.01
 -13   0   5    5.71    4.56
 -13   0   6    7.13    4.74
 -13   0   7   19.99    8.62
 -13   0   8   -0.00    4.35
 -13   0   9    3.11    5.01
 -13   0  10   -0.00    3.01
 -13   0  11   15.16    7.46
 -13   0  12   -0.00    4.15
 -13   0  13    9.50    6.65
 -13   0  14   -0.00    5.22
 -13   0  15    0.00    4.45
 -13   0  16    1.00    2.89
 -13   0  17   13.58    7.75
 -13   0  18    2.34    4.65
 -13   0  19    0.00    4.52
 -13   0  20   -0.00    4.23
 -13   0  21    4.61    5.97
 -13   0  22    3.40    4.75
 -13   0  23    0.00    5.18
 -13   0  24   -0.00    4.43
 -13   1   1   -0.00    4.15
  13  -1  -1    0.00    4.32
 -13  -1   1   -0.00    4.31
 -13   1   2    0.07    1.83
  13  -1  -2    8.87    6.35
 -13  -1   2    1.12    3.82
 -13   1   3    1.06    4.93
  13  -1  -3   -0.00    3.61
 -13  -1   3    2.75    3.55
 -13   1   4    3.80    5.33
  13  -1  -4    0.00    4.08
 -13  -1   4    0.00    5.02
 -13   1   5   28.59   10.05
  13  -1  -5   32.93   12.04
 -13  -1   5   24.77    9.70
 -13   1   6   -0.00    4.53
  13  -1  -6   -0.00    4.56
 -13  -1   6    2.76    4.54
 -13   1   7    5.08    6.34
  13  -1  -7    5.44    5.30
 -13  -1   7   -0.00    4.18
 -13   1   8   -0.00    3.23
  13  -1  -8    0.20    4.81
 -13  -1   8    0.67    3.60
 -13   1   9    0.64    4.53
  13  -1  -9   14.68    9.33
 -13  -1   9   17.19    7.87
 -13   1  10    1.78    5.31
  13  -1 -10    7.88    7.73
 -13  -1  10   -0.00    4.67
 -13   1  11    5.40    5.77
 -13  -1  11    1.05    5.44
 -13   1  12    0.97    3.99
 -13  -1  12    3.81    5.47
 -13   1  13    3.94    4.91
 -13  -1  13    0.15    4.45
 -13   1  14    0.00    4.41
 -13  -1  14    0.00    5.38
 -13   1  15   17.47    8.01
 -13  -1  15   31.48   10.69
 -13   1  16    2.94    5.43
 -13  -1  16   -0.00    5.26
 -13   1  17    5.94    5.87
 -13  -1  17   -0.00    3.80
 -13   1  18   -0.00    5.03
 -13  -1  18   -0.00    6.73
 -13   1  19   -0.00    6.59
 -13  -1  19    1.04    4.96
 -13   1  20   -0.00    4.92
 -13  -1  20   -0.00    4.17
 -13   1  21    5.69    5.80
 -13  -1  21    3.19    4.84
 -13   1  22    0.23    3.74
 -13  -1  22    0.00    4.94
 -13   1  23    0.13    5.07
 -13  -1  23   -0.00    3.43
 -13   1  24    0.68    3.58
 -13  -1  24    3.05    4.90
 -13   2   1   16.01    8.17
  13  -2  -1    4.71    5.50
 -13  -2   1   32.95    9.86
 -13   2   2    2.95    5.23
  13  -2  -2   -0.00    4.26
 -13  -2   2    0.00    4.57
 -13   2   3    7.16    5.38
  13  -2  -3    3.56    6.17
 -13  -2   3    4.86    4.82
 -13   2   4   -0.00    3.81
  13  -2  -4    4.76    5.63
 -13  -2   4   -0.00    4.90
 -13   2   5    0.35    3.87
  13  -2  -5   -0.00    5.07
 -13  -2   5    0.00    3.45
 -13   2   6    2.44    4.99
  13  -2  -6    6.47    6.79
 -13  -2   6   -0.00    4.16
 -13   2   7    1.45    4.59
  13  -2  -7    7.90    6.70
 -13  -2   7   18.64    7.98
 -13   2   8    0.58    3.52
  13  -2  -8    1.30    4.41
 -13  -2   8    3.28    4.83
 -13   2   9    1.70    2.92
  13  -2  -9    9.09    7.65
 -13  -2   9   -0.00    5.11
 -13   2  10    4.86    4.71
  13  -2 -10    0.35    5.56
 -13  -2  10   -0.00    4.41
 -13   2  11   10.19    6.69
  13  -2 -11    8.98    7.35
 -13  -2  11   17.33    8.07
 -13   2  12   -0.00    3.96
  13  -2 -12    0.00    5.37
 -13  -2  12   -0.00    4.74
 -13   2  13    6.02    5.71
  13  -2 -13    2.67    5.70
 -13  -2  13    3.15    5.22
 -13   2  14   -0.00    4.02
  13  -2 -14    2.27    4.86
 -13  -2  14    2.74    5.06
 -13   2  15    3.32    4.85
  13  -2 -15   -0.00    6.69
 -13  -2  15    0.85    5.71
 -13   2  16    2.68    4.58
  13  -2 -16   -0.00    4.44
 -13  -2  16    3.19    5.47
 -13   2  17    5.16    5.37
  13  -2 -17    2.87    6.17
 -13  -2  17    0.26    4.35
 -13   2  18   -0.00    4.91
 -13  -2  18   -0.00    4.31
 -13   2  19   -0.00    4.95
 -13  -2  19    2.45    5.67
 -13   2  20    2.27    4.75
 -13  -2  20   -0.00    4.04
 -13   2  21   -0.00    5.51
 -13  -2  21    0.00    5.01
 -13   2  22   -0.00    5.76
 -13  -2  22    1.81    5.13
 -13   2  23    0.00    5.29
 -13  -2  23    8.29    6.99
 -13   2  24    3.74    5.60
 -13  -2  24   -0.00    6.04
 -13   3   1    0.00    4.75
  13  -3  -1    0.07    3.43
 -13  -3   1    9.23    6.05
 -13   3   2   -0.00    3.96
  13  -3  -2    2.60    4.33
 -13  -3   2    1.00    4.77
 -13   3   3    2.29    4.82
  13  -3  -3    0.31    4.55
 -13  -3   3    1.71    3.77
 -13   3   4   -0.00    4.83
  13  -3  -4    0.78    4.55
 -13  -3   4    7.12    5.62
 -13   3   5   11.25    7.08
  13  -3  -5   20.34    9.63
 -13  -3   5    7.53    5.13
 -13   3   6    6.37    6.14
  13  -3  -6   -0.00    3.37
 -13  -3   6    1.68    4.73
 -13   3   7    1.58    4.58
  13  -3  -7    2.03    6.23
 -13  -3   7   -0.00    3.42
 -13   3   8    1.16    4.23
  13  -3  -8    2.56    4.84
 -13  -3   8    0.01    4.76
 -13   3   9   -0.00    4.90
  13  -3  -9   10.94    7.50
 -13  -3   9    4.33    5.79
 -13   3  10    4.76    5.02
  13  -3 -10    5.42    7.11
 -13  -3  10    2.70    4.20
 -13   3  11    4.93    5.34
  13  -3 -11    4.39    6.36
 -13  -3  11    9.14    5.80
 -13   3  12   -0.00    4.93
  13  -3 -12    0.00    3.99
 -13  -3  12    0.80    4.54
 -13   3  13    4.62    5.47
  13  -3 -13    3.97    6.02
 -13  -3  13    1.43    4.23
 -13   3  14    3.50    5.94
  13  -3 -14    3.98    5.31
 -13  -3  14   -0.00    5.17
 -13   3  15    4.58    5.91
  13  -3 -15   19.47   10.61
 -13  -3  15   18.33    8.12
 -13   3  16    4.52    5.17
  13  -3 -16    3.63    6.60
 -13  -3  16    3.10    5.09
 -13   3  17    0.14    3.25
  13  -3 -17   -0.00    4.08
 -13  -3  17   -0.00    3.80
 -13   3  18   -0.00    4.31
  13  -3 -18    7.72    6.69
 -13  -3  18    2.45    4.85
 -13   3  19    5.68    5.45
  13  -3 -19    4.62    6.47
 -13  -3  19    9.14    6.79
 -13   3  20    9.11    6.39
  13  -3 -20    4.93    7.09
 -13  -3  20    3.27    4.82
 -13   3  21   -0.00    4.00
  13  -3 -21   -0.00    5.14
 -13  -3  21    4.30    6.15
 -13   3  22   -0.00    4.28
  13  -3 -22   -0.00    4.73
 -13  -3  22    0.00    5.61
 -13   3  23    0.00    5.98
 -13  -3  23    4.18    5.80
 -13   3  24    2.74    4.64
 -13   4   1    7.73    5.52
  13  -4  -1    0.49    4.29
 -13  -4   1    9.30    6.41
 -13   4   2    0.43    4.13
  13  -4  -2    9.99    7.47
 -13  -4   2   -0.00    4.22
 -13   4   3    6.12    5.29
  13  -4  -3    1.71    6.96
 -13  -4   3   -0.00    4.52
 -13   4   4    0.22    3.92
  13  -4  -4    7.36    6.66
 -13  -4   4   -0.00    2.88
 -13   4   5   -0.00    4.24
  13  -4  -5   -0.00    5.69
 -13  -4   5    0.00    3.50
 -13   4   6    2.35    4.60
  13  -4  -6    9.30    6.76
 -13  -4   6    0.45    3.71
 -13   4   7    6.73    5.76
  13  -4  -7    7.44    6.64
 -13  -4   7    8.91    6.12
 -13   4   8    7.97    5.72
  13  -4  -8    7.84    6.25
 -13  -4   8   -0.00    3.36
 -13   4   9    2.69    4.79
  13  -4  -9    5.55    6.48
 -13  -4   9    6.52    4.60
 -13   4  10    1.13    4.47
  13  -4 -10   -0.00    4.80
 -13  -4  10    2.89    4.42
 -13   4  11    2.48    4.69
  13  -4 -11   10.82    7.92
 -13  -4  11    5.94    5.83
 -13   4  12    6.22    5.36
  13  -4 -12    3.18    6.33
 -13  -4  12    2.34    4.29
 -13   4  13    3.77    5.04
  13  -4 -13    2.40    5.77
 -13  -4  13    9.68    5.82
 -13   4  14   -0.00    5.32
  13  -4 -14   -0.00    3.96
 -13  -4  14   -0.00    3.88
 -13   4  15    1.69    3.87
  13  -4 -15   -0.00    5.80
 -13  -4  15    0.61    4.19
 -13   4  16   -0.00    5.02
  13  -4 -16    0.00    5.74
 -13  -4  16    5.65    4.39
 -13   4  17    7.45    6.10
  13  -4 -17    0.00    4.47
 -13  -4  17    0.00    3.98
 -13   4  18    1.36    4.24
  13  -4 -18   -0.00    5.05
 -13  -4  18   -0.00    4.46
 -13   4  19    0.21    3.82
  13  -4 -19   -0.00    4.84
 -13  -4  19    1.23    4.84
 -13   4  20    4.10    5.76
  13  -4 -20   -0.00    5.02
 -13  -4  20    1.73    4.64
 -13   4  21    4.95    5.04
  13  -4 -21   -0.00    5.08
 -13  -4  21    4.44    4.56
 -13   4  22    4.74    5.43
  13  -4 -22    9.45    7.66
 -13  -4  22    0.00    5.07
 -13   4  23   13.70    7.76
  13  -4 -23    6.54    7.45
 -13  -4  23    5.30    6.19
 -13   4  24    2.49    5.53
  13  -4 -24   -0.00    4.77
  13  -4 -25   -0.00    4.85
  13  -4 -26   -0.00    6.67
 -13   5   1    2.59    4.54
  13  -5  -1    5.52    6.20
 -13  -5   1   -0.00    3.41
 -13   5   2   -0.00    4.42
  13  -5  -2    4.42    7.18
 -13  -5   2    2.12    4.37
 -13   5   3    6.80    5.87
  13  -5  -3   -0.00    4.22
 -13  -5   3    7.96    5.60
 -13   5   4    4.83    4.73
  13  -5  -4    1.36    5.37
 -13  -5   4    0.89    4.26
 -13   5   5    2.16    4.33
  13  -5  -5    6.31    6.34
 -13  -5   5    8.37    6.20
 -13   5   6    3.47    5.04
  13  -5  -6    2.88    5.44
 -13  -5   6   -0.00    3.08
 -13   5   7   -0.00    4.03
  13  -5  -7   -0.00    3.71
 -13  -5   7   -0.00    3.61
 -13   5   8    7.33    5.33
  13  -5  -8   -0.00    4.72
 -13  -5   8    1.59    4.53
 -13   5   9   11.08    6.69
  13  -5  -9    9.45    8.08
 -13  -5   9    7.08    5.95
 -13   5  10    4.03    5.20
  13  -5 -10    3.64    6.83
 -13  -5  10    3.80    5.37
 -13   5  11    8.62    6.52
  13  -5 -11    1.56    4.09
 -13  -5  11    3.85    4.93
 -13   5  12    3.47    4.12
  13  -5 -12    1.37    4.81
 -13  -5  12    1.58    3.89
 -13   5  13   -0.00    3.84
  13  -5 -13    5.50    6.47
 -13  -5  13    0.43    3.47
 -13   5  14   -0.00    4.17
  13  -5 -14    5.68    6.17
 -13  -5  14   -0.00    4.38
 -13   5  15    6.90    5.75
  13  -5 -15    1.48    5.19
 -13  -5  15   10.35    6.61
 -13   5  16    0.81    4.06
  13  -5 -16    2.32    5.37
 -13  -5  16   17.92    7.55
 -13   5  17    2.10    4.85
  13  -5 -17   -0.00    7.16
 -13  -5  17    0.69    3.89
 -13   5  18   -0.00    5.25
  13  -5 -18    3.60    4.99
 -13  -5  18    1.77    4.22
 -13   5  19    3.28    5.35
  13  -5 -19    5.06    7.31
 -13  -5  19    3.89    4.96
 -13   5  20    7.66    6.83
  13  -5 -20    3.44    5.05
 -13  -5  20   -0.00    4.16
 -13   5  21    1.56    3.50
  13  -5 -21    1.84    4.94
 -13  -5  21    1.72    5.23
 -13   5  22   -0.00    5.63
  13  -5 -22    4.62    6.18
 -13  -5  22   -0.00    5.22
 -13   5  23   -0.00    4.33
  13  -5 -23   -0.00    4.39
 -13   5  24    1.82    5.35
  13  -5 -24   -0.00    5.29
  13  -5 -25   10.34    8.37
  13  -5 -26   12.61    9.55
  13  -5 -27   -0.00    6.14
  13  -5 -28   -0.00    5.43
 -13   6   1   -0.00    4.29
  13  -6  -1    6.84    6.59
 -13  -6   1    2.33    4.30
 -13   6   2    2.16    3.97
  13  -6  -2    1.76    5.17
 -13  -6   2    5.31    4.65
 -13   6   3    1.89    3.57
  13  -6  -3    5.11    6.34
 -13  -6   3    1.36    4.96
 -13   6   4    4.19    5.21
  13  -6  -4    4.48    5.90
 -13  -6   4    0.09    3.17
 -13   6   5   -0.00    4.03
  13  -6  -5   -0.00    4.16
 -13  -6   5   -0.00    3.57
 -13   6   6    3.36    4.55
  13  -6  -6    6.70    6.04
 -13  -6   6   10.41    6.46
 -13   6   7    5.87    5.37
  13  -6  -7    9.48    7.75
 -13  -6   7    1.49    3.98
 -13   6   8    2.48    4.23
  13  -6  -8   -0.00    6.08
 -13  -6   8    1.69    4.58
 -13   6   9   -0.00    3.40
  13  -6  -9    0.18    4.14
 -13  -6   9    0.67    4.04
 -13   6  10    0.62    3.74
  13  -6 -10    2.97    6.44
 -13  -6  10    3.48    4.52
 -13   6  11   -0.00    4.25
  13  -6 -11    0.96    5.12
 -13  -6  11    3.80    3.91
 -13   6  12   -0.00    3.47
  13  -6 -12    2.85    6.21
 -13  -6  12    6.21    5.50
 -13   6  13    2.29    4.50
  13  -6 -13    3.29    5.77
 -13  -6  13    7.61    7.07
 -13   6  14    2.63    4.85
  13  -6 -14    3.14    7.15
 -13  -6  14   -0.00    4.63
 -13   6  15   -0.00    3.12
  13  -6 -15   -0.00    3.73
 -13  -6  15   -0.00    5.83
 -13   6  16    8.26    6.63
  13  -6 -16    1.64    6.33
 -13  -6  16   -0.00    2.64
 -13   6  17    1.44    3.41
  13  -6 -17   -0.00    4.53
 -13  -6  17    7.70    5.72
 -13   6  18    3.14    3.98
  13  -6 -18    0.07    3.65
 -13  -6  18   -0.00    3.62
 -13   6  19    5.91    5.99
  13  -6 -19    0.20    2.75
 -13  -6  19    6.94    6.88
 -13   6  20    0.00    5.18
  13  -6 -20    3.63    5.69
 -13  -6  20   -0.00    3.85
 -13   6  21    0.11    3.34
  13  -6 -21   -0.00    4.53
 -13  -6  21   -0.00    5.53
 -13   6  22   -0.00    6.42
  13  -6 -22    5.25    7.67
 -13  -6  22   -0.00    6.14
 -13   6  23    1.59    4.78
  13  -6 -23   -0.00    5.65
 -13   6  24    4.69    5.67
  13  -6 -24    5.07    5.95
  13  -6 -25    3.74    6.39
 -13   7   1    2.63    4.30
  13  -7  -1    1.70    4.35
 -13  -7   1   -0.00    3.41
 -13   7   2    0.00    4.53
  13  -7  -2   -0.00    4.77
 -13  -7   2   -0.00    3.19
 -13   7   3    1.20    4.24
  13  -7  -3   -0.00    4.18
 -13  -7   3    6.20    5.71
 -13   7   4    6.12    4.99
  13  -7  -4    9.69    6.57
 -13  -7   4   16.96    7.65
 -13   7   5    2.45    4.76
  13  -7  -5   -0.00    5.88
 -13  -7   5    4.68    4.98
 -13   7   6    1.29    3.34
  13  -7  -6    4.79    5.55
 -13  -7   6    2.72    5.22
 -13   7   7    0.00    3.48
  13  -7  -7    3.29    5.04
 -13  -7   7    0.00    4.05
 -13   7   8   -0.00    5.27
  13  -7  -8    1.86    6.36
 -13  -7   8    2.59    5.16
 -13   7   9   11.31    6.06
  13  -7  -9    6.15    6.55
 -13  -7   9    1.89    4.22
 -13   7  10    1.17    5.09
  13  -7 -10    2.17    4.76
 -13  -7  10   23.45    8.95
 -13   7  11   -0.00    4.12
  13  -7 -11    1.00    4.69
 -13  -7  11    0.81    3.85
 -13   7  12    1.35    4.12
  13  -7 -12   -0.00    4.34
 -13  -7  12    4.04    4.64
 -13   7  13   -0.00    3.13
  13  -7 -13   -0.00    4.31
 -13  -7  13    0.00    3.59
 -13   7  14    2.09    4.94
  13  -7 -14   -0.00    6.61
 -13  -7  14    3.59    4.52
 -13   7  15    2.85    4.09
  13  -7 -15    5.04    6.40
 -13  -7  15   -0.00    4.82
 -13   7  16    3.72    4.56
  13  -7 -16    2.37    6.36
 -13  -7  16    6.03    5.25
 -13   7  17   -0.00    4.42
  13  -7 -17    1.80    5.97
 -13  -7  17   -0.00    5.33
 -13   7  18   -0.00    4.28
  13  -7 -18   -0.00    4.59
 -13  -7  18   -0.00    4.41
 -13   7  19    0.34    4.71
  13  -7 -19    9.32    7.26
 -13  -7  19   13.05    7.26
 -13   7  20    0.00    4.50
  13  -7 -20   -0.00    5.77
 -13  -7  20    0.00    4.54
 -13   7  21    5.41    5.13
  13  -7 -21    1.06    2.99
 -13  -7  21    0.08    3.17
 -13   7  22   -0.00    4.49
  13  -7 -22   -0.00    5.85
 -13   7  23    8.76    6.05
 -13   7  24    5.06    5.48
 -13   8   1   -0.00    3.63
  13  -8  -1   -0.00    6.24
 -13  -8   1    2.26    3.93
 -13   8   2    0.00    3.71
  13  -8  -2   16.80    7.87
 -13  -8   2   12.35    6.58
 -13   8   3    2.01    4.44
  13  -8  -3    2.51    6.69
 -13  -8   3    2.88    4.04
 -13   8   4    2.10    3.91
  13  -8  -4    5.93    6.86
 -13  -8   4    2.44    4.38
 -13   8   5    6.99    5.81
  13  -8  -5    2.63    6.74
 -13  -8   5    7.90    5.81
 -13   8   6   11.74    7.04
  13  -8  -6    9.23    7.03
 -13  -8   6    3.99    5.54
 -13   8   7    1.36    3.93
  13  -8  -7    4.01    6.42
 -13  -8   7    8.52    6.19
 -13   8   8    9.39    6.58
  13  -8  -8    2.47    6.07
 -13  -8   8   -0.00    4.29
 -13   8   9   -0.00    3.93
  13  -8  -9    3.33    5.72
 -13  -8   9    2.86    3.77
 -13   8  10    1.77    4.20
  13  -8 -10    0.00    5.12
 -13  -8  10    2.37    4.45
 -13   8  11   -0.00    3.29
  13  -8 -11    2.25    4.57
 -13  -8  11    0.00    4.62
 -13   8  12    1.81    3.74
  13  -8 -12   -0.00    5.20
 -13  -8  12    3.88    5.43
 -13   8  13   -0.00    4.09
  13  -8 -13    0.00    4.56
 -13  -8  13    2.97    4.25
 -13   8  14    6.98    5.80
  13  -8 -14    0.42    4.26
 -13  -8  14    2.48    4.64
 -13   8  15    2.30    4.14
  13  -8 -15   -0.00    3.88
 -13  -8  15    0.00    4.22
 -13   8  16    7.68    5.48
  13  -8 -16   10.33    8.79
 -13  -8  16   -0.00    3.76
 -13   8  17    0.51    2.60
  13  -8 -17    3.04    4.84
 -13  -8  17   -0.00    4.62
 -13   8  18   -0.00    4.67
  13  -8 -18    4.39    6.68
 -13  -8  18   12.15    7.26
 -13   8  19   -0.00    5.21
  13  -8 -19   -0.00    5.13
 -13  -8  19    0.00    3.85
 -13   8  20    1.41    5.93
 -13  -8  20    4.42    5.49
 -13   8  21    0.04    3.88
 -13  -8  21    0.00    4.13
 -13   8  22    1.77    4.93
 -13   8  23   -0.00    5.66
 -13   8  24    1.11    5.26
 -13   9   1    0.00    3.73
  13  -9  -1    0.00    4.75
 -13  -9   1   -0.00    3.37
 -13   9   2   -0.00    3.66
  13  -9  -2   -0.00    4.48
 -13  -9   2    0.08    3.64
 -13   9   3   -0.00    3.81
  13  -9  -3    6.02    6.27
 -13  -9   3    1.86    4.52
 -13   9   4    0.37    3.39
  13  -9  -4    3.44    5.07
 -13  -9   4    5.00    5.31
 -13   9   5    2.48    3.86
  13  -9  -5   -0.00    6.54
 -13  -9   5    1.83    4.47
 -13   9   6   -0.00    3.41
  13  -9  -6   -0.00    4.99
 -13  -9   6   -0.00    4.90
 -13   9   7    0.00    4.37
  13  -9  -7   -0.00    5.09
 -13  -9   7    8.86    5.59
 -13   9   8    0.35    4.12
  13  -9  -8    2.60    4.64
 -13  -9   8   11.21    6.35
 -13   9   9   -0.00    3.16
  13  -9  -9   -0.00    4.80
 -13  -9   9    5.47    5.74
 -13   9  10    8.97    5.80
  13  -9 -10   -0.00    3.57
 -13  -9  10   11.09    7.69
 -13   9  11    5.91    5.26
  13  -9 -11    3.05    5.58
 -13  -9  11    0.16    4.31
 -13   9  12    0.00    4.31
  13  -9 -12    2.06    4.81
 -13  -9  12   -0.00    3.85
 -13   9  13    1.49    4.36
  13  -9 -13    0.00    4.61
 -13  -9  13   -0.00    3.76
 -13   9  14    3.11    4.62
  13  -9 -14   -0.00    4.89
 -13  -9  14   14.67    7.71
 -13   9  15   -0.00    3.94
  13  -9 -15    0.40    4.55
 -13  -9  15    5.43    5.75
 -13  -9  16   -0.00    5.22
 -13  -9  17    7.65    5.79
 -13  -9  18    3.88    5.16
 -13  -9  19    1.78    5.52
 -13  -9  20    5.09    5.77
  13 -10  -1    0.11    3.99
  13 -10  -2    4.24    6.10
  13 -10  -3   -0.00    4.81
  13 -10  -4    3.67    5.32
  13 -10  -5    0.00    5.30
  13 -10  -6   -0.00    5.83
 -13 -10   6    5.51    5.89
  13 -10  -7   -0.00    4.47
 -13 -10   7    0.58    3.83
  13 -10  -8    4.86    5.90
 -13 -10   8   10.28    6.24
  13 -10  -9   -0.00    5.30
 -13 -10   9    0.34    4.14
  13 -10 -10    2.44    5.55
 -13 -10  10    2.21    4.86
 -13 -10  11   -0.00    4.17
 -13 -10  12   16.07    8.26
 -13 -10  13    1.13    4.60
 -13 -10  14   -0.00    3.73
 -13 -10  15    0.00    4.97
 -13 -10  16    0.00    4.09
 -13 -10  17    4.25    4.84
 -13 -10  18   -0.00    3.36
 -13 -10  19   -0.00    4.52
 -12   0   1    2.50    3.67
 -12   0   2   20.78    8.38
 -12   0   3    1.80    3.31
 -12   0   4    2.48    4.05
 -12   0   5    1.82    4.81
 -12   0   6   64.51   14.02
 -12   0   7    1.00    2.61
 -12   0   8    7.70    5.86
 -12   0   9    1.66    5.18
 -12   0  10   29.22    9.34
  12   0 -10   45.18   14.04
 -12   0  11   -0.00    4.77
  12   0 -11    2.16    4.45
 -12   0  12   16.50    8.17
  12   0 -12    7.78    7.26
 -12   0  13    4.57    4.91
  12   0 -13   -0.00    5.17
 -12   0  14   -0.00    4.91
 -12   0  15   -0.00    4.50
 -12   0  16   11.98    7.31
 -12   0  17    5.93    5.14
 -12   0  18    6.07    5.48
 -12   0  19   -0.00    3.38
 -12   0  20    4.95    4.83
 -12   0  21    2.48    5.61
 -12   0  22   -0.00    3.26
 -12   0  23    2.53    3.72
 -12   0  24   -0.00    3.83
 -12   0  25    6.14    6.85
 -12   0  26   -0.00    5.35
 -12   0  27   -0.00    5.47
 -12   1   1    0.00    3.04
  12  -1  -1    0.11    3.97
 -12  -1   1    0.00    4.29
 -12   1   2   32.40   10.28
  12  -1  -2   10.88    8.16
 -12  -1   2   47.88   11.18
 -12   1   3    3.88    5.03
  12  -1  -3    0.43    5.16
 -12  -1   3    1.28    3.09
 -12   1   4   27.02    8.50
  12  -1  -4   12.68    7.81
 -12  -1   4   27.88    9.29
 -12   1   5    2.26    4.90
  12  -1  -5    1.07    2.84
 -12  -1   5    1.00    4.97
 -12   1   6    0.96    4.41
  12  -1  -6    2.19    5.20
 -12  -1   6    1.86    4.48
 -12   1   7    1.40    3.37
  12  -1  -7    2.63    5.38
 -12  -1   7   -0.00    4.86
 -12   1   8   57.23   13.29
  12  -1  -8   31.82   12.58
 -12  -1   8   40.20   11.50
 -12   1   9    1.88    3.07
  12  -1  -9    4.76    5.43
 -12  -1   9   -0.00    3.60
 -12   1  10   12.76    7.54
  12  -1 -10    6.77    6.36
 -12  -1  10   10.71    6.24
 -12   1  11   -0.00    4.61
  12  -1 -11   -0.00    3.10
 -12  -1  11    6.62    5.52
 -12   1  12   -0.00    4.35
  12  -1 -12    0.82    4.65
 -12  -1  12    5.05    5.68
 -12   1  13    2.00    4.11
  12  -1 -13   -0.00    3.41
 -12  -1  13    0.63    4.00
 -12   1  14   34.97   10.88
  12  -1 -14   45.56   14.34
 -12  -1  14   34.28   10.80
 -12   1  15   -0.00    3.16
  12  -1 -15   -0.00    4.45
 -12  -1  15   -0.00    4.35
 -12   1  16   -0.00    3.41
  12  -1 -16   -0.00    3.68
 -12  -1  16    2.84    4.76
 -12   1  17   -0.00    4.32
  12  -1 -17   -0.00    4.14
 -12  -1  17   -0.00    2.81
 -12   1  18    6.18    7.38
  12  -1 -18    2.76    5.42
 -12  -1  18    7.45    6.46
 -12   1  19   -0.00    3.98
 -12  -1  19    3.15    4.37
 -12   1  20    0.35    3.55
 -12  -1  20    2.20    5.14
 -12   1  21   -0.00    3.17
 -12  -1  21    1.90    3.56
 -12   1  22    0.12    4.23
 -12  -1  22   -0.00    2.70
 -12   1  23   -0.00    4.53
 -12  -1  23    2.91    3.56
 -12   1  24   -0.00    4.58
 -12  -1  24    4.44    5.77
 -12   1  25   -0.00    4.61
 -12  -1  25    1.20    2.90
 -12   1  26    4.08    5.62
 -12  -1  26    3.51    6.29
 -12   1  27    7.04    6.44
 -12  -1  27    3.07    5.65
 -12   2   1    0.88    3.84
  12  -2  -1    3.73    5.28
 -12  -2   1   -0.00    3.80
 -12   2   2   13.34    7.07
  12  -2  -2   26.93   10.79
 -12  -2   2   26.08    9.04
 -12   2   3    6.24    5.33
  12  -2  -3   -0.00    4.78
 -12  -2   3    5.09    5.27
 -12   2   4    5.09    5.59
  12  -2  -4   13.94    7.88
 -12  -2   4    7.89    5.68
 -12   2   5    1.75    4.81
  12  -2  -5    0.49    3.73
 -12  -2   5    4.05    5.22
 -12   2   6   22.53    8.94
  12  -2  -6   32.31   11.53
 -12  -2   6   36.04   10.78
 -12   2   7    2.43    4.38
  12  -2  -7    3.37    5.09
 -12  -2   7   11.61    6.11
 -12   2   8    0.00    5.27
  12  -2  -8    3.20    6.09
 -12  -2   8    0.62    3.61
 -12   2   9   -0.00    4.10
  12  -2  -9    1.18    4.61
 -12  -2   9    3.83    5.01
 -12   2  10   24.15    9.16
  12  -2 -10   18.23    9.76
 -12  -2  10   18.96    8.35
 -12   2  11   11.17    6.59
  12  -2 -11    3.35    5.93
 -12  -2  11    4.42    4.48
 -12   2  12    5.75    6.87
  12  -2 -12    1.58    5.35
 -12  -2  12    8.04    6.51
 -12   2  13   -0.00    4.27
  12  -2 -13    2.48    5.86
 -12  -2  13    1.24    4.83
 -12   2  14   -0.00    4.98
  12  -2 -14    1.13    4.67
 -12  -2  14   -0.00    3.88
 -12   2  15   -0.00    3.12
  12  -2 -15    1.58    5.30
 -12  -2  15   -0.00    4.44
 -12   2  16    5.80    5.64
  12  -2 -16    5.97    6.85
 -12  -2  16   15.61    7.13
 -12   2  17    4.34    5.86
  12  -2 -17    5.06    5.88
 -12  -2  17   -0.00    4.53
 -12   2  18    1.40    5.44
  12  -2 -18   12.94    9.05
 -12  -2  18   -0.00    5.02
 -12   2  19   -0.00    4.69
  12  -2 -19    2.42    4.51
 -12  -2  19   -0.00    3.92
 -12   2  20    1.81    4.01
  12  -2 -20    4.44    5.94
 -12  -2  20    4.64    5.61
 -12   2  21    4.08    4.69
  12  -2 -21    3.27    6.23
 -12  -2  21   -0.00    5.70
 -12   2  22    5.58    6.00
  12  -2 -22   -0.00    5.59
 -12  -2  22    0.00    5.80
 -12   2  23   -0.00    3.82
  12  -2 -23    3.62    6.16
 -12  -2  23   -0.00    4.60
 -12   2  24   -0.00    3.35
 -12  -2  24   -0.00    4.45
 -12   2  25    5.73    4.98
 -12  -2  25    2.17    4.88
 -12   2  26    4.97    6.51
 -12  -2  26    5.31    6.75
 -12   2  27    3.74    5.40
 -12  -2  27   -0.00    4.20
 -12   2  28    5.33    5.36
 -12   3   1    0.10    2.45
  12  -3  -1   -0.00    4.67
 -12  -3   1   -0.00    4.32
 -12   3   2   18.17    7.80
  12  -3  -2    9.65    6.20
 -12  -3   2   14.83    7.15
 -12   3   3   19.36    7.42
  12  -3  -3    0.20    4.93
 -12  -3   3    4.98    4.94
 -12   3   4   11.86    6.62
  12  -3  -4   19.98   10.45
 -12  -3   4   20.85    8.63
 -12   3   5    2.76    5.29
  12  -3  -5    1.38    3.54
 -12  -3   5    8.48    6.02
 -12   3   6   -0.00    3.94
  12  -3  -6    2.93    4.97
 -12  -3   6    0.00    4.68
 -12   3   7    3.01    4.02
  12  -3  -7    2.73    5.22
 -12  -3   7    3.30    4.22
 -12   3   8   11.90    6.84
  12  -3  -8    8.71    7.48
 -12  -3   8   25.45    8.85
 -12   3   9    6.33    5.53
  12  -3  -9    3.91    6.07
 -12  -3   9    9.38    6.28
 -12   3  10   20.47    8.18
  12  -3 -10    0.79    3.96
 -12  -3  10   17.90    8.14
 -12   3  11    1.76    2.93
  12  -3 -11    0.65    4.81
 -12  -3  11    0.85    4.43
 -12   3  12    3.69    5.47
  12  -3 -12   14.61    8.53
 -12  -3  12    9.63    6.91
 -12   3  13    2.78    4.68
  12  -3 -13    2.76    5.64
 -12  -3  13    7.63    6.35
 -12   3  14   25.19    9.44
  12  -3 -14   24.14   10.57
 -12  -3  14   15.97    7.28
 -12   3  15   17.70    7.97
  12  -3 -15    4.38    6.62
 -12  -3  15    3.68    5.15
 -12   3  16   -0.00    4.15
  12  -3 -16    2.93    5.62
 -12  -3  16   -0.00    3.17
 -12   3  17   -0.00    4.51
  12  -3 -17    4.39    5.62
 -12  -3  17   -0.00    3.48
 -12   3  18    0.64    3.17
  12  -3 -18    1.92    4.85
 -12  -3  18    2.83    4.30
 -12   3  19    1.23    4.20
  12  -3 -19    0.04    3.98
 -12  -3  19    6.97    5.66
 -12   3  20    3.62    5.10
  12  -3 -20    0.00    5.02
 -12  -3  20    0.00    4.33
 -12   3  21    1.96    4.62
  12  -3 -21    4.19    5.30
 -12  -3  21    2.13    5.11
 -12   3  22    4.50    5.73
  12  -3 -22   -0.00    5.26
 -12  -3  22    0.88    2.89
 -12   3  23    3.02    4.58
  12  -3 -23    0.00    5.86
 -12  -3  23    6.26    5.91
 -12   3  24   12.97    7.18
  12  -3 -24    6.54    7.23
 -12  -3  24    4.34    5.34
 -12   3  25    0.20    5.41
  12  -3 -25    0.00    6.79
 -12  -3  25    2.90    5.76
 -12   3  26    0.00    3.64
  12  -3 -26    5.23    6.64
 -12  -3  26   -0.00    4.14
 -12   3  27    0.95    5.27
 -12  -3  27    0.50    5.87
 -12   3  28    4.51    5.64
 -12   4   1   14.06    7.31
  12  -4  -1    1.03    4.92
 -12  -4   1    6.69    4.36
 -12   4   2    0.29    3.73
  12  -4  -2    6.14    7.13
 -12  -4   2    0.50    3.03
 -12   4   3   -0.00    4.00
  12  -4  -3   -0.00    4.59
 -12  -4   3    1.41    3.91
 -12   4   4    1.65    4.99
  12  -4  -4    1.75    4.49
 -12  -4   4    3.91    4.37
 -12   4   5    0.91    3.22
  12  -4  -5    6.22    5.99
 -12  -4   5    1.68    3.70
 -12   4   6   15.91    7.22
  12  -4  -6   20.57   10.51
 -12  -4   6   16.88    7.56
 -12   4   7   15.14    6.96
  12  -4  -7    9.58    7.45
 -12  -4   7   11.92    6.16
 -12   4   8    0.11    3.85
  12  -4  -8   -0.00    3.74
 -12  -4   8    0.00    3.89
 -12   4   9    3.91    4.13
  12  -4  -9    8.27    7.00
 -12  -4   9    0.75    4.26
 -12   4  10    2.89    5.72
  12  -4 -10    7.89    7.01
 -12  -4  10    3.39    4.73
 -12   4  11    9.72    5.83
  12  -4 -11    9.15    6.93
 -12  -4  11    2.40    5.46
 -12   4  12   13.18    7.22
  12  -4 -12    9.59    7.47
 -12  -4  12   19.29    8.18
 -12   4  13   -0.00    3.78
  12  -4 -13    5.47    5.54
 -12  -4  13   -0.00    3.78
 -12   4  14    5.26    5.33
  12  -4 -14   -0.00    4.26
 -12  -4  14    0.00    4.47
 -12   4  15   12.93    6.60
  12  -4 -15    4.03    6.81
 -12  -4  15    2.76    5.41
 -12   4  16   12.29    6.49
  12  -4 -16    6.90    6.92
 -12  -4  16    7.22    6.41
 -12   4  17   10.88    7.10
  12  -4 -17    2.74    6.38
 -12  -4  17    8.00    7.00
 -12   4  18   -0.00    2.99
  12  -4 -18    0.03    5.47
 -12  -4  18   -0.00    4.78
 -12   4  19   -0.00    4.31
  12  -4 -19    1.29    4.67
 -12  -4  19    0.59    4.18
 -12   4  20   12.27    7.11
  12  -4 -20    1.46    5.63
 -12  -4  20    0.81    5.66
 -12   4  21    1.35    5.26
  12  -4 -21    0.00    5.47
 -12  -4  21    3.06    6.15
 -12   4  22   -0.00    3.77
  12  -4 -22    5.50    6.69
 -12  -4  22    4.95    6.25
 -12   4  23    0.04    4.72
  12  -4 -23   -0.00    4.69
 -12  -4  23   -0.00    6.21
 -12   4  24   -0.00    5.11
  12  -4 -24    0.00    6.31
 -12  -4  24   -0.00    3.92
 -12   4  25   -0.00    5.56
  12  -4 -25   -0.00    5.29
 -12  -4  25    4.22    5.43
 -12   4  26   -0.00    4.85
  12  -4 -26    4.61    7.88
 -12  -4  26    1.43    4.56
 -12   4  27    0.75    3.89
  12  -4 -27   -0.00    6.49
 -12   4  28    0.35    3.67
  12  -4 -28   -0.00    4.57
  12  -4 -29   10.50    8.11
 -12   5   1   -0.00    3.58
  12  -5  -1    0.77    3.61
 -12  -5   1    0.00    4.07
 -12   5   2    3.41    4.82
  12  -5  -2   -0.00    4.36
 -12  -5   2    5.38    5.03
 -12   5   3    9.36    6.03
  12  -5  -3   -0.00    3.57
 -12  -5   3   13.73    7.20
 -12   5   4    7.22    5.80
  12  -5  -4    0.66    4.32
 -12  -5   4    1.69    4.70
 -12   5   5    8.30    5.74
  12  -5  -5    1.53    6.44
 -12  -5   5    5.40    4.77
 -12   5   6    2.06    4.05
  12  -5  -6    0.79    4.46
 -12  -5   6    0.60    3.51
 -12   5   7    0.92    3.41
  12  -5  -7   12.55    7.08
 -12  -5   7    1.47    4.33
 -12   5   8    7.46    6.00
  12  -5  -8    5.16    6.38
 -12  -5   8   11.30    5.86
 -12   5   9   25.32    8.81
  12  -5  -9   30.37   10.70
 -12  -5   9   -0.00    4.35
 -12   5  10    6.42    5.30
  12  -5 -10    0.00    4.69
 -12  -5  10   13.09    6.77
 -12   5  11    5.42    5.23
  12  -5 -11   -0.00    5.51
 -12  -5  11   -0.00    3.84
 -12   5  12    3.66    4.83
  12  -5 -12   -0.00    3.78
 -12  -5  12    1.17    3.48
 -12   5  13   10.23    6.67
  12  -5 -13    7.40    6.53
 -12  -5  13   18.53    7.95
 -12   5  14   11.32    6.57
  12  -5 -14    7.54    6.32
 -12  -5  14   12.90    7.22
 -12   5  15   -0.00    5.13
  12  -5 -15    2.60    5.59
 -12  -5  15   -0.00    3.89
 -12   5  16    2.59    5.22
  12  -5 -16    0.35    4.24
 -12  -5  16    2.53    4.05
 -12   5  17    5.57    5.39
  12  -5 -17    0.00    5.78
 -12  -5  17    3.08    5.10
 -12   5  18    0.87    4.32
  12  -5 -18    3.59    6.14
 -12  -5  18    0.61    4.12
 -12   5  19    0.00    4.88
  12  -5 -19   -0.00    5.50
 -12  -5  19    1.53    4.37
 -12   5  20    0.00    5.47
  12  -5 -20    3.56    6.57
 -12  -5  20    2.98    5.20
 -12   5  21   -0.00    4.51
  12  -5 -21   -0.00    3.59
 -12  -5  21    0.00    5.03
 -12   5  22   -0.00    4.20
  12  -5 -22   -0.00    4.47
 -12  -5  22   -0.00    4.81
 -12   5  23    0.00    3.81
  12  -5 -23    1.40    5.83
 -12  -5  23    1.10    4.61
 -12   5  24    3.99    5.78
  12  -5 -24    0.00    5.01
 -12  -5  24    2.50    5.56
 -12   5  25    2.33    5.21
  12  -5 -25   -0.00    6.77
 -12  -5  25    0.93    4.86
 -12   5  26   -0.00    3.89
  12  -5 -26   -0.00    5.48
 -12  -5  26    1.20    4.74
 -12   5  27   -0.00    4.87
  12  -5 -27   -0.00    5.99
 -12   5  28   -0.00    4.40
  12  -5 -28   11.04    8.99
  12  -5 -29   -0.00    4.92
  12  -5 -30   -0.00    4.21
 -12   6   1   12.39    6.58
  12  -6  -1    6.48    6.04
 -12  -6   1    3.86    3.47
 -12   6   2    3.27    4.57
  12  -6  -2   -0.00    4.29
 -12  -6   2   10.17    5.61
 -12   6   3    0.98    3.82
  12  -6  -3    2.37    5.42
 -12  -6   3    1.82    4.12
 -12   6   4    2.72    4.31
  12  -6  -4    0.00    5.08
 -12  -6   4    2.10    3.70
 -12   6   5   20.31    7.64
  12  -6  -5   22.17   10.37
 -12  -6   5   22.46    8.37
 -12   6   6    4.07    5.18
  12  -6  -6    0.97    4.52
 -12  -6   6   17.39    7.69
 -12   6   7    2.48    4.36
  12  -6  -7    4.86    5.59
 -12  -6   7   15.21    7.11
 -12   6   8    1.98    3.90
  12  -6  -8   -0.00    6.00
 -12  -6   8    1.36    4.54
 -12   6   9    3.50    4.45
  12  -6  -9    2.51    5.78
 -12  -6   9    4.35    4.25
 -12   6  10    3.25    4.77
  12  -6 -10    9.17    7.80
 -12  -6  10    3.31    4.58
 -12   6  11   16.55    7.38
  12  -6 -11    8.95    7.21
 -12  -6  11   27.04    9.17
 -12   6  12    0.00    4.53
  12  -6 -12    2.69    4.40
 -12  -6  12    5.61    5.13
 -12   6  13    3.60    4.31
  12  -6 -13    3.19    4.43
 -12  -6  13   -0.00    3.39
 -12   6  14   -0.00    3.69
  12  -6 -14    1.70    5.29
 -12  -6  14    1.53    4.52
 -12   6  15    0.00    3.19
  12  -6 -15    1.61    4.96
 -12  -6  15    7.34    6.27
 -12   6  16    1.46    4.12
  12  -6 -16    7.39    6.83
 -12  -6  16    5.95    4.76
 -12   6  17    2.97    3.74
  12  -6 -17   -0.00    4.95
 -12  -6  17    4.79    4.89
 -12   6  18    8.41    5.69
  12  -6 -18   -0.00    3.84
 -12  -6  18    3.34    4.49
 -12   6  19    1.55    4.22
  12  -6 -19   -0.00    4.69
 -12  -6  19   -0.00    3.69
 -12   6  20    4.88    5.56
  12  -6 -20   -0.00    5.01
 -12  -6  20    0.63    4.67
 -12   6  21   -0.00    5.50
  12  -6 -21    4.46    4.83
 -12  -6  21    1.80    4.41
 -12   6  22    6.06    5.30
  12  -6 -22    0.00    5.04
 -12  -6  22   -0.00    5.70
 -12   6  23    2.98    5.05
  12  -6 -23    0.18    4.04
 -12  -6  23    1.25    4.12
 -12   6  24   -0.00    5.11
  12  -6 -24   -0.00    6.66
 -12  -6  24   -0.00    5.55
 -12   6  25   -0.00    4.37
  12  -6 -25    2.08    5.54
 -12  -6  25    3.52    4.80
 -12   6  26    4.24    6.62
  12  -6 -26   -0.00    5.61
 -12   6  27    3.10    5.53
  12  -6 -27    2.30    6.59
  12  -6 -28   -0.00    4.94
 -12   7   1   -0.00    2.85
 -12  -7   1    1.70    3.74
 -12   7   2    4.27    4.87
  12  -7  -2   -0.00    3.80
 -12  -7   2    4.51    5.18
 -12   7   3   11.84    6.38
  12  -7  -3    7.29    6.45
 -12  -7   3   10.54    6.17
 -12   7   4    2.34    4.81
  12  -7  -4   -0.00    4.67
 -12  -7   4    0.00    4.02
 -12   7   5    1.10    4.56
  12  -7  -5    3.62    4.92
 -12  -7   5    2.29    4.13
 -12   7   6    3.53    4.75
  12  -7  -6   -0.00    3.53
 -12  -7   6    3.80    4.60
 -12   7   7   -0.00    3.33
  12  -7  -7   -0.00    4.97
 -12  -7   7   -0.00    3.26
 -12   7   8    2.10    4.13
  12  -7  -8    3.14    5.12
 -12  -7   8   -0.00    3.37
 -12   7   9   19.17    8.44
  12  -7  -9   10.87    7.43
 -12  -7   9    6.74    5.37
 -12   7  10   -0.00    4.02
  12  -7 -10    0.00    5.80
 -12  -7  10   -0.00    3.95
 -12   7  11   -0.00    2.48
  12  -7 -11    3.97    5.99
 -12  -7  11   -0.00    4.33
 -12   7  12    3.92    4.54
  12  -7 -12    0.87    5.41
 -12  -7  12   -0.00    3.57
 -12   7  13    2.23    4.68
  12  -7 -13    0.84    3.89
 -12  -7  13    1.45    4.64
 -12   7  14    3.34    4.73
  12  -7 -14   -0.00    4.92
 -12  -7  14    0.00    4.05
 -12   7  15    1.99    5.19
  12  -7 -15    0.71    4.82
 -12  -7  15    0.00    4.41
 -12   7  16   -0.00    3.60
  12  -7 -16    2.41    5.77
 -12  -7  16   -0.00    5.11
 -12   7  17   -0.00    3.89
  12  -7 -17   -0.00    3.78
 -12  -7  17    0.28    4.21
 -12   7  18    0.27    4.48
  12  -7 -18    1.23    4.34
 -12  -7  18    0.12    3.12
 -12   7  19   14.92    7.44
  12  -7 -19    0.87    5.60
 -12  -7  19    5.72    6.19
 -12   7  20    2.67    4.23
  12  -7 -20   -0.00    4.50
 -12  -7  20    0.00    4.96
 -12   7  21    0.54    4.08
  12  -7 -21   -0.00    4.26
 -12  -7  21    1.54    5.09
 -12   7  22    0.51    3.98
  12  -7 -22   -0.00    3.84
 -12  -7  22   -0.00    3.78
 -12   7  23    2.16    5.42
  12  -7 -23   -0.00    6.07
 -12  -7  23   -0.00    3.83
 -12   7  24    2.95    5.46
  12  -7 -24    4.91    7.60
 -12  -7  24   -0.00    4.20
 -12   7  25    2.30    4.10
  12  -7 -25    2.23    6.17
 -12  -7  25   -0.00    4.74
 -12   7  26    3.04    4.83
  12  -7 -26    4.53    8.68
 -12   7  27    0.00    5.35
 -12   8   1    7.29    5.66
  12  -8  -1   13.89    7.90
 -12  -8   1   18.79    7.43
 -12   8   2   -0.00    3.47
  12  -8  -2   -0.00    4.73
 -12  -8   2    1.47    3.77
 -12   8   3    2.75    3.39
  12  -8  -3    2.86    5.37
 -12  -8   3    4.83    5.09
 -12   8   4    0.81    4.05
  12  -8  -4    5.02    6.06
 -12  -8   4    0.00    4.12
 -12   8   5   14.77    7.45
  12  -8  -5    3.24    6.61
 -12  -8   5   18.46    7.65
 -12   8   6   -0.00    4.92
  12  -8  -6   -0.00    4.62
 -12  -8   6   -0.00    3.32
 -12   8   7   22.00    8.29
  12  -8  -7   15.52    9.48
 -12  -8   7   21.01    8.11
 -12   8   8    1.82    3.13
  12  -8  -8   -0.00    4.15
 -12  -8   8   -0.00    3.11
 -12   8   9    0.00    3.33
  12  -8  -9    0.00    4.88
 -12  -8   9   -0.00    3.85
 -12   8  10   -0.00    3.46
  12  -8 -10   -0.00    5.07
 -12  -8  10    4.20    4.52
 -12   8  11    6.59    5.62
  12  -8 -11    0.00    4.75
 -12  -8  11   19.85    7.54
 -12   8  12    1.43    4.35
  12  -8 -12   -0.00    4.78
 -12  -8  12    0.00    4.51
 -12   8  13    5.87    5.83
  12  -8 -13   -0.00    3.08
 -12  -8  13    3.37    5.20
 -12   8  14    0.90    3.75
  12  -8 -14   -0.00    4.81
 -12  -8  14   -0.00    3.84
 -12   8  15    0.37    4.35
  12  -8 -15   -0.00    4.92
 -12  -8  15    0.00    3.78
 -12   8  16    0.47    4.71
  12  -8 -16   -0.00    6.51
 -12  -8  16    3.45    5.48
 -12   8  17    8.84    6.71
  12  -8 -17    0.98    5.67
 -12  -8  17    4.18    5.57
 -12   8  18    0.30    4.63
  12  -8 -18    2.07    4.95
 -12  -8  18    0.00    4.66
 -12   8  19   -0.00    4.23
  12  -8 -19    3.42    6.44
 -12  -8  19    3.58    5.01
 -12   8  20   -0.00    4.46
  12  -8 -20    1.34    5.13
 -12  -8  20    2.01    4.56
 -12   8  21    5.41    5.50
  12  -8 -21   18.89    9.49
 -12  -8  21    0.00    4.27
 -12   8  22    0.00    4.46
  12  -8 -22    3.82    5.93
 -12  -8  22    0.00    3.61
 -12   8  23    5.45    5.38
  12  -8 -23    9.88    7.94
 -12  -8  23   -0.00    4.44
 -12   8  24   -0.00    4.84
 -12  -8  24    2.74    5.21
 -12   8  25    4.37    6.08
 -12   8  26   -0.00    3.92
 -12   8  27    4.15    6.24
 -12   9   1   -0.00    3.92
  12  -9  -1    2.10    5.84
 -12  -9   1    3.91    4.09
 -12   9   2   -0.00    3.42
  12  -9  -2    2.10    5.18
 -12  -9   2    1.05    3.61
 -12   9   3   11.70    6.70
  12  -9  -3    9.68    7.30
 -12  -9   3   18.88    7.35
 -12   9   4    1.52    4.37
  12  -9  -4    5.14    5.93
 -12  -9   4    0.17    3.71
 -12   9   5   -0.00    2.95
  12  -9  -5    4.70    6.23
 -12  -9   5    8.66    6.33
 -12   9   6   -1.14    4.31
  12  -9  -6    0.11    4.53
 -12  -9   6   -0.00    3.81
 -12   9   7    2.03    4.26
  12  -9  -7    0.00    3.65
 -12  -9   7    3.25    4.50
 -12   9   8    0.02    3.11
  12  -9  -8    4.16    6.01
 -12  -9   8    1.87    4.51
 -12   9   9   15.54    7.24
  12  -9  -9    6.05    5.71
 -12  -9   9   20.57    8.48
 -12   9  10   -0.00    2.71
  12  -9 -10   -0.00    5.16
 -12  -9  10    0.00    4.17
 -12   9  11    0.42    3.64
  12  -9 -11   -0.00    3.27
 -12  -9  11    0.00    3.91
 -12   9  12    2.26    3.71
  12  -9 -12   -0.00    4.45
 -12  -9  12   -0.00    3.69
 -12   9  13    1.33    3.63
  12  -9 -13    2.79    5.81
 -12  -9  13   11.63    6.47
 -12   9  14   -0.00    3.35
  12  -9 -14   -0.00    4.93
 -12  -9  14    3.92    5.00
 -12   9  15    0.52    3.72
  12  -9 -15    2.39    6.16
 -12  -9  15    8.90    6.29
 -12   9  16    1.10    4.36
  12  -9 -16   -0.00    5.64
 -12  -9  16    0.00    3.29
 -12   9  17   -0.00    4.85
  12  -9 -17   -0.00    4.69
 -12  -9  17    4.51    4.68
 -12   9  18   -0.00    4.41
  12  -9 -18   -0.00    4.37
 -12  -9  18   -0.00    3.60
  12  -9 -19    0.61    4.98
 -12  -9  19    5.89    6.81
  12  -9 -20   -0.00    4.54
 -12  -9  20    0.29    4.11
 -12  -9  21    2.16    4.99
 -12  -9  22    0.00    5.09
 -12  -9  23    6.38    6.22
 -12  -9  24    0.00    5.07
 -12  10   1    2.28    4.95
  12 -10  -1    2.62    4.22
  12 -10  -2    1.27    5.33
 -12 -10   2    0.61    2.60
  12 -10  -3   -0.00    5.60
 -12 -10   3    1.94    3.78
  12 -10  -4   -0.00    5.19
 -12 -10   4    7.13    5.03
  12 -10  -5    3.50    6.30
 -12 -10   5    3.19    5.00
  12 -10  -6    0.95    4.81
 -12 -10   6   -0.00    3.01
  12 -10  -7    0.00    5.08
 -12 -10   7    2.94    4.45
  12 -10  -8    0.00    3.82
 -12 -10   8    2.61    4.86
  12 -10  -9    1.74    4.87
 -12 -10   9   11.42    6.91
  12 -10 -10   -0.00    4.50
 -12 -10  10    0.02    3.76
  12 -10 -11    5.19    6.36
 -12 -10  11    1.98    4.76
  12 -10 -12   -0.00    4.90
 -12 -10  12   -0.00    4.07
  12 -10 -13   -0.00    5.45
 -12 -10  13    1.78    4.31
  12 -10 -14   -0.00    4.38
 -12 -10  14   -0.00    2.92
  12 -10 -15    4.51    6.06
 -12 -10  15    2.78    5.60
  12 -10 -16    4.59    5.47
 -12 -10  16    0.73    3.76
 -12 -10  17    7.10    5.54
 -12 -10  18    0.00    3.27
 -12 -10  19   -0.00    4.58
 -12 -10  20    0.67    4.00
 -12 -10  21    3.49    5.56
 -12 -10  22    4.02    6.24
 -12 -10  23    3.14    6.01
  12 -11  -1    3.71    4.91
  12 -11  -2    0.22    4.32
  12 -11  -3    2.73    5.27
  12 -11  -4   -0.00    4.74
  12 -11  -5   -0.00    5.98
  12 -11  -6    0.32    5.04
  12 -11  -7    2.05    5.78
  12 -11  -8   -0.00    4.28
  12 -11  -9    2.91    5.59
  12 -11 -10    0.00    5.71
  12 -11 -11   -0.00    3.85
 -11   0   1   48.91   12.44
  11   0  -1   91.16   18.64
 -11   0   2   -0.00    3.54
  11   0  -2    2.09    5.12
 -11   0   3   22.77    8.26
  11   0  -3   23.48   10.75
 -11   0   4    1.09    3.81
  11   0  -4   -0.00    4.61
 -11   0   5   80.08   15.91
  11   0  -5   78.31   18.10
 -11   0   6   -0.00    4.19
  11   0  -6    0.00    5.14
 -11   0   7   -0.00    2.11
  11   0  -7   -0.00    3.31
 -11   0   8   -0.00    3.46
  11   0  -8   -0.00    3.55
 -11   0   9   22.75    8.24
  11   0  -9   22.74    9.68
 -11   0  10    3.32    4.13
 -11   0  11   52.16   12.65
 -11   0  12    8.12    5.65
 -11   0  13    1.10    4.25
 -11   0  14   -0.00    3.29
 -11   0  15    8.85    7.05
 -11   0  16   -1.18    4.91
  11   0 -16    3.86    6.08
 -11   0  17    0.31    4.24
  11   0 -17    5.05    6.29
 -11   0  18   -0.00    5.47
  11   0 -18   -0.00    4.11
 -11   0  19   13.77    6.24
  11   0 -19    2.75    5.14
 -11   0  20   10.13    6.50
 -11   0  21    8.10    6.48
 -11   0  22   -0.00    4.61
 -11   0  23    0.14    3.31
 -11   0  24    1.13    3.58
 -11   0  25    1.49    6.00
 -11   0  26   -0.00    4.06
 -11   0  27    6.77    6.72
 -11   0  28   -0.00    4.84
 -11   0  29    4.91    5.20
 -11   0  30    0.00    5.12
 -11   1   1   69.11   13.91
  11   1  -1   67.03   16.64
 -11  -1   1   63.86   13.71
 -11   1   2    0.00    3.03
  11   1  -2    0.74    3.73
 -11  -1   2    4.66    3.95
 -11   1   3   26.46    8.52
  11   1  -3   23.76   10.79
 -11  -1   3   20.76    8.24
 -11   1   4    1.31    4.01
  11   1  -4   -0.00    3.38
 -11  -1   4    1.51    3.13
 -11   1   5    1.37    4.06
  11   1  -5    4.08    5.21
 -11  -1   5   -0.00    4.32
 -11   1   6    9.41    5.23
  11   1  -6    3.86    5.42
 -11  -1   6   -0.00    3.61
 -11   1   7   21.66    8.44
  11   1  -7   59.00   14.81
 -11  -1   7   40.69   11.05
 -11   1   8   -0.00    4.31
  11   1  -8    3.17    4.54
 -11  -1   8   -0.00    5.04
 -11   1   9   16.23    7.80
  11   1  -9   22.16    9.73
 -11  -1   9    8.29    6.57
 -11   1  10   -0.00    3.94
  11   1 -10    0.00    5.24
 -11  -1  10   -0.00    3.69
 -11   1  11    3.53    4.92
  11  -1 -11   18.37    8.42
  11   1 -11    9.63    7.86
 -11  -1  11    5.65    5.58
 -11   1  12    0.89    4.00
  11  -1 -12   -0.00    4.42
  11   1 -12    0.99    4.83
 -11  -1  12    3.34    4.99
 -11   1  13   26.36    8.31
  11  -1 -13   20.86    9.73
  11   1 -13   17.50    9.43
 -11  -1  13   18.36    8.02
 -11   1  14   -0.00    4.34
  11  -1 -14   -0.00    4.81
  11   1 -14   -0.00    5.11
 -11  -1  14   -0.00    3.73
 -11   1  15    8.20    5.78
  11  -1 -15    3.63    6.52
 -11  -1  15   -0.00    3.88
 -11   1  16    1.44    3.46
  11  -1 -16    6.37    6.76
 -11  -1  16    3.60    3.91
 -11   1  17   20.82    7.51
  11  -1 -17   15.04    9.07
 -11  -1  17    5.06    5.91
 -11   1  18   -0.00    2.25
  11  -1 -18   -0.00    4.56
 -11  -1  18    4.19    4.86
 -11   1  19    5.05    5.54
  11  -1 -19    0.44    4.97
 -11  -1  19    4.85    5.13
 -11   1  20    1.73    4.80
  11  -1 -20   -0.00    4.49
 -11  -1  20    2.70    5.39
 -11   1  21    0.21    4.09
  11  -1 -21    0.58    4.41
 -11  -1  21   -0.00    3.42
 -11   1  22   -0.00    4.89
  11  -1 -22    7.20    7.52
 -11  -1  22    6.08    5.44
 -11   1  23   15.70    8.47
  11  -1 -23    5.41    6.79
 -11  -1  23    8.42    6.75
 -11   1  24    0.00    4.64
 -11  -1  24   -0.00    5.04
 -11   1  25    0.70    4.00
 -11  -1  25    3.80    4.57
 -11   1  26   -0.00    4.73
 -11  -1  26    5.50    5.41
 -11   1  27    7.83    7.11
 -11  -1  27   10.60    5.99
 -11   1  28    2.11    4.53
 -11  -1  28   -0.00    3.65
 -11   1  29    0.00    5.45
 -11  -1  29    1.62    4.64
 -11   1  30    0.00    4.90
 -11  -1  30    5.34    6.46
 -11   2   1   23.73    8.29
 -11  -2   1   22.72    8.36
 -11   2   2    1.39    4.48
 -11  -2   2   -0.00    4.70
 -11   2   3   13.62    6.19
 -11  -2   3   15.29    6.57
 -11   2   4    2.85    4.60
  11  -2  -4    0.00    4.10
 -11  -2   4    8.04    5.32
 -11   2   5   31.75   10.21
  11  -2  -5   19.24    9.14
 -11  -2   5   50.49   11.66
 -11   2   6    6.96    5.89
  11  -2  -6   15.95    8.53
 -11  -2   6   10.25    6.96
 -11   2   7    3.56    4.42
  11  -2  -7    1.25    4.77
 -11  -2   7    4.51    5.20
 -11   2   8   13.40    6.70
  11  -2  -8    0.99    3.37
 -11  -2   8    6.55    5.33
 -11   2   9   25.81    8.42
  11  -2  -9   19.56    9.33
 -11  -2   9   28.24    9.20
 -11   2  10    1.57    3.92
  11  -2 -10    5.02    4.76
 -11  -2  10   -0.00    3.80
 -11   2  11   17.42    8.17
  11  -2 -11    8.31    6.69
 -11  -2  11   24.99    8.57
 -11   2  12    3.05    5.24
  11  -2 -12   -0.00    4.83
 -11  -2  12    1.01    3.41
 -11   2  13    4.26    4.43
  11  -2 -13    0.00    5.49
 -11  -2  13    5.29    4.86
 -11   2  14   -0.00    4.09
  11  -2 -14   -0.00    4.10
 -11  -2  14    9.29    6.17
 -11   2  15   17.96    7.63
  11  -2 -15    9.47    7.96
 -11  -2  15   43.43   11.13
 -11   2  16    9.76    5.83
  11  -2 -16    6.58    6.45
 -11  -2  16    0.00    5.38
 -11   2  17    2.72    4.82
  11  -2 -17    2.49    4.65
 -11  -2  17    3.09    5.62
 -11   2  18    8.91    5.66
  11  -2 -18   -0.00    4.41
 -11  -2  18    3.08    4.40
 -11   2  19   12.36    6.25
  11  -2 -19   -0.00    4.66
 -11  -2  19    4.23    6.12
 -11   2  20   -0.00    3.96
  11  -2 -20    3.28    6.95
 -11  -2  20   -0.00    4.06
 -11   2  21   11.56    8.15
  11  -2 -21    7.43    7.50
 -11  -2  21   15.57    8.02
 -11   2  22   -0.00    4.70
  11  -2 -22   -0.00    7.50
 -11  -2  22    5.56    5.96
 -11   2  23   -0.00    4.37
  11  -2 -23    3.28    4.92
 -11  -2  23   -0.00    5.99
 -11   2  24   -0.00    4.01
  11  -2 -24    0.51    5.36
 -11  -2  24    0.00    6.34
 -11   2  25    6.24    6.79
  11  -2 -25    8.31    7.86
 -11  -2  25    6.00    6.84
 -11   2  26    0.00    5.48
  11  -2 -26   11.68    8.77
 -11  -2  26    3.44    7.07
 -11   2  27    8.41    6.54
 -11  -2  27   11.44    7.03
 -11   2  28   -0.00    4.97
 -11  -2  28   -0.00    5.68
 -11   2  29   -0.00    5.22
 -11  -2  29    3.40    6.54
 -11   2  30    3.56    5.57
 -11  -2  30   -0.00    6.46
 -11   3   1   13.07    6.16
  11  -3  -1    2.18    5.53
 -11  -3   1    9.53    6.14
 -11   3   2   18.34    7.53
  11  -3  -2   18.14    8.83
 -11  -3   2   15.79    6.98
 -11   3   3   22.09    8.49
  11  -3  -3   22.87    9.95
 -11  -3   3   39.40   10.78
 -11   3   4    4.11    4.61
  11  -3  -4    8.59    5.93
 -11  -3   4   10.97    6.23
 -11   3   5    0.00    3.99
  11  -3  -5    0.28    4.23
 -11  -3   5    1.99    4.78
 -11   3   6    6.79    5.64
  11  -3  -6    9.70    6.68
 -11  -3   6    7.76    5.27
 -11   3   7   42.93   11.01
  11  -3  -7   23.25   10.42
 -11  -3   7   47.57   11.59
 -11   3   8    3.33    4.24
  11  -3  -8   17.94    8.46
 -11  -3   8   -0.00    5.51
 -11   3   9   13.53    6.96
  11  -3  -9    4.42    6.55
 -11  -3   9   11.14    6.91
 -11   3  10    0.00    4.43
  11  -3 -10    0.21    4.06
 -11  -3  10    5.70    4.99
 -11   3  11    6.67    5.11
  11  -3 -11    4.13    6.29
 -11  -3  11   13.37    7.16
 -11   3  12    3.11    4.48
  11  -3 -12    1.19    4.87
 -11  -3  12    9.20    5.52
 -11   3  13   14.21    6.71
  11  -3 -13    2.95    5.24
 -11  -3  13   17.02    7.75
 -11   3  14    1.48    4.86
  11  -3 -14   -0.00    5.31
 -11  -3  14   -0.00    3.58
 -11   3  15   -0.00    3.05
  11  -3 -15   -0.00    4.81
 -11  -3  15   -0.00    3.53
 -11   3  16    0.23    3.09
  11  -3 -16    2.33    4.79
 -11  -3  16   -0.00    2.29
 -11   3  17    2.88    4.34
  11  -3 -17    3.58    5.25
 -11  -3  17    8.72    6.21
 -11   3  18   -0.00    4.18
  11  -3 -18    1.57    5.92
 -11  -3  18    7.81    5.96
 -11   3  19    3.07    5.26
  11  -3 -19    7.66    6.65
 -11  -3  19   17.41    7.70
 -11   3  20    2.20    4.02
  11  -3 -20    5.29    6.08
 -11  -3  20    7.67    5.78
 -11   3  21    8.22    6.37
  11  -3 -21   -0.00    5.09
 -11  -3  21   -0.00    4.55
 -11   3  22    6.83    5.69
  11  -3 -22    3.99    6.67
 -11  -3  22   17.34    7.71
 -11   3  23    3.00    5.49
  11  -3 -23    7.32    8.65
 -11  -3  23   16.94    8.35
 -11   3  24   -0.00    5.40
  11  -3 -24   -0.00    7.52
 -11  -3  24    5.45    6.54
 -11   3  25   -0.00    3.81
  11  -3 -25   -0.00    4.87
 -11  -3  25    0.72    4.37
 -11   3  26    4.94    5.61
  11  -3 -26    1.38    6.46
 -11  -3  26   -0.00    4.24
 -11   3  27    6.03    6.79
  11  -3 -27   -0.00    5.42
 -11  -3  27    1.31    5.88
 -11   3  28    0.00    3.06
  11  -3 -28    0.00    4.46
 -11  -3  28    2.15    5.08
 -11   3  29    5.89    6.57
  11  -3 -29   -0.00    7.03
 -11  -3  29    0.44    5.25
 -11   3  30    0.69    5.53
  11  -3 -30    5.37    7.04
 -11   4   1   23.63    8.28
  11  -4  -1   12.89    9.11
 -11  -4   1   19.46    7.91
 -11   4   2   -0.00    4.08
  11  -4  -2    3.02    5.31
 -11  -4   2    1.82    3.29
 -11   4   3    0.21    3.72
  11  -4  -3    0.00    5.13
 -11  -4   3    0.00    3.56
 -11   4   4    3.79    5.02
  11  -4  -4    0.34    4.22
 -11  -4   4    4.67    4.73
 -11   4   5   43.50   11.25
  11  -4  -5   31.46   12.05
 -11  -4   5   43.20   11.15
 -11   4   6   17.60    7.20
  11  -4  -6   12.37    7.56
 -11  -4   6    3.56    5.67
 -11   4   7   11.73    6.33
  11  -4  -7    1.96    4.86
 -11  -4   7    5.76    5.38
 -11   4   8    1.51    3.57
  11  -4  -8    6.08    6.35
 -11  -4   8    0.00    4.84
 -11   4   9   27.20    8.79
  11  -4  -9   20.03    9.19
 -11  -4   9   16.04    7.61
 -11   4  10   10.01    6.54
  11  -4 -10    3.39    5.71
 -11  -4  10    2.55    4.92
 -11   4  11    7.53    5.35
  11  -4 -11   13.06    7.46
 -11  -4  11   11.54    6.90
 -11   4  12   -0.00    3.49
  11  -4 -12    0.45    2.78
 -11  -4  12   -0.00    3.56
 -11   4  13   -0.00    4.11
  11  -4 -13    3.27    5.43
 -11  -4  13    2.87    5.21
 -11   4  14    0.12    4.59
  11  -4 -14    1.76    5.03
 -11  -4  14    3.99    5.52
 -11   4  15    9.23    6.22
  11  -4 -15    7.03    6.58
 -11  -4  15   17.76    7.65
 -11   4  16    4.65    5.32
  11  -4 -16    0.79    4.29
 -11  -4  16    3.99    4.80
 -11   4  17    1.33    4.62
  11  -4 -17   -0.00    4.62
 -11  -4  17    6.32    5.83
 -11   4  18   -0.00    2.43
  11  -4 -18    5.97    6.65
 -11  -4  18   -0.00    3.89
 -11   4  19    0.96    4.03
  11  -4 -19   -0.00    4.89
 -11  -4  19   -0.00    4.87
 -11   4  20    6.85    5.40
  11  -4 -20    2.85    6.96
 -11  -4  20    0.18    3.93
 -11   4  21   11.59    7.22
  11  -4 -21    9.38    7.33
 -11  -4  21    8.84    6.88
 -11   4  22    3.15    4.39
  11  -4 -22   -0.00    4.33
 -11  -4  22    7.56    5.81
 -11   4  23    1.91    5.04
  11  -4 -23    0.42    3.76
 -11  -4  23    3.09    5.13
 -11   4  24    1.27    4.98
  11  -4 -24   -0.00    5.87
 -11  -4  24   -0.00    4.63
 -11   4  25    3.70    5.69
  11  -4 -25    7.29    9.29
 -11  -4  25    6.06    7.27
 -11   4  26    0.00    4.63
  11  -4 -26   -0.00    5.90
 -11  -4  26   -0.00    3.87
 -11   4  27    8.73    7.33
  11  -4 -27   -0.00    5.63
 -11  -4  27    6.47    5.78
 -11   4  28    0.00    5.40
  11  -4 -28    0.00    4.78
 -11  -4  28   -0.00    4.10
 -11   4  29   -0.00    4.26
  11  -4 -29   -0.00    6.09
 -11  -4  29    0.00    5.37
 -11   4  30   -0.00    4.95
  11  -4 -30    0.77    4.02
  11  -4 -31    3.06    5.13
  11  -4 -32   -0.00    5.80
 -11   5   1    2.43    4.16
  11  -5  -1    1.12    4.57
 -11  -5   1    0.00    3.30
 -11   5   2   22.52    8.23
  11  -5  -2   42.05   12.11
 -11  -5   2   12.84    6.68
 -11   5   3   30.85    9.11
  11  -5  -3   20.37    9.52
 -11  -5   3   23.82    8.40
 -11   5   4    8.65    5.72
  11  -5  -4    6.27    5.82
 -11  -5   4   11.17    6.23
 -11   5   5    1.73    4.02
  11  -5  -5   -0.00    4.47
 -11  -5   5    4.47    4.58
 -11   5   6   12.15    5.84
  11  -5  -6    7.26    6.73
 -11  -5   6   10.50    6.25
 -11   5   7   20.52    7.65
  11  -5  -7    8.35    7.87
 -11  -5   7   25.24    8.65
 -11   5   8   -0.00    4.71
  11  -5  -8   11.48    7.24
 -11  -5   8    7.31    5.23
 -11   5   9    3.56    4.06
  11  -5  -9    0.00    3.73
 -11  -5   9    4.29    5.02
 -11   5  10   -0.00    3.50
  11  -5 -10   -0.00    3.42
 -11  -5  10    2.54    3.68
 -11   5  11   -0.00    4.05
  11  -5 -11    7.08    6.04
 -11  -5  11    4.25    4.77
 -11   5  12   15.07    7.24
  11  -5 -12   16.67    8.26
 -11  -5  12   24.63    8.32
 -11   5  13   10.14    6.10
  11  -5 -13   13.57    7.96
 -11  -5  13   21.26    8.25
 -11   5  14    2.97    4.78
  11  -5 -14    3.88    4.88
 -11  -5  14    3.11    4.39
 -11   5  15    0.94    3.47
  11  -5 -15   -0.00    6.12
 -11  -5  15   -0.00    3.94
 -11   5  16    0.00    4.60
  11  -5 -16   -0.00    5.56
 -11  -5  16    0.70    3.28
 -11   5  17    0.66    3.93
  11  -5 -17    0.50    4.76
 -11  -5  17    1.08    3.81
 -11   5  18   12.64    6.72
  11  -5 -18    8.09    7.35
 -11  -5  18    9.73    5.70
 -11   5  19   11.16    6.90
  11  -5 -19    4.18    6.04
 -11  -5  19    4.53    4.88
 -11   5  20    0.00    3.38
  11  -5 -20   -0.00    4.81
 -11  -5  20   -0.00    4.00
 -11   5  21   -0.00    5.03
  11  -5 -21    5.85    6.73
 -11  -5  21    0.11    3.84
 -11   5  22    2.55    5.22
  11  -5 -22    1.76    6.16
 -11  -5  22    0.00    5.00
 -11   5  23    6.77    6.56
  11  -5 -23   10.11    9.76
 -11  -5  23   29.82    9.50
 -11   5  24    2.07    4.56
  11  -5 -24    0.00    5.69
 -11  -5  24    0.05    5.23
 -11   5  25   -0.00    4.78
  11  -5 -25   10.50    7.43
 -11  -5  25    0.72    4.10
 -11   5  26    1.15    4.65
  11  -5 -26    0.00    5.47
 -11  -5  26    0.00    4.32
 -11   5  27    1.31    5.04
  11  -5 -27    0.56    5.10
 -11  -5  27    2.49    5.27
 -11   5  28    3.13    6.08
  11  -5 -28   -0.00    5.94
 -11  -5  28    2.25    6.61
 -11   5  29    2.13    4.97
  11  -5 -29   -0.00    7.04
 -11   5  30    0.21    4.51
  11  -5 -30    8.50    8.19
  11  -5 -31   -0.00    3.82
  11  -5 -32   -0.00    4.05
  11  -5 -33    0.67    5.88
 -11   6   1   28.25    9.09
  11  -6  -1   15.10    8.43
 -11  -6   1   17.08    7.73
 -11   6   2    0.48    3.23
  11  -6  -2    5.04    5.75
 -11  -6   2    3.87    4.18
 -11   6   3    3.47    4.78
  11  -6  -3    5.89    6.06
 -11  -6   3    0.61    3.08
 -11   6   4   21.05    7.47
  11  -6  -4   10.63    7.09
 -11  -6   4    5.95    4.77
 -11   6   5   21.11    8.14
  11  -6  -5   11.89    8.71
 -11  -6   5   14.51    6.46
 -11   6   6    0.88    3.94
  11  -6  -6    0.00    4.61
 -11  -6   6   11.01    6.07
 -11   6   7    0.00    4.46
  11  -6  -7   -0.00    4.77
 -11  -6   7    3.67    5.31
 -11   6   8    5.07    4.83
  11  -6  -8    1.75    5.38
 -11  -6   8    4.51    4.98
 -11   6   9    2.42    3.92
  11  -6  -9   -0.00    3.13
 -11  -6   9    1.59    3.86
 -11   6  10   10.35    6.27
  11  -6 -10    2.84    5.84
 -11  -6  10    0.49    3.19
 -11   6  11    4.78    4.48
  11  -6 -11   -0.00    2.81
 -11  -6  11   15.16    6.62
 -11   6  12    3.40    4.63
  11  -6 -12   -0.00    3.51
 -11  -6  12   -0.00    4.64
 -11   6  13    6.40    5.25
  11  -6 -13    0.40    5.29
 -11  -6  13    0.00    4.27
 -11   6  14   13.95    6.80
  11  -6 -14    0.00    5.40
 -11  -6  14   15.58    7.03
 -11   6  15    0.62    3.54
  11  -6 -15    0.63    5.61
 -11  -6  15    8.23    5.88
 -11   6  16   10.57    6.57
  11  -6 -16    3.62    5.79
 -11  -6  16   17.54    8.09
 -11   6  17   -0.00    3.71
  11  -6 -17    0.00    5.18
 -11  -6  17    0.43    4.45
 -11   6  18   -0.00    4.42
  11  -6 -18   -0.00    5.96
 -11  -6  18    0.00    4.14
 -11   6  19    0.00    4.16
  11  -6 -19   -0.00    4.95
 -11  -6  19    3.86    4.58
 -11   6  20   12.49    6.75
  11  -6 -20    4.73    6.62
 -11  -6  20   -0.00    4.01
 -11   6  21    3.59    4.96
  11  -6 -21    3.35    5.85
 -11  -6  21    4.74    4.82
 -11   6  22    2.95    3.93
  11  -6 -22    2.37    4.09
 -11  -6  22    2.86    5.08
 -11   6  23    4.84    6.11
  11  -6 -23   -0.00    5.20
 -11  -6  23    0.00    4.62
 -11   6  24    1.33    4.58
  11  -6 -24    1.81    5.16
 -11  -6  24    4.67    6.32
 -11   6  25    3.66    5.54
  11  -6 -25   -0.00    6.93
 -11  -6  25    4.31    4.73
 -11   6  26    9.16    6.63
  11  -6 -26    6.08    6.97
 -11  -6  26    7.06    6.31
 -11   6  27    0.00    5.55
  11  -6 -27    6.63    7.35
 -11  -6  27    2.96    5.08
 -11   6  28    5.10    6.51
  11  -6 -28    3.71    5.35
 -11  -6  28    4.12    4.82
 -11   6  29   -0.00    4.94
  11  -6 -29    3.99    6.49
 -11   6  30    4.05    4.98
  11  -6 -30   -0.00    6.14
 -11   7   1    9.17    5.24
  11  -7  -1   -0.00    3.98
 -11  -7   1    2.59    4.50
 -11   7   2   23.87    8.22
  11  -7  -2   17.52    8.13
 -11  -7   2   16.65    7.08
 -11   7   3    0.00    3.74
  11  -7  -3   10.54    6.33
 -11  -7   3    0.89    3.68
 -11   7   4   15.69    6.78
  11  -7  -4    0.98    5.49
 -11  -7   4   11.39    6.10
 -11   7   5    9.57    5.72
  11  -7  -5    0.97    3.41
 -11  -7   5    1.75    3.10
 -11   7   6    9.37    5.82
  11  -7  -6    6.94    5.40
 -11  -7   6    6.07    4.82
 -11   7   7    1.54    3.73
  11  -7  -7   -0.00    3.73
 -11  -7   7    2.19    3.94
 -11   7   8   28.67    8.97
  11  -7  -8   16.87    8.81
 -11  -7   8   17.58    7.52
 -11   7   9   22.40    8.04
  11  -7  -9   17.75    8.45
 -11  -7   9   25.60    8.60
 -11   7  10    5.78    4.73
  11  -7 -10   -0.00    5.17
 -11  -7  10   -0.00    3.55
 -11   7  11   -0.00    3.60
  11  -7 -11    0.65    5.24
 -11  -7  11    0.67    3.35
 -11   7  12   11.10    6.55
  11  -7 -12    2.06    5.18
 -11  -7  12   17.53    7.44
 -11   7  13    8.35    5.84
  11  -7 -13    1.41    4.97
 -11  -7  13    5.16    4.62
 -11   7  14    0.25    4.04
  11  -7 -14   -0.00    3.85
 -11  -7  14    9.16    5.61
 -11   7  15    0.00    2.89
  11  -7 -15   -0.00    5.41
 -11  -7  15    1.24    3.16
 -11   7  16   -0.00    3.21
  11  -7 -16   -0.00    4.40
 -11  -7  16    1.34    3.13
 -11   7  17    2.06    3.83
  11  -7 -17    2.28    4.66
 -11  -7  17    4.30    5.09
 -11   7  18    6.02    5.03
  11  -7 -18    4.63    7.13
 -11  -7  18    0.26    3.92
 -11   7  19    1.61    4.53
  11  -7 -19    2.33    6.03
 -11  -7  19    2.71    4.64
 -11   7  20    2.74    4.74
  11  -7 -20   -0.00    4.10
 -11  -7  20    1.70    4.20
 -11   7  21    2.03    3.99
  11  -7 -21   -0.00    4.70
 -11  -7  21    1.29    4.71
 -11   7  22   -0.00    3.33
  11  -7 -22    0.18    4.68
 -11  -7  22    6.23    5.28
 -11   7  23    5.80    5.62
  11  -7 -23    1.52    6.55
 -11  -7  23    0.00    4.67
 -11   7  24    2.64    5.59
  11  -7 -24   -0.00    6.88
 -11  -7  24    3.28    4.96
 -11   7  25    3.86    5.13
  11  -7 -25    2.70    4.42
 -11  -7  25   -0.00    4.61
 -11   7  26    0.10    4.48
  11  -7 -26   -0.00    6.13
 -11  -7  26   -0.00    4.58
 -11   7  27   -0.00    4.03
  11  -7 -27   -0.00    5.30
 -11  -7  27    2.76    5.32
 -11   7  28    9.43    6.31
  11  -7 -28   -0.00    4.44
 -11  -7  28   -0.00    4.47
 -11   7  29    2.28    4.90
 -11   7  30    3.12    5.38
 -11   8   1    0.29    3.34
  11  -8  -1    2.52    4.01
 -11  -8   1    0.25    4.16
 -11   8   2    0.82    3.47
  11  -8  -2    3.18    6.31
 -11  -8   2    4.13    4.69
 -11   8   3    1.01    3.13
  11  -8  -3   -0.00    4.64
 -11  -8   3   -0.00    2.97
 -11   8   4   18.22    7.80
  11  -8  -4    9.45    7.32
 -11  -8   4   17.38    7.45
 -11   8   5    0.23    3.32
  11  -8  -5   -0.00    4.55
 -11  -8   5   -0.00    3.79
 -11   8   6    8.02    5.85
  11  -8  -6   -0.00    4.25
 -11  -8   6    7.78    5.59
 -11   8   7    0.61    3.23
  11  -8  -7   -0.00    4.79
 -11  -8   7   -0.00    3.56
 -11   8   8   -0.00    2.59
  11  -8  -8    2.09    4.17
 -11  -8   8    2.13    4.13
 -11   8   9    3.75    4.40
  11  -8  -9   -0.00    3.65
 -11  -8   9    2.30    4.28
 -11   8  10   16.41    7.18
  11  -8 -10   12.84    7.71
 -11  -8  10   18.46    7.56
 -11   8  11    2.55    4.04
  11  -8 -11    0.12    4.34
 -11  -8  11   -0.00    3.00
 -11   8  12   -0.00    4.39
  11  -8 -12   -0.00    4.70
 -11  -8  12    1.02    4.28
 -11   8  13   -0.00    4.34
  11  -8 -13    5.33    5.38
 -11  -8  13    5.82    5.32
 -11   8  14    1.03    3.48
  11  -8 -14    1.30    4.02
 -11  -8  14   -0.00    3.58
 -11   8  15    5.63    4.85
  11  -8 -15    0.00    5.73
 -11  -8  15   15.66    7.17
 -11   8  16    1.78    4.07
  11  -8 -16    4.98    5.42
 -11  -8  16    8.12    5.73
 -11   8  17   -0.00    3.80
  11  -8 -17    0.00    5.50
 -11  -8  17   -0.00    3.72
 -11   8  18    0.04    3.45
  11  -8 -18   -0.00    5.01
 -11  -8  18   -0.00    3.99
 -11   8  19    3.75    4.72
  11  -8 -19   -0.00    4.80
 -11  -8  19    0.00    4.16
 -11   8  20    7.86    5.81
  11  -8 -20    2.03    5.39
 -11  -8  20    0.00    4.36
 -11   8  21   -0.00    4.52
  11  -8 -21    4.09    6.34
 -11  -8  21    5.15    5.37
 -11   8  22    8.81    6.75
  11  -8 -22    2.61    7.52
 -11  -8  22    0.00    5.67
 -11   8  23    0.00    3.92
  11  -8 -23   -0.00    5.10
 -11  -8  23    3.97    5.19
 -11   8  24    3.28    5.08
  11  -8 -24   -0.00    3.98
 -11  -8  24    0.00    3.57
 -11   8  25   -0.00    4.21
  11  -8 -25    2.39    4.89
 -11  -8  25    1.48    5.02
 -11   8  26    3.20    4.97
  11  -8 -26   -0.00    6.16
 -11  -8  26    1.09    5.41
 -11   8  27    2.97    5.14
 -11  -8  27    4.14    5.24
 -11   8  28    2.57    5.82
 -11   8  29    0.04    4.43
 -11   8  30    4.86    6.23
 -11   9   1    0.82    3.26
  11  -9  -1   -0.00    4.37
 -11  -9   1    0.25    3.94
 -11   9   2   17.11    7.60
  11  -9  -2    9.78    7.38
 -11  -9   2   12.78    6.06
 -11   9   3    2.43    3.64
  11  -9  -3    0.00    4.68
 -11  -9   3   -0.00    3.44
 -11   9   4    1.07    3.48
  11  -9  -4    1.03    6.45
 -11  -9   4    8.18    5.48
 -11   9   5    2.98    4.49
  11  -9  -5   -0.00    4.54
 -11  -9   5    1.75    3.92
 -11   9   6    4.32    4.38
  11  -9  -6    0.00    5.00
 -11  -9   6    4.11    4.80
 -11   9   7    0.67    4.00
  11  -9  -7   -0.00    4.49
 -11  -9   7    1.26    3.70
 -11   9   8    6.94    5.39
  11  -9  -8   11.43    7.44
 -11  -9   8   15.84    6.77
 -11   9   9    8.70    5.47
  11  -9  -9   -0.00    4.06
 -11  -9   9    4.10    4.60
 -11   9  10    0.63    4.03
  11  -9 -10   -0.00    4.49
 -11  -9  10   -0.00    4.00
 -11   9  11    3.30    3.37
  11  -9 -11    0.48    3.64
 -11  -9  11   -0.00    2.71
 -11   9  12    1.37    3.60
  11  -9 -12    4.89    5.60
 -11  -9  12    3.87    4.02
 -11   9  13   -0.00    4.22
  11  -9 -13    5.49    6.47
 -11  -9  13    1.50    3.75
 -11   9  14    3.94    5.12
  11  -9 -14   -0.00    4.42
 -11  -9  14    6.44    6.12
 -11   9  15    1.40    3.80
  11  -9 -15    0.32    4.53
 -11  -9  15    5.43    5.25
 -11   9  16    1.00    4.09
  11  -9 -16    2.65    6.20
 -11  -9  16    1.60    3.79
 -11   9  17    0.91    3.35
  11  -9 -17   -0.00    4.72
 -11  -9  17    2.65    4.87
 -11   9  18   12.73    7.38
  11  -9 -18    1.70    5.96
 -11  -9  18   15.70    7.17
 -11   9  19   -0.00    3.98
  11  -9 -19   -0.00    5.42
 -11  -9  19    1.15    4.16
  11  -9 -20   -0.00    5.58
 -11  -9  20    0.00    4.77
  11  -9 -21   -0.00    4.99
 -11  -9  21    1.41    4.53
  11  -9 -22   -0.00    5.38
 -11  -9  22    0.91    5.25
  11  -9 -23    0.00    6.24
 -11  -9  23   -0.00    5.06
 -11  -9  24    8.98    6.98
 -11  -9  25    5.24    5.99
 -11  -9  26    2.40    5.61
 -11  10   1   -0.00    3.14
  11 -10  -1    7.41    6.18
 -11 -10   1    2.26    3.76
 -11  10   2    4.70    4.74
  11 -10  -2    3.72    5.50
 -11 -10   2    0.88    2.79
 -11  10   3    5.71    4.80
  11 -10  -3   -0.00    3.54
 -11 -10   3    0.33    4.49
 -11  10   4    4.42    4.79
  11 -10  -4   10.81    7.39
 -11 -10   4    9.97    5.97
  11 -10  -5    1.28    4.36
 -11 -10   5    1.54    3.56
  11 -10  -6    4.31    7.03
 -11 -10   6    6.27    5.01
  11 -10  -7   -0.00    5.18
 -11 -10   7    1.10    3.59
  11 -10  -8   -0.00    4.48
 -11 -10   8   -0.00    2.36
  11 -10  -9   -0.00    4.21
 -11 -10   9    0.06    3.32
  11 -10 -10    0.82    4.75
 -11 -10  10   27.67    9.26
  11 -10 -11    3.67    4.78
 -11 -10  11   -0.00    4.36
  11 -10 -12    2.49    4.61
 -11 -10  12   -0.00    4.51
  11 -10 -13   -0.00    5.59
 -11 -10  13    0.00    3.32
  11 -10 -14    4.65    6.05
 -11 -10  14    0.00    3.74
  11 -10 -15   -0.00    4.10
 -11 -10  15    0.41    4.22
  11 -10 -16    0.16    5.20
 -11 -10  16   18.02    8.05
  11 -10 -17    2.58    4.57
 -11 -10  17    1.44    4.66
  11 -10 -18    0.78    4.16
 -11 -10  18    4.65    5.72
  11 -10 -19    1.51    5.21
 -11 -10  19    1.40    4.27
  11 -10 -20    2.43    5.52
 -11 -10  20    7.95    6.47
 -11 -10  21    0.00    4.77
 -11 -10  22   -0.00    4.26
 -11 -10  23    0.00    4.00
 -11 -10  24   -0.00    3.54
 -11 -10  25   -0.00    4.92
 -11 -10  26    3.44    4.92
  11 -11  -1   -0.00    4.70
  11 -11  -2    6.87    7.11
  11 -11  -3   -0.00    4.91
  11 -11  -4    1.66    3.97
  11 -11  -5   -0.00    4.26
  11 -11  -6    3.29    5.35
  11 -11  -7    1.38    3.82
  11 -11  -8    1.25    4.69
  11 -11  -9   -0.00    4.61
  11 -11 -10    2.97    4.37
  11 -11 -11    0.00    5.18
  11 -11 -12    5.11    5.64
  11 -11 -13   -0.00    4.07
  11 -11 -14   -0.00    5.46
  11 -11 -15    0.00    3.24
  11 -11 -16    7.68    6.45
  11 -11 -17   -0.00    3.71
  11 -12  -1   -0.00    5.72
  11 -12  -2    1.41    5.33
  11 -12  -3   -0.00    4.13
  11 -12  -4   -0.00    6.14
  11 -12  -5   -0.00    3.44
  11 -12  -6    1.10    3.96
  11 -12  -7    3.44    5.04
  11 -12  -8   -0.00    3.24
  11 -12  -9    1.61    4.65
  11 -12 -10   -0.00    3.93
  11 -12 -11    0.00    5.62
  11 -12 -12    4.34    4.98
 -10   0   1    0.00    3.18
  10   0  -1   -0.00    5.37
 -10   0   2   29.55    8.98
  10   0  -2   39.44   11.88
 -10   0   3    0.43    3.25
  10   0  -3    1.44    4.32
 -10   0   4   90.18   17.39
  10   0  -4  142.96   23.29
 -10   0   5    0.45    3.47
  10   0  -5    2.20    5.03
 -10   0   6   18.87    6.68
  10   0  -6   15.37    7.68
 -10   0   7   -0.00    2.39
  10   0  -7    1.01    3.63
 -10   0   8    8.32    5.44
  10   0  -8   19.05    8.90
 -10   0   9    1.78    4.17
  10   0  -9    2.47    4.86
 -10   0  10   85.42   15.88
  10   0 -10   92.71   19.68
 -10   0  11   -0.00    3.91
  10   0 -11   -0.00    3.77
 -10   0  12   -0.00    5.77
  10   0 -12    0.59    5.70
 -10   0  13    0.78    4.15
  10   0 -13    2.44    4.54
 -10   0  14   12.14    6.00
  10   0 -14    9.17    7.52
 -10   0  15    2.94    3.98
 -10   0  16   15.65    8.06
 -10   0  17    0.23    4.62
 -10   0  18   19.40    8.21
 -10   0  19    0.41    3.09
  10   0 -19   -0.00    3.88
 -10   0  20   38.62   10.38
  10   0 -20   12.85    9.36
 -10   0  21   -0.00    3.63
  10   0 -21   -0.00    6.97
 -10   0  22    0.26    4.60
  10   0 -22   -0.00    5.00
 -10   0  23    1.93    4.09
  10   0 -23   -0.00    3.26
 -10   0  24    5.96    5.24
 -10   0  25    1.80    4.95
 -10   0  26    5.61    6.31
 -10   0  27    3.31    5.32
 -10   0  28    2.77    4.17
 -10   0  29   -0.00    5.35
 -10   0  30    3.33    5.48
 -10   0  31    3.30    4.78
 -10   0  32   -0.00    5.75
 -10   1   1   -0.00    2.65
  10  -1  -1   -0.00    4.08
  10   1  -1   -0.00    4.21
 -10  -1   1    1.74    4.05
 -10   1   2  123.60   19.88
  10  -1  -2  103.36   21.36
  10   1  -2  146.11   24.23
 -10  -1   2  143.97   21.15
 -10   1   3   11.14    5.85
  10  -1  -3    2.04    4.74
  10   1  -3   23.29    8.97
 -10  -1   3    5.69    4.96
 -10   1   4    0.00    2.66
  10  -1  -4   -0.00    4.25
  10   1  -4   -0.00    4.42
 -10  -1   4   -0.00    4.45
 -10   1   5   22.73    7.78
  10  -1  -5   21.30    9.07
  10   1  -5    0.00    4.86
 -10  -1   5    6.98    4.79
 -10   1   6   90.63   15.49
  10  -1  -6   61.95   15.65
  10   1  -6   76.53   17.18
 -10  -1   6   64.33   14.07
 -10   1   7    3.80    4.04
  10  -1  -7    9.44    5.95
  10   1  -7    0.51    5.28
 -10  -1   7    1.10    3.29
 -10   1   8   37.74   10.06
  10  -1  -8   30.86   10.85
  10   1  -8   25.15    9.85
 -10  -1   8   29.36    8.93
 -10   1   9   -0.00    3.99
  10  -1  -9    0.00    3.57
  10   1  -9   -0.00    5.72
 -10  -1   9   -0.00    2.69
 -10   1  10    0.00    3.63
  10   1 -10   -0.00    3.52
 -10  -1  10    0.57    2.77
 -10   1  11   10.49    6.45
  10   1 -11   13.51    7.52
 -10  -1  11   12.46    6.25
 -10   1  12   77.63   14.68
  10   1 -12   39.18   13.53
 -10  -1  12   73.10   13.95
 -10   1  13    1.62    4.71
  10   1 -13    1.33    5.70
 -10  -1  13    0.00    4.45
 -10   1  14    5.73    4.92
  10   1 -14   15.45    8.32
 -10  -1  14    2.75    5.50
 -10   1  15    2.19    3.94
  10   1 -15    1.56    4.75
 -10  -1  15   -0.00    3.68
 -10   1  16   21.81    8.21
  10  -1 -16   14.87    8.69
  10   1 -16   15.64    8.49
 -10  -1  16   17.79    8.16
 -10   1  17   -0.00    3.99
  10  -1 -17   -0.00    3.44
  10   1 -17    4.84    5.41
 -10  -1  17    0.06    2.84
 -10   1  18   10.36    6.49
  10  -1 -18   13.77    9.07
 -10  -1  18   22.09    8.23
 -10   1  19    0.15    3.11
  10  -1 -19    1.09    6.57
 -10  -1  19    2.42    3.50
 -10   1  20   -0.00    4.22
  10  -1 -20   -0.00    4.84
 -10  -1  20   -0.00    3.84
 -10   1  21   -0.00    5.25
  10  -1 -21   -0.00    4.15
 -10  -1  21   -0.00    5.79
 -10   1  22   23.71   10.15
  10  -1 -22   28.42   12.74
 -10  -1  22   43.19   11.66
 -10   1  23    2.49    4.12
  10  -1 -23    4.80    6.69
 -10  -1  23    1.39    6.06
 -10   1  24    2.59    4.83
  10  -1 -24    0.00    4.39
 -10  -1  24    2.26    4.53
 -10   1  25    0.00    4.48
  10  -1 -25    4.11    5.46
 -10  -1  25   -0.00    4.83
 -10   1  26    4.89    5.66
  10  -1 -26    2.05    4.71
 -10  -1  26    2.19    6.31
 -10   1  27    0.00    4.76
 -10  -1  27    1.96    4.02
 -10   1  28    9.37    6.59
 -10  -1  28   11.08    7.31
 -10   1  29    0.00    5.35
 -10  -1  29    4.68    5.38
 -10   1  30   -0.00    4.08
 -10  -1  30    1.08    5.89
 -10   1  31    0.00    5.71
 -10  -1  31    2.58    4.84
 -10   1  32   10.37    7.50
 -10  -1  32    1.57    6.13
 -10   2   1    0.08    2.58
  10  -2  -1   -0.00    4.62
  10   2  -1    0.00    4.03
 -10  -2   1    0.31    3.88
 -10  -2   1    0.00    4.34
 -10   2   2    3.88    3.49
  10   2  -2    0.00    4.02
 -10  -2   2    7.40    5.39
 -10  -2   2    8.04    6.07
 -10   2   3    2.33    3.32
  10   2  -3    3.17    4.78
 -10  -2   3    3.90    4.52
 -10  -2   3    2.88    4.16
 -10   2   4  128.52   19.12
  10   2  -4   94.67   20.00
 -10  -2   4   86.90   16.30
 -10  -2   4   97.59   18.72
 -10   2   5   26.40    8.92
  10   2  -5   32.66   10.96
 -10  -2   5   25.13    8.33
 -10   2   6   22.50    8.06
  10   2  -6   19.97    9.05
 -10  -2   6   27.76    8.81
 -10   2   7    2.00    4.33
  10   2  -7    4.60    5.85
 -10  -2   7    9.07    5.27
 -10   2   8   13.37    6.31
  10   2  -8   14.18    8.12
 -10  -2   8   18.06    6.86
 -10   2   9    9.14    5.30
  10   2  -9   -0.00    3.35
 -10  -2   9    6.40    5.12
 -10   2  10   68.39   13.91
  10   2 -10   51.22   14.64
 -10  -2  10   63.86   13.62
 -10   2  11    2.24    4.52
  10   2 -11   14.15    7.21
 -10  -2  11    1.63    4.59
 -10   2  12   -0.00    4.94
  10  -2 -12   -0.00    3.73
  10   2 -12   -0.00    4.88
 -10  -2  12   -0.00    4.01
 -10   2  13    0.00    3.57
  10  -2 -13   -0.00    4.25
  10   2 -13   -0.00    4.47
 -10  -2  13    4.18    5.31
 -10   2  14   19.96    7.94
  10  -2 -14   30.39   10.89
  10   2 -14   23.04    9.68
 -10  -2  14   21.41    8.35
 -10   2  15   18.43    7.25
  10  -2 -15    0.95    4.94
  10   2 -15   13.78    7.75
 -10  -2  15    9.32    7.00
 -10   2  16    0.76    3.86
  10  -2 -16    3.25    5.03
 -10  -2  16    4.95    5.06
 -10   2  17    1.06    4.20
  10  -2 -17    0.00    4.28
 -10  -2  17   -0.00    3.88
 -10   2  18    0.42    4.36
  10  -2 -18    0.33    4.41
 -10  -2  18   -0.00    4.49
 -10   2  19    1.91    4.62
  10  -2 -19    1.78    4.48
 -10  -2  19    8.03    6.31
 -10   2  20   26.88    9.88
  10  -2 -20   16.87    9.68
 -10  -2  20   46.70   12.29
 -10   2  21    1.27    3.27
  10  -2 -21   -0.00    6.74
 -10  -2  21   -0.00    4.22
 -10   2  22   -0.00    4.88
  10  -2 -22    5.39    6.24
 -10  -2  22    3.06    4.86
 -10   2  23   -0.00    4.76
  10  -2 -23    1.38    4.95
 -10  -2  23    0.00    6.72
 -10   2  24    8.99    6.14
  10  -2 -24   11.30    8.16
 -10  -2  24    7.85    6.26
 -10   2  25   -0.00    4.12
  10  -2 -25    9.59    8.08
 -10  -2  25    5.79    5.74
 -10   2  26   13.00    7.37
  10  -2 -26   -0.00    5.87
 -10  -2  26    7.65    7.95
 -10   2  27    1.94    4.52
  10  -2 -27   -0.00    5.43
 -10  -2  27   -0.00    5.70
 -10   2  28    1.38    3.71
  10  -2 -28    0.94    6.47
 -10  -2  28    3.07    4.77
 -10   2  29    0.25    4.41
  10  -2 -29    5.02    6.33
 -10  -2  29    4.80    6.21
 -10   2  30    5.37    6.33
 -10  -2  30    1.56    4.25
 -10   2  31    1.28    4.93
 -10  -2  31    3.09    4.41
 -10   2  32    2.88    4.96
 -10  -2  32    0.09    3.84
 -10   3   1    7.19    5.67
  10   3  -1    0.34    3.95
 -10  -3   1    3.30    3.57
 -10   3   2   64.90   13.78
  10   3  -2   70.02   16.53
 -10  -3   2   77.61   14.45
 -10   3   3   22.22    8.17
  10   3  -3   25.92   10.20
 -10  -3   3   27.32    8.72
 -10   3   4    0.74    3.49
  10   3  -4   -0.00    3.94
 -10  -3   4   -0.00    3.25
 -10   3   5    8.25    4.85
  10   3  -5   10.67    7.24
 -10  -3   5    6.02    5.00
 -10   3   6   19.38    7.21
  10  -3  -6    2.25    6.70
  10   3  -6   26.10    9.97
 -10  -3   6   13.40    6.26
 -10   3   7   14.49    6.37
  10  -3  -7    4.62    5.81
  10   3  -7   20.04    8.76
 -10  -3   7    8.73    5.39
 -10   3   8   52.50   12.31
  10  -3  -8   62.43   15.52
 -10  -3   8   75.73   14.28
 -10   3   9   -0.00    3.50
  10  -3  -9   10.34    6.85
 -10  -3   9   -0.00    4.66
 -10   3  10    0.89    4.84
  10  -3 -10    0.41    4.27
 -10  -3  10    0.30    3.68
 -10   3  11    7.36    5.42
  10  -3 -11    4.58    5.54
 -10  -3  11    3.25    5.02
 -10   3  12   20.27    7.67
  10  -3 -12   24.49    9.86
 -10  -3  12   34.76    9.47
 -10   3  13    0.00    3.96
  10  -3 -13   -0.00    5.12
 -10  -3  13   -0.00    3.38
 -10   3  14   -0.00    2.57
  10  -3 -14   -0.00    5.56
 -10  -3  14    1.18    3.58
 -10   3  15    4.97    4.63
  10  -3 -15    0.98    4.58
 -10  -3  15    2.43    4.48
 -10   3  16    9.19    6.20
  10  -3 -16    7.46    6.76
 -10  -3  16   22.02    8.68
 -10   3  17   19.19    7.76
  10  -3 -17    2.14    5.50
 -10  -3  17   19.30    8.29
 -10   3  18   14.84    7.11
  10  -3 -18    9.94    7.38
 -10  -3  18   13.14    7.81
 -10   3  19   12.38    7.20
  10  -3 -19   -0.00    4.70
 -10  -3  19    2.13    5.33
 -10   3  20    0.00    3.82
  10  -3 -20    5.36    6.55
 -10  -3  20   -0.00    4.80
 -10   3  21    0.00    3.74
  10  -3 -21    1.42    5.54
 -10  -3  21    3.54    3.78
 -10   3  22    8.26    6.84
  10  -3 -22    1.58    5.16
 -10  -3  22   14.91    7.77
 -10   3  23    3.52    4.91
  10  -3 -23    3.24    6.91
 -10  -3  23    3.66    3.87
 -10   3  24    3.52    5.91
  10  -3 -24   -0.00    4.13
 -10  -3  24    0.62    4.07
 -10   3  25   -0.00    4.56
  10  -3 -25   -0.00    5.64
 -10  -3  25    1.38    4.57
 -10   3  26    6.85    6.27
  10  -3 -26    7.00    7.47
 -10  -3  26    0.00    5.13
 -10   3  27    7.13    6.89
  10  -3 -27    0.88    5.34
 -10  -3  27    0.00    4.50
 -10   3  28    7.29    6.08
 -10  -3  28    3.29    5.11
 -10   3  29    6.40    5.45
  10  -3 -29    2.15    6.63
 -10  -3  29   -0.00    4.51
 -10   3  30    3.19    5.52
  10  -3 -30   -0.00    4.73
 -10  -3  30    5.30    5.74
 -10   3  31   -0.00    4.86
  10  -3 -31   -0.00    5.58
 -10  -3  31    9.14    7.07
 -10   3  32   -0.00    3.75
  10  -3 -32   -0.00    5.47
 -10   4   1    0.00    3.34
  10  -4  -1   -0.00    4.63
 -10  -4   1    4.29    4.38
 -10   4   2    0.86    3.84
  10  -4  -2    4.80    5.83
 -10  -4   2    0.00    2.37
 -10   4   3    3.85    4.40
  10  -4  -3    1.72    5.16
 -10  -4   3    2.06    3.98
 -10   4   4   33.59    9.64
  10  -4  -4   40.75   12.23
 -10  -4   4   45.74   10.99
 -10   4   5   29.31    8.89
  10  -4  -5   30.25   10.43
 -10  -4   5   21.49    8.12
 -10   4   6   20.65    8.11
  10  -4  -6   24.09    9.18
 -10  -4   6   34.74    9.47
 -10   4   7    2.10    3.51
  10  -4  -7    0.50    3.76
 -10  -4   7   -0.00    3.57
 -10   4   8   46.38   11.51
  10  -4  -8   45.01   13.16
 -10  -4   8   65.25   13.16
 -10   4   9    1.28    4.38
  10  -4  -9    2.92    3.78
 -10  -4   9    8.88    5.40
 -10   4  10   15.44    6.90
  10  -4 -10   14.14    7.89
 -10  -4  10   14.59    6.70
 -10   4  11    6.76    4.74
  10  -4 -11    0.32    3.98
 -10  -4  11    1.93    4.57
 -10   4  12    3.37    4.30
  10  -4 -12    1.14    3.46
 -10  -4  12    0.00    4.86
 -10   4  13    0.51    3.50
  10  -4 -13    3.09    4.73
 -10  -4  13   -0.00    4.01
 -10   4  14   19.11    7.74
  10  -4 -14    5.34    6.13
 -10  -4  14   24.14    8.15
 -10   4  15    2.93    4.39
  10  -4 -15    6.80    6.07
 -10  -4  15   17.00    7.67
 -10   4  16    3.06    3.64
  10  -4 -16   10.21    7.38
 -10  -4  16   19.37    7.47
 -10   4  17    1.57    3.61
  10  -4 -17   -0.00    4.77
 -10  -4  17    1.38    4.49
 -10   4  18    4.54    5.30
  10  -4 -18    0.04    4.48
 -10  -4  18   -0.00    4.03
 -10   4  19    6.56    5.24
  10  -4 -19    5.71    6.03
 -10  -4  19    4.81    4.88
 -10   4  20   34.60   10.20
  10  -4 -20    4.26    6.49
 -10  -4  20   12.77    7.69
 -10   4  21    8.44    5.95
  10  -4 -21   -0.00    4.95
 -10  -4  21   23.37    8.55
 -10   4  22    5.81    5.18
  10  -4 -22   -0.00    5.19
 -10  -4  22   -0.00    4.18
 -10   4  23   -0.00    5.18
  10  -4 -23    3.43    6.41
 -10  -4  23   -0.00    4.01
 -10   4  24    8.00    5.90
  10  -4 -24    7.06    7.17
 -10  -4  24   12.23    8.39
 -10   4  25    2.14    5.59
  10  -4 -25    1.64    6.27
 -10  -4  25    3.73    6.28
 -10   4  26    3.73    5.50
  10  -4 -26    7.42    6.66
 -10  -4  26    3.93    5.00
 -10   4  27    2.20    4.79
  10  -4 -27   -0.00    5.60
 -10  -4  27    1.26    4.68
 -10   4  28    5.01    5.47
  10  -4 -28    0.00    6.01
 -10  -4  28   11.19    6.71
 -10   4  29   -0.00    5.14
  10  -4 -29    0.83    4.03
 -10  -4  29    0.00    4.93
 -10   4  30   -0.00    4.74
  10  -4 -30    0.66    4.83
 -10  -4  30    6.72    6.51
 -10   4  31   -0.00    4.91
  10  -4 -31    2.40    5.63
 -10  -4  31    1.14    5.00
 -10   4  32   -0.00    4.41
  10  -4 -32    1.33    6.73
 -10   4  33    3.01    5.01
  10  -4 -33    0.22    6.45
  10  -4 -34    0.24    6.68
  10  -4 -35    2.03    7.31
 -10   5   1   36.35    9.60
  10  -5  -1   21.19    9.55
 -10  -5   1   36.23    9.73
 -10   5   2  109.67   19.20
  10  -5  -2  119.28   22.23
 -10  -5   2  152.92   21.72
 -10   5   3   10.24    5.55
  10  -5  -3    3.84    5.63
 -10  -5   3    8.48    5.78
 -10   5   4    1.00    3.84
  10  -5  -4   -0.00    4.75
 -10  -5   4    3.35    3.94
 -10   5   5    0.48    3.81
  10  -5  -5    4.13    5.54
 -10  -5   5    7.08    4.46
 -10   5   6   28.10    8.71
  10  -5  -6   16.43    8.18
 -10  -5   6   19.54    7.17
 -10   5   7   34.24    9.50
  10  -5  -7   16.37    8.18
 -10  -5   7   28.04    8.77
 -10   5   8   18.54    7.36
  10  -5  -8    9.72    6.49
 -10  -5   8   21.78    7.84
 -10   5   9   -0.00    4.09
  10  -5  -9   -0.00    3.64
 -10  -5   9    1.99    4.34
 -10   5  10    0.00    3.31
  10  -5 -10   -0.00    4.07
 -10  -5  10   -0.00    3.22
 -10   5  11   -0.00    4.25
  10  -5 -11    0.00    3.81
 -10  -5  11   18.35    7.29
 -10   5  12   28.38    8.79
  10  -5 -12   19.80    8.51
 -10  -5  12   35.98   10.16
 -10   5  13   10.23    5.80
  10  -5 -13   -0.00    4.06
 -10  -5  13   16.67    7.18
 -10   5  14    1.69    3.64
  10  -5 -14    5.51    6.18
 -10  -5  14   -0.00    3.03
 -10   5  15   10.82    5.66
  10  -5 -15    1.25    4.80
 -10   5  16    0.96    4.48
  10  -5 -16    4.65    6.12
 -10  -5  16    9.26    5.99
 -10   5  17   14.54    6.96
  10  -5 -17    3.39    4.58
 -10  -5  17   16.56    7.07
 -10   5  18   11.90    6.44
  10  -5 -18    1.58    4.74
 -10  -5  18   18.53    7.98
 -10   5  19   -0.00    4.19
  10  -5 -19   11.18    7.21
 -10  -5  19    1.83    4.59
 -10   5  20   -0.00    3.92
  10  -5 -20    5.13    5.10
 -10  -5  20   -0.00    4.83
 -10   5  21    8.37    5.98
  10  -5 -21    4.75    5.99
 -10  -5  21    6.19    5.58
 -10   5  22   14.10    7.20
  10  -5 -22    8.61    7.82
 -10  -5  22    1.14    4.81
 -10   5  23    3.16    5.19
  10  -5 -23    5.33    6.07
 -10  -5  23   -0.00    3.06
 -10   5  24    0.88    4.75
  10  -5 -24    4.52    6.95
 -10  -5  24    4.28    5.26
 -10   5  25   -0.00    5.29
  10  -5 -25   -0.00    4.89
 -10  -5  25   -0.00    4.36
 -10   5  26   -0.00    4.20
  10  -5 -26   -0.00    5.76
 -10  -5  26    1.59    5.32
 -10   5  27    1.94    5.37
  10  -5 -27   10.06    7.79
 -10  -5  27    5.05    5.84
 -10   5  28   -0.00    3.75
  10  -5 -28   -0.00    5.04
 -10  -5  28    2.89    4.40
 -10   5  29   -0.00    3.97
  10  -5 -29   15.21    8.41
 -10  -5  29   -0.00    3.87
 -10   5  30   -0.00    3.68
  10  -5 -30   -0.00    6.64
 -10  -5  30    1.45    4.50
 -10   5  31   -0.00    5.10
  10  -5 -31   -0.00    4.64
 -10  -5  31    6.66    6.69
 -10   5  32    3.84    6.35
  10  -5 -32    4.57    7.34
 -10   5  33   -0.00    4.52
  10  -5 -33    0.06    7.16
  10  -5 -34   -0.00    5.12
 -10   6   1   -0.00    3.13
  10  -6  -1    6.29    5.68
 -10  -6   1   -0.00    3.55
 -10   6   2    8.22    4.84
  10  -6  -2    4.70    4.31
 -10  -6   2    7.14    4.89
 -10   6   3    7.11    4.93
  10  -6  -3    1.53    4.41
 -10  -6   3   14.89    6.77
 -10   6   4    9.62    5.18
  10  -6  -4   16.03    7.40
 -10  -6   4    3.80    4.40
 -10   6   5    6.85    4.95
  10  -6  -5   18.25    7.93
 -10  -6   5   13.62    6.51
 -10   6   6   15.82    6.57
  10  -6  -6   15.91    8.18
 -10  -6   6   21.40    7.75
 -10   6   7   -0.00    3.84
  10  -6  -7    0.00    4.56
 -10  -6   7   -0.00    3.70
 -10   6   8    1.37    3.85
  10  -6  -8    3.39    4.74
 -10  -6   8    6.39    4.78
 -10   6   9   30.07    8.80
  10  -6  -9   10.29    7.09
 -10  -6   9   14.10    6.43
 -10   6  10   18.41    7.47
  10  -6 -10    5.39    5.80
 -10  -6  10   25.11    8.26
 -10   6  11    0.00    4.34
  10  -6 -11    5.95    5.67
 -10  -6  11    1.51    3.75
 -10   6  12    0.67    3.33
  10  -6 -12   -0.00    3.77
 -10  -6  12    2.21    3.89
 -10   6  13   16.69    7.14
  10  -6 -13   22.87    8.73
 -10  -6  13    5.10    5.47
 -10   6  14    6.30    5.18
  10  -6 -14    1.49    4.94
 -10  -6  14    9.23    5.97
 -10   6  15    8.95    6.21
  10  -6 -15    5.26    5.65
 -10  -6  15   15.01    7.34
 -10   6  16    0.00    4.54
  10  -6 -16    3.77    6.14
 -10  -6  16    6.06    4.90
 -10   6  17   -0.00    4.94
  10  -6 -17    5.09    5.90
 -10  -6  17    0.00    4.10
 -10   6  18    6.60    5.07
  10  -6 -18    0.96    5.32
 -10  -6  18    0.26    3.96
 -10   6  19    2.46    4.14
  10  -6 -19    3.60    5.34
 -10  -6  19   14.87    7.61
 -10   6  20    1.18    5.00
  10  -6 -20   -0.00    5.96
 -10  -6  20    4.48    5.83
 -10   6  21    2.87    5.01
  10  -6 -21   -0.00    4.69
 -10  -6  21    1.65    4.38
 -10   6  22    7.01    5.84
  10  -6 -22   -0.00    5.04
 -10  -6  22   -0.00    5.60
 -10   6  23    5.94    5.42
  10  -6 -23   -0.00    5.25
 -10  -6  23    1.00    3.57
 -10   6  24    3.29    4.99
  10  -6 -24   10.51    7.81
 -10  -6  24    0.00    5.28
 -10   6  25    1.13    5.19
  10  -6 -25    4.33    7.44
 -10  -6  25    1.94    4.79
 -10   6  26    0.35    4.13
  10  -6 -26   -0.00    5.10
 -10  -6  26    0.58    4.50
 -10   6  27    1.13    4.29
  10  -6 -27   -0.00    7.53
 -10  -6  27    0.00    4.17
 -10   6  28   -0.00    4.18
  10  -6 -28   -0.00    5.24
 -10  -6  28   -0.00    4.24
 -10   6  29    0.00    3.77
  10  -6 -29   -0.00    4.32
 -10  -6  29    6.57    5.88
 -10   6  30    3.55    5.42
  10  -6 -30    4.97    6.58
 -10  -6  30    1.81    5.27
 -10   6  31    0.26    4.35
  10  -6 -31    1.88    6.08
 -10   6  32    2.82    4.81
  10  -6 -32    0.00    6.51
 -10   6  33    9.02    6.58
  10  -6 -33   -0.00    4.78
 -10   7   1   55.38   12.16
  10  -7  -1   43.01   12.51
 -10  -7   1   34.34    9.74
 -10   7   2    2.66    3.92
  10  -7  -2   -0.00    4.64
 -10  -7   2    1.48    3.78
 -10   7   3    9.61    5.90
  10  -7  -3   11.12    7.12
 -10  -7   3   12.11    5.82
 -10   7   4    2.20    3.97
  10  -7  -4    1.12    4.52
 -10  -7   4    2.13    3.90
 -10   7   5   26.74    8.49
  10  -7  -5   20.01    8.98
 -10  -7   5   28.91    8.52
 -10   7   6    7.52    5.09
  10  -7  -6    2.20    4.14
 -10  -7   6    2.52    4.27
 -10   7   7   25.05    8.28
  10  -7  -7   20.13    8.37
 -10  -7   7   20.25    7.86
 -10   7   8    6.14    4.43
  10  -7  -8    5.14    6.00
 -10  -7   8    8.47    5.47
 -10   7   9    0.61    2.84
  10  -7  -9    2.28    3.58
 -10  -7   9    1.29    3.93
 -10   7  10    1.84    3.82
  10  -7 -10    8.57    5.53
 -10  -7  10   -0.00    3.76
 -10   7  11    2.85    3.28
  10  -7 -11    8.12    5.91
 -10  -7  11   14.48    6.88
 -10   7  12    4.27    4.77
  10  -7 -12    2.74    4.25
 -10  -7  12    4.89    5.08
 -10   7  13   18.05    7.12
  10  -7 -13    2.35    4.66
 -10  -7  13   23.47    8.23
 -10   7  14   -0.00    2.88
  10  -7 -14   -0.00    4.15
 -10  -7  14   -0.00    3.20
 -10   7  15   -0.00    3.32
  10  -7 -15    2.53    5.79
 -10  -7  15   -0.00    3.29
 -10   7  16    3.18    3.74
  10  -7 -16    1.66    4.70
 -10  -7  16    4.21    4.94
 -10   7  17   25.72    8.62
  10  -7 -17    3.38    5.74
 -10  -7  17   12.77    7.82
 -10   7  18    3.34    4.99
  10  -7 -18   -0.00    4.09
 -10  -7  18    0.75    3.61
 -10   7  19    4.50    5.41
  10  -7 -19   -0.00    3.96
 -10  -7  19   -0.00    3.46
 -10   7  20    0.00    3.81
  10  -7 -20    1.94    5.27
 -10  -7  20   -0.00    3.41
 -10   7  21    0.44    4.24
  10  -7 -21    1.68    5.40
 -10  -7  21    4.31    4.20
 -10   7  22    2.15    4.85
  10  -7 -22   -0.00    4.56
 -10  -7  22   -0.00    5.49
 -10   7  23    9.58    6.21
  10  -7 -23   14.28    7.49
 -10  -7  23    0.08    4.39
 -10   7  24    5.02    4.64
  10  -7 -24    0.35    5.83
 -10  -7  24    4.73    6.46
 -10   7  25   -0.00    4.82
  10  -7 -25   -0.00    4.07
 -10  -7  25   -0.00    4.24
 -10   7  26    0.64    3.95
  10  -7 -26   -0.00    5.45
 -10  -7  26    0.84    4.97
 -10   7  27    5.44    6.02
  10  -7 -27    0.00    5.99
 -10  -7  27   10.06    7.33
 -10   7  28    5.90    6.01
  10  -7 -28   -0.00    5.04
 -10  -7  28    1.86    4.98
 -10   7  29   -0.00    3.92
  10  -7 -29   -0.00    5.03
 -10  -7  29   -0.00    3.50
 -10   7  30   -0.00    4.57
  10  -7 -30   -0.00    5.59
 -10  -7  30    2.43    4.31
 -10   7  31    0.52    3.76
 -10   7  32   -0.00    4.02
 -10   8   1    3.52    4.08
  10  -8  -1   -0.00    4.71
 -10  -8   1    7.75    5.17
 -10   8   2    1.69    3.64
  10  -8  -2    1.38    4.22
 -10  -8   2    1.75    3.80
 -10   8   3    7.21    5.30
  10  -8  -3    9.56    6.53
 -10  -8   3   28.02    8.08
 -10   8   4   12.95    5.95
  10  -8  -4    7.25    6.43
 -10  -8   4   12.16    5.77
 -10   8   5   35.48    9.51
  10  -8  -5   17.41    8.64
 -10  -8   5   25.96    8.33
 -10   8   6    1.48    2.81
  10  -8  -6    1.88    4.35
 -10  -8   6    2.36    4.43
 -10   8   7    1.85    3.96
  10  -8  -7    4.03    5.03
 -10  -8   7    1.77    3.65
 -10   8   8    0.00    3.50
  10  -8  -8   -0.00    4.52
 -10  -8   8   -0.00    2.97
 -10   8   9   13.34    6.26
  10  -8  -9    6.10    5.80
 -10  -8   9   10.12    5.76
 -10   8  10    0.00    2.78
  10  -8 -10    3.16    5.43
 -10  -8  10    4.22    4.45
 -10   8  11   18.35    6.97
  10  -8 -11    9.71    6.24
 -10  -8  11    8.74    5.82
 -10   8  12    0.00    3.16
  10  -8 -12    0.00    3.77
 -10  -8  12   -0.00    3.90
 -10   8  13    0.85    3.38
  10  -8 -13    3.25    5.29
 -10  -8  13   11.08    6.04
 -10   8  14    0.00    3.41
  10  -8 -14    6.82    5.97
 -10  -8  14   10.56    5.98
 -10   8  15    8.48    5.64
  10  -8 -15    3.18    5.13
 -10  -8  15   13.51    7.27
 -10   8  16    1.45    3.70
  10  -8 -16   -0.00    4.17
 -10  -8  16   -0.00    3.52
 -10   8  17    6.16    5.14
  10  -8 -17   -0.00    4.56
 -10  -8  17   -0.00    4.10
 -10   8  18   -0.00    4.16
  10  -8 -18   -0.00    3.70
 -10  -8  18    3.06    4.80
 -10   8  19   15.49    7.45
  10  -8 -19   17.36    8.75
 -10  -8  19   11.92    7.28
 -10   8  20    0.00    4.55
  10  -8 -20    0.87    5.32
 -10  -8  20   -0.00    4.58
 -10   8  21    4.73    5.20
  10  -8 -21    1.15    4.52
 -10  -8  21   10.03    6.34
 -10   8  22    2.32    4.26
  10  -8 -22   -0.00    4.85
 -10  -8  22   -0.00    4.17
 -10   8  23    9.94    6.53
  10  -8 -23   -0.00    6.99
 -10  -8  23    4.54    6.33
 -10   8  24   -0.00    3.40
  10  -8 -24    6.21    5.81
 -10  -8  24   -0.00    5.11
 -10   8  25    7.42    6.36
  10  -8 -25    1.27    4.27
 -10  -8  25    2.54    5.28
 -10   8  26   -0.00    3.13
  10  -8 -26    7.72    7.62
 -10  -8  26   -0.00    4.61
 -10   8  27    1.76    4.38
  10  -8 -27   -0.00    6.44
 -10  -8  27    2.63    4.12
 -10   8  28    0.72    3.25
  10  -8 -28   -0.00    6.22
 -10  -8  28   -0.00    3.79
 -10   8  29    6.03    6.39
 -10  -8  29    1.21    4.94
 -10   8  30   -0.00    4.32
 -10   8  31   -0.00    3.64
 -10   9   1   19.51    7.15
  10  -9  -1    2.41    4.37
 -10  -9   1   17.22    6.96
 -10   9   2    1.60    3.55
  10  -9  -2    0.00    5.06
 -10  -9   2    2.33    4.13
 -10   9   3   12.98    6.60
  10  -9  -3   11.01    6.71
 -10  -9   3   12.23    6.17
 -10   9   4    0.00    3.32
  10  -9  -4    0.00    4.41
 -10  -9   4   -0.00    3.31
 -10   9   5   -0.00    3.33
  10  -9  -5    3.78    5.34
 -10  -9   5    6.74    4.83
 -10   9   6   -0.00    2.84
  10  -9  -6    0.32    3.33
 -10  -9   6   -0.00    2.96
 -10   9   7   22.92    7.62
  10  -9  -7   25.16    9.58
 -10  -9   7   17.16    7.28
 -10   9   8    1.59    4.30
  10  -9  -8    1.78    4.24
 -10  -9   8    5.55    4.92
 -10   9   9    5.18    4.36
  10  -9  -9    3.73    4.86
 -10  -9   9    0.00    4.23
 -10   9  10    4.01    4.11
  10  -9 -10    5.65    5.12
 -10  -9  10    0.00    3.18
 -10   9  11    7.79    5.55
  10  -9 -11    8.86    6.86
 -10  -9  11   21.49    7.87
 -10   9  12    0.00    3.59
  10  -9 -12   -0.00    4.78
 -10  -9  12    0.47    3.42
 -10   9  13   -0.00    2.90
  10  -9 -13   10.66    7.16
 -10  -9  13    6.58    5.04
 -10   9  14   -0.00    2.99
  10  -9 -14    3.14    4.44
 -10  -9  14   -0.00    4.02
 -10   9  15   -0.00    3.69
  10  -9 -15   -0.00    3.69
 -10  -9  15    0.00    3.31
 -10   9  16    0.90    4.15
  10  -9 -16    0.00    5.70
 -10  -9  16    2.27    4.29
 -10   9  17   13.06    7.20
  10  -9 -17   11.42    7.82
 -10  -9  17   22.14    8.92
 -10   9  18    5.69    5.03
  10  -9 -18   -0.00    5.11
 -10  -9  18   -0.00    3.67
 -10   9  19    0.17    4.34
  10  -9 -19    4.43    5.01
 -10  -9  19    2.38    4.60
 -10   9  20   -0.00    3.40
  10  -9 -20    1.89    4.99
 -10  -9  20    5.44    5.84
 -10   9  21    4.68    4.86
  10  -9 -21    7.17    6.35
 -10  -9  21    3.74    5.53
  10  -9 -22   -0.00    4.89
 -10  -9  22    0.00    4.50
  10  -9 -23   -0.00    4.17
 -10  -9  23    8.35    7.08
  10  -9 -24   -0.00    7.02
 -10  -9  24   -0.00    4.55
  10  -9 -25    1.66    5.29
 -10  -9  25    0.00    2.98
  10  -9 -26   -0.00    4.95
 -10  -9  26   -0.00    5.09
 -10  -9  27    4.43    5.38
 -10  -9  28   -0.00    4.55
 -10  -9  29    3.83    5.75
 -10  10   1    8.47    5.41
  10 -10  -1    2.69    4.92
 -10 -10   1    4.58    4.24
 -10  10   2    0.03    2.78
  10 -10  -2   -0.00    6.06
 -10 -10   2   -0.00    2.51
 -10  10   3   12.70    6.15
  10 -10  -3   13.03    7.44
 -10 -10   3    6.67    5.62
 -10  10   4   -0.00    2.95
  10 -10  -4   -0.00    4.98
 -10 -10   4    0.01    2.76
 -10  10   5   22.25    8.02
  10 -10  -5    2.24    4.71
 -10 -10   5    9.06    5.52
 -10  10   6    0.23    2.39
  10 -10  -6    0.99    4.91
 -10 -10   6   -0.00    3.96
  10 -10  -7    0.39    4.10
 -10 -10   7    4.41    4.58
  10 -10  -8    1.80    4.04
 -10 -10   8   -0.00    3.63
  10 -10  -9   14.98    7.41
 -10 -10   9   12.51    6.04
  10 -10 -10    4.71    4.72
 -10 -10  10   -0.00    4.35
  10 -10 -11    2.19    4.23
 -10 -10  11    4.39    4.32
  10 -10 -12    3.99    5.15
 -10 -10  12    0.91    3.86
  10 -10 -13    7.38    6.29
 -10 -10  13    9.53    5.80
  10 -10 -14    0.15    3.71
 -10 -10  14    9.40    6.15
  10 -10 -15    0.30    4.57
 -10 -10  15    9.84    5.96
  10 -10 -16   -0.00    4.23
 -10 -10  16    1.28    4.36
  10 -10 -17    1.88    4.82
 -10 -10  17   -0.00    4.16
  10 -10 -18    0.60    4.82
 -10 -10  18   -0.00    5.32
  10 -10 -19   -0.00    5.39
 -10 -10  19    1.49    4.38
  10 -10 -20   -0.00    4.57
 -10 -10  20   -0.00    3.36
  10 -10 -21   -0.00    6.55
 -10 -10  21    1.06    4.80
  10 -10 -22    2.93    5.08
 -10 -10  22   -0.00    4.14
  10 -10 -23    0.00    6.49
 -10 -10  23    1.51    6.02
 -10 -10  24   -0.00    4.59
 -10 -10  25    2.94    4.84
 -10 -10  26    1.69    4.84
 -10 -10  27    0.00    4.23
 -10 -10  28    7.95    6.74
  10 -11  -1   11.67    6.65
  10 -11  -2   -0.00    4.17
  10 -11  -3   11.60    7.13
  10 -11  -4    0.00    3.04
  10 -11  -5    4.24    4.57
  10 -11  -6    0.71    5.05
  10 -11  -7   10.11    7.35
  10 -11  -8    0.52    5.31
  10 -11  -9    0.00    3.50
  10 -11 -10    1.52    4.50
  10 -11 -11   14.30    7.67
  10 -11 -12   -0.00    2.60
  10 -11 -13    2.47    5.44
  10 -11 -14    4.86    6.03
  10 -11 -15    6.97    5.79
  10 -11 -16    2.34    4.75
  10 -11 -17    2.37    5.26
  10 -11 -18    2.47    4.85
  10 -11 -19    4.32    5.30
  10 -11 -20    3.53    6.51
  10 -12  -1    0.00    4.23
  10 -12  -2   -0.00    5.85
  10 -12  -3    7.38    6.09
  10 -12  -4    1.07    3.72
  10 -12  -5    6.79    5.24
  10 -12  -6   -0.00    4.40
  10 -12  -7   -0.00    2.40
  10 -12  -8   -0.00    3.65
  10 -12  -9    7.38    6.00
  10 -12 -10   -0.00    4.21
  10 -12 -11    5.56    5.56
  10 -12 -12   -0.00    4.11
  10 -12 -13    3.96    5.44
  10 -12 -14   -0.00    5.50
  10 -12 -15    5.80    5.94
  10 -12 -16    3.45    5.53
  10 -12 -17   -0.00    5.44
  10 -13  -1    3.55    4.61
  10 -13  -2   -0.00    5.04
  10 -13  -3   -0.00    4.19
  10 -13  -4    2.70    4.42
  10 -13  -5   -0.00    4.98
  10 -13  -6    3.23    3.96
  10 -13  -7    4.89    5.12
  10 -13  -8    1.60    3.77
  10 -13  -9    1.57    3.34
  10 -13 -10   -0.00    4.06
  10 -13 -11    0.64    4.84
  10 -13 -12   -0.00    4.41
  10 -13 -13    8.00    6.86
  10 -14  -1    1.17    3.70
  10 -14  -2   -0.00    4.75
  10 -14  -3    1.02    4.34
  10 -14  -4    0.73    3.37
   9   0  -1   10.26    6.70
   9   0  -2   -0.00    4.54
   9   0  -3  138.91   23.27
   9   0  -4   -0.00    4.78
  -9   0   5   24.27    8.03
   9   0  -5   40.54   11.41
  -9   0   6    0.00    4.00
   9   0  -6    5.97    4.64
  -9   0   7  105.67   17.27
   9   0  -7   90.27   18.79
  -9   0   8   -0.00    3.60
   9   0  -8   -0.00    4.18
  -9   0   9   49.92   11.28
   9   0  -9   53.19   13.78
  -9   0  10    0.01    4.58
   9   0 -10    2.51    5.40
  -9   0  11    8.38    5.07
   9   0 -11   22.63    9.53
  -9   0  12   -0.00    3.79
   9   0 -12   -0.00    5.16
  -9   0  13  109.97   18.68
   9   0 -13  124.38   23.15
  -9   0  14   -0.00    3.60
   9   0 -14    0.00    4.78
  -9   0  15   15.88    7.35
   9   0 -15   13.03    7.79
  -9   0  16    0.86    2.77
   9   0 -16    3.82    6.60
  -9   0  17    7.87    6.36
   9   0 -17   16.03    9.51
  -9   0  18   -0.00    4.99
  -9   0  19   40.97   11.32
  -9   0  20   -0.00    4.70
  -9   0  21    5.58    5.81
  -9   0  22    2.37    5.47
   9   0 -22   -0.00    5.84
  -9   0  23   28.45   10.15
   9   0 -23   13.24    9.19
  -9   0  24   -0.00    4.11
   9   0 -24   -0.00    5.27
  -9   0  25    9.42    7.12
   9   0 -25    1.92    5.57
  -9   0  26    2.26    4.72
   9   0 -26   -0.00    4.30
  -9   0  27   -0.00    5.61
  -9   0  28    4.02    4.69
  -9   0  29    7.99    8.62
  -9   0  30   -0.00    3.89
  -9   0  31   -0.00    5.70
  -9   0  32    1.30    4.98
  -9   0  33    5.40    6.85
  -9   0  34   -0.00    4.22
   9  -1  -1  333.65   41.49
   9   1  -1  317.83   41.09
  -9  -1   1  308.94   39.33
   9  -1  -2   -0.00    3.63
   9   1  -2    2.75    4.79
  -9  -1   2    2.03    3.56
   9  -1  -3    0.00    4.75
   9   1  -3    2.33    3.26
  -9  -1   3    0.00    3.91
   9  -1  -4   35.49   11.14
   9   1  -4   41.06   11.83
  -9  -1   4   47.01   11.64
  -9   1   5   67.83   13.68
   9  -1  -5   93.99   17.68
   9   1  -5   87.15   17.51
  -9  -1   5   68.62   13.97
  -9  -1   5   90.94   16.52
  -9   1   6    0.09    3.38
   9  -1  -6    1.70    4.49
   9   1  -6   -0.00    4.34
  -9  -1   6    0.31    3.11
  -9  -1   6   -0.00    3.58
  -9   1   7   23.98    7.99
   9  -1  -7   27.08    9.80
   9   1  -7   18.67    8.38
  -9  -1   7   31.75    8.76
  -9  -1   7   31.44    9.81
  -9   1   8    1.77    3.97
   9  -1  -8   -0.00    3.67
   9   1  -8   -0.00    3.79
  -9  -1   8   -0.00    3.30
  -9   1   9   27.47    8.10
   9  -1  -9   10.56    6.82
   9   1  -9   21.67    9.14
  -9  -1   9   14.88    6.41
  -9   1  10    1.27    4.01
   9  -1 -10    1.29    4.18
   9   1 -10    0.74    3.42
  -9  -1  10    0.00    3.90
  -9   1  11   80.41   15.02
   9  -1 -11   67.53   16.35
   9   1 -11   93.35   19.00
  -9  -1  11   77.01   14.59
  -9   1  12    3.27    4.29
   9  -1 -12    4.12    5.07
   9   1 -12    0.28    3.54
  -9  -1  12    0.00    3.20
  -9   1  13    2.38    3.81
   9  -1 -13    5.89    5.66
   9   1 -13   -0.00    3.95
  -9  -1  13    6.59    4.34
  -9   1  14    1.05    3.53
   9  -1 -14    1.14    4.94
   9   1 -14   -0.00    4.86
  -9  -1  14   -3.39    4.70
  -9   1  15   51.99   12.74
   9   1 -15   53.76   15.10
  -9  -1  15   77.03   14.36
  -9   1  16    7.27    5.88
   9   1 -16    7.26    6.22
  -9  -1  16    8.73    6.30
  -9   1  17   31.37   10.06
   9   1 -17   39.14   13.03
  -9  -1  17   34.88   10.05
  -9   1  18    2.87    4.41
   9   1 -18    4.12    5.66
  -9  -1  18    0.98    4.88
  -9   1  19    2.44    4.49
   9  -1 -19    4.34    6.29
   9   1 -19    6.92    6.49
  -9  -1  19    5.06    6.00
  -9   1  20   11.69    6.39
   9  -1 -20   -0.00    3.95
   9   1 -20    6.60    6.63
  -9  -1  20    7.54    5.80
  -9   1  21   41.73   11.72
   9  -1 -21   15.11    9.34
  -9  -1  21   56.23   12.96
  -9   1  22    1.11    4.07
   9  -1 -22    0.00    5.81
  -9  -1  22    2.67    5.20
  -9   1  23    4.21    5.01
   9  -1 -23    0.00    4.53
  -9  -1  23    5.58    5.84
  -9   1  24    2.86    4.78
   9  -1 -24    3.79    4.96
  -9  -1  24    0.13    4.12
  -9   1  25    0.19    4.22
   9  -1 -25   -0.00    5.15
  -9  -1  25    7.40    6.51
  -9   1  26   -0.00    4.92
   9  -1 -26    2.32    4.25
  -9  -1  26    4.31    4.99
  -9   1  27    9.03    5.83
   9  -1 -27   -0.00    6.44
  -9  -1  27   23.62    9.33
  -9   1  28   -0.00    5.27
   9  -1 -28    0.00    4.53
  -9  -1  28    2.24    5.44
  -9   1  29    1.07    5.10
   9  -1 -29    3.67    5.70
  -9  -1  29   -0.00    4.50
  -9   1  30   -0.00    5.01
  -9  -1  30    2.81    4.14
  -9   1  31    3.16    5.38
  -9  -1  31    6.36    6.20
  -9   1  32    0.00    5.45
  -9  -1  32   -0.00    6.86
  -9   1  33    2.22    6.08
  -9  -1  33   -0.00    3.22
  -9   1  34   -0.00    4.04
  -9  -1  34    0.00    4.61
   9  -2  -1   30.37    9.94
   9   2  -1   37.95   10.96
  -9  -2   1   17.74    7.32
   9  -2  -2    5.34    5.56
   9   2  -2    1.93    3.93
  -9  -2   2    4.86    4.59
   9  -2  -3   97.10   18.99
   9   2  -3   85.32   18.30
  -9  -2   3  125.07   19.62
   9  -2  -4    7.92    6.06
   9   2  -4    8.50    5.79
  -9  -2   4   -0.00    3.94
  -9   2   5    5.39    4.89
   9  -2  -5   13.24    6.65
   9   2  -5    6.74    6.10
  -9  -2   5   12.68    5.82
  -9  -2   5   22.59    8.00
  -9   2   6    0.00    3.36
   9  -2  -6   -0.00    3.04
   9   2  -6   -0.00    3.60
  -9  -2   6   -0.00    3.32
  -9  -2   6   -0.00    3.95
  -9   2   7   40.31   10.28
   9  -2  -7   65.52   14.45
   9   2  -7   38.23   11.95
  -9  -2   7   31.71    9.22
  -9  -2   7   50.93   12.40
  -9   2   8   23.97    7.89
   9  -2  -8   14.12    7.46
   9   2  -8   20.97    8.88
  -9  -2   8   17.10    6.96
  -9  -2   8   25.33    8.89
  -9   2   9   21.96    7.68
   9  -2  -9   36.33   11.43
   9   2  -9   21.29    9.17
  -9  -2   9   25.03    7.60
  -9  -2   9   29.47   10.03
  -9   2  10   -0.00    3.85
   9  -2 -10    4.52    5.40
   9   2 -10    2.69    5.18
  -9  -2  10    0.60    3.89
  -9  -2  10   -0.00    3.52
  -9   2  11    3.35    4.22
   9   2 -11   -0.00    5.48
  -9  -2  11   -0.00    3.64
  -9  -2  11    2.98    4.00
  -9   2  12   10.62    5.72
   9   2 -12    7.27    6.34
  -9  -2  12    4.46    4.31
  -9   2  13   26.13    8.61
   9   2 -13   39.02   12.66
  -9  -2  13   41.37   10.27
  -9   2  14   32.78    9.48
   9   2 -14   17.57    8.90
  -9  -2  14   33.02    9.15
  -9   2  15    9.22    5.67
   9   2 -15   23.43    9.89
  -9  -2  15    6.58    6.22
  -9   2  16   -0.00    4.17
   9  -2 -16   -0.00    4.00
   9   2 -16   -0.00    4.87
  -9  -2  16    2.42    4.67
  -9   2  17   34.49    9.91
   9  -2 -17   27.23   10.48
   9   2 -17   23.49   10.68
  -9  -2  17   40.93   10.55
  -9   2  18    4.65    4.70
   9  -2 -18   -0.00    5.02
   9   2 -18    1.32    4.08
  -9  -2  18   -0.00    3.43
  -9   2  19   56.41   13.72
   9  -2 -19   54.32   15.69
   9   2 -19   56.09   15.91
  -9  -2  19   70.56   14.79
  -9   2  20    2.27    3.60
   9  -2 -20    3.69    5.87
  -9  -2  20    1.04    4.21
  -9   2  21    1.19    4.02
   9  -2 -21    2.96    5.57
  -9  -2  21    2.19    3.93
  -9   2  22    4.48    6.06
   9  -2 -22    3.59    6.01
  -9  -2  22    2.39    4.15
  -9   2  23   43.78   11.70
   9  -2 -23    6.05    6.94
  -9  -2  23   40.34   10.68
  -9   2  24    4.27    4.60
   9  -2 -24    4.29    7.08
  -9  -2  24    3.34    4.38
  -9   2  25    5.99    5.42
   9  -2 -25    6.15    7.00
  -9  -2  25   -0.00    4.53
  -9   2  26    2.64    4.30
   9  -2 -26   -0.00    5.40
  -9  -2  26    8.41    5.60
  -9   2  27    1.01    3.09
   9  -2 -27    3.64    5.29
  -9  -2  27   -0.00    5.69
  -9   2  28   -0.00    4.04
   9  -2 -28    1.35    6.34
  -9  -2  28   -0.00    4.91
  -9   2  29    3.58    5.21
   9  -2 -29    2.98    5.56
  -9  -2  29    2.14    5.28
  -9   2  30    0.35    5.84
   9  -2 -30   -0.00    3.81
  -9  -2  30    0.80    3.68
  -9   2  31    2.88    5.94
   9  -2 -31   -0.00    4.17
  -9  -2  31    0.00    5.52
  -9   2  32    4.12    5.09
   9  -2 -32    3.16    4.56
  -9  -2  32    4.23    5.22
  -9   2  33   -0.00    3.71
  -9  -2  33    0.00    5.19
  -9   2  34    2.55    5.34
  -9  -2  34   -0.00    4.14
   9  -3  -1  153.47   24.63
   9   3  -1  132.09   23.52
  -9  -3   1  162.13   24.29
   9  -3  -2   41.28   11.82
   9   3  -2   19.96    8.71
  -9  -3   2   38.81   10.61
   9  -3  -3   10.20    6.62
   9   3  -3    2.82    4.63
  -9  -3   3    0.20    3.58
   9  -3  -4    0.00    3.59
   9   3  -4    6.35    5.94
  -9  -3   4    3.58    4.37
  -9  -3   4   10.74    6.13
  -9   3   5   57.43   11.63
   9   3  -5   39.30   11.39
  -9  -3   5   38.06   10.37
  -9  -3   5   38.41   10.79
  -9   3   6   28.82    8.35
   9   3  -6   49.26   12.77
  -9  -3   6   26.35    8.16
  -9  -3   6   36.72   10.61
  -9   3   7   33.65    8.80
   9   3  -7   32.38   10.50
  -9  -3   7   25.95    8.33
  -9  -3   7   25.08    9.53
  -9   3   8    0.00    3.30
   9   3  -8    4.59    6.01
  -9  -3   8    4.40    4.38
  -9  -3   8    3.08    3.92
  -9   3   9    0.85    3.71
   9   3  -9    5.00    5.44
  -9  -3   9   15.14    6.27
  -9  -3   9    5.90    5.26
  -9   3  10    8.37    5.49
   9   3 -10    5.05    6.20
  -9  -3  10    0.07    3.65
  -9  -3  10   14.08    7.39
  -9   3  11   99.54   16.80
   9   3 -11   92.16   19.65
  -9  -3  11  101.46   17.15
  -9  -3  11   89.45   18.08
  -9   3  12   14.43    7.35
   9   3 -12   18.41    9.15
  -9  -3  12   25.97    8.44
  -9  -3  12   25.09    9.61
  -9   3  13    5.81    4.77
   9  -3 -13    6.97    6.14
   9   3 -13    0.00    5.07
  -9  -3  13    6.89    4.92
  -9  -3  13    5.49    5.47
  -9   3  14   -0.00    3.96
   9  -3 -14    0.85    4.00
   9   3 -14    2.25    4.85
  -9  -3  14   -0.00    2.89
  -9   3  15   52.92   11.64
   9  -3 -15   37.96   12.16
   9   3 -15   29.76   12.01
  -9  -3  15   47.94   11.76
  -9   3  16    7.43    5.34
   9  -3 -16    5.57    5.49
  -9  -3  16   18.16    7.65
  -9   3  17   17.40    7.59
   9  -3 -17   11.97    7.88
  -9  -3  17   12.41    7.01
  -9   3  18    2.48    4.21
   9  -3 -18   -0.00    4.70
  -9  -3  18    0.00    4.72
  -9   3  19    5.26    4.76
   9  -3 -19    4.07    5.36
  -9  -3  19    0.00    3.58
  -9   3  20   11.84    6.44
   9  -3 -20    4.48    7.47
  -9  -3  20   12.46    6.46
  -9   3  21   28.60    9.70
   9  -3 -21   24.57   11.15
  -9  -3  21   34.48   10.93
  -9   3  22    3.55    4.50
   9  -3 -22    5.34    6.50
  -9  -3  22    2.85    4.67
  -9   3  23    7.82    6.00
   9  -3 -23    2.32    6.34
  -9  -3  23    6.35    6.10
  -9   3  24    2.21    4.74
   9  -3 -24   -0.00    3.51
  -9  -3  24    5.21    5.84
  -9   3  25    5.26    5.61
   9  -3 -25    1.62    5.65
  -9  -3  25    0.00    4.07
  -9   3  26    7.71    5.78
   9  -3 -26   -0.00    6.10
  -9  -3  26    0.00    5.40
  -9   3  27   -0.00    3.45
   9  -3 -27   10.08    8.24
  -9  -3  27    0.75    4.51
  -9   3  28   -0.00    4.48
   9  -3 -28   -0.00    5.00
  -9  -3  28    2.21    4.01
  -9   3  29    3.54    4.24
   9  -3 -29    5.23    7.20
  -9  -3  29    4.16    5.48
  -9   3  30   -0.00    3.92
   9  -3 -30    2.18    6.63
  -9  -3  30    0.00    4.59
  -9   3  31    0.42    5.65
   9  -3 -31   11.28    9.24
  -9  -3  31    4.15    6.35
  -9   3  32   -0.00    3.98
   9  -3 -32    0.41    5.94
  -9  -3  32    0.59    3.92
  -9   3  33    0.04    5.04
   9  -3 -33    6.57    8.28
  -9  -3  33    0.00    4.97
  -9   3  34   -0.00    5.07
   9  -3 -34   11.58   10.04
   9   4  -1   -0.00    4.37
  -9  -4   1   -0.00    2.97
   9   4  -2   28.12    9.77
  -9  -4   2   65.40   13.92
   9   4  -3   31.43   10.72
  -9  -4   3   68.04   14.08
   9   4  -4   36.84   11.34
  -9  -4   4   49.09   10.82
  -9  -4   4   34.27   10.79
  -9   4   5   66.64   13.04
   9   4  -5   47.92   13.62
  -9  -4   5   65.77   13.03
  -9  -4   5   71.32   15.11
  -9   4   6    0.99    2.90
   9   4  -6   -0.00    3.94
  -9  -4   6   -0.00    3.02
  -9  -4   6    5.09    5.28
  -9   4   7   61.07   12.72
   9   4  -7   54.47   14.35
  -9  -4   7   50.74   11.60
  -9   4   8   81.46   14.29
   9  -4  -8   73.18   15.68
   9   4  -8   62.96   15.74
  -9  -4   8   58.06   12.66
  -9   4   9   48.29   11.10
   9  -4  -9   58.78   13.68
  -9  -4   9   43.36   11.03
  -9   4  10    1.59    2.68
   9  -4 -10    3.37    4.26
  -9  -4  10    0.00    2.76
  -9   4  11    2.96    3.44
   9  -4 -11    1.31    3.11
  -9  -4  11    3.42    3.93
  -9   4  12    3.98    3.70
   9  -4 -12   -0.00    4.19
  -9  -4  12    3.32    4.28
  -9   4  13   15.86    7.19
   9  -4 -13   46.29   12.66
  -9  -4  13   33.78    9.75
  -9   4  14    0.73    3.75
   9  -4 -14    1.60    5.04
  -9  -4  14   11.29    5.64
  -9   4  15    7.97    5.01
   9  -4 -15    5.17    5.84
  -9  -4  15   16.39    7.30
  -9   4  16   -0.00    3.88
   9  -4 -16    1.82    4.48
  -9  -4  16    3.20    4.60
  -9   4  17   22.05    8.29
   9  -4 -17   13.08    7.52
  -9  -4  17   23.19    8.88
  -9   4  18   50.54   12.16
   9  -4 -18   28.12   11.06
  -9  -4  18   45.63   11.94
  -9   4  19   25.86    9.20
   9  -4 -19   30.45   11.12
  -9  -4  19   43.61   11.38
  -9   4  20    0.00    4.15
   9  -4 -20   -0.00    3.96
  -9  -4  20   -0.00    4.38
  -9   4  21    1.66    4.51
   9  -4 -21    0.00    4.08
  -9  -4  21   -0.00    3.16
  -9   4  22    6.26    5.79
   9  -4 -22    1.88    5.79
  -9  -4  22    3.66    6.02
  -9   4  23   23.87    8.50
   9  -4 -23   12.07    8.28
  -9  -4  23   38.18   10.85
  -9   4  24   10.01    7.20
   9  -4 -24    2.54    5.37
  -9  -4  24   15.34    7.76
  -9   4  25    1.69    4.48
   9  -4 -25    3.73    6.11
  -9  -4  25    4.42    6.24
  -9   4  26    0.58    3.98
   9  -4 -26   -0.00    4.88
  -9  -4  26   -0.00    5.76
  -9   4  27    3.10    5.23
   9  -4 -27    6.12    6.89
  -9  -4  27    1.73    4.33
  -9   4  28    1.93    5.80
   9  -4 -28    1.30    6.39
  -9  -4  28    9.39    6.94
  -9   4  29    6.49    6.17
   9  -4 -29   -0.00    5.82
  -9  -4  29    8.73    6.25
  -9   4  30    5.90    6.05
   9  -4 -30   -0.00    5.13
  -9  -4  30    0.00    4.80
  -9   4  31    0.58    3.37
   9  -4 -31    0.00    5.67
  -9  -4  31   -0.00    2.93
  -9   4  32    0.56    4.12
   9  -4 -32   -0.00    5.20
  -9  -4  32    1.52    3.94
  -9   4  33    2.32    4.85
   9  -4 -33   -0.00    5.18
  -9  -4  33   -0.00    5.93
  -9   4  34    1.93    4.27
   9  -4 -34   -0.00    6.49
   9  -4 -35    0.54    7.32
   9  -4 -36    0.79    5.73
   9  -4 -37    3.84    7.05
  -9   5   1   74.77   13.69
   9  -5  -1   55.42   14.28
   9  -5  -2   33.97   10.85
   9  -5  -3    4.82    4.68
  -9  -5   3    3.37    4.16
  -9   5   4   55.19   11.54
   9  -5  -4   35.01   10.99
  -9  -5   4   54.91   11.40
  -9   5   5   10.36    5.67
   9  -5  -5   15.06    7.46
  -9  -5   5   22.11    7.06
  -9   5   6   25.88    8.15
   9  -5  -6   33.72   10.70
  -9  -5   6   29.87    8.24
  -9   5   7   54.69   11.59
   9  -5  -7   42.32   12.07
  -9  -5   7   59.68   12.07
  -9   5   8    1.32    4.18
   9  -5  -8    0.72    4.06
  -9  -5   8    4.26    3.91
  -9   5   9   -0.00    2.93
   9  -5  -9   -0.00    4.08
  -9  -5   9   -0.00    2.70
  -9   5  10   -0.00    3.07
   9  -5 -10   -0.00    4.60
  -9  -5  10    7.25    4.53
  -9   5  11   50.35   11.07
   9  -5 -11   42.04   12.04
  -9  -5  11   38.79   10.28
  -9   5  12   10.36    5.99
   9  -5 -12   31.97   10.49
  -9  -5  12   10.62    6.65
  -9   5  13    0.82    3.20
   9  -5 -13    0.96    2.80
  -9  -5  13   -0.00    3.42
  -9   5  14   24.94    8.19
   9  -5 -14   17.89    8.22
  -9  -5  14   21.05    7.95
  -9   5  15    6.60    5.18
   9  -5 -15   11.86    7.41
  -9  -5  15   22.84    8.03
  -9   5  16   22.43    7.84
   9  -5 -16   12.24    7.69
  -9  -5  16    8.42    6.05
  -9   5  17   18.62    7.45
   9  -5 -17    7.27    6.96
  -9  -5  17   14.57    6.97
  -9   5  18   -0.00    3.44
   9  -5 -18    1.72    4.95
  -9  -5  18    4.38    5.07
  -9   5  19   -0.00    2.37
   9  -5 -19   -0.00    3.86
  -9  -5  19    0.00    4.50
  -9   5  20   -0.00    4.49
   9  -5 -20   -0.00    4.57
  -9  -5  20    0.25    3.31
  -9   5  21   12.72    7.25
   9  -5 -21   11.42    7.29
  -9  -5  21   10.19    6.00
  -9   5  22   13.87    7.33
   9  -5 -22    5.17    7.55
  -9  -5  22   12.64    7.34
  -9   5  23    2.79    5.21
   9  -5 -23    2.43    5.38
  -9  -5  23    3.75    5.49
  -9   5  24    0.00    3.82
   9  -5 -24    0.02    5.37
  -9  -5  24    1.66    4.33
  -9   5  25   -0.00    4.66
   9  -5 -25   -0.00    6.28
  -9  -5  25    6.67    6.33
  -9   5  26    0.93    3.65
   9  -5 -26    0.13    4.83
  -9  -5  26    6.10    5.82
  -9   5  27    6.59    6.10
   9  -5 -27    5.20    5.93
  -9  -5  27    7.51    6.39
  -9   5  28   -0.00    3.77
   9  -5 -28   -0.00    4.85
  -9  -5  28    4.32    4.92
  -9   5  29   -0.00    4.52
   9  -5 -29    9.71    8.83
  -9  -5  29    0.00    3.97
  -9   5  30    0.98    4.08
   9  -5 -30    3.81    6.15
  -9  -5  30    1.00    5.54
  -9   5  31   -0.00    4.00
   9  -5 -31    0.00    7.22
  -9  -5  31    3.49    6.25
  -9   5  32   -0.00    3.99
   9  -5 -32   -0.00    5.12
  -9  -5  32    3.22    5.64
  -9   5  33    2.75    4.64
   9  -5 -33    2.13    4.62
  -9  -5  33   -0.00    5.07
  -9   5  34    3.23    4.14
   9  -5 -34    1.38    7.25
   9  -5 -35   -0.00    7.15
   9  -5 -36    2.52    6.92
  -9   6   1    1.35    3.43
   9  -6  -1    3.79    4.63
  -9   6   2   65.23   12.76
   9  -6  -2   78.62   15.69
  -9  -6   2   46.30   11.15
  -9   6   3   23.50    7.62
   9  -6  -3   27.20    9.42
  -9  -6   3   26.71    8.12
  -9   6   4   21.72    7.54
   9  -6  -4   17.34    7.58
  -9  -6   4   15.83    6.44
  -9   6   5   12.30    6.14
   9  -6  -5   14.72    7.08
  -9  -6   5   12.61    5.72
  -9   6   6    7.61    4.94
   9  -6  -6   11.63    6.78
  -9  -6   6    3.83    4.31
  -9   6   7   24.06    7.82
   9  -6  -7   26.39    9.34
  -9  -6   7   25.48    7.82
  -9   6   8   60.35   12.47
   9  -6  -8   53.94   13.46
  -9  -6   8   60.10   12.54
  -9   6   9    6.67    4.82
   9  -6  -9    9.28    5.90
  -9  -6   9   10.23    5.41
  -9   6  10    0.00    2.70
   9  -6 -10   -0.00    4.07
  -9  -6  10   -0.00    2.85
  -9   6  11    3.33    3.88
   9  -6 -11    2.71    4.30
  -9  -6  11    0.08    3.15
  -9   6  12   24.47    8.18
   9  -6 -12   30.84   10.14
  -9  -6  12   24.44    8.19
  -9   6  13   10.21    5.91
   9  -6 -13    6.93    5.46
  -9  -6  13   20.43    7.18
  -9   6  14   27.07    8.66
   9  -6 -14   13.45    8.12
  -9  -6  14   33.82    9.59
  -9   6  15    4.23    4.59
   9  -6 -15    9.97    6.86
  -9  -6  15    6.06    4.65
  -9   6  16    6.07    5.41
   9  -6 -16    0.33    3.87
  -9  -6  16   -0.00    3.97
  -9   6  17    3.39    4.81
   9  -6 -17    7.73    5.96
  -9  -6  17    4.61    5.04
  -9   6  18   14.20    6.66
   9  -6 -18   14.82    7.93
  -9  -6  18   24.12    9.00
  -9   6  19   15.14    7.83
   9  -6 -19   13.39    7.86
  -9  -6  19   14.38    6.99
  -9   6  20   -0.00    4.04
   9  -6 -20    3.54    6.77
  -9  -6  20    1.15    4.55
  -9   6  21   -0.00    3.65
   9  -6 -21    3.46    4.80
  -9  -6  21    0.19    2.91
  -9   6  22    0.79    4.12
   9  -6 -22    0.00    5.46
  -9  -6  22    4.77    5.08
  -9   6  23    1.46    4.07
   9  -6 -23    1.23    5.67
  -9  -6  23    9.01    6.64
  -9   6  24    9.09    5.93
   9  -6 -24    6.62    6.67
  -9  -6  24    0.00    3.84
  -9   6  25    6.14    5.97
   9  -6 -25    1.46    6.20
  -9  -6  25    5.83    5.93
  -9   6  26   -0.00    4.65
   9  -6 -26   -0.00    6.15
  -9  -6  26    0.00    4.37
  -9   6  27   -0.00    4.10
   9  -6 -27   -0.00    5.37
  -9  -6  27   -0.00    3.83
  -9   6  28   -0.00    3.87
   9  -6 -28    6.76    8.07
  -9  -6  28    8.27    6.67
  -9   6  29    2.36    4.45
   9  -6 -29    1.93    4.97
  -9  -6  29   10.96    7.45
  -9   6  30    0.00    4.55
   9  -6 -30    5.42    6.16
  -9  -6  30    0.00    4.37
  -9   6  31    0.60    4.60
   9  -6 -31   -0.00    7.06
  -9  -6  31    5.92    5.69
  -9   6  32   -0.00    4.21
   9  -6 -32   -0.00    6.31
  -9  -6  32    0.32    4.11
  -9   6  33    7.14    5.60
   9  -6 -33    5.63    6.01
  -9   6  34    7.40    6.36
   9  -6 -34   -0.00    5.87
  -9   7   1   16.61    6.21
   9  -7  -1   13.26    7.15
  -9  -7   1    9.05    5.19
  -9   7   2    4.78    4.44
   9  -7  -2    0.52    5.00
  -9  -7   2    0.86    3.18
  -9   7   3   -0.00    3.14
   9  -7  -3    0.00    4.75
  -9  -7   3    0.00    2.65
  -9   7   4   20.25    6.89
   9  -7  -4   11.65    6.64
  -9  -7   4   11.48    5.68
  -9   7   5    6.54    4.86
   9  -7  -5   -0.00    3.63
  -9  -7   5    5.11    4.32
  -9   7   6   31.25    8.80
   9  -7  -6   30.50    9.94
  -9  -7   6   36.25    9.39
  -9   7   7   -0.00    3.16
   9  -7  -7    1.84    4.18
  -9  -7   7    2.52    3.38
  -9   7   8    2.30    3.57
   9  -7  -8    0.00    3.31
  -9  -7   8    1.69    2.81
  -9   7   9   11.62    5.30
   9  -7  -9    1.68    4.70
  -9  -7   9    1.74    3.34
  -9   7  10   14.79    6.47
   9  -7 -10    7.24    5.60
  -9  -7  10   15.73    6.83
  -9   7  11    2.93    4.46
   9  -7 -11    5.16    5.07
  -9  -7  11    9.68    5.97
  -9   7  12   29.40    9.03
   9  -7 -12   26.90   10.20
  -9  -7  12   44.09   10.53
  -9   7  13    1.44    4.24
   9  -7 -13    3.13    4.95
  -9  -7  13    0.30    3.65
  -9   7  14    7.41    5.57
   9  -7 -14    0.00    4.78
  -9  -7  14    0.00    2.94
  -9   7  15    2.13    4.66
   9  -7 -15    3.32    5.61
  -9  -7  15    2.95    4.42
  -9   7  16   25.49    8.55
   9  -7 -16   18.58    8.81
  -9  -7  16   31.06    9.40
  -9   7  17    6.30    4.61
   9  -7 -17    3.29    5.77
  -9  -7  17    0.00    4.39
  -9   7  18   -0.00    4.05
   9  -7 -18    3.63    4.04
  -9  -7  18    8.76    5.45
  -9   7  19   -0.00    3.55
   9  -7 -19    6.41    6.04
  -9  -7  19    1.11    3.17
  -9   7  20    0.99    3.19
   9  -7 -20    2.52    4.93
  -9  -7  20    6.11    5.40
  -9   7  21    6.00    5.61
   9  -7 -21    3.57    6.62
  -9  -7  21    1.10    4.77
  -9   7  22   14.03    7.30
   9  -7 -22    4.41    6.74
  -9  -7  22   20.12    8.36
  -9   7  23   -0.00    4.94
   9  -7 -23   -0.00    5.35
  -9  -7  23   -0.00    4.67
  -9   7  24    2.64    4.22
   9  -7 -24   -0.00    6.25
  -9  -7  24    0.41    4.28
  -9   7  25    0.08    3.20
   9  -7 -25   -0.00    4.63
  -9  -7  25    0.85    3.94
  -9   7  26   -0.00    3.87
   9  -7 -26    3.30    5.65
  -9  -7  26    9.14    6.94
  -9   7  27    3.43    4.89
   9  -7 -27    2.49    6.27
  -9  -7  27    0.00    4.75
  -9   7  28    1.26    4.83
   9  -7 -28    0.55    5.56
  -9  -7  28    1.72    5.18
  -9   7  29    9.88    6.74
   9  -7 -29    0.03    5.89
  -9  -7  29    0.00    3.71
  -9   7  30   -0.00    3.32
   9  -7 -30   -0.00    4.18
  -9  -7  30    0.00    4.84
  -9   7  31    0.18    3.78
   9  -7 -31   -0.00    6.64
  -9  -7  31   -0.00    3.63
  -9   7  32   -0.00    4.64
   9  -7 -32    6.08    7.16
  -9  -7  32    2.38    4.67
  -9   7  33   -0.00    4.04
  -9   7  34    2.58    4.42
  -9   8   1    8.55    5.31
   9  -8  -1    5.59    5.21
  -9  -8   1    7.92    5.18
  -9   8   2   23.63    7.33
   9  -8  -2   15.05    6.99
  -9  -8   2   10.27    5.63
  -9   8   3    0.00    3.55
   9  -8  -3    0.00    4.01
  -9  -8   3    0.57    2.77
  -9   8   4   44.94   10.45
   9  -8  -4   22.09    8.84
  -9  -8   4   38.56    9.68
  -9   8   5   -0.00    2.86
   9  -8  -5   -0.00    4.09
  -9  -8   5    0.57    2.74
  -9   8   6    0.80    2.45
   9  -8  -6   -0.00    4.54
  -9  -8   6    3.82    3.49
  -9   8   7    1.21    3.60
   9  -8  -7   -0.00    3.86
  -9  -8   7    1.18    3.43
  -9   8   8   44.86   10.69
   9  -8  -8   33.21   10.80
  -9  -8   8   46.49   10.77
  -9   8   9    1.20    3.38
   9  -8  -9    3.84    5.56
  -9  -8   9    6.54    4.38
  -9   8  10    4.45    3.80
   9  -8 -10    7.17    5.46
  -9  -8  10    6.87    5.57
  -9   8  11    0.25    3.17
   9  -8 -11    3.44    5.23
  -9  -8  11    2.01    4.18
  -9   8  12    4.79    4.40
   9  -8 -12   19.08    8.23
  -9  -8  12   18.51    7.52
  -9   8  13    1.50    3.46
   9  -8 -13   -0.00    3.34
  -9  -8  13   -0.00    4.08
  -9   8  14   12.15    5.70
   9  -8 -14    4.58    5.63
  -9  -8  14   16.21    6.88
  -9   8  15    4.50    3.94
   9  -8 -15   -0.00    4.08
  -9  -8  15    1.08    4.33
  -9   8  16    2.13    4.65
   9  -8 -16   -0.00    3.10
  -9  -8  16   10.58    6.02
  -9   8  17   -0.00    3.16
   9  -8 -17    1.88    4.30
  -9  -8  17    1.79    3.79
  -9   8  18    3.87    5.57
   9  -8 -18    4.64    6.09
  -9  -8  18   23.94    8.50
  -9   8  19    2.20    3.74
   9  -8 -19   -0.00    4.65
  -9  -8  19    0.00    4.13
  -9   8  20    2.07    3.51
   9  -8 -20    1.52    4.03
  -9  -8  20   15.56    7.04
  -9   8  21    1.94    3.82
   9  -8 -21   -0.00    5.42
  -9  -8  21   -0.00    3.09
  -9   8  22    2.29    5.02
   9  -8 -22    0.50    5.55
  -9  -8  22    1.51    4.61
  -9   8  23    0.00    3.58
   9  -8 -23   -0.00    4.49
  -9  -8  23    0.87    4.20
  -9   8  24    1.82    4.85
   9  -8 -24    2.88    5.15
  -9  -8  24   -0.00    3.83
  -9   8  25   -0.00    4.06
   9  -8 -25    0.71    4.59
  -9  -8  25    3.81    5.76
  -9   8  26    6.07    5.69
   9  -8 -26    2.58    6.21
  -9  -8  26    8.29    6.49
  -9   8  27    5.69    5.31
   9  -8 -27    8.71    7.60
  -9  -8  27   -0.00    4.57
  -9   8  28   -0.00    4.67
   9  -8 -28   -0.00    5.67
  -9  -8  28    7.00    6.26
  -9   8  29   -0.00    3.47
   9  -8 -29    0.45    6.59
  -9  -8  29    2.52    4.68
  -9   8  30    4.88    5.47
   9  -8 -30    0.49    3.60
  -9  -8  30   -0.00    5.85
  -9   8  31   -0.00    4.23
  -9  -8  31    0.00    5.38
  -9   8  32    0.20    3.81
  -9   9   1    8.53    4.69
   9  -9  -1    0.00    4.09
  -9  -9   1    1.02    3.01
  -9   9   2   13.95    5.98
   9  -9  -2   13.58    7.01
  -9  -9   2   10.22    5.39
  -9   9   3    4.23    3.94
   9  -9  -3    1.44    4.49
  -9  -9   3    1.52    2.98
  -9   9   4    2.53    3.57
   9  -9  -4   10.52    6.90
  -9  -9   4    8.40    4.80
  -9   9   5   -0.00    3.32
   9  -9  -5   -0.00    3.96
  -9  -9   5   -0.00    3.05
  -9   9   6   46.02   10.72
   9  -9  -6   55.18   13.25
  -9  -9   6   38.65   10.04
  -9   9   7    0.93    3.36
   9  -9  -7    0.00    4.01
  -9  -9   7    3.69    4.06
  -9   9   8    1.55    3.11
   9  -9  -8    3.16    4.57
  -9  -9   8    0.00    3.50
  -9   9   9   -0.00    2.77
   9  -9  -9    1.71    3.99
  -9  -9   9   -0.00    3.04
  -9   9  10   11.52    5.80
   9  -9 -10    5.49    4.97
  -9  -9  10    7.52    5.01
  -9   9  11    4.65    3.99
   9  -9 -11   -0.00    3.89
  -9  -9  11   -0.00    2.96
  -9   9  12   15.28    6.48
   9  -9 -12    6.60    6.37
  -9  -9  12   28.20    8.61
  -9   9  13    0.00    3.03
   9  -9 -13   -0.00    4.04
  -9  -9  13   -0.00    3.20
  -9   9  14   -0.00    3.35
   9  -9 -14    0.20    2.52
  -9  -9  14    0.00    3.69
  -9   9  15    0.47    3.56
   9  -9 -15    5.34    5.61
  -9  -9  15    8.92    5.49
  -9   9  16   14.81    6.68
   9  -9 -16    6.14    6.49
  -9  -9  16   37.25   10.08
  -9   9  17    1.80    4.28
   9  -9 -17    2.36    5.14
  -9  -9  17    3.33    5.46
  -9   9  18    3.33    4.12
   9  -9 -18    5.53    6.56
  -9  -9  18    0.88    3.64
  -9   9  19   -0.00    3.73
   9  -9 -19    2.39    5.51
  -9  -9  19    0.00    3.33
  -9   9  20    6.94    5.58
   9  -9 -20   -0.00    4.91
  -9  -9  20   11.48    6.55
  -9   9  21   -0.00    3.67
   9  -9 -21    0.16    5.69
  -9  -9  21   -0.00    3.79
  -9   9  22    5.22    5.03
   9  -9 -22   12.28    7.27
  -9  -9  22    9.31    7.39
   9  -9 -23   -0.00    4.85
  -9  -9  23   -0.00    4.80
   9  -9 -24    1.39    4.67
  -9  -9  24   -0.00    3.51
   9  -9 -25   -0.00    2.98
  -9  -9  25   -0.00    4.54
   9  -9 -26    3.61    6.37
  -9  -9  26    2.23    5.02
   9  -9 -27    0.95    4.90
  -9  -9  27    1.16    4.56
   9  -9 -28    3.28    4.09
  -9  -9  28    8.10    6.30
  -9  -9  29    2.40    5.15
  -9  -9  30    5.38    5.38
  -9  -9  31   -0.00    4.60
  -9  10   1    0.45    3.31
   9 -10  -1   -0.00    3.91
  -9 -10   1    3.30    3.66
  -9  10   2    6.45    4.67
   9 -10  -2    4.98    5.26
  -9 -10   2   12.29    6.12
  -9  10   3    4.52    3.69
   9 -10  -3    0.00    3.76
  -9 -10   3   -0.00    3.05
  -9  10   4   40.71    9.82
   9 -10  -4   29.86    9.65
  -9 -10   4   27.26    8.34
  -9  10   5    1.01    3.22
   9 -10  -5    1.76    3.79
  -9 -10   5   -0.00    2.29
  -9  10   6    2.21    3.16
   9 -10  -6    3.45    4.27
  -9 -10   6    0.00    3.60
  -9  10   7    0.92    3.49
   9 -10  -7    0.87    4.37
  -9 -10   7    1.15    3.33
  -9  10   8   15.78    6.56
   9 -10  -8   15.31    7.42
  -9 -10   8   18.23    7.40
   9 -10  -9    5.36    4.89
  -9 -10   9    0.00    2.93
   9 -10 -10    0.00    3.98
  -9 -10  10    7.15    4.80
   9 -10 -11    1.96    5.27
  -9 -10  11    9.46    5.75
   9 -10 -12    1.44    3.56
  -9 -10  12    7.10    5.19
   9 -10 -13   -0.00    3.65
  -9 -10  13   -0.00    2.67
   9 -10 -14    8.87    7.50
  -9 -10  14   11.36    6.53
   9 -10 -15   -0.00    3.65
  -9 -10  15   -0.00    3.10
   9 -10 -16   -0.00    4.82
  -9 -10  16   -0.00    4.22
   9 -10 -17   -0.00    4.42
  -9 -10  17    1.31    3.85
   9 -10 -18   10.74    6.75
  -9 -10  18   18.57    8.32
   9 -10 -19    2.31    5.74
  -9 -10  19    0.00    4.55
   9 -10 -20    3.31    6.04
  -9 -10  20    8.63    6.42
   9 -10 -21    1.73    5.81
  -9 -10  21    2.22    5.83
   9 -10 -22   -0.00    4.35
  -9 -10  22    1.75    5.11
   9 -10 -23    0.00    4.73
  -9 -10  23   -0.00    4.92
   9 -10 -24   17.71    9.07
  -9 -10  24   -0.00    4.28
   9 -10 -25    0.00    5.33
  -9 -10  25    4.19    5.39
   9 -10 -26    5.11    7.43
  -9 -10  26    2.41    4.56
  -9 -10  27    0.00    4.58
  -9 -10  28   -0.00    3.89
  -9 -10  29   -0.00    4.22
  -9 -10  30   -0.00    5.02
   9 -11  -1    0.22    3.61
   9 -11  -2   30.27    9.31
   9 -11  -3    0.00    3.19
   9 -11  -4   13.24    7.14
   9 -11  -5    0.00    3.24
   9 -11  -6   10.95    7.26
   9 -11  -7    2.96    4.85
   9 -11  -8    4.46    5.02
   9 -11  -9   -0.00    3.51
   9 -11 -10    7.84    5.98
   9 -11 -11    6.85    5.46
   9 -11 -12    1.96    4.72
   9 -11 -13   -0.00    4.44
   9 -11 -14    4.42    5.33
   9 -11 -15   -0.00    4.22
   9 -11 -16    5.33    5.99
   9 -11 -17    6.74    5.63
   9 -11 -18   -0.00    4.23
   9 -11 -19   -0.00    5.64
   9 -11 -20    0.35    4.26
   9 -11 -21   -0.00    4.68
   9 -11 -22    3.68    4.57
   9 -11 -23    0.00    5.43
   9 -12  -1    2.45    4.53
   9 -12  -2    2.18    4.39
   9 -12  -3    0.42    3.11
   9 -12  -4    0.29    3.33
   9 -12  -5    2.94    4.71
   9 -12  -6   -0.00    3.77
   9 -12  -7    3.17    3.96
   9 -12  -8    6.87    5.62
   9 -12  -9   -0.00    3.92
   9 -12 -10   -0.00    4.84
   9 -12 -11   -0.00    4.00
   9 -12 -12    2.14    4.39
   9 -12 -13    0.00    3.71
   9 -12 -14    4.07    5.61
   9 -12 -15   -0.00    4.09
   9 -12 -16   -0.00    3.57
   9 -12 -17   -0.00    4.60
   9 -12 -18   -0.00    2.15
   9 -12 -19    2.92    4.27
   9 -12 -20    2.61    4.41
   9 -13  -1    1.21    3.98
   9 -13  -2    0.44    2.42
   9 -13  -3   -0.00    3.53
   9 -13  -4   -0.00    4.34
   9 -13  -5    1.49    4.89
   9 -13  -6    8.95    5.98
   9 -13  -7   -0.00    4.07
   9 -13  -8   -0.00    2.81
   9 -13  -9    1.06    3.70
   9 -13 -10   11.91    6.48
   9 -13 -11    0.71    3.40
   9 -13 -12    4.31    5.15
   9 -13 -13   -0.00    4.41
   9 -13 -14    0.37    5.57
   9 -13 -15    0.08    4.64
   9 -13 -16    2.69    4.93
   9 -13 -17   -0.00    3.50
   9 -14  -1   -0.00    3.74
   9 -14  -2    3.95    4.08
   9 -14  -3   11.81    6.08
   9 -14  -4   13.60    6.89
   9 -14  -5   -0.00    4.23
   9 -14  -6   -0.00    4.37
   9 -14  -7    2.40    4.14
   9 -14  -8    3.05    4.18
   9 -14  -9    0.00    3.47
   9 -14 -10    1.64    4.04
   9 -14 -11    1.72    4.03
   9 -14 -12   -0.00    4.07
   9 -14 -13   -0.00    3.48
   9 -15  -1   -0.00    3.15
   9 -15  -2    2.31    4.59
   9 -15  -3    2.96    4.13
   9 -15  -4    1.60    4.03
   9 -15  -5    1.55    3.41
  -8   0   1    0.25    2.66
  -8   0   1   -0.00    3.13
   8   0  -1    2.97    4.17
  -8   0   2  414.23   46.28
  -8   0   2  418.64   48.11
   8   0  -2  445.55   50.20
  -8   0   3   -0.00    4.13
  -8   0   3    0.00    3.25
   8   0  -3    0.02    3.03
  -8   0   4   69.23   12.70
  -8   0   4   59.74   12.89
   8   0  -4   66.77   14.32
  -8   0   5   -0.00    2.28
  -8   0   5    2.20    4.07
   8   0  -5   -0.00    2.70
  -8   0   6   77.16   13.83
  -8   0   6   82.66   15.58
   8   0  -6   82.48   16.20
  -8   0   7    0.00    1.95
  -8   0   7    1.19    3.66
   8   0  -7    1.01    4.54
  -8   0   8  127.76   21.08
   8   0  -8  169.30   24.73
  -8   0   9    2.45    2.88
   8   0  -9    5.03    4.99
   8   0 -10   -0.00    3.25
   8   0 -11   -0.00    3.58
   8   0 -12  131.65   22.96
  -8   0  13    2.17    4.24
   8   0 -13    4.82    5.92
  -8   0  14   53.62   11.80
   8   0 -14   28.62   10.53
  -8   0  15   -0.00    2.81
   8   0 -15    3.25    4.65
  -8   0  16    2.65    4.37
   8   0 -16    1.50    4.79
  -8   0  17   -0.00    4.12
   8   0 -17    7.98    7.67
  -8   0  18   76.42   14.36
   8   0 -18   49.48   14.67
  -8   0  19   -0.00    3.16
   8   0 -19    0.00    4.64
  -8   0  20   12.22    6.62
   8   0 -20   -0.00    4.68
  -8   0  21   -0.00    3.56
  -8   0  22   43.88   11.78
  -8   0  23   -0.00    3.27
  -8   0  24   20.79    8.78
   8   0 -24   21.14   11.17
  -8   0  25    2.80    5.22
   8   0 -25   -0.00    5.44
  -8   0  26   -0.00    5.16
   8   0 -26   -0.00    4.99
  -8   0  27   -0.00    4.14
   8   0 -27    0.03    4.10
  -8   0  28   22.81    9.35
   8   0 -28    8.73    7.15
  -8   0  29    5.86    5.28
  -8   0  30    1.21    4.81
  -8   0  31   -0.00    6.24
  -8   0  32    1.45    4.73
  -8   0  33   -0.00    4.45
  -8   0  34   16.29    8.25
  -8   0  35    5.26    6.59
  -8   0  36    0.06    3.33
  -8   1   1   48.21   10.38
  -8   1   1   47.38   11.41
   8  -1  -1   71.30   14.41
   8   1  -1   49.48   12.06
  -8  -1   1   56.39   11.06
  -8  -1   1   42.16   11.00
  -8   1   2    4.05    3.42
  -8   1   2    9.21    5.48
   8  -1  -2    2.59    3.92
   8   1  -2    2.72    5.12
  -8  -1   2    1.36    3.06
  -8  -1   2   -0.00    2.45
  -8   1   3    0.00    3.42
  -8   1   3    0.41    2.84
   8  -1  -3    0.00    3.94
   8   1  -3    0.37    4.11
  -8  -1   3    2.98    3.73
  -8  -1   3    9.81    5.30
  -8   1   4   38.64    8.88
  -8   1   4   20.61    7.49
   8  -1  -4   24.63    8.60
   8   1  -4   33.99   10.07
  -8  -1   4   32.82    8.57
  -8  -1   4   24.60    8.49
  -8   1   5    2.87    3.45
  -8   1   5    8.13    5.03
   8  -1  -5    7.03    5.21
   8   1  -5    0.78    3.53
  -8  -1   5    0.00    2.55
  -8  -1   5    2.03    3.28
  -8   1   6   46.03   11.20
   8  -1  -6  106.91   17.40
   8   1  -6   57.51   13.92
  -8  -1   6   84.66   13.94
  -8  -1   6   86.81   15.31
  -8   1   7    5.76    4.08
   8  -1  -7    1.17    4.01
   8   1  -7   11.28    6.43
  -8  -1   7    5.31    4.50
   8  -1  -8   17.59    7.73
   8   1  -8    0.00    4.27
  -8  -1   8    2.09    3.21
   8  -1  -9   14.84    7.47
   8   1  -9    8.72    5.65
  -8  -1   9    5.87    5.04
   8  -1 -10  131.07   21.98
   8   1 -10  110.15   20.69
  -8  -1  10  116.42   19.72
   8  -1 -11    6.66    5.92
   8   1 -11    8.89    6.73
  -8  -1  11    5.10    4.87
   8  -1 -12   -0.00    2.92
   8   1 -12    6.51    5.58
  -8  -1  12    4.97    4.99
  -8   1  13    0.59    2.82
   8  -1 -13   -0.00    4.17
   8   1 -13    5.68    5.20
  -8  -1  13    1.25    4.42
  -8   1  14   63.02   12.88
   8  -1 -14   89.71   17.91
   8   1 -14   58.68   15.04
  -8  -1  14   50.91   12.12
  -8   1  15   46.43   10.76
   8  -1 -15   38.94   12.24
   8   1 -15   55.63   14.06
  -8  -1  15   30.64    9.15
  -8   1  16   52.75   12.27
   8  -1 -16   51.23   13.90
   8   1 -16   54.68   14.54
  -8  -1  16   40.15   10.73
  -8   1  17    3.15    3.86
   8  -1 -17    3.11    4.93
   8   1 -17    2.93    5.59
  -8  -1  17    1.65    3.88
  -8   1  18    5.06    5.45
   8   1 -18    1.83    4.47
  -8  -1  18    1.08    3.56
  -8   1  19    0.00    3.97
   8   1 -19   -0.00    4.38
  -8  -1  19    5.67    4.59
  -8   1  20   26.74    8.89
   8   1 -20   10.11    7.92
  -8  -1  20   17.56    7.13
  -8   1  21   -0.00    3.62
   8   1 -21    0.00    4.84
  -8  -1  21    2.14    4.73
  -8   1  22   59.14   13.21
   8  -1 -22   36.90   12.84
   8   1 -22   43.24   13.77
  -8  -1  22   32.25   11.10
  -8   1  23   -0.00    4.08
   8  -1 -23    0.85    5.37
  -8  -1  23    4.26    4.47
  -8   1  24    4.80    5.72
   8  -1 -24    3.72    4.77
  -8  -1  24    8.53    5.49
  -8   1  25   -0.00    3.80
   8  -1 -25    4.39    6.36
  -8  -1  25    2.27    3.44
  -8   1  26   11.91    6.07
   8  -1 -26    7.58    7.21
  -8  -1  26    5.60    4.70
  -8   1  27   -0.00    5.05
   8  -1 -27   -0.00    3.75
  -8  -1  27    4.42    5.33
  -8   1  28    0.83    3.48
   8  -1 -28    5.79    7.21
  -8  -1  28   -0.00    5.23
  -8   1  29   -0.00    4.47
   8  -1 -29    2.40    6.40
  -8  -1  29    1.14    5.65
  -8   1  30   12.39    6.83
   8  -1 -30    7.21    7.62
  -8  -1  30    3.21    6.14
  -8   1  31   -0.00    4.06
   8  -1 -31   -0.00    5.66
  -8  -1  31    4.18    4.47
  -8   1  32    2.95    5.61
  -8  -1  32    2.06    5.83
  -8   1  33    0.00    5.66
  -8  -1  33   -0.00    5.08
  -8   1  34    0.00    6.89
  -8  -1  34    2.50    6.11
  -8   1  35   -0.00    5.90
  -8  -1  35    2.21    5.01
  -8   1  36    3.12    5.63
  -8   2   1    2.73    3.02
   8  -2  -1    1.79    3.87
   8   2  -1    0.45    2.94
  -8  -2   1   -0.00    3.49
  -8  -2   1    2.52    3.39
  -8   2   2   66.77   12.43
   8  -2  -2   73.83   14.69
   8   2  -2   76.85   15.23
  -8  -2   2   71.38   12.68
  -8  -2   2   46.45   11.90
  -8   2   3   14.01    5.66
   8  -2  -3    5.45    4.10
   8   2  -3   13.94    7.01
  -8  -2   3   21.07    6.84
  -8  -2   3    1.44    3.47
  -8   2   4   28.68    8.00
   8  -2  -4   25.37    8.94
   8   2  -4   21.33    8.06
  -8  -2   4   45.26    9.58
  -8  -2   4   22.53    8.28
  -8   2   5    6.14    4.42
   8  -2  -5    6.74    5.19
   8   2  -5   -0.00    3.57
  -8  -2   5    8.20    4.21
  -8  -2   5    2.09    3.40
  -8   2   6   78.53   13.64
   8  -2  -6   73.50   15.13
   8   2  -6   71.95   15.16
  -8  -2   6   74.58   13.63
  -8  -2   6   68.05   14.28
  -8   2   7   25.67    7.57
   8  -2  -7   15.60    7.65
   8   2  -7   21.91    8.36
  -8  -2   7   38.61   10.14
   8  -2  -8   71.15   15.49
   8   2  -8  101.10   18.26
  -8  -2   8   83.48   16.26
   8  -2  -9    0.00    4.46
   8   2  -9    1.63    3.17
  -8  -2   9    5.17    4.73
   8  -2 -10   -0.00    2.35
   8   2 -10    2.04    4.40
  -8  -2  10   -0.00    3.99
   8  -2 -11   -0.00    3.40
   8   2 -11   -0.00    3.77
  -8  -2  11    2.08    4.28
   8  -2 -12   31.28   10.38
   8   2 -12   44.16   12.38
  -8  -2  12   34.33    9.25
  -8  -2  12   58.58   12.93
  -8   2  13   16.78    6.95
   8  -2 -13   30.16   10.25
   8   2 -13   22.97    9.07
  -8  -2  13   34.58    9.17
  -8  -2  13   35.10    9.90
  -8   2  14    7.25    5.08
   8  -2 -14   20.86    8.61
   8   2 -14   20.59    9.46
  -8  -2  14   14.71    6.84
  -8  -2  14   17.48    7.40
  -8   2  15    5.73    4.96
   8   2 -15   -0.00    4.62
  -8  -2  15   14.53    6.82
  -8  -2  15    7.56    5.52
  -8   2  16   18.15    7.75
   8   2 -16   43.47   12.60
  -8  -2  16   21.79    7.81
  -8   2  17    7.78    5.33
   8   2 -17   22.19    9.14
  -8  -2  17   25.51    8.75
  -8   2  18   85.91   17.27
   8   2 -18   93.94   20.88
  -8  -2  18  129.45   19.87
  -8   2  19    6.91    5.59
   8  -2 -19    3.35    5.85
   8   2 -19    6.84    6.87
  -8  -2  19    1.94    3.94
  -8   2  20   -0.00    3.28
   8  -2 -20    1.47    4.68
   8   2 -20   -0.00    5.48
  -8  -2  20   -0.00    2.62
  -8   2  21    2.46    4.79
   8  -2 -21    0.29    3.97
   8   2 -21    0.00    3.60
  -8  -2  21    0.00    4.16
  -8   2  22   20.85    8.12
   8  -2 -22   21.55    9.95
   8   2 -22   16.51    8.90
  -8  -2  22   17.62    8.01
  -8   2  23   -0.00    3.85
   8  -2 -23   -0.00    3.58
  -8  -2  23    1.46    5.84
  -8   2  24    6.69    5.44
   8  -2 -24    5.70    5.69
  -8  -2  24    1.71    4.60
  -8   2  25    0.61    4.58
   8  -2 -25   -0.00    2.50
  -8  -2  25   -1.75    5.66
  -8   2  26   -0.00    5.06
   8  -2 -26   -0.00    4.53
  -8  -2  26    3.73    4.85
  -8   2  27    1.25    4.95
   8  -2 -27   -0.00    3.33
  -8  -2  27    2.55    4.63
  -8   2  28    2.30    3.85
   8  -2 -28    9.00    7.76
  -8  -2  28   10.62    7.04
  -8   2  29    0.38    4.50
   8  -2 -29    1.81    5.46
  -8  -2  29    6.67    6.18
  -8   2  30   -0.00    4.54
   8  -2 -30    1.12    4.73
  -8  -2  30   -0.00    4.05
  -8   2  31    0.82    4.85
   8  -2 -31   -0.00    4.68
  -8  -2  31    2.60    5.33
  -8   2  32    1.80    5.01
   8  -2 -32    1.30    6.09
  -8  -2  32    0.90    6.00
  -8   2  33    3.56    4.69
   8  -2 -33   -0.00    5.51
  -8  -2  33    4.75    5.20
  -8   2  34    5.24    4.97
   8  -2 -34    1.56    6.55
  -8  -2  34    1.25    5.58
  -8   2  35   -0.00    5.92
  -8  -2  35    4.63    5.06
  -8   2  36    0.46    5.28
  -8   3   1   78.08   13.59
   8  -3  -1   87.35   16.05
   8   3  -1   60.12   14.00
  -8  -3   1  103.50   15.27
  -8  -3   1   67.24   14.34
  -8   3   2    0.00    2.00
   8  -3  -2   -0.00    4.19
   8   3  -2   -0.00    3.10
  -8  -3   2    5.14    3.95
  -8  -3   2    1.44    4.53
  -8   3   3   37.72    8.67
   8  -3  -3   18.80    7.95
   8   3  -3   19.63    8.14
  -8  -3   3   14.34    6.15
  -8  -3   3   31.61    9.16
  -8   3   4   87.33   14.63
   8  -3  -4   84.98   16.37
   8   3  -4   67.08   15.37
  -8  -3   4   99.89   15.41
  -8  -3   4   83.65   15.91
  -8   3   5   15.55    5.64
   8  -3  -5    5.77    4.89
   8   3  -5    4.17    4.73
  -8  -3   5    7.69    4.65
  -8  -3   5   21.87    7.65
  -8   3   6   37.48    8.82
   8  -3  -6   31.12    9.85
   8   3  -6   27.66    9.54
  -8  -3   6   27.87    7.71
  -8  -3   6   14.56    6.97
  -8   3   7   17.57    6.24
   8  -3  -7    9.54    5.79
   8   3  -7   11.71    6.54
  -8  -3   7    6.99    5.75
   8  -3  -8    7.70    5.69
   8   3  -8    8.94    6.13
  -8  -3   8    8.58    5.70
   8  -3  -9    2.39    3.86
   8   3  -9   -0.00    3.74
  -8  -3   9    3.54    4.11
   8  -3 -10   80.58   16.54
   8   3 -10   77.18   17.00
  -8  -3  10   91.48   16.99
   8  -3 -11   39.60   12.05
   8   3 -11   51.26   13.80
  -8  -3  11   94.56   16.40
   8   3 -12   -0.00    4.08
  -8  -3  12   -0.00    3.01
  -8  -3  12    0.00    3.41
  -8   3  13    7.30    5.12
   8   3 -13    5.64    6.10
  -8  -3  13    6.32    5.21
  -8  -3  13    6.05    5.12
  -8   3  14    8.01    4.94
   8   3 -14   29.70   11.01
  -8  -3  14   23.98    8.00
  -8  -3  14   12.75    6.85
  -8   3  15    8.86    5.69
   8   3 -15   21.80   10.12
  -8  -3  15   31.86    9.16
  -8  -3  15   20.97    8.52
  -8   3  16   45.79   11.35
   8  -3 -16   40.68   12.74
   8   3 -16   39.43   13.12
  -8  -3  16   49.05   11.71
  -8  -3  16   76.42   15.20
  -8   3  17   -0.00    3.75
   8  -3 -17    1.90    5.22
   8   3 -17    5.42    6.77
  -8  -3  17   -0.00    3.82
  -8  -3  17    0.71    3.37
  -8   3  18    3.79    5.25
   8  -3 -18    0.00    4.33
   8   3 -18    4.79    5.40
  -8  -3  18    3.40    4.59
  -8   3  19    5.26    5.47
   8  -3 -19    2.73    5.72
   8   3 -19   15.67    8.63
  -8  -3  19    4.73    4.54
  -8   3  20   82.60   15.95
   8  -3 -20   53.43   15.48
  -8  -3  20   75.26   15.09
  -8   3  21    1.62    4.59
   8  -3 -21    0.56    4.11
  -8  -3  21    2.81    5.13
  -8   3  22    4.04    4.77
   8  -3 -22    8.45    7.46
  -8  -3  22    2.09    5.42
  -8   3  23    3.96    4.96
   8  -3 -23    2.08    5.59
  -8  -3  23    2.55    4.64
  -8   3  24   12.98    7.10
   8  -3 -24   12.82    8.41
  -8  -3  24   12.30    8.11
  -8   3  25    0.00    5.45
   8  -3 -25    4.88    6.35
  -8  -3  25   17.17    8.07
  -8   3  26    4.74    5.73
   8  -3 -26    9.18    7.06
  -8  -3  26    4.63    5.45
  -8   3  27    0.64    3.94
   8  -3 -27    0.05    4.15
  -8  -3  27   -0.00    5.23
  -8   3  28    4.63    5.22
   8  -3 -28    2.62    4.40
  -8  -3  28   -0.00    5.17
  -8   3  29    4.23    5.18
   8  -3 -29    0.00    6.52
  -8  -3  29   -0.00    5.14
  -8   3  30   10.87    7.05
   8  -3 -30    0.72    4.59
  -8  -3  30    3.80    5.37
  -8   3  31   -0.00    4.30
   8  -3 -31   -0.00    7.09
  -8  -3  31   -0.00    4.80
  -8   3  32    3.65    6.27
   8  -3 -32    1.83    6.07
  -8  -3  32    6.14    6.57
  -8   3  33    0.00    4.90
   8  -3 -33   -0.00    6.57
  -8  -3  33    0.51    5.15
  -8   3  34    2.15    5.90
   8  -3 -34   -0.00    6.05
  -8  -3  34    5.85    6.90
  -8   3  35    0.00    4.25
   8  -3 -35    0.39    5.18
  -8  -3  35    5.92    6.31
  -8   3  36    1.38    5.68
   8  -3 -36    1.01    6.86
  -8   4   1   57.00   10.89
   8  -4  -1   45.46   11.40
   8   4  -1   29.31    9.83
  -8  -4   1   50.04   10.28
  -8  -4   1   56.80   12.62
  -8   4   2   13.84    6.10
   8  -4  -2   31.85    9.33
   8   4  -2   24.14    8.36
  -8  -4   2   17.83    6.39
  -8  -4   2   15.13    6.66
  -8   4   3   11.00    5.61
   8  -4  -3   41.37   10.54
   8   4  -3    6.75    5.76
  -8  -4   3   16.81    6.22
  -8  -4   3    6.58    5.08
  -8   4   4   77.32   14.28
   8  -4  -4   88.29   16.71
   8   4  -4   95.91   17.62
  -8  -4   4   93.23   15.01
  -8  -4   4   77.78   15.62
  -8   4   5    8.77    4.67
   8  -4  -5    6.15    4.51
   8   4  -5    7.78    5.07
  -8  -4   5   10.28    5.07
  -8  -4   5   -0.00    4.05
  -8   4   6   34.75    9.13
   8   4  -6   32.58   10.19
  -8  -4   6   63.26   13.36
  -8   4   7   67.76   12.89
   8   4  -7   76.93   16.23
  -8  -4   7   61.61   14.04
   8   4  -8   32.38   10.31
  -8  -4   8   21.67    8.32
   8   4  -9    8.04    5.63
  -8  -4   9    0.20    3.70
   8   4 -10    4.49    5.18
  -8  -4  10    0.77    3.27
   8   4 -11    8.53    6.08
  -8  -4  11    9.41    6.46
   8   4 -12   46.40   13.51
  -8  -4  12   80.94   14.22
  -8  -4  12   63.96   14.47
   8  -4 -13    9.53    6.25
   8   4 -13    4.96    4.98
  -8  -4  13   18.97    6.77
  -8  -4  13   10.98    6.95
  -8   4  14   37.41    9.46
   8  -4 -14   31.60   10.66
   8   4 -14   21.14    9.21
  -8  -4  14   35.06    9.51
  -8  -4  14   25.22    9.70
  -8   4  15   -0.00    3.33
   8  -4 -15    1.00    5.02
  -8  -4  15   -0.00    4.17
  -8   4  16    5.92    4.98
   8  -4 -16   13.40    7.38
  -8  -4  16   17.31    7.26
  -8   4  17   15.24    6.54
   8  -4 -17    4.04    5.75
  -8  -4  17   24.45    7.88
  -8   4  18   59.24   12.75
   8  -4 -18   30.02   11.23
  -8  -4  18   68.35   13.80
  -8   4  19   -0.00    3.90
   8  -4 -19    1.58    4.60
  -8  -4  19    2.57    4.15
  -8   4  20    8.71    6.26
   8  -4 -20   -0.00    4.48
  -8  -4  20    2.16    4.56
  -8   4  21   -0.00    3.54
   8  -4 -21   -0.00    3.22
  -8  -4  21   -0.00    3.69
  -8   4  22    8.65    6.03
   8  -4 -22   11.44    8.45
  -8  -4  22   20.50    8.38
  -8   4  23    9.44    6.26
   8  -4 -23    2.18    5.18
  -8  -4  23    1.08    5.31
  -8   4  24    2.92    4.72
   8  -4 -24    5.38    7.33
  -8  -4  24    4.55    5.54
  -8   4  25    3.84    4.60
   8  -4 -25   -0.00    5.22
  -8  -4  25    0.00    4.62
  -8   4  26    3.16    4.23
   8  -4 -26   -0.00    5.90
  -8  -4  26    2.85    4.61
  -8   4  27    4.18    5.20
   8  -4 -27    1.47    4.67
  -8  -4  27   -0.00    3.06
  -8   4  28   11.03    5.85
   8  -4 -28    0.00    5.98
  -8  -4  28   10.41    6.48
  -8   4  29    4.76    6.22
   8  -4 -29   -0.00    4.81
  -8  -4  29    4.42    5.65
  -8   4  30    1.44    4.51
   8  -4 -30   -0.00    5.05
  -8  -4  30   -0.00    4.61
  -8   4  31    0.36    4.37
   8  -4 -31   -0.00    4.00
  -8  -4  31   -0.00    3.43
  -8   4  32    5.51    5.57
   8  -4 -32    3.62    5.17
  -8  -4  32   -0.00    5.32
  -8   4  33   -0.00    4.32
   8  -4 -33    2.63    6.37
  -8  -4  33    2.05    6.48
  -8   4  34    4.73    6.42
   8  -4 -34    4.92    7.62
  -8  -4  34    3.28    6.28
  -8   4  35    2.24    4.42
   8  -4 -35   16.43    9.70
  -8   4  36   -0.00    5.26
   8  -4 -36    0.00    5.63
   8  -4 -37   -0.00    4.54
   8  -4 -38    4.36    6.85
  -8   5   1   13.40    6.14
   8   5  -1   21.74    7.85
  -8  -5   1   13.45    5.43
  -8  -5   1   17.51    7.50
  -8   5   2   14.25    5.48
   8   5  -2   14.48    7.29
  -8  -5   2   10.09    5.27
  -8  -5   2   15.62    7.11
  -8   5   3   59.30   11.65
   8   5  -3   55.15   13.07
  -8  -5   3   47.99   10.70
  -8  -5   3   71.52   14.37
  -8   5   4   19.00    6.44
   8   5  -4   11.25    6.38
  -8  -5   4   16.69    6.24
  -8  -5   4   19.79    7.78
  -8   5   5   68.10   11.92
   8   5  -5   24.78    9.72
  -8  -5   5   47.71   10.42
  -8  -5   5   36.85   10.67
  -8   5   6   55.45   11.58
   8   5  -6   66.42   14.54
  -8  -5   6   68.64   14.58
  -8   5   7    4.98    3.97
   8   5  -7    0.09    3.03
  -8  -5   7    5.40    4.31
   8   5  -8    0.12    3.26
  -8  -5   8    1.40    4.39
   8  -5  -9    4.04    4.41
   8   5  -9    6.14    5.14
   8  -5 -10  130.26   21.90
   8  -5 -11   17.90    8.35
  -8  -5  11   38.09    9.01
   8  -5 -12    3.04    3.74
  -8  -5  12    1.48    3.08
   8  -5 -13    1.14    4.95
  -8  -5  13    2.16    3.36
  -8   5  14    9.77    5.74
   8  -5 -14    7.26    5.46
  -8  -5  14    2.03    4.03
  -8   5  15    9.05    5.52
   8  -5 -15   22.83    8.77
  -8  -5  15    6.84    5.84
  -8   5  16   29.23    9.33
   8  -5 -16   34.64   11.58
  -8  -5  16   40.39   11.02
  -8   5  17    0.94    4.12
   8  -5 -17   -0.00    4.15
  -8  -5  17    8.89    5.33
  -8   5  18    1.57    3.10
   8  -5 -18   -0.00    4.72
  -8  -5  18   -0.00    3.86
  -8   5  19   18.36    7.69
   8  -5 -19    8.60    6.21
  -8  -5  19   14.85    7.47
  -8   5  20   16.28    7.44
   8  -5 -20    9.00    7.53
  -8  -5  20   33.17    9.77
  -8   5  21   10.77    6.39
   8  -5 -21   15.52    8.45
  -8  -5  21   26.05    8.60
  -8   5  22    5.46    5.08
   8  -5 -22    2.41    6.08
  -8  -5  22    3.62    4.16
  -8   5  23   -0.00    3.80
   8  -5 -23    0.48    4.87
  -8  -5  23    0.00    4.11
  -8   5  24    0.50    4.18
   8  -5 -24   -0.00    6.20
  -8  -5  24    3.86    5.52
  -8   5  25    0.50    3.80
   8  -5 -25    6.29    6.67
  -8  -5  25    0.00    4.44
  -8   5  26    7.51    5.97
   8  -5 -26    2.57    5.40
  -8  -5  26    1.29    4.83
  -8   5  27    1.13    3.88
   8  -5 -27   -0.00    5.74
  -8  -5  27   -0.00    5.17
  -8   5  28   -0.00    4.81
   8  -5 -28   -0.00    5.12
  -8  -5  28    0.17    4.50
  -8   5  29   -0.00    4.88
   8  -5 -29    0.02    3.71
  -8  -5  29    1.97    4.62
  -8   5  30   13.53    7.58
   8  -5 -30    0.20    6.61
  -8  -5  30    5.75    5.78
  -8   5  31    0.42    3.90
   8  -5 -31    4.97    5.94
  -8  -5  31   -0.00    4.98
  -8   5  32    5.24    6.23
   8  -5 -32    1.50    5.06
  -8  -5  32    0.00    4.34
  -8   5  33    1.79    4.54
   8  -5 -33    0.47    5.34
  -8  -5  33    4.96    4.77
  -8   5  34    0.61    3.60
   8  -5 -34    2.83    5.80
  -8  -5  34   -0.00    5.67
  -8   5  35    0.08    4.20
   8  -5 -35    2.39    6.28
  -8   5  36   -0.00    4.09
   8  -5 -36    0.74    5.50
   8  -5 -37    2.96    7.15
  -8   6   1   84.11   13.71
   8  -6  -1   67.48   14.39
  -8  -6   1   54.14   11.78
  -8   6   2   92.19   14.49
   8  -6  -2   67.21   14.33
  -8  -6   2   64.18   12.70
  -8   6   3   75.74   13.27
   8  -6  -3   60.15   13.95
  -8  -6   3   62.97   12.43
  -8   6   4   16.96    6.48
   8  -6  -4   21.17    8.34
  -8  -6   4   17.18    6.62
  -8   6   5   18.60    6.49
   8  -6  -5    3.93    5.61
  -8   6   6   17.57    6.61
   8  -6  -6   30.28    9.50
  -8   6   7   18.42    6.23
   8  -6  -7   15.78    7.48
   8  -6  -8   23.57    8.33
   8  -6  -9   -0.00    1.92
   8  -6 -10    5.90    5.09
   8  -6 -11    7.99    5.88
  -8  -6  11   20.69    7.15
   8  -6 -12   22.31    7.96
  -8  -6  12   17.59    6.66
   8  -6 -13   12.39    7.64
  -8  -6  13   20.95    7.46
  -8   6  14   16.36    6.67
   8  -6 -14    9.31    7.28
  -8  -6  14   21.06    7.71
  -8   6  15   18.86    7.01
   8  -6 -15   -0.00    4.43
  -8  -6  15    2.74    4.43
  -8   6  16    0.00    3.02
   8  -6 -16    2.58    5.24
  -8  -6  16    6.25    4.95
  -8   6  17   17.68    7.48
   8  -6 -17   18.34    9.40
  -8  -6  17   56.43   11.97
  -8   6  18    6.54    5.54
   8  -6 -18    8.09    6.24
  -8  -6  18   10.21    6.25
  -8   6  19    3.71    4.97
   8  -6 -19   -0.00    4.43
  -8  -6  19    7.95    5.39
  -8   6  20   -0.00    4.14
   8  -6 -20    2.08    4.85
  -8  -6  20   -0.00    4.12
  -8   6  21   -0.00    3.76
   8  -6 -21   -0.00    4.42
  -8  -6  21    6.57    5.46
  -8   6  22    2.47    4.43
   8  -6 -22    1.62    5.32
  -8  -6  22    6.51    4.79
  -8   6  23    8.46    6.60
   8  -6 -23   14.81    7.72
  -8  -6  23   17.78    8.24
  -8   6  24   -0.00    3.72
   8  -6 -24   -0.00    3.62
  -8  -6  24    4.99    4.84
  -8   6  25    0.00    4.31
   8  -6 -25   -0.00    5.04
  -8  -6  25    0.14    4.74
  -8   6  26   -0.00    4.27
   8  -6 -26   -0.00    4.50
  -8  -6  26    4.45    4.30
  -8   6  27    6.91    5.91
   8  -6 -27    2.35    5.79
  -8  -6  27    6.50    6.02
  -8   6  28    7.29    5.71
   8  -6 -28    8.46    6.95
  -8  -6  28    0.00    3.51
  -8   6  29    4.89    5.23
   8  -6 -29   -0.00    4.38
  -8  -6  29   -0.00    3.72
  -8   6  30    0.72    3.70
   8  -6 -30    0.65    3.98
  -8  -6  30   -0.00    4.95
  -8   6  31   -0.00    3.39
   8  -6 -31   -0.00    4.68
  -8  -6  31   -0.00    3.84
  -8   6  32    0.31    2.04
   8  -6 -32    6.19    7.79
  -8  -6  32    4.92    6.16
  -8   6  33    6.13    5.96
   8  -6 -33    0.00    6.99
  -8  -6  33   -0.00    4.77
  -8   6  34   -0.00    4.68
   8  -6 -34    1.60    7.44
  -8  -6  34    2.84    5.22
  -8   6  35    3.87    5.54
   8  -6 -35    2.35    7.00
  -8   6  36   -0.00    4.94
   8  -6 -36    3.56    7.43
  -8   7   1   52.35   10.99
   8  -7  -1   42.15   11.76
  -8  -7   1   57.27   11.36
  -8   7   2    0.00    3.14
   8  -7  -2   -0.00    3.26
  -8  -7   2    3.61    3.84
  -8   7   3   26.88    7.73
   8  -7  -3   21.59    8.34
  -8  -7   3   12.00    6.08
  -8   7   4    3.04    3.75
   8  -7  -4   -0.00    3.84
  -8  -7   4    0.82    2.87
  -8   7   5   46.95   10.36
   8  -7  -5   48.48   11.89
  -8   7   6   14.19    5.56
   8  -7  -6   14.58    6.49
  -8   7   7    1.43    2.89
   8  -7  -7   -0.00    4.09
   8  -7  -8    1.69    4.13
   8  -7  -9   35.34   10.57
   8  -7 -10    8.89    5.78
   8  -7 -11   30.63   10.20
  -8  -7  11   58.18   11.79
   8  -7 -12   -0.00    3.79
  -8  -7  12    3.53    3.74
   8  -7 -13    1.30    3.99
  -8  -7  13   11.40    6.11
  -8   7  14    9.75    5.63
   8  -7 -14   15.49    7.31
  -8  -7  14   14.70    6.42
  -8   7  15   47.80   11.26
   8  -7 -15   46.95   12.65
  -8  -7  15   44.49   11.29
  -8   7  16   -0.00    3.48
   8  -7 -16    1.10    3.64
  -8  -7  16    4.35    4.27
  -8   7  17   12.79    6.08
   8  -7 -17    1.17    3.96
  -8  -7  17    2.75    4.09
  -8   7  18   -0.00    3.08
   8  -7 -18    3.73    5.21
  -8  -7  18    0.00    3.26
  -8   7  19    4.89    4.34
   8  -7 -19    0.00    5.66
  -8  -7  19   17.70    7.21
  -8   7  20    9.22    5.55
   8  -7 -20    0.00    5.52
  -8  -7  20    5.36    5.36
  -8   7  21   18.84    7.71
   8  -7 -21    1.93    5.18
  -8  -7  21   23.95    8.51
  -8   7  22    3.14    5.28
   8  -7 -22   -0.00    5.26
  -8  -7  22    4.22    4.89
  -8   7  23    0.04    3.60
   8  -7 -23   -0.00    4.10
  -8  -7  23   -0.00    3.99
  -8   7  24    0.00    3.33
   8  -7 -24   -0.00    4.38
  -8  -7  24   -0.00    4.28
  -8   7  25    5.26    6.05
   8  -7 -25    2.49    5.84
  -8  -7  25   11.71    7.11
  -8   7  26    2.36    4.91
   8  -7 -26    7.02    6.97
  -8  -7  26    4.38    5.62
  -8   7  27    0.15    3.79
   8  -7 -27    3.41    7.06
  -8  -7  27    2.05    3.93
  -8   7  28   -0.00    3.20
   8  -7 -28    3.19    4.84
  -8  -7  28   -0.00    3.83
  -8   7  29    7.17    5.56
   8  -7 -29    0.02    6.77
  -8  -7  29    0.76    4.72
  -8   7  30    0.93    3.68
   8  -7 -30    0.20    6.77
  -8  -7  30    0.00    4.97
  -8   7  31    4.13    5.05
   8  -7 -31    1.51    5.29
  -8  -7  31    4.02    5.29
  -8   7  32    0.00    4.97
   8  -7 -32    2.54    7.20
  -8  -7  32    0.01    5.23
  -8   7  33   -0.00    4.18
   8  -7 -33   -0.00    6.13
  -8  -7  33    3.75    5.33
  -8   7  34    3.93    5.47
   8  -7 -34    6.35    8.44
  -8   7  35    0.06    4.22
  -8   7  36   -0.00    4.81
  -8   8   1   65.37   11.95
   8  -8  -1   43.65   11.51
  -8  -8   1   49.90   10.76
  -8   8   2   -0.00    2.66
   8  -8  -2    2.43    3.55
  -8  -8   2    1.67    3.47
  -8   8   3   21.76    6.70
   8  -8  -3   22.65    8.21
  -8  -8   3   18.64    6.37
  -8   8   4   22.05    6.66
   8  -8  -4   15.19    7.40
  -8  -8   4   12.15    5.88
  -8   8   5   -0.00    2.41
   8  -8  -5   -0.00    2.83
  -8   8   6   -0.00    3.20
   8  -8  -6    4.95    4.67
  -8   8   7   80.00   14.08
   8  -8  -7   81.41   15.85
   8  -8  -8    5.78    5.22
   8  -8  -9    0.15    3.67
   8  -8 -10    9.64    5.68
  -8  -8  10    5.68    4.68
   8  -8 -11   -0.00    4.28
  -8  -8  11    3.06    4.14
   8  -8 -12    0.73    3.95
  -8  -8  12    0.45    3.85
   8  -8 -13   27.77    9.86
  -8  -8  13   31.74    9.00
  -8   8  14    1.64    4.39
   8  -8 -14   -0.00    4.39
  -8  -8  14    0.72    3.21
  -8   8  15    7.87    4.88
   8  -8 -15    1.56    3.92
  -8  -8  15   19.78    6.91
  -8   8  16   -0.00    3.45
   8  -8 -16   -0.00    5.89
  -8  -8  16   -0.00    3.74
  -8   8  17   28.37    8.62
   8  -8 -17   10.60    7.60
  -8  -8  17   23.65    8.01
  -8   8  18    0.58    2.77
   8  -8 -18   -0.00    5.49
  -8  -8  18    1.13    3.57
  -8   8  19    2.94    4.26
   8  -8 -19    1.06    4.98
  -8  -8  19    2.09    3.80
  -8   8  20    0.00    3.26
   8  -8 -20   -0.00    3.25
  -8  -8  20   -0.00    3.70
  -8   8  21   -0.00    2.58
   8  -8 -21    1.95    5.45
  -8  -8  21   -0.00    4.40
  -8   8  22   -0.00    3.98
   8  -8 -22   -0.00    4.40
  -8  -8  22    6.98    5.68
  -8   8  23    9.53    6.33
   8  -8 -23   12.51    7.76
  -8  -8  23   15.88    8.14
  -8   8  24    0.55    3.98
   8  -8 -24    2.12    4.99
  -8  -8  24   -0.00    3.02
  -8   8  25    5.37    4.81
   8  -8 -25   -0.00    6.04
  -8  -8  25    3.45    4.72
  -8   8  26    0.12    3.78
   8  -8 -26    2.29    4.07
  -8  -8  26   -0.00    4.51
  -8   8  27    6.77    5.81
   8  -8 -27    0.00    6.78
  -8  -8  27    4.56    5.25
  -8   8  28    4.59    4.88
   8  -8 -28    3.22    5.51
  -8  -8  28    2.30    5.14
  -8   8  29    3.13    5.34
   8  -8 -29    3.94    6.08
  -8  -8  29   13.18    8.21
  -8   8  30   -0.00    3.26
   8  -8 -30    5.81    6.08
  -8  -8  30    4.04    6.16
  -8   8  31   -0.00    3.57
   8  -8 -31    0.29    3.10
  -8  -8  31   -0.00    5.24
  -8   8  32    2.67    4.94
   8  -8 -32    5.61    6.85
  -8  -8  32   -0.00    3.75
  -8   8  33   -0.00    4.86
  -8  -8  33    1.07    4.34
  -8   9   1   65.66   11.92
   8  -9  -1   33.42   11.06
  -8  -9   1   62.55   11.95
  -8   9   2    3.97    3.66
   8  -9  -2    0.00    3.30
  -8  -9   2    2.30    3.23
  -8   9   3   34.35    8.50
   8  -9  -3   21.70    8.52
  -8  -9   3   29.01    8.11
  -8   9   4    4.52    4.29
   8  -9  -4    2.81    4.86
  -8   9   5   27.10    7.77
   8  -9  -5   31.41    9.29
  -8   9   6    0.48    2.77
   8  -9  -6   -0.00    4.50
  -8   9   7    7.90    4.48
   8  -9  -7    0.47    3.44
   8  -9  -8   -0.33    3.47
   8  -9  -9   11.31    5.83
   8  -9 -10    1.07    3.92
  -8  -9  10    3.77    3.63
   8  -9 -11   29.83   10.03
  -8  -9  11   42.97   10.55
   8  -9 -12    0.92    3.60
  -8  -9  12   -0.00    3.16
   8  -9 -13    0.00    4.14
  -8  -9  13    5.06    3.96
  -8   9  14    0.50    2.30
   8  -9 -14    2.02    4.87
  -8  -9  14   -0.00    3.25
  -8   9  15   36.30    9.63
   8  -9 -15   12.94    7.16
  -8   9  16    0.24    3.31
   8  -9 -16   -0.00    4.34
  -8  -9  16    0.00    3.95
  -8   9  17    0.24    3.36
   8  -9 -17    4.74    6.55
  -8  -9  17   -0.00    3.09
  -8   9  18    2.60    4.33
   8  -9 -18    1.08    3.64
  -8  -9  18    3.06    4.24
  -8   9  19    6.77    5.19
   8  -9 -19    2.78    4.59
  -8  -9  19   16.98    7.78
  -8   9  20    5.60    4.16
   8  -9 -20    4.44    4.82
  -8  -9  20    4.30    4.75
  -8   9  21    0.38    3.00
   8  -9 -21   -0.00    4.85
  -8  -9  21    9.09    6.32
  -8   9  22   -0.00    4.56
   8  -9 -22    0.81    3.81
  -8  -9  22   -0.00    4.17
  -8   9  23   -0.00    3.55
   8  -9 -23    0.00    4.34
  -8  -9  23   -0.00    3.27
   8  -9 -24   -0.00    4.35
  -8  -9  24   -0.00    4.01
   8  -9 -25    8.30    6.06
  -8  -9  25   14.41    7.45
   8  -9 -26   -0.00    5.36
  -8  -9  26    2.76    5.00
   8  -9 -27    6.14    6.54
  -8  -9  27   -0.00    4.67
   8  -9 -28    1.82    4.87
  -8  -9  28   -0.00    2.89
   8  -9 -29    3.32    5.31
  -8  -9  29    0.09    2.79
   8  -9 -30    0.27    6.33
  -8  -9  30    2.31    5.03
  -8  -9  31   -0.00    4.16
  -8  -9  32    0.00    5.93
  -8  10   1   25.92    7.63
   8 -10  -1   13.50    6.01
  -8 -10   1   20.91    6.81
  -8  10   2   -0.00    2.19
   8 -10  -2   -0.00    4.13
  -8 -10   2    0.00    2.60
  -8  10   3   30.98    8.14
   8 -10  -3   17.06    7.13
  -8 -10   3   21.17    7.08
  -8  10   4   10.78    5.47
   8 -10  -4    3.95    4.65
  -8  10   5    0.34    2.81
   8 -10  -5    1.77    3.49
  -8  10   6    0.00    2.84
   8 -10  -6   -0.00    4.36
  -8  10   7   49.80   10.64
   8 -10  -7   45.68   11.90
   8 -10  -8    1.43    3.56
   8 -10  -9    7.67    5.17
   8 -10 -10   -0.00    4.33
  -8 -10  10   -0.00    4.40
   8 -10 -11    1.35    3.31
  -8 -10  11    0.00    3.45
   8 -10 -12   -0.00    5.04
  -8 -10  12   -0.00    3.88
   8 -10 -13    5.77    5.82
  -8 -10  13   36.56    9.44
   8 -10 -14    0.73    4.82
  -8 -10  14    2.62    3.98
   8 -10 -15    2.11    4.58
  -8 -10  15    0.18    2.40
   8 -10 -16   -0.00    4.27
  -8 -10  16    3.93    4.12
   8 -10 -17   21.27    8.76
  -8 -10  17   30.43    9.68
   8 -10 -18    1.40    5.01
  -8 -10  18   -0.00    4.20
   8 -10 -19   -0.00    4.46
  -8 -10  19   12.03    7.50
   8 -10 -20    0.00    5.33
  -8 -10  20    0.71    3.48
   8 -10 -21    0.52    5.36
  -8 -10  21    3.23    4.98
   8 -10 -22   -0.00    5.75
  -8 -10  22    2.90    5.05
   8 -10 -23    5.68    5.61
  -8 -10  23   12.06    7.51
   8 -10 -24    0.90    5.04
  -8 -10  24   -0.00    4.58
   8 -10 -25    1.75    4.57
  -8 -10  25    4.62    5.43
   8 -10 -26    0.29    5.60
  -8 -10  26    2.29    5.13
   8 -10 -27   -0.00    4.91
  -8 -10  27    3.49    5.33
   8 -10 -28   -0.00    4.68
  -8 -10  28   -0.00    4.60
  -8 -10  29   -0.00    3.67
  -8 -10  30    0.00    3.94
  -8 -10  31    6.55    6.79
  -8 -10  32   -0.00    5.30
   8 -11  -1   35.07    9.68
   8 -11  -2    1.41    3.06
   8 -11  -3    0.00    3.67
   8 -11  -4   -0.00    3.29
   8 -11  -5   16.41    6.85
   8 -11  -6    0.15    2.86
   8 -11  -7    3.96    4.47
   8 -11  -8   12.55    6.31
   8 -11  -9    3.72    5.06
   8 -11 -10    2.82    4.69
   8 -11 -11   -0.00    4.71
   8 -11 -12    3.32    4.66
   8 -11 -13    5.46    5.43
   8 -11 -14    0.00    3.37
   8 -11 -15    4.46    5.42
   8 -11 -16    1.24    4.49
  -8 -11  16    3.99    4.83
   8 -11 -17    1.73    5.29
  -8 -11  17   -0.00    3.90
   8 -11 -18   -0.00    4.70
  -8 -11  18   -0.00    4.09
   8 -11 -19   -0.00    5.71
  -8 -11  19    3.21    5.06
   8 -11 -20    0.00    5.47
  -8 -11  20    4.44    4.97
   8 -11 -21    3.37    6.65
  -8 -11  21    1.79    4.91
   8 -11 -22    5.45    5.78
  -8 -11  22   -0.00    3.84
   8 -11 -23   -0.00    4.92
  -8 -11  23   -0.00    4.52
   8 -11 -24    2.42    5.05
  -8 -11  24    0.00    4.75
   8 -11 -25    5.03    5.14
  -8 -11  25   19.87    8.85
   8 -11 -26   -0.00    5.44
  -8 -11  26    8.36    5.85
  -8 -11  27   -0.00    4.79
  -8 -11  28   -0.00    4.59
  -8 -11  29    5.86    5.88
  -8 -11  30   -0.00    4.85
   8 -12  -1   -0.00    4.21
   8 -12  -2    0.73    4.34
   8 -12  -3   30.77    9.66
   8 -12  -4    7.83    5.05
   8 -12  -5    0.00    3.56
   8 -12  -6    0.99    2.83
   8 -12  -7   22.09    8.13
   8 -12  -8    2.58    4.14
   8 -12  -9   -0.00    4.74
   8 -12 -10    4.82    4.87
   8 -12 -11   -0.00    4.03
   8 -12 -12   -0.00    4.02
   8 -12 -13    7.04    5.65
   8 -12 -14   -0.00    4.08
   8 -12 -15    1.44    5.34
   8 -12 -16    3.78    6.25
   8 -12 -17    2.77    4.85
   8 -12 -18    3.79    5.21
   8 -12 -19   11.41    6.82
   8 -12 -20   -0.00    4.45
   8 -12 -21    1.39    4.23
   8 -12 -22    3.93    4.82
   8 -12 -23    2.61    5.28
   8 -13  -1    0.17    3.94
   8 -13  -2   -0.00    3.35
   8 -13  -3   -0.00    4.56
   8 -13  -4    0.27    4.23
   8 -13  -5   17.54    6.96
   8 -13  -6   -0.00    3.36
   8 -13  -7    2.34    3.60
   8 -13  -8    4.18    3.97
   8 -13  -9    8.98    5.75
   8 -13 -10    4.50    4.60
   8 -13 -11   -0.00    4.23
   8 -13 -12    3.12    4.11
   8 -13 -13    2.54    3.91
   8 -13 -14    1.60    4.01
   8 -13 -15    6.58    5.38
   8 -13 -16   -0.00    4.65
   8 -13 -17    1.41    3.65
   8 -13 -18   -0.00    4.69
   8 -13 -19   -0.00    4.47
   8 -13 -20    0.00    4.13
   8 -14  -1    4.37    4.34
   8 -14  -2    2.70    4.48
   8 -14  -3   -0.00    5.25
   8 -14  -4   -0.00    3.59
   8 -14  -5   -0.00    3.76
   8 -14  -6    0.00    4.09
   8 -14  -7    0.90    4.02
   8 -14  -8    6.06    4.18
   8 -14  -9    0.99    3.52
   8 -14 -10    2.21    3.82
   8 -14 -11   -0.00    3.62
   8 -14 -12   -0.00    5.46
   8 -14 -13    0.00    3.91
   8 -14 -14   -0.00    4.13
   8 -14 -15    0.00    4.11
   8 -14 -16   -0.00    3.19
   8 -14 -17    4.32    4.28
   8 -15  -1    1.64    3.92
   8 -15  -2    1.32    3.79
   8 -15  -3    0.28    2.08
   8 -15  -4    1.92    3.72
   8 -15  -5    2.33    3.67
   8 -15  -6    1.39    3.38
   8 -15  -7    1.34    2.97
   8 -15  -8    5.35    4.58
   8 -15  -9    1.23    2.49
   8 -15 -10   -0.00    2.45
   8 -15 -11    3.82    4.06
   8 -15 -12   -0.00    2.64
   8 -15 -13   -0.00    3.07
   8 -16  -1   -0.00    3.52
   8 -16  -2    1.11    3.26
   8 -16  -3    2.47    3.47
   8 -16  -4    0.86    2.54
   8 -16  -5    0.33    2.50
  -7   0   1  487.96   60.06
  -7   0   1  696.20   64.55
   7   0  -1  693.04   61.89
   7   0  -1  581.47   64.07
  -7   0   2   -0.00    3.52
  -7   0   2    0.00    2.66
   7   0  -2   -0.00    3.52
  -7   0   3   14.42    5.20
  -7   0   3    1.59    3.46
   7   0  -3   17.70    6.93
  -7   0   4    0.00    3.20
  -7   0   4    0.93    2.14
   7   0  -4    2.83    3.17
  -7   0   5   25.72    7.61
  -7   0   5   35.87    8.97
   7   0  -5   46.94   10.73
  -7   0   6   -0.00    2.11
   7   0  -6   -0.00    3.35
  -7   0   7  276.37   31.26
  -7   0   7  248.89   32.02
   7   0  -7  247.67   33.07
  -7   0   8   -0.00    3.25
  -7   0   8   -0.00    3.43
   7   0  -8    1.71    4.19
  -7   0   9   13.46    5.99
  -7   0   9    9.13    5.31
   7   0  -9   30.40    8.72
  -7   0  10    1.01    3.01
  -7   0  10    0.28    3.55
   7   0 -10    1.51    4.08
  -7   0  11  292.98   32.18
  -7   0  11  223.71   31.75
   7   0 -11  258.47   34.48
  -7   0  12   -0.00    3.34
  -7   0  12    2.08    4.22
   7   0 -12   -0.00    4.17
  -7   0  13   70.08   14.57
   7   0 -13   94.32   17.53
   7   0 -14   -0.00    3.45
   7   0 -15   20.67    8.60
   7   0 -16   -0.00    4.73
  -7   0  17  317.51   38.80
   7   0 -17  333.42   43.29
  -7   0  18    0.99    4.09
   7   0 -18   -0.00    4.46
  -7   0  19   15.72    6.83
   7   0 -19    9.73    7.16
   7   0 -20    0.38    4.24
  -7   0  21    5.00    5.28
   7   0 -21   -0.00    4.58
  -7   0  22    1.01    4.64
   7   0 -22    3.25    4.98
  -7   0  23   24.73    9.06
  -7   0  24    1.96    4.26
  -7   0  25    0.32    2.17
  -7   0  26   -0.00    3.50
   7   0 -26   -0.00    4.36
  -7   0  27   55.78   13.80
   7   0 -27   39.67   14.29
  -7   0  28   -0.00    4.43
   7   0 -28   -0.00    5.16
  -7   0  29    1.42    5.79
   7   0 -29    0.00    5.77
  -7   0  30   -0.00    4.93
   7   0 -30   -0.00    6.42
  -7   0  31    3.43    4.09
  -7   0  32   -0.00    4.49
  -7   0  33    7.70    7.04
  -7   0  34    1.72    4.83
  -7   0  35    1.36    5.52
  -7   0  36    4.70    6.57
  -7   0  37    7.02    7.27
  -7   1   1   -0.00    2.55
  -7   1   1    0.00    2.66
   7  -1  -1    1.99    3.53
   7   1  -1    3.12    4.16
  -7  -1   1    2.51    2.99
  -7  -1   1   -0.00    2.44
  -7   1   2   45.74    9.03
  -7   1   2   36.24    8.89
   7  -1  -2   37.62    9.79
   7   1  -2   30.86    9.06
  -7  -1   2   24.01    6.75
  -7  -1   2   14.02    6.29
  -7   1   3  233.11   28.12
  -7   1   3  226.08   28.98
   7  -1  -3  242.40   30.86
   7   1  -3  260.79   31.31
  -7  -1   3  239.64   28.33
  -7  -1   3  204.10   28.59
  -7   1   4    0.00    3.17
  -7   1   4    2.62    3.31
   7  -1  -4    0.00    3.78
   7   1  -4    2.17    3.97
  -7  -1   4    0.00    2.59
  -7  -1   4    0.00    3.13
  -7   1   5  103.73   14.86
  -7   1   5   81.49   14.43
   7  -1  -5   70.53   14.48
   7   1  -5   86.53   15.77
  -7  -1   5   68.65   12.70
  -7  -1   5   83.30   14.66
  -7   1   6    1.33    3.27
  -7   1   6   -0.00    2.74
   7  -1  -6    0.07    2.38
   7   1  -6   -0.00    3.43
  -7  -1   6   -0.00    2.68
  -7  -1   6   -0.00    3.47
  -7   1   7   28.99    7.86
  -7   1   7   37.67    9.17
   7  -1  -7   44.06   10.71
   7   1  -7   19.58    7.68
  -7  -1   7   43.08    9.32
  -7  -1   7   43.28   10.46
  -7   1   8   10.79    5.59
  -7   1   8   12.67    5.59
   7  -1  -8   15.13    6.18
   7   1  -8   11.82    6.11
  -7  -1   8    8.34    4.45
  -7  -1   8   15.19    6.38
  -7   1   9  296.76   34.94
  -7   1   9  311.86   36.84
   7  -1  -9  343.72   39.11
   7   1  -9  275.78   37.50
  -7  -1   9  293.02   34.76
  -7  -1   9  312.93   37.17
  -7   1  10   21.30    6.32
  -7   1  10   13.90    6.03
   7  -1 -10   19.47    7.86
   7   1 -10   10.96    5.96
  -7  -1  10   11.19    4.93
  -7  -1  10    4.42    4.50
  -7   1  11   88.76   14.00
   7  -1 -11   47.19   12.79
   7   1 -11   58.46   13.92
  -7  -1  11   59.02   11.97
  -7  -1  11   89.69   15.34
  -7   1  12    1.59    3.08
   7  -1 -12    0.57    3.80
   7   1 -12   -0.00    3.38
  -7  -1  12    1.43    3.26
  -7  -1  12    3.67    4.91
   7  -1 -13  165.44   26.89
   7   1 -13  179.08   27.70
  -7  -1  13  212.54   27.59
   7  -1 -14   -0.00    4.56
   7   1 -14    6.81    5.85
  -7  -1  14    0.00    3.75
   7  -1 -15   86.12   18.95
   7   1 -15  100.23   19.75
  -7  -1  15  125.60   19.83
   7  -1 -16   19.91    8.30
   7   1 -16    3.87    4.98
  -7  -1  16   18.84    7.55
  -7   1  17   20.70    7.67
   7  -1 -17    2.60    5.16
   7   1 -17   17.08    8.27
  -7  -1  17    4.18    4.31
  -7   1  18    0.31    2.89
   7  -1 -18    5.23    5.28
   7   1 -18   -0.00    5.18
  -7  -1  18    1.39    3.35
  -7   1  19  106.73   18.98
   7  -1 -19  148.85   24.70
   7   1 -19  104.16   21.57
  -7  -1  19  139.72   20.94
  -7   1  20    0.64    4.09
   7   1 -20    8.62    6.69
  -7  -1  20    5.64    3.92
  -7   1  21   58.08   13.02
   7   1 -21   44.10   13.89
  -7  -1  21   49.63   11.96
  -7   1  22   -0.00    2.89
   7   1 -22    3.49    6.83
  -7  -1  22    0.38    1.71
  -7   1  23   14.42    7.42
   7   1 -23   26.86   11.88
  -7  -1  23   29.94   10.27
  -7   1  24    5.59    5.62
   7  -1 -24    3.02    5.20
   7   1 -24    5.60    6.68
  -7  -1  24   16.94    7.68
  -7   1  25   32.12    9.89
   7  -1 -25   12.43    9.26
  -7  -1  25   37.60   12.02
  -7   1  26    2.41    3.96
   7  -1 -26    3.33    4.57
  -7  -1  26    2.25    4.69
  -7   1  27    3.56    4.89
   7  -1 -27    5.33    6.70
  -7  -1  27    3.04    4.53
  -7   1  28    3.83    5.71
   7  -1 -28    0.00    4.75
   7   1 -28    2.06    4.99
  -7  -1  28   -0.00    4.76
  -7   1  29   26.27    9.78
   7  -1 -29   33.34   13.13
  -7  -1  29   21.27    9.61
  -7   1  30    1.43    4.49
   7  -1 -30   -0.00    4.04
  -7  -1  30   -0.00    5.53
  -7   1  31    5.48    6.80
   7  -1 -31    7.22    7.64
  -7  -1  31    3.89    5.83
  -7   1  32   -0.00    4.64
   7  -1 -32    0.00    6.84
  -7  -1  32    0.00    4.56
  -7   1  33    2.65    5.64
   7  -1 -33    6.86    6.71
  -7  -1  33    0.31    4.62
  -7   1  34   -0.00    4.66
  -7  -1  34    0.00    5.12
  -7   1  35    8.46    7.28
  -7  -1  35    2.38    6.10
  -7   1  36    4.83    6.63
  -7  -1  36    2.05    4.94
  -7   1  37    8.62    7.09
  -7  -1  37    0.90    3.10
  -7   2   1   19.80    6.37
  -7   2   1   29.93    8.32
   7  -2  -1   24.81    8.35
   7   2  -1   36.70    9.69
  -7  -2   1   35.84    8.12
  -7  -2   1   28.69    8.25
  -7   2   2   34.64    8.05
  -7   2   2   38.64    9.31
   7  -2  -2   37.65    9.88
   7   2  -2   26.61    8.78
  -7  -2   2   48.04    9.46
  -7  -2   2   28.36    8.28
  -7   2   3    4.66    3.82
  -7   2   3    5.15    3.97
   7  -2  -3    2.57    3.38
   7   2  -3    3.46    4.32
  -7  -2   3    3.49    3.35
  -7  -2   3   11.04    5.53
  -7   2   4    4.11    3.27
  -7   2   4   13.68    5.52
   7  -2  -4    3.68    3.51
   7   2  -4   11.54    5.67
  -7  -2   4    3.49    3.42
  -7  -2   4    0.00    3.69
  -7   2   5  205.37   26.83
  -7   2   5  210.03   27.65
   7  -2  -5  235.03   30.00
   7   2  -5  209.49   29.13
  -7  -2   5  230.36   27.49
  -7  -2   5  251.75   30.04
  -7   2   6   10.60    5.31
  -7   2   6   19.92    6.94
   7  -2  -6   13.14    5.93
   7   2  -6    8.71    5.55
  -7  -2   6    4.70    4.33
  -7  -2   6   17.79    6.97
  -7   2   7  195.03   26.09
  -7   2   7  243.24   28.60
   7  -2  -7  193.05   28.15
   7   2  -7  225.58   29.99
  -7  -2   7  212.29   26.65
  -7  -2   7  233.76   29.25
  -7   2   8    3.43    4.14
   7  -2  -8    0.00    3.93
   7   2  -8    3.98    4.87
  -7  -2   8    4.48    3.70
  -7  -2   8    4.49    4.34
  -7   2   9   51.90   10.49
   7  -2  -9   55.23   12.22
   7   2  -9   28.52    9.62
  -7  -2   9   37.20    8.93
  -7  -2   9   59.26   12.28
  -7   2  10    5.68    4.38
   7  -2 -10    8.51    5.58
   7   2 -10    4.91    5.52
  -7  -2  10   16.68    6.01
  -7  -2  10   12.15    6.07
  -7   2  11  146.89   20.01
   7  -2 -11  115.57   20.81
   7   2 -11  155.62   23.71
  -7  -2  11  137.25   19.66
  -7  -2  11  120.82   20.48
  -7   2  12   39.89    9.67
   7  -2 -12   37.61   11.11
   7   2 -12   55.24   13.17
  -7  -2  12   49.58   10.49
  -7  -2  12   36.41   10.38
  -7   2  13   84.19   13.65
   7  -2 -13   43.01   12.31
   7   2 -13   76.49   16.18
  -7  -2  13   50.89   12.65
   7  -2 -14   -0.00    3.19
   7   2 -14   -0.00    4.33
  -7  -2  14    3.39    4.66
   7  -2 -15   26.57    9.47
   7   2 -15   35.36   11.35
  -7  -2  15   25.90    9.10
   7  -2 -16   72.73   16.06
   7   2 -16   65.75   15.44
  -7  -2  16   49.51   11.85
  -7  -2  16   73.84   15.00
  -7   2  17   49.79   11.93
   7  -2 -17   50.81   13.37
   7   2 -17   52.76   14.43
  -7  -2  17   48.75   11.69
  -7  -2  17   70.07   15.07
  -7   2  18   14.29    7.24
   7   2 -18   30.02   11.36
  -7  -2  18   37.61   10.02
  -7   2  19    2.33    3.13
   7   2 -19   -0.00    4.34
  -7  -2  19   -0.00    2.56
  -7   2  20    3.35    4.54
   7   2 -20    4.51    5.87
  -7  -2  20   -0.00    3.64
  -7   2  21   62.19   12.91
   7  -2 -21   25.29   11.48
   7   2 -21   40.03   13.37
  -7  -2  21   37.45   10.47
  -7   2  22    8.40    6.15
   7  -2 -22    3.13    5.78
   7   2 -22    6.87    6.51
  -7  -2  22    0.61    3.92
  -7   2  23   30.07    9.25
   7  -2 -23   23.52   10.29
   7   2 -23   36.25   12.52
  -7  -2  23   33.79   10.28
  -7   2  24    0.00    4.63
   7  -2 -24    4.32    5.61
   7   2 -24    4.48    6.51
  -7  -2  24    0.62    3.17
  -7   2  25    3.62    4.94
   7  -2 -25    7.92    6.36
   7   2 -25   15.16    9.55
  -7  -2  25   -0.00    5.41
  -7   2  26    1.47    4.15
   7  -2 -26   -0.00    4.49
  -7  -2  26    5.45    5.34
  -7   2  27    5.26    5.75
   7  -2 -27    5.48    6.84
  -7  -2  27   12.78    6.77
  -7   2  28    5.49    5.56
   7  -2 -28    3.97    6.19
  -7  -2  28    9.40    5.97
  -7   2  29    0.00    4.76
   7  -2 -29    5.01    6.51
  -7  -2  29    1.92    4.62
  -7   2  30   -0.00    3.43
   7  -2 -30    0.00    5.81
  -7  -2  30    0.80    4.37
  -7   2  31    8.62    7.79
   7  -2 -31    3.14    6.53
  -7  -2  31    5.39    5.54
  -7   2  32    0.86    4.78
   7  -2 -32    1.49    6.45
  -7  -2  32   -0.00    3.79
  -7   2  33    6.89    6.88
   7  -2 -33    7.36    6.36
  -7  -2  33    0.39    4.89
  -7   2  34    0.12    4.29
   7  -2 -34    1.69    5.21
  -7  -2  34   -0.00    5.37
  -7   2  35    3.29    6.46
   7  -2 -35   -0.00    4.58
  -7  -2  35    0.08    3.91
  -7   2  36    1.55    4.56
  -7  -2  36    5.72    7.04
  -7   2  37    3.52    5.28
  -7   3   1    0.00    2.49
   7  -3  -1    3.01    3.79
   7   3  -1    0.88    3.47
  -7  -3   1    0.00    3.00
  -7  -3   1   -0.00    2.93
  -7   3   2  128.66   17.95
   7  -3  -2  129.63   20.17
   7   3  -2  127.97   19.98
  -7  -3   2  141.24   18.72
  -7  -3   2  107.63   18.62
  -7   3   3   44.79    9.57
   7  -3  -3   48.76   11.32
   7   3  -3   62.17   12.61
  -7  -3   3   41.33    9.34
  -7  -3   3   57.20   11.84
  -7   3   4    7.09    4.35
   7  -3  -4    5.30    3.94
   7   3  -4    2.87    3.93
  -7  -3   4    4.10    3.46
  -7  -3   4    4.19    4.15
  -7   3   5   85.15   13.01
   7  -3  -5   74.52   14.08
   7   3  -5   56.65   12.66
  -7  -3   5   50.62   10.60
  -7  -3   5   58.67   12.68
  -7   3   6    6.73    4.55
   7  -3  -6   15.30    6.78
   7   3  -6    9.62    5.75
  -7  -3   6   15.39    5.71
  -7  -3   6   10.81    5.63
  -7   3   7    3.58    3.27
   7  -3  -7    8.94    5.34
   7   3  -7    8.82    5.66
  -7  -3   7    5.76    4.27
  -7  -3   7    8.54    5.13
  -7   3   8   -0.00    3.43
   7  -3  -8   -0.00    3.14
   7   3  -8    0.00    3.79
  -7  -3   8    0.27    2.36
  -7  -3   8   -0.00    2.95
  -7   3   9  218.96   26.94
   7  -3  -9  254.84   30.71
   7   3  -9  163.64   28.13
  -7  -3   9  200.67   26.50
  -7  -3   9  261.20   30.79
  -7   3  10   57.39   11.44
   7  -3 -10   68.38   13.75
   7   3 -10   50.69   12.51
  -7  -3  10   48.50   10.73
  -7  -3  10   54.02   12.46
  -7   3  11    8.30    4.46
   7  -3 -11    8.91    5.98
   7   3 -11   -0.00    3.72
  -7  -3  11   10.11    5.19
  -7  -3  11    9.03    5.36
  -7   3  12    1.26    2.73
   7  -3 -12    4.65    4.37
   7   3 -12   -0.00    5.21
  -7  -3  12   -0.00    3.01
  -7   3  13   69.36   13.31
   7  -3 -13   90.07   17.18
   7   3 -13   70.10   15.58
  -7  -3  13   74.32   15.56
   7  -3 -14   67.90   15.25
   7   3 -14   53.58   14.37
  -7  -3  14   79.90   15.73
   7   3 -15  124.78   22.69
  -7  -3  15  134.70   22.17
   7   3 -16   25.44    9.74
  -7  -3  16   11.77    5.93
  -7  -3  16   13.76    7.36
  -7   3  17    1.19    3.52
   7   3 -17    0.49    4.15
  -7  -3  17    0.76    3.96
  -7  -3  17    5.81    6.01
  -7   3  18   12.47    6.09
   7   3 -18    7.70    6.53
  -7  -3  18   23.12    8.23
  -7  -3  18   39.17   11.54
  -7   3  19  222.23   29.08
   7  -3 -19  170.12   29.91
   7   3 -19  163.20   30.54
  -7  -3  19  306.94   32.45
  -7  -3  19  200.62   30.33
  -7   3  20    6.85    5.84
   7  -3 -20   -0.00    4.90
   7   3 -20    1.22    4.38
  -7  -3  20   -0.00    4.12
  -7   3  21    2.89    4.72
   7  -3 -21    2.50    5.39
   7   3 -21   11.44    7.78
  -7  -3  21    5.10    6.21
  -7   3  22   -0.00    4.16
   7  -3 -22   -0.00    4.59
   7   3 -22    5.11    6.40
  -7  -3  22    0.00    3.67
  -7   3  23    9.85    5.92
   7  -3 -23   10.72    7.16
  -7  -3  23    7.67    5.81
  -7   3  24    4.03    5.03
   7  -3 -24   14.27    8.47
  -7  -3  24   -0.00    4.11
  -7   3  25   22.25    8.63
   7  -3 -25   13.53    9.19
  -7  -3  25   15.27    6.98
  -7   3  26   -0.00    4.10
   7  -3 -26    3.11    6.33
  -7  -3  26    4.23    5.87
  -7   3  27   -0.00    4.48
   7  -3 -27    3.83    6.64
  -7  -3  27   -0.00    3.80
  -7   3  28    0.36    4.59
   7  -3 -28   -0.00    5.90
  -7  -3  28    4.59    6.59
  -7   3  29   20.06    8.65
   7  -3 -29    7.21    7.43
  -7  -3  29    6.03    5.49
  -7   3  30    3.54    4.94
   7  -3 -30   -0.00    5.84
  -7  -3  30    7.36    5.96
  -7   3  31    7.79    5.48
   7  -3 -31    2.28    6.51
  -7  -3  31    7.15    7.59
  -7   3  32   -0.00    3.64
   7  -3 -32    3.05    6.59
  -7  -3  32    4.40    4.50
  -7   3  33    3.17    5.27
   7  -3 -33    5.26    7.95
  -7  -3  33    3.50    5.53
  -7   3  34   15.35    8.36
   7  -3 -34    1.26    5.55
  -7  -3  34    7.28    6.35
  -7   3  35   10.43    8.13
   7  -3 -35    8.55    8.14
  -7  -3  35   11.94    8.19
  -7   3  36    0.34    4.09
   7  -3 -36   -0.00    5.56
  -7  -3  36   -0.00    4.97
  -7   3  37    1.39    3.58
   7  -3 -37    6.48    6.95
  -7   4   1   57.41   10.91
   7  -4  -1   65.98   12.90
   7   4  -1   55.92   12.18
  -7  -4   1   52.08   10.47
  -7  -4   1   69.07   13.10
  -7   4   2   71.27   12.79
   7  -4  -2   77.68   14.69
   7   4  -2  104.74   16.93
  -7  -4   2   94.15   14.15
  -7  -4   2   70.04   14.27
  -7   4   3    7.83    4.25
   7  -4  -3    8.54    5.32
   7   4  -3   13.53    6.51
  -7  -4   3   11.33    4.70
  -7  -4   3    9.42    5.97
  -7   4   4   25.95    7.21
   7  -4  -4   23.25    7.99
   7   4  -4   31.39    8.69
  -7  -4   4   24.38    7.06
  -7  -4   4   17.80    6.80
  -7   4   5   64.51   12.07
   7  -4  -5   47.98   12.34
   7   4  -5   77.83   14.77
  -7  -4   5   70.82   12.46
  -7  -4   5  109.41   16.68
  -7   4   6   64.92   11.83
   7  -4  -6   55.86   12.50
   7   4  -6   71.00   14.36
  -7  -4   6   61.59   11.61
  -7  -4   6   68.88   13.71
  -7   4   7   46.46    9.32
   7  -4  -7   44.52   10.73
   7   4  -7   42.23   11.04
  -7  -4   7   35.82    8.72
  -7  -4   7   32.12    9.73
  -7   4   8   44.98    9.38
   7  -4  -8   33.68   10.28
   7   4  -8   34.99   10.37
  -7  -4   8   44.15    9.39
  -7  -4   8   34.89   10.25
  -7   4   9   14.54    5.71
   7  -4  -9   19.11    7.50
   7   4  -9   19.72    8.54
  -7  -4   9   15.92    6.09
  -7  -4   9   20.66    7.91
  -7   4  10    1.11    3.29
   7  -4 -10   -0.00    3.50
   7   4 -10   -0.00    3.25
  -7  -4  10   -0.00    2.80
  -7  -4  10    6.54    4.61
  -7   4  11  105.13   16.32
   7  -4 -11  124.64   19.74
   7   4 -11   95.26   18.70
  -7  -4  11   86.80   15.83
  -7  -4  11  109.12   18.62
  -7   4  12  122.30   17.85
   7   4 -12  106.87   19.99
  -7  -4  12   96.37   18.22
  -7   4  13  109.16   17.43
   7   4 -13  105.37   20.06
  -7  -4  13  114.31   19.80
   7   4 -14   25.49    9.77
  -7  -4  14   21.79    8.91
   7   4 -15   45.78   13.11
  -7  -4  15   36.43   10.91
   7  -4 -16   11.48    6.92
   7   4 -16   13.59    7.73
  -7  -4  16   33.35    9.15
  -7  -4  16   16.86    7.60
  -7   4  17  114.69   17.82
   7  -4 -17   80.98   18.05
   7   4 -17   89.17   19.54
  -7  -4  17  122.09   18.88
  -7  -4  17   82.66   17.72
  -7   4  18   19.77    7.23
   7  -4 -18    0.65    4.98
   7   4 -18    6.58    6.41
  -7  -4  18   12.53    7.29
  -7   4  19    8.47    5.04
   7  -4 -19    5.35    5.68
  -7  -4  19   13.69    6.26
  -7   4  20   20.84    7.88
   7  -4 -20   18.53    8.75
  -7  -4  20   13.42    6.86
  -7   4  21   53.73   12.16
   7  -4 -21   27.76   11.16
  -7  -4  21   44.43   11.53
  -7   4  22   26.57    9.23
   7  -4 -22   29.33   11.03
  -7  -4  22   32.62   10.27
  -7   4  23    0.00    4.40
   7  -4 -23    2.24    4.37
  -7  -4  23    4.32    4.96
  -7   4  24    2.71    4.18
   7  -4 -24   -0.00    4.62
  -7  -4  24    2.19    4.47
  -7   4  25    2.04    5.32
   7  -4 -25   -0.00    5.00
  -7  -4  25    7.57    5.26
  -7   4  26    4.11    5.18
   7  -4 -26   13.69    7.39
  -7  -4  26   16.35    7.73
  -7   4  27    5.50    6.23
   7  -4 -27    0.24    5.40
  -7  -4  27    7.90    7.07
  -7   4  28    7.64    6.45
   7  -4 -28   -0.00    4.79
  -7  -4  28    7.11    6.36
  -7   4  29    2.03    4.63
   7  -4 -29    0.84    5.73
  -7  -4  29    2.50    6.03
  -7   4  30    0.00    3.50
   7  -4 -30    1.89    5.14
  -7  -4  30    0.00    4.30
  -7   4  31    8.71    5.95
   7  -4 -31    6.04    7.22
  -7  -4  31   -0.00    5.31
  -7   4  32    1.61    4.58
   7  -4 -32    0.86    5.34
  -7  -4  32    0.00    4.93
  -7   4  33    3.30    4.33
   7  -4 -33    8.06    7.20
  -7  -4  33   14.84    8.46
  -7   4  34   -0.00    4.20
   7  -4 -34   -0.00    5.86
  -7  -4  34    1.54    4.62
  -7   4  35    0.00    4.89
   7  -4 -35    0.52    4.89
  -7  -4  35    5.88    5.11
  -7   4  36   -0.00    4.84
   7  -4 -36    1.00    4.32
  -7  -4  36    2.80    5.42
  -7   4  37   -0.00    4.29
   7  -4 -37   10.08    9.09
   7  -4 -38    0.35    4.45
   7  -4 -39   -0.00    6.76
   7  -4 -40   -0.00    5.60
  -7   5   1    1.32    2.73
   7  -5  -1    8.67    5.40
   7   5  -1    5.54    4.54
  -7  -5   1    1.00    2.75
  -7  -5   1    1.51    4.05
  -7   5   2    0.00    2.23
   7  -5  -2    3.68    4.54
   7   5  -2    4.60    4.07
  -7  -5   2    1.03    2.86
  -7  -5   2    3.60    4.46
  -7   5   3   43.15    9.00
   7  -5  -3   44.96   10.48
   7   5  -3   45.29   10.66
  -7  -5   3   29.21    7.84
  -7  -5   3   27.15    8.79
  -7   5   4   81.16   13.77
   7  -5  -4   73.06   14.83
   7   5  -4   98.22   16.85
  -7  -5   4   96.41   14.88
  -7  -5   4   94.99   16.20
  -7   5   5   28.72    7.50
   7  -5  -5   40.03    9.79
   7   5  -5   41.61   10.87
  -7  -5   5   23.79    7.17
  -7  -5   5   31.53    9.14
  -7   5   6    6.99    4.03
   7  -5  -6   -0.00    3.56
   7   5  -6   -0.00    3.30
  -7  -5   6    1.27    3.54
  -7  -5   6    0.69    2.89
  -7   5   7   10.19    4.60
   7  -5  -7   29.77    9.05
   7   5  -7    9.02    6.03
  -7  -5   7   12.68    5.09
  -7  -5   7    4.10    4.56
  -7   5   8   72.66   12.73
   7   5  -8   67.43   14.68
  -7  -5   8   67.11   12.44
  -7  -5   8   73.94   14.49
  -7   5   9  104.71   15.86
   7   5  -9   92.41   17.99
  -7  -5   9   89.84   15.40
  -7  -5   9  110.34   18.32
  -7   5  10   26.40    7.41
   7   5 -10   10.90    7.09
  -7  -5  10   34.78    8.48
  -7  -5  10   44.59   11.15
  -7   5  11   76.54   13.06
   7   5 -11   56.47   13.97
  -7  -5  11   59.06   12.43
  -7  -5  11   81.92   15.55
  -7   5  12    0.62    3.24
   7   5 -12    4.08    4.87
  -7  -5  12    3.54    4.77
  -7   5  13   36.73    8.99
   7  -5 -13   21.62    8.51
   7   5 -13   25.67    9.83
  -7  -5  13   35.22   10.34
   7  -5 -14   47.54   12.07
   7   5 -14   64.76   14.64
  -7  -5  14   24.06    9.24
   7  -5 -15  130.89   22.75
  -7  -5  15  148.13   21.42
   7  -5 -16   -0.00    3.70
  -7  -5  16   -0.00    4.10
  -7   5  17    4.58    4.33
   7  -5 -17    0.00    4.77
  -7  -5  17    5.17    4.71
  -7   5  18    3.51    3.96
   7  -5 -18   11.02    6.74
  -7  -5  18    0.91    3.85
  -7   5  19   25.00    8.80
   7  -5 -19   24.95    9.92
  -7  -5  19   33.47    9.72
  -7   5  20   37.36   10.00
   7  -5 -20   12.44    8.02
  -7  -5  20   30.81    9.40
  -7   5  21    6.52    5.48
   7  -5 -21    0.00    5.04
  -7  -5  21    8.00    5.19
  -7   5  22    2.22    4.13
   7  -5 -22    3.74    6.59
  -7  -5  22   -0.00    3.98
  -7   5  23    0.99    3.72
   7  -5 -23    2.09    4.45
  -7  -5  23    3.85    4.72
  -7   5  24    2.37    3.56
   7  -5 -24   15.66    8.06
  -7  -5  24   10.64    6.85
  -7   5  25   10.03    6.18
   7  -5 -25    1.31    4.69
  -7  -5  25    7.10    6.23
  -7   5  26    7.92    6.06
   7  -5 -26    1.57    5.70
  -7  -5  26    4.01    6.07
  -7   5  27   -0.00    3.93
   7  -5 -27    0.00    5.20
  -7  -5  27    1.91    4.29
  -7   5  28   -0.00    4.22
   7  -5 -28   -0.00    5.19
  -7  -5  28    7.35    6.20
  -7   5  29    4.37    4.80
   7  -5 -29    1.53    5.94
  -7  -5  29    4.31    5.43
  -7   5  30   10.16    7.06
   7  -5 -30    4.44    6.36
  -7  -5  30    0.00    5.88
  -7   5  31    1.55    4.57
   7  -5 -31   -0.00    5.03
  -7  -5  31    7.01    6.36
  -7   5  32   10.19    6.80
   7  -5 -32    2.84    5.37
  -7  -5  32    0.00    5.57
  -7   5  33    2.48    5.92
   7  -5 -33   -0.00    3.96
  -7  -5  33    4.81    6.17
  -7   5  34   -0.00    4.33
   7  -5 -34    4.54    7.00
  -7  -5  34    9.47    7.53
  -7   5  35    1.50    5.30
   7  -5 -35    2.02    6.18
  -7  -5  35    3.44    5.45
  -7   5  36   -0.00    3.77
   7  -5 -36    3.46    6.72
  -7   5  37    4.03    5.70
   7  -5 -37    5.00    7.94
   7  -5 -38    0.61    5.89
  -7   6   1   73.38   12.10
   7   6  -1   75.73   13.79
  -7  -6   1   52.12   10.87
  -7  -6   1   51.10   12.18
  -7   6   2   51.61   10.03
   7   6  -2   63.96   12.39
  -7  -6   2   25.80    7.64
  -7  -6   2   45.13   10.97
  -7   6   3   32.88    7.81
   7   6  -3    5.34    4.98
  -7  -6   3   39.07    8.36
  -7  -6   3   25.17    8.41
  -7   6   4    7.73    4.04
   7   6  -4    3.36    3.64
  -7  -6   4    9.76    4.81
  -7  -6   4    4.26    3.85
  -7   6   5    0.00    2.88
   7   6  -5    5.44    4.35
  -7  -6   5    0.79    2.62
  -7  -6   5    4.90    4.14
  -7   6   6   86.18   13.74
   7   6  -6   88.70   16.06
  -7  -6   6   77.92   13.18
  -7  -6   6   56.16   13.43
  -7   6   7  153.58   19.53
   7   6  -7  113.42   20.29
  -7  -6   7  125.15   18.57
  -7  -6   7  128.57   21.09
  -7   6   8   54.38   10.94
   7   6  -8   50.71   12.34
  -7  -6   8   59.82   11.35
  -7  -6   8   48.64   12.06
  -7   6   9    0.77    3.02
   7  -6  -9    6.59    4.61
   7   6  -9    4.02    4.57
  -7  -6   9    0.57    2.99
  -7  -6   9    6.38    5.11
  -7   6  10   60.43   11.45
   7  -6 -10   36.64   10.71
  -7  -6  10   84.03   13.52
  -7   6  11  117.64   17.90
   7  -6 -11  122.06   20.04
  -7   6  12   13.30    5.78
   7  -6 -12    1.69    4.27
  -7   6  13    7.43    4.59
   7  -6 -13    5.30    5.23
   7  -6 -14   -0.00    4.54
   7  -6 -15    0.68    3.93
  -7  -6  15    6.20    4.78
   7  -6 -16   49.75   12.56
  -7  -6  16   26.55    8.92
   7  -6 -17   53.67   13.52
  -7  -6  17   29.00    9.24
  -7   6  18   63.50   12.80
   7  -6 -18   30.92   11.26
  -7  -6  18   54.34   12.27
  -7   6  19    2.19    3.94
   7  -6 -19    2.45    4.59
  -7  -6  19    0.00    5.28
  -7   6  20    1.39    4.03
   7  -6 -20    0.95    4.80
  -7  -6  20   -0.00    4.02
  -7   6  21    8.37    5.76
   7  -6 -21    3.34    4.73
  -7   6  22    9.81    6.29
   7  -6 -22   20.21    9.16
  -7  -6  22   17.76    7.82
  -7   6  23    5.85    5.43
   7  -6 -23    4.38    5.54
  -7  -6  23    8.84    6.32
  -7   6  24    5.92    5.78
   7  -6 -24    1.51    3.90
  -7  -6  24   -0.00    3.59
  -7   6  25    0.51    3.61
   7  -6 -25    0.10    4.10
  -7  -6  25   -0.00    4.97
  -7   6  26    5.50    5.12
   7  -6 -26    5.28    6.76
  -7  -6  26   24.19   10.02
  -7   6  27    2.55    4.47
   7  -6 -27    4.98    5.20
  -7  -6  27    5.94    6.13
  -7   6  28    4.36    5.40
   7  -6 -28    8.32    6.38
  -7  -6  28    3.35    4.24
  -7   6  29   -0.00    3.68
   7  -6 -29   -0.00    4.86
  -7  -6  29   -0.00    4.87
  -7   6  30   -0.00    4.00
   7  -6 -30   -0.00    7.27
  -7  -6  30    3.23    5.51
  -7   6  31   10.52    6.75
   7  -6 -31    4.20    6.60
  -7  -6  31   -0.00    4.80
  -7   6  32    1.74    5.19
   7  -6 -32    3.50    6.31
  -7  -6  32   15.65    8.69
  -7   6  33   -0.00    4.01
   7  -6 -33   -0.00    5.43
  -7  -6  33    3.00    5.67
  -7   6  34    2.18    5.21
   7  -6 -34    0.00    7.77
  -7  -6  34    4.70    4.58
  -7   6  35   -0.00    4.39
   7  -6 -35    6.61    7.43
  -7  -6  35   -0.00    7.02
  -7   6  36    3.32    5.33
   7  -6 -36    0.00    4.71
  -7   6  37    6.02    6.02
   7  -6 -37   -0.00    6.69
  -7   7   1    0.00    2.96
   7  -7  -1    8.51    4.78
  -7  -7   1    3.73    3.27
  -7   7   2   17.53    6.08
   7  -7  -2   21.56    7.48
  -7  -7   2   22.50    6.79
  -7   7   3    4.90    3.57
   7  -7  -3    3.05    3.28
  -7  -7   3   12.58    5.25
  -7   7   4  201.61   24.10
   7  -7  -4  145.21   23.74
  -7  -7   4  196.49   23.94
  -7   7   5   61.42   11.42
   7  -7  -5   49.44   12.04
  -7  -7   5   79.57   12.75
  -7   7   6    9.30    4.44
   7  -7  -6    3.05    4.38
  -7  -7   6    5.86    4.16
  -7   7   7   75.20   12.28
   7  -7  -7   49.08   11.59
  -7  -7   7   50.47   10.74
  -7   7   8   10.71    4.90
   7  -7  -8   17.55    7.04
  -7  -7   8   12.14    5.16
  -7   7   9   33.38    8.18
   7  -7  -9   15.26    7.34
  -7  -7   9   43.35    9.42
  -7   7  10   67.94   12.39
   7  -7 -10   57.16   13.20
  -7  -7  10   74.81   13.29
  -7   7  11   23.47    7.32
   7  -7 -11   12.35    6.37
  -7   7  12    5.36    4.26
   7  -7 -12    3.31    4.32
  -7   7  13   20.18    6.82
   7  -7 -13   13.24    6.71
   7  -7 -14   57.48   13.36
   7  -7 -15   -0.00    3.67
  -7  -7  15    5.33    4.97
   7  -7 -16    3.10    5.48
  -7  -7  16    1.45    4.12
   7  -7 -17    3.25    4.82
  -7  -7  17   -0.00    3.42
  -7   7  18    2.89    4.02
   7  -7 -18    3.80    5.65
  -7  -7  18    1.97    4.62
  -7   7  19    0.00    4.23
   7  -7 -19    7.86    5.72
  -7  -7  19    0.84    3.23
  -7   7  20   37.12    9.87
   7  -7 -20   11.70    7.26
  -7  -7  20   25.46    8.86
  -7   7  21    0.85    3.68
   7  -7 -21    0.90    3.84
  -7  -7  21    1.45    3.79
  -7   7  22    0.00    4.47
   7  -7 -22    0.96    4.08
  -7  -7  22   -0.00    3.74
  -7   7  23    0.00    3.33
   7  -7 -23    4.38    5.69
  -7  -7  23    6.14    5.63
  -7   7  24   16.73    7.04
   7  -7 -24    7.16    6.55
  -7  -7  24   16.47    7.39
  -7   7  25    2.36    3.84
   7  -7 -25   -0.00    3.67
  -7  -7  25    1.82    4.41
  -7   7  26   15.40    6.96
   7  -7 -26    2.41    7.09
  -7  -7  26   11.50    6.42
  -7   7  27    0.00    4.33
   7  -7 -27    1.45    5.12
  -7  -7  27    0.22    3.56
  -7   7  28    1.13    3.61
   7  -7 -28    1.54    4.38
  -7  -7  28    2.73    4.85
  -7   7  29    4.22    5.00
   7  -7 -29   -0.00    4.93
  -7  -7  29    3.63    5.54
  -7   7  30    0.71    4.12
   7  -7 -30    0.39    4.74
  -7  -7  30    1.37    6.14
  -7   7  31    3.18    5.66
   7  -7 -31    4.86    7.09
  -7  -7  31   -0.00    5.33
  -7   7  32   -0.00    4.21
   7  -7 -32    0.90    4.08
  -7  -7  32    2.92    5.26
  -7   7  33    3.32    5.45
   7  -7 -33   -0.00    4.23
  -7  -7  33   -0.00    5.71
  -7   7  34   -0.00    4.35
   7  -7 -34   -0.00    5.12
  -7  -7  34   -0.00    4.53
  -7   7  35    4.35    5.83
   7  -7 -35   -0.00    6.72
  -7  -7  35   -0.00    6.10
  -7   7  36   -0.00    5.39
  -7   7  37    0.21    3.14
  -7   8   1   34.79    7.96
   7  -8  -1    6.89    5.99
  -7  -8   1   40.97    8.43
  -7   8   2   85.25   13.57
   7  -8  -2   79.36   14.55
  -7  -8   2   66.95   12.45
  -7   8   3    2.81    3.13
   7  -8  -3    0.83    3.23
  -7  -8   3    7.44    4.27
  -7   8   4   17.96    5.93
   7  -8  -4   13.81    6.42
  -7  -8   4   27.91    7.17
  -7   8   5    8.12    4.71
   7  -8  -5    0.96    3.72
  -7  -8   5   11.47    4.90
  -7   8   6   29.17    7.46
   7  -8  -6   20.83    7.54
  -7  -8   6   26.46    7.42
  -7   8   7    1.93    3.04
   7  -8  -7    4.44    4.19
  -7  -8   7    1.38    2.80
  -7   8   8   38.66    9.04
   7  -8  -8   35.82    9.92
  -7  -8   8   47.52   10.22
  -7   8   9    5.08    3.64
   7  -8  -9    1.30    2.98
  -7  -8   9    0.90    2.86
  -7   8  10   18.10    6.51
   7  -8 -10   15.66    6.63
  -7  -8  10   18.15    6.49
  -7   8  11    0.89    3.24
   7  -8 -11   -0.00    3.39
  -7   8  12  112.82   16.90
   7  -8 -12   86.43   17.00
  -7   8  13   -0.00    2.03
   7  -8 -13   -0.00    3.65
   7  -8 -14   -0.00    4.40
  -7  -8  14    3.60    4.08
   7  -8 -15    3.85    4.27
  -7  -8  15    0.00    4.22
   7  -8 -16   15.67    8.26
  -7  -8  16   58.69   12.12
   7  -8 -17    0.00    5.50
  -7  -8  17    0.00    3.26
  -7   8  18    4.81    4.75
   7  -8 -18    2.17    4.23
  -7  -8  18   11.43    6.06
  -7   8  19   -0.00    2.92
   7  -8 -19   -0.00    3.44
  -7  -8  19    1.57    4.39
  -7   8  20    8.66    5.38
   7  -8 -20    1.65    4.86
  -7  -8  20   12.84    6.65
  -7   8  21   -0.00    4.06
   7  -8 -21   -0.00    3.61
  -7  -8  21    0.00    3.56
  -7   8  22    3.44    4.96
   7  -8 -22    7.39    7.45
  -7  -8  22   15.21    7.60
  -7   8  23    7.16    5.06
   7  -8 -23    6.66    6.38
  -7  -8  23    8.07    6.60
  -7   8  24    3.42    3.78
   7  -8 -24   -0.00    4.54
  -7  -8  24    6.13    5.38
  -7   8  25    1.03    3.81
   7  -8 -25   -0.00    2.94
  -7  -8  25    0.45    3.82
  -7   8  26   12.87    6.47
   7  -8 -26    6.00    5.66
  -7  -8  26    0.00    3.84
  -7   8  27    7.07    6.14
   7  -8 -27   -0.00    5.58
  -7  -8  27   -0.00    3.73
  -7   8  28   13.21    7.05
   7  -8 -28   -0.00    4.71
  -7  -8  28    9.00    6.37
  -7   8  29    0.00    3.03
   7  -8 -29    0.00    3.56
  -7  -8  29    4.10    5.46
  -7   8  30    3.41    5.18
   7  -8 -30    6.00    6.32
  -7  -8  30    0.39    4.74
  -7   8  31    0.47    3.67
   7  -8 -31    0.00    4.93
  -7  -8  31    0.00    3.40
  -7   8  32    5.86    5.82
   7  -8 -32    1.45    5.11
  -7  -8  32    2.97    5.40
  -7   8  33   -0.00    5.26
   7  -8 -33   -0.00    6.27
  -7  -8  33    3.71    6.83
  -7   8  34   -0.00    4.24
  -7  -8  34    1.91    5.25
  -7   9   1    0.81    2.90
   7  -9  -1    0.00    4.00
  -7  -9   1    0.60    2.41
  -7   9   2   29.78    7.42
   7  -9  -2   16.31    6.31
  -7  -9   2   14.38    5.28
  -7   9   3    2.31    3.21
   7  -9  -3    0.94    2.93
  -7  -9   3    5.46    3.95
  -7   9   4   28.70    7.86
   7  -9  -4   44.43   10.31
  -7  -9   4   44.86    9.23
  -7   9   5    2.13    2.73
   7  -9  -5    1.86    2.76
  -7  -9   5    4.30    3.72
  -7   9   6   15.99    5.75
   7  -9  -6   26.04    8.07
  -7  -9   6   16.91    6.01
  -7   9   7    8.46    4.59
   7  -9  -7    5.31    4.57
  -7  -9   7   16.11    5.76
  -7   9   8   31.90    7.87
   7  -9  -8   43.75   10.26
  -7  -9   8   23.97    7.73
   7  -9  -9   -0.00    3.64
  -7  -9   9    2.20    3.39
   7  -9 -10   66.01   13.51
  -7   9  11    1.67    2.94
   7  -9 -11   -0.00    4.38
  -7   9  12    0.03    2.50
   7  -9 -12   -0.00    3.94
  -7   9  13    2.09    3.70
   7  -9 -13    6.59    4.66
  -7   9  14   41.49    9.77
   7  -9 -14   32.95   10.17
  -7  -9  14   41.67   10.58
   7  -9 -15    1.35    3.80
  -7  -9  15    0.49    3.87
   7  -9 -16   -0.00    3.76
  -7  -9  16    9.76    5.44
   7  -9 -17   -0.00    4.39
  -7  -9  17   -0.00    3.73
  -7   9  18    9.48    6.02
   7  -9 -18    6.66    6.31
  -7  -9  18   10.40    6.05
  -7   9  19    1.76    3.64
   7  -9 -19    0.01    3.84
  -7  -9  19    3.44    4.41
  -7   9  20   22.33    7.85
   7  -9 -20    3.90    5.98
  -7  -9  20   14.31    6.97
  -7   9  21    0.98    3.45
   7  -9 -21    0.53    4.19
  -7  -9  21    0.64    3.17
  -7   9  22    0.29    2.88
   7  -9 -22   -0.00    4.97
  -7  -9  22    0.00    3.56
  -7   9  23   -0.00    3.24
   7  -9 -23    0.00    6.28
  -7  -9  23   -0.00    4.24
  -7   9  24    8.91    5.47
   7  -9 -24    6.56    6.66
  -7  -9  24    5.75    6.17
   7  -9 -25    0.94    4.69
  -7  -9  25    2.64    4.82
   7  -9 -26   -0.00    4.38
  -7  -9  26    5.38    5.91
   7  -9 -27    3.01    5.69
  -7  -9  27    0.00    5.47
   7  -9 -28    3.79    5.80
  -7  -9  28    3.41    5.49
   7  -9 -29    0.62    6.81
  -7  -9  29   -0.00    4.16
   7  -9 -30   -0.00    2.79
  -7  -9  30    3.91    5.49
   7  -9 -31   -0.00    5.73
  -7  -9  31    5.94    6.01
  -7  -9  32    0.75    5.63
  -7  -9  33    6.37    6.49
  -7  -9  34    0.00    4.93
  -7  10   1    8.15    4.34
   7 -10  -1    3.41    4.28
  -7 -10   1    5.03    3.55
  -7  10   2   44.22    9.10
   7 -10  -2   16.85    7.02
  -7 -10   2   26.11    7.36
  -7  10   3   -0.00    2.52
   7 -10  -3   -0.00    4.02
  -7 -10   3    0.00    2.47
  -7  10   4    2.81    3.03
   7 -10  -4   -0.00    3.15
  -7 -10   4    6.11    4.16
  -7  10   5    3.21    3.31
   7 -10  -5    0.44    2.83
  -7 -10   5   -0.00    2.91
  -7  10   6  103.42   15.22
   7 -10  -6   74.97   15.18
  -7 -10   6   96.11   15.35
  -7  10   7   -0.00    2.13
   7 -10  -7    1.48    3.56
  -7 -10   7    0.00    3.39
  -7  10   8    5.30    3.89
   7 -10  -8    1.48    3.48
  -7 -10   8    1.45    3.20
  -7  10   9   -0.00    2.86
   7 -10  -9    1.74    3.34
  -7 -10   9    0.02    3.13
  -7  10  10    3.83    3.80
   7 -10 -10    9.12    4.84
   7 -10 -12   30.77    9.08
   7 -10 -13   -0.00    2.84
   7 -10 -14    4.62    4.96
  -7 -10  14    1.91    3.92
   7 -10 -15    0.16    4.02
  -7 -10  15    1.22    4.24
   7 -10 -16    3.09    4.82
  -7 -10  16   37.47    9.46
   7 -10 -17    2.41    5.10
  -7 -10  17   -0.00    3.31
   7 -10 -18    2.32    5.38
  -7 -10  18    9.90    6.29
   7 -10 -19    0.08    4.31
  -7 -10  19   -0.00    3.42
   7 -10 -20   -0.00    3.93
  -7 -10  20   -0.00    4.12
   7 -10 -21    3.20    4.49
  -7 -10  21    0.02    3.33
   7 -10 -22   11.30    8.05
  -7 -10  22   15.88    7.57
   7 -10 -23   -0.00    4.82
  -7 -10  23   -0.00    4.14
   7 -10 -24    3.22    4.79
  -7 -10  24   -0.00    3.75
   7 -10 -25   -0.00    4.44
  -7 -10  25   -0.00    4.34
   7 -10 -26    3.09    5.80
  -7 -10  26    1.43    4.13
   7 -10 -27   -0.00    5.28
  -7 -10  27    0.15    4.72
   7 -10 -28    6.10    6.85
  -7 -10  28    9.27    6.90
   7 -10 -29    0.43    3.16
  -7 -10  29   -0.00    4.33
  -7 -10  30    0.00    5.42
  -7 -10  31    0.00    5.13
  -7 -10  32    2.64    6.50
  -7 -10  33   -0.00    5.33
   7 -11  -1    3.56    4.95
   7 -11  -2    0.70    3.23
   7 -11  -3   -0.00    3.55
   7 -11  -4   10.89    5.71
   7 -11  -5   11.34    5.92
   7 -11  -6    1.30    3.46
   7 -11  -7    8.18    5.25
   7 -11  -8    9.49    5.46
   7 -11  -9    0.74    3.05
   7 -11 -10   14.39    6.63
   7 -11 -11   -0.00    4.63
   7 -11 -12   -0.00    3.13
   7 -11 -13    0.82    3.06
  -7 -11  13   -0.00    3.28
   7 -11 -14   18.09    7.32
  -7 -11  14   13.43    6.88
   7 -11 -15   -0.00    3.34
  -7 -11  15    0.00    3.24
   7 -11 -16    2.48    4.62
  -7 -11  16   15.77    7.05
   7 -11 -17    0.49    4.67
  -7 -11  17    2.33    3.13
   7 -11 -18    1.28    4.73
  -7 -11  18    3.73    4.19
   7 -11 -19    0.35    3.77
  -7 -11  19   -0.00    4.25
   7 -11 -20    8.04    6.56
  -7 -11  20   15.43    7.39
   7 -11 -21   -0.00    4.27
  -7 -11  21   -0.00    2.74
   7 -11 -22   -0.00    5.34
  -7 -11  22   -0.00    5.14
   7 -11 -23   -0.00    3.72
  -7 -11  23    1.60    4.98
   7 -11 -24    2.22    3.88
  -7 -11  24   10.16    6.83
   7 -11 -25    1.09    3.41
  -7 -11  25    2.28    5.16
   7 -11 -26   -0.00    3.79
  -7 -11  26   -0.00    5.35
   7 -11 -27   -0.00    3.57
  -7 -11  27   -0.00    4.24
  -7 -11  28   -0.00    4.45
  -7 -11  29    1.09    5.11
  -7 -11  30    7.26    7.34
  -7 -11  31    0.77    5.03
  -7 -11  32   -0.00    4.23
  -7 -11  33   -0.00    4.45
   7 -12  -1    3.45    3.76
   7 -12  -2    7.80    5.01
   7 -12  -3    0.91    3.06
   7 -12  -4    0.41    2.77
   7 -12  -5    2.05    3.35
   7 -12  -6   24.10    7.94
   7 -12  -7    2.68    4.13
   7 -12  -8    2.10    3.50
   7 -12  -9    1.12    3.57
   7 -12 -10    4.78    4.46
   7 -12 -11    1.85    3.98
   7 -12 -12   11.17    6.21
   7 -12 -13    5.74    5.46
   7 -12 -14    1.71    3.80
   7 -12 -15   -0.00    4.11
   7 -12 -16    1.40    5.05
   7 -12 -17    1.79    4.96
   7 -12 -18    6.06    5.88
   7 -12 -19    0.94    4.40
   7 -12 -20   -0.00    4.73
   7 -12 -21   -0.00    3.34
   7 -12 -22    0.00    4.41
   7 -12 -23    0.00    5.31
   7 -12 -24    0.00    4.60
   7 -12 -25   -0.00    4.80
   7 -13  -1   -0.00    2.38
   7 -13  -2    3.24    3.86
   7 -13  -3    0.00    4.21
   7 -13  -4   31.87    8.91
   7 -13  -5    4.69    4.74
   7 -13  -6    0.37    2.81
   7 -13  -7    1.69    4.69
   7 -13  -8    0.52    3.01
   7 -13  -9    3.60    3.69
   7 -13 -10    9.88    5.51
   7 -13 -11   -0.00    3.65
   7 -13 -12    3.10    4.50
   7 -13 -13    2.02    3.59
   7 -13 -14    7.33    5.61
   7 -13 -15    1.79    3.98
   7 -13 -16    0.03    3.60
   7 -13 -17   -0.00    4.18
   7 -13 -18    0.86    4.80
   7 -13 -19    1.90    4.96
   7 -13 -20    0.79    4.14
   7 -13 -21    0.00    4.92
   7 -13 -22    0.24    5.05
   7 -14  -1    0.92    3.86
   7 -14  -2    3.30    4.53
   7 -14  -3    2.59    3.94
   7 -14  -4    0.76    2.73
   7 -14  -5   -0.00    2.94
   7 -14  -6    8.68    5.06
   7 -14  -7    6.46    4.87
   7 -14  -8   -0.00    3.11
   7 -14  -9   -0.00    3.33
   7 -14 -10    1.07    3.16
   7 -14 -11    0.36    2.96
   7 -14 -12    4.46    4.29
   7 -14 -13    1.88    3.94
   7 -14 -14    1.72    3.70
   7 -14 -15   -0.00    3.75
   7 -14 -16   -0.00    4.05
   7 -14 -17    1.96    5.15
   7 -14 -18    4.12    4.81
   7 -14 -19   -0.00    2.39
   7 -14 -20    1.37    4.38
   7 -15  -1    1.99    3.64
   7 -15  -2    0.55    3.29
   7 -15  -3    4.94    4.42
   7 -15  -4    2.23    3.11
   7 -15  -5    4.91    4.13
   7 -15  -6    0.23    3.10
   7 -15  -7    0.48    2.79
   7 -15  -8    0.00    3.30
   7 -15  -9   -0.00    3.16
   7 -15 -10    0.80    2.68
   7 -15 -11    3.22    3.62
   7 -15 -12    2.62    3.51
   7 -15 -13    1.73    3.44
   7 -15 -14    0.00    3.42
   7 -15 -15   -0.00    3.17
   7 -15 -16   -0.00    4.25
   7 -16  -1   -0.00    3.20
   7 -16  -2   -0.00    2.96
   7 -16  -3   -0.00    2.17
   7 -16  -4   -1.31    2.19
   7 -16  -5    0.87    3.51
   7 -16  -6    0.55    2.84
   7 -16  -7    1.97    2.47
   7 -16  -8   -0.00    3.41
   7 -16  -9    1.51    3.10
   7 -16 -10    7.58    4.84
   7 -16 -11    2.46    3.33
   7 -16 -12    0.64    3.62
   7 -17  -1    1.26    3.79
   7 -17  -2    0.00    2.39
   7 -17  -3    6.14    4.22
   7 -17  -4    3.25    3.90
   7 -17  -5    0.00    2.42
  -6   0   1   -0.00    2.32
  -6   0   1   -0.00    2.93
   6   0  -1    0.28    2.09
   6   0  -1    2.05    3.59
  -6   0   2  346.19   36.70
  -6   0   2  324.10   37.65
   6   0  -2  336.84   36.07
   6   0  -2  333.91   38.72
  -6   0   3   -0.00    2.17
  -6   0   3   -0.00    2.64
   6   0  -3    0.33    2.09
   6   0  -3    0.00    3.37
  -6   0   4   36.68    7.87
  -6   0   4   33.82    8.23
   6   0  -4   18.63    5.61
   6   0  -4   33.61    8.88
  -6   0   5    0.76    2.38
  -6   0   5    1.15    4.54
   6   0  -5    1.01    2.72
   6   0  -5   -0.00    3.54
  -6   0   6 1180.49  117.54
  -6   0   6 1430.22  121.19
   6   0  -6 1167.16  116.62
   6   0  -6 1249.67  120.71
  -6   0   7    0.60    1.20
  -6   0   7    0.00    3.17
   6   0  -7    1.15    2.48
   6   0  -7    3.27    4.08
  -6   0   8   15.41    5.39
  -6   0   8   23.55    7.56
   6   0  -8   14.33    5.15
   6   0  -8    9.33    5.24
  -6   0   9    3.09    3.45
  -6   0   9   -0.00    3.10
   6   0  -9    0.00    2.68
   6   0  -9    2.66    4.65
  -6   0  10  187.17   26.00
  -6   0  10  242.15   29.09
   6   0 -10  248.16   27.07
   6   0 -10  227.94   30.15
  -6   0  11   -0.00    2.68
  -6   0  11    0.00    3.68
   6   0 -11    0.00    3.88
  -6   0  12  254.54   28.13
  -6   0  12  217.13   28.32
   6   0 -12  177.55   28.27
  -6   0  13    3.39    3.81
  -6   0  13   -0.00    3.06
   6   0 -13   -0.00    3.13
  -6   0  14   92.11   15.32
  -6   0  14   79.93   15.30
   6   0 -14  101.27   18.01
  -6   0  15   -0.00    3.22
  -6   0  15    3.07    3.79
   6   0 -15   -0.00    3.86
  -6   0  16  233.84   30.98
   6   0 -16  234.57   32.92
   6   0 -17    0.64    4.52
   6   0 -18  127.15   22.64
  -6   0  19    0.12    3.75
   6   0 -19    0.00    3.67
  -6   0  20    6.38    4.22
   6   0 -20    5.20    5.08
  -6   0  21    0.25    3.09
   6   0 -21   -0.00    4.22
  -6   0  22   73.77   15.22
   6   0 -22   82.94   18.82
  -6   0  23    1.03    3.62
   6   0 -23   -0.00    4.46
  -6   0  24    1.64    4.38
  -6   0  25    1.27    3.11
  -6   0  26   15.24    7.79
  -6   0  27   -0.00    4.35
   6   0 -27    2.75    5.58
  -6   0  28    4.05    6.35
   6   0 -28   36.16   13.05
  -6   0  29   -0.00    5.15
   6   0 -29    5.42    6.45
  -6   0  30   11.49    6.82
   6   0 -30   10.87    9.86
  -6   0  31   -0.00    4.21
   6   0 -31   -0.00    5.68
  -6   0  32   28.03   10.53
   6   0 -32    7.13    8.20
  -6   0  34   -0.00    4.87
  -6   0  35   -0.00    5.08
  -6   0  36    0.96    4.94
  -6   0  37    3.55    5.70
  -6   0  38   12.91    7.43
  -6   1   1   10.67    4.40
  -6   1   1    0.51    3.22
   6  -1  -1    0.00    2.62
   6  -1  -1    0.61    3.22
   6   1  -1    3.89    3.13
   6   1  -1   -0.00    3.54
  -6  -1   1    4.27    3.52
  -6  -1   1   -0.00    2.70
  -6   1   2  571.16   56.31
  -6   1   2  692.45   59.32
   6  -1  -2  516.04   55.09
   6  -1  -2  612.29   59.44
   6   1  -2  494.21   54.85
   6   1  -2  555.06   58.52
  -6  -1   2  530.93   55.87
  -6  -1   2  529.31   57.42
  -6   1   3   29.28    7.25
  -6   1   3   10.90    5.42
   6  -1  -3   29.84    6.51
   6  -1  -3   26.34    7.88
   6   1  -3   32.17    6.79
   6   1  -3   12.39    5.98
  -6  -1   3   15.12    5.34
  -6  -1   3   23.23    7.12
  -6   1   4  572.17   72.21
  -6   1   4  887.97   76.52
   6  -1  -4  814.23   73.50
   6  -1  -4  745.06   76.14
   6   1  -4  737.66   72.84
   6   1  -4  833.30   77.30
  -6  -1   4  799.18   74.34
  -6  -1   4  698.21   74.97
  -6   1   5  116.22   15.30
  -6   1   5   76.65   14.21
   6  -1  -5  114.04   14.53
   6  -1  -5   93.90   15.92
   6   1  -5   89.71   13.32
   6   1  -5   85.95   15.47
  -6  -1   5   99.41   14.42
  -6  -1   5   78.36   14.72
  -6   1   6   81.31   13.29
  -6   1   6   73.98   13.77
   6  -1  -6   81.55   12.61
   6  -1  -6  107.27   16.38
   6   1  -6   95.29   13.27
   6   1  -6   80.10   14.80
  -6  -1   6   74.37   12.79
  -6  -1   6  101.31   15.70
  -6   1   7  212.42   24.70
  -6   1   7  211.18   26.12
   6  -1  -7  215.64   24.13
   6  -1  -7  161.23   25.10
   6   1  -7  219.62   24.28
   6   1  -7  165.27   25.40
  -6  -1   7  205.64   24.64
  -6  -1   7  190.33   25.76
  -6   1   8  641.95   66.56
  -6   1   8  662.00   68.30
   6  -1  -8  670.83   66.12
   6  -1  -8  669.66   69.71
   6   1  -8  670.17   66.18
   6   1  -8  671.55   70.17
  -6  -1   8  696.73   67.14
  -6  -1   8  631.92   68.32
  -6   1   9   22.05    6.19
  -6   1   9   15.34    5.99
   6  -1  -9   12.93    4.85
   6  -1  -9   15.05    6.66
   6   1  -9    9.48    4.60
   6   1  -9    3.66    4.19
  -6  -1   9   11.18    5.33
  -6  -1   9    8.78    5.31
  -6   1  10  100.53   14.80
  -6   1  10   88.32   15.15
   6  -1 -10   93.25   13.97
   6  -1 -10   57.09   14.04
   6   1 -10  135.76   15.91
   6   1 -10   94.00   16.85
  -6  -1  10   91.01   14.33
  -6  -1  10   82.24   15.24
  -6   1  11   11.78    5.17
  -6   1  11   10.27    5.21
   6  -1 -11    2.88    4.43
   6   1 -11    9.64    5.45
  -6  -1  11   17.29    6.33
  -6  -1  11    7.96    5.43
  -6   1  12  291.12   32.33
  -6   1  12  234.16   31.96
   6  -1 -12  265.79   34.52
   6   1 -12  255.38   34.44
  -6  -1  12  251.16   31.35
  -6  -1  12  317.97   34.86
  -6   1  13   64.99   11.57
  -6   1  13   50.61   11.33
   6  -1 -13   64.82   13.69
   6   1 -13   29.99   10.16
  -6  -1  13   48.77   10.50
  -6  -1  13   40.56   10.53
  -6   1  14  122.71   18.98
  -6   1  14  142.30   20.76
   6  -1 -14  137.46   22.23
   6   1 -14  140.71   22.46
  -6  -1  14  130.41   19.39
  -6  -1  14  132.67   20.91
  -6   1  15    2.32    3.15
   6  -1 -15    8.01    5.67
   6   1 -15    3.53    4.99
  -6  -1  15    5.16    4.67
  -6  -1  15    6.22    4.90
  -6   1  16    2.03    2.50
   6  -1 -16    0.00    3.98
   6   1 -16    6.46    6.12
  -6  -1  16    1.05    3.50
   6  -1 -17    1.91    4.51
   6   1 -17    4.27    4.84
  -6  -1  17   16.52    6.96
   6  -1 -18  149.45   26.34
   6   1 -18  166.65   27.39
  -6  -1  18  235.81   29.15
  -6   1  19   12.87    6.43
   6  -1 -19   45.83   12.70
   6   1 -19   37.02   11.68
  -6  -1  19   40.21   10.01
  -6   1  20    0.93    4.22
   6  -1 -20   -0.00    5.06
   6   1 -20    2.48    4.41
  -6  -1  20   -0.00    4.35
  -6   1  21    1.29    3.81
   6  -1 -21    2.11    5.96
   6   1 -21    0.11    4.74
  -6  -1  21    2.41    4.66
  -6   1  22    4.30    4.80
   6   1 -22    6.50    6.93
  -6  -1  22    3.88    4.76
  -6   1  23    3.56    5.37
   6   1 -23    7.57    6.87
  -6  -1  23    4.31    5.17
  -6   1  24   11.50    6.55
   6   1 -24    6.71    6.89
  -6  -1  24    8.85    6.58
  -6   1  25    1.73    3.45
   6  -1 -25   -0.00    5.63
   6   1 -25    2.59    5.98
  -6  -1  25   -0.00    4.57
  -6   1  26    3.25    5.09
   6  -1 -26   -0.00    5.35
   6   1 -26   -0.00    4.05
  -6  -1  26   -0.00    3.76
  -6   1  27    4.28    4.98
   6  -1 -27   -0.00    4.43
  -6  -1  27   -0.00    3.62
  -6   1  28   27.60   10.17
   6  -1 -28    8.67    9.40
  -6  -1  28   60.24   13.25
  -6   1  29   -0.00    4.19
   6  -1 -29    9.09    7.70
   6   1 -29   -0.00    6.21
  -6  -1  29   -0.00    4.04
  -6   1  30    4.82    5.96
   6  -1 -30    2.15    7.22
  -6  -1  30    6.80    6.42
  -6   1  31    0.93    4.51
   6  -1 -31    9.80    7.88
  -6  -1  31    0.00    4.00
  -6   1  32   -0.00    5.20
   6  -1 -32   -0.00    6.46
  -6  -1  32    0.00    4.67
  -6   1  33    2.49    5.17
   6  -1 -33    4.30    5.88
  -6  -1  33    0.00    5.36
  -6   1  34    5.24    5.88
   6  -1 -34   16.78   10.08
  -6  -1  34    5.72    6.53
  -6   1  35   -0.00    5.90
  -6  -1  35   -0.00    3.84
  -6   1  36    4.64    6.68
  -6  -1  36    0.00    4.07
  -6   1  37   -0.00    4.98
  -6  -1  37   -0.00    5.21
  -6   1  38    0.67    4.19
  -6  -1  38   -0.00    4.91
  -6   2   1    4.24    2.94
  -6   2   1    6.40    4.06
   6  -2  -1    2.73    2.57
   6  -2  -1   12.08    5.46
   6   2  -1    4.67    3.13
   6   2  -1    2.30    3.89
  -6  -2   1    2.43    3.21
  -6  -2   1    8.51    4.58
  -6   2   2    7.01    3.96
  -6   2   2    7.73    4.15
   6  -2  -2   13.93    4.58
   6  -2  -2   22.16    6.91
   6   2  -2   11.61    4.44
   6   2  -2    9.41    4.71
  -6  -2   2   11.29    4.73
  -6  -2   2    4.25    3.97
  -6   2   3    2.98    2.97
  -6   2   3    2.57    3.25
   6  -2  -3    2.26    2.78
   6  -2  -3    1.58    3.37
   6   2  -3    2.73    3.05
   6   2  -3    0.84    3.46
  -6  -2   3    5.42    3.87
  -6  -2   3   -0.00    2.93
  -6   2   4   63.59   11.54
  -6   2   4   89.10   13.62
   6  -2  -4   69.25   11.28
   6  -2  -4   84.24   14.18
   6   2  -4   61.59   10.96
   6   2  -4   78.51   13.85
  -6  -2   4   65.38   11.71
  -6  -2   4   96.19   14.68
  -6   2   5   14.80    5.06
  -6   2   5    9.70    4.84
   6  -2  -5   13.72    4.80
   6  -2  -5    8.42    4.74
   6   2  -5   18.90    5.28
   6   2  -5   10.73    5.43
  -6  -2   5    7.78    4.67
  -6  -2   5   17.14    6.25
  -6   2   6  288.91   33.23
  -6   2   6  352.55   35.73
   6  -2  -6  311.11   32.86
   6  -2  -6  277.61   35.09
   6   2  -6  278.04   32.35
   6   2  -6  265.38   35.10
  -6  -2   6  345.13   34.58
  -6  -2   6  282.72   35.03
  -6   2   7   50.59    9.80
  -6   2   7   35.58    9.17
   6  -2  -7   52.89    9.33
   6  -2  -7   54.94   11.62
   6   2  -7   55.69    9.59
   6   2  -7   45.58   10.95
  -6  -2   7   60.58   10.48
  -6  -2   7   42.36   10.35
  -6   2   8   10.66    4.77
  -6   2   8    4.63    4.29
   6  -2  -8   10.22    4.28
   6  -2  -8    3.56    4.58
   6   2  -8   10.58    4.62
   6   2  -8    1.55    4.15
  -6  -2   8    7.42    4.41
  -6  -2   8    3.20    3.55
  -6   2   9   -0.00    3.12
  -6   2   9   -0.00    2.91
   6  -2  -9   -0.00    2.21
   6  -2  -9    2.73    3.41
   6   2  -9    0.60    2.41
   6   2  -9   -0.00    4.03
  -6  -2   9    1.03    3.13
  -6  -2   9   -0.00    2.83
  -6   2  10  301.50   31.66
  -6   2  10  258.80   31.68
   6  -2 -10  261.33   29.93
   6  -2 -10  247.62   32.83
   6   2 -10  260.67   33.78
  -6  -2  10  238.36   30.39
  -6  -2  10  268.21   32.75
  -6   2  11  225.19   26.12
  -6   2  11  199.92   26.24
   6  -2 -11  198.05   27.73
   6   2 -11  152.23   26.06
  -6  -2  11  251.74   26.98
  -6  -2  11  184.60   26.46
  -6   2  12  114.84   16.17
   6  -2 -12   91.07   16.96
   6   2 -12   66.01   15.43
  -6  -2  12  102.37   15.70
  -6  -2  12   85.18   15.80
  -6   2  13    9.88    5.18
   6  -2 -13   14.09    6.61
   6   2 -13   15.38    7.17
  -6  -2  13   11.82    5.79
  -6  -2  13    5.24    5.06
  -6   2  14  110.79   16.52
   6  -2 -14   81.62   16.81
   6   2 -14  107.71   19.06
  -6  -2  14  100.45   16.18
  -6  -2  14   78.74   16.05
  -6   2  15   34.99    8.68
   6  -2 -15   27.45    9.37
   6   2 -15   42.74   11.59
  -6  -2  15   28.82    8.35
  -6  -2  15   27.11    8.85
  -6   2  16   70.28   13.05
   6  -2 -16   78.15   15.63
   6   2 -16   54.12   13.98
  -6  -2  16   54.74   13.07
   6  -2 -17   17.71    7.82
   6   2 -17   12.97    7.14
  -6  -2  17   23.37    8.53
   6  -2 -18    6.29    5.50
   6   2 -18   -0.00    4.81
  -6  -2  18   16.51    7.38
   6  -2 -19    7.76    6.68
   6   2 -19   14.61    7.87
  -6  -2  19   13.08    6.06
  -6  -2  19    4.77    5.18
  -6   2  20  145.48   20.84
   6   2 -20   80.01   19.79
  -6  -2  20  130.29   20.41
  -6   2  21    1.60    3.37
   6   2 -21    0.00    4.77
  -6  -2  21    3.48    4.74
  -6   2  22   33.53    9.50
   6   2 -22   21.06   10.57
  -6  -2  22   29.10    9.64
  -6   2  23    0.79    3.41
   6  -2 -23    5.73    6.57
   6   2 -23    3.18    6.51
  -6  -2  23   -0.00    4.31
  -6   2  24   11.66    6.05
   6  -2 -24    4.96    5.30
   6   2 -24    8.38    6.58
  -6  -2  24    0.00    4.80
  -6   2  25    6.58    6.67
   6  -2 -25    7.48    6.34
   6   2 -25    7.30    6.88
  -6  -2  25    8.26    6.47
  -6   2  26   20.99    8.97
   6  -2 -26   18.81    9.81
   6   2 -26   21.29   10.37
  -6  -2  26   40.74   10.70
  -6   2  27    5.83    5.37
   6  -2 -27    6.39    6.70
   6   2 -27   -0.00    4.62
  -6  -2  27    2.21    4.59
  -6   2  28    8.01    5.66
   6  -2 -28    3.47    6.26
  -6  -2  28   12.64    6.82
  -6   2  29    2.34    5.34
   6  -2 -29   -0.00    5.04
  -6  -2  29    7.34    6.12
  -6   2  30    1.24    4.86
   6  -2 -30   11.70    8.24
  -6  -2  30   18.47    8.41
  -6   2  31   -0.00    5.13
   6  -2 -31   -0.00    5.97
  -6  -2  31   -0.00    4.20
  -6   2  32   11.50    7.20
   6  -2 -32    2.78    6.49
  -6  -2  32   15.69    8.27
  -6   2  33    3.11    5.65
   6  -2 -33   -0.00    5.13
  -6  -2  33    5.22    5.86
  -6   2  34    2.98    4.67
   6  -2 -34    4.86    6.54
  -6  -2  34   -0.00    7.38
  -6   2  35    7.31    7.52
   6  -2 -35    1.61    6.65
  -6  -2  35    0.94    5.27
  -6   2  36    0.28    4.14
   6  -2 -36    6.30    6.22
  -6  -2  36   16.21    9.01
  -6   2  37    0.99    3.79
  -6  -2  37   -0.00    5.04
  -6   2  38    2.13    5.16
  -6   3   1    0.00    2.04
  -6   3   1    2.80    3.17
   6  -3  -1    5.68    3.39
   6  -3  -1    1.75    3.21
   6   3  -1   -0.00    2.41
   6   3  -1    0.00    2.63
  -6  -3   1    4.66    3.44
  -6  -3   1    1.24    3.48
  -6   3   2  122.18   17.31
  -6   3   2  143.95   18.96
   6  -3  -2  151.49   17.93
   6  -3  -2  105.71   18.16
   6   3  -2  161.41   18.14
   6   3  -2  129.10   19.18
  -6  -3   2  106.76   16.84
  -6  -3   2  140.93   19.55
  -6   3   3   87.03   15.46
  -6   3   3  119.82   17.36
   6  -3  -3  124.37   16.42
   6  -3  -3  150.85   19.78
   6   3  -3  150.70   17.23
   6   3  -3  114.63   18.25
  -6  -3   3  122.28   16.91
  -6  -3   3  138.49   19.01
  -6   3   4   36.81    7.70
  -6   3   4   25.42    7.23
   6  -3  -4   22.19    6.14
   6  -3  -4   32.27    8.43
   6   3  -4   40.05    7.70
   6   3  -4   23.01    7.74
  -6  -3   4   29.84    7.23
  -6  -3   4   28.67    8.28
  -6   3   5   14.63    5.06
  -6   3   5    8.97    4.66
   6  -3  -5   10.68    4.25
   6  -3  -5   11.80    5.81
   6   3  -5   11.72    4.33
   6   3  -5    8.09    5.15
  -6  -3   5   10.64    4.56
  -6  -3   5   10.18    5.48
  -6   3   6   23.21    6.02
  -6   3   6   21.72    6.57
   6  -3  -6   14.36    4.89
   6  -3  -6   13.19    6.11
   6   3  -6   16.44    5.16
   6   3  -6   11.19    6.02
  -6  -3   6   17.34    5.66
  -6  -3   6   18.77    6.96
  -6   3   7   20.47    6.11
  -6   3   7   22.25    6.66
   6  -3  -7   18.01    5.45
   6  -3  -7   13.50    5.91
   6   3  -7   21.34    5.87
   6   3  -7   23.23    7.98
  -6  -3   7   24.90    6.59
  -6  -3   7   27.28    8.02
  -6   3   8  388.62   38.81
  -6   3   8  366.41   39.35
   6  -3  -8  356.42   37.40
   6  -3  -8  332.73   40.01
   6   3  -8  331.93   37.21
   6   3  -8  327.89   40.69
  -6  -3   8  319.96   37.68
  -6  -3   8  347.05   40.32
  -6   3   9   59.76   10.86
   6  -3  -9   66.63   10.74
   6  -3  -9   52.71   11.80
   6   3  -9   73.25   11.36
   6   3  -9   52.40   12.29
  -6  -3   9   63.34   11.36
  -6  -3   9   40.63   10.55
  -6   3  10   30.25    7.41
   6  -3 -10   33.16    7.17
   6  -3 -10    8.34    5.29
   6   3 -10   26.11    8.52
  -6  -3  10   16.33    5.95
  -6  -3  10   23.91    7.64
  -6   3  11    6.07    4.49
   6  -3 -11    6.61    4.89
   6   3 -11    7.16    4.66
  -6  -3  11   10.18    4.87
  -6  -3  11    6.28    4.61
  -6   3  12   75.70   13.17
   6  -3 -12   78.02   15.25
   6   3 -12   72.01   15.05
  -6  -3  12   83.84   13.91
  -6  -3  12   61.96   13.61
  -6   3  13  134.05   18.44
   6  -3 -13  122.78   20.23
   6   3 -13  113.63   20.27
  -6  -3  13   99.19   17.22
  -6  -3  13  128.72   20.05
  -6   3  14  150.79   20.83
   6  -3 -14  146.67   23.01
   6   3 -14  124.99   22.52
  -6  -3  14  153.10   21.24
  -6  -3  14  141.03   22.31
  -6   3  15   11.11    5.78
   6  -3 -15   17.52    7.72
   6   3 -15    6.19    5.92
  -6  -3  15   15.93    5.52
  -6  -3  15    1.65    3.93
  -6   3  16   21.87    7.04
   6  -3 -16   15.10    7.83
   6   3 -16    8.91    6.39
  -6  -3  16   28.02    8.81
   6  -3 -17   61.91   14.13
   6   3 -17   34.55   11.69
  -6  -3  17   70.06   14.78
   6   3 -18   83.01   19.20
  -6  -3  18  135.85   19.75
  -6  -3  18  119.09   20.43
   6   3 -19   42.51   12.66
  -6  -3  19   51.54   11.42
  -6  -3  19   16.14    8.21
  -6   3  20    6.34    4.45
   6   3 -20   -0.00    3.72
  -6  -3  20    1.91    4.13
  -6  -3  20    0.00    3.76
  -6   3  21   -0.00    3.32
   6  -3 -21    3.98    5.28
   6   3 -21    7.17    5.54
  -6  -3  21    2.50    4.02
  -6  -3  21    0.56    5.01
  -6   3  22   39.24   10.35
   6  -3 -22   30.67   11.37
   6   3 -22   23.24   11.02
  -6  -3  22   31.13    9.55
  -6   3  23    3.96    5.01
   6  -3 -23    0.18    5.54
   6   3 -23    9.65    7.52
  -6  -3  23    2.79    5.37
  -6   3  24   43.07   11.35
   6  -3 -24   34.92   12.05
   6   3 -24   58.92   15.87
  -6  -3  24   46.27   12.37
  -6   3  25    2.07    4.84
   6  -3 -25   -0.00    5.14
  -6  -3  25    3.87    4.46
  -6   3  26    0.18    3.11
   6  -3 -26    4.79    6.61
  -6  -3  26    1.89    4.20
  -6   3  27    1.50    5.15
   6  -3 -27   -0.00    5.62
  -6  -3  27    0.00    3.21
  -6   3  28   12.86    6.77
   6  -3 -28   10.85    7.54
  -6  -3  28    5.44    6.24
  -6   3  29    4.33    5.19
   6  -3 -29    3.17    5.68
  -6  -3  29    7.63    5.89
  -6   3  30   16.24    7.75
   6  -3 -30    1.13    7.07
  -6  -3  30    5.01    5.66
  -6   3  31    3.11    5.28
   6  -3 -31   -0.00    3.68
  -6  -3  31    1.16    3.69
  -6   3  32    0.10    4.21
   6  -3 -32   -0.00    6.16
  -6  -3  32    0.00    5.51
  -6   3  33    1.39    4.11
   6  -3 -33   13.29    9.40
  -6  -3  33   -0.00    5.67
  -6   3  34    9.21    7.12
   6  -3 -34   -0.00    6.16
  -6  -3  34   -0.00    4.84
  -6   3  35   -0.00    3.42
   6  -3 -35   -0.00    5.25
  -6  -3  35   -0.00    5.31
  -6   3  36   -0.00    3.62
   6  -3 -36    0.75    4.40
  -6  -3  36    7.37    5.50
  -6   3  37   -0.00    4.74
   6  -3 -37   -0.00    4.05
  -6  -3  37    1.82    3.70
  -6   3  38   -0.00    5.05
   6  -3 -38    6.34    7.66
   6  -3 -39   -0.00    4.77
  -6   4   1  138.06   19.14
  -6   4   1  175.16   21.19
   6  -4  -1  139.95   18.86
   6  -4  -1  136.09   20.80
   6   4  -1  186.70   20.31
   6   4  -1  128.24   20.26
  -6  -4   1  155.10   19.82
  -6  -4   1  175.16   22.23
  -6   4   2   16.56    5.21
  -6   4   2   13.08    5.39
   6  -4  -2   13.02    4.39
   6  -4  -2    5.53    4.38
   6   4  -2   14.21    4.53
   6   4  -2    5.65    3.83
  -6  -4   2   15.64    5.16
  -6  -4   2   11.44    5.08
  -6   4   3    4.56    3.17
  -6   4   3    2.98    2.72
   6  -4  -3    0.00    2.42
   6  -4  -3    8.06    4.73
   6   4  -3    2.50    2.54
   6   4  -3    0.92    2.95
  -6  -4   3    1.35    2.97
  -6  -4   3    4.38    3.84
  -6   4   4    9.75    4.54
  -6   4   4    4.49    3.54
   6  -4  -4   17.89    5.14
   6  -4  -4    9.25    5.26
   6   4  -4   14.92    4.98
   6   4  -4   14.52    5.83
  -6  -4   4   13.75    4.99
  -6  -4   4    6.06    4.35
  -6   4   5  182.61   25.21
   6  -4  -5  225.07   25.61
   6  -4  -5  271.89   29.70
   6   4  -5  235.40   25.87
   6   4  -5  201.14   28.08
  -6  -4   5  220.93   26.30
  -6  -4   5  227.43   28.48
  -6   4   6  233.52   27.34
   6  -4  -6  237.15   26.59
   6  -4  -6  202.26   28.23
   6   4  -6  248.49   27.03
   6   4  -6  201.60   28.83
  -6  -4   6  235.20   27.42
  -6  -4   6  257.10   30.34
  -6   4   7   60.82   11.03
   6  -4  -7   69.13   10.77
   6  -4  -7   78.29   13.51
   6   4  -7   55.22   10.14
   6   4  -7   53.22   12.12
  -6  -4   7   55.67   10.61
  -6  -4   7   58.45   12.17
  -6   4   8    3.27    2.83
   6  -4  -8   11.14    4.18
   6  -4  -8    0.00    2.95
   6   4  -8    2.13    2.68
   6   4  -8    3.45    4.34
  -6  -4   8    2.25    3.18
  -6  -4   8    2.98    3.99
  -6   4   9   54.43   10.14
   6  -4  -9   43.69    9.01
   6  -4  -9   47.04   10.88
   6   4  -9   70.10   10.94
   6   4  -9   51.19   11.86
  -6  -4   9   40.74    9.65
  -6  -4   9   60.20   12.33
  -6   4  10   35.23    7.86
   6  -4 -10   25.80    6.62
   6  -4 -10   21.13    7.90
   6   4 -10   28.35    8.61
  -6  -4  10   20.75    7.02
  -6  -4  10   32.72    9.23
  -6   4  11  142.76   18.62
   6  -4 -11   92.77   18.19
   6   4 -11  121.15   20.54
  -6  -4  11  140.49   18.84
  -6  -4  11  121.72   19.88
  -6   4  12  104.59   15.67
   6  -4 -12   82.66   16.45
   6   4 -12  118.16   19.21
  -6  -4  12  103.99   15.79
  -6  -4  12   74.24   15.58
  -6   4  13   43.46    9.13
   6  -4 -13   22.87    8.36
   6   4 -13   16.81    7.74
  -6  -4  13   19.31    6.81
  -6  -4  13   24.46    8.29
  -6   4  14    0.00    3.14
   6  -4 -14    2.22    3.69
   6   4 -14    1.91    4.46
  -6  -4  14    0.70    3.04
  -6  -4  14   -0.00    3.34
  -6   4  15  105.11   16.69
   6   4 -15  105.35   19.73
  -6  -4  15   99.75   18.52
  -6   4  16  116.87   18.32
   6   4 -16  122.21   22.03
  -6  -4  16  111.85   20.47
   6   4 -17   10.71    6.87
  -6  -4  17   -0.00    3.14
   6   4 -18   48.90   13.87
  -6  -4  18   32.92    9.50
  -6  -4  18   46.94   12.71
   6  -4 -19   61.56   15.43
   6   4 -19  102.77   19.96
  -6  -4  19   69.96   15.18
  -6  -4  19  128.04   20.74
  -6   4  20  143.93   19.57
   6  -4 -20   45.91   14.59
   6   4 -20  125.14   22.55
  -6  -4  20   94.06   17.10
  -6  -4  20   94.11   19.41
  -6   4  21    4.06    5.01
   6  -4 -21   -0.00    5.38
  -6  -4  21    9.21    5.87
  -6   4  22    9.12    5.34
   6  -4 -22    8.92    6.04
  -6  -4  22    1.57    4.85
  -6   4  23    1.70    3.86
   6  -4 -23   -0.00    4.86
  -6  -4  23    3.14    3.91
  -6   4  24    4.51    4.28
   6  -4 -24   -0.00    4.52
  -6  -4  24    0.00    3.57
  -6   4  25    2.83    4.48
   6  -4 -25    2.69    5.34
  -6  -4  25    5.94    6.30
  -6   4  26    7.33    5.72
   6  -4 -26   11.79    7.06
  -6  -4  26   14.51    7.80
  -6   4  27   -0.00    3.90
   6  -4 -27    1.61    6.53
  -6  -4  27    0.00    4.60
  -6   4  28    4.28    5.63
   6  -4 -28    2.73    6.08
  -6  -4  28    0.00    4.64
  -6   4  29    4.30    4.89
   6  -4 -29    2.63    4.91
  -6  -4  29   -0.00    4.12
  -6   4  30    9.18    7.18
   6  -4 -30   10.30    7.16
  -6  -4  30    1.75    5.42
  -6   4  31    4.22    4.82
   6  -4 -31    0.88    5.47
  -6  -4  31    2.59    5.32
  -6   4  32    4.35    5.70
   6  -4 -32   23.22   11.19
  -6  -4  32    0.00    4.93
  -6   4  33    0.87    3.67
   6  -4 -33    2.77    6.62
  -6  -4  33   -0.00    6.25
  -6   4  34    3.91    5.48
   6  -4 -34    2.77    7.54
  -6  -4  34    2.80    5.18
  -6   4  35   -0.00    4.37
   6  -4 -35   -0.00    5.14
  -6  -4  35    3.98    5.82
  -6   4  36    0.00    4.32
   6  -4 -36    0.55    4.73
  -6  -4  36    0.00    5.23
  -6   4  37    2.11    5.06
   6  -4 -37    0.00    6.77
  -6  -4  37    0.61    3.38
  -6   4  38    3.98    5.24
   6  -4 -38   -0.00    5.50
   6  -4 -39   -0.00    4.08
   6  -4 -40   -0.00    4.69
   6  -4 -41   -0.00    5.18
  -6   5   1   10.74    4.46
   6  -5  -1    9.06    4.00
   6  -5  -1   22.36    7.05
   6   5  -1   14.89    4.72
   6   5  -1    8.23    5.12
  -6  -5   1    9.66    4.44
  -6  -5   1   21.87    7.23
  -6   5   2   92.66   13.77
   6  -5  -2   84.69   13.04
   6  -5  -2  104.44   15.96
   6   5  -2  102.30   13.77
   6   5  -2  101.47   15.79
  -6  -5   2   73.85   12.96
  -6  -5   2   94.79   15.62
  -6   5   3  128.09   16.59
   6  -5  -3  113.95   15.58
   6  -5  -3  149.75   19.28
   6   5  -3  121.86   15.86
   6   5  -3   95.74   16.84
  -6  -5   3   89.85   15.21
  -6  -5   3  132.75   18.98
  -6   5   4  105.08   14.60
   6  -5  -4  100.41   13.86
   6  -5  -4   84.81   14.98
   6   5  -4   94.65   13.51
   6   5  -4   71.82   14.57
  -6  -5   4   85.14   13.68
  -6  -5   4  110.98   16.62
  -6   5   5    2.57    2.60
   6  -5  -5    3.31    2.74
   6  -5  -5    0.00    3.13
   6   5  -5    1.46    2.39
   6   5  -5   -0.00    2.61
  -6  -5   5    3.75    3.37
  -6  -5   5    5.56    4.06
  -6   5   6   -0.00    2.05
   6  -5  -6    1.37    2.54
   6  -5  -6   -0.00    2.83
   6   5  -6    0.52    2.16
   6   5  -6    0.00    3.57
  -6  -5   6    5.65    3.30
  -6  -5   6    1.12    2.80
  -6   5   7   63.39   10.91
   6  -5  -7   55.25    9.77
   6  -5  -7   53.12   11.68
   6   5  -7   59.95   10.17
   6   5  -7   63.44   12.78
  -6  -5   7   45.33    9.79
  -6  -5   7   72.18   13.58
  -6   5   8   33.23    8.06
   6  -5  -8   45.39    8.66
   6  -5  -8   45.12   10.48
   6   5  -8   42.94    8.72
   6   5  -8   55.60   11.73
  -6  -5   8   37.73    8.62
  -6  -5   8   70.24   12.91
  -6   5   9   74.77   12.47
   6  -5  -9   93.68   12.76
   6  -5  -9   52.97   12.23
   6   5  -9   97.52   16.39
  -6  -5   9   62.88   12.03
  -6  -5   9   66.87   13.68
  -6   5  10   38.45    8.60
   6  -5 -10   35.67    7.90
   6  -5 -10   38.75   10.10
   6   5 -10   40.25   10.56
  -6  -5  10   36.72    8.60
  -6  -5  10   45.59   10.79
  -6   5  11    5.40    3.77
   6  -5 -11    0.68    4.14
   6   5 -11    1.71    3.62
  -6  -5  11    8.45    4.41
  -6  -5  11   -0.00    2.77
  -6   5  12    3.47    3.39
   6   5 -12    1.29    3.48
  -6  -5  12    4.90    4.28
  -6  -5  12    7.72    5.51
  -6   5  13  213.35   26.24
   6   5 -13  183.40   28.44
  -6  -5  13  210.08   26.52
  -6  -5  13  192.32   28.24
  -6   5  14  179.51   25.28
   6   5 -14  177.63   28.23
  -6  -5  14  237.17   27.64
  -6  -5  14  211.66   29.29
  -6   5  15    0.75    3.14
   6   5 -15    6.64    5.66
  -6  -5  15   -0.00    4.43
  -6   5  16   11.23    5.43
   6  -5 -16    0.26    4.64
   6   5 -16   14.18    8.00
  -6  -5  16   11.88    6.46
   6  -5 -17    0.09    3.11
   6   5 -17    4.02    5.04
  -6  -5  17   -0.00    5.40
   6  -5 -18  113.35   20.27
  -6  -5  18  110.47   18.34
   6  -5 -19    8.31    6.21
  -6  -5  19   16.93    6.58
  -6   5  20    5.97    5.24
   6  -5 -20    4.58    6.34
  -6  -5  20    9.63    6.33
  -6   5  21    1.20    4.60
   6  -5 -21    2.70    5.10
  -6  -5  21    0.91    3.46
  -6   5  22   -0.00    3.83
   6  -5 -22   -0.00    3.38
  -6  -5  22    0.17    4.00
  -6   5  23   23.40    8.56
   6  -5 -23    8.04    7.14
  -6  -5  23   29.63    9.40
  -6   5  24   13.26    6.59
   6  -5 -24   16.93    9.46
  -6  -5  24   19.86    7.89
  -6   5  25    4.89    4.84
   6  -5 -25    4.52    5.59
  -6  -5  25    9.33    6.92
  -6   5  26   -0.00    3.69
   6  -5 -26    4.68    6.36
  -6  -5  26    2.54    4.32
  -6   5  27   -0.00    3.56
   6  -5 -27   -0.00    5.93
  -6  -5  27    1.96    4.57
  -6   5  28    1.32    4.56
   6  -5 -28    0.00    4.95
  -6  -5  28    2.38    4.14
  -6   5  29    0.62    4.08
   6  -5 -29    1.38    6.22
  -6  -5  29    7.65    7.13
  -6   5  30    1.86    4.99
   6  -5 -30   -0.00    5.35
  -6  -5  30   12.53    6.98
  -6   5  31    4.91    5.36
   6  -5 -31   -0.00    4.36
  -6  -5  31    1.70    5.14
  -6   5  32    1.74    4.25
   6  -5 -32   -0.00    6.43
  -6  -5  32    4.33    5.52
  -6   5  33    7.80    6.72
   6  -5 -33    5.64    8.92
  -6  -5  33    4.40    6.02
  -6   5  34    0.78    3.66
   6  -5 -34   -0.00    5.54
  -6  -5  34    3.19    5.29
  -6   5  35   -0.00    5.11
   6  -5 -35    7.28    7.94
  -6  -5  35    0.00    5.00
  -6   5  36   -0.00    4.69
   6  -5 -36    2.44    5.15
  -6  -5  36   -0.00    5.86
  -6   5  37   -0.00    5.40
   6  -5 -37   -0.00    5.21
  -6   5  38    2.52    5.29
   6  -5 -38   -0.00    4.67
   6  -5 -39    0.14    4.26
  -6   6   1  138.05   17.30
   6  -6  -1  118.44   16.12
   6  -6  -1  105.15   17.45
   6   6  -1  102.18   15.65
  -6  -6   1  152.82   18.00
  -6  -6   1  123.45   18.62
  -6   6   2   18.27    5.99
   6  -6  -2   27.64    6.42
   6  -6  -2   37.51    8.75
   6   6  -2   24.83    6.15
  -6  -6   2   23.90    6.57
  -6  -6   2   46.09    9.76
  -6   6   3    2.48    2.90
   6  -6  -3    2.47    2.38
   6  -6  -3    3.02    3.31
   6   6  -3    7.24    3.63
  -6  -6   3    7.15    3.52
  -6  -6   3    3.17    3.39
  -6   6   4   24.45    6.29
   6  -6  -4   32.01    6.81
   6  -6  -4   24.25    7.28
   6   6  -4   31.30    6.53
  -6  -6   4    7.03    4.34
  -6  -6   4   26.06    7.90
  -6   6   5  112.63   16.34
   6  -6  -5  111.78   15.69
   6  -6  -5  118.22   18.07
   6   6  -5  128.99   16.27
  -6  -6   5  123.54   16.77
  -6  -6   5  106.37   17.87
  -6   6   6   91.28   13.50
   6  -6  -6   84.33   12.50
   6  -6  -6   71.71   13.84
   6   6  -6   89.96   12.90
   6   6  -6   66.03   13.78
  -6  -6   6   78.66   12.92
  -6  -6   6   86.22   15.17
  -6   6   7   67.22   11.04
   6  -6  -7   77.40   10.97
   6  -6  -7   77.83   13.35
   6   6  -7   55.79   10.05
   6   6  -7   34.78    9.90
  -6  -6   7   53.25   10.35
  -6  -6   7   49.88   11.86
  -6   6   8    9.13    4.47
   6  -6  -8    5.48    3.36
   6   6  -8    9.16    4.15
   6   6  -8   17.56    6.54
  -6  -6   8   15.16    5.55
  -6  -6   8   11.16    5.78
  -6   6   9   99.07   15.51
   6  -6  -9  123.63   15.78
   6   6  -9   85.69   16.92
  -6  -6   9  117.72   16.88
  -6  -6   9  113.35   18.76
  -6   6  10   75.61   12.51
   6  -6 -10   70.10   11.46
   6   6 -10   67.54   13.97
  -6  -6  10   54.18   11.59
  -6  -6  10   90.65   15.58
  -6   6  11   67.82   11.42
   6   6 -11   48.89   12.28
  -6  -6  11   53.56   10.91
  -6  -6  11   41.25   11.58
  -6   6  12   71.15   12.09
   6   6 -12   36.07   11.47
  -6  -6  12   58.50   11.49
  -6  -6  12   65.29   14.20
  -6   6  13    0.00    2.98
   6  -6 -13   -0.00    3.17
   6   6 -13   -0.00    3.19
  -6  -6  13    3.16    3.81
  -6  -6  13    1.72    3.85
  -6   6  14   -0.00    3.08
   6  -6 -14    1.89    4.10
  -6  -6  14   -0.00    3.39
  -6   6  15   63.21   12.09
   6  -6 -15   48.36   12.61
  -6   6  16   13.43    5.70
   6  -6 -16    7.36    5.83
   6  -6 -17    2.06    4.98
  -6  -6  17   19.47    7.15
   6  -6 -18   18.32    8.36
  -6  -6  18   48.88   11.22
   6  -6 -19    2.21    5.08
  -6  -6  19   11.25    6.33
  -6   6  20    3.90    4.02
   6  -6 -20    2.14    4.94
  -6  -6  20    1.13    3.73
  -6   6  21   13.30    6.29
   6  -6 -21   11.25    8.12
  -6  -6  21    9.17    6.06
  -6   6  22    4.42    5.09
   6  -6 -22   -0.00    4.43
  -6  -6  22    0.72    3.40
  -6   6  23    5.92    5.77
   6  -6 -23    1.85    5.49
  -6  -6  23   19.68    8.45
  -6   6  24   -0.00    3.39
   6  -6 -24    4.00    5.78
  -6  -6  24    1.62    4.05
  -6   6  25    7.05    5.68
   6  -6 -25    3.60    6.23
  -6  -6  25   19.76    8.24
  -6   6  26    6.59    5.33
   6  -6 -26   17.48    8.62
  -6  -6  26   11.31    7.53
  -6   6  27    7.57    5.64
   6  -6 -27   -0.00    5.16
  -6  -6  27   16.87    8.62
  -6   6  28    0.85    4.53
   6  -6 -28    3.82    5.66
  -6  -6  28    4.51    5.57
  -6   6  29    1.65    4.41
   6  -6 -29    4.36    5.50
  -6  -6  29    1.34    5.26
  -6   6  30    0.00    4.56
   6  -6 -30    4.59    6.13
  -6  -6  30    4.28    5.96
  -6   6  31    8.28    6.23
   6  -6 -31   -0.00    6.13
  -6  -6  31   12.79    7.56
  -6   6  32    1.47    5.31
   6  -6 -32   -0.00    6.27
  -6  -6  32   10.19    6.81
  -6   6  33    0.00    4.18
   6  -6 -33    5.53    7.17
  -6  -6  33    4.71    5.01
  -6   6  34    2.39    4.92
   6  -6 -34   -0.00    4.55
  -6  -6  34    1.84    5.37
  -6   6  35    0.00    6.32
   6  -6 -35   -0.00    4.72
  -6  -6  35    3.69    6.43
  -6   6  36    2.69    5.01
   6  -6 -36   -0.00    4.71
  -6  -6  36    1.75    5.24
  -6   6  37   -0.00    5.29
   6  -6 -37    2.94    7.94
  -6   6  38    2.44    6.10
   6  -6 -38   -0.00    6.67
  -6   7   1   14.20    4.85
   6  -7  -1   10.64    4.17
   6   7  -1   14.35    4.68
   6   7  -1   16.91    6.27
  -6  -7   1   11.21    4.62
  -6  -7   1   17.23    6.26
  -6   7   2   12.43    4.68
   6  -7  -2   15.79    5.02
   6   7  -2   10.93    4.18
   6   7  -2   10.59    5.01
  -6  -7   2   11.36    4.56
  -6  -7   2    5.45    4.15
  -6   7   3  198.47   25.56
   6  -7  -3  238.89   25.89
   6   7  -3  227.23   25.54
   6   7  -3  179.76   26.64
  -6  -7   3  241.20   26.55
  -6  -7   3  229.88   28.81
  -6   7   4   62.13   10.85
   6  -7  -4   77.31   11.34
   6   7  -4   61.17   10.41
   6   7  -4   64.88   12.26
  -6  -7   4   54.97   10.61
  -6  -7   4   57.50   12.27
  -6   7   5   11.98    5.01
   6  -7  -5   13.67    4.90
   6   7  -5   13.99    4.77
   6   7  -5   11.26    5.58
  -6  -7   5   17.25    5.83
  -6  -7   5   26.64    7.58
  -6   7   6   20.02    5.67
   6  -7  -6   17.32    5.35
   6   7  -6   12.77    4.70
   6   7  -6    6.07    3.95
  -6  -7   6   25.14    6.52
  -6  -7   6   31.94    8.66
  -6   7   7   29.00    7.09
   6  -7  -7   30.17    6.71
   6   7  -7   17.38    5.67
  -6  -7   7   24.79    6.87
  -6  -7   7   14.21    6.55
  -6   7   8   31.86    7.72
   6  -7  -8   42.90    8.17
   6   7  -8   37.82    8.02
  -6  -7   8   32.73    8.10
  -6  -7   8   50.64   11.41
  -6   7   9  128.86   17.48
   6  -7  -9  124.49   16.42
  -6  -7   9  117.15   17.41
  -6  -7   9  100.36   18.63
  -6   7  10    2.07    2.53
   6  -7 -10    0.52    2.79
   6  -7 -10    4.09    3.75
  -6  -7  10   -0.00    2.56
  -6   7  11   -0.00    3.20
   6  -7 -11    2.41    3.14
  -6  -7  11   -0.00    3.55
  -6   7  12   13.84    5.46
   6  -7 -12   15.18    6.34
  -6  -7  12   16.64    6.37
  -6   7  13  108.23   17.02
   6  -7 -13  110.15   18.79
  -6  -7  13  119.65   18.26
  -6   7  14    0.00    2.39
   6  -7 -14    6.83    5.20
  -6   7  15    1.93    3.57
   6  -7 -15    2.78    4.70
  -6   7  16    3.31    3.77
   6  -7 -16   -0.00    4.74
   6  -7 -17    5.97    4.83
  -6  -7  17    6.41    4.71
   6  -7 -18    1.59    4.19
  -6  -7  18    4.87    4.62
   6  -7 -19   29.75   10.70
  -6  -7  19   75.35   14.09
  -6   7  20    0.02    3.44
   6  -7 -20    3.95    4.92
  -6  -7  20    2.47    4.34
  -6   7  21    3.67    4.05
   6  -7 -21    0.00    5.44
  -6  -7  21    5.89    4.89
  -6   7  22   -0.00    3.17
   6  -7 -22    2.01    5.13
  -6  -7  22    3.25    4.46
  -6   7  23   17.14    7.09
   6  -7 -23    6.54    5.42
  -6  -7  23    0.98    4.15
  -6   7  24    3.69    4.29
   6  -7 -24    6.13    6.22
  -6  -7  24    3.71    4.84
  -6   7  25    3.42    4.57
   6  -7 -25    3.32    5.49
  -6  -7  25    0.69    4.40
  -6   7  26   -0.00    3.75
   6  -7 -26    0.00    5.15
  -6  -7  26    0.80    4.06
  -6   7  27   -0.00    3.32
   6  -7 -27    5.86    5.52
  -6  -7  27   -0.00    4.39
  -6   7  28    9.33    5.87
   6  -7 -28   -0.00    4.28
  -6  -7  28   11.99    7.00
  -6   7  29   16.64    7.62
   6  -7 -29    3.08    6.84
  -6  -7  29   31.58   10.63
  -6   7  30    1.35    3.50
   6  -7 -30    5.08    5.49
  -6  -7  30   -0.00    6.37
  -6   7  31   -0.00    3.58
   6  -7 -31    7.26    7.22
  -6  -7  31   -0.00    4.50
  -6   7  32   -0.00    4.11
   6  -7 -32   -0.00    6.39
  -6  -7  32   -0.00    5.46
  -6   7  33   -0.00    3.70
   6  -7 -33    0.22    3.80
  -6  -7  33    0.00    4.40
  -6   7  34   -0.00    5.16
   6  -7 -34    1.45    6.92
  -6  -7  34    2.59    5.50
  -6   7  35    2.28    5.48
   6  -7 -35    0.03    5.78
  -6  -7  35    0.00    5.55
  -6   7  36    0.05    4.79
   6  -7 -36    0.25    3.88
  -6  -7  36    1.40    6.60
  -6   7  37    0.12    3.72
  -6   7  38    1.28    5.27
  -6   8   1  119.79   15.90
   6  -8  -1  136.25   15.89
   6   8  -1   95.44   14.40
  -6  -8   1   87.64   14.54
  -6   8   2    8.51    3.94
   6  -8  -2   12.38    4.19
   6  -8  -2    3.31    4.28
   6   8  -2    5.64    3.33
  -6  -8   2    9.63    4.22
  -6   8   3    0.07    2.05
   6  -8  -3    2.72    3.06
   6  -8  -3    0.93    2.91
   6   8  -3    0.00    2.12
  -6  -8   3    1.28    2.69
  -6   8   4    0.00    2.29
   6  -8  -4    1.92    2.30
   6  -8  -4    0.42    2.49
   6   8  -4    0.87    2.95
  -6  -8   4   -0.00    2.40
  -6   8   5  182.04   22.32
   6  -8  -5  207.40   22.42
   6  -8  -5  161.03   23.26
   6   8  -5  144.52   20.71
  -6  -8   5  205.20   23.24
  -6   8   6    0.00    2.61
   6  -8  -6    4.48    3.32
   6  -8  -6    3.32    4.23
   6   8  -6    2.37    2.51
  -6  -8   6   10.41    4.84
  -6   8   7   56.65   10.76
   6  -8  -7   88.20   12.14
   6  -8  -7   46.59   11.51
   6   8  -7   51.28   10.15
  -6  -8   7  105.50   13.93
  -6   8   8    1.31    2.55
   6  -8  -8    6.76    3.67
   6  -8  -8   -0.00    3.22
  -6  -8   8    3.62    4.15
  -6   8   9  111.48   16.14
   6  -8  -9  117.09   15.62
   6  -8  -9   96.15   16.81
  -6  -8   9  108.20   16.59
  -6   8  10   36.22    8.13
   6  -8 -10   31.62    7.06
   6  -8 -10   26.83    8.33
  -6  -8  10   16.15    6.08
  -6   8  11   60.22   11.45
   6  -8 -11   67.99   11.01
   6  -8 -11   43.84   11.47
  -6  -8  11   72.78   12.68
  -6   8  12   28.83    7.53
   6  -8 -12   16.84    6.41
  -6  -8  12   15.91    6.16
  -6   8  13    0.00    2.61
   6  -8 -13    2.50    4.40
  -6  -8  13    3.28    3.93
  -6   8  14    2.85    3.18
   6  -8 -14    0.23    2.96
  -6   8  15   66.65   12.81
   6  -8 -15   61.51   13.90
  -6   8  16    0.90    3.10
   6  -8 -16    1.55    4.10
  -6   8  17   27.86    8.09
   6  -8 -17    4.84    5.63
  -6  -8  17   24.72    8.42
   6  -8 -18   -0.00    4.61
  -6  -8  18   -0.00    3.52
   6  -8 -19    5.44    5.04
  -6  -8  19    4.15    4.45
  -6   8  20   -0.00    3.07
   6  -8 -20   -0.00    4.14
  -6  -8  20    2.49    3.78
  -6   8  21   16.95    6.96
   6  -8 -21    9.77    6.82
  -6  -8  21    5.69    5.49
  -6   8  22    3.50    3.97
   6  -8 -22    2.12    4.41
  -6  -8  22   11.00    6.29
  -6   8  23    1.65    4.22
   6  -8 -23    2.37    4.89
  -6  -8  23   16.49    7.23
  -6   8  24   -0.00    3.69
   6  -8 -24   -0.00    4.81
  -6  -8  24   -0.00    4.54
  -6   8  25    6.16    5.26
   6  -8 -25    1.23    4.47
  -6  -8  25   12.84    6.96
  -6   8  26    3.06    3.99
   6  -8 -26    2.94    5.92
  -6  -8  26   -0.00    3.68
  -6   8  27    1.24    4.25
   6  -8 -27    0.30    4.08
  -6  -8  27   13.26    7.24
  -6   8  28    0.00    3.56
   6  -8 -28    1.93    5.35
  -6  -8  28    3.67    5.12
  -6   8  29   -0.00    4.67
   6  -8 -29    0.00    3.44
  -6  -8  29   -0.00    4.38
  -6   8  30   -0.00    4.89
   6  -8 -30    7.64    7.27
  -6  -8  30    0.00    3.74
  -6   8  31    0.00    4.60
   6  -8 -31   -0.00    5.16
  -6  -8  31    2.78    5.07
  -6   8  32    5.91    5.71
   6  -8 -32    1.19    4.89
  -6  -8  32   -0.00    5.34
  -6   8  33    0.31    3.53
   6  -8 -33    5.16    7.04
  -6  -8  33    9.20    6.87
  -6   8  34   -0.00    4.94
   6  -8 -34   -0.00    5.30
  -6  -8  34    0.90    6.31
  -6  -8  35    1.96    5.24
  -6   9   1    2.65    3.29
   6  -9  -1    6.53    3.53
   6  -9  -1   10.82    4.99
   6   9  -1    7.44    3.74
  -6  -9   1    7.96    3.82
  -6   9   2   17.41    5.31
   6  -9  -2    8.86    3.96
   6  -9  -2   -0.00    3.17
   6   9  -2   12.06    4.54
  -6  -9   2    9.10    4.36
  -6   9   3  115.73   16.93
   6  -9  -3  154.45   17.60
   6  -9  -3   93.20   17.11
   6   9  -3  136.13   17.15
  -6  -9   3  135.15   17.68
  -6   9   4    5.66    3.70
   6  -9  -4   10.59    4.19
   6  -9  -4   10.55    5.71
   6   9  -4   12.01    4.35
  -6  -9   4    3.03    3.30
  -6   9   5    0.00    2.74
   6  -9  -5    4.49    3.20
   6  -9  -5    0.77    2.89
   6   9  -5    3.53    3.48
  -6  -9   5    3.48    3.00
  -6   9   6   17.04    5.65
   6  -9  -6   13.06    4.81
   6  -9  -6   12.35    5.62
   6   9  -6   12.66    4.64
  -6  -9   6   21.36    6.46
  -6   9   7    4.74    3.42
   6  -9  -7   17.34    5.17
   6  -9  -7   15.78    6.19
   6   9  -7   10.05    4.39
  -6  -9   7   14.00    5.02
  -6   9   8    0.00    2.48
   6  -9  -8    0.72    2.31
   6  -9  -8   -0.00    3.58
  -6  -9   8    1.97    3.38
  -6   9   9   56.10   10.71
   6  -9  -9   87.38   11.74
   6  -9  -9   38.67   10.11
  -6  -9   9   55.56   11.13
  -6   9  10    3.36    3.77
   6  -9 -10    2.02    3.11
   6  -9 -10    3.83    3.51
  -6  -9  10    5.20    4.41
  -6   9  11    0.85    2.42
   6  -9 -11    0.81    2.04
  -6  -9  11    3.80    3.93
  -6   9  12    2.06    3.16
   6  -9 -12   -0.00    3.49
  -6  -9  12    4.23    3.49
  -6   9  13   63.07   11.67
   6  -9 -13   43.61   11.48
  -6  -9  13   61.92   12.63
  -6   9  14    6.69    4.24
   6  -9 -14    0.00    3.90
  -6   9  15   17.13    6.11
   6  -9 -15   10.58    6.48
  -6   9  16    4.18    4.19
   6  -9 -16    0.00    3.78
  -6  -9  16    0.78    4.16
  -6   9  17   11.28    5.47
   6  -9 -17    1.43    4.99
  -6  -9  17    2.33    4.21
   6  -9 -18    4.47    5.30
  -6  -9  18    1.24    2.99
   6  -9 -19    7.22    5.73
  -6  -9  19    7.16    5.35
   6  -9 -20   -0.00    4.27
  -6  -9  20   -0.00    3.19
  -6   9  21   -0.00    2.90
   6  -9 -21   -0.00    4.64
  -6  -9  21   -0.00    3.30
  -6   9  22    0.53    2.92
   6  -9 -22    2.85    4.95
  -6  -9  22    1.96    3.61
  -6   9  23   14.97    6.70
   6  -9 -23    7.36    6.33
  -6  -9  23   17.72    8.18
  -6   9  24   -0.00    3.97
   6  -9 -24   -0.00    6.33
  -6  -9  24    2.41    4.41
  -6   9  25   16.60    7.45
   6  -9 -25    5.24    6.52
  -6  -9  25    3.76    4.59
   6  -9 -26    0.00    5.61
  -6  -9  26    4.28    4.62
   6  -9 -27    1.00    4.41
  -6  -9  27    4.96    5.11
   6  -9 -28   -0.00    3.38
  -6  -9  28    3.53    5.85
   6  -9 -29   -0.00    4.89
  -6  -9  29    6.55    7.53
   6  -9 -30   -0.00    4.98
  -6  -9  30   -0.00    4.25
   6  -9 -31    6.28    6.85
  -6  -9  31    2.67    5.48
   6  -9 -32   -0.00    6.20
  -6  -9  32   -0.00    5.31
   6  -9 -33   -0.00    4.77
  -6  -9  33    0.00    4.82
  -6  -9  34   -0.00    4.46
  -6  -9  35    1.48    5.20
  -6  10   1   46.47    8.80
   6 -10  -1   31.73    8.51
  -6 -10   1   33.73    7.72
  -6  10   2    8.17    4.11
   6 -10  -2   22.37    6.87
  -6 -10   2   11.12    4.46
  -6  10   3   -0.00    2.07
   6 -10  -3    0.00    2.52
  -6 -10   3    1.71    2.86
  -6  10   4    8.03    4.01
   6 -10  -4    8.69    5.16
  -6 -10   4    5.36    3.66
  -6  10   5   24.13    6.65
   6 -10  -5   30.45    8.05
  -6 -10   5   38.10    8.10
  -6  10   6    0.00    2.26
   6 -10  -6   -0.00    3.68
  -6 -10   6    3.37    3.19
  -6  10   7   15.00    5.38
   6 -10  -7    9.40    5.13
  -6 -10   7   15.69    5.67
  -6  10   8    4.23    3.51
   6 -10  -8    3.13    3.67
  -6 -10   8    1.45    3.34
  -6  10   9    0.87    2.71
   6 -10  -9    0.08    2.84
  -6 -10   9    3.64    3.47
  -6  10  10    0.91    2.45
   6 -10 -10    0.13    2.75
  -6 -10  10    0.00    3.07
  -6  10  11   71.58   13.00
   6 -10 -11   84.89   15.09
  -6 -10  11   88.86   14.81
   6 -10 -12    0.92    3.49
  -6 -10  12    0.80    3.52
   6 -10 -13    4.94    4.54
   6 -10 -14    5.58    5.18
   6 -10 -15   25.01    8.37
   6 -10 -16    0.59    3.47
  -6 -10  16    1.38    3.24
   6 -10 -17   16.36    6.97
  -6 -10  17   10.49    5.84
   6 -10 -18   -0.00    4.57
  -6 -10  18   -0.00    3.32
   6 -10 -19    2.29    4.45
  -6 -10  19    0.00    3.17
   6 -10 -20   -0.00    3.93
  -6 -10  20    1.39    4.04
   6 -10 -21    9.54    7.94
  -6 -10  21   24.42    8.93
   6 -10 -22    0.98    3.91
  -6 -10  22   -0.00    3.27
   6 -10 -23    2.88    4.24
  -6 -10  23   -0.00    3.64
   6 -10 -24    2.02    4.19
  -6 -10  24    1.71    4.49
   6 -10 -25    7.31    6.42
  -6 -10  25   -0.00    4.37
   6 -10 -26   -0.00    4.22
  -6 -10  26   -0.00    4.78
   6 -10 -27    1.74    5.43
  -6 -10  27   10.59    6.94
   6 -10 -28   -0.00    4.65
  -6 -10  28   -0.00    4.27
   6 -10 -29   -0.00    5.64
  -6 -10  29    3.36    5.89
   6 -10 -30    0.08    3.77
  -6 -10  30   -0.00    4.77
   6 -10 -31    5.05    6.41
  -6 -10  31   -0.00    4.84
  -6 -10  32    1.46    5.33
  -6 -10  33    4.49    5.84
  -6 -10  34    2.60    4.90
   6 -11  -1    0.45    3.02
   6 -11  -2   -0.00    3.11
   6 -11  -3   14.94    5.92
   6 -11  -4    0.50    2.84
   6 -11  -5    3.54    3.66
   6 -11  -6    5.72    4.08
   6 -11  -7   10.88    5.08
   6 -11  -8    9.34    4.88
   6 -11  -9   17.72    6.61
   6 -11 -10   -0.00    3.04
  -6 -11  10    2.14    3.49
   6 -11 -11   -0.00    2.73
  -6 -11  11   -0.00    2.34
   6 -11 -12    3.02    4.37
  -6 -11  12   -0.00    3.12
   6 -11 -13   26.40    8.74
   6 -11 -14    4.36    4.25
   6 -11 -15    5.30    4.82
   6 -11 -16    0.25    2.90
  -6 -11  16    2.44    4.66
   6 -11 -17    7.20    5.57
  -6 -11  17    8.32    5.51
   6 -11 -18   -0.00    4.44
  -6 -11  18   -0.00    3.27
   6 -11 -19    3.21    5.04
  -6 -11  19   17.54    7.44
   6 -11 -20    0.00    5.04
  -6 -11  20    0.00    4.39
   6 -11 -21    0.65    3.51
  -6 -11  21   -0.00    4.69
   6 -11 -22   -0.00    5.13
  -6 -11  22    0.82    4.08
   6 -11 -23    1.54    5.64
  -6 -11  23   30.65    9.93
   6 -11 -24    2.23    5.39
  -6 -11  24   -0.00    3.40
   6 -11 -25   -0.00    3.65
  -6 -11  25    0.07    5.40
   6 -11 -26    1.01    4.65
  -6 -11  26    4.01    4.83
   6 -11 -27    0.45    5.29
  -6 -11  27    2.48    3.90
   6 -11 -28    1.23    2.48
  -6 -11  28    0.00    4.79
   6 -11 -29    2.67    4.92
  -6 -11  29    4.71    5.75
  -6 -11  30   -0.00    4.59
  -6 -11  31    4.18    6.36
  -6 -11  32    1.28    5.82
  -6 -11  33    1.99    5.21
  -6 -11  34    3.15    6.03
   6 -12  -1   19.93    6.70
   6 -12  -2    0.77    3.09
   6 -12  -3    4.12    4.26
   6 -12  -4    2.80    3.44
   6 -12  -5   26.28    7.73
   6 -12  -6   -0.00    2.65
   6 -12  -7    1.99    3.93
   6 -12  -8    0.79    2.93
   6 -12  -9    6.86    4.60
   6 -12 -10    5.36    4.38
   6 -12 -11    7.04    4.80
   6 -12 -12   -0.00    2.40
   6 -12 -13    2.18    3.95
   6 -12 -14    0.00    2.93
   6 -12 -15    8.18    5.11
   6 -12 -16   -0.00    3.88
   6 -12 -17   -0.00    3.80
   6 -12 -18    0.00    3.87
   6 -12 -19    0.00    4.68
   6 -12 -20    1.99    4.00
   6 -12 -21    1.02    3.84
   6 -12 -22   -0.00    3.54
   6 -12 -23    0.98    5.63
   6 -12 -24   -0.00    4.84
   6 -12 -25   -0.00    5.00
   6 -12 -26    3.70    4.58
   6 -12 -27    3.38    4.83
   6 -13  -1    8.49    4.44
   6 -13  -2   -0.00    3.36
   6 -13  -3   17.19    6.72
   6 -13  -4   12.29    5.38
   6 -13  -5    2.69    3.31
   6 -13  -6    6.64    4.11
   6 -13  -7   14.00    5.57
   6 -13  -8    8.23    4.43
   6 -13  -9   12.08    5.53
   6 -13 -10    0.90    2.80
   6 -13 -11   -0.00    2.39
   6 -13 -12   10.97    5.53
   6 -13 -13    5.76    4.45
   6 -13 -14   -0.00    3.17
   6 -13 -15   -0.00    4.08
   6 -13 -16   -0.00    3.64
   6 -13 -17    0.00    3.57
   6 -13 -18   -0.00    4.27
   6 -13 -19    6.07    5.54
   6 -13 -20    0.21    4.60
   6 -13 -21    0.03    2.76
   6 -13 -22   -0.00    3.40
   6 -13 -23    4.18    4.84
   6 -13 -24    3.05    4.99
   6 -14  -1    2.09    2.73
   6 -14  -2    3.01    3.32
   6 -14  -3    0.74    2.68
   6 -14  -4    5.60    3.77
   6 -14  -5   13.71    5.49
   6 -14  -6    5.20    4.07
   6 -14  -7    8.56    4.40
   6 -14  -8    0.79    2.75
   6 -14  -9    0.00    3.14
   6 -14 -10    2.20    3.18
   6 -14 -11    2.44    3.45
   6 -14 -12   -0.00    3.10
   6 -14 -13    3.77    4.52
   6 -14 -14    0.98    3.87
   6 -14 -15   -0.00    3.84
   6 -14 -16   -0.00    3.57
   6 -14 -17    3.81    4.42
   6 -14 -18   -0.00    3.76
   6 -14 -19   -0.00    4.93
   6 -14 -20   -0.00    3.51
   6 -14 -21   -0.00    4.37
   6 -14 -22    0.04    3.85
   6 -15  -1    4.28    3.97
   6 -15  -2    3.36    3.87
   6 -15  -3    3.41    3.82
   6 -15  -4    0.74    2.29
   6 -15  -5   -0.00    2.74
   6 -15  -6   -0.00    2.02
   6 -15  -7    0.28    2.92
   6 -15  -8    0.00    2.03
   6 -15  -9    5.92    4.46
   6 -15 -10   -0.00    2.88
   6 -15 -11   -0.00    3.30
   6 -15 -12    6.57    4.77
   6 -15 -13   -0.00    2.93
   6 -15 -14    3.30    3.95
   6 -15 -15    0.79    3.62
   6 -15 -16   -0.00    2.69
   6 -15 -17    2.28    4.28
   6 -15 -18    1.27    4.26
   6 -15 -19    1.64    4.92
   6 -16  -1   -0.00    2.74
   6 -16  -2    1.53    3.05
   6 -16  -3   -0.00    2.12
   6 -16  -4   -0.00    2.18
   6 -16  -5    1.51    2.59
   6 -16  -6    1.65    3.12
   6 -16  -7    1.28    2.93
   6 -16  -8   -0.00    2.77
   6 -16  -9    0.57    2.32
   6 -16 -10    1.09    2.41
   6 -16 -11    1.47    3.36
   6 -16 -12   -0.00    3.05
   6 -16 -13    0.45    3.53
   6 -16 -14    0.00    3.72
   6 -16 -15   -0.00    2.79
   6 -16 -16    4.04    4.59
   6 -17  -1    0.29    2.97
   6 -17  -2    0.12    3.31
   6 -17  -3    4.40    3.36
   6 -17  -4    3.39    3.44
   6 -17  -5   -0.00    2.09
   6 -17  -6    0.31    2.69
   6 -17  -7    0.76    3.09
   6 -17  -8    0.19    1.97
   6 -17  -9   -0.00    2.37
   6 -17 -10    0.00    2.75
   6 -17 -11    1.42    3.89
   6 -17 -12    1.75    3.52
   6 -18  -3   -0.00    2.67
   6 -18  -4    0.00    3.00
  -5   0   1    1.73    2.25
  -5   0   1    1.00    2.61
   5   0  -1    2.10    2.72
   5   0  -1    5.82    4.46
  -5   0   2   -0.00    2.27
  -5   0   2   -0.00    2.61
   5   0  -2    0.00    1.99
   5   0  -2    0.71    3.25
  -5   0   3   74.04   12.19
  -5   0   3   93.95   14.08
   5   0  -3   96.04   12.66
   5   0  -3   97.56   14.71
  -5   0   4   -0.00    2.07
  -5   0   4   -0.00    3.11
   5   0  -4   -0.00    1.89
   5   0  -4    0.59    2.46
  -5   0   5 1861.98  191.86
  -5   0   5 2423.34  195.82
   5   0  -5 2065.34  191.92
   5   0  -5 2153.81  195.23
  -5   0   6    0.31    2.65
  -5   0   6    0.20    3.08
   5   0  -6    3.52    3.27
   5   0  -6    0.00    3.96
  -5   0   7   67.09   10.95
  -5   0   7   58.35   11.27
   5   0  -7   61.54   10.20
   5   0  -7   70.86   12.62
  -5   0   8    5.27    3.32
  -5   0   8   -0.00    2.72
   5   0  -8    0.00    2.05
   5   0  -8    2.39    3.81
  -5   0   9  463.13   50.62
  -5   0   9  504.31   52.75
   5   0  -9  562.31   51.21
   5   0  -9  451.59   53.03
  -5   0  10    1.16    2.29
  -5   0  10   -0.00    3.17
   5   0 -10    0.58    2.50
   5   0 -10    5.91    4.06
  -5   0  11   38.79    8.42
  -5   0  11   40.94    9.57
   5   0 -11   27.73    6.92
   5   0 -11   37.16    9.96
  -5   0  12   -0.00    2.80
  -5   0  12   -0.00    2.48
   5   0 -12   -0.00    2.89
   5   0 -12   -0.00    3.25
  -5   0  13    3.14    3.60
  -5   0  13    0.00    3.31
   5   0 -13    0.66    2.03
   5   0 -13    0.08    3.62
  -5   0  14    2.17    2.38
  -5   0  14   -0.00    3.54
   5   0 -14    1.42    4.32
  -5   0  15  137.23   19.54
  -5   0  15  130.14   20.36
   5   0 -15  131.73   21.62
  -5   0  16   -0.00    3.92
  -5   0  16   -0.00    2.51
   5   0 -16    0.00    3.16
  -5   0  17   77.13   14.00
  -5   0  17   70.52   14.42
   5   0 -17   89.93   17.42
  -5   0  18   -0.00    3.45
  -5   0  18    0.60    4.07
   5   0 -18    5.19    5.06
   5   0 -19  122.52   22.18
   5   0 -20    0.00    5.23
  -5   0  21  147.55   22.28
   5   0 -21  146.69   25.38
  -5   0  22   -0.00    4.32
   5   0 -22    0.69    4.27
  -5   0  23    0.00    5.23
   5   0 -23    2.26    5.17
  -5   0  24   -0.00    4.14
   5   0 -24   -0.00    4.15
  -5   0  25   37.64   11.34
   5   0 -25   18.94    9.63
  -5   0  26    0.63    3.88
  -5   0  27   20.21    8.63
  -5   0  28    0.00    3.21
   5   0 -28   -0.00    4.75
  -5   0  29   -0.00    3.46
   5   0 -29    7.72    7.35
  -5   0  30    0.00    4.86
   5   0 -30    1.08    4.94
  -5   0  31   12.06    7.47
   5   0 -31    3.99    7.36
  -5   0  32   -0.00    4.38
   5   0 -32   -0.00    4.73
  -5   0  33   -0.00    4.18
   5   0 -33    3.93    5.29
  -5   0  35    8.72    6.86
  -5   0  36    0.55    3.66
  -5   0  37    7.32    7.77
  -5   0  38    4.68    6.38
  -5   0  39   -0.00    5.51
  -5   1   1  478.27   45.03
  -5   1   1  441.29   45.84
   5  -1  -1  348.62   43.16
   5  -1  -1  426.17   46.31
   5   1  -1  507.20   45.01
   5   1  -1  424.99   46.31
  -5  -1   1  463.13   44.84
  -5  -1   1  431.82   45.92
  -5   1   2    6.50    3.40
  -5   1   2    2.40    3.26
   5  -1  -2    2.46    2.30
   5  -1  -2   -0.00    2.87
   5   1  -2    5.39    3.06
   5   1  -2    2.96    3.29
  -5  -1   2    0.00    2.82
  -5  -1   2    5.90    3.63
  -5   1   3  382.07   45.92
  -5   1   3  468.05   48.14
   5  -1  -3  472.66   46.47
   5  -1  -3  531.13   49.92
   5   1  -3  477.16   46.53
   5   1  -3  512.14   49.57
  -5  -1   3  454.12   46.90
  -5  -1   3  441.52   48.15
  -5   1   4    7.51    3.97
  -5   1   4    1.04    2.87
   5  -1  -4    4.03    2.91
   5  -1  -4    4.46    4.41
   5   1  -4   10.43    3.94
   5   1  -4   13.62    5.45
  -5  -1   4    4.96    3.44
  -5  -1   4    2.29    3.32
  -5   1   5   96.72   14.08
  -5   1   5  149.92   17.41
   5  -1  -5  114.77   14.37
   5  -1  -5   98.84   15.57
   5   1  -5   88.54   13.49
   5   1  -5   82.64   14.96
  -5  -1   5  104.26   14.58
  -5  -1   5  111.90   16.01
  -5   1   6  539.46   51.18
  -5   1   6  445.09   51.22
   5  -1  -6  555.24   50.73
   5  -1  -6  488.42   52.60
   5   1  -6  523.14   50.47
   5   1  -6  415.49   51.66
  -5  -1   6  543.13   51.26
  -5  -1   6  460.89   51.76
  -5   1   7  671.85   59.94
  -5   1   7  617.09   60.89
   5  -1  -7  558.03   58.31
   5  -1  -7  544.94   60.79
   5   1  -7  648.98   59.25
   5   1  -7  527.91   60.83
  -5  -1   7  579.64   59.02
  -5  -1   7  575.20   60.69
  -5   1   8    0.06    2.17
  -5   1   8   -0.00    3.44
   5  -1  -8    0.00    2.08
   5  -1  -8    4.68    4.01
   5   1  -8    3.87    2.94
   5   1  -8    4.86    4.58
  -5  -1   8    3.11    3.39
  -5  -1   8    3.92    4.04
  -5   1   9   33.99    7.79
  -5   1   9   50.29   10.12
   5  -1  -9   43.45    8.33
   5  -1  -9   38.74    9.72
   5   1  -9   36.24    7.77
   5   1  -9   68.46   12.37
  -5  -1   9   46.29    9.10
  -5  -1   9   44.30    9.60
  -5   1  10    3.04    2.84
  -5   1  10   -0.00    2.67
   5  -1 -10    0.00    2.19
   5  -1 -10    6.83    5.09
   5   1 -10    0.00    2.63
   5   1 -10   -0.00    3.11
  -5  -1  10    0.13    2.93
  -5  -1  10    5.39    3.86
  -5   1  11  179.80   23.35
  -5   1  11  182.89   24.29
   5  -1 -11  194.18   22.87
   5  -1 -11  231.30   27.47
   5   1 -11  201.78   23.10
   5   1 -11  177.17   25.59
  -5  -1  11  172.54   23.19
  -5  -1  11  186.31   25.11
  -5   1  12   24.49    6.68
  -5   1  12   17.29    6.49
   5  -1 -12   20.48    5.50
   5  -1 -12   13.36    6.27
   5   1 -12   10.39    4.36
   5   1 -12   13.39    6.10
  -5  -1  12   15.31    5.59
  -5  -1  12   22.99    7.06
  -5   1  13  344.67   38.62
  -5   1  13  325.78   39.19
   5  -1 -13  335.35   37.24
   5  -1 -13  328.04   40.79
   5   1 -13  410.17   38.57
   5   1 -13  303.74   40.37
  -5  -1  13  358.89   39.00
  -5  -1  13  337.76   40.20
  -5   1  14    0.00    3.06
  -5   1  14    5.68    4.82
   5  -1 -14   -0.00    2.88
   5   1 -14    5.34    4.42
  -5  -1  14    5.60    4.02
  -5  -1  14    0.80    3.18
  -5   1  15   37.78    9.55
  -5   1  15   48.55   10.78
   5  -1 -15   44.02   11.40
   5   1 -15   50.91   12.32
  -5  -1  15   37.20    9.20
  -5  -1  15   48.52   11.26
  -5   1  16    8.12    4.77
  -5   1  16    5.88    5.01
   5  -1 -16    4.78    4.98
   5   1 -16    8.17    5.31
  -5  -1  16    6.12    4.68
  -5  -1  16    5.14    4.72
  -5   1  17   33.97    8.86
   5  -1 -17   37.88   10.90
   5   1 -17   32.24   10.16
  -5  -1  17   28.49    7.89
  -5  -1  17   36.10   10.11
  -5   1  18    0.00    3.75
   5  -1 -18    2.24    4.09
   5   1 -18    1.37    4.04
  -5  -1  18   -0.00    3.28
   5  -1 -19  127.49   22.22
   5   1 -19  122.37   22.41
  -5  -1  19  135.30   21.81
   5  -1 -20    8.44    6.43
   5   1 -20    4.97    6.53
  -5   1  21    3.82    4.36
   5  -1 -21    5.49    4.82
   5   1 -21   -0.00    3.35
  -5  -1  21   -0.00    3.05
  -5   1  22    3.08    4.75
   5  -1 -22   11.39    7.36
   5   1 -22    3.49    5.39
  -5  -1  22    1.17    3.28
  -5   1  23   55.12   12.30
   5  -1 -23   39.30   12.15
   5   1 -23   31.81   12.19
  -5  -1  23   42.65   10.77
  -5   1  24    5.65    5.17
   5   1 -24    3.59    5.26
  -5  -1  24   11.14    6.41
  -5   1  25    7.73    5.55
   5   1 -25   10.44    7.62
  -5  -1  25    7.46    5.66
  -5   1  26    2.04    5.83
   5  -1 -26    1.62    5.41
   5   1 -26   10.91    7.66
  -5  -1  26   -0.00    4.29
  -5   1  27   50.68   13.42
   5  -1 -27   57.55   15.97
   5   1 -27   38.17   14.16
  -5  -1  27   55.02   13.64
  -5   1  28    7.17    6.69
   5  -1 -28    3.81    6.82
  -5  -1  28    2.01    4.94
  -5   1  29    7.60    7.32
   5  -1 -29   17.18    9.13
  -5  -1  29   17.70    9.26
  -5   1  30    0.00    4.98
   5  -1 -30    1.42    4.71
   5   1 -30   -0.00    4.97
  -5  -1  30   -0.00    4.10
  -5   1  31    2.07    4.48
   5  -1 -31   -0.00    5.45
   5   1 -31   -0.00    5.90
  -5  -1  31    0.43    3.61
  -5   1  32   -0.00    4.98
   5  -1 -32   -0.00    4.33
  -5  -1  32   -0.00    3.30
  -5   1  33   28.31   10.12
   5  -1 -33   18.09    9.81
  -5  -1  33   22.73    9.66
  -5   1  34   -0.00    4.15
   5  -1 -34   -0.00    3.73
  -5  -1  34    2.37    4.11
  -5   1  35    1.49    4.12
   5  -1 -35   -0.00    5.71
  -5  -1  35    4.85    6.16
  -5   1  36   -0.00    5.33
  -5  -1  36    0.87    5.74
  -5   1  37   -0.00    6.19
  -5  -1  37   -0.00    5.59
  -5   1  38    4.10    5.64
  -5  -1  38    2.29    6.64
  -5   1  39    3.17    4.38
  -5   2   1    0.23    2.47
  -5   2   1    4.06    3.18
   5  -2  -1    1.42    2.92
   5  -2  -1    4.40    3.57
   5   2  -1    2.94    2.65
   5   2  -1    6.35    4.00
  -5  -2   1    3.88    2.89
  -5  -2   1    7.00    3.94
  -5   2   2   25.05    5.74
  -5   2   2   16.25    5.28
   5  -2  -2   18.39    4.85
   5  -2  -2   21.30    6.42
   5   2  -2    7.85    3.87
   5   2  -2   17.72    5.98
  -5  -2   2   20.77    5.43
  -5  -2   2    7.92    4.52
  -5   2   3  195.48   22.36
  -5   2   3  169.74   22.42
   5  -2  -3  152.18   20.84
   5  -2  -3  195.10   24.06
   5   2  -3  174.27   21.32
   5   2  -3  232.21   25.22
  -5  -2   3  203.06   22.55
  -5  -2   3  226.36   24.75
  -5   2   4   69.78   10.93
  -5   2   4   75.03   11.62
   5  -2  -4   57.39    9.73
   5  -2  -4   47.15   10.49
   5   2  -4   61.54    9.90
   5   2  -4   70.24   12.28
  -5  -2   4   74.68   11.09
  -5  -2   4   75.19   12.22
  -5   2   5  540.54   56.56
  -5   2   5  584.48   58.07
   5  -2  -5  601.65   56.49
   5  -2  -5  587.23   59.13
   5   2  -5  526.49   55.87
   5   2  -5  564.67   59.09
  -5  -2   5  539.67   56.54
  -5  -2   5  646.55   59.69
  -5   2   6    6.34    3.48
  -5   2   6    5.47    3.81
   5  -2  -6    9.43    4.06
   5  -2  -6    1.57    3.23
   5   2  -6    6.28    3.56
   5   2  -6   14.90    5.67
  -5  -2   6    5.09    3.91
  -5  -2   6    6.52    4.32
  -5   2   7   75.96   11.26
  -5   2   7   44.22    9.53
   5  -2  -7   65.25    9.84
   5  -2  -7   36.07    9.34
   5   2  -7   70.33   10.51
   5   2  -7   44.60   10.59
  -5  -2   7   54.74    9.79
  -5  -2   7   58.50   11.11
  -5   2   8    6.62    4.11
  -5   2   8    9.30    4.81
   5  -2  -8    5.88    3.87
   5  -2  -8   10.47    5.16
   5   2  -8   14.08    4.96
   5   2  -8   12.23    5.72
  -5  -2   8    8.24    4.26
  -5  -2   8   15.26    5.80
  -5   2   9  559.32   60.70
  -5   2   9  653.66   62.91
   5  -2  -9  544.59   60.03
   5  -2  -9  596.16   63.63
   5   2  -9  691.69   61.53
   5   2  -9  704.89   65.78
  -5  -2   9  596.25   61.34
  -5  -2   9  600.32   63.17
  -5   2  10    8.73    4.37
  -5   2  10    3.54    3.06
   5  -2 -10    5.34    3.18
   5  -2 -10   -0.00    2.63
   5   2 -10    3.95    3.47
   5   2 -10   -0.00    3.20
  -5  -2  10    5.26    3.60
  -5  -2  10    2.34    4.02
  -5   2  11    5.31    4.01
  -5   2  11   12.70    5.37
   5  -2 -11   14.67    4.83
   5  -2 -11   14.89    6.49
   5   2 -11   12.46    4.43
   5   2 -11   20.44    7.18
  -5  -2  11    9.91    4.85
  -5  -2  11   10.23    5.22
  -5   2  12   64.37   11.36
  -5   2  12   57.61   11.52
   5  -2 -12   69.10   10.82
   5  -2 -12   46.42   11.42
   5   2 -12   73.21   11.30
   5   2 -12   60.76   13.30
  -5  -2  12   60.50   11.31
  -5  -2  12   51.35   11.82
  -5   2  13   70.12   12.13
  -5   2  13   60.75   11.88
   5  -2 -13   50.31    9.81
   5  -2 -13   68.25   13.62
   5   2 -13   69.16   13.95
  -5  -2  13   55.70   11.11
  -5  -2  13   69.06   13.48
  -5   2  14   24.85    7.06
  -5   2  14   24.69    7.42
   5  -2 -14   29.34    9.41
   5   2 -14   27.55    8.95
  -5  -2  14   23.17    6.93
  -5  -2  14   22.51    7.89
  -5   2  15  321.08   34.58
   5  -2 -15  248.85   35.32
   5   2 -15  278.08   36.79
  -5  -2  15  330.42   35.01
  -5  -2  15  249.13   34.80
  -5   2  16    7.41    4.45
   5  -2 -16    3.92    4.74
   5   2 -16    0.87    4.30
  -5  -2  16    6.25    4.35
  -5  -2  16    1.60    4.29
  -5   2  17    1.89    4.04
   5  -2 -17    6.41    4.96
   5   2 -17    3.89    5.13
  -5  -2  17    0.00    3.26
  -5  -2  17    7.35    5.60
  -5   2  18   -0.00    3.53
   5  -2 -18    2.38    4.91
   5   2 -18   -0.00    2.89
  -5  -2  18    1.66    4.08
   5  -2 -19   99.90   18.98
   5   2 -19   88.65   18.71
  -5  -2  19   90.45   17.56
   5  -2 -20   41.33   12.07
   5   2 -20   31.81   11.38
  -5  -2  20   46.43   10.98
  -5  -2  20   57.60   13.55
  -5   2  21   -0.00    3.59
   5  -2 -21   -0.00    4.14
   5   2 -21   16.47    8.27
  -5  -2  21   -0.00    4.44
  -5  -2  21    6.29    5.14
  -5   2  22    7.25    5.67
   5   2 -22    4.67    5.84
  -5  -2  22    3.77    4.32
  -5   2  23   16.03    7.01
   5   2 -23   12.23    8.20
  -5  -2  23   14.50    7.39
  -5   2  24    2.67    3.60
   5   2 -24   -0.00    4.79
  -5  -2  24    1.28    4.57
  -5   2  25   60.78   13.82
   5  -2 -25   44.59   14.25
   5   2 -25   64.50   16.84
  -5  -2  25   78.98   15.24
  -5   2  26    2.54    4.45
   5  -2 -26    4.85    6.49
   5   2 -26   13.42    8.51
  -5  -2  26   -0.00    3.65
  -5   2  27   40.15   11.57
   5  -2 -27   34.67   13.46
   5   2 -27   33.03   12.50
  -5  -2  27   45.39   12.81
  -5   2  28    1.09    4.88
   5  -2 -28   -0.00    4.84
   5   2 -28    6.89    6.96
  -5  -2  28    2.98    4.80
  -5   2  29   14.63    7.51
   5  -2 -29   10.88    8.59
  -5  -2  29   21.71    8.33
  -5   2  30    0.60    4.24
   5  -2 -30    2.21    6.69
  -5  -2  30    1.13    3.63
  -5   2  31   30.27   11.13
   5  -2 -31   20.73   10.49
  -5  -2  31   25.26    9.64
  -5   2  32    0.00    5.23
   5  -2 -32    2.35    5.95
  -5  -2  32   -0.00    4.23
  -5   2  33    0.36    3.15
   5  -2 -33   -0.00    3.77
  -5  -2  33    1.38    3.99
  -5   2  34   -0.00    4.56
   5  -2 -34    1.80    4.83
  -5  -2  34    0.84    5.04
  -5   2  35    6.92    6.07
   5  -2 -35    1.97    6.66
  -5  -2  35    8.57    8.26
  -5   2  36   -0.00    4.11
   5  -2 -36   -0.00    6.07
  -5  -2  36    2.02    5.59
  -5   2  37    9.95    7.03
   5  -2 -37    5.00    7.64
  -5  -2  37   -0.00    4.36
  -5   2  38    2.19    3.87
  -5  -2  38    0.50    5.66
  -5   2  39    0.88    4.80
  -5   3   1  259.30   30.23
  -5   3   1  311.65   32.18
   5  -3  -1  327.56   31.15
   5  -3  -1  282.30   32.36
   5   3  -1  297.49   30.54
   5   3  -1  305.35   32.79
  -5  -3   1  208.83   29.34
  -5  -3   1  320.23   33.09
  -5   3   2   41.32    8.08
  -5   3   2   58.35    9.81
   5  -3  -2   51.64    8.60
   5  -3  -2   34.97    8.55
   5   3  -2   62.44    9.14
   5   3  -2   44.12    9.47
  -5  -3   2   38.46    8.07
  -5  -3   2   59.18   10.31
  -5   3   3   90.22   13.42
  -5   3   3   98.73   14.32
   5  -3  -3   94.63   13.17
   5  -3  -3  104.73   15.44
   5   3  -3  109.39   13.73
   5   3  -3  105.96   15.56
  -5  -3   3   88.16   13.50
  -5  -3   3  100.08   15.22
  -5   3   4    4.89    3.02
  -5   3   4    3.69    3.62
   5  -3  -4    0.00    2.82
   5  -3  -4    4.56    4.16
   5   3  -4    1.09    2.39
   5   3  -4    0.75    2.95
  -5  -3   4    4.85    3.07
  -5  -3   4   -0.00    2.92
  -5   3   5  194.89   22.43
  -5   3   5  164.57   22.12
   5  -3  -5  171.81   21.15
   5  -3  -5  196.36   24.11
   5   3  -5  263.80   23.48
   5   3  -5  182.97   24.02
  -5  -3   5  161.97   21.55
  -5  -3   5  167.09   23.09
  -5   3   6  146.43   19.55
  -5   3   6  166.56   20.82
   5  -3  -6  165.32   19.51
   5  -3  -6  191.07   22.60
   5   3  -6  148.24   19.35
   5   3  -6  150.42   21.76
  -5  -3   6  165.04   20.16
  -5  -3   6  176.98   22.29
  -5   3   7   54.78   10.35
  -5   3   7   74.97   12.12
   5  -3  -7  100.22   12.27
   5  -3  -7   61.43   12.04
   5   3  -7   68.96   10.99
   5   3  -7   78.16   13.51
  -5  -3   7   70.02   11.34
  -5  -3   7   58.88   11.93
  -5   3   8   98.85   13.16
  -5   3   8   57.31   11.61
   5  -3  -8   86.45   12.24
   5  -3  -8   75.51   13.69
   5   3  -8   82.70   12.28
   5   3  -8   82.83   14.63
  -5  -3   8   79.45   12.49
  -5  -3   8   86.45   14.25
  -5   3   9   77.48   11.75
  -5   3   9   71.63   11.98
   5  -3  -9   57.05   10.16
   5  -3  -9   63.95   12.35
   5   3  -9   63.83   10.61
   5   3  -9   51.95   11.92
  -5  -3   9   70.00   11.65
  -5  -3   9   73.05   13.18
  -5   3  10   19.84    5.82
  -5   3  10   16.56    5.68
   5  -3 -10   15.14    5.01
   5  -3 -10   16.30    6.06
   5   3 -10   23.49    6.04
   5   3 -10   13.14    5.86
  -5  -3  10    7.06    4.08
  -5  -3  10   18.59    6.81
  -5   3  11    0.00    2.10
  -5   3  11    3.29    3.57
   5  -3 -11    4.26    2.69
   5  -3 -11    0.17    3.52
   5   3 -11    3.36    2.80
   5   3 -11    1.41    3.55
  -5  -3  11    0.83    2.87
  -5  -3  11    3.28    3.85
  -5   3  12   26.06    6.90
  -5   3  12   28.15    7.42
   5  -3 -12   27.96    6.72
   5  -3 -12   12.51    6.90
   5   3 -12   31.59    7.17
   5   3 -12   28.45    8.69
  -5  -3  12   20.59    7.05
  -5  -3  12   28.30    8.62
  -5   3  13  147.07   21.30
   5  -3 -13  176.92   21.27
   5  -3 -13  197.83   25.54
   5   3 -13  166.39   24.84
  -5  -3  13  148.57   21.64
  -5  -3  13  183.52   24.88
  -5   3  14   28.01    7.21
   5  -3 -14   23.38    8.69
   5   3 -14    9.00    6.02
  -5  -3  14   14.02    5.37
  -5  -3  14   19.10    8.00
  -5   3  15    6.29    4.73
   5  -3 -15    0.00    4.02
   5   3 -15    8.04    5.28
  -5  -3  15    1.88    3.42
  -5  -3  15    3.78    4.68
  -5   3  16   43.53    9.69
   5  -3 -16   23.35    8.74
   5   3 -16   36.36   10.83
  -5  -3  16   47.65   10.30
  -5  -3  16   35.86   10.25
  -5   3  17   79.81   13.79
   5  -3 -17   63.64   14.45
   5   3 -17   57.24   14.53
  -5  -3  17   56.40   12.39
  -5  -3  17   89.09   16.51
  -5   3  18   12.64    6.07
   5  -3 -18    5.12    5.31
   5   3 -18   19.62    8.22
  -5  -3  18   16.20    7.90
   5   3 -19    0.59    3.86
  -5  -3  19    1.76    3.65
   5   3 -20   -0.00    5.27
  -5  -3  20    4.63    3.67
  -5  -3  20    2.31    3.71
   5   3 -21   36.36   12.50
  -5  -3  21   21.92    8.54
  -5  -3  21   48.29   12.59
  -5   3  22   58.40   12.74
   5   3 -22   61.83   16.09
  -5  -3  22   46.57   11.98
  -5  -3  22   39.37   11.87
  -5   3  23   82.74   15.33
   5  -3 -23   40.95   13.32
   5   3 -23   71.68   17.39
  -5  -3  23   57.50   13.51
  -5   3  24   -0.00    3.69
   5  -3 -24    3.26    6.25
   5   3 -24    7.61    5.50
  -5  -3  24   11.10    6.46
  -5   3  25    3.17    4.75
   5  -3 -25   -0.00    5.81
   5   3 -25   -0.00    2.79
  -5  -3  25    1.90    3.60
  -5   3  26    0.08    4.58
   5  -3 -26    1.59    5.65
  -5  -3  26   -0.00    3.51
  -5   3  27   13.48    7.93
   5  -3 -27   28.34   11.39
  -5  -3  27   11.64    6.85
  -5   3  28   11.15    6.32
   5  -3 -28    4.80    6.58
  -5  -3  28   -0.00    4.88
  -5   3  29   10.76    6.82
   5  -3 -29    6.58    7.35
  -5  -3  29   20.25    9.33
  -5   3  30    2.18    5.02
   5  -3 -30   -0.00    3.83
  -5  -3  30   -0.00    2.95
  -5   3  31   -0.00    3.77
   5  -3 -31    6.43    7.04
  -5  -3  31   -0.00    2.93
  -5   3  32    0.00    4.23
   5  -3 -32    0.92    4.88
  -5  -3  32    5.26    6.55
  -5   3  33    6.75    5.90
   5  -3 -33    1.68    5.65
  -5  -3  33    5.18    6.39
  -5   3  34    0.65    2.87
   5  -3 -34    0.44    5.08
  -5  -3  34    0.00    5.88
  -5   3  35    2.26    4.91
   5  -3 -35    2.08    6.82
  -5  -3  35   -0.00    4.97
  -5   3  36    6.94    6.71
   5  -3 -36    1.57    5.40
  -5  -3  36    0.60    3.67
  -5   3  37    1.83    5.34
   5  -3 -37   -0.00    6.64
  -5  -3  37   -0.00    6.78
  -5   3  38    1.78    4.60
   5  -3 -38    0.88    4.08
  -5  -3  38   -0.00    6.51
  -5   3  39   10.25    7.34
   5  -3 -39    6.30    7.36
   5  -3 -40   -0.00    4.77
  -5   4   1   67.63   10.84
  -5   4   1   79.65   12.01
   5  -4  -1   82.97   11.24
   5  -4  -1   60.49   11.55
   5   4  -1   48.56    9.56
   5   4  -1   81.75   12.54
  -5  -4   1   76.45   11.21
  -5  -4   1   89.34   13.20
  -5   4   2    9.37    4.05
  -5   4   2    8.47    3.75
   5  -4  -2   11.80    3.98
   5  -4  -2    5.83    3.70
   5   4  -2    5.36    2.99
   5   4  -2    4.03    3.49
  -5  -4   2    7.64    3.49
  -5  -4   2    9.53    4.58
  -5   4   3   32.31    7.17
  -5   4   3   42.78    8.31
   5  -4  -3   37.70    7.27
   5  -4  -3   34.21    8.39
   5   4  -3   44.21    7.60
   5   4  -3   44.26    9.07
  -5  -4   3   25.59    6.60
  -5  -4   3   55.31    9.91
  -5   4   4   64.53   10.05
  -5   4   4   61.47   10.21
   5  -4  -4   53.78    8.98
   5  -4  -4   55.40   10.90
   5   4  -4   54.97    9.12
   5   4  -4   46.30   10.24
  -5  -4   4   45.68    8.95
  -5  -4   4   64.45   11.41
  -5   4   5  188.00   20.86
  -5   4   5  149.05   20.19
   5  -4  -5  134.32   18.83
   5  -4  -5  186.49   22.47
   5   4  -5  181.44   20.17
   5   4  -5  177.43   22.56
  -5  -4   5  146.42   19.79
  -5  -4   5  191.73   22.81
  -5   4   6   -0.00    2.27
  -5   4   6    1.48    2.33
   5  -4  -6   -0.00    2.05
   5  -4  -6    0.83    2.78
   5   4  -6    1.77    2.43
   5   4  -6   -0.00    2.89
  -5  -4   6    0.59    2.31
  -5  -4   6   -0.00    2.26
  -5   4   7   14.83    4.63
  -5   4   7   14.62    4.76
   5  -4  -7   11.08    4.01
   5  -4  -7   11.09    5.02
   5   4  -7    0.00    2.45
   5   4  -7    6.73    4.49
  -5  -4   7    7.83    3.86
  -5  -4   7    5.02    4.31
  -5   4   8   64.46   10.37
  -5   4   8   46.65    9.36
   5  -4  -8   51.09    8.95
   5  -4  -8   51.39   10.54
   5   4  -8   61.56    9.85
   5   4  -8   42.68   10.26
  -5  -4   8   50.55    9.49
  -5  -4   8   44.36   10.29
  -5   4   9   78.17   12.83
  -5   4   9   91.93   13.94
   5  -4  -9   91.17   12.95
   5  -4  -9   80.58   14.45
   5   4  -9   86.04   12.90
   5   4  -9   96.62   15.93
  -5  -4   9   92.95   13.83
  -5  -4   9   84.47   15.03
  -5   4  10  150.21   19.47
   5  -4 -10  147.81   18.76
   5  -4 -10  162.54   21.91
   5   4 -10  168.08   19.63
   5   4 -10  139.57   21.53
  -5  -4  10  131.96   19.21
  -5  -4  10  137.30   21.04
  -5   4  11  155.97   20.99
   5  -4 -11  159.85   20.31
   5  -4 -11  181.22   23.93
   5   4 -11  168.07   20.78
   5   4 -11  159.52   23.76
  -5  -4  11  166.50   21.71
  -5  -4  11  172.01   23.86
  -5   4  12    2.70    2.77
   5  -4 -12    0.00    2.02
   5  -4 -12    4.46    3.88
   5   4 -12    3.15    2.86
   5   4 -12    1.10    3.14
  -5  -4  12    4.14    4.02
  -5  -4  12    6.47    4.98
  -5   4  13    1.13    2.77
   5  -4 -13    0.91    2.53
   5  -4 -13    1.47    3.12
   5   4 -13   -0.00    2.75
  -5  -4  13    1.18    2.44
  -5  -4  13   -0.00    2.54
  -5   4  14   20.22    7.01
   5  -4 -14   33.61    7.55
   5  -4 -14   21.11    8.44
   5   4 -14   21.97    8.30
  -5  -4  14   48.99    9.77
  -5  -4  14   41.36   10.29
  -5   4  15  269.66   31.81
   5  -4 -15  304.00   35.45
   5   4 -15  208.43   33.29
  -5  -4  15  302.79   33.22
  -5  -4  15  247.08   33.94
  -5   4  16   51.26   10.43
   5  -4 -16   34.28   10.42
   5   4 -16   39.76   11.80
  -5  -4  16   57.21   11.52
  -5  -4  16   29.24    9.89
  -5   4  17   88.43   14.62
   5   4 -17   44.53   13.54
  -5  -4  17  120.57   18.95
  -5   4  18    2.36    3.66
   5   4 -18   -0.00    3.07
  -5  -4  18    3.12    4.04
   5   4 -19  192.88   29.16
  -5  -4  19  164.13   26.45
   5  -4 -20    0.71    4.61
   5   4 -20    1.85    5.05
  -5  -4  20    5.86    4.62
  -5  -4  20   10.47    6.60
   5  -4 -21   31.21   10.57
   5   4 -21   49.43   14.22
  -5  -4  21   35.84    9.89
  -5  -4  21   35.30   10.88
  -5   4  22    0.37    2.92
   5  -4 -22    9.89    7.29
   5   4 -22    0.00    4.38
  -5  -4  22   -0.00    4.08
  -5  -4  22   -0.00    4.31
  -5   4  23   -0.00    3.98
   5  -4 -23    0.94    4.00
  -5  -4  23    0.97    4.65
  -5   4  24    3.28    4.25
   5  -4 -24    2.48    4.48
  -5  -4  24    0.00    4.85
  -5   4  25   16.49    7.48
   5  -4 -25   12.49    9.28
  -5  -4  25   23.94    8.74
  -5   4  26    2.30    4.19
   5  -4 -26    2.78    5.78
  -5  -4  26    9.78    6.79
  -5   4  27    1.20    4.10
   5  -4 -27    6.64    6.36
  -5  -4  27   14.65    7.13
  -5   4  28    4.35    4.82
   5  -4 -28   -0.00    5.82
  -5  -4  28   -0.00    3.10
  -5   4  29   10.10    6.95
   5  -4 -29   11.79    8.37
  -5  -4  29    2.06    4.77
  -5   4  30   14.62    7.40
   5  -4 -30    5.67    7.61
  -5  -4  30    7.44    6.61
  -5   4  31   10.60    6.98
   5  -4 -31    2.95    4.98
  -5  -4  31    2.40    6.24
  -5   4  32    6.55    5.40
   5  -4 -32   -0.00    7.28
  -5  -4  32   13.89    7.31
  -5   4  33    0.73    4.27
   5  -4 -33   -0.00    5.38
  -5  -4  33   -0.00    3.81
  -5   4  34    1.96    4.61
   5  -4 -34    0.79    5.59
  -5  -4  34    7.98    7.70
  -5   4  35    1.56    5.11
   5  -4 -35    2.89    6.71
  -5  -4  35    5.56    6.35
  -5   4  36   -0.00    4.95
   5  -4 -36   -0.00    6.44
  -5  -4  36    8.36    7.69
  -5   4  37   -0.00    6.26
   5  -4 -37    0.00    5.12
  -5  -4  37    4.11    5.47
  -5   4  38   -0.00    4.80
   5  -4 -38    0.00    6.21
  -5  -4  38    0.00    3.88
  -5   4  39   -0.00    4.68
   5  -4 -39   -0.00    4.90
   5  -4 -40    2.81    5.31
   5  -4 -41   -0.00    6.97
   5  -4 -42   -0.00    7.14
  -5   5   1  204.84   22.16
  -5   5   1  179.00   22.09
   5  -5  -1  194.23   21.62
   5  -5  -1  160.17   22.49
   5   5  -1  205.88   21.82
  -5  -5   1  159.51   21.14
  -5  -5   1  179.84   23.20
  -5   5   2   57.66    9.41
  -5   5   2   76.81   10.88
   5  -5  -2   70.70    9.95
   5  -5  -2   50.59   10.24
   5   5  -2   52.62    8.89
  -5  -5   2   44.85    8.86
  -5  -5   2   40.13    9.58
  -5   5   3  135.95   17.83
  -5   5   3  145.85   18.43
   5  -5  -3  158.59   18.04
   5  -5  -3  157.07   19.99
   5   5  -3  115.51   16.77
  -5  -5   3  161.83   18.69
  -5  -5   3  143.66   19.67
  -5   5   4   28.62    6.71
  -5   5   4   32.44    7.35
   5  -5  -4   43.22    7.47
   5  -5  -4   38.20    8.47
   5   5  -4   42.53    7.34
  -5  -5   4   26.77    6.46
  -5  -5   4   25.41    7.48
  -5   5   5   14.03    4.61
  -5   5   5    7.69    3.72
   5  -5  -5    5.53    3.19
   5  -5  -5   23.47    6.44
   5   5  -5   13.81    4.54
   5   5  -5    4.80    3.65
  -5  -5   5   13.85    4.63
  -5  -5   5   18.90    5.99
  -5   5   6    7.73    3.71
  -5   5   6   20.77    5.83
   5  -5  -6   11.06    4.13
   5  -5  -6   16.01    6.14
   5   5  -6   10.41    4.06
   5   5  -6   21.85    6.63
  -5  -5   6   12.70    4.51
  -5  -5   6    8.81    5.13
  -5   5   7  326.62   29.27
   5  -5  -7  205.29   26.24
   5  -5  -7  253.18   29.68
   5   5  -7  254.93   27.64
   5   5  -7  227.70   29.70
  -5  -5   7  258.01   28.29
  -5  -5   7  204.01   28.80
  -5   5   8  116.27   15.52
   5  -5  -8  134.55   15.63
   5  -5  -8  100.02   16.29
   5   5  -8  109.84   15.10
   5   5  -8   87.11   16.13
  -5  -5   8  103.67   15.44
  -5  -5   8  113.93   17.45
  -5   5   9   19.68    5.56
   5  -5  -9   14.38    4.69
   5  -5  -9   17.03    6.42
   5   5  -9   11.08    4.51
   5   5  -9   10.54    5.64
  -5  -5   9   13.29    5.07
  -5  -5   9   18.53    6.93
  -5   5  10    3.50    3.10
   5  -5 -10    4.88    3.12
   5  -5 -10    3.83    4.06
   5   5 -10    0.44    2.27
   5   5 -10    2.89    3.82
  -5  -5  10   -0.00    2.27
  -5  -5  10    2.76    3.48
  -5   5  11   11.89    4.86
   5  -5 -11   13.80    4.76
   5  -5 -11   10.83    5.47
   5   5 -11   13.47    4.86
   5   5 -11   16.93    6.78
  -5  -5  11   15.49    5.50
  -5  -5  11   19.17    7.04
  -5   5  12  230.43   27.16
   5  -5 -12  226.30   26.15
   5  -5 -12  219.94   29.18
   5   5 -12  232.04   26.61
   5   5 -12  198.11   29.26
  -5  -5  12  220.30   27.51
  -5  -5  12  237.56   30.53
  -5   5  13  202.41   26.16
   5  -5 -13  211.47   25.23
   5  -5 -13  212.08   28.55
   5   5 -13  176.27   28.29
  -5  -5  13  250.78   28.16
  -5  -5  13  252.83   30.82
  -5   5  14    9.96    4.79
   5  -5 -14   17.29    5.48
   5  -5 -14   10.03    5.82
   5   5 -14   10.11    5.84
  -5  -5  14    9.76    4.96
  -5  -5  14   14.58    7.10
  -5   5  15    7.55    4.45
   5   5 -15    5.23    5.07
  -5  -5  15    7.25    4.73
  -5  -5  15    1.70    3.45
  -5   5  16   42.37    9.79
   5   5 -16   53.51   13.03
  -5  -5  16   49.09   11.15
  -5  -5  16   36.93   10.65
  -5   5  17   87.16   14.70
   5   5 -17   77.60   16.64
  -5  -5  17   65.70   15.32
  -5   5  18   21.78    7.32
   5  -5 -18   13.85    6.91
   5   5 -18   37.42   11.32
  -5  -5  18   11.12    6.89
   5  -5 -19   28.63   10.02
   5   5 -19   45.63   13.08
  -5  -5  19   76.45   15.56
   5  -5 -20    0.00    4.16
  -5  -5  20   -0.00    2.19
   5  -5 -21    3.88    5.54
  -5  -5  21   -0.00    3.37
  -5   5  22   31.06    9.54
   5  -5 -22   28.51   10.26
  -5  -5  22   24.41    8.43
  -5   5  23   19.84    7.59
   5  -5 -23   14.86    7.70
  -5  -5  23   14.31    8.08
  -5   5  24   12.30    6.51
   5  -5 -24   19.66    8.71
  -5  -5  24    6.53    6.14
  -5   5  25   -0.00    3.49
   5  -5 -25   -0.00    3.80
  -5  -5  25    1.42    3.65
  -5   5  26    3.63    5.17
   5  -5 -26    3.38    4.39
  -5  -5  26    2.33    4.83
  -5   5  27   14.21    6.98
   5  -5 -27    8.03    7.80
  -5  -5  27   -0.00    5.52
  -5   5  28    3.08    4.88
   5  -5 -28    3.43    5.42
  -5  -5  28    6.31    6.31
  -5   5  29    2.47    5.18
   5  -5 -29    0.84    6.58
  -5  -5  29    7.83    6.01
  -5   5  30    1.83    5.43
   5  -5 -30    0.00    4.98
  -5  -5  30   -0.00    4.85
  -5   5  31   -0.00    4.74
   5  -5 -31    0.51    4.76
  -5  -5  31    0.81    4.61
  -5   5  32    2.38    5.29
   5  -5 -32    0.50    4.78
  -5  -5  32   11.18    7.71
  -5   5  33    3.11    5.48
   5  -5 -33    2.37    6.95
  -5  -5  33    5.88    6.67
  -5   5  34    1.47    4.54
   5  -5 -34   10.32    8.26
  -5  -5  34   -0.00    5.82
  -5   5  35    1.71    4.36
   5  -5 -35    0.00    5.38
  -5  -5  35    3.08    6.56
  -5   5  36    0.16    4.15
   5  -5 -36    2.18    6.49
  -5  -5  36    0.37    5.69
  -5   5  37   -0.00    5.55
   5  -5 -37    1.97    5.41
  -5  -5  37    1.44    5.47
  -5   5  38    6.10    6.77
   5  -5 -38   -0.00    4.97
  -5   5  39   -0.00    5.36
   5  -5 -39    4.76    6.50
   5  -5 -40   10.30    8.58
  -5   6   1   16.23    4.67
   5  -6  -1    9.80    3.81
   5  -6  -1   11.43    4.89
   5   6  -1    8.36    3.74
   5   6  -1   16.86    5.33
  -5  -6   1   12.74    4.22
  -5   6   2    0.68    2.39
   5  -6  -2    0.90    2.09
   5  -6  -2    0.97    2.49
   5   6  -2    2.68    2.60
   5   6  -2   -0.00    2.37
  -5  -6   2    0.91    2.37
  -5   6   3   77.84   11.52
   5  -6  -3   80.19   11.31
   5  -6  -3   54.64   11.35
   5   6  -3   79.56   11.24
   5   6  -3   85.57   12.97
  -5  -6   3   66.99   11.07
  -5  -6   3   72.21   12.66
  -5   6   4  121.59   15.61
   5  -6  -4  124.39   15.24
   5  -6  -4   92.10   15.67
   5   6  -4  122.50   15.12
   5   6  -4  118.64   16.98
  -5  -6   4  111.28   15.25
  -5  -6   4  102.54   16.53
  -5   6   5   91.22   12.98
   5  -6  -5   85.51   12.36
   5  -6  -5   67.59   12.97
   5   6  -5   84.35   12.44
  -5  -6   5  106.46   13.80
  -5  -6   5  107.20   15.55
  -5   6   6   15.73    5.06
   5  -6  -6   26.24    5.84
   5  -6  -6   19.93    6.66
   5   6  -6   26.28    6.06
  -5  -6   6   27.07    6.55
  -5  -6   6   27.37    7.31
  -5   6   7   68.18   10.83
   5  -6  -7   68.76   10.41
   5  -6  -7   57.88   11.37
   5   6  -7   71.92   10.99
  -5  -6   7   64.24   11.03
  -5  -6   7   60.43   12.35
  -5   6   8   28.23    6.51
   5  -6  -8   23.57    5.90
   5  -6  -8   26.50    7.40
   5   6  -8   21.59    5.79
  -5  -6   8   29.21    6.99
  -5  -6   8   31.43    8.46
  -5   6   9  108.09   13.94
   5  -6  -9   63.48   11.31
   5  -6  -9   82.50   14.13
   5   6  -9   88.00   12.88
  -5  -6   9   84.93   13.35
  -5  -6   9   85.72   15.27
  -5   6  10  126.00   16.52
   5  -6 -10  107.40   15.02
   5  -6 -10   95.60   16.47
   5   6 -10  116.24   15.81
   5   6 -10  107.06   18.04
  -5  -6  10   99.93   15.96
  -5  -6  10  145.95   20.27
  -5   6  11   90.19   14.01
   5  -6 -11   93.74   13.47
   5  -6 -11   79.11   14.77
   5   6 -11   82.84   13.33
   5   6 -11   90.99   16.37
  -5  -6  11  104.61   15.33
  -5  -6  11  107.66   17.58
  -5   6  12   10.68    4.84
   5  -6 -12   18.74    5.65
   5   6 -12   13.27    6.44
  -5  -6  12   12.37    5.24
  -5  -6  12   17.41    6.86
  -5   6  13    2.32    3.06
   5  -6 -13    3.74    2.98
   5   6 -13    8.62    5.68
  -5  -6  13    4.65    3.90
  -5  -6  13    0.04    3.61
  -5   6  14   69.99   13.13
   5  -6 -14   98.90   13.73
   5   6 -14   91.66   17.26
  -5  -6  14   86.27   14.68
  -5  -6  14   76.19   15.87
  -5   6  15   68.32   12.31
   5   6 -15   60.43   14.34
  -5  -6  15   70.31   13.02
  -5  -6  15   63.87   14.49
  -5   6  16   -0.00    3.09
   5  -6 -16    6.72    5.21
   5   6 -16   -0.00    4.18
  -5  -6  16    0.00    2.69
  -5  -6  16   -0.00    2.92
  -5   6  17   69.32   12.35
   5  -6 -17   40.26   11.21
  -5   6  18    7.90    5.41
   5  -6 -18    3.76    4.81
  -5   6  19   18.71    7.26
   5  -6 -19   16.00    8.13
  -5  -6  19   30.32    8.57
   5  -6 -20    2.53    4.22
  -5  -6  20    1.40    3.06
   5  -6 -21    2.27    3.83
  -5  -6  21    1.64    4.53
  -5   6  22   10.47    6.36
   5  -6 -22   15.11    7.56
  -5  -6  22   14.42    7.16
  -5   6  23   -0.00    3.32
   5  -6 -23    2.14    4.23
  -5  -6  23   -0.00    3.72
  -5   6  24    0.23    3.66
   5  -6 -24    1.25    4.53
  -5  -6  24    1.13    4.14
  -5   6  25    6.38    5.15
   5  -6 -25    6.59    5.56
  -5  -6  25    6.13    6.20
  -5   6  26    6.72    5.76
   5  -6 -26   12.56    9.17
  -5  -6  26   17.70    7.96
  -5   6  27    1.38    3.73
   5  -6 -27    0.63    3.66
  -5  -6  27    0.87    4.30
  -5   6  28   -0.00    4.40
   5  -6 -28   -0.00    5.47
  -5  -6  28    4.13    5.66
  -5   6  29    0.00    3.73
   5  -6 -29   -0.00    4.38
  -5  -6  29   -0.00    3.12
  -5   6  30    5.16    5.87
   5  -6 -30   10.50    7.99
  -5  -6  30   11.44    7.90
  -5   6  31    0.51    4.67
   5  -6 -31    1.63    5.90
  -5  -6  31   -0.00    5.09
  -5   6  32    0.73    4.79
   5  -6 -32   -0.00    5.01
  -5  -6  32    5.28    6.46
  -5   6  33    0.89    5.08
   5  -6 -33   -0.00    5.89
  -5  -6  33    1.60    3.77
  -5   6  34   -0.00    4.44
   5  -6 -34   -0.00    5.02
  -5  -6  34    0.46    4.99
  -5   6  35    1.65    4.88
   5  -6 -35    4.39    7.24
  -5  -6  35    4.70    6.49
  -5   6  36   14.20    8.46
   5  -6 -36   10.28    8.21
  -5  -6  36    2.05    5.89
  -5   6  37   -0.00    3.97
   5  -6 -37   11.55    7.88
  -5  -6  37    4.74    6.38
  -5   6  38   -0.00    4.36
   5  -6 -38   -0.00    6.37
  -5   6  39   -0.00    5.04
   5  -6 -39    0.00    5.56
  -5   7   1    7.57    3.49
   5  -7  -1   18.45    4.73
   5  -7  -1   12.94    4.83
   5   7  -1   18.91    4.89
   5   7  -1   12.13    4.88
  -5  -7   1   11.50    4.13
  -5   7   2  151.36   18.25
   5  -7  -2  160.10   18.05
   5  -7  -2  119.67   18.43
   5   7  -2  136.41   17.40
   5   7  -2  135.22   18.71
  -5  -7   2  153.13   18.25
  -5   7   3   87.15   13.14
   5  -7  -3  108.53   13.56
   5  -7  -3   74.96   13.56
   5   7  -3  107.30   13.46
   5   7  -3   79.48   13.86
  -5  -7   3  115.05   14.24
  -5   7   4   84.03   12.02
   5  -7  -4   77.23   11.31
   5  -7  -4   59.98   11.83
   5   7  -4   87.65   11.84
   5   7  -4   81.53   13.02
  -5  -7   4   71.59   11.48
  -5   7   5   22.59    5.48
   5  -7  -5   20.80    5.11
   5  -7  -5   18.96    6.13
   5   7  -5   11.94    4.29
   5   7  -5   12.44    5.14
  -5  -7   5    9.18    3.97
  -5   7   6   27.77    6.49
   5  -7  -6   30.14    6.42
   5  -7  -6   36.31    8.26
   5   7  -6   23.62    6.00
   5   7  -6   26.20    7.56
  -5  -7   6   32.28    7.07
  -5   7   7   95.59   14.68
   5  -7  -7  121.18   15.19
   5  -7  -7   89.71   15.80
   5   7  -7  157.49   16.84
   5   7  -7   95.61   16.46
  -5  -7   7  106.96   15.63
  -5  -7   7  148.15   19.50
  -5   7   8  334.56   30.49
   5  -7  -8  214.41   27.40
   5  -7  -8  263.59   30.83
   5   7  -8  269.55   29.10
   5   7  -8  213.19   30.25
  -5  -7   8  274.01   30.11
  -5  -7   8  245.93   31.71
  -5   7   9   17.14    5.51
   5  -7  -9   30.87    6.18
   5   7  -9   29.16    6.40
   5   7  -9    7.13    5.08
  -5  -7   9   10.94    4.97
  -5  -7   9   20.67    7.52
  -5   7  10    9.40    4.49
   5  -7 -10   10.13    3.93
   5   7 -10   10.59    4.20
  -5  -7  10   10.74    4.75
  -5  -7  10   16.29    6.52
  -5   7  11   15.41    5.35
   5  -7 -11    8.72    3.78
   5   7 -11   15.87    5.12
  -5  -7  11    7.74    4.24
  -5  -7  11   22.48    7.85
  -5   7  12  132.24   18.40
   5  -7 -12  152.78   18.23
  -5  -7  12  117.99   18.45
  -5  -7  12  128.39   21.30
  -5   7  13   67.31   11.56
   5  -7 -13   67.52   10.83
   5  -7 -13   30.74   10.00
  -5  -7  13   75.04   12.86
  -5  -7  13   78.34   15.17
  -5   7  14   -0.00    3.00
   5  -7 -14    0.00    2.19
   5  -7 -14    1.97    3.81
  -5  -7  14    2.16    3.67
  -5   7  15   25.58    7.25
   5  -7 -15   27.29    8.63
  -5  -7  15   22.10    7.60
  -5   7  16    3.79    3.59
   5  -7 -16    1.28    3.20
  -5  -7  16    4.98    4.33
  -5   7  17    0.55    2.35
   5  -7 -17    2.23    4.19
  -5   7  18  102.64   16.75
  -5   7  19   -0.00    2.92
   5  -7 -19    0.00    4.44
  -5  -7  19    2.56    4.27
   5  -7 -20    2.58    4.52
  -5  -7  20    5.33    5.17
   5  -7 -21   -0.00    4.17
  -5  -7  21    0.00    3.84
  -5   7  22   11.75    5.96
   5  -7 -22   10.67    6.84
  -5  -7  22    8.04    6.53
  -5   7  23   11.27    5.90
   5  -7 -23    4.69    6.04
  -5  -7  23    8.22    5.59
  -5   7  24    3.99    4.88
   5  -7 -24    5.02    6.13
  -5  -7  24   12.80    6.76
  -5   7  25   -0.00    3.47
   5  -7 -25    1.83    4.43
  -5  -7  25    3.28    4.68
  -5   7  26    2.27    4.94
   5  -7 -26   -0.00    4.47
  -5  -7  26    7.29    5.45
  -5   7  27   14.71    7.55
   5  -7 -27    5.13    7.00
  -5  -7  27    3.29    5.67
  -5   7  28   16.16    7.94
   5  -7 -28   25.33    9.50
  -5  -7  28   21.13    9.07
  -5   7  29   -0.00    3.67
   5  -7 -29    3.99    6.10
  -5  -7  29    3.71    5.90
  -5   7  30   -0.00    4.24
   5  -7 -30    4.17    6.85
  -5  -7  30    2.34    5.21
  -5   7  31   -0.00    3.38
   5  -7 -31    1.24    5.82
  -5  -7  31    2.02    5.10
  -5   7  32    4.10    5.19
   5  -7 -32    1.39    5.34
  -5  -7  32    3.78    5.43
  -5   7  33    1.45    4.50
   5  -7 -33    9.41    7.05
  -5  -7  33    0.42    3.87
  -5   7  34    3.23    6.11
   5  -7 -34    6.06    8.23
  -5  -7  34   11.03    8.19
  -5   7  35   -0.00    4.78
   5  -7 -35    0.00    5.64
  -5  -7  35    4.18    6.73
  -5   7  36    8.68    6.43
   5  -7 -36    0.12    4.44
  -5  -7  36   -0.00    4.50
  -5   7  37    0.11    4.14
   5  -7 -37   -0.00    5.30
  -5  -7  37   -0.00    5.50
  -5   7  38   -0.00    5.35
  -5   7  39    0.00    5.61
  -5   8   1   16.45    4.92
   5  -8  -1   16.51    4.68
   5   8  -1   16.79    4.82
   5   8  -1   16.80    5.06
  -5  -8   1   22.37    5.53
  -5  -8   1   14.62    5.64
  -5   8   2    7.39    3.54
   5  -8  -2    9.20    3.60
   5   8  -2    8.82    3.76
   5   8  -2    6.85    3.72
  -5  -8   2    6.72    3.55
  -5  -8   2    1.45    3.16
  -5   8   3   13.91    4.62
   5  -8  -3   12.32    4.34
   5   8  -3   14.34    4.49
   5   8  -3   16.80    5.53
  -5  -8   3   12.15    4.24
  -5  -8   3   12.18    5.34
  -5   8   4  356.62   35.49
   5  -8  -4  340.58   34.78
   5   8  -4  350.63   35.03
   5   8  -4  286.12   35.47
  -5  -8   4  331.55   35.39
  -5  -8   4  295.14   36.85
  -5   8   5   28.73    6.75
   5  -8  -5   37.68    7.19
   5   8  -5   40.53    7.40
   5   8  -5   25.07    7.17
  -5  -8   5   40.08    7.89
  -5   8   6   92.94   13.44
   5  -8  -6   95.21   13.18
   5   8  -6  117.78   14.32
   5   8  -6   99.50   15.17
  -5  -8   6   74.87   13.15
  -5   8   7    1.83    2.29
   5  -8  -7    0.52    2.24
   5   8  -7    2.01    2.21
   5   8  -7    0.00    3.12
  -5  -8   7    1.24    2.61
  -5   8   8   77.89   12.24
   5  -8  -8   87.02   12.08
   5   8  -8   67.80   11.68
   5   8  -8   91.20   14.49
  -5  -8   8   74.85   12.51
  -5   8   9  113.84   15.74
   5  -8  -9  117.24   15.11
   5   8  -9  109.53   15.48
  -5  -8   9  104.77   16.09
  -5  -8   9  106.73   18.17
  -5   8  10   52.69    9.76
   5  -8 -10   42.93    8.40
   5  -8 -10   42.21   10.04
   5   8 -10   58.69    9.99
  -5  -8  10   53.52   10.40
  -5   8  11   18.74    5.69
   5  -8 -11   20.51    5.67
   5  -8 -11   13.21    5.78
   5   8 -11   21.21    5.97
  -5  -8  11   17.09    6.44
  -5   8  12   18.65    5.73
   5  -8 -12   20.27    5.48
   5  -8 -12    7.28    4.72
  -5  -8  12   22.05    7.04
  -5   8  13    0.19    2.53
   5  -8 -13    0.00    2.02
   5  -8 -13    3.23    3.88
  -5  -8  13    2.63    3.55
  -5   8  14  104.91   15.24
   5  -8 -14   90.79   13.46
   5  -8 -14   59.58   13.85
  -5  -8  14   95.77   15.48
  -5   8  15    1.06    2.43
   5  -8 -15   -0.35    4.05
  -5  -8  15    1.02    3.21
  -5   8  16   14.57    6.05
   5  -8 -16   12.81    6.68
  -5   8  17   -0.00    3.15
   5  -8 -17    1.60    3.48
  -5   8  18    2.21    3.65
   5  -8 -18   -0.00    4.58
  -5   8  19    1.76    3.08
   5  -8 -19   -0.00    4.00
  -5  -8  19    0.27    3.79
   5  -8 -20   27.42    9.65
  -5  -8  20   49.25   11.68
   5  -8 -21   -0.00    3.72
  -5  -8  21    1.01    4.06
  -5   8  22    3.54    4.00
   5  -8 -22    5.67    6.46
  -5  -8  22   11.76    6.55
  -5   8  23   -0.00    2.23
   5  -8 -23    0.06    4.88
  -5  -8  23    0.05    4.16
  -5   8  24   11.20    6.28
   5  -8 -24    3.34    5.54
  -5  -8  24    8.38    6.29
  -5   8  25    0.75    3.26
   5  -8 -25   -0.00    5.38
  -5  -8  25    0.00    2.96
  -5   8  26    9.78    6.24
   5  -8 -26   12.30    6.95
  -5  -8  26    8.04    6.57
  -5   8  27   -0.00    3.92
   5  -8 -27    7.20    6.10
  -5  -8  27   -0.00    5.60
  -5   8  28    1.45    3.81
   5  -8 -28   -0.00    5.52
  -5  -8  28    8.33    6.07
  -5   8  29    2.46    4.11
   5  -8 -29   -0.00    5.29
  -5  -8  29   -0.00    4.72
  -5   8  30    1.17    3.48
   5  -8 -30    7.71    6.95
  -5  -8  30   17.82    8.78
  -5   8  31    2.45    4.91
   5  -8 -31    0.00    4.12
  -5  -8  31    6.38    6.75
  -5   8  32    2.40    4.73
   5  -8 -32    2.18    5.38
  -5  -8  32    9.58    7.65
  -5   8  33    2.49    4.66
   5  -8 -33   -0.00    6.19
  -5  -8  33    0.00    4.47
  -5   8  34    0.00    4.11
   5  -8 -34   -0.00    6.30
  -5  -8  34   -0.00    4.24
  -5   8  35    0.20    2.97
   5  -8 -35    4.47    6.63
  -5  -8  35    2.41    5.37
  -5  -8  36   -0.00    6.30
  -5   9   1   -0.00    1.93
   5  -9  -1    2.13    2.31
   5   9  -1   -0.00    2.11
   5   9  -1    0.00    1.80
  -5  -9   1    0.75    2.22
  -5  -9   1    0.27    2.51
  -5   9   2  114.86   16.37
   5  -9  -2  136.88   16.53
   5   9  -2  159.49   17.46
   5   9  -2  151.13   17.50
  -5  -9   2  133.68   16.97
  -5  -9   2   95.69   17.37
  -5   9   3    9.39    3.85
   5  -9  -3   22.90    5.13
   5   9  -3    4.69    2.97
   5   9  -3   14.30    4.78
  -5  -9   3   14.42    4.57
  -5  -9   3   15.34    6.04
  -5   9   4    0.13    1.99
   5  -9  -4   -0.00    2.01
   5   9  -4   -0.00    1.98
  -5  -9   4    3.88    2.61
  -5  -9   4    1.12    2.96
  -5   9   5    3.24    2.95
   5  -9  -5    8.17    3.47
   5  -9  -5    7.48    4.42
   5   9  -5    8.19    3.52
  -5  -9   5    6.07    3.55
  -5   9   6   36.00    7.24
   5  -9  -6   26.94    6.31
   5  -9  -6   26.45    7.43
   5   9  -6   41.73    7.55
  -5  -9   6   37.17    7.84
  -5   9   7    1.58    2.59
   5  -9  -7    8.01    3.45
   5  -9  -7   12.85    5.42
   5   9  -7    8.12    3.69
  -5  -9   7   10.93    4.79
  -5   9   8  114.39   15.75
   5  -9  -8  117.75   15.22
   5  -9  -8   97.33   16.15
   5   9  -8  113.75   15.62
  -5  -9   8  126.37   16.91
  -5   9   9    3.69    3.38
   5  -9  -9    7.94    3.50
   5  -9  -9   -0.00    3.22
   5   9  -9   10.81    4.22
  -5  -9   9    3.99    4.10
  -5   9  10    0.28    1.80
   5  -9 -10    0.04    2.37
   5  -9 -10    4.90    4.27
   5   9 -10    0.00    2.34
  -5  -9  10   -0.00    3.15
  -5   9  11    0.54    2.06
   5  -9 -11    6.13    3.45
   5  -9 -11   -0.00    3.11
   5   9 -11    4.23    2.94
  -5  -9  11    5.07    4.16
  -5   9  12  124.36   18.36
   5  -9 -12  138.62   17.71
   5  -9 -12  130.45   19.87
  -5  -9  12  152.36   20.31
  -5   9  13    6.55    3.85
   5  -9 -13    0.33    2.56
  -5  -9  13    4.81    4.29
  -5   9  14   25.79    7.36
   5  -9 -14   17.75    6.94
  -5  -9  14   29.08    7.92
  -5   9  15    2.73    3.14
   5  -9 -15    4.53    4.24
  -5  -9  15    0.00    3.15
  -5   9  16   25.90    7.08
   5  -9 -16    5.37    5.28
  -5   9  17    0.14    3.29
   5  -9 -17    2.64    3.44
  -5   9  18   46.83   10.17
   5  -9 -18   29.88   10.26
  -5  -9  18   32.21    9.93
  -5   9  19    7.62    4.52
   5  -9 -19    4.58    4.13
  -5  -9  19    1.84    4.55
   5  -9 -20   -0.00    3.99
  -5  -9  20   -0.00    3.84
   5  -9 -21   -0.00    4.33
  -5  -9  21    0.99    3.72
   5  -9 -22   17.26    8.18
  -5  -9  22   22.80    8.78
  -5   9  23    0.38    2.75
   5  -9 -23   -0.00    5.44
  -5  -9  23    2.80    4.20
  -5   9  24   10.92    6.14
   5  -9 -24    5.56    6.02
  -5   9  25    1.50    2.62
   5  -9 -25    0.30    4.74
  -5  -9  25   -0.00    3.39
   5  -9 -26   -0.00    3.94
  -5  -9  26    4.65    5.84
   5  -9 -27    5.51    5.26
  -5  -9  27    0.00    4.48
   5  -9 -28    3.92    5.41
  -5  -9  28    3.49    5.69
   5  -9 -29   -0.00    5.26
  -5  -9  29   -0.00    3.86
   5  -9 -30    3.65    7.02
  -5  -9  30   -0.00    4.52
   5  -9 -31    1.60    5.61
  -5  -9  31    4.39    6.36
   5  -9 -32    2.34    5.15
  -5  -9  32   -0.00    4.61
   5  -9 -33   -0.00    4.41
  -5  -9  33   -0.00    4.42
   5  -9 -34   -0.00    6.20
  -5  -9  34    0.00    5.91
  -5  -9  35    3.81    5.48
  -5  -9  36   -0.00    4.84
  -5  10   1    6.92    3.54
   5 -10  -1   12.13    4.74
  -5 -10   1    8.24    3.51
  -5  10   2   -0.00    1.80
   5 -10  -2    2.58    2.74
  -5 -10   2    1.67    2.58
  -5  10   3    0.49    1.95
   5 -10  -3   -0.00    2.80
  -5 -10   3   -0.00    1.93
  -5  10   4   16.05    4.67
   5 -10  -4   13.56    5.31
  -5 -10   4   12.06    4.39
  -5  10   5    3.16    2.34
   5 -10  -5    2.23    3.09
  -5 -10   5   -0.00    2.49
  -5  10   6   29.11    6.37
   5 -10  -6   18.47    6.18
  -5 -10   6   27.07    7.01
  -5  10   7    2.53    2.76
   5 -10  -7    4.97    3.92
  -5 -10   7    0.00    2.77
  -5  10   8    4.82    3.12
   5 -10  -8    2.53    2.80
  -5 -10   8    3.14    3.70
  -5  10   9   -0.00    2.20
   5 -10  -9   -0.00    2.98
  -5 -10   9    0.82    3.00
  -5  10  10   66.83   11.88
   5 -10 -10   69.74   13.18
  -5 -10  10  105.61   14.76
  -5  10  11    2.27    2.87
   5 -10 -11    3.19    3.44
  -5 -10  11    2.88    3.72
   5 -10 -12    0.55    2.58
  -5 -10  12    2.98    3.77
   5 -10 -13   -0.00    2.21
  -5 -10  13    0.00    3.23
   5 -10 -14   13.91    6.79
  -5 -10  14   37.79    9.45
   5 -10 -15    0.00    3.54
  -5 -10  15   -0.00    3.85
   5 -10 -16   22.42    8.07
   5 -10 -17   -0.00    4.71
   5 -10 -18    2.26    4.88
  -5 -10  18    3.26    4.69
   5 -10 -19    1.20    3.75
  -5 -10  19   -0.00    3.77
   5 -10 -20   22.06    8.31
  -5 -10  20   32.33    9.90
   5 -10 -21    0.00    4.28
  -5 -10  21    2.06    4.02
   5 -10 -22   10.00    6.07
  -5 -10  22    5.10    4.94
   5 -10 -23   -0.00    4.95
  -5 -10  23   -0.00    3.79
   5 -10 -24    6.20    5.43
  -5 -10  24    7.57    7.03
   5 -10 -25   -0.00    3.76
  -5 -10  25    1.58    4.50
   5 -10 -26    8.15    6.11
  -5 -10  26   21.49    8.84
   5 -10 -27    0.00    4.60
  -5 -10  27    2.26    5.03
   5 -10 -28    0.19    4.13
  -5 -10  28   -0.00    4.12
   5 -10 -29    0.00    4.51
  -5 -10  29    2.05    4.72
   5 -10 -30    0.00    5.15
  -5 -10  30   -0.00    4.45
   5 -10 -31    4.15    5.30
  -5 -10  31   -0.00    4.38
   5 -10 -32   -0.00    3.62
  -5 -10  32    1.79    5.45
  -5 -10  33    1.88    5.62
  -5 -10  34    1.04    5.42
  -5 -10  35    3.82    5.81
   5 -11  -1    9.33    4.57
   5 -11  -2   49.47    9.80
   5 -11  -3    1.44    2.87
   5 -11  -4    0.31    2.41
   5 -11  -5   -0.00    2.65
   5 -11  -6    3.37    3.35
   5 -11  -7   -0.00    2.91
   5 -11  -8   25.79    7.22
   5 -11  -9    2.24    3.22
  -5 -11   9    3.83    3.63
   5 -11 -10    0.00    2.10
  -5 -11  10    2.51    2.98
   5 -11 -11   -0.00    3.06
  -5 -11  11    1.51    2.90
   5 -11 -12   31.25    8.86
  -5 -11  12   45.51    9.89
   5 -11 -13    1.18    3.59
  -5 -11  13   -0.00    3.49
   5 -11 -14   11.71    5.93
  -5 -11  14   19.24    7.04
   5 -11 -15    1.66    3.94
   5 -11 -16    1.42    3.71
   5 -11 -17   -0.00    2.46
   5 -11 -18   22.65    8.57
  -5 -11  18   30.85    9.50
   5 -11 -19    0.00    3.32
  -5 -11  19   -0.00    4.15
   5 -11 -20    0.55    3.81
  -5 -11  20    1.77    3.73
   5 -11 -21    5.03    5.20
  -5 -11  21    5.55    5.61
   5 -11 -22   18.43    8.18
  -5 -11  22    4.91    5.56
   5 -11 -23   -0.00    3.42
  -5 -11  23    1.49    3.98
   5 -11 -24    0.00    2.99
  -5 -11  24    8.31    6.71
   5 -11 -25    1.32    4.29
  -5 -11  25   -0.00    4.21
   5 -11 -26    0.00    5.22
  -5 -11  26    0.00    4.52
   5 -11 -27   -0.00    5.05
  -5 -11  27    3.18    5.97
   5 -11 -28    6.68    6.14
  -5 -11  28    3.36    6.02
   5 -11 -29    6.80    6.82
  -5 -11  29   -0.00    6.22
   5 -11 -30   -0.00    4.86
  -5 -11  30    1.86    4.98
  -5 -11  31   -0.00    4.71
  -5 -11  32   -0.00    4.49
  -5 -11  33    2.52    5.89
  -5 -11  34    0.14    5.86
  -5 -11  35   -0.00    5.94
   5 -12  -1    1.81    2.77
   5 -12  -2    0.00    2.26
   5 -12  -3    1.52    3.16
   5 -12  -4   39.45    8.84
   5 -12  -5    5.38    3.45
   5 -12  -6    4.81    3.62
   5 -12  -7   -0.00    2.07
   5 -12  -8    1.74    2.46
   5 -12  -9    8.71    4.43
   5 -12 -10   30.60    8.10
   5 -12 -11   -0.00    2.25
   5 -12 -12   -0.00    2.84
   5 -12 -13    0.00    3.57
   5 -12 -14    2.31    4.12
   5 -12 -15    0.99    3.40
   5 -12 -16    6.08    4.77
   5 -12 -17    0.63    3.43
   5 -12 -18    4.56    5.28
   5 -12 -19   -0.00    3.46
   5 -12 -20    8.17    6.41
   5 -12 -21    3.41    4.22
   5 -12 -22   -0.00    2.96
   5 -12 -23   -0.00    5.09
   5 -12 -24    1.94    4.55
   5 -12 -25   -0.00    4.45
   5 -12 -26    0.00    5.84
   5 -12 -27   -0.00    6.40
   5 -12 -28    0.14    3.69
   5 -13  -1    4.90    3.27
   5 -13  -2   32.78    7.77
   5 -13  -3   -0.00    2.99
   5 -13  -4   17.16    5.95
   5 -13  -5    3.36    2.70
   5 -13  -6   66.63   11.56
   5 -13  -7    2.76    3.05
   5 -13  -8    6.81    4.20
   5 -13  -9    2.82    3.22
   5 -13 -10    0.00    2.72
   5 -13 -11    6.44    3.98
   5 -13 -12    6.58    4.17
   5 -13 -13    2.89    3.20
   5 -13 -14    8.93    5.06
   5 -13 -15   -0.00    3.49
   5 -13 -16    5.48    4.40
   5 -13 -17    0.94    3.64
   5 -13 -18    4.03    4.47
   5 -13 -19   -0.00    3.13
   5 -13 -20    4.61    5.68
   5 -13 -21    0.46    4.85
   5 -13 -22    9.58    6.36
   5 -13 -23   -0.00    3.91
   5 -13 -24    5.97    5.91
   5 -13 -25   -0.00    3.99
   5 -13 -26   -0.00    4.07
   5 -14  -1    1.22    2.31
   5 -14  -2   -0.00    2.81
   5 -14  -3    0.68    2.89
   5 -14  -4   17.01    5.50
   5 -14  -5    8.79    4.06
   5 -14  -6    3.87    3.33
   5 -14  -7    0.91    2.63
   5 -14  -8   -0.00    1.99
   5 -14  -9    1.57    2.45
   5 -14 -10   26.58    7.37
   5 -14 -11    3.63    4.39
   5 -14 -12    1.07    2.39
   5 -14 -13    0.00    3.55
   5 -14 -14    2.58    3.65
   5 -14 -15    5.61    4.49
   5 -14 -16    0.03    2.96
   5 -14 -17   -0.00    4.09
   5 -14 -18   -0.00    4.17
   5 -14 -19    2.81    4.75
   5 -14 -20   -0.00    3.95
   5 -14 -21    4.44    5.24
   5 -14 -22   -0.00    3.55
   5 -14 -23   -0.00    3.53
   5 -15  -1    3.24    2.82
   5 -15  -2    0.00    2.82
   5 -15  -3    5.46    3.51
   5 -15  -4    0.00    1.95
   5 -15  -5    0.40    2.29
   5 -15  -6    5.22    3.22
   5 -15  -7    3.98    3.07
   5 -15  -8    0.38    2.33
   5 -15  -9    0.00    2.39
   5 -15 -10    0.00    2.28
   5 -15 -11   -0.00    2.76
   5 -15 -12    0.23    3.07
   5 -15 -13    0.04    2.18
   5 -15 -14   -0.00    3.62
   5 -15 -15   -0.00    3.29
   5 -15 -16   -0.00    2.98
   5 -15 -17    5.19    4.62
   5 -15 -18   -0.00    2.79
   5 -15 -19    1.43    4.53
   5 -15 -20    0.00    4.41
   5 -15 -21    0.52    4.06
   5 -16  -1    0.53    2.52
   5 -16  -2   -0.00    2.79
   5 -16  -3   -0.00    2.03
   5 -16  -4   -0.00    1.75
   5 -16  -5    3.41    3.15
   5 -16  -6    0.86    2.15
   5 -16  -7   -0.00    2.21
   5 -16  -8   -0.00    2.25
   5 -16  -9    1.86    3.01
   5 -16 -10    2.10    3.65
   5 -16 -11    2.56    3.45
   5 -16 -12   -0.00    3.75
   5 -16 -13   -0.00    3.33
   5 -16 -14   -0.00    3.18
   5 -16 -15    6.41    4.52
   5 -16 -16   -0.00    3.67
   5 -16 -17    0.87    4.03
   5 -16 -18    0.00    4.11
   5 -17  -1    0.54    2.56
   5 -17  -2    3.70    3.10
   5 -17  -3    3.44    2.84
   5 -17  -4   -0.00    2.48
   5 -17  -5   -0.00    1.68
   5 -17  -6   -0.00    2.33
   5 -17  -7    4.62    3.08
   5 -17  -8    1.50    2.30
   5 -17  -9    1.44    2.79
   5 -17 -10   -0.00    3.13
   5 -17 -11    0.00    3.11
   5 -17 -12   -0.00    3.09
   5 -17 -13    1.07    3.04
   5 -17 -14    1.45    3.07
   5 -17 -15    2.42    3.37
   5 -18  -1    6.16    3.71
   5 -18  -2    0.00    2.00
   5 -18  -3    1.57    2.67
   5 -18  -4   -0.00    2.21
   5 -18  -5    4.48    3.13
   5 -18  -6    0.48    2.19
   5 -18  -7   -0.00    2.26
   5 -18  -8   -0.00    2.67
   5 -18  -9    0.11    2.57
   5 -18 -10   -0.00    2.40
   5 -18 -11    0.97    2.74
  -4   0   1   -0.00    2.19
  -4   0   1    1.65    2.40
   4   0  -1   -0.00    2.06
   4   0  -1   -0.00    2.25
  -4   0   2   17.06    4.65
  -4   0   2   12.74    4.70
   4   0  -2   20.80    4.78
   4   0  -2   10.06    4.26
  -4   0   3    2.95    2.92
  -4   0   3    4.53    3.45
   4   0  -3    0.05    1.76
   4   0  -3    3.17    3.46
  -4   0   4 1123.44  107.43
  -4   0   4 1181.96  109.16
   4   0  -4 1140.36  107.13
   4   0  -4 1156.87  109.36
  -4   0   5    1.14    2.52
  -4   0   5   -0.00    2.70
   4   0  -5    1.33    2.57
   4   0  -5   -0.00    2.46
  -4   0   6  651.89   62.29
  -4   0   6  639.51   63.47
   4   0  -6  654.51   61.98
   4   0  -6  591.92   63.62
  -4   0   7    0.26    2.25
  -4   0   7    0.00    2.54
   4   0  -7    0.00    2.05
   4   0  -7    0.55    4.31
  -4   0   8 2694.43  227.99
  -4   0   8 2220.80  228.16
   4   0  -8 2309.51  226.41
   4   0  -8 2870.79  231.60
  -4   0   9    0.00    2.65
  -4   0   9    0.80    2.97
   4   0  -9    0.00    2.37
   4   0  -9    0.00    2.73
  -4   0  10   42.54    8.42
  -4   0  10   51.85   10.06
   4   0 -10   37.50    7.79
   4   0 -10   55.19   10.85
  -4   0  11    0.22    3.06
  -4   0  11   -0.00    2.34
   4   0 -11    0.93    2.61
   4   0 -11    4.36    4.18
  -4   0  12   13.93    5.43
  -4   0  12   17.18    5.98
   4   0 -12   17.01    5.11
   4   0 -12   17.47    6.99
  -4   0  13    0.42    2.69
  -4   0  13   -0.00    3.46
   4   0 -13    3.19    2.98
   4   0 -13    0.00    3.23
  -4   0  14 1230.28  123.88
  -4   0  14 1306.12  126.31
   4   0 -14 1394.17  123.69
   4   0 -14 1259.72  127.25
  -4   0  15    0.89    2.54
  -4   0  15    3.38    3.75
   4   0 -15    0.50    3.12
   4   0 -15    2.06    3.99
  -4   0  16   28.91    7.72
  -4   0  16   34.18    9.24
   4   0 -16   35.54   10.24
  -4   0  17    1.12    3.38
  -4   0  17   -0.00    3.61
   4   0 -17   -0.00    4.49
  -4   0  18  116.96   18.54
  -4   0  18  115.91   19.54
   4   0 -18  142.28   22.50
  -4   0  19   -0.00    3.39
  -4   0  19   -0.00    3.62
   4   0 -19    3.33    5.29
   4   0 -20   94.52   19.03
   4   0 -21    5.44    5.90
  -4   0  22    6.39    5.39
   4   0 -22    3.39    4.89
  -4   0  23   -0.00    2.89
   4   0 -23    3.87    5.53
  -4   0  24   27.26    9.66
   4   0 -24   19.44    9.23
  -4   0  25    1.97    3.41
   4   0 -25   -0.00    5.20
  -4   0  26   31.78    9.92
   4   0 -26   26.68   11.37
  -4   0  27    2.43    4.29
  -4   0  28   12.62    8.25
  -4   0  29    0.42    2.72
   4   0 -29    0.94    4.51
  -4   0  30   39.27   11.37
   4   0 -30   20.62   10.76
  -4   0  31    0.42    5.79
   4   0 -31    4.08    5.56
  -4   0  32   -0.00    5.06
   4   0 -32   -0.00    4.27
  -4   0  33    4.76    7.22
   4   0 -33   -0.00    4.73
  -4   0  34    7.77    6.76
   4   0 -34    0.00    4.95
  -4   0  35    6.13    5.88
  -4   0  36   14.90    9.39
  -4   0  37    7.74    7.76
  -4   0  38    8.59    6.57
  -4   0  39   -0.00    5.81
  -4   1   1   22.66    5.13
  -4   1   1   23.69    5.75
   4  -1  -1   24.24    5.28
   4  -1  -1   14.59    5.00
   4   1  -1   14.82    4.30
   4   1  -1   18.04    5.53
  -4  -1   1   13.91    4.26
  -4  -1   1   28.48    6.44
  -4   1   2  852.96   85.40
  -4   1   2 1015.31   87.51
   4  -1  -2 1007.91   85.89
   4  -1  -2 1027.74   88.29
   4   1  -2  679.15   84.20
   4   1  -2  898.30   87.26
  -4  -1   2  977.91   86.13
  -4  -1   2 1013.85   87.87
  -4   1   3   14.08    4.19
  -4   1   3    8.27    4.06
   4  -1  -3   10.62    3.44
   4  -1  -3    3.59    3.36
   4   1  -3   10.62    3.50
   4   1  -3    5.07    3.54
  -4  -1   3    6.13    3.20
  -4  -1   3    9.77    3.96
  -4   1   4    2.51    2.25
  -4   1   4    2.27    2.97
   4  -1  -4    1.13    1.94
   4  -1  -4    3.04    3.29
   4   1  -4    2.35    2.76
   4   1  -4   -0.00    2.63
  -4  -1   4    2.95    2.16
  -4  -1   4    2.31    2.99
  -4   1   5   14.94    4.35
  -4   1   5    6.83    4.00
   4  -1  -5    8.07    3.47
   4  -1  -5    4.47    3.97
   4   1  -5   10.21    3.85
   4   1  -5    6.17    3.87
  -4  -1   5   13.17    4.41
  -4  -1   5    9.76    4.48
  -4   1   6  384.68   44.68
  -4   1   6  465.58   46.70
   4  -1  -6  386.34   44.40
   4  -1  -6  491.91   47.72
   4   1  -6  450.13   45.13
   4   1  -6  624.87   49.98
  -4  -1   6  431.19   45.17
  -4  -1   6  523.18   47.82
  -4   1   7   40.53    7.54
  -4   1   7   36.96    7.83
   4  -1  -7   45.82    7.68
   4  -1  -7   29.71    8.06
   4   1  -7   52.40    8.15
   4   1  -7   33.97    8.31
  -4  -1   7   30.50    6.97
  -4  -1   7   32.44    7.71
  -4   1   8 1087.17  103.56
  -4   1   8 1018.52  104.42
   4  -1  -8 1166.96  103.51
   4  -1  -8 1138.00  106.42
   4   1  -8 1012.29  102.79
   4   1  -8 1049.14  105.95
  -4  -1   8 1119.42  103.94
  -4  -1   8 1215.87  106.34
  -4   1   9   -0.00    2.67
  -4   1   9    0.67    2.90
   4  -1  -9    0.98    2.25
   4  -1  -9   -0.00    3.16
   4   1  -9    2.17    2.64
   4   1  -9    0.51    3.39
  -4  -1   9    1.53    3.26
  -4  -1   9    2.66    3.33
  -4   1  10  420.17   48.80
  -4   1  10  431.20   49.88
   4  -1 -10  546.54   49.48
   4  -1 -10  485.04   51.95
   4   1 -10  452.62   48.49
   4   1 -10  509.00   52.53
  -4  -1  10  581.39   50.99
  -4  -1  10  485.58   51.38
  -4   1  11  123.43   16.65
  -4   1  11  102.15   16.54
   4  -1 -11  153.48   16.92
   4  -1 -11  104.08   17.36
   4   1 -11  118.47   15.80
   4   1 -11  123.04   18.58
  -4  -1  11  132.91   17.12
  -4  -1  11   95.85   16.70
  -4   1  12  381.56   42.43
  -4   1  12  416.72   44.22
   4  -1 -12  408.02   41.75
   4  -1 -12  422.12   45.61
   4   1 -12  434.30   46.14
  -4  -1  12  341.59   41.88
  -4  -1  12  439.52   45.39
  -4   1  13   88.68   13.67
  -4   1  13   74.43   13.65
   4  -1 -13   86.03   12.87
   4  -1 -13   89.38   15.50
   4   1 -13   78.26   12.63
   4   1 -13   72.18   14.46
  -4  -1  13   87.61   13.84
  -4  -1  13  101.54   15.80
  -4   1  14    2.80    3.85
  -4   1  14    3.79    3.77
   4  -1 -14   -0.00    2.35
   4  -1 -14    0.00    3.99
   4   1 -14    0.98    2.84
   4   1 -14    0.30    2.76
  -4  -1  14   -0.00    2.85
  -4  -1  14    2.31    3.97
  -4   1  15   26.89    7.33
  -4   1  15   36.28    9.12
   4  -1 -15   34.45    7.39
   4  -1 -15   10.24    6.20
   4   1 -15   25.00    6.87
   4   1 -15   34.04    9.60
  -4  -1  15   46.79    9.20
  -4  -1  15   25.22    7.73
  -4   1  16  262.88   30.86
  -4   1  16  264.62   31.96
   4  -1 -16  247.65   32.94
   4   1 -16  267.54   34.21
  -4  -1  16  227.27   30.06
  -4  -1  16  255.45   32.42
  -4   1  17    2.43    3.57
  -4   1  17    0.27    3.39
   4  -1 -17   -0.00    3.57
   4   1 -17    2.39    4.19
  -4  -1  17    0.69    2.75
  -4  -1  17   -0.00    3.64
  -4   1  18  247.27   30.78
   4  -1 -18  288.30   35.23
   4   1 -18  245.69   33.92
  -4  -1  18  234.35   30.54
  -4  -1  18  235.61   32.05
  -4   1  19    5.53    4.17
   4  -1 -19    0.00    4.16
   4   1 -19   11.46    7.70
  -4  -1  19   18.99    7.60
  -4  -1  19    4.52    5.12
   4  -1 -20   22.65    9.51
   4   1 -20   32.05   10.86
  -4  -1  20   32.73    9.94
   4  -1 -21    8.41    6.79
   4   1 -21    3.63    5.04
   4  -1 -22  207.65   30.89
   4   1 -22  238.64   32.66
  -4  -1  22  164.80   26.17
  -4   1  23    3.90    5.17
   4  -1 -23   10.25    7.44
   4   1 -23   12.11    7.98
  -4  -1  23    3.89    4.83
  -4   1  24    0.77    4.03
   4  -1 -24    4.05    5.41
   4   1 -24   16.88    8.42
  -4  -1  24    0.63    3.73
  -4   1  25   12.30    6.32
   4   1 -25   10.91    7.92
  -4  -1  25   10.15    6.24
  -4   1  26   33.81   10.39
   4   1 -26   50.64   14.65
  -4  -1  26   36.24   10.68
  -4   1  27   -0.00    3.99
   4  -1 -27   -0.00    5.07
   4   1 -27    3.02    5.67
  -4  -1  27    4.85    4.63
  -4   1  28   24.51    9.82
   4  -1 -28   28.23   11.75
  -4  -1  28   31.36   10.07
  -4   1  29    3.73    5.44
   4  -1 -29    5.92    6.34
  -4  -1  29    1.56    4.34
  -4   1  30   -0.00    5.15
   4  -1 -30   -0.00    4.16
  -4  -1  30    0.00    4.77
  -4   1  31    5.54    6.36
   4  -1 -31    2.06    4.52
   4   1 -31   -0.00    3.67
  -4  -1  31   -0.00    5.20
  -4   1  32   14.76    8.72
   4  -1 -32   14.63    9.14
  -4  -1  32   32.72   10.94
  -4   1  33   -0.00    4.45
   4  -1 -33   -0.00    4.06
  -4  -1  33    3.39    5.90
  -4   1  34    7.65    6.08
   4  -1 -34   -0.00    4.47
  -4  -1  34    0.56    6.38
  -4   1  35    2.57    5.11
   4  -1 -35    0.12    5.50
  -4  -1  35   10.64    7.07
  -4   1  36    6.93    7.50
   4  -1 -36   -0.00    5.01
  -4  -1  36   11.39    8.52
  -4   1  37    0.63    5.94
  -4  -1  37   -0.00    6.95
  -4   1  38    9.93    7.69
  -4  -1  38   10.02    7.44
  -4   1  39   -0.00    4.72
  -4  -1  39   -0.00    5.84
  -4   2   1   68.86   10.01
  -4   2   1   69.17   10.87
   4  -2  -1   84.64   10.55
   4  -2  -1   63.01   10.85
   4   2  -1   58.61    9.38
   4   2  -1   75.61   11.48
  -4  -2   1   62.48    9.93
  -4  -2   1   87.70   11.95
  -4   2   2  177.09   21.35
  -4   2   2  212.32   22.91
   4  -2  -2  198.99   21.48
   4  -2  -2  207.12   23.35
   4   2  -2  159.98   20.66
   4   2  -2  211.83   23.47
  -4  -2   2  203.83   21.94
  -4  -2   2  207.31   23.31
  -4   2   3   25.11    5.47
  -4   2   3   36.04    6.77
   4  -2  -3   18.31    4.60
   4  -2  -3   17.12    5.41
   4   2  -3   15.43    4.31
   4   2  -3   21.66    5.68
  -4  -2   3   15.18    4.53
  -4  -2   3   25.36    6.31
  -4   2   4 1731.37  156.92
  -4   2   4 1656.88  157.54
   4  -2  -4 1783.76  156.57
   4  -2  -4 1769.67  158.80
   4   2  -4 1813.39  156.78
   4   2  -4 1755.41  158.95
  -4  -2   4 1462.47  156.05
  -4  -2   4 1673.14  158.28
  -4   2   5   38.30    7.25
  -4   2   5   33.82    7.35
   4  -2  -5   37.11    6.89
   4  -2  -5   40.71    8.45
   4   2  -5   56.60    8.11
   4   2  -5   36.05    8.23
  -4  -2   5   34.99    7.10
  -4  -2   5   37.43    8.15
  -4   2   6    6.23    3.78
  -4   2   6   21.63    5.55
   4  -2  -6    9.18    3.54
   4  -2  -6    4.39    3.43
   4   2  -6   11.96    4.04
   4   2  -6    8.61    4.52
  -4  -2   6    8.13    3.74
  -4  -2   6    6.75    3.80
  -4   2   7  272.65   30.50
  -4   2   7  301.46   31.99
   4  -2  -7  295.30   30.53
   4  -2  -7  297.80   32.78
   4   2  -7  293.81   30.62
   4   2  -7  261.15   32.42
  -4  -2   7  274.05   30.78
  -4  -2   7  295.87   32.64
  -4   2   8  645.55   69.38
  -4   2   8  799.18   71.72
   4  -2  -8  707.27   69.40
   4  -2  -8  753.10   72.52
   4   2  -8  686.78   69.40
   4   2  -8  716.23   72.58
  -4  -2   8  717.31   70.26
  -4  -2   8  805.01   73.01
  -4   2   9  225.23   24.19
  -4   2   9  186.33   23.92
   4  -2  -9  187.77   22.66
   4  -2  -9  195.25   25.35
   4   2  -9  185.82   22.77
   4   2  -9  268.42   27.90
  -4  -2   9  190.28   23.57
  -4  -2   9  217.18   25.94
  -4   2  10   79.68   11.36
  -4   2  10   60.48   10.83
   4  -2 -10   64.40    9.86
   4  -2 -10   64.68   11.88
   4   2 -10   54.71    9.54
   4   2 -10   38.95   10.05
  -4  -2  10   42.79    9.28
  -4  -2  10   76.63   12.72
  -4   2  11   49.61    9.79
  -4   2  11   56.65   10.68
   4  -2 -11   61.24    9.73
   4  -2 -11   63.45   11.85
   4   2 -11   43.51    8.80
   4   2 -11   63.85   12.14
  -4  -2  11   55.03   10.22
  -4  -2  11   52.71   10.99
  -4   2  12    4.57    3.31
  -4   2  12    2.36    3.34
   4  -2 -12   -0.00    2.68
   4  -2 -12    4.09    4.10
   4   2 -12    0.77    2.20
   4   2 -12    0.00    3.29
  -4  -2  12   -0.00    2.64
  -4  -2  12    3.45    3.73
  -4   2  13    9.38    4.31
  -4   2  13   10.49    5.04
   4  -2 -13   17.26    5.10
   4  -2 -13   23.22    8.08
   4   2 -13   14.71    5.07
   4   2 -13    7.40    5.52
  -4  -2  13   18.14    6.14
  -4  -2  13   12.65    5.83
  -4   2  14  699.82   71.04
  -4   2  14  697.36   72.00
   4  -2 -14  751.42   70.23
   4  -2 -14  742.05   74.29
   4   2 -14  676.75   69.85
   4   2 -14  741.85   75.10
  -4  -2  14  682.46   71.17
  -4  -2  14  685.91   73.22
  -4   2  15   60.15   11.17
  -4   2  15   75.87   12.89
   4  -2 -15   59.83   10.31
   4  -2 -15   57.69   12.70
   4   2 -15   40.98    9.28
   4   2 -15   60.18   13.24
  -4  -2  15   48.90   10.51
  -4  -2  15   56.77   12.17
  -4   2  16   13.55    5.16
  -4   2  16   13.66    5.95
   4  -2 -16   17.16    7.46
   4   2 -16   20.36    7.53
  -4  -2  16   13.60    5.81
  -4  -2  16    2.97    4.03
  -4   2  17    8.11    4.87
   4  -2 -17    5.00    4.34
   4   2 -17    0.00    3.13
  -4  -2  17    3.64    3.54
  -4  -2  17    5.90    5.03
  -4   2  18   92.66   16.53
   4  -2 -18  118.89   20.11
   4   2 -18  130.50   21.38
  -4  -2  18  100.32   17.10
  -4  -2  18  125.79   20.01
  -4   2  19   81.07   15.05
   4  -2 -19   91.45   18.01
   4   2 -19   72.90   17.15
  -4  -2  19  116.85   17.63
  -4  -2  19  100.01   17.71
   4  -2 -20   44.05   12.33
   4   2 -20   61.49   14.75
  -4  -2  20   35.51   10.93
   4  -2 -21    2.02    4.58
   4   2 -21    0.70    3.98
  -4  -2  21    2.58    4.96
   4  -2 -22    0.00    5.16
   4   2 -22   16.84    8.65
  -4  -2  22    4.26    4.30
  -4  -2  22    8.91    6.49
  -4   2  23    0.02    2.94
   4   2 -23    2.29    4.76
  -4  -2  23   -0.00    3.91
  -4   2  24   95.60   17.48
   4   2 -24   87.85   19.58
  -4  -2  24   91.25   17.15
  -4   2  25   10.26    5.93
   4   2 -25    1.10    4.79
  -4  -2  25    3.25    6.60
  -4   2  26   20.70    8.88
   4  -2 -26   22.62   10.75
   4   2 -26   37.73   12.42
  -4  -2  26   44.67   11.33
  -4   2  27    1.83    4.11
   4  -2 -27    0.48    4.05
   4   2 -27    5.52    6.10
  -4  -2  27    1.38    4.45
  -4   2  28   31.08   10.18
   4  -2 -28   33.32   12.30
   4   2 -28   25.70   10.47
  -4  -2  28   16.02    8.22
  -4   2  29    9.69    6.12
   4  -2 -29    6.04    6.07
   4   2 -29   10.68    8.11
  -4  -2  29    3.50    5.18
  -4   2  30   37.78   12.46
   4  -2 -30   35.03   12.85
  -4  -2  30   46.10   12.39
  -4   2  31    0.00    3.84
   4  -2 -31    1.66    5.67
  -4  -2  31   -0.00    5.06
  -4   2  32    0.00    5.00
   4  -2 -32   -0.00    5.03
  -4  -2  32   -0.00    5.60
  -4   2  33    3.06    4.85
   4  -2 -33    4.55    5.63
  -4  -2  33    0.76    5.65
  -4   2  34    9.07    6.29
   4  -2 -34   -0.00    5.87
  -4  -2  34   -0.00    4.08
  -4   2  35    2.38    4.14
   4  -2 -35    2.18    6.04
  -4  -2  35    2.16    5.10
  -4   2  36   17.08    8.99
   4  -2 -36    9.43    8.65
  -4  -2  36    4.10    6.13
  -4   2  37    0.00    5.29
   4  -2 -37    4.64    6.27
  -4  -2  37    6.53    6.39
  -4   2  38    8.65    6.18
   4  -2 -38    2.38    6.63
  -4  -2  38    4.29    4.96
  -4   2  39    2.98    6.31
  -4  -2  39   -0.00    6.85
  -4   2  40    2.28    5.65
  -4   3   1   38.73    6.93
  -4   3   1   35.81    7.22
   4  -3  -1   25.71    6.11
   4  -3  -1   45.91    8.18
   4   3  -1   54.99    7.67
   4   3  -1   40.95    7.98
  -4  -3   1   35.50    6.76
  -4  -3   1   42.34    8.02
  -4   3   2  368.36   33.92
  -4   3   2  310.37   33.90
   4  -3  -2  306.16   32.89
   4  -3  -2  320.65   34.68
   4   3  -2  340.50   33.26
   4   3  -2  284.02   34.13
  -4  -3   2  304.75   33.22
  -4  -3   2  354.55   35.41
  -4   3   3   16.80    4.39
  -4   3   3    7.85    3.35
   4  -3  -3    7.28    3.26
   4  -3  -3   15.83    4.95
   4   3  -3   10.10    3.50
   4   3  -3   11.88    4.60
  -4  -3   3    6.82    3.32
  -4  -3   3   10.71    4.33
  -4   3   4   23.77    5.33
  -4   3   4   15.81    4.65
   4  -3  -4   11.82    3.70
   4  -3  -4   12.71    5.02
   4   3  -4   13.05    4.10
   4   3  -4   15.77    5.50
  -4  -3   4    6.24    3.26
  -4  -3   4   18.18    5.40
  -4   3   5   32.42    6.49
  -4   3   5   34.07    6.99
   4  -3  -5   48.06    7.26
   4  -3  -5   34.93    7.53
   4   3  -5   35.39    6.67
   4   3  -5   20.02    6.23
  -4  -3   5   33.98    6.76
  -4  -3   5   27.37    6.96
  -4   3   6   53.67    9.08
  -4   3   6   75.93   10.86
   4  -3  -6   56.04    8.91
   4  -3  -6   51.39   10.13
   4   3  -6   50.15    8.90
   4   3  -6   70.90   11.56
  -4  -3   6   66.07    9.96
  -4  -3   6   63.99   11.18
  -4   3   7  480.37   44.26
  -4   3   7  416.65   44.32
   4  -3  -7  414.96   43.16
   4  -3  -7  376.24   44.61
   4   3  -7  491.82   44.21
   4   3  -7  384.24   45.22
  -4  -3   7  412.00   43.76
  -4  -3   7  467.29   46.40
  -4   3   8   76.07   12.04
  -4   3   8   79.22   12.58
   4  -3  -8   96.29   12.58
   4  -3  -8   98.43   14.57
   4   3  -8   84.33   12.24
   4   3  -8   80.87   14.02
  -4  -3   8   98.86   13.38
  -4  -3   8   92.84   14.47
  -4   3   9    1.79    3.24
  -4   3   9    0.21    2.28
   4  -3  -9    0.00    2.01
   4  -3  -9    0.20    2.50
   4   3  -9    4.33    3.15
   4   3  -9    1.10    3.25
  -4  -3   9   -0.00    2.68
  -4  -3   9    0.00    2.61
  -4   3  10  192.40   23.15
  -4   3  10  218.82   24.28
   4  -3 -10  192.85   22.43
   4  -3 -10  223.00   25.86
   4   3 -10  166.58   22.07
   4   3 -10  224.36   26.49
  -4  -3  10  171.93   22.92
  -4  -3  10  198.48   25.31
  -4   3  11  342.07   36.24
  -4   3  11  338.53   36.69
   4  -3 -11  321.70   35.02
   4  -3 -11  332.04   38.19
   4   3 -11  339.85   35.61
   4   3 -11  307.40   38.26
  -4  -3  11  348.69   36.60
  -4  -3  11  314.10   37.97
  -4   3  12  245.87   29.27
  -4   3  12  250.45   30.02
   4  -3 -12  236.80   28.28
   4  -3 -12  282.14   32.33
   4   3 -12  267.82   29.23
   4   3 -12  278.26   33.09
  -4  -3  12  291.74   30.83
  -4  -3  12  231.60   31.25
  -4   3  13   92.92   13.68
  -4   3  13   77.06   13.40
   4  -3 -13   89.14   12.73
   4  -3 -13   97.87   15.91
   4   3 -13   72.93   12.30
   4   3 -13   63.94   14.06
  -4  -3  13   96.93   14.20
  -4  -3  13   68.84   14.11
  -4   3  14    1.80    2.67
  -4   3  14    0.00    3.49
   4  -3 -14    1.04    2.48
   4  -3 -14   -0.00    3.79
   4   3 -14    3.64    3.34
   4   3 -14    5.20    4.24
  -4  -3  14    0.00    3.23
  -4  -3  14    0.00    2.96
  -4   3  15   34.55    8.73
   4  -3 -15   44.53    8.57
   4  -3 -15   36.53   10.02
   4   3 -15   62.38   13.14
  -4  -3  15   23.09    7.77
  -4  -3  15   49.02   11.11
  -4   3  16  228.08   27.94
   4  -3 -16  254.84   31.26
   4   3 -16  258.06   32.52
  -4  -3  16  225.71   28.32
  -4  -3  16  177.99   28.30
  -4   3  17   11.63    5.24
   4  -3 -17   22.40    7.93
   4   3 -17    7.62    5.64
  -4  -3  17    7.21    4.11
  -4  -3  17   16.31    6.99
  -4   3  18   42.63   10.14
   4  -3 -18   44.06   11.66
   4   3 -18   59.64   13.93
  -4  -3  18   47.02   10.72
  -4  -3  18   60.54   13.21
  -4   3  19    3.25    3.72
   4  -3 -19    7.88    5.88
   4   3 -19    5.52    5.94
  -4  -3  19    8.80    5.75
  -4   3  20   14.77    6.61
   4  -3 -20   31.30    9.70
   4   3 -20   35.09   10.79
  -4  -3  20   19.49    8.06
   4   3 -21   26.13   10.09
  -4  -3  21   29.40   10.18
   4   3 -22   47.05   13.31
  -4  -3  22   45.83   11.65
  -4  -3  22   53.90   13.57
  -4   3  23   23.41    8.33
   4   3 -23   32.27   10.98
  -4  -3  23   35.41   10.15
  -4  -3  23   32.57   11.48
  -4   3  24   -0.00    3.49
   4  -3 -24    1.67    3.70
   4   3 -24    0.35    4.23
  -4  -3  24    3.67    4.85
  -4   3  25    9.32    5.95
   4  -3 -25    3.30    5.60
   4   3 -25    5.88    5.51
  -4  -3  25    4.34    4.53
  -4   3  26   35.10   10.78
   4  -3 -26   31.89   11.83
   4   3 -26   66.62   16.41
  -4  -3  26   46.24   12.39
  -4   3  27    4.63    5.30
   4  -3 -27    9.11    6.43
  -4  -3  27    8.38    6.95
  -4   3  28   22.89    9.24
   4  -3 -28   30.98   12.20
  -4  -3  28   56.65   13.22
  -4   3  29    0.00    4.10
   4  -3 -29   -0.00    5.48
  -4  -3  29    0.00    4.79
  -4   3  30    0.40    3.07
   4  -3 -30    1.38    4.80
  -4  -3  30    7.86    7.00
  -4   3  31    7.85    5.42
   4  -3 -31    2.67    5.43
  -4  -3  31    4.72    6.27
  -4   3  32   17.10    8.59
   4  -3 -32   18.81    9.77
  -4  -3  32   22.42    9.22
  -4   3  33   -0.00    4.15
   4  -3 -33   -0.00    6.58
  -4  -3  33   -0.00    5.96
  -4   3  34    0.00    5.13
   4  -3 -34   -0.00    4.84
  -4  -3  34    0.00    5.15
[truncated: 820,674 more chars]
