# Supplementary material for: LED-pump-X-ray-multiprobe crystallography for sub-second timescales
Source: Commun Chem. 2022 Aug 26;5:102. doi: 10.1038/s42004-022-00716-1 (PMC9814726; doi:10.1038/s42004-022-00716-1)
Supplement: Supplementary file 10 — Supplementary Data 1 [file 42004_2022_716_MOESM10_ESM.zip › CIFs/0-4s_283K/283K_0-4s_t2_excit.cif]

data_global

# SUBMISSION DETAILS
 
_publ_contact_author_name       'Hatcher, Lauren'
_publ_contact_author_address
;
School of Chemistry
Cardiff University
Main Building
Park Place 
Cardiff
CF10 3AT
United Kingdom
;
_publ_contact_author_email       'HatcherL1@cardiff.ac.uk'
_publ_requested_category          FM
_publ_section_comment
; 
?
;
_publ_section_references
;
Diamond General Data Aquisition (GDA) software: http://www.opengda.org/

XIA2: Winter, G. (2010) J. Appl. Cryst. 43, 186-190.
POINTLESS: Evans, P. (2006) Acta Cryst. D62, 72-82.
AIMLESS: Evans, P. R. and Murshudov, G. N. (2013) Acta Cryst. D69, 1204-1214.
DIALS: Winter, G., et al. Acta Cryst. (2018) D74, 85-97.
CCP4: Winn, M. D. et al. (2011) Acta Cryst. D67, 235-242.
   
SHELXL: Sheldrick G. M. (2015). Acta Cryst. C71, 3-8.
SHELXT:	Sheldrick, G. M. (2015). Acta Cryst. A71, 3-8.
 
OLEX2: Dolomanov, O.V.; Bourhis, L.J.; Gildea, R.J.; Howard, J.A.K.; Puschmann,
 H., OLEX2: A complete structure solution, refinement and analysis program 
 (2009). J. Appl. Cryst., 42, 339-341.

MERCURY: Macrae, C. F., Bruno, I. J., Chisholm, J. A., Edgington,
P. R., McCabe, P., Pidcock, E., Rodriguez-Monge, L., Taylor, R.,
van de Streek, J. & Wood, P. A. (2008). J. Appl. Cryst. 41, 466-470.
;

####
 
data_283K_0-4s_t2_excit
 
_audit_creation_method            'SHELXL-2018/3'
_shelx_SHELXL_version_number      '2018/3'
_chemical_name_systematic         
;
Nitro-(N,N,N',N'-tetrabutyldiethylenetriamine)palladium(II)
tetraphenylborate, tetrahydrofuran solvate
;
_chemical_name_common             ?
_chemical_melting_point           ?
_chemical_formula_moiety          
;
C20 H45 N4 O2 Pd, C24 H20 B, C4 H8 O
;
_chemical_formula_sum            'C48 H73 B N4 O3 Pd' 
_chemical_formula_weight          871.31

loop_
 _atom_type_symbol
 _atom_type_description
 _atom_type_scat_dispersion_real
 _atom_type_scat_dispersion_imag
 _atom_type_scat_source
 'C'  'C'   0.0010   0.0010
 'International Tables Vol C Tables 4.2.6.8 and 6.1.1.4'
 'H'  'H'   0.0000   0.0000
 'International Tables Vol C Tables 4.2.6.8 and 6.1.1.4'
 'B'  'B'   0.0000   0.0000
 'International Tables Vol C Tables 4.2.6.8 and 6.1.1.4'
 'N'  'N'   0.0030   0.0020
 'International Tables Vol C Tables 4.2.6.8 and 6.1.1.4'
 'O'  'O'   0.0050   0.0030
 'International Tables Vol C Tables 4.2.6.8 and 6.1.1.4'
 'Pd'  'Pd'  -2.5040   0.6150
 'International Tables Vol C Tables 4.2.6.8 and 6.1.1.4'
 
_space_group_crystal_system       monoclinic
_space_group_IT_number            14
_space_group_name_H-M_alt         'P 21/n'
_space_group_name_Hall            '-P 2yn'
 
_shelx_space_group_comment
;
The symmetry employed for this shelxl refinement is uniquely defined
by the following loop, which should always be used as a source of
symmetry information in preference to the above space-group names.
They are only intended as comments.
;
 
loop_
 _space_group_symop_operation_xyz
 'x, y, z'
 '-x+1/2, y+1/2, -z+1/2'
 '-x, -y, -z'
 'x-1/2, -y-1/2, z-1/2'
 
_cell_length_a                    11.7006(5)
_cell_length_b                    13.6301(5)
_cell_length_c                    30.2938(12)
_cell_angle_alpha                 90
_cell_angle_beta                  93.220(4)
_cell_angle_gamma                 90
_cell_volume                      4823.6(3)
_cell_formula_units_Z             4
_cell_measurement_temperature     283(2)
_cell_measurement_reflns_used     7979
_cell_measurement_theta_max       17.500121066
_cell_measurement_theta_min       1.23594641852
 
_exptl_crystal_description        Plate
_exptl_crystal_colour             Yellow
_exptl_crystal_density_meas       ?
_exptl_crystal_density_method     ?
_exptl_crystal_density_diffrn     1.200          
_exptl_crystal_F_000              1856
_exptl_transmission_factor_min    ?
_exptl_transmission_factor_max    ?
_exptl_crystal_size_max           0.100
_exptl_crystal_size_mid           0.100
_exptl_crystal_size_min           0.050
_exptl_absorpt_coefficient_mu     0.200
_shelx_estimated_absorpt_T_min    0.980
_shelx_estimated_absorpt_T_max    0.990
_exptl_absorpt_correction_T_min   0.994286857712
_exptl_absorpt_correction_T_max   1.0
_exptl_absorpt_correction_type    empirical
_exptl_absorpt_process_details    
;
CCP4 7.0.048: AIMLESS, version 0.5.32 : 29/03/17
Scaling & analysis of unmerged intensities, absorption correction using spherical harmonics
;
_exptl_absorpt_special_details    ?
_diffrn_ambient_temperature       283(2)
_diffrn_radiation_wavelength      0.534
_diffrn_measurement_device_type   'Photon counting pixel array'
_diffrn_radiation_type            Synchrotron
_diffrn_measurement_method        'shutterless scans'
_diffrn_radiation_source          'Diamond Light Source Beamline I19-2'
_diffrn_radiation_monochromator   'Silicon 111'
_diffrn_detector_area_resol_mean  ?
_diffrn_reflns_number             32851
_diffrn_reflns_av_unetI/netI      0.1038
_diffrn_reflns_av_R_equivalents   0.0907
_diffrn_reflns_limit_h_min        -14
_diffrn_reflns_limit_h_max        14
_diffrn_reflns_limit_k_min        -17
_diffrn_reflns_limit_k_max        11
_diffrn_reflns_limit_l_min        -37
_diffrn_reflns_limit_l_max        37
_diffrn_reflns_theta_min          1.231
_diffrn_reflns_theta_max          19.496
_diffrn_reflns_theta_full         18.687
_diffrn_measured_fraction_theta_max   0.992
_diffrn_measured_fraction_theta_full  0.992
_diffrn_reflns_Laue_measured_fraction_max    0.992
_diffrn_reflns_Laue_measured_fraction_full   0.992
_diffrn_reflns_point_group_measured_fraction_max   0.992
_diffrn_reflns_point_group_measured_fraction_full  0.992
_reflns_number_total              9783
_reflns_number_gt                 4359
_reflns_threshold_expression      'I > 2\s(I)'
_reflns_Friedel_coverage          0.000
_reflns_Friedel_fraction_max      .
_reflns_Friedel_fraction_full     .
 
_reflns_special_details
;
 Reflections were merged by SHELXL according to the crystal
 class for the calculation of statistics and refinement.
 
 _reflns_Friedel_fraction is defined as the number of unique
 Friedel pairs measured divided by the number that would be
 possible theoretically, ignoring centric projections and
 systematic absences.
;
 
_computing_data_collection        'Diamond GDA (http://www.opengda.org/)'
_computing_cell_refinement        'DIALS (Winter, 2018)'
_computing_data_reduction         'XIA2 (Winter 2010)'
_computing_structure_solution     'SHELXT (Sheldrick, 2015)'
_computing_structure_refinement   'SHELXL (Sheldrick, 2015)'
_computing_molecular_graphics     'OLEX2 (Dolomanov et al., 2009)'
_computing_publication_material   'MERCURY (Macrae et al., 2008)'
_refine_special_details           ?
_refine_ls_structure_factor_coef  Fsqd
_refine_ls_matrix_type            full
_refine_ls_weighting_scheme       calc
_refine_ls_weighting_details
'w=1/[\s^2^(Fo^2^)+(0.0646P)^2^] where P=(Fo^2^+2Fc^2^)/3'
_atom_sites_solution_primary      ?
_atom_sites_solution_secondary    ?
_atom_sites_solution_hydrogens    geom
_refine_ls_hydrogen_treatment     constr
_refine_ls_extinction_method      'SHELXL-2018/3 (Sheldrick 2018)'
_refine_ls_extinction_coef        0.0008(3)
_refine_ls_extinction_expression
 'Fc^*^=kFc[1+0.001xFc^2^\l^3^/sin(2\q)]^-1/4^'
_refine_ls_number_reflns          9783
_refine_ls_number_parameters      527
_refine_ls_number_restraints      491
_refine_ls_R_factor_all           0.1255
_refine_ls_R_factor_gt            0.0598
_refine_ls_wR_factor_ref          0.1588
_refine_ls_wR_factor_gt           0.1317
_refine_ls_goodness_of_fit_ref    0.875
_refine_ls_restrained_S_all       0.876
_refine_ls_shift/su_max           0.001
_refine_ls_shift/su_mean          0.000
 
loop_
 _atom_site_label
 _atom_site_type_symbol
 _atom_site_fract_x
 _atom_site_fract_y
 _atom_site_fract_z
 _atom_site_U_iso_or_equiv
 _atom_site_adp_type
 _atom_site_occupancy
 _atom_site_site_symmetry_order  
 _atom_site_calc_flag
 _atom_site_refinement_flags_posn
 _atom_site_refinement_flags_adp
 _atom_site_refinement_flags_occupancy
 _atom_site_disorder_assembly
 _atom_site_disorder_group
Pd1 Pd 0.33930(3) 0.77527(2) 0.34674(2) 0.06278(17) Uani 1 1 d D . . . .
N2 N 0.3450(3) 0.9264(3) 0.33818(12) 0.0742(9) Uani 1 1 d . . . . .
N3 N 0.4531(3) 0.7995(2) 0.39796(10) 0.0611(8) Uani 1 1 d . . . . .
H3 H 0.530006 0.789266 0.387574 0.073 Uiso 1 1 calc R U . . .
N4 N 0.3320(3) 0.6323(2) 0.37136(12) 0.0689(9) Uani 1 1 d . . . . .
C1 C 0.4406(4) 0.9633(3) 0.36953(15) 0.0790(13) Uani 1 1 d . . . . .
H1A H 0.513245 0.957637 0.355788 0.095 Uiso 1 1 calc R U . . .
H1B H 0.428179 1.031831 0.376363 0.095 Uiso 1 1 calc R U . . .
C2 C 0.4436(4) 0.9034(3) 0.41133(14) 0.0771(12) Uani 1 1 d . . . . .
H2A H 0.508699 0.922101 0.430746 0.093 Uiso 1 1 calc R U . . .
H2B H 0.374216 0.913724 0.426809 0.093 Uiso 1 1 calc R U . . .
C3 C 0.4334(4) 0.7242(3) 0.43261(14) 0.0670(11) Uani 1 1 d . . . . .
H3A H 0.364423 0.739218 0.447615 0.080 Uiso 1 1 calc R U . . .
H3B H 0.497506 0.722417 0.454320 0.080 Uiso 1 1 calc R U . . .
C4 C 0.4211(3) 0.6266(3) 0.40890(14) 0.0677(11) Uani 1 1 d . . . . .
H4A H 0.494030 0.608186 0.397585 0.081 Uiso 1 1 calc R U . . .
H4B H 0.399771 0.576446 0.429608 0.081 Uiso 1 1 calc R U . . .
C5 C 0.2303(4) 0.9649(3) 0.35145(17) 0.0874(14) Uani 1 1 d . . . . .
H5A H 0.171218 0.933856 0.332561 0.105 Uiso 1 1 calc R U . . .
H5B H 0.219685 0.943199 0.381435 0.105 Uiso 1 1 calc R U . . .
C6 C 0.2098(5) 1.0745(3) 0.3498(2) 0.119(2) Uani 1 1 d . . . . .
H6A H 0.215763 1.097173 0.319630 0.143 Uiso 1 1 calc R U . . .
H6B H 0.268906 1.107130 0.368097 0.143 Uiso 1 1 calc R U . . .
C7 C 0.0924(5) 1.1030(4) 0.3656(2) 0.148(2) Uani 1 1 d . . . . .
H7A H 0.033741 1.065211 0.349372 0.177 Uiso 1 1 calc R U . . .
H7B H 0.089417 1.086665 0.396692 0.177 Uiso 1 1 calc R U . . .
C8 C 0.0685(7) 1.2077(5) 0.3595(4) 0.226(5) Uani 1 1 d . . . . .
H8A H 0.014820 1.228602 0.380434 0.338 Uiso 1 1 calc R U . . .
H8B H 0.036764 1.218924 0.330044 0.338 Uiso 1 1 calc R U . . .
H8C H 0.138277 1.244326 0.364103 0.338 Uiso 1 1 calc R U . . .
C9 C 0.3649(4) 0.9597(3) 0.29172(15) 0.0809(12) Uani 1 1 d . . . . .
H9A H 0.297134 0.944557 0.273044 0.097 Uiso 1 1 calc R U . . .
H9B H 0.374055 1.030401 0.291883 0.097 Uiso 1 1 calc R U . . .
C10 C 0.4661(4) 0.9152(4) 0.27156(16) 0.0899(14) Uani 1 1 d . . . . .
H10A H 0.462797 0.844412 0.274653 0.108 Uiso 1 1 calc R U . . .
H10B H 0.535397 0.937977 0.287380 0.108 Uiso 1 1 calc R U . . .
C11 C 0.4709(5) 0.9411(4) 0.22288(18) 0.1161(19) Uani 1 1 d . . . . .
H11A H 0.406725 0.910457 0.206595 0.139 Uiso 1 1 calc R U . . .
H11B H 0.462738 1.011574 0.219527 0.139 Uiso 1 1 calc R U . . .
C12 C 0.5776(6) 0.9102(6) 0.2034(2) 0.168(3) Uani 1 1 d . . . . .
H12A H 0.574985 0.928084 0.172702 0.253 Uiso 1 1 calc R U . . .
H12B H 0.585943 0.840327 0.206122 0.253 Uiso 1 1 calc R U . . .
H12C H 0.641587 0.941926 0.218639 0.253 Uiso 1 1 calc R U . . .
C13 C 0.2127(4) 0.6234(3) 0.38899(16) 0.0776(12) Uani 1 1 d . . . . .
H13A H 0.204438 0.675176 0.410565 0.093 Uiso 1 1 calc R U . . .
H13B H 0.157214 0.636034 0.364665 0.093 Uiso 1 1 calc R U . . .
C14 C 0.1812(4) 0.5277(3) 0.41014(18) 0.0937(15) Uani 1 1 d . . . . .
H14A H 0.233524 0.514889 0.435464 0.112 Uiso 1 1 calc R U . . .
H14B H 0.188450 0.474689 0.389133 0.112 Uiso 1 1 calc R U . . .
C15 C 0.0588(4) 0.5311(4) 0.42497(19) 0.1006(17) Uani 1 1 d . . . . .
H15A H 0.052557 0.584246 0.445976 0.121 Uiso 1 1 calc R U . . .
H15B H 0.007446 0.545397 0.399552 0.121 Uiso 1 1 calc R U . . .
C16 C 0.0212(5) 0.4377(4) 0.4459(2) 0.119(2) Uani 1 1 d . . . . .
H16A H 0.018480 0.386122 0.424269 0.178 Uiso 1 1 calc R U . . .
H16B H -0.053510 0.446681 0.456836 0.178 Uiso 1 1 calc R U . . .
H16C H 0.074432 0.420568 0.469892 0.178 Uiso 1 1 calc R U . . .
C17 C 0.3508(4) 0.5520(3) 0.33907(15) 0.0779(13) Uani 1 1 d . . . . .
H17A H 0.356383 0.490254 0.354990 0.094 Uiso 1 1 calc R U . . .
H17B H 0.284358 0.548097 0.318492 0.094 Uiso 1 1 calc R U . . .
C18 C 0.4548(4) 0.5638(4) 0.31340(17) 0.0975(16) Uani 1 1 d . . . . .
H18A H 0.522126 0.565643 0.333585 0.117 Uiso 1 1 calc R U . . .
H18B H 0.450461 0.625548 0.297472 0.117 Uiso 1 1 calc R U . . .
C19 C 0.4662(6) 0.4790(5) 0.2804(2) 0.148(3) Uani 1 1 d . . . . .
H19A H 0.461122 0.417519 0.296245 0.177 Uiso 1 1 calc R U . . .
H19B H 0.401888 0.481793 0.258782 0.177 Uiso 1 1 calc R U . . .
C20 C 0.5683(7) 0.4787(6) 0.2576(3) 0.183(3) Uani 1 1 d . . . . .
H20A H 0.577268 0.416161 0.243711 0.275 Uiso 1 1 calc R U . . .
H20B H 0.632279 0.490549 0.278187 0.275 Uiso 1 1 calc R U . . .
H20C H 0.564735 0.529324 0.235550 0.275 Uiso 1 1 calc R U . . .
C21 C 0.6555(4) 0.3739(3) 0.42711(15) 0.0652(10) Uani 1 1 d . . . . .
C22 C 0.7086(4) 0.4232(3) 0.39375(17) 0.0820(13) Uani 1 1 d . . . . .
H22 H 0.724977 0.389053 0.368303 0.098 Uiso 1 1 calc R U . . .
C23 C 0.7379(4) 0.5216(4) 0.3970(2) 0.1014(17) Uani 1 1 d . . . . .
H23 H 0.773104 0.551753 0.373823 0.122 Uiso 1 1 calc R U . . .
C24 C 0.7160(4) 0.5750(4) 0.4336(2) 0.1011(17) Uani 1 1 d . . . . .
H24 H 0.737997 0.640405 0.436070 0.121 Uiso 1 1 calc R U . . .
C25 C 0.6605(4) 0.5296(3) 0.46687(18) 0.0898(15) Uani 1 1 d . . . . .
H25 H 0.643132 0.564719 0.491953 0.108 Uiso 1 1 calc R U . . .
C26 C 0.6304(4) 0.4311(3) 0.46292(15) 0.0751(12) Uani 1 1 d . . . . .
H26 H 0.591498 0.402366 0.485522 0.090 Uiso 1 1 calc R U . . .
C27 C 0.7340(4) 0.2015(3) 0.45851(15) 0.0699(11) Uani 1 1 d . . . . .
C28 C 0.8087(4) 0.2503(3) 0.48762(17) 0.0819(14) Uani 1 1 d . . . . .
H28 H 0.803386 0.318259 0.489269 0.098 Uiso 1 1 calc R U . . .
C29 C 0.8916(5) 0.2034(4) 0.51464(19) 0.1024(17) Uani 1 1 d . . . . .
H29 H 0.939925 0.240400 0.533507 0.123 Uiso 1 1 calc R U . . .
C30 C 0.9028(5) 0.1054(4) 0.5139(2) 0.1101(19) Uani 1 1 d . . . . .
H30 H 0.957276 0.074229 0.532518 0.132 Uiso 1 1 calc R U . . .
C31 C 0.8334(5) 0.0530(4) 0.4855(2) 0.116(2) Uani 1 1 d . . . . .
H31 H 0.840340 -0.014973 0.484601 0.140 Uiso 1 1 calc R U . . .
C32 C 0.7509(4) 0.1002(3) 0.4574(2) 0.1003(17) Uani 1 1 d . . . . .
H32 H 0.706149 0.062695 0.437492 0.120 Uiso 1 1 calc R U . . .
C33 C 0.5052(4) 0.2300(3) 0.44474(15) 0.0665(10) Uani 1 1 d . . . . .
C34 C 0.4790(4) 0.1460(3) 0.46697(15) 0.0715(12) Uani 1 1 d . . . . .
H34 H 0.537555 0.101426 0.473733 0.086 Uiso 1 1 calc R U . . .
C35 C 0.3697(4) 0.1236(3) 0.47999(17) 0.0854(14) Uani 1 1 d . . . . .
H35 H 0.356997 0.064969 0.494618 0.103 Uiso 1 1 calc R U . . .
C36 C 0.2807(4) 0.1877(3) 0.47135(18) 0.0920(15) Uani 1 1 d . . . . .
H36 H 0.208005 0.174228 0.480680 0.110 Uiso 1 1 calc R U . . .
C37 C 0.3023(5) 0.2728(3) 0.4484(2) 0.1040(18) Uani 1 1 d . . . . .
H37 H 0.243119 0.316710 0.441416 0.125 Uiso 1 1 calc R U . . .
C38 C 0.4118(4) 0.2928(3) 0.43574(19) 0.0930(16) Uani 1 1 d . . . . .
H38 H 0.424034 0.350752 0.420515 0.112 Uiso 1 1 calc R U . . .
C39 C 0.6349(5) 0.2123(3) 0.37472(17) 0.0834(13) Uani 1 1 d . . . . .
C40 C 0.5421(6) 0.2194(3) 0.34459(18) 0.1007(16) Uani 1 1 d . . . . .
H40 H 0.473051 0.242641 0.354252 0.121 Uiso 1 1 calc R U . . .
C41 C 0.5479(7) 0.1928(4) 0.2997(2) 0.124(2) Uani 1 1 d . . . . .
H41 H 0.484161 0.200104 0.280247 0.149 Uiso 1 1 calc R U . . .
C42 C 0.6471(8) 0.1564(5) 0.2853(3) 0.154(3) Uani 1 1 d . . . . .
H42 H 0.652103 0.139305 0.255722 0.184 Uiso 1 1 calc R U . . .
C43 C 0.7398(8) 0.1452(6) 0.3145(3) 0.173(3) Uani 1 1 d . . . . .
H43 H 0.806758 0.117831 0.304808 0.208 Uiso 1 1 calc R U . . .
C44 C 0.7352(6) 0.1739(5) 0.3579(2) 0.139(2) Uani 1 1 d . . . . .
H44 H 0.800435 0.167615 0.376675 0.166 Uiso 1 1 calc R U . . .
B1 B 0.6319(5) 0.2545(3) 0.42655(19) 0.0693(11) Uani 1 1 d . . . . .
O3 O 0.6855(12) 0.8062(12) 0.3635(6) 0.1131(13) Uani 0.812(8) 1 d D . P A 1
C45 C 0.7352(13) 0.7678(14) 0.3261(6) 0.1240(16) Uani 0.812(8) 1 d D . P A 1
H45A H 0.719894 0.810362 0.300802 0.149 Uiso 0.812(8) 1 calc R U P A 1
H45B H 0.704417 0.703235 0.319112 0.149 Uiso 0.812(8) 1 calc R U P A 1
C46 C 0.8609(7) 0.7619(7) 0.3375(3) 0.137(2) Uani 0.812(8) 1 d D . P A 1
H46A H 0.882442 0.696596 0.347567 0.165 Uiso 0.812(8) 1 calc R U P A 1
H46B H 0.904267 0.778575 0.312187 0.165 Uiso 0.812(8) 1 calc R U P A 1
C47 C 0.8792(7) 0.8303(7) 0.3712(3) 0.137(2) Uani 0.812(8) 1 d D . P A 1
H47A H 0.912167 0.889597 0.359565 0.165 Uiso 0.812(8) 1 calc R U P A 1
H47B H 0.932500 0.804028 0.393899 0.165 Uiso 0.812(8) 1 calc R U P A 1
C48 C 0.7738(7) 0.8526(6) 0.3897(3) 0.1240(16) Uani 0.812(8) 1 d D . P A 1
H48A H 0.761842 0.923004 0.389912 0.149 Uiso 0.812(8) 1 calc R U P A 1
H48B H 0.774213 0.828911 0.419914 0.149 Uiso 0.812(8) 1 calc R U P A 1
O3A O 0.671(5) 0.803(5) 0.366(2) 0.1131(13) Uani 0.188(8) 1 d D . P A 2
C45A C 0.723(6) 0.768(6) 0.328(2) 0.1240(16) Uani 0.188(8) 1 d D . P A 2
H45C H 0.668178 0.766412 0.303123 0.149 Uiso 0.188(8) 1 calc R U P A 2
H45D H 0.752946 0.702677 0.333549 0.149 Uiso 0.188(8) 1 calc R U P A 2
C46A C 0.817(3) 0.838(3) 0.3204(11) 0.137(2) Uani 0.188(8) 1 d D . P A 2
H46C H 0.887243 0.803160 0.314799 0.165 Uiso 0.188(8) 1 calc R U P A 2
H46D H 0.797218 0.879803 0.295109 0.165 Uiso 0.188(8) 1 calc R U P A 2
C47A C 0.832(3) 0.894(3) 0.3586(12) 0.137(2) Uani 0.188(8) 1 d D . P A 2
H47C H 0.848717 0.961691 0.351296 0.165 Uiso 0.188(8) 1 calc R U P A 2
H47D H 0.894846 0.868611 0.377410 0.165 Uiso 0.188(8) 1 calc R U P A 2
C48A C 0.729(3) 0.889(3) 0.3807(11) 0.1240(16) Uani 0.188(8) 1 d D . P A 2
H48C H 0.744823 0.886224 0.412463 0.149 Uiso 0.188(8) 1 calc R U P A 2
H48D H 0.681835 0.946369 0.373944 0.149 Uiso 0.188(8) 1 calc R U P A 2
O1 O 0.1247(3) 0.7607(3) 0.29917(12) 0.1372(14) Uani 0.917(6) 1 d D . P B 3
O2 O 0.2608(3) 0.7234(2) 0.26019(12) 0.1372(14) Uani 0.917(6) 1 d D . P B 3
N1 N 0.2252(3) 0.74953(13) 0.29470(10) 0.0874(13) Uani 0.917(6) 1 d D . P B 3
O1A O 0.2058(10) 0.7571(2) 0.3036(3) 0.1372(14) Uani 0.083(6) 1 d D . P B 4
O2A O 0.3200(15) 0.7157(3) 0.2559(5) 0.1372(14) Uani 0.083(6) 1 d D . P B 4
N1A N 0.2125(13) 0.7291(3) 0.2628(3) 0.0874(13) Uani 0.083(6) 1 d D . P B 4
 
loop_
 _atom_site_aniso_label
 _atom_site_aniso_U_11
 _atom_site_aniso_U_22
 _atom_site_aniso_U_33
 _atom_site_aniso_U_23
 _atom_site_aniso_U_13
 _atom_site_aniso_U_12
Pd1 0.0612(3) 0.0677(3) 0.0587(3) 0.00106(18) -0.00225(18) -0.00249(17)
N2 0.077(2) 0.078(2) 0.067(2) 0.0018(17) -0.0054(17) 0.0025(17)
N3 0.063(2) 0.0664(16) 0.053(2) -0.0040(14) -0.0043(17) -0.0061(16)
N4 0.066(2) 0.0690(19) 0.071(2) -0.0099(16) -0.0018(15) -0.0039(17)
C1 0.092(3) 0.070(3) 0.074(3) 0.001(2) -0.007(2) -0.011(2)
C2 0.092(3) 0.0665(19) 0.071(3) -0.0039(18) -0.007(2) -0.005(2)
C3 0.070(3) 0.076(2) 0.055(2) 0.0042(15) -0.004(2) -0.002(2)
C4 0.062(3) 0.074(2) 0.067(3) 0.0022(19) 0.0023(19) -0.004(2)
C5 0.092(3) 0.079(2) 0.091(4) 0.002(3) 0.002(3) 0.013(2)
C6 0.132(4) 0.082(2) 0.140(5) -0.001(3) -0.015(4) 0.025(3)
C7 0.128(5) 0.119(4) 0.193(7) -0.039(4) -0.027(4) 0.046(4)
C8 0.182(8) 0.118(4) 0.369(14) -0.054(6) -0.051(9) 0.056(5)
C9 0.085(3) 0.080(3) 0.076(3) 0.015(2) -0.004(2) -0.002(2)
C10 0.081(3) 0.109(4) 0.079(3) 0.009(3) 0.000(2) -0.006(3)
C11 0.119(5) 0.146(5) 0.084(3) 0.017(3) 0.015(3) -0.009(4)
C12 0.129(6) 0.260(8) 0.120(6) -0.012(6) 0.038(4) -0.010(5)
C13 0.065(2) 0.080(2) 0.087(3) 0.004(2) -0.003(2) -0.005(2)
C14 0.079(3) 0.089(3) 0.114(4) 0.012(3) 0.013(3) -0.006(3)
C15 0.078(3) 0.105(3) 0.120(5) 0.003(3) 0.020(3) -0.015(3)
C16 0.101(4) 0.110(4) 0.148(6) 0.016(3) 0.030(4) -0.012(3)
C17 0.088(3) 0.065(2) 0.079(3) -0.010(2) -0.003(2) 0.003(2)
C18 0.093(4) 0.115(4) 0.085(4) -0.014(3) 0.005(3) 0.013(3)
C19 0.150(6) 0.152(5) 0.146(6) -0.055(4) 0.053(5) -0.001(5)
C20 0.186(7) 0.194(7) 0.180(8) -0.030(6) 0.090(6) 0.020(6)
C21 0.059(3) 0.0693(19) 0.066(3) 0.0046(16) -0.008(2) -0.0008(19)
C22 0.072(3) 0.083(2) 0.091(3) 0.015(2) 0.010(3) -0.004(2)
C23 0.074(4) 0.085(3) 0.147(5) 0.026(3) 0.017(3) -0.010(3)
C24 0.079(4) 0.073(3) 0.150(5) 0.015(2) -0.013(3) -0.003(3)
C25 0.088(4) 0.070(2) 0.109(4) -0.007(2) -0.017(3) 0.008(2)
C26 0.090(3) 0.069(2) 0.066(3) 0.0066(19) -0.006(2) 0.006(2)
C27 0.069(3) 0.0650(19) 0.076(3) 0.0036(19) 0.009(2) 0.0056(19)
C28 0.074(3) 0.080(3) 0.091(3) -0.008(2) -0.005(2) 0.016(2)
C29 0.085(4) 0.100(3) 0.119(4) -0.002(3) -0.019(3) 0.020(3)
C30 0.083(4) 0.098(3) 0.148(5) 0.018(3) -0.007(3) 0.019(3)
C31 0.083(4) 0.081(3) 0.184(6) 0.015(3) -0.011(3) 0.014(3)
C32 0.075(3) 0.067(2) 0.158(5) -0.002(3) -0.006(3) 0.007(2)
C33 0.069(2) 0.061(2) 0.068(3) -0.0016(19) -0.005(2) -0.0015(17)
C34 0.073(2) 0.062(2) 0.078(3) 0.003(2) -0.002(2) -0.003(2)
C35 0.076(3) 0.082(3) 0.098(4) 0.013(3) 0.001(3) -0.009(2)
C36 0.075(3) 0.085(3) 0.116(4) -0.003(3) 0.008(3) -0.002(2)
C37 0.070(3) 0.080(3) 0.162(6) 0.009(3) 0.004(3) 0.005(3)
C38 0.075(3) 0.077(3) 0.127(5) 0.020(3) 0.003(3) 0.007(2)
C39 0.105(3) 0.078(3) 0.067(2) -0.004(2) 0.006(2) -0.012(3)
C40 0.129(4) 0.095(4) 0.076(3) 0.008(3) -0.014(3) -0.031(3)
C41 0.197(6) 0.096(4) 0.076(3) 0.006(3) -0.014(4) -0.051(4)
C42 0.239(8) 0.136(6) 0.087(5) -0.007(4) 0.020(4) -0.028(5)
C43 0.220(8) 0.204(7) 0.099(4) -0.041(5) 0.033(4) 0.029(6)
C44 0.143(5) 0.183(6) 0.092(4) -0.026(4) 0.026(4) 0.027(4)
B1 0.072(2) 0.0669(19) 0.068(3) 0.000(2) 0.000(2) -0.001(2)
O3 0.086(4) 0.125(3) 0.130(3) -0.015(2) 0.018(2) -0.003(3)
C45 0.100(3) 0.140(3) 0.133(4) -0.028(3) 0.016(3) -0.006(3)
C46 0.093(3) 0.152(5) 0.167(5) -0.016(4) 0.021(3) -0.006(3)
C47 0.093(3) 0.152(5) 0.167(5) -0.016(4) 0.021(3) -0.006(3)
C48 0.100(3) 0.140(3) 0.133(4) -0.028(3) 0.016(3) -0.006(3)
O3A 0.086(4) 0.125(3) 0.130(3) -0.015(2) 0.018(2) -0.003(3)
C45A 0.100(3) 0.140(3) 0.133(4) -0.028(3) 0.016(3) -0.006(3)
C46A 0.093(3) 0.152(5) 0.167(5) -0.016(4) 0.021(3) -0.006(3)
C47A 0.093(3) 0.152(5) 0.167(5) -0.016(4) 0.021(3) -0.006(3)
C48A 0.100(3) 0.140(3) 0.133(4) -0.028(3) 0.016(3) -0.006(3)
O1 0.087(2) 0.227(3) 0.095(2) -0.0332(19) -0.0201(19) 0.006(2)
O2 0.087(2) 0.227(3) 0.095(2) -0.0332(19) -0.0201(19) 0.006(2)
N1 0.087(2) 0.093(3) 0.081(2) 0.007(2) -0.014(2) -0.001(2)
O1A 0.087(2) 0.227(3) 0.095(2) -0.0332(19) -0.0201(19) 0.006(2)
O2A 0.087(2) 0.227(3) 0.095(2) -0.0332(19) -0.0201(19) 0.006(2)
N1A 0.087(2) 0.093(3) 0.081(2) 0.007(2) -0.014(2) -0.001(2)
 
_geom_special_details
;
 All esds (except the esd in the dihedral angle between two l.s. planes)
 are estimated using the full covariance matrix.  The cell esds are taken
 into account individually in the estimation of esds in distances, angles
 and torsion angles; correlations between esds in cell parameters are only
 used when they are defined by crystal symmetry.  An approximate (isotropic)
 treatment of cell esds is used for estimating esds involving l.s. planes.
;
 
loop_
 _geom_bond_atom_site_label_1
 _geom_bond_atom_site_label_2
 _geom_bond_distance
 _geom_bond_site_symmetry_2
 _geom_bond_publ_flag
Pd1 O1A 1.995(9) . ?
Pd1 N3 2.014(3) . ?
Pd1 N1 2.038(3) . ?
Pd1 N2 2.078(4) . ?
Pd1 N4 2.090(3) . ?
N2 C9 1.509(5) . ?
N2 C1 1.512(5) . ?
N2 C5 1.516(5) . ?
N3 C2 1.480(5) . ?
N3 C3 1.495(5) . ?
N3 H3 0.9800 . ?
N4 C17 1.493(5) . ?
N4 C4 1.502(5) . ?
N4 C13 1.526(5) . ?
C1 C2 1.505(6) . ?
C1 H1A 0.9700 . ?
C1 H1B 0.9700 . ?
C2 H2A 0.9700 . ?
C2 H2B 0.9700 . ?
C3 C4 1.514(5) . ?
C3 H3A 0.9700 . ?
C3 H3B 0.9700 . ?
C4 H4A 0.9700 . ?
C4 H4B 0.9700 . ?
C5 C6 1.513(6) . ?
C5 H5A 0.9700 . ?
C5 H5B 0.9700 . ?
C6 C7 1.531(7) . ?
C6 H6A 0.9700 . ?
C6 H6B 0.9700 . ?
C7 C8 1.465(8) . ?
C7 H7A 0.9700 . ?
C7 H7B 0.9700 . ?
C8 H8A 0.9600 . ?
C8 H8B 0.9600 . ?
C8 H8C 0.9600 . ?
C9 C10 1.491(6) . ?
C9 H9A 0.9700 . ?
C9 H9B 0.9700 . ?
C10 C11 1.521(6) . ?
C10 H10A 0.9700 . ?
C10 H10B 0.9700 . ?
C11 C12 1.472(7) . ?
C11 H11A 0.9700 . ?
C11 H11B 0.9700 . ?
C12 H12A 0.9600 . ?
C12 H12B 0.9600 . ?
C12 H12C 0.9600 . ?
C13 C14 1.508(6) . ?
C13 H13A 0.9700 . ?
C13 H13B 0.9700 . ?
C14 C15 1.525(6) . ?
C14 H14A 0.9700 . ?
C14 H14B 0.9700 . ?
C15 C16 1.498(6) . ?
C15 H15A 0.9700 . ?
C15 H15B 0.9700 . ?
C16 H16A 0.9600 . ?
C16 H16B 0.9600 . ?
C16 H16C 0.9600 . ?
C17 C18 1.490(6) . ?
C17 H17A 0.9700 . ?
C17 H17B 0.9700 . ?
C18 C19 1.539(7) . ?
C18 H18A 0.9700 . ?
C18 H18B 0.9700 . ?
C19 C20 1.412(8) . ?
C19 H19A 0.9700 . ?
C19 H19B 0.9700 . ?
C20 H20A 0.9600 . ?
C20 H20B 0.9600 . ?
C20 H20C 0.9600 . ?
C21 C26 1.381(6) . ?
C21 C22 1.389(6) . ?
C21 B1 1.651(6) . ?
C22 C23 1.386(6) . ?
C22 H22 0.9300 . ?
C23 C24 1.362(7) . ?
C23 H23 0.9300 . ?
C24 C25 1.375(7) . ?
C24 H24 0.9300 . ?
C25 C26 1.391(6) . ?
C25 H25 0.9300 . ?
C26 H26 0.9300 . ?
C27 C28 1.378(6) . ?
C27 C32 1.395(6) . ?
C27 B1 1.660(7) . ?
C28 C29 1.389(6) . ?
C28 H28 0.9300 . ?
C29 C30 1.342(7) . ?
C29 H29 0.9300 . ?
C30 C31 1.353(7) . ?
C30 H30 0.9300 . ?
C31 C32 1.407(7) . ?
C31 H31 0.9300 . ?
C32 H32 0.9300 . ?
C33 C34 1.371(5) . ?
C33 C38 1.403(6) . ?
C33 B1 1.645(7) . ?
C34 C35 1.393(6) . ?
C34 H34 0.9300 . ?
C35 C36 1.373(6) . ?
C35 H35 0.9300 . ?
C36 C37 1.384(6) . ?
C36 H36 0.9300 . ?
C37 C38 1.385(6) . ?
C37 H37 0.9300 . ?
C38 H38 0.9300 . ?
C39 C40 1.382(7) . ?
C39 C44 1.408(7) . ?
C39 B1 1.674(7) . ?
C40 C41 1.412(7) . ?
C40 H40 0.9300 . ?
C41 C42 1.358(9) . ?
C41 H41 0.9300 . ?
C42 C43 1.369(10) . ?
C42 H42 0.9300 . ?
C43 C44 1.376(8) . ?
C43 H43 0.9300 . ?
C44 H44 0.9300 . ?
O3 C45 1.404(7) . ?
O3 C48 1.416(12) . ?
C45 C46 1.494(18) . ?
C45 H45A 0.9700 . ?
C45 H45B 0.9700 . ?
C46 C47 1.391(9) . ?
C46 H46A 0.9700 . ?
C46 H46B 0.9700 . ?
C47 C48 1.415(8) . ?
C47 H47A 0.9700 . ?
C47 H47B 0.9700 . ?
C48 H48A 0.9700 . ?
C48 H48B 0.9700 . ?
O3A C45A 1.400(10) . ?
O3A C48A 1.413(15) . ?
C45A C46A 1.49(2) . ?
C45A H45C 0.9700 . ?
C45A H45D 0.9700 . ?
C46A C47A 1.389(12) . ?
C46A H46C 0.9700 . ?
C46A H46D 0.9700 . ?
C47A C48A 1.415(12) . ?
C47A H47C 0.9700 . ?
C47A H47D 0.9700 . ?
C48A H48C 0.9700 . ?
C48A H48D 0.9700 . ?
O1 N1 1.2011(10) . ?
O2 N1 1.2014(10) . ?
O1A N1A 1.3001(10) . ?
O2A N1A 1.3002(10) . ?
 
loop_
 _geom_angle_atom_site_label_1
 _geom_angle_atom_site_label_2
 _geom_angle_atom_site_label_3
 _geom_angle
 _geom_angle_site_symmetry_1
 _geom_angle_site_symmetry_3
 _geom_angle_publ_flag
O1A Pd1 N3 169.9(3) . . ?
N3 Pd1 N1 179.38(13) . . ?
O1A Pd1 N2 94.06(12) . . ?
N3 Pd1 N2 84.79(13) . . ?
N1 Pd1 N2 95.65(11) . . ?
O1A Pd1 N4 94.11(11) . . ?
N3 Pd1 N4 85.21(13) . . ?
N1 Pd1 N4 94.43(11) . . ?
N2 Pd1 N4 166.21(14) . . ?
C9 N2 C1 109.8(3) . . ?
C9 N2 C5 109.2(3) . . ?
C1 N2 C5 110.7(4) . . ?
C9 N2 Pd1 114.9(3) . . ?
C1 N2 Pd1 106.2(2) . . ?
C5 N2 Pd1 106.0(3) . . ?
C2 N3 C3 116.7(3) . . ?
C2 N3 Pd1 108.1(2) . . ?
C3 N3 Pd1 107.9(2) . . ?
C2 N3 H3 108.0 . . ?
C3 N3 H3 108.0 . . ?
Pd1 N3 H3 108.0 . . ?
C17 N4 C4 109.7(3) . . ?
C17 N4 C13 110.0(3) . . ?
C4 N4 C13 109.9(3) . . ?
C17 N4 Pd1 116.1(3) . . ?
C4 N4 Pd1 106.1(2) . . ?
C13 N4 Pd1 104.8(2) . . ?
C2 C1 N2 109.3(4) . . ?
C2 C1 H1A 109.8 . . ?
N2 C1 H1A 109.8 . . ?
C2 C1 H1B 109.8 . . ?
N2 C1 H1B 109.8 . . ?
H1A C1 H1B 108.3 . . ?
N3 C2 C1 106.7(3) . . ?
N3 C2 H2A 110.4 . . ?
C1 C2 H2A 110.4 . . ?
N3 C2 H2B 110.4 . . ?
C1 C2 H2B 110.4 . . ?
H2A C2 H2B 108.6 . . ?
N3 C3 C4 106.5(3) . . ?
N3 C3 H3A 110.4 . . ?
C4 C3 H3A 110.4 . . ?
N3 C3 H3B 110.4 . . ?
C4 C3 H3B 110.4 . . ?
H3A C3 H3B 108.6 . . ?
N4 C4 C3 110.9(3) . . ?
N4 C4 H4A 109.5 . . ?
C3 C4 H4A 109.5 . . ?
N4 C4 H4B 109.5 . . ?
C3 C4 H4B 109.5 . . ?
H4A C4 H4B 108.0 . . ?
C6 C5 N2 118.3(4) . . ?
C6 C5 H5A 107.7 . . ?
N2 C5 H5A 107.7 . . ?
C6 C5 H5B 107.7 . . ?
N2 C5 H5B 107.7 . . ?
H5A C5 H5B 107.1 . . ?
C5 C6 C7 112.5(5) . . ?
C5 C6 H6A 109.1 . . ?
C7 C6 H6A 109.1 . . ?
C5 C6 H6B 109.1 . . ?
C7 C6 H6B 109.1 . . ?
H6A C6 H6B 107.8 . . ?
C8 C7 C6 112.1(7) . . ?
C8 C7 H7A 109.2 . . ?
C6 C7 H7A 109.2 . . ?
C8 C7 H7B 109.2 . . ?
C6 C7 H7B 109.2 . . ?
H7A C7 H7B 107.9 . . ?
C7 C8 H8A 109.5 . . ?
C7 C8 H8B 109.5 . . ?
H8A C8 H8B 109.5 . . ?
C7 C8 H8C 109.5 . . ?
H8A C8 H8C 109.5 . . ?
H8B C8 H8C 109.5 . . ?
C10 C9 N2 115.3(4) . . ?
C10 C9 H9A 108.4 . . ?
N2 C9 H9A 108.4 . . ?
C10 C9 H9B 108.4 . . ?
N2 C9 H9B 108.4 . . ?
H9A C9 H9B 107.5 . . ?
C9 C10 C11 112.1(4) . . ?
C9 C10 H10A 109.2 . . ?
C11 C10 H10A 109.2 . . ?
C9 C10 H10B 109.2 . . ?
C11 C10 H10B 109.2 . . ?
H10A C10 H10B 107.9 . . ?
C12 C11 C10 113.7(5) . . ?
C12 C11 H11A 108.8 . . ?
C10 C11 H11A 108.8 . . ?
C12 C11 H11B 108.8 . . ?
C10 C11 H11B 108.8 . . ?
H11A C11 H11B 107.7 . . ?
C11 C12 H12A 109.5 . . ?
C11 C12 H12B 109.5 . . ?
H12A C12 H12B 109.5 . . ?
C11 C12 H12C 109.5 . . ?
H12A C12 H12C 109.5 . . ?
H12B C12 H12C 109.5 . . ?
C14 C13 N4 117.9(4) . . ?
C14 C13 H13A 107.8 . . ?
N4 C13 H13A 107.8 . . ?
C14 C13 H13B 107.8 . . ?
N4 C13 H13B 107.8 . . ?
H13A C13 H13B 107.2 . . ?
C13 C14 C15 110.8(4) . . ?
C13 C14 H14A 109.5 . . ?
C15 C14 H14A 109.5 . . ?
C13 C14 H14B 109.5 . . ?
C15 C14 H14B 109.5 . . ?
H14A C14 H14B 108.1 . . ?
C16 C15 C14 113.7(4) . . ?
C16 C15 H15A 108.8 . . ?
C14 C15 H15A 108.8 . . ?
C16 C15 H15B 108.8 . . ?
C14 C15 H15B 108.8 . . ?
H15A C15 H15B 107.7 . . ?
C15 C16 H16A 109.5 . . ?
C15 C16 H16B 109.5 . . ?
H16A C16 H16B 109.5 . . ?
C15 C16 H16C 109.5 . . ?
H16A C16 H16C 109.5 . . ?
H16B C16 H16C 109.5 . . ?
C18 C17 N4 114.7(4) . . ?
C18 C17 H17A 108.6 . . ?
N4 C17 H17A 108.6 . . ?
C18 C17 H17B 108.6 . . ?
N4 C17 H17B 108.6 . . ?
H17A C17 H17B 107.6 . . ?
C17 C18 C19 111.2(5) . . ?
C17 C18 H18A 109.4 . . ?
C19 C18 H18A 109.4 . . ?
C17 C18 H18B 109.4 . . ?
C19 C18 H18B 109.4 . . ?
H18A C18 H18B 108.0 . . ?
C20 C19 C18 115.2(6) . . ?
C20 C19 H19A 108.5 . . ?
C18 C19 H19A 108.5 . . ?
C20 C19 H19B 108.5 . . ?
C18 C19 H19B 108.5 . . ?
H19A C19 H19B 107.5 . . ?
C19 C20 H20A 109.5 . . ?
C19 C20 H20B 109.5 . . ?
H20A C20 H20B 109.5 . . ?
C19 C20 H20C 109.5 . . ?
H20A C20 H20C 109.5 . . ?
H20B C20 H20C 109.5 . . ?
C26 C21 C22 115.0(4) . . ?
C26 C21 B1 121.4(4) . . ?
C22 C21 B1 123.4(4) . . ?
C23 C22 C21 122.3(5) . . ?
C23 C22 H22 118.8 . . ?
C21 C22 H22 118.8 . . ?
C24 C23 C22 121.2(6) . . ?
C24 C23 H23 119.4 . . ?
C22 C23 H23 119.4 . . ?
C23 C24 C25 118.3(5) . . ?
C23 C24 H24 120.8 . . ?
C25 C24 H24 120.8 . . ?
C24 C25 C26 119.9(5) . . ?
C24 C25 H25 120.1 . . ?
C26 C25 H25 120.1 . . ?
C21 C26 C25 123.3(5) . . ?
C21 C26 H26 118.4 . . ?
C25 C26 H26 118.4 . . ?
C28 C27 C32 114.0(4) . . ?
C28 C27 B1 124.9(4) . . ?
C32 C27 B1 121.0(4) . . ?
C27 C28 C29 123.5(5) . . ?
C27 C28 H28 118.3 . . ?
C29 C28 H28 118.3 . . ?
C30 C29 C28 120.9(6) . . ?
C30 C29 H29 119.5 . . ?
C28 C29 H29 119.5 . . ?
C29 C30 C31 118.7(6) . . ?
C29 C30 H30 120.6 . . ?
C31 C30 H30 120.6 . . ?
C30 C31 C32 120.6(5) . . ?
C30 C31 H31 119.7 . . ?
C32 C31 H31 119.7 . . ?
C27 C32 C31 122.2(5) . . ?
C27 C32 H32 118.9 . . ?
C31 C32 H32 118.9 . . ?
C34 C33 C38 114.3(4) . . ?
C34 C33 B1 124.4(4) . . ?
C38 C33 B1 121.2(4) . . ?
C33 C34 C35 123.8(4) . . ?
C33 C34 H34 118.1 . . ?
C35 C34 H34 118.1 . . ?
C36 C35 C34 120.3(5) . . ?
C36 C35 H35 119.8 . . ?
C34 C35 H35 119.8 . . ?
C35 C36 C37 118.2(5) . . ?
C35 C36 H36 120.9 . . ?
C37 C36 H36 120.9 . . ?
C36 C37 C38 120.1(5) . . ?
C36 C37 H37 120.0 . . ?
C38 C37 H37 120.0 . . ?
C37 C38 C33 123.3(5) . . ?
C37 C38 H38 118.3 . . ?
C33 C38 H38 118.3 . . ?
C40 C39 C44 115.3(5) . . ?
C40 C39 B1 122.6(5) . . ?
C44 C39 B1 122.0(5) . . ?
C39 C40 C41 122.7(7) . . ?
C39 C40 H40 118.7 . . ?
C41 C40 H40 118.7 . . ?
C42 C41 C40 119.5(8) . . ?
C42 C41 H41 120.2 . . ?
C40 C41 H41 120.2 . . ?
C41 C42 C43 119.5(8) . . ?
C41 C42 H42 120.2 . . ?
C43 C42 H42 120.2 . . ?
C42 C43 C44 120.9(8) . . ?
C42 C43 H43 119.5 . . ?
C44 C43 H43 119.5 . . ?
C43 C44 C39 122.0(7) . . ?
C43 C44 H44 119.0 . . ?
C39 C44 H44 119.0 . . ?
C33 B1 C21 110.5(4) . . ?
C33 B1 C27 110.4(4) . . ?
C21 B1 C27 108.0(4) . . ?
C33 B1 C39 108.1(4) . . ?
C21 B1 C39 109.6(4) . . ?
C27 B1 C39 110.2(4) . . ?
C45 O3 C48 107.2(7) . . ?
O3 C45 C46 106.3(11) . . ?
O3 C45 H45A 110.5 . . ?
C46 C45 H45A 110.5 . . ?
O3 C45 H45B 110.5 . . ?
C46 C45 H45B 110.5 . . ?
H45A C45 H45B 108.7 . . ?
C47 C46 C45 104.0(7) . . ?
C47 C46 H46A 110.9 . . ?
C45 C46 H46A 110.9 . . ?
C47 C46 H46B 110.9 . . ?
C45 C46 H46B 110.9 . . ?
H46A C46 H46B 109.0 . . ?
C46 C47 C48 109.4(7) . . ?
C46 C47 H47A 109.8 . . ?
C48 C47 H47A 109.8 . . ?
C46 C47 H47B 109.8 . . ?
C48 C47 H47B 109.8 . . ?
H47A C47 H47B 108.2 . . ?
C47 C48 O3 107.9(7) . . ?
C47 C48 H48A 110.1 . . ?
O3 C48 H48A 110.1 . . ?
C47 C48 H48B 110.1 . . ?
O3 C48 H48B 110.1 . . ?
H48A C48 H48B 108.4 . . ?
C45A O3A C48A 108.6(14) . . ?
O3A C45A C46A 105.9(14) . . ?
O3A C45A H45C 110.5 . . ?
C46A C45A H45C 110.5 . . ?
O3A C45A H45D 110.5 . . ?
C46A C45A H45D 110.5 . . ?
H45C C45A H45D 108.7 . . ?
C47A C46A C45A 105.8(13) . . ?
C47A C46A H46C 110.6 . . ?
C45A C46A H46C 110.6 . . ?
C47A C46A H46D 110.6 . . ?
C45A C46A H46D 110.6 . . ?
H46C C46A H46D 108.7 . . ?
C46A C47A C48A 107.5(13) . . ?
C46A C47A H47C 110.2 . . ?
C48A C47A H47C 110.2 . . ?
C46A C47A H47D 110.2 . . ?
C48A C47A H47D 110.2 . . ?
H47C C47A H47D 108.5 . . ?
O3A C48A C47A 107.2(12) . . ?
O3A C48A H48C 110.3 . . ?
C47A C48A H48C 110.3 . . ?
O3A C48A H48D 110.3 . . ?
C47A C48A H48D 110.3 . . ?
H48C C48A H48D 108.5 . . ?
O1 N1 O2 121.74(15) . . ?
O1 N1 Pd1 119.6(3) . . ?
O2 N1 Pd1 118.7(3) . . ?
N1A O1A Pd1 124.9(7) . . ?
O1A N1A O2A 107.72(12) . . ?
 
loop_
 _geom_torsion_atom_site_label_1
 _geom_torsion_atom_site_label_2
 _geom_torsion_atom_site_label_3
 _geom_torsion_atom_site_label_4
 _geom_torsion
 _geom_torsion_site_symmetry_1
 _geom_torsion_site_symmetry_2
 _geom_torsion_site_symmetry_3
 _geom_torsion_site_symmetry_4
 _geom_torsion_publ_flag
C9 N2 C1 C2 -160.7(3) . . . . ?
C5 N2 C1 C2 78.7(4) . . . . ?
Pd1 N2 C1 C2 -35.9(4) . . . . ?
C3 N3 C2 C1 -167.8(4) . . . . ?
Pd1 N3 C2 C1 -46.1(4) . . . . ?
N2 C1 C2 N3 54.9(5) . . . . ?
C2 N3 C3 C4 167.5(3) . . . . ?
Pd1 N3 C3 C4 45.7(4) . . . . ?
C17 N4 C4 C3 159.0(3) . . . . ?
C13 N4 C4 C3 -79.9(4) . . . . ?
Pd1 N4 C4 C3 32.9(4) . . . . ?
N3 C3 C4 N4 -52.9(4) . . . . ?
C9 N2 C5 C6 -57.2(5) . . . . ?
C1 N2 C5 C6 63.8(5) . . . . ?
Pd1 N2 C5 C6 178.5(4) . . . . ?
N2 C5 C6 C7 -177.9(5) . . . . ?
C5 C6 C7 C8 -174.0(6) . . . . ?
C1 N2 C9 C10 67.3(5) . . . . ?
C5 N2 C9 C10 -171.2(4) . . . . ?
Pd1 N2 C9 C10 -52.4(5) . . . . ?
N2 C9 C10 C11 172.1(4) . . . . ?
C9 C10 C11 C12 171.9(5) . . . . ?
C17 N4 C13 C14 55.7(5) . . . . ?
C4 N4 C13 C14 -65.1(5) . . . . ?
Pd1 N4 C13 C14 -178.8(3) . . . . ?
N4 C13 C14 C15 -178.9(4) . . . . ?
C13 C14 C15 C16 179.3(5) . . . . ?
C4 N4 C17 C18 -70.0(5) . . . . ?
C13 N4 C17 C18 169.0(4) . . . . ?
Pd1 N4 C17 C18 50.2(5) . . . . ?
N4 C17 C18 C19 -178.9(4) . . . . ?
C17 C18 C19 C20 -174.0(6) . . . . ?
C26 C21 C22 C23 2.3(7) . . . . ?
B1 C21 C22 C23 -173.3(4) . . . . ?
C21 C22 C23 C24 0.2(8) . . . . ?
C22 C23 C24 C25 -2.1(8) . . . . ?
C23 C24 C25 C26 1.3(8) . . . . ?
C22 C21 C26 C25 -3.1(6) . . . . ?
B1 C21 C26 C25 172.6(4) . . . . ?
C24 C25 C26 C21 1.4(7) . . . . ?
C32 C27 C28 C29 -1.9(8) . . . . ?
B1 C27 C28 C29 178.5(5) . . . . ?
C27 C28 C29 C30 -0.4(9) . . . . ?
C28 C29 C30 C31 1.5(9) . . . . ?
C29 C30 C31 C32 -0.1(10) . . . . ?
C28 C27 C32 C31 3.2(8) . . . . ?
B1 C27 C32 C31 -177.2(5) . . . . ?
C30 C31 C32 C27 -2.3(9) . . . . ?
C38 C33 C34 C35 -0.3(7) . . . . ?
B1 C33 C34 C35 -176.2(4) . . . . ?
C33 C34 C35 C36 -0.9(8) . . . . ?
C34 C35 C36 C37 1.9(8) . . . . ?
C35 C36 C37 C38 -1.6(8) . . . . ?
C36 C37 C38 C33 0.5(9) . . . . ?
C34 C33 C38 C37 0.5(8) . . . . ?
B1 C33 C38 C37 176.6(5) . . . . ?
C44 C39 C40 C41 -1.8(7) . . . . ?
B1 C39 C40 C41 173.6(4) . . . . ?
C39 C40 C41 C42 1.6(9) . . . . ?
C40 C41 C42 C43 0.7(11) . . . . ?
C41 C42 C43 C44 -2.6(13) . . . . ?
C42 C43 C44 C39 2.4(12) . . . . ?
C40 C39 C44 C43 -0.2(9) . . . . ?
B1 C39 C44 C43 -175.6(6) . . . . ?
C34 C33 B1 C21 -148.9(4) . . . . ?
C38 C33 B1 C21 35.4(6) . . . . ?
C34 C33 B1 C27 -29.5(6) . . . . ?
C38 C33 B1 C27 154.8(4) . . . . ?
C34 C33 B1 C39 91.1(5) . . . . ?
C38 C33 B1 C39 -84.6(5) . . . . ?
C26 C21 B1 C33 44.8(6) . . . . ?
C22 C21 B1 C33 -139.8(4) . . . . ?
C26 C21 B1 C27 -76.0(5) . . . . ?
C22 C21 B1 C27 99.3(5) . . . . ?
C26 C21 B1 C39 163.9(4) . . . . ?
C22 C21 B1 C39 -20.8(6) . . . . ?
C28 C27 B1 C33 -107.9(5) . . . . ?
C32 C27 B1 C33 72.5(5) . . . . ?
C28 C27 B1 C21 13.1(6) . . . . ?
C32 C27 B1 C21 -166.6(4) . . . . ?
C28 C27 B1 C39 132.8(5) . . . . ?
C32 C27 B1 C39 -46.9(6) . . . . ?
C40 C39 B1 C33 39.1(6) . . . . ?
C44 C39 B1 C33 -145.8(5) . . . . ?
C40 C39 B1 C21 -81.4(5) . . . . ?
C44 C39 B1 C21 93.7(6) . . . . ?
C40 C39 B1 C27 159.8(4) . . . . ?
C44 C39 B1 C27 -25.1(6) . . . . ?
C48 O3 C45 C46 19.0(18) . . . . ?
O3 C45 C46 C47 -23.0(16) . . . . ?
C45 C46 C47 C48 18.2(14) . . . . ?
C46 C47 C48 O3 -7.1(15) . . . . ?
C45 O3 C48 C47 -8.1(18) . . . . ?
C48A O3A C45A C46A 0(9) . . . . ?
O3A C45A C46A C47A 14(8) . . . . ?
C45A C46A C47A C48A -22(5) . . . . ?
C45A O3A C48A C47A -13(8) . . . . ?
C46A C47A C48A O3A 22(5) . . . . ?
Pd1 O1A N1A O2A 0.00(2) . . . . ?
 
_refine_diff_density_max    0.551
_refine_diff_density_min   -0.455
_refine_diff_density_rms    0.061

_shelx_res_file
;
TITL shelxt in P 1 21/n 1
    02_excit.res
    created by SHELXL-2018/3 at 10:07:17 on 03-Apr-2020
CELL 0.534 11.7006 13.6301 30.2938 90 93.22 90
ZERR 4 0.000489 0.000531 0.001242 0 0.003675 0
LATT 1
SYMM 0.5-X,0.5+Y,0.5-Z
SFAC C H B N O Pd
DISP B 0 0 4.561
DISP C 0.001 0.001 6.94
DISP H -0 0 0.611
DISP N 0.003 0.002 10.693
DISP O 0.005 0.003 16.398
DISP Pd -2.504 0.615 1934.604
UNIT 192 292 4 16 12 4
DFIX 1.2 0.001 N1 O1 N1 O2
DFIX 1.3 0.001 O1A N1A N1A O2A
DFIX 2 0.01 Pd1 O1A
DANG 2.1 0.001 O1 O2 O1A O2A
FLAT 0.001 Pd1 O1 O2 N1 O1A O2A N1A
RIGU 0.001 0.002
EADP O3 O3A
EADP C45 C45A C48 C48A
EADP C46 C46A C47 C47A
EADP O1 O1A O2 O2A
EADP N1 N1A

L.S. 20
PLAN  5
SIZE 0.1 0.1 0.05
TEMP 10
BOND $H
list 4
CONF
fmap 2
acta
SHEL 999 0.8
OMIT -1 2 3
OMIT 4 10 17
OMIT 0 8 4
REM <olex2.extras>
REM <HklSrc "%.\\02_excit.hkl">
REM </olex2.extras>

WGHT    0.064600
EXTI    0.000763
FVAR       0.24302   0.81233   0.91696
PD1   6    0.339301    0.775273    0.346742    11.00000    0.06124    0.06774 =
         0.05871    0.00106   -0.00225   -0.00249
N2    4    0.345010    0.926432    0.338181    11.00000    0.07723    0.07750 =
         0.06674    0.00185   -0.00545    0.00252
N3    4    0.453082    0.799485    0.397965    11.00000    0.06265    0.06639 =
         0.05345   -0.00399   -0.00434   -0.00613
AFIX  13
H3    2    0.530006    0.789266    0.387574    11.00000   -1.20000
AFIX   0
N4    4    0.331966    0.632307    0.371356    11.00000    0.06632    0.06902 =
         0.07087   -0.00985   -0.00182   -0.00392
C1    1    0.440629    0.963262    0.369533    11.00000    0.09179    0.06969 =
         0.07429    0.00082   -0.00735   -0.01121
AFIX  23
H1A   2    0.513245    0.957637    0.355788    11.00000   -1.20000
H1B   2    0.428179    1.031831    0.376363    11.00000   -1.20000
AFIX   0
C2    1    0.443575    0.903449    0.411329    11.00000    0.09213    0.06649 =
         0.07139   -0.00392   -0.00685   -0.00458
AFIX  23
H2A   2    0.508699    0.922101    0.430746    11.00000   -1.20000
H2B   2    0.374216    0.913724    0.426809    11.00000   -1.20000
AFIX   0
C3    1    0.433374    0.724170    0.432606    11.00000    0.06969    0.07596 =
         0.05454    0.00420   -0.00400   -0.00231
AFIX  23
H3A   2    0.364423    0.739218    0.447615    11.00000   -1.20000
H3B   2    0.497506    0.722417    0.454320    11.00000   -1.20000
AFIX   0
C4    1    0.421128    0.626599    0.408899    11.00000    0.06155    0.07399 =
         0.06745    0.00217    0.00229   -0.00387
AFIX  23
H4A   2    0.494030    0.608186    0.397585    11.00000   -1.20000
H4B   2    0.399771    0.576446    0.429608    11.00000   -1.20000
AFIX   0
C5    1    0.230330    0.964936    0.351454    11.00000    0.09181    0.07926 =
         0.09083    0.00217    0.00219    0.01298
AFIX  23
H5A   2    0.171218    0.933856    0.332561    11.00000   -1.20000
H5B   2    0.219685    0.943199    0.381435    11.00000   -1.20000
AFIX   0
C6    1    0.209845    1.074480    0.349764    11.00000    0.13157    0.08227 =
         0.13988   -0.00082   -0.01497    0.02487
AFIX  23
H6A   2    0.215763    1.097173    0.319630    11.00000   -1.20000
H6B   2    0.268906    1.107130    0.368097    11.00000   -1.20000
AFIX   0
C7    1    0.092443    1.102982    0.365613    11.00000    0.12769    0.11920 =
         0.19273   -0.03907   -0.02660    0.04551
AFIX  23
H7A   2    0.033741    1.065211    0.349372    11.00000   -1.20000
H7B   2    0.089417    1.086665    0.396692    11.00000   -1.20000
AFIX   0
C8    1    0.068515    1.207731    0.359524    11.00000    0.18196    0.11838 =
         0.36883   -0.05353   -0.05084    0.05627
AFIX 137
H8A   2    0.014820    1.228602    0.380434    11.00000   -1.50000
H8B   2    0.036764    1.218924    0.330044    11.00000   -1.50000
H8C   2    0.138277    1.244326    0.364103    11.00000   -1.50000
AFIX   0
C9    1    0.364903    0.959669    0.291721    11.00000    0.08545    0.08008 =
         0.07615    0.01499   -0.00361   -0.00239
AFIX  23
H9A   2    0.297134    0.944557    0.273044    11.00000   -1.20000
H9B   2    0.374055    1.030401    0.291883    11.00000   -1.20000
AFIX   0
C10   1    0.466050    0.915175    0.271562    11.00000    0.08114    0.10941 =
         0.07854    0.00930    0.00024   -0.00648
AFIX  23
H10A  2    0.462797    0.844412    0.274653    11.00000   -1.20000
H10B  2    0.535397    0.937977    0.287380    11.00000   -1.20000
AFIX   0
C11   1    0.470946    0.941109    0.222879    11.00000    0.11949    0.14618 =
         0.08381    0.01742    0.01498   -0.00870
AFIX  23
H11A  2    0.406725    0.910457    0.206595    11.00000   -1.20000
H11B  2    0.462738    1.011574    0.219527    11.00000   -1.20000
AFIX   0
C12   1    0.577648    0.910170    0.203390    11.00000    0.12902    0.25970 =
         0.12029   -0.01238    0.03839   -0.00983
AFIX 137
H12A  2    0.574985    0.928084    0.172702    11.00000   -1.50000
H12B  2    0.585943    0.840327    0.206122    11.00000   -1.50000
H12C  2    0.641587    0.941926    0.218639    11.00000   -1.50000
AFIX   0
C13   1    0.212743    0.623443    0.388992    11.00000    0.06493    0.08043 =
         0.08658    0.00427   -0.00322   -0.00546
AFIX  23
H13A  2    0.204438    0.675176    0.410565    11.00000   -1.20000
H13B  2    0.157214    0.636034    0.364665    11.00000   -1.20000
AFIX   0
C14   1    0.181216    0.527728    0.410142    11.00000    0.07904    0.08862 =
         0.11413    0.01200    0.01262   -0.00604
AFIX  23
H14A  2    0.233524    0.514889    0.435464    11.00000   -1.20000
H14B  2    0.188450    0.474689    0.389133    11.00000   -1.20000
AFIX   0
C15   1    0.058843    0.531062    0.424974    11.00000    0.07837    0.10534 =
         0.11955    0.00338    0.01963   -0.01536
AFIX  23
H15A  2    0.052557    0.584246    0.445976    11.00000   -1.20000
H15B  2    0.007446    0.545397    0.399552    11.00000   -1.20000
AFIX   0
C16   1    0.021179    0.437726    0.445869    11.00000    0.10102    0.10982 =
         0.14767    0.01593    0.03015   -0.01162
AFIX 137
H16A  2    0.018480    0.386122    0.424269    11.00000   -1.50000
H16B  2   -0.053510    0.446681    0.456836    11.00000   -1.50000
H16C  2    0.074432    0.420568    0.469892    11.00000   -1.50000
AFIX   0
C17   1    0.350767    0.551972    0.339073    11.00000    0.08834    0.06534 =
         0.07930   -0.01047   -0.00303    0.00272
AFIX  23
H17A  2    0.356383    0.490254    0.354990    11.00000   -1.20000
H17B  2    0.284358    0.548097    0.318492    11.00000   -1.20000
AFIX   0
C18   1    0.454807    0.563803    0.313399    11.00000    0.09258    0.11508 =
         0.08493   -0.01382    0.00520    0.01326
AFIX  23
H18A  2    0.522126    0.565643    0.333585    11.00000   -1.20000
H18B  2    0.450461    0.625548    0.297472    11.00000   -1.20000
AFIX   0
C19   1    0.466234    0.479034    0.280377    11.00000    0.15030    0.15173 =
         0.14634   -0.05473    0.05341   -0.00073
AFIX  23
H19A  2    0.461122    0.417519    0.296245    11.00000   -1.20000
H19B  2    0.401888    0.481793    0.258782    11.00000   -1.20000
AFIX   0
C20   1    0.568293    0.478744    0.257637    11.00000    0.18577    0.19386 =
         0.17973   -0.03002    0.09018    0.01960
AFIX 137
H20A  2    0.577268    0.416161    0.243711    11.00000   -1.50000
H20B  2    0.632279    0.490549    0.278187    11.00000   -1.50000
H20C  2    0.564735    0.529324    0.235550    11.00000   -1.50000
AFIX   0

C21   1    0.655528    0.373938    0.427111    11.00000    0.05918    0.06932 =
         0.06584    0.00462   -0.00845   -0.00076
C22   1    0.708552    0.423246    0.393747    11.00000    0.07224    0.08319 =
         0.09128    0.01508    0.00997   -0.00416
AFIX  43
H22   2    0.724977    0.389053    0.368303    11.00000   -1.20000
AFIX   0
C23   1    0.737873    0.521640    0.397023    11.00000    0.07363    0.08464 =
         0.14715    0.02555    0.01750   -0.01041
AFIX  43
H23   2    0.773104    0.551753    0.373823    11.00000   -1.20000
AFIX   0
C24   1    0.715987    0.574979    0.433625    11.00000    0.07861    0.07266 =
         0.14974    0.01500   -0.01313   -0.00298
AFIX  43
H24   2    0.737997    0.640405    0.436070    11.00000   -1.20000
AFIX   0
C25   1    0.660511    0.529616    0.466872    11.00000    0.08804    0.06953 =
         0.10941   -0.00711   -0.01668    0.00800
AFIX  43
H25   2    0.643132    0.564719    0.491953    11.00000   -1.20000
AFIX   0
C26   1    0.630434    0.431115    0.462922    11.00000    0.08960    0.06866 =
         0.06582    0.00664   -0.00551    0.00590
AFIX  43
H26   2    0.591498    0.402366    0.485522    11.00000   -1.20000
AFIX   0
C27   1    0.733985    0.201463    0.458505    11.00000    0.06873    0.06505 =
         0.07641    0.00358    0.00866    0.00556
C28   1    0.808713    0.250293    0.487621    11.00000    0.07381    0.07997 =
         0.09100   -0.00766   -0.00468    0.01599
AFIX  43
H28   2    0.803386    0.318259    0.489269    11.00000   -1.20000
AFIX   0
C29   1    0.891569    0.203396    0.514638    11.00000    0.08512    0.09993 =
         0.11934   -0.00230   -0.01919    0.01991
AFIX  43
H29   2    0.939925    0.240400    0.533507    11.00000   -1.20000
AFIX   0
C30   1    0.902822    0.105446    0.513895    11.00000    0.08256    0.09837 =
         0.14783    0.01813   -0.00742    0.01948
AFIX  43
H30   2    0.957276    0.074229    0.532518    11.00000   -1.20000
AFIX   0
C31   1    0.833419    0.052958    0.485530    11.00000    0.08254    0.08112 =
         0.18372    0.01531   -0.01096    0.01386
AFIX  43
H31   2    0.840340   -0.014973    0.484601    11.00000   -1.20000
AFIX   0
C32   1    0.750896    0.100203    0.457434    11.00000    0.07472    0.06669 =
         0.15812   -0.00191   -0.00639    0.00681
AFIX  43
H32   2    0.706149    0.062695    0.437492    11.00000   -1.20000
AFIX   0
C33   1    0.505209    0.229956    0.444740    11.00000    0.06920    0.06105 =
         0.06838   -0.00157   -0.00466   -0.00155
C34   1    0.478992    0.146000    0.466966    11.00000    0.07327    0.06220 =
         0.07845    0.00303   -0.00180   -0.00265
AFIX  43
H34   2    0.537555    0.101426    0.473733    11.00000   -1.20000
AFIX   0
C35   1    0.369734    0.123615    0.479992    11.00000    0.07615    0.08164 =
         0.09804    0.01258    0.00099   -0.00924
AFIX  43
H35   2    0.356997    0.064969    0.494618    11.00000   -1.20000
AFIX   0
C36   1    0.280744    0.187684    0.471351    11.00000    0.07549    0.08485 =
         0.11603   -0.00282    0.00835   -0.00230
AFIX  43
H36   2    0.208005    0.174228    0.480680    11.00000   -1.20000
AFIX   0
C37   1    0.302272    0.272825    0.448378    11.00000    0.07029    0.07961 =
         0.16190    0.00932    0.00381    0.00511
AFIX  43
H37   2    0.243119    0.316710    0.441416    11.00000   -1.20000
AFIX   0
C38   1    0.411786    0.292784    0.435738    11.00000    0.07473    0.07705 =
         0.12694    0.01958    0.00269    0.00716
AFIX  43
H38   2    0.424034    0.350752    0.420515    11.00000   -1.20000
AFIX   0
C39   1    0.634869    0.212349    0.374724    11.00000    0.10519    0.07775 =
         0.06725   -0.00369    0.00593   -0.01250
C40   1    0.542087    0.219414    0.344592    11.00000    0.12856    0.09510 =
         0.07634    0.00784   -0.01378   -0.03080
AFIX  43
H40   2    0.473051    0.242641    0.354252    11.00000   -1.20000
AFIX   0
C41   1    0.547871    0.192796    0.299741    11.00000    0.19667    0.09644 =
         0.07576    0.00611   -0.01379   -0.05088
AFIX  43
H41   2    0.484161    0.200104    0.280247    11.00000   -1.20000
AFIX   0
C42   1    0.647118    0.156449    0.285266    11.00000    0.23942    0.13570 =
         0.08709   -0.00724    0.01981   -0.02828
AFIX  43
H42   2    0.652103    0.139305    0.255722    11.00000   -1.20000
AFIX   0
C43   1    0.739767    0.145217    0.314456    11.00000    0.21960    0.20393 =
         0.09949   -0.04138    0.03262    0.02863
AFIX  43
H43   2    0.806758    0.117831    0.304808    11.00000   -1.20000
AFIX   0
C44   1    0.735217    0.173868    0.357882    11.00000    0.14301    0.18287 =
         0.09221   -0.02616    0.02620    0.02675
AFIX  43
H44   2    0.800435    0.167615    0.376675    11.00000   -1.20000
AFIX   0
B1    3    0.631922    0.254487    0.426555    11.00000    0.07224    0.06695 =
         0.06823    0.00048    0.00008   -0.00116

PART 1
O3    5    0.685478    0.806197    0.363541    21.00000    0.08571    0.12520 =
         0.12965   -0.01525    0.01757   -0.00277
C45   1    0.735153    0.767826    0.326121    21.00000    0.09964    0.14006 =
         0.13341   -0.02767    0.01602   -0.00601
AFIX  23
H45A  2    0.719894    0.810362    0.300802    21.00000   -1.20000
H45B  2    0.704417    0.703235    0.319112    21.00000   -1.20000
AFIX   0
C46   1    0.860865    0.761917    0.337493    21.00000    0.09333    0.15250 =
         0.16701   -0.01643    0.02075   -0.00644
AFIX  23
H46A  2    0.882442    0.696596    0.347567    21.00000   -1.20000
H46B  2    0.904267    0.778575    0.312187    21.00000   -1.20000
AFIX   0
C47   1    0.879221    0.830350    0.371229    21.00000    0.09333    0.15250 =
         0.16701   -0.01643    0.02075   -0.00644
AFIX  23
H47A  2    0.912167    0.889597    0.359565    21.00000   -1.20000
H47B  2    0.932500    0.804028    0.393899    21.00000   -1.20000
AFIX   0
C48   1    0.773838    0.852592    0.389711    21.00000    0.09964    0.14006 =
         0.13341   -0.02767    0.01602   -0.00601
AFIX  23
H48A  2    0.761842    0.923004    0.389912    21.00000   -1.20000
H48B  2    0.774213    0.828911    0.419914    21.00000   -1.20000
AFIX   0

SAME 0.01 0.02 O3 > C48
PART 0
PART 2
O3A   5    0.670979    0.803046    0.365848   -21.00000    0.08571    0.12520 =
         0.12965   -0.01525    0.01757   -0.00277
C45A  1    0.722903    0.768256    0.328377   -21.00000    0.09964    0.14006 =
         0.13341   -0.02767    0.01602   -0.00601
AFIX  23
H45C  2    0.668178    0.766412    0.303123   -21.00000   -1.20000
H45D  2    0.752946    0.702677    0.333549   -21.00000   -1.20000
AFIX   0
C46A  1    0.817418    0.838307    0.320367   -21.00000    0.09333    0.15250 =
         0.16701   -0.01643    0.02075   -0.00644
AFIX  23
H46C  2    0.887243    0.803160    0.314799   -21.00000   -1.20000
H46D  2    0.797218    0.879803    0.295109   -21.00000   -1.20000
AFIX   0
C47A  1    0.831846    0.894147    0.358635   -21.00000    0.09333    0.15250 =
         0.16701   -0.01643    0.02075   -0.00644
AFIX  23
H47C  2    0.848717    0.961691    0.351296   -21.00000   -1.20000
H47D  2    0.894846    0.868611    0.377410   -21.00000   -1.20000
AFIX   0
C48A  1    0.728655    0.889012    0.380730   -21.00000    0.09964    0.14006 =
         0.13341   -0.02767    0.01602   -0.00601
AFIX  23
H48C  2    0.744823    0.886224    0.412463   -21.00000   -1.20000
H48D  2    0.681835    0.946369    0.373944   -21.00000   -1.20000
AFIX   0

PART 0
PART 3
O1    5    0.124688    0.760743    0.299171    31.00000    0.08661    0.22718 =
         0.09488   -0.03320   -0.02014    0.00647
O2    5    0.260847    0.723370    0.260186    31.00000    0.08661    0.22718 =
         0.09488   -0.03320   -0.02014    0.00647
N1    4    0.225194    0.749528    0.294699    31.00000    0.08654    0.09279 =
         0.08066    0.00681   -0.01396   -0.00091
PART 0
PART 4
O1A   5    0.205800    0.757102    0.303592   -31.00000    0.08661    0.22718 =
         0.09488   -0.03320   -0.02014    0.00647
O2A   5    0.320018    0.715654    0.255899   -31.00000    0.08661    0.22718 =
         0.09488   -0.03320   -0.02014    0.00647
N1A   4    0.212460    0.729077    0.262796   -31.00000    0.08654    0.09279 =
         0.08066    0.00681   -0.01396   -0.00091
HKLF 4


REM  shelxt in P 1 21/n 1
REM wR2 = 0.1588, GooF = S = 0.875, Restrained GooF = 0.876 for all data
REM R1 = 0.0598 for 4359 Fo > 4sig(Fo) and 0.1255 for all 9783 data
REM 527 parameters refined using 491 restraints

END

WGHT      0.0647      0.0000

REM Highest difference peak  0.551,  deepest hole -0.455,  1-sigma level  0.061
Q1    1   0.3405  0.6602  0.3467  11.00000  0.05    0.55
Q2    1   0.4294  0.7167  0.3709  11.00000  0.05    0.37
Q3    1   0.2668  0.8339  0.3261  11.00000  0.05    0.35
Q4    1   0.4233  0.8377  0.3684  11.00000  0.05    0.33
Q5    1   0.3396  0.8995  0.3452  11.00000  0.05    0.32
;
_shelx_res_checksum   99242

_shelx_hkl_file
;
  16  -6  -1    1.02    6.35
  16  -6  -2    5.74    8.40
  16  -6  -3    0.00    5.70
  16  -6  -4    4.62    6.67
  16  -6  -5    2.07    7.05
  16  -6  -6    2.65    6.16
  16  -6  -7   -0.00    4.80
  16  -6  -8   -0.00    4.89
  16  -6  -9    1.66    4.30
 -15   0   1    1.66    4.98
 -15   0   2   -0.00    4.04
 -15   0   3   10.40    7.76
 -15   0   4    2.02    5.14
 -15   0   5    8.54    7.21
 -15   0   6   -0.00    5.63
 -15   0   7    2.44    4.44
 -15   0   8   -0.00    4.54
 -15   0   9   12.83    7.06
 -15   0  10   -0.00    4.55
 -15   0  11    2.61    4.59
 -15   0  12   -0.00    4.71
 -15   0  13    0.00    4.65
 -15   1   1   12.41    8.18
 -15  -1   1   13.88    8.04
 -15   1   2   -0.00    6.71
 -15  -1   2    6.01    5.92
 -15   1   3    2.20    5.00
 -15  -1   3    0.00    4.93
 -15   1   4    5.95    5.81
 -15  -1   4    1.81    4.73
 -15   1   5    4.96    6.56
 -15  -1   5    0.00    4.68
 -15   1   6    4.84    5.06
 -15  -1   6    2.01    5.17
 -15   1   7   -0.00    4.65
 -15  -1   7    1.28    4.50
 -15   1   8    2.80    4.07
 -15  -1   8   -0.00    4.80
 -15   1   9   -0.00    5.89
 -15  -1   9   -0.00    5.26
 -15   1  10   -0.00    5.19
 -15  -1  10   -0.00    4.77
 -15   1  11    6.75    6.48
 -15  -1  11    7.69    6.24
 -15   1  12    5.29    6.33
 -15  -1  12    0.00    5.60
 -15   1  13    3.47    4.84
 -15  -1  13   -0.00    4.69
 -15   2   1    1.50    4.78
 -15  -2   1    0.73    4.36
 -15   2   2   -0.00    4.08
 -15  -2   2   -0.00    4.28
 -15   2   3    5.80    5.93
 -15  -2   3   17.17    9.20
 -15   2   4    5.01    6.10
 -15  -2   4   -0.00    5.04
 -15   2   5   -0.00    5.48
 -15  -2   5    6.78    6.12
 -15   2   6   -0.00    5.49
 -15  -2   6    6.60    5.17
 -15   2   7    1.58    3.96
 -15  -2   7    0.00    6.52
 -15   2   8    1.63    4.30
 -15  -2   8   -0.00    3.54
 -15   2   9    4.14    6.49
 -15  -2   9   -0.00    5.63
 -15   2  10    0.00    4.57
 -15  -2  10    3.93    4.53
 -15   2  11   -0.00    3.76
 -15  -2  11   -0.00    4.21
 -15   2  12    0.00    5.48
 -15  -2  12   -0.00    4.64
 -15   2  13    2.68    4.89
 -15  -2  13    0.09    4.23
 -15   3   1    9.33    6.41
 -15  -3   1    0.00    4.90
 -15   3   2    2.39    4.73
 -15  -3   2   -0.00    4.88
 -15   3   3    0.44    4.64
 -15  -3   3    4.72    4.80
 -15   3   4    1.97    6.53
 -15  -3   4    2.12    4.62
 -15   3   5    8.61    6.63
 -15  -3   5    4.11    5.68
 -15   3   6    2.44    4.59
 -15  -3   6    5.17    5.69
 -15   3   7    1.45    4.92
 -15  -3   7    6.71    5.85
 -15   3   8    0.55    4.15
 -15  -3   8    2.46    6.29
 -15   3   9    0.50    5.23
 -15  -3   9   10.41    5.97
 -15   3  10   -0.00    4.32
 -15  -3  10   -0.00    5.77
 -15   3  11   19.16    8.54
 -15  -3  11   10.50    7.28
 -15   3  12    3.20    5.96
 -15  -3  12    1.65    4.49
 -15   3  13    1.79    6.61
 -15   4   1   -0.00    5.06
  15  -4  -1   -0.00    6.00
 -15  -4   1   -0.00    5.10
 -15   4   2    0.99    5.22
  15  -4  -2   -0.00    5.94
 -15  -4   2   -0.00    4.32
 -15   4   3    3.82    5.06
  15  -4  -3   -0.00    5.09
 -15  -4   3    2.23    5.05
 -15   4   4    6.11    6.63
  15  -4  -4    8.87    8.14
 -15  -4   4   -0.00    4.92
 -15   4   5    0.92    6.38
  15  -4  -5   -0.00    3.68
 -15  -4   5    1.78    5.78
 -15   4   6    1.95    4.23
  15  -4  -6   -0.00    6.67
 -15  -4   6   -0.00    4.48
 -15   4   7    3.10    4.74
  15  -4  -7    2.62    6.49
 -15  -4   7    6.25    5.48
 -15   4   8    2.86    6.16
  15  -4  -8    0.00    3.77
 -15  -4   8   -0.00    5.50
 -15   4   9   -0.00    4.70
  15  -4  -9   -0.00    5.12
 -15  -4   9   12.57    7.66
 -15   4  10   -0.00    4.48
  15  -4 -10    2.77    5.41
 -15  -4  10   -0.00    5.42
 -15   4  11    1.39    5.44
  15  -4 -11   -0.00    6.38
 -15  -4  11    1.33    4.83
 -15   4  12    5.18    5.83
 -15   4  13    0.00    4.93
 -15   5   1   14.06    6.83
  15  -5  -1    3.21    5.92
 -15  -5   1    5.49    6.11
 -15   5   2   -0.00    2.92
  15  -5  -2   -0.00    4.75
 -15  -5   2    0.00    5.14
 -15   5   3    8.20    6.84
  15  -5  -3    0.00    4.74
 -15  -5   3    0.00    4.39
 -15   5   4    0.00    4.95
  15  -5  -4   -0.00    6.66
 -15  -5   4    0.00    5.92
 -15   5   5   -0.00    4.84
  15  -5  -5   -0.00    5.41
 -15  -5   5    1.38    4.57
 -15   5   6    0.37    4.96
  15  -5  -6    0.00    5.41
 -15  -5   6    1.31    5.09
 -15   5   7    3.07    6.03
  15  -5  -7    1.78    6.70
 -15  -5   7   -0.00    4.15
 -15   5   8    2.20    5.06
  15  -5  -8    5.69    6.87
 -15  -5   8   -0.00    5.20
 -15   5   9    4.29    5.65
  15  -5  -9   -0.00    3.92
 -15  -5   9    0.15    5.03
 -15   5  10   -0.00    4.44
  15  -5 -10    0.20    5.40
 -15  -5  10   -0.00    3.96
 -15   5  11   20.61    8.57
  15  -5 -11   -0.00    5.36
 -15  -5  11    1.42    5.66
 -15   5  12   -0.00    5.05
  15  -5 -12    7.96    7.86
 -15   5  13   -0.00    6.28
  15  -5 -13    3.63    6.96
  15  -5 -14    1.80    6.07
  15  -5 -15    0.21    5.81
  15  -5 -16   -0.00    6.47
  15  -5 -17    1.53    6.78
  15  -5 -18    0.02    3.08
 -15   6   1    2.04    5.71
  15  -6  -1   -0.00    7.10
 -15  -6   1    1.01    5.39
 -15   6   2   -0.00    5.90
  15  -6  -2    1.38    6.28
 -15  -6   2    0.00    3.76
 -15   6   3   -0.00    4.91
  15  -6  -3    4.93    6.13
 -15  -6   3   -0.00    5.69
 -15   6   4   -0.00    6.57
  15  -6  -4    0.94    6.07
 -15  -6   4    7.05    5.69
 -15   6   5    6.42    6.05
  15  -6  -5   -0.00    7.50
 -15  -6   5    3.33    5.65
 -15   6   6    3.18    6.00
  15  -6  -6    1.45    5.12
 -15  -6   6    3.46    5.12
 -15   6   7    2.69    6.34
  15  -6  -7    1.40    4.51
 -15  -6   7    0.00    3.79
 -15   6   8   -0.00    4.78
  15  -6  -8   -0.00    4.50
 -15  -6   8    1.56    5.44
 -15   6   9    0.47    4.37
  15  -6  -9   -0.00    5.23
 -15  -6   9   -0.00    4.71
 -15   6  10    0.60    4.81
  15  -6 -10   -0.00    5.10
 -15  -6  10    0.00    6.24
 -15   6  11    0.39    5.29
  15  -6 -11   -0.00    5.32
 -15   6  12    4.24    4.89
  15  -6 -12    4.34    6.60
  15  -6 -13    4.68    6.62
  15  -6 -14   -0.00    4.25
  15  -6 -15    5.61    7.34
  15  -6 -16    0.04    4.92
  15  -6 -17    1.04    5.79
 -15   7   1   -0.00    5.30
  15  -7  -1    0.95    5.32
 -15  -7   1    0.00    4.53
 -15   7   2   -0.00    4.81
  15  -7  -2    4.30    6.67
 -15  -7   2    3.25    4.64
 -15   7   3   -0.00    3.58
  15  -7  -3    0.60    5.20
 -15  -7   3    0.00    4.76
 -15   7   4    0.82    3.49
  15  -7  -4    0.74    5.73
 -15  -7   4   -0.00    4.75
 -15   7   5    7.93    7.25
  15  -7  -5   -0.00    5.74
 -15  -7   5    9.23    7.20
 -15   7   6    5.22    6.32
  15  -7  -6    2.62    7.41
 -15  -7   6    3.06    5.65
 -15   7   7    1.18    4.31
  15  -7  -7    0.57    5.78
 -15  -7   7   -0.00    5.63
 -15   7   8    3.12    5.30
  15  -7  -8    2.82    4.62
 -15  -7   8   -0.00    3.62
 -15   7   9   -0.00    4.64
  15  -7  -9   -0.00    4.26
 -15  -7   9   -0.00    4.81
 -15   7  10   -0.00    4.95
  15  -7 -10    2.60    6.21
 -15   7  11    4.30    5.27
  15  -7 -11   -0.00    5.30
  15  -7 -12   -0.00    5.58
 -15   8   1    1.05    3.76
 -15  -8   1    0.65    4.89
 -15   8   2    5.04    6.59
 -15  -8   2   -0.00    4.49
 -15   8   3   -0.00    4.12
 -15  -8   3    2.78    5.11
 -15   8   4   -0.00    5.03
 -15  -8   4    3.55    5.35
 -15   8   5   -0.00    4.26
 -15  -8   5   -0.00    4.02
 -15   8   6    0.00    4.77
 -15  -8   6   -0.00    4.72
 -15   8   7   -0.00    5.22
 -15  -8   7   -0.00    5.01
 -15   8   8    7.84    6.63
 -15   8   9    1.96    5.07
 -15   8  10    2.61    6.39
 -15   9   1   -0.00    5.32
 -15  -9   1   -0.00    4.75
 -15   9   2    4.07    5.27
 -15  -9   2    2.07    5.47
 -15   9   3    0.06    4.15
 -15  -9   3    7.36    5.67
 -15   9   4   -0.00    4.66
 -15  -9   4    1.62    5.40
 -15   9   5   -0.00    3.38
 -15  -9   5   -0.00    4.78
 -15   9   6   -0.00    5.00
 -15  -9   6    3.35    5.66
 -15   9   7    4.11    4.97
 -15   9   8    2.90    5.74
 -15   9   9   -0.00    4.86
 -14   0   1    4.16    6.15
 -14   0   2    1.47    4.20
 -14   0   3    5.13    5.48
 -14   0   4   25.24    9.36
 -14   0   5    2.32    3.67
 -14   0   6    1.69    4.67
 -14   0   7    3.90    4.96
 -14   0   8   -0.00    4.27
 -14   0   9   -0.00    4.43
 -14   0  10   -0.00    3.87
 -14   0  11    0.00    4.68
 -14   0  12    3.70    5.80
 -14   0  13    0.03    3.60
 -14   0  14    5.81    5.87
 -14   0  15    3.60    5.57
 -14   0  16    5.28    6.09
 -14   0  17    5.57    5.89
 -14   0  18    0.05    4.42
 -14   0  19   -0.00    4.47
 -14   0  20   -0.00    6.32
 -14   1   1    0.00    5.02
 -14  -1   1   -0.00    4.39
 -14   1   2   -0.00    5.20
 -14  -1   2    0.41    2.93
 -14   1   3   -0.00    5.38
 -14  -1   3   -0.00    4.82
 -14   1   4    4.71    5.62
 -14  -1   4    2.11    5.36
 -14   1   5    0.03    4.74
 -14  -1   5    2.12    4.47
 -14   1   6   10.73    7.66
 -14  -1   6   11.49    7.03
 -14   1   7   -0.00    4.36
 -14  -1   7    5.15    5.29
 -14   1   8    1.92    5.01
 -14  -1   8    0.00    5.37
 -14   1   9    0.48    3.93
 -14  -1   9   -0.00    6.11
 -14   1  10    5.73    6.65
 -14  -1  10   15.28    7.99
 -14   1  11    5.84    5.02
 -14  -1  11   -0.00    4.10
 -14   1  12    9.17    6.64
 -14  -1  12   -0.00    4.05
 -14   1  13    3.96    5.12
 -14  -1  13    1.09    4.32
 -14   1  14    7.36    6.41
 -14  -1  14    3.76    5.24
 -14   1  15   -0.00    5.25
 -14  -1  15   -0.00    4.94
 -14   1  16    0.00    6.47
 -14  -1  16    8.03    6.43
 -14   1  17   -0.00    5.71
 -14  -1  17   -0.00    6.08
 -14   1  18   -0.00    4.75
 -14  -1  18   -0.00    4.37
 -14   1  19    0.00    4.90
 -14  -1  19   -0.00    5.81
 -14   1  20   -0.00    6.75
 -14   2   1    5.11    5.04
 -14  -2   1    0.62    4.73
 -14   2   2    3.86    5.24
 -14  -2   2   46.12   11.95
 -14   2   3    0.00    6.40
 -14  -2   3    3.08    5.20
 -14   2   4    8.69    6.52
 -14  -2   4    0.00    5.25
 -14   2   5    1.07    5.02
 -14  -2   5    1.85    4.63
 -14   2   6    0.62    4.70
 -14  -2   6    6.93    7.15
 -14   2   7    1.70    4.74
 -14  -2   7   -0.00    4.05
 -14   2   8    0.00    4.77
 -14  -2   8    3.45    5.02
 -14   2   9   -0.00    3.94
 -14  -2   9    1.06    5.40
 -14   2  10   -0.00    4.78
 -14  -2  10   -0.00    5.72
 -14   2  11    0.00    4.78
 -14  -2  11    1.21    4.86
 -14   2  12   -0.00    4.84
 -14  -2  12    0.00    4.92
 -14   2  13    0.26    4.10
 -14  -2  13    4.74    6.14
 -14   2  14    1.70    4.04
 -14  -2  14    7.08    7.09
 -14   2  15   -0.00    4.28
 -14  -2  15    0.00    5.98
 -14   2  16    0.00    4.07
 -14  -2  16    0.00    4.99
 -14   2  17    7.33    5.60
 -14  -2  17    0.29    4.33
 -14   2  18    6.91    6.90
 -14  -2  18   -0.00    5.43
 -14   2  19    2.36    4.78
 -14  -2  19   -0.00    4.91
 -14   2  20    0.00    5.37
 -14   3   1    0.56    5.66
  14  -3  -1    2.19    4.80
 -14  -3   1   -0.00    5.30
 -14   3   2   -0.00    5.50
  14  -3  -2   -0.00    4.19
 -14  -3   2   -0.00    5.64
 -14   3   3   -0.00    4.63
  14  -3  -3   -0.00    4.29
 -14  -3   3   -0.00    3.60
 -14   3   4   -0.00    4.25
  14  -3  -4   -0.00    5.45
 -14  -3   4    2.33    4.46
 -14   3   5    0.08    4.96
  14  -3  -5   -0.00    4.35
 -14  -3   5   -0.00    4.35
 -14   3   6    0.96    4.38
  14  -3  -6   10.09    7.90
 -14  -3   6    7.81    6.77
 -14   3   7    0.58    4.14
  14  -3  -7    2.57    4.97
 -14  -3   7    0.00    3.96
 -14   3   8   -0.00    4.68
  14  -3  -8    4.49    6.06
 -14  -3   8    4.03    5.67
 -14   3   9   -0.00    4.56
  14  -3  -9   -0.00    4.00
 -14  -3   9    3.52    5.22
 -14   3  10    7.33    6.15
  14  -3 -10   -0.00    4.64
 -14  -3  10    8.94    6.78
 -14   3  11    2.11    5.38
  14  -3 -11    0.37    4.84
 -14  -3  11    3.90    5.48
 -14   3  12    0.00    5.43
  14  -3 -12   -0.00    4.47
 -14  -3  12    2.92    5.13
 -14   3  13   -0.00    5.05
  14  -3 -13   -0.00    4.87
 -14  -3  13   -0.00    3.79
 -14   3  14    0.00    5.09
  14  -3 -14    3.01    6.31
 -14  -3  14   -0.00    4.21
 -14   3  15    2.87    4.75
  14  -3 -15    1.36    5.99
 -14  -3  15    0.00    5.33
 -14   3  16    8.52    6.99
 -14  -3  16    2.21    5.44
 -14   3  17    5.75    6.01
 -14  -3  17    4.52    5.18
 -14   3  18    5.97    5.97
 -14  -3  18    5.76    6.41
 -14   3  19    2.79    6.10
 -14  -3  19    1.43    4.52
 -14   3  20    3.09    6.74
 -14   4   1    8.91    6.43
  14  -4  -1    1.78    6.34
 -14  -4   1    6.51    6.44
 -14   4   2    5.80    5.07
  14  -4  -2    2.96    7.30
 -14  -4   2    9.69    6.78
 -14   4   3    0.00    4.54
  14  -4  -3   -0.00    3.98
 -14  -4   3   -0.00    6.02
 -14   4   4    3.64    5.02
  14  -4  -4    1.93    5.81
 -14  -4   4   11.49    7.23
 -14   4   5   -0.00    5.86
  14  -4  -5    1.47    5.25
 -14  -4   5    4.52    4.80
 -14   4   6    0.76    4.62
  14  -4  -6   -0.00    4.00
 -14  -4   6    4.08    6.07
 -14   4   7    1.34    4.57
 -14  -4   7    0.61    4.18
 -14   4   8    9.28    6.43
 -14  -4   8    5.53    6.48
 -14   4   9    2.90    5.75
  14  -4  -9    1.62    5.38
 -14  -4   9    4.54    6.49
 -14   4  10    0.00    5.29
  14  -4 -10    3.35    6.25
 -14  -4  10   -0.00    5.03
 -14   4  11    3.87    5.26
  14  -4 -11    0.00    4.93
 -14  -4  11   -0.00    5.07
 -14   4  12   20.54    8.93
  14  -4 -12    5.43    7.70
 -14  -4  12    5.80    5.59
 -14   4  13    8.86    6.66
  14  -4 -13    0.11    4.44
 -14  -4  13    0.64    3.72
 -14   4  14   11.90    7.01
  14  -4 -14   -0.00    5.59
 -14  -4  14    0.39    3.65
 -14   4  15    1.96    4.33
  14  -4 -15   -0.00    6.32
 -14  -4  15   -0.00    4.60
 -14   4  16    2.99    5.10
  14  -4 -16   -0.00    5.64
 -14  -4  16   13.59    7.78
 -14   4  17    1.95    4.17
  14  -4 -17   -0.00    4.71
 -14  -4  17    4.71    5.03
 -14   4  18    4.31    5.43
  14  -4 -18    0.00    5.68
 -14  -4  18    1.95    6.34
 -14   4  19   -0.00    6.14
  14  -4 -19    2.42    5.64
 -14   4  20   -0.00    5.35
  14  -4 -20    4.39    7.07
  14  -4 -21    8.90    8.35
 -14   5   1   17.45    7.77
  14  -5  -1    3.69    6.11
 -14  -5   1    3.19    5.19
 -14   5   2    0.00    4.15
  14  -5  -2   -0.00    5.06
 -14  -5   2   -0.00    4.72
 -14   5   3   -0.00    5.09
  14  -5  -3   -0.00    4.88
 -14  -5   3   -0.00    4.66
 -14   5   4   -0.00    5.56
  14  -5  -4   -0.00    5.68
 -14  -5   4   10.91    7.08
 -14   5   5    4.43    5.97
  14  -5  -5    2.50    5.28
 -14  -5   5   11.22    7.48
 -14   5   6   -0.00    5.09
  14  -5  -6   -0.00    4.66
 -14  -5   6    0.00    4.33
 -14   5   7   -0.00    4.84
  14  -5  -7    2.22    5.76
 -14  -5   7    0.95    4.82
 -14   5   8   -0.00    4.60
  14  -5  -8    0.15    3.45
 -14  -5   8    2.76    5.35
 -14   5   9    0.00    4.94
  14  -5  -9   -0.00    3.17
 -14  -5   9    6.25    6.25
 -14   5  10    4.95    5.84
  14  -5 -10    1.51    3.81
 -14  -5  10   10.21    6.65
 -14   5  11    0.00    4.34
  14  -5 -11   -0.00    5.36
 -14  -5  11    1.38    5.53
 -14   5  12    9.79    7.33
  14  -5 -12   -0.00    5.00
 -14  -5  12    1.68    4.34
 -14   5  13    6.52    6.07
  14  -5 -13    1.10    5.23
 -14  -5  13   -0.00    4.40
 -14   5  14   -0.00    5.13
  14  -5 -14    9.39    8.60
 -14  -5  14   -0.00    5.23
 -14   5  15    3.75    6.36
  14  -5 -15    6.73    8.74
 -14  -5  15    0.00    5.65
 -14   5  16    5.42    6.78
  14  -5 -16    0.73    5.15
 -14  -5  16    9.22    7.52
 -14   5  17    0.72    6.04
  14  -5 -17    0.93    8.07
 -14  -5  17   -0.00    5.43
 -14   5  18   -0.00    5.66
  14  -5 -18    7.79    7.91
 -14  -5  18    7.35    7.12
 -14   5  19    3.09    6.71
  14  -5 -19    0.05    4.84
 -14   5  20   -0.00    4.35
  14  -5 -20    7.03    7.39
  14  -5 -21    7.90    8.26
  14  -5 -22   -0.00    6.07
  14  -5 -23    1.84    5.18
  14  -5 -24    3.83    7.38
 -14   6   1    4.57    6.09
  14  -6  -1    0.18    4.69
 -14  -6   1    0.00    4.41
 -14   6   2    0.00    6.38
  14  -6  -2    6.14    7.13
 -14  -6   2    5.23    5.54
 -14   6   3    0.01    3.51
  14  -6  -3    6.30    8.05
 -14  -6   3    1.20    4.41
 -14   6   4   -0.00    4.52
  14  -6  -4    2.43    6.74
 -14  -6   4    0.00    4.17
 -14   6   5   -0.00    5.34
  14  -6  -5    1.25    5.13
 -14  -6   5    0.00    4.88
 -14   6   6    4.47    4.72
  14  -6  -6    1.48    6.08
 -14  -6   6    1.94    5.11
 -14   6   7   -0.00    4.25
  14  -6  -7    3.22    6.21
 -14  -6   7   -0.00    4.47
 -14   6   8   -0.00    5.48
  14  -6  -8    2.79    5.71
 -14  -6   8   -0.00    4.99
 -14   6   9   -0.00    6.80
  14  -6  -9   -0.00    6.04
 -14  -6   9    9.33    7.20
 -14   6  10    1.64    3.81
  14  -6 -10   -0.00    5.01
 -14  -6  10   -0.00    3.65
 -14   6  11    0.67    4.38
  14  -6 -11   12.08    7.86
 -14  -6  11    0.13    4.81
 -14   6  12   -0.00    5.55
  14  -6 -12   -0.00    4.33
 -14  -6  12   -0.00    5.52
 -14   6  13    5.41    5.52
  14  -6 -13   -0.00    5.22
 -14  -6  13    3.88    5.50
 -14   6  14    0.20    5.12
  14  -6 -14    1.93    6.89
 -14  -6  14    7.73    7.23
 -14   6  15    4.44    5.51
  14  -6 -15    0.00    7.79
 -14  -6  15   -0.00    5.20
 -14   6  16    3.84    4.88
  14  -6 -16   -0.00    5.89
 -14  -6  16    0.00    2.76
 -14   6  17    3.40    5.30
  14  -6 -17   13.58    9.74
 -14  -6  17    2.38    6.25
 -14   6  18    0.00    4.97
  14  -6 -18   -0.00    5.20
 -14   6  19   -0.00    5.53
  14  -6 -19    3.77    5.47
  14  -6 -20    3.52    4.93
  14  -6 -21   -0.00    5.74
 -14   7   1    8.18    6.36
  14  -7  -1    3.73    7.50
 -14  -7   1   -0.00    5.11
 -14   7   2    0.00    3.75
  14  -7  -2    2.99    6.22
 -14  -7   2    0.00    3.62
 -14   7   3    4.88    5.96
  14  -7  -3   -0.00    6.48
 -14  -7   3   -0.00    4.50
 -14   7   4   -0.00    4.00
  14  -7  -4   -0.00    7.38
 -14  -7   4    2.37    5.11
 -14   7   5    5.98    6.31
  14  -7  -5   -0.00    5.52
 -14  -7   5    2.51    5.16
 -14   7   6    4.79    5.97
  14  -7  -6    0.00    6.20
 -14  -7   6   -0.00    5.23
 -14   7   7    2.73    4.55
  14  -7  -7    4.21    4.79
 -14  -7   7    4.37    5.26
 -14   7   8    0.00    4.57
  14  -7  -8   -0.00    5.91
 -14  -7   8   -0.00    4.18
 -14   7   9    0.22    4.63
  14  -7  -9   -0.00    3.16
 -14  -7   9    6.91    6.18
 -14   7  10    0.00    4.80
  14  -7 -10   -0.00    4.25
 -14  -7  10   -0.00    4.94
 -14   7  11    1.77    5.37
  14  -7 -11    5.49    5.97
 -14  -7  11    0.82    5.92
 -14   7  12    6.21    4.90
  14  -7 -12    2.64    7.49
 -14  -7  12    4.81    6.02
 -14   7  13    0.21    5.08
  14  -7 -13    3.31    5.54
 -14  -7  13    0.29    4.77
 -14   7  14    6.92    5.80
  14  -7 -14   -0.00    4.11
 -14  -7  14    0.56    4.06
 -14   7  15    8.08    6.75
  14  -7 -15    3.01    5.78
 -14  -7  15    0.00    4.95
 -14   7  16   -0.00    4.44
  14  -7 -16   -0.00    5.67
 -14  -7  16    0.85    4.38
 -14   7  17    3.28    4.15
  14  -7 -17    0.87    5.27
 -14   7  18   10.45    7.32
  14  -7 -18   14.94    8.91
 -14   7  19    5.51    6.37
 -14   8   1   -0.00    4.40
  14  -8  -1    5.86    6.74
 -14  -8   1    0.22    4.07
 -14   8   2   -0.00    4.55
  14  -8  -2    1.54    6.58
 -14  -8   2    2.74    4.97
 -14   8   3    8.12    6.24
  14  -8  -3   -0.00    4.50
 -14  -8   3    1.26    4.37
 -14   8   4   -0.00    4.58
  14  -8  -4    3.30    6.02
 -14  -8   4   -0.00    3.84
 -14   8   5    3.41    5.38
  14  -8  -5    0.00    6.65
 -14  -8   5    2.56    5.35
 -14   8   6    0.00    5.09
  14  -8  -6    1.42    5.24
 -14  -8   6   -0.00    3.63
 -14   8   7    2.14    4.79
  14  -8  -7   -0.00    5.79
 -14  -8   7    0.40    5.16
 -14   8   8   -0.00    4.63
  14  -8  -8    3.00    5.45
 -14  -8   8    0.12    5.01
 -14   8   9    4.05    5.10
  14  -8  -9    2.74    6.42
 -14  -8   9    3.19    5.15
 -14   8  10    2.05    5.55
  14  -8 -10    1.11    6.24
 -14  -8  10   -0.00    4.93
 -14   8  11    1.06    4.35
  14  -8 -11    1.12    4.82
 -14  -8  11    1.39    4.62
 -14   8  12   -0.00    4.47
  14  -8 -12   -0.00    5.16
 -14  -8  12    0.00    5.88
 -14   8  13    5.04    6.07
  14  -8 -13    3.75    5.73
 -14  -8  13    6.94    7.22
 -14   8  14    0.60    4.65
  14  -8 -14   -0.00    4.50
 -14  -8  14   -0.00    5.16
 -14   8  15    2.50    5.44
 -14  -8  15   -0.00    4.22
 -14   8  16    5.21    6.54
 -14  -8  16   -0.00    5.20
 -14   8  17   -0.00    3.82
 -14   8  18   -0.00    4.33
 -14   8  19    2.55    5.35
 -14   9   1   -0.00    4.88
  14  -9  -1   -0.00    5.56
 -14  -9   1    5.17    5.40
 -14   9   2    0.14    5.67
  14  -9  -2    0.85    4.78
 -14  -9   2    2.30    4.36
 -14   9   3    0.05    4.09
  14  -9  -3   -0.00    5.65
 -14  -9   3    1.04    4.70
 -14   9   4    3.36    4.93
  14  -9  -4   -0.00    7.16
 -14  -9   4    1.98    4.53
 -14   9   5    2.76    5.67
  14  -9  -5    8.57    7.50
 -14  -9   5   -0.00    3.89
 -14   9   6   -0.00    4.23
  14  -9  -6   -0.00    4.89
 -14  -9   6    1.96    4.22
 -14   9   7   -0.00    4.44
  14  -9  -7    2.06    5.95
 -14  -9   7   -0.00    5.27
 -14   9   8    1.82    5.07
 -14  -9   8   -0.00    5.33
 -14   9   9    0.00    5.53
 -14  -9   9    2.27    5.15
 -14   9  10    3.62    4.96
 -14  -9  10    2.41    4.64
 -14   9  11   -0.00    5.19
 -14  -9  11    0.00    4.72
 -14   9  12    0.00    4.50
 -14  -9  12    0.78    5.85
 -14   9  13    6.91    6.22
 -14  -9  13   -0.00    3.28
 -14  -9  14    6.75    6.20
 -14  -9  15    3.37    5.82
 -14 -10  14   -0.00    5.27
 -13   0   1   26.06    9.71
 -13   0   2   -0.00    5.21
 -13   0   3    8.82    6.21
 -13   0   4   -0.00    4.26
 -13   0   5    5.72    4.94
 -13   0   6    0.51    3.46
 -13   0   7   13.47    7.29
 -13   0   8    1.85    4.23
 -13   0   9    1.29    4.68
 -13   0  10    3.76    5.08
 -13   0  11    5.35    5.58
 -13   0  12    0.00    5.11
 -13   0  13   14.73    7.84
 -13   0  14    9.58    7.05
 -13   0  15   -0.00    4.77
 -13   0  16    0.17    5.16
 -13   0  17   10.61    6.47
 -13   0  18    9.20    6.42
 -13   0  19    0.44    3.64
 -13   0  20    1.02    5.24
 -13   0  21    3.11    5.71
 -13   0  22    6.81    6.53
 -13   0  23    4.29    6.51
 -13   0  24    2.12    5.16
 -13   1   1    0.22    4.00
  13  -1  -1    2.09    5.46
 -13  -1   1    3.80    5.17
 -13   1   2    0.25    5.54
  13  -1  -2   -0.00    5.04
 -13  -1   2   -0.00    3.37
 -13   1   3    2.29    4.69
  13  -1  -3    6.01    6.25
 -13  -1   3    5.29    5.40
 -13   1   4   -0.00    3.66
  13  -1  -4    0.98    5.00
 -13  -1   4   -0.00    3.04
 -13   1   5   20.96    9.44
  13  -1  -5   25.31   11.18
 -13  -1   5   24.27    9.46
 -13   1   6   -0.00    4.43
  13  -1  -6    0.00    3.85
 -13  -1   6   -0.00    3.80
 -13   1   7    3.95    4.41
  13  -1  -7    5.22    6.42
 -13  -1   7   -0.00    4.91
 -13   1   8    5.65    4.54
  13  -1  -8   -0.00    3.86
 -13  -1   8    4.56    5.34
 -13   1   9   10.98    7.41
  13  -1  -9   15.20    8.97
 -13  -1   9   23.85    9.65
 -13   1  10   -0.00    4.37
  13  -1 -10    2.95    5.01
 -13  -1  10   -0.00    4.30
 -13   1  11    7.24    5.31
 -13  -1  11    3.99    5.82
 -13   1  12   -0.00    4.73
 -13  -1  12    0.95    3.47
 -13   1  13   -0.00    3.54
 -13  -1  13    0.00    4.62
 -13   1  14    4.69    5.66
 -13  -1  14   -0.00    2.95
 -13   1  15   13.72    8.13
 -13  -1  15   14.90    8.31
 -13   1  16    1.54    4.33
 -13  -1  16   -0.00    5.15
 -13   1  17   -0.00    4.94
 -13  -1  17   -0.00    6.34
 -13   1  18    0.29    4.49
 -13  -1  18    0.83    4.29
 -13   1  19    3.82    5.19
 -13  -1  19    4.54    5.36
 -13   1  20   -0.00    4.26
 -13  -1  20    0.67    6.37
 -13   1  21    8.90    7.08
 -13  -1  21    5.32    6.89
 -13   1  22    0.98    4.59
 -13  -1  22    0.62    5.57
 -13   1  23    0.90    5.29
 -13  -1  23    8.19    6.81
 -13   1  24   -0.00    5.22
 -13  -1  24    0.22    5.64
 -13   2   1   12.11    7.43
  13  -2  -1   26.82   10.92
 -13  -2   1   32.06    9.59
 -13   2   2   -0.00    4.85
  13  -2  -2   -0.00    6.29
 -13  -2   2    0.18    4.61
 -13   2   3    1.98    4.01
  13  -2  -3    0.12    4.75
 -13  -2   3    2.16    4.84
 -13   2   4    9.93    6.41
  13  -2  -4    3.57    5.70
 -13  -2   4    4.27    5.46
 -13   2   5    1.27    4.30
  13  -2  -5   -0.00    5.72
 -13  -2   5    8.16    6.36
 -13   2   6    0.24    3.45
  13  -2  -6   -0.00    4.81
 -13  -2   6    0.82    4.97
 -13   2   7    1.60    4.64
  13  -2  -7    5.42    6.33
 -13  -2   7   27.85    9.24
 -13   2   8    2.85    5.25
  13  -2  -8    5.46    5.92
 -13  -2   8    3.92    4.91
 -13   2   9   -0.00    4.81
  13  -2  -9    7.23    6.20
 -13  -2   9    0.00    4.38
 -13   2  10   -0.00    4.25
  13  -2 -10   -0.00    6.31
 -13  -2  10    1.50    4.99
 -13   2  11   43.56   11.12
  13  -2 -11   21.89   10.42
 -13  -2  11    1.98    4.89
 -13   2  12    0.96    4.10
  13  -2 -12    2.25    6.53
 -13  -2  12    2.17    4.43
 -13   2  13    7.27    5.56
  13  -2 -13    0.00    4.93
 -13  -2  13   22.57    8.74
 -13   2  14   -0.00    3.25
  13  -2 -14    0.79    6.40
 -13  -2  14    1.64    4.02
 -13   2  15   11.92    7.70
  13  -2 -15   -0.00    4.05
 -13  -2  15   -0.00    3.59
 -13   2  16    4.74    4.75
  13  -2 -16    2.46    5.16
 -13  -2  16   -0.00    6.15
 -13   2  17   -0.00    5.53
  13  -2 -17   -0.00    4.73
 -13  -2  17    8.84    8.17
 -13   2  18    0.00    5.20
 -13  -2  18   -0.00    5.56
 -13   2  19    0.26    5.03
 -13  -2  19   -0.00    5.43
 -13   2  20   -0.00    6.45
 -13  -2  20    3.07    4.58
 -13   2  21    5.79    6.13
 -13  -2  21   -0.00    3.71
 -13   2  22    0.00    5.99
 -13  -2  22    0.52    6.32
 -13   2  23    0.75    5.72
 -13  -2  23   -0.00    5.43
 -13   2  24   -0.00    5.39
 -13   3   1   -0.00    5.46
  13  -3  -1   -0.00    4.50
 -13  -3   1    1.41    3.97
 -13   3   2   -0.00    5.01
  13  -3  -2    0.00    5.39
 -13  -3   2    1.86    4.05
 -13   3   3    5.40    6.19
  13  -3  -3    3.78    6.00
 -13  -3   3    5.40    5.01
 -13   3   4    7.05    5.64
  13  -3  -4   -0.00    6.21
 -13  -3   4    4.13    5.73
 -13   3   5   17.20    7.87
  13  -3  -5   25.98   11.22
 -13  -3   5   14.01    7.44
 -13   3   6    5.56    4.86
  13  -3  -6    5.14    5.81
 -13  -3   6    2.68    4.91
 -13   3   7   -0.00    3.58
  13  -3  -7    5.35    5.81
 -13  -3   7    3.46    3.76
 -13   3   8    0.00    4.05
  13  -3  -8    1.43    4.41
 -13  -3   8    0.00    4.02
 -13   3   9   12.91    7.06
  13  -3  -9    2.84    4.45
 -13  -3   9   33.69   10.19
 -13   3  10    4.28    5.93
  13  -3 -10    6.80    7.10
 -13  -3  10    5.43    6.02
 -13   3  11   10.56    6.98
  13  -3 -11   -0.00    3.78
 -13  -3  11    2.87    5.17
 -13   3  12   -0.00    4.57
  13  -3 -12    1.69    5.85
 -13  -3  12    1.36    5.00
 -13   3  13    0.94    3.86
  13  -3 -13   -0.00    5.63
 -13  -3  13    6.63    6.05
 -13   3  14   -0.00    4.52
  13  -3 -14    7.78    7.78
 -13  -3  14    2.45    4.44
 -13   3  15   12.14    7.82
  13  -3 -15    1.19    4.59
 -13  -3  15   10.38    8.20
 -13   3  16   -0.00    4.45
  13  -3 -16   -0.00    4.51
 -13  -3  16    1.11    5.22
 -13   3  17   -0.00    5.51
  13  -3 -17    2.79    5.42
 -13  -3  17    1.17    5.39
 -13   3  18   11.54    7.37
  13  -3 -18    2.35    5.64
 -13  -3  18   -0.00    6.22
 -13   3  19   -0.00    4.88
  13  -3 -19   10.55    8.29
 -13  -3  19   18.21    8.89
 -13   3  20   -0.00    4.99
  13  -3 -20   -0.00    4.91
 -13  -3  20   10.21    7.23
 -13   3  21   -0.00    4.75
  13  -3 -21   -0.00    3.86
 -13  -3  21    6.15    6.11
 -13   3  22    9.36    7.11
  13  -3 -22   -0.00    5.10
 -13  -3  22    7.91    7.38
 -13   3  23    4.20    6.01
 -13  -3  23    0.62    5.18
 -13   3  24   12.49    7.52
 -13   4   1    1.24    6.10
  13  -4  -1    3.74    6.84
 -13  -4   1    8.03    6.72
 -13   4   2    1.91    4.86
  13  -4  -2    5.57    5.50
 -13  -4   2    5.25    5.59
 -13   4   3    1.72    5.10
  13  -4  -3    3.57    7.25
 -13  -4   3    0.52    5.37
 -13   4   4    3.14    4.45
  13  -4  -4    0.01    3.91
 -13  -4   4    0.00    3.85
 -13   4   5   -0.00    4.60
  13  -4  -5    4.78    6.57
 -13  -4   5    1.71    4.93
 -13   4   6    2.83    3.99
  13  -4  -6    0.11    5.22
 -13  -4   6    5.28    5.10
 -13   4   7   15.28    8.47
  13  -4  -7    0.28    5.57
 -13  -4   7   12.37    7.05
 -13   4   8    1.75    5.04
  13  -4  -8    5.05    6.86
 -13  -4   8    5.15    5.57
 -13   4   9    0.00    4.26
  13  -4  -9    0.77    4.72
 -13  -4   9   -0.00    4.71
 -13   4  10    3.28    5.48
  13  -4 -10    7.55    7.06
 -13  -4  10    0.17    5.44
 -13   4  11    1.28    4.91
  13  -4 -11    6.73    6.92
 -13  -4  11   16.34    7.96
 -13   4  12    3.73    5.88
  13  -4 -12    2.29    6.37
 -13  -4  12    5.76    6.55
 -13   4  13    5.09    5.96
  13  -4 -13    2.43    5.03
 -13  -4  13    6.09    6.32
 -13   4  14    0.00    4.78
  13  -4 -14    1.65    5.23
 -13  -4  14    3.81    6.32
 -13   4  15    0.47    4.34
  13  -4 -15   -0.00    5.40
 -13  -4  15    0.00    4.06
 -13   4  16   -0.00    4.12
  13  -4 -16    1.16    5.04
 -13  -4  16    4.18    5.57
 -13   4  17    0.00    6.39
  13  -4 -17    8.20    7.62
 -13  -4  17   -0.00    4.51
 -13   4  18    3.01    6.87
  13  -4 -18    2.80    7.21
 -13  -4  18   -0.00    6.31
 -13   4  19    4.05    5.29
  13  -4 -19   -0.00    3.87
 -13  -4  19   -0.00    5.13
 -13   4  20   -0.00    5.82
  13  -4 -20   -0.00    4.48
 -13  -4  20   -0.00    4.97
 -13   4  21   -0.00    6.49
  13  -4 -21    5.92    6.75
 -13  -4  21    8.27    6.90
 -13   4  22    4.27    6.14
  13  -4 -22   -0.00    6.11
 -13  -4  22    2.66    4.17
 -13   4  23    0.00    5.87
  13  -4 -23    7.32    8.97
 -13  -4  23    8.43    7.90
 -13   4  24    3.73    6.83
  13  -4 -24    0.47    4.28
  13  -4 -25    4.41    5.90
  13  -4 -26    2.32    8.36
 -13   5   1   -0.00    6.05
  13  -5  -1   -0.00    6.53
 -13  -5   1   -0.00    4.67
 -13   5   2   -0.00    4.43
  13  -5  -2    3.65    6.42
 -13  -5   2   -0.00    3.34
 -13   5   3   -0.00    5.01
  13  -5  -3    0.00    4.08
 -13  -5   3   11.95    6.63
 -13   5   4   -0.00    3.93
  13  -5  -4   -0.00    6.25
 -13  -5   4   10.89    6.98
 -13   5   5    9.28    6.22
  13  -5  -5    4.20    7.30
 -13  -5   5    3.43    4.88
 -13   5   6   -0.00    4.54
  13  -5  -6    4.38    6.86
 -13  -5   6   -0.00    4.03
 -13   5   7    5.47    6.01
  13  -5  -7   -0.00    5.22
 -13  -5   7    0.00    4.71
 -13   5   8   -0.00    3.73
  13  -5  -8   -0.00    6.07
 -13  -5   8    5.65    6.07
 -13   5   9    6.53    5.82
  13  -5  -9    0.00    6.50
 -13  -5   9   11.31    6.67
 -13   5  10    5.32    6.17
  13  -5 -10   11.54    7.80
 -13  -5  10   15.70    7.80
 -13   5  11    6.79    6.49
  13  -5 -11   -0.00    4.83
 -13  -5  11    3.66    5.18
 -13   5  12   -0.00    5.21
  13  -5 -12   -0.00    4.40
 -13  -5  12    0.75    4.87
 -13   5  13    2.96    5.24
  13  -5 -13   -0.00    5.15
 -13  -5  13    2.73    4.30
 -13   5  14    1.25    5.42
  13  -5 -14    0.60    5.09
 -13  -5  14    8.87    6.83
 -13   5  15    6.51    7.11
  13  -5 -15    1.53    6.89
 -13  -5  15    8.08    7.01
 -13   5  16    0.00    5.00
  13  -5 -16    3.08    7.08
 -13  -5  16   -0.00    5.87
 -13   5  17    5.44    6.26
  13  -5 -17   -0.00    7.14
 -13  -5  17   -0.00    4.89
 -13   5  18    0.25    4.63
  13  -5 -18    0.00    5.01
 -13  -5  18    0.57    5.62
 -13   5  19    3.82    6.37
  13  -5 -19    7.87    7.70
 -13  -5  19   -0.00    4.37
 -13   5  20   -0.00    5.73
  13  -5 -20    2.89    7.17
 -13  -5  20    1.28    5.11
 -13   5  21   -0.00    5.80
  13  -5 -21   -0.00    4.45
 -13  -5  21    0.00    4.32
 -13   5  22    4.21    5.35
  13  -5 -22   -0.00    5.06
 -13  -5  22   -0.00    6.65
 -13   5  23    0.44    6.03
  13  -5 -23   -0.00    4.33
 -13   5  24    2.49    4.77
  13  -5 -24    1.48    5.18
  13  -5 -25   -0.00    6.73
  13  -5 -26    0.55    6.16
  13  -5 -27   -0.00    6.67
  13  -5 -28   -0.00    4.52
 -13   6   1    1.59    5.08
  13  -6  -1    0.47    6.25
 -13  -6   1    6.35    5.64
 -13   6   2    0.00    4.64
  13  -6  -2   -0.00    4.26
 -13  -6   2   -0.00    4.01
 -13   6   3    0.00    3.93
  13  -6  -3    4.41    5.98
 -13  -6   3    0.00    4.96
 -13   6   4    3.41    5.88
  13  -6  -4    2.40    4.88
 -13  -6   4    1.97    3.21
 -13   6   5   -0.00    3.81
  13  -6  -5    7.55    7.14
 -13  -6   5    1.43    5.04
 -13   6   6    3.56    6.12
  13  -6  -6    3.98    6.26
 -13  -6   6    1.96    4.79
 -13   6   7    3.94    5.66
  13  -6  -7    3.95    6.33
 -13  -6   7    2.55    5.02
 -13   6   8    2.91    5.77
  13  -6  -8   -0.00    4.85
 -13  -6   8    5.33    6.16
 -13   6   9   -0.00    4.39
  13  -6  -9    2.02    5.46
 -13  -6   9   -0.00    4.15
 -13   6  10   -0.00    4.84
  13  -6 -10   -0.00    4.71
 -13  -6  10    0.00    5.23
 -13   6  11    2.14    4.43
  13  -6 -11    3.26    6.06
 -13  -6  11    1.11    4.37
 -13   6  12    3.71    4.86
  13  -6 -12   -0.00    3.53
 -13  -6  12    2.88    5.22
 -13   6  13    0.00    4.66
  13  -6 -13    0.55    4.92
 -13  -6  13    0.00    5.44
 -13   6  14   -0.00    4.79
  13  -6 -14   -0.00    4.69
 -13  -6  14    1.08    5.06
 -13   6  15    7.47    6.76
  13  -6 -15   -0.00    5.20
 -13  -6  15   -0.00    4.94
 -13   6  16   -0.00    4.06
  13  -6 -16    0.43    5.14
 -13  -6  16    2.79    5.83
 -13   6  17    4.50    6.00
  13  -6 -17    9.82    8.84
 -13  -6  17    1.92    4.50
 -13   6  18    0.72    4.33
  13  -6 -18   -0.00    5.47
 -13  -6  18   -0.00    6.26
 -13   6  19   -0.00    5.23
  13  -6 -19    0.00    5.58
 -13  -6  19    3.08    6.07
 -13   6  20    1.16    5.56
  13  -6 -20   -0.00    3.44
 -13  -6  20   -0.00    5.05
 -13   6  21   -0.00    5.29
  13  -6 -21    4.77    6.24
 -13  -6  21    1.28    5.55
 -13   6  22    3.57    7.48
  13  -6 -22    0.00    5.20
 -13  -6  22   -0.00    5.04
 -13   6  23    4.26    5.17
  13  -6 -23    0.12    5.25
 -13   6  24    2.94    5.90
  13  -6 -24    0.89    4.11
  13  -6 -25    0.00    5.82
 -13   7   1    0.00    3.91
  13  -7  -1    0.00    4.82
 -13  -7   1   -0.00    3.90
 -13   7   2   -0.00    3.94
  13  -7  -2   -0.00    6.65
 -13  -7   2    0.00    3.78
 -13   7   3   -0.00    4.25
  13  -7  -3    0.00    6.64
 -13  -7   3    1.82    4.94
 -13   7   4    2.99    4.60
  13  -7  -4   16.85    9.36
 -13  -7   4    6.95    6.53
 -13   7   5    0.00    4.64
  13  -7  -5   11.27    8.45
 -13  -7   5    0.12    4.03
 -13   7   6    2.99    4.99
  13  -7  -6    4.49    6.83
 -13  -7   6   -0.00    3.20
 -13   7   7    1.51    5.05
  13  -7  -7   -0.00    3.89
 -13  -7   7   -0.00    4.93
 -13   7   8    0.00    4.76
  13  -7  -8   -0.00    4.19
 -13  -7   8    3.89    5.58
 -13   7   9    6.87    6.23
  13  -7  -9    1.05    5.95
 -13  -7   9    7.58    6.18
 -13   7  10    6.69    5.98
  13  -7 -10    5.63    5.47
 -13  -7  10    9.28    6.85
 -13   7  11    1.01    4.94
  13  -7 -11   -0.00    4.66
 -13  -7  11    0.91    3.91
 -13   7  12   -0.00    4.66
  13  -7 -12    0.14    4.67
 -13  -7  12    0.83    5.02
 -13   7  13    0.07    4.06
  13  -7 -13    0.00    4.89
 -13  -7  13    8.78    7.20
 -13   7  14   10.97    7.03
  13  -7 -14    1.03    4.72
 -13  -7  14    1.38    4.45
 -13   7  15    2.05    4.48
  13  -7 -15    3.30    5.66
 -13  -7  15    1.50    5.74
 -13   7  16    1.95    5.04
  13  -7 -16    1.31    6.67
 -13  -7  16    3.94    6.06
 -13   7  17    0.19    4.53
  13  -7 -17   -0.00    5.85
 -13  -7  17   -0.00    4.29
 -13   7  18   -0.00    4.60
  13  -7 -18    6.82    8.27
 -13  -7  18   -0.00    4.61
 -13   7  19   -0.00    5.90
  13  -7 -19    1.71    5.73
 -13  -7  19    2.74    5.59
 -13   7  20    4.91    6.16
  13  -7 -20    3.00    6.37
 -13  -7  20    1.63    5.50
 -13   7  21   -0.00    6.00
  13  -7 -21    6.51    6.67
 -13  -7  21   -0.00    5.72
 -13   7  22    2.62    5.41
  13  -7 -22   -0.00    6.98
 -13   7  23   -0.00    4.14
 -13   7  24   -0.00    4.08
 -13   8   1    1.20    4.62
  13  -8  -1   -0.00    4.01
 -13  -8   1   -0.00    4.52
 -13   8   2    2.74    5.80
  13  -8  -2    4.18    6.27
 -13  -8   2    4.56    5.58
 -13   8   3    2.37    5.29
  13  -8  -3    0.29    4.90
 -13  -8   3    0.33    4.28
 -13   8   4    0.87    3.73
  13  -8  -4   -0.00    5.02
 -13  -8   4    0.00    3.51
 -13   8   5    5.82    5.04
  13  -8  -5   -0.00    6.08
 -13  -8   5    7.96    5.80
 -13   8   6    6.96    6.26
  13  -8  -6    5.02    6.94
 -13  -8   6   13.88    7.33
 -13   8   7   -0.00    4.64
  13  -8  -7    3.40    5.40
 -13  -8   7    0.00    3.32
 -13   8   8    6.16    5.66
  13  -8  -8   -0.00    5.45
 -13  -8   8    6.39    5.88
 -13   8   9    4.77    4.81
  13  -8  -9    0.15    5.21
 -13  -8   9    0.01    3.95
 -13   8  10   -0.00    4.64
  13  -8 -10   -0.00    5.10
 -13  -8  10   -0.00    3.79
 -13   8  11   -0.00    4.00
  13  -8 -11    0.00    5.22
 -13  -8  11    0.08    4.28
 -13   8  12   -0.00    5.01
  13  -8 -12    1.89    4.44
 -13  -8  12   11.32    6.89
 -13   8  13   -0.00    4.85
  13  -8 -13    0.30    4.73
 -13  -8  13   -0.00    4.18
 -13   8  14    4.17    5.63
  13  -8 -14    7.24    7.25
 -13  -8  14    2.03    4.85
 -13   8  15    2.89    5.07
  13  -8 -15   -0.00    3.60
 -13  -8  15    7.54    6.98
 -13   8  16    3.00    5.51
  13  -8 -16   -0.00    4.79
 -13  -8  16    4.95    6.02
 -13   8  17    2.88    5.33
  13  -8 -17    0.56    5.06
 -13  -8  17   -0.00    4.64
 -13   8  18   -0.00    4.95
  13  -8 -18    1.94    6.45
 -13  -8  18    0.00    5.48
 -13   8  19    3.91    5.42
  13  -8 -19    0.00    4.89
 -13  -8  19    1.49    5.64
 -13   8  20   -0.00    4.61
 -13  -8  20    3.97    5.49
 -13   8  21    1.51    5.40
 -13  -8  21    1.55    5.85
 -13   8  22    1.85    5.16
 -13   8  23    0.73    5.71
 -13   8  24    2.82    4.78
 -13   9   1    4.30    5.19
  13  -9  -1    8.93    7.04
 -13  -9   1    0.00    4.71
 -13   9   2    2.41    4.58
  13  -9  -2    2.10    5.78
 -13  -9   2    3.74    4.85
 -13   9   3    0.62    4.62
  13  -9  -3    7.19    6.54
 -13  -9   3    2.12    4.71
 -13   9   4    0.00    4.68
  13  -9  -4    3.59    6.95
 -13  -9   4   -0.00    3.87
 -13   9   5   -0.00    4.52
  13  -9  -5   -0.00    4.62
 -13  -9   5    1.92    5.00
 -13   9   6    3.63    5.48
  13  -9  -6    4.09    6.41
 -13  -9   6   -0.00    4.05
 -13   9   7    5.50    5.50
  13  -9  -7    1.65    5.54
 -13  -9   7   -0.00    4.93
 -13   9   8    0.00    3.10
  13  -9  -8    0.00    5.11
 -13  -9   8    1.38    4.14
 -13   9   9    3.07    5.19
  13  -9  -9   -0.00    4.99
 -13  -9   9   -0.00    4.90
 -13   9  10    5.66    5.58
  13  -9 -10   -0.00    4.03
 -13  -9  10    3.54    5.32
 -13   9  11   -0.00    3.42
  13  -9 -11    0.02    4.51
 -13  -9  11    3.59    6.05
 -13   9  12    5.88    5.43
  13  -9 -12    0.14    4.95
 -13  -9  12    0.00    4.92
 -13   9  13   -0.00    3.59
  13  -9 -13    1.34    5.31
 -13  -9  13   -0.00    4.64
 -13   9  14    2.82    4.81
  13  -9 -14   11.76    8.42
 -13  -9  14   -0.00    5.07
 -13   9  15    0.00    3.67
  13  -9 -15   -0.00    4.94
 -13  -9  15    0.69    5.11
 -13   9  16   -0.00    3.84
 -13  -9  16    1.29    5.44
 -13  -9  17    0.75    5.06
 -13  -9  18   -0.00    4.91
 -13  -9  19    0.52    5.98
 -13  -9  20    0.00    5.02
  13 -10  -1   -0.00    4.16
  13 -10  -2    2.59    6.20
  13 -10  -3    3.28    5.83
  13 -10  -4   -0.00    6.97
  13 -10  -5    1.98    4.47
  13 -10  -6   -0.00    5.13
 -13 -10   6   -0.00    4.58
  13 -10  -7    3.07    6.05
 -13 -10   7    0.09    4.01
  13 -10  -8    0.44    4.76
 -13 -10   8    2.71    5.19
  13 -10  -9   -0.00    3.32
 -13 -10   9   -0.00    4.37
 -13 -10  10    3.31    5.72
 -13 -10  11    3.12    4.68
 -13 -10  12   12.22    7.75
 -13 -10  13   -0.00    4.52
 -13 -10  14   -0.00    5.00
 -13 -10  15    1.83    5.24
 -13 -10  16    5.61    5.75
 -13 -10  17    0.87    5.80
 -13 -10  18    6.01    6.53
 -13 -10  19    2.85    5.67
 -12   0   1    2.17    4.48
 -12   0   2   14.78    6.49
 -12   0   3   -0.00    4.50
 -12   0   4    0.26    3.53
 -12   0   5    0.73    4.41
 -12   0   6   40.95   11.33
 -12   0   7    0.00    4.39
 -12   0   8   16.57    7.59
 -12   0   9    1.02    4.15
 -12   0  10   29.89    9.37
  12   0 -10    7.15    6.90
 -12   0  11    0.61    4.08
  12   0 -11    1.47    4.99
 -12   0  12   17.55    8.63
  12   0 -12    4.73    7.17
 -12   0  13   -0.00    3.80
  12   0 -13   -0.00    5.10
 -12   0  14    2.76    5.08
 -12   0  15   -0.00    5.11
 -12   0  16   15.48    7.49
 -12   0  17   -0.00    4.64
 -12   0  18    1.99    5.01
 -12   0  19    4.47    5.34
 -12   0  20    0.98    4.06
 -12   0  21    3.74    6.19
 -12   0  22    3.62    5.51
 -12   0  23   -0.00    4.71
 -12   0  24    2.18    5.23
 -12   0  25   -0.00    6.08
 -12   0  26   -0.00    6.46
 -12   0  27    0.08    5.72
 -12   1   1   -0.00    3.78
  12  -1  -1   -0.00    5.10
 -12  -1   1    0.00    5.37
 -12   1   2   23.08    8.83
  12  -1  -2   14.48    8.62
 -12  -1   2   33.03   10.54
 -12   1   3    0.00    4.01
  12  -1  -3    4.05    6.23
 -12  -1   3    7.10    5.93
 -12   1   4   39.78   11.34
  12  -1  -4   24.33   10.56
 -12  -1   4   41.21   11.10
 -12   1   5    0.00    4.14
  12  -1  -5    0.66    5.46
 -12  -1   5   -0.00    4.60
 -12   1   6    0.00    4.53
  12  -1  -6    2.63    4.79
 -12  -1   6    8.39    5.78
 -12   1   7    0.77    4.05
  12  -1  -7   -0.00    4.62
 -12  -1   7    4.01    4.96
 -12   1   8   58.35   13.11
  12  -1  -8   29.48   11.81
 -12  -1   8   37.20   10.79
 -12   1   9   -0.00    4.22
  12  -1  -9    4.96    4.84
 -12  -1   9    0.00    4.33
 -12   1  10   12.27    7.46
  12  -1 -10    0.74    3.99
 -12  -1  10    8.49    6.43
 -12   1  11   -0.00    5.12
  12  -1 -11    7.59    7.59
 -12  -1  11   -0.00    4.85
 -12   1  12    1.21    4.33
  12  -1 -12    0.67    5.60
 -12  -1  12   18.13    7.72
 -12   1  13    0.77    4.45
  12  -1 -13   -0.00    6.55
 -12  -1  13    0.00    5.16
 -12   1  14   37.72   11.15
  12  -1 -14    6.43    8.91
 -12  -1  14   22.63    9.62
 -12   1  15    2.72    4.98
  12  -1 -15    2.59    5.41
 -12  -1  15   -0.00    4.97
 -12   1  16   -0.00    5.37
  12  -1 -16   -0.00    5.26
 -12  -1  16    1.33    4.07
 -12   1  17    0.15    4.72
  12  -1 -17   -0.00    7.98
 -12  -1  17    0.21    4.63
 -12   1  18   12.05    6.94
  12  -1 -18   14.75    9.38
 -12  -1  18    0.00    6.09
 -12   1  19    2.90    5.55
 -12  -1  19    0.70    5.14
 -12   1  20    5.99    6.35
 -12  -1  20   -0.00    4.99
 -12   1  21    1.52    5.17
 -12  -1  21   -0.00    5.60
 -12   1  22    2.06    4.01
 -12  -1  22    0.00    4.76
 -12   1  23   -0.00    4.65
 -12  -1  23   -0.00    5.67
 -12   1  24    4.47    6.42
 -12  -1  24    3.33    5.78
 -12   1  25    2.36    5.43
 -12  -1  25    3.48    5.15
 -12   1  26    2.48    5.07
 -12  -1  26    8.19    7.25
 -12   1  27    0.29    6.81
 -12  -1  27    0.00    5.59
 -12   2   1    2.06    4.09
  12  -2  -1    1.87    5.37
 -12  -2   1    5.34    5.51
 -12   2   2    8.70    6.42
  12  -2  -2   22.40    9.68
 -12  -2   2   14.46    7.67
 -12   2   3   -0.00    3.85
  12  -2  -3    2.45    5.84
 -12  -2   3    3.41    5.76
 -12   2   4    2.69    4.34
  12  -2  -4    7.31    6.10
 -12  -2   4    5.57    5.86
 -12   2   5   -0.00    4.46
  12  -2  -5   -0.00    4.09
 -12  -2   5    3.38    4.98
 -12   2   6   24.05    9.12
  12  -2  -6   26.28   11.33
 -12  -2   6   18.84    8.30
 -12   2   7    9.79    5.49
  12  -2  -7    5.37    6.37
 -12  -2   7   10.84    6.36
 -12   2   8    5.01    5.73
  12  -2  -8    0.55    4.55
 -12  -2   8   -0.00    3.96
 -12   2   9    1.43    4.03
  12  -2  -9    5.36    6.01
 -12  -2   9    0.91    3.92
 -12   2  10   15.81    7.72
  12  -2 -10   13.62    8.14
 -12  -2  10   18.20    7.98
 -12   2  11    0.78    4.27
  12  -2 -11    9.63    7.77
 -12  -2  11    9.99    6.46
 -12   2  12   13.69    6.95
  12  -2 -12    2.63    5.93
 -12  -2  12   20.57    8.26
 -12   2  13    0.00    4.43
  12  -2 -13    0.07    4.75
 -12  -2  13    0.98    4.03
 -12   2  14    0.84    4.58
  12  -2 -14    0.62    5.20
 -12  -2  14   -0.00    5.23
 -12   2  15    0.95    4.45
  12  -2 -15    4.92    6.84
 -12  -2  15   -0.00    3.89
 -12   2  16    7.62    6.68
  12  -2 -16    2.37    5.82
 -12  -2  16    6.44    5.39
 -12   2  17    3.72    4.84
  12  -2 -17    5.28    6.45
 -12  -2  17    0.00    6.07
 -12   2  18    2.04    4.21
  12  -2 -18   -0.00    4.49
 -12  -2  18    8.72    6.05
 -12   2  19    6.24    6.24
  12  -2 -19   10.17    8.17
 -12  -2  19    3.18    5.26
 -12   2  20    0.00    4.43
  12  -2 -20    0.82    4.06
 -12  -2  20    0.49    5.31
 -12   2  21    2.58    5.66
  12  -2 -21   -0.00    6.36
 -12  -2  21    1.70    7.14
 -12   2  22    7.27    6.43
  12  -2 -22    0.00    6.54
 -12  -2  22   10.99    7.13
 -12   2  23    0.34    4.00
  12  -2 -23   -0.00    5.43
 -12  -2  23    2.27    5.04
 -12   2  24    5.56    5.64
 -12  -2  24   -0.00    4.95
 -12   2  25    2.73    6.20
 -12  -2  25    7.34    6.91
 -12   2  26    9.98    8.41
 -12  -2  26   -0.00    6.69
 -12   2  27   -0.00    5.89
 -12  -2  27    1.23    6.16
 -12   2  28    3.70    5.75
 -12   3   1   -0.00    4.67
  12  -3  -1   -0.00    5.01
 -12  -3   1    6.73    5.28
 -12   3   2   16.30    6.93
  12  -3  -2   10.28    7.74
 -12  -3   2   11.33    6.77
 -12   3   3    9.05    6.15
  12  -3  -3    6.35    7.12
 -12  -3   3    3.42    4.35
 -12   3   4    0.00    4.03
  12  -3  -4   11.61    8.46
 -12  -3   4    8.65    5.86
 -12   3   5    0.00    3.62
  12  -3  -5   -0.00    5.71
 -12  -3   5    2.48    4.52
 -12   3   6    0.73    4.41
  12  -3  -6   -0.00    4.84
 -12  -3   6    3.72    4.06
 -12   3   7    0.00    3.77
  12  -3  -7   -0.00    4.17
 -12  -3   7    5.28    5.45
 -12   3   8   26.50    9.53
  12  -3  -8    9.19    8.09
 -12  -3   8   20.80    8.38
 -12   3   9    2.68    4.65
  12  -3  -9    0.00    5.27
 -12  -3   9    6.86    6.17
 -12   3  10   25.95    9.15
  12  -3 -10   12.79    7.67
 -12  -3  10   16.06    7.72
 -12   3  11    1.30    3.94
  12  -3 -11   -0.00    4.63
 -12  -3  11   -0.00    4.39
 -12   3  12    8.64    6.43
  12  -3 -12    6.35    7.24
 -12  -3  12   15.13    7.70
 -12   3  13    2.56    4.52
  12  -3 -13    1.07    5.06
 -12  -3  13    0.00    5.53
 -12   3  14   21.63    8.91
  12  -3 -14    0.69    5.33
 -12  -3  14    7.72    6.99
 -12   3  15    3.35    5.30
  12  -3 -15   -0.00    4.55
 -12  -3  15    2.85    5.38
 -12   3  16    4.12    5.81
  12  -3 -16    4.12    6.20
 -12  -3  16   -0.00    4.92
 -12   3  17    1.13    5.78
  12  -3 -17   -0.00    5.19
 -12  -3  17    3.56    4.51
 -12   3  18    0.00    5.42
  12  -3 -18    2.07    4.62
 -12  -3  18    0.00    3.54
 -12   3  19   -0.00    5.47
  12  -3 -19   -0.00    7.24
 -12  -3  19    1.62    4.88
 -12   3  20    2.76    5.63
  12  -3 -20    3.70    5.73
 -12  -3  20    0.00    5.89
 -12   3  21    0.28    4.40
  12  -3 -21   -0.00    6.54
 -12  -3  21   -0.00    5.52
 -12   3  22    5.02    6.08
  12  -3 -22   10.62    8.26
 -12  -3  22   -0.00    5.93
 -12   3  23   -0.00    5.93
  12  -3 -23    0.33    5.94
 -12  -3  23    0.00    4.95
 -12   3  24   10.46    7.59
  12  -3 -24    4.22    7.43
 -12  -3  24   13.43    9.17
 -12   3  25    7.87    7.13
  12  -3 -25   -0.00    5.75
 -12  -3  25    3.01    4.88
 -12   3  26   -0.00    5.49
  12  -3 -26   -0.00    5.56
 -12  -3  26    1.19    5.88
 -12   3  27    2.86    6.28
 -12   3  28    4.77    5.92
 -12   4   1   14.35    7.88
  12  -4  -1    1.29    4.89
 -12  -4   1    7.97    6.59
 -12   4   2    3.45    5.63
  12  -4  -2   -0.00    4.64
 -12  -4   2    6.82    5.15
 -12   4   3   -0.00    3.26
  12  -4  -3    2.85    5.42
 -12  -4   3   -0.00    3.85
 -12   4   4    0.00    4.19
  12  -4  -4   -0.00    2.85
 -12  -4   4   -0.00    3.65
 -12   4   5    7.51    5.79
  12  -4  -5   -0.00    4.63
 -12  -4   5    0.00    5.11
 -12   4   6   11.68    6.92
  12  -4  -6   11.22    9.39
 -12  -4   6   16.89    7.87
 -12   4   7    3.03    5.13
  12  -4  -7    2.72    5.78
 -12  -4   7    9.21    5.74
 -12   4   8    1.16    5.17
  12  -4  -8   -0.00    4.36
 -12  -4   8    0.05    3.32
 -12   4   9   11.18    7.12
  12  -4  -9    7.42    6.15
 -12  -4   9    7.80    6.05
 -12   4  10    2.98    5.13
  12  -4 -10    7.43    6.92
 -12  -4  10   10.11    6.64
 -12   4  11    0.00    4.34
  12  -4 -11   -0.00    2.56
 -12  -4  11    5.37    5.46
 -12   4  12   30.96    9.42
  12  -4 -12   19.47   10.11
 -12  -4  12   17.37    8.52
 -12   4  13    2.06    4.90
  12  -4 -13    2.70    4.69
 -12  -4  13   -0.00    4.07
 -12   4  14    6.22    5.54
  12  -4 -14    6.79    7.48
 -12  -4  14    0.52    4.45
 -12   4  15    0.15    5.43
  12  -4 -15   -0.00    4.44
 -12  -4  15    5.88    6.11
 -12   4  16   -0.00    4.93
  12  -4 -16   -0.00    4.45
 -12  -4  16   13.77    7.65
 -12   4  17    2.98    5.15
  12  -4 -17    4.19    6.46
 -12  -4  17   11.16    6.93
 -12   4  18   -0.00    4.66
  12  -4 -18    0.00    5.49
 -12  -4  18    0.00    4.93
 -12   4  19    0.00    4.41
  12  -4 -19   -0.00    4.62
 -12  -4  19    1.89    5.14
 -12   4  20    9.30    6.19
  12  -4 -20    2.68    7.67
 -12  -4  20   -0.00    6.41
 -12   4  21    3.60    6.24
  12  -4 -21   -3.33    6.67
 -12  -4  21    1.37    5.67
 -12   4  22   17.06    8.58
  12  -4 -22   -0.00    5.61
 -12  -4  22    1.47    5.15
 -12   4  23   -0.00    5.77
  12  -4 -23   -0.00    5.98
 -12  -4  23    0.69    5.31
 -12   4  24    1.33    6.22
  12  -4 -24   -2.59    5.29
 -12  -4  24   -0.00    5.05
 -12   4  25   -0.00    5.73
  12  -4 -25    3.93    6.91
 -12  -4  25    0.00    5.71
 -12   4  26   -0.00    4.85
  12  -4 -26    0.84    4.86
 -12  -4  26    0.00    5.91
 -12   4  27    0.00    4.74
  12  -4 -27    2.88    6.67
 -12   4  28    1.20    5.38
  12  -4 -28   -0.00    5.44
  12  -4 -29   -0.00    4.70
 -12   5   1   -0.00    3.22
  12  -5  -1    5.02    5.38
 -12  -5   1    1.31    4.53
 -12   5   2   10.76    6.47
  12  -5  -2    6.89    6.64
 -12  -5   2    8.58    5.55
 -12   5   3    3.30    4.81
  12  -5  -3   10.30    6.94
 -12  -5   3   26.74    9.35
 -12   5   4    3.10    4.78
  12  -5  -4    5.49    8.01
 -12  -5   4    4.59    6.16
 -12   5   5    4.84    5.04
  12  -5  -5    0.00    5.49
 -12  -5   5    3.14    5.21
 -12   5   6    4.54    5.56
  12  -5  -6    2.02    4.38
 -12  -5   6   -0.00    3.57
 -12   5   7    1.49    5.29
  12  -5  -7   -0.00    5.02
 -12  -5   7    1.43    4.51
 -12   5   8   14.64    7.67
  12  -5  -8    7.52    7.68
 -12  -5   8   10.59    6.05
 -12   5   9    9.48    6.51
  12  -5  -9    6.64    5.88
 -12  -5   9   10.10    7.01
 -12   5  10   -0.00    3.79
  12  -5 -10   15.59    8.88
 -12  -5  10    1.65    4.20
 -12   5  11   -0.00    4.89
  12  -5 -11    0.00    4.89
 -12  -5  11    3.83    4.34
 -12   5  12   -0.00    4.15
  12  -5 -12    0.00    3.59
 -12  -5  12    0.00    5.20
 -12   5  13   22.08    8.37
  12  -5 -13   17.26    9.84
 -12  -5  13   15.92    7.86
 -12   5  14    5.56    6.35
  12  -5 -14    8.02    7.58
 -12  -5  14    3.72    5.43
 -12   5  15    1.29    4.75
  12  -5 -15    0.82    5.62
 -12  -5  15    0.69    4.01
 -12   5  16    0.62    4.11
  12  -5 -16    1.57    7.06
 -12  -5  16   -0.00    3.93
 -12   5  17   -0.00    4.01
  12  -5 -17    0.15    5.85
 -12  -5  17    0.00    5.12
 -12   5  18    4.98    6.81
  12  -5 -18   -0.00    4.87
 -12  -5  18    6.55    6.68
 -12   5  19    0.00    4.81
  12  -5 -19    2.63    5.03
 -12  -5  19    0.00    5.05
 -12   5  20    0.00    5.35
  12  -5 -20    2.92    7.27
 -12  -5  20   11.21    7.31
 -12   5  21    0.84    5.50
  12  -5 -21   -0.00    4.46
 -12  -5  21    4.63    5.62
 -12   5  22   -0.00    4.59
  12  -5 -22   -0.00    7.33
 -12  -5  22    0.00    6.33
 -12   5  23    5.07    6.93
  12  -5 -23    1.61    5.94
 -12  -5  23   -0.00    4.95
 -12   5  24    7.20    6.68
  12  -5 -24   -0.00    5.53
 -12  -5  24    0.82    6.54
 -12   5  25    0.00    4.99
  12  -5 -25   10.51    9.81
 -12  -5  25    9.89    6.78
 -12   5  26    6.36    6.52
  12  -5 -26   11.82    8.86
 -12  -5  26    2.19    5.83
 -12   5  27   -0.00    5.35
  12  -5 -27    0.00    5.06
 -12   5  28    0.00    4.95
  12  -5 -28    0.00    5.36
  12  -5 -29    0.00    5.21
  12  -5 -30    1.16    5.73
 -12   6   1   18.01    8.57
  12  -6  -1    6.66    7.05
 -12  -6   1   31.01    9.64
 -12   6   2    4.73    5.83
  12  -6  -2    5.70    6.91
 -12  -6   2    8.59    6.32
 -12   6   3    0.67    4.82
  12  -6  -3    3.25    7.18
 -12  -6   3    1.87    4.13
 -12   6   4    3.31    4.93
  12  -6  -4    2.78    5.63
 -12  -6   4    0.68    3.94
 -12   6   5   18.36    7.96
  12  -6  -5    5.02    6.29
 -12  -6   5   13.37    7.15
 -12   6   6   12.98    6.79
  12  -6  -6   16.00    8.47
 -12  -6   6    3.42    5.85
 -12   6   7    0.00    4.83
  12  -6  -7   10.00    7.57
 -12  -6   7    9.26    5.68
 -12   6   8    1.48    4.27
  12  -6  -8    4.10    6.21
 -12  -6   8    3.86    5.29
 -12   6   9   -0.00    3.95
  12  -6  -9   -0.00    4.82
 -12  -6   9    0.26    3.89
 -12   6  10    3.23    5.27
  12  -6 -10    7.00    7.05
 -12  -6  10    0.23    4.73
 -12   6  11   13.23    7.14
  12  -6 -11   17.97    9.00
 -12  -6  11   25.31    9.08
 -12   6  12    2.91    5.44
  12  -6 -12    8.66    8.00
 -12  -6  12    9.12    5.52
 -12   6  13   -0.00    4.38
  12  -6 -13    3.18    5.30
 -12  -6  13    4.29    5.82
 -12   6  14    3.06    5.40
  12  -6 -14    1.74    4.35
 -12  -6  14    0.00    4.90
 -12   6  15    4.09    4.41
  12  -6 -15   -0.00    7.08
 -12  -6  15    3.65    5.36
 -12   6  16    2.81    5.25
  12  -6 -16    4.01    6.95
 -12  -6  16    3.40    5.06
 -12   6  17    2.13    4.71
  12  -6 -17   -0.00    6.38
 -12  -6  17    1.82    5.74
 -12   6  18    3.95    5.94
  12  -6 -18    3.56    6.28
 -12  -6  18    1.38    4.78
 -12   6  19    4.30    5.16
  12  -6 -19   -0.00    5.24
 -12  -6  19    1.70    5.24
 -12   6  20    5.96    6.79
  12  -6 -20    0.96    5.94
 -12  -6  20    4.37    6.42
 -12   6  21    3.92    4.74
  12  -6 -21   -0.00    4.49
 -12  -6  21    1.47    5.07
 -12   6  22    3.59    6.02
  12  -6 -22   -0.00    5.12
 -12  -6  22    2.95    5.84
 -12   6  23    1.08    5.47
  12  -6 -23    5.97    7.64
 -12  -6  23   -0.00    4.97
 -12   6  24    4.78    7.10
  12  -6 -24    4.73    5.85
 -12  -6  24    5.71    6.36
 -12   6  25    3.22    6.15
  12  -6 -25    1.07    4.66
 -12  -6  25    0.00    4.91
 -12   6  26    3.72    5.28
  12  -6 -26    1.06    5.51
 -12   6  27   -0.00    5.57
  12  -6 -27    1.88    7.02
  12  -6 -28   -0.00    4.42
 -12   7   1   -0.00    4.51
 -12  -7   1    2.54    4.42
 -12   7   2    0.54    4.27
  12  -7  -2   10.00    7.94
 -12  -7   2    6.35    5.65
 -12   7   3   -0.00    3.73
  12  -7  -3    3.56    6.60
 -12  -7   3   13.93    7.31
 -12   7   4    0.00    4.03
  12  -7  -4    6.51    6.69
 -12  -7   4    1.03    4.17
 -12   7   5    0.00    4.29
  12  -7  -5   -0.00    3.95
 -12  -7   5    3.27    4.62
 -12   7   6    0.00    4.66
  12  -7  -6    3.03    5.20
 -12  -7   6    2.16    4.33
 -12   7   7    3.07    4.21
  12  -7  -7    4.19    6.16
 -12  -7   7   12.27    6.34
 -12   7   8    6.24    5.47
  12  -7  -8    2.81    5.64
 -12  -7   8    0.00    3.78
 -12   7   9   15.88    7.84
  12  -7  -9    3.66    6.66
 -12  -7   9   17.85    7.78
 -12   7  10   -0.00    4.09
  12  -7 -10    0.00    4.53
 -12  -7  10    3.93    4.78
 -12   7  11    1.85    4.81
  12  -7 -11    2.56    5.24
 -12  -7  11   -0.00    4.36
 -12   7  12   -0.00    3.75
  12  -7 -12    1.93    5.58
 -12  -7  12   -0.00    3.47
 -12   7  13    1.99    4.61
  12  -7 -13    0.59    2.97
 -12  -7  13    4.65    5.53
 -12   7  14    5.09    5.93
  12  -7 -14    4.72    7.22
 -12  -7  14   10.01    7.17
 -12   7  15    2.43    5.24
  12  -7 -15    5.32    7.24
 -12  -7  15   11.11    6.58
 -12   7  16   -0.00    4.64
  12  -7 -16    0.00    6.46
 -12  -7  16   -0.00    4.40
 -12   7  17    3.95    5.33
  12  -7 -17    2.15    7.02
 -12  -7  17   -0.00    4.45
 -12   7  18    0.68    3.47
  12  -7 -18    0.94    5.99
 -12  -7  18   -0.00    5.43
 -12   7  19    6.16    6.02
  12  -7 -19    5.46    6.64
 -12  -7  19    9.33    6.00
 -12   7  20    0.00    5.56
  12  -7 -20    4.01    6.44
 -12  -7  20    1.84    5.38
 -12   7  21    0.38    4.82
  12  -7 -21    2.01    6.18
 -12  -7  21    0.00    5.02
 -12   7  22   -0.00    5.36
  12  -7 -22    3.57    7.14
 -12  -7  22    0.00    5.69
 -12   7  23    0.25    4.82
  12  -7 -23   -0.00    5.75
 -12  -7  23   -0.00    6.20
 -12   7  24    7.87    7.48
  12  -7 -24    6.89    7.23
 -12  -7  24    1.83    3.61
 -12   7  25    0.00    5.24
  12  -7 -25    5.52    7.00
 -12  -7  25   -0.00    5.24
 -12   7  26    0.00    4.76
  12  -7 -26   -0.00    6.77
 -12   7  27    0.43    4.41
 -12   8   1    1.68    4.80
  12  -8  -1   10.94    7.76
 -12  -8   1   16.39    7.33
 -12   8   2   -0.00    4.41
  12  -8  -2   -0.00    4.79
 -12  -8   2    0.00    4.05
 -12   8   3    0.00    4.98
  12  -8  -3   -0.00    4.12
 -12  -8   3    1.26    3.81
 -12   8   4    2.33    3.88
  12  -8  -4   -0.00    6.43
 -12  -8   4    1.90    5.33
 -12   8   5    7.20    6.35
  12  -8  -5   -0.00    5.93
 -12  -8   5    0.00    4.25
 -12   8   6    2.75    4.89
  12  -8  -6    2.53    5.09
 -12  -8   6   -0.00    4.41
 -12   8   7    4.40    5.70
  12  -8  -7   16.23    9.13
 -12  -8   7   15.40    7.43
 -12   8   8    3.60    4.83
  12  -8  -8    1.15    5.22
 -12  -8   8   -0.00    4.07
 -12   8   9   -0.00    4.01
  12  -8  -9    2.33    5.14
 -12  -8   9    3.26    4.26
 -12   8  10   -0.00    4.55
  12  -8 -10    5.84    4.94
 -12  -8  10   -0.00    4.06
 -12   8  11    2.83    4.73
  12  -8 -11    9.01    6.81
 -12  -8  11   13.15    7.14
 -12   8  12    0.48    3.94
  12  -8 -12    1.85    4.63
 -12  -8  12    3.35    4.93
 -12   8  13    2.82    4.87
  12  -8 -13    0.00    4.67
 -12  -8  13    1.47    4.68
 -12   8  14   -0.00    3.64
  12  -8 -14   -0.00    5.47
 -12  -8  14   -0.00    4.50
 -12   8  15   -0.00    4.90
  12  -8 -15    5.06    7.61
 -12  -8  15    3.02    5.11
 -12   8  16    1.13    5.01
  12  -8 -16    2.09    4.37
 -12  -8  16    0.00    4.74
 -12   8  17   12.40    7.19
  12  -8 -17    3.41    5.48
 -12  -8  17   -0.00    5.16
 -12   8  18    4.17    5.57
  12  -8 -18   -0.00    4.47
 -12  -8  18   -0.00    4.53
 -12   8  19   -0.00    4.85
  12  -8 -19    0.00    5.46
 -12  -8  19    0.00    4.70
 -12   8  20   -0.00    6.03
  12  -8 -20   -0.00    7.11
 -12  -8  20    2.03    4.38
 -12   8  21    7.40    6.40
  12  -8 -21    2.63    7.05
 -12  -8  21   21.12   10.00
 -12   8  22   -0.00    5.65
  12  -8 -22    1.61    4.45
 -12  -8  22    5.37    5.51
 -12   8  23    7.72    6.44
  12  -8 -23   -0.00    3.94
 -12  -8  23    0.88    5.27
 -12   8  24   -0.00    4.70
 -12  -8  24    1.32    5.29
 -12   8  25    1.37    3.65
 -12   8  26    3.30    5.36
 -12   8  27    7.33    7.41
 -12   9   1   -0.00    4.91
  12  -9  -1   -0.00    5.94
 -12  -9   1   -0.00    3.83
 -12   9   2   -0.00    3.95
  12  -9  -2   -0.00    4.87
 -12  -9   2    1.26    3.67
 -12   9   3    0.00    4.18
  12  -9  -3   10.41    7.46
 -12  -9   3    8.08    6.17
 -12   9   4    4.16    4.56
  12  -9  -4   -0.00    5.15
 -12  -9   4   -0.00    3.96
 -12   9   5    4.71    4.96
  12  -9  -5    3.60    6.27
 -12  -9   5    2.14    4.47
 -12   9   6    3.70    4.85
  12  -9  -6   -0.00    5.58
 -12  -9   6   -0.00    4.55
 -12   9   7    1.09    4.09
  12  -9  -7    2.84    6.52
 -12  -9   7   11.86    6.75
 -12   9   8    0.10    3.64
  12  -9  -8   -0.00    4.42
 -12  -9   8    0.12    4.79
 -12   9   9    9.61    6.77
  12  -9  -9    6.91    7.29
 -12  -9   9   17.87    8.13
 -12   9  10    0.14    4.85
  12  -9 -10    2.36    6.09
 -12  -9  10   -0.00    3.97
 -12   9  11    5.75    5.29
  12  -9 -11   -0.00    5.00
 -12  -9  11   -0.00    5.58
 -12   9  12    1.17    3.75
  12  -9 -12   -0.00    5.07
 -12  -9  12    0.94    4.92
 -12   9  13    2.72    5.78
  12  -9 -13    1.34    4.20
 -12  -9  13    0.98    5.44
 -12   9  14   -0.00    4.16
  12  -9 -14    5.62    6.34
 -12  -9  14    7.06    6.24
 -12   9  15    4.52    5.30
  12  -9 -15    2.98    4.99
 -12  -9  15    3.92    6.16
 -12   9  16   -0.00    4.92
  12  -9 -16   -0.00    5.53
 -12  -9  16    2.44    5.46
 -12   9  17    3.41    5.86
  12  -9 -17    1.65    6.33
 -12  -9  17   -0.00    5.90
 -12   9  18    3.70    6.06
  12  -9 -18    0.87    5.13
 -12  -9  18    3.13    5.70
  12  -9 -19    9.75    7.62
 -12  -9  19    0.81    5.11
  12  -9 -20    2.13    5.54
 -12  -9  20   -0.00    5.08
 -12  -9  21   -0.00    6.06
 -12  -9  22   -0.00    5.61
 -12  -9  23    1.17    4.88
 -12  -9  24    0.05    5.23
 -12  10   1    0.90    3.22
  12 -10  -1    0.43    5.27
  12 -10  -2    3.88    4.79
 -12 -10   2   -0.00    3.40
  12 -10  -3    0.00    5.22
 -12 -10   3    0.00    4.42
  12 -10  -4    1.47    6.19
 -12 -10   4    3.91    5.16
  12 -10  -5   20.48    8.56
 -12 -10   5    0.00    5.33
  12 -10  -6    7.00    5.94
 -12 -10   6   -0.00    4.21
  12 -10  -7    1.07    4.01
 -12 -10   7    6.27    6.40
  12 -10  -8    6.87    6.13
 -12 -10   8    0.00    4.75
  12 -10  -9   -0.00    5.18
 -12 -10   9    7.80    7.48
  12 -10 -10    0.19    4.53
 -12 -10  10   -0.00    4.66
  12 -10 -11    0.62    3.97
 -12 -10  11    9.63    6.66
  12 -10 -12   -0.00    6.05
 -12 -10  12    5.13    5.93
  12 -10 -13   -0.00    3.44
 -12 -10  13    0.00    5.86
  12 -10 -14   -0.00    5.42
 -12 -10  14    0.27    5.00
  12 -10 -15   -0.00    6.31
 -12 -10  15    3.46    5.33
  12 -10 -16   -0.00    5.63
 -12 -10  16   -0.00    4.50
 -12 -10  17    3.68    5.59
 -12 -10  18   -0.00    5.64
 -12 -10  19    0.00    5.37
 -12 -10  20    0.39    5.43
 -12 -10  21    5.88    7.05
 -12 -10  22   -0.00    4.44
 -12 -10  23    0.73    4.50
  12 -11  -1    2.12    5.20
  12 -11  -2   -0.00    4.23
  12 -11  -3    5.70    5.26
  12 -11  -4   -0.00    3.03
  12 -11  -5   -0.00    5.26
  12 -11  -6    0.00    5.04
  12 -11  -7    0.00    4.66
  12 -11  -8    0.00    5.52
  12 -11  -9    8.33    6.80
  12 -11 -10    2.12    4.96
  12 -11 -11    4.77    6.59
 -11   0   1   97.02   17.23
  11   0  -1   84.73   18.81
 -11   0   2    0.69    3.81
  11   0  -2   -0.00    4.90
 -11   0   3   39.44   10.35
  11   0  -3   23.10    9.99
 -11   0   4   -0.00    3.92
  11   0  -4   -0.00    4.49
 -11   0   5   78.44   16.02
  11   0  -5  108.34   20.71
 -11   0   6   -0.00    4.43
  11   0  -6   -0.00    5.13
 -11   0   7   -0.00    3.73
  11   0  -7   -0.00    4.41
 -11   0   8    0.09    4.13
  11   0  -8    1.19    3.29
 -11   0   9   19.98    8.27
  11   0  -9   29.32   10.96
 -11   0  10   -0.00    3.08
 -11   0  11   38.74   10.54
 -11   0  12   -0.00    3.85
 -11   0  13   -0.00    3.89
 -11   0  14    0.68    3.91
 -11   0  15   10.01    7.51
 -11   0  16   -0.00    4.08
  11   0 -16    6.21    6.02
 -11   0  17    9.40    6.65
  11   0 -17   -0.00    4.76
 -11   0  18   -0.00    4.84
  11   0 -18   -0.00    4.81
 -11   0  19   14.45    6.93
  11   0 -19   11.44    9.13
 -11   0  20    4.98    5.03
 -11   0  21    8.48    6.43
 -11   0  22    1.72    5.39
 -11   0  23    4.38    6.54
 -11   0  24    0.97    5.36
 -11   0  25    0.32    4.46
 -11   0  26    3.71    5.96
 -11   0  27    3.36    7.16
 -11   0  28    2.95    5.86
 -11   0  29   -0.00    6.48
 -11   0  30   -0.00    5.72
 -11   1   1  105.07   17.41
  11   1  -1   76.57   18.07
 -11  -1   1   89.86   16.72
 -11   1   2   -0.00    4.51
  11   1  -2    1.42    5.48
 -11  -1   2    0.09    2.75
 -11   1   3   32.08    9.55
  11   1  -3   48.45   14.44
 -11  -1   3   22.89    8.32
 -11   1   4   -0.00    3.57
  11   1  -4   -0.00    6.02
 -11  -1   4    6.07    4.62
 -11   1   5    3.01    4.56
  11   1  -5   15.16    8.38
 -11  -1   5    0.77    2.92
 -11   1   6   -0.00    4.32
  11   1  -6    4.34    5.25
 -11  -1   6    2.67    4.26
 -11   1   7   26.88    9.23
  11   1  -7   29.19   11.10
 -11  -1   7   36.72   10.51
 -11   1   8    1.69    3.99
  11   1  -8    2.61    4.90
 -11  -1   8    0.00    4.04
 -11   1   9   24.21    8.43
  11   1  -9   21.53    9.84
 -11  -1   9   16.31    7.31
 -11   1  10    2.10    4.85
  11   1 -10   -0.00    4.15
 -11  -1  10    0.00    4.87
 -11   1  11   16.77    7.47
  11  -1 -11    3.02    5.08
  11   1 -11   10.47    8.13
 -11  -1  11    7.17    6.59
 -11   1  12    2.75    4.16
  11  -1 -12   -0.00    4.20
  11   1 -12    1.58    3.96
 -11  -1  12   -0.00    4.46
 -11   1  13   26.89    9.02
  11  -1 -13   15.33    9.18
  11   1 -13   34.20   12.73
 -11  -1  13   40.37   10.21
 -11   1  14   -0.00    4.02
  11  -1 -14    0.62    4.93
 -11  -1  14    7.38    5.31
 -11   1  15   -0.00    3.68
  11  -1 -15    1.71    5.62
 -11  -1  15    0.89    4.17
 -11   1  16    2.65    4.43
  11  -1 -16    1.55    5.89
 -11  -1  16    1.98    4.20
 -11   1  17    4.17    6.15
  11  -1 -17    7.04    7.15
 -11  -1  17   10.21    6.03
 -11   1  18    1.69    4.89
  11  -1 -18   -0.00    5.01
 -11  -1  18    4.55    5.08
 -11   1  19    7.17    6.46
  11  -1 -19   11.09    9.21
 -11  -1  19   12.95    7.37
 -11   1  20   -0.00    5.61
  11  -1 -20    1.32    4.92
 -11  -1  20    0.00    5.52
 -11   1  21    3.28    5.56
  11  -1 -21    2.11    6.11
 -11  -1  21    0.00    4.92
 -11   1  22   -0.00    4.98
  11  -1 -22    0.36    5.38
 -11  -1  22   -0.00    4.06
 -11   1  23   13.22    8.92
  11  -1 -23    5.28    6.37
 -11  -1  23    6.82    7.49
 -11   1  24   -0.00    5.48
 -11  -1  24   -0.00    5.99
 -11   1  25    0.43    5.78
 -11  -1  25    5.29    6.94
 -11   1  26    0.34    5.51
 -11  -1  26    1.19    5.47
 -11   1  27    0.23    5.42
 -11  -1  27    0.00    6.34
 -11   1  28    5.22    5.48
 -11  -1  28   -0.00    5.17
 -11   1  29    6.06    6.75
 -11  -1  29    5.11    5.59
 -11   1  30   -0.00    6.31
 -11  -1  30    5.21    5.65
 -11   2   1   17.13    7.78
 -11  -2   1   26.04    9.58
 -11   2   2   -0.00    5.24
 -11  -2   2   -0.00    4.80
 -11   2   3    4.47    4.91
 -11  -2   3    8.26    6.03
 -11   2   4   15.25    7.42
  11  -2  -4   -0.00    3.62
 -11  -2   4    2.77    4.52
 -11   2   5   30.19    9.85
  11  -2  -5   39.43   12.65
 -11  -2   5   37.54   10.59
 -11   2   6   15.72    7.61
  11  -2  -6    5.25    5.29
 -11  -2   6   14.19    7.17
 -11   2   7    0.34    4.02
  11  -2  -7    6.57    5.65
 -11  -2   7    2.20    3.85
 -11   2   8   -0.00    3.41
  11  -2  -8   12.90    7.50
 -11  -2   8   16.35    7.03
 -11   2   9   14.60    7.11
  11  -2  -9   18.72    8.94
 -11  -2   9   34.43   10.19
 -11   2  10    3.80    5.22
  11  -2 -10    0.98    4.40
 -11  -2  10   -0.00    3.37
 -11   2  11   13.10    7.05
  11  -2 -11   26.53   10.22
 -11  -2  11    9.52    5.91
 -11   2  12    0.81    3.60
  11  -2 -12   -0.00    4.59
 -11  -2  12    0.00    4.54
 -11   2  13    1.18    4.78
  11  -2 -13   -0.00    4.11
 -11  -2  13    2.62    5.23
 -11   2  14    0.31    3.11
  11  -2 -14    2.92    4.55
 -11  -2  14    1.57    4.48
 -11   2  15   11.33    7.40
  11  -2 -15    7.47    7.81
 -11  -2  15   38.63   10.47
 -11   2  16    2.35    4.55
  11  -2 -16    1.69    6.48
 -11  -2  16    6.79    5.95
 -11   2  17    4.21    5.00
  11  -2 -17   -0.00    4.12
 -11  -2  17    0.45    4.31
 -11   2  18   10.11    7.29
  11  -2 -18    2.28    5.25
 -11  -2  18   -0.00    4.61
 -11   2  19    9.29    8.19
  11  -2 -19    3.22    6.03
 -11  -2  19   15.55    7.94
 -11   2  20    1.64    5.07
  11  -2 -20   -0.00    5.33
 -11  -2  20   -0.00    4.75
 -11   2  21    7.55    6.27
  11  -2 -21    9.96    7.81
 -11  -2  21    5.92    7.13
 -11   2  22   -0.00    4.11
  11  -2 -22   -0.00    5.75
 -11  -2  22   -0.00    5.14
 -11   2  23   -0.00    4.19
  11  -2 -23    4.83    5.51
 -11  -2  23    3.79    6.66
 -11   2  24   -0.00    4.36
  11  -2 -24    2.30    4.73
 -11  -2  24   -0.00    5.99
 -11   2  25    5.27    6.49
  11  -2 -25   -0.00    3.36
 -11  -2  25    3.92    5.66
 -11   2  26   -0.00    5.40
  11  -2 -26    2.95    6.91
 -11  -2  26   -0.00    5.66
 -11   2  27    6.17    8.18
 -11  -2  27    2.33    6.28
 -11   2  28   -0.00    4.77
 -11  -2  28    7.16    6.06
 -11   2  29    0.00    4.57
 -11  -2  29    4.41    5.42
 -11   2  30   -0.00    6.14
 -11   3   1   16.20    8.05
  11  -3  -1   19.42    9.45
 -11  -3   1    9.41    6.80
 -11   3   2   20.71    7.70
  11  -3  -2    5.64    7.20
 -11  -3   2    7.11    6.38
 -11   3   3   54.48   12.78
  11  -3  -3   41.57   13.26
 -11  -3   3   36.22   10.58
 -11   3   4    8.10    6.00
  11  -3  -4    1.86    4.90
 -11  -3   4    8.08    6.41
 -11   3   5   11.66    6.24
  11  -3  -5    4.57    6.81
 -11  -3   5    6.19    5.47
 -11   3   6   11.61    7.20
  11  -3  -6   -0.00    5.43
 -11  -3   6   23.94    8.30
 -11   3   7   39.68   11.19
  11  -3  -7   28.61   10.97
 -11  -3   7   42.94   11.21
 -11   3   8    1.98    4.27
  11  -3  -8   -0.00    5.29
 -11  -3   8    3.22    4.95
 -11   3   9    7.55    5.43
  11  -3  -9    4.58    6.69
 -11  -3   9   -0.00    5.10
 -11   3  10    2.90    4.95
  11  -3 -10   -0.00    3.25
 -11  -3  10    2.08    4.38
 -11   3  11   11.67    6.29
  11  -3 -11    4.00    6.12
 -11  -3  11   12.09    6.46
 -11   3  12    6.57    5.75
  11  -3 -12    1.42    5.23
 -11  -3  12    5.78    5.15
 -11   3  13   31.31    9.66
  11  -3 -13    6.64    7.05
 -11  -3  13   11.48    6.63
 -11   3  14    0.00    3.93
  11  -3 -14   -0.00    3.59
 -11  -3  14    1.37    3.78
 -11   3  15   -0.00    4.23
  11  -3 -15   -0.00    4.48
 -11  -3  15   -0.00    4.09
 -11   3  16    3.68    5.83
  11  -3 -16    0.00    6.23
 -11  -3  16   -0.00    3.49
 -11   3  17    7.42    6.46
  11  -3 -17    0.52    4.75
 -11  -3  17    6.95    6.03
 -11   3  18    4.75    6.13
  11  -3 -18    0.00    5.97
 -11  -3  18    0.00    4.49
 -11   3  19   11.41    7.20
  11  -3 -19    1.35    4.40
 -11  -3  19   18.21    7.82
 -11   3  20    1.63    5.24
  11  -3 -20    4.89    6.01
 -11  -3  20    2.23    6.30
 -11   3  21    4.50    4.91
  11  -3 -21   -0.00    4.77
 -11  -3  21    0.00    4.39
 -11   3  22    9.75    7.19
  11  -3 -22    2.61    5.77
 -11  -3  22   -0.00    5.87
 -11   3  23   16.80    8.76
  11  -3 -23    3.49    6.15
 -11  -3  23   12.04    8.33
 -11   3  24    3.72    5.71
  11  -3 -24    6.71    6.52
 -11  -3  24    0.23    5.01
 -11   3  25    2.17    5.33
  11  -3 -25    2.62    5.17
 -11  -3  25    0.29    4.61
 -11   3  26   -0.00    5.70
  11  -3 -26   -0.00    3.69
 -11  -3  26    5.01    6.51
 -11   3  27   10.91    7.80
  11  -3 -27   10.96    9.01
 -11  -3  27    8.06    7.50
 -11   3  28    3.09    6.66
  11  -3 -28    0.34    4.33
 -11  -3  28    0.00    5.87
 -11   3  29    0.00    3.13
  11  -3 -29    2.45    7.00
 -11  -3  29    3.38    6.37
 -11   3  30   -0.00    5.04
 -11   4   1   24.28    8.92
  11  -4  -1   18.80    9.10
 -11  -4   1   33.64   10.01
 -11   4   2    2.34    4.73
  11  -4  -2    7.38    7.34
 -11  -4   2   -0.00    4.65
 -11   4   3   -0.00    5.01
  11  -4  -3    4.77    6.48
 -11  -4   3    4.39    4.98
 -11   4   4    5.22    5.13
  11  -4  -4    0.00    5.61
 -11  -4   4    0.11    3.71
 -11   4   5   45.29   11.28
  11  -4  -5   27.30   12.15
 -11  -4   5   35.56   10.08
 -11   4   6    7.23    5.43
  11  -4  -6   -0.00    5.00
 -11  -4   6    8.37    5.31
 -11   4   7    0.00    4.57
  11  -4  -7    9.68    7.50
 -11  -4   7    6.92    4.66
 -11   4   8    9.27    5.44
  11  -4  -8    9.80    6.48
 -11  -4   8    0.64    3.58
 -11   4   9   28.76    9.76
  11  -4  -9   12.24    7.89
 -11  -4   9   37.71   10.22
 -11   4  10    6.30    5.63
  11  -4 -10   -0.00    4.27
 -11  -4  10    8.56    6.70
 -11   4  11   12.20    7.04
  11  -4 -11    9.29    6.56
 -11  -4  11   22.69    8.02
 -11   4  12    3.40    4.53
  11  -4 -12    1.68    4.64
 -11  -4  12    0.00    3.50
 -11   4  13    0.98    5.18
  11  -4 -13    2.42    5.37
 -11  -4  13    0.00    3.62
 -11   4  14    9.58    6.83
  11  -4 -14    0.64    4.91
 -11  -4  14    0.00    5.20
 -11   4  15    2.13    4.21
  11  -4 -15   -0.00    5.80
 -11  -4  15    5.85    6.42
 -11   4  16    1.53    4.73
  11  -4 -16   -0.00    3.10
 -11  -4  16    5.61    5.90
 -11   4  17   -0.00    3.46
  11  -4 -17    0.58    5.04
 -11  -4  17    0.40    4.05
 -11   4  18    3.44    4.63
  11  -4 -18   -0.00    5.04
 -11  -4  18    2.00    5.02
 -11   4  19   -0.00    3.54
  11  -4 -19    0.88    4.87
 -11  -4  19    0.21    4.83
 -11   4  20    1.29    5.43
  11  -4 -20    2.11    5.59
 -11  -4  20    0.54    5.70
 -11   4  21    7.56    7.03
  11  -4 -21    7.15    7.66
 -11  -4  21   10.83    7.95
 -11   4  22   -0.00    4.83
  11  -4 -22    8.49    6.99
 -11  -4  22    6.72    6.94
 -11   4  23   -0.00    4.82
  11  -4 -23   -7.96    9.60
 -11  -4  23    1.34    5.85
 -11   4  24    2.51    5.74
  11  -4 -24    3.74    6.63
 -11  -4  24   -0.00    6.11
 -11   4  25    3.17    5.30
  11  -4 -25    2.12    4.70
 -11  -4  25    6.42    7.84
 -11   4  26    1.58    5.59
  11  -4 -26    3.16    7.48
 -11  -4  26    0.01    4.46
 -11   4  27   17.98    8.51
  11  -4 -27    0.65    5.02
 -11  -4  27   -0.00    5.34
 -11   4  28    3.62    5.02
  11  -4 -28    0.10    3.75
 -11  -4  28    1.59    4.18
 -11   4  29    1.25    5.57
  11  -4 -29    6.41    7.78
 -11  -4  29    7.04    5.48
 -11   4  30    1.09    5.32
  11  -4 -30    4.07    6.63
  11  -4 -31   -0.00    6.18
  11  -4 -32   -0.00    4.46
 -11   5   1    2.51    4.74
  11  -5  -1    0.00    5.96
 -11  -5   1    1.63    4.46
 -11   5   2   34.99    9.97
  11  -5  -2   18.00    9.45
 -11  -5   2   40.34   10.79
 -11   5   3   34.35    9.97
  11  -5  -3   27.44   10.41
 -11  -5   3   18.59    8.43
 -11   5   4    7.38    5.88
  11  -5  -4    5.77    6.94
 -11  -5   4    0.00    4.84
 -11   5   5   -0.00    3.61
  11  -5  -5   -0.00    4.05
 -11  -5   5    5.81    5.20
 -11   5   6   10.79    6.53
  11  -5  -6    4.30    5.86
 -11  -5   6    0.00    5.23
 -11   5   7   14.61    7.23
  11  -5  -7   28.22   10.55
 -11  -5   7   23.19    8.48
 -11   5   8   10.96    6.66
  11  -5  -8   -0.00    3.66
 -11  -5   8    7.85    5.61
 -11   5   9    0.00    4.31
  11  -5  -9    8.05    6.18
 -11  -5   9   13.86    6.58
 -11   5  10   -0.00    4.42
  11  -5 -10    1.35    5.29
 -11  -5  10    0.00    4.87
 -11   5  11   13.62    6.61
  11  -5 -11    4.70    5.46
 -11  -5  11    4.23    5.53
 -11   5  12    0.59    5.15
  11  -5 -12    6.69    6.78
 -11  -5  12   14.14    8.53
 -11   5  13   13.94    7.16
  11  -5 -13    2.99    7.16
 -11  -5  13    7.31    6.32
 -11   5  14    0.00    4.59
  11  -5 -14   -0.00    5.32
 -11  -5  14    3.03    4.69
 -11   5  15   -0.00    4.45
  11  -5 -15   -0.00    3.36
 -11  -5  15    1.58    3.78
 -11   5  16    0.11    5.42
  11  -5 -16    3.77    6.09
 -11  -5  16    3.21    5.26
 -11   5  17    0.47    3.79
  11  -5 -17    2.71    5.96
 -11  -5  17   -0.00    5.11
 -11   5  18    0.56    5.58
  11  -5 -18   18.01    9.58
 -11  -5  18    8.68    6.91
 -11   5  19    7.82    6.63
  11  -5 -19   10.56    8.64
 -11  -5  19    0.00    4.28
 -11   5  20   -0.00    5.32
  11  -5 -20   -0.00    4.37
 -11  -5  20    1.58    4.67
 -11   5  21    6.35    6.79
  11  -5 -21   -0.00    5.29
 -11  -5  21    1.05    5.68
 -11   5  22   10.44    7.78
  11  -5 -22    2.14    6.04
 -11  -5  22    3.40    6.14
 -11   5  23    6.02    6.05
  11  -5 -23    8.69    7.82
 -11  -5  23    7.40    6.24
 -11   5  24    2.08    4.81
  11  -5 -24    1.20    5.25
 -11  -5  24    2.87    4.44
 -11   5  25    1.53    4.47
  11  -5 -25   -0.00    3.65
 -11  -5  25   -0.00    5.30
 -11   5  26    3.46    5.31
  11  -5 -26   -0.00    6.60
 -11  -5  26    1.72    3.52
 -11   5  27    7.07    6.79
  11  -5 -27   -0.00    4.52
 -11  -5  27    0.97    4.84
 -11   5  28    2.34    6.44
  11  -5 -28   -0.00    4.64
 -11  -5  28    6.74    7.75
 -11   5  29    8.34    7.19
  11  -5 -29    0.57    6.24
 -11   5  30    3.64    6.63
  11  -5 -30   -0.00    4.22
  11  -5 -31   -0.00    5.59
  11  -5 -32   -0.00    4.24
  11  -5 -33    4.99    6.36
 -11   6   1   23.60    8.23
  11  -6  -1    5.28    6.88
 -11  -6   1   30.33    9.49
 -11   6   2    1.13    4.35
  11  -6  -2   -0.00    5.56
 -11  -6   2   -0.00    5.07
 -11   6   3    6.16    5.59
  11  -6  -3    0.70    4.80
 -11  -6   3    0.00    4.23
 -11   6   4   12.59    7.67
  11  -6  -4   25.37   10.43
 -11  -6   4    9.39    5.96
 -11   6   5   10.06    6.62
  11  -6  -5    4.76    6.05
 -11  -6   5    8.85    5.34
 -11   6   6    2.58    4.47
  11  -6  -6    1.74    6.30
 -11  -6   6   11.21    6.28
 -11   6   7    3.13    4.19
  11  -6  -7   -0.00    4.22
 -11  -6   7    0.76    3.25
 -11   6   8    3.00    4.60
  11  -6  -8    4.08    5.37
 -11  -6   8    8.05    6.22
 -11   6   9    9.12    6.13
  11  -6  -9   -0.00    4.98
 -11  -6   9    3.16    4.20
 -11   6  10   19.71    7.87
  11  -6 -10    4.42    6.69
 -11  -6  10   15.20    7.58
 -11   6  11    0.00    4.65
  11  -6 -11    4.11    5.09
 -11  -6  11    3.32    4.13
 -11   6  12    3.27    4.65
  11  -6 -12    2.42    5.11
 -11  -6  12   -0.00    4.73
 -11   6  13    1.76    4.82
  11  -6 -13    0.00    4.74
 -11  -6  13   10.80    6.78
 -11   6  14    5.01    5.35
  11  -6 -14   10.86    7.27
 -11  -6  14    8.05    6.04
 -11   6  15    2.69    4.85
  11  -6 -15   -0.00    5.45
 -11  -6  15    4.00    5.39
 -11   6  16    6.59    5.98
  11  -6 -16    0.00    5.18
 -11  -6  16    9.10    7.05
 -11   6  17    1.05    4.58
  11  -6 -17    2.25    5.33
 -11  -6  17    1.51    4.58
 -11   6  18    1.53    5.82
  11  -6 -18    1.58    4.75
 -11  -6  18    8.80    6.30
 -11   6  19   12.67    7.60
  11  -6 -19    5.79    6.62
 -11  -6  19    0.00    4.64
 -11   6  20   -0.00    4.07
  11  -6 -20   -0.00    5.07
 -11  -6  20    1.95    4.89
 -11   6  21   -0.00    4.77
  11  -6 -21    1.58    6.00
 -11  -6  21    8.09    6.52
 -11   6  22   -0.00    5.55
  11  -6 -22    0.37    4.84
 -11  -6  22    0.80    4.53
 -11   6  23   -0.00    4.56
  11  -6 -23   -0.00    6.49
 -11  -6  23    0.00    4.26
 -11   6  24   -0.00    5.83
  11  -6 -24    9.82    8.06
 -11  -6  24    7.06    6.06
 -11   6  25   10.22    7.42
  11  -6 -25    2.95    6.85
 -11  -6  25    9.04    7.14
 -11   6  26    5.32    5.37
  11  -6 -26    3.06    6.16
 -11  -6  26    4.35    5.93
 -11   6  27   -0.00    5.52
  11  -6 -27    1.41    6.09
 -11  -6  27    4.23    6.64
 -11   6  28   -0.00    5.49
  11  -6 -28   -0.00    5.64
 -11  -6  28    0.00    5.24
 -11   6  29   -0.00    5.12
  11  -6 -29    0.00    5.70
 -11   6  30    0.00    4.74
  11  -6 -30   -0.00    5.49
 -11   7   1   -0.00    4.34
  11  -7  -1    1.99    5.16
 -11  -7   1    3.91    4.73
 -11   7   2   12.41    7.03
  11  -7  -2   16.48    8.03
 -11  -7   2   24.46    8.40
 -11   7   3   -0.00    4.17
  11  -7  -3    1.81    4.25
 -11  -7   3    0.00    3.73
 -11   7   4   10.42    6.57
  11  -7  -4    9.66    7.45
 -11  -7   4    4.05    4.60
 -11   7   5    0.90    3.89
  11  -7  -5    2.00    4.48
 -11  -7   5    1.61    4.00
 -11   7   6   13.94    6.68
  11  -7  -6   10.43    8.19
 -11  -7   6   13.88    6.90
 -11   7   7    0.53    4.54
  11  -7  -7   -0.00    4.64
 -11  -7   7    3.01    4.73
 -11   7   8   16.63    7.55
  11  -7  -8   20.88    9.06
 -11  -7   8   21.99    8.39
 -11   7   9    6.69    5.89
  11  -7  -9    9.95    7.90
 -11  -7   9   22.80    8.26
 -11   7  10   -0.00    3.36
  11  -7 -10   -0.00    4.86
 -11  -7  10   -0.00    3.92
 -11   7  11   -0.00    3.90
  11  -7 -11    1.52    3.88
 -11  -7  11    0.58    4.22
 -11   7  12   23.44    8.25
  11  -7 -12   -0.00    3.59
 -11  -7  12   23.54    8.65
 -11   7  13    0.48    3.62
  11  -7 -13    3.70    5.98
 -11  -7  13    7.49    6.18
 -11   7  14    3.60    5.40
  11  -7 -14    4.56    6.30
 -11  -7  14    3.10    5.28
 -11   7  15   -0.00    4.43
  11  -7 -15    3.82    6.92
 -11  -7  15    0.00    5.60
 -11   7  16   -0.00    4.31
  11  -7 -16   -0.00    6.03
 -11  -7  16    1.13    4.80
 -11   7  17    0.65    4.17
  11  -7 -17    6.41    5.09
 -11  -7  17    4.63    5.66
 -11   7  18    3.25    5.95
  11  -7 -18    2.08    6.87
 -11  -7  18    4.18    5.72
 -11   7  19    3.52    5.53
  11  -7 -19   -0.00    6.23
 -11  -7  19   -0.00    3.94
 -11   7  20   -0.00    5.70
  11  -7 -20   -0.00    5.27
 -11  -7  20    4.93    5.09
 -11   7  21   -0.00    4.82
  11  -7 -21   -0.00    4.83
 -11  -7  21    0.58    4.38
 -11   7  22    4.36    5.89
  11  -7 -22   -0.00    6.67
 -11  -7  22    3.26    6.39
 -11   7  23    3.72    5.52
  11  -7 -23    2.55    6.56
 -11  -7  23    0.00    4.78
 -11   7  24    1.62    5.58
  11  -7 -24   -0.00    3.76
 -11  -7  24    1.08    5.58
 -11   7  25    2.94    5.24
  11  -7 -25   -0.00    6.40
 -11  -7  25    5.02    5.23
 -11   7  26   -0.00    4.40
  11  -7 -26   -0.00    5.65
 -11  -7  26   -0.00    5.72
 -11   7  27    0.00    4.76
  11  -7 -27   -0.00    5.30
 -11  -7  27   -0.00    5.12
 -11   7  28    2.39    5.64
  11  -7 -28   -0.00    6.02
 -11   7  29   -0.00    4.51
 -11   7  30   -0.00    4.52
 -11   8   1    0.60    3.15
  11  -8  -1    0.00    4.54
 -11  -8   1   -0.00    4.48
 -11   8   2    4.90    5.31
  11  -8  -2    6.08    5.42
 -11  -8   2    3.10    4.70
 -11   8   3   -0.00    4.02
  11  -8  -3    4.48    4.95
 -11  -8   3   -0.00    3.67
 -11   8   4   18.58    7.43
  11  -8  -4    2.00    5.08
 -11  -8   4   28.18    9.12
 -11   8   5   -0.00    4.40
  11  -8  -5    2.63    4.30
 -11  -8   5    0.00    3.60
 -11   8   6   14.61    6.81
  11  -8  -6    6.21    6.49
 -11  -8   6   21.23    8.31
 -11   8   7    5.92    5.09
  11  -8  -7    2.27    4.85
 -11  -8   7    0.23    3.78
 -11   8   8    6.64    5.78
  11  -8  -8    6.29    5.04
 -11  -8   8    4.11    5.25
 -11   8   9    0.56    4.59
  11  -8  -9   -0.00    3.81
 -11  -8   9    5.47    5.52
 -11   8  10    5.38    5.28
  11  -8 -10    2.55    4.45
 -11  -8  10    5.19    5.01
 -11   8  11   -0.00    3.71
  11  -8 -11   -0.00    5.07
 -11  -8  11   -0.00    4.12
 -11   8  12    2.17    4.35
  11  -8 -12    0.81    3.74
 -11  -8  12    6.38    6.26
 -11   8  13    1.39    4.06
  11  -8 -13   -0.00    4.70
 -11  -8  13    2.17    3.50
 -11   8  14   -0.00    4.18
  11  -8 -14   -0.00    4.45
 -11  -8  14   -0.00    4.46
 -11   8  15    3.08    5.17
  11  -8 -15    0.00    5.69
 -11  -8  15    8.49    6.32
 -11   8  16    7.37    5.50
  11  -8 -16   -0.00    6.26
 -11  -8  16   11.02    6.87
 -11   8  17   -0.00    3.95
  11  -8 -17    1.29    6.98
 -11  -8  17    2.46    4.24
 -11   8  18    0.36    4.23
  11  -8 -18    1.48    5.22
 -11  -8  18   -0.00    5.11
 -11   8  19    0.29    5.45
  11  -8 -19   -0.00    4.69
 -11  -8  19    2.03    4.50
 -11   8  20    5.83    6.09
  11  -8 -20    0.26    5.45
 -11  -8  20    6.90    6.31
 -11   8  21    6.96    6.51
  11  -8 -21   -0.00    4.77
 -11  -8  21    3.33    4.82
 -11   8  22    3.80    6.86
  11  -8 -22   -0.00    4.77
 -11  -8  22    7.06    7.11
 -11   8  23   -0.00    4.99
  11  -8 -23    0.00    4.43
 -11  -8  23    3.89    5.17
 -11   8  24   -0.00    4.58
  11  -8 -24    1.43    5.11
 -11  -8  24    8.30    7.00
 -11   8  25    3.01    5.14
  11  -8 -25   -0.00    4.93
 -11  -8  25    0.21    5.22
 -11   8  26   -0.00    5.09
  11  -8 -26   -0.00    5.83
 -11  -8  26    3.60    6.76
 -11   8  27    4.00    5.65
 -11  -8  27   -0.00    5.51
 -11   8  28    2.08    5.73
 -11   8  29    0.00    4.69
 -11   8  30   -0.00    4.63
 -11   9   1   -0.00    3.82
  11  -9  -1   -0.00    4.60
 -11  -9   1    1.17    3.90
 -11   9   2   18.25    7.74
  11  -9  -2   10.73    7.60
 -11  -9   2   20.29    7.69
 -11   9   3    1.56    3.76
  11  -9  -3    1.01    3.76
 -11  -9   3    0.87    3.83
 -11   9   4    8.09    5.89
  11  -9  -4    0.89    4.50
 -11  -9   4   15.00    7.42
 -11   9   5    1.47    3.78
  11  -9  -5   -0.00    3.90
 -11  -9   5    0.00    3.43
 -11   9   6    2.73    3.85
  11  -9  -6    5.47    5.18
 -11  -9   6    2.35    4.18
 -11   9   7    1.78    3.78
  11  -9  -7    2.29    5.16
 -11  -9   7    0.00    3.37
 -11   9   8   40.22   10.27
  11  -9  -8    0.99    4.92
 -11  -9   8   12.80    6.78
 -11   9   9    0.92    3.07
  11  -9  -9   -0.00    4.40
 -11  -9   9    1.78    4.35
 -11   9  10    0.87    3.22
  11  -9 -10    3.88    5.67
 -11  -9  10   -0.00    4.56
 -11   9  11    0.50    3.82
  11  -9 -11    2.52    5.26
 -11  -9  11   -0.00    4.48
 -11   9  12    5.95    5.29
  11  -9 -12    5.28    5.77
 -11  -9  12    6.92    5.93
 -11   9  13    5.19    5.69
  11  -9 -13    0.00    4.03
 -11  -9  13    0.44    3.65
 -11   9  14   -0.00    3.20
  11  -9 -14    6.87    5.40
 -11  -9  14    1.02    5.45
 -11   9  15    0.00    4.35
  11  -9 -15    0.00    4.16
 -11  -9  15   -0.00    4.84
 -11   9  16    2.18    5.38
  11  -9 -16    6.18    6.19
 -11  -9  16    4.90    5.96
 -11   9  17    2.71    4.56
  11  -9 -17    0.85    5.20
 -11  -9  17   -0.00    4.76
 -11   9  18   14.79    7.18
  11  -9 -18   -0.00    4.28
 -11  -9  18   10.79    6.94
 -11   9  19    3.07    4.82
  11  -9 -19   -0.00    4.98
 -11  -9  19    0.00    4.93
  11  -9 -20    0.18    5.14
 -11  -9  20    1.92    5.08
  11  -9 -21   -0.00    6.47
 -11  -9  21    4.16    5.38
  11  -9 -22    5.90    7.07
 -11  -9  22    2.43    4.81
  11  -9 -23    0.00    5.30
 -11  -9  23   -0.00    4.81
 -11  -9  24    6.35    6.29
 -11  -9  25    1.37    5.38
 -11  -9  26   -0.00    5.81
 -11  10   1   -0.00    3.77
  11 -10  -1    0.65    4.58
 -11 -10   1    0.63    3.54
 -11  10   2   -0.00    3.37
  11 -10  -2    3.06    4.49
 -11 -10   2    1.90    3.83
 -11  10   3   -0.00    3.59
  11 -10  -3    4.53    4.86
 -11 -10   3   -0.00    4.48
 -11  10   4    6.18    5.48
  11 -10  -4    0.00    4.36
 -11 -10   4    7.12    5.70
  11 -10  -5    0.64    4.75
 -11 -10   5    0.00    3.68
  11 -10  -6    1.66    5.80
 -11 -10   6    9.58    6.20
  11 -10  -7   -0.00    3.60
 -11 -10   7    0.63    3.45
  11 -10  -8    0.88    6.09
 -11 -10   8    9.32    6.14
  11 -10  -9   -0.00    4.66
 -11 -10   9    1.81    5.11
  11 -10 -10    9.91    5.86
 -11 -10  10    8.41    6.77
  11 -10 -11   -0.00    5.28
 -11 -10  11   -0.00    4.27
  11 -10 -12   -0.00    4.83
 -11 -10  12   -0.00    4.55
  11 -10 -13    2.06    5.51
 -11 -10  13   -0.00    5.10
  11 -10 -14   10.04    6.37
 -11 -10  14    1.81    4.22
  11 -10 -15    2.36    4.25
 -11 -10  15    0.00    5.31
  11 -10 -16    1.60    5.00
 -11 -10  16    0.00    5.01
  11 -10 -17    2.24    5.44
 -11 -10  17   -0.00    4.76
  11 -10 -18    1.15    4.32
 -11 -10  18    4.25    5.93
  11 -10 -19    1.17    4.63
 -11 -10  19   -0.00    5.19
  11 -10 -20    2.47    7.27
 -11 -10  20    7.91    7.16
 -11 -10  21    3.34    5.34
 -11 -10  22    1.49    5.48
 -11 -10  23   -0.00    4.62
 -11 -10  24    8.72    6.50
 -11 -10  25    3.23    6.29
 -11 -10  26   -0.00    5.38
  11 -11  -1    1.65    4.97
  11 -11  -2    7.21    5.73
  11 -11  -3   -0.00    5.07
  11 -11  -4   -0.00    4.30
  11 -11  -5    3.10    4.55
  11 -11  -6   -0.00    3.93
  11 -11  -7    7.53    5.38
  11 -11  -8    6.38    7.13
  11 -11  -9    3.24    4.89
  11 -11 -10    3.86    4.49
  11 -11 -11    0.34    2.95
  11 -11 -12    2.65    5.50
  11 -11 -13    5.75    5.47
  11 -11 -14    0.00    5.49
  11 -11 -15    0.54    3.81
  11 -11 -16    0.97    5.60
  11 -11 -17    1.76    3.66
  11 -12  -1    3.02    5.26
  11 -12  -2   -0.00    4.18
  11 -12  -3    0.45    3.33
  11 -12  -4    8.71    5.97
  11 -12  -5    1.87    5.64
  11 -12  -6    2.98    4.39
  11 -12  -7   -0.00    2.77
  11 -12  -8   -0.00    4.73
  11 -12  -9    0.00    4.55
  11 -12 -10    0.91    5.97
  11 -12 -11    0.00    5.46
  11 -12 -12   -0.00    3.03
 -10   0   1    0.90    2.48
  10   0  -1   -0.00    4.32
 -10   0   2   15.70    7.27
  10   0  -2   21.61    8.85
 -10   0   3   -0.00    4.11
  10   0  -3   -0.00    4.39
 -10   0   4   97.42   16.84
  10   0  -4   91.89   18.94
 -10   0   5    1.14    4.28
  10   0  -5   -0.00    3.88
 -10   0   6   11.67    6.10
  10   0  -6    4.75    5.11
 -10   0   7    1.91    3.43
  10   0  -7    2.87    4.84
 -10   0   8   12.29    6.31
  10   0  -8   19.47    8.57
 -10   0   9    0.70    3.41
  10   0  -9    1.91    4.55
 -10   0  10   98.75   16.65
  10   0 -10   77.44   17.80
 -10   0  11   -0.00    4.42
  10   0 -11   -0.00    4.78
 -10   0  12    1.43    3.56
  10   0 -12   -0.00    4.28
 -10   0  13    3.48    4.49
  10   0 -13    0.77    3.24
 -10   0  14    3.70    4.90
  10   0 -14   23.64   10.35
 -10   0  15   -0.00    3.81
 -10   0  16   16.82    7.66
 -10   0  17    1.96    4.26
 -10   0  18   11.91    6.94
 -10   0  19    1.25    4.36
  10   0 -19   -0.00    6.20
 -10   0  20   36.39   11.27
  10   0 -20   20.57   10.60
 -10   0  21   -0.00    6.47
  10   0 -21   -0.00    5.03
 -10   0  22    0.84    3.87
  10   0 -22   -0.00    5.22
 -10   0  23    7.77    6.57
  10   0 -23    1.21    4.54
 -10   0  24    5.61    5.89
 -10   0  25    4.13    6.24
 -10   0  26   14.69    8.28
 -10   0  27    0.20    4.19
 -10   0  28    4.63    7.31
 -10   0  29    6.40    7.57
 -10   0  30    0.07    6.79
 -10   0  31   -0.00    7.12
 -10   0  32    1.88    4.81
 -10   1   1    0.18    4.01
  10  -1  -1   -0.00    5.86
  10   1  -1   10.46    6.83
 -10  -1   1   -0.00    3.84
 -10   1   2   88.12   17.00
  10  -1  -2  115.05   21.55
  10   1  -2  137.89   23.24
 -10  -1   2  139.14   20.11
 -10   1   3    3.62    4.43
  10  -1  -3    0.15    3.87
  10   1  -3   -0.00    5.56
 -10  -1   3   10.68    6.49
 -10   1   4    1.93    4.26
  10  -1  -4   -0.00    3.93
  10   1  -4    6.84    5.54
 -10  -1   4    0.00    3.75
 -10   1   5    7.08    5.99
  10  -1  -5    4.36    5.44
  10   1  -5   10.90    7.00
 -10  -1   5   13.98    7.19
 -10   1   6   67.45   13.52
  10  -1  -6   65.49   15.56
  10   1  -6   61.50   15.17
 -10  -1   6   53.66   12.26
 -10   1   7    2.15    3.67
  10  -1  -7   11.95    7.31
  10   1  -7    0.00    4.48
 -10  -1   7    2.63    4.44
 -10   1   8   37.86   10.18
  10  -1  -8   27.70   10.47
  10   1  -8   17.90    8.81
 -10  -1   8   41.80   10.44
 -10   1   9    2.85    3.63
  10  -1  -9   -0.00    4.07
  10   1  -9    2.15    5.14
 -10  -1   9    0.85    3.37
 -10   1  10   -0.00    3.76
  10   1 -10    3.27    4.90
 -10  -1  10   -0.00    4.01
 -10   1  11    7.62    5.31
  10   1 -11   10.63    7.05
 -10  -1  11   14.02    7.04
 -10   1  12   60.05   13.02
  10   1 -12   58.10   15.90
 -10  -1  12   57.49   13.02
 -10   1  13    0.00    3.64
  10   1 -13    0.66    4.63
 -10  -1  13    0.00    3.84
 -10   1  14    0.23    3.37
  10   1 -14    1.31    4.42
 -10  -1  14   12.85    6.93
 -10   1  15    0.00    4.52
  10   1 -15   -0.00    5.10
 -10  -1  15    0.00    3.63
 -10   1  16   22.04    8.28
  10  -1 -16    6.11    7.31
  10   1 -16    2.05    5.91
 -10  -1  16   16.97    7.80
 -10   1  17   -0.00    3.81
  10  -1 -17    0.52    5.12
  10   1 -17    2.39    5.52
 -10  -1  17    1.35    4.14
 -10   1  18   20.44    8.65
  10  -1 -18   13.40    9.16
 -10  -1  18   14.10    7.83
 -10   1  19    2.44    5.85
  10  -1 -19   -0.00    5.62
 -10  -1  19    5.05    5.28
 -10   1  20   -0.00    4.38
  10  -1 -20   -0.00    6.01
 -10  -1  20   -0.00    5.86
 -10   1  21    4.53    6.11
  10  -1 -21    0.47    4.85
 -10  -1  21    2.38    5.37
 -10   1  22   45.60   12.51
  10  -1 -22   14.13    9.62
 -10  -1  22   38.91   11.81
 -10   1  23   -0.00    4.93
  10  -1 -23    1.65    5.09
 -10  -1  23   -0.00    2.99
 -10   1  24    0.00    5.71
  10  -1 -24   -0.00    4.41
 -10  -1  24   -0.00    2.08
 -10   1  25   -0.00    4.81
  10  -1 -25    0.00    5.86
 -10  -1  25    2.75    5.31
 -10   1  26    3.38    6.13
  10  -1 -26    0.78    5.51
 -10  -1  26    3.57    5.98
 -10   1  27    3.94    5.67
 -10  -1  27    0.91    5.30
 -10   1  28    2.70    5.56
 -10  -1  28    5.58    6.77
 -10   1  29   -0.00    5.39
 -10  -1  29   -0.00    5.13
 -10   1  30    4.51    6.30
 -10  -1  30    5.14    5.07
 -10   1  31   -0.00    5.41
 -10  -1  31    0.85    4.25
 -10   1  32    3.74    5.69
 -10  -1  32    1.62    6.67
 -10   2   1    0.00    4.29
  10  -2  -1    9.74    7.02
  10   2  -1   -0.00    5.20
 -10  -2   1    0.00    4.03
 -10  -2   1    1.47    4.54
 -10   2   2    3.94    5.01
  10   2  -2    2.85    5.44
 -10  -2   2    2.56    4.41
 -10  -2   2   -0.00    4.17
 -10   2   3    9.39    6.11
  10   2  -3    7.66    6.72
 -10  -2   3    0.00    3.30
 -10  -2   3    1.62    4.31
 -10   2   4   95.12   17.22
  10   2  -4  121.00   21.94
 -10  -2   4  141.75   20.05
 -10  -2   4  109.71   20.05
 -10   2   5   20.58    7.91
  10   2  -5   22.71    9.76
 -10  -2   5   21.04    8.01
 -10   2   6   20.13    8.04
  10   2  -6   23.52    9.38
 -10  -2   6   32.52    9.34
 -10   2   7    9.62    5.35
  10   2  -7    5.29    5.20
 -10  -2   7    0.14    3.33
 -10   2   8    6.48    4.33
  10   2  -8   15.49    8.07
 -10  -2   8   17.94    7.07
 -10   2   9    7.97    5.26
  10   2  -9    8.36    6.63
 -10  -2   9   11.01    6.23
 -10   2  10   72.13   13.86
  10   2 -10   48.72   14.75
 -10  -2  10   74.23   14.34
 -10   2  11    8.71    5.37
  10   2 -11    6.22    6.10
 -10  -2  11    1.64    3.95
 -10   2  12    0.00    3.50
  10  -2 -12    0.00    5.30
  10   2 -12    1.47    5.25
 -10  -2  12    0.00    3.64
 -10   2  13    1.78    3.69
  10  -2 -13    2.41    5.16
  10   2 -13    0.81    5.50
 -10  -2  13    0.71    4.10
 -10   2  14   15.35    7.87
  10  -2 -14    9.98    8.36
  10   2 -14    8.77    7.58
 -10  -2  14   12.72    7.69
 -10   2  15   16.40    7.98
  10  -2 -15    6.89    7.71
  10   2 -15    4.87    5.84
 -10  -2  15   13.03    7.53
 -10   2  16    9.86    6.16
  10  -2 -16   -0.00    4.80
 -10  -2  16    3.83    5.53
 -10   2  17   -0.00    3.34
  10  -2 -17   -0.00    3.25
 -10  -2  17    1.72    4.53
 -10   2  18   11.82    7.15
  10  -2 -18    7.89    7.00
 -10  -2  18    5.89    5.81
 -10   2  19   -0.00    4.15
  10  -2 -19    0.66    4.16
 -10  -2  19    1.15    5.59
 -10   2  20   31.09   10.65
  10  -2 -20    1.44    5.96
 -10  -2  20    5.08    5.76
 -10   2  21    2.82    5.72
  10  -2 -21    2.23    5.87
 -10  -2  21    2.89    5.02
 -10   2  22    1.51    4.52
  10  -2 -22    1.68    5.53
 -10  -2  22   -0.00    5.52
 -10   2  23    1.75    5.26
  10  -2 -23    0.84    4.34
 -10  -2  23    2.64    5.35
 -10   2  24   15.67    8.31
  10  -2 -24    9.92    8.60
 -10  -2  24   16.89    9.07
 -10   2  25    0.00    6.00
  10  -2 -25    1.08    6.24
 -10  -2  25   -0.00    5.06
 -10   2  26    3.49    5.24
  10  -2 -26    2.25    7.32
 -10  -2  26   13.51    7.63
 -10   2  27   -0.00    5.98
  10  -2 -27   -0.00    4.57
 -10  -2  27    1.15    4.47
 -10   2  28    3.30    7.22
  10  -2 -28    8.27    8.22
 -10  -2  28    2.50    6.14
 -10   2  29   -0.00    4.99
  10  -2 -29    2.01    5.13
 -10  -2  29    0.70    5.79
 -10   2  30   -0.00    5.88
 -10  -2  30    0.00    5.35
 -10   2  31   -0.00    5.63
 -10  -2  31    1.73    5.25
 -10   2  32    1.66    5.10
 -10  -2  32   -0.00    4.07
 -10   3   1    5.28    5.03
  10   3  -1   11.81    8.13
 -10  -3   1   10.22    6.07
 -10   3   2   63.06   13.59
  10   3  -2   51.83   13.99
 -10  -3   2   63.38   13.40
 -10   3   3   52.72   11.91
  10   3  -3   34.36   11.68
 -10  -3   3   50.68   11.61
 -10   3   4   -0.00    4.12
  10   3  -4   -0.00    3.56
 -10  -3   4    4.06    5.00
 -10   3   5   14.18    6.52
  10   3  -5    5.82    5.15
 -10  -3   5    8.04    5.65
 -10   3   6    7.57    5.79
  10  -3  -6   20.71    9.65
  10   3  -6   12.64    7.83
 -10  -3   6   21.83    7.69
 -10   3   7   11.06    5.80
  10  -3  -7   10.06    7.38
  10   3  -7    5.23    5.76
 -10  -3   7   25.70    8.11
 -10   3   8   28.82    8.98
  10  -3  -8   28.77   10.71
 -10  -3   8   64.56   12.76
 -10   3   9    4.66    4.85
  10  -3  -9   -0.00    4.15
 -10  -3   9   10.29    6.31
 -10   3  10    4.74    4.40
  10  -3 -10   -0.00    4.26
 -10  -3  10    3.39    3.88
 -10   3  11   11.59    6.12
  10  -3 -11    1.16    4.71
 -10  -3  11    8.23    5.38
 -10   3  12   36.37   10.05
  10  -3 -12   37.33   12.41
 -10  -3  12   41.42   10.71
 -10   3  13   -0.00    4.26
  10  -3 -13   -0.00    4.03
 -10  -3  13    1.27    3.08
 -10   3  14   -0.00    4.18
  10  -3 -14    0.88    4.01
 -10  -3  14    5.04    4.62
 -10   3  15    5.10    4.68
  10  -3 -15    0.23    4.33
 -10  -3  15    0.00    4.30
 -10   3  16   21.05    8.44
  10  -3 -16   10.63    7.45
 -10  -3  16   11.90    7.22
 -10   3  17   22.89    9.19
  10  -3 -17    3.15    5.37
 -10  -3  17   30.20   10.44
 -10   3  18    7.86    6.60
  10  -3 -18    6.04    7.56
 -10  -3  18   21.06    8.74
 -10   3  19   -0.00    4.71
  10  -3 -19   -0.00    4.93
 -10  -3  19    0.67    4.98
 -10   3  20   -0.00    6.24
  10  -3 -20    0.18    3.39
 -10  -3  20    0.70    4.75
 -10   3  21    5.76    7.11
  10  -3 -21    1.67    4.41
 -10  -3  21    1.06    5.89
 -10   3  22   12.52    8.28
  10  -3 -22    0.41    5.68
 -10  -3  22   29.19   10.61
 -10   3  23    1.78    5.43
  10  -3 -23   -0.00    5.18
 -10  -3  23    5.85    6.15
 -10   3  24    3.04    4.59
  10  -3 -24   -0.00    6.60
 -10  -3  24   -0.00    6.75
 -10   3  25    1.13    5.26
  10  -3 -25    4.25    7.20
 -10  -3  25    0.00    6.63
 -10   3  26   14.99    7.94
  10  -3 -26    4.81    7.27
 -10  -3  26    0.00    4.93
 -10   3  27    3.51    5.54
  10  -3 -27    3.20    4.87
 -10  -3  27    8.42    7.13
 -10   3  28   19.05    8.87
 -10  -3  28   11.06    7.88
 -10   3  29    1.19    4.57
  10  -3 -29   -0.00    4.05
 -10  -3  29    0.00    5.86
 -10   3  30   -0.00    5.51
  10  -3 -30    0.00    6.15
 -10  -3  30    2.70    6.48
 -10   3  31    3.83    5.85
  10  -3 -31    0.03    3.28
 -10  -3  31   -0.00    5.08
 -10   3  32   -0.00    5.23
  10  -3 -32    4.48    7.43
 -10   4   1    0.62    4.43
  10  -4  -1   -0.00    4.67
 -10  -4   1    0.94    4.12
 -10   4   2    1.67    4.33
  10  -4  -2    0.94    3.87
 -10  -4   2    0.05    3.74
 -10   4   3    9.50    6.00
  10  -4  -3    4.83    6.11
 -10  -4   3    6.32    5.42
 -10   4   4   41.87   11.44
  10  -4  -4   48.02   13.24
 -10  -4   4   71.21   13.79
 -10   4   5   27.47    8.74
  10  -4  -5   12.05    8.18
 -10  -4   5   36.09    9.46
 -10   4   6   28.04    8.84
  10  -4  -6    6.19    5.86
 -10  -4   6   36.92    9.55
 -10   4   7    0.00    4.46
  10  -4  -7    3.37    5.49
 -10  -4   7    0.03    3.81
 -10   4   8   38.69   10.83
  10  -4  -8   57.08   14.44
 -10  -4   8   45.51   10.98
 -10   4   9    5.79    5.41
  10  -4  -9    3.38    5.17
 -10  -4   9    0.00    3.37
 -10   4  10   15.15    6.52
  10  -4 -10   26.15   10.21
 -10  -4  10   17.85    7.95
 -10   4  11    1.87    4.50
  10  -4 -11    3.77    5.55
 -10  -4  11    6.29    4.97
 -10   4  12   -0.00    3.15
  10  -4 -12   -0.00    3.20
 -10  -4  12   -0.00    3.93
 -10   4  13    3.10    4.78
  10  -4 -13    1.03    3.80
 -10  -4  13    2.18    4.40
 -10   4  14    9.16    6.45
  10  -4 -14   15.90    8.85
 -10  -4  14   12.77    6.55
 -10   4  15    0.00    3.81
  10  -4 -15    0.00    6.88
 -10  -4  15    2.04    5.36
 -10   4  16   10.77    6.46
  10  -4 -16   -0.00    6.04
 -10  -4  16    4.19    5.49
 -10   4  17    3.32    5.07
  10  -4 -17   -0.00    3.98
 -10  -4  17   -0.00    4.46
 -10   4  18    8.70    6.82
  10  -4 -18    0.93    4.76
 -10  -4  18    1.61    4.79
 -10   4  19   17.85    7.90
  10  -4 -19    8.82    7.20
 -10  -4  19   14.45    8.25
 -10   4  20   36.02   11.07
  10  -4 -20    9.23    7.21
 -10  -4  20   18.17    9.05
 -10   4  21   12.75    7.48
  10  -4 -21    0.86    5.58
 -10  -4  21    9.92    7.45
 -10   4  22    8.32    6.87
  10  -4 -22   -0.00    4.94
 -10  -4  22    7.89    6.80
 -10   4  23    0.00    5.08
  10  -4 -23   12.18    8.80
 -10  -4  23    3.84    7.19
 -10   4  24   11.78    7.66
  10  -4 -24    0.77    5.70
 -10  -4  24    7.79    7.39
 -10   4  25    7.58    7.28
  10  -4 -25    2.69    5.06
 -10  -4  25    1.93    5.08
 -10   4  26   10.08    7.68
  10  -4 -26   -0.00    3.26
 -10  -4  26   13.11    7.45
 -10   4  27    0.00    4.36
  10  -4 -27    0.82    4.99
 -10  -4  27    0.16    4.89
 -10   4  28    0.00    5.53
  10  -4 -28    3.34    6.60
 -10  -4  28    4.09    5.03
 -10   4  29    0.00    4.76
  10  -4 -29    1.64    5.27
 -10  -4  29   -0.00    5.70
 -10   4  30    0.99    6.28
  10  -4 -30   -0.00    6.04
 -10  -4  30    3.90    5.95
 -10   4  31   -0.00    4.69
  10  -4 -31    4.58    7.08
 -10  -4  31    0.79    6.03
 -10   4  32    0.72    5.52
  10  -4 -32   -0.00    6.00
 -10   4  33    0.00    6.98
  10  -4 -33   -0.00    4.55
  10  -4 -34    3.64    5.96
  10  -4 -35    4.22    6.29
 -10   5   1   13.49    7.25
  10  -5  -1   24.91    9.65
 -10  -5   1   38.10   10.27
 -10   5   2  124.66   19.45
  10  -5  -2  116.59   21.94
 -10  -5   2  133.50   20.25
 -10   5   3    4.65    5.24
  10  -5  -3    8.71    7.16
 -10  -5   3    9.86    6.49
 -10   5   4    3.88    4.85
  10  -5  -4   -0.00    5.08
 -10  -5   4    5.34    4.78
 -10   5   5    1.59    4.04
  10  -5  -5    6.91    6.62
 -10  -5   5    6.04    4.76
 -10   5   6   29.53    9.05
  10  -5  -6   18.97    8.74
 -10  -5   6   17.26    7.37
 -10   5   7   30.91    9.48
  10  -5  -7    7.56    7.25
 -10  -5   7   32.29    9.42
 -10   5   8   15.04    7.44
  10  -5  -8   17.50    9.15
 -10  -5   8   14.79    7.18
 -10   5   9    5.42    5.12
  10  -5  -9   -0.00    3.86
 -10  -5   9    2.13    4.13
 -10   5  10    5.02    4.31
  10  -5 -10   -0.00    4.46
 -10  -5  10   -0.00    3.70
 -10   5  11    1.76    3.53
  10  -5 -11    1.82    4.59
 -10  -5  11   19.49    7.67
 -10   5  12    7.32    6.16
  10  -5 -12   18.38    8.68
 -10  -5  12   33.27    9.96
 -10   5  13    6.85    5.98
  10  -5 -13    6.43    5.97
 -10  -5  13   12.76    6.68
 -10   5  14    1.37    2.89
  10  -5 -14   -0.00    4.97
 -10  -5  14   -0.00    2.91
 -10   5  15    3.13    4.90
  10  -5 -15    1.66    4.75
 -10   5  16   -0.00    4.78
  10  -5 -16   -0.00    5.01
 -10  -5  16   10.23    6.26
 -10   5  17   -0.00    5.04
  10  -5 -17    6.00    6.41
 -10  -5  17   21.99    8.75
 -10   5  18   11.38    6.79
  10  -5 -18    2.96    4.97
 -10  -5  18    7.96    6.87
 -10   5  19    2.64    5.09
  10  -5 -19    0.00    5.52
 -10  -5  19    0.00    2.57
 -10   5  20   -0.00    4.76
  10  -5 -20    1.45    4.88
 -10  -5  20   -0.00    4.61
 -10   5  21    2.25    5.10
  10  -5 -21    5.46    6.77
 -10  -5  21    0.00    4.45
 -10   5  22   10.82    6.61
  10  -5 -22    2.81    6.62
 -10  -5  22    0.00    6.41
 -10   5  23    4.69    4.93
  10  -5 -23   10.02    8.10
 -10  -5  23    3.54    5.69
 -10   5  24   -0.00    4.53
  10  -5 -24    2.14    5.08
 -10  -5  24   -0.00    5.98
 -10   5  25   -0.00    4.95
  10  -5 -25   -0.00    6.61
 -10  -5  25   -0.00    4.59
 -10   5  26    0.00    5.65
  10  -5 -26    0.50    5.60
 -10  -5  26    0.00    4.88
 -10   5  27   12.92    8.20
  10  -5 -27    0.69    5.97
 -10  -5  27   14.67    8.06
 -10   5  28    8.90    7.38
  10  -5 -28    2.84    5.89
 -10  -5  28    7.24    6.09
 -10   5  29   -0.00    4.51
  10  -5 -29   -0.00    4.50
 -10  -5  29    1.10    4.04
 -10   5  30    2.81    5.75
  10  -5 -30   -0.00    6.79
 -10  -5  30   -0.00    6.24
 -10   5  31    3.93    6.25
  10  -5 -31   -0.00    5.33
 -10  -5  31   -0.00    4.30
 -10   5  32    3.22    6.04
  10  -5 -32    5.01    6.88
 -10   5  33    2.76    4.73
  10  -5 -33   -0.00    5.82
  10  -5 -34   -0.00    6.52
 -10   6   1    2.97    4.99
  10  -6  -1   -0.00    5.40
 -10  -6   1    2.02    3.61
 -10   6   2   10.19    5.99
  10  -6  -2    2.38    4.73
 -10  -6   2    3.52    4.42
 -10   6   3    8.64    5.42
  10  -6  -3    2.76    4.31
 -10  -6   3   14.93    6.87
 -10   6   4    0.00    4.10
  10  -6  -4   16.26    7.77
 -10  -6   4    3.70    5.18
 -10   6   5   15.67    7.04
  10  -6  -5   10.95    7.51
 -10  -6   5   12.01    6.33
 -10   6   6   20.56    7.58
  10  -6  -6    5.62    6.60
 -10  -6   6   15.21    6.76
 -10   6   7   -0.00    4.93
  10  -6  -7   -0.00    5.42
 -10  -6   7   -0.00    3.01
 -10   6   8    3.53    4.87
  10  -6  -8   -0.00    3.95
 -10  -6   8    2.90    4.14
 -10   6   9   24.12    8.40
  10  -6  -9    9.34    6.31
 -10  -6   9   22.84    8.28
 -10   6  10   24.04    8.35
  10  -6 -10   14.80    8.03
 -10  -6  10   23.03    8.79
 -10   6  11    4.49    4.28
  10  -6 -11   -0.00    4.74
 -10  -6  11    5.53    5.88
 -10   6  12   -0.00    3.99
  10  -6 -12    2.05    4.45
 -10  -6  12   -0.00    4.13
 -10   6  13   14.66    6.95
  10  -6 -13   21.55    9.09
 -10  -6  13   10.33    6.86
 -10   6  14   11.43    6.23
  10  -6 -14    3.86    5.91
 -10  -6  14    2.74    5.23
 -10   6  15    8.58    6.01
  10  -6 -15    5.86    6.24
 -10  -6  15   12.16    6.85
 -10   6  16    8.40    6.23
  10  -6 -16   -0.00    5.18
 -10  -6  16    1.61    5.23
 -10   6  17    1.76    3.83
  10  -6 -17    0.17    5.33
 -10  -6  17    1.21    5.18
 -10   6  18    3.58    5.01
  10  -6 -18   -0.00    5.86
 -10  -6  18    1.66    4.84
 -10   6  19   13.35    7.79
  10  -6 -19    1.14    5.24
 -10  -6  19   21.33    8.28
 -10   6  20    4.59    6.10
  10  -6 -20   -0.00    4.84
 -10  -6  20    7.87    6.64
 -10   6  21    0.98    5.49
  10  -6 -21    1.65    5.02
 -10  -6  21   -0.00    4.70
 -10   6  22    0.12    4.03
  10  -6 -22   -0.00    6.28
 -10  -6  22    2.39    4.78
 -10   6  23    0.26    4.61
  10  -6 -23    2.02    7.20
 -10  -6  23    0.45    4.10
 -10   6  24    1.60    4.03
  10  -6 -24    0.00    5.47
 -10  -6  24    2.97    6.53
 -10   6  25    5.47    6.74
  10  -6 -25    2.77    7.52
 -10  -6  25    1.48    4.61
 -10   6  26    1.47    5.23
  10  -6 -26    0.00    4.63
 -10  -6  26   -0.00    5.27
 -10   6  27   -0.00    4.72
  10  -6 -27    5.03    6.23
 -10  -6  27   -0.00    6.15
 -10   6  28   -0.00    5.57
  10  -6 -28   -0.00    4.38
 -10  -6  28    0.24    6.02
 -10   6  29   -0.00    5.21
  10  -6 -29    1.38    5.91
 -10  -6  29   -0.00    4.36
 -10   6  30    9.02    6.76
  10  -6 -30   -4.34    7.31
 -10  -6  30    3.14    5.27
 -10   6  31    2.81    7.16
  10  -6 -31    4.14    7.01
 -10   6  32   -0.00    4.56
  10  -6 -32   -0.00    5.16
 -10   7   1   35.11    9.97
  10  -7  -1   31.62   10.61
 -10  -7   1   76.80   13.96
 -10   7   2    0.40    3.64
  10  -7  -2   -0.00    5.41
 -10  -7   2    3.55    3.99
 -10   7   3    8.29    5.99
  10  -7  -3    6.70    6.22
 -10  -7   3   10.66    6.33
 -10   7   4    0.77    3.36
  10  -7  -4    2.28    4.56
 -10  -7   4    0.43    3.88
 -10   7   5   28.51    9.01
  10  -7  -5   23.83    9.18
 -10  -7   5   28.54    8.73
 -10   7   6    8.32    5.94
  10  -7  -6   12.61    7.00
 -10  -7   6    0.48    3.53
 -10   7   7   21.28    7.67
  10  -7  -7   13.02    8.22
 -10  -7   7   25.34    8.24
 -10   7   8    8.60    5.54
  10  -7  -8    2.12    3.61
 -10  -7   8    2.28    3.90
 -10   7   9    0.00    3.74
  10  -7  -9   -0.00    3.34
 -10  -7   9    2.24    3.71
 -10   7  10   -0.00    3.93
  10  -7 -10   -0.00    3.91
 -10  -7  10    2.34    3.98
 -10   7  11    4.16    5.00
  10  -7 -11    2.50    5.13
 -10  -7  11   16.32    7.08
 -10   7  12    3.83    4.66
  10  -7 -12    3.35    5.26
 -10  -7  12    4.18    5.64
 -10   7  13    8.08    6.38
  10  -7 -13    7.01    6.04
 -10  -7  13   13.27    6.72
 -10   7  14   -0.00    3.77
  10  -7 -14   -0.00    4.05
 -10  -7  14    0.16    3.32
 -10   7  15    0.74    3.28
  10  -7 -15    0.00    6.05
 -10  -7  15    0.57    3.98
 -10   7  16    4.48    4.81
  10  -7 -16    0.05    4.12
 -10  -7  16    1.12    5.12
 -10   7  17    6.92    5.61
  10  -7 -17    7.35    6.31
 -10  -7  17   14.12    7.71
 -10   7  18    0.45    4.54
  10  -7 -18   -0.00    6.21
 -10  -7  18    0.87    4.60
 -10   7  19    0.07    4.00
  10  -7 -19    4.41    6.53
 -10  -7  19    2.49    4.58
 -10   7  20    1.13    3.40
  10  -7 -20   -0.00    4.63
 -10  -7  20    1.54    5.12
 -10   7  21    1.06    4.61
  10  -7 -21    0.00    5.54
 -10  -7  21    1.96    4.45
 -10   7  22    3.21    5.35
  10  -7 -22    0.91    5.01
 -10  -7  22    4.40    5.95
 -10   7  23    9.05    7.48
  10  -7 -23    0.00    4.43
 -10  -7  23    6.65    6.29
 -10   7  24    3.11    5.92
  10  -7 -24    4.75    6.20
 -10  -7  24    1.81    6.23
 -10   7  25   -0.00    4.27
  10  -7 -25   -0.00    5.08
 -10  -7  25   -0.00    5.26
 -10   7  26    0.00    5.81
  10  -7 -26    5.24    6.50
 -10  -7  26    2.65    5.45
 -10   7  27    7.75    6.75
  10  -7 -27   -0.00    5.02
 -10  -7  27    3.52    6.87
 -10   7  28    5.68    5.94
  10  -7 -28   -0.00    5.43
 -10  -7  28   -0.00    5.32
 -10   7  29   -0.00    4.12
  10  -7 -29    3.46    6.09
 -10  -7  29    0.00    6.33
 -10   7  30    6.25    6.64
  10  -7 -30   -0.00    5.81
 -10  -7  30    1.45    5.13
 -10   7  31   -0.00    4.30
 -10   7  32    0.99    6.21
 -10   8   1   10.43    5.97
  10  -8  -1    0.00    5.15
 -10  -8   1    1.30    4.69
 -10   8   2    3.24    4.50
  10  -8  -2    2.54    4.38
 -10  -8   2    2.53    4.09
 -10   8   3   24.94    8.38
  10  -8  -3   20.65    8.89
 -10  -8   3   15.64    7.21
 -10   8   4    8.06    5.88
  10  -8  -4   -0.00    3.38
 -10  -8   4    8.54    5.73
 -10   8   5   48.31   11.48
  10  -8  -5   25.05    9.36
 -10  -8   5   43.54   10.77
 -10   8   6    5.67    5.18
  10  -8  -6    2.10    3.74
 -10  -8   6    8.74    5.56
 -10   8   7    6.13    5.00
  10  -8  -7    3.73    4.62
 -10  -8   7    8.25    5.64
 -10   8   8    2.49    3.65
  10  -8  -8   -0.00    5.90
 -10  -8   8    3.68    4.07
 -10   8   9    6.55    5.50
  10  -8  -9   13.36    8.13
 -10  -8   9    8.63    6.24
 -10   8  10    2.99    4.94
  10  -8 -10    1.65    5.03
 -10  -8  10    1.84    3.98
 -10   8  11   15.64    6.87
  10  -8 -11   16.55    7.70
 -10  -8  11   14.58    7.23
 -10   8  12    0.02    3.29
  10  -8 -12    0.00    4.34
 -10  -8  12   -0.00    3.87
 -10   8  13    4.31    5.14
  10  -8 -13    0.00    4.57
 -10  -8  13    9.14    6.43
 -10   8  14    1.57    5.16
  10  -8 -14    0.91    3.86
 -10  -8  14   -0.00    5.05
 -10   8  15   13.34    6.88
  10  -8 -15    0.00    5.69
 -10  -8  15    4.96    5.29
 -10   8  16    0.26    4.25
  10  -8 -16    1.24    5.75
 -10  -8  16   -0.00    3.19
 -10   8  17   -0.00    4.02
  10  -8 -17   -0.00    5.67
 -10  -8  17   -0.00    3.99
 -10   8  18   -0.00    4.43
  10  -8 -18    0.45    4.06
 -10  -8  18   -0.00    4.95
 -10   8  19    9.41    6.23
  10  -8 -19    9.36    7.04
 -10  -8  19   20.01    8.93
 -10   8  20    5.28    5.30
  10  -8 -20   -0.00    4.59
 -10  -8  20    2.99    5.21
 -10   8  21    0.00    4.66
  10  -8 -21    4.17    7.13
 -10  -8  21    3.53    5.02
 -10   8  22    0.50    3.80
  10  -8 -22    3.13    5.36
 -10  -8  22    1.14    5.70
 -10   8  23    3.23    5.26
  10  -8 -23    2.02    4.97
 -10  -8  23    4.66    4.95
 -10   8  24   -0.00    3.69
  10  -8 -24   -0.00    7.38
 -10  -8  24   -0.00    5.30
 -10   8  25    2.78    5.70
  10  -8 -25    1.78    4.63
 -10  -8  25   26.00    9.64
 -10   8  26    2.98    4.98
  10  -8 -26   -0.00    6.17
 -10  -8  26    7.11    7.25
 -10   8  27   -0.00    4.54
  10  -8 -27   -0.00    5.46
 -10  -8  27    6.33    6.57
 -10   8  28    1.86    4.58
  10  -8 -28    0.35    4.23
 -10  -8  28   -0.00    5.33
 -10   8  29   -0.00    5.53
 -10  -8  29   -0.00    5.52
 -10   8  30   -0.00    5.30
 -10   8  31   -0.00    5.26
 -10   9   1   15.11    7.41
  10  -9  -1   18.52    8.85
 -10  -9   1   14.47    7.14
 -10   9   2    3.55    4.17
  10  -9  -2   10.05    6.53
 -10  -9   2   -0.00    3.63
 -10   9   3   17.94    7.66
  10  -9  -3    7.80    6.39
 -10  -9   3    7.99    5.71
 -10   9   4    6.02    5.25
  10  -9  -4   -0.00    5.00
 -10  -9   4    1.42    4.20
 -10   9   5   10.23    5.31
  10  -9  -5    0.45    4.34
 -10  -9   5    0.00    4.84
 -10   9   6    5.27    5.06
  10  -9  -6    7.41    5.55
 -10  -9   6   -0.00    4.05
 -10   9   7   16.78    7.25
  10  -9  -7   19.92    8.97
 -10  -9   7   10.27    6.24
 -10   9   8    0.00    3.39
  10  -9  -8    4.40    5.88
 -10  -9   8    5.44    5.22
 -10   9   9   -0.00    4.16
  10  -9  -9    1.31    5.29
 -10  -9   9   -0.00    4.43
 -10   9  10    0.00    3.89
  10  -9 -10    0.15    4.35
 -10  -9  10    8.22    6.06
 -10   9  11   12.02    6.72
  10  -9 -11   10.67    6.93
 -10  -9  11   24.13    9.00
 -10   9  12    5.57    5.35
  10  -9 -12   -0.00    2.74
 -10  -9  12   -0.00    4.04
 -10   9  13    0.00    3.36
  10  -9 -13    2.69    4.47
 -10  -9  13    3.05    5.97
 -10   9  14   -0.00    3.58
  10  -9 -14    9.35    7.02
 -10  -9  14    1.44    4.37
 -10   9  15    4.91    5.72
  10  -9 -15    1.34    3.81
 -10  -9  15    0.57    4.16
 -10   9  16    4.68    4.48
  10  -9 -16   -0.00    5.06
 -10  -9  16    1.28    5.64
 -10   9  17    9.21    6.91
  10  -9 -17    5.99    7.42
 -10  -9  17   31.64   10.38
 -10   9  18   -0.00    4.04
  10  -9 -18    3.18    5.96
 -10  -9  18    3.60    4.92
 -10   9  19    0.00    5.14
  10  -9 -19   -0.00    4.99
 -10  -9  19   -0.00    4.75
 -10   9  20   -0.00    4.71
  10  -9 -20   -0.00    3.87
 -10  -9  20   -0.00    5.07
 -10   9  21    2.93    5.09
  10  -9 -21   14.64    8.20
 -10  -9  21    0.25    4.36
  10  -9 -22    2.47    5.66
 -10  -9  22   -0.00    5.15
  10  -9 -23    2.58    5.11
 -10  -9  23    1.61    5.56
  10  -9 -24   -0.00    5.41
 -10  -9  24    3.94    7.24
  10  -9 -25   -0.00    4.72
 -10  -9  25    3.75    6.03
  10  -9 -26    6.54    6.56
 -10  -9  26    0.28    4.73
 -10  -9  27    0.00    4.69
 -10  -9  28    5.20    5.93
 -10  -9  29    0.00    6.09
 -10  10   1    3.49    4.68
  10 -10  -1    4.01    5.87
 -10 -10   1    2.41    3.99
 -10  10   2    1.07    3.87
  10 -10  -2   -0.00    4.05
 -10 -10   2   -0.00    3.77
 -10  10   3    7.86    5.29
  10 -10  -3   20.59    8.58
 -10 -10   3    9.41    6.10
 -10  10   4    1.34    3.57
  10 -10  -4    0.00    2.94
 -10 -10   4    1.04    3.87
 -10  10   5   10.59    6.34
  10 -10  -5   26.62    9.74
 -10 -10   5   29.30    8.92
 -10  10   6   -0.00    3.29
  10 -10  -6    0.04    2.73
 -10 -10   6   -0.00    3.75
  10 -10  -7   -0.00    4.72
 -10 -10   7    8.39    5.60
  10 -10  -8   -0.00    5.52
 -10 -10   8    2.63    4.06
  10 -10  -9    4.51    5.48
 -10 -10   9   10.62    6.61
  10 -10 -10   -0.00    3.73
 -10 -10  10   -0.00    4.42
  10 -10 -11    1.60    5.75
 -10 -10  11    1.62    5.11
  10 -10 -12   -0.00    4.79
 -10 -10  12    3.72    5.19
  10 -10 -13    0.23    4.53
 -10 -10  13   10.14    7.40
  10 -10 -14   -0.00    4.89
 -10 -10  14   -0.00    4.23
  10 -10 -15    2.50    4.34
 -10 -10  15    2.70    5.76
  10 -10 -16   -0.00    5.10
 -10 -10  16   -0.00    5.53
  10 -10 -17   -0.00    5.06
 -10 -10  17   -0.00    4.74
  10 -10 -18   -0.00    4.50
 -10 -10  18   -0.00    4.17
  10 -10 -19    0.73    5.28
 -10 -10  19    5.36    5.28
  10 -10 -20   -0.00    4.40
 -10 -10  20    0.03    4.26
  10 -10 -21    5.99    6.95
 -10 -10  21   -0.00    5.23
  10 -10 -22    4.24    6.02
 -10 -10  22    0.00    5.26
  10 -10 -23    0.13    5.63
 -10 -10  23   -0.00    5.48
 -10 -10  24   -0.00    5.24
 -10 -10  25    1.07    5.12
 -10 -10  26    0.00    4.46
 -10 -10  27   -0.00    5.02
 -10 -10  28    3.77    5.59
  10 -11  -1    5.92    5.87
  10 -11  -2   -0.00    3.84
  10 -11  -3    1.20    5.07
  10 -11  -4    1.47    3.66
  10 -11  -5    0.44    4.36
  10 -11  -6    0.00    4.23
  10 -11  -7   10.08    6.82
  10 -11  -8    2.68    4.26
  10 -11  -9   -0.00    3.20
  10 -11 -10    0.00    4.47
  10 -11 -11    1.05    5.05
  10 -11 -12   -0.00    4.17
  10 -11 -13    4.26    5.19
  10 -11 -14    2.78    4.03
  10 -11 -15    0.61    3.81
  10 -11 -16    4.11    6.22
  10 -11 -17    0.47    5.60
  10 -11 -18   -0.00    6.00
  10 -11 -19   -0.00    5.39
  10 -11 -20   -0.00    4.65
  10 -12  -1    2.87    4.86
  10 -12  -2    0.60    3.45
  10 -12  -3    3.14    5.99
  10 -12  -4   -0.00    4.48
  10 -12  -5   -0.00    3.41
  10 -12  -6    5.80    4.76
  10 -12  -7   -0.00    4.49
  10 -12  -8    4.20    5.70
  10 -12  -9    0.00    5.25
  10 -12 -10    1.03    3.78
  10 -12 -11   -0.00    3.96
  10 -12 -12    3.92    5.17
  10 -12 -13   -0.00    3.50
  10 -12 -14    2.61    4.12
  10 -12 -15    7.65    6.43
  10 -12 -16   -0.00    4.41
  10 -12 -17    0.00    5.57
  10 -13  -1    0.00    4.23
  10 -13  -2   -0.00    4.63
  10 -13  -3    4.29    4.77
  10 -13  -4    1.00    4.57
  10 -13  -5    0.95    4.44
  10 -13  -6   -0.00    4.69
  10 -13  -7   -0.00    4.31
  10 -13  -8    0.36    3.81
  10 -13  -9   -0.00    5.43
  10 -13 -10   -0.00    4.04
  10 -13 -11    3.92    4.93
  10 -13 -12   -0.00    4.25
  10 -13 -13    3.28    5.16
  10 -14  -1    1.33    4.00
  10 -14  -2   -0.00    4.33
  10 -14  -3    2.12    4.00
  10 -14  -4   -0.00    3.24
   9   0  -1   13.49    7.85
   9   0  -2   -0.00    3.25
   9   0  -3  110.61   20.03
   9   0  -4    6.18    5.97
  -9   0   5   26.14    8.11
   9   0  -5   34.89   11.06
  -9   0   6    1.33    3.66
   9   0  -6    0.00    4.00
  -9   0   7  113.09   17.65
   9   0  -7  110.74   19.90
  -9   0   8   -0.00    4.22
   9   0  -8   -0.00    3.22
  -9   0   9   54.99   11.89
   9   0  -9   54.71   13.89
  -9   0  10   -0.00    4.23
   9   0 -10   -0.00    3.39
  -9   0  11    8.84    5.47
   9   0 -11   14.88    8.14
  -9   0  12   -0.00    5.33
   9   0 -12   -0.00    3.69
  -9   0  13  109.93   18.02
   9   0 -13  118.35   22.09
  -9   0  14   -0.00    5.84
   9   0 -14    0.29    5.36
  -9   0  15   31.02    8.85
   9   0 -15   24.43   10.23
  -9   0  16    2.19    4.19
   9   0 -16   -0.00    4.01
  -9   0  17   18.81    7.66
   9   0 -17   23.82   10.74
  -9   0  18    5.94    5.28
  -9   0  19   77.25   15.56
  -9   0  20    0.00    3.81
  -9   0  21   12.12    7.26
  -9   0  22   -0.00    5.01
   9   0 -22   -0.00    4.41
  -9   0  23   47.92   13.10
   9   0 -23   23.68   11.66
  -9   0  24    0.00    4.34
   9   0 -24    0.00    3.98
  -9   0  25   15.74    8.19
   9   0 -25    9.55    8.87
  -9   0  26    2.31    3.84
   9   0 -26    0.88    5.76
  -9   0  27    2.53    5.55
  -9   0  28   -0.00    5.83
  -9   0  29   19.54    8.62
  -9   0  30    0.08    5.68
  -9   0  31   -0.00    4.49
  -9   0  32   -0.00    5.74
  -9   0  33    3.69    6.21
  -9   0  34    4.34    6.07
   9  -1  -1  265.96   35.55
   9   1  -1  344.11   38.53
  -9  -1   1  276.01   34.37
   9  -1  -2    4.49    5.24
   9   1  -2    4.79    5.21
  -9  -1   2   13.13    6.12
   9  -1  -3   -0.00    3.55
   9   1  -3    6.47    5.53
  -9  -1   3    4.96    4.52
   9  -1  -4   30.79   10.18
   9   1  -4   46.79   12.18
  -9  -1   4   47.27   11.74
  -9   1   5   59.34   13.07
   9  -1  -5  102.49   18.60
   9   1  -5  106.50   18.78
  -9  -1   5   84.96   14.95
  -9  -1   5   99.04   17.26
  -9   1   6    2.95    3.86
   9  -1  -6    0.46    3.81
   9   1  -6    3.91    4.49
  -9  -1   6    1.93    3.64
  -9  -1   6    4.24    4.40
  -9   1   7   27.03    8.72
   9  -1  -7   47.33   12.46
   9   1  -7   16.73    8.32
  -9  -1   7   23.32    7.89
  -9  -1   7   51.38   12.51
  -9   1   8    4.89    4.44
   9  -1  -8    0.00    4.29
   9   1  -8    1.48    4.28
  -9  -1   8   -0.00    3.21
  -9   1   9    7.96    6.20
   9  -1  -9   17.94    7.93
   9   1  -9   16.22    8.18
  -9  -1   9   14.43    6.47
  -9   1  10   -0.00    4.05
   9  -1 -10   -0.00    3.96
   9   1 -10    1.32    3.00
  -9  -1  10    2.14    4.00
  -9   1  11   85.76   15.18
   9  -1 -11   80.72   17.53
   9   1 -11  102.10   19.91
  -9  -1  11   87.40   15.27
  -9   1  12    1.18    4.57
   9  -1 -12   -0.00    3.58
   9   1 -12    1.26    4.19
  -9  -1  12    0.00    4.57
  -9   1  13    3.72    4.72
   9  -1 -13   -0.00    4.80
   9   1 -13    2.39    4.75
  -9  -1  13    2.91    4.55
  -9   1  14    0.00    2.94
   9  -1 -14    5.71    6.82
   9   1 -14   -0.00    4.46
  -9  -1  14   -0.00    2.80
  -9   1  15   62.60   13.66
   9   1 -15   67.22   16.75
  -9  -1  15   66.81   13.95
  -9   1  16   25.38    8.32
   9   1 -16    8.95    6.75
  -9  -1  16    3.15    4.58
  -9   1  17   56.11   12.84
   9   1 -17   41.93   13.62
  -9  -1  17   25.80    9.28
  -9   1  18   10.47    6.63
   9   1 -18    8.89    6.78
  -9  -1  18    3.57    4.46
  -9   1  19    1.40    4.63
   9  -1 -19    4.22    6.48
   9   1 -19   12.70    8.20
  -9  -1  19   -0.00    4.34
  -9   1  20    4.60    4.87
   9  -1 -20    4.15    5.86
   9   1 -20    6.87    6.01
  -9  -1  20    4.33    5.09
  -9   1  21   75.22   14.84
   9  -1 -21   18.65   10.22
  -9  -1  21   26.47   10.28
  -9   1  22    0.26    2.77
   9  -1 -22    1.28    5.42
  -9  -1  22    0.00    5.03
  -9   1  23    0.00    4.77
   9  -1 -23    0.00    5.80
  -9  -1  23    2.36    5.09
  -9   1  24    4.40    4.61
   9  -1 -24   -0.00    4.99
  -9  -1  24    1.89    4.80
  -9   1  25    2.82    4.69
   9  -1 -25    3.34    5.11
  -9  -1  25    2.84    6.14
  -9   1  26   -0.00    3.77
   9  -1 -26    3.28    5.25
  -9  -1  26   -0.00    4.78
  -9   1  27   11.98    7.89
   9  -1 -27    8.05    7.44
  -9  -1  27   16.65    8.03
  -9   1  28   -0.00    5.79
   9  -1 -28   -0.00    3.92
  -9  -1  28    1.47    5.99
  -9   1  29    0.92    3.73
   9  -1 -29   -0.00    4.79
  -9  -1  29    1.90    5.65
  -9   1  30    0.00    5.20
  -9  -1  30    1.60    6.67
  -9   1  31    0.56    4.63
  -9  -1  31    1.12    4.77
  -9   1  32    0.55    6.12
  -9  -1  32   -0.00    5.10
  -9   1  33    4.09    5.30
  -9  -1  33    0.00    7.23
  -9   1  34   -0.00    6.19
  -9  -1  34    0.00    5.63
   9  -2  -1   30.58   10.62
   9   2  -1   55.40   13.38
  -9  -2   1   35.32   10.32
   9  -2  -2   14.72    7.63
   9   2  -2   16.99    7.74
  -9  -2   2    3.92    4.05
   9  -2  -3  114.64   20.24
   9   2  -3  121.75   20.72
  -9  -2   3  102.36   18.47
   9  -2  -4    0.00    3.47
   9   2  -4    4.75    5.28
  -9  -2   4   -0.00    3.62
  -9   2   5   15.52    6.72
   9  -2  -5    0.00    3.59
   9   2  -5    4.66    5.04
  -9  -2   5    8.00    5.25
  -9  -2   5   12.61    6.58
  -9   2   6   -0.00    3.82
   9  -2  -6   -0.00    3.57
   9   2  -6   -0.00    2.53
  -9  -2   6    1.18    3.67
  -9  -2   6   -0.00    3.79
  -9   2   7   40.60   10.36
   9  -2  -7   56.41   13.52
   9   2  -7   35.09   11.14
  -9  -2   7   42.61   10.61
  -9  -2   7   43.29   11.99
  -9   2   8   12.46    6.46
   9  -2  -8   14.70    7.86
   9   2  -8   19.28    8.74
  -9  -2   8   18.70    7.31
  -9  -2   8   34.06   10.39
  -9   2   9   17.02    7.37
   9  -2  -9   46.37   12.48
   9   2  -9   25.74   10.16
  -9  -2   9   21.45    7.49
  -9  -2   9   15.22    7.80
  -9   2  10    3.78    4.61
   9  -2 -10   -1.82    5.02
   9   2 -10    3.80    6.30
  -9  -2  10    2.02    3.81
  -9  -2  10   -0.00    4.30
  -9   2  11    0.00    3.65
   9   2 -11    1.46    4.69
  -9  -2  11   -0.00    3.46
  -9  -2  11    1.47    2.78
  -9   2  12   18.70    6.79
   9   2 -12   11.84    7.22
  -9  -2  12   20.48    7.37
  -9   2  13   17.73    7.37
   9   2 -13   37.27   12.73
  -9  -2  13   54.93   11.62
  -9   2  14   36.05    9.73
   9   2 -14   21.03   10.26
  -9  -2  14   27.14    8.95
  -9   2  15   16.39    7.27
   9   2 -15   20.90    9.50
  -9  -2  15   17.60    7.43
  -9   2  16    3.14    4.70
   9  -2 -16   -0.00    3.43
   9   2 -16    1.88    5.17
  -9  -2  16    1.74    4.07
  -9   2  17   35.72   10.35
   9  -2 -17   14.33    8.51
   9   2 -17   37.31   12.86
  -9  -2  17   36.92   10.08
  -9   2  18    1.82    5.60
   9  -2 -18   -0.00    4.38
   9   2 -18   -0.00    5.32
  -9  -2  18    3.62    4.91
  -9   2  19   48.66   13.31
   9  -2 -19   44.43   14.40
   9   2 -19   61.02   16.66
  -9  -2  19   77.63   15.05
  -9   2  20    7.61    5.99
   9  -2 -20    2.06    5.39
  -9  -2  20    2.45    4.05
  -9   2  21    2.91    4.67
   9  -2 -21   -0.00    6.14
  -9  -2  21    1.34    4.80
  -9   2  22   10.00    7.62
   9  -2 -22    2.90    5.80
  -9  -2  22    3.81    6.60
  -9   2  23   20.08    8.72
   9  -2 -23   20.47    9.66
  -9  -2  23   22.37    9.37
  -9   2  24    2.16    5.04
   9  -2 -24    3.07    6.69
  -9  -2  24    3.62    5.05
  -9   2  25    1.63    5.79
   9  -2 -25    5.03    5.77
  -9  -2  25    7.28    6.85
  -9   2  26   -0.00    4.81
   9  -2 -26    0.00    4.30
  -9  -2  26   -0.00    4.95
  -9   2  27    6.41    5.88
   9  -2 -27    0.00    5.24
  -9  -2  27    5.35    6.10
  -9   2  28    0.00    5.21
   9  -2 -28    0.54    5.95
  -9  -2  28    0.60    3.59
  -9   2  29    4.46    5.42
   9  -2 -29    3.40    6.27
  -9  -2  29    2.02    6.03
  -9   2  30   -0.00    6.34
   9  -2 -30    0.06    3.97
  -9  -2  30    0.00    4.04
  -9   2  31   -0.00    4.49
   9  -2 -31    1.10    6.02
  -9  -2  31    1.71    5.74
  -9   2  32    2.17    5.56
   9  -2 -32    2.07    5.09
  -9  -2  32    2.78    5.64
  -9   2  33    2.27    6.06
  -9  -2  33    1.83    5.50
  -9   2  34    1.75    5.56
  -9  -2  34    0.28    4.61
   9  -3  -1  157.46   24.25
   9   3  -1  156.06   23.88
  -9  -3   1  131.46   21.88
   9  -3  -2   40.16   11.58
   9   3  -2   18.33    8.30
  -9  -3   2   32.66    9.99
   9  -3  -3    1.15    6.11
   9   3  -3    4.18    4.93
  -9  -3   3    2.34    3.71
   9  -3  -4   -0.00    2.82
   9   3  -4    0.00    3.85
  -9  -3   4    5.66    5.33
  -9  -3   4   10.85    6.00
  -9   3   5   55.12   11.80
   9   3  -5   49.26   12.70
  -9  -3   5   41.60   10.30
  -9  -3   5   43.34   12.09
  -9   3   6   27.83    8.85
   9   3  -6   46.35   12.46
  -9  -3   6   41.69    9.88
  -9  -3   6   35.12   10.60
  -9   3   7   15.45    6.36
   9   3  -7   23.25    8.91
  -9  -3   7   12.70    5.93
  -9  -3   7   17.56    7.76
  -9   3   8   -0.00    3.54
   9   3  -8   -0.00    4.44
  -9  -3   8   -0.00    4.10
  -9  -3   8    5.49    5.71
  -9   3   9    0.58    3.77
   9   3  -9    8.47    6.42
  -9  -3   9   13.53    6.42
  -9  -3   9    2.17    4.39
  -9   3  10    5.17    4.39
   9   3 -10   14.31    7.76
  -9  -3  10    0.14    3.78
  -9  -3  10    0.00    3.18
  -9   3  11   86.80   15.96
   9   3 -11  101.30   20.49
  -9  -3  11  141.07   19.21
  -9  -3  11  100.24   19.18
  -9   3  12   23.65    7.94
   9   3 -12   24.72   10.61
  -9  -3  12   21.13    7.46
  -9  -3  12   14.79    7.15
  -9   3  13    7.39    5.26
   9  -3 -13    0.00    4.65
   9   3 -13   21.49    9.16
  -9  -3  13   12.45    6.25
  -9  -3  13   12.80    7.36
  -9   3  14    0.42    4.16
   9  -3 -14   -0.00    4.79
   9   3 -14    0.42    5.11
  -9  -3  14   -0.00    4.04
  -9   3  15   57.92   12.84
   9  -3 -15   22.00   10.61
   9   3 -15   68.75   16.71
  -9  -3  15   59.42   13.32
  -9   3  16   11.55    6.73
   9  -3 -16   10.06    6.65
  -9  -3  16   17.05    8.03
  -9   3  17   28.48    8.99
   9  -3 -17    7.35    7.69
  -9  -3  17   28.12    9.14
  -9   3  18   -0.00    3.36
   9  -3 -18   -0.00    6.44
  -9  -3  18    3.73    5.07
  -9   3  19   -0.00    5.20
   9  -3 -19    9.18    7.06
  -9  -3  19    1.28    5.47
  -9   3  20   14.66    7.41
   9  -3 -20    2.99    5.60
  -9  -3  20    3.31    6.07
  -9   3  21   41.87   11.68
   9  -3 -21   25.23   11.36
  -9  -3  21   51.45   12.98
  -9   3  22   10.47    7.15
   9  -3 -22   -0.00    5.20
  -9  -3  22    4.11    5.72
  -9   3  23    6.27    5.98
   9  -3 -23    0.03    4.70
  -9  -3  23    0.00    4.71
  -9   3  24   -0.00    5.34
   9  -3 -24   -0.00    4.80
  -9  -3  24   -0.00    3.93
  -9   3  25    3.23    5.33
   9  -3 -25    6.39    6.74
  -9  -3  25   15.32    8.68
  -9   3  26    3.07    6.03
   9  -3 -26    0.24    4.65
  -9  -3  26   -0.00    5.77
  -9   3  27    0.00    5.10
   9  -3 -27    4.71    6.68
  -9  -3  27    4.32    6.31
  -9   3  28    3.45    5.65
   9  -3 -28   -0.00    5.94
  -9  -3  28   -0.00    5.47
  -9   3  29   -0.00    5.01
   9  -3 -29   -0.00    4.33
  -9  -3  29    1.47    4.77
  -9   3  30   -0.00    4.50
   9  -3 -30    3.76    7.59
  -9  -3  30    0.86    4.47
  -9   3  31    3.53    5.47
   9  -3 -31   -0.00    4.45
  -9  -3  31    1.09    5.37
  -9   3  32   -0.00    5.74
   9  -3 -32    3.19    7.02
  -9  -3  32   -0.00    6.32
  -9   3  33   -0.00    5.29
   9  -3 -33    1.20    5.45
  -9  -3  33    4.42    6.95
  -9   3  34   -0.00    4.42
   9  -3 -34    4.41    6.60
   9   4  -1   -0.00    3.70
  -9  -4   1   -0.00    3.93
   9   4  -2   26.89    9.81
  -9  -4   2   49.55   12.22
   9   4  -3   38.50   11.55
  -9  -4   3   46.67   12.40
   9   4  -4   44.75   11.94
  -9  -4   4   24.08    7.73
  -9  -4   4   54.98   12.84
  -9   4   5   53.31   11.75
   9   4  -5   52.68   13.44
  -9  -4   5   78.39   13.88
  -9  -4   5   76.47   15.50
  -9   4   6    2.89    3.80
   9   4  -6    0.78    3.48
  -9  -4   6   -0.00    3.38
  -9  -4   6    1.48    4.47
  -9   4   7   63.03   12.20
   9  -4  -7   42.38   11.79
   9   4  -7   46.39   13.08
  -9  -4   7   41.78   10.51
  -9   4   8   90.12   15.11
   9  -4  -8   50.25   13.66
   9   4  -8   56.83   15.20
  -9  -4   8  106.95   15.99
  -9   4   9   40.46   10.52
   9  -4  -9   25.66    9.76
  -9  -4   9   33.92    9.22
  -9   4  10   -0.00    3.59
   9  -4 -10   -0.00    2.85
  -9  -4  10    3.86    4.72
  -9   4  11    1.40    3.64
   9  -4 -11    1.75    3.26
  -9  -4  11    3.37    4.36
  -9   4  12    3.13    4.02
   9  -4 -12    5.37    5.72
  -9  -4  12    0.98    4.05
  -9   4  13   41.79   10.33
   9  -4 -13   21.88    9.86
  -9  -4  13   34.04   10.02
  -9   4  14    6.75    5.28
   9  -4 -14    2.72    5.69
  -9  -4  14   11.73    6.20
  -9   4  15   13.62    6.40
   9  -4 -15    9.12    8.28
  -9  -4  15   17.85    8.18
  -9   4  16    2.48    4.33
   9  -4 -16    1.71    5.01
  -9  -4  16    1.47    5.22
  -9   4  17   15.10    8.07
   9  -4 -17    3.70    6.21
  -9  -4  17   15.11    6.91
  -9   4  18   38.49   11.32
   9  -4 -18   16.37    9.49
  -9  -4  18   46.01   12.28
  -9   4  19   57.83   12.93
   9  -4 -19   16.32    9.74
  -9  -4  19   26.62    9.37
  -9   4  20   -0.00    6.18
   9  -4 -20    1.22    4.89
  -9  -4  20   -0.00    3.51
  -9   4  21    1.55    5.12
   9  -4 -21   -0.00    5.41
  -9  -4  21    0.00    4.19
  -9   4  22   -0.00    5.58
   9  -4 -22    4.10    6.31
  -9  -4  22    1.00    3.86
  -9   4  23   13.70    7.40
   9  -4 -23   12.00    8.62
  -9  -4  23   30.00   10.60
  -9   4  24    9.20    7.48
   9  -4 -24    8.90    7.73
  -9  -4  24   13.83    7.52
  -9   4  25   -0.00    5.44
   9  -4 -25    0.64    4.62
  -9  -4  25    0.26    4.43
  -9   4  26    4.96    4.63
   9  -4 -26   -0.00    4.34
  -9  -4  26    0.00    5.87
  -9   4  27   -0.00    3.91
   9  -4 -27   -0.00    6.11
  -9  -4  27   -0.00    5.71
  -9   4  28    1.02    4.82
   9  -4 -28    6.16    7.12
  -9  -4  28    7.80    6.84
  -9   4  29   13.81    7.99
   9  -4 -29   -0.00    5.66
  -9  -4  29    7.76    7.29
  -9   4  30    8.82    6.59
   9  -4 -30    7.46    7.43
  -9  -4  30   -0.00    6.46
  -9   4  31    3.33    5.82
   9  -4 -31    0.00    4.92
  -9  -4  31    3.29    7.44
  -9   4  32    3.61    6.03
   9  -4 -32    6.43    6.35
  -9  -4  32    2.92    5.60
  -9   4  33   -0.00    5.37
   9  -4 -33    1.34    5.78
  -9  -4  33   -0.00    7.26
  -9   4  34    5.34    6.64
   9  -4 -34   -0.00    6.17
   9  -4 -35    0.28    5.16
   9  -4 -36   -0.00    4.85
   9  -4 -37    3.58    6.59
  -9   5   1  101.83   16.50
   9  -5  -1   98.24   18.73
   9  -5  -2   42.17   12.09
   9  -5  -3    7.88    5.68
  -9  -5   3    7.95    5.10
  -9   5   4   33.45    9.41
   9  -5  -4   51.44   13.13
  -9  -5   4   56.41   11.68
  -9   5   5   20.07    7.42
   9  -5  -5   18.89    8.45
  -9  -5   5   26.13    8.22
  -9   5   6   43.28   10.43
   9  -5  -6   20.34    8.24
  -9  -5   6   23.90    8.04
  -9   5   7   44.66   10.75
   9  -5  -7   48.35   12.49
  -9  -5   7   57.51   11.91
  -9   5   8    0.00    4.09
   9  -5  -8    1.87    5.29
  -9  -5   8    6.78    5.14
  -9   5   9    0.84    3.74
   9  -5  -9    2.17    4.26
  -9  -5   9    1.62    3.43
  -9   5  10    4.93    4.52
   9  -5 -10    2.36    4.55
  -9  -5  10   -0.00    3.32
  -9   5  11   34.72    9.11
   9  -5 -11   25.51    9.85
  -9  -5  11   35.90    9.93
  -9   5  12    7.35    5.46
   9  -5 -12   12.34    7.58
  -9  -5  12    9.15    5.83
  -9   5  13   -0.00    4.48
   9  -5 -13   -0.00    3.08
  -9  -5  13   -0.00    4.64
  -9   5  14   12.20    6.35
   9  -5 -14   14.91    7.91
  -9  -5  14   15.42    7.40
  -9   5  15   25.18    8.78
   9  -5 -15    0.30    4.81
  -9  -5  15   20.92    7.86
  -9   5  16   20.86    8.32
   9  -5 -16   14.91    8.07
  -9  -5  16   17.64    8.09
  -9   5  17    8.61    6.67
   9  -5 -17   16.63    8.76
  -9  -5  17   27.29    9.42
  -9   5  18    3.52    4.61
   9  -5 -18    6.13    6.09
  -9  -5  18    4.17    4.63
  -9   5  19    0.31    3.78
   9  -5 -19    1.72    5.19
  -9  -5  19    4.17    5.86
  -9   5  20    0.47    4.82
   9  -5 -20    6.18    6.59
  -9  -5  20    2.47    5.31
  -9   5  21   13.40    7.98
   9  -5 -21    0.66    4.91
  -9  -5  21   11.56    6.82
  -9   5  22   10.80    6.80
   9  -5 -22    2.92    5.02
  -9  -5  22   17.50    7.58
  -9   5  23    1.84    5.17
   9  -5 -23    3.34    4.75
  -9  -5  23   -0.00    4.70
  -9   5  24   -0.00    4.78
   9  -5 -24    1.72    4.56
  -9  -5  24    8.70    6.87
  -9   5  25   -0.00    4.49
   9  -5 -25    4.10    7.02
  -9  -5  25    4.33    6.06
  -9   5  26    2.53    4.98
   9  -5 -26   10.57    7.42
  -9  -5  26    2.46    7.64
  -9   5  27    0.97    5.31
   9  -5 -27    3.59    5.90
  -9  -5  27    8.71    8.00
  -9   5  28    3.35    5.93
   9  -5 -28    0.00    6.26
  -9  -5  28    4.49    5.60
  -9   5  29    5.59    5.40
   9  -5 -29   -0.00    4.93
  -9  -5  29    3.91    5.37
  -9   5  30    0.92    4.22
   9  -5 -30    6.68    7.17
  -9  -5  30   -0.00    4.96
  -9   5  31    0.00    4.16
   9  -5 -31    2.28    5.71
  -9  -5  31    0.00    5.16
  -9   5  32   -0.00    5.22
   9  -5 -32    6.81    7.21
  -9  -5  32   -0.00    4.81
  -9   5  33    1.96    6.85
   9  -5 -33    0.87    4.07
  -9  -5  33    2.50    7.28
  -9   5  34    0.00    4.35
   9  -5 -34   -0.00    5.30
   9  -5 -35   -0.00    5.94
   9  -5 -36   -0.00    6.16
  -9   6   1    0.00    4.07
   9  -6  -1   -0.00    2.79
  -9  -6   1    0.00    3.46
  -9   6   2   61.95   13.20
   9  -6  -2   81.09   16.30
  -9  -6   2   72.67   13.88
  -9   6   3   14.08    6.70
   9  -6  -3   16.46    7.80
  -9  -6   3   17.49    6.94
  -9   6   4   23.18    7.99
   9  -6  -4    7.16    6.04
  -9  -6   4   19.93    7.40
  -9   6   5    7.59    5.20
   9  -6  -5   26.11    9.32
  -9  -6   5   13.87    6.28
  -9   6   6    4.83    4.62
   9  -6  -6    1.62    4.11
  -9  -6   6    6.09    4.24
  -9   6   7    7.92    5.68
   9  -6  -7   19.65    8.53
  -9  -6   7   15.09    6.71
  -9   6   8   58.67   11.93
   9  -6  -8   36.73   11.53
  -9  -6   8   40.86   10.40
  -9   6   9    6.05    4.92
   9  -6  -9   16.87    7.77
  -9  -6   9   12.64    6.06
  -9   6  10    0.25    4.22
   9  -6 -10   -0.00    3.75
  -9  -6  10    4.66    4.59
  -9   6  11   -0.00    2.37
   9  -6 -11   -0.00    4.51
  -9  -6  11    2.63    4.23
  -9   6  12   22.17    8.00
   9  -6 -12   22.10    8.78
  -9  -6  12   29.66    9.06
  -9   6  13    9.81    5.62
   9  -6 -13   10.07    6.58
  -9  -6  13    9.56    6.21
  -9   6  14   13.40    7.02
   9  -6 -14   10.95    7.09
  -9  -6  14   18.81    8.05
  -9   6  15    1.91    5.08
   9  -6 -15    0.57    4.41
  -9  -6  15   13.84    6.98
  -9   6  16    3.93    4.84
   9  -6 -16   -0.00    4.66
  -9  -6  16    1.42    5.11
  -9   6  17    6.55    5.27
   9  -6 -17    9.45    7.58
  -9  -6  17    2.29    4.62
  -9   6  18   28.89    9.29
   9  -6 -18    2.25    5.42
  -9  -6  18   36.60   10.34
  -9   6  19    0.60    4.34
   9  -6 -19    5.82    7.13
  -9  -6  19    4.35    6.01
  -9   6  20    1.01    5.11
   9  -6 -20    0.07    5.56
  -9  -6  20    4.81    5.91
  -9   6  21    2.69    5.40
   9  -6 -21    4.68    5.14
  -9  -6  21    2.95    5.36
  -9   6  22    2.03    5.35
   9  -6 -22    3.32    5.52
  -9  -6  22    3.20    5.70
  -9   6  23   13.18    7.62
   9  -6 -23    3.66    5.55
  -9  -6  23   16.72    7.75
  -9   6  24    8.56    5.88
   9  -6 -24    2.53    4.87
  -9  -6  24    5.98    5.62
  -9   6  25    4.03    5.67
   9  -6 -25    2.96    5.69
  -9  -6  25    0.47    5.13
  -9   6  26    4.46    6.01
   9  -6 -26    3.61    5.57
  -9  -6  26    0.00    6.01
  -9   6  27   -0.00    6.28
   9  -6 -27    1.80    5.30
  -9  -6  27   -0.00    5.44
  -9   6  28    0.00    5.42
   9  -6 -28    0.51    7.14
  -9  -6  28    2.91    6.26
  -9   6  29    0.00    5.76
   9  -6 -29   -0.00    4.91
  -9  -6  29   -0.00    4.78
  -9   6  30    0.38    5.28
   9  -6 -30   -0.00    4.28
  -9  -6  30    3.32    7.06
  -9   6  31    5.60    6.57
   9  -6 -31   -0.00    6.26
  -9  -6  31    1.73    5.64
  -9   6  32   -0.00    4.18
   9  -6 -32    5.79    7.00
  -9  -6  32   -0.00    6.14
  -9   6  33   -0.00    5.38
   9  -6 -33    7.02    8.14
  -9   6  34    0.25    5.92
   9  -6 -34    6.05    7.63
  -9   7   1   11.34    5.65
   9  -7  -1    3.87    5.45
  -9  -7   1    9.46    5.43
  -9   7   2   10.05    5.52
   9  -7  -2    4.11    4.98
  -9  -7   2   17.26    7.03
  -9   7   3    0.82    4.20
   9  -7  -3    0.35    3.90
  -9  -7   3    0.00    3.61
  -9   7   4    7.08    5.26
   9  -7  -4   11.27    7.33
  -9  -7   4    7.52    5.04
  -9   7   5    2.72    3.92
   9  -7  -5    9.68    6.07
  -9  -7   5    6.98    4.80
  -9   7   6   44.08   10.43
   9  -7  -6   42.67   11.77
  -9  -7   6   35.19    9.52
  -9   7   7    2.88    4.69
   9  -7  -7    3.51    4.82
  -9  -7   7    2.53    4.36
  -9   7   8   -0.00    3.61
   9  -7  -8   -0.00    4.04
  -9  -7   8   -0.00    3.18
  -9   7   9   11.70    6.23
   9  -7  -9    9.36    6.33
  -9  -7   9    9.98    5.86
  -9   7  10    7.20    5.25
   9  -7 -10   11.70    7.04
  -9  -7  10   13.37    6.38
  -9   7  11    9.59    5.77
   9  -7 -11    9.09    6.66
  -9  -7  11   15.72    6.96
  -9   7  12   43.14   10.59
   9  -7 -12   34.38   11.17
  -9  -7  12   48.38   11.76
  -9   7  13    0.00    3.39
   9  -7 -13    2.07    3.98
  -9  -7  13    5.71    5.54
  -9   7  14    3.14    4.54
   9  -7 -14    6.14    5.38
  -9  -7  14    1.88    4.40
  -9   7  15    0.93    4.21
   9  -7 -15    3.84    5.19
  -9  -7  15    0.18    3.55
  -9   7  16   38.85   10.88
   9  -7 -16   22.81   10.30
  -9  -7  16   39.78   10.92
  -9   7  17    2.03    3.94
   9  -7 -17    0.47    3.72
  -9  -7  17    0.15    3.75
  -9   7  18    1.08    3.49
   9  -7 -18    5.94    7.32
  -9  -7  18   -0.00    5.05
  -9   7  19   -0.00    4.19
   9  -7 -19   -0.00    4.81
  -9  -7  19    0.00    5.29
  -9   7  20    8.47    5.66
   9  -7 -20    0.47    3.76
  -9  -7  20    1.23    4.59
  -9   7  21    6.80    5.56
   9  -7 -21    0.51    4.95
  -9  -7  21    4.00    5.40
  -9   7  22   14.76    6.95
   9  -7 -22   -0.00    5.41
  -9  -7  22   25.07    9.24
  -9   7  23    3.77    4.71
   9  -7 -23    1.46    5.28
  -9  -7  23   -0.00    4.42
  -9   7  24    5.32    5.69
   9  -7 -24   -0.00    4.56
  -9  -7  24   -0.00    5.89
  -9   7  25   -0.00    4.29
   9  -7 -25   -0.00    5.47
  -9  -7  25   -0.00    5.60
  -9   7  26    6.59    6.25
   9  -7 -26    6.85    7.06
  -9  -7  26   21.74    9.36
  -9   7  27    4.17    5.43
   9  -7 -27   -0.00    6.00
  -9  -7  27    4.29    6.69
  -9   7  28    0.00    5.07
   9  -7 -28   -0.00    5.43
  -9  -7  28    2.03    4.24
  -9   7  29    3.01    6.15
   9  -7 -29   -0.00    6.31
  -9  -7  29    2.77    6.09
  -9   7  30    0.26    5.39
   9  -7 -30    0.65    4.10
  -9  -7  30    2.69    4.98
  -9   7  31    0.00    4.97
   9  -7 -31    4.53    6.26
  -9  -7  31    1.89    5.09
  -9   7  32   -0.00    4.64
   9  -7 -32   -0.00    5.35
  -9  -7  32    5.43    7.16
  -9   7  33    2.99    4.58
  -9   7  34    5.30    6.79
  -9   8   1   12.19    6.34
   9  -8  -1    5.46    5.47
  -9  -8   1   14.68    6.64
  -9   8   2   22.02    7.63
   9  -8  -2   22.83    8.67
  -9  -8   2   18.29    7.29
  -9   8   3   -0.00    3.33
   9  -8  -3   -0.00    3.83
  -9  -8   3    1.72    3.29
  -9   8   4   45.53   10.69
   9  -8  -4   24.15    9.72
  -9  -8   4   42.40   10.48
  -9   8   5   -0.00    3.66
   9  -8  -5    0.39    2.06
  -9  -8   5    2.00    3.62
  -9   8   6    0.37    3.69
   9  -8  -6    2.41    3.45
  -9  -8   6    0.45    2.87
  -9   8   7    0.95    4.16
   9  -8  -7    1.55    4.30
  -9  -8   7    0.62    3.85
  -9   8   8   77.19   13.56
   9  -8  -8   40.74   11.98
  -9  -8   8   72.00   13.71
  -9   8   9    0.00    4.06
   9  -8  -9    8.54    5.94
  -9  -8   9   10.21    5.97
  -9   8  10    5.90    5.30
   9  -8 -10    2.20    4.52
  -9  -8  10   12.93    6.66
  -9   8  11    4.83    4.38
   9  -8 -11    1.82    3.49
  -9  -8  11    3.86    4.22
  -9   8  12   10.68    5.99
   9  -8 -12   11.85    7.01
  -9  -8  12   16.18    7.10
  -9   8  13    2.74    4.32
   9  -8 -13   -0.00    4.40
  -9  -8  13    2.83    4.48
  -9   8  14   12.45    6.58
   9  -8 -14   12.87    7.45
  -9  -8  14   20.15    8.35
  -9   8  15    0.00    3.80
   9  -8 -15   -0.00    4.15
  -9  -8  15   -0.00    4.17
  -9   8  16    0.00    4.12
   9  -8 -16    6.85    5.99
  -9  -8  16   -0.00    4.10
  -9   8  17    3.12    5.13
   9  -8 -17    3.38    5.57
  -9  -8  17    5.82    5.58
  -9   8  18   21.22    8.49
   9  -8 -18    5.52    5.78
  -9  -8  18   15.69    7.72
  -9   8  19   -0.00    4.24
   9  -8 -19    3.19    5.90
  -9  -8  19   -0.00    3.89
  -9   8  20    5.75    4.99
   9  -8 -20   -0.00    4.77
  -9  -8  20    7.63    6.13
  -9   8  21    0.72    4.45
   9  -8 -21   -0.00    4.21
  -9  -8  21   -0.00    4.40
  -9   8  22    2.39    4.62
   9  -8 -22   -0.00    5.43
  -9  -8  22   -0.00    5.14
  -9   8  23   -0.00    3.99
   9  -8 -23   -0.00    5.12
  -9  -8  23    2.87    5.51
  -9   8  24   12.25    7.06
   9  -8 -24    2.41    5.68
  -9  -8  24   -0.00    5.06
  -9   8  25    2.12    4.39
   9  -8 -25    0.73    4.80
  -9  -8  25    2.79    6.08
  -9   8  26   -0.00    4.80
   9  -8 -26   -0.00    5.29
  -9  -8  26    1.93    4.98
  -9   8  27   -0.00    4.12
   9  -8 -27   -0.00    6.21
  -9  -8  27   -0.00    4.97
  -9   8  28   -0.00    4.13
   9  -8 -28    1.44    4.90
  -9  -8  28    3.83    6.65
  -9   8  29    6.11    6.07
   9  -8 -29    1.45    5.19
  -9  -8  29    0.00    6.17
  -9   8  30    0.76    4.63
   9  -8 -30   -0.00    5.80
  -9  -8  30   -0.00    4.91
  -9   8  31    4.16    5.81
  -9  -8  31    4.00    5.58
  -9   8  32   -0.00    5.50
  -9   9   1    8.48    5.37
   9  -9  -1    0.00    3.89
  -9  -9   1    5.74    4.73
  -9   9   2   31.86    8.86
   9  -9  -2   14.90    7.76
  -9  -9   2   28.44    8.23
  -9   9   3    1.97    3.58
   9  -9  -3    5.72    4.76
  -9  -9   3    4.34    4.15
  -9   9   4    5.77    4.76
   9  -9  -4    5.31    6.08
  -9  -9   4    9.77    5.44
  -9   9   5   -0.00    3.48
   9  -9  -5    0.00    3.29
  -9  -9   5   -0.00    3.36
  -9   9   6   54.58   11.31
   9  -9  -6   15.19    7.96
  -9  -9   6   29.51    8.60
  -9   9   7   -0.00    3.62
   9  -9  -7   -0.00    4.75
  -9  -9   7    1.98    3.81
  -9   9   8    2.05    3.48
   9  -9  -8    0.02    3.18
  -9  -9   8   -0.00    3.96
  -9   9   9    2.54    3.60
   9  -9  -9    0.00    4.53
  -9  -9   9   -0.00    4.00
  -9   9  10    1.08    3.50
   9  -9 -10    0.00    3.68
  -9  -9  10    4.42    5.29
  -9   9  11    3.22    4.44
   9  -9 -11   -0.00    4.54
  -9  -9  11    2.88    5.18
  -9   9  12   26.07    8.27
   9  -9 -12   19.38    7.91
  -9  -9  12   18.58    8.13
  -9   9  13   -0.00    3.80
   9  -9 -13   -0.00    4.31
  -9  -9  13    1.77    4.54
  -9   9  14    0.77    2.77
   9  -9 -14   -0.00    4.05
  -9  -9  14   -0.00    3.80
  -9   9  15   -0.00    3.96
   9  -9 -15    6.80    5.35
  -9  -9  15    1.71    4.49
  -9   9  16   23.68    8.41
   9  -9 -16    7.05    6.55
  -9  -9  16   24.50    9.27
  -9   9  17    3.47    4.88
   9  -9 -17   -0.00    4.95
  -9  -9  17    2.49    4.88
  -9   9  18    0.86    3.86
   9  -9 -18    2.79    4.76
  -9  -9  18    0.00    3.79
  -9   9  19    1.33    4.09
   9  -9 -19    1.38    4.38
  -9  -9  19    0.00    4.49
  -9   9  20   -0.00    4.25
   9  -9 -20    1.78    4.97
  -9  -9  20    2.64    4.89
  -9   9  21   -0.00    4.73
   9  -9 -21   -0.00    5.66
  -9  -9  21    4.87    7.56
  -9   9  22    9.67    6.42
   9  -9 -22    8.03    6.52
  -9  -9  22    2.71    5.33
   9  -9 -23   -0.00    5.10
  -9  -9  23    2.02    5.82
   9  -9 -24   -0.00    4.02
  -9  -9  24    4.19    4.52
   9  -9 -25   -0.00    5.01
  -9  -9  25    0.00    5.05
   9  -9 -26    2.44    4.98
  -9  -9  26    1.43    6.48
   9  -9 -27    4.26    5.55
  -9  -9  27   -0.00    5.38
   9  -9 -28    3.46    4.83
  -9  -9  28   -0.00    6.39
  -9  -9  29   -0.00    5.66
  -9  -9  30    6.63    7.82
  -9  -9  31   -0.00    5.88
  -9  10   1   11.76    6.23
   9 -10  -1    0.63    3.47
  -9 -10   1    2.61    4.22
  -9  10   2    6.59    4.92
   9 -10  -2    8.34    5.95
  -9 -10   2   13.67    6.31
  -9  10   3    2.97    4.30
   9 -10  -3    4.20    4.58
  -9 -10   3    7.17    5.06
  -9  10   4   47.39   10.60
   9 -10  -4   22.13    9.18
  -9 -10   4   28.87    8.63
  -9  10   5    0.44    2.92
   9 -10  -5   -0.00    3.67
  -9 -10   5   -0.00    3.70
  -9  10   6    0.85    4.09
   9 -10  -6   -0.00    3.20
  -9 -10   6   -0.00    3.18
  -9  10   7   -0.00    3.57
   9 -10  -7    1.68    4.11
  -9 -10   7    3.15    5.39
  -9  10   8   12.54    6.15
   9 -10  -8   10.75    6.54
  -9 -10   8   23.23    8.32
   9 -10  -9    1.49    2.33
  -9 -10   9    1.46    4.29
   9 -10 -10    1.90    4.23
  -9 -10  10    8.52    5.94
   9 -10 -11    3.16    4.65
   9 -10 -12    1.41    4.46
  -9 -10  12    7.85    5.59
   9 -10 -13    1.62    3.65
  -9 -10  13    0.37    4.53
   9 -10 -14    9.80    7.54
  -9 -10  14   14.63    7.55
   9 -10 -15    0.29    4.27
  -9 -10  15    1.45    4.88
   9 -10 -16    2.41    4.59
  -9 -10  16    0.00    3.90
   9 -10 -17    0.00    5.33
  -9 -10  17    1.78    5.65
   9 -10 -18    4.43    5.23
  -9 -10  18   12.21    7.87
   9 -10 -19   -0.00    4.96
  -9 -10  19    3.76    5.63
   9 -10 -20    6.05    6.09
  -9 -10  20    5.98    6.93
   9 -10 -21    0.00    4.60
  -9 -10  21   -0.00    5.83
   9 -10 -22    5.82    5.81
  -9 -10  22    0.00    4.56
   9 -10 -23    0.44    4.28
  -9 -10  23    2.87    5.72
   9 -10 -24   -0.00    4.43
  -9 -10  24    2.60    5.27
   9 -10 -25   -0.00    4.95
  -9 -10  25   -0.00    5.89
   9 -10 -26   -0.00    5.41
  -9 -10  26    0.32    5.45
  -9 -10  27    5.90    6.80
  -9 -10  28   -0.00    4.47
  -9 -10  29   -0.00    4.76
  -9 -10  30    6.91    6.87
   9 -11  -1   -0.00    4.14
   9 -11  -2    6.38    6.71
   9 -11  -3   -0.00    3.76
   9 -11  -4   12.93    6.76
   9 -11  -5    6.71    5.07
   9 -11  -6   19.22    8.51
   9 -11  -7   -0.00    4.55
   9 -11  -8    5.95    5.60
   9 -11  -9    1.07    3.43
   9 -11 -10    8.27    5.99
   9 -11 -11    0.00    4.45
   9 -11 -12    8.75    6.10
   9 -11 -13    1.36    3.95
   9 -11 -14    0.48    4.37
   9 -11 -15    1.11    5.57
   9 -11 -16   11.40    7.59
   9 -11 -17   -0.00    5.47
   9 -11 -18    0.00    4.37
   9 -11 -19    0.00    5.20
   9 -11 -20    3.00    4.58
   9 -11 -21    4.94    6.65
   9 -11 -22    0.01    4.31
   9 -11 -23    0.00    6.25
   9 -12  -1    3.86    4.59
   9 -12  -2    1.81    3.93
   9 -12  -3    3.78    4.64
   9 -12  -4    6.74    5.62
   9 -12  -5   10.91    6.15
   9 -12  -6   -0.00    3.48
   9 -12  -7    3.43    4.34
   9 -12  -8    4.88    6.21
   9 -12  -9    4.43    4.91
   9 -12 -10    1.74    3.69
   9 -12 -11    1.84    4.05
   9 -12 -12    1.96    4.51
   9 -12 -13    0.00    4.29
   9 -12 -14    4.86    5.81
   9 -12 -15    0.60    2.48
   9 -12 -16    0.00    5.14
   9 -12 -17   -0.00    3.71
   9 -12 -18    2.70    4.94
   9 -12 -19   -0.00    5.59
   9 -12 -20   10.05    7.23
   9 -13  -1    2.99    4.64
   9 -13  -2    3.75    4.26
   9 -13  -3    1.59    4.79
   9 -13  -4    3.09    3.94
   9 -13  -5    0.00    2.62
   9 -13  -6    6.47    5.23
   9 -13  -7    4.90    5.01
   9 -13  -8   -0.00    4.18
   9 -13  -9   -0.00    3.46
   9 -13 -10   10.62    6.01
   9 -13 -11   -0.00    5.48
   9 -13 -12    2.20    3.45
   9 -13 -13   -0.00    4.67
   9 -13 -14    3.37    3.98
   9 -13 -15    1.35    4.33
   9 -13 -16    4.02    4.95
   9 -13 -17   -0.00    4.55
   9 -14  -1   -0.00    5.32
   9 -14  -2    3.82    5.60
   9 -14  -3    7.23    4.85
   9 -14  -4    3.48    5.14
   9 -14  -5    0.00    5.27
   9 -14  -6    1.32    4.10
   9 -14  -7    1.40    3.26
   9 -14  -8    3.00    4.19
   9 -14  -9   -0.00    3.62
   9 -14 -10    1.56    3.28
   9 -14 -11    8.83    5.97
   9 -14 -12    1.70    3.70
   9 -14 -13    1.45    5.39
   9 -15  -1   -0.00    4.05
   9 -15  -2   -0.00    4.21
   9 -15  -3   -0.00    2.90
   9 -15  -4   -0.00    3.97
   9 -15  -5    3.90    5.25
  -8   0   1   -0.00    3.62
  -8   0   1    2.21    3.77
   8   0  -1   -0.00    3.69
  -8   0   2  476.35   45.01
  -8   0   2  486.49   47.34
   8   0  -2  392.27   46.77
  -8   0   3    0.21    2.62
  -8   0   3    1.57    3.09
   8   0  -3   -0.00    2.34
  -8   0   4   73.82   12.31
  -8   0   4   32.08    9.60
   8   0  -4   71.89   14.34
  -8   0   5   -0.00    3.13
  -8   0   5    1.73    4.10
   8   0  -5    3.35    3.34
  -8   0   6   74.12   13.60
  -8   0   6  104.10   16.91
   8   0  -6   81.05   16.22
  -8   0   7    4.37    4.51
  -8   0   7    1.22    3.78
   8   0  -7   -0.00    3.25
  -8   0   8  106.24   18.51
   8   0  -8  148.32   22.29
  -8   0   9    3.54    3.64
   8   0  -9    1.40    4.52
   8   0 -10    4.03    4.49
   8   0 -11   -0.00    3.21
   8   0 -12  132.42   22.63
  -8   0  13   -0.00    4.15
   8   0 -13   -0.00    3.63
  -8   0  14   42.02   10.44
   8   0 -14   39.44   12.34
  -8   0  15    2.86    3.55
   8   0 -15    2.28    4.88
  -8   0  16   -0.00    3.49
   8   0 -16    2.33    5.81
  -8   0  17   -0.00    4.09
   8   0 -17   -0.00    4.88
  -8   0  18   77.08   14.68
   8   0 -18   46.84   14.12
  -8   0  19    2.79    5.74
   8   0 -19   -0.00    5.46
  -8   0  20    3.29    4.44
   8   0 -20    5.74    5.71
  -8   0  21   -0.00    3.77
  -8   0  22   60.63   13.92
  -8   0  23   -0.00    6.02
  -8   0  24   11.96    7.33
   8   0 -24   21.21   10.30
  -8   0  25   -0.00    4.78
   8   0 -25    2.57    5.48
  -8   0  26   -0.00    3.69
   8   0 -26    4.79    6.48
  -8   0  27    1.69    3.88
   8   0 -27   -0.00    3.78
  -8   0  28    7.67    6.81
   8   0 -28   17.52   10.24
  -8   0  29   -0.00    5.89
  -8   0  30    5.92    7.54
  -8   0  31    0.78    4.06
  -8   0  32    7.49    7.94
  -8   0  33   -0.00    4.01
  -8   0  34    1.90    6.16
  -8   0  35   -0.00    5.88
  -8   0  36   -0.00    6.16
  -8   1   1   43.20   10.07
  -8   1   1   42.62   10.68
   8  -1  -1   62.25   13.57
   8   1  -1   40.27   11.29
  -8  -1   1   49.19   10.55
  -8  -1   1   57.10   12.15
  -8   1   2    2.90    3.65
  -8   1   2    0.49    2.76
   8  -1  -2   -0.00    2.73
   8   1  -2    3.77    5.07
  -8  -1   2    1.98    3.55
  -8  -1   2    7.13    4.82
  -8   1   3    2.29    4.10
  -8   1   3    2.31    3.36
   8  -1  -3   -0.00    3.70
   8   1  -3    5.07    4.32
  -8  -1   3   -0.00    2.80
  -8  -1   3    4.49    4.04
  -8   1   4   27.16    8.06
  -8   1   4   44.81   10.32
   8  -1  -4   43.99   11.20
   8   1  -4   40.47   10.73
  -8  -1   4   32.88    8.95
  -8  -1   4   30.67    9.40
  -8   1   5    7.94    4.98
  -8   1   5    7.85    5.57
   8  -1  -5    1.63    2.64
   8   1  -5    2.81    4.05
  -8  -1   5   10.28    5.13
  -8  -1   5    2.15    3.68
  -8   1   6   71.77   12.69
   8  -1  -6   64.06   14.03
   8   1  -6   46.87   12.23
  -8  -1   6   55.16   11.46
  -8  -1   6   83.29   14.99
  -8   1   7    1.58    4.37
   8  -1  -7    1.33    3.56
   8   1  -7    6.81    4.68
  -8  -1   7   -0.00    3.15
   8  -1  -8    7.37    5.01
   8   1  -8    5.39    4.88
  -8  -1   8    0.77    3.05
   8  -1  -9    6.48    5.11
   8   1  -9    5.53    4.89
  -8  -1   9    1.24    4.13
   8  -1 -10  106.25   20.23
   8   1 -10  155.05   23.49
  -8  -1  10  150.56   22.02
   8  -1 -11   16.18    7.66
   8   1 -11    0.00    4.07
  -8  -1  11    0.03    2.99
   8  -1 -12    1.25    4.03
   8   1 -12   -0.00    3.48
  -8  -1  12    7.90    5.67
  -8   1  13   -0.00    3.27
   8  -1 -13   -0.00    3.01
   8   1 -13   -0.00    4.10
  -8  -1  13   -0.00    3.31
  -8   1  14   53.49   11.98
   8  -1 -14   26.57   10.88
   8   1 -14   65.85   15.51
  -8  -1  14   57.44   12.10
  -8   1  15   23.23    8.20
   8  -1 -15   26.31   10.50
   8   1 -15   23.71    9.92
  -8  -1  15   39.23   10.12
  -8   1  16   57.79   12.65
   8  -1 -16   46.84   13.53
   8   1 -16   38.80   12.73
  -8  -1  16   47.92   11.79
  -8   1  17    0.28    4.13
   8  -1 -17    0.00    4.92
   8   1 -17    1.91    5.41
  -8  -1  17   -0.00    3.42
  -8   1  18    4.99    5.55
   8   1 -18   -0.00    5.38
  -8  -1  18    0.00    3.07
  -8   1  19    1.98    4.41
   8   1 -19    3.05    4.99
  -8  -1  19    7.49    5.37
  -8   1  20    7.52    6.83
   8   1 -20   27.57   11.02
  -8  -1  20    7.88    5.58
  -8   1  21    0.00    4.16
   8   1 -21    3.81    5.44
  -8  -1  21    3.78    4.33
  -8   1  22   30.29   10.08
   8  -1 -22   26.37   11.26
   8   1 -22   31.67   11.96
  -8  -1  22   46.91   12.04
  -8   1  23    0.66    4.12
   8  -1 -23    6.03    6.25
  -8  -1  23    3.63    5.14
  -8   1  24    2.24    5.83
   8  -1 -24    3.94    6.12
  -8  -1  24    9.68    6.80
  -8   1  25   -0.00    4.29
   8  -1 -25    0.00    5.85
  -8  -1  25   -0.00    3.78
  -8   1  26   13.55    8.22
   8  -1 -26    6.14    7.71
   8   1 -26    7.03    6.65
  -8  -1  26   12.14    8.19
  -8   1  27    1.56    4.80
   8  -1 -27   -0.00    5.18
  -8  -1  27    0.00    5.51
  -8   1  28   -0.00    5.94
   8  -1 -28   -0.00    4.53
  -8  -1  28    0.19    4.05
  -8   1  29   -0.00    5.03
   8  -1 -29   -0.00    4.34
  -8  -1  29    0.46    4.42
  -8   1  30    4.95    6.68
   8  -1 -30    0.66    5.31
  -8  -1  30    6.50    7.61
  -8   1  31    6.36    6.62
   8  -1 -31    5.21    6.30
  -8  -1  31    2.23    6.21
  -8   1  32    6.67    7.21
  -8  -1  32    9.16    8.21
  -8   1  33    1.91    5.96
  -8  -1  33   -0.00    5.28
  -8   1  34    3.39    5.78
  -8  -1  34    0.18    6.55
  -8   1  35   -0.00    7.49
  -8  -1  35    1.46    6.67
  -8   1  36    4.16    6.74
  -8   2   1    0.66    3.50
   8  -2  -1   -0.00    3.52
   8   2  -1    0.21    3.61
  -8  -2   1   -0.00    3.32
  -8  -2   1   -0.00    2.74
  -8   2   2   75.56   12.30
   8  -2  -2   49.23   12.29
   8   2  -2   38.11   10.91
  -8  -2   2   40.78   10.04
  -8  -2   2   72.10   13.80
  -8   2   3    3.94    3.15
   8  -2  -3    3.62    4.49
   8   2  -3    9.96    5.83
  -8  -2   3    9.33    4.72
  -8  -2   3    9.08    5.32
  -8   2   4   20.88    7.23
   8  -2  -4   18.57    8.18
   8   2  -4   36.63   10.16
  -8  -2   4   36.40    9.02
  -8  -2   4   65.45   12.93
  -8   2   5    2.89    3.51
   8  -2  -5    1.79    4.17
   8   2  -5   10.97    6.67
  -8  -2   5    7.15    4.98
  -8  -2   5   12.82    6.13
  -8   2   6   72.79   13.41
   8  -2  -6   72.52   15.11
   8   2  -6   99.07   17.20
  -8  -2   6   87.38   14.43
  -8  -2   6   77.93   15.06
  -8   2   7   42.89    9.55
   8  -2  -7   21.92    8.69
   8   2  -7   14.09    6.97
  -8  -2   7   26.50    8.32
   8  -2  -8  102.22   17.41
   8   2  -8   76.51   15.95
  -8  -2   8   75.30   15.35
   8  -2  -9    7.26    5.89
   8   2  -9   13.83    6.96
  -8  -2   9    1.19    3.55
   8  -2 -10   -0.00    3.52
   8   2 -10   -0.00    4.25
  -8  -2  10   -0.00    3.17
   8  -2 -11    2.88    4.36
   8   2 -11    0.44    4.60
  -8  -2  11   -0.00    3.73
   8  -2 -12   49.37   13.22
   8   2 -12   72.30   16.00
  -8  -2  12   63.19   12.62
  -8  -2  12   47.86   12.59
  -8   2  13   22.73    7.53
   8  -2 -13   20.33    9.25
   8   2 -13   48.23   13.04
  -8  -2  13   23.25    8.16
  -8  -2  13   16.66    7.41
  -8   2  14   33.66    9.19
   8  -2 -14   14.44    7.35
   8   2 -14   16.61    8.21
  -8  -2  14   46.34   11.09
  -8  -2  14   22.17    8.59
  -8   2  15   13.52    6.45
   8   2 -15   14.92    8.98
  -8  -2  15   40.19   10.26
  -8  -2  15   16.44    7.32
  -8   2  16   31.97    9.15
   8   2 -16   33.55   11.63
  -8  -2  16   15.47    7.14
  -8   2  17   11.07    7.43
   8   2 -17    7.85    7.18
  -8  -2  17   14.98    7.13
  -8   2  18  140.35   19.92
   8   2 -18   56.17   16.67
  -8  -2  18  136.53   20.23
  -8   2  19    3.49    4.96
   8  -2 -19   -0.00    4.81
   8   2 -19    1.95    3.70
  -8  -2  19    2.52    4.98
  -8   2  20    1.87    4.92
   8  -2 -20    0.96    5.02
   8   2 -20   -0.00    5.84
  -8  -2  20    1.49    4.22
  -8   2  21   -0.00    5.22
   8  -2 -21    0.65    4.08
   8   2 -21    5.36    6.17
  -8  -2  21    0.90    5.30
  -8   2  22   10.39    6.76
   8  -2 -22    2.85    5.89
   8   2 -22    6.09    7.25
  -8  -2  22   29.63   10.32
  -8   2  23    2.33    5.44
   8  -2 -23    0.00    4.99
  -8  -2  23    0.00    5.27
  -8   2  24    3.64    5.40
   8  -2 -24   -0.00    5.18
  -8  -2  24    8.48    7.16
  -8   2  25    2.52    5.95
   8  -2 -25    0.64    3.66
  -8  -2  25    1.44    5.19
  -8   2  26   -0.00    4.97
   8  -2 -26    0.71    4.49
  -8  -2  26    1.88    4.95
  -8   2  27    1.15    4.33
   8  -2 -27    1.53    4.01
  -8  -2  27   -0.00    4.43
  -8   2  28   13.92    7.51
   8  -2 -28    2.00    5.25
  -8  -2  28   10.22    7.10
  -8   2  29    1.38    4.17
   8  -2 -29    2.61    5.97
  -8  -2  29    1.04    4.78
  -8   2  30    0.00    4.23
   8  -2 -30   -0.00    4.49
  -8  -2  30   -0.00    4.91
  -8   2  31    5.86    7.27
   8  -2 -31    5.71    8.00
  -8  -2  31    2.95    6.03
  -8   2  32    1.13    6.61
   8  -2 -32    0.62    6.43
  -8  -2  32    6.86    7.88
  -8   2  33    0.00    4.60
   8  -2 -33    0.50    4.27
  -8  -2  33    5.39    7.06
  -8   2  34   12.73    8.37
   8  -2 -34    2.86    6.63
  -8  -2  34    0.43    5.27
  -8   2  35   -0.00    4.80
  -8  -2  35   -0.00    6.19
  -8   2  36   -0.00    5.85
  -8   3   1   79.52   13.29
   8  -3  -1   67.89   14.09
   8   3  -1   67.05   14.31
  -8  -3   1   59.35   11.77
  -8  -3   1   58.00   12.91
  -8   3   2    0.83    3.75
   8  -3  -2   -0.00    3.14
   8   3  -2   -0.00    3.49
  -8  -3   2    0.64    2.92
  -8  -3   2    1.77    3.50
  -8   3   3   42.92    9.77
   8  -3  -3   34.38   10.70
   8   3  -3   32.22   10.36
  -8  -3   3   53.35   10.81
  -8  -3   3   52.63   12.40
  -8   3   4   85.50   14.82
   8  -3  -4  106.58   18.25
   8   3  -4   87.95   16.93
  -8  -3   4  103.30   15.98
  -8  -3   4  146.03   20.67
  -8   3   5   27.08    7.65
   8  -3  -5   13.33    6.49
   8   3  -5    5.59    5.20
  -8  -3   5    7.33    4.44
  -8  -3   5   11.09    6.33
  -8   3   6   21.34    7.18
   8  -3  -6   20.99    8.55
   8   3  -6   22.74    8.44
  -8  -3   6   34.35    8.76
  -8  -3   6   18.08    7.57
  -8   3   7   16.25    6.29
   8  -3  -7    6.55    4.67
   8   3  -7   -0.00    3.96
  -8  -3   7    5.75    5.71
   8  -3  -8    0.00    4.21
   8   3  -8    7.91    6.11
  -8  -3   8    6.09    5.35
   8  -3  -9    6.20    5.55
   8   3  -9    7.44    5.08
  -8  -3   9    3.24    4.35
   8  -3 -10   66.08   14.15
   8   3 -10   40.47   11.75
  -8  -3  10   38.75   10.97
   8  -3 -11   58.68   13.70
   8   3 -11   62.90   15.19
  -8  -3  11   63.61   13.90
   8   3 -12    6.89    5.52
  -8  -3  12   -0.00    3.87
  -8  -3  12   -0.00    4.71
  -8   3  13    6.75    3.90
   8   3 -13    2.20    4.54
  -8  -3  13   17.82    7.27
  -8  -3  13    5.31    5.33
  -8   3  14   18.60    7.16
   8   3 -14    0.00    5.05
  -8  -3  14   20.47    7.62
  -8  -3  14   16.22    7.64
  -8   3  15    7.93    5.96
   8   3 -15   31.38   11.05
  -8  -3  15   27.62    8.93
  -8  -3  15   25.37    9.75
  -8   3  16   62.02   13.05
   8  -3 -16   23.09   10.65
   8   3 -16   55.14   15.18
  -8  -3  16   64.15   13.56
  -8  -3  16   63.71   14.58
  -8   3  17    2.55    5.16
   8  -3 -17   -0.00    4.74
   8   3 -17   -0.00    4.81
  -8  -3  17    3.53    5.25
  -8  -3  17    0.00    3.69
  -8   3  18   -0.00    4.44
   8  -3 -18    3.57    5.87
   8   3 -18    2.54    5.48
  -8  -3  18    2.31    5.19
  -8   3  19   13.30    6.88
   8  -3 -19    1.55    5.95
   8   3 -19   18.92    9.62
  -8  -3  19   25.73    9.13
  -8   3  20   93.51   15.95
   8  -3 -20   39.40   13.89
  -8  -3  20   50.64   13.04
  -8   3  21    7.74    5.77
   8  -3 -21    1.40    4.48
  -8  -3  21    6.66    5.75
  -8   3  22    6.16    5.61
   8  -3 -22    3.87    5.73
  -8  -3  22    6.56    5.76
  -8   3  23    4.89    4.74
   8  -3 -23    3.55    5.29
  -8  -3  23    1.43    5.33
  -8   3  24   -0.00    5.31
   8  -3 -24    8.56    7.94
  -8  -3  24   17.80    9.07
  -8   3  25    4.08    6.02
   8  -3 -25   10.79    7.47
  -8  -3  25    6.98    5.37
  -8   3  26    0.00    4.68
   8  -3 -26    8.80    7.06
  -8  -3  26    4.81    6.20
  -8   3  27   -0.00    4.92
   8  -3 -27    1.15    3.91
  -8  -3  27   -0.00    4.69
  -8   3  28    0.56    5.66
   8  -3 -28    6.44    6.59
  -8  -3  28   -0.00    4.99
  -8   3  29    2.15    5.67
   8  -3 -29   -0.00    5.34
  -8  -3  29   -0.00    4.68
  -8   3  30    2.74    6.58
   8  -3 -30    0.00    6.04
  -8  -3  30    2.73    5.20
  -8   3  31   -0.00    4.51
   8  -3 -31   -0.00    5.32
  -8  -3  31   -0.00    5.04
  -8   3  32    0.97    4.56
   8  -3 -32    2.03    4.64
  -8  -3  32    0.00    6.98
  -8   3  33   -0.00    4.22
   8  -3 -33    0.91    4.66
  -8  -3  33    4.28    5.99
  -8   3  34    2.18    5.12
   8  -3 -34    0.71    6.12
  -8  -3  34   -0.00    5.76
  -8   3  35    0.52    5.09
   8  -3 -35   -0.00    4.36
  -8  -3  35    3.96    6.00
  -8   3  36    4.03    7.46
   8  -3 -36   -0.00    5.99
  -8   4   1   73.16   12.60
   8  -4  -1   63.92   13.99
   8   4  -1   58.74   13.09
  -8  -4   1   51.51   10.76
  -8  -4   1   57.43   13.03
  -8   4   2   21.88    7.31
   8  -4  -2   32.51    9.56
   8   4  -2   20.80    7.97
  -8  -4   2    9.52    5.54
  -8  -4   2   26.49    8.66
  -8   4   3   11.38    5.97
   8  -4  -3   19.12    8.46
   8   4  -3   18.81    7.30
  -8  -4   3   12.18    5.80
  -8  -4   3   10.28    6.40
  -8   4   4  108.90   16.28
   8  -4  -4  130.37   19.88
   8   4  -4   94.62   17.63
  -8  -4   4   99.18   15.67
  -8  -4   4   86.55   16.89
  -8   4   5    4.15    4.93
   8  -4  -5    7.68    5.58
   8   4  -5    0.00    3.39
  -8  -4   5    2.47    3.38
  -8  -4   5    4.29    4.66
  -8   4   6   46.06   10.07
   8   4  -6   35.98   10.91
  -8  -4   6   40.79   11.32
  -8   4   7   79.97   13.60
   8   4  -7   80.13   15.97
  -8  -4   7   53.73   13.46
   8   4  -8   21.45    8.58
  -8  -4   8   11.37    6.58
   8   4  -9    5.38    5.45
  -8  -4   9    4.64    5.02
   8   4 -10   -0.00    3.12
  -8  -4  10   -0.00    3.47
   8   4 -11   13.15    6.87
  -8  -4  11    0.00    3.70
   8   4 -12   61.65   15.13
  -8  -4  12   48.34   11.23
  -8  -4  12   55.46   13.67
  -8   4  13    9.23    5.75
   8  -4 -13    7.47    7.01
   8   4 -13   17.75    7.96
  -8  -4  13    5.95    5.34
  -8  -4  13   13.94    7.61
  -8   4  14   37.42    9.85
   8  -4 -14    3.73    5.81
   8   4 -14   29.06   10.29
  -8  -4  14   25.63    8.25
  -8  -4  14   30.01   10.08
  -8   4  15   -0.00    4.39
   8  -4 -15    2.94    4.45
  -8  -4  15    1.13    4.05
  -8   4  16   13.61    6.52
   8  -4 -16   26.53   10.00
  -8  -4  16    0.00    4.24
  -8   4  17   13.35    7.37
   8  -4 -17    6.09    6.00
  -8  -4  17   15.87    7.30
  -8   4  18   68.19   14.24
   8  -4 -18   51.22   14.28
  -8  -4  18   52.42   12.84
  -8   4  19    2.14    5.08
   8  -4 -19    2.11    4.25
  -8  -4  19    2.82    5.18
  -8   4  20   10.42    6.25
   8  -4 -20    3.65    5.04
  -8  -4  20    9.36    6.60
  -8   4  21   -0.00    5.09
   8  -4 -21   -0.00    4.68
  -8  -4  21    0.15    4.50
  -8   4  22   21.55    8.71
   8  -4 -22    5.20    6.20
  -8  -4  22    7.04    6.55
  -8   4  23    3.84    5.00
   8  -4 -23    0.00    4.99
  -8  -4  23    4.14    6.11
  -8   4  24    0.42    3.39
   8  -4 -24   -0.00    3.74
  -8  -4  24    5.59    6.36
  -8   4  25   -0.00    4.83
   8  -4 -25   -0.00    4.77
  -8  -4  25   -0.00    4.09
  -8   4  26   10.26    6.75
   8  -4 -26    0.00    5.75
  -8  -4  26   -0.00    6.10
  -8   4  27    0.36    3.34
   8  -4 -27    3.62    5.16
  -8  -4  27    1.05    6.86
  -8   4  28    2.05    4.43
   8  -4 -28   11.87    8.04
  -8  -4  28    6.21    5.96
  -8   4  29    2.00    4.58
   8  -4 -29   12.41    8.65
  -8  -4  29    2.25    6.52
  -8   4  30   -0.00    4.98
   8  -4 -30    5.80    6.39
  -8  -4  30   -0.00    5.89
  -8   4  31   -0.00    3.50
   8  -4 -31    0.47    4.76
  -8  -4  31    0.00    5.30
  -8   4  32    2.90    5.71
   8  -4 -32   -0.00    5.60
  -8  -4  32    7.08    6.68
  -8   4  33    6.00    6.95
   8  -4 -33   -0.00    4.23
  -8  -4  33    0.27    5.75
  -8   4  34    7.76    7.32
   8  -4 -34    1.37    4.88
  -8  -4  34   -0.00    5.92
  -8   4  35    6.46    6.89
   8  -4 -35    2.91    8.88
  -8   4  36   -0.00    8.23
   8  -4 -36    5.00    6.32
   8  -4 -37    0.00    5.14
   8  -4 -38    0.78    3.10
  -8   5   1   29.84    8.08
   8   5  -1   24.26    8.66
  -8  -5   1   15.09    6.61
  -8  -5   1   39.15   10.23
  -8   5   2   10.60    5.26
   8   5  -2   12.51    6.27
  -8  -5   2   28.33    7.87
  -8  -5   2   13.58    6.85
  -8   5   3   64.72   11.95
   8   5  -3   49.32   12.35
  -8  -5   3   63.15   11.85
  -8  -5   3   42.47   11.50
  -8   5   4   17.37    6.58
   8   5  -4   21.98    8.30
  -8  -5   4    7.10    5.09
  -8  -5   4    9.54    6.12
  -8   5   5   39.28    9.45
   8   5  -5   45.38   11.52
  -8  -5   5   38.74    9.20
  -8  -5   5   39.34   10.91
  -8   5   6   85.82   14.08
   8   5  -6   55.89   13.89
  -8  -5   6   70.97   14.90
  -8   5   7    5.90    5.02
   8   5  -7    5.90    5.32
  -8  -5   7    3.12    3.77
   8   5  -8    2.82    3.31
  -8  -5   8    3.48    4.06
   8  -5  -9   -0.00    4.04
   8   5  -9    7.17    5.78
   8  -5 -10  122.43   20.71
   8  -5 -11   30.38   10.20
  -8  -5  11   25.94    8.33
   8  -5 -12    0.00    3.75
  -8  -5  12    1.01    3.37
   8  -5 -13    3.37    4.92
  -8  -5  13   -0.00    3.61
  -8   5  14    7.29    5.63
   8  -5 -14    0.90    4.91
  -8  -5  14    8.84    6.13
  -8   5  15   22.43    7.98
   8  -5 -15    5.45    5.45
  -8  -5  15    8.32    6.22
  -8   5  16   38.97   10.28
   8  -5 -16   52.04   13.75
  -8  -5  16   35.33   10.64
  -8   5  17    1.93    4.78
   8  -5 -17    1.71    5.23
  -8  -5  17    0.00    4.26
  -8   5  18    2.07    4.83
   8  -5 -18    1.19    4.50
  -8  -5  18   -0.00    4.31
  -8   5  19   11.41    6.21
   8  -5 -19   16.47    9.26
  -8  -5  19   15.81    7.19
  -8   5  20   15.93    7.73
   8  -5 -20    6.84    6.41
  -8  -5  20   22.21    8.07
  -8   5  21   12.27    6.44
   8  -5 -21   23.97    9.75
  -8  -5  21   30.37    9.88
  -8   5  22   11.15    6.37
   8  -5 -22    4.23    6.99
  -8  -5  22    8.28    6.26
  -8   5  23    2.37    5.61
   8  -5 -23   -0.00    4.20
  -8  -5  23   -0.00    5.80
  -8   5  24   10.58    6.45
   8  -5 -24    0.00    3.76
  -8  -5  24    2.28    4.83
  -8   5  25    3.04    4.18
   8  -5 -25   10.94    8.30
  -8  -5  25   16.10    7.80
  -8   5  26    3.42    4.53
   8  -5 -26    6.92    6.32
  -8  -5  26    9.63    6.56
  -8   5  27   -0.00    6.03
   8  -5 -27   -0.00    4.08
  -8  -5  27    0.70    4.35
  -8   5  28   -0.00    4.83
   8  -5 -28    7.01    8.15
  -8  -5  28    2.15    5.10
  -8   5  29    0.00    5.42
   8  -5 -29    4.58    6.52
  -8  -5  29    2.77    6.30
  -8   5  30    5.19    6.55
   8  -5 -30    4.39    6.04
  -8  -5  30    5.35    6.01
  -8   5  31    6.48    6.62
   8  -5 -31   -0.00    4.61
  -8  -5  31   -0.00    5.24
  -8   5  32    0.92    5.06
   8  -5 -32    0.66    5.36
  -8  -5  32    4.86    6.83
  -8   5  33    0.69    5.31
   8  -5 -33    4.49    6.07
  -8  -5  33   -0.00    7.06
  -8   5  34   -0.00    6.29
   8  -5 -34   -0.00    5.45
  -8  -5  34    2.19    5.61
  -8   5  35    4.61    6.85
   8  -5 -35   -0.00    7.08
  -8   5  36    0.41    6.05
   8  -5 -36    4.67    6.27
   8  -5 -37   -0.00    5.82
  -8   6   1   71.70   13.23
   8  -6  -1   79.55   15.70
  -8  -6   1   87.66   14.32
  -8   6   2   73.97   13.02
   8  -6  -2   71.77   14.63
  -8  -6   2   65.18   12.49
  -8   6   3   67.45   12.28
   8  -6  -3   42.23   11.40
  -8  -6   3   51.29   10.62
  -8   6   4   35.82    8.92
   8  -6  -4   15.80    7.43
  -8  -6   4   18.09    6.51
  -8   6   5   25.77    7.77
   8  -6  -5    9.24    6.53
  -8   6   6   22.02    7.25
   8  -6  -6   31.61    9.54
  -8   6   7   15.28    6.83
   8  -6  -7   27.48    9.31
   8  -6  -8   26.37    8.98
   8  -6  -9   -0.00    4.18
   8  -6 -10    5.80    6.18
   8  -6 -11   15.44    6.98
  -8  -6  11   15.34    6.59
   8  -6 -12    9.83    5.89
  -8  -6  12   18.05    7.11
   8  -6 -13    7.14    6.10
  -8  -6  13   19.68    7.60
  -8   6  14   11.30    6.44
   8  -6 -14   13.68    7.38
  -8  -6  14   27.90    8.75
  -8   6  15    0.00    3.83
   8  -6 -15    7.96    5.67
  -8  -6  15   12.96    7.13
  -8   6  16    1.81    5.28
   8  -6 -16   -0.00    4.50
  -8  -6  16    1.76    4.21
  -8   6  17   41.30   11.08
   8  -6 -17   19.59    8.94
  -8  -6  17   57.21   13.21
  -8   6  18    8.32    5.44
   8  -6 -18    5.65    6.13
  -8  -6  18   12.90    6.93
  -8   6  19    5.21    5.00
   8  -6 -19    0.42    4.07
  -8  -6  19    8.01    6.16
  -8   6  20    0.00    3.87
   8  -6 -20   -0.00    5.00
  -8  -6  20    7.65    5.86
  -8   6  21    5.50    5.06
   8  -6 -21   -0.00    5.96
  -8  -6  21   -0.00    5.07
  -8   6  22    0.00    4.20
   8  -6 -22    0.45    5.21
  -8  -6  22    0.00    4.45
  -8   6  23    9.10    6.92
   8  -6 -23    7.42    6.16
  -8  -6  23   12.52    8.07
  -8   6  24    3.77    4.73
   8  -6 -24    1.09    4.51
  -8  -6  24    0.42    5.02
  -8   6  25    2.62    5.61
   8  -6 -25    3.72    6.18
  -8  -6  25    3.00    5.19
  -8   6  26    0.00    5.92
   8  -6 -26   -0.00    5.87
  -8  -6  26   -0.00    4.42
  -8   6  27    2.33    5.92
   8  -6 -27    3.07    5.50
  -8  -6  27    0.00    5.53
  -8   6  28    0.41    4.96
   8  -6 -28    1.35    5.13
  -8  -6  28    2.85    4.90
  -8   6  29   -0.00    5.91
   8  -6 -29    2.91    6.32
  -8  -6  29    2.69    5.83
  -8   6  30    3.40    5.85
   8  -6 -30    6.04    7.53
  -8  -6  30    3.56    6.60
  -8   6  31   -0.00    5.25
   8  -6 -31   -0.00    5.56
  -8  -6  31   -0.00    3.71
  -8   6  32    2.78    5.42
   8  -6 -32    0.00    5.32
  -8  -6  32   -0.00    6.53
  -8   6  33    2.04    6.05
   8  -6 -33   -0.00    5.46
  -8  -6  33   -0.00    3.87
  -8   6  34    0.00    5.58
   8  -6 -34    3.58    5.41
  -8  -6  34   -0.00    7.57
  -8   6  35    1.18    6.41
   8  -6 -35    2.98    8.28
  -8   6  36    2.67    5.83
   8  -6 -36    0.88    3.91
  -8   7   1   70.08   12.64
   8  -7  -1   63.86   14.04
  -8  -7   1   54.10   11.31
  -8   7   2    0.14    2.91
   8  -7  -2   -0.00    4.22
  -8  -7   2   -0.00    3.24
  -8   7   3   11.68    6.19
   8  -7  -3    4.80    5.56
  -8  -7   3   22.40    7.16
  -8   7   4    0.55    3.67
   8  -7  -4    1.19    2.83
  -8  -7   4   -0.00    2.73
  -8   7   5   34.65    9.21
   8  -7  -5   49.87   11.93
  -8   7   6   18.04    6.64
   8  -7  -6    6.14    5.25
  -8   7   7    1.50    3.67
   8  -7  -7    0.14    4.37
   8  -7  -8    0.41    3.54
   8  -7  -9   42.40   11.12
   8  -7 -10    3.90    4.73
   8  -7 -11   39.90   11.43
  -8  -7  11   53.50   11.71
   8  -7 -12   -0.00    3.46
  -8  -7  12    2.99    4.48
   8  -7 -13   34.11   10.25
  -8  -7  13    7.57    5.66
  -8   7  14   13.61    6.25
   8  -7 -14    4.71    5.31
  -8  -7  14   11.15    6.90
  -8   7  15   30.91    9.71
   8  -7 -15   28.04   10.39
  -8  -7  15   55.53   12.15
  -8   7  16    4.41    4.50
   8  -7 -16    8.94    6.66
  -8  -7  16    4.67    5.25
  -8   7  17    5.90    4.73
   8  -7 -17    5.37    5.60
  -8  -7  17    1.08    3.88
  -8   7  18    0.15    3.03
   8  -7 -18   -0.00    4.35
  -8  -7  18   -0.00    3.20
  -8   7  19    1.93    4.43
   8  -7 -19    2.13    5.24
  -8  -7  19    2.91    5.13
  -8   7  20    2.85    4.88
   8  -7 -20   -0.00    4.62
  -8  -7  20    3.43    4.87
  -8   7  21    9.85    6.54
   8  -7 -21    6.80    5.46
  -8  -7  21   22.59    8.80
  -8   7  22    1.34    4.66
   8  -7 -22   -0.00    3.95
  -8  -7  22    7.28    6.81
  -8   7  23    0.00    3.88
   8  -7 -23   -0.00    4.49
  -8  -7  23    2.93    5.67
  -8   7  24   -0.00    4.71
   8  -7 -24   -0.00    4.66
  -8  -7  24    0.00    4.68
  -8   7  25    9.56    5.95
   8  -7 -25    4.14    5.84
  -8  -7  25    2.15    5.01
  -8   7  26    0.00    4.83
   8  -7 -26    2.44    5.37
  -8  -7  26    2.42    5.64
  -8   7  27   -0.00    4.63
   8  -7 -27    4.93    7.16
  -8  -7  27    1.48    5.39
  -8   7  28   -0.00    4.84
   8  -7 -28    0.29    5.28
  -8  -7  28    3.75    6.53
  -8   7  29    1.63    5.56
   8  -7 -29   -0.00    4.96
  -8  -7  29   -0.00    4.66
  -8   7  30    0.41    4.78
   8  -7 -30    4.40    6.50
  -8  -7  30    0.03    3.88
  -8   7  31   12.82    7.55
   8  -7 -31    7.68    7.29
  -8  -7  31    4.14    6.73
  -8   7  32    3.51    5.61
   8  -7 -32   -0.00    6.10
  -8  -7  32   -0.00    5.54
  -8   7  33    2.59    5.64
   8  -7 -33    4.44    7.18
  -8  -7  33   -0.00    5.93
  -8   7  34    3.67    6.29
   8  -7 -34   -0.00    5.29
  -8   7  35    1.58    4.89
  -8   7  36    2.25    6.28
  -8   8   1   78.57   13.87
   8  -8  -1   71.90   14.85
  -8  -8   1   79.54   13.62
  -8   8   2    1.39    2.16
   8  -8  -2    0.26    3.94
  -8  -8   2   -0.00    3.70
  -8   8   3   20.84    6.95
   8  -8  -3    8.90    5.99
  -8  -8   3   27.22    7.88
  -8   8   4   15.60    6.19
   8  -8  -4    5.48    5.64
  -8  -8   4   12.65    5.71
  -8   8   5   -0.00    3.41
   8  -8  -5    0.00    3.50
  -8   8   6   -0.00    3.44
   8  -8  -6   -0.00    4.21
  -8   8   7   92.66   14.75
   8  -8  -7   64.64   14.67
   8  -8  -8    0.38    4.19
   8  -8  -9    4.14    4.21
   8  -8 -10   -0.00    3.30
  -8  -8  10    7.57    5.14
   8  -8 -11   11.23    5.82
  -8  -8  11    2.03    4.14
   8  -8 -12    0.93    4.17
  -8  -8  12    0.09    3.91
   8  -8 -13   26.21    9.09
  -8  -8  13   36.73   10.05
  -8   8  14   -0.00    3.54
   8  -8 -14    3.41    4.54
  -8  -8  14    0.00    3.27
  -8   8  15    1.03    3.79
   8  -8 -15   -0.00    3.53
  -8  -8  15   25.59    8.75
  -8   8  16    1.46    4.54
   8  -8 -16    4.19    4.23
  -8  -8  16    4.86    5.47
  -8   8  17    6.85    6.03
   8  -8 -17    3.53    6.35
  -8  -8  17   28.71    8.97
  -8   8  18   -0.00    3.83
   8  -8 -18   -0.00    4.88
  -8  -8  18    0.00    4.30
  -8   8  19    7.96    5.84
   8  -8 -19    4.55    5.16
  -8  -8  19    3.86    5.54
  -8   8  20    1.01    3.78
   8  -8 -20    4.24    5.71
  -8  -8  20    3.10    5.13
  -8   8  21    5.73    5.54
   8  -8 -21    0.00    5.52
  -8  -8  21    4.47    5.72
  -8   8  22    0.02    4.44
   8  -8 -22    2.87    5.25
  -8  -8  22    3.14    6.02
  -8   8  23    5.72    5.65
   8  -8 -23    6.77    6.25
  -8  -8  23    3.40    6.45
  -8   8  24    2.79    5.77
   8  -8 -24    1.91    5.15
  -8  -8  24    7.03    6.20
  -8   8  25    3.74    5.44
   8  -8 -25    2.26    5.33
  -8  -8  25    2.08    5.92
  -8   8  26   -0.00    4.24
   8  -8 -26   -0.00    5.58
  -8  -8  26    4.07    5.99
  -8   8  27    6.07    6.01
   8  -8 -27   -0.00    5.30
  -8  -8  27    4.73    6.19
  -8   8  28    2.75    4.92
   8  -8 -28   -0.00    4.98
  -8  -8  28   -0.00    4.68
  -8   8  29    2.11    6.20
   8  -8 -29   -0.00    3.97
  -8  -8  29   -0.00    5.28
  -8   8  30    0.74    4.20
   8  -8 -30    6.26    7.96
  -8  -8  30    2.70    6.46
  -8   8  31    3.28    6.16
   8  -8 -31    8.76    7.95
  -8  -8  31    0.67    5.64
  -8   8  32    0.00    5.88
   8  -8 -32    0.79    5.56
  -8  -8  32    2.97    5.64
  -8   8  33   -0.00    4.69
  -8  -8  33   -0.00    6.23
  -8   9   1   65.16   12.43
   8  -9  -1   60.78   13.74
  -8  -9   1   75.31   13.12
  -8   9   2   -0.00    2.80
   8  -9  -2   -0.00    3.36
  -8  -9   2    1.87    3.22
  -8   9   3   32.90    8.51
   8  -9  -3   23.37    8.52
  -8  -9   3   28.79    8.07
  -8   9   4    6.74    4.64
   8  -9  -4    1.39    4.11
  -8   9   5   42.24    9.83
   8  -9  -5   28.57    9.32
  -8   9   6    1.71    3.55
   8  -9  -6    5.61    4.57
  -8   9   7    5.07    4.96
   8  -9  -7    2.06    4.30
   8  -9  -8   -0.00    3.30
   8  -9  -9    0.00    3.89
   8  -9 -10    1.63    4.18
  -8  -9  10    5.84    4.69
   8  -9 -11   61.80   13.88
  -8  -9  11   51.70   11.90
   8  -9 -12    1.84    3.60
  -8  -9  12    0.00    4.26
   8  -9 -13    1.76    3.31
  -8  -9  13    1.09    3.99
  -8   9  14    4.00    4.49
   8  -9 -14    4.23    4.47
  -8  -9  14    1.47    3.70
  -8   9  15   25.65    9.01
   8  -9 -15   18.25    9.14
  -8   9  16   -0.00    3.69
   8  -9 -16    4.89    4.73
  -8  -9  16    3.28    4.87
  -8   9  17   -0.00    4.63
   8  -9 -17    1.25    3.56
  -8  -9  17    2.40    4.69
  -8   9  18    4.03    4.57
   8  -9 -18    5.20    5.27
  -8  -9  18    0.00    4.41
  -8   9  19    3.25    4.99
   8  -9 -19    7.05    5.60
  -8  -9  19   16.28    7.34
  -8   9  20    0.00    4.27
   8  -9 -20   -0.00    3.85
  -8  -9  20    0.99    4.65
  -8   9  21    7.20    5.60
   8  -9 -21    4.21    5.41
  -8  -9  21   10.94    7.27
  -8   9  22    1.93    4.50
   8  -9 -22    2.82    4.44
  -8  -9  22    4.97    5.36
  -8   9  23    2.37    5.17
   8  -9 -23   -0.00    4.33
  -8  -9  23   -0.00    4.81
   8  -9 -24    1.98    4.33
  -8  -9  24   -0.00    4.56
   8  -9 -25    5.00    5.17
  -8  -9  25   13.74    8.08
   8  -9 -26    0.79    3.48
  -8  -9  26    6.91    6.73
   8  -9 -27   -0.00    5.70
  -8  -9  27    4.41    5.29
   8  -9 -28    2.80    6.15
  -8  -9  28   -0.00    4.74
   8  -9 -29    0.00    5.91
  -8  -9  29   -0.00    4.55
   8  -9 -30   -0.00    6.39
  -8  -9  30    1.90    4.73
  -8  -9  31    3.97    7.47
  -8  -9  32   -0.00    6.17
  -8  10   1   15.08    6.32
   8 -10  -1   15.01    6.50
  -8 -10   1   11.29    5.42
  -8  10   2    4.27    4.59
   8 -10  -2    6.02    5.24
  -8 -10   2   -0.00    3.22
  -8  10   3   44.78    9.81
   8 -10  -3    8.34    6.13
  -8 -10   3   32.78    8.41
  -8  10   4    9.85    5.42
   8 -10  -4    0.55    4.92
  -8  10   5    1.20    3.62
   8 -10  -5    7.70    5.63
  -8  10   6   -0.00    3.07
   8 -10  -6   -0.00    3.65
  -8  10   7   27.87    8.09
   8 -10  -7   32.97    9.71
   8 -10  -8   -0.00    4.47
   8 -10  -9    0.00    4.26
   8 -10 -10    1.59    4.48
  -8 -10  10    1.54    4.05
   8 -10 -11    4.38    5.13
  -8 -10  11    9.09    5.76
   8 -10 -12   -0.00    4.01
  -8 -10  12    0.00    4.02
   8 -10 -13   18.83    7.80
  -8 -10  13   20.62    7.94
   8 -10 -14    6.91    5.99
  -8 -10  14    2.81    4.62
   8 -10 -15    2.28    4.23
  -8 -10  15    0.80    3.38
   8 -10 -16    1.51    4.80
  -8 -10  16   -0.00    4.59
   8 -10 -17   15.05    7.92
  -8 -10  17   32.83   10.23
   8 -10 -18   -0.00    3.60
  -8 -10  18    1.32    3.94
   8 -10 -19    0.00    5.02
  -8 -10  19   11.40    7.69
   8 -10 -20    0.66    4.20
  -8 -10  20    3.39    4.97
   8 -10 -21    0.00    4.05
  -8 -10  21    5.81    6.31
   8 -10 -22    2.61    4.70
  -8 -10  22    3.58    4.64
   8 -10 -23    5.91    7.21
  -8 -10  23    9.32    6.79
   8 -10 -24   -0.00    4.74
  -8 -10  24    4.65    5.70
   8 -10 -25    0.00    5.19
  -8 -10  25    0.35    4.92
   8 -10 -26   -0.00    4.90
  -8 -10  26    0.00    5.68
   8 -10 -27    1.26    4.93
  -8 -10  27    1.51    5.77
   8 -10 -28   -0.00    6.45
  -8 -10  28   -0.00    5.85
  -8 -10  29   19.22    9.59
  -8 -10  30   -0.00    5.40
  -8 -10  31    8.53    8.24
  -8 -10  32    0.84    5.88
   8 -11  -1   17.34    7.89
   8 -11  -2    4.65    4.58
   8 -11  -3   10.57    6.10
   8 -11  -4    1.49    3.28
   8 -11  -5   11.69    6.95
   8 -11  -6    0.06    3.91
   8 -11  -7    1.09    3.33
   8 -11  -8    9.12    6.56
   8 -11  -9    5.66    5.96
   8 -11 -10   -0.00    2.68
   8 -11 -11    3.13    4.90
   8 -11 -12   -0.00    3.98
   8 -11 -13    0.58    3.32
   8 -11 -14    1.12    4.53
   8 -11 -15   11.54    7.33
   8 -11 -16   -0.00    3.71
  -8 -11  16    0.00    3.82
   8 -11 -17   -0.00    4.45
  -8 -11  17   -0.00    4.98
   8 -11 -18   -0.00    3.45
  -8 -11  18    2.42    4.59
   8 -11 -19    2.38    5.55
  -8 -11  19   -0.00    5.33
   8 -11 -20    3.25    5.78
  -8 -11  20   -0.00    5.24
   8 -11 -21    3.37    5.10
  -8 -11  21   -0.00    4.93
   8 -11 -22   -0.00    3.95
  -8 -11  22    0.00    4.31
   8 -11 -23   -0.00    3.63
  -8 -11  23    2.18    5.21
   8 -11 -24    6.21    6.39
  -8 -11  24    2.08    4.96
   8 -11 -25    4.94    6.35
  -8 -11  25    7.70    7.07
  -8 -11  26    1.84    5.68
  -8 -11  27    0.80    5.19
  -8 -11  28    4.41    6.45
  -8 -11  29    0.00    4.62
  -8 -11  30   -0.00    5.80
   8 -12  -1    1.89    3.93
   8 -12  -2    1.55    3.82
   8 -12  -3    9.06    5.40
   8 -12  -4    0.00    4.32
   8 -12  -5    3.80    4.12
   8 -12  -6    1.48    3.49
   8 -12  -7    8.40    5.76
   8 -12  -8    2.06    4.57
   8 -12  -9   -0.00    4.15
   8 -12 -10    0.00    4.11
   8 -12 -11   -0.00    4.00
   8 -12 -12    0.00    3.64
   8 -12 -13    2.29    4.37
   8 -12 -14    2.44    4.40
   8 -12 -15   -0.00    5.17
   8 -12 -16    2.14    4.03
   8 -12 -17    0.90    3.41
   8 -12 -18    2.10    4.92
   8 -12 -19    3.77    6.68
   8 -12 -20   -0.00    5.90
   8 -12 -21   -0.00    5.18
   8 -12 -22    2.93    4.24
   8 -12 -23    0.17    4.48
   8 -13  -1    3.22    5.09
   8 -13  -2   -0.00    3.42
   8 -13  -3    2.04    3.63
   8 -13  -4    8.66    5.02
   8 -13  -5    9.87    6.07
   8 -13  -6   -0.00    3.88
   8 -13  -7   -0.00    3.87
   8 -13  -8    1.24    3.22
   8 -13  -9    3.35    4.60
   8 -13 -10   -0.00    3.18
   8 -13 -11    4.26    5.26
   8 -13 -12   -0.00    3.78
   8 -13 -13   -0.00    3.18
   8 -13 -14   -0.00    4.29
   8 -13 -15    2.19    4.69
   8 -13 -16   -0.00    3.10
   8 -13 -17    3.50    5.11
   8 -13 -18    1.13    3.98
   8 -13 -19    0.00    5.44
   8 -13 -20    0.49    3.46
   8 -14  -1    4.84    5.44
   8 -14  -2    9.32    5.70
   8 -14  -3    3.52    3.69
   8 -14  -4   -0.00    3.86
   8 -14  -5    0.38    3.35
   8 -14  -6   -0.00    4.14
   8 -14  -7    6.61    5.20
   8 -14  -8    9.85    6.32
   8 -14  -9    2.90    4.28
   8 -14 -10    5.37    4.16
   8 -14 -11   -0.00    3.61
   8 -14 -12   -0.00    2.73
   8 -14 -13    4.17    4.73
   8 -14 -14    1.36    4.50
   8 -14 -15   -0.00    3.38
   8 -14 -16    0.83    3.18
   8 -14 -17    0.85    3.33
   8 -15  -1    5.07    4.72
   8 -15  -2   -0.00    3.69
   8 -15  -3    3.09    3.72
   8 -15  -4   -0.00    3.25
   8 -15  -5   -0.00    3.51
   8 -15  -6    5.04    5.24
   8 -15  -7    1.95    4.41
   8 -15  -8   -0.00    4.25
   8 -15  -9    4.91    4.10
   8 -15 -10    0.00    3.88
   8 -15 -11    0.57    2.47
   8 -15 -12    4.06    5.06
   8 -15 -13   -0.00    3.30
   8 -16  -1    0.51    3.85
   8 -16  -2    2.01    3.97
   8 -16  -3    0.00    3.62
   8 -16  -4    0.85    3.60
   8 -16  -5   -0.00    3.90
  -7   0   1  734.08   65.35
  -7   0   1  745.86   67.54
   7   0  -1  774.74   64.97
   7   0  -1  686.64   68.22
  -7   0   2   -0.00    4.48
  -7   0   2    0.00    2.73
   7   0  -2    0.79    4.35
  -7   0   3    4.99    4.26
  -7   0   3    0.00    2.64
   7   0  -3    8.66    5.42
  -7   0   4    0.54    3.45
  -7   0   4   -0.00    2.57
   7   0  -4   -0.00    3.86
  -7   0   5   28.20    7.44
  -7   0   5   28.87    8.27
   7   0  -5   24.60    8.27
  -7   0   6    1.89    2.96
   7   0  -6   -0.00    4.03
  -7   0   7  271.81   29.57
  -7   0   7  274.31   31.55
   7   0  -7  269.26   32.37
  -7   0   8    2.49    3.57
  -7   0   8    0.18    2.65
   7   0  -8    2.00    3.64
  -7   0   9    5.61    4.27
  -7   0   9    8.09    5.25
   7   0  -9    6.53    4.85
  -7   0  10    1.41    3.14
  -7   0  10    1.06    3.72
   7   0 -10    0.00    4.71
  -7   0  11  272.50   29.21
  -7   0  11  298.63   31.81
   7   0 -11  189.70   29.39
  -7   0  12   -0.00    2.71
  -7   0  12   -0.00    3.84
   7   0 -12   -0.00    4.11
  -7   0  13   84.99   15.11
   7   0 -13   64.31   14.91
   7   0 -14    3.09    5.13
   7   0 -15    9.13    7.16
   7   0 -16    0.00    4.65
  -7   0  17  371.90   40.74
   7   0 -17  398.96   45.98
  -7   0  18   -0.00    3.99
   7   0 -18   -0.00    5.79
  -7   0  19    6.29    5.25
   7   0 -19    9.33    7.68
   7   0 -20    3.12    4.60
  -7   0  21    2.73    4.31
   7   0 -21   -0.00    3.17
  -7   0  22    1.68    4.63
   7   0 -22   -0.00    5.64
  -7   0  23   28.04   10.36
  -7   0  24    4.57    5.85
  -7   0  25   -0.00    5.41
  -7   0  26    3.01    5.17
   7   0 -26   -0.00    3.58
  -7   0  27   52.93   13.67
   7   0 -27   37.87   13.48
  -7   0  28   -0.00    4.57
   7   0 -28   -0.00    4.73
  -7   0  29    5.46    6.08
   7   0 -29    5.02    5.90
  -7   0  30    0.92    6.11
   7   0 -30   -0.00    7.17
  -7   0  31    2.27    6.42
  -7   0  32   -0.00    5.60
  -7   0  33    5.57    7.00
  -7   0  34   -0.00    6.55
  -7   0  35    1.36    6.30
  -7   0  36   -0.00    5.22
  -7   0  37   10.12    7.30
  -7   1   1    1.83    3.77
  -7   1   1    0.92    2.75
   7  -1  -1    1.89    3.62
   7   1  -1    1.14    3.79
  -7  -1   1    0.00    3.08
  -7  -1   1    0.00    2.77
  -7   1   2   46.58    9.03
  -7   1   2   17.81    6.62
   7  -1  -2   16.72    7.36
   7   1  -2   24.35    8.28
  -7  -1   2   25.38    7.08
  -7  -1   2   25.98    7.87
  -7   1   3  253.52   26.81
  -7   1   3  230.44   27.35
   7  -1  -3  232.65   28.97
   7   1  -3  283.00   30.65
  -7  -1   3  213.35   25.57
  -7  -1   3  207.31   27.00
  -7   1   4    1.72    2.91
  -7   1   4    0.00    2.87
   7  -1  -4    0.00    3.66
   7   1  -4   -0.00    2.94
  -7  -1   4   -0.00    3.30
  -7  -1   4    6.73    4.83
  -7   1   5   61.62   11.78
  -7   1   5   76.74   13.60
   7  -1  -5   60.55   13.25
   7   1  -5   70.06   13.90
  -7  -1   5   82.59   13.08
  -7  -1   5   81.43   14.26
  -7   1   6    0.00    3.07
  -7   1   6    2.81    3.24
   7  -1  -6   -0.00    3.24
   7   1  -6   -0.00    3.95
  -7  -1   6    1.09    2.74
  -7  -1   6    0.02    3.24
  -7   1   7   35.90    8.41
  -7   1   7   32.64    8.86
   7  -1  -7   22.93    7.74
   7   1  -7   27.15    8.62
  -7  -1   7   22.22    6.99
  -7  -1   7   33.71    9.24
  -7   1   8   19.16    6.34
  -7   1   8    8.74    5.16
   7  -1  -8    5.51    4.62
   7   1  -8   23.25    7.96
  -7  -1   8   14.80    6.02
  -7  -1   8   19.49    7.48
  -7   1   9  311.89   30.75
  -7   1   9  239.09   30.49
   7  -1  -9  346.76   35.38
   7   1  -9  246.53   32.39
  -7  -1   9  236.97   28.70
  -7  -1   9  275.65   32.00
  -7   1  10   17.81    6.33
  -7   1  10    8.01    4.96
   7  -1 -10   12.00    6.57
   7   1 -10   14.04    6.78
  -7  -1  10   14.82    5.92
  -7  -1  10   13.15    6.14
  -7   1  11   56.18   10.97
   7  -1 -11   39.70   11.05
   7   1 -11   49.46   12.28
  -7  -1  11   44.70    9.85
  -7  -1  11   38.50   10.64
  -7   1  12    2.60    3.91
   7  -1 -12   -0.00    3.71
   7   1 -12    1.80    3.72
  -7  -1  12   -0.00    3.18
  -7  -1  12   -0.00    3.51
   7  -1 -13  161.61   24.54
   7   1 -13  183.09   26.11
  -7  -1  13  147.33   22.29
   7  -1 -14   11.65    6.68
   7   1 -14    3.18    5.63
  -7  -1  14   10.89    6.14
   7  -1 -15  100.80   18.61
   7   1 -15   97.52   18.79
  -7  -1  15   76.41   15.76
   7  -1 -16   12.36    7.27
   7   1 -16   10.65    6.88
  -7  -1  16   17.41    8.12
  -7   1  17   11.47    5.97
   7  -1 -17    9.47    6.16
   7   1 -17   12.62    7.58
  -7  -1  17    5.80    4.92
  -7   1  18    1.74    3.91
   7  -1 -18   -0.00    3.85
   7   1 -18   -0.00    5.24
  -7  -1  18   -0.00    3.76
  -7   1  19  121.92   19.68
   7  -1 -19  109.33   21.43
   7   1 -19  142.31   24.29
  -7  -1  19  138.04   20.44
  -7   1  20    0.00    4.30
   7   1 -20    7.83    7.12
  -7  -1  20    1.02    4.72
  -7   1  21   32.23   10.05
   7   1 -21   37.93   12.73
  -7  -1  21   46.62   11.97
  -7   1  22    2.58    4.12
   7   1 -22    2.14    7.09
  -7  -1  22    3.55    6.26
  -7   1  23   13.34    7.61
   7   1 -23   24.41   11.57
  -7  -1  23   40.49   10.62
  -7   1  24    0.53    3.85
   7  -1 -24    3.65    5.69
   7   1 -24    2.40    5.56
  -7  -1  24   10.22    6.88
  -7   1  25   36.43   10.49
   7  -1 -25    7.25    7.98
  -7  -1  25   26.33    9.85
  -7   1  26    7.10    6.18
   7  -1 -26   -0.00    5.01
  -7  -1  26   -0.00    5.00
  -7   1  27    1.17    4.96
   7  -1 -27    0.66    4.72
  -7  -1  27    4.22    5.35
  -7   1  28   -0.00    4.29
   7  -1 -28   -0.00    4.45
   7   1 -28   -0.00    5.22
  -7  -1  28    1.48    4.36
  -7   1  29   35.83   11.33
   7  -1 -29    7.29    7.05
  -7  -1  29   22.84    9.91
  -7   1  30    4.26    5.66
   7  -1 -30   -0.00    6.74
  -7  -1  30    1.81    4.72
  -7   1  31    7.15    8.66
   7  -1 -31   14.97    9.29
  -7  -1  31   18.81    8.99
  -7   1  32   -0.00    5.10
   7  -1 -32    2.12    6.23
  -7  -1  32    3.60    5.58
  -7   1  33    0.00    6.60
   7  -1 -33    1.39    5.37
  -7  -1  33   11.10    8.46
  -7   1  34   -0.00    5.69
  -7  -1  34   -0.00    6.40
  -7   1  35    7.26    7.37
  -7  -1  35   24.26   11.16
  -7   1  36   -0.00    6.58
  -7  -1  36   -0.00    7.46
  -7   1  37    5.81    6.58
  -7  -1  37    0.00    6.31
  -7   2   1   36.04    8.39
  -7   2   1   34.47    9.23
   7  -2  -1   38.09   10.23
   7   2  -1   45.60   10.88
  -7  -2   1   46.83    9.47
  -7  -2   1   52.44   11.01
  -7   2   2   46.08    9.24
  -7   2   2   41.93    9.53
   7  -2  -2   27.65    8.82
   7   2  -2   36.22    9.85
  -7  -2   2   46.08    9.34
  -7  -2   2   42.85   10.13
  -7   2   3    5.66    4.46
  -7   2   3    8.70    4.57
   7  -2  -3    7.73    5.58
   7   2  -3    0.00    3.08
  -7  -2   3   13.56    5.03
  -7  -2   3   15.23    6.19
  -7   2   4    2.31    3.78
  -7   2   4    8.65    5.14
   7  -2  -4    2.73    4.18
   7   2  -4    0.00    4.10
  -7  -2   4    1.45    3.27
  -7  -2   4    2.57    4.17
  -7   2   5  258.45   27.34
  -7   2   5  220.21   27.14
   7  -2  -5  264.25   30.30
   7   2  -5  192.93   27.42
  -7  -2   5  236.83   26.61
  -7  -2   5  263.56   29.76
  -7   2   6    7.63    4.46
  -7   2   6   19.92    6.74
   7  -2  -6   13.12    6.35
   7   2  -6   20.55    7.62
  -7  -2   6   12.13    4.92
  -7  -2   6    5.73    4.75
  -7   2   7  233.59   25.27
  -7   2   7  233.26   26.66
   7  -2  -7  220.28   27.65
   7   2  -7  146.06   24.60
  -7  -2   7  206.95   24.27
  -7  -2   7  233.36   27.65
  -7   2   8    7.60    4.72
   7  -2  -8    7.26    4.56
   7   2  -8    0.00    3.62
  -7  -2   8    4.64    3.92
  -7  -2   8    6.53    4.53
  -7   2   9   60.74   11.28
   7  -2  -9   66.97   13.30
   7   2  -9   56.86   13.14
  -7  -2   9   49.18   10.41
  -7  -2   9   47.08   11.51
  -7   2  10   15.29    5.94
   7  -2 -10    5.32    4.71
   7   2 -10   14.69    7.44
  -7  -2  10   20.37    6.80
  -7  -2  10   15.14    6.79
  -7   2  11  153.81   19.64
   7  -2 -11   98.65   19.33
   7   2 -11  129.75   21.81
  -7  -2  11  153.26   19.77
  -7  -2  11  164.08   22.21
  -7   2  12   32.32    8.51
   7  -2 -12   39.21   11.30
   7   2 -12   39.67   11.28
  -7  -2  12   39.14    9.41
  -7  -2  12   41.93   10.83
  -7   2  13   51.11   11.30
   7  -2 -13   47.01   12.73
   7   2 -13   73.54   15.56
  -7  -2  13   57.58   12.83
   7  -2 -14   -0.00    3.90
   7   2 -14   -0.00    4.36
  -7  -2  14    1.47    3.71
   7  -2 -15   53.90   12.99
   7   2 -15   20.16    9.19
  -7  -2  15   21.31    8.44
   7  -2 -16   67.85   15.53
   7   2 -16   92.68   17.95
  -7  -2  16   51.28   12.20
  -7  -2  16   82.22   15.88
  -7   2  17   62.46   12.97
   7  -2 -17   45.45   13.09
   7   2 -17   35.22   12.38
  -7  -2  17   62.80   12.92
  -7  -2  17   61.30   13.77
  -7   2  18   30.64    9.49
   7   2 -18   24.13   10.43
  -7  -2  18   33.53    9.85
  -7   2  19    0.14    4.74
   7   2 -19    2.83    5.98
  -7  -2  19   -0.00    4.34
  -7   2  20    1.86    5.10
   7   2 -20    2.46    5.54
  -7  -2  20   -0.00    3.46
  -7   2  21   40.26   11.18
   7  -2 -21   22.83    9.99
   7   2 -21   61.21   16.14
  -7  -2  21   35.66   10.78
  -7   2  22    1.26    4.15
   7  -2 -22    5.28    6.38
   7   2 -22    5.10    6.11
  -7  -2  22   -0.00    5.04
  -7   2  23   27.40    9.24
   7  -2 -23    2.87    5.40
   7   2 -23   25.58   11.00
  -7  -2  23    9.01    7.33
  -7   2  24    1.32    4.49
   7  -2 -24   -0.00    3.41
   7   2 -24    2.85    5.12
  -7  -2  24   -0.00    5.48
  -7   2  25   11.91    6.58
   7  -2 -25    0.08    5.28
   7   2 -25   10.86    8.52
  -7  -2  25   10.78    7.66
  -7   2  26    2.87    4.27
   7  -2 -26    0.31    4.63
  -7  -2  26   -0.00    4.31
  -7   2  27    2.74    6.40
   7  -2 -27   14.32    8.53
  -7  -2  27    8.84    6.31
  -7   2  28   13.33    7.21
   7  -2 -28    5.95    6.42
  -7  -2  28    4.30    6.02
  -7   2  29    1.15    4.70
   7  -2 -29    0.10    4.84
  -7  -2  29    7.94    7.13
  -7   2  30    7.80    7.08
   7  -2 -30   -0.00    4.85
  -7  -2  30    0.72    4.49
  -7   2  31    5.70    6.25
   7  -2 -31    1.90    6.93
  -7  -2  31    8.25    7.22
  -7   2  32    3.01    6.19
   7  -2 -32   -0.00    5.96
  -7  -2  32    6.31    5.87
  -7   2  33    6.14    6.56
   7  -2 -33   -0.00    7.09
  -7  -2  33    0.98    4.96
  -7   2  34   -0.00    5.88
   7  -2 -34    0.04    6.25
  -7  -2  34    6.63    6.27
  -7   2  35   -0.00    6.05
   7  -2 -35    6.19    8.11
  -7  -2  35   -0.00    6.56
  -7   2  36    4.99    6.34
  -7  -2  36   -0.00    5.69
  -7   2  37    1.53    5.38
  -7   3   1    0.26    2.30
   7  -3  -1    0.00    3.86
   7   3  -1    0.38    2.83
  -7  -3   1    0.63    2.95
  -7  -3   1    2.11    3.12
  -7   3   2  131.03   17.63
   7  -3  -2  150.15   20.83
   7   3  -2  103.69   18.04
  -7  -3   2  151.96   18.65
  -7  -3   2  129.79   19.41
  -7   3   3   39.19    9.18
   7  -3  -3   45.21   11.07
   7   3  -3   62.07   12.45
  -7  -3   3   53.18   10.30
  -7  -3   3   47.77   11.02
  -7   3   4    6.03    4.21
   7  -3  -4   12.09    5.94
   7   3  -4    0.00    3.17
  -7  -3   4    6.37    4.27
  -7  -3   4   -0.00    3.14
  -7   3   5   70.34   12.10
   7  -3  -5   63.40   13.19
   7   3  -5   71.70   13.94
  -7  -3   5   66.44   11.93
  -7  -3   5   74.06   14.05
  -7   3   6   12.59    5.36
   7  -3  -6   17.00    7.16
   7   3  -6   11.60    6.17
  -7  -3   6   11.01    5.08
  -7  -3   6   15.36    6.94
  -7   3   7   10.03    4.86
   7  -3  -7    3.33    4.23
   7   3  -7    9.50    5.67
  -7  -3   7    4.41    3.92
  -7  -3   7    6.29    4.89
  -7   3   8    0.00    3.75
   7  -3  -8   -0.00    2.94
   7   3  -8   -0.00    4.03
  -7  -3   8    0.00    2.22
  -7  -3   8   -0.00    4.06
  -7   3   9  199.89   23.67
   7  -3  -9  200.67   26.20
   7   3  -9  227.84   28.73
  -7  -3   9  163.48   22.44
  -7  -3   9  219.10   26.84
  -7   3  10   86.98   13.37
   7  -3 -10   44.34   11.79
   7   3 -10   54.38   13.22
  -7  -3  10   58.42   11.50
  -7  -3  10   60.13   12.99
  -7   3  11   -0.00    3.59
   7  -3 -11    1.42    4.20
   7   3 -11    2.53    4.96
  -7  -3  11    2.47    4.44
  -7  -3  11   11.12    6.00
  -7   3  12    0.79    3.80
   7  -3 -12    0.23    3.23
   7   3 -12    0.00    2.91
  -7  -3  12    0.00    3.69
  -7   3  13   85.85   14.83
   7  -3 -13   92.88   17.69
   7   3 -13   86.44   17.54
  -7  -3  13  102.62   17.54
   7  -3 -14   82.70   16.56
   7   3 -14   70.57   15.89
  -7  -3  14   70.95   14.87
   7   3 -15  105.92   21.01
  -7  -3  15  167.92   23.32
   7   3 -16   22.34    9.27
  -7  -3  16   14.19    6.73
  -7  -3  16    4.66    4.75
  -7   3  17    0.03    3.80
   7   3 -17    0.22    5.09
  -7  -3  17   -0.00    2.57
  -7  -3  17   10.64    6.53
  -7   3  18   27.41    8.71
   7   3 -18   17.00    8.05
  -7  -3  18   17.18    7.31
  -7  -3  18   30.28   10.33
  -7   3  19  222.05   27.69
   7  -3 -19  161.60   27.62
   7   3 -19  197.02   30.97
  -7  -3  19  215.55   27.49
  -7  -3  19  227.59   30.21
  -7   3  20    0.64    4.43
   7  -3 -20    4.97    5.19
   7   3 -20    4.24    6.66
  -7  -3  20   -0.00    4.81
  -7   3  21   -0.00    4.40
   7  -3 -21    0.61    5.05
   7   3 -21   -0.00    4.68
  -7  -3  21    3.68    5.27
  -7   3  22    0.25    3.96
   7  -3 -22    1.79    4.54
   7   3 -22    5.60    5.93
  -7  -3  22   -0.00    5.25
  -7   3  23    4.34    5.72
   7  -3 -23   14.44    8.22
  -7  -3  23   17.84    7.98
  -7   3  24   10.71    7.15
   7  -3 -24   11.75    7.75
  -7  -3  24    8.10    6.62
  -7   3  25    7.37    6.52
   7  -3 -25   13.42    8.29
  -7  -3  25   18.18    8.44
  -7   3  26    4.61    5.79
   7  -3 -26    0.63    4.63
  -7  -3  26   -0.00    4.26
  -7   3  27    5.37    5.41
   7  -3 -27   -0.00    5.08
  -7  -3  27   -0.00    4.32
  -7   3  28    0.48    4.89
   7  -3 -28   -0.00    6.56
  -7  -3  28   -0.00    4.83
  -7   3  29    7.61    6.98
   7  -3 -29   -0.00    4.15
  -7  -3  29    0.66    4.77
  -7   3  30   -0.00    6.36
   7  -3 -30    4.59    5.40
  -7  -3  30   -0.00    6.64
  -7   3  31    0.00    5.20
   7  -3 -31   -0.00    4.28
  -7  -3  31   19.61    8.92
  -7   3  32    0.28    5.55
   7  -3 -32    1.22    5.69
  -7  -3  32    7.53    6.83
  -7   3  33    5.05    6.64
   7  -3 -33    5.61    9.68
  -7  -3  33    2.48    6.69
  -7   3  34    5.43    7.89
   7  -3 -34   -0.00    4.79
  -7  -3  34    0.25    3.89
  -7   3  35   -0.00    6.81
   7  -3 -35    4.73    7.65
  -7  -3  35    9.76    7.82
  -7   3  36   -0.00    6.91
   7  -3 -36    0.86    7.03
  -7  -3  36   -0.00    7.49
  -7   3  37   -0.00    6.18
   7  -3 -37    7.42    7.52
  -7   4   1   54.68   10.61
   7  -4  -1   74.75   13.93
   7   4  -1   71.72   13.14
  -7  -4   1   37.88    9.29
  -7  -4   1   66.20   12.80
  -7   4   2   78.64   13.04
   7  -4  -2  108.79   16.78
   7   4  -2   81.65   14.76
  -7  -4   2   75.52   12.91
  -7  -4   2   83.22   14.95
  -7   4   3    8.83    4.73
   7  -4  -3   12.64    6.14
   7   4  -3    2.11    3.19
  -7  -4   3    9.13    4.53
  -7  -4   3    8.46    5.51
  -7   4   4   36.23    8.43
   7  -4  -4   19.21    7.74
   7   4  -4   41.17   10.23
  -7  -4   4   43.31    8.87
  -7  -4   4   21.83    7.93
  -7   4   5   52.91   10.50
   7  -4  -5   58.39   12.43
   7   4  -5   85.43   14.87
  -7  -4   5   38.69    9.23
  -7  -4   5   70.02   13.41
  -7   4   6   52.53   10.55
   7  -4  -6   47.53   11.23
   7   4  -6   50.85   12.09
  -7  -4   6   52.26   10.34
  -7  -4   6   66.73   13.06
  -7   4   7   31.02    8.04
   7  -4  -7   20.04    7.96
   7   4  -7   31.70    9.77
  -7  -4   7   34.01    8.28
  -7  -4   7   61.96   12.72
  -7   4   8   52.46   10.01
   7  -4  -8   28.83    9.20
   7   4  -8   34.57   10.06
  -7  -4   8   33.56    8.58
  -7  -4   8   42.23   10.68
  -7   4   9   18.87    6.34
   7  -4  -9   16.07    6.92
   7   4  -9   13.66    6.64
  -7  -4   9   14.17    6.04
  -7  -4   9    9.61    5.56
  -7   4  10    2.79    3.31
   7  -4 -10   -0.00    2.82
   7   4 -10    2.98    4.38
  -7  -4  10    3.77    4.13
  -7  -4  10    0.00    3.23
  -7   4  11  102.59   14.89
   7  -4 -11   68.46   14.62
   7   4 -11   72.48   15.86
  -7  -4  11   96.00   14.91
  -7  -4  11   68.34   14.40
  -7   4  12   98.38   15.80
   7   4 -12  109.69   19.91
  -7  -4  12  120.70   19.53
  -7   4  13   95.01   15.16
   7   4 -13   95.01   18.06
  -7  -4  13   67.54   14.86
   7   4 -14   27.35    9.86
  -7  -4  14   21.91    8.32
   7   4 -15   26.15   10.36
  -7  -4  15   42.03   11.26
   7  -4 -16   11.78    6.60
   7   4 -16   18.14    8.73
  -7  -4  16   34.24    9.69
  -7  -4  16   39.12   11.15
  -7   4  17  126.74   19.10
   7  -4 -17   91.88   19.01
   7   4 -17  124.58   22.58
  -7  -4  17  124.71   19.13
  -7  -4  17   86.11   18.24
  -7   4  18    0.71    3.56
   7  -4 -18    1.99    5.33
   7   4 -18   20.32    9.51
  -7  -4  18   19.40    7.52
  -7   4  19    6.54    5.89
   7  -4 -19    9.93    6.30
  -7  -4  19    4.04    5.44
  -7   4  20    9.86    6.41
   7  -4 -20    3.97    6.81
  -7  -4  20   12.96    7.55
  -7   4  21   43.75   11.26
   7  -4 -21   27.09   10.52
  -7  -4  21   18.24    7.89
  -7   4  22   38.60   10.43
   7  -4 -22   24.19    9.67
  -7  -4  22   14.38    8.42
  -7   4  23    4.57    5.67
   7  -4 -23    3.91    5.98
  -7  -4  23    3.68    5.28
  -7   4  24   -0.00    4.41
   7  -4 -24    6.04    7.04
  -7  -4  24   -0.00    5.26
  -7   4  25    3.89    5.84
   7  -4 -25   -0.00    4.06
  -7  -4  25    9.32    5.96
  -7   4  26    3.93    5.27
   7  -4 -26    0.63    4.52
  -7  -4  26   12.37    6.72
  -7   4  27    1.63    5.17
   7  -4 -27   -0.00    4.91
  -7  -4  27   15.26    8.42
  -7   4  28    5.15    6.01
   7  -4 -28   15.78    9.07
  -7  -4  28    4.93    6.90
  -7   4  29    6.27    6.45
   7  -4 -29    2.08    6.08
  -7  -4  29    0.16    4.54
  -7   4  30   -0.00    4.26
   7  -4 -30    0.70    4.86
  -7  -4  30   -0.00    4.38
  -7   4  31    6.50    6.05
   7  -4 -31    8.10    7.38
  -7  -4  31    2.23    5.58
  -7   4  32   -0.00    5.56
   7  -4 -32    5.69    6.52
  -7  -4  32   -0.00    4.83
  -7   4  33   12.02    8.42
   7  -4 -33    0.00    4.27
  -7  -4  33    0.64    4.74
  -7   4  34   -0.00    6.27
   7  -4 -34   -0.00    6.05
  -7  -4  34   -0.00    5.53
  -7   4  35    9.25    7.49
   7  -4 -35   -0.00    4.84
  -7  -4  35   -0.00    6.44
  -7   4  36    2.25    5.68
   7  -4 -36    1.59    5.82
  -7  -4  36    9.21    7.31
  -7   4  37    0.93    5.86
   7  -4 -37    4.64    6.55
   7  -4 -38    4.81    6.55
   7  -4 -39   -0.00    6.55
   7  -4 -40    0.22    5.24
  -7   5   1    0.68    2.88
   7  -5  -1    1.85    3.51
   7   5  -1    0.48    2.85
  -7  -5   1    0.28    3.31
  -7  -5   1   -0.00    2.83
  -7   5   2    0.00    3.07
   7  -5  -2    3.53    3.83
   7   5  -2    4.95    3.62
  -7  -5   2   -0.00    3.08
  -7  -5   2   11.21    5.59
  -7   5   3   42.97    9.16
   7  -5  -3   27.81    9.04
   7   5  -3   43.60   10.63
  -7  -5   3   22.43    6.98
  -7  -5   3   34.35    9.27
  -7   5   4   97.54   14.52
   7  -5  -4   78.26   15.28
   7   5  -4   99.15   16.75
  -7  -5   4  101.83   14.76
  -7  -5   4   86.14   15.89
  -7   5   5   52.23   10.03
   7  -5  -5   37.67   10.09
   7   5  -5   41.27   10.65
  -7  -5   5   28.27    7.66
  -7  -5   5   38.48   10.50
  -7   5   6    1.52    2.75
   7  -5  -6    1.86    3.39
   7   5  -6    0.69    2.17
  -7  -5   6    1.10    3.19
  -7  -5   6   -0.00    2.72
  -7   5   7   12.59    5.29
   7  -5  -7   14.49    6.24
   7   5  -7    1.06    4.05
  -7  -5   7   11.30    5.26
  -7  -5   7    2.74    4.63
  -7   5   8   74.39   12.50
   7   5  -8   57.14   13.22
  -7  -5   8   56.59   11.21
  -7  -5   8   56.04   12.55
  -7   5   9   91.73   14.24
   7   5  -9  108.63   18.26
  -7  -5   9   87.90   14.17
  -7  -5   9   65.28   14.43
  -7   5  10   29.71    8.18
   7   5 -10   31.07   10.46
  -7  -5  10   43.95    9.75
  -7  -5  10   49.73   11.87
  -7   5  11   61.82   11.76
   7   5 -11   43.51   12.49
  -7  -5  11   66.59   12.35
  -7  -5  11   48.40   12.08
  -7   5  12    2.95    4.07
   7   5 -12    4.86    4.91
  -7  -5  12    0.00    3.53
  -7   5  13   40.72    9.53
   7  -5 -13   18.63    8.02
   7   5 -13   22.36    8.94
  -7  -5  13   41.93   11.33
   7  -5 -14   21.48    8.73
   7   5 -14   58.56   14.13
  -7  -5  14   51.64   12.63
   7  -5 -15   92.87   18.38
  -7  -5  15  121.26   18.52
   7  -5 -16   -0.00    4.18
  -7  -5  16    0.00    4.53
  -7   5  17    4.96    5.46
   7  -5 -17    3.66    4.84
  -7  -5  17    0.00    4.49
  -7   5  18    3.31    4.29
   7  -5 -18    1.65    4.67
  -7  -5  18    1.78    4.95
  -7   5  19   33.64    9.97
   7  -5 -19   27.89   10.08
  -7  -5  19   40.77   11.14
  -7   5  20   32.91    9.80
   7  -5 -20   19.61    9.28
  -7  -5  20   25.52    8.76
  -7   5  21    5.22    5.44
   7  -5 -21    9.69    6.36
  -7  -5  21    9.85    6.58
  -7   5  22    1.97    4.23
   7  -5 -22   -0.00    3.76
  -7  -5  22    1.81    4.95
  -7   5  23    2.83    5.22
   7  -5 -23   -0.00    3.71
  -7  -5  23    3.06    5.26
  -7   5  24    3.09    5.21
   7  -5 -24    2.81    5.16
  -7  -5  24   20.01    7.78
  -7   5  25    1.37    4.05
   7  -5 -25   -0.00    5.43
  -7  -5  25    2.27    4.86
  -7   5  26    4.03    5.18
   7  -5 -26    2.50    5.19
  -7  -5  26   -0.00    4.83
  -7   5  27    3.04    4.87
   7  -5 -27    0.00    3.91
  -7  -5  27    3.54    5.58
  -7   5  28    4.90    5.72
   7  -5 -28    0.95    5.74
  -7  -5  28   -0.00    5.35
  -7   5  29    2.85    5.67
   7  -5 -29    4.30    6.36
  -7  -5  29    2.57    6.10
  -7   5  30    2.48    5.92
   7  -5 -30    7.56    7.88
  -7  -5  30   12.79    7.92
  -7   5  31    5.36    6.36
   7  -5 -31    3.70    5.64
  -7  -5  31    1.06    4.45
  -7   5  32   -0.00    5.11
   7  -5 -32    5.00    5.58
  -7  -5  32   -0.00    5.58
  -7   5  33   -0.00    5.20
   7  -5 -33   -0.00    5.41
  -7  -5  33    0.67    6.83
  -7   5  34    1.71    6.07
   7  -5 -34    2.84    6.27
  -7  -5  34    8.21    8.78
  -7   5  35    2.28    5.54
   7  -5 -35   10.84    7.76
  -7  -5  35    6.54    6.85
  -7   5  36    3.40    6.80
   7  -5 -36    3.55    7.00
  -7   5  37    0.00    4.88
   7  -5 -37    3.77    6.81
   7  -5 -38   -0.00    7.00
  -7   6   1   57.97   11.16
   7   6  -1   70.87   13.43
  -7  -6   1   75.64   12.29
  -7  -6   1   60.44   13.44
  -7   6   2   74.13   11.81
   7   6  -2   43.93   10.88
  -7  -6   2   59.62   10.71
  -7  -6   2   32.03    9.42
  -7   6   3   34.55    8.29
   7   6  -3   23.07    7.98
  -7  -6   3   18.60    7.04
  -7  -6   3   24.69    8.31
  -7   6   4    4.66    3.63
   7   6  -4    6.77    5.62
  -7  -6   4    3.06    3.72
  -7  -6   4    4.47    4.58
  -7   6   5    3.42    3.50
   7   6  -5   -0.00    2.86
  -7  -6   5    1.40    2.81
  -7  -6   5   -0.00    3.65
  -7   6   6   83.69   13.26
   7   6  -6   98.74   16.80
  -7  -6   6   64.31   12.16
  -7  -6   6   85.51   16.04
  -7   6   7  135.47   17.65
   7   6  -7  126.02   20.30
  -7  -6   7  115.47   16.83
  -7  -6   7  113.60   19.25
  -7   6   8   61.75   11.23
   7   6  -8   46.38   12.03
  -7  -6   8   71.02   11.96
  -7  -6   8   41.34   11.12
  -7   6   9   -0.00    3.27
   7  -6  -9    2.03    3.83
   7   6  -9    6.15    5.26
  -7  -6   9   -0.00    2.92
  -7  -6   9    1.10    3.34
  -7   6  10   69.03   12.44
   7  -6 -10   68.23   13.68
  -7  -6  10   67.56   12.59
  -7   6  11   93.91   15.00
   7  -6 -11   90.25   16.51
  -7   6  12   11.49    6.01
   7  -6 -12    6.49    5.10
  -7   6  13   10.04    5.50
   7  -6 -13    6.32    5.33
   7  -6 -14    3.15    4.88
   7  -6 -15    4.02    4.81
  -7  -6  15    0.00    4.14
   7  -6 -16   32.38   10.83
  -7  -6  16   31.87    9.72
   7  -6 -17   29.22   10.66
  -7  -6  17   45.81   11.08
  -7   6  18   36.61    9.83
   7  -6 -18   12.09    7.85
  -7  -6  18   63.08   12.93
  -7   6  19    2.00    4.59
   7  -6 -19    0.52    4.59
  -7  -6  19    0.71    4.29
  -7   6  20   -0.00    4.22
   7  -6 -20   -0.00    3.71
  -7  -6  20    2.85    5.37
  -7   6  21    1.98    4.49
   7  -6 -21    2.80    5.66
  -7   6  22   14.65    7.24
   7  -6 -22   13.25    7.94
  -7  -6  22   17.71    8.25
  -7   6  23   15.22    7.39
   7  -6 -23    3.18    5.80
  -7  -6  23    2.86    5.47
  -7   6  24    2.22    4.68
   7  -6 -24    3.71    4.89
  -7  -6  24    5.19    5.53
  -7   6  25    5.13    6.08
   7  -6 -25   -0.00    4.60
  -7  -6  25   -0.00    5.98
  -7   6  26   14.00    7.83
   7  -6 -26    7.85    7.00
  -7  -6  26   18.50    8.39
  -7   6  27    3.42    5.66
   7  -6 -27    1.16    4.90
  -7  -6  27   -0.00    5.28
  -7   6  28   12.29    7.31
   7  -6 -28   10.35    7.32
  -7  -6  28    2.53    4.65
  -7   6  29    2.15    4.90
   7  -6 -29   -0.00    4.80
  -7  -6  29    1.46    5.78
  -7   6  30   -0.00    5.67
   7  -6 -30    8.94    7.99
  -7  -6  30    1.32    4.21
  -7   6  31    5.11    5.63
   7  -6 -31   -0.00    3.62
  -7  -6  31   -0.00    5.34
  -7   6  32    4.22    7.73
   7  -6 -32    0.00    5.58
  -7  -6  32    9.36    7.65
  -7   6  33    0.87    4.77
   7  -6 -33    0.00    5.40
  -7  -6  33    3.27    6.37
  -7   6  34    0.84    5.54
   7  -6 -34    5.05    7.51
  -7  -6  34    7.24    6.30
  -7   6  35   -0.00    5.23
   7  -6 -35   -0.00    4.13
  -7  -6  35    6.12    5.88
  -7   6  36   -0.00    6.12
   7  -6 -36   -0.00    4.43
  -7   6  37    2.31    6.12
   7  -6 -37   -0.00    5.62
  -7   7   1    0.00    3.08
   7  -7  -1    2.50    3.59
  -7  -7   1    0.37    2.43
  -7   7   2   19.49    6.76
   7  -7  -2   10.00    5.62
  -7  -7   2   25.43    7.12
  -7   7   3   15.48    6.00
   7  -7  -3   18.47    6.86
  -7  -7   3   11.27    5.68
  -7   7   4  225.84   24.76
   7  -7  -4  186.07   25.59
  -7  -7   4  200.78   23.80
  -7   7   5   76.07   12.82
   7  -7  -5   65.18   13.52
  -7  -7   5   66.59   11.95
  -7   7   6   10.02    5.33
   7  -7  -6    3.59    4.55
  -7  -7   6   11.26    5.14
  -7   7   7   61.66   11.26
   7  -7  -7   43.40   10.95
  -7  -7   7   63.01   11.41
  -7   7   8    9.43    5.75
   7  -7  -8   13.42    6.50
  -7  -7   8   15.77    6.38
  -7   7   9   21.70    7.11
   7  -7  -9   17.92    7.34
  -7  -7   9   27.97    8.06
  -7   7  10   72.70   12.77
   7  -7 -10   60.44   13.34
  -7  -7  10   89.04   14.34
  -7   7  11   31.16    8.17
   7  -7 -11   10.47    5.69
  -7   7  12    5.26    4.15
   7  -7 -12    0.00    4.90
  -7   7  13   17.73    6.90
   7  -7 -13   13.47    6.83
   7  -7 -14   92.21   17.22
   7  -7 -15    2.71    4.33
  -7  -7  15    0.14    4.16
   7  -7 -16   -0.00    4.44
  -7  -7  16    0.00    4.38
   7  -7 -17   -0.00    4.09
  -7  -7  17    1.97    4.69
  -7   7  18    0.70    3.41
   7  -7 -18    6.39    6.32
  -7  -7  18    9.47    6.29
  -7   7  19   -0.00    4.08
   7  -7 -19    1.37    4.01
  -7  -7  19    2.18    4.83
  -7   7  20   19.97    7.86
   7  -7 -20   14.09    7.85
  -7  -7  20   20.90    8.89
  -7   7  21    3.22    5.16
   7  -7 -21    1.12    3.69
  -7  -7  21    2.70    5.26
  -7   7  22   -0.00    2.99
   7  -7 -22   -0.00    4.05
  -7  -7  22    0.00    3.69
  -7   7  23    0.93    4.31
   7  -7 -23   -0.00    3.19
  -7  -7  23    0.75    4.34
  -7   7  24    8.16    6.19
   7  -7 -24    9.80    7.06
  -7  -7  24   16.77    8.21
  -7   7  25    6.18    5.59
   7  -7 -25   -0.00    5.35
  -7  -7  25    0.00    5.64
  -7   7  26    2.48    4.58
   7  -7 -26    5.97    6.44
  -7  -7  26    2.47    5.20
  -7   7  27   -0.00    4.34
   7  -7 -27    0.00    4.48
  -7  -7  27   -0.00    4.31
  -7   7  28    2.24    6.19
   7  -7 -28    0.00    6.09
  -7  -7  28   -0.00    4.17
  -7   7  29    6.77    6.11
   7  -7 -29    4.91    6.49
  -7  -7  29    3.12    6.47
  -7   7  30    6.08    6.31
   7  -7 -30   -0.00    3.59
  -7  -7  30    3.94    5.80
  -7   7  31   -0.00    5.86
   7  -7 -31    5.27    6.29
  -7  -7  31    0.00    5.94
  -7   7  32    0.00    6.09
   7  -7 -32   -0.00    6.35
  -7  -7  32   -0.00    4.93
  -7   7  33   -0.00    3.99
   7  -7 -33    6.06    8.01
  -7  -7  33   -0.00    5.14
  -7   7  34   -0.00    4.58
   7  -7 -34   -0.00    4.60
  -7  -7  34    2.77    5.64
  -7   7  35   -0.00    5.89
   7  -7 -35    1.42    6.50
  -7  -7  35    0.24    2.94
  -7   7  36    8.61    7.41
  -7   7  37   -0.00    5.66
  -7   8   1   43.42    9.25
   7  -8  -1   16.11    7.13
  -7  -8   1   44.93    9.14
  -7   8   2   65.61   11.91
   7  -8  -2   82.51   14.35
  -7  -8   2   67.26   11.89
  -7   8   3    0.00    2.86
   7  -8  -3    7.54    4.73
  -7  -8   3    6.06    4.23
  -7   8   4   17.29    6.15
   7  -8  -4    7.25    5.01
  -7  -8   4   26.37    7.23
  -7   8   5   10.03    4.86
   7  -8  -5    4.12    3.77
  -7  -8   5    2.88    3.58
  -7   8   6   24.12    7.33
   7  -8  -6   18.44    7.34
  -7  -8   6   31.33    7.81
  -7   8   7   -0.00    3.59
   7  -8  -7   -0.00    3.61
  -7  -8   7    1.74    3.53
  -7   8   8   41.52    9.16
   7  -8  -8   34.51    9.87
  -7  -8   8   44.39   10.35
  -7   8   9    1.87    3.60
   7  -8  -9   -0.00    4.08
  -7  -8   9   -0.00    3.24
  -7   8  10   16.37    6.06
   7  -8 -10   13.33    6.44
  -7  -8  10   22.51    7.29
  -7   8  11    0.00    4.00
   7  -8 -11    5.69    5.90
  -7   8  12  105.66   16.23
   7  -8 -12  100.86   17.55
  -7   8  13    0.00    4.04
   7  -8 -13    1.41    5.44
   7  -8 -14    0.45    4.15
  -7  -8  14   -0.00    4.49
   7  -8 -15   -0.00    2.89
  -7  -8  15    1.50    4.35
   7  -8 -16   24.67    9.41
  -7  -8  16   58.48   12.41
   7  -8 -17   -0.00    3.96
  -7  -8  17   -0.00    4.80
  -7   8  18    0.00    4.15
   7  -8 -18    6.35    6.09
  -7  -8  18   -0.00    4.23
  -7   8  19    0.03    4.07
   7  -8 -19    0.90    3.84
  -7  -8  19   -0.00    5.06
  -7   8  20   12.30    6.19
   7  -8 -20    1.66    4.47
  -7  -8  20    8.54    5.98
  -7   8  21   -0.00    4.03
   7  -8 -21    3.76    4.66
  -7  -8  21    1.60    5.18
  -7   8  22    7.86    6.06
   7  -8 -22   12.07    7.59
  -7  -8  22   15.12    7.45
  -7   8  23   15.22    7.60
   7  -8 -23    6.52    6.84
  -7  -8  23    5.83    5.60
  -7   8  24    5.63    5.57
   7  -8 -24   -0.00    4.02
  -7  -8  24   -0.00    5.30
  -7   8  25    0.68    4.41
   7  -8 -25   -0.00    4.71
  -7  -8  25    2.93    5.16
  -7   8  26    0.53    4.28
   7  -8 -26    2.09    5.77
  -7  -8  26   13.52    7.25
  -7   8  27   -0.00    3.78
   7  -8 -27    0.30    3.73
  -7  -8  27    0.09    4.40
  -7   8  28    0.38    3.32
   7  -8 -28    5.85    7.31
  -7  -8  28   16.47    8.53
  -7   8  29   -0.00    5.20
   7  -8 -29    2.11    5.96
  -7  -8  29    0.00    5.27
  -7   8  30    3.40    4.85
   7  -8 -30    1.61    4.91
  -7  -8  30    5.07    5.62
  -7   8  31   -0.00    5.92
   7  -8 -31    0.91    5.93
  -7  -8  31   -0.00    5.08
  -7   8  32    9.22    7.28
   7  -8 -32   -0.00    5.49
  -7  -8  32    7.71    7.48
  -7   8  33   -0.00    4.58
   7  -8 -33   -0.00    3.75
  -7  -8  33    0.00    5.69
  -7   8  34   -0.00    5.68
  -7  -8  34   -0.00    4.46
  -7   9   1   -0.00    3.24
   7  -9  -1    4.88    3.83
  -7  -9   1   -0.00    2.76
  -7   9   2   28.37    7.58
   7  -9  -2   16.73    7.14
  -7  -9   2   19.47    6.12
  -7   9   3    0.00    3.25
   7  -9  -3   -0.00    3.01
  -7  -9   3    2.53    3.49
  -7   9   4   43.98    9.21
   7  -9  -4   18.80    7.11
  -7  -9   4   50.74    9.76
  -7   9   5    6.55    4.18
   7  -9  -5   -0.00    3.16
  -7  -9   5    2.06    3.60
  -7   9   6   21.29    6.71
   7  -9  -6   27.68    8.18
  -7  -9   6   21.63    6.85
  -7   9   7   10.39    5.41
   7  -9  -7   10.47    5.69
  -7  -9   7   17.73    6.29
  -7   9   8   30.93    7.97
   7  -9  -8   12.91    6.68
  -7  -9   8   19.16    7.10
   7  -9  -9    0.92    3.44
  -7  -9   9    1.19    3.69
   7  -9 -10   74.61   14.52
  -7   9  11   -0.00    3.36
   7  -9 -11   -0.00    3.34
  -7   9  12   -0.00    3.69
   7  -9 -12    2.01    3.32
  -7   9  13    6.32    5.37
   7  -9 -13    4.85    3.62
   7  -9 -14   16.86    7.92
  -7  -9  14   35.12    9.59
   7  -9 -15    0.26    3.47
  -7  -9  15    0.00    3.97
   7  -9 -16    4.73    4.56
  -7  -9  16   10.32    6.01
   7  -9 -17   -0.00    4.28
  -7  -9  17   -0.00    4.40
  -7   9  18   17.19    7.12
   7  -9 -18    8.35    6.47
  -7  -9  18   25.15    8.55
  -7   9  19    6.23    4.75
   7  -9 -19    1.05    4.15
  -7  -9  19   -0.00    3.87
  -7   9  20   20.75    7.50
   7  -9 -20    7.66    5.45
  -7  -9  20   14.33    7.73
  -7   9  21    1.63    4.62
   7  -9 -21   -0.00    5.30
  -7  -9  21    0.27    4.13
  -7   9  22   -0.00    3.85
   7  -9 -22   -0.00    4.97
  -7  -9  22   -0.00    4.21
  -7   9  23    0.00    3.69
   7  -9 -23    0.92    4.66
  -7  -9  23   -0.00    5.45
  -7   9  24    6.23    5.67
   7  -9 -24    8.35    6.43
  -7  -9  24    3.70    5.33
   7  -9 -25    0.77    4.19
  -7  -9  25    1.14    4.18
   7  -9 -26    0.48    3.95
  -7  -9  26    0.00    5.11
   7  -9 -27   -0.00    5.11
  -7  -9  27    1.08    5.65
   7  -9 -28   -0.00    5.09
  -7  -9  28    5.35    6.08
   7  -9 -29   -0.00    4.98
  -7  -9  29    1.92    6.19
   7  -9 -30   -0.00    4.79
  -7  -9  30    1.67    5.15
   7  -9 -31   -0.00    5.18
  -7  -9  31   -0.00    6.78
  -7  -9  32   -0.00    5.67
  -7  -9  33    1.07    6.54
  -7  -9  34    0.08    7.64
  -7  10   1    7.13    4.49
   7 -10  -1    5.49    4.42
  -7 -10   1    2.68    3.40
  -7  10   2   36.13    8.35
   7 -10  -2   17.80    7.31
  -7 -10   2   20.15    6.43
  -7  10   3   -0.00    2.43
   7 -10  -3    1.18    3.22
  -7 -10   3   -0.00    3.17
  -7  10   4    2.25    3.37
   7 -10  -4    1.06    3.39
  -7 -10   4    0.79    3.19
  -7  10   5   -0.00    2.94
   7 -10  -5   -0.00    3.35
  -7 -10   5   -0.00    3.17
  -7  10   6   75.59   12.54
   7 -10  -6   53.63   12.31
  -7 -10   6   86.72   13.82
  -7  10   7    0.88    2.74
   7 -10  -7    2.65    4.14
  -7 -10   7    0.00    3.56
  -7  10   8    0.00    2.87
   7 -10  -8    3.82    4.84
  -7 -10   8    7.21    5.36
  -7  10   9    8.33    4.77
   7 -10  -9    0.00    4.44
  -7 -10   9   -0.00    3.89
  -7  10  10    3.91    3.92
   7 -10 -10    0.06    4.13
   7 -10 -12   20.55    7.87
   7 -10 -13    0.80    3.34
   7 -10 -14    2.91    4.95
  -7 -10  14   -0.00    2.84
   7 -10 -15    0.00    3.73
  -7 -10  15   -0.00    3.65
   7 -10 -16   11.58    7.05
  -7 -10  16   30.56    9.30
   7 -10 -17   -0.00    4.04
  -7 -10  17    0.00    4.33
   7 -10 -18   11.14    6.69
  -7 -10  18   29.35    9.83
   7 -10 -19    2.50    4.18
  -7 -10  19    2.90    5.82
   7 -10 -20    6.71    6.03
  -7 -10  20    3.01    5.14
   7 -10 -21   -0.00    3.15
  -7 -10  21    2.81    4.64
   7 -10 -22    3.75    5.61
  -7 -10  22   18.08    8.36
   7 -10 -23   -0.00    2.86
  -7 -10  23    6.88    6.19
   7 -10 -24   -0.00    2.82
  -7 -10  24    2.26    5.56
   7 -10 -25   -0.00    4.35
  -7 -10  25    2.82    5.95
   7 -10 -26    0.00    5.31
  -7 -10  26    3.89    6.14
   7 -10 -27   -0.00    4.05
  -7 -10  27    2.81    5.56
   7 -10 -28   -0.00    4.77
  -7 -10  28    5.14    6.36
   7 -10 -29    0.00    4.96
  -7 -10  29    0.00    6.66
  -7 -10  30    4.14    6.81
  -7 -10  31    5.62    5.97
  -7 -10  32   -0.00    4.97
  -7 -10  33   -0.00    6.84
   7 -11  -1   -0.00    3.63
   7 -11  -2    0.00    3.40
   7 -11  -3    2.10    4.29
   7 -11  -4    9.90    6.12
   7 -11  -5    6.73    5.23
   7 -11  -6   -0.00    4.14
   7 -11  -7    4.25    4.66
   7 -11  -8    9.38    6.43
   7 -11  -9    0.00    3.79
   7 -11 -10   17.85    7.12
   7 -11 -11    0.19    4.52
   7 -11 -12   -0.00    3.17
   7 -11 -13    3.57    4.24
  -7 -11  13    1.64    4.11
   7 -11 -14    5.08    5.36
  -7 -11  14   12.92    6.58
   7 -11 -15    6.55    5.73
  -7 -11  15    0.95    4.51
   7 -11 -16    0.00    5.00
  -7 -11  16    6.75    5.72
   7 -11 -17    3.05    4.81
  -7 -11  17   -0.00    4.52
   7 -11 -18    5.41    5.70
  -7 -11  18    8.69    6.35
   7 -11 -19    0.26    4.62
  -7 -11  19    0.00    5.09
   7 -11 -20    5.33    5.59
  -7 -11  20   16.27    8.14
   7 -11 -21   -0.00    2.96
  -7 -11  21    0.00    3.85
   7 -11 -22    2.59    4.86
  -7 -11  22    6.64    6.12
   7 -11 -23   -0.00    2.91
  -7 -11  23    2.50    5.28
   7 -11 -24    4.65    6.20
  -7 -11  24    3.77    6.40
   7 -11 -25    4.61    7.52
  -7 -11  25   -0.00    5.69
   7 -11 -26    4.71    5.39
  -7 -11  26    1.25    4.86
   7 -11 -27    1.60    5.12
  -7 -11  27    0.00    4.95
  -7 -11  28   -0.00    5.57
  -7 -11  29    4.44    5.50
  -7 -11  30    1.53    6.91
  -7 -11  31    7.92    7.12
  -7 -11  32    1.78    5.11
  -7 -11  33    0.00    6.33
   7 -12  -1    2.04    3.39
   7 -12  -2   14.07    6.52
   7 -12  -3   -0.00    3.02
   7 -12  -4    2.16    3.59
   7 -12  -5    1.02    2.26
   7 -12  -6   15.13    7.11
   7 -12  -7    3.42    3.81
   7 -12  -8    7.90    5.02
   7 -12  -9    0.57    2.76
   7 -12 -10    4.38    4.25
   7 -12 -11   -0.00    2.98
   7 -12 -12   13.82    7.08
   7 -12 -13    2.33    4.58
   7 -12 -14   -0.00    4.34
   7 -12 -15    0.00    4.58
   7 -12 -16    2.92    4.31
   7 -12 -17    0.00    3.84
   7 -12 -18    0.00    4.37
   7 -12 -19   -0.00    3.67
   7 -12 -20    1.54    4.18
   7 -12 -21   -0.00    3.70
   7 -12 -22    0.08    3.43
   7 -12 -23   -0.00    3.88
   7 -12 -24   -0.00    4.51
   7 -12 -25   -0.00    4.33
   7 -13  -1   -0.00    3.72
   7 -13  -2    2.20    3.86
   7 -13  -3    4.47    4.60
   7 -13  -4   11.31    6.28
   7 -13  -5    4.40    3.97
   7 -13  -6    2.65    3.93
   7 -13  -7    3.99    3.74
   7 -13  -8    6.41    4.86
   7 -13  -9   11.81    5.83
   7 -13 -10    8.09    5.69
   7 -13 -11   -0.00    3.10
   7 -13 -12   -0.00    3.94
   7 -13 -13    2.59    5.14
   7 -13 -14    4.60    4.42
   7 -13 -15   -0.00    3.75
   7 -13 -16   -0.00    5.02
   7 -13 -17   -0.00    4.14
   7 -13 -18    0.07    3.20
   7 -13 -19    3.97    4.69
   7 -13 -20    1.34    4.07
   7 -13 -21    1.78    3.89
   7 -13 -22   -0.00    3.42
   7 -14  -1    5.83    4.31
   7 -14  -2    5.35    4.81
   7 -14  -3    1.19    3.03
   7 -14  -4   -0.00    2.87
   7 -14  -5   -0.00    2.96
   7 -14  -6    5.38    4.43
   7 -14  -7   12.57    5.92
   7 -14  -8    5.21    4.45
   7 -14  -9    2.35    3.93
   7 -14 -10    0.00    3.19
   7 -14 -11   -0.00    3.26
   7 -14 -12    0.00    3.59
   7 -14 -13   -0.00    3.35
   7 -14 -14    4.14    4.15
   7 -14 -15    0.00    4.17
   7 -14 -16    1.52    4.13
   7 -14 -17    3.71    4.97
   7 -14 -18   -0.00    3.68
   7 -14 -19   -0.00    3.54
   7 -14 -20    0.00    3.19
   7 -15  -1    1.56    4.24
   7 -15  -2    0.00    3.78
   7 -15  -3    3.89    3.82
   7 -15  -4    3.61    3.91
   7 -15  -5    0.00    3.76
   7 -15  -6    1.59    3.79
   7 -15  -7    4.43    4.08
   7 -15  -8    2.08    4.04
   7 -15  -9    4.99    4.36
   7 -15 -10   -0.00    3.87
   7 -15 -11    2.83    3.95
   7 -15 -12    1.52    3.18
   7 -15 -13    0.97    3.13
   7 -15 -14    0.72    2.78
   7 -15 -15   -0.00    2.94
   7 -15 -16   -0.00    2.21
   7 -16  -1    5.35    4.21
   7 -16  -2    0.49    3.56
   7 -16  -3    1.66    2.96
   7 -16  -4   -0.00    3.22
   7 -16  -5   -0.00    3.65
   7 -16  -6   -0.00    2.48
   7 -16  -7    0.56    3.53
   7 -16  -8    3.12    3.62
   7 -16  -9   -0.00    2.80
   7 -16 -10   -0.00    3.27
   7 -16 -11    1.66    4.25
   7 -16 -12    1.46    2.69
   7 -17  -1   -0.00    3.23
   7 -17  -2   -0.00    3.24
   7 -17  -3    0.00    3.68
   7 -17  -4   -0.00    3.24
  -6   0   1   -0.00    2.88
  -6   0   1    1.40    3.54
   6   0  -1   -0.00    2.61
   6   0  -1   -0.00    3.02
  -6   0   2  333.40   32.34
  -6   0   2  353.71   34.47
   6   0  -2  329.22   31.50
   6   0  -2  269.13   33.17
  -6   0   3   -0.00    3.05
  -6   0   3   -0.00    3.17
   6   0  -3    0.22    2.36
   6   0  -3   -0.00    2.57
  -6   0   4   24.12    6.46
  -6   0   4   21.68    6.99
   6   0  -4   15.80    5.04
   6   0  -4   37.51    9.09
  -6   0   5    1.80    2.79
  -6   0   5   -0.00    3.21
   6   0  -5   -0.00    3.22
   6   0  -5   -0.00    3.32
  -6   0   6 1203.17  101.62
  -6   0   6 1379.31  105.60
   6   0  -6 1200.40  100.69
   6   0  -6 1155.94  104.20
  -6   0   7    0.00    2.92
  -6   0   7   -0.00    3.20
   6   0  -7    2.12    3.59
   6   0  -7    0.00    2.90
  -6   0   8   19.16    6.45
  -6   0   8   14.37    6.08
   6   0  -8   16.51    5.36
   6   0  -8   23.90    7.63
  -6   0   9   -0.00    2.96
  -6   0   9    1.54    2.70
   6   0  -9   -0.00    2.70
   6   0  -9   -0.00    3.94
  -6   0  10  215.54   24.26
  -6   0  10  216.80   25.92
   6   0 -10  197.39   23.07
   6   0 -10  222.84   27.87
  -6   0  11    2.34    3.16
  -6   0  11    0.37    3.76
   6   0 -11    0.00    3.30
  -6   0  12  246.87   26.76
  -6   0  12  218.68   26.95
   6   0 -12  203.24   28.23
  -6   0  13   -0.00    3.27
  -6   0  13    0.03    2.25
   6   0 -13   -0.00    3.76
  -6   0  14   79.01   14.15
  -6   0  14   87.11   15.57
   6   0 -14  133.35   20.17
  -6   0  15   -0.00    4.43
  -6   0  15    0.83    3.83
   6   0 -15   -0.00    2.17
  -6   0  16  185.88   26.07
   6   0 -16  250.89   31.17
   6   0 -17    5.06    6.42
   6   0 -18  114.21   20.64
  -6   0  19   -0.00    3.86
   6   0 -19   -0.00    5.48
  -6   0  20    2.03    4.64
   6   0 -20    4.74    5.40
  -6   0  21   -0.00    4.41
   6   0 -21   -0.00    4.43
  -6   0  22   83.64   15.61
   6   0 -22   46.44   14.05
  -6   0  23   -0.00    4.02
   6   0 -23    1.59    4.82
  -6   0  24    4.31    4.48
  -6   0  25   -0.00    5.33
  -6   0  26   53.18   13.46
  -6   0  27    0.17    4.37
   6   0 -27    0.00    4.91
  -6   0  28    9.86    7.87
   6   0 -28    2.56    6.17
  -6   0  29    0.02    3.39
   6   0 -29   -0.00    6.00
  -6   0  30   23.66   10.23
   6   0 -30   14.70    8.92
  -6   0  31    0.01    2.87
   6   0 -31    3.52    6.95
  -6   0  32   12.75    9.81
   6   0 -32   19.88   10.73
  -6   0  34    2.05    4.49
  -6   0  35   -0.00    6.05
  -6   0  36    4.50    7.14
  -6   0  37    7.92    6.77
  -6   0  38    5.26    6.39
  -6   1   1    2.94    3.28
  -6   1   1    2.65    3.29
   6  -1  -1    3.63    3.83
   6  -1  -1    2.07    3.33
   6   1  -1    5.35    3.96
   6   1  -1    2.12    4.04
  -6  -1   1    2.29    3.37
  -6  -1   1    2.43    4.22
  -6   1   2  528.14   50.83
  -6   1   2  620.82   53.78
   6  -1  -2  568.73   50.62
   6  -1  -2  532.29   53.65
   6   1  -2  601.91   50.99
   6   1  -2  563.84   54.14
  -6  -1   2  592.91   51.68
  -6  -1   2  557.57   53.16
  -6   1   3   30.36    7.39
  -6   1   3   17.12    5.97
   6  -1  -3   29.36    7.00
   6  -1  -3    9.11    5.35
   6   1  -3   39.86    7.71
   6   1  -3   35.62    9.05
  -6  -1   3   24.66    6.82
  -6  -1   3   31.86    8.42
  -6   1   4  737.37   64.73
  -6   1   4  674.51   65.49
   6  -1  -4  785.42   64.11
   6  -1  -4  667.10   66.49
   6   1  -4  765.63   63.92
   6   1  -4  705.16   66.88
  -6  -1   4  767.07   65.01
  -6  -1   4  822.34   68.05
  -6   1   5   89.15   13.60
  -6   1   5   92.22   14.60
   6  -1  -5  107.31   13.65
   6  -1  -5  103.42   15.95
   6   1  -5   89.86   12.86
   6   1  -5   58.82   13.02
  -6  -1   5   99.87   14.02
  -6  -1   5  126.62   16.98
  -6   1   6  108.48   14.68
  -6   1   6   79.50   14.24
   6  -1  -6  107.68   14.02
   6  -1  -6   92.68   15.51
   6   1  -6  112.46   14.10
   6   1  -6  100.24   15.99
  -6  -1   6  105.11   14.68
  -6  -1   6   75.53   14.15
  -6   1   7  158.52   21.24
  -6   1   7  216.44   24.71
   6  -1  -7  197.77   21.74
   6  -1  -7  194.69   24.52
   6   1  -7  213.73   22.22
   6   1  -7  182.30   24.35
  -6  -1   7  217.61   23.11
  -6  -1   7  185.50   23.89
  -6   1   8  695.36   58.08
  -6   1   8  644.91   59.53
   6  -1  -8  694.31   57.28
   6  -1  -8  587.66   59.64
   6   1  -8  672.95   57.12
   6   1  -8  693.22   62.04
  -6  -1   8  589.11   56.85
  -6  -1   8  562.36   58.56
  -6   1   9    6.96    4.89
  -6   1   9   14.54    5.71
   6  -1  -9   19.08    5.90
   6  -1  -9    7.42    5.12
   6   1  -9    6.12    4.07
   6   1  -9   10.98    6.22
  -6  -1   9    7.48    4.69
  -6  -1   9   16.48    6.21
  -6   1  10   72.90   12.70
  -6   1  10   89.11   14.60
   6  -1 -10   71.10   11.89
   6  -1 -10   63.01   13.92
   6   1 -10  107.20   13.95
   6   1 -10   81.30   15.49
  -6  -1  10  103.42   14.38
  -6  -1  10   82.66   14.40
  -6   1  11    7.09    4.19
  -6   1  11   13.10    5.85
   6  -1 -11   19.50    7.25
   6   1 -11    4.94    4.92
  -6  -1  11    6.04    4.97
  -6  -1  11   15.49    5.98
  -6   1  12  300.35   31.28
  -6   1  12  321.87   33.04
   6  -1 -12  255.95   32.95
   6   1 -12  258.76   33.36
  -6  -1  12  290.67   30.88
  -6  -1  12  262.73   31.67
  -6   1  13   36.06    8.91
  -6   1  13   40.60    9.96
   6  -1 -13   29.12    9.66
   6   1 -13   83.35   15.34
  -6  -1  13   37.96    9.87
  -6  -1  13   50.78   11.10
  -6   1  14  150.45   19.53
  -6   1  14   93.14   17.11
   6  -1 -14  156.74   22.59
   6   1 -14  113.39   20.03
  -6  -1  14  167.21   20.57
  -6  -1  14  127.44   19.70
  -6   1  15   10.05    5.03
   6  -1 -15    4.88    5.15
   6   1 -15    3.50    4.40
  -6  -1  15    7.71    4.85
  -6  -1  15    4.92    4.61
  -6   1  16    3.16    3.28
   6  -1 -16    6.56    5.92
   6   1 -16    6.12    5.82
  -6  -1  16    1.93    3.51
   6  -1 -17    5.81    5.56
   6   1 -17    4.58    5.21
  -6  -1  17   10.83    6.15
   6  -1 -18  152.70   25.37
   6   1 -18  186.82   27.31
  -6  -1  18  177.75   24.99
  -6   1  19   27.16    8.67
   6  -1 -19   18.30    9.51
   6   1 -19   22.87    9.93
  -6  -1  19   28.58    8.87
  -6   1  20    3.73    5.39
   6  -1 -20   -0.00    5.23
   6   1 -20    0.45    2.66
  -6  -1  20   -0.00    3.32
  -6   1  21    1.34    4.77
   6  -1 -21    0.23    4.93
   6   1 -21    7.43    6.48
  -6  -1  21    4.12    4.95
  -6   1  22    3.87    5.95
   6   1 -22    2.92    5.12
  -6  -1  22    6.00    5.70
  -6   1  23    1.76    3.93
   6   1 -23    7.44    6.02
  -6  -1  23    4.46    6.31
  -6   1  24   10.53    7.09
   6   1 -24   19.95   10.05
  -6  -1  24   26.70    9.16
  -6   1  25   -0.00    4.37
   6  -1 -25   -0.00    4.36
   6   1 -25    4.28    6.29
  -6  -1  25    0.61    3.52
  -6   1  26    0.11    4.99
   6  -1 -26   -0.00    5.03
   6   1 -26   -0.00    4.83
  -6  -1  26    2.29    5.86
  -6   1  27   -0.00    4.14
   6  -1 -27   -0.00    5.26
  -6  -1  27    0.22    4.78
  -6   1  28   35.30   11.03
   6  -1 -28   13.15    8.97
  -6  -1  28   30.74   10.85
  -6   1  29   -0.00    4.61
   6  -1 -29    3.60    5.28
   6   1 -29   -0.00    5.27
  -6  -1  29    0.00    5.87
  -6   1  30    4.73    7.06
   6  -1 -30    7.33    6.81
  -6  -1  30   13.99    9.44
  -6   1  31    0.00    4.29
   6  -1 -31   -0.00    4.60
  -6  -1  31   -0.00    4.45
  -6   1  32    3.43    5.91
   6  -1 -32    4.86    5.53
  -6  -1  32   -0.00    5.31
  -6   1  33    0.19    4.48
   6  -1 -33   -0.00    3.90
  -6  -1  33   -0.00    5.98
  -6   1  34   17.31    9.04
   6  -1 -34    0.42    5.78
  -6  -1  34    5.51    8.81
  -6   1  35   -0.00    5.96
  -6  -1  35   -0.00    5.28
  -6   1  36    6.84    8.59
  -6  -1  36    1.52    5.44
  -6   1  37    0.00    6.29
  -6  -1  37   -0.00    7.25
  -6   1  38   -0.00    6.18
  -6  -1  38    6.90    8.63
  -6   2   1    2.60    2.95
  -6   2   1    2.33    3.08
   6  -2  -1    9.89    4.71
   6  -2  -1    0.00    3.99
   6   2  -1    4.02    3.38
   6   2  -1    2.82    4.04
  -6  -2   1    4.43    3.37
  -6  -2   1    2.53    3.11
  -6   2   2   15.83    5.29
  -6   2   2   10.65    4.71
   6  -2  -2   14.44    4.91
   6  -2  -2    6.90    4.99
   6   2  -2    6.20    3.85
   6   2  -2    6.25    4.38
  -6  -2   2   16.35    5.76
  -6  -2   2   11.42    5.22
  -6   2   3    3.50    3.15
  -6   2   3    2.55    2.67
   6  -2  -3    0.00    2.63
   6  -2  -3    7.93    4.47
   6   2  -3    0.55    3.00
   6   2  -3    1.03    3.28
  -6  -2   3    3.49    3.79
  -6  -2   3    1.67    3.26
  -6   2   4   37.89    9.04
  -6   2   4   71.15   11.78
   6  -2  -4   66.01   10.26
   6  -2  -4   78.08   13.18
   6   2  -4   68.36   10.32
   6   2  -4   64.84   12.32
  -6  -2   4   45.61    9.66
  -6  -2   4   93.57   14.23
  -6   2   5   14.41    5.11
  -6   2   5   12.64    5.30
   6  -2  -5   16.51    5.34
   6  -2  -5   10.53    5.31
   6   2  -5   22.21    6.08
   6   2  -5   19.08    7.02
  -6  -2   5   16.08    5.38
  -6  -2   5    7.11    4.90
  -6   2   6  298.69   30.64
  -6   2   6  360.27   33.50
   6  -2  -6  273.32   29.26
   6  -2  -6  282.57   32.50
   6   2  -6  317.90   30.28
   6   2  -6  248.79   31.80
  -6  -2   6  314.51   30.98
  -6  -2   6  304.54   32.99
  -6   2   7   43.08    8.94
  -6   2   7   37.91    9.17
   6  -2  -7   68.13   10.18
   6  -2  -7   61.89   11.74
   6   2  -7   52.82    9.24
   6   2  -7   27.50    9.04
  -6  -2   7   38.60    8.61
  -6  -2   7   47.31   10.59
  -6   2   8    3.78    3.27
  -6   2   8    1.86    3.20
   6  -2  -8    2.99    3.14
   6  -2  -8    2.24    3.20
   6   2  -8    3.95    3.56
   6   2  -8    3.51    4.11
  -6  -2   8    0.37    3.38
  -6  -2   8    0.54    2.59
  -6   2   9   -0.00    3.17
  -6   2   9   -0.00    2.82
   6  -2  -9    1.07    2.92
   6  -2  -9    1.17    2.89
   6   2  -9    0.90    2.61
   6   2  -9    2.06    3.79
  -6  -2   9   -0.00    2.71
  -6  -2   9    0.00    2.80
  -6   2  10  254.41   27.80
  -6   2  10  235.81   28.60
   6  -2 -10  257.95   27.16
   6  -2 -10  247.66   30.45
   6   2 -10  239.94   30.99
  -6  -2  10  266.00   28.33
  -6  -2  10  316.48   32.05
  -6   2  11  244.39   25.66
  -6   2  11  218.31   26.06
   6  -2 -11  238.45   28.68
   6   2 -11  192.54   27.16
  -6  -2  11  233.02   25.60
  -6  -2  11  171.96   25.02
  -6   2  12   75.39   13.29
   6  -2 -12   78.75   15.43
   6   2 -12  105.99   17.74
  -6  -2  12   72.52   13.35
  -6  -2  12   81.15   14.76
  -6   2  13    7.33    5.19
   6  -2 -13   11.08    7.29
   6   2 -13    6.47    5.54
  -6  -2  13   19.45    6.78
  -6  -2  13    9.98    5.88
  -6   2  14  103.73   15.89
   6  -2 -14  109.43   18.91
   6   2 -14  102.02   18.62
  -6  -2  14   93.42   15.65
  -6  -2  14  115.57   18.37
  -6   2  15   32.97    9.20
   6  -2 -15   30.12   10.27
   6   2 -15   50.16   12.66
  -6  -2  15   44.44   10.33
  -6  -2  15   33.25    9.82
  -6   2  16   40.83   10.55
   6  -2 -16   48.90   12.61
   6   2 -16   46.69   12.76
  -6  -2  16   43.10   11.50
   6  -2 -17    7.91    5.90
   6   2 -17   10.08    6.77
  -6  -2  17   10.26    6.35
   6  -2 -18    6.17    5.19
   6   2 -18    4.73    6.02
  -6  -2  18    2.95    4.84
   6  -2 -19    8.72    6.46
   6   2 -19    0.00    5.50
  -6  -2  19    4.58    4.63
  -6  -2  19   10.42    6.14
  -6   2  20  103.89   18.01
   6   2 -20   96.64   20.52
  -6  -2  20  146.75   20.71
  -6   2  21    1.67    4.66
   6   2 -21   -0.00    5.09
  -6  -2  21    4.53    5.46
  -6   2  22   17.83    7.94
   6   2 -22   28.17   10.48
  -6  -2  22   20.19    8.00
  -6   2  23    0.00    4.27
   6  -2 -23   -0.00    4.38
   6   2 -23    2.14    4.85
  -6  -2  23    1.99    4.52
  -6   2  24    6.80    6.04
   6  -2 -24   11.52    7.82
   6   2 -24   -0.00    3.71
  -6  -2  24   10.31    6.73
  -6   2  25    5.78    5.40
   6  -2 -25   10.43    7.24
   6   2 -25    1.25    4.15
  -6  -2  25   27.09   10.04
  -6   2  26   32.19   10.40
   6  -2 -26   20.27    9.95
   6   2 -26   31.54   12.49
  -6  -2  26   34.91   11.69
  -6   2  27   -0.00    5.82
   6  -2 -27    0.93    4.36
   6   2 -27    6.75    7.31
  -6  -2  27    1.15    5.98
  -6   2  28    4.46    5.97
   6  -2 -28    0.16    5.06
  -6  -2  28    7.27    7.54
  -6   2  29   -0.00    5.03
   6  -2 -29   13.12    8.71
  -6  -2  29    0.51    3.50
  -6   2  30    2.68    6.25
   6  -2 -30   10.33    8.04
  -6  -2  30    6.80    6.52
  -6   2  31   -0.00    5.26
   6  -2 -31    2.58    5.72
  -6  -2  31    7.35    7.39
  -6   2  32   15.58    8.89
   6  -2 -32   -0.00    6.65
  -6  -2  32   17.53   10.13
  -6   2  33   -0.00    5.38
   6  -2 -33   -0.00    5.36
  -6  -2  33    3.09    5.87
  -6   2  34   -0.00    5.64
   6  -2 -34    0.00    4.47
  -6  -2  34   -0.00    5.68
  -6   2  35   -0.00    5.29
   6  -2 -35    0.56    5.66
  -6  -2  35   -0.00    5.89
  -6   2  36   -0.00    6.80
   6  -2 -36    3.80    6.95
  -6  -2  36   19.10    9.64
  -6   2  37    2.21    6.70
  -6  -2  37    1.23    6.81
  -6   2  38    3.51    6.36
  -6   3   1    1.32    3.26
  -6   3   1    0.00    2.81
   6  -3  -1    1.67    3.22
   6  -3  -1    2.96    4.05
   6   3  -1    0.00    2.93
   6   3  -1    9.09    5.02
  -6  -3   1    0.00    3.28
  -6  -3   1    7.42    4.67
  -6   3   2  141.32   17.08
  -6   3   2  152.83   18.48
   6  -3  -2  132.77   16.38
   6  -3  -2   88.77   16.49
   6   3  -2  126.06   15.90
   6   3  -2  154.50   19.66
  -6  -3   2  139.27   17.11
  -6  -3   2  125.58   18.14
  -6   3   3  119.97   16.49
  -6   3   3  134.95   17.82
   6  -3  -3  120.43   16.05
   6  -3  -3  141.58   19.31
   6   3  -3  140.37   16.58
   6   3  -3  171.90   20.62
  -6  -3   3  117.20   16.47
  -6  -3   3  163.68   20.27
  -6   3   4   26.81    6.99
  -6   3   4   22.60    6.72
   6  -3  -4   36.73    7.45
   6  -3  -4   22.50    7.46
   6   3  -4   25.64    6.52
   6   3  -4   32.94    8.43
  -6  -3   4   19.69    6.31
  -6  -3   4   39.08    9.26
  -6   3   5    5.03    3.77
  -6   3   5    5.17    3.85
   6  -3  -5   12.37    4.39
   6  -3  -5    7.16    4.86
   6   3  -5    7.32    3.98
   6   3  -5    8.40    4.84
  -6  -3   5    2.81    3.39
  -6  -3   5   14.97    5.92
  -6   3   6    6.93    4.51
  -6   3   6   16.32    5.54
   6  -3  -6   20.68    5.76
   6  -3  -6   35.17    8.80
   6   3  -6   11.36    4.40
   6   3  -6   20.68    7.10
  -6  -3   6   10.18    4.70
  -6  -3   6   20.49    7.08
  -6   3   7   31.05    7.15
  -6   3   7   23.80    7.29
   6  -3  -7   27.88    6.63
   6  -3  -7   27.15    7.88
   6   3  -7   19.05    5.86
   6   3  -7   18.07    7.23
  -6  -3   7   19.96    6.32
  -6  -3   7   20.67    7.23
  -6   3   8  275.17   32.31
  -6   3   8  365.69   35.71
   6  -3  -8  340.62   33.01
   6  -3  -8  349.04   36.59
   6   3  -8  328.16   33.02
   6   3  -8  385.17   38.84
  -6  -3   8  348.44   34.23
  -6  -3   8  339.73   36.35
  -6   3   9   46.99    9.95
   6  -3  -9   67.00   10.68
   6  -3  -9   44.78   10.86
   6   3  -9   73.16   11.28
   6   3  -9   65.10   13.47
  -6  -3   9   71.29   11.53
  -6  -3   9   56.20   11.93
  -6   3  10   30.21    7.63
   6  -3 -10   16.80    5.55
   6  -3 -10   17.56    6.79
   6   3 -10   24.35    8.27
  -6  -3  10   24.04    6.89
  -6  -3  10   22.43    7.44
  -6   3  11    8.38    4.88
   6  -3 -11    4.96    4.30
   6   3 -11    5.84    4.42
  -6  -3  11    3.70    3.85
  -6  -3  11    7.94    5.34
  -6   3  12   67.72   12.41
   6  -3 -12   94.67   16.19
   6   3 -12   71.76   14.69
  -6  -3  12   63.27   12.40
  -6  -3  12   72.08   13.93
  -6   3  13  110.11   16.16
   6  -3 -13  111.30   18.64
   6   3 -13  105.17   18.57
  -6  -3  13  103.05   16.14
  -6  -3  13   93.51   16.99
  -6   3  14  162.81   20.29
   6  -3 -14  148.09   22.50
   6   3 -14  111.27   20.54
  -6  -3  14  139.23   19.68
  -6  -3  14  140.12   21.37
  -6   3  15    7.23    5.15
   6  -3 -15   11.09    7.45
   6   3 -15   10.81    6.97
  -6  -3  15    8.18    4.97
  -6  -3  15    8.05    5.39
  -6   3  16   18.33    6.93
   6  -3 -16   17.12    7.76
   6   3 -16   25.93    9.94
  -6  -3  16   25.88    8.92
   6  -3 -17   46.77   12.71
   6   3 -17   48.22   13.35
  -6  -3  17   60.79   13.93
   6   3 -18  108.73   20.48
  -6  -3  18   88.27   16.13
  -6  -3  18  122.70   20.27
   6   3 -19   34.81   11.82
  -6  -3  19   44.12   10.93
  -6  -3  19   31.12   10.26
  -6   3  20    1.04    2.77
   6   3 -20    7.99    6.99
  -6  -3  20    0.31    4.07
  -6  -3  20    9.14    5.97
  -6   3  21   -0.00    4.08
   6  -3 -21    0.15    3.96
   6   3 -21   -3.45    5.83
  -6  -3  21    0.51    3.79
  -6  -3  21   -0.00    4.40
  -6   3  22   34.84    9.60
   6  -3 -22   35.76   12.11
   6   3 -22   37.42   13.39
  -6  -3  22   45.10   11.60
  -6   3  23    2.72    5.03
   6  -3 -23   -0.00    5.22
   6   3 -23   12.53    7.96
  -6  -3  23    9.48    6.62
  -6   3  24   29.35    9.77
   6  -3 -24   39.67   13.00
   6   3 -24   45.48   14.07
  -6  -3  24   39.15   11.29
  -6   3  25    4.17    4.84
   6  -3 -25   -0.00    4.71
  -6  -3  25   -0.00    6.67
  -6   3  26    4.68    5.37
   6  -3 -26    5.60    6.12
  -6  -3  26    0.14    3.97
  -6   3  27    2.52    4.57
   6  -3 -27   -0.00    5.05
  -6  -3  27    0.69    5.37
  -6   3  28   26.47    9.51
   6  -3 -28   14.49    8.45
  -6  -3  28   19.51    9.20
  -6   3  29    8.00    6.53
   6  -3 -29    9.26    7.29
  -6  -3  29    1.07    4.86
  -6   3  30    4.80    6.57
   6  -3 -30    7.35    7.30
  -6  -3  30    8.42    7.36
  -6   3  31    2.50    4.52
   6  -3 -31   -0.00    4.60
  -6  -3  31   -0.00    3.82
  -6   3  32   -0.00    6.43
   6  -3 -32    8.94    7.88
  -6  -3  32   -0.00    5.69
  -6   3  33   -0.00    5.76
   6  -3 -33    2.86    5.11
  -6  -3  33    6.76    7.50
  -6   3  34    8.65    7.93
   6  -3 -34    0.00    4.75
  -6  -3  34    1.44    6.96
  -6   3  35   -0.00    4.49
   6  -3 -35    1.87    5.73
  -6  -3  35    0.00    6.30
  -6   3  36    1.33    6.64
   6  -3 -36   -0.00    4.82
  -6  -3  36    0.00    6.59
  -6   3  37    4.32    6.40
   6  -3 -37    0.99    4.72
  -6  -3  37    0.00    6.44
  -6   3  38   -0.00    6.29
   6  -3 -38    3.18    6.13
   6  -3 -39    1.33    5.35
  -6   4   1  151.83   18.99
  -6   4   1  172.76   20.59
   6  -4  -1  152.87   18.56
   6  -4  -1  144.04   20.51
   6   4  -1  169.22   19.10
   6   4  -1  164.78   21.21
  -6  -4   1  177.68   19.99
  -6  -4   1  192.70   22.63
  -6   4   2   10.19    4.51
  -6   4   2   10.19    4.82
   6  -4  -2   17.33    5.08
   6  -4  -2   12.09    5.24
   6   4  -2   12.42    4.63
   6   4  -2   21.56    6.91
  -6  -4   2   11.57    4.73
  -6  -4   2   10.99    4.96
  -6   4   3    8.98    4.54
  -6   4   3    2.84    3.14
   6  -4  -3    5.50    3.72
   6  -4  -3    4.63    4.20
   6   4  -3    5.54    3.52
   6   4  -3    1.32    2.79
  -6  -4   3    5.93    3.81
  -6  -4   3    0.00    1.77
  -6   4   4   22.02    6.10
  -6   4   4   16.99    5.47
   6  -4  -4   14.13    4.80
   6  -4  -4   12.82    5.76
   6   4  -4   14.08    5.07
   6   4  -4   11.81    5.46
  -6  -4   4   13.05    5.13
  -6  -4   4   22.28    7.22
  -6   4   5  230.97   24.02
   6  -4  -5  211.21   22.51
   6  -4  -5  195.56   24.88
   6   4  -5  196.54   22.23
   6   4  -5  218.91   26.32
  -6  -4   5  200.71   23.06
  -6  -4   5  200.82   25.46
  -6   4   6  242.40   25.39
   6  -4  -6  249.51   24.75
   6  -4  -6  200.76   26.21
   6   4  -6  236.85   24.52
   6   4  -6  251.77   28.74
  -6  -4   6  223.37   24.89
  -6  -4   6  193.00   26.07
  -6   4   7   77.11   11.91
   6  -4  -7   67.77   10.66
   6  -4  -7   67.81   12.80
   6   4  -7   66.03   10.76
   6   4  -7   57.05   12.45
  -6  -4   7   58.32   11.02
  -6  -4   7   64.20   12.72
  -6   4   8    2.99    3.81
   6  -4  -8    5.03    3.41
   6  -4  -8    3.49    4.31
   6   4  -8    3.05    3.46
   6   4  -8    2.11    3.66
  -6  -4   8    2.46    3.81
  -6  -4   8    2.70    3.83
  -6   4   9   47.13    9.63
   6  -4  -9   58.46    9.93
   6  -4  -9   62.00   12.29
   6   4  -9   44.11    9.09
   6   4  -9   39.56   10.66
  -6  -4   9   52.27   10.43
  -6  -4   9   70.44   12.94
  -6   4  10   29.11    7.51
   6  -4 -10   32.26    7.25
   6  -4 -10   22.60    8.12
   6   4 -10   40.01   10.29
  -6  -4  10   23.67    7.77
  -6  -4  10   34.75    9.37
  -6   4  11  120.77   16.93
   6  -4 -11  132.27   19.83
   6   4 -11  146.65   21.32
  -6  -4  11  110.43   16.89
  -6  -4  11  121.50   19.05
  -6   4  12   77.59   13.10
   6  -4 -12   77.56   15.04
   6   4 -12   78.93   15.46
  -6  -4  12   85.51   14.20
  -6  -4  12   67.30   13.79
  -6   4  13   30.14    8.17
   6  -4 -13   19.78    7.62
   6   4 -13   20.67    8.70
  -6  -4  13   39.13    9.22
  -6  -4  13   29.33    9.33
  -6   4  14    0.79    4.02
   6  -4 -14    0.00    2.98
   6   4 -14   -0.00    3.78
  -6  -4  14    0.00    3.34
  -6  -4  14    0.00    3.50
  -6   4  15   83.70   14.67
   6   4 -15   79.46   17.10
  -6  -4  15  123.35   19.41
  -6   4  16  109.85   17.40
   6   4 -16  107.02   20.45
  -6  -4  16  126.09   20.57
   6   4 -17    7.06    5.84
  -6  -4  17   18.18    7.40
   6   4 -18   35.76   11.56
  -6  -4  18   27.52    9.23
  -6  -4  18   44.71   12.39
   6  -4 -19   31.65   10.72
   6   4 -19   99.53   19.42
  -6  -4  19   58.57   13.12
  -6  -4  19   87.75   17.06
  -6   4  20  135.22   19.08
   6  -4 -20   60.13   15.93
   6   4 -20   93.11   19.94
  -6  -4  20  125.58   18.93
  -6  -4  20  100.03   19.32
  -6   4  21    2.54    4.44
   6  -4 -21    0.62    4.90
  -6  -4  21   -0.00    4.26
  -6   4  22   13.69    6.78
   6  -4 -22    2.04    4.94
  -6  -4  22    4.66    4.66
  -6   4  23    1.96    3.92
   6  -4 -23    0.00    4.91
  -6  -4  23   -0.00    4.44
  -6   4  24    2.86    4.82
   6  -4 -24    0.02    5.11
  -6  -4  24    4.26    5.29
  -6   4  25    7.35    6.46
   6  -4 -25   -0.00    3.40
  -6  -4  25    7.64    6.81
  -6   4  26   10.92    6.89
   6  -4 -26    0.00    5.04
  -6  -4  26    9.07    6.82
  -6   4  27    5.75    5.55
   6  -4 -27   10.98    7.33
  -6  -4  27    4.24    5.18
  -6   4  28    5.71    6.43
   6  -4 -28    2.18    6.42
  -6  -4  28    5.98    5.51
  -6   4  29   -0.00    5.15
   6  -4 -29   -0.00    6.14
  -6  -4  29   -0.00    4.36
  -6   4  30    4.00    6.37
   6  -4 -30   22.36    9.67
  -6  -4  30    9.81    7.65
  -6   4  31   -0.00    5.77
   6  -4 -31   -0.00    4.06
  -6  -4  31    0.45    5.46
  -6   4  32    5.72    6.63
   6  -4 -32    8.13    7.84
  -6  -4  32    4.34    6.39
  -6   4  33    5.89    7.33
   6  -4 -33    2.39    6.38
  -6  -4  33    3.58    7.04
  -6   4  34    2.22    6.74
   6  -4 -34    3.33    6.09
  -6  -4  34    2.45    5.94
  -6   4  35    2.16    6.67
   6  -4 -35    2.15    5.52
  -6  -4  35    1.58    6.47
  -6   4  36    1.26    4.82
   6  -4 -36    6.87    6.97
  -6  -4  36    8.10    6.96
  -6   4  37   -0.00    5.47
   6  -4 -37   -0.00    4.18
  -6  -4  37    7.13    6.99
  -6   4  38   -0.00    5.59
   6  -4 -38    9.81    7.72
   6  -4 -39   -0.00    5.91
   6  -4 -40   -0.00    7.05
   6  -4 -41   -0.00    4.70
  -6   5   1   14.47    5.42
   6  -5  -1   18.15    5.27
   6  -5  -1   15.78    6.32
   6   5  -1   14.07    4.95
   6   5  -1   18.03    6.29
  -6  -5   1   17.43    5.42
  -6  -5   1   19.59    6.83
  -6   5   2   80.87   12.52
   6  -5  -2   81.17   12.07
   6  -5  -2   89.40   14.72
   6   5  -2  101.41   12.99
   6   5  -2   86.45   14.30
  -6  -5   2   74.24   12.31
  -6  -5   2   96.26   15.14
  -6   5   3  127.14   16.69
   6  -5  -3  120.91   15.73
   6  -5  -3  144.19   19.28
   6   5  -3  121.38   15.76
   6   5  -3  155.75   19.92
  -6  -5   3  141.05   17.16
  -6  -5   3  110.48   17.91
  -6   5   4  107.20   14.29
   6  -5  -4   83.80   12.58
   6  -5  -4   87.12   14.80
   6   5  -4   98.07   13.15
   6   5  -4   90.28   15.15
  -6  -5   4   85.33   13.14
  -6  -5   4   89.76   15.31
  -6   5   5    5.16    3.52
   6  -5  -5    6.25    3.69
   6  -5  -5    0.00    3.07
   6   5  -5    6.22    3.25
   6   5  -5   -0.00    3.31
  -6  -5   5    2.75    3.04
  -6  -5   5    0.00    2.79
  -6   5   6    5.49    3.92
   6  -5  -6    2.46    2.87
   6  -5  -6    9.20    5.00
   6   5  -6    6.00    3.52
   6   5  -6    1.95    3.09
  -6  -5   6    0.90    1.95
  -6  -5   6    0.31    3.07
  -6   5   7   77.39   11.43
   6  -5  -7   61.45   10.03
   6  -5  -7   56.53   11.62
   6   5  -7   53.13    9.55
   6   5  -7   53.61   11.82
  -6  -5   7   36.67    8.62
  -6  -5   7   51.70   11.32
  -6   5   8   63.85   10.43
   6  -5  -8   49.27    8.91
   6  -5  -8   32.35    9.06
   6   5  -8   41.33    8.47
   6   5  -8   35.59    9.72
  -6  -5   8   40.56    8.72
  -6  -5   8   47.86   10.93
  -6   5   9   72.49   12.10
   6  -5  -9   69.89   11.35
   6  -5  -9   79.34   14.06
   6   5  -9   82.44   15.05
  -6  -5   9   85.16   13.21
  -6  -5   9   73.64   14.02
  -6   5  10   40.49    8.48
   6  -5 -10   24.02    6.86
   6  -5 -10   32.22    9.03
   6   5 -10   31.75    9.77
  -6  -5  10   29.88    7.92
  -6  -5  10   23.32    8.19
  -6   5  11    2.56    3.67
   6  -5 -11    0.00    3.30
   6   5 -11    1.53    3.54
  -6  -5  11   -0.00    2.47
  -6  -5  11    0.00    4.23
  -6   5  12   10.95    5.00
   6   5 -12   11.83    5.91
  -6  -5  12   10.99    5.51
  -6  -5  12    4.20    4.21
  -6   5  13  179.92   22.88
   6   5 -13  205.10   27.54
  -6  -5  13  202.54   24.47
  -6  -5  13  168.26   25.06
  -6   5  14  210.36   25.77
   6   5 -14  215.20   29.57
  -6  -5  14  217.68   26.54
  -6  -5  14  234.46   29.89
  -6   5  15   -0.00    3.56
   6   5 -15   -0.00    3.37
  -6  -5  15   -0.00    3.85
  -6   5  16    6.83    5.08
   6  -5 -16    1.63    4.21
   6   5 -16   21.19    8.48
  -6  -5  16   20.46    8.12
   6  -5 -17   -0.00    3.92
   6   5 -17    4.78    5.48
  -6  -5  17   -0.00    3.53
   6  -5 -18   49.74   13.08
  -6  -5  18   94.74   15.83
   6  -5 -19    3.02    4.82
  -6  -5  19   16.39    6.87
  -6   5  20    1.67    4.81
   6  -5 -20    4.96    5.23
  -6  -5  20   17.67    7.88
  -6   5  21    0.51    3.81
   6  -5 -21    2.03    2.77
  -6  -5  21    0.76    4.32
  -6   5  22    5.33    5.11
   6  -5 -22   -4.71    5.87
  -6  -5  22    2.25    4.93
  -6   5  23   22.67    8.51
   6  -5 -23    7.14    6.75
  -6  -5  23   24.45    8.84
  -6   5  24    7.85    6.21
   6  -5 -24   23.96    9.86
  -6  -5  24   14.44    7.91
  -6   5  25   -0.00    4.81
   6  -5 -25    1.83    5.51
  -6  -5  25    8.05    6.94
  -6   5  26    3.28    4.30
   6  -5 -26   -0.00    5.18
  -6  -5  26    0.27    5.38
  -6   5  27    1.48    5.14
   6  -5 -27   -0.00    4.94
  -6  -5  27   -0.00    4.68
  -6   5  28    2.88    6.10
   6  -5 -28    6.01    6.85
  -6  -5  28    2.83    5.63
  -6   5  29    7.68    6.99
   6  -5 -29   12.16    8.22
  -6  -5  29   19.94    9.75
  -6   5  30    7.91    6.53
   6  -5 -30    0.98    4.58
  -6  -5  30    3.59    7.45
  -6   5  31    0.00    6.09
   6  -5 -31    1.90    5.52
  -6  -5  31   -0.00    4.73
  -6   5  32   -0.00    4.81
   6  -5 -32   -0.00    4.97
  -6  -5  32    4.18    5.73
  -6   5  33    7.12    8.10
   6  -5 -33    2.70    7.19
  -6  -5  33    5.19    7.05
  -6   5  34    3.26    6.36
   6  -5 -34    0.67    5.28
  -6  -5  34    4.21    5.93
  -6   5  35    7.84    7.31
   6  -5 -35    8.16    7.73
  -6  -5  35    5.82    6.86
  -6   5  36    7.41    7.48
   6  -5 -36   -0.00    6.23
  -6  -5  36    3.94    7.11
  -6   5  37    0.00    4.96
   6  -5 -37    6.89    6.50
  -6   5  38    0.20    4.92
   6  -5 -38    2.50    5.86
   6  -5 -39    0.10    5.27
  -6   6   1  118.69   15.97
   6  -6  -1  144.24   16.39
   6  -6  -1  129.56   18.17
   6   6  -1  147.76   16.49
  -6  -6   1   89.29   14.62
  -6  -6   1  129.48   18.49
  -6   6   2   30.43    7.36
   6  -6  -2   29.53    6.72
   6  -6  -2   39.66    9.17
   6   6  -2   25.13    6.24
  -6  -6   2   21.03    6.16
  -6  -6   2   31.35    8.89
  -6   6   3    4.46    3.71
   6  -6  -3    1.56    2.56
   6  -6  -3    5.18    3.90
   6   6  -3    1.24    2.44
  -6  -6   3    1.63    2.54
  -6  -6   3    3.33    4.22
  -6   6   4   11.14    5.28
   6  -6  -4   11.97    4.78
   6  -6  -4   25.38    7.46
   6   6  -4   21.40    5.80
  -6  -6   4   26.62    6.69
  -6  -6   4   30.97    8.28
  -6   6   5  110.16   15.44
   6  -6  -5  139.11   16.03
   6  -6  -5  103.78   17.05
   6   6  -5  122.61   15.50
  -6  -6   5  108.75   15.41
  -6  -6   5  120.15   18.00
  -6   6   6   84.67   12.55
   6  -6  -6  113.78   13.40
   6  -6  -6   54.28   12.15
   6   6  -6   70.42   11.39
   6   6  -6   84.46   14.54
  -6  -6   6   60.29   11.20
  -6  -6   6   99.09   15.59
  -6   6   7   45.05    9.20
   6  -6  -7   59.03    9.69
   6  -6  -7   52.09   11.22
   6   6  -7   54.66    9.53
   6   6  -7   49.50   11.19
  -6  -6   7   59.75   10.37
  -6  -6   7   38.82   10.34
  -6   6   8   14.68    5.21
   6  -6  -8    8.31    4.36
   6   6  -8    6.36    3.76
   6   6  -8    3.16    4.10
  -6  -6   8    6.65    4.46
  -6  -6   8   19.12    7.05
  -6   6   9  110.24   14.76
   6  -6  -9   87.90   13.09
   6   6  -9   74.18   15.04
  -6  -6   9   93.98   14.53
  -6  -6   9   93.61   16.42
  -6   6  10   67.58   11.76
   6  -6 -10   68.28   11.10
   6   6 -10   62.97   13.51
  -6  -6  10   78.03   12.96
  -6  -6  10   68.26   13.94
  -6   6  11   64.58   11.17
   6   6 -11   35.23   10.59
  -6  -6  11   60.80   11.41
  -6  -6  11   55.18   12.57
  -6   6  12   48.37   10.01
   6   6 -12   34.07   10.42
  -6  -6  12   48.62   10.56
  -6  -6  12   28.67   10.04
  -6   6  13   -0.00    3.18
   6  -6 -13    0.00    3.51
   6   6 -13   -0.00    4.27
  -6  -6  13    4.01    4.44
  -6  -6  13    0.35    3.65
  -6   6  14    0.00    3.79
   6  -6 -14   -0.00    3.98
  -6  -6  14    8.40    5.47
  -6   6  15   83.30   13.49
   6  -6 -15   36.67   11.40
  -6   6  16    3.46    4.71
   6  -6 -16    2.38    4.22
   6  -6 -17   14.82    6.51
  -6  -6  17   14.58    6.86
   6  -6 -18   15.45    7.65
  -6  -6  18   34.07    9.58
   6  -6 -19   12.73    7.20
  -6  -6  19   18.26    7.73
  -6   6  20   -0.00    3.74
   6  -6 -20   -5.63    6.42
  -6  -6  20    0.99    4.09
  -6   6  21   15.58    7.07
   6  -6 -21   14.07    8.14
  -6  -6  21   13.01    7.49
  -6   6  22    1.50    4.60
   6  -6 -22   -0.00    3.57
  -6  -6  22    3.49    5.19
  -6   6  23    4.58    5.84
   6  -6 -23    6.66    6.19
  -6  -6  23   20.30    8.05
  -6   6  24   -0.00    3.68
   6  -6 -24   -0.00    3.44
  -6  -6  24    5.48    5.83
  -6   6  25   12.56    7.34
   6  -6 -25   34.27   11.78
  -6  -6  25   10.87    6.98
  -6   6  26   10.70    7.25
   6  -6 -26   14.97    8.57
  -6  -6  26   17.47    8.69
  -6   6  27    3.06    5.29
   6  -6 -27    3.94    5.69
  -6  -6  27    9.04    7.17
  -6   6  28    3.29    5.80
   6  -6 -28   -0.00    5.35
  -6  -6  28   -0.00    5.23
  -6   6  29   -0.00    5.11
   6  -6 -29   -0.00    5.55
  -6  -6  29   -0.00    5.03
  -6   6  30    2.06    5.41
   6  -6 -30    0.00    5.61
  -6  -6  30    0.29    3.56
  -6   6  31   -0.00    5.41
   6  -6 -31   17.50    9.46
  -6  -6  31    6.05    6.72
  -6   6  32    2.30    6.18
   6  -6 -32    4.99    6.80
  -6  -6  32    1.01    5.27
  -6   6  33    3.72    5.88
   6  -6 -33    8.80    9.54
  -6  -6  33   10.20    7.75
  -6   6  34    1.46    5.55
   6  -6 -34    2.30    5.64
  -6  -6  34    1.75    4.99
  -6   6  35   -0.00    6.22
   6  -6 -35    4.87    6.11
  -6  -6  35    4.01    5.68
  -6   6  36    5.18    6.59
   6  -6 -36   -0.00    5.78
  -6  -6  36   -0.00    5.15
  -6   6  37   -0.00    4.81
   6  -6 -37    1.15    6.39
  -6   6  38    0.00    5.91
   6  -6 -38   -0.00    4.31
  -6   7   1   22.32    6.34
   6  -7  -1   17.02    5.38
   6   7  -1   25.79    6.13
   6   7  -1   24.84    7.22
  -6  -7   1   14.87    5.23
  -6  -7   1   12.25    6.19
  -6   7   2   11.15    4.56
   6  -7  -2    3.79    3.07
   6   7  -2    8.04    3.99
   6   7  -2   14.03    5.50
  -6  -7   2   20.60    6.06
  -6  -7   2   15.74    6.60
  -6   7   3  223.66   25.09
   6  -7  -3  259.59   25.34
   6   7  -3  258.25   25.18
   6   7  -3  222.13   26.91
  -6  -7   3  207.87   24.59
  -6  -7   3  240.18   28.38
  -6   7   4   62.14   10.80
   6  -7  -4   66.75   10.33
   6   7  -4   63.11   10.38
   6   7  -4   64.13   12.15
  -6  -7   4   57.79   10.56
  -6  -7   4   58.94   12.25
  -6   7   5   11.92    5.04
   6  -7  -5   20.89    5.67
   6   7  -5   16.45    5.53
   6   7  -5   23.01    7.07
  -6  -7   5   14.73    5.11
  -6  -7   5   17.26    6.88
  -6   7   6   21.33    6.31
   6  -7  -6   15.36    5.04
   6   7  -6   14.81    4.82
   6   7  -6    7.67    4.56
  -6  -7   6   22.77    6.53
  -6  -7   6   22.31    7.74
  -6   7   7   19.58    6.15
   6  -7  -7   19.65    5.69
   6   7  -7   22.63    6.36
  -6  -7   7   17.81    6.02
  -6  -7   7   32.49    8.84
  -6   7   8   43.86    8.99
   6  -7  -8   42.98    8.07
   6   7  -8   39.81    8.31
  -6  -7   8   19.77    7.17
  -6  -7   8   49.06   11.36
  -6   7   9  102.29   14.90
   6  -7  -9  103.65   14.25
  -6  -7   9  114.67   16.28
  -6  -7   9  107.89   17.76
  -6   7  10    3.26    3.69
   6  -7 -10    0.00    2.63
   6  -7 -10    1.55    3.28
  -6  -7  10    0.00    2.88
  -6   7  11   -0.00    2.96
   6  -7 -11    1.77    3.91
  -6  -7  11    0.67    3.35
  -6   7  12   13.24    5.80
   6  -7 -12    7.34    4.79
  -6  -7  12   12.39    6.03
  -6   7  13  133.89   18.06
   6  -7 -13   98.17   17.97
  -6  -7  13  122.00   17.89
  -6   7  14    5.73    4.39
   6  -7 -14    0.45    2.50
  -6   7  15   -0.00    3.87
   6  -7 -15    0.00    3.17
  -6   7  16    1.09    3.67
   6  -7 -16    5.52    5.27
   6  -7 -17    3.32    3.98
  -6  -7  17    3.48    4.40
   6  -7 -18    1.93    5.05
  -6  -7  18    2.86    4.43
   6  -7 -19   43.90   11.78
  -6  -7  19   51.27   12.41
  -6   7  20    4.07    4.78
   6  -7 -20    1.41    3.58
  -6  -7  20    3.78    4.81
  -6   7  21   -0.00    3.83
   6  -7 -21   -0.00    4.40
  -6  -7  21    1.74    4.60
  -6   7  22   -0.00    3.73
   6  -7 -22    3.66    4.97
  -6  -7  22   -0.00    4.30
  -6   7  23   12.32    6.57
   6  -7 -23   18.10    7.91
  -6  -7  23   10.31    6.85
  -6   7  24    3.99    5.54
   6  -7 -24    2.42    5.21
  -6  -7  24    0.56    5.41
  -6   7  25    3.85    4.94
   6  -7 -25    6.08    6.54
  -6  -7  25   10.57    7.45
  -6   7  26   -0.00    4.30
   6  -7 -26    1.80    3.91
  -6  -7  26    7.01    6.37
  -6   7  27   -0.00    3.89
   6  -7 -27   -0.00    5.78
  -6  -7  27    0.60    4.84
  -6   7  28    4.01    5.80
   6  -7 -28    0.85    4.57
  -6  -7  28    5.40    5.84
  -6   7  29   11.77    7.68
   6  -7 -29    5.42    7.38
  -6  -7  29    9.19    8.30
  -6   7  30   -0.00    5.32
   6  -7 -30   -0.00    3.65
  -6  -7  30   -0.00    5.30
  -6   7  31    4.76    6.18
   6  -7 -31   -0.00    5.95
  -6  -7  31    2.08    4.53
  -6   7  32   -0.00    6.25
   6  -7 -32   -0.00    5.43
  -6  -7  32    1.75    5.72
  -6   7  33    1.26    3.93
   6  -7 -33    8.34    8.01
  -6  -7  33    8.65    7.61
  -6   7  34    0.00    6.00
   6  -7 -34   -0.00    5.57
  -6  -7  34   -0.00    5.86
  -6   7  35    3.48    6.92
   6  -7 -35   -0.00    3.73
  -6  -7  35    0.00    5.00
  -6   7  36   -0.00    5.23
   6  -7 -36   -0.00    3.99
  -6  -7  36    2.87    6.15
  -6   7  37    0.00    5.46
  -6   7  38    5.56    6.25
  -6   8   1   99.88   14.63
   6  -8  -1  115.16   14.70
   6   8  -1  125.43   15.04
  -6  -8   1   97.61   14.41
  -6   8   2    3.27    3.60
   6  -8  -2    4.30    3.30
   6  -8  -2    4.18    3.98
   6   8  -2    7.59    4.17
  -6  -8   2    9.07    4.37
  -6   8   3    0.96    2.81
   6  -8  -3    2.22    2.74
   6  -8  -3    1.99    3.50
   6   8  -3    1.36    2.60
  -6  -8   3   -0.00    2.79
  -6   8   4   -0.00    2.82
   6  -8  -4    0.87    2.54
   6  -8  -4   -0.00    2.91
   6   8  -4   -0.00    2.90
  -6  -8   4    1.74    2.50
  -6   8   5  178.21   21.01
   6  -8  -5  179.69   20.30
   6  -8  -5  155.42   22.00
   6   8  -5  194.60   20.86
  -6  -8   5  187.09   21.47
  -6   8   6    4.95    4.04
   6  -8  -6    0.00    2.96
   6  -8  -6    7.66    4.92
   6   8  -6   10.48    4.46
  -6  -8   6    4.49    3.90
  -6   8   7   64.94   11.16
   6  -8  -7   81.06   11.41
   6  -8  -7   54.98   11.98
   6   8  -7   67.00   10.83
  -6  -8   7   58.43   11.31
  -6   8   8    0.00    2.68
   6  -8  -8    0.00    2.68
   6  -8  -8    3.05    4.14
  -6  -8   8    0.62    3.51
  -6   8   9  109.70   15.79
   6  -8  -9  135.15   15.95
   6  -8  -9   88.70   15.83
  -6  -8   9  126.44   17.32
  -6   8  10   27.87    7.46
   6  -8 -10   25.92    6.76
   6  -8 -10   29.60    8.73
  -6  -8  10   27.78    7.72
  -6   8  11   64.17   11.79
   6  -8 -11   63.36   10.83
   6  -8 -11   78.18   14.07
  -6  -8  11   58.09   11.74
  -6   8  12   16.25    6.07
   6  -8 -12    8.29    5.62
  -6  -8  12    1.04    3.75
  -6   8  13    0.92    3.25
   6  -8 -13   -0.00    3.91
  -6  -8  13    1.73    4.25
  -6   8  14    3.73    4.07
   6  -8 -14   -0.00    4.28
  -6   8  15   80.87   13.68
   6  -8 -15   62.64   13.92
  -6   8  16    1.67    3.40
   6  -8 -16   -0.00    4.21
  -6   8  17   28.57    8.20
   6  -8 -17   19.70    8.20
  -6  -8  17   19.32    7.96
   6  -8 -18    5.77    4.94
  -6  -8  18    1.54    5.04
   6  -8 -19    4.37    5.05
  -6  -8  19   10.84    6.51
  -6   8  20    0.00    4.34
   6  -8 -20    1.30    3.94
  -6  -8  20    1.49    4.31
  -6   8  21   11.28    5.97
   6  -8 -21    4.24    5.18
  -6  -8  21   16.36    7.77
  -6   8  22    3.42    4.62
   6  -8 -22    1.28    3.68
  -6  -8  22    9.74    6.67
  -6   8  23    1.58    4.27
   6  -8 -23   -0.00    2.70
  -6  -8  23   12.96    6.91
  -6   8  24   -0.00    4.13
   6  -8 -24    2.96    6.52
  -6  -8  24    2.09    4.32
  -6   8  25   14.12    7.41
   6  -8 -25    0.70    3.50
  -6  -8  25   11.62    6.96
  -6   8  26    4.02    4.96
   6  -8 -26   -0.00    3.76
  -6  -8  26    0.24    5.13
  -6   8  27    9.64    7.08
   6  -8 -27    6.92    6.37
  -6  -8  27   20.75    9.46
  -6   8  28   -0.00    2.32
   6  -8 -28    3.28    5.44
  -6  -8  28   -0.00    4.18
  -6   8  29    0.95    4.94
   6  -8 -29   -0.00    5.32
  -6  -8  29    5.54    6.27
  -6   8  30    7.24    6.39
   6  -8 -30   -0.00    4.30
  -6  -8  30   -0.00    5.50
  -6   8  31    7.43    7.26
   6  -8 -31    4.25    5.95
  -6  -8  31    7.76    6.37
  -6   8  32    6.44    6.86
   6  -8 -32    0.00    5.44
  -6  -8  32    2.76    7.00
  -6   8  33   -0.00    6.00
   6  -8 -33    9.87    8.15
  -6  -8  33   -0.00    6.16
  -6   8  34    5.77    6.28
   6  -8 -34   -0.00    3.56
  -6  -8  34    0.00    5.90
  -6  -8  35    0.00    7.44
  -6   9   1    6.18    3.92
   6  -9  -1    6.02    3.50
   6  -9  -1    4.67    3.68
   6   9  -1    4.89    3.55
  -6  -9   1    4.31    3.32
  -6   9   2    5.09    3.86
   6  -9  -2    8.14    3.83
   6  -9  -2    6.49    4.16
   6   9  -2    2.94    3.02
  -6  -9   2    6.20    3.58
  -6   9   3  139.21   17.73
   6  -9  -3  138.51   16.91
   6  -9  -3  118.49   18.12
   6   9  -3  165.85   17.89
  -6  -9   3  132.19   17.17
  -6   9   4   11.64    5.17
   6  -9  -4   12.46    4.69
   6  -9  -4    7.18    5.44
   6   9  -4    8.82    4.15
  -6  -9   4    9.74    4.75
  -6   9   5    3.04    3.45
   6  -9  -5    3.92    3.27
   6  -9  -5   -0.00    2.88
   6   9  -5    4.02    3.51
  -6  -9   5    0.94    2.43
  -6   9   6    9.11    4.27
   6  -9  -6   14.51    4.92
   6  -9  -6    9.35    4.96
   6   9  -6   12.04    4.77
  -6  -9   6    7.41    4.46
  -6   9   7   13.70    5.03
   6  -9  -7   16.90    5.53
   6  -9  -7   11.95    5.73
   6   9  -7   13.53    5.00
  -6  -9   7   11.96    5.49
  -6   9   8    0.00    2.59
   6  -9  -8    0.98    2.79
   6  -9  -8    0.00    3.64
  -6  -9   8   -0.00    3.12
  -6   9   9   63.48   10.97
   6  -9  -9   68.25   10.66
   6  -9  -9   39.16   10.30
  -6  -9   9   77.16   12.81
  -6   9  10    5.98    4.36
   6  -9 -10    2.81    3.34
   6  -9 -10    1.75    4.31
  -6  -9  10    4.62    4.70
  -6   9  11    0.00    3.65
   6  -9 -11   -0.00    3.81
  -6  -9  11    1.38    4.04
  -6   9  12    0.07    3.14
   6  -9 -12   -0.00    3.05
  -6  -9  12    4.45    3.92
  -6   9  13   85.85   13.27
   6  -9 -13   35.69   10.95
  -6  -9  13   45.99   10.94
  -6   9  14   -0.00    3.92
   6  -9 -14    1.46    3.62
  -6   9  15   12.55    5.91
   6  -9 -15    0.40    4.04
  -6   9  16    7.70    5.19
   6  -9 -16   -0.00    4.24
  -6  -9  16    6.90    5.96
  -6   9  17    6.02    4.67
   6  -9 -17    1.36    5.12
  -6  -9  17    0.00    3.74
   6  -9 -18   -0.00    3.77
  -6  -9  18    2.59    3.76
   6  -9 -19    8.32    6.18
  -6  -9  19   18.71    7.91
   6  -9 -20   -0.00    4.90
  -6  -9  20    0.00    4.32
  -6   9  21   -0.00    3.20
   6  -9 -21   -0.00    4.26
  -6  -9  21    5.59    5.63
  -6   9  22    6.84    5.75
   6  -9 -22    1.64    3.63
  -6  -9  22   -0.00    3.93
  -6   9  23   22.82    8.50
   6  -9 -23    3.01    5.49
  -6  -9  23   16.41    8.69
  -6   9  24    9.55    5.97
   6  -9 -24   -0.00    3.40
  -6  -9  24    0.51    4.55
  -6   9  25    7.20    6.48
   6  -9 -25    5.30    6.34
  -6  -9  25    6.11    6.68
   6  -9 -26   -0.00    3.53
  -6  -9  26   -0.00    5.24
   6  -9 -27    3.30    5.88
  -6  -9  27    0.27    5.48
   6  -9 -28   -0.00    4.80
  -6  -9  28   -0.00    3.32
   6  -9 -29    3.79    5.71
  -6  -9  29   13.95    8.44
   6  -9 -30   -0.00    5.14
  -6  -9  30    0.61    5.88
   6  -9 -31   -0.00    5.43
  -6  -9  31    0.00    5.92
   6  -9 -32    0.00    4.82
  -6  -9  32   -0.00    5.94
   6  -9 -33   10.80    8.77
  -6  -9  33    5.77    7.36
  -6  -9  34   -0.00    6.65
  -6  -9  35    0.00    6.48
  -6  10   1   34.99    7.96
   6 -10  -1   32.10    8.37
  -6 -10   1   35.42    7.60
  -6  10   2   14.16    5.34
   6 -10  -2    3.74    3.92
  -6 -10   2    9.22    4.30
  -6  10   3   -0.00    2.65
   6 -10  -3    1.19    3.03
  -6 -10   3    0.00    2.34
  -6  10   4    8.46    4.46
   6 -10  -4    5.92    4.74
  -6 -10   4   13.35    5.40
  -6  10   5   39.23    7.96
   6 -10  -5   25.70    7.76
  -6 -10   5   23.36    7.18
  -6  10   6    1.07    2.90
   6 -10  -6    1.36    3.07
  -6 -10   6    4.87    3.84
  -6  10   7   17.61    5.86
   6 -10  -7    9.42    5.30
  -6 -10   7   16.47    6.06
  -6  10   8    0.00    2.84
   6 -10  -8    1.43    3.30
  -6 -10   8    2.61    3.81
  -6  10   9   -0.00    2.56
   6 -10  -9    1.16    2.77
  -6 -10   9    0.00    3.15
  -6  10  10    2.05    3.51
   6 -10 -10    2.29    4.50
  -6 -10  10    4.96    3.73
  -6  10  11   71.31   12.86
   6 -10 -11   89.13   15.28
  -6 -10  11   88.25   14.62
   6 -10 -12    3.75    3.86
  -6 -10  12   -0.00    3.76
   6 -10 -13    6.50    5.14
   6 -10 -14    0.62    3.18
   6 -10 -15   20.62    8.05
   6 -10 -16    0.00    4.57
  -6 -10  16    3.81    4.30
   6 -10 -17    9.08    6.50
  -6 -10  17   18.92    7.86
   6 -10 -18   -0.00    3.04
  -6 -10  18    9.27    6.46
   6 -10 -19    4.64    4.28
  -6 -10  19    7.71    6.33
   6 -10 -20    1.97    3.67
  -6 -10  20    2.84    5.18
   6 -10 -21   14.15    8.04
  -6 -10  21   22.99    9.16
   6 -10 -22   -0.00    3.60
  -6 -10  22    1.33    5.09
   6 -10 -23    0.62    3.13
  -6 -10  23    3.19    6.17
   6 -10 -24    0.72    4.45
  -6 -10  24    3.14    5.54
   6 -10 -25   13.44    6.99
  -6 -10  25    0.00    5.60
   6 -10 -26   -0.00    3.80
  -6 -10  26   -0.00    4.88
   6 -10 -27    7.34    5.63
  -6 -10  27    6.43    6.86
   6 -10 -28   -0.00    4.60
  -6 -10  28    4.71    6.22
   6 -10 -29    2.46    5.82
  -6 -10  29    0.67    5.78
   6 -10 -30    0.81    6.19
  -6 -10  30    1.64    5.51
   6 -10 -31   -0.00    3.70
  -6 -10  31    9.29    7.51
  -6 -10  32   -0.00    6.54
  -6 -10  33    7.35    6.48
  -6 -10  34   -0.00    5.47
   6 -11  -1   16.45    5.87
   6 -11  -2   -0.00    2.54
   6 -11  -3   31.31    8.19
   6 -11  -4   -0.00    3.40
   6 -11  -5    7.20    4.46
   6 -11  -6    1.50    2.89
   6 -11  -7    4.79    3.91
   6 -11  -8    7.76    4.87
   6 -11  -9   17.73    6.39
   6 -11 -10    4.87    4.25
  -6 -11  10    0.00    3.15
   6 -11 -11   -0.00    3.36
  -6 -11  11    1.47    4.38
   6 -11 -12   -0.00    3.22
  -6 -11  12    4.48    4.54
   6 -11 -13   14.21    6.38
   6 -11 -14    0.81    2.90
   6 -11 -15    5.24    5.01
   6 -11 -16    0.02    3.72
  -6 -11  16    1.56    3.94
   6 -11 -17   10.90    6.62
  -6 -11  17   25.93    8.75
   6 -11 -18    3.36    5.18
  -6 -11  18    3.54    4.37
   6 -11 -19    2.52    4.12
  -6 -11  19   16.52    7.93
   6 -11 -20    1.26    3.52
  -6 -11  20    1.52    4.43
   6 -11 -21    5.28    4.80
  -6 -11  21    1.43    4.55
   6 -11 -22    1.28    3.71
  -6 -11  22    4.06    6.25
   6 -11 -23    2.83    5.57
  -6 -11  23    7.49    6.73
   6 -11 -24    0.00    3.83
  -6 -11  24    4.80    5.93
   6 -11 -25   -0.00    4.29
  -6 -11  25    4.71    6.31
   6 -11 -26    2.01    4.55
  -6 -11  26   -0.00    4.38
   6 -11 -27    0.17    3.69
  -6 -11  27    6.01    7.51
   6 -11 -28    1.14    5.42
  -6 -11  28    5.34    6.83
   6 -11 -29    7.97    6.16
  -6 -11  29   12.62    8.58
  -6 -11  30    0.00    5.92
  -6 -11  31    0.00    4.98
  -6 -11  32   -0.00    5.30
  -6 -11  33    0.00    6.55
  -6 -11  34   13.61    8.92
   6 -12  -1   26.69    7.64
   6 -12  -2    0.00    2.76
   6 -12  -3   -0.00    3.41
   6 -12  -4    0.46    3.33
   6 -12  -5   22.25    7.19
   6 -12  -6   -0.00    3.51
   6 -12  -7    2.65    4.12
   6 -12  -8   -0.00    2.64
   6 -12  -9   12.54    5.91
   6 -12 -10    2.32    3.75
   6 -12 -11   16.08    6.62
   6 -12 -12   -0.00    3.32
   6 -12 -13    2.24    4.18
   6 -12 -14    1.02    3.87
   6 -12 -15    7.30    5.74
   6 -12 -16    0.00    3.64
   6 -12 -17   -0.00    4.35
   6 -12 -18    3.38    4.20
   6 -12 -19    0.32    3.50
   6 -12 -20    0.61    4.35
   6 -12 -21    1.33    4.14
   6 -12 -22   -0.00    4.58
   6 -12 -23    1.33    3.89
   6 -12 -24    2.12    5.16
   6 -12 -25    0.72    4.53
   6 -12 -26   -0.00    4.76
   6 -12 -27    5.50    5.52
   6 -13  -1    2.19    3.01
   6 -13  -2    0.62    3.56
   6 -13  -3   18.98    6.93
   6 -13  -4    3.01    4.18
   6 -13  -5    6.67    4.57
   6 -13  -6   -0.00    2.80
   6 -13  -7    6.66    4.60
   6 -13  -8    6.95    5.07
   6 -13  -9   12.76    6.02
   6 -13 -10    1.36    3.38
   6 -13 -11   -0.00    2.22
   6 -13 -12    3.91    3.72
   6 -13 -13    3.48    4.13
   6 -13 -14    8.92    5.39
   6 -13 -15    1.53    3.82
   6 -13 -16    0.00    3.12
   6 -13 -17    3.44    4.64
   6 -13 -18    0.00    3.55
   6 -13 -19    5.11    5.13
   6 -13 -20   -0.00    3.66
   6 -13 -21   -0.00    3.70
   6 -13 -22   -0.00    2.93
   6 -13 -23    0.85    4.21
   6 -13 -24   -0.00    3.24
   6 -14  -1    5.70    4.22
   6 -14  -2    6.06    4.17
   6 -14  -3   -0.00    3.27
   6 -14  -4    0.04    2.73
   6 -14  -5    5.48    4.72
   6 -14  -6   15.35    5.99
   6 -14  -7    3.28    4.06
   6 -14  -8   -0.00    3.46
   6 -14  -9    5.13    4.06
   6 -14 -10    0.00    2.88
   6 -14 -11    2.29    3.48
   6 -14 -12    3.46    3.74
   6 -14 -13   -0.00    2.79
   6 -14 -14   -0.00    2.81
   6 -14 -15    4.11    3.90
   6 -14 -16   -0.00    4.59
   6 -14 -17   -0.00    3.42
   6 -14 -18   -0.00    3.90
   6 -14 -19    2.97    4.71
   6 -14 -20    1.87    3.72
   6 -14 -21    0.49    3.39
   6 -14 -22   -0.00    4.02
   6 -15  -1   -0.00    3.14
   6 -15  -2    3.49    4.00
   6 -15  -3    0.50    3.24
   6 -15  -4   -0.00    3.23
   6 -15  -5    1.98    3.66
   6 -15  -6    0.60    3.12
   6 -15  -7    3.50    3.81
   6 -15  -8    3.60    3.10
   6 -15  -9    1.03    3.10
   6 -15 -10    0.00    3.16
   6 -15 -11   -0.00    2.91
   6 -15 -12    1.28    2.43
   6 -15 -13    0.00    2.82
   6 -15 -14   -0.00    3.04
   6 -15 -15   -0.00    2.84
   6 -15 -16    0.00    3.30
   6 -15 -17   -0.00    3.72
   6 -15 -18    0.31    3.06
   6 -15 -19    0.00    3.55
   6 -16  -1    0.00    3.14
   6 -16  -2    5.72    4.21
   6 -16  -3    1.33    3.19
   6 -16  -4   -0.00    3.53
   6 -16  -5    0.00    3.13
   6 -16  -6    1.99    3.14
   6 -16  -7   -0.00    2.91
   6 -16  -8    1.67    3.05
   6 -16  -9   -0.00    2.15
   6 -16 -10    3.21    3.43
   6 -16 -11   -0.00    2.94
   6 -16 -12    0.91    2.75
   6 -16 -13    3.11    3.34
   6 -16 -14   -0.00    2.76
   6 -16 -15   -0.00    3.20
   6 -16 -16    0.28    3.32
   6 -17  -1   -0.00    2.73
   6 -17  -2    0.00    3.03
   6 -17  -3    2.09    3.45
   6 -17  -4    0.54    3.19
   6 -17  -5    0.00    2.69
   6 -17  -6    0.81    3.17
   6 -17  -7    1.12    2.61
   6 -17  -8   -0.00    2.68
   6 -17  -9   -0.00    2.91
   6 -17 -10   -0.00    2.67
   6 -17 -11    0.45    2.54
   6 -17 -12   -0.00    2.74
   6 -18  -3    3.79    3.58
  -5   0   1    2.34    3.07
  -5   0   1    3.26    2.84
   5   0  -1    2.89    2.96
   5   0  -1    3.22    3.79
  -5   0   2    0.68    2.44
  -5   0   2   -0.00    2.58
   5   0  -2    0.00    2.76
   5   0  -2   -0.00    2.88
  -5   0   3   74.38   11.17
  -5   0   3   83.61   12.76
   5   0  -3   76.90   10.90
   5   0  -3   83.64   13.21
  -5   0   4    2.24    3.48
  -5   0   4    0.00    3.19
   5   0  -4    0.68    2.96
   5   0  -4   -0.00    3.46
  -5   0   5 1923.43  158.36
  -5   0   5 2344.51  162.74
   5   0  -5 1993.96  157.93
   5   0  -5 1798.36  160.23
  -5   0   6   -0.00    2.84
  -5   0   6   -0.00    3.15
   5   0  -6    1.02    2.86
   5   0  -6   -0.00    2.77
  -5   0   7   52.59    9.95
  -5   0   7   85.25   12.93
   5   0  -7   83.64   11.39
   5   0  -7   52.84   11.06
  -5   0   8    0.00    2.94
  -5   0   8    1.44    2.98
   5   0  -8    0.00    2.65
   5   0  -8   -0.00    3.37
  -5   0   9  509.56   46.63
  -5   0   9  577.52   49.45
   5   0  -9  522.86   46.12
   5   0  -9  431.89   48.30
  -5   0  10    0.61    2.95
  -5   0  10    1.03    3.83
   5   0 -10   -0.00    2.81
   5   0 -10   -0.00    2.95
  -5   0  11   16.64    5.88
  -5   0  11   34.04    8.31
   5   0 -11   39.45    7.88
   5   0 -11   29.69    8.91
  -5   0  12   -0.00    3.31
  -5   0  12   -0.00    3.17
   5   0 -12    0.66    2.61
   5   0 -12    0.30    3.71
  -5   0  13    0.00    3.88
  -5   0  13   -0.00    3.26
   5   0 -13    6.43    3.98
   5   0 -13    0.00    3.39
  -5   0  14    1.55    3.95
  -5   0  14    0.64    3.01
   5   0 -14    1.55    4.61
  -5   0  15  134.56   18.44
  -5   0  15  123.75   19.01
   5   0 -15  128.81   20.78
  -5   0  16   -0.00    3.41
  -5   0  16    1.23    3.58
   5   0 -16   -0.00    3.29
  -5   0  17   85.82   14.11
  -5   0  17   63.69   13.60
   5   0 -17   63.46   14.56
  -5   0  18    0.00    4.21
  -5   0  18   -0.00    3.27
   5   0 -18   -0.00    4.07
   5   0 -19  116.67   21.03
   5   0 -20    2.18    3.93
  -5   0  21  133.90   21.18
   5   0 -21  183.60   27.00
  -5   0  22   -0.00    4.22
   5   0 -22    0.00    4.40
  -5   0  23   -0.00    3.60
   5   0 -23    3.87    5.27
  -5   0  24   -0.00    4.99
   5   0 -24   -0.00    6.33
  -5   0  25    5.42    6.05
   5   0 -25   25.35   10.82
  -5   0  26   -0.00    5.06
  -5   0  27   20.55    8.51
  -5   0  28    0.00    5.16
   5   0 -28   -0.00    5.14
  -5   0  29    2.92    4.38
   5   0 -29   11.64    8.53
  -5   0  30    1.74    5.25
   5   0 -30    2.91    5.56
  -5   0  31   11.14    8.21
   5   0 -31   24.24   11.21
  -5   0  32    2.40    5.10
   5   0 -32    0.00    5.53
  -5   0  33    1.06    7.45
   5   0 -33   -0.00    4.27
  -5   0  35   17.65    9.47
  -5   0  36    6.20    7.39
  -5   0  37   13.23    8.14
  -5   0  38   -0.00    6.39
  -5   0  39   -0.00    6.78
  -5   1   1  451.85   41.50
  -5   1   1  446.71   42.80
   5  -1  -1  478.20   41.42
   5  -1  -1  436.01   43.50
   5   1  -1  471.90   41.27
   5   1  -1  401.10   42.93
  -5  -1   1  506.96   42.21
  -5  -1   1  473.63   43.65
  -5   1   2    9.63    4.25
  -5   1   2    9.22    4.49
   5  -1  -2    4.16    3.54
   5  -1  -2    7.35    4.70
   5   1  -2    7.28    3.88
   5   1  -2    1.02    3.14
  -5  -1   2    7.43    4.15
  -5  -1   2    3.73    3.62
  -5   1   3  495.82   41.72
  -5   1   3  456.58   42.52
   5  -1  -3  422.87   40.00
   5  -1  -3  527.13   44.76
   5   1  -3  410.62   39.92
   5   1  -3  378.11   41.82
  -5  -1   3  479.98   41.52
  -5  -1   3  483.90   43.56
  -5   1   4    7.01    3.80
  -5   1   4    2.14    3.17
   5  -1  -4   14.28    4.58
   5  -1  -4    7.17    4.86
   5   1  -4    9.93    4.29
   5   1  -4    5.86    4.30
  -5  -1   4    7.70    4.10
  -5  -1   4    5.83    3.97
  -5   1   5  113.81   14.67
  -5   1   5  125.58   16.13
   5  -1  -5   99.54   13.47
   5  -1  -5   94.88   15.08
   5   1  -5  109.95   13.96
   5   1  -5  114.08   16.14
  -5  -1   5  120.61   14.77
  -5  -1   5   99.64   15.06
  -5   1   6  505.92   43.63
  -5   1   6  375.20   43.23
   5  -1  -6  564.19   43.73
   5  -1  -6  493.12   45.85
   5   1  -6  507.32   43.13
   5   1  -6  438.35   45.09
  -5  -1   6  505.23   43.68
  -5  -1   6  405.09   43.92
  -5   1   7  559.87   51.59
  -5   1   7  648.19   54.74
   5  -1  -7  569.68   51.40
   5  -1  -7  689.29   56.24
   5   1  -7  569.75   51.44
   5   1  -7  604.85   55.49
  -5  -1   7  538.93   51.54
  -5  -1   7  599.10   54.30
  -5   1   8    1.56    2.27
  -5   1   8    0.00    3.45
   5  -1  -8   -0.00    2.57
   5  -1  -8    5.64    3.69
   5   1  -8    1.90    2.47
   5   1  -8    2.80    4.28
  -5  -1   8    0.00    3.43
  -5  -1   8   -0.00    3.16
  -5   1   9   27.11    7.04
  -5   1   9   38.21    8.62
   5  -1  -9   28.18    6.63
   5  -1  -9   27.97    8.23
   5   1  -9   32.23    7.27
   5   1  -9   28.84    8.46
  -5  -1   9   31.52    7.41
  -5  -1   9   36.32    8.64
  -5   1  10    0.00    3.39
  -5   1  10    0.12    2.94
   5  -1 -10    4.32    3.13
   5  -1 -10   -0.00    3.73
   5   1 -10    1.76    3.08
   5   1 -10    0.51    3.17
  -5  -1  10    0.19    3.56
  -5  -1  10    1.63    3.40
  -5   1  11  232.91   23.89
  -5   1  11  186.91   23.19
   5  -1 -11  196.25   21.54
   5  -1 -11  190.42   25.01
   5   1 -11  230.84   22.68
   5   1 -11  165.34   24.05
  -5  -1  11  150.87   21.32
  -5  -1  11  216.48   25.02
  -5   1  12   25.84    7.29
  -5   1  12   30.71    7.85
   5  -1 -12   10.53    4.49
   5  -1 -12   17.45    7.00
   5   1 -12   16.99    5.25
   5   1 -12   18.67    7.32
  -5  -1  12   10.15    5.45
  -5  -1  12   21.87    7.41
  -5   1  13  337.22   33.78
  -5   1  13  330.34   34.54
   5  -1 -13  356.95   32.55
   5  -1 -13  325.46   36.44
   5   1 -13  330.86   32.15
   5   1 -13  231.31   33.58
  -5  -1  13  317.50   33.40
  -5  -1  13  321.89   35.32
  -5   1  14    3.08    4.53
  -5   1  14   10.24    4.81
   5  -1 -14    0.80    3.67
   5   1 -14    0.00    3.82
  -5  -1  14    2.79    3.55
  -5  -1  14    6.78    4.60
  -5   1  15   32.19    8.70
  -5   1  15   41.72   10.50
   5  -1 -15   55.42   12.38
   5   1 -15   48.12   11.98
  -5  -1  15   52.01   10.53
  -5  -1  15   43.25   10.66
  -5   1  16    4.82    4.16
  -5   1  16    0.00    3.96
   5  -1 -16   -0.00    4.15
   5   1 -16    4.74    4.61
  -5  -1  16    3.88    4.29
  -5  -1  16    8.38    5.54
  -5   1  17   27.05    8.42
   5  -1 -17   35.20   10.60
   5   1 -17   58.55   13.40
  -5  -1  17   22.36    7.63
  -5  -1  17   39.02   10.68
  -5   1  18    0.00    4.01
   5  -1 -18    1.22    3.76
   5   1 -18    0.00    4.16
  -5  -1  18    3.92    4.54
   5  -1 -19  124.62   21.18
   5   1 -19   91.89   18.86
  -5  -1  19  111.01   19.07
   5  -1 -20    4.31    4.69
   5   1 -20    2.57    4.83
  -5   1  21    1.16    3.92
   5  -1 -21    2.50    4.82
   5   1 -21   -0.00    3.21
  -5  -1  21   -0.00    3.83
  -5   1  22    6.20    5.95
   5  -1 -22    0.00    4.96
   5   1 -22   -0.00    4.30
  -5  -1  22    9.50    5.65
  -5   1  23   38.96   11.10
   5  -1 -23   31.70   11.62
   5   1 -23   48.25   14.26
  -5  -1  23   41.74   11.61
  -5   1  24   -0.00    4.60
   5   1 -24   -0.00    4.24
  -5  -1  24    0.50    3.91
  -5   1  25   11.28    6.96
   5   1 -25   13.82    8.44
  -5  -1  25   13.15    7.28
  -5   1  26    5.66    6.24
   5  -1 -26    2.27    5.16
   5   1 -26   12.08    7.41
  -5  -1  26    3.05    6.00
  -5   1  27   38.09   11.91
   5  -1 -27   55.03   15.78
   5   1 -27   61.03   16.61
  -5  -1  27   44.38   12.99
  -5   1  28    1.74    5.72
   5  -1 -28    3.10    5.48
  -5  -1  28    0.34    6.03
  -5   1  29   24.25    9.52
   5  -1 -29   12.28    8.32
  -5  -1  29   26.03   10.48
  -5   1  30    2.41    4.85
   5  -1 -30    0.82    4.38
   5   1 -30    0.72    3.26
  -5  -1  30   -0.00    5.30
  -5   1  31    3.29    4.91
   5  -1 -31   -0.00    5.83
  -5  -1  31   -0.00    5.45
  -5   1  32    0.00    5.09
   5  -1 -32   -0.00    5.25
  -5  -1  32   -0.00    5.26
  -5   1  33   12.91    9.75
   5  -1 -33   24.97   13.11
  -5  -1  33   35.54   13.02
  -5   1  34   -0.00    5.83
   5  -1 -34   -0.00    4.32
  -5  -1  34   -0.00    6.68
  -5   1  35   -0.00    6.00
   5  -1 -35   -0.00    5.89
  -5  -1  35    5.83    6.50
  -5   1  36    0.00    5.09
  -5  -1  36    1.53    6.33
  -5   1  37   -0.00    5.48
  -5  -1  37    4.28    7.51
  -5   1  38    2.43    7.43
  -5  -1  38    6.84    7.12
  -5   1  39    6.87    7.22
  -5   2   1    3.05    3.31
  -5   2   1    2.66    3.38
   5  -2  -1    4.94    3.33
   5  -2  -1   10.45    4.57
   5   2  -1   -0.00    2.76
   5   2  -1    3.91    4.44
  -5  -2   1    5.85    3.67
  -5  -2   1    1.84    3.56
  -5   2   2   17.47    5.00
  -5   2   2    3.01    3.64
   5  -2  -2   13.77    4.59
   5  -2  -2    7.90    4.16
   5   2  -2   10.30    4.01
   5   2  -2   10.38    4.87
  -5  -2   2   16.31    5.38
  -5  -2   2   15.19    5.71
  -5   2   3  188.79   20.81
  -5   2   3  220.24   22.77
   5  -2  -3  198.36   20.47
   5  -2  -3  181.99   22.46
   5   2  -3  175.15   19.85
   5   2  -3  244.87   24.31
  -5  -2   3  150.94   19.67
  -5  -2   3  229.65   23.84
  -5   2   4   85.33   11.48
  -5   2   4   81.60   11.96
   5  -2  -4   60.46    9.62
   5  -2  -4   57.65   10.83
   5   2  -4   60.48    9.71
   5   2  -4   69.80   12.13
  -5  -2   4   69.90   10.80
  -5  -2   4   50.15   10.45
  -5   2   5  521.89   48.98
  -5   2   5  542.98   50.47
   5  -2  -5  550.45   48.57
   5  -2  -5  633.37   52.83
   5   2  -5  615.59   49.46
   5   2  -5  477.22   50.57
  -5  -2   5  519.03   48.84
  -5  -2   5  628.10   52.60
  -5   2   6    3.47    3.08
  -5   2   6    2.02    3.35
   5  -2  -6    7.64    3.96
   5  -2  -6    4.17    3.49
   5   2  -6    3.20    3.21
   5   2  -6    3.96    3.91
  -5  -2   6    6.30    4.13
  -5  -2   6    5.56    4.16
  -5   2   7   56.51   10.06
  -5   2   7   53.69   10.29
   5  -2  -7   75.27   10.41
   5  -2  -7   71.37   12.06
   5   2  -7   78.95   10.77
   5   2  -7   39.21    9.94
  -5  -2   7   63.20   10.18
  -5  -2   7   36.72    9.38
  -5   2   8    3.96    3.76
  -5   2   8    5.93    3.44
   5  -2  -8    7.89    3.99
   5  -2  -8   12.36    5.47
   5   2  -8    9.77    3.95
   5   2  -8   15.97    6.54
  -5  -2   8   13.79    5.11
  -5  -2   8   10.34    4.85
  -5   2   9  674.42   56.75
  -5   2   9  593.57   57.19
   5  -2  -9  632.61   55.61
   5  -2  -9  653.91   59.65
   5   2  -9  580.62   55.17
   5   2  -9  684.24   60.85
  -5  -2   9  704.80   57.47
  -5  -2   9  608.75   58.29
  -5   2  10    1.69    3.56
  -5   2  10    0.00    3.15
   5  -2 -10    4.79    3.28
   5  -2 -10    1.87    3.49
   5   2 -10    0.87    2.38
   5   2 -10    5.20    4.72
  -5  -2  10    8.84    4.37
  -5  -2  10    1.91    3.36
  -5   2  11    7.19    4.23
  -5   2  11    6.79    4.29
   5  -2 -11    8.09    3.89
   5  -2 -11    9.19    5.78
   5   2 -11   10.56    4.73
   5   2 -11   17.08    6.61
  -5  -2  11    5.85    4.26
  -5  -2  11   16.21    6.07
  -5   2  12   59.07   11.14
  -5   2  12   66.47   11.86
   5  -2 -12   73.06   11.01
   5  -2 -12   54.00   12.11
   5   2 -12   65.30   10.60
   5   2 -12   42.78   11.45
  -5  -2  12   58.66   11.04
  -5  -2  12   64.43   12.64
  -5   2  13   67.68   11.78
  -5   2  13   63.72   11.87
   5  -2 -13   57.13   10.20
   5  -2 -13   67.96   13.61
   5   2 -13   79.32   14.94
  -5  -2  13   60.30   11.62
  -5  -2  13   65.17   13.13
  -5   2  14   33.47    8.12
  -5   2  14   19.24    6.64
   5  -2 -14   29.41    9.25
   5   2 -14   20.89    8.05
  -5  -2  14   29.02    7.70
  -5  -2  14   24.56    8.46
  -5   2  15  302.77   31.23
   5  -2 -15  313.78   34.98
   5   2 -15  297.03   34.79
  -5  -2  15  268.40   30.61
  -5  -2  15  231.71   31.39
  -5   2  16    0.00    2.68
   5  -2 -16   -0.00    3.37
   5   2 -16    5.01    5.46
  -5  -2  16    0.88    3.40
  -5  -2  16    2.71    4.44
  -5   2  17    7.36    4.33
   5  -2 -17    0.00    4.50
   5   2 -17    6.78    5.40
  -5  -2  17    7.86    5.07
  -5  -2  17    9.88    6.34
  -5   2  18   -0.00    3.80
   5  -2 -18   -0.00    4.43
   5   2 -18   -0.00    4.62
  -5  -2  18    1.09    4.55
   5  -2 -19   81.99   17.11
   5   2 -19   81.29   17.72
  -5  -2  19  124.06   19.78
   5  -2 -20   38.70   11.46
   5   2 -20   36.72   11.56
  -5  -2  20   20.85    8.06
  -5  -2  20   43.20   11.85
  -5   2  21    2.28    4.05
   5  -2 -21    4.23    5.02
   5   2 -21   -0.00    4.29
  -5  -2  21   -0.00    3.67
  -5  -2  21   -0.00    3.69
  -5   2  22   11.19    6.59
   5   2 -22   17.57    8.69
  -5  -2  22   16.84    7.59
  -5   2  23   15.56    6.76
   5   2 -23    7.58    7.38
  -5  -2  23    3.44    5.70
  -5   2  24    1.88    4.06
   5   2 -24   -0.00    3.37
  -5  -2  24   -0.00    4.81
  -5   2  25   57.19   13.84
   5  -2 -25   56.88   15.19
   5   2 -25   87.06   19.45
  -5  -2  25   47.29   13.27
  -5   2  26    2.96    5.20
   5  -2 -26   17.85    9.41
   5   2 -26    3.89    5.70
  -5  -2  26   18.00    8.75
  -5   2  27   23.39    9.88
   5  -2 -27   10.74    8.03
   5   2 -27   12.28    9.32
  -5  -2  27    6.79    7.37
  -5   2  28   -0.00    4.42
   5  -2 -28   -0.00    5.20
   5   2 -28   -0.00    4.82
  -5  -2  28   -0.00    3.65
  -5   2  29   37.83   12.01
   5  -2 -29   11.44    9.37
  -5  -2  29   14.44    8.04
  -5   2  30    0.60    4.82
   5  -2 -30    8.01    7.18
  -5  -2  30    5.30    5.39
  -5   2  31    5.94    8.03
   5  -2 -31   10.52    8.92
  -5  -2  31   16.56    9.02
  -5   2  32    2.87    6.74
   5  -2 -32    2.50    5.17
  -5  -2  32   -0.00    5.60
  -5   2  33   -0.00    7.05
   5  -2 -33   -0.00    4.79
  -5  -2  33    0.62    5.59
  -5   2  34   -0.00    5.21
   5  -2 -34    1.28    3.85
  -5  -2  34   -0.00    5.83
  -5   2  35    1.57    6.62
   5  -2 -35    1.87    5.82
  -5  -2  35   -0.00    7.14
  -5   2  36    5.03    6.06
   5  -2 -36    0.00    4.87
  -5  -2  36    6.69    7.52
  -5   2  37    3.89    6.67
   5  -2 -37    0.00    5.54
  -5  -2  37    3.49    7.06
  -5   2  38    3.59    6.24
  -5  -2  38   -0.00    6.41
  -5   2  39   -0.00    5.88
  -5   3   1  240.36   27.02
  -5   3   1  318.19   29.70
   5  -3  -1  254.03   26.97
   5  -3  -1  344.57   31.42
   5   3  -1  326.85   28.23
   5   3  -1  331.37   30.84
  -5  -3   1  237.53   27.00
  -5  -3   1  277.18   29.72
  -5   3   2   57.97    9.22
  -5   3   2   57.27    9.64
   5  -3  -2   50.80    8.50
   5  -3  -2   46.50    9.85
   5   3  -2   46.66    8.20
   5   3  -2   49.44    9.69
  -5  -3   2   43.13    8.26
  -5  -3   2   46.62    9.69
  -5   3   3   76.58   12.00
  -5   3   3  104.26   13.86
   5  -3  -3   90.17   12.17
   5  -3  -3  105.41   15.01
   5   3  -3  104.05   12.80
   5   3  -3   93.58   14.09
  -5  -3   3   91.52   12.66
  -5  -3   3  105.84   14.97
  -5   3   4    4.34    3.31
  -5   3   4    2.60    3.00
   5  -3  -4    3.05    3.11
   5  -3  -4    3.56    3.33
   5   3  -4    2.07    2.87
   5   3  -4    9.22    4.31
  -5  -3   4    0.00    2.74
  -5  -3   4    4.48    4.02
  -5   3   5  233.45   22.71
  -5   3   5  202.90   22.55
   5  -3  -5  192.88   20.97
   5  -3  -5  254.40   25.47
   5   3  -5  167.02   20.46
   5   3  -5  204.11   24.11
  -5  -3   5  177.36   21.17
  -5  -3   5  234.04   24.77
  -5   3   6  176.65   19.66
  -5   3   6  169.21   20.43
   5  -3  -6  151.05   18.46
   5  -3  -6  158.39   20.80
   5   3  -6  197.41   19.96
   5   3  -6  172.62   22.02
  -5  -3   6  181.76   19.89
  -5  -3   6  182.06   21.71
  -5   3   7   48.49    9.30
  -5   3   7   75.90   11.71
   5  -3  -7   52.74    9.33
   5  -3  -7   64.46   11.94
   5   3  -7   71.59   10.55
   5   3  -7   60.26   11.85
  -5  -3   7   71.84   10.77
  -5  -3   7   73.98   12.39
  -5   3   8   66.84   11.17
  -5   3   8   84.73   12.89
   5  -3  -8  113.66   13.16
   5  -3  -8   84.66   13.75
   5   3  -8   76.45   11.56
   5   3  -8   67.35   13.23
  -5  -3   8   73.76   11.84
  -5  -3   8   79.47   13.38
  -5   3   9   71.17   11.34
  -5   3   9   72.41   12.17
   5  -3  -9   72.20   11.05
   5  -3  -9   57.58   11.89
   5   3  -9   81.28   11.78
   5   3  -9   70.91   13.49
  -5  -3   9   73.10   11.82
  -5  -3   9   87.30   14.04
  -5   3  10   14.08    5.06
  -5   3  10    9.85    5.10
   5  -3 -10   23.18    5.87
   5  -3 -10   19.33    6.82
   5   3 -10   12.79    4.76
   5   3 -10    8.56    5.83
  -5  -3  10   15.77    5.78
  -5  -3  10   13.56    5.45
  -5   3  11    2.44    3.62
  -5   3  11    0.86    2.79
   5  -3 -11   -0.00    2.91
   5  -3 -11    2.48    3.50
   5   3 -11   -0.00    3.32
   5   3 -11    3.26    3.55
  -5  -3  11    1.17    3.02
  -5  -3  11    5.82    4.33
  -5   3  12   19.17    6.71
  -5   3  12   28.59    7.68
   5  -3 -12   30.03    6.94
   5  -3 -12   42.93   10.12
   5   3 -12   28.59    6.91
   5   3 -12   37.64    9.96
  -5  -3  12   25.36    7.61
  -5  -3  12   42.32   10.28
  -5   3  13  160.16   21.01
   5  -3 -13  185.55   20.60
   5  -3 -13  160.41   23.39
   5   3 -13  186.47   25.14
  -5  -3  13  189.70   22.49
  -5  -3  13  173.17   23.86
  -5   3  14   18.51    6.45
   5  -3 -14   13.84    6.65
   5   3 -14   24.24    8.71
  -5  -3  14   28.74    7.80
  -5  -3  14   13.84    6.61
  -5   3  15    1.42    3.31
   5  -3 -15   15.14    7.24
   5   3 -15    7.69    5.38
  -5  -3  15   14.03    5.84
  -5  -3  15   13.53    6.28
  -5   3  16   31.89    8.63
   5  -3 -16   33.80    9.73
   5   3 -16   41.38   11.48
  -5  -3  16   36.64    9.13
  -5  -3  16   41.62   11.15
  -5   3  17   33.85    9.56
   5  -3 -17   57.24   13.02
   5   3 -17   54.63   13.98
  -5  -3  17   58.14   11.72
  -5  -3  17   72.27   14.43
  -5   3  18    8.88    5.76
   5  -3 -18   12.15    6.60
   5   3 -18    4.69    5.62
  -5  -3  18   12.32    6.60
   5   3 -19   -0.00    4.04
  -5  -3  19   -0.00    3.27
   5   3 -20    3.01    5.65
  -5  -3  20   -0.00    5.01
  -5  -3  20    0.89    3.59
   5   3 -21   42.29   13.02
  -5  -3  21   33.04   10.06
  -5  -3  21   54.47   13.30
  -5   3  22   56.22   12.65
   5   3 -22   51.28   14.65
  -5  -3  22   63.82   13.62
  -5  -3  22   48.62   13.55
  -5   3  23   88.61   16.18
   5  -3 -23   64.35   15.84
   5   3 -23   87.11   19.14
  -5  -3  23   57.27   13.95
  -5   3  24    0.81    4.24
   5  -3 -24    6.03    6.53
   5   3 -24    0.27    5.18
  -5  -3  24   14.02    7.80
  -5   3  25    1.11    3.61
   5  -3 -25   -0.00    4.54
   5   3 -25    0.12    4.13
  -5  -3  25   -0.00    5.93
  -5   3  26    0.77    3.93
   5  -3 -26   -0.00    4.49
  -5  -3  26    0.56    4.69
  -5   3  27   10.14    6.61
   5  -3 -27    9.46    8.04
  -5  -3  27   20.24    8.47
  -5   3  28   -0.00    5.18
   5  -3 -28    0.82    5.69
  -5  -3  28    2.91    6.09
  -5   3  29    5.64    6.33
   5  -3 -29    7.85    8.04
  -5  -3  29   14.09    8.40
  -5   3  30    1.94    4.75
   5  -3 -30    1.54    3.89
  -5  -3  30   -0.00    5.09
  -5   3  31    4.87    5.67
   5  -3 -31   -0.00    5.02
  -5  -3  31   -0.00    6.99
  -5   3  32    6.29    7.34
   5  -3 -32    5.52    5.87
  -5  -3  32    1.07    6.30
  -5   3  33   13.21    8.22
   5  -3 -33    6.57    7.51
  -5  -3  33   25.25   10.74
  -5   3  34    0.23    5.40
   5  -3 -34   -0.00    4.51
  -5  -3  34   -0.00    5.63
  -5   3  35   -0.00    4.71
   5  -3 -35   -0.00    6.23
  -5  -3  35    7.41    6.53
  -5   3  36    0.00    6.56
   5  -3 -36   -0.00    6.35
  -5  -3  36    1.67    6.51
  -5   3  37   12.93    9.27
   5  -3 -37   -0.00    4.28
  -5  -3  37    0.00    6.91
  -5   3  38   -0.00    6.72
   5  -3 -38    4.63    6.93
  -5  -3  38    8.23    8.38
  -5   3  39    3.62    7.03
   5  -3 -39    8.27    7.86
   5  -3 -40    3.48    7.31
  -5   4   1   89.41   11.74
  -5   4   1   54.83   10.29
   5  -4  -1   73.25   10.51
   5  -4  -1   65.59   11.66
   5   4  -1   91.72   11.21
   5   4  -1   56.07   10.60
  -5  -4   1   69.25   10.69
  -5  -4   1   75.51   12.16
  -5   4   2   12.51    4.41
  -5   4   2    9.29    4.15
   5  -4  -2   11.55    4.22
   5  -4  -2    6.59    4.27
   5   4  -2   10.25    3.88
   5   4  -2    4.74    3.62
  -5  -4   2   12.56    4.47
  -5  -4   2   16.81    5.77
  -5   4   3   45.41    8.01
  -5   4   3   49.08    8.74
   5  -4  -3   40.95    7.42
   5  -4  -3   29.44    8.00
   5   4  -3   30.18    6.71
   5   4  -3   49.95    9.67
  -5  -4   3   43.18    7.99
  -5  -4   3   39.55    8.80
  -5   4   4   44.99    8.75
  -5   4   4   75.16   11.03
   5  -4  -4   52.40    8.78
   5  -4  -4   68.51   11.44
   5   4  -4   59.51    9.25
   5   4  -4   54.48   10.68
  -5  -4   4   47.74    8.95
  -5  -4   4   76.48   12.12
  -5   4   5  196.88   20.36
  -5   4   5  161.13   19.72
   5  -4  -5  159.82   18.68
   5  -4  -5  194.85   22.27
   5   4  -5  165.68   18.97
   5   4  -5  183.30   22.21
  -5  -4   5  162.55   19.33
  -5  -4   5  212.26   22.87
  -5   4   6   -0.00    2.37
  -5   4   6   -0.00    2.60
   5  -4  -6   -0.00    2.50
   5  -4  -6    1.44    3.01
   5   4  -6    0.34    2.55
   5   4  -6   -0.00    3.01
  -5  -4   6   -0.00    2.32
  -5  -4   6   -0.00    2.63
  -5   4   7    3.12    3.19
  -5   4   7    3.07    3.33
   5  -4  -7    2.05    2.86
   5  -4  -7    8.93    5.05
   5   4  -7    5.58    3.49
   5   4  -7    4.98    4.35
  -5  -4   7    4.54    3.60
  -5  -4   7    3.08    3.25
  -5   4   8   63.89   10.09
  -5   4   8   57.80   10.43
   5  -4  -8   48.00    8.85
   5  -4  -8   58.03   11.04
   5   4  -8   69.47   10.35
   5   4  -8   49.63   11.22
  -5  -4   8   57.50   10.01
  -5  -4   8   54.64   11.10
  -5   4   9   88.93   12.81
  -5   4   9   77.78   12.80
   5  -4  -9   68.77   11.24
   5  -4  -9   75.53   13.64
   5   4  -9   78.70   12.04
   5   4  -9   97.18   15.56
  -5  -4   9  113.38   14.55
  -5  -4   9  104.87   15.65
  -5   4  10  168.13   19.20
   5  -4 -10  166.27   18.28
   5  -4 -10  124.18   19.25
   5   4 -10  152.23   18.02
   5   4 -10  136.00   20.56
  -5  -4  10  134.54   18.26
  -5  -4  10  165.47   21.48
  -5   4  11  206.06   21.75
   5  -4 -11  202.63   20.48
   5  -4 -11  171.03   22.69
   5   4 -11  163.64   19.53
   5   4 -11  144.72   22.12
  -5  -4  11  143.72   19.82
  -5  -4  11  155.94   22.38
  -5   4  12    4.97    3.85
   5  -4 -12    6.74    3.76
   5  -4 -12    3.45    4.44
   5   4 -12    4.33    3.49
   5   4 -12    5.61    4.33
  -5  -4  12   10.32    5.15
  -5  -4  12    1.41    3.07
  -5   4  13    1.18    3.93
   5  -4 -13    0.36    2.70
   5  -4 -13    0.93    4.11
   5   4 -13    0.44    2.96
  -5  -4  13    3.06    3.76
  -5  -4  13    1.54    3.33
  -5   4  14   26.31    7.59
   5  -4 -14   16.51    5.62
   5  -4 -14   46.19   10.74
   5   4 -14   33.40    9.84
  -5  -4  14   29.55    8.19
  -5  -4  14   39.09   10.57
  -5   4  15  260.32   29.64
   5  -4 -15  324.94   34.45
   5   4 -15  219.99   32.01
  -5  -4  15  294.03   31.17
  -5  -4  15  269.71   33.18
  -5   4  16   72.96   12.15
   5  -4 -16   34.71   10.18
   5   4 -16   45.14   12.49
  -5  -4  16   55.01   11.06
  -5  -4  16   39.09   11.28
  -5   4  17   91.57   14.66
   5   4 -17   74.54   16.01
  -5  -4  17   62.87   14.65
  -5   4  18    5.29    5.28
   5   4 -18    1.44    4.35
  -5  -4  18    0.00    3.51
   5   4 -19  137.39   23.47
  -5  -4  19  135.73   22.31
   5  -4 -20    2.17    5.31
   5   4 -20    4.57    6.14
  -5  -4  20    2.05    4.58
  -5  -4  20    2.87    4.56
   5  -4 -21   25.47   10.20
   5   4 -21   34.29   12.24
  -5  -4  21   46.64   11.60
  -5  -4  21   35.77   11.48
  -5   4  22    1.95    3.88
   5  -4 -22    0.55    3.07
   5   4 -22    6.02    6.71
  -5  -4  22    0.00    4.10
  -5  -4  22    7.72    6.15
  -5   4  23    1.10    4.22
   5  -4 -23    2.74    3.88
  -5  -4  23    5.86    4.82
  -5   4  24    2.71    3.84
   5  -4 -24    7.05    6.58
  -5  -4  24    0.83    4.35
  -5   4  25   32.55   10.33
   5  -4 -25   22.43   10.40
  -5  -4  25   10.93    7.92
  -5   4  26   12.00    7.50
   5  -4 -26   13.26    8.19
  -5  -4  26   16.89    8.62
  -5   4  27    5.12    6.18
   5  -4 -27    8.32    6.52
  -5  -4  27    7.00    7.55
  -5   4  28   -0.00    4.90
   5  -4 -28    0.14    5.56
  -5  -4  28    0.23    5.13
  -5   4  29   14.92    8.05
   5  -4 -29    8.90    8.47
  -5  -4  29    8.02    6.93
  -5   4  30   15.91    8.10
   5  -4 -30    4.31    6.35
  -5  -4  30   18.86    8.84
  -5   4  31   10.70    7.54
   5  -4 -31   10.92    7.93
  -5  -4  31    1.53    4.91
  -5   4  32    4.92    6.83
   5  -4 -32    7.55    7.84
  -5  -4  32    9.77    8.91
  -5   4  33    0.00    6.42
   5  -4 -33   -0.00    4.31
  -5  -4  33   -0.00    6.29
  -5   4  34   -0.00    5.28
   5  -4 -34   -0.00    4.95
  -5  -4  34    5.08    6.35
  -5   4  35    4.15    6.62
   5  -4 -35    7.91    7.55
  -5  -4  35    2.25    7.00
  -5   4  36    7.59    7.54
   5  -4 -36   -0.00    5.74
  -5  -4  36    8.84    7.69
  -5   4  37   -0.00    5.64
   5  -4 -37    2.08    6.15
  -5  -4  37    7.59    8.11
  -5   4  38    0.00    5.30
   5  -4 -38    0.31    5.31
  -5  -4  38    2.80    7.72
  -5   4  39    6.54    6.53
   5  -4 -39    0.00    6.98
   5  -4 -40   10.19    9.52
   5  -4 -41    4.15    7.34
   5  -4 -42    0.00    7.36
  -5   5   1  168.86   19.75
  -5   5   1  187.53   20.92
   5  -5  -1  172.38   19.44
   5  -5  -1  207.57   22.67
   5   5  -1  206.16   20.28
  -5  -5   1  183.45   20.20
  -5  -5   1  173.81   21.74
  -5   5   2   69.42   10.15
  -5   5   2   67.32   10.36
   5  -5  -2   55.41    9.04
   5  -5  -2   51.28   10.24
   5   5  -2   60.36    9.30
  -5  -5   2   66.26   10.04
  -5  -5   2   50.08   10.25
  -5   5   3  127.96   16.10
  -5   5   3  140.06   16.78
   5  -5  -3  139.25   16.01
   5  -5  -3  121.82   17.33
   5   5  -3  153.02   16.38
  -5  -5   3  149.85   16.84
  -5  -5   3  118.33   17.44
  -5   5   4   30.06    6.83
  -5   5   4   33.22    7.22
   5  -5  -4   29.98    6.38
   5  -5  -4   36.45    8.36
   5   5  -4   33.39    6.70
  -5  -5   4   30.32    6.77
  -5  -5   4   25.89    7.11
  -5   5   5   17.43    5.03
  -5   5   5    8.62    3.92
   5  -5  -5   14.50    4.59
   5  -5  -5    9.31    4.71
   5   5  -5    9.09    3.84
   5   5  -5   11.77    5.17
  -5  -5   5   13.62    4.46
  -5  -5   5   14.85    5.47
  -5   5   6   15.94    4.99
  -5   5   6   13.86    4.92
   5  -5  -6   12.02    4.07
   5  -5  -6   12.28    4.93
   5   5  -6    9.26    4.31
   5   5  -6   23.73    7.10
  -5  -5   6   10.78    4.43
  -5  -5   6    8.78    4.94
  -5   5   7  234.38   24.71
   5  -5  -7  239.42   24.20
   5  -5  -7  222.40   26.32
   5   5  -7  263.24   25.23
   5   5  -7  278.76   28.89
  -5  -5   7  228.01   24.97
  -5  -5   7  200.88   26.16
  -5   5   8  118.39   15.21
   5  -5  -8  115.31   14.63
   5  -5  -8  118.93   16.77
   5   5  -8  129.52   15.48
   5   5  -8  112.71   17.30
  -5  -5   8  112.52   15.53
  -5  -5   8  114.29   17.22
  -5   5   9   15.93    5.03
   5  -5  -9   14.45    4.58
   5  -5  -9   10.23    5.31
   5   5  -9   15.55    4.99
   5   5  -9   16.95    6.52
  -5  -5   9   10.68    5.15
  -5  -5   9   22.09    7.24
  -5   5  10    7.69    4.66
   5  -5 -10    2.61    2.56
   5  -5 -10    3.82    3.69
   5   5 -10    5.93    3.60
   5   5 -10    0.91    2.89
  -5  -5  10    2.73    3.50
  -5  -5  10    0.00    3.12
  -5   5  11    8.10    4.86
   5  -5 -11   10.63    4.30
   5  -5 -11    9.07    5.03
   5   5 -11    9.52    4.56
   5   5 -11   11.54    6.18
  -5  -5  11    9.59    5.35
  -5  -5  11   20.93    7.23
  -5   5  12  218.02   25.40
   5  -5 -12  266.73   25.53
   5  -5 -12  192.33   26.74
   5   5 -12  255.52   25.60
   5   5 -12  219.26   28.65
  -5  -5  12  222.24   26.18
  -5  -5  12  230.74   28.97
  -5   5  13  239.01   26.04
   5  -5 -13  217.76   24.13
   5  -5 -13  207.46   27.42
   5   5 -13  192.42   27.79
  -5  -5  13  242.66   26.85
  -5  -5  13  269.78   30.66
  -5   5  14   21.93    6.88
   5  -5 -14   17.21    5.79
   5  -5 -14   19.86    7.95
   5   5 -14   14.05    6.64
  -5  -5  14   28.44    7.70
  -5  -5  14    6.98    5.79
  -5   5  15    1.52    3.42
   5   5 -15    5.49    4.30
  -5  -5  15    6.21    4.86
  -5  -5  15    6.01    4.86
  -5   5  16   43.80    9.76
   5   5 -16   17.23    8.49
  -5  -5  16   42.10   10.03
  -5  -5  16   31.91   10.34
  -5   5  17   65.95   12.63
   5   5 -17   87.34   17.23
  -5  -5  17   61.32   14.41
  -5   5  18   21.75    7.68
   5  -5 -18   11.89    6.62
   5   5 -18   39.58   12.01
  -5  -5  18   33.78   10.74
   5  -5 -19   17.90    8.59
   5   5 -19   54.92   13.83
  -5  -5  19   45.82   12.56
   5  -5 -20   -0.00    3.63
  -5  -5  20   -0.00    4.47
   5  -5 -21    2.98    4.56
  -5  -5  21   -0.00    4.76
  -5   5  22   43.10   10.84
   5  -5 -22   21.73    9.23
  -5  -5  22   30.83    9.85
  -5   5  23   21.86    8.14
   5  -5 -23   32.29   10.95
  -5  -5  23   18.68    8.00
  -5   5  24   15.67    7.18
   5  -5 -24    3.79    5.87
  -5  -5  24   18.36    9.15
  -5   5  25    1.14    4.37
   5  -5 -25   -0.00    3.98
  -5  -5  25   -0.00    4.31
  -5   5  26    0.42    4.55
   5  -5 -26    2.95    4.84
  -5  -5  26   -0.00    4.26
  -5   5  27   10.26    6.13
   5  -5 -27    7.55    6.36
  -5  -5  27    6.31    6.57
  -5   5  28    1.61    5.70
   5  -5 -28   16.12    8.43
  -5  -5  28   14.64    8.42
  -5   5  29    3.73    6.95
   5  -5 -29    3.77    7.81
  -5  -5  29    7.86    7.18
  -5   5  30   -0.00    5.38
   5  -5 -30   -0.00    5.62
  -5  -5  30   -0.00    6.27
  -5   5  31   -0.00    5.02
   5  -5 -31   -0.00    4.23
  -5  -5  31    1.94    4.63
  -5   5  32    0.00    4.38
   5  -5 -32    4.42    6.99
  -5  -5  32   -0.00    5.10
  -5   5  33    8.00    7.07
   5  -5 -33    2.51    6.81
  -5  -5  33   11.33    8.30
  -5   5  34    1.79    6.05
   5  -5 -34   -0.00    6.12
  -5  -5  34   -0.00    6.31
  -5   5  35   -0.00    5.85
   5  -5 -35   -0.00    6.72
  -5  -5  35    3.67    6.12
  -5   5  36   -0.00    5.68
   5  -5 -36    0.64    6.37
  -5  -5  36    9.19    7.32
  -5   5  37    3.04    6.29
   5  -5 -37    4.05    6.23
  -5  -5  37   -0.00    5.56
  -5   5  38    5.59    5.70
   5  -5 -38    3.93    6.93
  -5   5  39    3.32    6.07
   5  -5 -39   -0.00    5.49
   5  -5 -40    0.00    5.90
  -5   6   1   23.84    5.78
   5  -6  -1   20.28    5.22
   5  -6  -1   14.82    5.57
   5   6  -1   24.02    5.54
   5   6  -1   24.10    6.57
  -5  -6   1   10.81    4.47
  -5   6   2   -0.00    2.21
   5  -6  -2    0.00    2.00
   5  -6  -2    0.81    2.06
   5   6  -2    2.24    2.63
   5   6  -2    2.54    3.05
  -5  -6   2    2.36    2.64
  -5   6   3   64.89   10.39
   5  -6  -3   74.83   10.52
   5  -6  -3   62.45   11.31
   5   6  -3   75.31   10.54
   5   6  -3   71.17   11.78
  -5  -6   3   59.71   10.14
  -5  -6   3   80.05   12.96
  -5   6   4  102.15   13.70
   5  -6  -4   97.10   13.09
   5  -6  -4  104.78   15.36
   5   6  -4  112.20   13.81
   5   6  -4  133.84   16.69
  -5  -6   4  104.44   13.75
  -5  -6   4  102.04   15.46
  -5   6   5   94.36   12.68
   5  -6  -5   99.64   12.33
   5  -6  -5   81.27   13.37
   5   6  -5  103.63   12.68
  -5  -6   5   64.68   11.23
  -5  -6   5   87.89   14.08
  -5   6   6   20.91    5.47
   5  -6  -6   18.68    5.06
   5  -6  -6   15.78    5.85
   5   6  -6   25.10    5.94
  -5  -6   6   15.86    5.29
  -5  -6   6   19.79    6.54
  -5   6   7   64.14   10.31
   5  -6  -7   69.63   10.23
   5  -6  -7   72.53   12.66
   5   6  -7   59.74   10.04
  -5  -6   7   67.13   11.10
  -5  -6   7   59.70   11.76
  -5   6   8   32.01    7.04
   5  -6  -8   25.15    6.01
   5  -6  -8   27.75    7.45
   5   6  -8   26.78    6.56
  -5  -6   8   25.21    6.75
  -5  -6   8   27.54    8.06
  -5   6   9   67.41   12.05
   5  -6  -9  101.72   13.22
   5  -6  -9   99.92   15.11
   5   6  -9   93.83   13.22
  -5  -6   9  120.50   15.36
  -5  -6   9  101.62   16.24
  -5   6  10  129.89   16.26
   5  -6 -10  130.93   15.20
   5  -6 -10   74.78   14.47
   5   6 -10  140.39   16.05
   5   6 -10   99.18   16.98
  -5  -6  10  123.67   16.38
  -5  -6  10   92.86   16.61
  -5   6  11   82.04   13.05
   5  -6 -11   76.01   11.78
   5  -6 -11   92.57   14.96
   5   6 -11   79.39   12.28
   5   6 -11   84.99   15.27
  -5  -6  11   85.52   13.73
  -5  -6  11  108.71   17.06
  -5   6  12   18.97    6.02
   5  -6 -12   18.07    5.48
   5   6 -12   12.23    6.11
  -5  -6  12   14.27    6.08
  -5  -6  12   13.49    7.14
  -5   6  13    3.38    4.20
   5  -6 -13    1.07    2.72
   5   6 -13    4.51    3.82
  -5  -6  13    1.80    3.39
  -5  -6  13    4.10    4.93
  -5   6  14   82.65   13.35
   5  -6 -14   76.96   12.05
   5   6 -14   74.67   15.58
  -5  -6  14   68.38   12.99
  -5  -6  14   98.33   17.48
  -5   6  15   58.51   11.63
   5   6 -15   71.43   15.23
  -5  -6  15   61.78   12.27
  -5  -6  15   86.13   16.46
  -5   6  16    1.23    3.51
   5  -6 -16    0.63    3.46
   5   6 -16    2.18    3.69
  -5  -6  16    1.37    3.77
  -5  -6  16   -0.00    1.76
  -5   6  17   43.32   10.01
   5  -6 -17   31.41    9.86
  -5   6  18   13.69    6.18
   5  -6 -18    5.07    5.36
  -5   6  19   23.79    8.21
   5  -6 -19   23.60    8.73
  -5  -6  19   27.74    8.88
   5  -6 -20    3.19    4.38
  -5  -6  20    1.63    4.66
   5  -6 -21   -0.00    4.82
  -5  -6  21   13.57    7.03
  -5   6  22   33.61    9.77
   5  -6 -22   22.87    9.10
  -5  -6  22    9.82    6.75
  -5   6  23   -6.54    5.68
   5  -6 -23   -0.00    3.92
  -5  -6  23   -0.00    4.30
  -5   6  24    1.87    4.15
   5  -6 -24    5.58    5.61
  -5  -6  24    4.47    5.86
  -5   6  25    7.90    5.98
   5  -6 -25    2.07    4.54
  -5  -6  25   10.93    6.95
  -5   6  26   12.12    7.26
   5  -6 -26   11.75    8.12
  -5  -6  26   17.33    8.82
  -5   6  27    8.06    6.21
   5  -6 -27    0.24    3.52
  -5  -6  27    2.15    5.44
  -5   6  28   -0.00    2.76
   5  -6 -28   -0.00    4.55
  -5  -6  28    4.15    5.64
  -5   6  29    0.00    4.07
   5  -6 -29    2.77    5.31
  -5  -6  29    0.41    5.22
  -5   6  30    2.35    5.66
   5  -6 -30    1.51    4.55
  -5  -6  30   12.46    7.86
  -5   6  31   14.24    8.28
   5  -6 -31    4.99    6.77
  -5  -6  31   14.49    8.29
  -5   6  32    3.16    7.24
   5  -6 -32    2.53    5.37
  -5  -6  32    5.11    6.98
  -5   6  33    5.71    6.92
   5  -6 -33    2.19    6.47
  -5  -6  33    0.25    4.41
  -5   6  34    2.64    6.32
   5  -6 -34   -0.00    5.26
  -5  -6  34    7.19    6.99
  -5   6  35    1.50    5.89
   5  -6 -35   -0.00    4.94
  -5  -6  35    3.79    6.82
  -5   6  36    4.92    6.67
   5  -6 -36   -0.00    6.30
  -5  -6  36   13.45    8.40
  -5   6  37    2.29    3.83
   5  -6 -37    0.00    5.38
  -5  -6  37    2.17    6.84
  -5   6  38    5.05    5.99
   5  -6 -38   -0.00    6.01
  -5   6  39   -0.00    4.48
   5  -6 -39   -0.00    6.42
  -5   7   1    8.59    4.19
   5  -7  -1    9.82    3.83
   5  -7  -1    2.98    3.31
   5   7  -1   10.08    4.12
   5   7  -1    7.61    4.05
  -5  -7   1    8.59    3.84
  -5   7   2  146.97   17.32
   5  -7  -2  155.11   17.08
   5  -7  -2  133.59   18.31
   5   7  -2  164.18   17.36
   5   7  -2  127.94   17.61
  -5  -7   2  161.32   17.69
  -5   7   3   96.15   13.62
   5  -7  -3  127.53   14.28
   5  -7  -3   90.60   14.78
   5   7  -3  104.61   13.49
   5   7  -3  102.84   14.89
  -5  -7   3  139.40   15.20
  -5   7   4   94.34   12.30
   5  -7  -4   83.89   11.36
   5  -7  -4   84.51   13.30
   5   7  -4   72.93   10.91
   5   7  -4   66.85   11.98
  -5  -7   4   91.47   12.16
  -5   7   5   12.45    4.71
   5  -7  -5   18.46    5.06
   5  -7  -5    9.13    5.09
   5   7  -5   13.45    4.61
   5   7  -5   23.50    6.53
  -5  -7   5   16.85    5.22
  -5   7   6   23.55    6.12
   5  -7  -6   33.64    6.70
   5  -7  -6   22.60    6.86
   5   7  -6   31.50    6.76
   5   7  -6   31.15    7.68
  -5  -7   6   29.15    7.00
  -5   7   7  120.34   15.16
   5  -7  -7  130.08   14.95
   5  -7  -7  122.73   16.79
   5   7  -7  121.85   15.08
   5   7  -7  118.66   17.21
  -5  -7   7   93.61   14.58
  -5  -7   7  119.16   17.61
  -5   7   8  270.77   26.99
   5  -7  -8  289.16   26.62
   5  -7  -8  225.58   27.67
   5   7  -8  257.80   26.60
   5   7  -8  248.65   29.28
  -5  -7   8  267.60   27.90
  -5  -7   8  251.23   29.96
  -5   7   9   28.19    6.81
   5  -7  -9   23.47    5.86
   5   7  -9   27.25    6.45
   5   7  -9    9.72    5.24
  -5  -7   9   21.98    6.48
  -5  -7   9   23.80    7.99
  -5   7  10   16.23    5.51
   5  -7 -10   12.09    4.39
   5   7 -10   10.02    4.62
  -5  -7  10    5.76    4.57
  -5  -7  10   18.07    6.50
  -5   7  11   10.31    4.77
   5  -7 -11   11.22    4.42
   5   7 -11   13.83    5.08
  -5  -7  11    4.40    3.53
  -5  -7  11   24.00    8.14
  -5   7  12  116.89   16.14
   5  -7 -12  118.83   15.20
  -5  -7  12  103.19   16.16
  -5  -7  12  124.64   19.57
  -5   7  13   65.63   11.77
   5  -7 -13   70.29   10.96
   5  -7 -13   45.69   11.61
  -5  -7  13   76.70   13.09
  -5  -7  13   68.03   14.43
  -5   7  14    5.12    4.09
   5  -7 -14    3.36    3.12
   5  -7 -14   -0.00    3.46
  -5  -7  14    1.53    3.45
  -5   7  15   34.41    8.62
   5  -7 -15   37.71   10.23
  -5  -7  15   32.45    9.07
  -5   7  16    4.23    4.38
   5  -7 -16    2.94    3.90
  -5   7  17    3.10    3.75
   5  -7 -17    1.64    4.27
  -5   7  18   99.77   16.10
  -5   7  19   -0.00    3.67
   5  -7 -19    1.06    2.73
  -5  -7  19   -0.00    3.62
   5  -7 -20   -0.00    3.96
  -5  -7  20    1.51    4.74
   5  -7 -21    0.00    3.72
  -5  -7  21    2.31    4.62
  -5   7  22   42.93   10.69
   5  -7 -22   10.87    7.57
  -5  -7  22   16.73    8.04
  -5   7  23    4.56    5.24
   5  -7 -23    3.72    5.15
  -5  -7  23    2.96    5.38
  -5   7  24    9.47    6.08
   5  -7 -24   10.18    6.41
  -5  -7  24   18.08    8.27
  -5   7  25    0.86    4.64
   5  -7 -25    4.22    5.28
  -5  -7  25   -0.00    5.37
  -5   7  26    1.68    4.81
   5  -7 -26   -0.00    5.70
  -5  -7  26    1.09    6.13
  -5   7  27   11.46    6.42
   5  -7 -27    2.94    5.16
  -5  -7  27   -0.00    5.24
  -5   7  28    7.12    6.76
   5  -7 -28    5.93    7.23
  -5  -7  28   16.97    8.31
  -5   7  29    2.25    5.26
   5  -7 -29   -0.00    4.47
  -5  -7  29    0.77    5.05
  -5   7  30   -0.00    4.36
   5  -7 -30    5.14    7.03
  -5  -7  30    5.41    6.83
  -5   7  31    1.71    4.89
   5  -7 -31    1.20    4.65
  -5  -7  31   -0.00    4.70
  -5   7  32   10.44    7.73
   5  -7 -32    7.62    7.31
  -5  -7  32    7.22    7.21
  -5   7  33   -0.00    5.22
   5  -7 -33    0.00    5.64
  -5  -7  33    0.72    6.20
  -5   7  34    1.30    6.90
   5  -7 -34   14.76    9.74
  -5  -7  34   18.02   10.17
  -5   7  35   10.97    7.71
   5  -7 -35   -0.00    4.31
  -5  -7  35    0.00    4.48
  -5   7  36    0.17    6.11
   5  -7 -36   -0.00    6.96
  -5  -7  36   -0.00    6.90
  -5   7  37    5.68    6.30
   5  -7 -37    2.37    5.55
  -5  -7  37    0.00    5.79
  -5   7  38   -0.00    4.99
  -5   7  39    0.37    5.68
  -5   8   1    7.43    3.79
   5  -8  -1   12.01    4.24
   5   8  -1   17.83    4.94
   5   8  -1   21.32    5.72
  -5  -8   1    8.01    4.12
  -5  -8   1   25.33    7.15
  -5   8   2    8.45    3.88
   5  -8  -2    8.12    3.55
   5   8  -2    9.86    3.86
   5   8  -2    9.36    4.05
  -5  -8   2    0.95    2.60
  -5  -8   2    5.06    4.10
  -5   8   3   16.37    5.46
   5  -8  -3    9.15    3.87
   5   8  -3   17.84    4.82
   5   8  -3   13.51    4.78
  -5  -8   3    9.28    4.23
  -5  -8   3   12.20    5.06
  -5   8   4  308.40   30.62
   5  -8  -4  362.66   31.03
   5   8  -4  324.19   30.50
   5   8  -4  306.04   31.85
  -5  -8   4  310.42   30.90
  -5  -8   4  285.96   32.85
  -5   8   5   43.94    8.03
   5  -8  -5   48.79    7.90
   5   8  -5   25.55    6.43
   5   8  -5   32.77    8.04
  -5  -8   5   32.99    7.51
  -5   8   6   92.93   12.43
   5  -8  -6   99.41   12.33
   5   8  -6   88.43   12.11
   5   8  -6   76.22   13.27
  -5  -8   6   69.15   11.99
  -5   8   7    1.02    2.65
   5  -8  -7    2.07    2.88
   5   8  -7    0.34    1.84
   5   8  -7    5.32    4.07
  -5  -8   7    1.47    3.18
  -5   8   8   81.78   11.94
   5  -8  -8   90.26   11.77
   5   8  -8   91.20   12.28
   5   8  -8   68.67   12.64
  -5  -8   8   50.77   10.81
  -5   8   9  105.35   14.74
   5  -8  -9  122.80   14.76
   5   8  -9  148.08   16.39
  -5  -8   9  100.02   15.43
  -5  -8   9   90.92   16.80
  -5   8  10   46.84    9.36
   5  -8 -10   50.22    8.85
   5  -8 -10   49.27   10.46
   5   8 -10   63.86   10.26
  -5  -8  10   57.86   10.90
  -5   8  11   32.36    7.53
   5  -8 -11   14.80    5.14
   5  -8 -11   11.44    5.35
   5   8 -11   17.79    5.67
  -5  -8  11    9.49    5.63
  -5   8  12   19.70    6.39
   5  -8 -12   21.42    5.98
   5  -8 -12   21.63    7.41
  -5  -8  12   27.23    7.80
  -5   8  13    2.78    4.09
   5  -8 -13    0.00    2.58
   5  -8 -13    1.65    4.20
  -5  -8  13    1.02    3.18
  -5   8  14  103.27   15.29
   5  -8 -14   94.05   13.70
   5  -8 -14   75.05   14.95
  -5  -8  14  136.44   17.97
  -5   8  15    1.62    3.18
   5  -8 -15   -0.00    3.36
  -5  -8  15    3.61    4.34
  -5   8  16   26.09    7.17
   5  -8 -16    9.70    6.27
  -5   8  17    0.00    3.12
   5  -8 -17   -0.00    3.27
  -5   8  18    0.00    2.83
   5  -8 -18    0.95    4.64
  -5   8  19   -0.00    3.75
   5  -8 -19   -0.00    4.00
  -5  -8  19    1.18    4.62
   5  -8 -20   41.59   11.31
  -5  -8  20   39.28   11.06
   5  -8 -21    0.97    4.25
  -5  -8  21   -0.00    4.15
  -5   8  22    0.10    4.17
   5  -8 -22    5.07    5.41
  -5  -8  22   -0.00    4.50
  -5   8  23    5.08    5.70
   5  -8 -23    1.83    4.19
  -5  -8  23    4.16    5.23
  -5   8  24   15.87    7.34
   5  -8 -24    7.00    5.70
  -5  -8  24    8.55    7.23
  -5   8  25    2.03    3.99
   5  -8 -25   -0.00    5.25
  -5  -8  25    2.83    4.81
  -5   8  26    7.39    5.99
   5  -8 -26    3.94    5.13
  -5  -8  26    9.16    7.35
  -5   8  27    2.71    5.40
   5  -8 -27    1.86    4.75
  -5  -8  27    4.57    6.97
  -5   8  28   -0.00    5.59
   5  -8 -28    7.98    6.49
  -5  -8  28    0.00    5.17
  -5   8  29   -0.00    4.53
   5  -8 -29    1.18    4.56
  -5  -8  29   -0.00    5.08
  -5   8  30    3.05    5.23
   5  -8 -30    4.92    5.00
  -5  -8  30   11.03    7.41
  -5   8  31    1.69    5.76
   5  -8 -31    1.42    4.47
  -5  -8  31    1.03    5.24
  -5   8  32    7.24    7.15
   5  -8 -32    4.04    5.68
  -5  -8  32    6.37    7.89
  -5   8  33    1.05    5.42
   5  -8 -33    0.00    5.17
  -5  -8  33    0.00    4.96
  -5   8  34    9.55    7.22
   5  -8 -34    4.00    5.99
  -5  -8  34   -0.00    4.38
  -5   8  35    0.00    4.09
   5  -8 -35   -0.00    6.77
  -5  -8  35   -0.00    5.73
  -5  -8  36   10.65    8.28
  -5   9   1   -0.00    2.43
   5  -9  -1   -0.00    2.46
   5   9  -1    1.33    2.38
   5   9  -1    0.86    2.04
  -5  -9   1    4.08    2.84
  -5  -9   1    2.70    3.21
  -5   9   2  130.00   15.63
   5  -9  -2  138.59   15.41
   5   9  -2  142.51   15.57
   5   9  -2  114.88   14.94
  -5  -9   2  118.36   15.11
  -5  -9   2  105.95   16.76
  -5   9   3   12.39    4.61
   5  -9  -3    7.28    3.47
   5   9  -3   11.40    4.16
   5   9  -3    6.85    3.58
  -5  -9   3   10.09    4.35
  -5  -9   3   13.33    6.22
  -5   9   4   -0.00    2.25
   5  -9  -4    0.68    2.11
   5   9  -4    0.38    2.09
  -5  -9   4    0.49    3.03
  -5  -9   4   -0.00    3.53
  -5   9   5    1.55    2.65
   5  -9  -5    8.28    3.55
   5  -9  -5    6.16    3.56
   5   9  -5    3.97    3.31
  -5  -9   5    0.87    3.03
  -5   9   6   42.17    7.82
   5  -9  -6   39.04    7.21
   5  -9  -6   32.09    7.92
   5   9  -6   34.77    7.26
  -5  -9   6   29.11    7.65
  -5   9   7    1.74    3.41
   5  -9  -7    3.51    3.15
   5  -9  -7    2.70    3.39
   5   9  -7    3.96    3.39
  -5  -9   7    6.11    3.80
  -5   9   8  156.40   17.06
   5  -9  -8  120.36   14.88
   5  -9  -8  118.40   16.93
   5   9  -8  102.48   14.90
  -5  -9   8  127.80   16.87
  -5   9   9    3.82    3.91
   5  -9  -9    8.96    3.86
   5  -9  -9    4.03    3.49
   5   9  -9    8.35    4.39
  -5  -9   9    6.37    4.36
  -5   9  10    0.75    2.95
   5  -9 -10    1.87    2.86
   5  -9 -10    3.18    3.01
   5   9 -10    2.66    2.82
  -5  -9  10    3.70    3.62
  -5   9  11    1.47    3.32
   5  -9 -11    8.35    3.93
   5  -9 -11   -0.00    2.92
   5   9 -11    0.00    3.42
  -5  -9  11   11.79    5.33
  -5   9  12  143.25   18.46
   5  -9 -12  151.69   17.46
   5  -9 -12  125.91   19.21
  -5  -9  12  143.39   19.48
  -5   9  13    7.38    4.66
   5  -9 -13    3.60    3.28
  -5  -9  13    5.39    4.33
  -5   9  14   21.00    6.46
   5  -9 -14    9.03    5.84
  -5  -9  14   19.64    7.22
  -5   9  15   -0.00    3.24
   5  -9 -15    1.81    4.64
  -5  -9  15   -0.00    3.22
  -5   9  16   28.89    7.95
   5  -9 -16    4.79    4.68
  -5   9  17    3.27    3.88
   5  -9 -17    1.48    4.03
  -5   9  18   33.67    9.26
   5  -9 -18   18.46    7.94
  -5  -9  18   28.84    9.36
  -5   9  19   -0.00    3.85
   5  -9 -19    1.14    4.04
  -5  -9  19    0.00    4.47
   5  -9 -20    0.31    3.23
  -5  -9  20    0.00    4.28
   5  -9 -21    1.47    3.82
  -5  -9  21    9.57    6.20
   5  -9 -22   12.37    6.78
  -5  -9  22   29.10   10.22
  -5   9  23   -0.00    4.40
   5  -9 -23   -0.00    3.13
  -5  -9  23    2.30    5.40
  -5   9  24   12.69    7.32
   5  -9 -24    0.71    4.72
  -5   9  25   -0.00    5.09
   5  -9 -25    0.00    3.72
  -5  -9  25   -0.00    5.31
   5  -9 -26    0.64    3.36
  -5  -9  26    4.79    5.99
   5  -9 -27   -0.00    4.86
  -5  -9  27   -0.00    5.19
   5  -9 -28    0.00    6.28
  -5  -9  28    3.43    6.30
   5  -9 -29    1.44    4.68
  -5  -9  29    2.41    5.56
   5  -9 -30   -0.00    6.37
  -5  -9  30    1.73    5.11
   5  -9 -31   -0.00    4.50
  -5  -9  31    1.62    6.83
   5  -9 -32    7.65    6.78
  -5  -9  32   -0.00    6.65
   5  -9 -33    6.98    7.08
  -5  -9  33    2.76    5.86
   5  -9 -34   -0.00    5.34
  -5  -9  34    7.37    7.91
  -5  -9  35    3.99    5.52
  -5  -9  36   -0.00    4.31
  -5  10   1    4.08    3.06
   5 -10  -1    8.29    4.47
  -5 -10   1   13.67    4.38
  -5  10   2   -0.00    2.59
   5 -10  -2    2.67    2.87
  -5 -10   2   -0.00    2.55
  -5  10   3    1.31    2.52
   5 -10  -3    0.56    2.52
  -5 -10   3    0.60    2.47
  -5  10   4   13.63    4.54
   5 -10  -4    6.56    4.15
  -5 -10   4    7.74    4.09
  -5  10   5    0.00    2.20
   5 -10  -5    3.37    3.58
  -5 -10   5    2.26    2.95
  -5  10   6   25.54    6.19
   5 -10  -6   20.81    6.78
  -5 -10   6   34.76    7.59
  -5  10   7    7.00    3.95
   5 -10  -7    5.34    4.07
  -5 -10   7    3.65    3.61
  -5  10   8    6.21    3.77
   5 -10  -8    3.32    3.65
  -5 -10   8    0.00    2.98
  -5  10   9    4.89    3.75
   5 -10  -9    0.77    2.65
  -5 -10   9    0.00    3.09
  -5  10  10   80.56   12.14
   5 -10 -10   71.47   12.66
  -5 -10  10   62.75   11.82
  -5  10  11    1.60    3.03
   5 -10 -11   -0.00    2.90
  -5 -10  11    1.87    4.02
   5 -10 -12    2.77    3.50
  -5 -10  12    7.07    4.82
   5 -10 -13   -0.00    3.59
  -5 -10  13   -0.00    3.40
   5 -10 -14   20.55    7.47
  -5 -10  14   34.72    9.12
   5 -10 -15   -0.00    2.89
  -5 -10  15    1.92    4.13
   5 -10 -16    8.63    5.44
   5 -10 -17    0.42    3.28
   5 -10 -18   -0.00    4.08
  -5 -10  18    0.00    3.59
   5 -10 -19    1.54    3.70
  -5 -10  19    3.05    5.21
   5 -10 -20   21.68    8.00
  -5 -10  20   11.44    7.05
   5 -10 -21    0.00    3.52
  -5 -10  21    3.92    6.59
   5 -10 -22    4.44    5.12
  -5 -10  22    3.82    5.24
   5 -10 -23   -0.00    4.32
  -5 -10  23   -0.00    4.99
   5 -10 -24   -0.00    5.33
  -5 -10  24    5.16    5.09
   5 -10 -25   -0.00    3.26
  -5 -10  25    6.63    6.30
   5 -10 -26    3.18    6.30
  -5 -10  26    6.84    6.50
   5 -10 -27   -0.00    4.62
  -5 -10  27    2.00    4.91
   5 -10 -28    0.00    4.57
  -5 -10  28    0.00    4.81
   5 -10 -29    2.25    4.47
  -5 -10  29    0.00    5.74
   5 -10 -30    1.05    6.23
  -5 -10  30   14.78    8.54
   5 -10 -31   -0.00    4.84
  -5 -10  31    4.19    5.74
   5 -10 -32   -0.00    5.33
  -5 -10  32   -0.00    5.75
  -5 -10  33    8.08    6.97
  -5 -10  34    0.00    4.91
  -5 -10  35    0.00    6.63
   5 -11  -1    8.05    4.41
   5 -11  -2   82.70   12.99
   5 -11  -3    8.80    4.51
   5 -11  -4   -0.00    2.38
   5 -11  -5   -0.00    2.64
   5 -11  -6   15.81    5.71
   5 -11  -7   -0.00    2.75
   5 -11  -8   24.73    7.26
   5 -11  -9   11.59    4.94
  -5 -11   9    1.19    3.72
   5 -11 -10    2.08    3.15
  -5 -11  10    0.00    3.68
   5 -11 -11   -0.00    3.61
  -5 -11  11    0.38    2.58
   5 -11 -12   31.27    8.88
  -5 -11  12   36.19    9.44
   5 -11 -13   -0.00    3.72
  -5 -11  13    3.22    4.09
   5 -11 -14   15.85    6.92
  -5 -11  14   42.42   10.05
   5 -11 -15   -0.00    3.74
   5 -11 -16    6.63    5.70
   5 -11 -17    1.92    3.20
   5 -11 -18    9.23    6.30
  -5 -11  18   23.65    8.29
   5 -11 -19   -0.00    4.20
  -5 -11  19   -0.00    4.30
   5 -11 -20   -0.00    4.69
  -5 -11  20    1.20    4.54
   5 -11 -21    1.64    3.29
  -5 -11  21   -0.00    4.30
   5 -11 -22   13.63    7.39
  -5 -11  22   19.14    8.33
   5 -11 -23   -0.00    3.69
  -5 -11  23   -0.00    4.73
   5 -11 -24    3.01    3.42
  -5 -11  24   -0.00    4.28
   5 -11 -25    0.11    4.13
  -5 -11  25    8.22    6.62
   5 -11 -26   10.76    7.68
  -5 -11  26    3.52    6.55
   5 -11 -27    4.43    4.81
  -5 -11  27    2.27    5.60
   5 -11 -28   -0.00    5.62
  -5 -11  28    4.47    6.27
   5 -11 -29   -0.00    5.25
  -5 -11  29   -0.00    5.67
   5 -11 -30   -0.00    5.51
  -5 -11  30   -0.00    4.95
  -5 -11  31    2.15    7.91
  -5 -11  32   -0.00    4.89
  -5 -11  33    1.39    5.92
  -5 -11  34   -0.00    6.25
  -5 -11  35    0.82    6.28
   5 -12  -1    3.39    3.39
   5 -12  -2    1.64    2.81
   5 -12  -3    1.96    3.14
   5 -12  -4   40.24    8.77
   5 -12  -5    6.12    4.22
   5 -12  -6    4.44    3.74
   5 -12  -7   -0.00    2.77
   5 -12  -8    0.00    2.16
   5 -12  -9    7.98    4.55
   5 -12 -10   12.26    5.34
   5 -12 -11   -0.00    2.66
   5 -12 -12    4.70    3.75
   5 -12 -13    1.52    3.48
   5 -12 -14    1.70    4.18
   5 -12 -15    0.00    3.61
   5 -12 -16    2.01    3.57
   5 -12 -17    3.05    3.88
   5 -12 -18    0.24    3.42
   5 -12 -19    0.07    3.16
   5 -12 -20    2.32    4.56
   5 -12 -21    2.41    4.47
   5 -12 -22    1.67    4.52
   5 -12 -23    0.00    3.57
   5 -12 -24   -0.00    3.68
   5 -12 -25    1.20    4.63
   5 -12 -26    2.73    4.42
   5 -12 -27    0.26    3.83
   5 -12 -28    0.26    5.89
   5 -13  -1   16.22    5.63
   5 -13  -2   28.71    7.40
   5 -13  -3    4.76    4.03
   5 -13  -4    2.17    3.02
   5 -13  -5   -0.00    2.97
   5 -13  -6   34.79    8.16
   5 -13  -7    2.40    3.59
   5 -13  -8   21.16    6.51
   5 -13  -9    3.52    3.19
   5 -13 -10   -0.00    2.75
   5 -13 -11    5.35    4.12
   5 -13 -12   10.49    4.86
   5 -13 -13    0.72    2.86
   5 -13 -14    4.77    4.11
   5 -13 -15   -0.00    4.22
   5 -13 -16    0.11    3.54
   5 -13 -17    0.60    3.28
   5 -13 -18    3.80    4.26
   5 -13 -19   -0.00    3.50
   5 -13 -20   -0.00    3.45
   5 -13 -21   -0.00    4.15
   5 -13 -22    3.36    4.87
   5 -13 -23   -0.00    4.60
   5 -13 -24    0.17    4.80
   5 -13 -25    1.49    3.14
   5 -13 -26    4.55    4.71
   5 -14  -1    0.00    2.53
   5 -14  -2   -0.00    3.08
   5 -14  -3   -0.00    2.23
   5 -14  -4    9.33    4.44
   5 -14  -5    5.61    4.38
   5 -14  -6    6.84    4.12
   5 -14  -7    1.31    2.81
   5 -14  -8    0.00    2.72
   5 -14  -9    2.41    3.56
   5 -14 -10   13.49    5.35
   5 -14 -11    2.16    3.82
   5 -14 -12   -0.00    2.84
   5 -14 -13   -0.00    2.64
   5 -14 -14   -0.00    2.93
   5 -14 -15   -0.00    2.62
   5 -14 -16    2.64    4.63
   5 -14 -17    3.13    4.16
   5 -14 -18    1.77    2.91
   5 -14 -19    1.60    3.24
   5 -14 -20   -0.00    3.70
   5 -14 -21    2.86    3.92
   5 -14 -22    1.05    4.46
   5 -14 -23    0.49    3.21
   5 -15  -1    0.00    2.82
   5 -15  -2    0.00    2.85
   5 -15  -3    1.57    3.20
   5 -15  -4    1.87    3.09
   5 -15  -5    1.29    3.04
   5 -15  -6   -0.00    2.36
   5 -15  -7    1.13    2.42
   5 -15  -8    3.61    3.22
   5 -15  -9    1.50    2.94
   5 -15 -10    1.81    2.71
   5 -15 -11    5.63    4.09
   5 -15 -12    1.97    2.68
   5 -15 -13    0.58    2.40
   5 -15 -14    1.41    3.13
   5 -15 -15   -0.00    3.82
   5 -15 -16   -0.00    3.59
   5 -15 -17   -0.00    4.72
   5 -15 -18    3.71    4.37
   5 -15 -19   -0.00    3.26
   5 -15 -20    0.20    2.79
   5 -15 -21   -0.00    4.95
   5 -16  -1    0.82    3.01
   5 -16  -2   -0.00    2.58
   5 -16  -3    1.23    2.60
   5 -16  -4   -0.00    2.66
   5 -16  -5    4.15    3.38
   5 -16  -6    1.13    2.96
   5 -16  -7    0.00    2.52
   5 -16  -8   -0.00    2.49
   5 -16  -9    0.00    2.60
   5 -16 -10    2.77    2.95
   5 -16 -11   -0.00    2.00
   5 -16 -12   -0.00    2.39
   5 -16 -13    2.07    3.09
   5 -16 -14    3.79    3.99
   5 -16 -15   -0.00    3.36
   5 -16 -16   -0.00    3.06
   5 -16 -17   -0.00    3.20
   5 -16 -18    0.56    4.54
   5 -17  -1   -0.00    2.81
   5 -17  -2    4.07    3.27
   5 -17  -3    5.19    3.59
   5 -17  -4    1.12    3.19
   5 -17  -5   -0.00    2.11
   5 -17  -6   -0.00    2.00
   5 -17  -7   -0.00    3.12
   5 -17  -8    0.10    2.46
   5 -17  -9    1.90    3.01
   5 -17 -10    0.43    2.17
   5 -17 -11   -0.00    2.18
   5 -17 -12    2.19    2.94
   5 -17 -13    0.00    3.53
   5 -17 -14    0.90    2.95
   5 -17 -15    1.44    2.98
   5 -18  -1   -0.00    2.59
   5 -18  -2    0.05    2.36
   5 -18  -3    0.00    2.50
   5 -18  -4    2.04    2.82
   5 -18  -5    1.23    2.68
   5 -18  -6   -0.00    2.69
   5 -18  -7   -0.00    2.26
   5 -18  -8    0.00    2.34
   5 -18  -9    0.00    1.79
   5 -18 -10   -0.00    1.95
   5 -18 -11   -0.00    3.43
  -4   0   1    1.27    2.49
  -4   0   1    3.30    2.92
   4   0  -1   -0.00    2.06
   4   0  -1   -0.00    2.86
  -4   0   2   12.72    4.44
  -4   0   2   17.83    5.19
   4   0  -2   20.74    4.87
   4   0  -2   14.54    5.23
  -4   0   3    2.01    2.75
  -4   0   3    0.48    2.42
   4   0  -3    1.51    2.71
   4   0  -3    4.28    4.04
  -4   0   4 1083.10   90.31
  -4   0   4 1269.66   93.27
   4   0  -4 1051.58   89.66
   4   0  -4 1105.23   92.32
  -4   0   5    0.39    2.93
  -4   0   5   -0.00    2.93
   4   0  -5   -0.00    2.58
   4   0  -5    2.11    3.07
  -4   0   6  597.72   52.23
  -4   0   6  566.62   53.35
   4   0  -6  628.56   52.18
   4   0  -6  644.74   55.08
  -4   0   7    0.24    3.17
  -4   0   7    0.18    2.94
   4   0  -7   -0.00    3.23
   4   0  -7    0.88    2.99
  -4   0   8 2494.25  191.73
  -4   0   8 2155.53  192.29
   4   0  -8 2607.41  191.32
   4   0  -8 2448.60  194.93
  -4   0   9    0.46    2.84
  -4   0   9    1.69    2.99
   4   0  -9   -0.00    2.40
   4   0  -9   -0.00    3.26
  -4   0  10   31.13    7.39
  -4   0  10   44.94    9.15
   4   0 -10   31.67    7.00
   4   0 -10   36.81    9.23
  -4   0  11    0.21    2.79
  -4   0  11    0.00    3.54
   4   0 -11    0.05    2.53
   4   0 -11    0.63    2.93
  -4   0  12    6.17    4.21
  -4   0  12   24.70    7.01
   4   0 -12   15.73    5.11
   4   0 -12   20.17    7.06
  -4   0  13   -0.00    3.70
  -4   0  13   -0.00    3.25
   4   0 -13   -0.00    3.17
   4   0 -13   -0.00    3.75
  -4   0  14 1360.17  110.05
  -4   0  14 1341.24  112.17
   4   0 -14 1325.49  108.22
   4   0 -14 1228.57  112.55
  -4   0  15   -0.00    3.79
  -4   0  15    0.00    2.85
   4   0 -15    1.11    3.21
   4   0 -15   -0.00    4.91
  -4   0  16   27.35    8.08
  -4   0  16   37.99    9.74
   4   0 -16   40.10   10.99
  -4   0  17    0.85    3.38
  -4   0  17    1.22    3.89
   4   0 -17    0.01    3.05
  -4   0  18  125.33   18.60
  -4   0  18  118.08   19.44
   4   0 -18  164.81   23.41
  -4   0  19   -0.00    3.47
  -4   0  19   -0.00    3.23
   4   0 -19   -0.00    3.06
   4   0 -20  138.42   22.73
   4   0 -21    2.06    5.16
  -4   0  22   18.03    7.55
   4   0 -22    5.76    5.56
  -4   0  23    1.61    5.43
   4   0 -23    3.26    5.82
  -4   0  24   17.58    8.17
   4   0 -24   19.66    9.62
  -4   0  25   -0.00    2.97
   4   0 -25    4.38    5.99
  -4   0  26   42.53   12.23
   4   0 -26   32.69   11.93
  -4   0  27   -0.00    3.75
  -4   0  28   15.03    8.39
  -4   0  29    0.00    6.40
   4   0 -29    5.45    5.90
  -4   0  30   16.78    8.75
   4   0 -30   21.32   10.24
  -4   0  31    1.95    5.49
   4   0 -31   -0.00    4.34
  -4   0  32    0.55    3.01
   4   0 -32    0.00    4.56
  -4   0  33   -0.00    4.97
   4   0 -33    0.00    5.56
  -4   0  34    4.76    6.50
   4   0 -34    4.59    5.95
  -4   0  35   -0.00    6.55
  -4   0  36   11.63    8.45
  -4   0  37    0.13    5.31
  -4   0  38    0.16    6.71
  -4   0  39   -0.00    4.27
  -4   1   1   23.66    5.66
  -4   1   1   20.01    5.49
   4  -1  -1   22.40    5.22
   4  -1  -1   29.42    6.85
   4   1  -1   15.35    4.60
   4   1  -1   19.85    5.65
  -4  -1   1   25.77    5.61
  -4  -1   1   29.30    6.52
  -4   1   2  912.72   79.21
  -4   1   2  989.90   81.10
   4  -1  -2 1030.15   79.51
   4  -1  -2 1109.31   82.92
   4   1  -2  869.45   78.63
   4   1  -2 1017.31   81.87
  -4  -1   2 1016.52   79.90
  -4  -1   2  932.86   81.05
  -4   1   3   21.78    5.27
  -4   1   3    9.14    4.32
   4  -1  -3   12.65    3.88
   4  -1  -3   18.89    5.61
   4   1  -3   12.30    4.21
   4   1  -3    8.97    4.04
  -4  -1   3   21.99    4.89
  -4  -1   3   10.38    4.31
  -4   1   4    1.41    2.79
  -4   1   4   -0.00    2.92
   4  -1  -4    5.35    2.89
   4  -1  -4    3.76    3.65
   4   1  -4    3.28    2.93
   4   1  -4   -0.00    2.59
  -4  -1   4    2.65    2.28
  -4  -1   4    2.53    2.98
  -4   1   5    6.99    3.15
  -4   1   5   10.97    4.61
   4  -1  -5    9.40    3.76
   4  -1  -5    6.96    4.63
   4   1  -5   17.19    4.59
   4   1  -5    6.61    3.74
  -4  -1   5    8.82    3.91
  -4  -1   5    6.58    4.24
  -4   1   6  397.06   41.29
  -4   1   6  548.47   44.76
   4  -1  -6  438.34   41.51
   4  -1  -6  525.81   45.13
   4   1  -6  456.50   41.83
   4   1  -6  615.28   47.07
  -4  -1   6  410.95   41.53
  -4  -1   6  629.39   46.26
  -4   1   7   32.85    6.83
  -4   1   7   33.56    7.21
   4  -1  -7   43.59    7.52
   4  -1  -7   33.37    8.09
   4   1  -7   33.85    6.67
   4   1  -7   33.95    8.12
  -4  -1   7   32.87    6.88
  -4  -1   7   30.77    7.46
  -4   1   8  988.48   86.74
  -4   1   8  912.07   87.47
   4  -1  -8 1090.07   86.71
   4  -1  -8 1136.97   90.78
   4   1  -8 1188.86   87.41
   4   1  -8  917.13   89.04
  -4  -1   8 1015.17   87.13
  -4  -1   8 1320.72   91.48
  -4   1   9    0.00    3.09
  -4   1   9    0.18    3.37
   4  -1  -9    1.40    3.23
   4  -1  -9    0.49    3.72
   4   1  -9   -0.00    2.40
   4   1  -9   -0.00    3.00
  -4  -1   9   -0.00    3.00
  -4  -1   9    5.15    4.00
  -4   1  10  471.26   44.54
  -4   1  10  517.77   46.42
   4  -1 -10  489.50   43.68
   4  -1 -10  479.24   47.41
   4   1 -10  456.49   43.49
   4   1 -10  601.14   49.85
  -4  -1  10  531.87   45.62
  -4  -1  10  439.94   45.96
  -4   1  11  131.11   17.01
  -4   1  11  132.07   17.77
   4  -1 -11  133.98   16.02
   4  -1 -11  117.30   18.17
   4   1 -11  144.84   16.66
   4   1 -11  122.54   18.80
  -4  -1  11  157.70   18.05
  -4  -1  11  155.50   19.60
  -4   1  12  389.22   38.86
  -4   1  12  381.07   39.98
   4  -1 -12  397.47   37.85
   4  -1 -12  438.59   42.62
   4   1 -12  493.30   44.22
  -4  -1  12  346.32   38.16
  -4  -1  12  499.98   43.42
  -4   1  13   86.13   13.04
  -4   1  13   86.34   13.97
   4  -1 -13   74.50   11.65
   4  -1 -13   70.30   13.70
   4   1 -13   80.40   12.05
   4   1 -13   87.87   15.01
  -4  -1  13   60.26   11.52
  -4  -1  13  118.16   16.42
  -4   1  14    2.55    3.83
  -4   1  14    4.60    4.04
   4  -1 -14    0.00    2.13
   4  -1 -14   -0.00    3.79
   4   1 -14   -0.00    2.61
   4   1 -14    2.74    4.08
  -4  -1  14    0.57    3.31
  -4  -1  14   -0.00    2.86
  -4   1  15   32.50    8.34
  -4   1  15   34.23    8.74
   4  -1 -15   46.44    8.55
   4  -1 -15   24.08    8.27
   4   1 -15   30.09    7.40
   4   1 -15   21.81    7.90
  -4  -1  15   29.78    7.86
  -4  -1  15   34.40    9.23
  -4   1  16  213.83   26.21
  -4   1  16  263.92   29.16
   4  -1 -16  235.15   29.71
   4   1 -16  209.60   29.03
  -4  -1  16  237.93   26.99
  -4  -1  16  243.05   29.18
  -4   1  17    0.32    3.27
  -4   1  17    3.72    4.35
   4  -1 -17    0.25    3.19
   4   1 -17   -0.00    3.48
  -4  -1  17    2.57    3.60
  -4  -1  17    1.60    4.40
  -4   1  18  281.48   30.15
   4  -1 -18  268.52   33.05
   4   1 -18  261.16   33.30
  -4  -1  18  224.40   28.55
  -4  -1  18  260.38   31.58
  -4   1  19   13.00    5.98
   4  -1 -19    5.30    5.41
   4   1 -19   12.59    6.63
  -4  -1  19   11.66    5.79
  -4  -1  19   18.52    7.52
   4  -1 -20   33.16   10.52
   4   1 -20   30.39   10.58
  -4  -1  20   26.17    9.00
   4  -1 -21   10.61    7.13
   4   1 -21    8.36    5.91
   4  -1 -22  277.92   33.38
   4   1 -22  198.12   29.96
  -4  -1  22  165.06   25.49
  -4   1  23    0.68    4.61
   4  -1 -23    1.88    5.59
   4   1 -23    6.12    6.87
  -4  -1  23    0.00    4.16
  -4   1  24    1.44    5.05
   4  -1 -24    4.20    6.12
   4   1 -24    0.00    4.48
  -4  -1  24    6.63    6.16
  -4   1  25   12.74    6.94
   4   1 -25    0.00    6.00
  -4  -1  25   27.94    9.13
  -4   1  26   41.70   12.31
   4   1 -26   85.14   18.40
  -4  -1  26   31.78   10.72
  -4   1  27    2.37    6.17
   4  -1 -27   -0.00    3.20
   4   1 -27    3.02    4.60
  -4  -1  27    0.35    4.89
  -4   1  28   10.38    6.92
   4  -1 -28   39.01   13.05
  -4  -1  28   21.29    9.35
  -4   1  29    2.80    6.02
   4  -1 -29    3.49    6.77
  -4  -1  29   -0.00    5.88
  -4   1  30   -0.00    5.66
   4  -1 -30    4.91    6.97
  -4  -1  30    0.00    3.66
  -4   1  31    1.62    6.13
   4  -1 -31    3.46    6.17
   4   1 -31    2.42    5.66
  -4  -1  31    0.00    6.18
  -4   1  32    6.92    7.35
   4  -1 -32    4.77    6.78
  -4  -1  32   24.11    9.31
  -4   1  33    2.36    5.30
   4  -1 -33   -0.00    5.46
  -4  -1  33   -0.00    5.46
  -4   1  34   -0.00    6.62
   4  -1 -34    0.17    5.90
  -4  -1  34    0.77    5.33
  -4   1  35    0.00    6.37
   4  -1 -35    0.24    5.60
  -4  -1  35    3.18    6.33
  -4   1  36    4.85    7.31
   4  -1 -36   16.06    9.90
  -4  -1  36    4.43    9.03
  -4   1  37    2.10    7.07
  -4  -1  37   -0.00    7.80
  -4   1  38    1.87    5.04
  -4  -1  38    2.36    6.84
  -4   1  39    0.00    6.38
  -4  -1  39   -0.00    5.91
  -4   2   1   60.42    9.12
  -4   2   1   63.14    9.81
   4  -2  -1   60.36    8.83
   4  -2  -1   58.67   10.05
   4   2  -1   77.20    9.65
   4   2  -1   55.01    9.79
  -4  -2   1   70.15    9.62
  -4  -2   1   79.41   11.40
  -4   2   2  199.55   19.90
  -4   2   2  190.40   20.54
   4  -2  -2  196.86   19.43
   4  -2  -2  193.03   21.37
   4   2  -2  182.86   19.17
   4   2  -2  191.02   21.02
  -4  -2   2  178.75   19.50
  -4  -2   2  203.82   21.55
  -4   2   3   20.03    5.11
  -4   2   3   14.60    4.66
   4  -2  -3   13.88    4.18
   4  -2  -3   26.29    6.41
   4   2  -3   13.80    4.35
   4   2  -3   26.03    6.16
  -4  -2   3   13.08    4.46
  -4  -2   3   26.38    6.31
  -4   2   4 1521.87  126.24
  -4   2   4 1586.07  127.73
   4  -2  -4 1551.66  125.86
   4  -2  -4 1575.53  128.52
   4   2  -4 1651.37  126.40
   4   2  -4 1604.03  128.76
  -4  -2   4 1524.24  126.26
  -4  -2   4 1750.34  129.22
  -4   2   5   33.60    6.64
  -4   2   5   31.48    7.02
   4  -2  -5   35.26    6.53
   4  -2  -5   49.34    8.81
   4   2  -5   29.74    6.19
   4   2  -5   25.17    6.94
  -4  -2   5   32.15    6.52
  -4  -2   5   36.25    7.68
  -4   2   6   12.89    4.25
  -4   2   6   22.35    5.71
   4  -2  -6    7.97    3.51
   4  -2  -6   13.31    5.16
   4   2  -6   13.22    4.21
   4   2  -6   18.44    6.04
  -4  -2   6    9.98    3.98
  -4  -2   6   14.27    5.15
  -4   2   7  282.28   26.93
  -4   2   7  302.42   28.71
   4  -2  -7  279.71   26.68
   4  -2  -7  237.51   27.98
   4   2  -7  265.33   26.39
   4   2  -7  260.00   29.17
  -4  -2   7  276.79   27.10
  -4  -2   7  305.51   29.53
  -4   2   8  733.39   62.89
  -4   2   8  747.78   64.27
   4  -2  -8  733.34   62.26
   4  -2  -8  710.98   65.19
   4   2  -8  762.14   62.71
   4   2  -8  767.92   66.49
  -4  -2   8  744.67   63.44
  -4  -2   8  727.82   65.28
  -4   2   9  243.09   22.57
  -4   2   9  200.79   22.26
   4  -2  -9  180.97   20.34
   4  -2  -9  184.14   23.01
   4   2  -9  192.03   20.80
   4   2  -9  164.79   22.68
  -4  -2   9  214.27   22.34
  -4  -2   9  205.85   23.75
  -4   2  10   56.42    9.67
  -4   2  10   58.41   10.08
   4  -2 -10   39.25    7.81
   4  -2 -10   45.75    9.94
   4   2 -10   40.60    8.03
   4   2 -10   60.88   11.53
  -4  -2  10   57.84    9.90
  -4  -2  10   45.88    9.95
  -4   2  11   57.80    9.97
  -4   2  11   53.88   10.04
   4  -2 -11   49.12    8.66
   4  -2 -11   78.80   13.30
   4   2 -11   40.03    8.24
   4   2 -11   42.68   10.38
  -4  -2  11   53.95   10.07
  -4  -2  11   51.33   11.02
  -4   2  12    1.43    3.18
  -4   2  12    0.73    3.18
   4  -2 -12   -0.00    2.74
   4  -2 -12    4.35    4.78
   4   2 -12    4.45    3.63
   4   2 -12   -0.00    2.49
  -4  -2  12   -0.00    3.57
  -4  -2  12    0.67    2.57
  -4   2  13   14.06    5.71
  -4   2  13   31.72    7.92
   4  -2 -13   26.00    6.20
   4  -2 -13   19.68    7.57
   4   2 -13   15.35    5.29
   4   2 -13   23.18    7.77
  -4  -2  13   11.36    5.36
  -4  -2  13   12.68    6.09
  -4   2  14  718.55   63.42
  -4   2  14  679.51   64.25
   4  -2 -14  759.66   62.47
   4  -2 -14  719.85   66.78
   4   2 -14  708.66   62.41
   4   2 -14  661.65   66.56
  -4  -2  14  682.70   63.36
  -4  -2  14  782.91   67.51
  -4   2  15   48.08   10.01
  -4   2  15   56.22   11.17
   4  -2 -15   53.44    9.48
   4  -2 -15   45.43   11.22
   4   2 -15   42.44    8.75
   4   2 -15   57.73   12.88
  -4  -2  15   38.72    9.39
  -4  -2  15   34.28    9.59
  -4   2  16   10.74    5.36
  -4   2  16    4.50    3.98
   4  -2 -16    2.10    4.56
   4   2 -16    0.00    3.59
  -4  -2  16    5.45    4.81
  -4  -2  16   12.77    6.83
  -4   2  17   -0.00    3.70
   4  -2 -17   -0.00    3.13
   4   2 -17    1.90    3.69
  -4  -2  17    1.24    3.45
  -4  -2  17    3.49    4.70
  -4   2  18  105.21   16.54
   4  -2 -18   81.48   16.99
   4   2 -18  108.54   19.72
  -4  -2  18  113.15   17.17
  -4  -2  18  121.55   19.13
  -4   2  19   83.06   14.77
   4  -2 -19   94.29   17.88
   4   2 -19   95.47   18.18
  -4  -2  19   78.52   14.84
  -4  -2  19   86.74   16.65
   4  -2 -20   22.45    8.73
   4   2 -20   37.84   12.34
  -4  -2  20   42.91   11.55
   4  -2 -21    1.92    5.22
   4   2 -21    3.94    4.20
  -4  -2  21    2.30    4.64
   4  -2 -22   10.95    7.07
   4   2 -22   11.06    7.59
  -4  -2  22   18.73    7.82
  -4  -2  22   12.23    7.12
  -4   2  23    0.45    3.94
   4   2 -23    2.69    5.39
  -4  -2  23    6.61    5.43
  -4   2  24   92.85   17.45
   4   2 -24  114.76   21.46
  -4  -2  24   75.17   16.22
  -4   2  25   19.07    8.31
   4   2 -25   17.12    9.21
  -4  -2  25   16.83    8.31
  -4   2  26   15.33    8.18
   4  -2 -26   33.50   12.17
   4   2 -26   40.49   13.96
  -4  -2  26   41.16   12.35
  -4   2  27    0.00    4.69
   4  -2 -27    5.37    5.69
   4   2 -27    4.88    6.68
  -4  -2  27    2.59    6.05
  -4   2  28   12.26    8.51
   4  -2 -28   25.51   10.97
   4   2 -28   26.61   11.11
  -4  -2  28   20.10   10.37
  -4   2  29    7.05    6.96
   4  -2 -29   -0.00    5.05
   4   2 -29    3.04    5.34
  -4  -2  29    4.03    5.52
  -4   2  30   18.34   10.12
   4  -2 -30   35.40   12.35
  -4  -2  30   39.62   12.46
  -4   2  31   -0.00    5.24
   4  -2 -31   -0.00    5.22
  -4  -2  31    7.26    6.53
  -4   2  32    0.82    4.42
   4  -2 -32    4.82    6.22
  -4  -2  32   -0.00    6.69
  -4   2  33    3.84    5.51
   4  -2 -33    4.20    5.63
  -4  -2  33    9.53    7.25
  -4   2  34    8.94    7.17
   4  -2 -34    4.97    6.59
  -4  -2  34    3.42    7.06
  -4   2  35    0.00    5.92
   4  -2 -35   -0.00    6.35
  -4  -2  35    4.21    4.88
  -4   2  36    2.06    6.42
   4  -2 -36    0.64    4.37
  -4  -2  36   -0.00    7.04
  -4   2  37    3.99    7.45
   4  -2 -37   -0.00    6.30
  -4  -2  37   -0.00    5.37
  -4   2  38   -0.00    5.02
   4  -2 -38    0.32    5.09
  -4  -2  38    5.64    6.79
  -4   2  39    0.82    6.02
  -4  -2  39   -0.00    6.93
  -4   2  40    8.71    8.35
  -4   3   1   28.94    6.23
  -4   3   1   35.71    7.36
   4  -3  -1   40.02    6.77
   4  -3  -1   44.92    8.06
   4   3  -1   40.74    6.81
   4   3  -1   40.04    7.49
  -4  -3   1   29.30    6.27
  -4  -3   1   48.86    8.51
  -4   3   2  299.64   29.90
  -4   3   2  306.00   30.75
   4  -3  -2  362.51   30.49
   4  -3  -2  441.19   34.20
   4   3  -2  326.24   29.98
   4   3  -2  319.97   31.73
  -4  -3   2  311.15   30.20
  -4  -3   2  311.01   31.74
  -4   3   3   10.65    3.95
  -4   3   3   16.12    4.65
   4  -3  -3   13.36    3.95
   4  -3  -3    8.63    4.45
   4   3  -3    4.97    3.16
   4   3  -3    6.29    3.84
  -4  -3   3   10.57    3.71
  -4  -3   3    7.60    3.91
  -4   3   4   14.94    4.47
  -4   3   4   21.62    5.31
   4  -3  -4   13.46    4.14
   4  -3  -4   20.16    5.63
   4   3  -4   17.27    4.68
   4   3  -4   23.53    6.24
  -4  -3   4   11.92    4.10
  -4  -3   4    9.94    4.27
  -4   3   5   39.72    6.96
  -4   3   5   29.19    6.63
   4  -3  -5   26.21    5.64
   4  -3  -5   17.31    5.76
   4   3  -5   36.13    6.68
   4   3  -5   32.65    7.78
  -4  -3   5   33.48    6.58
  -4  -3   5   38.85    7.71
  -4   3   6   69.10    9.91
  -4   3   6   78.48   10.98
   4  -3  -6   70.94    9.82
   4  -3  -6   59.96   10.69
   4   3  -6   59.51    9.45
   4   3  -6   68.75   11.46
  -4  -3   6   59.69    9.65
  -4  -3   6   69.54   11.30
  -4   3   7  402.83   38.59
  -4   3   7  422.09   40.05
   4  -3  -7  436.84   38.81
   4  -3  -7  462.29   41.60
   4   3  -7  442.19   39.00
   4   3  -7  406.36   41.38
  -4  -3   7  475.23   40.17
  -4  -3   7  426.71   41.39
  -4   3   8   62.35   10.38
  -4   3   8   54.99   10.35
   4  -3  -8   86.01   11.10
   4  -3  -8   84.75   12.77
   4   3  -8   70.22   10.36
   4   3  -8   94.55   13.92
  -4  -3   8   66.88   10.81
  -4  -3   8   97.40   13.79
  -4   3   9    0.08    2.90
  -4   3   9    0.00    2.80
   4  -3  -9    0.37    2.37
   4  -3  -9    2.28    3.13
   4   3  -9   -0.00    2.92
   4   3  -9   -0.00    3.24
  -4  -3   9   -0.00    2.73
  -4  -3   9    0.00    2.89
  -4   3  10  188.76   20.75
  -4   3  10  185.61   21.23
   4  -3 -10  170.18   19.47
   4  -3 -10  201.04   23.35
   4   3 -10  193.66   20.24
   4   3 -10  156.54   22.12
  -4  -3  10  195.38   21.38
  -4  -3  10  184.15   22.95
  -4   3  11  349.32   31.86
  -4   3  11  305.05   31.30
   4  -3 -11  353.37   30.64
   4  -3 -11  292.80   32.85
   4   3 -11  291.93   29.90
   4   3 -11  259.17   32.53
  -4  -3  11  300.57   31.25
  -4  -3  11  308.84   33.69
  -4   3  12  267.20   28.05
  -4   3  12  285.98   28.89
   4  -3 -12  276.03   26.97
   4  -3 -12  263.49   30.18
   4   3 -12  233.17   26.41
   4   3 -12  305.96   32.44
  -4  -3  12  274.66   28.79
  -4  -3  12  256.75   30.44
  -4   3  13   72.42   12.37
  -4   3  13   84.89   13.56
   4  -3 -13   94.35   12.66
   4  -3 -13   73.47   14.18
   4   3 -13   80.31   12.41
   4   3 -13   88.20   15.62
  -4  -3  13  116.41   14.93
  -4  -3  13   89.80   15.26
  -4   3  14    1.30    3.20
  -4   3  14    3.91    3.55
   4  -3 -14    5.26    3.34
   4  -3 -14   -0.00    4.15
   4   3 -14    0.51    2.30
   4   3 -14    6.18    4.73
  -4  -3  14    0.00    3.30
  -4  -3  14    3.45    4.14
  -4   3  15   46.67    9.47
   4  -3 -15   32.70    7.69
   4  -3 -15   44.75   10.91
   4   3 -15   37.59   10.77
  -4  -3  15   38.86    9.21
  -4  -3  15   34.65    9.71
  -4   3  16  227.03   26.77
   4  -3 -16  243.47   29.87
   4   3 -16  274.07   32.16
  -4  -3  16  269.62   28.40
  -4  -3  16  192.52   27.82
  -4   3  17   14.77    5.79
   4  -3 -17   18.60    7.42
   4   3 -17   18.78    7.73
  -4  -3  17   13.09    5.95
  -4  -3  17    5.01    4.91
  -4   3  18   49.44   10.75
   4  -3 -18   54.69   12.70
   4   3 -18   42.21   12.13
  -4  -3  18   41.55   10.51
  -4  -3  18   58.00   13.06
  -4   3  19    3.01    3.96
   4  -3 -19   -0.00    2.86
   4   3 -19    5.31    6.10
  -4  -3  19    4.49    4.21
  -4   3  20   14.08    6.89
   4  -3 -20   21.38    9.11
   4   3 -20   11.24    7.74
  -4  -3  20   20.03    8.18
   4   3 -21   31.69   11.57
  -4  -3  21   37.12   11.28
   4   3 -22   19.92    9.28
  -4  -3  22   25.08    9.20
  -4  -3  22   34.21   10.87
  -4   3  23   32.22    9.97
   4   3 -23   22.51   10.64
  -4  -3  23   27.60    9.43
  -4  -3  23   32.54   10.94
  -4   3  24    2.53    5.10
   4  -3 -24    2.59    5.23
   4   3 -24    2.34    4.24
  -4  -3  24   -0.00    3.98
  -4   3  25    0.41    4.58
   4  -3 -25    1.49    4.79
   4   3 -25    2.73    5.95
  -4  -3  25   14.30    7.82
  -4   3  26   30.87   10.18
   4  -3 -26   33.76   11.50
   4   3 -26   43.22   14.71
  -4  -3  26   41.09   12.07
  -4   3  27    9.31    6.87
   4  -3 -27    1.35    4.50
  -4  -3  27   11.47    8.41
  -4   3  28   57.43   13.75
   4  -3 -28   33.46   12.65
  -4  -3  28   32.76   11.72
  -4   3  29    3.35    6.61
   4  -3 -29    2.94    5.23
  -4  -3  29    9.05    7.82
  -4   3  30   15.43    8.81
   4  -3 -30    3.20    5.76
  -4  -3  30    6.36    6.74
  -4   3  31   -0.00    4.62
   4  -3 -31    3.03    6.13
  -4  -3  31    6.81    8.77
  -4   3  32   13.33    8.71
   4  -3 -32    2.68    5.54
  -4  -3  32   15.31    9.58
  -4   3  33   -0.00    6.08
   4  -3 -33    2.74    6.50
  -4  -3  33    1.66    6.00
  -4   3  34   -0.00    6.55
   4  -3 -34   -0.00    2.54
  -4  -3  34    4.09    6.11
  -4   3  35    0.21    4.56
   4  -3 -35    4.55    7.37
  -4  -3  35    4.12    5.91
  -4   3  36    2.75    6.16
   4  -3 -36    0.00    5.80
  -4  -3  36    0.00    7.27
  -4   3  37    0.56    4.68
   4  -3 -37   -0.00    3.26
  -4  -3  37   -0.00    6.93
  -4   3  38    2.59    5.75
   4  -3 -38   -0.00    6.14
[truncated: 820,123 more chars]
