# Supplementary material for: LED-pump-X-ray-multiprobe crystallography for sub-second timescales
Source: Commun Chem. 2022 Aug 26;5:102. doi: 10.1038/s42004-022-00716-1 (PMC9814726; doi:10.1038/s42004-022-00716-1)
Supplement: Supplementary file 10 — Supplementary Data 1 [file 42004_2022_716_MOESM10_ESM.zip › CIFs/0-4s_283K/283K_0-4s_t3_excit.cif]

data_global

# SUBMISSION DETAILS
 
_publ_contact_author_name       'Hatcher, Lauren'
_publ_contact_author_address
;
School of Chemistry
Cardiff University
Main Building
Park Place 
Cardiff
CF10 3AT
United Kingdom
;
_publ_contact_author_email       'HatcherL1@cardiff.ac.uk'
_publ_requested_category          FM
_publ_section_comment
; 
?
;
_publ_section_references
;
Diamond General Data Aquisition (GDA) software: http://www.opengda.org/

XIA2: Winter, G. (2010) J. Appl. Cryst. 43, 186-190.
POINTLESS: Evans, P. (2006) Acta Cryst. D62, 72-82.
AIMLESS: Evans, P. R. and Murshudov, G. N. (2013) Acta Cryst. D69, 1204-1214.
DIALS: Winter, G., et al. Acta Cryst. (2018) D74, 85-97.
CCP4: Winn, M. D. et al. (2011) Acta Cryst. D67, 235-242.
   
SHELXL: Sheldrick G. M. (2015). Acta Cryst. C71, 3-8.
SHELXT:	Sheldrick, G. M. (2015). Acta Cryst. A71, 3-8.
 
OLEX2: Dolomanov, O.V.; Bourhis, L.J.; Gildea, R.J.; Howard, J.A.K.; Puschmann,
 H., OLEX2: A complete structure solution, refinement and analysis program 
 (2009). J. Appl. Cryst., 42, 339-341.

MERCURY: Macrae, C. F., Bruno, I. J., Chisholm, J. A., Edgington,
P. R., McCabe, P., Pidcock, E., Rodriguez-Monge, L., Taylor, R.,
van de Streek, J. & Wood, P. A. (2008). J. Appl. Cryst. 41, 466-470.
;

####
 
data_283K_0-4s_t3_excit
 
_audit_creation_method            'SHELXL-2018/3'
_shelx_SHELXL_version_number      '2018/3'
_chemical_name_systematic         
;
Nitro-(N,N,N',N'-tetrabutyldiethylenetriamine)palladium(II)
tetraphenylborate, tetrahydrofuran solvate
;
_chemical_name_common             ?
_chemical_melting_point           ?
_chemical_formula_moiety          
;
C20 H45 N4 O2 Pd, C24 H20 B, C4 H8 O
;
_chemical_formula_sum            'C48 H73 B N4 O3 Pd' 
_chemical_formula_weight          871.31

loop_
 _atom_type_symbol
 _atom_type_description
 _atom_type_scat_dispersion_real
 _atom_type_scat_dispersion_imag
 _atom_type_scat_source
 'C'  'C'   0.0010   0.0010
 'International Tables Vol C Tables 4.2.6.8 and 6.1.1.4'
 'H'  'H'   0.0000   0.0000
 'International Tables Vol C Tables 4.2.6.8 and 6.1.1.4'
 'B'  'B'   0.0000   0.0000
 'International Tables Vol C Tables 4.2.6.8 and 6.1.1.4'
 'N'  'N'   0.0030   0.0020
 'International Tables Vol C Tables 4.2.6.8 and 6.1.1.4'
 'O'  'O'   0.0050   0.0030
 'International Tables Vol C Tables 4.2.6.8 and 6.1.1.4'
 'Pd'  'Pd'  -2.5040   0.6150
 'International Tables Vol C Tables 4.2.6.8 and 6.1.1.4'
 
_space_group_crystal_system       monoclinic
_space_group_IT_number            14
_space_group_name_H-M_alt         'P 21/n'
_space_group_name_Hall            '-P 2yn'
 
_shelx_space_group_comment
;
The symmetry employed for this shelxl refinement is uniquely defined
by the following loop, which should always be used as a source of
symmetry information in preference to the above space-group names.
They are only intended as comments.
;
 
loop_
 _space_group_symop_operation_xyz
 'x, y, z'
 '-x+1/2, y+1/2, -z+1/2'
 '-x, -y, -z'
 'x-1/2, -y-1/2, z-1/2'
 
_cell_length_a                    11.7003(5)
_cell_length_b                    13.6306(5)
_cell_length_c                    30.2958(12)
_cell_angle_alpha                 90
_cell_angle_beta                  93.204(4)
_cell_angle_gamma                 90
_cell_volume                      4824.1(3)
_cell_formula_units_Z             4
_cell_measurement_temperature     283(2)
_cell_measurement_reflns_used     8217
_cell_measurement_theta_max       18.3633206527
_cell_measurement_theta_min       1.23664917475
 
_exptl_crystal_description        Plate
_exptl_crystal_colour             Yellow
_exptl_crystal_density_meas       ?
_exptl_crystal_density_method     ?
_exptl_crystal_density_diffrn     1.200          
_exptl_crystal_F_000              1856
_exptl_transmission_factor_min    ?
_exptl_transmission_factor_max    ?
_exptl_crystal_size_max           0.100
_exptl_crystal_size_mid           0.100
_exptl_crystal_size_min           0.050
_exptl_absorpt_coefficient_mu     0.200
_shelx_estimated_absorpt_T_min    0.980
_shelx_estimated_absorpt_T_max    0.990
_exptl_absorpt_correction_T_min   0.993060286686
_exptl_absorpt_correction_T_max   1.0
_exptl_absorpt_correction_type    empirical
_exptl_absorpt_process_details    
;
CCP4 7.0.048: AIMLESS, version 0.5.32 : 29/03/17
Scaling & analysis of unmerged intensities, absorption correction using spherical harmonics
;
_exptl_absorpt_special_details    ?
_diffrn_ambient_temperature       283(2)
_diffrn_radiation_wavelength      0.534
_diffrn_measurement_device_type   'Photon counting pixel array'
_diffrn_radiation_type            Synchrotron
_diffrn_measurement_method        'shutterless scans'
_diffrn_radiation_source          'Diamond Light Source Beamline I19-2'
_diffrn_radiation_monochromator   'Silicon 111'
_diffrn_detector_area_resol_mean  ?
_diffrn_reflns_number             32848
_diffrn_reflns_av_unetI/netI      0.1069
_diffrn_reflns_av_R_equivalents   0.0897
_diffrn_reflns_limit_h_min        -14
_diffrn_reflns_limit_h_max        14
_diffrn_reflns_limit_k_min        -17
_diffrn_reflns_limit_k_max        11
_diffrn_reflns_limit_l_min        -37
_diffrn_reflns_limit_l_max        37
_diffrn_reflns_theta_min          1.231
_diffrn_reflns_theta_max          19.496
_diffrn_reflns_theta_full         18.687
_diffrn_measured_fraction_theta_max   0.992
_diffrn_measured_fraction_theta_full  0.992
_diffrn_reflns_Laue_measured_fraction_max    0.992
_diffrn_reflns_Laue_measured_fraction_full   0.992
_diffrn_reflns_point_group_measured_fraction_max   0.992
_diffrn_reflns_point_group_measured_fraction_full  0.992
_reflns_number_total              9783
_reflns_number_gt                 4206
_reflns_threshold_expression      'I > 2\s(I)'
_reflns_Friedel_coverage          0.000
_reflns_Friedel_fraction_max      .
_reflns_Friedel_fraction_full     .
 
_reflns_special_details
;
 Reflections were merged by SHELXL according to the crystal
 class for the calculation of statistics and refinement.
 
 _reflns_Friedel_fraction is defined as the number of unique
 Friedel pairs measured divided by the number that would be
 possible theoretically, ignoring centric projections and
 systematic absences.
;
 
_computing_data_collection        'Diamond GDA (http://www.opengda.org/)'
_computing_cell_refinement        'DIALS (Winter, 2018)'
_computing_data_reduction         'XIA2 (Winter 2010)'
_computing_structure_solution     'SHELXT (Sheldrick, 2015)'
_computing_structure_refinement   'SHELXL (Sheldrick, 2015)'
_computing_molecular_graphics     'OLEX2 (Dolomanov et al., 2009)'
_computing_publication_material   'MERCURY (Macrae et al., 2008)'
_refine_special_details           ?
_refine_ls_structure_factor_coef  Fsqd
_refine_ls_matrix_type            full
_refine_ls_weighting_scheme       calc
_refine_ls_weighting_details
'w=1/[\s^2^(Fo^2^)+(0.0645P)^2^] where P=(Fo^2^+2Fc^2^)/3'
_atom_sites_solution_primary      ?
_atom_sites_solution_secondary    ?
_atom_sites_solution_hydrogens    geom
_refine_ls_hydrogen_treatment     constr
_refine_ls_extinction_method      none
_refine_ls_extinction_coef        .
_refine_ls_number_reflns          9783
_refine_ls_number_parameters      526
_refine_ls_number_restraints      491
_refine_ls_R_factor_all           0.1288
_refine_ls_R_factor_gt            0.0584
_refine_ls_wR_factor_ref          0.1579
_refine_ls_wR_factor_gt           0.1289
_refine_ls_goodness_of_fit_ref    0.864
_refine_ls_restrained_S_all       0.865
_refine_ls_shift/su_max           0.001
_refine_ls_shift/su_mean          0.000
 
loop_
 _atom_site_label
 _atom_site_type_symbol
 _atom_site_fract_x
 _atom_site_fract_y
 _atom_site_fract_z
 _atom_site_U_iso_or_equiv
 _atom_site_adp_type
 _atom_site_occupancy
 _atom_site_site_symmetry_order  
 _atom_site_calc_flag
 _atom_site_refinement_flags_posn
 _atom_site_refinement_flags_adp
 _atom_site_refinement_flags_occupancy
 _atom_site_disorder_assembly
 _atom_site_disorder_group
Pd1 Pd 0.33929(3) 0.77527(2) 0.34680(2) 0.06310(17) Uani 1 1 d D . . . .
N2 N 0.3444(3) 0.9270(3) 0.33800(12) 0.0741(9) Uani 1 1 d . . . . .
N3 N 0.4535(3) 0.7990(2) 0.39783(11) 0.0615(9) Uani 1 1 d . . . . .
H3 H 0.530513 0.788813 0.387464 0.074 Uiso 1 1 calc R U . . .
N4 N 0.3317(3) 0.6326(2) 0.37121(13) 0.0677(9) Uani 1 1 d . . . . .
C1 C 0.4400(4) 0.9637(3) 0.36971(15) 0.0798(13) Uani 1 1 d . . . . .
H1A H 0.512733 0.958189 0.356036 0.096 Uiso 1 1 calc R U . . .
H1B H 0.427431 1.032189 0.376564 0.096 Uiso 1 1 calc R U . . .
C2 C 0.4431(4) 0.9041(3) 0.41142(15) 0.0793(13) Uani 1 1 d . . . . .
H2A H 0.508012 0.923076 0.430872 0.095 Uiso 1 1 calc R U . . .
H2B H 0.373578 0.914005 0.426840 0.095 Uiso 1 1 calc R U . . .
C3 C 0.4332(4) 0.7240(3) 0.43259(14) 0.0680(11) Uani 1 1 d . . . . .
H3A H 0.364217 0.739326 0.447519 0.082 Uiso 1 1 calc R U . . .
H3B H 0.497221 0.722017 0.454347 0.082 Uiso 1 1 calc R U . . .
C4 C 0.4207(4) 0.6270(3) 0.40889(14) 0.0697(12) Uani 1 1 d . . . . .
H4A H 0.493644 0.608423 0.397627 0.084 Uiso 1 1 calc R U . . .
H4B H 0.399165 0.576822 0.429570 0.084 Uiso 1 1 calc R U . . .
C5 C 0.2303(4) 0.9650(3) 0.35171(17) 0.0867(14) Uani 1 1 d . . . . .
H5A H 0.220426 0.943454 0.381773 0.104 Uiso 1 1 calc R U . . .
H5B H 0.170706 0.934029 0.333044 0.104 Uiso 1 1 calc R U . . .
C6 C 0.2108(5) 1.0751(3) 0.3499(2) 0.121(2) Uani 1 1 d . . . . .
H6A H 0.217385 1.097902 0.319827 0.146 Uiso 1 1 calc R U . . .
H6B H 0.269475 1.107628 0.368486 0.146 Uiso 1 1 calc R U . . .
C7 C 0.0934(5) 1.1027(4) 0.3654(2) 0.147(2) Uani 1 1 d . . . . .
H7A H 0.035508 1.065244 0.348518 0.176 Uiso 1 1 calc R U . . .
H7B H 0.089590 1.084472 0.396206 0.176 Uiso 1 1 calc R U . . .
C8 C 0.0666(7) 1.2083(5) 0.3606(4) 0.225(5) Uani 1 1 d . . . . .
H8A H 0.005678 1.224977 0.379143 0.338 Uiso 1 1 calc R U . . .
H8B H 0.043513 1.222225 0.330329 0.338 Uiso 1 1 calc R U . . .
H8C H 0.133362 1.246204 0.369159 0.338 Uiso 1 1 calc R U . . .
C9 C 0.3648(4) 0.9597(3) 0.29157(16) 0.0816(13) Uani 1 1 d . . . . .
H9A H 0.297458 0.944031 0.272767 0.098 Uiso 1 1 calc R U . . .
H9B H 0.373624 1.030431 0.291541 0.098 Uiso 1 1 calc R U . . .
C10 C 0.4666(4) 0.9151(4) 0.27192(16) 0.0919(14) Uani 1 1 d . . . . .
H10A H 0.463599 0.844349 0.274948 0.110 Uiso 1 1 calc R U . . .
H10B H 0.535776 0.938212 0.287791 0.110 Uiso 1 1 calc R U . . .
C11 C 0.4706(5) 0.9420(4) 0.22311(18) 0.1126(18) Uani 1 1 d . . . . .
H11A H 0.405984 0.911726 0.206876 0.135 Uiso 1 1 calc R U . . .
H11B H 0.462711 1.012508 0.219970 0.135 Uiso 1 1 calc R U . . .
C12 C 0.5771(6) 0.9107(6) 0.2035(2) 0.165(3) Uani 1 1 d . . . . .
H12A H 0.574763 0.929561 0.172895 0.248 Uiso 1 1 calc R U . . .
H12B H 0.584487 0.840718 0.205751 0.248 Uiso 1 1 calc R U . . .
H12C H 0.641327 0.941452 0.218943 0.248 Uiso 1 1 calc R U . . .
C13 C 0.2122(4) 0.6239(3) 0.38890(16) 0.0765(12) Uani 1 1 d . . . . .
H13A H 0.203956 0.675849 0.410386 0.092 Uiso 1 1 calc R U . . .
H13B H 0.156702 0.636307 0.364565 0.092 Uiso 1 1 calc R U . . .
C14 C 0.1808(4) 0.5283(3) 0.41023(18) 0.0901(15) Uani 1 1 d . . . . .
H14A H 0.188341 0.475166 0.389320 0.108 Uiso 1 1 calc R U . . .
H14B H 0.233140 0.515855 0.435574 0.108 Uiso 1 1 calc R U . . .
C15 C 0.0599(4) 0.5311(4) 0.4249(2) 0.1038(17) Uani 1 1 d . . . . .
H15A H 0.053383 0.584251 0.445901 0.125 Uiso 1 1 calc R U . . .
H15B H 0.008485 0.545326 0.399486 0.125 Uiso 1 1 calc R U . . .
C16 C 0.0220(5) 0.4373(4) 0.4459(2) 0.124(2) Uani 1 1 d . . . . .
H16A H 0.023528 0.384905 0.424785 0.186 Uiso 1 1 calc R U . . .
H16B H -0.054393 0.445110 0.455369 0.186 Uiso 1 1 calc R U . . .
H16C H 0.072807 0.422153 0.470967 0.186 Uiso 1 1 calc R U . . .
C17 C 0.3511(4) 0.5520(3) 0.33893(15) 0.0781(13) Uani 1 1 d . . . . .
H17A H 0.357007 0.490391 0.354893 0.094 Uiso 1 1 calc R U . . .
H17B H 0.284819 0.547834 0.318316 0.094 Uiso 1 1 calc R U . . .
C18 C 0.4556(4) 0.5643(4) 0.31324(17) 0.0956(16) Uani 1 1 d . . . . .
H18A H 0.522784 0.566592 0.333470 0.115 Uiso 1 1 calc R U . . .
H18B H 0.450894 0.625941 0.297236 0.115 Uiso 1 1 calc R U . . .
C19 C 0.4677(6) 0.4794(5) 0.2803(2) 0.149(3) Uani 1 1 d . . . . .
H19A H 0.463827 0.418116 0.296470 0.179 Uiso 1 1 calc R U . . .
H19B H 0.402582 0.481203 0.259107 0.179 Uiso 1 1 calc R U . . .
C20 C 0.5674(7) 0.4787(6) 0.2571(3) 0.190(4) Uani 1 1 d . . . . .
H20A H 0.569336 0.420399 0.239392 0.285 Uiso 1 1 calc R U . . .
H20B H 0.633001 0.480018 0.277583 0.285 Uiso 1 1 calc R U . . .
H20C H 0.568465 0.535382 0.238271 0.285 Uiso 1 1 calc R U . . .
C21 C 0.6554(4) 0.3737(3) 0.42726(16) 0.0675(11) Uani 1 1 d . . . . .
C22 C 0.7090(4) 0.4233(3) 0.39351(17) 0.0821(13) Uani 1 1 d . . . . .
H22 H 0.725506 0.389017 0.368087 0.099 Uiso 1 1 calc R U . . .
C23 C 0.7380(4) 0.5213(4) 0.3968(2) 0.1031(17) Uani 1 1 d . . . . .
H23 H 0.773194 0.551379 0.373605 0.124 Uiso 1 1 calc R U . . .
C24 C 0.7165(4) 0.5745(4) 0.4330(2) 0.0983(17) Uani 1 1 d . . . . .
H24 H 0.738501 0.639904 0.435299 0.118 Uiso 1 1 calc R U . . .
C25 C 0.6613(4) 0.5296(3) 0.46655(19) 0.0879(15) Uani 1 1 d . . . . .
H25 H 0.644336 0.565266 0.491536 0.106 Uiso 1 1 calc R U . . .
C26 C 0.6308(4) 0.4312(3) 0.46314(16) 0.0735(12) Uani 1 1 d . . . . .
H26 H 0.592264 0.402791 0.485939 0.088 Uiso 1 1 calc R U . . .
C27 C 0.7339(4) 0.2009(3) 0.45880(16) 0.0704(11) Uani 1 1 d . . . . .
C28 C 0.8093(4) 0.2497(3) 0.48750(17) 0.0812(14) Uani 1 1 d . . . . .
H28 H 0.804923 0.317761 0.488767 0.097 Uiso 1 1 calc R U . . .
C29 C 0.8917(5) 0.2026(4) 0.5147(2) 0.1051(18) Uani 1 1 d . . . . .
H29 H 0.939689 0.239793 0.533670 0.126 Uiso 1 1 calc R U . . .
C30 C 0.9034(5) 0.1049(4) 0.5142(2) 0.1113(19) Uani 1 1 d . . . . .
H30 H 0.957224 0.073501 0.533074 0.134 Uiso 1 1 calc R U . . .
C31 C 0.8333(5) 0.0529(4) 0.4850(2) 0.114(2) Uani 1 1 d . . . . .
H31 H 0.841149 -0.014904 0.483484 0.137 Uiso 1 1 calc R U . . .
C32 C 0.7508(4) 0.0990(3) 0.4576(2) 0.1026(18) Uani 1 1 d . . . . .
H32 H 0.705499 0.061384 0.437898 0.123 Uiso 1 1 calc R U . . .
C33 C 0.5046(4) 0.2308(3) 0.44459(15) 0.0677(11) Uani 1 1 d . . . . .
C34 C 0.4791(4) 0.1459(3) 0.46694(14) 0.0701(12) Uani 1 1 d . . . . .
H34 H 0.537866 0.101354 0.473543 0.084 Uiso 1 1 calc R U . . .
C35 C 0.3695(4) 0.1235(3) 0.48013(16) 0.0836(14) Uani 1 1 d . . . . .
H35 H 0.356633 0.064905 0.494784 0.100 Uiso 1 1 calc R U . . .
C36 C 0.2808(5) 0.1880(3) 0.47146(18) 0.0935(16) Uani 1 1 d . . . . .
H36 H 0.207980 0.174500 0.480703 0.112 Uiso 1 1 calc R U . . .
C37 C 0.3022(5) 0.2729(3) 0.4488(2) 0.1000(18) Uani 1 1 d . . . . .
H37 H 0.243334 0.317302 0.442222 0.120 Uiso 1 1 calc R U . . .
C38 C 0.4118(4) 0.2922(3) 0.43574(19) 0.0937(16) Uani 1 1 d . . . . .
H38 H 0.423647 0.349749 0.420147 0.112 Uiso 1 1 calc R U . . .
C39 C 0.6350(5) 0.2132(3) 0.37458(17) 0.0832(13) Uani 1 1 d . . . . .
C40 C 0.5419(6) 0.2207(3) 0.34421(19) 0.1011(17) Uani 1 1 d . . . . .
H40 H 0.473129 0.245228 0.353547 0.121 Uiso 1 1 calc R U . . .
C41 C 0.5486(7) 0.1925(4) 0.2999(2) 0.119(2) Uani 1 1 d . . . . .
H41 H 0.484679 0.198753 0.280490 0.142 Uiso 1 1 calc R U . . .
C42 C 0.6472(8) 0.1561(5) 0.2852(3) 0.153(3) Uani 1 1 d . . . . .
H42 H 0.651601 0.138649 0.255689 0.183 Uiso 1 1 calc R U . . .
C43 C 0.7422(8) 0.1451(6) 0.3147(3) 0.171(3) Uani 1 1 d . . . . .
H43 H 0.809689 0.117956 0.305344 0.206 Uiso 1 1 calc R U . . .
C44 C 0.7346(6) 0.1747(5) 0.3576(2) 0.138(2) Uani 1 1 d . . . . .
H44 H 0.799456 0.168955 0.376647 0.165 Uiso 1 1 calc R U . . .
B1 B 0.6318(5) 0.2544(3) 0.42670(19) 0.0698(11) Uani 1 1 d . . . . .
O3 O 0.6886(11) 0.8035(18) 0.3653(8) 0.109(3) Uani 0.670(16) 1 d D . P A 1
C45 C 0.7361(11) 0.7739(16) 0.3252(6) 0.117(2) Uani 0.670(16) 1 d D . P A 1
H45A H 0.727629 0.825268 0.303088 0.141 Uiso 0.670(16) 1 calc R U P A 1
H45B H 0.699065 0.714861 0.313631 0.141 Uiso 0.670(16) 1 calc R U P A 1
C46 C 0.8612(9) 0.7550(11) 0.3376(5) 0.131(3) Uani 0.670(16) 1 d D . P A 1
H46A H 0.873794 0.687386 0.346636 0.157 Uiso 0.670(16) 1 calc R U P A 1
H46B H 0.908634 0.769772 0.313217 0.157 Uiso 0.670(16) 1 calc R U P A 1
C47 C 0.8840(9) 0.8203(12) 0.3735(4) 0.131(3) Uani 0.670(16) 1 d D . P A 1
H47A H 0.923198 0.878088 0.363276 0.157 Uiso 0.670(16) 1 calc R U P A 1
H47B H 0.933230 0.788640 0.396003 0.157 Uiso 0.670(16) 1 calc R U P A 1
C48 C 0.7780(9) 0.8486(10) 0.3918(4) 0.117(2) Uani 0.670(16) 1 d D . P A 1
H48A H 0.776289 0.826673 0.422210 0.141 Uiso 0.670(16) 1 calc R U P A 1
H48B H 0.769555 0.919434 0.391154 0.141 Uiso 0.670(16) 1 calc R U P A 1
O3A O 0.672(2) 0.808(4) 0.3610(16) 0.109(3) Uani 0.330(16) 1 d D . P A 2
C45A C 0.727(2) 0.757(3) 0.3273(13) 0.117(2) Uani 0.330(16) 1 d D . P A 2
H45C H 0.692732 0.772800 0.298276 0.141 Uiso 0.330(16) 1 calc R U P A 2
H45D H 0.724432 0.686843 0.331851 0.141 Uiso 0.330(16) 1 calc R U P A 2
C46A C 0.8485(18) 0.7961(19) 0.3331(10) 0.131(3) Uani 0.330(16) 1 d D . P A 2
H46C H 0.899083 0.745508 0.345423 0.157 Uiso 0.330(16) 1 calc R U P A 2
H46D H 0.875470 0.815832 0.304741 0.157 Uiso 0.330(16) 1 calc R U P A 2
C47A C 0.8482(19) 0.876(2) 0.3615(8) 0.131(3) Uani 0.330(16) 1 d D . P A 2
H47C H 0.860452 0.936085 0.345121 0.157 Uiso 0.330(16) 1 calc R U P A 2
H47D H 0.909800 0.869747 0.384120 0.157 Uiso 0.330(16) 1 calc R U P A 2
C48A C 0.7410(19) 0.8810(17) 0.3816(8) 0.117(2) Uani 0.330(16) 1 d D . P A 2
H48C H 0.751042 0.868654 0.413148 0.141 Uiso 0.330(16) 1 calc R U P A 2
H48D H 0.706426 0.945198 0.377171 0.141 Uiso 0.330(16) 1 calc R U P A 2
O1 O 0.1250(3) 0.7599(3) 0.29931(12) 0.1367(14) Uani 0.897(6) 1 d D . P B 3
O2 O 0.2614(3) 0.7233(2) 0.26026(13) 0.1367(14) Uani 0.897(6) 1 d D . P B 3
N1 N 0.2256(3) 0.74918(13) 0.29481(10) 0.0869(13) Uani 0.897(6) 1 d D . P B 3
O1A O 0.2028(10) 0.7578(2) 0.3052(3) 0.1367(14) Uani 0.103(6) 1 d D . P B 4
O2A O 0.3153(14) 0.7169(3) 0.2568(5) 0.1367(14) Uani 0.103(6) 1 d D . P B 4
N1A N 0.2080(12) 0.7301(2) 0.2643(3) 0.0869(13) Uani 0.103(6) 1 d D . P B 4
 
loop_
 _atom_site_aniso_label
 _atom_site_aniso_U_11
 _atom_site_aniso_U_22
 _atom_site_aniso_U_33
 _atom_site_aniso_U_23
 _atom_site_aniso_U_13
 _atom_site_aniso_U_12
Pd1 0.0616(3) 0.0679(3) 0.0591(3) 0.00109(18) -0.00223(19) -0.00255(18)
N2 0.075(2) 0.080(2) 0.067(2) 0.0017(17) -0.0049(17) 0.0025(17)
N3 0.063(2) 0.0710(16) 0.050(2) -0.0045(14) -0.0055(17) -0.0068(16)
N4 0.062(2) 0.0679(19) 0.072(2) -0.0076(16) -0.0041(15) -0.0024(17)
C1 0.090(3) 0.074(3) 0.074(3) -0.001(2) -0.009(2) -0.008(2)
C2 0.092(3) 0.070(2) 0.073(3) -0.0044(19) -0.009(3) -0.002(2)
C3 0.070(3) 0.075(2) 0.058(3) 0.0051(16) -0.005(2) -0.004(2)
C4 0.065(3) 0.071(2) 0.072(3) 0.005(2) -0.005(2) -0.003(2)
C5 0.088(3) 0.080(2) 0.092(4) -0.003(3) 0.002(3) 0.012(2)
C6 0.136(5) 0.085(2) 0.141(5) -0.003(3) -0.008(4) 0.030(3)
C7 0.131(5) 0.116(4) 0.189(7) -0.041(4) -0.021(5) 0.046(4)
C8 0.190(8) 0.119(4) 0.359(14) -0.058(6) -0.047(9) 0.060(5)
C9 0.089(3) 0.082(3) 0.073(3) 0.013(2) -0.004(2) -0.005(2)
C10 0.088(4) 0.104(4) 0.084(3) 0.012(3) 0.006(3) -0.009(3)
C11 0.124(5) 0.133(4) 0.082(3) 0.007(3) 0.016(3) -0.012(4)
C12 0.137(6) 0.248(8) 0.115(6) -0.008(5) 0.041(4) -0.005(5)
C13 0.062(2) 0.081(3) 0.085(3) 0.008(2) -0.007(2) -0.006(2)
C14 0.076(3) 0.088(3) 0.107(4) 0.015(3) 0.008(3) -0.006(2)
C15 0.078(3) 0.108(3) 0.128(5) 0.000(3) 0.021(3) -0.016(3)
C16 0.097(4) 0.115(4) 0.162(6) 0.012(4) 0.031(4) -0.021(3)
C17 0.090(3) 0.064(2) 0.079(3) -0.007(2) -0.002(2) 0.000(2)
C18 0.095(4) 0.112(4) 0.080(4) -0.010(3) 0.008(3) 0.018(3)
C19 0.169(7) 0.147(5) 0.137(6) -0.048(4) 0.051(5) 0.005(5)
C20 0.205(8) 0.213(8) 0.161(8) -0.026(6) 0.085(6) 0.030(6)
C21 0.063(3) 0.0668(19) 0.071(3) 0.0037(17) -0.008(2) 0.0003(19)
C22 0.071(3) 0.084(2) 0.091(3) 0.014(2) 0.004(3) -0.006(2)
C23 0.084(4) 0.084(3) 0.143(5) 0.024(3) 0.016(4) -0.011(3)
C24 0.078(4) 0.067(3) 0.149(5) 0.016(2) -0.011(3) -0.003(3)
C25 0.085(4) 0.068(2) 0.108(4) -0.004(2) -0.018(3) 0.007(2)
C26 0.082(3) 0.067(2) 0.071(3) 0.0069(19) -0.001(3) 0.006(2)
C27 0.070(3) 0.064(2) 0.078(3) 0.002(2) 0.010(2) 0.0037(19)
C28 0.083(3) 0.072(3) 0.088(3) -0.005(2) -0.004(2) 0.012(2)
C29 0.101(4) 0.099(3) 0.112(4) -0.003(3) -0.022(3) 0.021(3)
C30 0.088(4) 0.099(3) 0.145(5) 0.017(3) -0.010(3) 0.026(3)
C31 0.088(4) 0.084(3) 0.169(6) 0.017(3) -0.006(3) 0.014(3)
C32 0.081(4) 0.066(2) 0.159(5) -0.002(3) -0.009(3) 0.007(2)
C33 0.068(2) 0.062(2) 0.072(3) 0.001(2) -0.003(2) -0.0010(17)
C34 0.076(3) 0.064(2) 0.069(3) 0.004(2) -0.003(2) -0.002(2)
C35 0.078(3) 0.084(3) 0.088(4) 0.013(3) -0.001(3) -0.007(2)
C36 0.079(3) 0.083(3) 0.118(5) 0.000(3) 0.005(3) -0.001(2)
C37 0.070(3) 0.078(3) 0.151(5) 0.009(3) 0.003(3) 0.010(3)
C38 0.074(3) 0.073(3) 0.134(5) 0.012(3) 0.003(3) 0.008(2)
C39 0.106(4) 0.075(3) 0.069(3) -0.003(2) 0.010(2) -0.012(3)
C40 0.134(4) 0.088(3) 0.080(3) 0.006(3) -0.012(3) -0.025(3)
C41 0.187(6) 0.090(4) 0.078(3) 0.006(3) -0.009(4) -0.053(4)
C42 0.231(8) 0.144(6) 0.085(5) -0.008(5) 0.024(4) -0.026(5)
C43 0.215(7) 0.203(7) 0.100(4) -0.036(5) 0.036(4) 0.036(6)
C44 0.140(5) 0.183(6) 0.092(4) -0.025(4) 0.026(4) 0.027(4)
B1 0.073(2) 0.066(2) 0.070(3) 0.001(2) 0.005(2) -0.001(2)
O3 0.087(4) 0.123(4) 0.119(5) -0.011(4) 0.010(4) -0.003(4)
C45 0.099(3) 0.133(5) 0.120(4) -0.020(4) 0.006(3) -0.003(3)
C46 0.095(3) 0.142(8) 0.157(6) -0.010(5) 0.012(3) -0.001(3)
C47 0.095(3) 0.142(8) 0.157(6) -0.010(5) 0.012(3) -0.001(3)
C48 0.099(3) 0.133(5) 0.120(4) -0.020(4) 0.006(3) -0.003(3)
O3A 0.087(4) 0.123(4) 0.119(5) -0.011(4) 0.010(4) -0.003(4)
C45A 0.099(3) 0.133(5) 0.120(4) -0.020(4) 0.006(3) -0.003(3)
C46A 0.095(3) 0.142(8) 0.157(6) -0.010(5) 0.012(3) -0.001(3)
C47A 0.095(3) 0.142(8) 0.157(6) -0.010(5) 0.012(3) -0.001(3)
C48A 0.099(3) 0.133(5) 0.120(4) -0.020(4) 0.006(3) -0.003(3)
O1 0.085(2) 0.229(3) 0.094(2) -0.029(2) -0.0182(19) 0.001(2)
O2 0.085(2) 0.229(3) 0.094(2) -0.029(2) -0.0182(19) 0.001(2)
N1 0.084(2) 0.096(3) 0.079(2) 0.010(2) -0.016(2) -0.006(2)
O1A 0.085(2) 0.229(3) 0.094(2) -0.029(2) -0.0182(19) 0.001(2)
O2A 0.085(2) 0.229(3) 0.094(2) -0.029(2) -0.0182(19) 0.001(2)
N1A 0.084(2) 0.096(3) 0.079(2) 0.010(2) -0.016(2) -0.006(2)
 
_geom_special_details
;
 All esds (except the esd in the dihedral angle between two l.s. planes)
 are estimated using the full covariance matrix.  The cell esds are taken
 into account individually in the estimation of esds in distances, angles
 and torsion angles; correlations between esds in cell parameters are only
 used when they are defined by crystal symmetry.  An approximate (isotropic)
 treatment of cell esds is used for estimating esds involving l.s. planes.
;
 
loop_
 _geom_bond_atom_site_label_1
 _geom_bond_atom_site_label_2
 _geom_bond_distance
 _geom_bond_site_symmetry_2
 _geom_bond_publ_flag
Pd1 O1A 1.993(9) . ?
Pd1 N3 2.013(3) . ?
Pd1 N1 2.035(3) . ?
Pd1 N4 2.085(3) . ?
Pd1 N2 2.086(4) . ?
N2 C9 1.507(5) . ?
N2 C5 1.512(5) . ?
N2 C1 1.518(5) . ?
N3 C3 1.496(5) . ?
N3 C2 1.498(5) . ?
N3 H3 0.9800 . ?
N4 C17 1.496(5) . ?
N4 C4 1.504(5) . ?
N4 C13 1.529(5) . ?
C1 C2 1.500(6) . ?
C1 H1A 0.9700 . ?
C1 H1B 0.9700 . ?
C2 H2A 0.9700 . ?
C2 H2B 0.9700 . ?
C3 C4 1.508(5) . ?
C3 H3A 0.9700 . ?
C3 H3B 0.9700 . ?
C4 H4A 0.9700 . ?
C4 H4B 0.9700 . ?
C5 C6 1.519(6) . ?
C5 H5A 0.9700 . ?
C5 H5B 0.9700 . ?
C6 C7 1.523(7) . ?
C6 H6A 0.9700 . ?
C6 H6B 0.9700 . ?
C7 C8 1.478(8) . ?
C7 H7A 0.9700 . ?
C7 H7B 0.9700 . ?
C8 H8A 0.9600 . ?
C8 H8B 0.9600 . ?
C8 H8C 0.9600 . ?
C9 C10 1.490(6) . ?
C9 H9A 0.9700 . ?
C9 H9B 0.9700 . ?
C10 C11 1.527(6) . ?
C10 H10A 0.9700 . ?
C10 H10B 0.9700 . ?
C11 C12 1.474(7) . ?
C11 H11A 0.9700 . ?
C11 H11B 0.9700 . ?
C12 H12A 0.9600 . ?
C12 H12B 0.9600 . ?
C12 H12C 0.9600 . ?
C13 C14 1.509(6) . ?
C13 H13A 0.9700 . ?
C13 H13B 0.9700 . ?
C14 C15 1.507(6) . ?
C14 H14A 0.9700 . ?
C14 H14B 0.9700 . ?
C15 C16 1.505(6) . ?
C15 H15A 0.9700 . ?
C15 H15B 0.9700 . ?
C16 H16A 0.9600 . ?
C16 H16B 0.9600 . ?
C16 H16C 0.9600 . ?
C17 C18 1.495(6) . ?
C17 H17A 0.9700 . ?
C17 H17B 0.9700 . ?
C18 C19 1.539(7) . ?
C18 H18A 0.9700 . ?
C18 H18B 0.9700 . ?
C19 C20 1.396(8) . ?
C19 H19A 0.9700 . ?
C19 H19B 0.9700 . ?
C20 H20A 0.9600 . ?
C20 H20B 0.9600 . ?
C20 H20C 0.9600 . ?
C21 C26 1.383(6) . ?
C21 C22 1.402(6) . ?
C21 B1 1.650(6) . ?
C22 C23 1.381(6) . ?
C22 H22 0.9300 . ?
C23 C24 1.350(7) . ?
C23 H23 0.9300 . ?
C24 C25 1.376(7) . ?
C24 H24 0.9300 . ?
C25 C26 1.391(6) . ?
C25 H25 0.9300 . ?
C26 H26 0.9300 . ?
C27 C28 1.375(6) . ?
C27 C32 1.403(6) . ?
C27 B1 1.666(7) . ?
C28 C29 1.390(7) . ?
C28 H28 0.9300 . ?
C29 C30 1.339(7) . ?
C29 H29 0.9300 . ?
C30 C31 1.372(7) . ?
C30 H30 0.9300 . ?
C31 C32 1.388(7) . ?
C31 H31 0.9300 . ?
C32 H32 0.9300 . ?
C33 C34 1.382(5) . ?
C33 C38 1.385(6) . ?
C33 B1 1.645(7) . ?
C34 C35 1.398(6) . ?
C34 H34 0.9300 . ?
C35 C36 1.374(6) . ?
C35 H35 0.9300 . ?
C36 C37 1.376(6) . ?
C36 H36 0.9300 . ?
C37 C38 1.388(6) . ?
C37 H37 0.9300 . ?
C38 H38 0.9300 . ?
C39 C40 1.390(7) . ?
C39 C44 1.401(7) . ?
C39 B1 1.678(7) . ?
C40 C41 1.402(7) . ?
C40 H40 0.9300 . ?
C41 C42 1.354(9) . ?
C41 H41 0.9300 . ?
C42 C43 1.394(10) . ?
C42 H42 0.9300 . ?
C43 C44 1.369(8) . ?
C43 H43 0.9300 . ?
C44 H44 0.9300 . ?
O3 C48 1.422(10) . ?
O3 C45 1.423(11) . ?
C45 C46 1.513(14) . ?
C45 H45A 0.9700 . ?
C45 H45B 0.9700 . ?
C46 C47 1.418(11) . ?
C46 H46A 0.9700 . ?
C46 H46B 0.9700 . ?
C47 C48 1.439(10) . ?
C47 H47A 0.9700 . ?
C47 H47B 0.9700 . ?
C48 H48A 0.9700 . ?
C48 H48B 0.9700 . ?
O3A C48A 1.402(17) . ?
O3A C45A 1.418(15) . ?
C45A C46A 1.518(17) . ?
C45A H45C 0.9700 . ?
C45A H45D 0.9700 . ?
C46A C47A 1.390(15) . ?
C46A H46C 0.9700 . ?
C46A H46D 0.9700 . ?
C47A C48A 1.427(15) . ?
C47A H47C 0.9700 . ?
C47A H47D 0.9700 . ?
C48A H48C 0.9700 . ?
C48A H48D 0.9700 . ?
O1 N1 1.2010(10) . ?
O2 N1 1.2017(10) . ?
O1A N1A 1.3001(10) . ?
O2A N1A 1.3002(10) . ?
 
loop_
 _geom_angle_atom_site_label_1
 _geom_angle_atom_site_label_2
 _geom_angle_atom_site_label_3
 _geom_angle
 _geom_angle_site_symmetry_1
 _geom_angle_site_symmetry_3
 _geom_angle_publ_flag
O1A Pd1 N3 168.4(3) . . ?
N3 Pd1 N1 178.92(14) . . ?
O1A Pd1 N4 93.70(12) . . ?
N3 Pd1 N4 85.25(13) . . ?
N1 Pd1 N4 94.15(11) . . ?
O1A Pd1 N2 93.73(12) . . ?
N3 Pd1 N2 85.20(13) . . ?
N1 Pd1 N2 95.54(11) . . ?
N4 Pd1 N2 166.48(14) . . ?
C9 N2 C5 110.1(4) . . ?
C9 N2 C1 110.1(4) . . ?
C5 N2 C1 110.1(4) . . ?
C9 N2 Pd1 114.8(3) . . ?
C5 N2 Pd1 105.8(3) . . ?
C1 N2 Pd1 105.7(3) . . ?
C3 N3 C2 116.2(3) . . ?
C3 N3 Pd1 107.8(2) . . ?
C2 N3 Pd1 107.7(2) . . ?
C3 N3 H3 108.3 . . ?
C2 N3 H3 108.3 . . ?
Pd1 N3 H3 108.3 . . ?
C17 N4 C4 109.6(3) . . ?
C17 N4 C13 110.4(3) . . ?
C4 N4 C13 109.8(4) . . ?
C17 N4 Pd1 116.2(3) . . ?
C4 N4 Pd1 106.0(2) . . ?
C13 N4 Pd1 104.7(2) . . ?
C2 C1 N2 109.7(4) . . ?
C2 C1 H1A 109.7 . . ?
N2 C1 H1A 109.7 . . ?
C2 C1 H1B 109.7 . . ?
N2 C1 H1B 109.7 . . ?
H1A C1 H1B 108.2 . . ?
N3 C2 C1 106.5(4) . . ?
N3 C2 H2A 110.4 . . ?
C1 C2 H2A 110.4 . . ?
N3 C2 H2B 110.4 . . ?
C1 C2 H2B 110.4 . . ?
H2A C2 H2B 108.6 . . ?
N3 C3 C4 106.2(3) . . ?
N3 C3 H3A 110.5 . . ?
C4 C3 H3A 110.5 . . ?
N3 C3 H3B 110.5 . . ?
C4 C3 H3B 110.5 . . ?
H3A C3 H3B 108.7 . . ?
N4 C4 C3 111.2(3) . . ?
N4 C4 H4A 109.4 . . ?
C3 C4 H4A 109.4 . . ?
N4 C4 H4B 109.4 . . ?
C3 C4 H4B 109.4 . . ?
H4A C4 H4B 108.0 . . ?
N2 C5 C6 117.5(4) . . ?
N2 C5 H5A 107.9 . . ?
C6 C5 H5A 107.9 . . ?
N2 C5 H5B 107.9 . . ?
C6 C5 H5B 107.9 . . ?
H5A C5 H5B 107.2 . . ?
C5 C6 C7 111.7(5) . . ?
C5 C6 H6A 109.3 . . ?
C7 C6 H6A 109.3 . . ?
C5 C6 H6B 109.3 . . ?
C7 C6 H6B 109.3 . . ?
H6A C6 H6B 107.9 . . ?
C8 C7 C6 113.5(7) . . ?
C8 C7 H7A 108.9 . . ?
C6 C7 H7A 108.9 . . ?
C8 C7 H7B 108.9 . . ?
C6 C7 H7B 108.9 . . ?
H7A C7 H7B 107.7 . . ?
C7 C8 H8A 109.5 . . ?
C7 C8 H8B 109.5 . . ?
H8A C8 H8B 109.5 . . ?
C7 C8 H8C 109.5 . . ?
H8A C8 H8C 109.5 . . ?
H8B C8 H8C 109.5 . . ?
C10 C9 N2 115.1(4) . . ?
C10 C9 H9A 108.5 . . ?
N2 C9 H9A 108.5 . . ?
C10 C9 H9B 108.5 . . ?
N2 C9 H9B 108.5 . . ?
H9A C9 H9B 107.5 . . ?
C9 C10 C11 110.9(4) . . ?
C9 C10 H10A 109.5 . . ?
C11 C10 H10A 109.5 . . ?
C9 C10 H10B 109.5 . . ?
C11 C10 H10B 109.5 . . ?
H10A C10 H10B 108.0 . . ?
C12 C11 C10 113.2(5) . . ?
C12 C11 H11A 108.9 . . ?
C10 C11 H11A 108.9 . . ?
C12 C11 H11B 108.9 . . ?
C10 C11 H11B 108.9 . . ?
H11A C11 H11B 107.8 . . ?
C11 C12 H12A 109.5 . . ?
C11 C12 H12B 109.5 . . ?
H12A C12 H12B 109.5 . . ?
C11 C12 H12C 109.5 . . ?
H12A C12 H12C 109.5 . . ?
H12B C12 H12C 109.5 . . ?
C14 C13 N4 117.8(4) . . ?
C14 C13 H13A 107.9 . . ?
N4 C13 H13A 107.9 . . ?
C14 C13 H13B 107.9 . . ?
N4 C13 H13B 107.9 . . ?
H13A C13 H13B 107.2 . . ?
C15 C14 C13 111.1(4) . . ?
C15 C14 H14A 109.4 . . ?
C13 C14 H14A 109.4 . . ?
C15 C14 H14B 109.4 . . ?
C13 C14 H14B 109.4 . . ?
H14A C14 H14B 108.0 . . ?
C16 C15 C14 114.0(4) . . ?
C16 C15 H15A 108.7 . . ?
C14 C15 H15A 108.7 . . ?
C16 C15 H15B 108.7 . . ?
C14 C15 H15B 108.7 . . ?
H15A C15 H15B 107.6 . . ?
C15 C16 H16A 109.5 . . ?
C15 C16 H16B 109.5 . . ?
H16A C16 H16B 109.5 . . ?
C15 C16 H16C 109.5 . . ?
H16A C16 H16C 109.5 . . ?
H16B C16 H16C 109.5 . . ?
C18 C17 N4 114.6(4) . . ?
C18 C17 H17A 108.6 . . ?
N4 C17 H17A 108.6 . . ?
C18 C17 H17B 108.6 . . ?
N4 C17 H17B 108.6 . . ?
H17A C17 H17B 107.6 . . ?
C17 C18 C19 111.2(5) . . ?
C17 C18 H18A 109.4 . . ?
C19 C18 H18A 109.4 . . ?
C17 C18 H18B 109.4 . . ?
C19 C18 H18B 109.4 . . ?
H18A C18 H18B 108.0 . . ?
C20 C19 C18 116.2(6) . . ?
C20 C19 H19A 108.2 . . ?
C18 C19 H19A 108.2 . . ?
C20 C19 H19B 108.2 . . ?
C18 C19 H19B 108.2 . . ?
H19A C19 H19B 107.4 . . ?
C19 C20 H20A 109.5 . . ?
C19 C20 H20B 109.5 . . ?
H20A C20 H20B 109.5 . . ?
C19 C20 H20C 109.5 . . ?
H20A C20 H20C 109.5 . . ?
H20B C20 H20C 109.5 . . ?
C26 C21 C22 115.0(4) . . ?
C26 C21 B1 121.6(4) . . ?
C22 C21 B1 123.3(4) . . ?
C23 C22 C21 122.1(5) . . ?
C23 C22 H22 119.0 . . ?
C21 C22 H22 119.0 . . ?
C24 C23 C22 121.5(6) . . ?
C24 C23 H23 119.3 . . ?
C22 C23 H23 119.3 . . ?
C23 C24 C25 118.5(5) . . ?
C23 C24 H24 120.7 . . ?
C25 C24 H24 120.7 . . ?
C24 C25 C26 120.2(5) . . ?
C24 C25 H25 119.9 . . ?
C26 C25 H25 119.9 . . ?
C21 C26 C25 122.7(5) . . ?
C21 C26 H26 118.6 . . ?
C25 C26 H26 118.6 . . ?
C28 C27 C32 114.2(5) . . ?
C28 C27 B1 124.8(4) . . ?
C32 C27 B1 121.0(4) . . ?
C27 C28 C29 123.4(5) . . ?
C27 C28 H28 118.3 . . ?
C29 C28 H28 118.3 . . ?
C30 C29 C28 121.4(6) . . ?
C30 C29 H29 119.3 . . ?
C28 C29 H29 119.3 . . ?
C29 C30 C31 117.6(6) . . ?
C29 C30 H30 121.2 . . ?
C31 C30 H30 121.2 . . ?
C30 C31 C32 121.5(6) . . ?
C30 C31 H31 119.2 . . ?
C32 C31 H31 119.2 . . ?
C31 C32 C27 121.8(5) . . ?
C31 C32 H32 119.1 . . ?
C27 C32 H32 119.1 . . ?
C34 C33 C38 114.4(4) . . ?
C34 C33 B1 123.3(4) . . ?
C38 C33 B1 122.1(4) . . ?
C33 C34 C35 123.3(4) . . ?
C33 C34 H34 118.4 . . ?
C35 C34 H34 118.4 . . ?
C36 C35 C34 120.1(5) . . ?
C36 C35 H35 120.0 . . ?
C34 C35 H35 120.0 . . ?
C35 C36 C37 118.5(5) . . ?
C35 C36 H36 120.8 . . ?
C37 C36 H36 120.8 . . ?
C36 C37 C38 119.9(5) . . ?
C36 C37 H37 120.1 . . ?
C38 C37 H37 120.1 . . ?
C33 C38 C37 123.8(5) . . ?
C33 C38 H38 118.1 . . ?
C37 C38 H38 118.1 . . ?
C40 C39 C44 115.0(6) . . ?
C40 C39 B1 122.7(5) . . ?
C44 C39 B1 122.2(5) . . ?
C39 C40 C41 122.0(7) . . ?
C39 C40 H40 119.0 . . ?
C41 C40 H40 119.0 . . ?
C42 C41 C40 120.6(8) . . ?
C42 C41 H41 119.7 . . ?
C40 C41 H41 119.7 . . ?
C41 C42 C43 119.5(8) . . ?
C41 C42 H42 120.3 . . ?
C43 C42 H42 120.3 . . ?
C44 C43 C42 119.0(8) . . ?
C44 C43 H43 120.5 . . ?
C42 C43 H43 120.5 . . ?
C43 C44 C39 123.9(7) . . ?
C43 C44 H44 118.0 . . ?
C39 C44 H44 118.0 . . ?
C33 B1 C21 110.1(4) . . ?
C33 B1 C27 110.8(4) . . ?
C21 B1 C27 108.2(4) . . ?
C33 B1 C39 108.2(4) . . ?
C21 B1 C39 109.1(4) . . ?
C27 B1 C39 110.5(4) . . ?
C48 O3 C45 107.1(8) . . ?
O3 C45 C46 104.7(13) . . ?
O3 C45 H45A 110.8 . . ?
C46 C45 H45A 110.8 . . ?
O3 C45 H45B 110.8 . . ?
C46 C45 H45B 110.8 . . ?
H45A C45 H45B 108.9 . . ?
C47 C46 C45 102.8(8) . . ?
C47 C46 H46A 111.2 . . ?
C45 C46 H46A 111.2 . . ?
C47 C46 H46B 111.2 . . ?
C45 C46 H46B 111.2 . . ?
H46A C46 H46B 109.1 . . ?
C46 C47 C48 109.6(8) . . ?
C46 C47 H47A 109.8 . . ?
C48 C47 H47A 109.8 . . ?
C46 C47 H47B 109.8 . . ?
C48 C47 H47B 109.8 . . ?
H47A C47 H47B 108.2 . . ?
O3 C48 C47 106.8(8) . . ?
O3 C48 H48A 110.4 . . ?
C47 C48 H48A 110.4 . . ?
O3 C48 H48B 110.4 . . ?
C47 C48 H48B 110.4 . . ?
H48A C48 H48B 108.6 . . ?
C48A O3A C45A 113.3(14) . . ?
O3A C45A C46A 101.8(13) . . ?
O3A C45A H45C 111.4 . . ?
C46A C45A H45C 111.4 . . ?
O3A C45A H45D 111.4 . . ?
C46A C45A H45D 111.4 . . ?
H45C C45A H45D 109.3 . . ?
C47A C46A C45A 108.1(14) . . ?
C47A C46A H46C 110.1 . . ?
C45A C46A H46C 110.1 . . ?
C47A C46A H46D 110.1 . . ?
C45A C46A H46D 110.1 . . ?
H46C C46A H46D 108.4 . . ?
C46A C47A C48A 109.5(14) . . ?
C46A C47A H47C 109.8 . . ?
C48A C47A H47C 109.8 . . ?
C46A C47A H47D 109.8 . . ?
C48A C47A H47D 109.8 . . ?
H47C C47A H47D 108.2 . . ?
O3A C48A C47A 105.9(13) . . ?
O3A C48A H48C 110.6 . . ?
C47A C48A H48C 110.6 . . ?
O3A C48A H48D 110.6 . . ?
C47A C48A H48D 110.6 . . ?
H48C C48A H48D 108.7 . . ?
O1 N1 O2 121.71(15) . . ?
O1 N1 Pd1 119.5(3) . . ?
O2 N1 Pd1 118.7(3) . . ?
N1A O1A Pd1 124.0(7) . . ?
O2A N1A O1A 107.72(12) . . ?
 
loop_
 _geom_torsion_atom_site_label_1
 _geom_torsion_atom_site_label_2
 _geom_torsion_atom_site_label_3
 _geom_torsion_atom_site_label_4
 _geom_torsion
 _geom_torsion_site_symmetry_1
 _geom_torsion_site_symmetry_2
 _geom_torsion_site_symmetry_3
 _geom_torsion_site_symmetry_4
 _geom_torsion_publ_flag
C9 N2 C1 C2 -160.3(4) . . . . ?
C5 N2 C1 C2 78.1(4) . . . . ?
Pd1 N2 C1 C2 -35.7(4) . . . . ?
C3 N3 C2 C1 -167.4(4) . . . . ?
Pd1 N3 C2 C1 -46.4(4) . . . . ?
N2 C1 C2 N3 55.1(5) . . . . ?
C2 N3 C3 C4 167.0(3) . . . . ?
Pd1 N3 C3 C4 46.0(4) . . . . ?
C17 N4 C4 C3 158.9(4) . . . . ?
C13 N4 C4 C3 -79.8(4) . . . . ?
Pd1 N4 C4 C3 32.8(4) . . . . ?
N3 C3 C4 N4 -53.0(5) . . . . ?
C9 N2 C5 C6 -57.0(5) . . . . ?
C1 N2 C5 C6 64.6(5) . . . . ?
Pd1 N2 C5 C6 178.4(4) . . . . ?
N2 C5 C6 C7 -179.0(5) . . . . ?
C5 C6 C7 C8 -175.1(6) . . . . ?
C5 N2 C9 C10 -171.7(4) . . . . ?
C1 N2 C9 C10 66.7(5) . . . . ?
Pd1 N2 C9 C10 -52.4(5) . . . . ?
N2 C9 C10 C11 172.3(4) . . . . ?
C9 C10 C11 C12 172.5(5) . . . . ?
C17 N4 C13 C14 55.8(5) . . . . ?
C4 N4 C13 C14 -65.0(5) . . . . ?
Pd1 N4 C13 C14 -178.4(3) . . . . ?
N4 C13 C14 C15 -178.7(4) . . . . ?
C13 C14 C15 C16 179.1(5) . . . . ?
C4 N4 C17 C18 -70.2(5) . . . . ?
C13 N4 C17 C18 168.9(4) . . . . ?
Pd1 N4 C17 C18 49.9(5) . . . . ?
N4 C17 C18 C19 -179.0(4) . . . . ?
C17 C18 C19 C20 -174.9(7) . . . . ?
C26 C21 C22 C23 2.0(7) . . . . ?
B1 C21 C22 C23 -173.4(4) . . . . ?
C21 C22 C23 C24 0.3(8) . . . . ?
C22 C23 C24 C25 -1.9(8) . . . . ?
C23 C24 C25 C26 1.2(8) . . . . ?
C22 C21 C26 C25 -2.8(6) . . . . ?
B1 C21 C26 C25 172.7(4) . . . . ?
C24 C25 C26 C21 1.2(7) . . . . ?
C32 C27 C28 C29 -3.0(8) . . . . ?
B1 C27 C28 C29 178.2(5) . . . . ?
C27 C28 C29 C30 0.7(9) . . . . ?
C28 C29 C30 C31 1.8(9) . . . . ?
C29 C30 C31 C32 -1.7(10) . . . . ?
C30 C31 C32 C27 -0.9(10) . . . . ?
C28 C27 C32 C31 3.1(8) . . . . ?
B1 C27 C32 C31 -178.1(5) . . . . ?
C38 C33 C34 C35 -0.7(7) . . . . ?
B1 C33 C34 C35 -176.6(4) . . . . ?
C33 C34 C35 C36 -0.8(7) . . . . ?
C34 C35 C36 C37 1.5(8) . . . . ?
C35 C36 C37 C38 -0.8(8) . . . . ?
C34 C33 C38 C37 1.5(8) . . . . ?
B1 C33 C38 C37 177.4(5) . . . . ?
C36 C37 C38 C33 -0.8(9) . . . . ?
C44 C39 C40 C41 -0.5(7) . . . . ?
B1 C39 C40 C41 175.3(4) . . . . ?
C39 C40 C41 C42 0.3(9) . . . . ?
C40 C41 C42 C43 1.2(11) . . . . ?
C41 C42 C43 C44 -2.4(13) . . . . ?
C42 C43 C44 C39 2.2(12) . . . . ?
C40 C39 C44 C43 -0.7(10) . . . . ?
B1 C39 C44 C43 -176.5(6) . . . . ?
C34 C33 B1 C21 -149.0(4) . . . . ?
C38 C33 B1 C21 35.4(6) . . . . ?
C34 C33 B1 C27 -29.4(6) . . . . ?
C38 C33 B1 C27 155.0(5) . . . . ?
C34 C33 B1 C39 91.9(5) . . . . ?
C38 C33 B1 C39 -83.8(5) . . . . ?
C26 C21 B1 C33 45.5(6) . . . . ?
C22 C21 B1 C33 -139.4(4) . . . . ?
C26 C21 B1 C27 -75.7(5) . . . . ?
C22 C21 B1 C27 99.5(5) . . . . ?
C26 C21 B1 C39 164.1(4) . . . . ?
C22 C21 B1 C39 -20.7(6) . . . . ?
C28 C27 B1 C33 -108.6(5) . . . . ?
C32 C27 B1 C33 72.8(6) . . . . ?
C28 C27 B1 C21 12.2(7) . . . . ?
C32 C27 B1 C21 -166.4(4) . . . . ?
C28 C27 B1 C39 131.5(5) . . . . ?
C32 C27 B1 C39 -47.1(6) . . . . ?
C40 C39 B1 C33 38.4(6) . . . . ?
C44 C39 B1 C33 -146.2(5) . . . . ?
C40 C39 B1 C21 -81.4(5) . . . . ?
C44 C39 B1 C21 94.0(6) . . . . ?
C40 C39 B1 C27 159.8(4) . . . . ?
C44 C39 B1 C27 -24.7(6) . . . . ?
C48 O3 C45 C46 29(2) . . . . ?
O3 C45 C46 C47 -29(2) . . . . ?
C45 C46 C47 C48 19.6(17) . . . . ?
C45 O3 C48 C47 -17(2) . . . . ?
C46 C47 C48 O3 -2.8(19) . . . . ?
C48A O3A C45A C46A 8(6) . . . . ?
O3A C45A C46A C47A -12(5) . . . . ?
C45A C46A C47A C48A 11(4) . . . . ?
C45A O3A C48A C47A -2(5) . . . . ?
C46A C47A C48A O3A -6(4) . . . . ?
Pd1 O1A N1A O2A 0.00(2) . . . . ?
 
_refine_diff_density_max    0.529
_refine_diff_density_min   -0.506
_refine_diff_density_rms    0.061

_shelx_res_file
;
TITL shelxt in P 1 21/n 1
    03_excit.res
    created by SHELXL-2018/3 at 10:15:10 on 03-Apr-2020
CELL 0.534 11.7003 13.6306 30.2958 90 93.204 90
ZERR 4 0.000472 0.000519 0.001228 0 0.003669 0
LATT 1
SYMM 0.5-X,0.5+Y,0.5-Z
SFAC C H B N O Pd
DISP B 0 0 4.561
DISP C 0.001 0.001 6.94
DISP H -0 0 0.611
DISP N 0.003 0.002 10.693
DISP O 0.005 0.003 16.398
DISP Pd -2.504 0.615 1934.604
UNIT 192 292 4 16 12 4
DFIX 1.2 0.001 N1 O1 N1 O2
DFIX 1.3 0.001 O1A N1A N1A O2A
DFIX 2 0.01 Pd1 O1A
DANG 2.1 0.001 O1 O2 O1A O2A
FLAT 0.001 Pd1 O1 O2 N1 O1A O2A N1A
RIGU 0.001 0.002
EADP O3 O3A
EADP C45 C45A C48 C48A
EADP C46 C46A C47 C47A
EADP O1 O1A O2 O2A
EADP N1 N1A

L.S. 20
PLAN  5
SIZE 0.1 0.1 0.05
TEMP 10
BOND $H
list 4
CONF
fmap 2
acta
SHEL 999 0.8
OMIT -1 2 3
OMIT -1 2 5
REM <olex2.extras>
REM <HklSrc "%.\\03_excit.hkl">
REM </olex2.extras>

WGHT    0.064500
FVAR       0.24322   0.67001   0.89671
PD1   6    0.339290    0.775271    0.346802    11.00000    0.06164    0.06792 =
         0.05910    0.00109   -0.00223   -0.00255
N2    4    0.344403    0.926980    0.338003    11.00000    0.07468    0.07985 =
         0.06665    0.00173   -0.00487    0.00250
N3    4    0.453547    0.798986    0.397830    11.00000    0.06304    0.07102 =
         0.04960   -0.00449   -0.00550   -0.00682
AFIX  13
H3    2    0.530513    0.788813    0.387464    11.00000   -1.20000
AFIX   0
N4    4    0.331668    0.632559    0.371210    11.00000    0.06198    0.06794 =
         0.07233   -0.00763   -0.00413   -0.00243
C1    1    0.439994    0.963650    0.369711    11.00000    0.09009    0.07404 =
         0.07387   -0.00133   -0.00854   -0.00777
AFIX  23
H1A   2    0.512733    0.958189    0.356036    11.00000   -1.20000
H1B   2    0.427431    1.032189    0.376564    11.00000   -1.20000
AFIX   0
C2    1    0.443109    0.904109    0.411416    11.00000    0.09237    0.07046 =
         0.07345   -0.00443   -0.00905   -0.00211
AFIX  23
H2A   2    0.508012    0.923076    0.430872    11.00000   -1.20000
H2B   2    0.373578    0.914005    0.426840    11.00000   -1.20000
AFIX   0
C3    1    0.433215    0.723980    0.432588    11.00000    0.06954    0.07537 =
         0.05804    0.00513   -0.00531   -0.00412
AFIX  23
H3A   2    0.364217    0.739326    0.447519    11.00000   -1.20000
H3B   2    0.497221    0.722017    0.454347    11.00000   -1.20000
AFIX   0
C4    1    0.420713    0.626960    0.408887    11.00000    0.06531    0.07117 =
         0.07151    0.00527   -0.00497   -0.00262
AFIX  23
H4A   2    0.493644    0.608423    0.397627    11.00000   -1.20000
H4B   2    0.399165    0.576822    0.429570    11.00000   -1.20000
AFIX   0
C5    1    0.230325    0.965021    0.351714    11.00000    0.08788    0.08020 =
         0.09169   -0.00256    0.00163    0.01234
AFIX  23
H5A   2    0.220426    0.943454    0.381773    11.00000   -1.20000
H5B   2    0.170706    0.934029    0.333044    11.00000   -1.20000
AFIX   0
C6    1    0.210802    1.075131    0.349913    11.00000    0.13631    0.08454 =
         0.14117   -0.00261   -0.00774    0.03048
AFIX  23
H6A   2    0.217385    1.097902    0.319827    11.00000   -1.20000
H6B   2    0.269475    1.107628    0.368486    11.00000   -1.20000
AFIX   0
C7    1    0.093359    1.102701    0.365372    11.00000    0.13096    0.11618 =
         0.18904   -0.04068   -0.02110    0.04579
AFIX  23
H7A   2    0.035508    1.065244    0.348518    11.00000   -1.20000
H7B   2    0.089590    1.084472    0.396206    11.00000   -1.20000
AFIX   0
C8    1    0.066637    1.208278    0.360581    11.00000    0.19029    0.11912 =
         0.35861   -0.05829   -0.04726    0.06016
AFIX 137
H8A   2    0.005678    1.224977    0.379143    11.00000   -1.50000
H8B   2    0.043513    1.222225    0.330329    11.00000   -1.50000
H8C   2    0.133362    1.246204    0.369159    11.00000   -1.50000
AFIX   0
C9    1    0.364814    0.959671    0.291572    11.00000    0.08855    0.08246 =
         0.07297    0.01347   -0.00371   -0.00506
AFIX  23
H9A   2    0.297458    0.944031    0.272767    11.00000   -1.20000
H9B   2    0.373624    1.030431    0.291541    11.00000   -1.20000
AFIX   0
C10   1    0.466640    0.915133    0.271924    11.00000    0.08785    0.10446 =
         0.08356    0.01188    0.00615   -0.00922
AFIX  23
H10A  2    0.463599    0.844349    0.274948    11.00000   -1.20000
H10B  2    0.535776    0.938212    0.287791    11.00000   -1.20000
AFIX   0
C11   1    0.470550    0.941970    0.223106    11.00000    0.12365    0.13340 =
         0.08193    0.00744    0.01569   -0.01234
AFIX  23
H11A  2    0.405984    0.911726    0.206876    11.00000   -1.20000
H11B  2    0.462711    1.012508    0.219970    11.00000   -1.20000
AFIX   0
C12   1    0.577065    0.910700    0.203462    11.00000    0.13717    0.24769 =
         0.11450   -0.00804    0.04078   -0.00488
AFIX 137
H12A  2    0.574763    0.929561    0.172895    11.00000   -1.50000
H12B  2    0.584487    0.840718    0.205751    11.00000   -1.50000
H12C  2    0.641327    0.941452    0.218943    11.00000   -1.50000
AFIX   0
C13   1    0.212243    0.623929    0.388903    11.00000    0.06192    0.08105 =
         0.08517    0.00805   -0.00668   -0.00594
AFIX  23
H13A  2    0.203956    0.675849    0.410386    11.00000   -1.20000
H13B  2    0.156702    0.636307    0.364565    11.00000   -1.20000
AFIX   0
C14   1    0.180804    0.528349    0.410232    11.00000    0.07570    0.08768 =
         0.10734    0.01454    0.00758   -0.00578
AFIX  23
H14A  2    0.188341    0.475166    0.389320    11.00000   -1.20000
H14B  2    0.233140    0.515855    0.435574    11.00000   -1.20000
AFIX   0
C15   1    0.059896    0.531085    0.424908    11.00000    0.07779    0.10765 =
         0.12751   -0.00041    0.02055   -0.01635
AFIX  23
H15A  2    0.053383    0.584251    0.445901    11.00000   -1.20000
H15B  2    0.008485    0.545326    0.399486    11.00000   -1.20000
AFIX   0
C16   1    0.022030    0.437321    0.445909    11.00000    0.09717    0.11508 =
         0.16150    0.01153    0.03064   -0.02052
AFIX 137
H16A  2    0.023528    0.384905    0.424785    11.00000   -1.50000
H16B  2   -0.054393    0.445110    0.455369    11.00000   -1.50000
H16C  2    0.072807    0.422153    0.470967    11.00000   -1.50000
AFIX   0
C17   1    0.351109    0.552040    0.338934    11.00000    0.08971    0.06425 =
         0.07943   -0.00669   -0.00233   -0.00040
AFIX  23
H17A  2    0.357007    0.490391    0.354893    11.00000   -1.20000
H17B  2    0.284819    0.547834    0.318316    11.00000   -1.20000
AFIX   0
C18   1    0.455580    0.564311    0.313243    11.00000    0.09474    0.11248 =
         0.07999   -0.01019    0.00796    0.01803
AFIX  23
H18A  2    0.522784    0.566592    0.333470    11.00000   -1.20000
H18B  2    0.450894    0.625941    0.297236    11.00000   -1.20000
AFIX   0
C19   1    0.467729    0.479399    0.280348    11.00000    0.16855    0.14720 =
         0.13712   -0.04836    0.05089    0.00509
AFIX  23
H19A  2    0.463827    0.418116    0.296470    11.00000   -1.20000
H19B  2    0.402582    0.481203    0.259107    11.00000   -1.20000
AFIX   0
C20   1    0.567419    0.478749    0.257081    11.00000    0.20477    0.21275 =
         0.16143   -0.02628    0.08523    0.03050
AFIX 137
H20A  2    0.569336    0.420399    0.239392    11.00000   -1.50000
H20B  2    0.633001    0.480018    0.277583    11.00000   -1.50000
H20C  2    0.568465    0.535382    0.238271    11.00000   -1.50000
AFIX   0

C21   1    0.655438    0.373743    0.427264    11.00000    0.06341    0.06681 =
         0.07103    0.00365   -0.00814    0.00034
C22   1    0.709005    0.423259    0.393508    11.00000    0.07129    0.08416 =
         0.09082    0.01363    0.00378   -0.00620
AFIX  43
H22   2    0.725506    0.389017    0.368087    11.00000   -1.20000
AFIX   0
C23   1    0.738032    0.521299    0.396833    11.00000    0.08358    0.08372 =
         0.14292    0.02357    0.01562   -0.01123
AFIX  43
H23   2    0.773194    0.551379    0.373605    11.00000   -1.20000
AFIX   0
C24   1    0.716507    0.574450    0.433046    11.00000    0.07765    0.06660 =
         0.14869    0.01594   -0.01094   -0.00298
AFIX  43
H24   2    0.738501    0.639904    0.435299    11.00000   -1.20000
AFIX   0
C25   1    0.661299    0.529635    0.466553    11.00000    0.08484    0.06821 =
         0.10815   -0.00352   -0.01776    0.00659
AFIX  43
H25   2    0.644336    0.565266    0.491536    11.00000   -1.20000
AFIX   0
C26   1    0.630812    0.431175    0.463143    11.00000    0.08194    0.06659 =
         0.07140    0.00692   -0.00068    0.00602
AFIX  43
H26   2    0.592264    0.402791    0.485939    11.00000   -1.20000
AFIX   0
C27   1    0.733944    0.200854    0.458798    11.00000    0.07001    0.06366 =
         0.07826    0.00191    0.00985    0.00374
C28   1    0.809314    0.249703    0.487504    11.00000    0.08271    0.07203 =
         0.08782   -0.00461   -0.00432    0.01209
AFIX  43
H28   2    0.804923    0.317761    0.488767    11.00000   -1.20000
AFIX   0
C29   1    0.891708    0.202642    0.514728    11.00000    0.10062    0.09942 =
         0.11220   -0.00325   -0.02179    0.02114
AFIX  43
H29   2    0.939689    0.239793    0.533670    11.00000   -1.20000
AFIX   0
C30   1    0.903437    0.104942    0.514248    11.00000    0.08807    0.09938 =
         0.14465    0.01676   -0.00998    0.02623
AFIX  43
H30   2    0.957224    0.073501    0.533074    11.00000   -1.20000
AFIX   0
C31   1    0.833271    0.052888    0.484992    11.00000    0.08823    0.08415 =
         0.16876    0.01684   -0.00553    0.01392
AFIX  43
H31   2    0.841149   -0.014904    0.483484    11.00000   -1.20000
AFIX   0
C32   1    0.750815    0.099010    0.457595    11.00000    0.08140    0.06552 =
         0.15923   -0.00162   -0.00923    0.00666
AFIX  43
H32   2    0.705499    0.061384    0.437898    11.00000   -1.20000
AFIX   0
C33   1    0.504561    0.230771    0.444589    11.00000    0.06786    0.06210 =
         0.07220    0.00127   -0.00338   -0.00101
C34   1    0.479127    0.145855    0.466941    11.00000    0.07610    0.06407 =
         0.06927    0.00403   -0.00278   -0.00161
AFIX  43
H34   2    0.537866    0.101354    0.473543    11.00000   -1.20000
AFIX   0
C35   1    0.369519    0.123485    0.480129    11.00000    0.07843    0.08355 =
         0.08808    0.01348   -0.00131   -0.00660
AFIX  43
H35   2    0.356633    0.064905    0.494784    11.00000   -1.20000
AFIX   0
C36   1    0.280814    0.187955    0.471461    11.00000    0.07912    0.08332 =
         0.11800    0.00023    0.00502   -0.00061
AFIX  43
H36   2    0.207980    0.174500    0.480703    11.00000   -1.20000
AFIX   0
C37   1    0.302210    0.272911    0.448787    11.00000    0.07030    0.07815 =
         0.15118    0.00938    0.00306    0.01011
AFIX  43
H37   2    0.243334    0.317302    0.442222    11.00000   -1.20000
AFIX   0
C38   1    0.411801    0.292207    0.435741    11.00000    0.07381    0.07314 =
         0.13397    0.01234    0.00347    0.00827
AFIX  43
H38   2    0.423647    0.349749    0.420147    11.00000   -1.20000
AFIX   0
C39   1    0.635040    0.213181    0.374579    11.00000    0.10634    0.07455 =
         0.06936   -0.00262    0.00968   -0.01220
C40   1    0.541923    0.220715    0.344215    11.00000    0.13384    0.08788 =
         0.07968    0.00583   -0.01231   -0.02524
AFIX  43
H40   2    0.473129    0.245228    0.353547    11.00000   -1.20000
AFIX   0
C41   1    0.548609    0.192464    0.299943    11.00000    0.18654    0.08975 =
         0.07786    0.00558   -0.00881   -0.05254
AFIX  43
H41   2    0.484679    0.198753    0.280490    11.00000   -1.20000
AFIX   0
C42   1    0.647248    0.156106    0.285223    11.00000    0.23055    0.14439 =
         0.08480   -0.00758    0.02404   -0.02623
AFIX  43
H42   2    0.651601    0.138649    0.255689    11.00000   -1.20000
AFIX   0
C43   1    0.742216    0.145053    0.314694    11.00000    0.21456    0.20273 =
         0.09958   -0.03627    0.03611    0.03632
AFIX  43
H43   2    0.809689    0.117956    0.305344    11.00000   -1.20000
AFIX   0
C44   1    0.734637    0.174699    0.357614    11.00000    0.14004    0.18250 =
         0.09231   -0.02504    0.02630    0.02720
AFIX  43
H44   2    0.799456    0.168955    0.376647    11.00000   -1.20000
AFIX   0
B1    3    0.631849    0.254406    0.426698    11.00000    0.07270    0.06643 =
         0.07039    0.00096    0.00505   -0.00063

PART 1
O3    5    0.688618    0.803474    0.365325    21.00000    0.08713    0.12327 =
         0.11852   -0.01113    0.00974   -0.00273
C45   1    0.736123    0.773890    0.325182    21.00000    0.09942    0.13277 =
         0.11981   -0.01957    0.00625   -0.00254
AFIX  23
H45A  2    0.727629    0.825268    0.303088    21.00000   -1.20000
H45B  2    0.699065    0.714861    0.313631    21.00000   -1.20000
AFIX   0
C46   1    0.861193    0.754982    0.337614    21.00000    0.09481    0.14227 =
         0.15727   -0.01037    0.01246   -0.00080
AFIX  23
H46A  2    0.873794    0.687386    0.346636    21.00000   -1.20000
H46B  2    0.908634    0.769772    0.313217    21.00000   -1.20000
AFIX   0
C47   1    0.884000    0.820344    0.373462    21.00000    0.09481    0.14227 =
         0.15727   -0.01037    0.01246   -0.00080
AFIX  23
H47A  2    0.923198    0.878088    0.363276    21.00000   -1.20000
H47B  2    0.933230    0.788640    0.396003    21.00000   -1.20000
AFIX   0
C48   1    0.778029    0.848649    0.391802    21.00000    0.09942    0.13277 =
         0.11981   -0.01957    0.00625   -0.00254
AFIX  23
H48A  2    0.776289    0.826673    0.422210    21.00000   -1.20000
H48B  2    0.769555    0.919434    0.391154    21.00000   -1.20000
AFIX   0

SAME 0.02 0.04 O3 > C48
PART 0
PART 2
O3A   5    0.672159    0.808290    0.361008   -21.00000    0.08713    0.12327 =
         0.11852   -0.01113    0.00974   -0.00273
C45A  1    0.726985    0.757241    0.327329   -21.00000    0.09942    0.13277 =
         0.11981   -0.01957    0.00625   -0.00254
AFIX  23
H45C  2    0.692732    0.772800    0.298276   -21.00000   -1.20000
H45D  2    0.724432    0.686843    0.331851   -21.00000   -1.20000
AFIX   0
C46A  1    0.848500    0.796136    0.333115   -21.00000    0.09481    0.14227 =
         0.15727   -0.01037    0.01246   -0.00080
AFIX  23
H46C  2    0.899083    0.745508    0.345423   -21.00000   -1.20000
H46D  2    0.875470    0.815832    0.304741   -21.00000   -1.20000
AFIX   0
C47A  1    0.848228    0.876212    0.361508   -21.00000    0.09481    0.14227 =
         0.15727   -0.01037    0.01246   -0.00080
AFIX  23
H47C  2    0.860452    0.936085    0.345121   -21.00000   -1.20000
H47D  2    0.909800    0.869747    0.384120   -21.00000   -1.20000
AFIX   0
C48A  1    0.740964    0.881015    0.381640   -21.00000    0.09942    0.13277 =
         0.11981   -0.01957    0.00625   -0.00254
AFIX  23
H48C  2    0.751042    0.868654    0.413148   -21.00000   -1.20000
H48D  2    0.706426    0.945198    0.377171   -21.00000   -1.20000
AFIX   0

PART 0
PART 3
O1    5    0.125029    0.759851    0.299309    31.00000    0.08500    0.22889 =
         0.09376   -0.02891   -0.01817    0.00119
O2    5    0.261395    0.723342    0.260262    31.00000    0.08500    0.22889 =
         0.09376   -0.02891   -0.01817    0.00119
N1    4    0.225607    0.749176    0.294813    31.00000    0.08374    0.09586 =
         0.07894    0.01001   -0.01584   -0.00567
PART 0
PART 4
O1A   5    0.202837    0.757838    0.305172   -31.00000    0.08500    0.22889 =
         0.09376   -0.02891   -0.01817    0.00119
O2A   5    0.315269    0.716887    0.256752   -31.00000    0.08500    0.22889 =
         0.09376   -0.02891   -0.01817    0.00119
N1A   4    0.208035    0.730094    0.264275   -31.00000    0.08374    0.09586 =
         0.07894    0.01001   -0.01584   -0.00567
HKLF 4


REM  shelxt in P 1 21/n 1
REM wR2 = 0.1579, GooF = S = 0.864, Restrained GooF = 0.865 for all data
REM R1 = 0.0584 for 4206 Fo > 4sig(Fo) and 0.1288 for all 9783 data
REM 526 parameters refined using 491 restraints

END

WGHT      0.0645      0.0000

REM Highest difference peak  0.529,  deepest hole -0.506,  1-sigma level  0.061
Q1    1   0.3395  0.6583  0.3463  11.00000  0.05    0.53
Q2    1   0.4768  0.7371  0.4602  11.00000  0.05    0.37
Q3    1   0.3383  0.8990  0.3475  11.00000  0.05    0.37
Q4    1   0.1654  0.6862  0.2826  11.00000  0.05    0.36
Q5    1   0.4253  0.7205  0.3705  11.00000  0.05    0.31
;
_shelx_res_checksum   64068

_shelx_hkl_file
;
 -16  -6   1    6.12    7.63
 -16  -6   2   -0.00    5.75
 -16  -6   3   -0.00    5.30
 -16  -6   4   -0.00    6.54
 -16  -6   5   -0.00    5.61
 -16  -6   6   -0.00    6.31
 -16  -6   7   -0.00    6.20
 -16  -6   8    0.00    4.41
 -16  -6   9    0.65    5.02
  15   0  -1    1.50    6.40
  15   0  -2    0.64    5.13
  15   0  -3    9.00    7.91
  15   0  -4   -0.00    6.27
  15   0  -5    5.39    7.01
  15   0  -6   -0.00    3.92
  15   0  -7   -0.00    6.15
  15   0  -8   -0.00    5.72
  15   0  -9   20.63    9.46
  15   0 -10   -0.00    6.47
  15   0 -11    1.15    6.42
  15   0 -12   -0.00    6.34
  15   0 -13    0.12    5.47
  15  -1  -1    4.27    6.97
  15   1  -1    3.68    6.57
  15  -1  -2   -0.00    5.79
  15   1  -2    0.13    4.94
  15  -1  -3    0.31    4.84
  15   1  -3    4.94    6.60
  15  -1  -4   -0.00    5.67
  15   1  -4    4.22    6.07
  15  -1  -5    5.26    6.60
  15   1  -5   -0.00    5.97
  15  -1  -6   -0.00    5.93
  15   1  -6    3.57    6.15
  15  -1  -7   -0.00    5.41
  15   1  -7    2.03    4.87
  15  -1  -8    0.78    5.73
  15   1  -8   -0.00    6.18
  15  -1  -9    1.96    5.30
  15   1  -9    6.02    6.86
  15  -1 -10   -0.00    5.19
  15   1 -10    0.00    7.09
  15  -1 -11   13.65    8.23
  15   1 -11    9.93    7.07
  15  -1 -12   -0.00    5.14
  15   1 -12    3.78    5.80
  15  -1 -13    2.31    6.38
  15   1 -13   -0.00    7.16
  15  -2  -1    3.53    6.45
  15   2  -1    0.00    5.16
  15  -2  -2    1.47    5.03
  15   2  -2   -0.00    5.56
  15  -2  -3    1.89    4.72
  15   2  -3    9.41    6.87
  15  -2  -4   -0.00    4.84
  15   2  -4    4.07    6.18
  15  -2  -5    3.35    6.31
  15   2  -5   -0.00    5.29
  15  -2  -6    1.89    4.51
  15   2  -6    4.79    5.97
  15  -2  -7    1.93    4.83
  15   2  -7    5.99    7.18
  15  -2  -8    1.10    5.24
  15   2  -8    0.00    5.79
  15  -2  -9    2.22    5.36
  15   2  -9   -0.00    4.95
  15  -2 -10    0.02    5.25
  15   2 -10   -0.00    4.56
  15  -2 -11    1.01    5.83
  15   2 -11   -0.00    6.05
  15  -2 -12    0.96    5.70
  15   2 -12   -0.00    5.27
  15  -2 -13    0.00    6.03
  15   2 -13    3.69    6.96
  15  -3  -1    7.37    6.99
  15   3  -1    8.91    6.52
  15  -3  -2   -0.00    6.09
  15   3  -2   -0.00    5.17
  15  -3  -3    0.74    5.69
  15   3  -3   -0.00    5.22
  15  -3  -4    0.00    5.99
  15   3  -4    4.31    7.62
  15  -3  -5    1.94    5.84
  15   3  -5    6.73    7.45
  15  -3  -6   -0.00    5.01
  15   3  -6   -0.00    4.51
  15  -3  -7    0.00    4.35
  15   3  -7   -0.00    5.63
  15  -3  -8    0.00    5.88
  15   3  -8    0.00    4.81
  15  -3  -9    1.70    5.28
  15   3  -9   -0.00    6.01
  15  -3 -10    7.09    6.65
  15   3 -10    3.41    5.56
  15  -3 -11    0.33    4.79
  15   3 -11    2.68    7.27
  15  -3 -12    2.47    5.88
  15   3 -12   10.59    7.12
  15   3 -13   -0.00    5.30
  15  -4  -1   -0.00    5.85
  15   4  -1   -0.00    5.17
 -15  -4   1    1.54    5.69
  15  -4  -2    3.91    5.51
  15   4  -2   -0.00    4.87
 -15  -4   2    1.94    4.79
  15  -4  -3   -0.00    4.51
  15   4  -3    1.31    6.16
 -15  -4   3    4.56    6.36
  15  -4  -4    6.09    6.02
  15   4  -4    2.04    6.39
 -15  -4   4   -0.00    5.46
  15  -4  -5    3.71    6.19
  15   4  -5    5.88    5.80
 -15  -4   5    0.00    5.72
  15  -4  -6   -0.00    5.54
  15   4  -6    1.72    5.72
 -15  -4   6    0.46    4.16
  15  -4  -7    5.39    5.50
  15   4  -7   -0.00    6.27
 -15  -4   7    1.54    5.79
  15  -4  -8    0.72    6.28
  15   4  -8    2.37    5.05
 -15  -4   8   -0.00    6.44
  15  -4  -9    0.00    5.22
  15   4  -9   -0.00    5.66
 -15  -4   9    2.70    7.53
  15  -4 -10    3.38    5.55
  15   4 -10   -0.00    7.00
 -15  -4  10   -0.00    3.76
  15  -4 -11    3.31    5.48
  15   4 -11    1.09    6.19
 -15  -4  11   -0.00    6.58
  15   4 -12   -0.00    5.34
  15   4 -13   -0.00    5.79
  15  -5  -1    0.00    6.11
  15   5  -1    0.00    5.33
 -15  -5   1    3.07    6.97
  15  -5  -2    3.52    6.38
  15   5  -2    0.58    4.95
 -15  -5   2    0.00    5.57
  15  -5  -3    6.44    7.33
  15   5  -3   -0.00    6.02
 -15  -5   3    4.30    6.85
  15  -5  -4    0.14    3.32
  15   5  -4   -0.00    5.67
 -15  -5   4    6.49    6.85
  15  -5  -5    6.23    6.61
  15   5  -5   -0.00    5.25
 -15  -5   5   -0.00    6.64
  15  -5  -6    0.44    4.60
  15   5  -6   11.74    7.68
 -15  -5   6    0.00    5.80
  15  -5  -7    3.66    6.15
  15   5  -7   -0.00    4.99
 -15  -5   7   -0.00    5.44
  15  -5  -8    2.10    5.54
  15   5  -8    0.00    5.75
 -15  -5   8   -0.00    4.53
  15  -5  -9   -0.00    5.20
  15   5  -9    0.00    5.13
 -15  -5   9    5.68    7.44
  15  -5 -10    2.97    5.90
  15   5 -10   -0.00    6.00
 -15  -5  10    2.62    6.13
  15  -5 -11    1.17    6.35
  15   5 -11    4.35    7.36
 -15  -5  11    4.48    6.22
  15   5 -12   -0.00    5.87
 -15  -5  12   -0.00    7.74
 -15  -5  13   -0.00    4.51
 -15  -5  14   -0.00    5.69
 -15  -5  15   -0.00    6.33
 -15  -5  16    7.10    7.53
 -15  -5  17   -0.00    6.87
 -15  -5  18    1.95    4.54
  15  -6  -1   -0.00    6.03
  15   6  -1   -0.00    6.28
 -15  -6   1    4.66    7.91
  15  -6  -2   -0.00    5.67
  15   6  -2    3.17    5.49
 -15  -6   2   -0.00    5.31
  15  -6  -3    4.38    5.90
  15   6  -3    0.63    5.92
 -15  -6   3    2.68    6.80
  15  -6  -4   -0.00    4.78
  15   6  -4    6.08    6.96
 -15  -6   4    5.55    6.62
  15  -6  -5    0.98    5.40
  15   6  -5    0.00    4.82
 -15  -6   5    2.53    7.19
  15  -6  -6    0.07    5.32
  15   6  -6   -0.00    5.39
 -15  -6   6   -0.00    5.36
  15  -6  -7   -0.00    5.61
  15   6  -7   -0.00    5.35
 -15  -6   7    0.00    5.99
  15  -6  -8   -0.00    5.45
  15   6  -8   -0.00    5.39
 -15  -6   8   -0.00    6.29
  15  -6  -9    1.23    6.29
  15   6  -9    5.59    7.09
 -15  -6   9   -0.00    4.90
  15  -6 -10    7.13    6.90
  15   6 -10    0.00    5.63
 -15  -6  10   -0.00    5.33
  15   6 -11    1.50    5.83
 -15  -6  11   -0.00    5.78
  15   6 -12   -0.00    6.23
 -15  -6  12   -0.00    6.44
 -15  -6  13    0.79    5.52
 -15  -6  14    2.67    6.13
 -15  -6  15    0.44    5.64
 -15  -6  16    0.40    5.83
 -15  -6  17   -0.00    8.41
  15  -7  -1    2.68    6.21
  15   7  -1    5.01    6.25
 -15  -7   1    0.93    6.59
  15  -7  -2    0.00    6.36
  15   7  -2    4.69    6.75
 -15  -7   2   -0.00    7.07
  15  -7  -3    2.07    5.82
  15   7  -3   -0.00    5.66
 -15  -7   3    3.19    5.45
  15  -7  -4    2.75    5.84
  15   7  -4    2.84    6.31
 -15  -7   4    0.49    5.45
  15  -7  -5    0.00    4.50
  15   7  -5   -0.00    5.46
 -15  -7   5    3.54    6.43
  15  -7  -6    9.25    7.32
  15   7  -6    5.50    6.63
 -15  -7   6   -0.00    6.72
  15  -7  -7   -0.00    4.88
  15   7  -7   -0.00    5.85
 -15  -7   7    7.69    8.22
  15  -7  -8    2.29    5.46
  15   7  -8    2.81    4.74
 -15  -7   8   -0.00    5.51
  15  -7  -9   -0.00    5.20
  15   7  -9    2.83    5.79
 -15  -7   9    0.58    4.33
  15   7 -10   -0.00    4.39
 -15  -7  10    0.00    6.20
  15   7 -11   -0.00    5.91
 -15  -7  11   -0.00    6.89
 -15  -7  12    0.01    5.06
  15  -8  -1    1.55    5.72
  15   8  -1    1.22    4.46
  15  -8  -2    0.00    6.14
  15   8  -2    5.64    6.54
  15  -8  -3    4.77    5.74
  15   8  -3    0.36    3.83
  15  -8  -4    0.00    4.78
  15   8  -4    2.27    4.89
  15  -8  -5    3.33    5.94
  15   8  -5    0.63    4.55
  15  -8  -6    2.00    5.51
  15   8  -6   -0.00    3.93
  15  -8  -7    6.86    6.44
  15   8  -7    0.00    4.81
  15   8  -8    4.88    6.35
  15   8  -9   -0.00    5.93
  15   8 -10    1.83    5.76
  15  -9  -1   -0.00    5.58
  15   9  -1   -0.00    5.51
  15  -9  -2    2.20    6.10
  15   9  -2    4.07    5.51
  15  -9  -3    2.57    6.38
  15   9  -3   -0.00    4.45
  15  -9  -4    3.12    5.17
  15   9  -4   -0.00    5.68
  15  -9  -5   -0.00    4.98
  15   9  -5    4.59    5.64
  15  -9  -6    6.49    6.06
  15   9  -6    2.23    6.44
  15   9  -7    3.62    5.00
  15   9  -8    4.59    6.30
  15   9  -9    8.49    7.55
  14   0  -1   -0.00    5.45
  14   0  -2   18.28    9.16
  14   0  -3    5.53    7.22
  14   0  -4   10.69    8.04
  14   0  -5    1.16    5.02
  14   0  -6    4.05    6.39
  14   0  -7    0.28    4.61
  14   0  -8    3.45    5.34
  14   0  -9    1.10    5.17
  14   0 -10    3.71    4.56
  14   0 -11   -0.00    6.43
  14   0 -12   -0.00    5.55
  14   0 -13    1.22    5.76
  14   0 -14   -0.00    6.32
  14   0 -15    0.40    5.81
  14   0 -16    4.93    5.70
  14   0 -17   -0.00    6.03
  14   0 -18    3.11    7.54
  14   0 -19   -0.00    6.08
  14   0 -20    2.99    7.65
  14  -1  -1   -0.00    6.30
  14   1  -1   -0.00    3.23
  14  -1  -2    5.13    5.93
  14   1  -2    5.54    6.00
  14  -1  -3    3.66    6.88
  14   1  -3    5.39    6.29
  14  -1  -4    7.83    6.76
  14   1  -4    0.00    7.22
  14  -1  -5   -0.00    4.32
  14   1  -5   -0.00    5.38
  14  -1  -6    9.22    7.69
  14   1  -6   10.83    7.65
  14  -1  -7   -0.00    6.42
  14   1  -7   -0.00    5.82
  14  -1  -8    0.93    6.43
  14   1  -8   -0.00    5.22
  14  -1  -9    3.63    7.48
  14   1  -9   -0.00    3.36
  14  -1 -10   12.42    7.16
  14   1 -10   15.05    7.83
  14  -1 -11    2.04    5.17
  14   1 -11    0.00    6.71
  14  -1 -12   -0.00    5.30
  14   1 -12    0.92    5.08
  14  -1 -13   -0.00    4.53
  14   1 -13    2.15    5.72
  14  -1 -14    2.59    6.86
  14   1 -14    2.43    5.00
  14  -1 -15    0.27    4.43
  14   1 -15    3.10    6.20
  14  -1 -16   -0.00    5.68
  14   1 -16    3.41    6.64
  14  -1 -17   -0.00    5.81
  14   1 -17   -0.00    5.46
  14  -1 -18    2.50    7.52
  14   1 -18   -0.00    5.20
  14  -1 -19   -0.00    6.41
  14   1 -19   -0.00    6.75
  14   1 -20    1.82    6.01
  14  -2  -1    5.38    5.40
  14   2  -1    0.00    4.77
  14  -2  -2    8.01    6.46
  14   2  -2    5.84    6.42
  14  -2  -3    0.00    4.99
  14   2  -3    1.95    5.66
  14  -2  -4   11.89    6.85
  14   2  -4    1.50    5.50
  14  -2  -5    7.27    6.26
  14   2  -5    6.26    6.29
  14  -2  -6    0.00    5.37
  14   2  -6    2.90    5.01
  14  -2  -7    5.26    6.13
  14   2  -7    0.00    4.97
  14  -2  -8    5.37    6.02
  14   2  -8    0.00    4.66
  14  -2  -9   -0.00    4.90
  14   2  -9    2.02    5.15
  14  -2 -10    1.54    4.83
  14   2 -10   -0.00    4.67
  14  -2 -11   -0.00    6.37
  14   2 -11    3.34    4.25
  14  -2 -12    1.97    4.04
  14   2 -12    4.53    6.79
  14  -2 -13   -0.00    5.69
  14   2 -13    8.19    6.78
  14  -2 -14    0.00    5.30
  14   2 -14    2.35    5.25
  14  -2 -15    0.96    4.11
  14   2 -15   -0.00    6.12
  14  -2 -16   -0.00    5.75
  14   2 -16    0.00    4.31
  14  -2 -17   -0.00    4.80
  14   2 -17    2.29    5.63
  14  -2 -18    3.03    5.52
  14   2 -18    4.64    7.51
  14  -2 -19   -0.00    6.11
  14   2 -19   -0.00    6.30
  14   2 -20    0.24    5.57
  14  -3  -1    2.89    5.88
  14   3  -1   -0.00    5.37
 -14  -3   1    1.60    5.59
  14  -3  -2   -0.00    6.06
  14   3  -2   -0.00    4.60
 -14  -3   2    0.00    5.70
  14  -3  -3   -0.00    4.79
  14   3  -3   -0.00    4.94
 -14  -3   3    8.50    6.97
  14  -3  -4   -0.00    5.33
  14   3  -4    0.67    4.46
 -14  -3   4   -0.00    4.44
  14  -3  -5    4.31    5.51
  14   3  -5    0.80    4.64
 -14  -3   5    2.10    6.38
  14  -3  -6    9.75    6.91
  14   3  -6    1.55    5.48
 -14  -3   6   11.01    9.89
  14  -3  -7    1.20    5.90
  14   3  -7    0.00    5.23
 -14  -3   7    0.00    7.35
  14  -3  -8    5.92    5.58
  14   3  -8    2.40    6.67
 -14  -3   8    4.87    6.67
  14  -3  -9    7.79    6.51
  14   3  -9    0.38    5.56
 -14  -3   9    4.89    6.16
  14  -3 -10    8.65    6.66
  14   3 -10   21.28    9.57
 -14  -3  10    1.71    6.47
  14  -3 -11   10.39    8.68
  14   3 -11   10.09    7.45
 -14  -3  11    0.72    5.57
  14  -3 -12    2.24    6.74
  14   3 -12    1.37    5.20
 -14  -3  12   -0.00    4.52
  14  -3 -13    0.00    6.11
  14   3 -13   -0.00    4.75
 -14  -3  13   -0.00    5.66
  14  -3 -14    3.77    5.66
  14   3 -14    0.43    5.34
 -14  -3  14    2.36    5.26
  14  -3 -15   11.85    8.06
  14   3 -15    0.00    4.98
 -14  -3  15    5.50    8.36
  14  -3 -16   13.34    7.97
  14   3 -16    4.97    6.58
  14  -3 -17    6.13    6.89
  14   3 -17   -0.00    5.69
  14  -3 -18    0.37    4.63
  14   3 -18    4.47    5.62
  14  -3 -19   -0.00    5.07
  14   3 -19    0.00    5.31
  14   3 -20   10.02    7.29
  14  -4  -1    0.00    6.43
  14   4  -1    1.01    5.22
 -14  -4   1   -0.00    4.79
  14  -4  -2    6.12    5.54
  14   4  -2    6.61    7.51
 -14  -4   2    0.07    4.99
  14  -4  -3    5.56    6.63
  14   4  -3   -0.00    4.97
 -14  -4   3   -0.00    3.46
  14  -4  -4    2.92    5.04
  14   4  -4   -0.00    5.88
 -14  -4   4    4.10    5.67
  14  -4  -5    0.28    5.27
  14   4  -5    0.44    4.53
 -14  -4   5   -0.00    4.51
  14  -4  -6   -0.00    5.62
  14   4  -6    2.89    4.87
 -14  -4   6    0.00    4.68
  14  -4  -7    0.00    5.13
  14   4  -7   11.28    7.43
  14  -4  -8    4.14    6.08
  14   4  -8    0.00    5.33
  14  -4  -9    1.99    5.39
  14   4  -9   -0.00    4.76
 -14  -4   9    3.70    5.26
  14  -4 -10    0.00    4.67
  14   4 -10    4.74    6.93
 -14  -4  10    2.38    6.52
  14  -4 -11   -0.00    5.33
  14   4 -11   -0.00    4.88
 -14  -4  11    5.20    6.41
  14  -4 -12    6.05    6.32
  14   4 -12    1.68    5.30
 -14  -4  12   -0.00    6.38
  14  -4 -13    5.56    7.31
  14   4 -13    1.00    5.38
 -14  -4  13    0.00    4.10
  14  -4 -14   14.54    8.40
  14   4 -14   12.56    7.97
 -14  -4  14   11.11    8.88
  14  -4 -15   -0.00    6.65
  14   4 -15    0.50    5.32
 -14  -4  15    7.33    8.52
  14  -4 -16    2.02    6.05
  14   4 -16    1.97    6.05
 -14  -4  16    1.99    7.28
  14  -4 -17    7.20    6.97
  14   4 -17   -0.00    5.59
 -14  -4  17    0.58    4.69
  14  -4 -18    2.20    4.48
  14   4 -18   -0.00    4.47
 -14  -4  18   -0.00    4.86
  14   4 -19   -0.00    5.56
 -14  -4  19   -0.00    7.36
  14   4 -20   -0.00    6.01
 -14  -4  20   -0.00    6.17
 -14  -4  21    0.65    4.10
  14  -5  -1    5.83    6.12
  14   5  -1    4.31    6.27
 -14  -5   1    2.42    5.53
  14  -5  -2   -0.00    4.65
  14   5  -2    2.75    5.17
 -14  -5   2   -0.00    4.43
  14  -5  -3   -0.00    4.99
  14   5  -3   -0.00    5.43
 -14  -5   3    2.27    5.17
  14  -5  -4    0.00    5.13
  14   5  -4    0.00    6.08
 -14  -5   4    3.01    7.07
  14  -5  -5    6.88    7.00
  14   5  -5    4.48    6.45
 -14  -5   5   -0.00    6.26
  14  -5  -6    2.43    5.43
  14   5  -6    1.73    5.26
 -14  -5   6    1.92    5.73
  14  -5  -7    5.72    5.87
  14   5  -7    0.08    4.48
 -14  -5   7   -0.00    5.54
  14  -5  -8    0.00    4.97
  14   5  -8   -0.00    5.48
 -14  -5   8    2.50    4.75
  14  -5  -9   12.35    7.47
  14   5  -9    4.14    6.54
 -14  -5   9    5.88    6.03
  14  -5 -10    5.59    6.50
  14   5 -10    1.60    5.14
 -14  -5  10   11.59    8.06
  14  -5 -11    5.42    6.22
  14   5 -11    0.00    5.23
 -14  -5  11   -0.00    5.75
  14  -5 -12    0.26    6.15
  14   5 -12    2.44    5.50
 -14  -5  12    2.91    6.91
  14  -5 -13   -0.00    5.24
  14   5 -13   -0.00    4.80
 -14  -5  13    5.17    8.93
  14  -5 -14    1.97    6.54
  14   5 -14   -0.00    5.73
 -14  -5  14    6.19    9.16
  14  -5 -15    4.53    6.74
  14   5 -15    5.18    6.68
 -14  -5  15    2.00    7.11
  14  -5 -16    4.75    6.16
  14   5 -16    4.46    7.37
 -14  -5  16    1.35    6.52
  14  -5 -17    4.23    5.64
  14   5 -17    2.18    5.81
 -14  -5  17   -0.00    7.52
  14  -5 -18    1.04    6.42
  14   5 -18   -0.00    5.55
 -14  -5  18    1.87    5.75
  14   5 -19    1.09    5.54
 -14  -5  19    0.37    4.07
  14   5 -20    0.00    5.38
 -14  -5  20    0.00    5.01
 -14  -5  21    4.37    6.14
 -14  -5  22   -0.00    6.55
 -14  -5  23   -0.00    4.38
 -14  -5  24   -0.00    5.05
  14  -6  -1   -0.00    5.09
  14   6  -1    0.67    5.34
 -14  -6   1   -0.00    5.07
  14  -6  -2    9.52    6.67
  14   6  -2    9.31    6.91
 -14  -6   2    3.06    6.31
  14  -6  -3    4.53    6.25
  14   6  -3    3.05    5.58
 -14  -6   3    0.90    6.32
  14  -6  -4    0.19    4.24
  14   6  -4   -0.00    5.16
 -14  -6   4   -0.00    6.60
  14  -6  -5    0.55    4.70
  14   6  -5   -0.00    6.15
 -14  -6   5   -0.00    4.23
  14  -6  -6    8.73    6.11
  14   6  -6    0.00    4.89
 -14  -6   6    1.44    5.94
  14  -6  -7    0.00    4.87
  14   6  -7    1.88    6.23
 -14  -6   7    2.33    6.27
  14  -6  -8    0.82    5.00
  14   6  -8   -0.00    4.91
 -14  -6   8    4.98    7.75
  14  -6  -9    3.78    5.63
  14   6  -9    0.90    5.58
 -14  -6   9    2.03    5.70
  14  -6 -10   -0.00    5.41
  14   6 -10    1.57    5.59
 -14  -6  10    1.78    6.38
  14  -6 -11    4.48    5.65
  14   6 -11    0.00    5.90
 -14  -6  11   -0.00    4.93
  14  -6 -12    2.81    6.30
  14   6 -12    0.29    5.15
 -14  -6  12   -0.00    4.50
  14  -6 -13    2.00    5.56
  14   6 -13   -0.00    5.71
 -14  -6  13   -0.00    5.59
  14  -6 -14    3.45    5.89
  14   6 -14   -0.00    6.00
 -14  -6  14    6.90    8.48
  14  -6 -15    0.47    5.30
  14   6 -15   -0.00    4.94
 -14  -6  15    0.20    5.88
  14  -6 -16   -0.00    5.11
  14   6 -16   -0.00    5.06
 -14  -6  16   -0.00    4.27
  14  -6 -17   -0.00    5.06
  14   6 -17    4.64    6.46
 -14  -6  17    4.34    9.01
  14   6 -18    0.00    3.89
 -14  -6  18    8.67    8.46
  14   6 -19    0.00    5.09
 -14  -6  19    3.18    6.07
 -14  -6  20   -0.00    6.23
 -14  -6  21    1.98    6.04
  14  -7  -1    0.47    3.78
  14   7  -1    7.27    6.70
 -14  -7   1   -0.00    6.35
  14  -7  -2    0.17    5.68
  14   7  -2    2.30    4.70
 -14  -7   2   -0.00    5.68
  14  -7  -3    1.02    4.33
  14   7  -3   -0.00    4.86
 -14  -7   3   -0.00    6.57
  14  -7  -4    0.81    4.45
  14   7  -4    0.93    4.63
 -14  -7   4    6.46    7.67
  14  -7  -5    6.50    6.70
  14   7  -5    2.71    5.55
 -14  -7   5    2.72    5.65
  14  -7  -6    1.03    4.55
  14   7  -6   -0.00    5.03
 -14  -7   6    3.68    6.89
  14  -7  -7   -0.00    4.97
  14   7  -7   -0.00    4.46
 -14  -7   7    1.14    5.43
  14  -7  -8    6.86    6.19
  14   7  -8    3.20    4.84
 -14  -7   8   -0.00    6.30
  14  -7  -9   10.10    6.87
  14   7  -9    2.35    5.99
 -14  -7   9    3.30    6.42
  14  -7 -10   -0.00    4.83
  14   7 -10   -0.00    4.20
 -14  -7  10    4.85    6.86
  14  -7 -11    7.72    7.64
  14   7 -11    0.00    5.71
 -14  -7  11   -0.00    6.35
  14  -7 -12   -0.00    3.84
  14   7 -12    1.86    4.81
 -14  -7  12   -0.00    5.63
  14  -7 -13    0.18    4.49
  14   7 -13   -0.00    4.77
 -14  -7  13   -0.00    6.17
  14  -7 -14    1.97    5.69
  14   7 -14    0.48    5.36
 -14  -7  14    2.52    6.38
  14  -7 -15    1.40    6.96
  14   7 -15    2.26    6.41
 -14  -7  15    1.78    5.42
  14  -7 -16    0.39    6.15
  14   7 -16    0.00    6.57
 -14  -7  16    0.17    5.68
  14   7 -17    0.00    5.65
 -14  -7  17   -0.00    4.08
  14   7 -18    7.79    7.18
 -14  -7  18   -0.00    5.31
  14   7 -19   -0.00    5.25
  14  -8  -1    7.50    6.93
  14   8  -1    6.71    6.10
 -14  -8   1   -0.00    5.25
  14  -8  -2    1.53    5.78
  14   8  -2   -0.00    4.82
 -14  -8   2   -0.00    4.66
  14  -8  -3   -0.00    4.13
  14   8  -3   -0.00    5.86
 -14  -8   3    0.00    5.63
  14  -8  -4   -0.00    4.12
  14   8  -4   -0.00    5.45
 -14  -8   4   -0.00    7.21
  14  -8  -5   -0.00    5.16
  14   8  -5    6.14    6.55
 -14  -8   5   -0.00    4.97
  14  -8  -6    0.00    4.34
  14   8  -6   -0.00    4.97
 -14  -8   6   -0.00    5.58
  14  -8  -7   -0.00    4.31
  14   8  -7   -0.00    5.64
 -14  -8   7    2.45    6.43
  14  -8  -8   -0.00    5.99
  14   8  -8   -0.00    6.57
 -14  -8   8    5.32    6.26
  14  -8  -9    5.61    6.94
  14   8  -9   -0.00    5.58
 -14  -8   9    6.64    7.56
  14  -8 -10    3.54    5.84
  14   8 -10    1.93    5.00
 -14  -8  10    3.74    6.12
  14  -8 -11   -0.00    4.12
  14   8 -11    1.59    6.01
 -14  -8  11    2.17    7.11
  14  -8 -12    0.18    5.63
  14   8 -12   -0.00    5.11
 -14  -8  12    0.11    4.98
  14  -8 -13    3.75    5.34
  14   8 -13   -0.00    4.80
 -14  -8  13    2.10    6.84
  14  -8 -14   -0.00    6.01
  14   8 -14   -0.00    4.40
 -14  -8  14    0.00    5.64
  14  -8 -15    0.81    4.58
  14   8 -15   -0.00    4.45
  14  -8 -16    0.63    5.89
  14   8 -16    2.09    5.82
  14   8 -17    1.36    6.46
  14   8 -18    0.00    4.17
  14   8 -19   -0.00    3.76
  14  -9  -1   -0.00    5.49
  14   9  -1   -0.00    4.81
 -14  -9   1    2.90    5.54
  14  -9  -2   -0.00    4.63
  14   9  -2    3.12    6.14
 -14  -9   2    6.45    6.36
  14  -9  -3    2.16    4.40
  14   9  -3   -0.00    5.15
 -14  -9   3    4.08    5.39
  14  -9  -4   -0.00    4.78
  14   9  -4   -0.00    4.22
 -14  -9   4    0.48    5.24
  14  -9  -5    0.57    5.81
  14   9  -5    5.94    5.06
 -14  -9   5    3.27    6.40
  14  -9  -6    4.55    5.98
  14   9  -6   -0.00    4.38
 -14  -9   6    0.35    5.12
  14  -9  -7    6.05    6.09
  14   9  -7    0.02    4.34
 -14  -9   7    2.68    5.69
  14  -9  -8   -0.00    6.45
  14   9  -8    1.16    5.26
  14  -9  -9    6.77    7.42
  14   9  -9   -0.00    5.25
  14  -9 -10    4.75    5.15
  14   9 -10   -0.00    6.28
  14  -9 -11    8.94    7.35
  14   9 -11    7.71    6.68
  14  -9 -12    2.40    5.59
  14   9 -12    2.05    5.37
  14  -9 -13   -0.00    6.16
  14   9 -13   -0.00    4.78
  14  -9 -14    2.20    5.57
  14  -9 -15    2.35    5.81
  14 -10 -14   -0.00    5.75
  13   0  -1   20.07    9.92
  13   0  -2    1.63    5.12
  13   0  -3    1.66    4.95
  13   0  -4    0.52    5.25
  13   0  -5    4.97    6.22
  13   0  -6    0.79    4.20
  13   0  -7    7.36    7.79
  13   0  -8   -0.00    5.13
  13   0  -9    0.29    4.21
  13   0 -10   -0.00    4.27
  13   0 -11   12.44    7.94
  13   0 -12    1.36    5.05
  13   0 -13    6.47    5.70
  13   0 -14   -0.00    4.03
  13   0 -15   -0.00    5.85
  13   0 -16   -0.00    4.98
  13   0 -17    8.11    8.22
  13   0 -18    2.08    6.27
  13   0 -19    0.00    5.17
  13   0 -20    3.42    6.01
  13   0 -21    3.86    6.60
  13   0 -22    0.00    5.25
  13   0 -23    2.81    5.98
  13   0 -24   -0.00    7.27
  13  -1  -1    0.97    5.05
  13   1  -1    0.29    5.53
 -13  -1   1    0.00    5.20
  13  -1  -2    3.51    5.27
  13   1  -2   -0.00    4.22
 -13  -1   2   -0.00    4.18
  13  -1  -3    0.00    4.25
  13   1  -3    4.60    5.38
 -13  -1   3   11.68    8.49
  13  -1  -4    7.53    6.94
  13   1  -4    1.11    5.10
 -13  -1   4   -0.00    5.89
  13  -1  -5   36.31   11.50
  13   1  -5   40.33   12.42
 -13  -1   5   29.60   12.19
  13  -1  -6   -0.00    3.68
  13   1  -6    7.69    6.42
 -13  -1   6   -0.00    5.84
  13  -1  -7   -0.00    5.04
  13   1  -7   15.34    7.95
 -13  -1   7    2.86    6.89
  13  -1  -8   -0.00    4.26
  13   1  -8   -0.00    5.54
 -13  -1   8    0.00    4.19
  13  -1  -9   16.46    9.03
  13   1  -9   15.74    8.45
 -13  -1   9   17.71    9.52
  13  -1 -10    0.00    4.39
  13   1 -10   -0.00    4.73
 -13  -1  10    5.72    5.93
  13  -1 -11    9.14    6.42
  13   1 -11    0.47    4.05
  13  -1 -12    1.30    6.58
  13   1 -12    4.58    5.74
  13  -1 -13    7.82    6.70
  13   1 -13    4.98    4.56
  13  -1 -14    2.15    4.59
  13   1 -14   -0.00    5.45
  13  -1 -15   24.35   10.74
  13   1 -15   14.05    7.71
  13  -1 -16   -0.00    5.42
  13   1 -16    1.35    5.80
  13  -1 -17   -0.00    5.04
  13   1 -17    0.00    5.02
  13  -1 -18    5.02    6.67
  13   1 -18   -0.00    6.22
  13  -1 -19    0.00    5.73
  13   1 -19   -0.00    6.08
  13  -1 -20    1.82    6.12
  13   1 -20   -0.00    5.67
  13  -1 -21   -0.00    5.79
  13   1 -21    0.00    5.64
  13  -1 -22    1.19    5.74
  13   1 -22    2.02    5.57
  13  -1 -23    0.93    5.04
  13   1 -23    1.06    5.90
  13  -1 -24    5.72    5.24
  13   1 -24    4.60    6.15
  13  -2  -1   14.19    7.41
  13   2  -1   14.72    8.27
 -13  -2   1   14.45    9.05
  13  -2  -2    6.61    6.41
  13   2  -2   -0.00    4.95
 -13  -2   2    0.00    5.86
  13  -2  -3    4.03    5.69
  13   2  -3    1.74    5.70
 -13  -2   3    0.41    4.88
  13  -2  -4    3.89    4.38
  13   2  -4    3.60    5.44
 -13  -2   4    1.70    5.69
  13  -2  -5    3.20    5.53
  13   2  -5    2.45    5.06
 -13  -2   5    3.97    6.62
  13  -2  -6   -0.00    5.46
  13   2  -6    1.73    5.46
 -13  -2   6    1.92    4.44
  13  -2  -7   12.33    7.75
  13   2  -7   14.33    7.72
 -13  -2   7   15.53   10.13
  13  -2  -8    4.66    5.51
  13   2  -8   -0.00    5.07
 -13  -2   8    0.15    3.62
  13  -2  -9    0.78    4.71
  13   2  -9    2.49    4.55
 -13  -2   9    2.56    5.51
  13  -2 -10   -0.00    5.10
  13   2 -10    0.95    5.35
 -13  -2  10    0.00    5.13
  13  -2 -11    0.00    5.79
  13   2 -11   18.36    8.73
 -13  -2  11   -0.00    5.79
  13  -2 -12    6.98    7.39
  13   2 -12   -0.00    4.87
 -13  -2  12    0.00    6.31
  13  -2 -13   19.90    9.19
  13   2 -13    4.24    6.88
 -13  -2  13    1.65    6.96
  13  -2 -14    2.26    4.90
  13   2 -14    0.00    6.14
 -13  -2  14   -0.00    5.11
  13  -2 -15    5.62    7.05
  13   2 -15    8.29    7.48
 -13  -2  15    0.68    5.94
  13  -2 -16    3.27    4.77
  13   2 -16   -0.00    4.89
 -13  -2  16   -0.00    4.55
  13  -2 -17    5.80    5.84
  13   2 -17    6.28    7.25
 -13  -2  17    2.69    5.36
  13  -2 -18    0.15    4.71
  13   2 -18    0.00    5.53
  13  -2 -19   -0.00    5.60
  13   2 -19    7.51    6.89
  13  -2 -20    2.63    4.99
  13   2 -20    0.00    6.51
  13  -2 -21    6.11    6.95
  13   2 -21    2.62    6.75
  13  -2 -22    3.25    4.50
  13   2 -22   -0.00    7.42
  13  -2 -23    3.25    7.02
  13   2 -23    5.74    7.56
  13   2 -24   -0.00    7.44
  13  -3  -1    1.64    4.63
  13   3  -1    2.77    4.88
 -13  -3   1   -0.00    5.71
  13  -3  -2    4.58    5.43
  13   3  -2    1.89    5.24
 -13  -3   2    0.93    4.82
  13  -3  -3    3.91    5.59
  13   3  -3    5.92    6.67
 -13  -3   3    7.38    7.37
  13  -3  -4    8.45    7.62
  13   3  -4   -0.00    4.25
 -13  -3   4    3.74    6.02
  13  -3  -5   11.45    7.67
  13   3  -5    9.38    6.94
 -13  -3   5    2.40    5.80
  13  -3  -6    3.07    6.06
  13   3  -6    4.62    5.29
 -13  -3   6    2.02    5.63
  13  -3  -7    0.61    4.75
  13   3  -7   -0.00    6.33
 -13  -3   7    0.26    4.86
  13  -3  -8   -0.00    4.10
  13   3  -8   -0.00    5.09
 -13  -3   8   -0.00    5.39
  13  -3  -9   25.09    9.45
  13   3  -9    5.25    6.04
 -13  -3   9    2.49    5.92
  13  -3 -10    5.63    5.47
  13   3 -10    0.02    5.43
 -13  -3  10    0.02    4.78
  13  -3 -11    9.02    6.98
  13   3 -11    5.73    5.54
 -13  -3  11    4.57    6.37
  13  -3 -12   -0.00    5.06
  13   3 -12    4.45    6.04
 -13  -3  12    8.11    7.94
  13  -3 -13    2.31    5.28
  13   3 -13    0.56    4.83
 -13  -3  13    3.60    6.32
  13  -3 -14   -0.00    4.69
  13   3 -14    4.03    7.04
 -13  -3  14    3.39    6.32
  13  -3 -15   15.08    8.85
  13   3 -15   12.10    8.48
 -13  -3  15    7.92    8.00
  13  -3 -16    3.51    6.42
  13   3 -16    0.91    5.13
 -13  -3  16   -0.00    5.93
  13  -3 -17   -0.00    5.40
  13   3 -17   -0.00    6.19
 -13  -3  17    0.48    4.61
  13  -3 -18    2.08    6.79
  13   3 -18    2.29    5.82
 -13  -3  18    3.44    6.65
  13  -3 -19   16.70    9.22
  13   3 -19   14.44    8.86
 -13  -3  19    7.50    7.09
  13  -3 -20    3.40    6.95
  13   3 -20   -0.00    5.39
 -13  -3  20    0.36    5.50
  13  -3 -21    0.27    5.21
  13   3 -21    0.00    5.67
 -13  -3  21    3.64    6.16
  13  -3 -22   -0.00    5.82
  13   3 -22    3.89    6.44
 -13  -3  22    3.23    4.32
  13  -3 -23   -0.00    5.49
  13   3 -23    5.74    6.53
  13   3 -24   -0.00    6.03
  13  -4  -1    0.99    4.85
  13   4  -1    9.61    6.70
 -13  -4   1    2.83    6.10
  13  -4  -2    6.69    6.83
  13   4  -2    5.25    6.64
 -13  -4   2    0.00    4.43
  13  -4  -3    6.52    7.11
  13   4  -3    4.65    6.40
 -13  -4   3    0.61    4.50
  13  -4  -4    0.63    5.05
  13   4  -4    3.68    5.35
 -13  -4   4   -0.00    4.18
  13  -4  -5    0.00    3.18
  13   4  -5    2.52    4.64
 -13  -4   5    1.77    6.01
  13  -4  -6    0.10    5.07
  13   4  -6    5.58    6.78
 -13  -4   6    0.02    2.83
  13  -4  -7   24.30    9.12
  13   4  -7   11.52    7.16
 -13  -4   7    2.00    6.76
  13  -4  -8    4.09    5.38
  13   4  -8    0.63    5.20
 -13  -4   8    0.14    4.82
  13  -4  -9    1.28    4.55
  13   4  -9    0.53    4.62
 -13  -4   9    4.54    6.22
  13  -4 -10    0.35    4.61
  13   4 -10    2.09    5.93
 -13  -4  10   -0.00    6.32
  13  -4 -11    5.42    6.31
  13   4 -11    6.54    6.07
 -13  -4  11    2.80    6.15
  13  -4 -12    7.47    7.15
  13   4 -12   10.55    6.73
 -13  -4  12    1.54    6.41
  13  -4 -13    1.81    5.34
  13   4 -13   12.66    7.99
 -13  -4  13    0.60    5.45
  13  -4 -14    1.02    4.42
  13   4 -14    1.42    5.42
 -13  -4  14    2.70    4.72
  13  -4 -15   -0.00    5.47
  13   4 -15    5.47    5.71
 -13  -4  15   -0.00    6.80
  13  -4 -16    5.59    6.23
  13   4 -16    3.09    6.79
 -13  -4  16    4.67    7.06
  13  -4 -17    4.24    6.78
  13   4 -17    8.55    6.37
 -13  -4  17    6.29    6.99
  13  -4 -18    1.02    5.23
  13   4 -18   -0.00    5.53
 -13  -4  18    3.14    5.73
  13  -4 -19   -0.00    5.94
  13   4 -19   -0.00    5.92
 -13  -4  19   -0.00    5.09
  13  -4 -20    0.40    5.06
  13   4 -20    5.98    6.87
 -13  -4  20    0.18    3.37
  13  -4 -21   -0.00    5.86
  13   4 -21    0.00    6.45
 -13  -4  21    8.29    7.62
  13  -4 -22    1.68    5.37
  13   4 -22    1.18    7.36
 -13  -4  22    0.76    5.96
  13  -4 -23   -0.00    6.12
  13   4 -23    3.94    6.96
 -13  -4  23   -0.00    4.38
  13   4 -24   16.90    9.19
 -13  -4  24    2.42    5.96
 -13  -4  25   -0.00    7.46
 -13  -4  26    1.03    7.49
  13  -5  -1    4.46    6.06
  13   5  -1    0.94    5.34
 -13  -5   1    9.26    7.72
  13  -5  -2    7.79    6.06
  13   5  -2    5.90    5.99
 -13  -5   2    2.77    6.95
  13  -5  -3    0.32    4.82
  13   5  -3    2.10    4.84
 -13  -5   3    2.74    5.32
  13  -5  -4    5.97    6.72
  13   5  -4   -0.00    5.55
 -13  -5   4    1.51    5.77
  13  -5  -5    5.72    5.73
  13   5  -5    0.00    4.86
 -13  -5   5    7.95    7.55
  13  -5  -6    0.73    5.57
  13   5  -6   -0.00    4.80
 -13  -5   6    1.19    5.84
  13  -5  -7    0.03    4.62
  13   5  -7    1.46    4.89
 -13  -5   7   -0.00    6.50
  13  -5  -8    7.43    7.61
  13   5  -8   -0.00    5.22
 -13  -5   8   -0.00    4.69
  13  -5  -9    0.00    5.31
  13   5  -9   10.53    7.09
 -13  -5   9    0.35    5.01
  13  -5 -10    4.69    5.69
  13   5 -10    8.02    6.32
 -13  -5  10   -0.00    5.22
  13  -5 -11    4.76    6.07
  13   5 -11    3.29    5.83
 -13  -5  11   -0.00    3.67
  13  -5 -12   -0.00    4.42
  13   5 -12    2.07    5.78
 -13  -5  12    4.76    6.09
  13  -5 -13    2.50    5.69
  13   5 -13    1.25    5.48
 -13  -5  13    0.00    5.61
  13  -5 -14    6.95    6.55
  13   5 -14    0.00    5.78
 -13  -5  14   -0.00    7.73
  13  -5 -15    8.58    7.03
  13   5 -15   18.84    9.15
 -13  -5  15    8.49    7.46
  13  -5 -16   -0.00    5.24
  13   5 -16    0.00    5.79
 -13  -5  16    7.52    7.04
  13  -5 -17    4.66    6.29
  13   5 -17   -0.00    5.67
 -13  -5  17    4.10    6.53
  13  -5 -18   -0.00    5.59
  13   5 -18    5.50    6.37
 -13  -5  18   -0.00    4.73
  13  -5 -19    0.00    6.08
  13   5 -19    0.06    5.22
 -13  -5  19   -0.00    4.18
  13  -5 -20   -0.00    6.11
  13   5 -20   -0.00    6.33
 -13  -5  20   -0.00    4.87
  13  -5 -21   -0.00    6.36
  13   5 -21    0.00    5.22
 -13  -5  21   -0.00    4.34
  13  -5 -22    4.05    5.75
  13   5 -22    2.14    5.01
 -13  -5  22   -0.00    5.51
  13   5 -23   -0.00    5.86
 -13  -5  23    2.00    5.39
  13   5 -24    0.00    5.30
 -13  -5  24    0.00    5.66
 -13  -5  25    5.93    8.16
 -13  -5  26    0.00    6.17
 -13  -5  27   11.73   10.47
 -13  -5  28   -0.00    6.20
  13  -6  -1    5.54    6.46
  13   6  -1    4.42    6.16
 -13  -6   1    2.71    5.63
  13  -6  -2    5.14    5.81
  13   6  -2    1.50    4.93
 -13  -6   2    0.06    3.01
  13  -6  -3    0.06    4.22
  13   6  -3   -0.00    5.04
 -13  -6   3   -0.00    4.69
  13  -6  -4    4.10    5.91
  13   6  -4    6.59    6.35
 -13  -6   4    2.64    5.69
  13  -6  -5    2.43    5.06
  13   6  -5    2.25    5.38
 -13  -6   5   -0.00    7.36
  13  -6  -6    3.21    6.19
  13   6  -6    8.04    6.47
 -13  -6   6    5.41    6.70
  13  -6  -7    6.04    5.96
  13   6  -7    1.82    5.74
 -13  -6   7    4.41    5.97
  13  -6  -8    1.22    4.41
  13   6  -8    1.98    5.10
 -13  -6   8    2.91    6.13
  13  -6  -9    3.31    6.03
  13   6  -9    1.34    5.17
 -13  -6   9    0.00    4.33
  13  -6 -10    1.91    6.27
  13   6 -10    0.58    4.29
 -13  -6  10    4.36    5.80
  13  -6 -11    4.95    6.22
  13   6 -11   -0.00    4.41
 -13  -6  11    2.74    5.86
  13  -6 -12    7.14    7.46
  13   6 -12   10.81    6.61
 -13  -6  12    0.00    6.56
  13  -6 -13   -0.00    5.36
  13   6 -13    6.17    6.59
 -13  -6  13    1.81    5.81
  13  -6 -14   -0.00    5.34
  13   6 -14    1.20    5.06
 -13  -6  14   -0.00    6.08
  13  -6 -15    3.39    5.33
  13   6 -15   -0.00    6.03
 -13  -6  15   -0.00    6.41
  13  -6 -16    4.56    6.32
  13   6 -16    4.28    6.15
 -13  -6  16   -0.00    4.36
  13  -6 -17   -0.00    6.18
  13   6 -17    3.33    5.22
 -13  -6  17    3.08    5.21
  13  -6 -18   -0.00    4.49
  13   6 -18    5.39    6.00
 -13  -6  18   -0.00    4.77
  13  -6 -19   -0.00    5.37
  13   6 -19    0.00    5.13
 -13  -6  19    0.39    5.07
  13  -6 -20   -0.00    5.83
  13   6 -20    0.38    4.70
 -13  -6  20   -0.00    4.75
  13  -6 -21    0.00    6.54
  13   6 -21    4.75    7.07
 -13  -6  21    0.31    5.04
  13  -6 -22    9.26    7.14
  13   6 -22   -0.00    6.36
 -13  -6  22    3.35    6.44
  13   6 -23    2.74    6.55
 -13  -6  23   -0.00    6.25
  13   6 -24    0.00    5.90
 -13  -6  24    7.58    7.88
 -13  -6  25    0.00    6.03
  13  -7  -1    6.39    6.25
  13   7  -1   -0.00    5.14
 -13  -7   1    2.48    5.65
  13  -7  -2   -0.00    4.68
  13   7  -2   -0.00    3.58
 -13  -7   2   -0.00    4.96
  13  -7  -3    3.24    6.21
  13   7  -3    0.35    4.40
 -13  -7   3    4.94    6.66
  13  -7  -4   27.74    9.96
  13   7  -4    7.36    6.42
 -13  -7   4    7.33    7.60
  13  -7  -5    0.00    4.38
  13   7  -5   10.65    7.56
 -13  -7   5    1.99    6.38
  13  -7  -6    0.00    4.50
  13   7  -6   -0.00    5.42
 -13  -7   6   -0.00    4.44
  13  -7  -7    0.82    4.46
  13   7  -7    3.13    4.54
 -13  -7   7    3.75    6.64
  13  -7  -8    3.21    5.39
  13   7  -8    1.76    5.67
 -13  -7   8   -0.00    5.05
  13  -7  -9    2.68    5.31
  13   7  -9    0.54    3.98
 -13  -7   9    2.93    7.19
  13  -7 -10    0.00    5.17
  13   7 -10    6.06    6.80
 -13  -7  10    8.24    7.01
  13  -7 -11    0.00    6.14
  13   7 -11   -0.00    4.84
 -13  -7  11   -0.00    4.59
  13  -7 -12   -0.00    4.66
  13   7 -12    1.47    5.01
 -13  -7  12   -0.00    6.00
  13  -7 -13   -0.00    4.52
  13   7 -13    1.07    4.71
 -13  -7  13    2.32    6.47
  13  -7 -14    0.00    5.54
  13   7 -14   -0.00    5.64
 -13  -7  14   -0.00    4.30
  13  -7 -15    0.62    4.54
  13   7 -15    3.23    6.19
 -13  -7  15   11.22    9.11
  13  -7 -16   -0.00    4.60
  13   7 -16    3.38    4.70
 -13  -7  16   -0.00    5.84
  13  -7 -17   -0.00    5.98
  13   7 -17   10.62    7.14
 -13  -7  17    3.66    6.74
  13  -7 -18    0.51    5.85
  13   7 -18    1.49    5.49
 -13  -7  18    0.00    5.92
  13  -7 -19    0.00    5.30
  13   7 -19   -0.00    4.77
 -13  -7  19    0.09    5.03
  13  -7 -20    9.81    8.00
  13   7 -20    8.35    7.72
 -13  -7  20   -0.00    6.29
  13  -7 -21    5.47    6.16
  13   7 -21    5.16    6.69
 -13  -7  21    0.00    5.13
  13   7 -22    3.86    6.42
 -13  -7  22    0.00    5.20
  13   7 -23    1.93    5.11
  13   7 -24   -0.00    4.96
  13  -8  -1   -0.00    5.15
  13   8  -1   -0.00    5.75
 -13  -8   1   -0.00    6.42
  13  -8  -2    8.43    6.73
  13   8  -2    1.02    5.03
 -13  -8   2    0.41    4.88
  13  -8  -3   -0.00    5.20
  13   8  -3    4.91    5.72
 -13  -8   3    2.85    5.50
  13  -8  -4   13.01    6.77
  13   8  -4    0.00    4.89
 -13  -8   4   -0.00    4.56
  13  -8  -5    4.78    5.80
  13   8  -5    6.95    6.45
 -13  -8   5    1.54    6.04
  13  -8  -6    5.13    6.21
  13   8  -6   19.67    8.14
 -13  -8   6    5.31    6.91
  13  -8  -7    0.00    4.40
  13   8  -7    1.76    4.70
 -13  -8   7   -0.00    4.55
  13  -8  -8    8.77    7.64
  13   8  -8   13.03    7.47
 -13  -8   8    1.73    6.95
  13  -8  -9   -0.00    4.49
  13   8  -9    2.72    5.40
 -13  -8   9    3.97    6.37
  13  -8 -10    2.70    6.09
  13   8 -10    0.73    4.22
 -13  -8  10    0.00    5.93
  13  -8 -11    0.00    5.74
  13   8 -11   -0.00    5.44
 -13  -8  11   -0.00    3.69
  13  -8 -12   -0.00    5.08
  13   8 -12    1.91    5.68
 -13  -8  12    4.58    6.65
  13  -8 -13    2.09    5.58
  13   8 -13   -0.00    4.99
 -13  -8  13    0.33    5.62
  13  -8 -14   -0.00    5.17
  13   8 -14    0.00    4.92
 -13  -8  14    1.65    6.64
  13  -8 -15    1.73    5.83
  13   8 -15    2.78    5.68
 -13  -8  15   -0.00    6.17
  13  -8 -16    3.66    6.10
  13   8 -16    7.22    6.25
 -13  -8  16   -0.00    6.39
  13  -8 -17    1.89    6.08
  13   8 -17   -0.00    4.79
 -13  -8  17   -0.00    5.46
  13  -8 -18   15.03    8.83
  13   8 -18    9.78    7.50
 -13  -8  18    2.94    7.13
  13  -8 -19    0.00    5.74
  13   8 -19   -0.00    5.56
 -13  -8  19    1.98    5.68
  13  -8 -20   -0.00    6.25
  13   8 -20    1.33    5.48
  13  -8 -21    7.98    7.71
  13   8 -21   -0.00    5.94
  13   8 -22    3.63    5.52
  13   8 -23    0.00    5.09
  13   8 -24   -0.00    5.80
  13  -9  -1    1.27    4.24
  13   9  -1    2.59    5.20
 -13  -9   1    0.72    4.34
  13  -9  -2   -0.00    3.73
  13   9  -2    0.00    3.87
 -13  -9   2   -0.00    4.11
  13  -9  -3   -0.00    4.46
  13   9  -3   -0.00    4.22
 -13  -9   3   -0.00    5.76
  13  -9  -4   -0.00    4.32
  13   9  -4    2.31    4.59
 -13  -9   4    1.33    5.40
  13  -9  -5    0.00    5.44
  13   9  -5   -0.00    4.60
 -13  -9   5   -0.00    5.50
  13  -9  -6   12.88    7.61
  13   9  -6    6.74    4.91
 -13  -9   6    3.14    7.25
  13  -9  -7    4.42    5.25
  13   9  -7    6.92    6.15
 -13  -9   7    1.17    6.59
  13  -9  -8    2.83    5.49
  13   9  -8   -0.00    6.64
 -13  -9   8   -0.00    4.80
  13  -9  -9   -0.00    4.79
  13   9  -9    3.03    5.98
 -13  -9   9   -0.00    4.01
  13  -9 -10    9.95    7.41
  13   9 -10    2.70    5.83
 -13  -9  10   -0.00    4.71
  13  -9 -11   -0.00    5.03
  13   9 -11    0.00    5.39
 -13  -9  11    0.00    4.69
  13  -9 -12   -0.00    5.43
  13   9 -12   -0.00    3.50
 -13  -9  12   -0.00    6.35
  13  -9 -13    0.33    6.38
  13   9 -13   -0.00    5.18
 -13  -9  13    0.00    4.88
  13  -9 -14    6.21    7.04
  13   9 -14    9.32    7.27
 -13  -9  14    1.07    3.72
  13  -9 -15   -0.00    5.40
  13   9 -15    0.96    4.59
 -13  -9  15   -0.00    4.07
  13  -9 -16    3.90    7.07
  13   9 -16    6.97    6.40
  13  -9 -17   -0.00    5.93
  13  -9 -18    1.19    7.79
  13  -9 -19   -0.00    4.56
  13  -9 -20    3.89    6.98
 -13 -10   1   -0.00    4.71
 -13 -10   2    0.41    6.20
 -13 -10   3   -0.00    4.68
 -13 -10   4   -0.00    4.30
 -13 -10   5    2.70    6.86
  13 -10  -6   -0.00    5.51
 -13 -10   6    2.81    6.33
  13 -10  -7    7.78    6.41
 -13 -10   7   -0.00    5.27
  13 -10  -8    0.00    4.56
 -13 -10   8   -0.00    6.08
  13 -10  -9    3.39    5.41
 -13 -10   9   -0.00    6.09
  13 -10 -10    0.00    4.45
  13 -10 -11    2.88    5.95
  13 -10 -12    4.86    7.05
  13 -10 -13    1.48    5.95
  13 -10 -14    1.11    4.83
  13 -10 -15    0.48    5.38
  13 -10 -16    1.85    5.85
  13 -10 -17   -0.00    4.65
  13 -10 -18    9.12    7.86
  13 -10 -19    0.00    4.66
  12   0  -1    0.29    4.43
  12   0  -2    1.44    5.76
  12   0  -3    0.00    4.67
  12   0  -4    7.89    6.63
  12   0  -5   -0.00    4.82
  12   0  -6   30.69   11.10
  12   0  -7    1.92    4.71
  12   0  -8    4.36    6.14
  12   0  -9   -0.00    5.06
 -12   0  10   53.04   15.29
  12   0 -10   18.64    8.82
 -12   0  11   -0.00    2.98
  12   0 -11    0.00    5.45
 -12   0  12    3.70    7.08
  12   0 -12   16.92    8.50
 -12   0  13   -0.00    5.67
  12   0 -13    4.06    5.47
  12   0 -14    3.02    5.45
  12   0 -15    0.70    4.75
  12   0 -16    2.70    5.17
  12   0 -17    2.86    6.51
  12   0 -18    0.00    6.42
  12   0 -19   -0.00    5.28
  12   0 -20    5.80    7.44
  12   0 -21   -0.00    5.88
  12   0 -22    6.33    6.73
  12   0 -23   11.69    8.37
  12   0 -24   -0.00    6.98
  12   0 -25   -0.00    6.34
  12   0 -26    3.24    5.78
  12   0 -27   -0.00    5.44
  12  -1  -1   -0.00    4.49
  12   1  -1    2.98    3.31
 -12  -1   1    4.94    5.93
  12  -1  -2   15.43    8.41
  12   1  -2   10.71    7.98
 -12  -1   2   10.02    7.67
  12  -1  -3    5.44    6.85
  12   1  -3    2.44    4.97
 -12  -1   3    2.43    5.24
  12  -1  -4   51.58   12.71
  12   1  -4   26.01    9.94
 -12  -1   4   42.48   13.80
  12  -1  -5    2.58    5.88
  12   1  -5    2.46    5.17
 -12  -1   5   -0.00    4.27
  12  -1  -6    4.32    5.14
  12   1  -6    1.01    4.83
 -12  -1   6    0.39    4.31
  12  -1  -7    2.38    5.89
  12   1  -7    2.86    5.84
 -12  -1   7   -0.00    4.72
  12  -1  -8   32.72   10.95
  12   1  -8   38.89   11.36
 -12  -1   8   36.94   12.92
  12  -1  -9    7.90    5.84
  12   1  -9    1.08    4.80
 -12  -1   9    0.10    4.96
  12  -1 -10   24.94    9.48
  12   1 -10    6.12    5.90
 -12  -1  10    5.48    6.08
  12  -1 -11    0.14    3.95
  12   1 -11   -0.00    3.99
 -12  -1  11    1.02    5.00
  12  -1 -12    2.42    4.99
  12   1 -12    0.79    5.63
 -12  -1  12    7.04    7.56
  12  -1 -13    2.40    4.59
  12   1 -13   -0.00    4.68
 -12  -1  13    0.00    4.53
  12  -1 -14   13.10    7.49
  12   1 -14   42.91   12.17
 -12  -1  14   30.55   12.90
  12  -1 -15   -0.00    5.56
  12   1 -15    1.97    5.12
 -12  -1  15   -0.00    4.59
  12  -1 -16   -0.00    4.40
  12   1 -16    2.83    5.20
 -12  -1  16    1.16    5.11
  12  -1 -17    2.02    4.85
  12   1 -17    3.28    5.60
 -12  -1  17    0.63    4.20
  12  -1 -18   12.48    8.75
  12   1 -18    7.21    7.21
 -12  -1  18    0.00    6.17
  12  -1 -19    2.64    5.48
  12   1 -19    2.88    6.31
  12  -1 -20    3.34    5.92
  12   1 -20    2.09    6.07
  12  -1 -21    0.00    5.56
  12   1 -21   -0.00    6.17
  12  -1 -22    0.00    5.33
  12   1 -22    0.00    5.48
  12  -1 -23   -0.00    5.38
  12   1 -23    0.36    5.60
  12  -1 -24    7.60    7.33
  12   1 -24    6.60    7.71
  12  -1 -25   -0.00    5.91
  12   1 -25    1.82    6.06
  12  -1 -26    1.47    5.56
  12   1 -26    7.47    7.83
  12  -1 -27    0.00    7.06
  12   1 -27    0.99    6.04
  12  -2  -1    2.60    5.53
  12   2  -1    2.89    4.84
 -12  -2   1    3.12    5.17
  12  -2  -2    0.00    6.36
  12   2  -2   29.09   10.27
 -12  -2   2    1.79    5.57
  12  -2  -3   -0.00    4.83
  12   2  -3   11.54    6.54
 -12  -2   3    2.31    5.79
  12  -2  -4   11.12    7.24
  12   2  -4    0.77    5.42
 -12  -2   4    3.10    5.47
  12  -2  -5    4.05    6.01
  12   2  -5    1.08    4.51
 -12  -2   5    5.30    6.68
  12  -2  -6   34.13   10.58
  12   2  -6   31.27   10.46
 -12  -2   6   34.21   13.52
  12  -2  -7    4.22    5.54
  12   2  -7   20.13    8.69
 -12  -2   7   12.76    7.97
  12  -2  -8    8.46    6.29
  12   2  -8    0.00    4.45
 -12  -2   8    0.74    5.89
  12  -2  -9   -0.00    4.97
  12   2  -9   -0.00    5.02
 -12  -2   9    6.34    6.79
  12  -2 -10   33.96   10.51
  12   2 -10   23.67    9.80
 -12  -2  10   16.12    9.21
  12  -2 -11    1.74    5.68
  12   2 -11    6.51    6.00
 -12  -2  11    1.24    5.41
  12  -2 -12    7.97    7.30
  12   2 -12   10.67    6.35
 -12  -2  12    6.93    7.31
  12  -2 -13   -0.00    4.36
  12   2 -13    6.06    5.05
 -12  -2  13    5.36    7.74
  12  -2 -14    0.00    4.86
  12   2 -14   -0.00    4.32
 -12  -2  14    5.56    5.84
  12  -2 -15   -0.00    4.55
  12   2 -15    3.19    4.61
 -12  -2  15   -0.00    5.97
  12  -2 -16    1.42    5.14
  12   2 -16   12.51    7.48
 -12  -2  16    6.06    7.14
  12  -2 -17    1.74    4.57
  12   2 -17    0.00    5.16
 -12  -2  17    0.00    5.40
  12  -2 -18    5.02    6.48
  12   2 -18    0.00    5.45
 -12  -2  18   -0.00    4.76
  12  -2 -19    2.28    5.49
  12   2 -19    0.00    5.31
 -12  -2  19    1.52    5.85
  12  -2 -20    4.70    5.85
  12   2 -20    0.00    5.67
 -12  -2  20   -0.00    4.66
  12  -2 -21    0.90    5.51
  12   2 -21    1.48    6.35
 -12  -2  21    1.48    5.95
  12  -2 -22    2.56    6.45
  12   2 -22    8.67    8.27
 -12  -2  22   13.51   10.17
  12  -2 -23    2.11    5.00
  12   2 -23    0.89    5.24
 -12  -2  23    4.50    8.38
  12  -2 -24    0.19    5.19
  12   2 -24   -0.00    5.48
  12  -2 -25   12.72    7.92
  12   2 -25   -0.00    5.70
  12  -2 -26    1.08    6.46
  12   2 -26    7.78    7.46
  12  -2 -27    0.00    5.85
  12   2 -27    3.27    6.98
  12  -3  -1    3.18    4.51
  12   3  -1   -0.00    5.23
 -12  -3   1    6.41    6.85
  12  -3  -2   20.33    8.34
  12   3  -2    7.20    5.99
 -12  -3   2    8.20    7.40
  12  -3  -3    8.78    6.47
  12   3  -3    9.70    6.71
 -12  -3   3    4.41    5.78
  12  -3  -4   26.05   10.34
  12   3  -4   15.82    8.01
 -12  -3   4    0.00    5.85
  12  -3  -5    2.18    4.68
  12   3  -5    5.82    6.10
 -12  -3   5   -0.00    4.93
  12  -3  -6    3.42    4.86
  12   3  -6    0.02    3.89
 -12  -3   6    5.12    6.00
  12  -3  -7   -0.00    5.08
  12   3  -7    3.06    4.87
 -12  -3   7    3.97    4.91
  12  -3  -8   17.91    7.95
  12   3  -8    4.92    5.83
 -12  -3   8    3.72    6.94
  12  -3  -9   14.59    8.01
  12   3  -9    2.21    5.66
 -12  -3   9   -0.00    3.70
  12  -3 -10   17.03    7.93
  12   3 -10   10.65    6.55
 -12  -3  10   12.25    8.33
  12  -3 -11    0.64    4.03
  12   3 -11    0.00    4.20
 -12  -3  11    0.19    4.94
  12  -3 -12    6.77    6.52
  12   3 -12   11.56    7.95
 -12  -3  12    6.36    7.55
  12  -3 -13    2.03    5.51
  12   3 -13    3.00    5.65
 -12  -3  13    6.66    7.38
  12  -3 -14   21.66    9.19
  12   3 -14    9.86    7.34
 -12  -3  14    2.58    4.53
  12  -3 -15   -0.00    5.96
  12   3 -15    1.06    3.77
 -12  -3  15    3.07    6.66
  12  -3 -16    0.00    5.38
  12   3 -16    3.32    5.62
 -12  -3  16   -0.00    5.55
  12  -3 -17    4.05    6.54
  12   3 -17   -0.00    4.70
 -12  -3  17   -0.00    4.57
  12  -3 -18    0.99    5.14
  12   3 -18    6.19    7.10
 -12  -3  18    6.90    6.66
  12  -3 -19    3.54    5.09
  12   3 -19    7.85    6.51
 -12  -3  19   -0.00    4.08
  12  -3 -20    3.77    5.23
  12   3 -20    1.67    4.89
 -12  -3  20    0.99    4.98
  12  -3 -21   -0.00    5.42
  12   3 -21    3.82    7.01
 -12  -3  21   -0.00    4.62
  12  -3 -22    0.00    6.31
  12   3 -22   -0.00    5.67
 -12  -3  22    1.25    6.20
  12  -3 -23    4.76    5.93
  12   3 -23    6.55    7.58
 -12  -3  23    0.79    6.05
  12  -3 -24   10.10    7.87
  12   3 -24    7.23    6.12
 -12  -3  24    5.32    7.36
  12  -3 -25   -0.00    6.39
  12   3 -25   -0.00    5.88
 -12  -3  25    9.08    9.35
  12  -3 -26   -0.00    6.21
  12   3 -26   -0.00    6.40
 -12  -3  26    2.85    6.92
  12   3 -27   -0.00    6.20
  12   3 -28    7.99    8.63
  12  -4  -1   10.79    6.95
  12   4  -1    7.87    6.60
 -12  -4   1    1.86    5.70
  12  -4  -2    0.00    5.23
  12   4  -2    1.94    5.35
 -12  -4   2    6.34    7.09
  12  -4  -3   -0.00    4.85
  12   4  -3    1.32    5.08
 -12  -4   3   -0.00    4.02
  12  -4  -4    0.00    4.63
  12   4  -4    1.94    5.70
 -12  -4   4   -0.00    4.67
  12  -4  -5    3.15    4.93
  12   4  -5    4.69    5.70
 -12  -4   5   -0.00    3.90
  12  -4  -6   27.31    9.48
  12   4  -6   30.79   10.08
 -12  -4   6    3.08    5.94
  12  -4  -7   17.02    7.86
  12   4  -7    6.41    6.83
 -12  -4   7   15.22    8.96
  12  -4  -8    0.78    5.18
  12   4  -8    3.25    4.53
 -12  -4   8    0.00    4.25
  12  -4  -9    0.90    4.16
  12   4  -9    0.00    6.07
 -12  -4   9    3.37    7.26
  12  -4 -10   12.39    7.20
  12   4 -10    2.96    6.52
 -12  -4  10    6.39    7.32
  12  -4 -11    7.77    6.66
  12   4 -11    6.82    6.74
 -12  -4  11   -0.00    3.68
  12  -4 -12   18.97    8.45
  12   4 -12   12.88    7.83
 -12  -4  12    3.05    7.80
  12  -4 -13   -0.00    6.10
  12   4 -13   -0.00    4.54
 -12  -4  13   -0.00    5.56
  12  -4 -14    2.51    4.71
  12   4 -14   -0.00    4.67
 -12  -4  14   -0.00    5.97
  12  -4 -15    3.70    7.81
  12   4 -15    0.54    4.91
 -12  -4  15   -0.00    5.73
  12  -4 -16    3.66    6.25
  12   4 -16    1.46    5.20
 -12  -4  16    2.32    6.93
  12  -4 -17    4.19    7.03
  12   4 -17   28.26    9.93
 -12  -4  17   -0.00    5.86
  12  -4 -18    8.55    6.96
  12   4 -18    0.52    4.41
 -12  -4  18    0.00    5.51
  12  -4 -19    2.79    5.87
  12   4 -19    0.86    5.68
 -12  -4  19   -0.00    4.52
  12  -4 -20   12.56    8.60
  12   4 -20    8.08    6.06
 -12  -4  20    1.14    6.14
  12  -4 -21   10.75    7.94
  12   4 -21   -0.00    5.20
 -12  -4  21    4.13    6.80
  12  -4 -22    6.93    7.86
  12   4 -22    7.49    6.72
 -12  -4  22    1.58    5.18
  12  -4 -23    4.94    6.16
  12   4 -23   -0.00    5.22
 -12  -4  23   -0.00    5.92
  12  -4 -24    5.06    6.77
  12   4 -24    1.93    6.33
 -12  -4  24    0.34    7.24
  12  -4 -25   -0.00    5.94
  12   4 -25    0.37    5.42
 -12  -4  25    1.32    6.98
  12  -4 -26    3.43    6.35
  12   4 -26   -0.00    5.09
 -12  -4  26    4.27    8.71
  12   4 -27   -0.00    5.00
 -12  -4  27    3.11    6.76
  12   4 -28   15.06    8.63
 -12  -4  28   -0.00    4.41
 -12  -4  29    0.83    4.14
  12  -5  -1   -0.00    4.09
  12   5  -1   -0.00    5.01
 -12  -5   1    0.00    6.56
  12  -5  -2    9.43    6.55
  12   5  -2   10.63    7.22
 -12  -5   2    6.68    7.41
  12  -5  -3    3.88    5.66
  12   5  -3    8.56    6.37
 -12  -5   3   18.07    9.20
  12  -5  -4   14.37    7.27
  12   5  -4   13.75    7.50
 -12  -5   4    0.28    4.44
  12  -5  -5   -0.00    4.83
  12   5  -5    6.12    6.20
 -12  -5   5   -0.00    4.37
  12  -5  -6   -0.00    4.13
  12   5  -6    1.72    4.39
 -12  -5   6    2.99    5.20
  12  -5  -7    4.38    5.81
  12   5  -7    2.57    4.93
 -12  -5   7    0.00    4.39
  12  -5  -8   11.33    7.05
  12   5  -8    4.99    6.71
 -12  -5   8   -0.00    5.23
  12  -5  -9   19.49    8.46
  12   5  -9   13.74    7.61
 -12  -5   9    7.38    6.96
  12  -5 -10    1.78    5.22
  12   5 -10    7.10    6.27
 -12  -5  10    6.17    6.07
  12  -5 -11    3.98    5.55
  12   5 -11    5.14    5.40
 -12  -5  11    0.00    6.75
  12  -5 -12   -0.00    5.62
  12   5 -12    6.31    6.92
 -12  -5  12    3.57    5.77
  12  -5 -13    1.22    5.02
  12   5 -13   10.60    8.04
 -12  -5  13    3.47    7.74
  12  -5 -14   11.57    7.53
  12   5 -14    6.33    6.41
 -12  -5  14   13.12    8.23
  12  -5 -15    0.62    4.88
  12   5 -15    0.22    4.55
 -12  -5  15   -0.00    5.67
  12  -5 -16   -0.00    5.72
  12   5 -16   -0.00    5.42
 -12  -5  16    0.00    6.47
  12  -5 -17    0.00    4.20
  12   5 -17   10.39    6.78
 -12  -5  17    2.84    6.46
  12  -5 -18    3.10    5.17
  12   5 -18    7.38    5.99
 -12  -5  18   -0.00    4.54
  12  -5 -19    2.71    6.30
  12   5 -19    0.48    5.97
 -12  -5  19    8.71    7.33
  12  -5 -20    0.59    6.56
  12   5 -20    9.35    6.83
 -12  -5  20    0.00    4.73
  12  -5 -21   -0.00    6.39
  12   5 -21   -0.00    5.22
 -12  -5  21    3.48    5.81
  12  -5 -22   -0.00    5.67
  12   5 -22    2.36    5.58
 -12  -5  22    2.23    4.63
  12  -5 -23    7.64    6.75
  12   5 -23   -0.00    5.24
 -12  -5  23    1.98    4.83
  12  -5 -24    7.83    6.72
  12   5 -24    4.32    6.58
 -12  -5  24   -0.00    5.61
  12  -5 -25    2.29    5.53
  12   5 -25   -0.00    6.28
 -12  -5  25   -0.00    6.53
  12  -5 -26    0.95    5.38
  12   5 -26    1.74    5.69
 -12  -5  26   -0.00    6.98
  12   5 -27   -0.00    5.79
 -12  -5  27   -0.00    6.68
  12   5 -28    0.00    4.57
 -12  -5  28   -0.00    7.14
 -12  -5  29    5.74    6.68
 -12  -5  30    0.40    5.47
  12  -6  -1   14.65    7.33
  12   6  -1    7.41    6.53
 -12  -6   1    8.82    7.13
  12  -6  -2    8.24    6.76
  12   6  -2    6.54    5.25
 -12  -6   2    0.00    4.72
  12  -6  -3    3.92    5.71
  12   6  -3    4.61    5.32
 -12  -6   3    0.40    5.62
  12  -6  -4    0.79    4.68
  12   6  -4    0.00    5.08
 -12  -6   4    8.83    6.95
  12  -6  -5    7.11    6.21
  12   6  -5   18.48    8.30
 -12  -6   5   15.23    9.33
  12  -6  -6    8.61    6.11
  12   6  -6    6.39    6.64
 -12  -6   6    1.97    5.12
  12  -6  -7    0.00    5.15
  12   6  -7    0.72    4.77
 -12  -6   7   -0.00    6.85
  12  -6  -8    4.77    5.31
  12   6  -8   -0.00    3.76
 -12  -6   8    2.42    6.14
  12  -6  -9    2.20    5.22
  12   6  -9   -0.00    5.11
 -12  -6   9    8.26    6.63
  12  -6 -10   -0.00    5.05
  12   6 -10    3.51    5.52
 -12  -6  10    0.00    5.02
  12  -6 -11   27.37    9.79
  12   6 -11   20.00    8.41
 -12  -6  11   10.14    8.37
  12  -6 -12    6.82    7.18
  12   6 -12    8.61    7.12
 -12  -6  12   -0.00    6.15
  12  -6 -13    0.10    5.40
  12   6 -13    2.09    4.68
 -12  -6  13   -0.00    5.38
  12  -6 -14    0.47    6.24
  12   6 -14    1.05    5.63
 -12  -6  14    2.81    7.16
  12  -6 -15    1.62    6.52
  12   6 -15    1.25    5.15
 -12  -6  15    6.03    6.63
  12  -6 -16    1.71    4.91
  12   6 -16    0.01    4.98
 -12  -6  16    3.07    5.50
  12  -6 -17    0.57    4.73
  12   6 -17    2.65    5.13
 -12  -6  17   -0.00    5.48
  12  -6 -18   -0.00    5.12
  12   6 -18    4.24    5.56
 -12  -6  18   -0.00    3.61
  12  -6 -19    2.25    4.89
  12   6 -19   -0.00    5.33
 -12  -6  19   -0.00    5.49
  12  -6 -20    4.46    7.54
  12   6 -20   -0.00    5.31
 -12  -6  20   -0.00    4.91
  12  -6 -21    0.64    5.62
  12   6 -21   -0.00    4.64
 -12  -6  21    3.36    5.83
  12  -6 -22    0.00    5.79
  12   6 -22   11.08    7.19
 -12  -6  22    0.50    5.49
  12  -6 -23    0.37    4.41
  12   6 -23    2.72    5.59
 -12  -6  23    0.15    4.99
  12  -6 -24   -0.00    5.01
  12   6 -24   -0.00    5.92
 -12  -6  24    4.26    7.16
  12  -6 -25   -0.00    6.41
  12   6 -25    0.00    4.96
 -12  -6  25   -0.00    6.71
  12   6 -26    0.00    5.27
 -12  -6  26   -0.00    6.78
  12   6 -27   -0.00    7.16
 -12  -6  27    6.62    9.54
 -12  -6  28    7.12    8.76
  12  -7  -1   -0.00    4.45
  12   7  -1    9.82    6.41
  12  -7  -2    4.14    5.19
  12   7  -2    0.06    3.84
 -12  -7   2    4.34    5.80
  12  -7  -3   12.83    6.37
  12   7  -3    1.71    5.44
 -12  -7   3    0.00    5.44
  12  -7  -4    1.94    5.42
  12   7  -4    4.81    5.54
 -12  -7   4    0.00    4.79
  12  -7  -5    3.71    5.92
  12   7  -5    0.20    5.10
 -12  -7   5    8.13    7.04
  12  -7  -6   -0.00    4.27
  12   7  -6    2.38    5.43
 -12  -7   6   -0.00    4.81
  12  -7  -7   -0.00    4.51
  12   7  -7    4.60    6.30
 -12  -7   7    2.81    5.83
  12  -7  -8   -0.00    4.30
  12   7  -8    2.31    4.53
 -12  -7   8   -0.00    4.65
  12  -7  -9   16.18    7.95
  12   7  -9   31.51   10.39
 -12  -7   9    3.93    6.74
  12  -7 -10   -0.00    5.10
  12   7 -10    4.79    5.93
 -12  -7  10   -0.00    5.46
  12  -7 -11    2.48    5.58
  12   7 -11   -0.00    5.39
 -12  -7  11   -0.00    5.47
  12  -7 -12    0.00    5.45
  12   7 -12   -0.00    5.25
 -12  -7  12    1.78    4.64
  12  -7 -13   -0.00    6.30
  12   7 -13   -0.00    3.89
 -12  -7  13   11.12    8.48
  12  -7 -14    0.00    4.83
  12   7 -14    1.35    4.63
 -12  -7  14   -0.00    6.64
  12  -7 -15    6.90    7.49
  12   7 -15    5.31    6.14
 -12  -7  15    1.22    5.85
  12  -7 -16   -0.00    5.19
  12   7 -16    5.55    6.50
 -12  -7  16    3.46    6.65
  12  -7 -17    4.05    6.58
  12   7 -17    0.00    5.17
 -12  -7  17    0.67    5.85
  12  -7 -18   -0.00    5.75
  12   7 -18   -0.00    4.91
 -12  -7  18    2.86    5.97
  12  -7 -19    1.88    5.88
  12   7 -19   10.27    7.12
 -12  -7  19   -0.00    4.12
  12  -7 -20    2.32    4.20
  12   7 -20   -0.00    5.32
 -12  -7  20    3.21    4.82
  12  -7 -21   -0.00    4.87
  12   7 -21    0.89    5.46
 -12  -7  21    0.00    5.89
  12  -7 -22   -0.00    5.37
  12   7 -22   -0.00    5.49
 -12  -7  22   -0.00    4.42
  12  -7 -23    3.02    5.84
  12   7 -23    0.38    5.64
 -12  -7  23    0.00    5.44
  12  -7 -24    6.22    6.37
  12   7 -24    2.11    5.31
 -12  -7  24    8.53    8.37
  12  -7 -25    0.94    5.25
  12   7 -25    1.44    4.48
 -12  -7  25    0.00    5.90
  12   7 -26   -0.00    6.36
 -12  -7  26    5.17    7.51
  12   7 -27    0.25    5.63
  12  -8  -1    9.38    7.08
  12   8  -1    6.16    6.21
 -12  -8   1    4.82    5.90
  12  -8  -2   -0.00    4.74
  12   8  -2    3.01    4.78
 -12  -8   2   -0.00    5.12
  12  -8  -3    1.37    4.14
  12   8  -3    2.78    5.16
 -12  -8   3    0.00    4.52
  12  -8  -4    0.00    4.56
  12   8  -4    1.78    4.17
 -12  -8   4    2.62    5.78
  12  -8  -5    8.95    6.33
  12   8  -5    3.49    6.04
 -12  -8   5    0.00    7.46
  12  -8  -6    4.54    5.53
  12   8  -6    0.00    4.93
 -12  -8   6    2.20    4.69
  12  -8  -7   11.44    7.33
  12   8  -7   20.65    9.28
 -12  -8   7    0.00    5.81
  12  -8  -8    0.68    5.25
  12   8  -8   -0.00    4.27
 -12  -8   8    0.34    5.57
  12  -8  -9    2.55    5.58
  12   8  -9    5.38    6.14
 -12  -8   9    4.63    6.61
  12  -8 -10    0.19    4.15
  12   8 -10   -0.00    5.37
 -12  -8  10    1.87    5.39
  12  -8 -11    7.88    6.08
  12   8 -11    8.70    6.44
 -12  -8  11    0.00    5.25
  12  -8 -12    6.73    5.83
  12   8 -12    3.37    5.42
 -12  -8  12    3.95    7.11
  12  -8 -13    8.05    7.30
  12   8 -13    3.56    5.69
 -12  -8  13    4.52    6.37
  12  -8 -14    0.00    3.65
  12   8 -14   -0.00    4.15
 -12  -8  14   -0.00    5.40
  12  -8 -15    3.57    5.19
  12   8 -15    2.61    5.45
 -12  -8  15   -0.00    7.85
  12  -8 -16    2.06    5.94
  12   8 -16    0.00    5.60
 -12  -8  16    0.74    5.26
  12  -8 -17    0.00    6.15
  12   8 -17    5.94    6.13
 -12  -8  17    3.04    6.17
  12  -8 -18    0.00    5.23
  12   8 -18   -0.00    5.22
 -12  -8  18   -0.00    4.46
  12  -8 -19   -0.00    6.24
  12   8 -19    1.76    5.11
 -12  -8  19    0.65    5.16
  12  -8 -20    0.91    5.21
  12   8 -20    3.56    7.23
 -12  -8  20    0.32    4.08
  12  -8 -21    5.85    6.76
  12   8 -21    0.00    5.26
 -12  -8  21    2.07    5.85
  12  -8 -22   -0.00    4.91
  12   8 -22    5.66    6.40
 -12  -8  22    4.80    5.92
  12  -8 -23    1.82    6.35
  12   8 -23    0.00    4.50
 -12  -8  23    0.97    5.35
  12  -8 -24   -0.00    4.63
  12   8 -24    3.87    6.52
  12   8 -25   -0.00    5.65
  12   8 -26    4.18    6.70
  12   8 -27    0.05    5.75
  12  -9  -1    7.24    6.19
  12   9  -1    4.10    5.12
 -12  -9   1   -0.00    5.99
  12  -9  -2   -0.00    4.62
  12   9  -2    3.67    4.92
 -12  -9   2    0.00    5.17
  12  -9  -3    4.24    5.70
  12   9  -3   14.23    7.61
 -12  -9   3    5.50    7.01
  12  -9  -4    3.46    4.88
  12   9  -4    2.78    4.69
 -12  -9   4    1.21    4.28
  12  -9  -5    0.00    3.76
  12   9  -5   -0.00    4.00
 -12  -9   5    4.05    7.08
  12  -9  -6   -0.00    4.56
  12   9  -6    4.39    5.19
 -12  -9   6    1.69    5.69
  12  -9  -7    0.25    4.94
  12   9  -7   -0.00    3.71
 -12  -9   7    4.96    6.49
  12  -9  -8   -0.00    4.53
  12   9  -8   -0.00    4.92
 -12  -9   8   -0.00    5.31
  12  -9  -9    9.63    6.79
  12   9  -9   14.69    7.52
 -12  -9   9    0.99    5.72
  12  -9 -10   -0.00    5.01
  12   9 -10    0.74    5.13
 -12  -9  10   -0.00    4.53
  12  -9 -11    7.83    6.86
  12   9 -11    0.95    4.43
 -12  -9  11    0.55    4.50
  12  -9 -12    4.18    5.97
  12   9 -12   -0.00    4.35
 -12  -9  12   -0.00    6.15
  12  -9 -13    1.06    5.71
  12   9 -13    0.00    4.01
 -12  -9  13    0.00    3.36
  12  -9 -14   -0.00    5.56
  12   9 -14    2.85    5.58
 -12  -9  14    3.02    5.56
  12  -9 -15    5.00    5.98
  12   9 -15    7.08    6.86
 -12  -9  15    2.32    6.20
  12  -9 -16    3.40    5.39
  12   9 -16   -0.00    5.17
 -12  -9  16    9.04    7.79
  12  -9 -17   -0.00    5.37
  12   9 -17    0.47    3.88
 -12  -9  17   -0.00    4.67
  12  -9 -18    0.26    5.35
  12   9 -18    0.96    5.61
 -12  -9  18    4.75    5.72
  12  -9 -19    5.00    5.69
 -12  -9  19    6.02    6.83
  12  -9 -20    0.00    6.00
 -12  -9  20    3.29    5.90
  12  -9 -21   -0.00    5.55
  12  -9 -22    4.46    6.64
  12  -9 -23    9.06    7.60
  12  -9 -24    2.80    5.47
  12  10  -1    9.20    7.12
 -12 -10   1    1.77    6.56
  12 -10  -2   -0.00    3.82
 -12 -10   2    0.00    6.18
  12 -10  -3    1.09    4.40
 -12 -10   3   -0.00    4.90
  12 -10  -4    0.67    5.10
 -12 -10   4   -0.00    3.59
  12 -10  -5   10.22    7.26
 -12 -10   5    2.69    5.58
  12 -10  -6    0.00    5.52
 -12 -10   6    2.94    4.80
  12 -10  -7   11.34    8.28
 -12 -10   7    4.80    6.48
  12 -10  -8    1.96    4.36
 -12 -10   8   -0.00    4.50
  12 -10  -9    0.00    4.72
 -12 -10   9    0.00    5.27
  12 -10 -10   -0.00    5.23
 -12 -10  10    0.00    4.59
  12 -10 -11   -0.00    6.17
 -12 -10  11    0.48    4.84
  12 -10 -12   -0.00    5.70
 -12 -10  12   -0.00    6.94
  12 -10 -13   -0.00    5.29
 -12 -10  13    0.43    3.59
  12 -10 -14   -0.00    5.44
 -12 -10  14    0.00    4.66
  12 -10 -15    0.00    6.06
 -12 -10  15    0.00    6.54
  12 -10 -16   -0.00    4.85
 -12 -10  16    0.00    6.60
  12 -10 -17    7.45    7.08
  12 -10 -18   -0.00    3.82
  12 -10 -19    4.07    6.51
  12 -10 -20    7.09    7.47
  12 -10 -21    0.86    6.31
  12 -10 -22    5.23    5.95
  12 -10 -23   -0.00    6.64
 -12 -11   1   -0.00    4.54
 -12 -11   2   -0.00    5.31
 -12 -11   3    1.52    5.44
 -12 -11   4    0.63    4.42
 -12 -11   5    1.56    5.83
 -12 -11   6    2.63    5.80
 -12 -11   7   -0.00    5.23
 -12 -11   8    2.21    5.37
 -12 -11   9    3.19    5.92
 -12 -11  10    4.21    5.67
 -12 -11  11   -0.00    6.15
 -11   0   1   59.37   16.18
  11   0  -1   76.94   15.47
 -11   0   2    1.86    5.55
  11   0  -2    4.10    5.37
 -11   0   3   12.14    8.27
  11   0  -3   25.94    9.39
 -11   0   4   -0.00    4.99
  11   0  -4   -0.00    5.65
 -11   0   5   81.34   19.34
  11   0  -5  118.85   19.33
 -11   0   6   -0.00    5.09
  11   0  -6   -0.00    5.97
 -11   0   7   -0.00    3.22
  11   0  -7    0.00    4.46
 -11   0   8    2.51    4.75
  11   0  -8   -0.00    4.77
 -11   0   9   41.39   13.45
  11   0  -9   28.34    9.36
  11   0 -10    3.58    4.68
  11   0 -11   29.23    9.93
  11   0 -12   -0.00    4.39
  11   0 -13   -0.00    4.92
  11   0 -14    3.54    5.17
  11   0 -15   22.64    9.26
 -11   0  16    2.51    5.00
  11   0 -16   -0.00    4.29
 -11   0  17    3.21    5.55
  11   0 -17    3.81    6.05
 -11   0  18   -0.00    4.15
  11   0 -18    0.00    5.94
 -11   0  19    7.23    8.36
  11   0 -19    4.32    6.10
  11   0 -20   -0.00    4.88
  11   0 -21   15.18    9.40
  11   0 -22    1.19    5.66
  11   0 -23    1.38    5.80
  11   0 -24    5.69    6.57
  11   0 -25    5.39    7.61
  11   0 -26    8.66    6.97
  11   0 -27    6.15    6.46
  11   0 -28    0.00    5.37
  11   0 -29    1.63    4.53
  11   0 -30   -0.00    7.06
 -11   1   1   43.99   13.86
  11  -1  -1   59.10   13.39
  11   1  -1   77.52   14.95
 -11   1   2    1.54    5.03
  11  -1  -2    1.01    5.02
  11   1  -2   -0.00    5.36
 -11   1   3   43.99   13.84
  11  -1  -3   41.80   11.72
  11   1  -3   42.35   11.44
 -11   1   4    3.52    5.44
  11  -1  -4    0.00    3.32
  11   1  -4    4.32    4.82
 -11   1   5   -0.00    3.73
  11  -1  -5    0.54    4.55
  11   1  -5    0.11    5.51
 -11   1   6   -0.00    4.06
  11  -1  -6    0.96    3.68
  11   1  -6   -0.00    3.56
 -11   1   7   42.23   13.57
  11  -1  -7   31.95   10.18
  11   1  -7   34.11   10.44
 -11   1   8    2.63    5.29
  11  -1  -8    1.70    4.10
  11   1  -8    0.20    4.44
 -11   1   9   12.18    9.35
  11  -1  -9   28.83    9.91
  11   1  -9   27.03    9.34
 -11   1  10   -0.00    3.90
  11  -1 -10    1.80    4.89
  11   1 -10   -0.00    4.50
 -11   1  11    8.72    7.75
  11  -1 -11    5.30    4.61
  11   1 -11    3.47    5.18
 -11  -1  11    0.00    5.08
 -11   1  12   -0.00    4.95
  11  -1 -12    1.61    5.00
  11   1 -12    4.73    6.09
 -11  -1  12    6.35    6.44
 -11   1  13   12.93    8.73
  11  -1 -13   24.78    9.16
  11   1 -13   19.35    8.58
 -11  -1  13   16.99   10.13
  11  -1 -14   -0.00    5.59
  11   1 -14    1.57    4.36
 -11  -1  14   -0.00    4.44
  11  -1 -15    3.22    5.08
  11   1 -15    2.41    5.72
 -11  -1  15   -0.00    5.76
  11  -1 -16    3.62    4.93
  11   1 -16    2.85    5.70
 -11  -1  16    0.82    4.76
  11  -1 -17   14.62    8.22
  11   1 -17   11.04    7.69
 -11  -1  17    7.22    6.67
  11  -1 -18    8.88    7.72
  11   1 -18    1.64    4.85
 -11  -1  18    3.68    5.67
  11  -1 -19   -0.00    5.62
  11   1 -19    8.70    6.18
 -11  -1  19    8.00    6.98
  11  -1 -20   -0.00    5.37
  11   1 -20    4.54    5.14
 -11  -1  20   -0.00    2.72
  11  -1 -21   -0.00    5.44
  11   1 -21   14.19    7.79
 -11  -1  21    4.25    6.61
  11  -1 -22    2.00    5.48
  11   1 -22   -0.00    6.33
 -11  -1  22   -0.00    4.50
  11  -1 -23   19.92   10.16
  11   1 -23   22.83   10.35
 -11  -1  23   20.09   11.71
  11  -1 -24    0.00    5.51
  11   1 -24    0.95    4.98
  11  -1 -25    0.00    6.33
  11   1 -25   10.92    7.18
  11  -1 -26    1.30    7.21
  11   1 -26   -0.00    7.09
  11  -1 -27    3.21    6.93
  11   1 -27    2.64    6.11
  11  -1 -28    2.54    6.09
  11   1 -28   -0.00    4.91
  11  -1 -29    6.85    6.81
  11   1 -29    2.95    6.20
  11  -1 -30    0.26    4.37
  11   1 -30   -0.00    5.34
  11  -2  -1   16.71    7.70
  11   2  -1   14.10    7.53
  11  -2  -2    0.24    4.24
  11   2  -2   -0.00    5.17
  11  -2  -3   13.57    7.35
  11   2  -3   13.28    7.39
  11  -2  -4   11.89    6.59
  11   2  -4    0.00    6.02
 -11  -2   4    3.03    5.89
  11  -2  -5   49.82   12.74
  11   2  -5   70.97   14.49
 -11  -2   5   49.71   14.49
  11  -2  -6   24.30    9.36
  11   2  -6   24.20    9.09
 -11  -2   6   15.97    8.42
  11  -2  -7   10.88    6.32
  11   2  -7    5.70    6.25
 -11  -2   7   -0.00    5.18
  11  -2  -8   13.15    7.46
  11   2  -8    7.58    5.86
 -11  -2   8    7.66    5.81
  11  -2  -9   31.36    9.92
  11   2  -9   20.26    8.21
 -11  -2   9   11.90    8.06
  11  -2 -10    0.00    4.14
  11   2 -10    6.23    5.66
 -11  -2  10    2.34    4.52
  11  -2 -11   17.41    8.30
  11   2 -11   34.26    9.95
 -11  -2  11   24.18   10.31
  11  -2 -12   -0.00    4.19
  11   2 -12   -0.00    5.52
 -11  -2  12    1.19    5.40
  11  -2 -13    0.53    4.95
  11   2 -13    0.32    4.87
 -11  -2  13    3.99    5.73
  11  -2 -14    0.98    5.90
  11   2 -14    4.35    4.81
 -11  -2  14    2.93    5.83
  11  -2 -15   19.46    8.77
  11   2 -15   19.93    8.47
 -11  -2  15   13.20    8.35
  11  -2 -16    4.22    5.87
  11   2 -16    7.14    6.05
 -11  -2  16    0.30    2.33
  11  -2 -17    2.45    6.41
  11   2 -17    1.61    5.10
 -11  -2  17   -0.00    3.93
  11  -2 -18    1.78    6.07
  11   2 -18    4.95    6.18
 -11  -2  18    0.00    4.18
  11  -2 -19   12.01    8.03
  11   2 -19   12.14    8.33
 -11  -2  19    4.63    7.27
  11  -2 -20    3.93    6.18
  11   2 -20   -0.00    5.10
 -11  -2  20    0.44    4.40
  11  -2 -21   13.49    8.78
  11   2 -21   14.93    8.54
 -11  -2  21    0.40    4.34
  11  -2 -22    2.27    5.68
  11   2 -22   -0.00    6.48
 -11  -2  22    0.03    5.20
  11  -2 -23   -0.00    4.69
  11   2 -23   -0.00    6.38
 -11  -2  23   11.06    8.85
  11  -2 -24   -0.00    5.32
  11   2 -24    0.00    5.83
 -11  -2  24    4.43    6.83
  11  -2 -25    5.00    7.08
  11   2 -25    2.45    5.90
 -11  -2  25   -0.00    6.92
  11  -2 -26    5.16    6.36
  11   2 -26    1.75    5.50
 -11  -2  26   -0.00    5.91
  11  -2 -27   -0.00    6.60
  11   2 -27    8.20    6.63
  11  -2 -28    1.60    5.64
  11   2 -28    5.29    6.05
  11  -2 -29    3.73    7.32
  11   2 -29    0.28    5.98
  11   2 -30    0.00    6.46
  11  -3  -1   16.03    7.49
  11   3  -1   18.62    8.51
 -11  -3   1    6.66    7.20
  11  -3  -2    0.00    5.46
  11   3  -2   15.37    8.08
 -11  -3   2   11.30    7.54
  11  -3  -3   41.34   11.35
  11   3  -3   57.24   13.08
 -11  -3   3   38.19   12.93
  11  -3  -4    0.00    5.82
  11   3  -4    1.06    4.92
 -11  -3   4    5.17    6.67
  11  -3  -5    6.07    6.32
  11   3  -5    0.00    5.49
 -11  -3   5    4.41    5.73
  11  -3  -6   10.42    6.79
  11   3  -6   13.98    7.63
 -11  -3   6    6.70    7.59
  11  -3  -7   43.49   11.32
  11   3  -7   26.53   10.01
 -11  -3   7   30.13   11.57
  11  -3  -8    5.85    5.83
  11   3  -8    7.11    5.58
 -11  -3   8    0.00    3.98
  11  -3  -9   16.18    7.34
  11   3  -9   11.61    6.69
 -11  -3   9   12.26    8.13
  11  -3 -10    1.68    5.73
  11   3 -10   -0.00    4.43
 -11  -3  10    3.50    6.65
  11  -3 -11    7.32    6.61
  11   3 -11    6.19    6.07
 -11  -3  11    3.72    5.73
  11  -3 -12    3.70    5.08
  11   3 -12    8.18    5.88
 -11  -3  12   11.24    8.03
  11  -3 -13    9.21    7.14
  11   3 -13    4.01    5.68
 -11  -3  13    0.00    4.41
  11  -3 -14    1.51    5.03
  11   3 -14   -0.00    4.61
 -11  -3  14   -0.00    3.57
  11  -3 -15   -0.00    5.37
  11   3 -15    1.87    4.42
 -11  -3  15   -0.00    4.71
  11  -3 -16   -0.00    5.84
  11   3 -16   -0.00    5.97
 -11  -3  16    6.00    6.10
  11  -3 -17   -0.00    5.52
  11   3 -17    6.23    5.91
 -11  -3  17    1.32    3.63
  11  -3 -18    0.00    4.53
  11   3 -18    6.97    5.93
 -11  -3  18    0.22    4.82
  11  -3 -19    3.99    6.33
  11   3 -19   14.62    7.97
 -11  -3  19    0.79    5.39
  11  -3 -20   -0.00    4.67
  11   3 -20   -0.00    4.55
 -11  -3  20    4.40    5.90
  11  -3 -21    0.00    5.50
  11   3 -21   -0.00    4.93
 -11  -3  21    0.96    4.51
  11  -3 -22    0.00    5.74
  11   3 -22    3.78    6.42
 -11  -3  22    4.01    6.20
  11  -3 -23   39.16   11.68
  11   3 -23   21.22    9.75
 -11  -3  23    3.70    7.25
  11  -3 -24   -0.00    7.12
  11   3 -24   12.75    8.34
 -11  -3  24    1.36    6.82
  11  -3 -25    4.31    6.60
  11   3 -25   -0.00    6.07
 -11  -3  25   -0.00    6.31
  11  -3 -26    5.30    6.37
  11   3 -26    0.00    4.92
 -11  -3  26    1.33    5.18
  11  -3 -27   17.15    9.97
  11   3 -27    8.08    6.60
 -11  -3  27    7.22    9.12
  11  -3 -28    8.12    8.06
  11   3 -28    0.00    5.98
 -11  -3  28   -0.00    5.72
  11  -3 -29    0.93    5.36
  11   3 -29   -0.00    5.79
 -11  -3  29   -0.00    6.79
  11   3 -30    0.00    5.75
 -11  -3  30   -0.00    6.36
  11  -4  -1   16.98    8.58
  11   4  -1   28.21    9.53
 -11  -4   1   19.52    9.52
  11  -4  -2    0.00    4.99
  11   4  -2    0.00    4.28
 -11  -4   2   -0.00    5.45
  11  -4  -3    9.15    6.69
  11   4  -3    4.52    5.97
 -11  -4   3   -0.00    4.48
  11  -4  -4    3.39    6.01
  11   4  -4    1.05    4.35
 -11  -4   4    2.00    4.24
  11  -4  -5   24.11    9.98
  11   4  -5   47.02   11.73
 -11  -4   5   23.69   10.83
  11  -4  -6    6.88    7.09
  11   4  -6   17.23    7.47
 -11  -4   6   -0.00    6.17
  11  -4  -7    7.68    6.78
  11   4  -7    7.83    6.71
 -11  -4   7    2.30    6.03
  11  -4  -8    0.00    5.55
  11   4  -8   -0.00    3.96
 -11  -4   8    1.11    5.52
  11  -4  -9   22.64    9.10
  11   4  -9   16.42    7.99
 -11  -4   9    6.93    6.80
  11  -4 -10    9.60    6.10
  11   4 -10    7.07    6.34
 -11  -4  10    4.45    6.76
  11  -4 -11   10.98    6.86
  11   4 -11    6.92    6.60
 -11  -4  11   13.51    8.00
  11  -4 -12   -0.00    4.79
  11   4 -12   -0.00    4.12
 -11  -4  12    2.21    4.35
  11  -4 -13    0.85    4.99
  11   4 -13    5.95    6.39
 -11  -4  13    2.98    5.53
  11  -4 -14   14.85    7.73
  11   4 -14    3.62    5.77
 -11  -4  14    6.15    6.79
  11  -4 -15   23.43    9.25
  11   4 -15   12.14    7.21
 -11  -4  15    3.62    7.19
  11  -4 -16    3.75    6.26
  11   4 -16    0.07    4.85
 -11  -4  16    0.00    6.85
  11  -4 -17    1.30    5.30
  11   4 -17    0.35    5.02
 -11  -4  17    1.05    4.70
  11  -4 -18   -0.00    5.16
  11   4 -18   -0.00    3.98
 -11  -4  18   -0.00    4.65
  11  -4 -19    5.07    5.83
  11   4 -19    7.18    7.04
 -11  -4  19    6.97    6.94
  11  -4 -20    9.53    6.98
  11   4 -20    2.69    6.98
 -11  -4  20   -0.00    5.93
  11  -4 -21    0.86    5.80
  11   4 -21    5.46    6.59
 -11  -4  21   -0.00    4.50
  11  -4 -22    0.04    4.45
  11   4 -22    0.68    5.11
 -11  -4  22   -0.00    4.96
  11  -4 -23   -0.00    6.31
  11   4 -23   -0.00    6.15
 -11  -4  23   -0.00    6.19
  11  -4 -24    8.05    7.47
  11   4 -24    0.00    6.57
 -11  -4  24    2.68    7.33
  11  -4 -25   30.25   11.58
  11   4 -25    1.66    5.67
 -11  -4  25    2.25    6.49
  11  -4 -26   -0.00    5.60
  11   4 -26    4.89    6.59
 -11  -4  26    5.15    7.63
  11  -4 -27    1.62    4.98
  11   4 -27    3.89    6.52
 -11  -4  27   -0.00    6.57
  11  -4 -28    1.06    6.04
  11   4 -28   -0.00    5.26
 -11  -4  28    2.17    6.10
  11  -4 -29    2.49    5.14
  11   4 -29    5.14    6.47
 -11  -4  29    0.20    7.08
  11   4 -30    0.00    6.73
 -11  -4  30   -0.00    7.24
 -11  -4  31    0.00    4.93
 -11  -4  32    7.08    7.72
  11  -5  -1    0.70    5.21
  11   5  -1    6.54    5.24
 -11  -5   1    2.08    4.83
  11  -5  -2   22.40    8.58
  11   5  -2   35.20   10.31
 -11  -5   2    1.33    7.08
  11  -5  -3   20.99    8.85
  11   5  -3   45.48   11.71
 -11  -5   3   21.74   10.38
  11  -5  -4    2.45    4.94
  11   5  -4    4.47    5.19
 -11  -5   4    0.00    5.12
  11  -5  -5   -0.00    3.16
  11   5  -5   -0.00    4.60
 -11  -5   5    0.11    4.83
  11  -5  -6   15.18    7.72
  11   5  -6   13.47    6.88
 -11  -5   6    8.97    8.10
  11  -5  -7   26.59    9.25
  11   5  -7   11.59    7.82
 -11  -5   7    6.70    6.46
  11  -5  -8    8.47    6.43
  11   5  -8    3.79    5.94
 -11  -5   8    0.00    4.69
  11  -5  -9    7.30    6.48
  11   5  -9    4.80    6.01
 -11  -5   9    3.08    5.29
  11  -5 -10    1.11    3.79
  11   5 -10    4.00    5.42
 -11  -5  10    0.51    5.10
  11  -5 -11    4.76    5.95
  11   5 -11    6.68    5.75
 -11  -5  11   14.29    8.55
  11  -5 -12   13.96    7.54
  11   5 -12   21.86    8.95
 -11  -5  12   10.28    7.88
  11  -5 -13   27.60    9.84
  11   5 -13    9.53    7.11
 -11  -5  13    9.29    7.75
  11  -5 -14    8.96    6.80
  11   5 -14    0.40    5.49
 -11  -5  14    2.57    5.77
  11  -5 -15    1.64    5.11
  11   5 -15   -0.00    5.02
 -11  -5  15    4.16    6.72
  11  -5 -16   -0.00    4.85
  11   5 -16   -0.00    4.66
 -11  -5  16    4.47    7.06
  11  -5 -17    0.42    4.33
  11   5 -17    2.12    4.70
 -11  -5  17    4.29    5.65
  11  -5 -18    0.17    5.19
  11   5 -18   21.79    9.18
 -11  -5  18   -0.00    5.27
  11  -5 -19   12.07    7.22
  11   5 -19    5.27    6.60
 -11  -5  19    3.25    6.52
  11  -5 -20   -0.00    5.06
  11   5 -20   -0.00    5.48
 -11  -5  20    1.93    5.65
  11  -5 -21    2.20    4.31
  11   5 -21   -0.00    5.16
 -11  -5  21   -0.00    6.20
  11  -5 -22    5.92    5.79
  11   5 -22    0.11    4.35
 -11  -5  22   -0.00    5.08
  11  -5 -23    4.39    6.00
  11   5 -23    0.81    5.61
 -11  -5  23    3.78    7.60
  11  -5 -24    1.80    5.53
  11   5 -24    2.03    5.40
 -11  -5  24    0.58    5.86
  11  -5 -25    1.14    4.48
  11   5 -25   -0.00    5.30
 -11  -5  25   -0.00    6.25
  11  -5 -26    3.47    6.18
  11   5 -26    0.61    5.17
 -11  -5  26    1.32    5.05
  11  -5 -27    8.46    8.61
  11   5 -27    0.17    6.38
 -11  -5  27    0.32    5.70
  11  -5 -28    4.96    6.51
  11   5 -28    5.30    5.73
 -11  -5  28    3.29    6.49
  11   5 -29    2.32    7.95
 -11  -5  29    4.52    7.20
  11   5 -30    4.42    6.12
 -11  -5  30    0.13    6.30
 -11  -5  31   -0.00    4.94
 -11  -5  32    2.75    6.05
 -11  -5  33   -0.00    5.50
  11  -6  -1   12.55    7.25
  11   6  -1    2.04    4.52
 -11  -6   1    3.81    7.06
  11  -6  -2    0.42    3.97
  11   6  -2    0.00    4.90
 -11  -6   2    2.12    5.42
  11  -6  -3    8.95    6.30
  11   6  -3   -0.00    4.46
 -11  -6   3    6.55    5.49
  11  -6  -4   21.14    8.68
  11   6  -4   19.49    8.05
 -11  -6   4   27.33   10.74
  11  -6  -5   21.70    8.94
  11   6  -5    8.44    6.47
 -11  -6   5    8.77    6.96
  11  -6  -6    7.69    6.24
  11   6  -6    4.60    5.51
 -11  -6   6    4.33    5.72
  11  -6  -7    7.57    5.76
  11   6  -7    1.92    4.99
 -11  -6   7    0.17    3.62
  11  -6  -8    6.18    5.96
  11   6  -8    4.85    5.56
 -11  -6   8    2.06    5.03
  11  -6  -9    2.52    5.32
  11   6  -9    3.31    5.23
 -11  -6   9    1.14    5.87
  11  -6 -10    7.44    6.47
  11   6 -10    6.51    6.31
 -11  -6  10   13.63    8.42
  11  -6 -11    6.80    6.56
  11   6 -11   -0.00    4.94
 -11  -6  11   -0.00    5.20
  11  -6 -12    0.06    4.04
  11   6 -12   -0.00    4.69
 -11  -6  12   -0.00    5.38
  11  -6 -13    0.04    3.90
  11   6 -13    3.28    5.53
 -11  -6  13    1.15    5.67
  11  -6 -14    0.83    5.15
  11   6 -14   10.50    7.22
 -11  -6  14   -0.00    5.13
  11  -6 -15   10.55    7.75
  11   6 -15    8.91    7.05
 -11  -6  15    3.99    5.45
  11  -6 -16   11.27    7.44
  11   6 -16    3.80    7.02
 -11  -6  16   17.69    9.40
  11  -6 -17    1.93    5.84
  11   6 -17   -0.00    5.18
 -11  -6  17   -0.00    6.94
  11  -6 -18    3.31    5.87
  11   6 -18   -0.00    4.61
 -11  -6  18    1.33    5.12
  11  -6 -19    6.73    7.81
  11   6 -19   -0.00    5.38
 -11  -6  19    9.90    7.07
  11  -6 -20   -0.00    5.87
  11   6 -20   10.16    7.10
 -11  -6  20    4.94    6.35
  11  -6 -21    4.62    6.71
  11   6 -21    0.53    4.92
 -11  -6  21    1.00    4.86
  11  -6 -22    0.00    5.19
  11   6 -22   -0.00    4.94
 -11  -6  22    0.85    4.51
  11  -6 -23    0.00    5.54
  11   6 -23    9.27    7.34
 -11  -6  23    2.03    7.17
  11  -6 -24    5.86    6.04
  11   6 -24    3.08    6.52
 -11  -6  24    2.02    5.96
  11  -6 -25   -0.00    6.52
  11   6 -25    0.00    5.37
 -11  -6  25    1.19    6.07
  11  -6 -26    3.44    6.63
  11   6 -26   13.10    7.99
 -11  -6  26    7.65    8.19
  11  -6 -27    0.95    6.14
  11   6 -27   -0.00    5.69
 -11  -6  27   -0.00    5.61
  11  -6 -28    1.78    6.85
  11   6 -28    0.00    5.50
 -11  -6  28   -0.00    4.98
  11   6 -29   -0.00    5.56
 -11  -6  29   -0.00    6.20
  11   6 -30   -0.00    5.38
 -11  -6  30    2.89    5.51
  11  -7  -1   -0.00    3.41
  11   7  -1    0.71    4.37
 -11  -7   1    8.72    7.43
  11  -7  -2   14.08    7.66
  11   7  -2   14.35    7.73
 -11  -7   2    5.15    6.72
  11  -7  -3    2.06    4.29
  11   7  -3   -0.00    4.12
 -11  -7   3    0.78    4.06
  11  -7  -4    7.69    6.03
  11   7  -4    5.05    5.54
 -11  -7   4    3.67    6.25
  11  -7  -5    4.23    5.32
  11   7  -5    3.53    4.93
 -11  -7   5   -0.00    4.16
  11  -7  -6    1.64    4.93
  11   7  -6    4.78    5.67
 -11  -7   6    1.84    5.53
  11  -7  -7   -0.00    4.96
  11   7  -7    4.11    5.30
 -11  -7   7    0.06    4.49
  11  -7  -8   34.32   10.84
  11   7  -8   33.45   10.38
 -11  -7   8   11.32    8.11
  11  -7  -9   17.01    8.12
  11   7  -9   23.28    9.33
 -11  -7   9    9.82    7.47
  11  -7 -10   -0.00    4.88
  11   7 -10    0.00    4.23
 -11  -7  10   -0.00    3.60
  11  -7 -11    1.92    4.26
  11   7 -11   -0.00    3.82
 -11  -7  11    0.11    4.98
  11  -7 -12   21.06    8.57
  11   7 -12    4.28    5.09
 -11  -7  12    5.85    6.59
  11  -7 -13    4.69    6.06
  11   7 -13    7.69    6.48
 -11  -7  13    0.74    4.17
  11  -7 -14    0.96    5.43
  11   7 -14    2.56    4.27
 -11  -7  14    0.00    4.79
  11  -7 -15   -0.00    4.84
  11   7 -15   -0.00    4.44
 -11  -7  15    0.00    5.10
  11  -7 -16   -0.00    5.52
  11   7 -16   -0.00    3.91
 -11  -7  16   -0.00    5.81
  11  -7 -17   -0.00    5.35
  11   7 -17    1.49    5.60
 -11  -7  17    5.56    5.84
  11  -7 -18    2.73    4.78
  11   7 -18    5.59    5.62
 -11  -7  18   -0.00    5.07
  11  -7 -19    0.69    4.66
  11   7 -19    2.49    5.00
 -11  -7  19    0.00    4.39
  11  -7 -20   -0.00    5.36
  11   7 -20    0.00    5.84
 -11  -7  20   -0.00    4.79
  11  -7 -21    0.00    5.74
  11   7 -21    1.78    5.88
 -11  -7  21    2.11    4.86
  11  -7 -22   -0.00    4.85
  11   7 -22    7.13    6.88
 -11  -7  22   -0.00    5.27
  11  -7 -23    2.64    6.64
  11   7 -23    0.79    4.54
 -11  -7  23   -0.00    7.20
  11  -7 -24   -0.00    5.90
  11   7 -24    4.15    5.73
 -11  -7  24   -0.00    6.67
  11  -7 -25    0.00    5.38
  11   7 -25   -0.00    5.76
 -11  -7  25    2.49    5.44
  11  -7 -26   -0.00    4.88
  11   7 -26    8.52    6.55
 -11  -7  26   -0.00    6.84
  11  -7 -27   -0.00    6.81
  11   7 -27   -0.00    3.56
 -11  -7  27    2.17    7.52
  11   7 -28    6.05    6.61
 -11  -7  28   -0.00    7.11
  11   7 -29    2.70    5.93
  11   7 -30   -0.00    5.26
  11  -8  -1   -0.00    4.14
  11   8  -1   -0.00    4.69
 -11  -8   1    0.13    6.24
  11  -8  -2    4.76    5.38
  11   8  -2    4.25    5.23
 -11  -8   2   -0.00    5.31
  11  -8  -3    1.32    4.26
  11   8  -3    0.00    3.72
 -11  -8   3    0.23    3.94
  11  -8  -4   30.10   10.19
  11   8  -4   28.13    9.54
 -11  -8   4   11.39    7.90
  11  -8  -5    2.15    3.97
  11   8  -5   -0.00    4.27
 -11  -8   5   -0.00    4.36
  11  -8  -6    8.61    6.20
  11   8  -6    6.66    5.68
 -11  -8   6   22.46    9.60
  11  -8  -7    8.52    6.26
  11   8  -7    0.00    4.12
 -11  -8   7    0.04    5.41
  11  -8  -8    3.53    5.69
  11   8  -8    3.27    4.64
 -11  -8   8    2.68    5.53
  11  -8  -9    1.72    5.06
  11   8  -9    2.37    4.46
 -11  -8   9    2.22    6.06
  11  -8 -10   23.44    9.11
  11   8 -10    9.43    6.58
 -11  -8  10    5.08    6.25
  11  -8 -11    0.12    4.67
  11   8 -11    6.77    6.03
 -11  -8  11    1.18    5.15
  11  -8 -12   -0.00    4.47
  11   8 -12    3.25    4.60
 -11  -8  12    4.33    5.67
  11  -8 -13    0.00    5.65
  11   8 -13    0.81    4.10
 -11  -8  13   -0.00    4.52
  11  -8 -14    0.00    4.56
  11   8 -14    2.58    5.37
 -11  -8  14   -0.00    6.62
  11  -8 -15    2.34    5.91
  11   8 -15    2.11    6.21
 -11  -8  15   -0.00    6.60
  11  -8 -16   15.57    8.01
  11   8 -16   10.67    6.70
 -11  -8  16    1.81    6.22
  11  -8 -17    3.65    5.72
  11   8 -17    8.11    5.96
 -11  -8  17    0.23    4.76
  11  -8 -18   -0.00    4.60
  11   8 -18   -0.00    4.42
 -11  -8  18    2.01    5.06
  11  -8 -19    2.15    6.63
  11   8 -19    5.07    6.28
 -11  -8  19    2.61    4.32
  11  -8 -20   14.12    7.89
  11   8 -20    6.32    7.80
 -11  -8  20    6.18    7.49
  11  -8 -21    6.04    7.37
  11   8 -21    2.95    5.42
 -11  -8  21    7.68    7.02
  11  -8 -22    3.74    6.34
  11   8 -22    1.58    5.66
 -11  -8  22   -0.00    4.99
  11  -8 -23   -0.00    5.96
  11   8 -23    1.89    5.34
 -11  -8  23    0.00    5.78
  11  -8 -24    1.37    5.17
  11   8 -24   -0.00    5.93
 -11  -8  24   -0.00    6.58
  11  -8 -25   -0.00    4.71
  11   8 -25   -0.00    5.34
 -11  -8  25   -0.00    9.18
  11  -8 -26    1.78    5.67
  11   8 -26    5.11    6.54
 -11  -8  26    2.45    5.59
  11  -8 -27    4.31    6.53
  11   8 -27    2.21    6.08
  11   8 -28    1.94    5.70
  11   8 -29   -0.00    5.79
  11   8 -30    7.33    7.57
  11  -9  -1    3.48    4.88
  11   9  -1    2.48    4.57
 -11  -9   1    0.69    5.17
  11  -9  -2   15.90    7.76
  11   9  -2   22.21    8.46
 -11  -9   2    9.96    7.75
  11  -9  -3    2.69    4.67
  11   9  -3    0.37    3.43
 -11  -9   3   -0.00    4.29
  11  -9  -4    8.62    6.15
  11   9  -4   -0.00    5.12
 -11  -9   4   -0.00    4.66
  11  -9  -5    2.01    4.35
  11   9  -5   -0.00    4.33
 -11  -9   5    0.60    4.81
  11  -9  -6   10.78    6.91
  11   9  -6   10.45    6.77
 -11  -9   6   -0.00    5.16
  11  -9  -7    0.90    5.19
  11   9  -7    1.70    4.63
 -11  -9   7   -0.00    6.27
  11  -9  -8    8.12    6.38
  11   9  -8    5.28    5.40
 -11  -9   8    5.63    6.88
  11  -9  -9    1.31    4.76
  11   9  -9   -0.00    4.16
 -11  -9   9    3.33    6.42
  11  -9 -10   -0.00    4.26
  11   9 -10   -0.00    4.04
 -11  -9  10   -0.00    5.26
  11  -9 -11    7.43    6.04
  11   9 -11   -0.00    4.42
 -11  -9  11   -0.00    5.57
  11  -9 -12    3.14    5.37
  11   9 -12    0.00    5.22
 -11  -9  12   -0.00    6.34
  11  -9 -13   -0.00    4.98
  11   9 -13    0.03    4.79
 -11  -9  13    0.85    4.99
  11  -9 -14    1.92    4.87
  11   9 -14    1.99    4.84
 -11  -9  14    0.48    4.38
  11  -9 -15    1.05    4.33
  11   9 -15    4.35    5.50
 -11  -9  15    2.13    6.25
  11  -9 -16    0.00    4.92
  11   9 -16    3.52    6.23
 -11  -9  16    0.00    6.13
  11  -9 -17   -0.00    4.52
  11   9 -17    3.83    5.07
 -11  -9  17   -0.00    6.70
  11  -9 -18   12.71    8.00
  11   9 -18   12.54    7.15
 -11  -9  18    0.23    5.02
  11  -9 -19    0.51    4.86
  11   9 -19   -0.00    4.74
 -11  -9  19   -0.00    5.21
  11  -9 -20    1.30    4.72
 -11  -9  20   -0.00    3.82
  11  -9 -21    4.36    6.19
 -11  -9  21    0.03    3.23
  11  -9 -22    9.39    8.52
 -11  -9  22    4.26    6.96
  11  -9 -23    2.35    5.81
 -11  -9  23    7.04    7.79
  11  -9 -24   11.06    8.14
  11  -9 -25    4.09    6.70
  11  -9 -26   -0.00    5.90
  11 -10  -1   -0.00    3.52
  11  10  -1    0.65    4.81
 -11 -10   1    1.56    5.28
  11 -10  -2    0.00    4.66
  11  10  -2    3.25    4.51
 -11 -10   2   -0.00    4.79
  11 -10  -3    3.29    4.48
  11  10  -3   -0.00    4.51
 -11 -10   3   -0.00    5.50
  11 -10  -4   10.15    6.44
  11  10  -4   11.69    6.68
 -11 -10   4    2.61    5.35
  11 -10  -5   -0.00    5.44
 -11 -10   5    2.67    5.21
  11 -10  -6   16.05    8.11
 -11 -10   6    5.42    6.82
  11 -10  -7    2.71    6.12
 -11 -10   7   -0.00    5.79
  11 -10  -8   -0.00    5.39
 -11 -10   8   -0.00    5.36
  11 -10  -9    0.00    4.75
 -11 -10   9   -0.00    5.47
  11 -10 -10    5.26    6.84
 -11 -10  10    4.15    7.07
  11 -10 -11    0.29    4.99
 -11 -10  11   -0.00    4.93
  11 -10 -12    2.51    4.87
 -11 -10  12    1.43    6.29
  11 -10 -13    0.00    5.54
 -11 -10  13   -0.00    4.39
  11 -10 -14    8.84    7.38
 -11 -10  14    5.12    6.80
  11 -10 -15   -0.00    5.89
 -11 -10  15   -0.00    6.73
  11 -10 -16    7.81    6.77
 -11 -10  16   -0.00    5.60
  11 -10 -17    0.00    5.23
 -11 -10  17    3.74    6.08
  11 -10 -18    2.16    5.36
 -11 -10  18    6.70    6.89
  11 -10 -19    2.66    4.75
 -11 -10  19    2.07    4.65
  11 -10 -20    0.00    5.40
 -11 -10  20    5.00    7.48
  11 -10 -21   -0.00    5.13
  11 -10 -22    0.00    6.47
  11 -10 -23   -0.00    5.31
  11 -10 -24   -0.00    5.99
  11 -10 -25   -0.00    5.50
  11 -10 -26    7.73    7.35
 -11 -11   1   -0.00    4.80
 -11 -11   2    3.22    6.93
 -11 -11   3    5.09    6.56
 -11 -11   4    0.61    4.01
 -11 -11   5   -0.00    4.45
 -11 -11   6   -0.00    5.50
 -11 -11   7   -0.00    4.67
 -11 -11   8    4.77    5.66
 -11 -11   9    1.80    5.02
 -11 -11  10    0.00    6.05
 -11 -11  11   -0.00    5.48
 -11 -11  12    0.42    5.57
 -11 -11  13   -0.00    4.53
 -11 -11  14   -0.00    4.83
 -11 -11  15    1.54    5.82
 -11 -11  16    2.33    5.98
 -11 -11  17    0.00    5.62
 -11 -12   1   -0.00    5.45
 -11 -12   2    5.84    6.46
 -11 -12   3    3.28    5.72
 -11 -12   4    1.86    4.61
 -11 -12   5   -0.00    4.65
 -11 -12   6    1.52    4.83
 -11 -12   7   -0.00    4.22
 -11 -12   8    4.77    6.53
 -11 -12   9    6.06    6.71
 -11 -12  10    2.67    6.71
 -11 -12  11   -0.00    3.73
 -11 -12  12    0.47    5.45
 -10   0   1    0.10    3.75
  10   0  -1   -0.00    4.65
 -10   0   2   30.97   11.42
  10   0  -2   23.46    8.23
 -10   0   3    0.00    4.56
  10   0  -3   -0.00    4.52
 -10   0   4   89.38   19.13
  10   0  -4  101.61   17.70
 -10   0   5    1.32    5.12
  10   0  -5   -0.00    4.90
 -10   0   6   10.95    8.11
  10   0  -6   31.66    9.35
 -10   0   7   -0.00    4.48
  10   0  -7    4.44    5.00
 -10   0   8   29.14   10.68
  10   0  -8   20.07    7.76
 -10   0   9    0.00    4.89
  10   0  -9    1.39    4.04
 -10   0  10   76.28   17.81
  10   0 -10   81.17   15.60
 -10   0  11    2.06    5.90
  10   0 -11    0.26    3.55
 -10   0  12   -0.00    4.48
  10   0 -12    0.68    4.32
 -10   0  13   -0.00    4.01
  10   0 -13   -0.00    4.38
 -10   0  14   14.79    9.12
  10   0 -14   15.45    7.38
  10   0 -15   -0.00    4.46
  10   0 -16   27.62   10.07
  10   0 -17   -0.00    5.02
  10   0 -18    5.58    6.21
 -10   0  19    0.67    3.79
  10   0 -19   -0.00    4.89
 -10   0  20    9.38    8.33
  10   0 -20   11.15    8.19
 -10   0  21    3.31    5.61
  10   0 -21    8.93    7.22
 -10   0  22    0.00    5.06
  10   0 -22    4.61    5.83
 -10   0  23    2.54    5.14
  10   0 -23    3.54    5.17
  10   0 -24   14.22    8.20
  10   0 -25    0.49    5.11
  10   0 -26    9.29    8.30
  10   0 -27    2.97    6.40
  10   0 -28    3.64    7.16
  10   0 -29    1.57    5.67
  10   0 -30    0.00    6.12
  10   0 -31    2.20    4.59
  10   0 -32    3.35    6.21
 -10   1   1   -0.00    4.35
  10  -1  -1   -0.00    4.42
  10   1  -1    6.05    5.44
 -10  -1   1   -0.00    5.54
 -10   1   2  124.23   22.67
  10  -1  -2  117.43   19.06
  10   1  -2  124.25   19.42
 -10  -1   2  141.66   23.87
 -10   1   3    0.00    2.95
  10  -1  -3    7.67    6.11
  10   1  -3    1.79    4.43
 -10  -1   3    2.83    4.66
 -10   1   4   -0.00    2.60
  10  -1  -4   -0.00    4.88
  10   1  -4   -0.00    4.87
 -10  -1   4    2.93    4.53
 -10   1   5   17.56    8.25
  10  -1  -5   22.97    7.90
  10   1  -5   12.96    6.81
 -10  -1   5    0.00    4.86
 -10   1   6   75.92   17.37
  10  -1  -6   63.27   13.90
  10   1  -6   79.00   14.80
 -10  -1   6   60.61   15.34
 -10   1   7   -0.00    4.74
  10  -1  -7    6.09    5.40
  10   1  -7   -0.00    3.60
 -10  -1   7    3.49    5.64
 -10   1   8   31.73   11.66
  10  -1  -8   53.73   12.16
  10   1  -8   42.45   11.04
 -10  -1   8   35.37   12.20
 -10   1   9    0.00    4.03
  10  -1  -9    3.53    5.20
  10   1  -9   -0.00    4.75
 -10  -1   9   -0.00    5.31
 -10   1  10    1.58    5.29
  10  -1 -10    2.19    4.21
  10   1 -10    5.24    4.83
 -10   1  11    8.47    6.78
  10  -1 -11   14.33    6.79
  10   1 -11    5.29    5.67
 -10   1  12   48.52   15.09
  10  -1 -12   70.50   14.89
  10   1 -12   89.78   16.03
 -10   1  13   -0.00    5.50
  10  -1 -13    2.98    4.32
  10   1 -13    3.39    5.64
 -10   1  14    5.45    6.22
  10  -1 -14    0.00    4.09
  10   1 -14    4.81    5.40
 -10   1  15   -0.00    6.10
  10  -1 -15   -0.00    4.60
  10   1 -15    2.79    5.45
 -10   1  16   51.89   15.31
  10  -1 -16   31.56   10.30
  10   1 -16   20.25    8.19
 -10  -1  16   10.66    8.28
 -10   1  17    2.24    5.60
  10  -1 -17   -0.00    5.30
  10   1 -17    0.00    5.66
 -10  -1  17    1.87    4.48
  10  -1 -18    4.90    7.12
  10   1 -18   10.32    7.71
 -10  -1  18   12.24    8.51
  10  -1 -19   -0.00    3.82
  10   1 -19   -0.00    5.95
 -10  -1  19   -0.00    4.58
  10  -1 -20    7.59    7.11
  10   1 -20   -0.00    5.34
 -10  -1  20    4.29    7.41
  10  -1 -21   -0.00    4.45
  10   1 -21   -0.00    4.65
 -10  -1  21    0.28    5.24
  10  -1 -22   54.07   14.23
  10   1 -22   52.01   14.74
 -10  -1  22   23.55   11.84
  10  -1 -23    4.39    7.44
  10   1 -23    3.64    5.46
 -10  -1  23    3.56    6.65
  10  -1 -24    0.02    5.66
  10   1 -24    0.00    6.10
 -10  -1  24    0.00    4.68
  10  -1 -25   -0.00    6.23
  10   1 -25   -0.00    5.14
 -10  -1  25   -0.00    3.72
  10  -1 -26    9.22    7.76
  10   1 -26    9.86    8.31
 -10  -1  26    2.59    6.40
  10  -1 -27    0.00    6.62
  10   1 -27    1.45    5.80
  10  -1 -28    5.65    6.84
  10   1 -28    2.16    5.78
  10  -1 -29    4.27    6.75
  10   1 -29   -0.00    6.05
  10  -1 -30   -0.00    6.52
  10   1 -30   -0.00    5.36
  10  -1 -31   -0.00    5.81
  10   1 -31    6.98    8.40
  10  -1 -32   11.67    7.35
  10   1 -32    4.06    6.97
 -10   2   1   -0.00    4.57
  10  -2  -1    0.00    5.15
  10  -2  -1    3.36    4.97
  10   2  -1    4.91    5.41
 -10  -2   1   -0.00    5.52
 -10   2   2   -0.00    3.78
  10  -2  -2    2.22    4.72
  10  -2  -2    7.56    6.71
  10   2  -2   -0.00    3.44
 -10   2   3   -0.00    4.37
  10  -2  -3    2.15    4.98
  10  -2  -3   -0.00    4.34
  10   2  -3   -0.00    5.21
 -10   2   4  109.75   21.13
  10  -2  -4  118.59   19.00
  10  -2  -4  103.65   19.71
  10   2  -4  129.77   19.74
 -10   2   5   35.94   12.01
  10  -2  -5   37.90   10.66
  10   2  -5   35.58   10.70
 -10   2   6   10.88    7.19
  10  -2  -6   14.80    7.86
  10   2  -6   20.14    8.31
 -10   2   7    5.92    6.19
  10  -2  -7    1.48    4.23
  10   2  -7    4.69    5.04
 -10   2   8   17.28    9.20
  10  -2  -8   13.34    6.71
  10   2  -8   30.35    9.45
 -10   2   9    8.69    7.41
  10  -2  -9    7.52    6.38
  10   2  -9    0.37    4.25
 -10   2  10   44.82   15.06
  10  -2 -10   82.14   15.08
  10   2 -10   50.97   12.85
 -10   2  11    4.49    6.21
  10  -2 -11    7.62    5.84
  10   2 -11    4.31    5.95
 -10   2  12   -0.00    4.10
  10  -2 -12    3.18    5.37
  10   2 -12    1.85    4.61
 -10  -2  12   -0.00    6.08
 -10   2  13   -0.00    4.51
  10  -2 -13    4.46    5.80
  10   2 -13    5.47    5.55
 -10  -2  13    0.00    4.57
 -10   2  14    3.46    5.07
  10  -2 -14   10.94    6.91
  10   2 -14   16.02    7.92
 -10  -2  14   30.43   11.64
 -10   2  15   11.17    8.52
  10  -2 -15   14.63    8.72
  10   2 -15   16.20    8.04
 -10  -2  15   11.41    7.94
  10  -2 -16    3.96    6.19
  10   2 -16    5.77    5.04
 -10  -2  16    9.88    6.85
  10  -2 -17    3.38    4.89
  10   2 -17   -0.00    5.23
 -10  -2  17   -0.00    4.57
  10  -2 -18    1.36    7.47
  10   2 -18    0.00    5.30
 -10  -2  18   -0.00    5.15
  10  -2 -19    2.52    4.94
  10   2 -19    2.40    5.91
 -10  -2  19    2.24    5.02
  10  -2 -20   13.82    7.66
  10   2 -20   32.18   10.37
 -10  -2  20   12.21    8.15
  10  -2 -21   -0.00    6.35
  10   2 -21   -0.00    5.96
 -10  -2  21    0.77    5.84
  10  -2 -22    3.80    4.85
  10   2 -22    0.00    4.48
 -10  -2  22    0.58    5.98
  10  -2 -23    0.00    4.97
  10   2 -23   -0.00    4.62
 -10  -2  23    3.77    6.70
  10  -2 -24    5.53    7.08
  10   2 -24    2.98    6.81
 -10  -2  24    5.92    7.75
  10  -2 -25   -0.00    7.47
  10   2 -25    4.76    6.17
 -10  -2  25    6.05    7.29
  10  -2 -26    4.49    7.19
  10   2 -26    3.42    7.08
 -10  -2  26   12.01   10.51
  10  -2 -27    0.00    5.34
  10   2 -27    2.60    7.17
 -10  -2  27    2.21    4.05
  10  -2 -28    1.46    5.57
  10   2 -28    3.75    6.43
 -10  -2  28    1.40    6.33
  10  -2 -29    0.00    6.24
  10   2 -29   -0.00    5.17
 -10  -2  29   -0.00    6.69
  10  -2 -30   10.09    9.42
  10   2 -30   -0.00    7.06
  10  -2 -31    0.00    6.10
  10   2 -31    0.00    7.19
  10  -2 -32   -0.00    6.59
  10   2 -32    1.39    5.38
 -10   3   1    0.00    4.79
  10  -3  -1    6.31    5.47
  10   3  -1    7.59    6.03
 -10   3   2   66.32   16.05
  10  -3  -2   72.92   14.38
  10   3  -2   58.26   13.09
 -10   3   3   39.80   12.94
  10  -3  -3   51.89   11.73
  10   3  -3   39.47   10.76
 -10   3   4   -0.00    4.22
  10  -3  -4    0.32    4.38
  10   3  -4   -0.00    4.25
 -10   3   5    7.26    6.76
  10  -3  -5   11.08    6.12
  10   3  -5    2.77    4.40
 -10   3   6   37.37   12.39
  10  -3  -6   24.44    8.22
  10   3  -6   10.72    6.45
 -10  -3   6   11.16    7.50
 -10   3   7    9.88    7.56
  10  -3  -7   13.15    6.78
  10   3  -7    9.78    5.95
 -10  -3   7   10.52    7.34
  10  -3  -8   69.43   13.63
  10   3  -8   37.04   10.68
 -10  -3   8   47.78   13.70
  10  -3  -9    0.00    4.10
  10   3  -9    0.00    4.89
 -10  -3   9    0.00    4.77
  10  -3 -10    0.00    4.64
  10   3 -10   -0.00    4.48
 -10  -3  10   -0.00    5.08
  10  -3 -11   11.50    6.75
  10   3 -11   14.26    7.37
 -10  -3  11    3.42    5.85
  10  -3 -12   19.84    8.52
  10   3 -12   21.60    8.47
 -10  -3  12   23.99   10.64
  10  -3 -13   -0.00    4.60
  10   3 -13    0.00    4.04
 -10  -3  13    2.27    4.74
  10  -3 -14   -0.00    4.71
  10   3 -14    8.36    6.08
 -10  -3  14    0.00    6.43
  10  -3 -15    5.22    5.43
  10   3 -15   -0.00    4.38
 -10  -3  15    3.66    4.63
  10  -3 -16   11.70    7.80
  10   3 -16   22.41    8.42
 -10  -3  16    2.40    4.97
  10  -3 -17   12.77    7.87
  10   3 -17   12.25    7.07
 -10  -3  17    2.44    5.05
  10  -3 -18    0.00    6.17
  10   3 -18    8.04    6.58
 -10  -3  18    4.68    6.22
  10  -3 -19   -0.00    5.01
  10   3 -19    9.33    7.60
 -10  -3  19   -0.00    4.39
  10  -3 -20    1.26    4.96
  10   3 -20    7.41    6.74
 -10  -3  20    2.00    5.19
  10  -3 -21    1.45    4.74
  10   3 -21    2.67    5.45
 -10  -3  21    0.00    6.44
  10  -3 -22   16.16    8.64
  10   3 -22    8.99    6.73
 -10  -3  22    8.55    8.97
  10  -3 -23    4.50    6.85
  10   3 -23    1.44    5.11
 -10  -3  23    0.66    5.70
  10  -3 -24    4.51    6.98
  10   3 -24    1.31    4.58
 -10  -3  24   -0.00    5.31
  10  -3 -25    4.05    5.32
  10   3 -25    0.00    4.45
 -10  -3  25   -0.00    5.53
  10  -3 -26    3.69    5.85
  10   3 -26    8.90    7.83
 -10  -3  26   12.45    9.99
  10  -3 -27    0.00    5.78
  10   3 -27   12.84    8.45
 -10  -3  27    7.66    8.50
  10  -3 -28    7.50    8.22
  10   3 -28    9.97    7.97
  10  -3 -29   -0.00    6.71
  10   3 -29    0.00    6.35
 -10  -3  29    1.07    6.83
  10  -3 -30    0.98    5.67
  10   3 -30    1.46    4.51
 -10  -3  30    7.77    8.22
  10  -3 -31    6.95    8.11
  10   3 -31    0.00    5.41
 -10  -3  31    4.23    7.40
  10   3 -32    4.87    6.97
 -10  -3  32   -0.00    4.71
  10  -4  -1   10.21    6.70
  10   4  -1    2.79    5.35
 -10  -4   1    4.09    4.76
  10  -4  -2   -0.00    4.92
  10   4  -2   -0.00    4.03
 -10  -4   2    0.00    4.61
  10  -4  -3    6.14    6.02
  10   4  -3    8.30    5.56
 -10  -4   3    0.00    4.71
  10  -4  -4   77.90   14.50
  10   4  -4   49.92   12.00
 -10  -4   4   29.42   10.98
  10  -4  -5   28.43    9.55
  10   4  -5   34.38   10.15
 -10  -4   5   18.11    9.24
  10  -4  -6   44.19   11.06
  10   4  -6   46.68   11.11
 -10  -4   6    9.60    6.94
  10  -4  -7    0.00    3.98
  10   4  -7   -0.00    3.88
 -10  -4   7   -0.00    3.35
  10  -4  -8   40.26   10.88
  10   4  -8   34.50   10.55
 -10  -4   8   22.91   10.02
  10  -4  -9   12.08    6.68
  10   4  -9   12.74    7.39
 -10  -4   9    2.68    4.60
  10  -4 -10   11.68    6.99
  10   4 -10    8.24    6.91
 -10  -4  10   11.39    7.60
  10  -4 -11    8.35    6.47
  10   4 -11   10.84    6.16
 -10  -4  11    1.82    4.89
  10  -4 -12    0.44    4.36
  10   4 -12   -0.00    3.21
 -10  -4  12   -0.00    3.73
  10  -4 -13   -0.00    4.82
  10   4 -13    0.00    4.01
 -10  -4  13    1.44    4.34
  10  -4 -14    8.96    6.81
  10   4 -14   11.33    6.64
 -10  -4  14   10.30    8.19
  10  -4 -15   10.94    8.93
  10   4 -15    9.09    7.00
 -10  -4  15    4.08    5.28
  10  -4 -16    7.32    6.37
  10   4 -16   10.97    8.41
 -10  -4  16    6.05    7.93
  10  -4 -17    0.00    4.32
  10   4 -17    3.84    5.67
 -10  -4  17    1.74    5.07
  10  -4 -18   -0.00    4.19
  10   4 -18    2.93    5.56
 -10  -4  18   -0.00    4.04
  10  -4 -19    3.71    6.18
  10   4 -19    8.93    6.54
 -10  -4  19   -0.00    3.88
  10  -4 -20   22.32    9.24
  10   4 -20   18.24    9.56
 -10  -4  20   28.45   11.58
  10  -4 -21   10.29    7.80
  10   4 -21   15.30    8.49
 -10  -4  21    4.72    6.37
  10  -4 -22    1.60    5.03
  10   4 -22    0.00    5.27
 -10  -4  22    2.98    5.15
  10  -4 -23    9.98    8.59
  10   4 -23    6.67    6.56
 -10  -4  23    2.11    4.75
  10  -4 -24    9.30    7.76
  10   4 -24    8.14    6.58
 -10  -4  24    1.42    5.46
  10  -4 -25   -0.00    7.89
  10   4 -25    7.77    7.04
 -10  -4  25    0.86    5.76
  10  -4 -26   -0.00    6.70
  10   4 -26    4.18    7.56
 -10  -4  26    6.29    7.44
  10  -4 -27   -0.00    5.81
  10   4 -27    6.56    7.08
 -10  -4  27    0.58    3.99
  10  -4 -28    3.22    6.81
  10   4 -28    1.74    5.82
 -10  -4  28    5.65    8.36
  10  -4 -29    1.53    5.93
  10   4 -29    4.68    6.51
 -10  -4  29    1.32    4.49
  10  -4 -30    2.83    7.87
  10   4 -30    0.22    5.02
 -10  -4  30    0.23    6.59
  10  -4 -31    3.57    7.29
  10   4 -31    7.48    7.17
 -10  -4  31    0.19    4.72
  10   4 -32    0.01    6.37
 -10  -4  32    0.63    4.50
  10   4 -33    4.57    7.59
 -10  -4  33   -0.00    5.76
 -10  -4  34    0.11    4.15
 -10  -4  35    3.88    5.99
  10  -5  -1   35.35   10.31
  10   5  -1   42.84   11.02
 -10  -5   1   19.68   10.23
  10  -5  -2  163.66   22.62
  10   5  -2  168.77   22.73
 -10  -5   2  106.14   21.98
  10  -5  -3    2.80    5.80
  10   5  -3   15.05    7.52
 -10  -5   3    5.34    5.66
  10  -5  -4   -0.00    4.51
  10   5  -4    2.82    4.64
 -10  -5   4    2.64    5.36
  10  -5  -5    4.40    5.00
  10   5  -5    1.06    4.17
 -10  -5   5   -0.00    4.76
  10  -5  -6   19.44    8.06
  10   5  -6   43.92   11.09
 -10  -5   6   25.89   10.28
  10  -5  -7   41.69   10.90
  10   5  -7   31.02    9.97
 -10  -5   7   16.79    8.75
  10  -5  -8    3.53    5.33
  10   5  -8   12.73    6.89
 -10  -5   8    8.97    6.09
  10  -5  -9    3.12    4.77
  10   5  -9    1.55    4.27
 -10  -5   9   -0.00    4.69
  10  -5 -10    4.50    5.10
  10   5 -10    0.00    4.36
 -10  -5  10    2.17    5.36
  10  -5 -11    2.89    5.32
  10   5 -11   -0.00    4.62
 -10  -5  11    6.03    6.22
  10  -5 -12    9.72    7.36
  10   5 -12   15.13    7.57
 -10  -5  12   20.45    9.35
  10  -5 -13    6.19    5.73
  10   5 -13   11.37    6.45
 -10  -5  13   10.15    7.49
  10  -5 -14   -0.00    3.76
  10   5 -14   -0.00    3.38
 -10  -5  14    1.30    5.54
  10   5 -15    6.05    6.00
 -10  -5  15   -0.00    4.67
  10  -5 -16    1.95    4.56
  10   5 -16    2.36    4.79
 -10  -5  16    3.80    6.16
  10  -5 -17   14.05    7.92
  10   5 -17   18.71    8.50
 -10  -5  17    2.41    5.00
  10  -5 -18    6.84    6.46
  10   5 -18   11.34    7.14
 -10  -5  18   12.79    7.74
  10  -5 -19    2.84    5.30
  10   5 -19   -0.00    4.52
 -10  -5  19    3.77    5.40
  10  -5 -20   -0.00    5.20
  10   5 -20   -0.00    4.83
 -10  -5  20    0.47    4.48
  10  -5 -21    3.99    5.55
  10   5 -21    9.27    7.08
 -10  -5  21   -0.00    5.16
  10  -5 -22   13.48    8.51
  10   5 -22   14.59    8.18
 -10  -5  22    6.23    7.54
  10  -5 -23    0.00    5.50
  10   5 -23   -0.00    5.43
 -10  -5  23    2.58    5.46
  10  -5 -24   -0.00    5.85
  10   5 -24    0.65    4.79
 -10  -5  24   -0.00    5.64
  10  -5 -25    1.57    5.64
  10   5 -25    5.94    7.10
 -10  -5  25   -0.00    6.78
  10  -5 -26   -0.00    5.73
  10   5 -26   -0.00    5.19
 -10  -5  26    3.43    6.94
  10  -5 -27    7.15    7.07
  10   5 -27    9.07    7.07
 -10  -5  27    0.00    8.18
  10  -5 -28   -0.00    4.85
  10   5 -28   -0.00    4.31
 -10  -5  28    5.02    8.06
  10  -5 -29   -0.00    6.63
  10   5 -29    0.03    4.50
 -10  -5  29   -0.00    4.53
  10  -5 -30    0.78    5.66
  10   5 -30    1.54    6.59
 -10  -5  30    1.45    7.92
  10  -5 -31   -0.00    5.48
  10   5 -31    0.00    6.38
 -10  -5  31   -0.00    5.78
  10   5 -32    1.11    6.43
 -10  -5  32    0.00    5.27
  10   5 -33    0.00    6.49
 -10  -5  33   -0.00    6.13
 -10  -5  34    0.00    6.85
  10  -6  -1    8.18    5.67
  10   6  -1    1.11    4.10
 -10  -6   1   -0.00    6.01
  10  -6  -2    0.00    3.44
  10   6  -2    8.09    5.81
 -10  -6   2    4.33    5.26
  10  -6  -3    3.70    5.19
  10   6  -3   15.08    7.64
 -10  -6   3   -0.00    4.16
  10  -6  -4    0.00    4.39
  10   6  -4    8.35    6.13
 -10  -6   4    9.94    6.63
  10  -6  -5   20.94    8.53
  10   6  -5   12.65    6.70
 -10  -6   5    6.16    5.72
  10  -6  -6   16.30    7.77
  10   6  -6   25.75    9.15
 -10  -6   6    8.11    7.17
  10  -6  -7    0.30    4.12
  10   6  -7    0.99    3.12
 -10  -6   7    2.06    4.49
  10  -6  -8    1.23    4.70
  10   6  -8    5.32    5.75
 -10  -6   8    0.81    4.65
  10  -6  -9   26.12    9.07
  10   6  -9   31.44    9.75
 -10  -6   9    9.86    7.06
  10  -6 -10   24.43    8.97
  10   6 -10   21.84    8.29
 -10  -6  10   14.38    7.98
  10  -6 -11    5.73    5.01
  10   6 -11    2.71    5.25
 -10  -6  11    1.79    4.90
  10  -6 -12    0.00    4.78
  10   6 -12    1.52    4.43
 -10  -6  12   -0.00    4.16
  10  -6 -13   24.14    8.90
  10   6 -13    2.91    5.47
 -10  -6  13    9.03    6.70
  10  -6 -14    0.00    4.08
  10   6 -14    2.88    5.44
 -10  -6  14    0.12    4.58
  10  -6 -15   21.86    9.53
  10   6 -15    3.95    5.87
 -10  -6  15    0.05    3.34
  10  -6 -16   -0.00    4.67
  10   6 -16    0.00    3.87
 -10  -6  16    0.00    4.60
  10  -6 -17    5.14    5.81
  10   6 -17   -0.00    4.66
 -10  -6  17    4.73    5.61
  10  -6 -18    0.00    5.67
  10   6 -18    1.67    3.88
 -10  -6  18   -0.00    4.92
  10  -6 -19   12.80    8.58
  10   6 -19    3.94    6.37
 -10  -6  19    0.87    4.64
  10  -6 -20    7.83    6.45
  10   6 -20   -0.00    4.80
 -10  -6  20    5.69    7.02
  10  -6 -21    4.20    5.56
  10   6 -21   -0.00    4.68
 -10  -6  21   -0.00    4.54
  10  -6 -22    0.36    5.02
  10   6 -22    6.95    6.16
 -10  -6  22   -0.00    6.80
  10  -6 -23   -0.00    5.13
  10   6 -23   -0.00    4.78
 -10  -6  23    5.85    6.94
  10  -6 -24    5.32    5.61
  10   6 -24    0.00    5.62
 -10  -6  24    1.24    6.46
  10  -6 -25   -0.00    5.95
  10   6 -25   -0.00    5.41
 -10  -6  25   -0.00    7.63
  10  -6 -26    5.44    7.21
  10   6 -26   -0.00    5.50
 -10  -6  26   -0.00    7.05
  10  -6 -27   -0.00    5.22
  10   6 -27    8.72    7.36
 -10  -6  27    4.58    6.93
  10  -6 -28    2.64    7.06
  10   6 -28    1.63    5.26
 -10  -6  28    0.00    6.87
  10  -6 -29   -0.00    7.46
  10   6 -29    0.78    6.06
 -10  -6  29    6.87    8.06
  10  -6 -30    1.69    5.19
  10   6 -30    4.57    6.40
 -10  -6  30    1.52    6.55
  10   6 -31    6.84    7.24
 -10  -6  31   -0.00    6.68
  10   6 -32    1.11    5.97
 -10  -6  32   -0.00    7.86
  10  -7  -1   68.76   13.91
  10   7  -1   74.67   13.76
 -10  -7   1   10.84    7.82
  10  -7  -2    5.91    5.21
  10   7  -2   -0.00    4.27
 -10  -7   2    0.00    5.58
  10  -7  -3   10.11    6.14
  10   7  -3   16.62    7.04
 -10  -7   3    5.69    5.78
  10  -7  -4    5.45    4.85
  10   7  -4    2.93    4.88
 -10  -7   4   -0.00    3.95
  10  -7  -5   36.33   10.58
  10   7  -5   34.86    9.93
 -10  -7   5   25.62   10.49
  10  -7  -6    0.64    4.44
  10   7  -6    0.00    4.41
 -10  -7   6   -0.00    4.14
  10  -7  -7   30.69    9.86
  10   7  -7   21.19    8.50
 -10  -7   7   23.82   10.52
  10  -7  -8    0.46    3.24
  10   7  -8    1.14    3.71
 -10  -7   8   -0.00    4.73
  10  -7  -9    2.93    4.65
  10   7  -9   -0.00    4.47
 -10  -7   9   -0.00    5.59
  10  -7 -10   -0.00    5.04
  10   7 -10   -0.00    4.88
 -10  -7  10    1.54    4.68
  10  -7 -11   18.88    8.14
  10   7 -11    0.00    4.70
 -10  -7  11    3.26    6.24
  10  -7 -12    9.87    6.80
  10   7 -12    0.00    3.54
 -10  -7  12   -0.00    4.81
  10  -7 -13   13.29    7.65
  10   7 -13   17.51    8.01
 -10  -7  13   12.99    7.39
  10  -7 -14   -0.00    4.78
  10   7 -14    5.20    5.52
 -10  -7  14   -0.00    4.74
  10  -7 -15   -0.00    4.22
  10   7 -15   -0.00    4.33
 -10  -7  15    0.36    3.88
  10  -7 -16    1.32    4.27
  10   7 -16    4.29    5.10
 -10  -7  16    1.12    5.38
  10  -7 -17   10.57    7.81
  10   7 -17   14.31    7.75
 -10  -7  17    8.05    6.72
  10  -7 -18    0.00    5.51
  10   7 -18    5.18    6.03
 -10  -7  18    3.97    7.00
  10  -7 -19   -0.00    5.37
  10   7 -19   -0.00    5.17
 -10  -7  19   -0.00    4.86
  10  -7 -20   -0.00    4.78
  10   7 -20   -0.00    5.32
 -10  -7  20   -0.00    5.38
  10  -7 -21   14.77    8.21
  10   7 -21    2.87    5.17
 -10  -7  21   -0.00    5.00
  10  -7 -22    0.00    6.01
  10   7 -22   -0.00    5.30
 -10  -7  22    5.24    6.53
  10  -7 -23    7.00    6.75
  10   7 -23    1.34    5.34
 -10  -7  23   10.68    8.36
  10  -7 -24   -0.00    5.75
  10   7 -24   -0.00    5.60
 -10  -7  24   -0.00    5.97
  10  -7 -25    0.00    5.82
  10   7 -25   -0.00    6.05
 -10  -7  25    2.58    7.48
  10  -7 -26    1.64    5.33
  10   7 -26    5.11    7.32
 -10  -7  26    0.00    5.42
  10  -7 -27   10.00    7.41
  10   7 -27   23.78   10.07
 -10  -7  27    3.48    7.64
  10  -7 -28    0.00    7.56
  10   7 -28    1.23    6.18
 -10  -7  28    1.71    4.80
  10  -7 -29   -0.00    5.69
  10   7 -29    2.05    6.36
 -10  -7  29    6.90    7.50
  10  -7 -30    0.51    4.13
  10   7 -30    0.28    5.52
 -10  -7  30    2.57    7.75
  10   7 -31    6.14    6.51
  10   7 -32    0.00    5.51
  10  -8  -1    3.99    5.98
  10   8  -1    4.50    5.53
 -10  -8   1    2.65    5.84
  10  -8  -2   -0.00    4.50
  10   8  -2    1.15    4.38
 -10  -8   2    4.78    4.91
  10  -8  -3   19.14    7.79
  10   8  -3   16.00    7.23
 -10  -8   3   40.56   11.93
  10  -8  -4    8.89    5.91
  10   8  -4   11.87    6.55
 -10  -8   4   11.97    7.59
  10  -8  -5   43.35   11.06
  10   8  -5   27.42    9.26
 -10  -8   5   25.78   10.02
  10  -8  -6   -0.00    3.77
  10   8  -6    3.99    4.98
 -10  -8   6    0.49    4.89
  10  -8  -7    5.71    5.51
  10   8  -7    3.20    4.72
 -10  -8   7   -0.00    3.86
  10  -8  -8    4.65    5.47
  10   8  -8    0.68    4.11
 -10  -8   8    0.06    4.48
  10  -8  -9   21.03    7.92
  10   8  -9    6.67    5.78
 -10  -8   9    2.67    5.59
  10  -8 -10    0.38    3.82
  10   8 -10    0.77    4.54
 -10  -8  10    0.00    5.42
  10  -8 -11   14.05    7.17
  10   8 -11   12.09    6.64
 -10  -8  11    3.48    6.07
  10  -8 -12    1.77    5.54
  10   8 -12   -0.00    4.41
 -10  -8  12    0.00    4.24
  10  -8 -13    7.97    6.17
  10   8 -13    2.71    4.29
 -10  -8  13   -0.00    3.15
  10  -8 -14    1.60    5.45
  10   8 -14   -0.00    3.80
 -10  -8  14    5.09    6.29
  10  -8 -15   18.18    8.53
  10   8 -15   11.59    7.29
 -10  -8  15   11.23    8.01
  10  -8 -16    9.02    6.76
  10   8 -16    4.83    5.34
 -10  -8  16    5.71    6.73
  10  -8 -17    2.85    5.23
  10   8 -17   -0.00    5.13
 -10  -8  17    5.96    6.91
  10  -8 -18   -0.00    5.59
  10   8 -18   -0.00    3.70
 -10  -8  18   -0.00    5.61
  10  -8 -19   15.07    8.22
  10   8 -19    6.04    5.80
 -10  -8  19    2.82    4.76
  10  -8 -20   -0.00    5.71
  10   8 -20    0.00    4.96
 -10  -8  20   -0.00    5.18
  10  -8 -21    1.25    6.70
  10   8 -21    2.34    5.46
 -10  -8  21    9.67    7.64
  10  -8 -22    3.46    6.32
  10   8 -22    0.50    4.45
 -10  -8  22    3.07    5.96
  10  -8 -23   10.79    8.19
  10   8 -23    7.47    6.66
 -10  -8  23    3.46    5.62
  10  -8 -24   -0.00    6.09
  10   8 -24   -0.00    4.97
 -10  -8  24   -0.00    6.94
  10  -8 -25    2.39    6.34
  10   8 -25   15.10    8.38
 -10  -8  25    0.02    5.26
  10  -8 -26   -0.00    7.20
  10   8 -26   -0.00    5.43
 -10  -8  26   -0.00    6.47
  10  -8 -27    0.00    5.30
  10   8 -27   -0.00    4.91
 -10  -8  27   -0.00    5.44
  10  -8 -28   -0.00    5.56
  10   8 -28   -0.00    4.99
 -10  -8  28   -0.00    4.96
  10  -8 -29    1.54    5.36
  10   8 -29   -0.00    4.78
  10   8 -30    9.60    7.23
  10   8 -31    4.74    6.86
  10  -9  -1   36.52   10.05
  10   9  -1   28.03    9.06
 -10  -9   1    4.82    6.42
  10  -9  -2    1.32    3.96
  10   9  -2    1.52    3.90
 -10  -9   2    5.84    6.73
  10  -9  -3   32.73    9.70
  10   9  -3   21.07    8.21
 -10  -9   3   27.43   10.75
  10  -9  -4    4.13    4.92
  10   9  -4   -0.00    3.77
 -10  -9   4   -0.00    4.31
  10  -9  -5    4.51    4.98
  10   9  -5    3.52    5.34
 -10  -9   5    6.64    7.04
  10  -9  -6    1.56    4.82
  10   9  -6   -0.00    4.63
 -10  -9   6   -0.00    3.56
  10  -9  -7   26.17    9.44
  10   9  -7    8.79    6.80
 -10  -9   7   28.44   10.11
  10  -9  -8    1.31    4.91
  10   9  -8    6.08    5.58
 -10  -9   8    3.34    4.86
  10  -9  -9    0.00    4.36
  10   9  -9    4.45    5.00
 -10  -9   9    0.32    3.44
  10  -9 -10    5.96    5.44
  10   9 -10    1.00    4.19
 -10  -9  10    1.60    4.23
  10  -9 -11   19.35    8.70
  10   9 -11   20.67    8.07
 -10  -9  11    3.30    5.96
  10  -9 -12   -0.00    4.76
  10   9 -12    2.51    4.10
 -10  -9  12    2.48    5.46
  10  -9 -13   -0.00    5.08
  10   9 -13   11.92    6.45
 -10  -9  13    4.54    5.48
  10  -9 -14    2.75    4.94
  10   9 -14   -0.00    3.73
 -10  -9  14    0.08    3.94
  10  -9 -15    2.86    5.65
  10   9 -15    3.11    4.95
 -10  -9  15   -0.00    4.66
  10  -9 -16   -0.00    5.09
  10   9 -16    2.18    4.56
 -10  -9  16   -0.00    5.94
  10  -9 -17   24.71   10.14
  10   9 -17   21.94    8.99
 -10  -9  17    3.06    7.12
  10  -9 -18    1.43    5.53
  10   9 -18    0.00    4.40
 -10  -9  18   -0.00    4.96
  10  -9 -19    2.65    5.77
  10   9 -19   -0.00    5.32
 -10  -9  19    2.04    5.00
  10  -9 -20   -0.00    4.74
  10   9 -20    1.79    5.53
 -10  -9  20    0.84    5.28
  10  -9 -21    6.91    7.00
  10   9 -21   -0.00    4.64
 -10  -9  21    1.69    5.16
  10  -9 -22   -0.00    5.10
 -10  -9  22   -0.00    6.35
  10  -9 -23    6.05    6.16
 -10  -9  23    1.38    4.81
  10  -9 -24    0.69    4.73
 -10  -9  24    3.96    6.72
  10  -9 -25    2.88    6.25
 -10  -9  25    4.67    7.31
  10  -9 -26    4.17    7.32
 -10  -9  26   -0.00    6.03
  10  -9 -27    0.00    6.81
  10  -9 -28   -0.00    5.95
  10  -9 -29    4.41    7.50
  10 -10  -1    3.68    4.68
  10  10  -1    1.76    4.58
 -10 -10   1    6.69    5.93
  10 -10  -2    4.67    5.08
  10  10  -2    0.55    3.82
 -10 -10   2    6.09    6.63
  10 -10  -3    9.87    6.29
  10  10  -3    7.52    5.96
 -10 -10   3    2.98    4.81
  10 -10  -4    0.86    4.30
  10  10  -4   -0.00    4.36
 -10 -10   4   -0.00    4.36
  10 -10  -5   30.11    9.61
  10  10  -5   26.28    9.07
 -10 -10   5    0.93    5.00
  10 -10  -6    1.35    4.08
  10  10  -6   -0.00    3.98
 -10 -10   6   -0.00    5.33
  10 -10  -7    1.68    3.74
 -10 -10   7    0.17    4.61
  10 -10  -8   -0.00    3.78
 -10 -10   8   -0.00    5.55
  10 -10  -9   16.09    7.71
 -10 -10   9    8.99    7.88
  10 -10 -10    5.68    5.55
 -10 -10  10   -0.00    4.31
  10 -10 -11    3.68    6.26
 -10 -10  11    2.30    5.70
  10 -10 -12    0.00    5.32
 -10 -10  12    0.00    5.76
  10 -10 -13   10.10    7.14
 -10 -10  13    6.85    6.42
  10 -10 -14    1.82    5.28
 -10 -10  14    1.17    4.17
  10 -10 -15   12.74    7.36
 -10 -10  15   -0.00    5.90
  10 -10 -16   -0.00    4.79
 -10 -10  16    2.57    6.35
  10 -10 -17    1.71    5.08
 -10 -10  17   -0.00    6.54
  10 -10 -18   -0.00    4.89
 -10 -10  18   -0.00    5.76
  10 -10 -19    0.00    5.15
 -10 -10  19   14.22    7.68
  10 -10 -20    1.86    5.29
 -10 -10  20   -0.00    4.64
  10 -10 -21    7.03    7.83
 -10 -10  21    0.12    5.55
  10 -10 -22   -0.00    6.31
 -10 -10  22   -0.00    4.77
  10 -10 -23    1.02    5.13
 -10 -10  23   -0.00    6.74
  10 -10 -24    5.67    6.47
  10 -10 -25    3.15    6.34
  10 -10 -26    3.55    6.24
  10 -10 -27   -0.00    6.54
  10 -10 -28    0.81    4.95
 -10 -11   1   -0.00    5.33
 -10 -11   2   -0.00    5.62
 -10 -11   3    5.49    4.71
 -10 -11   4   -0.00    3.61
 -10 -11   5   -0.00    3.79
 -10 -11   6    4.03    5.74
 -10 -11   7   13.88    8.31
 -10 -11   8   -0.00    4.62
 -10 -11   9    0.49    5.75
 -10 -11  10    0.65    3.42
 -10 -11  11   -0.00    5.21
 -10 -11  12    0.97    3.86
 -10 -11  13    5.85    5.31
 -10 -11  14   10.07    7.38
 -10 -11  15    3.15    4.31
 -10 -11  16   -0.00    5.78
 -10 -11  17    1.81    5.72
 -10 -11  18   -0.00    5.17
 -10 -11  19   -0.00    5.26
 -10 -11  20   -0.00    6.58
 -10 -12   1    0.44    5.06
 -10 -12   2   -0.00    3.78
 -10 -12   3    0.90    5.12
 -10 -12   4    1.47    5.15
 -10 -12   5    3.64    5.22
 -10 -12   6    3.46    5.50
 -10 -12   7   -0.00    3.61
 -10 -12   8    5.27    4.42
 -10 -12   9    2.77    5.57
 -10 -12  10   -0.00    5.10
 -10 -12  11    0.00    4.54
 -10 -12  12    2.86    4.71
 -10 -12  13   -0.00    5.00
 -10 -12  14   -0.00    4.28
 -10 -12  15    7.40    6.74
 -10 -12  16    4.66    5.93
 -10 -12  17   13.73    9.02
 -10 -13   1    2.08    4.82
 -10 -13   2    0.00    4.30
 -10 -13   3    0.85    3.47
 -10 -13   4    0.64    4.29
 -10 -13   5    3.57    6.05
 -10 -13   6    3.87    4.62
 -10 -13   7    2.39    4.63
 -10 -13   8   -0.00    4.96
 -10 -13   9   -0.00    5.11
 -10 -13  10   -0.00    4.66
 -10 -13  11   -0.00    4.88
 -10 -13  12    2.44    4.95
 -10 -13  13    3.85    5.49
 -10 -14   1    0.05    2.46
 -10 -14   2   -0.00    4.11
 -10 -14   3    4.46    4.37
 -10 -14   4    1.84    3.99
  -9   0   1   17.58    8.75
  -9   0   2    0.22    3.54
  -9   0   3  107.45   19.89
  -9   0   4    2.79    5.14
  -9   0   5   34.89   11.47
   9   0  -5   25.09    8.72
  -9   0   6   -0.00    4.47
   9   0  -6   -0.00    3.29
  -9   0   7  116.93   21.05
   9   0  -7  117.39   18.29
  -9   0   8    2.44    4.71
   9   0  -8   -0.00    4.07
  -9   0   9   48.37   13.70
   9   0  -9   55.85   12.77
  -9   0  10   -0.00    4.56
   9   0 -10    1.13    3.89
  -9   0  11   13.81    7.92
   9   0 -11   10.73    6.38
  -9   0  12    2.35    5.21
   9   0 -12   -0.00    4.61
  -9   0  13   92.70   19.93
   9   0 -13   89.37   16.70
  -9   0  14   -0.00    5.19
   9   0 -14    0.07    4.84
  -9   0  15   21.15   10.16
   9   0 -15    0.53    4.85
  -9   0  16    3.19    5.52
   9   0 -16    0.00    5.43
  -9   0  17   20.48    9.41
   9   0 -17    7.11    6.80
   9   0 -18    2.75    4.86
   9   0 -19   36.01   11.29
   9   0 -20    0.66    4.38
   9   0 -21    0.00    5.96
  -9   0  22   -0.00    5.59
   9   0 -22    4.62    6.31
  -9   0  23   54.38   16.90
   9   0 -23   53.93   13.92
  -9   0  24    5.62    7.62
   9   0 -24    0.36    5.15
  -9   0  25    2.67    6.81
   9   0 -25    7.14    6.23
  -9   0  26   -0.00    6.61
   9   0 -26   -0.00    4.34
   9   0 -27    2.64    5.99
   9   0 -28   -0.00    5.79
   9   0 -29    8.63    7.61
   9   0 -30   -0.00    7.40
   9   0 -31    0.00    6.71
   9   0 -32   -0.00    7.34
   9   0 -33   -0.00    7.58
   9   0 -34   -0.00    6.20
  -9   1   1  238.62   33.45
   9  -1  -1  307.66   34.84
  -9  -1   1  293.36   35.65
  -9   1   2    5.80    5.90
   9  -1  -2    3.25    4.64
  -9  -1   2    5.12    5.47
  -9   1   3    4.51    5.12
   9  -1  -3    5.50    5.02
  -9  -1   3    3.92    4.55
  -9   1   4   51.74   13.09
   9  -1  -4   36.19   10.63
  -9  -1   4   26.86   10.28
  -9   1   5   91.11   18.20
   9  -1  -5   92.74   15.95
   9  -1  -5   82.43   16.45
   9   1  -5  103.32   16.54
  -9  -1   5   85.09   17.43
  -9   1   6   -0.00    4.01
   9  -1  -6   -0.00    3.77
   9  -1  -6    0.00    4.15
   9   1  -6    0.41    3.30
  -9  -1   6   -0.00    4.68
  -9   1   7   37.76   12.03
   9  -1  -7   30.80    9.38
   9  -1  -7   39.70   11.14
   9   1  -7   28.22    8.84
  -9  -1   7   29.12   10.47
  -9   1   8    1.79    3.93
   9  -1  -8    1.72    3.84
   9   1  -8    1.19    3.48
  -9  -1   8    5.59    5.70
  -9   1   9   13.15    8.21
   9  -1  -9   14.65    6.91
   9   1  -9   14.25    7.16
  -9  -1   9   10.10    6.62
  -9   1  10    0.00    5.46
   9  -1 -10    0.41    3.77
   9   1 -10   -0.00    4.38
  -9  -1  10    3.98    5.37
  -9   1  11  101.99   20.19
   9  -1 -11  100.93   16.58
   9   1 -11   82.90   15.37
  -9  -1  11   66.66   16.24
  -9   1  12    1.99    4.07
   9  -1 -12    7.07    5.56
   9   1 -12   -0.00    3.89
  -9  -1  12    1.92    4.45
  -9   1  13    0.50    5.07
   9  -1 -13    0.00    4.63
   9   1 -13    5.01    4.84
  -9  -1  13   -0.00    4.90
  -9   1  14   -0.00    5.01
   9  -1 -14    1.45    4.65
   9   1 -14   -0.00    4.79
  -9  -1  14    0.93    4.80
  -9   1  15  110.31   21.36
   9  -1 -15   70.30   14.97
   9   1 -15   65.07   14.17
  -9   1  16    9.56    7.53
   9  -1 -16    2.93    5.64
   9   1 -16   -0.00    4.79
  -9   1  17   23.44   11.08
   9  -1 -17   40.34   11.08
   9   1 -17   39.24   11.24
  -9   1  18    0.00    4.57
   9  -1 -18    0.00    4.69
   9   1 -18    0.00    4.79
  -9   1  19    4.83    6.30
   9  -1 -19    6.84    6.11
   9   1 -19    0.86    5.29
  -9  -1  19   15.79    9.09
  -9   1  20    0.00    5.18
   9  -1 -20    4.76    6.22
   9   1 -20   -0.00    4.75
  -9  -1  20   -0.00    5.48
   9  -1 -21   62.33   14.58
   9   1 -21   71.92   15.09
  -9  -1  21   20.10   11.11
   9  -1 -22   -0.00    4.53
   9   1 -22   -0.00    4.43
  -9  -1  22   -0.00    4.86
   9  -1 -23    4.65    5.91
   9   1 -23    1.80    5.36
  -9  -1  23    0.00    5.77
   9  -1 -24   -0.00    4.75
   9   1 -24   -0.00    4.37
  -9  -1  24   -0.00    6.00
   9  -1 -25    6.35    6.25
   9   1 -25   11.96    7.14
  -9  -1  25    4.17    6.47
   9  -1 -26    9.59    6.21
   9   1 -26   -0.00    5.00
  -9  -1  26    7.05    7.12
   9  -1 -27   15.98   10.43
   9   1 -27   20.00    9.39
  -9  -1  27    3.37    8.90
   9  -1 -28   -0.00    5.30
   9   1 -28   10.50    7.38
  -9  -1  28   -0.00    5.79
   9  -1 -29   -0.00    5.08
   9   1 -29    0.68    4.30
  -9  -1  29    0.00    6.36
   9  -1 -30    2.86    4.92
   9   1 -30   -0.00    6.56
   9  -1 -31    6.56    6.89
   9   1 -31    7.02    7.36
   9  -1 -32   -0.00    6.58
   9   1 -32    0.00    5.02
   9  -1 -33    1.42    5.17
   9   1 -33    0.17    5.72
   9  -1 -34    7.65    7.53
   9   1 -34   -0.00    6.32
  -9   2   1   46.17   12.31
   9  -2  -1   34.36   10.53
  -9  -2   1   26.58   10.40
  -9   2   2    6.17    5.76
   9  -2  -2   10.35    6.60
  -9  -2   2    6.08    6.56
  -9   2   3  108.01   20.40
   9  -2  -3  122.00   20.30
  -9  -2   3  142.76   22.69
  -9   2   4    4.96    5.22
   9  -2  -4   -0.00    4.00
  -9  -2   4   -0.00    3.36
  -9   2   5   11.02    7.19
   9  -2  -5    9.11    5.24
   9  -2  -5    8.06    6.20
   9   2  -5   20.33    7.03
  -9  -2   5   10.72    6.68
  -9   2   6   -0.00    3.73
   9  -2  -6   -0.00    3.68
   9  -2  -6    3.58    5.31
   9   2  -6   -0.00    4.55
  -9  -2   6   -0.00    4.50
  -9   2   7   50.40   13.85
   9  -2  -7   49.58   11.73
   9  -2  -7   44.53   12.33
   9   2  -7   48.67   11.11
  -9  -2   7   71.14   15.59
  -9   2   8   29.75   10.54
   9  -2  -8   17.54    7.24
   9  -2  -8   38.27   11.50
   9   2  -8   26.91    8.53
  -9  -2   8   17.94    8.70
  -9   2   9   35.67   11.80
   9  -2  -9   28.99    8.99
   9  -2  -9   45.01   12.35
   9   2  -9   30.21    9.43
  -9  -2   9   45.63   13.14
  -9   2  10    2.44    6.32
   9  -2 -10    3.60    4.83
   9  -2 -10    1.87    3.83
   9   2 -10   -0.00    3.73
  -9  -2  10   -0.00    4.07
  -9   2  11    3.54    4.80
   9  -2 -11    0.90    4.33
   9  -2 -11    0.00    4.05
   9   2 -11    3.54    5.01
  -9   2  12    8.02    6.10
   9  -2 -12   12.88    6.85
   9   2 -12   10.11    5.53
  -9   2  13   35.44   12.54
   9  -2 -13   15.06    8.01
   9   2 -13   34.07    9.82
  -9   2  14   13.16    8.54
   9  -2 -14   31.15    9.82
   9   2 -14   24.19    9.28
  -9   2  15    0.00    5.18
   9  -2 -15   11.52    6.61
   9   2 -15   10.07    6.39
  -9   2  16   -0.00    4.56
   9  -2 -16   -0.00    4.58
   9   2 -16    0.00    4.53
  -9  -2  16    0.00    4.39
  -9   2  17   64.45   16.57
   9  -2 -17   39.11   11.18
   9   2 -17   30.56   10.10
  -9  -2  17   40.57   13.04
  -9   2  18    0.52    4.54
   9  -2 -18   -0.00    4.07
   9   2 -18    2.65    4.52
  -9  -2  18   -0.00    5.06
  -9   2  19   41.66   14.97
   9  -2 -19   64.41   14.52
   9   2 -19   78.73   15.78
  -9  -2  19   33.49   13.01
   9  -2 -20    5.80    5.58
   9   2 -20    2.17    6.02
  -9  -2  20   10.85    7.84
   9  -2 -21    1.39    5.81
   9   2 -21   -0.00    4.80
  -9  -2  21    0.75    5.01
   9  -2 -22    6.03    6.70
   9   2 -22    6.00    5.90
  -9  -2  22    2.81    5.96
   9  -2 -23   49.54   13.06
   9   2 -23   46.50   12.47
  -9  -2  23   21.82   12.37
   9  -2 -24   -0.00    5.43
   9   2 -24    0.00    5.59
  -9  -2  24    2.43    6.50
   9  -2 -25    1.80    5.14
   9   2 -25   10.98    8.03
  -9  -2  25   10.14    8.89
   9  -2 -26    0.99    4.79
   9   2 -26    0.00    6.27
  -9  -2  26   -0.00    5.48
   9  -2 -27   10.70    7.56
   9   2 -27   -0.00    6.96
  -9  -2  27   -0.00    5.18
   9  -2 -28   -0.00    6.32
   9   2 -28    1.37    4.99
  -9  -2  28    6.80    7.75
   9  -2 -29    0.44    5.96
   9   2 -29    3.33    6.31
  -9  -2  29   -0.00    5.49
   9  -2 -30    0.00    5.12
   9   2 -30    1.37    5.50
  -9  -2  30    0.00    5.33
   9  -2 -31   -0.00    5.78
   9   2 -31   -0.00    5.42
  -9  -2  31    0.00    5.05
   9  -2 -32    7.40    7.35
   9   2 -32    0.55    6.71
  -9  -2  32   -0.00    5.17
   9  -2 -33   -0.00    6.55
   9   2 -33    1.79    6.75
   9  -2 -34    4.74    7.49
   9   2 -34   -0.00    5.45
  -9   3   1  123.15   22.46
   9  -3  -1  170.54   24.59
  -9  -3   1  198.76   26.97
  -9   3   2   38.35   11.64
   9  -3  -2   30.79   10.27
  -9  -3   2   25.62   10.27
  -9   3   3    3.23    4.34
   9  -3  -3   13.01    6.98
  -9  -3   3   -0.00    4.20
  -9   3   4    4.40    5.72
   9  -3  -4    0.00    3.66
   9  -3  -4    2.94    4.47
  -9  -3   4   -0.00    3.10
  -9   3   5   47.99   13.04
   9  -3  -5   59.19   12.43
   9  -3  -5   54.85   13.25
   9   3  -5   53.29   12.26
  -9   3   6   36.33   11.52
   9  -3  -6   27.06    9.00
   9  -3  -6   37.52   11.39
   9   3  -6   51.39   11.74
  -9   3   7   18.11    8.47
   9  -3  -7   23.42    8.36
   9  -3  -7   29.17   10.19
   9   3  -7   37.72   10.19
  -9   3   8    4.19    6.15
   9  -3  -8   -0.00    3.48
   9  -3  -8   -0.00    3.45
   9   3  -8    4.74    4.24
  -9   3   9   12.31    8.01
   9  -3  -9   13.07    6.34
   9  -3  -9   21.08    8.98
   9   3  -9    3.49    4.65
  -9   3  10    5.34    7.01
   9  -3 -10    6.09    5.09
   9  -3 -10    1.85    4.75
   9   3 -10    1.53    4.28
  -9   3  11   96.39   20.52
   9  -3 -11  132.58   19.59
   9  -3 -11  115.99   20.77
   9   3 -11  111.79   18.16
  -9   3  12   32.86   11.77
   9  -3 -12   16.64    7.91
   9  -3 -12   10.77    7.75
   9   3 -12   29.66    9.16
  -9   3  13    6.27    7.20
   9  -3 -13   14.69    7.21
   9  -3 -13   -0.00    3.02
   9   3 -13    3.86    4.75
  -9  -3  13    4.31    6.45
  -9   3  14    3.55    5.63
   9  -3 -14    2.55    4.91
   9   3 -14   -0.00    4.80
  -9  -3  14   -0.00    4.47
  -9   3  15   52.28   14.95
   9  -3 -15   45.81   11.86
   9   3 -15   40.73   11.37
  -9  -3  15   42.87   13.53
   9  -3 -16   15.69    8.71
   9   3 -16   12.30    6.85
  -9  -3  16    2.52    4.73
   9  -3 -17   14.66    7.54
   9   3 -17   11.44    7.79
  -9  -3  17   15.19    8.58
   9  -3 -18   -0.00    5.19
   9   3 -18    0.00    3.71
  -9  -3  18   -0.00    3.61
   9  -3 -19    2.58    3.93
   9   3 -19    5.38    5.57
  -9  -3  19   -0.00    4.09
   9  -3 -20    4.52    5.48
   9   3 -20    0.49    5.49
  -9  -3  20    2.64    5.83
   9  -3 -21   38.69   11.68
   9   3 -21   20.74    9.66
  -9  -3  21   23.21   11.57
   9  -3 -22   13.29    7.71
   9   3 -22    0.40    4.78
  -9  -3  22   -0.00    5.28
   9  -3 -23    0.81    4.95
   9   3 -23   10.57    8.08
  -9  -3  23   -0.00    5.76
   9  -3 -24   -0.00    4.58
   9   3 -24    2.36    5.70
  -9  -3  24   -0.00    4.34
   9  -3 -25    0.00    5.86
   9   3 -25    7.87    7.36
  -9  -3  25    2.92    7.19
   9  -3 -26    0.00    6.41
   9   3 -26    4.75    6.23
  -9  -3  26   -0.00    6.18
   9  -3 -27    1.51    5.98
   9   3 -27    7.03    7.14
  -9  -3  27    2.88    7.14
   9  -3 -28    0.00    6.20
   9   3 -28   -0.00    5.58
  -9  -3  28    2.91    6.90
   9  -3 -29   -0.00    4.99
   9   3 -29   -0.00    5.65
  -9  -3  29    2.31    5.78
   9  -3 -30    1.77    5.73
   9   3 -30    2.15    7.07
  -9  -3  30   -0.00    5.74
   9  -3 -31    8.13    7.94
   9   3 -31   -0.00    6.43
  -9  -3  31   -0.00    6.73
   9  -3 -32    6.93    7.36
   9   3 -32    0.46    6.02
  -9  -3  32   -0.00    6.15
   9  -3 -33    6.61    7.38
   9   3 -33    3.90    7.90
  -9  -3  33   -0.00    6.85
   9   3 -34   -0.00    6.30
  -9  -3  34    2.69    6.53
  -9   4   1    2.89    5.25
   9  -4  -1   -0.00    3.75
  -9   4   2   43.27   12.07
   9  -4  -2   55.78   13.82
  -9   4   3   49.31   13.04
   9  -4  -3   41.27   10.67
   9  -4  -3   42.73   12.26
  -9   4   4   21.13    8.95
   9  -4  -4   38.43   10.29
   9  -4  -4   55.11   13.18
  -9   4   5   64.56   15.09
   9  -4  -5   45.33   10.91
   9  -4  -5   55.67   13.66
   9   4  -5   47.87   11.51
  -9   4   6    3.19    5.28
   9  -4  -6   -0.00    2.95
   9  -4  -6   -0.00    3.06
   9   4  -6    1.12    3.56
  -9   4   7   33.21   11.63
   9  -4  -7   60.78   12.36
   9   4  -7   40.17   10.65
  -9  -4   7   60.68   14.69
  -9   4   8   58.08   15.52
   9  -4  -8   63.74   13.24
   9   4  -8   68.40   13.51
  -9  -4   8   56.49   13.90
   9  -4  -9   35.69   10.12
   9   4  -9   51.49   11.86
  -9  -4   9   39.98   12.13
   9  -4 -10   -0.00    3.26
   9   4 -10   -0.00    3.87
  -9  -4  10   -0.00    3.85
   9  -4 -11    8.11    5.59
   9   4 -11   -0.00    4.02
  -9  -4  11    0.67    3.99
   9  -4 -12    0.85    4.30
   9   4 -12    4.80    5.50
  -9  -4  12    6.09    6.04
   9  -4 -13   24.92    9.17
   9   4 -13   28.54    9.55
  -9  -4  13   27.85   10.83
   9  -4 -14   12.27    7.43
   9   4 -14    5.81    5.18
  -9  -4  14    2.53    5.91
   9  -4 -15   18.05    7.90
   9   4 -15    2.33    4.97
  -9  -4  15    8.03    6.76
   9  -4 -16   -0.00    4.59
   9   4 -16    2.08    4.92
  -9  -4  16    0.00    4.26
   9  -4 -17   25.98   10.06
   9   4 -17   26.70    9.65
  -9  -4  17   14.83    8.39
   9  -4 -18   25.25    9.96
   9   4 -18   60.02   13.53
  -9  -4  18   33.55   12.07
   9  -4 -19   28.83   10.46
   9   4 -19   36.68   11.34
  -9  -4  19   13.16    8.83
   9  -4 -20   -0.00    4.16
   9   4 -20    0.00    4.96
  -9  -4  20    0.00    4.74
   9  -4 -21   -0.00    5.27
   9   4 -21   -0.00    6.46
  -9  -4  21   -0.00    6.11
   9  -4 -22    3.98    7.71
   9   4 -22   -0.00    4.91
  -9  -4  22    3.68    6.19
   9  -4 -23   17.29    9.41
   9   4 -23   18.55    8.73
  -9  -4  23   11.04    8.24
   9  -4 -24    5.78    6.41
   9   4 -24   11.91    7.84
  -9  -4  24    3.35    6.74
   9  -4 -25    0.00    5.21
   9   4 -25    0.29    5.69
  -9  -4  25    8.76    7.63
   9  -4 -26   -0.00    5.58
   9   4 -26    0.81    5.76
  -9  -4  26    4.84    6.50
   9  -4 -27    3.15    6.01
   9   4 -27    1.00    5.47
  -9  -4  27    6.38    8.73
   9  -4 -28    2.58    5.66
   9   4 -28    1.56    5.80
  -9  -4  28    4.68    8.50
   9  -4 -29   -0.00    5.67
   9   4 -29   14.04    7.32
  -9  -4  29    2.00    4.49
   9  -4 -30    5.36    7.05
   9   4 -30    0.01    5.53
  -9  -4  30   -0.00    6.32
   9  -4 -31    0.49    6.68
   9   4 -31    2.43    6.35
  -9  -4  31   -0.00    6.68
   9  -4 -32   -0.00    6.37
   9   4 -32   -0.00    5.54
  -9  -4  32   -0.00    7.36
   9  -4 -33    4.99    6.98
   9   4 -33    0.44    5.60
  -9  -4  33   -0.00    7.22
   9   4 -34    4.70    7.55
  -9  -4  34   -0.00    6.77
  -9  -4  35    0.00    7.44
  -9  -4  36    2.88    7.66
  -9  -4  37   -0.00    6.58
   9   5  -1  110.14   17.12
  -9  -5   1   74.23   16.68
  -9  -5   2   54.39   13.74
   9  -5  -3    2.63    3.78
  -9  -5   3    0.51    4.70
   9  -5  -4   48.77   11.78
   9   5  -4   46.03   11.24
  -9  -5   4   51.20   12.77
   9  -5  -5   23.51    7.65
   9   5  -5   17.60    7.40
  -9  -5   5   11.71    6.78
   9  -5  -6   37.10    9.58
   9   5  -6   32.53    9.28
  -9  -5   6   17.08    8.34
   9  -5  -7   51.65   11.60
   9   5  -7   56.50   12.01
  -9  -5   7   32.60   10.97
   9  -5  -8    0.79    3.30
   9   5  -8    0.00    4.25
  -9  -5   8    9.19    6.51
   9  -5  -9   -0.00    3.20
   9   5  -9   -0.00    3.56
  -9  -5   9   -0.00    2.95
   9  -5 -10    0.63    3.52
   9   5 -10   -0.00    3.97
  -9  -5  10    3.64    5.01
   9  -5 -11   32.89    9.72
   9   5 -11   24.77    8.70
  -9  -5  11   21.83    9.45
   9  -5 -12   10.73    6.64
   9   5 -12    6.68    5.82
  -9  -5  12   14.33    8.17
   9  -5 -13    0.00    4.48
   9   5 -13   -0.00    4.17
  -9  -5  13    0.00    5.06
   9  -5 -14   15.37    7.49
   9   5 -14    9.61    6.54
  -9  -5  14    6.53    6.55
   9  -5 -15   19.63    9.15
   9   5 -15    9.99    6.72
  -9  -5  15    4.82    6.86
   9  -5 -16   19.73    8.43
   9   5 -16   11.03    6.58
  -9  -5  16   10.33    7.55
   9  -5 -17   25.23    9.15
   9   5 -17   33.88   10.72
  -9  -5  17    5.69    6.24
   9  -5 -18    0.00    4.91
   9   5 -18    0.74    4.90
  -9  -5  18   -0.00    5.08
   9  -5 -19    0.73    4.59
   9   5 -19   -0.00    5.19
  -9  -5  19    0.00    4.62
   9  -5 -20    3.56    5.54
   9   5 -20   10.29    6.43
  -9  -5  20    3.52    5.96
   9  -5 -21    8.57    6.95
   9   5 -21   12.78    7.54
  -9  -5  21    4.92    7.21
   9  -5 -22   16.49    8.27
   9   5 -22   18.87    8.93
  -9  -5  22    2.25    6.93
   9  -5 -23    4.05    6.25
   9   5 -23    8.92    6.51
  -9  -5  23    6.50    8.48
   9  -5 -24    1.45    5.01
   9   5 -24    0.38    3.62
  -9  -5  24    2.47    7.04
   9  -5 -25   -0.00    5.96
   9   5 -25    0.85    4.55
  -9  -5  25    1.18    6.50
   9  -5 -26   13.11    7.61
   9   5 -26   -0.00    4.78
  -9  -5  26    0.61    5.84
   9  -5 -27    6.49    6.01
   9   5 -27    4.43    6.19
  -9  -5  27    0.00    6.65
   9  -5 -28    1.46    5.84
   9   5 -28   -0.00    5.71
  -9  -5  28    5.35    8.08
   9  -5 -29    0.00    4.39
   9   5 -29    0.00    5.39
  -9  -5  29    3.04    6.95
   9  -5 -30    4.66    6.93
   9   5 -30    6.93    6.90
  -9  -5  30   -0.00    5.97
   9  -5 -31   -0.00    6.73
   9   5 -31    3.84    6.75
  -9  -5  31    0.61    7.38
   9  -5 -32    1.63    5.26
   9   5 -32    0.51    5.76
  -9  -5  32    1.48    7.41
   9  -5 -33    0.29    5.58
   9   5 -33    1.17    5.97
  -9  -5  33   -0.00    7.01
   9   5 -34   -0.00    5.62
  -9  -5  34    0.54    5.76
  -9  -5  35   -0.00    6.29
  -9  -5  36   -0.00    6.16
   9  -6  -1    1.47    4.87
   9   6  -1   -0.00    4.24
  -9  -6   1    0.04    4.03
   9  -6  -2   83.55   14.99
   9   6  -2   80.84   14.77
  -9  -6   2   75.53   16.24
   9  -6  -3   21.22    7.92
   9   6  -3   26.92    8.68
  -9  -6   3   13.83    7.58
   9  -6  -4   38.52   10.01
   9   6  -4   26.94    8.46
  -9  -6   4   14.93    7.83
   9  -6  -5   15.36    6.82
   9   6  -5   21.46    7.88
  -9  -6   5   10.77    6.59
   9  -6  -6   10.36    6.21
   9   6  -6    8.80    5.56
  -9  -6   6   15.84    7.43
   9  -6  -7   16.34    7.02
   9   6  -7   20.08    7.78
  -9  -6   7   30.37   10.29
   9  -6  -8   52.35   11.77
   9   6  -8   44.03   10.81
  -9  -6   8   27.69   11.23
   9  -6  -9    5.35    5.01
   9   6  -9   17.67    7.38
  -9  -6   9   -0.00    4.36
   9  -6 -10   -0.00    4.18
   9   6 -10    1.60    4.48
  -9  -6  10    3.11    5.04
   9  -6 -11    1.19    4.54
   9   6 -11   -0.00    4.06
  -9  -6  11   -0.00    4.07
   9  -6 -12   20.11    7.95
   9   6 -12   23.59    8.38
  -9  -6  12   22.67    9.45
   9  -6 -13   17.56    7.88
   9   6 -13    5.20    6.08
  -9  -6  13    8.93    6.54
   9  -6 -14   25.09    9.62
   9   6 -14   25.56    9.02
  -9  -6  14   11.87    8.39
   9  -6 -15    0.99    5.50
   9   6 -15    1.02    4.66
  -9  -6  15    5.22    5.76
   9  -6 -16    0.00    4.26
   9   6 -16    0.50    3.22
  -9  -6  16   -0.00    3.98
   9  -6 -17    8.84    6.21
   9   6 -17    2.95    6.21
  -9  -6  17    1.65    6.01
   9  -6 -18   36.16   10.67
   9   6 -18   26.40    9.64
  -9  -6  18    3.79    5.91
   9  -6 -19    3.39    4.83
   9   6 -19    3.62    4.83
  -9  -6  19   -0.00    5.03
   9  -6 -20    3.86    5.95
   9   6 -20    3.43    5.10
  -9  -6  20    0.18    4.45
   9  -6 -21   -0.00    5.27
   9   6 -21    2.63    5.43
  -9  -6  21    9.13    7.01
   9  -6 -22    5.96    6.23
   9   6 -22    1.58    5.30
  -9  -6  22    0.00    6.30
   9  -6 -23    9.25    6.98
   9   6 -23    3.52    6.21
  -9  -6  23    4.36    6.27
   9  -6 -24    7.78    7.08
   9   6 -24    0.22    4.91
  -9  -6  24    2.17    6.59
   9  -6 -25    4.15    5.98
   9   6 -25   10.21    7.39
  -9  -6  25   -0.00    5.49
   9  -6 -26    3.93    6.03
   9   6 -26    8.07    6.78
  -9  -6  26   -0.00    5.16
   9  -6 -27    7.53    6.63
   9   6 -27    0.96    5.14
  -9  -6  27    0.96    5.41
   9  -6 -28    6.33    6.80
   9   6 -28    2.93    6.29
  -9  -6  28    0.96    7.62
   9  -6 -29   -0.00    6.52
   9   6 -29   -0.00    5.81
  -9  -6  29   -0.00    5.20
   9  -6 -30   -0.00    7.26
   9   6 -30    4.16    5.95
  -9  -6  30   -0.00    7.88
   9  -6 -31    0.00    5.44
   9   6 -31    0.00    6.50
  -9  -6  31   -0.00    5.15
   9  -6 -32   -0.00    6.76
   9   6 -32    1.29    6.25
  -9  -6  32   -0.00    7.98
   9   6 -33    1.32    5.49
  -9  -6  33    0.92    6.87
   9   6 -34   -0.00    4.52
  -9  -6  34   -0.00    5.56
   9  -7  -1   10.85    6.15
   9   7  -1   13.34    6.58
  -9  -7   1    2.95    4.84
   9  -7  -2    0.00    4.13
   9   7  -2    8.35    5.63
  -9  -7   2    2.95    5.50
   9  -7  -3    2.47    4.49
   9   7  -3   -0.00    4.04
  -9  -7   3    4.37    5.63
   9  -7  -4   33.78    9.17
   9   7  -4   23.31    8.31
  -9  -7   4   16.59    8.12
   9  -7  -5   -0.00    3.61
   9   7  -5    9.88    6.02
  -9  -7   5    2.30    3.89
   9  -7  -6   25.01    8.54
   9   7  -6   39.37   10.23
  -9  -7   6   17.41    8.54
   9  -7  -7   -0.00    4.08
   9   7  -7    6.52    5.05
  -9  -7   7    0.61    4.57
   9  -7  -8    0.62    3.67
   9   7  -8   -0.00    3.43
  -9  -7   8   -0.00    4.07
   9  -7  -9   15.84    7.28
   9   7  -9   14.98    6.63
  -9  -7   9    1.53    5.27
   9  -7 -10    8.64    6.36
   9   7 -10   21.65    7.51
  -9  -7  10   15.78    7.83
   9  -7 -11    7.86    6.18
   9   7 -11    4.14    4.94
  -9  -7  11    7.02    7.14
   9  -7 -12   68.22   13.81
   9   7 -12   27.38    9.79
  -9  -7  12   51.31   13.79
   9  -7 -13    2.46    4.78
   9   7 -13    0.00    3.76
  -9  -7  13   -0.00    4.34
   9  -7 -14    4.14    5.49
   9   7 -14    4.34    4.91
  -9  -7  14    0.87    4.41
   9  -7 -15    0.42    5.05
   9   7 -15   -0.00    3.56
  -9  -7  15    1.30    6.27
   9  -7 -16   37.08   11.65
   9   7 -16   42.05   11.27
  -9  -7  16    2.54    5.38
   9  -7 -17   -0.00    5.20
   9   7 -17    1.25    4.18
  -9  -7  17   -0.00    5.92
   9  -7 -18    3.01    5.15
   9   7 -18   -0.00    3.69
  -9  -7  18    5.89    6.28
   9  -7 -19    0.31    3.49
   9   7 -19   -0.00    4.20
  -9  -7  19   -0.00    4.32
   9  -7 -20    4.98    6.22
   9   7 -20    9.09    6.23
  -9  -7  20    1.49    3.68
   9  -7 -21    6.40    6.49
   9   7 -21    8.96    7.26
  -9  -7  21    1.55    7.39
   9  -7 -22   20.63    9.00
   9   7 -22    2.53    5.67
  -9  -7  22    3.17    6.36
   9  -7 -23   -0.00    5.67
   9   7 -23    2.43    5.23
  -9  -7  23    2.82    5.51
   9  -7 -24    4.91    5.88
   9   7 -24    0.00    4.90
  -9  -7  24   -0.00    5.84
   9  -7 -25    0.66    4.99
   9   7 -25   -0.00    5.91
  -9  -7  25   11.10    8.62
   9  -7 -26    9.66    7.06
   9   7 -26    0.85    5.84
  -9  -7  26    6.03    8.12
   9  -7 -27    1.92    5.82
   9   7 -27    0.52    5.86
  -9  -7  27    5.40    7.99
   9  -7 -28    0.00    5.15
   9   7 -28   -0.00    5.35
  -9  -7  28    3.84    7.39
   9  -7 -29    2.04    6.14
   9   7 -29   -0.00    5.75
  -9  -7  29    3.99    7.25
   9  -7 -30   -0.00    6.32
   9   7 -30    5.52    6.79
  -9  -7  30   -0.00    4.81
   9  -7 -31   -0.00    6.35
   9   7 -31    3.23    5.76
  -9  -7  31    5.61    7.76
   9  -7 -32   -0.00    6.14
   9   7 -32    1.25    5.42
  -9  -7  32    2.19    7.99
   9   7 -33    0.00    5.99
   9   7 -34   -0.00    5.03
   9  -8  -1   17.65    7.26
   9   8  -1   13.32    6.31
  -9  -8   1    9.34    6.99
   9  -8  -2   17.19    6.69
   9   8  -2    3.82    4.83
  -9  -8   2    2.95    4.17
   9  -8  -3   -0.00    4.40
   9   8  -3    5.43    4.76
  -9  -8   3    0.00    4.27
   9  -8  -4   46.02   10.89
   9   8  -4   38.52   10.34
  -9  -8   4   31.70   10.76
   9  -8  -5   -0.00    4.09
   9   8  -5   -0.00    3.93
  -9  -8   5    3.88    4.46
   9  -8  -6    1.07    4.04
   9   8  -6    2.85    3.41
  -9  -8   6   -0.00    3.74
   9  -8  -7   -0.00    3.69
   9   8  -7    0.00    3.97
  -9  -8   7    4.51    4.88
   9  -8  -8   58.58   12.65
   9   8  -8   55.85   12.02
  -9  -8   8   42.10   12.10
   9  -8  -9   11.50    6.33
   9   8  -9   12.78    6.14
  -9  -8   9    3.22    6.08
   9  -8 -10   12.65    6.80
   9   8 -10   15.53    6.95
  -9  -8  10    7.11    6.64
   9  -8 -11    4.51    5.34
   9   8 -11    0.00    4.24
  -9  -8  11    2.52    5.00
   9  -8 -12   25.38    8.99
   9   8 -12    7.19    5.30
  -9  -8  12    7.35    5.45
   9  -8 -13    4.87    4.79
   9   8 -13    5.03    5.07
  -9  -8  13    3.22    5.16
   9  -8 -14    7.92    6.82
   9   8 -14   22.01    8.18
  -9  -8  14    8.57    7.03
   9  -8 -15    0.24    4.55
   9   8 -15    0.00    4.08
  -9  -8  15    2.02    6.13
   9  -8 -16   -0.00    4.49
   9   8 -16   -0.00    3.78
  -9  -8  16    2.10    4.39
   9  -8 -17    1.97    3.88
   9   8 -17    0.26    4.81
  -9  -8  17   -0.00    3.14
   9  -8 -18    7.52    6.63
   9   8 -18   10.42    7.19
  -9  -8  18    3.80    6.51
   9  -8 -19    2.87    5.10
   9   8 -19   -0.00    4.95
  -9  -8  19    8.03    6.22
   9  -8 -20    0.00    5.26
   9   8 -20    6.44    6.37
  -9  -8  20    1.04    6.17
   9  -8 -21   -0.00    4.97
   9   8 -21    3.15    5.12
  -9  -8  21   -0.00    5.21
   9  -8 -22    8.07    7.36
   9   8 -22    5.45    5.83
  -9  -8  22    0.18    5.04
   9  -8 -23    1.35    5.83
   9   8 -23   -0.00    3.69
  -9  -8  23   -0.00    5.19
   9  -8 -24    4.45    5.76
   9   8 -24    2.89    6.37
  -9  -8  24    2.55    6.31
   9  -8 -25   11.56    7.81
   9   8 -25    1.18    5.83
  -9  -8  25    4.98    7.33
   9  -8 -26    0.00    5.47
   9   8 -26    6.89    6.51
  -9  -8  26   -0.00    5.38
   9  -8 -27    0.38    3.97
   9   8 -27   -0.00    4.16
  -9  -8  27   -0.00    5.65
   9  -8 -28    1.89    6.20
   9   8 -28    3.90    5.66
  -9  -8  28    9.95    8.01
   9  -8 -29   -0.00    6.41
   9   8 -29   -0.00    5.35
  -9  -8  29   -0.00    6.11
   9  -8 -30    9.76    8.35
   9   8 -30   -0.00    4.28
  -9  -8  30    1.74    5.13
   9  -8 -31    2.54    5.84
   9   8 -31    9.37    7.04
   9   8 -32   -0.00    6.03
   9  -9  -1   -0.00    4.05
   9   9  -1    3.57    4.67
  -9  -9   1    3.44    4.81
   9  -9  -2   15.25    6.85
   9   9  -2   16.51    6.97
  -9  -9   2    7.89    6.21
   9  -9  -3    3.78    4.84
   9   9  -3    4.63    4.27
  -9  -9   3    0.94    3.94
   9  -9  -4    4.69    4.70
   9   9  -4    9.42    6.05
  -9  -9   4    4.95    5.45
   9  -9  -5    3.72    5.33
   9   9  -5    1.38    4.67
  -9  -9   5   -0.00    4.03
   9  -9  -6   45.06   11.27
   9   9  -6   44.51   10.80
  -9  -9   6   27.18    9.88
   9  -9  -7   -0.00    3.95
   9   9  -7   -0.00    3.70
  -9  -9   7    2.06    5.04
   9  -9  -8    0.24    4.17
   9   9  -8   -0.00    4.46
  -9  -9   8   -0.00    4.08
   9  -9  -9    0.00    3.85
   9   9  -9   -0.00    2.97
  -9  -9   9    1.87    4.45
   9  -9 -10    8.54    6.66
   9   9 -10    5.95    5.10
  -9  -9  10    6.48    6.32
   9  -9 -11    2.93    5.01
   9   9 -11    1.54    4.30
  -9  -9  11   -0.00    4.43
   9  -9 -12   37.92   10.73
   9   9 -12    9.65    6.60
  -9  -9  12   38.54   11.58
   9  -9 -13    2.34    4.58
   9   9 -13    1.12    4.08
  -9  -9  13    0.31    3.66
   9  -9 -14   -0.00    4.30
   9   9 -14   -0.00    4.76
  -9  -9  14    3.76    5.75
   9  -9 -15    1.29    3.97
   9   9 -15    5.82    5.91
  -9  -9  15    2.64    6.24
   9  -9 -16   34.37   10.78
   9   9 -16   15.65    8.31
  -9  -9  16    6.32    6.72
   9  -9 -17   -0.00    3.99
   9   9 -17    5.58    5.78
  -9  -9  17    1.30    4.53
   9  -9 -18    0.00    4.68
   9   9 -18   -0.00    4.65
  -9  -9  18   -0.00    4.33
   9  -9 -19    0.00    5.08
   9   9 -19   -0.00    3.27
  -9  -9  19    0.17    5.41
   9  -9 -20    8.28    7.47
   9   9 -20    5.10    5.81
  -9  -9  20    7.31    6.76
   9  -9 -21    1.39    4.66
   9   9 -21   -0.00    5.52
  -9  -9  21    2.62    5.58
   9  -9 -22    8.87    7.67
   9   9 -22    8.45    6.66
  -9  -9  22    2.91    6.71
   9  -9 -23   -0.00    5.21
  -9  -9  23    0.00    3.98
   9  -9 -24   -0.00    5.98
  -9  -9  24    0.31    5.63
   9  -9 -25    7.94    7.21
  -9  -9  25    1.58    5.42
   9  -9 -26    8.96    8.20
  -9  -9  26    4.73    6.60
   9  -9 -27    1.98    6.23
  -9  -9  27   -0.00    6.08
   9  -9 -28    2.45    6.61
  -9  -9  28   -0.00    5.98
   9  -9 -29    0.65    5.82
   9  -9 -30    3.22    6.51
   9  -9 -31    9.54    8.12
   9 -10  -1    0.00    3.16
   9  10  -1    1.52    4.07
  -9 -10   1    0.19    4.10
   9 -10  -2    8.12    5.43
   9  10  -2    9.61    5.99
  -9 -10   2    4.55    6.29
   9 -10  -3    4.97    4.46
   9  10  -3    3.15    3.92
  -9 -10   3    1.68    5.75
   9 -10  -4   22.74    8.40
   9  10  -4   40.75   10.35
  -9 -10   4   53.15   13.03
   9 -10  -5   -0.00    4.36
   9  10  -5   -0.00    3.57
  -9 -10   5   -0.00    3.46
   9 -10  -6    7.44    5.50
   9  10  -6    0.54    3.47
  -9 -10   6   -0.00    4.16
   9 -10  -7    4.88    4.90
   9  10  -7   -0.00    3.87
  -9 -10   7    4.54    4.97
   9 -10  -8    9.62    6.11
   9  10  -8   20.87    8.05
  -9 -10   8   19.24    8.05
   9 -10  -9    1.34    5.20
  -9 -10   9    1.70    4.94
   9 -10 -10   -0.00    4.35
  -9 -10  10    2.42    4.73
  -9 -10  11    5.13    4.73
   9 -10 -12    3.72    5.23
  -9 -10  12    2.38    3.86
   9 -10 -13   -0.00    5.46
  -9 -10  13   -0.00    4.75
   9 -10 -14   17.25    8.14
  -9 -10  14   -0.00    5.14
   9 -10 -15    0.83    5.25
  -9 -10  15   -0.00    5.41
   9 -10 -16   -0.00    5.01
  -9 -10  16    0.64    4.82
   9 -10 -17    2.98    6.09
  -9 -10  17    0.53    4.53
   9 -10 -18   12.61    8.31
  -9 -10  18   14.06    8.61
   9 -10 -19    3.69    5.62
  -9 -10  19   -0.00    5.83
   9 -10 -20    6.51    6.99
  -9 -10  20   -0.00    5.46
   9 -10 -21   -0.00    4.59
  -9 -10  21    4.43    5.44
   9 -10 -22    6.15    6.97
  -9 -10  22    6.88    7.09
   9 -10 -23    3.26    6.16
  -9 -10  23   -0.00    4.76
   9 -10 -24    7.09    6.57
  -9 -10  24   -0.00    6.14
   9 -10 -25   -0.00    5.79
  -9 -10  25    1.08    4.93
   9 -10 -26    6.67    6.39
  -9 -10  26    2.24    6.41
   9 -10 -27    0.00    5.60
   9 -10 -28   -0.00    6.73
   9 -10 -29   -0.00    6.97
   9 -10 -30    3.17    8.01
  -9 -11   1    0.00    4.29
  -9 -11   2   13.60    7.21
  -9 -11   3    1.43    3.75
  -9 -11   4    8.05    5.45
  -9 -11   5    4.77    4.49
  -9 -11   6    5.30    4.77
  -9 -11   7    0.00    4.49
  -9 -11   8    0.00    5.54
  -9 -11   9   -0.00    6.63
  -9 -11  10    9.65    6.39
  -9 -11  11    3.57    4.45
  -9 -11  12    2.45    5.20
  -9 -11  13    1.41    4.88
  -9 -11  14   12.36    8.03
  -9 -11  15   -0.00    4.70
  -9 -11  16   11.12    7.81
  -9 -11  17   -0.00    4.84
  -9 -11  18   -0.00    5.19
  -9 -11  19    1.17    3.98
  -9 -11  20    2.10    6.73
  -9 -11  21   -0.00    5.66
  -9 -11  22    0.04    4.30
  -9 -11  23   -0.00    4.46
  -9 -12   1   16.34    7.47
  -9 -12   2   -0.00    3.65
  -9 -12   3    3.72    4.71
  -9 -12   4    6.13    5.86
  -9 -12   5   -0.00    2.44
  -9 -12   6    2.15    5.09
  -9 -12   7    4.62    5.51
  -9 -12   8    8.57    5.45
  -9 -12   9    0.00    4.84
  -9 -12  10    3.53    5.90
  -9 -12  11    1.03    3.33
  -9 -12  12    4.08    5.81
  -9 -12  13    4.24    5.01
  -9 -12  14    2.43    4.44
  -9 -12  15   -0.00    4.60
  -9 -12  16    1.82    3.22
  -9 -12  17    2.98    4.44
  -9 -12  18    6.86    5.91
  -9 -12  19   -0.00    5.61
  -9 -12  20    6.98    6.35
  -9 -13   1   -0.00    3.48
  -9 -13   2   -0.00    5.67
  -9 -13   3   -0.00    4.50
  -9 -13   4    3.70    4.94
  -9 -13   5    1.57    3.87
  -9 -13   6    4.08    5.08
  -9 -13   7    0.49    3.43
  -9 -13   8    2.96    4.12
  -9 -13   9    0.00    4.65
  -9 -13  10    6.77    5.66
  -9 -13  11    4.02    5.25
  -9 -13  12    1.27    4.54
  -9 -13  13    1.99    5.15
  -9 -13  14    1.78    5.09
  -9 -13  15    3.05    4.92
  -9 -13  16    2.72    5.32
  -9 -13  17    1.11    4.27
  -9 -14   1    2.20    4.20
  -9 -14   2    3.85    5.48
  -9 -14   3    1.56    3.94
  -9 -14   4    7.88    5.88
  -9 -14   5   -0.00    4.32
  -9 -14   6    3.24    5.18
  -9 -14   7    1.95    4.94
  -9 -14   8   -0.00    4.42
  -9 -14   9    1.73    4.00
  -9 -14  10    2.41    4.99
  -9 -14  11    6.27    5.74
  -9 -14  12   -0.00    2.93
  -9 -14  13    3.37    4.79
  -9 -15   1   -0.00    4.18
  -9 -15   2    4.16    5.41
  -9 -15   3    0.00    3.88
  -9 -15   4   -0.00    3.60
  -9 -15   5   -0.00    3.95
  -8   0   1    4.10    4.60
   8   0  -1    1.78    3.11
   8   0  -1   -2.90    4.62
  -8   0   2  380.09   43.00
   8   0  -2  391.25   39.59
   8   0  -2  455.03   43.44
  -8   0   3   -0.00    3.62
   8   0  -3    0.17    3.68
   8   0  -3   -0.00    3.57
  -8   0   4   72.59   15.49
   8   0  -4   76.51   14.03
   8   0  -4   90.10   15.89
  -8   0   5    0.56    3.82
   8   0  -5    3.25    3.90
   8   0  -5    1.77    3.37
  -8   0   6   86.85   17.24
   8   0  -6   91.83   15.78
   8   0  -6  126.37   18.77
  -8   0   7   -0.00    3.46
   8   0  -7    1.85    3.65
   8   0  -7    0.58    4.25
  -8   0   8  106.31   20.67
   8   0  -8  221.25   25.47
  -8   0   9   -0.00    4.94
   8   0  -9   -0.00    3.03
  -8   0  10   -0.00    3.28
  -8   0  11   -0.00    3.25
  -8   0  12  122.54   21.72
  -8   0  13   -0.00    4.11
   8   0 -13    4.54    5.44
  -8   0  14   64.04   15.42
   8   0 -14   37.32   10.88
  -8   0  15   -0.00    4.30
   8   0 -15    0.09    3.66
  -8   0  16    6.44    6.08
   8   0 -16    1.07    4.12
  -8   0  17    2.80    5.93
   8   0 -17    5.31    5.37
  -8   0  18   75.97   18.35
   8   0 -18   65.95   14.50
  -8   0  19   -0.00    6.67
   8   0 -19   -0.00    5.59
  -8   0  20    3.97    5.21
   8   0 -20    0.51    4.96
   8   0 -21    0.00    4.44
   8   0 -22   30.43   10.80
   8   0 -23    8.65    7.10
  -8   0  24    3.13    7.36
   8   0 -24    9.06    7.37
  -8   0  25    2.31    5.99
   8   0 -25    1.12    4.45
  -8   0  26    6.00    6.40
   8   0 -26   -0.00    6.00
  -8   0  27   -0.00    6.61
   8   0 -27    1.66    4.77
  -8   0  28    3.18    7.33
   8   0 -28   16.82    9.01
   8   0 -29   -0.00    6.87
   8   0 -30    1.55    5.81
   8   0 -31    1.21    5.22
   8   0 -32    0.00    6.24
   8   0 -33   -0.00    6.48
   8   0 -34    3.03    7.08
   8   0 -35    0.00    6.11
   8   0 -36   -0.00    6.92
  -8   1   1   29.70   10.30
   8  -1  -1   53.34   11.27
   8  -1  -1   56.68   12.49
   8   1  -1   53.23   11.21
   8   1  -1   44.33   11.15
  -8  -1   1   64.26   13.95
  -8   1   2    0.00    4.02
   8  -1  -2    5.18    5.03
   8  -1  -2    3.02    3.79
   8   1  -2    3.66    4.09
   8   1  -2    4.16    4.62
  -8  -1   2    3.78    4.00
  -8   1   3    3.27    3.57
   8  -1  -3    8.84    4.97
   8  -1  -3    0.00    3.64
   8   1  -3    4.40    4.29
   8   1  -3    9.40    4.92
  -8  -1   3    9.72    6.29
  -8   1   4   24.62    8.75
   8  -1  -4   35.84    9.54
   8  -1  -4   51.49   11.79
   8   1  -4   32.93    8.96
   8   1  -4   37.86    9.96
  -8  -1   4   44.73   11.35
  -8   1   5    3.77    4.87
   8  -1  -5    3.29    4.82
   8  -1  -5    3.00    3.94
   8   1  -5    5.67    4.15
   8   1  -5    1.68    4.15
  -8  -1   5    6.61    5.70
  -8   1   6   73.00   15.38
   8  -1  -6   88.73   14.32
   8  -1  -6   67.54   13.89
   8   1  -6   48.85   11.10
  -8  -1   6   64.25   14.10
  -8   1   7    7.88    5.96
   8  -1  -7    9.61    5.94
   8   1  -7    1.02    3.16
  -8  -1   7    6.65    5.22
  -8   1   8    5.40    5.49
   8  -1  -8    9.20    5.50
  -8  -1   8   -0.00    4.11
  -8   1   9    9.61    6.45
   8  -1  -9   15.99    7.46
  -8  -1   9   15.70    8.39
  -8   1  10  101.54   20.23
   8  -1 -10  132.91   20.58
  -8  -1  10  130.00   21.56
  -8   1  11    2.87    5.19
   8  -1 -11    4.53    4.33
  -8  -1  11    2.66    4.85
  -8   1  12    3.98    5.14
   8  -1 -12    6.90    5.98
  -8  -1  12    4.37    5.29
  -8   1  13   -0.00    4.86
   8  -1 -13    4.18    5.01
   8   1 -13    6.86    4.76
  -8  -1  13    4.71    5.08
  -8   1  14   91.97   18.62
   8  -1 -14   69.98   13.74
   8   1 -14   52.94   12.26
  -8  -1  14   32.29   11.85
  -8   1  15   51.42   14.01
   8  -1 -15   22.40    9.74
   8   1 -15   46.52   11.28
  -8  -1  15   49.57   14.16
  -8   1  16   43.87   13.47
   8  -1 -16   27.83    9.63
   8   1 -16   33.33   10.55
  -8  -1  16   49.88   14.47
  -8   1  17   -0.00    4.97
   8  -1 -17    0.00    5.43
   8   1 -17    3.43    5.60
  -8  -1  17    1.19    5.13
  -8   1  18   -0.00    3.71
   8  -1 -18    5.21    6.30
   8   1 -18    3.36    5.78
  -8   1  19   11.18    8.15
   8  -1 -19    7.88    6.26
   8   1 -19    1.10    4.08
  -8   1  20   16.77   10.00
   8  -1 -20    8.14    6.72
   8   1 -20   22.22    8.64
  -8   1  21    4.14    6.90
   8  -1 -21    6.22    5.75
   8   1 -21    1.67    5.58
  -8   1  22   21.43   10.72
   8  -1 -22   29.89   10.64
   8   1 -22   35.73   10.89
  -8  -1  22    7.71    6.95
   8  -1 -23   -0.00    6.14
   8   1 -23    3.42    6.17
  -8  -1  23    0.00    5.49
   8  -1 -24    0.00    4.90
   8   1 -24    4.44    5.10
  -8  -1  24   -0.00    5.51
   8  -1 -25   -0.00    6.47
   8   1 -25    2.41    5.79
  -8  -1  25   -0.00    4.43
  -8   1  26   23.92   11.43
   8  -1 -26    5.51    6.62
   8   1 -26    4.77    6.69
  -8  -1  26    5.64    6.45
   8  -1 -27    7.29    7.39
   8   1 -27    1.27    5.53
  -8  -1  27    1.51    3.84
   8  -1 -28    1.57    6.61
   8   1 -28    0.34    4.70
  -8  -1  28   -0.00    4.89
   8  -1 -29   -0.00    5.84
   8   1 -29    0.00    4.85
  -8  -1  29   -0.00    4.63
   8  -1 -30    6.66    6.96
   8   1 -30    0.00    6.39
  -8  -1  30   16.85   11.51
   8  -1 -31    0.05    5.02
   8   1 -31    3.85    6.96
  -8  -1  31   -0.00    4.53
   8  -1 -32    7.14    8.01
   8   1 -32    9.36    7.54
   8  -1 -33   -0.00    7.10
   8   1 -33   -0.00    5.45
   8  -1 -34   -0.00    5.47
   8   1 -34    7.42    7.44
   8  -1 -35    1.04    4.43
   8   1 -35    0.82    7.51
   8   1 -36   -0.00    5.69
  -8   2   1   -0.00    3.38
   8  -2  -1   -0.00    4.25
   8  -2  -1    0.10    3.22
   8   2  -1    0.00    4.54
  -8  -2   1    2.38    4.37
  -8   2   2   67.71   14.41
   8  -2  -2   68.39   12.80
   8  -2  -2   71.91   14.47
   8   2  -2   54.66   11.60
  -8  -2   2   60.57   13.95
  -8   2   3   14.77    6.72
   8  -2  -3    9.86    5.40
   8  -2  -3   10.98    6.21
   8   2  -3    6.40    4.78
  -8  -2   3   10.44    5.88
  -8   2   4   34.00   10.02
   8  -2  -4   24.24    8.40
   8  -2  -4   28.10    9.35
   8   2  -4   30.17    8.47
  -8  -2   4   28.29    9.60
  -8   2   5    3.42    4.81
   8  -2  -5    6.84    4.79
   8  -2  -5    4.60    5.10
   8   2  -5    0.00    3.14
  -8  -2   5    3.89    4.55
  -8   2   6   74.04   15.51
   8  -2  -6   88.66   14.28
   8  -2  -6   58.50   13.20
   8   2  -6   62.76   12.46
  -8  -2   6   82.62   15.92
  -8   2   7   16.84    7.57
   8  -2  -7   24.69    9.07
   8   2  -7   31.48    8.88
  -8  -2   7   12.74    7.37
  -8   2   8  118.87   19.78
   8  -2  -8   97.40   17.19
  -8  -2   8   54.27   13.61
  -8   2   9    9.63    6.13
   8  -2  -9    9.06    5.95
  -8  -2   9   12.76    7.07
  -8   2  10    2.67    3.92
   8  -2 -10    0.31    4.41
  -8  -2  10    6.60    5.70
  -8   2  11    0.24    3.36
   8  -2 -11   -0.00    4.33
  -8  -2  11   -0.00    3.25
  -8   2  12   32.14   11.49
   8  -2 -12   50.89   11.52
   8  -2 -12   32.36   10.55
  -8  -2  12   54.22   14.06
  -8   2  13   19.49    9.24
   8  -2 -13   28.97    9.76
   8  -2 -13   27.59    9.34
   8   2 -13   23.39    8.31
  -8  -2  13   20.58    9.68
  -8   2  14   10.15    7.19
   8  -2 -14   11.05    7.15
   8  -2 -14   22.83    8.55
   8   2 -14   20.25    8.14
  -8  -2  14   12.09    7.68
  -8   2  15   20.09    9.48
   8  -2 -15   27.75    9.08
   8  -2 -15   11.65    7.11
   8   2 -15    9.66    6.80
  -8   2  16   33.74   12.36
   8  -2 -16   34.96   10.38
   8   2 -16   11.01    6.84
  -8   2  17   15.32    9.20
   8  -2 -17   25.75    9.52
   8   2 -17   13.34    7.24
  -8   2  18   81.79   19.50
   8  -2 -18  106.69   18.72
   8   2 -18  108.76   18.56
  -8   2  19    8.32    7.95
   8  -2 -19    7.30    6.11
   8   2 -19    5.81    5.85
  -8  -2  19    4.45    6.16
  -8   2  20    8.45    7.90
   8  -2 -20    7.00    6.83
   8   2 -20    0.67    4.43
  -8  -2  20    4.31    6.54
  -8   2  21    1.01    4.66
   8  -2 -21   -0.00    5.26
   8   2 -21   -0.00    5.35
  -8  -2  21   -0.00    4.48
  -8   2  22   22.45   11.61
   8  -2 -22    7.87    6.91
   8   2 -22   25.86    9.67
  -8  -2  22   10.00    8.41
   8  -2 -23    5.53    6.65
   8   2 -23    2.93    5.21
  -8  -2  23    3.61    5.89
   8  -2 -24    6.71    7.22
   8   2 -24    1.05    6.41
  -8  -2  24    3.19    6.21
   8  -2 -25    2.88    5.79
   8   2 -25   -0.00    5.85
  -8  -2  25    6.56    7.82
   8  -2 -26   -0.00    5.14
   8   2 -26    5.18    5.50
  -8  -2  26   -0.00    4.66
   8  -2 -27   -0.00    4.54
   8   2 -27    0.74    5.33
  -8  -2  27    0.53    5.42
   8  -2 -28    8.75    7.28
   8   2 -28   14.23    9.42
  -8  -2  28    3.72    7.36
   8  -2 -29   -0.00    7.16
   8   2 -29    0.00    5.39
  -8  -2  29    1.61    5.66
   8  -2 -30    1.38    6.82
   8   2 -30    2.53    6.59
  -8  -2  30    2.54    6.76
   8  -2 -31   -0.00    6.66
   8   2 -31   -0.00    6.55
  -8  -2  31    1.08    7.30
   8  -2 -32    7.52    6.12
   8   2 -32    5.10    7.26
  -8  -2  32    4.25    8.32
   8  -2 -33   -0.00    6.01
   8   2 -33   -0.00    5.39
  -8  -2  33   -0.00    6.21
   8  -2 -34    0.48    6.11
   8   2 -34    4.06    6.61
  -8  -2  34   10.03    8.85
   8  -2 -35   -0.00    6.23
   8   2 -35   -0.00    5.70
   8   2 -36   -0.00    7.24
  -8   3   1   70.06   14.64
   8  -3  -1   62.04   12.06
   8  -3  -1   76.66   14.71
   8   3  -1   59.43   11.82
  -8  -3   1   47.13   12.64
  -8   3   2    1.46    3.08
   8  -3  -2    3.70    3.54
   8  -3  -2    2.58    4.37
   8   3  -2    1.40    3.37
  -8  -3   2   -0.00    3.72
  -8   3   3   25.70    9.13
   8  -3  -3   44.90   10.13
   8  -3  -3   20.89    8.61
   8   3  -3   37.77    9.20
  -8  -3   3   40.89   11.08
  -8   3   4   79.91   16.56
   8  -3  -4   99.93   15.78
   8  -3  -4  121.68   18.99
   8   3  -4  102.81   15.93
  -8  -3   4   80.71   16.53
  -8   3   5    3.74    4.40
   8  -3  -5    6.79    5.60
   8  -3  -5   11.20    6.51
   8   3  -5   14.90    6.38
  -8  -3   5    6.72    6.07
  -8   3   6   19.78    8.79
   8  -3  -6   31.90    8.48
   8  -3  -6   19.85    8.05
   8   3  -6   30.52    8.73
  -8  -3   6   25.82    9.08
  -8   3   7    3.77    4.74
   8  -3  -7    0.00    3.28
   8   3  -7   18.83    7.01
  -8  -3   7    8.29    5.29
  -8   3   8    5.49    5.08
   8  -3  -8   13.17    7.02
  -8  -3   8    3.67    4.37
  -8   3   9    5.69    5.13
   8  -3  -9    0.00    3.90
  -8  -3   9    0.00    2.77
  -8   3  10   56.97   15.11
   8  -3 -10   68.66   14.63
  -8  -3  10   72.56   15.26
  -8   3  11   34.44   11.96
   8  -3 -11   99.39   17.57
  -8  -3  11   74.34   15.80
  -8   3  12   -0.00    4.57
   8  -3 -12    0.00    4.15
   8  -3 -12   -0.00    3.86
  -8   3  13    3.90    5.88
   8  -3 -13    3.61    5.08
   8  -3 -13   13.20    7.31
   8   3 -13    3.99    5.30
  -8   3  14    9.97    7.63
   8  -3 -14   19.57    7.59
   8  -3 -14   19.62    8.57
   8   3 -14    9.46    6.46
  -8   3  15   19.40    9.37
   8  -3 -15   13.67    8.12
   8  -3 -15   22.61    9.20
   8   3 -15   16.81    7.19
  -8   3  16   67.20   16.64
   8  -3 -16   37.21   11.40
   8  -3 -16   61.99   14.33
   8   3 -16   50.42   12.07
  -8  -3  16   46.23   13.53
  -8   3  17    2.83    6.22
   8  -3 -17    7.64    6.15
   8  -3 -17   -0.00    4.04
   8   3 -17    2.27    4.40
  -8  -3  17    0.94    4.73
  -8   3  18    0.00    5.76
   8  -3 -18    6.82    6.14
   8   3 -18    0.00    4.97
  -8  -3  18    1.78    4.69
  -8   3  19   15.22    9.47
   8  -3 -19    2.47    5.55
   8   3 -19    6.36    5.76
  -8  -3  19   13.22    9.04
   8  -3 -20   47.91   12.34
   8   3 -20   49.17   12.98
  -8  -3  20   59.14   16.21
   8  -3 -21    5.10    6.21
   8   3 -21    9.40    5.86
  -8  -3  21   -0.00    4.55
   8  -3 -22    3.27    5.95
   8   3 -22    1.31    4.74
  -8  -3  22    2.72    5.58
   8  -3 -23   -0.00    5.20
   8   3 -23    0.92    5.32
  -8  -3  23    4.15    7.31
   8  -3 -24   16.09    8.93
   8   3 -24   18.91    9.01
  -8  -3  24    6.49    7.38
   8  -3 -25    4.28    5.72
   8   3 -25    4.25    6.69
  -8  -3  25    7.11    7.33
   8  -3 -26    0.00    5.75
   8   3 -26    3.65    5.24
  -8  -3  26    7.81    6.89
   8  -3 -27    3.17    5.01
   8   3 -27   -0.00    6.54
  -8  -3  27   -0.00    3.77
   8  -3 -28    4.31    6.00
   8   3 -28   11.57    7.35
  -8  -3  28    0.86    4.14
   8  -3 -29    0.44    6.14
   8   3 -29    0.87    5.72
  -8  -3  29   -0.00    6.83
   8  -3 -30    4.20    6.74
   8   3 -30    4.20    6.09
  -8  -3  30    0.05    5.59
   8  -3 -31   -0.00    6.23
   8   3 -31    0.00    5.48
  -8  -3  31   -0.00    6.80
   8  -3 -32   -0.00    6.21
   8   3 -32    1.76    5.22
  -8  -3  32    5.57    7.30
   8  -3 -33    6.58    6.78
   8   3 -33    6.51    6.80
  -8  -3  33   -0.00    5.82
   8  -3 -34    0.90    6.45
   8   3 -34    6.35    8.31
  -8  -3  34   -0.00    6.27
   8  -3 -35    1.04    5.70
   8   3 -35   -0.00    7.45
  -8  -3  35    2.56    8.22
   8   3 -36   10.21    8.32
  -8  -3  36   11.65    9.52
  -8   4   1   52.64   12.91
   8  -4  -1   58.58   11.75
   8  -4  -1   58.21   13.59
   8   4  -1   60.23   11.83
  -8  -4   1   68.37   14.54
  -8   4   2   19.52    8.25
   8  -4  -2   13.68    6.07
   8  -4  -2   31.85    9.58
   8   4  -2   15.16    6.41
  -8  -4   2   23.57    8.86
  -8   4   3   18.49    7.71
   8  -4  -3    8.97    5.08
   8  -4  -3    9.74    5.91
   8   4  -3    7.27    5.20
  -8  -4   3   19.31    8.63
  -8   4   4   77.42   16.09
   8  -4  -4  107.64   16.00
   8  -4  -4   93.73   16.93
   8   4  -4   93.39   15.14
  -8  -4   4   78.56   16.01
  -8   4   5    3.34    4.73
   8  -4  -5   10.99    5.45
   8  -4  -5    3.33    5.27
   8   4  -5    4.41    3.97
  -8  -4   5    5.77    6.15
  -8   4   6   32.64   10.73
   8  -4  -6   44.59   11.89
   8   4  -6   43.47   10.13
  -8   4   7   74.23   16.15
   8  -4  -7   78.74   16.01
   8   4  -7   92.10   15.00
  -8   4   8   26.86   10.14
   8  -4  -8   30.41   10.04
  -8   4   9    0.00    4.51
   8  -4  -9    0.73    3.20
  -8   4  10    0.00    5.27
   8  -4 -10    2.03    3.88
  -8   4  11   -0.00    4.14
   8  -4 -11    9.15    7.18
  -8   4  12   55.61   14.89
   8  -4 -12   58.17   13.13
   8  -4 -12   66.02   14.62
  -8   4  13   17.68    8.24
   8  -4 -13   10.91    7.25
   8  -4 -13   17.40    8.51
   8   4 -13    5.78    4.48
  -8  -4  13   18.52    7.91
  -8   4  14   35.50   11.63
   8  -4 -14   48.04   11.59
   8  -4 -14   29.23   10.24
   8   4 -14   33.07    9.63
  -8  -4  14   12.90    7.96
   8  -4 -15    1.06    4.35
   8   4 -15   -0.00    3.62
  -8  -4  15    0.31    3.40
   8  -4 -16    8.29    6.49
   8   4 -16    6.08    5.39
  -8  -4  16   10.84    7.58
   8  -4 -17    8.87    6.40
   8   4 -17   16.03    7.62
  -8  -4  17    2.08    5.55
   8  -4 -18   39.08   11.07
   8   4 -18   79.75   15.25
  -8  -4  18   23.76   10.28
   8  -4 -19    4.97    5.77
   8   4 -19    4.14    5.37
  -8  -4  19    4.31    4.98
   8  -4 -20   10.13    6.96
   8   4 -20   19.52    8.49
  -8  -4  20    2.62    4.62
   8  -4 -21   -0.00    5.43
   8   4 -21    0.59    4.16
  -8  -4  21    4.76    6.14
   8  -4 -22    9.46    6.76
   8   4 -22   19.93    9.17
  -8  -4  22   13.22    9.51
   8  -4 -23    3.13    5.15
   8   4 -23    6.36    5.74
  -8  -4  23    3.16    5.22
   8  -4 -24    3.24    6.07
   8   4 -24    0.00    5.08
  -8  -4  24    3.34    6.36
   8  -4 -25   -0.00    4.68
   8   4 -25    0.80    4.37
  -8  -4  25    2.76    4.72
   8  -4 -26    1.06    5.78
   8   4 -26    0.11    5.01
  -8  -4  26   -0.00    6.32
   8  -4 -27    0.00    5.73
   8   4 -27    4.54    6.55
  -8  -4  27    6.92    8.31
   8  -4 -28    5.63    6.27
   8   4 -28    0.60    5.69
  -8  -4  28    7.00    8.38
   8  -4 -29    6.53    6.80
   8   4 -29    5.79    6.94
  -8  -4  29    7.48    7.62
   8  -4 -30   -0.00    7.02
   8   4 -30    0.00    7.14
  -8  -4  30    3.04    6.92
   8  -4 -31    0.60    5.94
   8   4 -31    3.28    6.28
  -8  -4  31    0.27    4.07
   8  -4 -32    5.36    7.41
   8   4 -32    4.12    6.69
  -8  -4  32    5.32    6.81
   8  -4 -33    0.00    5.99
   8   4 -33    1.94    5.95
  -8  -4  33   -0.00    6.74
   8  -4 -34    3.02    7.75
   8   4 -34    4.64    7.03
  -8  -4  34   11.67   10.02
   8   4 -35   -0.00    5.97
  -8  -4  35   -0.00    7.09
   8   4 -36   -0.00    6.60
  -8  -4  36   14.19    9.48
  -8  -4  37    0.00    5.28
  -8  -4  38    1.69    6.10
  -8   5   1   12.84    6.77
   8  -5  -1   19.96    7.57
   8  -5  -1   28.50    9.48
   8   5  -1   29.10    8.15
  -8   5   2   15.10    7.05
   8  -5  -2   17.96    6.79
   8  -5  -2    6.93    5.58
   8   5  -2   17.22    6.93
  -8   5   3   56.12   13.49
   8  -5  -3   83.34   13.67
   8  -5  -3   34.61   10.88
   8   5  -3   63.99   12.19
  -8   5   4    0.00    4.80
   8  -5  -4    9.35    5.35
   8  -5  -4   27.21    9.16
   8   5  -4   16.24    6.24
  -8   5   5   33.31   10.86
   8  -5  -5   42.68   10.25
   8  -5  -5   41.78   11.52
   8   5  -5   52.02   11.15
  -8   5   6   64.68   14.82
   8  -5  -6   52.38   13.45
   8   5  -6   74.63   13.60
  -8   5   7    3.01    4.34
   8  -5  -7    0.66    3.71
   8   5  -7    4.13    4.12
  -8   5   8    5.83    5.94
   8  -5  -8    3.98    4.67
  -8   5   9   12.69    7.19
  -8  -5   9    6.74    5.34
  -8  -5  10  129.69   21.44
   8  -5 -11   25.05    8.07
  -8  -5  11   37.89   11.13
   8  -5 -12    2.05    4.56
  -8  -5  12    5.47    5.78
   8  -5 -13   -0.00    4.57
  -8  -5  13   -0.00    5.32
   8  -5 -14    1.51    5.07
   8   5 -14   10.47    6.25
  -8  -5  14    4.61    5.78
   8  -5 -15   23.51    8.83
   8   5 -15   13.00    7.06
  -8  -5  15    8.90    6.57
   8  -5 -16   30.51   10.39
   8   5 -16   56.39   12.33
  -8  -5  16   32.09   11.28
   8  -5 -17    0.22    4.87
   8   5 -17   13.06    7.30
  -8  -5  17    0.99    4.89
   8  -5 -18    4.66    5.36
   8   5 -18    0.00    4.85
  -8  -5  18    5.88    6.14
   8  -5 -19    4.72    5.64
   8   5 -19    9.44    6.73
  -8  -5  19    5.94    5.84
   8  -5 -20   22.26    8.90
   8   5 -20   13.53    7.92
  -8  -5  20   11.70    8.46
   8  -5 -21   21.52    9.42
   8   5 -21    4.36    5.53
  -8  -5  21    5.87    7.23
   8  -5 -22   11.90    8.05
   8   5 -22    5.55    6.15
  -8  -5  22   -0.00    5.34
   8  -5 -23    1.17    5.28
   8   5 -23    0.40    4.50
  -8  -5  23   -0.00    5.87
   8  -5 -24    8.88    6.27
   8   5 -24   10.37    7.29
  -8  -5  24    7.64    8.36
   8  -5 -25    7.23    7.14
   8   5 -25   10.03    7.31
  -8  -5  25    2.24    6.98
   8  -5 -26    3.94    5.63
   8   5 -26    6.99    7.32
  -8  -5  26    2.73    6.29
   8  -5 -27   -0.00    6.07
   8   5 -27    0.00    6.06
  -8  -5  27   -0.00    6.19
   8  -5 -28    3.36    6.41
   8   5 -28   -0.00    5.16
  -8  -5  28   -0.00    5.71
   8  -5 -29   -0.00    5.31
   8   5 -29    9.71    7.91
  -8  -5  29   -0.00    7.11
   8  -5 -30    4.20    7.58
   8   5 -30    1.11    5.09
  -8  -5  30    1.42    7.26
   8  -5 -31    0.00    5.52
   8   5 -31   -1.84    6.53
  -8  -5  31    6.31    7.68
   8  -5 -32    0.00    6.40
   8   5 -32   18.22    9.55
  -8  -5  32    7.42    6.15
   8  -5 -33    2.24    5.24
   8   5 -33    4.62    7.17
  -8  -5  33    2.15    7.37
   8  -5 -34    0.00    6.93
   8   5 -34    5.07    7.62
  -8  -5  34   -0.00    6.95
   8   5 -35    2.52    6.27
  -8  -5  35   -0.00    5.66
   8   5 -36   -0.00    7.12
  -8  -5  36   -0.00    6.99
  -8  -5  37    3.32    6.97
   8  -6  -1   95.86   15.36
   8   6  -1   84.91   14.81
  -8  -6   1   95.97   17.28
   8  -6  -2   79.80   13.84
   8   6  -2   75.17   13.50
  -8  -6   2   52.58   12.68
   8  -6  -3   93.52   15.01
   8   6  -3   69.43   13.50
  -8  -6   3   71.82   15.07
   8  -6  -4   27.21    8.32
   8   6  -4   26.81    8.15
  -8  -6   4    4.57    5.79
   8   6  -5   14.16    6.64
  -8  -6   5    9.79    6.63
   8   6  -6   34.22    9.02
  -8  -6   6   23.38    8.58
   8   6  -7   23.49    7.90
  -8  -6   7   33.47   10.37
  -8  -6   8   22.46    8.72
  -8  -6   9    5.53    4.47
  -8  -6  10   -0.00    4.02
   8  -6 -11   15.94    6.82
  -8  -6  11   14.51    7.45
   8  -6 -12   19.21    7.71
  -8  -6  12   16.28    7.55
   8  -6 -13    6.61    6.07
  -8  -6  13   14.78    7.37
   8  -6 -14   14.05    6.94
   8   6 -14   22.05    8.19
  -8  -6  14   24.11    9.75
   8  -6 -15    4.94    5.59
   8   6 -15    7.84    5.93
  -8  -6  15    7.19    6.40
   8  -6 -16    5.75    5.89
   8   6 -16    4.00    5.75
  -8  -6  16    2.74    6.41
   8  -6 -17   49.70   12.25
   8   6 -17   57.61   12.75
  -8  -6  17   11.30    7.26
   8  -6 -18    5.57    6.78
   8   6 -18   10.96    6.56
  -8  -6  18    4.46    6.31
   8  -6 -19   14.74    8.19
   8   6 -19    8.05    6.31
  -8  -6  19    3.58    5.17
   8  -6 -20    0.78    4.67
   8   6 -20    3.17    4.96
  -8  -6  20    0.00    6.29
   8  -6 -21    1.02    4.23
   8   6 -21    0.70    4.75
  -8  -6  21    0.43    5.11
   8  -6 -22    3.85    6.26
   8   6 -22   -0.00    5.12
  -8  -6  22    7.77    6.48
   8  -6 -23   13.89    7.83
   8   6 -23   13.81    8.10
  -8  -6  23    4.51    6.82
   8  -6 -24    4.75    6.91
   8   6 -24    1.93    5.23
  -8  -6  24   -0.00    5.79
   8  -6 -25    7.98    7.41
   8   6 -25    8.14    6.44
  -8  -6  25   -0.00    5.55
   8  -6 -26   -0.00    4.95
   8   6 -26    3.65    5.94
  -8  -6  26    4.04    5.95
   8  -6 -27    4.82    8.42
   8   6 -27    4.96    5.23
  -8  -6  27    0.86    7.15
   8  -6 -28    4.36    6.61
   8   6 -28    5.98    6.21
  -8  -6  28    1.77    5.61
   8  -6 -29    8.20    7.02
   8   6 -29   -0.00    5.60
  -8  -6  29    0.00    6.73
   8  -6 -30   -0.00    6.59
   8   6 -30   -0.00    4.82
  -8  -6  30    0.00    5.49
   8  -6 -31    0.94    6.35
   8   6 -31    0.70    5.57
  -8  -6  31   -0.00    8.31
   8  -6 -32    3.40    6.21
   8   6 -32    1.42    6.56
  -8  -6  32    0.00    5.43
   8  -6 -33    0.00    5.63
   8   6 -33    0.13    4.41
  -8  -6  33    4.66    7.13
   8  -6 -34    2.26    6.48
   8   6 -34    4.39    7.37
  -8  -6  34   -0.00    6.14
   8   6 -35   -0.00    6.56
  -8  -6  35    1.25    8.47
   8   6 -36   -0.00    6.20
  -8  -6  36    6.24    8.46
   8  -7  -1   47.59   10.79
   8   7  -1   65.98   12.19
  -8  -7   1   39.76   11.52
   8  -7  -2   -0.00    3.99
   8   7  -2   -0.00    3.67
  -8  -7   2    2.34    4.52
   8  -7  -3   20.92    7.28
   8   7  -3   13.02    6.65
  -8  -7   3   42.68   11.14
   8  -7  -4    0.02    3.26
   8   7  -4    3.59    4.20
  -8  -7   4    0.00    4.98
   8   7  -5   34.02    9.36
  -8  -7   5   38.40   11.03
   8   7  -6   14.25    6.64
  -8  -7   6   11.46    7.08
   8   7  -7    2.65    4.11
  -8  -7   7    2.72    4.67
  -8  -7   8    6.97    5.08
  -8  -7   9   36.39   10.71
  -8  -7  10   10.86    6.88
   8  -7 -11   21.73    8.25
  -8  -7  11   17.81    8.07
   8  -7 -12    0.92    3.49
  -8  -7  12    0.38    3.45
   8  -7 -13    1.31    5.54
  -8  -7  13   10.60    6.37
   8  -7 -14   13.81    6.85
   8   7 -14    6.92    5.47
  -8  -7  14    1.48    4.43
   8  -7 -15   42.74   11.90
   8   7 -15   58.24   12.65
  -8  -7  15   29.79   10.83
   8  -7 -16    2.09    4.84
   8   7 -16    1.53    4.40
  -8  -7  16    0.41    3.86
   8  -7 -17    0.00    4.17
   8   7 -17   -0.00    3.56
  -8  -7  17    0.00    3.91
   8  -7 -18    0.00    4.08
   8   7 -18   -0.00    3.40
  -8  -7  18   -0.00    5.78
   8  -7 -19    4.10    4.84
   8   7 -19    2.35    4.83
  -8  -7  19    0.00    5.71
   8  -7 -20    6.21    5.81
   8   7 -20    6.11    6.22
  -8  -7  20    8.54    6.88
   8  -7 -21    9.88    7.54
   8   7 -21   28.82    9.25
  -8  -7  21    3.24    6.52
   8  -7 -22    1.97    4.51
   8   7 -22    0.00    5.25
  -8  -7  22   -0.00    5.15
   8  -7 -23   -0.00    6.00
   8   7 -23    2.30    5.11
  -8  -7  23    6.85    6.98
   8  -7 -24    0.00    5.05
   8   7 -24   -0.00    5.08
  -8  -7  24    3.25    5.69
   8  -7 -25    7.97    7.18
   8   7 -25   14.92    8.15
  -8  -7  25    1.98    6.19
   8  -7 -26    9.95    7.47
   8   7 -26   11.81    7.19
  -8  -7  26    6.36    7.04
   8  -7 -27   -0.00    4.85
   8   7 -27   10.19    7.53
  -8  -7  27    9.08    7.60
   8  -7 -28    2.55    6.94
   8   7 -28   -0.00    4.95
  -8  -7  28   -0.00    5.55
   8  -7 -29    8.82    7.06
   8   7 -29   -0.00    5.41
  -8  -7  29   -0.00    5.86
   8  -7 -30    0.95    6.65
   8   7 -30    1.92    5.04
  -8  -7  30    0.00    6.20
   8  -7 -31    6.88    6.49
   8   7 -31   -0.00    4.80
  -8  -7  31    0.00    6.74
   8  -7 -32   -0.00    5.67
   8   7 -32    3.07    6.19
  -8  -7  32   -0.00    5.19
   8  -7 -33   -0.00    5.65
   8   7 -33    7.36    6.89
  -8  -7  33    8.08    7.94
   8   7 -34   -0.00    6.68
  -8  -7  34   -0.00    4.69
   8   7 -35    2.87    7.02
   8   7 -36   -0.00    4.49
   8  -8  -1   75.41   13.19
   8   8  -1   70.78   12.67
  -8  -8   1   32.73   10.86
   8  -8  -2   -0.00    3.69
   8   8  -2    0.58    3.22
  -8  -8   2    2.61    3.99
   8  -8  -3   27.16    8.36
   8   8  -3   28.53    8.47
  -8  -8   3   50.45   11.91
   8  -8  -4   10.89    5.77
   8   8  -4   14.67    6.22
  -8  -8   4   12.78    7.09
   8   8  -5    0.38    3.17
  -8  -8   5    1.69    4.45
   8   8  -6    0.33    3.47
  -8  -8   6   -0.00    4.83
   8   8  -7   72.12   13.18
  -8  -8   7   49.98   12.89
  -8  -8   8    0.39    5.05
  -8  -8   9    0.87    3.75
   8  -8 -10    4.37    5.06
  -8  -8  10   10.77    7.13
   8  -8 -11   -0.00    3.71
  -8  -8  11    2.25    4.75
   8  -8 -12   -0.00    4.72
  -8  -8  12    2.33    4.70
   8  -8 -13   15.68    7.67
  -8  -8  13   31.28   10.70
   8  -8 -14   -0.00    4.00
   8   8 -14    0.00    3.24
  -8  -8  14    1.92    4.93
   8  -8 -15    4.85    4.62
   8   8 -15    2.84    5.24
  -8  -8  15   -0.00    4.56
   8  -8 -16   -0.00    4.38
   8   8 -16    1.08    3.11
  -8  -8  16    1.12    5.29
   8  -8 -17   33.82   10.18
   8   8 -17   19.40    8.46
  -8  -8  17    4.08    6.30
   8  -8 -18   -0.00    5.02
   8   8 -18    0.67    3.85
  -8  -8  18   -0.00    5.91
   8  -8 -19   11.63    7.00
   8   8 -19    3.84    5.38
  -8  -8  19    5.27    5.96
   8  -8 -20   -0.00    5.97
   8   8 -20    4.10    5.22
  -8  -8  20   -0.00    4.52
   8  -8 -21    1.14    5.12
   8   8 -21    2.83    5.27
  -8  -8  21    0.00    5.88
   8  -8 -22    5.99    5.98
   8   8 -22   -0.00    4.96
  -8  -8  22    1.66    5.39
   8  -8 -23    8.50    6.48
   8   8 -23   17.38    8.39
  -8  -8  23    2.56    6.39
   8  -8 -24    2.98    5.55
   8   8 -24    2.63    5.12
  -8  -8  24   -0.00    6.15
   8  -8 -25    0.00    5.07
   8   8 -25   -0.00    4.68
  -8  -8  25    5.57    6.79
   8  -8 -26    0.58    6.51
   8   8 -26    3.63    5.80
  -8  -8  26   -0.00    4.91
   8  -8 -27    4.39    6.05
   8   8 -27    0.03    4.72
  -8  -8  27    4.68    6.66
   8  -8 -28    5.57    6.87
   8   8 -28    2.67    4.94
  -8  -8  28    3.83    6.56
   8  -8 -29    3.56    6.70
   8   8 -29   -0.00    5.45
  -8  -8  29    7.03    8.52
   8  -8 -30   -0.00    5.80
   8   8 -30   -0.00    4.94
  -8  -8  30   -0.00    4.73
   8  -8 -31   -0.00    7.01
   8   8 -31   -0.00    6.11
  -8  -8  31    6.92    7.80
   8  -8 -32    0.00    5.84
   8   8 -32    2.76    6.89
  -8  -8  32    0.34    6.14
   8  -8 -33    4.71    7.47
   8   8 -33   -0.00    5.42
   8  -9  -1   57.23   11.71
   8   9  -1   78.91   13.80
  -8  -9   1   51.85   12.85
   8  -9  -2    2.97    4.04
   8   9  -2    2.45    4.28
  -8  -9   2    4.35    4.52
   8  -9  -3   35.15    9.24
   8   9  -3   34.75    9.36
  -8  -9   3   26.37    9.22
   8   9  -4    7.50    5.21
  -8  -9   4    8.70    6.16
   8   9  -5   22.57    7.88
  -8  -9   5   33.18    9.77
   8   9  -6    0.06    3.33
  -8  -9   6    1.59    4.42
   8   9  -7    3.00    3.96
  -8  -9   7    1.50    3.93
  -8  -9   8    1.03    4.46
  -8  -9   9    3.48    5.91
   8  -9 -10    0.00    3.90
  -8  -9  10    0.00    4.07
   8  -9 -11   81.44   14.89
  -8  -9  11   47.73   12.74
   8  -9 -12   -0.00    4.17
  -8  -9  12    2.36    4.15
   8  -9 -13    5.23    5.36
  -8  -9  13    0.00    4.77
   8  -9 -14    2.44    4.53
   8   9 -14    1.14    4.16
  -8  -9  14   -0.00    5.23
   8   9 -15   22.04    8.80
  -8  -9  15   46.14   12.20
   8  -9 -16   -0.00    4.80
   8   9 -16    0.15    3.62
  -8  -9  16   -0.00    4.05
   8  -9 -17   -0.00    4.76
   8   9 -17   -0.00    3.52
  -8  -9  17   -0.00    5.27
   8  -9 -18    0.96    4.70
   8   9 -18   -0.00    4.51
  -8  -9  18   -0.00    3.66
   8  -9 -19    1.94    5.57
   8   9 -19    2.75    4.48
  -8  -9  19    4.24    6.04
   8  -9 -20    6.64    7.06
   8   9 -20    2.07    4.75
  -8  -9  20    3.72    6.16
   8  -9 -21   18.17    8.62
   8   9 -21    8.60    6.63
  -8  -9  21    3.67    5.39
   8  -9 -22    1.55    4.88
   8   9 -22    0.95    5.00
  -8  -9  22    0.75    4.53
   8  -9 -23    0.00    4.52
   8   9 -23    0.00    5.41
  -8  -9  23   -0.00    5.36
   8  -9 -24    0.01    5.56
  -8  -9  24   -0.00    5.85
   8  -9 -25    5.50    6.98
  -8  -9  25    8.15    6.91
   8  -9 -26   -0.00    5.24
  -8  -9  26    0.86    5.86
   8  -9 -27    1.11    6.36
  -8  -9  27   -0.00    4.26
   8  -9 -28    0.71    5.50
  -8  -9  28    2.48    6.25
   8  -9 -29    3.48    7.06
  -8  -9  29   -0.00    6.87
   8  -9 -30    8.82    7.57
  -8  -9  30    2.37    7.51
   8  -9 -31    1.45    5.43
   8  -9 -32   -0.00    5.19
   8 -10  -1   13.91    6.30
   8  10  -1   28.15    8.26
  -8 -10   1    8.20    5.80
   8 -10  -2    2.24    4.05
   8  10  -2   -0.00    4.30
  -8 -10   2    5.58    4.77
   8 -10  -3   31.21    8.95
   8  10  -3   30.19    8.75
  -8 -10   3   24.03    8.73
   8  10  -4   11.76    5.91
  -8 -10   4    2.11    4.31
   8  10  -5    6.84    4.87
  -8 -10   5    2.91    3.85
   8  10  -6   -0.00    3.77
  -8 -10   6    0.08    2.51
   8  10  -7   48.78   10.81
  -8 -10   7   39.59   11.34
  -8 -10   8    0.82    3.29
  -8 -10   9    0.00    5.39
   8 -10 -10    0.00    3.98
  -8 -10  10   -0.00    3.72
   8 -10 -11   16.83    7.28
  -8 -10  11    1.39    3.59
   8 -10 -12   -0.00    3.12
  -8 -10  12   -0.00    4.54
   8 -10 -13   36.49   10.19
  -8 -10  13   17.04    8.95
   8 -10 -14    1.79    4.72
  -8 -10  14    3.91    4.85
   8 -10 -15   -0.00    3.48
  -8 -10  15   -0.00    4.30
   8 -10 -16    2.14    5.07
  -8 -10  16    3.37    4.63
   8 -10 -17   29.00    9.87
  -8 -10  17   14.04    8.14
   8 -10 -18   -0.00    4.11
  -8 -10  18   11.27    6.67
   8 -10 -19   13.19    7.21
  -8 -10  19    3.93    6.11
   8 -10 -20   -0.00    4.76
  -8 -10  20    2.08    6.41
   8 -10 -21   11.14    7.24
  -8 -10  21    0.01    4.77
   8 -10 -22    8.14    6.39
  -8 -10  22    0.14    5.97
   8 -10 -23    5.43    6.43
  -8 -10  23    1.09    5.47
   8 -10 -24   -0.00    5.79
  -8 -10  24    1.78    5.09
   8 -10 -25    3.60    6.28
  -8 -10  25    4.08    6.21
   8 -10 -26    0.00    6.08
  -8 -10  26    0.00    5.01
   8 -10 -27    1.39    6.19
  -8 -10  27    4.71    5.62
   8 -10 -28    4.70    6.31
  -8 -10  28    2.59    5.32
   8 -10 -29    5.68    7.18
   8 -10 -30    2.94    5.32
   8 -10 -31    2.01    5.20
   8 -10 -32   -0.00    5.27
  -8 -11   1   16.18    7.71
  -8 -11   2    3.18    5.56
  -8 -11   3   11.69    6.56
  -8 -11   4   -0.00    4.39
  -8 -11   5   13.17    6.68
  -8 -11   6    1.09    3.25
  -8 -11   7    0.64    3.52
  -8 -11   8    2.22    4.41
  -8 -11   9   17.31    7.41
  -8 -11  10    2.12    4.45
  -8 -11  11    4.91    4.68
  -8 -11  12    1.07    3.65
  -8 -11  13    0.00    3.54
  -8 -11  14   -0.00    5.75
  -8 -11  15   10.22    7.19
   8 -11 -16   -0.00    4.14
  -8 -11  16    0.22    4.52
   8 -11 -17    1.55    4.62
  -8 -11  17   -0.00    4.21
   8 -11 -18   -0.00    6.28
  -8 -11  18    8.43    6.48
   8 -11 -19    5.34    5.80
  -8 -11  19   -0.00    6.09
   8 -11 -20    5.14    4.90
  -8 -11  20   -0.00    5.36
   8 -11 -21    6.13    6.43
  -8 -11  21    1.10    3.87
   8 -11 -22    0.00    4.04
  -8 -11  22   -0.00    4.46
   8 -11 -23   -0.00    4.69
  -8 -11  23    0.00    4.05
   8 -11 -24   -0.00    5.42
  -8 -11  24   -0.00    4.83
   8 -11 -25   14.48    9.18
  -8 -11  25    3.69    5.51
   8 -11 -26   -0.00    5.15
   8 -11 -27    0.00    5.28
   8 -11 -28   -0.00    5.60
   8 -11 -29   -0.00    6.20
   8 -11 -30    6.17    6.95
  -8 -12   1    0.82    3.80
  -8 -12   2   -0.00    3.38
  -8 -12   3   20.64    8.34
  -8 -12   4    3.59    4.69
  -8 -12   5    1.20    4.03
  -8 -12   6    0.90    3.27
  -8 -12   7   16.52    7.12
  -8 -12   8    2.59    4.52
  -8 -12   9    8.90    5.76
  -8 -12  10    4.48    5.49
  -8 -12  11    0.61    4.93
  -8 -12  12   -0.00    4.42
  -8 -12  13    6.21    5.82
  -8 -12  14    4.41    5.14
  -8 -12  15    2.71    5.24
  -8 -12  16   -0.00    5.26
  -8 -12  17   -0.00    5.06
  -8 -12  18    3.52    5.45
  -8 -12  19    2.38    5.54
  -8 -12  20   -0.00    5.55
  -8 -12  21    1.21    6.05
  -8 -12  22    0.80    4.18
  -8 -12  23    0.37    5.55
  -8 -13   1    1.46    4.31
  -8 -13   2    1.71    3.90
  -8 -13   3    1.67    4.14
  -8 -13   4    5.93    4.94
  -8 -13   5    9.50    6.27
  -8 -13   6   -0.00    3.95
  -8 -13   7    0.37    3.83
  -8 -13   8    1.31    4.03
  -8 -13   9    7.22    4.78
  -8 -13  10    3.45    3.90
  -8 -13  11    4.71    4.49
  -8 -13  12    0.00    3.92
  -8 -13  13    2.34    5.52
  -8 -13  14    1.83    5.34
  -8 -13  15    2.06    4.43
  -8 -13  16   -0.00    4.55
  -8 -13  17   -0.00    4.82
  -8 -13  18   -0.00    5.06
  -8 -13  19    7.84    6.28
  -8 -13  20   -0.00    4.95
  -8 -14   1   -0.00    4.48
  -8 -14   2    8.84    6.26
  -8 -14   3    0.00    3.59
  -8 -14   4    0.00    3.60
  -8 -14   5    1.00    4.33
  -8 -14   6    0.00    3.88
  -8 -14   7    1.62    4.74
  -8 -14   8    4.78    4.64
  -8 -14   9   -0.00    4.66
  -8 -14  10    2.21    3.88
  -8 -14  11    3.06    4.25
  -8 -14  12    1.43    4.20
  -8 -14  13   -0.00    4.81
  -8 -14  14   -0.00    4.14
  -8 -14  15   -0.00    3.24
  -8 -14  16    5.43    4.71
  -8 -14  17    1.52    4.46
  -8 -15   1    0.59    4.10
  -8 -15   2    2.48    3.79
  -8 -15   3   -0.00    2.02
  -8 -15   4   -0.00    2.27
  -8 -15   5    0.14    3.61
  -8 -15   6    0.00    3.99
  -8 -15   7   -0.00    3.91
  -8 -15   8    4.75    4.78
  -8 -15   9    2.64    4.41
  -8 -15  10   -0.00    3.20
  -8 -15  11   -0.00    3.76
  -8 -15  12    2.12    3.73
  -8 -15  13   -0.00    3.69
  -8 -16   1    8.91    5.28
  -8 -16   2    2.30    3.54
  -8 -16   3    1.42    3.70
  -8 -16   4    0.00    3.37
  -8 -16   5   -0.00    3.55
  -7   0   1  780.52   61.59
  -7   0   1  633.76   64.10
   7   0  -1  781.97   62.75
   7   0  -1  691.11   63.69
  -7   0   2    0.07    3.65
   7   0  -2    0.00    3.21
   7   0  -2    0.00    2.98
  -7   0   3    0.00    3.77
   7   0  -3    4.43    4.11
   7   0  -3    8.89    5.09
  -7   0   4   -0.00    3.32
   7   0  -4    0.00    2.62
   7   0  -4    2.67    3.37
  -7   0   5   25.08    8.59
   7   0  -5   42.05    9.20
   7   0  -5   36.82    9.37
  -7   0   6   -0.00    3.44
   7   0  -6   -0.00    3.27
  -7   0   7  315.04   33.83
   7   0  -7  288.51   29.86
   7   0  -7  235.63   29.88
  -7   0   8   -0.00    4.02
   7   0  -8    0.00    3.17
   7   0  -8    4.26    4.59
  -7   0   9   10.61    5.84
   7   0  -9   16.84    6.60
   7   0  -9    3.31    4.10
  -7   0  10   -0.00    4.46
   7   0 -10   -0.00    3.22
   7   0 -10    3.58    4.26
  -7   0  11  229.63   31.66
   7   0 -11  270.02   29.80
   7   0 -11  307.43   32.53
  -7   0  12    2.39    4.34
   7   0 -12    4.61    5.04
   7   0 -12    0.00    3.22
  -7   0  13   46.08   12.82
   7   0 -13   87.03   15.24
  -7   0  14    1.57    3.71
  -7   0  15    2.24    5.15
  -7   0  16    2.75    5.97
  -7   0  17  352.11   42.25
   7   0 -17  348.38   38.03
  -7   0  18   -0.00    5.75
   7   0 -18    0.00    4.05
  -7   0  19    8.62    7.93
   7   0 -19    5.05    5.81
  -7   0  20   -0.00    5.36
  -7   0  21    0.35    5.71
   7   0 -21    6.89    5.94
  -7   0  22   -0.00    5.09
   7   0 -22   -0.00    4.76
   7   0 -23   37.88   11.96
   7   0 -24    0.00    5.09
   7   0 -25    3.33    6.14
  -7   0  26   -0.00    4.08
   7   0 -26    3.10    5.67
  -7   0  27   19.18   11.97
   7   0 -27   37.17   12.65
  -7   0  28    6.78    8.42
   7   0 -28    0.25    6.02
  -7   0  29    3.71    8.17
   7   0 -29   11.08    7.89
  -7   0  30    0.09    5.30
   7   0 -30    1.60    6.18
   7   0 -31   18.78    9.14
   7   0 -32    0.00    6.47
   7   0 -33    2.56    7.59
   7   0 -34    0.26    5.90
   7   0 -35    0.55    4.27
   7   0 -36    0.00    6.82
   7   0 -37    3.05    6.46
  -7   1   1   -0.00    3.78
   7  -1  -1    0.79    3.13
   7  -1  -1   -0.00    2.09
   7   1  -1   -0.00    3.20
   7   1  -1    1.06    4.32
  -7  -1   1    1.46    3.48
  -7   1   2    8.27    5.63
   7  -1  -2   32.10    8.10
   7  -1  -2   28.26    8.56
   7   1  -2   56.98   10.11
   7   1  -2   32.44    8.86
  -7  -1   2   14.87    7.07
  -7   1   3  278.70   30.93
   7  -1  -3  264.22   27.59
   7  -1  -3  213.49   27.41
   7   1  -3  228.07   26.34
   7   1  -3  265.58   29.05
  -7  -1   3  246.62   29.73
  -7   1   4    1.33    4.16
   7  -1  -4    2.34    3.38
   7  -1  -4    1.80    4.01
   7   1  -4    3.06    3.98
   7   1  -4    2.78    3.82
  -7  -1   4    1.29    3.46
  -7   1   5   80.36   15.07
   7  -1  -5   85.49   13.44
   7  -1  -5   82.83   14.49
   7   1  -5   62.81   12.09
   7   1  -5   82.83   14.18
  -7  -1   5   50.48   12.41
  -7   1   6    1.75    3.76
   7  -1  -6    2.10    3.45
   7  -1  -6    1.83    4.02
   7   1  -6    1.56    3.65
   7   1  -6    3.66    3.91
  -7  -1   6    0.82    3.19
  -7   1   7   24.59    8.32
   7  -1  -7   24.88    7.30
   7  -1  -7   23.62    8.07
   7   1  -7   32.78    8.39
   7   1  -7   23.78    7.97
  -7  -1   7   25.84    8.39
  -7   1   8   16.94    7.25
   7  -1  -8   23.13    7.33
   7  -1  -8    7.67    5.39
   7   1  -8    4.97    5.22
   7   1  -8   13.83    6.30
  -7  -1   8   16.05    7.07
  -7   1   9  304.92   34.44
   7  -1  -9  247.17   28.57
   7  -1  -9  265.20   31.09
   7   1  -9  250.44   28.76
   7   1  -9  263.89   30.73
  -7  -1   9  307.52   33.75
  -7   1  10    5.55    4.75
   7  -1 -10    5.65    4.82
   7  -1 -10   13.21    6.60
   7   1 -10    5.82    5.46
   7   1 -10   17.49    7.40
  -7  -1  10   10.01    6.51
  -7   1  11   53.60   13.31
   7  -1 -11   68.16   12.64
   7  -1 -11   55.48   12.69
   7   1 -11   60.57   12.14
  -7  -1  11   53.31   13.52
  -7   1  12    1.69    4.77
   7  -1 -12    1.49    3.47
   7  -1 -12    2.67    4.22
   7   1 -12    2.06    3.74
  -7  -1  12    2.84    4.30
  -7   1  13  145.15   24.02
   7  -1 -13  170.97   23.45
  -7  -1  13  165.18   24.97
  -7   1  14    0.00    4.53
   7  -1 -14    2.34    4.19
  -7  -1  14    3.67    4.94
  -7   1  15   78.33   17.59
   7  -1 -15   97.68   17.27
  -7  -1  15   95.01   18.89
  -7   1  16   24.53    9.96
   7  -1 -16    8.86    6.14
  -7  -1  16   22.36    9.28
  -7   1  17   17.89    8.71
   7  -1 -17   13.78    7.34
   7   1 -17   10.76    6.47
  -7  -1  17    6.25    5.99
  -7   1  18    1.17    3.84
   7  -1 -18    0.00    4.20
   7   1 -18    4.59    5.09
  -7  -1  18   -0.00    4.63
  -7   1  19  155.39   25.57
   7  -1 -19  118.96   19.61
   7   1 -19  172.97   22.60
  -7  -1  19   94.81   21.10
  -7   1  20    0.00    3.65
   7  -1 -20    6.00    6.13
   7   1 -20    4.92    5.01
  -7   1  21   37.13   13.65
   7  -1 -21   67.78   14.12
   7   1 -21   37.02   11.55
  -7   1  22    1.82    5.24
   7  -1 -22    0.47    4.94
   7   1 -22   -0.00    4.58
  -7   1  23   34.98   12.90
   7  -1 -23   21.89    8.94
   7   1 -23   35.77   10.95
  -7   1  24    6.62    8.16
   7  -1 -24    6.27    5.89
   7   1 -24    8.16    6.85
  -7  -1  24   11.08    7.96
   7  -1 -25   32.52   11.14
   7   1 -25   25.59    9.87
  -7  -1  25   16.15   10.72
   7  -1 -26    4.17    5.83
   7   1 -26    5.40    7.17
  -7  -1  26   -0.00    5.37
   7  -1 -27    1.91    6.36
   7   1 -27    3.00    5.32
  -7  -1  27    0.89    5.88
  -7   1  28   -0.00    5.40
   7  -1 -28   -0.00    5.59
   7   1 -28    7.43    6.78
  -7  -1  28    0.20    4.53
   7  -1 -29   15.23    8.81
   7   1 -29   44.49   13.05
  -7  -1  29   20.52   10.66
   7  -1 -30    1.84    5.00
   7   1 -30   -0.00    4.99
  -7  -1  30    5.61    7.14
   7  -1 -31    8.59    7.98
   7   1 -31   21.81    9.69
  -7  -1  31    2.63    5.95
   7  -1 -32    5.27    7.85
   7   1 -32   -0.00    6.25
  -7  -1  32   -0.00    5.46
   7  -1 -33    5.98    6.81
   7   1 -33   -0.00    8.56
  -7  -1  33   -0.00    5.60
   7  -1 -34    4.75    6.11
   7   1 -34    0.40    6.04
   7  -1 -35    4.97    7.94
   7   1 -35    0.22    5.68
   7  -1 -36   -0.00    5.04
   7   1 -36   -0.00    6.26
   7  -1 -37   -0.00    7.83
   7   1 -37    6.41    7.81
  -7   2   1   38.69   10.58
   7  -2  -1   46.41    9.91
   7  -2  -1   49.15   11.27
   7   2  -1   40.42    9.27
   7   2  -1   51.77   10.82
  -7  -2   1   39.08   10.52
  -7   2   2   49.03   11.02
   7  -2  -2   13.30    6.23
   7  -2  -2   48.41   10.90
   7   2  -2   47.23    9.61
   7   2  -2   30.96    8.56
  -7  -2   2   64.78   12.83
  -7   2   3   -0.00    3.51
   7  -2  -3    0.00    2.95
   7  -2  -3    4.78    4.37
   7   2  -3    5.86    4.43
   7   2  -3   13.00    5.50
  -7  -2   3    4.36    4.89
  -7   2   4    2.95    3.89
   7  -2  -4    1.24    3.79
   7  -2  -4    6.17    4.70
   7   2  -4    0.90    2.99
   7   2  -4    4.90    4.11
  -7  -2   4    3.08    3.82
  -7   2   5  181.69   26.30
   7  -2  -5  280.56   27.28
   7  -2  -5  225.80   27.65
   7   2  -5  215.45   25.10
   7   2  -5  218.55   26.19
  -7  -2   5  249.77   29.18
  -7   2   6   14.83    7.32
   7  -2  -6    5.39    5.07
   7  -2  -6   11.54    6.28
   7   2  -6   21.79    6.89
   7   2  -6   14.50    5.95
  -7  -2   6   13.37    6.11
  -7   2   7  247.49   30.03
   7  -2  -7  223.43   25.95
   7  -2  -7  256.89   29.53
   7   2  -7  222.34   25.76
   7   2  -7  233.50   27.33
  -7  -2   7  226.50   28.59
  -7   2   8    3.20    4.77
   7  -2  -8   -0.00    4.14
   7  -2  -8    1.46    3.96
   7   2  -8    3.13    4.10
  -7  -2   8    0.00    3.41
  -7   2   9   58.07   13.39
   7  -2  -9   60.17   11.40
   7  -2  -9   63.64   13.10
   7   2  -9   47.01   10.33
  -7  -2   9   30.29    9.76
  -7   2  10    3.29    4.28
   7  -2 -10    8.04    5.00
   7  -2 -10   10.01    5.76
   7   2 -10    8.35    5.27
  -7  -2  10   10.06    6.18
  -7   2  11  111.72   20.30
   7  -2 -11  106.24   17.02
   7  -2 -11  173.12   22.38
   7   2 -11  123.51   17.85
  -7  -2  11  120.78   20.21
  -7   2  12   42.56   12.19
   7  -2 -12   29.78    8.59
   7  -2 -12   28.98    9.15
   7   2 -12   36.57    9.44
  -7  -2  12   35.95   11.43
  -7   2  13   51.22   13.65
   7  -2 -13   52.46   12.27
   7   2 -13   42.60   10.34
  -7  -2  13   29.14   10.25
  -7   2  14    6.52    7.06
   7  -2 -14    1.57    3.93
  -7  -2  14    2.44    4.66
  -7   2  15   24.22   10.60
   7  -2 -15   11.69    6.91
  -7  -2  15   45.13   12.24
  -7   2  16   83.78   17.50
   7  -2 -16   46.06   11.68
   7  -2 -16   64.65   14.75
  -7  -2  16   71.83   16.37
  -7   2  17   44.36   13.85
   7  -2 -17   53.52   12.46
   7  -2 -17   79.99   15.62
   7   2 -17   46.93   11.97
  -7  -2  17   59.44   14.94
  -7   2  18   29.23   10.93
   7  -2 -18   29.86    9.59
   7   2 -18   30.69    9.72
  -7   2  19    3.17    5.99
   7  -2 -19   -0.00    4.94
   7   2 -19    0.00    3.63
  -7   2  20   -0.00    5.91
   7  -2 -20    5.90    5.44
   7   2 -20   12.81    7.29
  -7   2  21   47.02   15.17
   7  -2 -21   35.31   11.28
   7   2 -21   50.08   12.58
  -7  -2  21   43.31   14.23
  -7   2  22    6.26    6.74
   7  -2 -22    2.93    5.34
   7   2 -22    5.13    5.65
  -7  -2  22    5.57    6.47
  -7   2  23   26.89   11.86
   7  -2 -23    8.90    7.53
   7   2 -23   16.78    8.31
  -7  -2  23   25.31   10.94
  -7   2  24    2.12    6.95
   7  -2 -24   -0.00    5.69
   7   2 -24    0.54    4.87
  -7  -2  24   -0.00    4.96
  -7   2  25   18.89   10.06
   7  -2 -25    8.91    6.89
   7   2 -25    6.48    6.38
  -7  -2  25   11.73    8.95
   7  -2 -26    3.37    5.20
   7   2 -26    0.71    5.24
  -7  -2  26   -0.00    4.92
   7  -2 -27   10.60    7.55
   7   2 -27    9.29    7.19
  -7  -2  27    3.26    5.41
   7  -2 -28   10.58    7.44
   7   2 -28   -0.00    7.20
  -7  -2  28    3.00    5.94
   7  -2 -29    0.53    5.76
   7   2 -29    3.00    5.85
  -7  -2  29    0.61    4.53
   7  -2 -30    1.06    4.67
   7   2 -30   -0.00    6.98
  -7  -2  30    1.23    7.28
   7  -2 -31    3.43    6.63
   7   2 -31   -0.00    6.02
  -7  -2  31    3.85    6.66
   7  -2 -32    3.27    6.08
   7   2 -32    2.93    6.47
  -7  -2  32    1.66    5.46
   7  -2 -33    8.14    6.81
   7   2 -33    5.09    8.00
  -7  -2  33    5.86    7.27
   7  -2 -34    2.44    5.92
   7   2 -34    0.00    6.34
  -7  -2  34    0.68    6.44
   7  -2 -35   -0.00    6.11
   7   2 -35   -0.00    7.64
  -7  -2  35    0.00    7.02
   7  -2 -36    2.47    8.15
   7   2 -36    1.15    4.69
   7   2 -37    5.81    6.69
  -7   3   1   -0.00    2.98
   7  -3  -1   -0.00    3.60
   7  -3  -1   -0.00    4.07
   7   3  -1    0.66    2.77
  -7  -3   1    0.00    3.42
  -7   3   2  134.21   19.95
   7  -3  -2  159.34   18.88
   7  -3  -2  111.25   18.23
   7   3  -2  111.32   16.60
  -7  -3   2  135.36   20.08
  -7   3   3   50.53   11.69
   7  -3  -3   28.52    8.29
   7  -3  -3   38.90   10.20
   7   3  -3   38.76    8.73
  -7  -3   3   50.32   11.80
  -7   3   4   11.52    5.75
   7  -3  -4    5.96    4.50
   7  -3  -4    2.52    4.43
   7   3  -4    4.44    4.66
  -7  -3   4    4.86    4.05
  -7   3   5   39.57   11.10
   7  -3  -5   86.80   13.23
   7  -3  -5   47.96   11.75
   7   3  -5   80.55   13.03
  -7  -3   5  107.92   16.86
  -7   3   6    6.02    5.43
   7  -3  -6    9.00    5.15
   7  -3  -6    0.00    3.72
   7   3  -6   14.57    5.71
  -7  -3   6   19.23    7.68
  -7   3   7   12.30    6.65
   7  -3  -7   10.26    5.06
   7  -3  -7    0.00    3.43
   7   3  -7   10.54    5.51
  -7  -3   7    9.35    5.61
  -7   3   8    3.44    4.23
   7  -3  -8   -0.00    4.08
   7  -3  -8   -0.00    3.87
   7   3  -8    0.98    3.75
  -7  -3   8   -0.00    3.17
  -7   3   9  278.07   31.65
   7  -3  -9  196.03   24.49
   7  -3  -9  198.06   26.49
   7   3  -9  198.26   24.19
  -7  -3   9  212.96   27.40
  -7   3  10   49.15   12.91
   7  -3 -10   59.05   11.90
   7  -3 -10   69.89   13.96
   7   3 -10   69.59   12.36
  -7  -3  10   37.22   11.46
  -7   3  11   10.04    6.51
   7  -3 -11    0.00    3.71
   7  -3 -11    6.94    5.14
   7   3 -11    4.55    4.65
  -7  -3  11    5.73    5.92
  -7   3  12    3.17    3.98
   7  -3 -12    0.69    4.35
   7   3 -12   -0.00    4.41
  -7  -3  12   -0.00    3.30
  -7   3  13   68.37   15.60
   7  -3 -13   69.82   14.79
   7   3 -13   73.46   13.61
  -7  -3  13   49.35   13.42
  -7   3  14   74.24   16.23
   7  -3 -14   59.17   13.75
  -7  -3  14   75.08   16.07
  -7   3  15  154.89   25.39
   7  -3 -15  157.61   23.95
  -7   3  16   12.68    8.38
   7  -3 -16    2.45    4.59
   7  -3 -16   22.20    9.16
  -7   3  17   -0.00    5.49
   7  -3 -17    2.48    4.87
   7  -3 -17    1.92    5.19
   7   3 -17    4.94    4.21
  -7   3  18   24.12   10.73
   7  -3 -18   18.58    8.43
   7  -3 -18   24.91    9.78
   7   3 -18   22.08    8.92
  -7   3  19  191.41   30.83
   7  -3 -19  257.02   29.22
   7  -3 -19  197.27   28.85
   7   3 -19  224.67   27.86
  -7  -3  19  154.81   27.73
  -7   3  20   -0.00    5.74
   7  -3 -20   -0.00    5.63
   7   3 -20   -0.00    4.92
  -7  -3  20   -0.00    4.81
  -7   3  21    9.43    7.85
   7  -3 -21   -0.00    5.17
   7   3 -21    7.76    6.17
  -7  -3  21    7.09    6.31
  -7   3  22   -0.00    6.15
   7  -3 -22    4.12    6.01
   7   3 -22   -0.00    4.39
  -7  -3  22    1.28    5.21
   7  -3 -23   14.77    7.65
   7   3 -23   11.65    7.09
  -7  -3  23    0.46    4.37
   7  -3 -24    4.89    6.53
   7   3 -24    2.27    5.64
  -7  -3  24    2.66    5.32
   7  -3 -25   13.07    8.03
   7   3 -25   10.27    7.14
  -7  -3  25   -0.00    6.42
   7  -3 -26    0.13    5.75
   7   3 -26    2.73    5.61
  -7  -3  26   -0.00    6.90
   7  -3 -27    0.87    4.68
   7   3 -27    7.76    6.79
  -7  -3  27    2.53    6.25
   7  -3 -28    5.88    6.75
   7   3 -28   -0.00    5.06
  -7  -3  28    1.38    4.94
   7  -3 -29    8.54    6.97
   7   3 -29   13.28    8.13
  -7  -3  29    4.60    7.50
   7  -3 -30    0.05    5.16
   7   3 -30    0.00    6.10
  -7  -3  30    5.40    7.32
   7  -3 -31    4.94    8.40
   7   3 -31    1.50    6.59
  -7  -3  31    6.65    6.80
   7  -3 -32    0.00    5.20
   7   3 -32    3.88    6.57
  -7  -3  32    2.44    7.19
   7  -3 -33   -0.00    7.17
   7   3 -33    3.07    6.52
  -7  -3  33    5.96    8.97
   7  -3 -34    2.26    6.44
   7   3 -34   -0.00    6.75
  -7  -3  34    6.79    8.04
   7  -3 -35    0.58    5.84
   7   3 -35   12.57    8.45
  -7  -3  35    0.81    5.91
   7  -3 -36    3.43    6.09
   7   3 -36   -0.00    6.09
  -7  -3  36    4.89    8.06
   7   3 -37   -0.00    4.39
  -7  -3  37    4.85    8.63
  -7  -3  38    3.76    6.09
  -7   4   1   55.17   12.16
   7  -4  -1   50.78   10.14
   7  -4  -1   56.12   12.38
   7   4  -1   66.91   11.42
  -7  -4   1   37.22   10.68
  -7   4   2   54.95   12.87
   7  -4  -2   92.99   14.12
   7  -4  -2  101.98   16.77
   7   4  -2  111.23   15.08
  -7  -4   2   77.97   15.04
  -7   4   3   25.63    8.34
   7  -4  -3   13.49    5.57
   7  -4  -3   13.96    6.55
   7   4  -3    7.66    4.40
  -7  -4   3   11.87    6.34
  -7   4   4   17.97    7.35
   7  -4  -4   25.72    7.50
   7  -4  -4   27.26    8.75
   7   4  -4   41.32    9.15
  -7  -4   4   15.30    7.30
  -7   4   5   62.56   13.61
   7  -4  -5   71.65   12.41
   7  -4  -5   71.96   14.11
   7   4  -5   75.22   12.93
  -7  -4   5   66.39   13.56
  -7   4   6   50.72   12.46
   7  -4  -6   47.17   10.49
   7  -4  -6   62.38   13.07
   7   4  -6   63.49   11.69
  -7  -4   6   49.35   11.54
  -7   4   7   48.38   11.76
   7  -4  -7   30.60    8.03
   7  -4  -7   26.94    9.09
   7   4  -7   26.27    7.83
  -7  -4   7   24.94    8.34
  -7   4   8   32.06   10.37
   7  -4  -8   46.90    9.94
   7  -4  -8   25.08    9.04
   7   4  -8   27.98    8.22
  -7  -4   8   53.30   12.04
  -7   4   9   28.33    9.70
   7  -4  -9   28.29    8.14
   7  -4  -9   14.07    7.23
   7   4  -9   17.63    6.44
  -7  -4   9   17.99    7.64
  -7   4  10    0.15    4.00
   7  -4 -10    3.20    4.13
   7  -4 -10    5.39    4.93
   7   4 -10    5.62    4.20
  -7  -4  10    0.00    4.12
  -7   4  11  109.65   19.29
   7  -4 -11   98.66   15.97
   7  -4 -11   95.01   17.04
   7   4 -11   99.89   15.62
  -7  -4  11   87.51   16.96
  -7   4  12  120.92   20.42
   7  -4 -12   74.29   15.69
   7   4 -12   93.92   15.59
  -7   4  13  106.56   19.69
   7  -4 -13  106.64   18.85
   7   4 -13  104.02   16.50
  -7   4  14   16.50    9.25
   7  -4 -14   12.44    7.69
  -7   4  15   40.03   12.55
   7  -4 -15   39.93   11.73
  -7   4  16    6.79    6.22
   7  -4 -16   42.31   10.67
   7  -4 -16   22.30    8.82
  -7  -4  16    2.19    4.66
  -7   4  17  114.61   22.15
   7  -4 -17  116.52   19.04
   7  -4 -17  109.60   20.31
   7   4 -17  124.66   19.34
  -7  -4  17  103.10   19.93
  -7   4  18    9.03    7.18
   7  -4 -18   10.41    6.61
   7   4 -18    5.10    5.17
  -7  -4  18    8.67    6.93
   7  -4 -19    7.93    6.15
   7   4 -19    2.87    5.06
  -7  -4  19    1.67    5.46
   7  -4 -20   28.26    9.63
   7   4 -20   11.69    7.64
  -7  -4  20   15.60    8.77
   7  -4 -21   22.57    9.35
   7   4 -21   40.78   11.14
  -7  -4  21    9.32    7.55
   7  -4 -22   28.76   10.28
   7   4 -22   29.56    9.86
  -7  -4  22   10.27    7.95
   7  -4 -23    6.76    6.68
   7   4 -23    8.63    6.76
  -7  -4  23    6.15    5.71
   7  -4 -24   -0.00    4.85
   7   4 -24    1.29    5.24
  -7  -4  24    1.63    4.78
   7  -4 -25    0.00    5.55
   7   4 -25    0.61    5.97
  -7  -4  25   -0.00    5.89
   7  -4 -26   15.08    7.69
   7   4 -26    5.21    6.05
  -7  -4  26   -0.00    4.75
   7  -4 -27    7.14    7.29
   7   4 -27    4.72    6.51
  -7  -4  27   -0.00    4.94
   7  -4 -28    4.03    6.80
   7   4 -28    6.39    6.69
  -7  -4  28    1.81    5.37
   7  -4 -29    7.97    7.99
   7   4 -29   10.76    7.02
  -7  -4  29    5.44    8.41
   7  -4 -30    1.29    4.63
   7   4 -30   -0.00    4.01
  -7  -4  30   -0.00    6.30
   7  -4 -31   -0.00    7.78
   7   4 -31    2.60    7.71
  -7  -4  31    3.35    5.80
   7  -4 -32    3.57    6.13
   7   4 -32    2.44    6.03
  -7  -4  32   -3.56    7.07
   7  -4 -33   12.38    8.63
   7   4 -33   -0.00    7.68
  -7  -4  33    0.75    5.34
   7  -4 -34    1.03    5.52
   7   4 -34   11.43    8.01
  -7  -4  34    2.10    6.44
   7  -4 -35    0.29    4.99
   7   4 -35    0.00    6.45
  -7  -4  35   -0.00    6.82
   7  -4 -36    6.02    6.35
   7   4 -36    4.27    7.21
  -7  -4  36   -0.00    4.48
   7   4 -37    5.95    7.50
  -7  -4  37    3.64    7.58
  -7  -4  38    7.05    7.26
  -7  -4  39   -0.00    4.34
  -7  -4  40   -0.00    7.23
  -7   5   1   -0.00    2.79
   7  -5  -1   -0.00    3.22
   7  -5  -1   -0.00    3.49
   7   5  -1    0.00    4.01
  -7  -5   1   -0.00    3.42
  -7   5   2    5.46    4.71
   7  -5  -2    9.54    5.33
   7  -5  -2    2.02    3.08
   7   5  -2    4.35    3.91
  -7  -5   2    0.00    3.50
  -7   5   3   34.96    9.91
   7  -5  -3   45.47    9.79
   7  -5  -3   52.43   11.98
   7   5  -3   28.23    7.88
  -7  -5   3   35.30    9.79
  -7   5   4   78.36   15.30
   7  -5  -4   78.88   13.31
   7  -5  -4   87.18   15.59
   7   5  -4   77.09   13.22
  -7  -5   4  104.31   16.88
  -7   5   5   41.28   11.08
   7  -5  -5   31.16    8.08
   7  -5  -5   35.14    9.86
   7   5  -5   22.25    6.96
  -7  -5   5   19.83    7.42
  -7   5   6    1.77    3.36
   7  -5  -6    0.00    3.28
   7  -5  -6    2.92    4.66
   7   5  -6    4.38    3.70
  -7  -5   6   -0.00    4.50
  -7   5   7   12.96    7.11
   7  -5  -7   15.43    6.14
   7  -5  -7    8.80    5.59
   7   5  -7   10.45    5.30
  -7   5   8   42.96   12.21
   7  -5  -8   66.33   12.15
   7  -5  -8   77.77   14.77
   7   5  -8   55.08   11.07
  -7   5   9   90.40   17.78
   7  -5  -9   94.91   15.49
   7  -5  -9  116.93   18.83
   7   5  -9  105.87   15.87
  -7   5  10   35.46   11.01
   7  -5 -10   31.17    9.02
   7  -5 -10   37.55   10.91
   7   5 -10   31.23    8.84
  -7   5  11   36.98   11.81
   7  -5 -11   65.49   12.56
   7  -5 -11   32.63   10.50
   7   5 -11   65.54   11.91
  -7   5  12   -0.00    3.28
   7  -5 -12    1.17    3.81
   7   5 -12    3.89    4.05
  -7   5  13   32.47   11.02
   7  -5 -13   23.00    9.54
   7   5 -13   32.81    9.34
  -7  -5  13   24.95    9.21
  -7   5  14   46.13   13.16
   7  -5 -14   23.74    9.60
  -7  -5  14   29.72   10.14
   7  -5 -15  116.20   18.87
  -7  -5  15  132.39   21.86
   7  -5 -16    0.41    4.21
  -7  -5  16   -0.00    4.07
   7  -5 -17    2.53    4.75
   7   5 -17    2.16    5.01
  -7  -5  17    0.18    3.53
   7  -5 -18    6.38    5.01
   7   5 -18    4.47    5.55
  -7  -5  18    4.45    4.77
   7  -5 -19   23.64    8.82
   7   5 -19   21.97    8.64
  -7  -5  19    9.39    6.96
   7  -5 -20   24.13    9.08
   7   5 -20   23.95    9.13
  -7  -5  20   21.51    9.47
   7  -5 -21    7.79    5.79
   7   5 -21    2.49    5.05
  -7  -5  21    0.29    4.89
   7  -5 -22   -0.00    4.74
   7   5 -22    1.86    5.77
  -7  -5  22    1.91    5.32
   7  -5 -23    0.33    4.26
   7   5 -23    4.75    5.73
  -7  -5  23    2.41    5.68
   7  -5 -24   -0.00    5.78
   7   5 -24   22.50    8.83
  -7  -5  24    1.32    5.41
   7  -5 -25    5.76    6.38
   7   5 -25   11.67    7.23
  -7  -5  25    2.33    5.52
   7  -5 -26    1.70    5.30
   7   5 -26   -0.00    5.04
  -7  -5  26   -0.00    7.19
   7  -5 -27    4.44    6.73
   7   5 -27    5.64    6.29
  -7  -5  27    0.70    5.66
   7  -5 -28    1.80    6.30
   7   5 -28   -0.00    4.65
  -7  -5  28    3.31    7.13
   7  -5 -29    0.94    6.21
   7   5 -29    3.87    6.22
  -7  -5  29    7.42    7.38
   7  -5 -30    6.73    7.95
   7   5 -30    3.54    6.31
  -7  -5  30   -0.00    7.68
   7  -5 -31    2.46    6.70
   7   5 -31    4.23    7.21
  -7  -5  31   -0.00    6.15
   7  -5 -32    2.93    6.64
   7   5 -32    8.37    8.22
  -7  -5  32    9.83    7.73
   7  -5 -33    2.28    6.75
   7   5 -33    6.25    7.76
  -7  -5  33   -0.00    6.34
   7  -5 -34   10.79    9.36
   7   5 -34    5.27    7.49
  -7  -5  34    3.68    8.53
   7  -5 -35    1.89    6.87
   7   5 -35    2.33    7.10
  -7  -5  35    1.76    6.75
   7   5 -36    9.50    7.60
  -7  -5  36   -0.00    6.84
   7   5 -37    1.49    6.22
  -7  -5  37   -0.00    4.53
  -7  -5  38    2.82    7.37
  -7   6   1   91.85   15.24
   7  -6  -1   79.47   12.93
   7  -6  -1   55.61   12.92
   7   6  -1   63.14   11.75
  -7   6   2   55.49   12.09
   7  -6  -2   62.39   11.44
   7  -6  -2   66.76   13.39
   7   6  -2   50.50   10.46
  -7   6   3   27.27    9.28
   7  -6  -3   24.57    7.48
   7  -6  -3   35.55   10.21
   7   6  -3   34.24    8.53
  -7   6   4    0.00    3.89
   7  -6  -4    3.32    4.57
   7  -6  -4   10.40    6.41
   7   6  -4    0.00    3.38
  -7   6   5   -0.00    3.74
   7  -6  -5   -0.00    2.87
   7  -6  -5   -0.00    4.26
   7   6  -5   -0.00    3.62
  -7   6   6   59.22   13.34
   7  -6  -6   55.33   11.19
   7  -6  -6   72.95   15.01
   7   6  -6   76.65   12.72
  -7   6   7  112.04   19.07
   7  -6  -7  120.39   17.31
   7  -6  -7  142.87   21.23
   7   6  -7  110.82   16.64
  -7   6   8   44.24   11.95
   7  -6  -8   54.55   10.96
   7  -6  -8   41.51   11.29
   7   6  -8   45.08    9.82
  -7   6   9    0.00    4.35
   7  -6  -9   -0.00    3.84
   7  -6  -9   -0.00    3.25
   7   6  -9    0.00    3.24
  -7  -6   9   -0.00    2.24
   7  -6 -10   69.72   13.15
   7   6 -10   79.26   13.62
  -7  -6  10   77.89   15.24
   7   6 -11  104.81   16.70
  -7  -6  11  138.30   20.65
   7   6 -12   -0.00    5.22
  -7  -6  12   10.22    6.21
   7   6 -13   16.37    6.96
  -7  -6  13    6.63    6.67
  -7  -6  14    5.68    5.84
   7  -6 -15    0.42    4.67
  -7  -6  15    0.00    3.48
   7  -6 -16   52.02   12.29
  -7  -6  16   37.36   11.67
   7  -6 -17   32.94   10.73
   7   6 -17   80.93   14.48
  -7  -6  17   28.96   10.51
   7  -6 -18   58.87   12.77
   7   6 -18   63.49   13.25
  -7  -6  18    9.33    8.22
   7  -6 -19   -0.00    4.33
   7   6 -19    0.00    4.40
  -7  -6  19    1.72    4.55
   7  -6 -20   -0.00    5.50
   7   6 -20    9.11    6.20
  -7  -6  20    3.71    6.79
   7   6 -21    2.86    5.27
  -7  -6  21    0.00    5.77
   7  -6 -22    8.30    6.22
   7   6 -22   17.89    8.01
  -7  -6  22    6.44    8.47
   7  -6 -23    7.65    6.13
   7   6 -23    5.59    5.57
  -7  -6  23    2.40    5.48
   7  -6 -24    5.74    7.26
   7   6 -24   12.69    7.20
  -7  -6  24    2.77    5.60
   7  -6 -25    0.00    4.71
   7   6 -25    1.98    5.29
  -7  -6  25    2.09    4.60
   7  -6 -26   12.99    8.45
   7   6 -26   10.95    7.34
  -7  -6  26   13.69    9.28
   7  -6 -27    5.44    6.47
   7   6 -27    7.96    6.74
  -7  -6  27    9.05    8.35
   7  -6 -28    8.03    8.35
   7   6 -28    6.65    7.43
  -7  -6  28    5.72    6.02
   7  -6 -29    0.48    5.44
   7   6 -29    0.32    4.60
  -7  -6  29   -0.00    5.76
   7  -6 -30    3.17    5.71
   7   6 -30    3.46    5.99
  -7  -6  30    1.14    5.77
   7  -6 -31   -0.00    5.36
   7   6 -31   -0.00    6.10
  -7  -6  31   -0.00    6.43
   7  -6 -32    8.00    7.61
   7   6 -32    7.07    6.74
  -7  -6  32    0.03    6.67
   7  -6 -33    0.63    6.21
   7   6 -33   -0.00    5.93
  -7  -6  33   -0.00    5.31
   7  -6 -34    4.74    7.57
   7   6 -34    3.36    6.63
  -7  -6  34    2.95    7.93
   7  -6 -35   -0.00    6.17
   7   6 -35   -0.00    6.95
  -7  -6  35   -0.00    6.92
   7   6 -36    4.48    7.51
  -7  -6  36   -0.00    5.75
   7   6 -37    2.48    6.77
  -7  -6  37    1.06    6.84
   7  -7  -1    0.00    3.45
   7   7  -1    4.21    4.10
  -7  -7   1    0.67    3.43
   7  -7  -2   22.92    7.25
   7   7  -2   20.28    6.80
  -7  -7   2   19.07    7.55
   7  -7  -3   12.45    5.54
   7   7  -3    2.88    4.32
  -7  -7   3    4.11    4.41
   7  -7  -4  181.44   21.95
   7   7  -4  189.03   22.34
  -7  -7   4  168.60   23.63
   7  -7  -5   59.63   11.56
   7   7  -5   82.77   13.15
  -7  -7   5   50.51   12.33
   7  -7  -6   13.52    6.09
   7   7  -6    9.91    4.93
  -7  -7   6    7.62    5.64
   7  -7  -7   62.70   11.89
   7   7  -7   51.39   11.01
  -7  -7   7   52.72   12.50
   7  -7  -8   17.01    6.82
   7   7  -8    9.07    5.57
  -7  -7   8   11.28    6.24
   7  -7  -9   17.03    7.06
   7   7  -9   33.60    8.61
  -7  -7   9   19.85    8.04
   7  -7 -10   70.78   13.46
   7   7 -10   73.51   13.06
  -7  -7  10   60.64   13.53
   7   7 -11   21.54    7.65
  -7  -7  11   16.82    7.74
   7   7 -12    7.14    4.86
  -7  -7  12    7.22    6.05
   7   7 -13   22.54    8.55
  -7  -7  13    7.30    5.68
   7  -7 -14  103.49   17.12
  -7  -7  14   91.73   17.58
   7  -7 -15    1.40    3.52
  -7  -7  15    5.08    5.23
   7  -7 -16   -0.00    4.30
  -7  -7  16    1.36    4.20
   7  -7 -17    0.40    4.53
  -7  -7  17    0.08    3.54
   7  -7 -18    0.00    5.00
   7   7 -18    3.94    5.29
  -7  -7  18    2.87    5.15
   7  -7 -19    3.82    5.54
   7   7 -19    0.83    4.43
  -7  -7  19    2.05    4.76
   7  -7 -20   17.40    7.79
   7   7 -20   12.66    6.94
  -7  -7  20   16.04    8.36
   7  -7 -21    1.19    5.51
   7   7 -21    3.71    4.55
  -7  -7  21    0.48    4.18
   7  -7 -22    0.00    4.37
   7   7 -22    0.13    5.12
  -7  -7  22    2.80    4.01
   7  -7 -23    0.00    5.50
   7   7 -23   -0.00    4.84
  -7  -7  23    2.26    5.37
   7  -7 -24   19.47    9.18
   7   7 -24   14.39    7.87
  -7  -7  24    3.65    5.27
   7  -7 -25   -0.00    4.02
   7   7 -25    3.89    5.65
  -7  -7  25    3.07    5.60
   7  -7 -26    7.84    6.93
   7   7 -26   11.69    7.56
  -7  -7  26    0.28    5.75
   7  -7 -27   -0.00    4.56
   7   7 -27    4.87    5.88
  -7  -7  27    0.00    4.84
   7  -7 -28   -0.00    5.81
   7   7 -28    5.99    6.61
  -7  -7  28    5.35    6.65
   7  -7 -29   -0.00    5.14
   7   7 -29    3.30    5.54
  -7  -7  29    5.99    7.10
   7  -7 -30    7.16    7.51
   7   7 -30   -0.00    5.42
  -7  -7  30    6.34    8.25
   7  -7 -31    0.00    5.85
   7   7 -31    6.61    6.43
  -7  -7  31   -0.00    4.33
   7  -7 -32    5.46    7.33
   7   7 -32    3.38    6.85
  -7  -7  32    1.93    6.41
   7  -7 -33   -0.00    5.50
   7   7 -33    0.00    5.87
  -7  -7  33   -0.00    6.79
   7  -7 -34   -0.00    5.34
   7   7 -34   -0.00    6.29
  -7  -7  34    0.64    5.55
   7  -7 -35   -0.00    5.35
   7   7 -35    4.92    6.32
  -7  -7  35    0.70    5.38
   7   7 -36   -0.00    6.92
   7   7 -37    8.89    7.93
   7  -8  -1   27.17    8.00
   7   8  -1   30.38    8.05
  -7  -8   1   11.37    6.09
   7  -8  -2   75.58   13.33
   7   8  -2  105.08   15.08
  -7  -8   2   93.53   16.03
   7  -8  -3    6.33    4.48
   7   8  -3   10.76    5.84
  -7  -8   3    9.86    6.36
   7  -8  -4   22.46    7.14
   7   8  -4   20.73    7.07
  -7  -8   4   14.77    7.11
   7  -8  -5   10.63    5.48
   7   8  -5   11.35    5.34
  -7  -8   5    7.61    4.92
   7  -8  -6   26.08    8.04
   7   8  -6   23.83    7.21
  -7  -8   6   24.69    7.90
   7  -8  -7    6.42    4.70
   7   8  -7    2.90    3.64
  -7  -8   7    4.64    4.96
   7  -8  -8   43.41   10.09
   7   8  -8   59.33   11.15
  -7  -8   8   24.66    8.93
   7  -8  -9    5.48    4.64
   7   8  -9    8.33    4.65
  -7  -8   9    4.41    4.72
   7  -8 -10   16.23    7.39
   7   8 -10   25.16    7.96
  -7  -8  10   12.37    6.25
   7   8 -11    2.67    4.80
  -7  -8  11    2.06    4.27
   7   8 -12   86.24   14.96
  -7  -8  12   84.57   16.61
   7   8 -13    0.76    4.61
  -7  -8  13    0.23    4.34
   7  -8 -14    1.73    4.31
  -7  -8  14    0.59    5.12
   7  -8 -15    1.94    4.27
  -7  -8  15    0.00    4.58
   7  -8 -16   51.60   12.07
  -7  -8  16   24.51    9.66
   7  -8 -17    4.51    5.43
  -7  -8  17   -0.00    4.81
   7  -8 -18    3.07    5.40
   7   8 -18    6.75    6.16
  -7  -8  18    2.07    4.98
   7  -8 -19   -0.00    5.23
   7   8 -19   -0.00    3.64
  -7  -8  19   -0.00    4.77
   7  -8 -20    3.58    5.42
   7   8 -20   10.13    6.13
  -7  -8  20    2.15    5.03
   7  -8 -21    0.48    3.94
   7   8 -21   -0.00    4.91
  -7  -8  21    0.02    4.92
   7  -8 -22   18.59    8.61
   7   8 -22   11.48    6.91
  -7  -8  22    2.69    6.07
   7  -8 -23    3.96    6.28
   7   8 -23    4.34    5.68
  -7  -8  23    2.76    6.51
   7  -8 -24    2.09    5.19
   7   8 -24    4.13    5.33
  -7  -8  24    2.38    5.52
   7  -8 -25   -0.00    4.68
   7   8 -25    0.31    5.06
  -7  -8  25    0.45    5.50
   7  -8 -26    3.53    6.99
   7   8 -26   11.80    7.37
  -7  -8  26    4.92    6.22
   7  -8 -27   -0.00    5.99
   7   8 -27    4.23    5.77
  -7  -8  27    2.26    6.03
   7  -8 -28   12.18    8.32
   7   8 -28    1.41    4.75
  -7  -8  28    1.75    7.25
   7  -8 -29    3.78    6.11
   7   8 -29   -0.00    5.12
  -7  -8  29    1.76    4.88
   7  -8 -30   -0.00    6.29
   7   8 -30    1.79    6.15
  -7  -8  30    7.57    7.28
   7  -8 -31   -0.00    5.26
   7   8 -31   -0.00    6.11
  -7  -8  31    2.00    7.35
   7  -8 -32    4.30    6.31
   7   8 -32    3.82    6.06
  -7  -8  32   -0.00    6.20
   7  -8 -33    2.51    6.51
   7   8 -33   -0.00    5.71
  -7  -8  33    1.34    5.51
   7  -8 -34    2.38    7.09
   7   8 -34    0.58    5.58
   7  -9  -1   -0.00    3.35
   7   9  -1    1.19    3.57
  -7  -9   1    0.43    3.29
   7  -9  -2   30.84    8.03
   7   9  -2   32.92    8.30
  -7  -9   2   15.74    6.81
   7  -9  -3   15.93    5.99
   7   9  -3    2.80    3.77
  -7  -9   3    4.30    4.58
   7  -9  -4   31.01    8.65
   7   9  -4   39.54    9.17
  -7  -9   4   30.53    9.35
   7  -9  -5    1.27    3.50
   7   9  -5    0.00    3.22
  -7  -9   5    0.00    2.88
   7  -9  -6   19.91    7.00
   7   9  -6   15.98    6.43
  -7  -9   6    4.03    4.67
   7  -9  -7    5.80    5.18
   7   9  -7   11.70    5.44
  -7  -9   7   13.46    6.36
   7  -9  -8   33.35    9.16
   7   9  -8   37.72    9.14
  -7  -9   8   18.50    8.08
   7  -9  -9    1.41    4.03
  -7  -9   9    1.10    3.88
  -7  -9  10   62.57   13.21
   7   9 -11   -0.00    2.99
  -7  -9  11    1.61    3.65
   7   9 -12    3.54    4.54
  -7  -9  12    3.02    4.56
   7   9 -13    3.31    4.92
  -7  -9  13    0.00    5.36
   7  -9 -14   52.49   11.85
  -7  -9  14   26.59    9.74
   7  -9 -15   -0.00    4.72
  -7  -9  15    2.83    6.32
   7  -9 -16    5.91    5.59
  -7  -9  16    5.27    5.48
   7  -9 -17   -0.00    4.65
  -7  -9  17   -0.00    4.11
   7  -9 -18   12.37    7.11
   7   9 -18    3.95    4.60
  -7  -9  18    1.17    5.18
   7  -9 -19    4.12    5.53
   7   9 -19    3.54    4.81
  -7  -9  19   -0.00    5.30
   7  -9 -20   14.62    8.39
   7   9 -20   10.24    6.81
  -7  -9  20   13.30    7.83
   7  -9 -21   -0.00    5.26
   7   9 -21    0.50    4.69
  -7  -9  21   -0.00    4.79
   7  -9 -22    2.40    4.48
   7   9 -22    0.39    4.64
  -7  -9  22    0.00    4.69
   7  -9 -23   -0.00    5.18
   7   9 -23    0.00    4.89
  -7  -9  23   -0.00    5.41
   7  -9 -24    0.95    6.20
   7   9 -24    5.76    6.47
  -7  -9  24    6.27    6.13
   7  -9 -25   -0.00    5.09
  -7  -9  25    1.74    4.29
   7  -9 -26    0.00    4.34
  -7  -9  26   -0.00    4.20
   7  -9 -27    0.74    4.30
  -7  -9  27    2.21    4.38
   7  -9 -28    0.51    5.76
  -7  -9  28   -0.00    5.90
   7  -9 -29   -0.00    5.95
  -7  -9  29    1.52    4.65
   7  -9 -30   -0.00    5.73
  -7  -9  30    9.57    7.80
   7  -9 -31    6.98    7.33
  -7  -9  31    0.26    5.86
   7  -9 -32    0.00    5.67
   7  -9 -33    4.14    6.74
   7  -9 -34    1.83    6.78
   7 -10  -1    3.42    4.11
   7  10  -1    1.56    3.78
  -7 -10   1    4.99    4.28
   7 -10  -2   38.29    8.97
   7  10  -2   32.95    8.69
  -7 -10   2   36.13    9.75
   7 -10  -3    0.00    3.54
   7  10  -3    0.00    3.02
  -7 -10   3   -0.00    3.61
   7 -10  -4    0.00    3.37
   7  10  -4   -0.00    3.22
  -7 -10   4    0.47    3.34
   7 -10  -5    6.86    4.54
   7  10  -5   -0.00    3.11
  -7 -10   5   -0.00    2.57
   7 -10  -6  110.85   15.99
   7  10  -6   81.36   13.86
  -7 -10   6   72.97   14.33
   7 -10  -7    0.14    3.36
   7  10  -7    0.00    3.37
  -7 -10   7   -0.00    3.11
   7 -10  -8    3.68    4.58
   7  10  -8    7.40    5.07
  -7 -10   8    2.70    4.86
   7 -10  -9   -0.00    3.66
   7  10  -9   -0.00    3.09
  -7 -10   9    0.00    4.74
   7  10 -10    7.75    4.89
  -7 -10  10    2.12    4.81
  -7 -10  12   16.30    8.06
   7 -10 -13    1.23    3.38
  -7 -10  13   -0.00    3.35
   7 -10 -14    6.67    5.87
  -7 -10  14    5.39    6.36
   7 -10 -15    8.30    6.26
  -7 -10  15    2.81    4.71
   7 -10 -16   27.16    8.94
  -7 -10  16    2.19    4.91
   7 -10 -17    0.37    4.92
  -7 -10  17   -0.00    4.55
   7 -10 -18    4.11    5.79
  -7 -10  18    0.73    4.77
   7 -10 -19    2.74    5.26
  -7 -10  19    1.28    4.35
   7 -10 -20    0.00    4.90
  -7 -10  20   -0.00    5.97
   7 -10 -21    1.07    5.84
  -7 -10  21    1.92    4.36
   7 -10 -22   11.60    7.22
  -7 -10  22    0.00    6.24
   7 -10 -23   -0.00    4.75
  -7 -10  23   -0.00    5.53
   7 -10 -24    4.66    6.62
  -7 -10  24    0.00    5.68
   7 -10 -25    0.00    5.51
  -7 -10  25   -0.00    4.51
   7 -10 -26    6.77    7.76
  -7 -10  26    8.08    8.10
   7 -10 -27    0.00    5.26
  -7 -10  27   -0.00    5.62
   7 -10 -28    3.54    6.73
  -7 -10  28    0.11    5.20
   7 -10 -29   -0.00    5.15
  -7 -10  29   -0.00    5.77
   7 -10 -30    1.16    4.62
   7 -10 -31    3.52    6.58
   7 -10 -32    4.17    7.35
   7 -10 -33    1.09    6.15
  -7 -11   1    0.00    4.12
  -7 -11   2    5.12    4.99
  -7 -11   3    3.95    4.44
  -7 -11   4   18.81    7.39
  -7 -11   5    3.46    5.16
  -7 -11   6    1.01    3.61
  -7 -11   7    8.40    5.49
  -7 -11   8    7.08    5.30
  -7 -11   9   -0.00    2.90
  -7 -11  10   13.44    6.88
  -7 -11  11    4.27    4.95
  -7 -11  12    1.26    3.60
   7 -11 -13   -0.00    3.66
  -7 -11  13    5.19    6.05
   7 -11 -14   12.93    7.28
  -7 -11  14    1.02    4.92
   7 -11 -15   -0.00    4.82
  -7 -11  15    2.94    5.29
   7 -11 -16    8.01    6.53
  -7 -11  16    3.88    4.80
   7 -11 -17    3.09    4.68
  -7 -11  17    0.41    4.82
   7 -11 -18    2.80    5.33
  -7 -11  18    3.25    5.58
   7 -11 -19    2.85    5.32
  -7 -11  19    5.67    6.12
   7 -11 -20   13.42    7.76
  -7 -11  20    6.44    6.56
   7 -11 -21    3.43    5.49
  -7 -11  21    0.98    3.84
   7 -11 -22    0.00    6.17
  -7 -11  22    0.00    4.60
   7 -11 -23    5.88    6.85
  -7 -11  23    4.26    3.96
   7 -11 -24   14.06    7.96
  -7 -11  24    3.46    4.33
   7 -11 -25    1.01    5.08
  -7 -11  25   -0.00    3.42
   7 -11 -26    1.03    5.08
  -7 -11  26    4.18    6.09
   7 -11 -27   -0.00    5.52
  -7 -11  27    1.80    5.07
   7 -11 -28    1.43    5.79
   7 -11 -29    0.21    5.96
   7 -11 -30    2.29    5.60
   7 -11 -31   -0.00    6.70
   7 -11 -32    0.22    7.43
   7 -11 -33    0.96    4.69
  -7 -12   1    0.63    3.49
  -7 -12   2    2.58    4.29
  -7 -12   3   -0.00    3.71
  -7 -12   4    1.25    3.24
  -7 -12   5    3.02    3.66
  -7 -12   6   28.88    8.92
  -7 -12   7    1.43    3.42
  -7 -12   8   11.64    6.16
  -7 -12   9    4.02    4.64
  -7 -12  10    6.91    5.47
  -7 -12  11    0.41    4.19
  -7 -12  12    6.86    5.88
  -7 -12  13    0.99    3.95
  -7 -12  14    5.70    4.90
  -7 -12  15   -0.00    4.48
  -7 -12  16    5.73    6.24
  -7 -12  17   12.32    6.54
  -7 -12  18    6.05    5.32
  -7 -12  19    0.12    3.74
  -7 -12  20    0.48    2.86
  -7 -12  21   -0.00    4.16
  -7 -12  22    2.56    5.30
  -7 -12  23    5.01    5.78
  -7 -12  24    0.82    5.12
  -7 -12  25    4.38    6.32
  -7 -13   1    3.19    4.34
  -7 -13   2    1.52    4.16
  -7 -13   3    5.22    4.63
  -7 -13   4   28.41    8.66
  -7 -13   5    3.47    4.62
  -7 -13   6    0.73    4.96
  -7 -13   7    0.39    3.71
  -7 -13   8   -0.00    3.73
  -7 -13   9    0.68    4.66
  -7 -13  10    1.11    3.45
  -7 -13  11   -0.00    3.35
  -7 -13  12    0.00    3.31
  -7 -13  13    6.44    5.28
  -7 -13  14    3.73    5.34
  -7 -13  15    0.44    3.05
  -7 -13  16   -0.00    4.23
  -7 -13  17   -0.00    4.23
  -7 -13  18    0.94    3.88
  -7 -13  19   -0.00    4.50
  -7 -13  20    1.55    4.79
  -7 -13  21    2.00    4.07
  -7 -13  22   -0.00    4.83
  -7 -14   1    2.91    4.40
  -7 -14   2    3.63    4.10
  -7 -14   3    1.34    3.49
  -7 -14   4   -0.00    2.72
  -7 -14   5   -0.00    2.24
  -7 -14   6    7.78    5.14
  -7 -14   7    5.20    5.37
  -7 -14   8   -0.00    3.22
  -7 -14   9    3.37    4.16
  -7 -14  10    1.45    4.10
  -7 -14  11    3.68    4.17
  -7 -14  12    3.15    4.34
  -7 -14  13   -0.00    3.92
  -7 -14  14    0.61    3.96
  -7 -14  15   -0.00    4.11
  -7 -14  16   13.53    6.67
  -7 -14  17    0.00    4.89
  -7 -14  18   -0.00    4.35
  -7 -14  19   -0.00    4.36
  -7 -14  20    0.00    5.18
  -7 -15   1    5.04    4.23
  -7 -15   2   -0.00    3.54
  -7 -15   3    2.60    3.83
  -7 -15   4   -0.00    3.03
  -7 -15   5   -0.00    2.91
  -7 -15   6   -0.00    3.36
  -7 -15   7    4.72    4.30
  -7 -15   8    7.72    5.15
  -7 -15   9    1.12    3.35
  -7 -15  10    1.20    3.10
  -7 -15  11    1.86    4.44
  -7 -15  12    0.00    3.65
  -7 -15  13   -0.00    4.03
  -7 -15  14   -0.00    3.77
  -7 -15  15    1.77    4.87
  -7 -15  16    4.20    5.37
  -7 -16   1   -0.00    3.82
  -7 -16   2    3.22    3.78
  -7 -16   3   -0.00    2.35
  -7 -16   4   -0.00    2.39
  -7 -16   5    1.97    3.58
  -7 -16   6    2.55    3.95
  -7 -16   7   -0.00    3.52
  -7 -16   8   -0.00    2.80
  -7 -16   9    2.04    3.76
  -7 -16  10    0.66    3.49
  -7 -16  11    0.81    3.62
  -7 -16  12    1.82    4.40
  -7 -17   1    3.36    4.74
  -7 -17   2    0.00    2.50
  -7 -17   3    1.68    2.98
  -7 -17   4   -0.00    3.55
  -7 -17   5    1.40    3.62
  -6   0   1    0.00    3.23
  -6   0   1    0.00    3.84
   6   0  -1   -0.00    2.70
   6   0  -1   -0.00    3.67
  -6   0   2  342.56   31.08
  -6   0   2  307.62   33.72
   6   0  -2  319.83   31.36
   6   0  -2  315.51   32.90
  -6   0   3   -0.00    2.59
  -6   0   3   -0.00    3.37
   6   0  -3    0.00    2.78
   6   0  -3   -0.00    2.81
  -6   0   4   13.24    5.62
  -6   0   4   24.06    8.00
   6   0  -4   23.18    6.85
   6   0  -4   31.57    8.24
  -6   0   5    5.56    3.71
  -6   0   5   -0.00    3.19
   6   0  -5    1.59    3.59
   6   0  -5    0.30    3.18
  -6   0   6 1171.95   93.91
  -6   0   6 1134.16   97.85
   6   0  -6 1241.78   95.63
   6   0  -6 1286.06   98.55
  -6   0   7    1.31    3.25
  -6   0   7    0.00    4.16
   6   0  -7    0.00    3.77
   6   0  -7   -0.00    2.65
  -6   0   8    8.70    4.41
  -6   0   8   28.12    8.56
   6   0  -8   13.11    5.38
   6   0  -8   10.46    6.01
  -6   0   9    1.60    2.75
  -6   0   9    3.52    4.84
   6   0  -9   -0.00    3.61
   6   0  -9   -0.00    3.98
  -6   0  10  236.95   24.58
  -6   0  10  211.08   27.87
   6   0 -10  211.74   24.66
   6   0 -10  228.56   26.89
  -6   0  11   -0.00    3.41
   6   0 -11   -0.00    3.50
   6   0 -11   -0.00    3.41
  -6   0  12  201.36   28.47
   6   0 -12  266.94   27.85
   6   0 -12  224.10   27.27
  -6   0  13   -0.00    4.41
   6   0 -13    0.05    2.48
   6   0 -13    1.40    3.10
  -6   0  14   59.14   14.04
   6   0 -14   71.28   13.13
   6   0 -14   62.58   13.16
  -6   0  15    0.00    3.37
   6   0 -15    2.47    5.47
   6   0 -15   -0.00    3.89
  -6   0  16  279.43   33.74
   6   0 -16  223.01   28.97
  -6   0  17    5.85    5.69
  -6   0  18   93.75   19.08
  -6   0  19   -0.00    5.37
   6   0 -19   -0.00    4.34
  -6   0  20    1.18    5.20
   6   0 -20   -0.00    4.96
  -6   0  21   -0.17    4.06
   6   0 -21   -0.00    4.17
  -6   0  22   51.15   15.43
   6   0 -22   74.13   15.03
  -6   0  23   -0.00    3.65
   6   0 -23    0.35    3.08
   6   0 -24   -0.00    6.15
   6   0 -25   -0.00    5.76
   6   0 -26   37.57   12.51
  -6   0  27    0.00    6.00
   6   0 -27    0.00    5.86
  -6   0  28   12.92    9.68
   6   0 -28   28.94   10.39
  -6   0  29    3.79    5.51
   6   0 -29   -0.00    4.50
  -6   0  30    2.16    6.22
   6   0 -30    8.18    7.51
  -6   0  31    5.96    7.05
   6   0 -31    0.98    4.67
  -6   0  32   17.02    9.67
   6   0 -32   19.33    9.90
   6   0 -34    0.31    6.83
   6   0 -35   -0.00    4.62
   6   0 -36    0.00    7.37
   6   0 -37   13.98    9.45
   6   0 -38    6.03    6.44
  -6   1   1    5.14    3.99
  -6   1   1    1.40    3.52
   6  -1  -1    4.31    4.35
   6  -1  -1    7.68    4.87
   6   1  -1    7.32    4.65
   6   1  -1    2.69    3.64
  -6  -1   1    7.58    4.05
  -6  -1   1    0.00    3.47
  -6   1   2  587.58   48.41
  -6   1   2  516.69   51.05
   6  -1  -2  563.23   48.99
   6  -1  -2  558.92   50.95
   6   1  -2  570.41   49.07
   6   1  -2  610.25   51.50
  -6  -1   2  523.22   47.58
  -6  -1   2  591.00   52.56
  -6   1   3   30.75    7.06
  -6   1   3   19.24    7.12
   6  -1  -3   40.80    8.36
   6  -1  -3   24.41    7.73
   6   1  -3   30.34    7.45
   6   1  -3   35.65    8.71
  -6  -1   3   24.53    6.55
  -6  -1   3   13.34    6.60
  -6   1   4  772.96   59.43
  -6   1   4  715.54   62.83
   6  -1  -4  674.75   59.30
   6  -1  -4  619.08   60.60
   6   1  -4  750.04   60.29
   6   1  -4  667.74   60.79
  -6  -1   4  730.26   58.99
  -6  -1   4  758.86   63.56
  -6   1   5  113.69   14.34
  -6   1   5   77.53   14.69
   6  -1  -5  117.27   15.31
   6  -1  -5  116.40   16.75
   6   1  -5   91.63   14.13
   6   1  -5  114.32   16.22
  -6  -1   5   81.38   12.71
  -6  -1   5   98.78   16.19
  -6   1   6   97.42   13.37
  -6   1   6   79.21   14.68
   6  -1  -6   82.91   13.16
   6  -1  -6   77.71   14.15
   6   1  -6  101.18   14.27
   6   1  -6   92.43   14.88
  -6  -1   6   98.21   13.44
  -6  -1   6  106.69   16.33
  -6   1   7  242.72   22.93
  -6   1   7  140.01   22.27
   6  -1  -7  224.94   23.12
   6  -1  -7  160.47   22.41
   6   1  -7  186.64   21.72
   6   1  -7  249.06   25.54
  -6  -1   7  199.39   21.34
  -6  -1   7  144.20   22.03
  -6   1   8  661.67   54.52
  -6   1   8  644.90   59.33
   6  -1  -8  570.08   54.28
   6  -1  -8  688.15   58.35
   6   1  -8  621.01   54.91
   6   1  -8  689.98   57.94
  -6  -1   8  681.68   54.66
  -6  -1   8  574.21   57.42
  -6   1   9    7.84    4.96
  -6   1   9   10.40    6.63
   6  -1  -9    9.36    5.39
   6  -1  -9   15.46    6.70
   6   1  -9    8.75    4.77
   6   1  -9   15.39    6.29
  -6  -1   9    5.92    4.42
  -6  -1   9   16.15    7.02
  -6   1  10   80.09   12.48
  -6   1  10   58.31   13.64
   6  -1 -10   85.25   13.86
   6  -1 -10   64.53   13.23
   6   1 -10   92.43   13.93
   6   1 -10   71.24   13.36
  -6  -1  10   89.41   12.98
  -6  -1  10  101.86   16.74
  -6   1  11    4.86    4.72
   6  -1 -11    1.99    3.54
   6  -1 -11   12.49    5.57
   6   1 -11   16.67    6.31
   6   1 -11    3.40    3.96
  -6  -1  11    5.59    5.82
  -6   1  12  312.24   34.31
   6  -1 -12  293.89   30.13
   6  -1 -12  239.03   29.47
   6   1 -12  253.66   28.54
   6   1 -12  278.81   30.36
  -6  -1  12  224.55   30.50
  -6   1  13   30.46   10.12
   6  -1 -13   35.41    9.49
   6  -1 -13   39.63   10.58
   6   1 -13   40.67    9.91
   6   1 -13   58.29   11.91
  -6  -1  13   58.26   13.54
  -6   1  14  115.38   20.27
   6  -1 -14  130.49   18.95
   6  -1 -14  129.07   19.85
   6   1 -14  146.49   19.37
   6   1 -14  120.24   18.55
  -6  -1  14  114.18   20.30
  -6   1  15   -0.00    4.06
   6  -1 -15    0.00    4.22
   6  -1 -15    5.66    5.09
   6   1 -15    2.75    3.84
  -6  -1  15    6.52    6.57
  -6   1  16    7.38    6.34
   6  -1 -16    0.00    3.62
   6   1 -16    5.07    5.35
  -6  -1  16   13.13    7.53
  -6   1  17    8.70    6.29
   6  -1 -17    8.75    6.51
  -6  -1  17    9.65    7.39
  -6   1  18  135.55   24.27
   6  -1 -18  182.42   25.23
  -6  -1  18  171.27   26.17
  -6   1  19   29.82   11.01
   6  -1 -19   20.23    7.62
   6   1 -19   24.36    8.72
  -6  -1  19   18.26    9.21
  -6   1  20    0.23    5.49
   6  -1 -20   -0.00    4.97
   6   1 -20   -0.00    5.31
  -6  -1  20   -0.00    6.06
  -6   1  21    6.34    7.73
   6  -1 -21   -0.00    4.77
   6   1 -21    0.69    3.96
  -6  -1  21   -0.00    5.59
  -6   1  22   12.18    8.61
   6  -1 -22    8.42    7.04
   6   1 -22   15.46    7.91
  -6   1  23    4.18    6.96
   6  -1 -23   -0.00    5.84
   6   1 -23    1.44    4.65
  -6   1  24   10.00    8.75
   6  -1 -24   26.94    9.15
   6   1 -24   14.83    8.51
  -6   1  25   -0.00    5.09
   6  -1 -25   -0.00    3.84
   6   1 -25   -0.00    4.53
  -6  -1  25    0.56    6.49
  -6   1  26    0.78    3.79
   6  -1 -26    0.51    4.61
   6   1 -26    1.78    5.56
  -6  -1  26    0.81    4.49
   6  -1 -27   -0.00    4.95
   6   1 -27    3.05    6.01
  -6  -1  27   -0.00    5.44
   6  -1 -28   51.30   13.55
   6   1 -28   24.22   10.69
  -6  -1  28   37.12   14.35
  -6   1  29   -0.00    6.45
   6  -1 -29    6.82    6.85
   6   1 -29    2.58    6.15
  -6  -1  29    5.03    7.54
   6  -1 -30    6.18    7.82
   6   1 -30   -0.00    5.22
  -6  -1  30    6.58    7.43
   6  -1 -31    7.45    7.00
   6   1 -31    3.29    4.98
  -6  -1  31   -0.00    6.92
   6  -1 -32   -0.00    4.59
   6   1 -32   -0.00    6.79
  -6  -1  32   -0.00    5.05
   6  -1 -33    5.43    6.35
   6   1 -33   -0.00    6.11
  -6  -1  33    2.74    5.70
   6  -1 -34    1.32    5.61
   6   1 -34    2.88    6.28
  -6  -1  34   11.34    8.93
   6  -1 -35    0.58    6.74
   6   1 -35    0.00    6.29
   6  -1 -36    9.03    7.93
   6   1 -36    0.00    6.60
   6  -1 -37    3.98    6.94
   6   1 -37    1.31    5.45
   6  -1 -38    4.32    8.28
   6   1 -38    0.22    6.82
  -6   2   1    6.33    3.94
  -6   2   1    0.00    2.67
   6  -2  -1    9.33    5.12
   6  -2  -1    6.98    4.70
   6   2  -1    3.14    3.32
   6   2  -1    0.00    3.74
  -6  -2   1    4.14    4.05
  -6  -2   1    1.08    3.70
  -6   2   2    3.62    3.51
  -6   2   2    6.55    4.72
   6  -2  -2    9.83    5.07
   6  -2  -2    7.82    4.76
   6   2  -2    4.57    4.22
   6   2  -2   14.22    5.58
  -6  -2   2   14.67    5.09
  -6  -2   2   12.44    5.98
  -6   2   3    0.00    3.11
  -6   2   3    2.71    3.80
   6  -2  -3    0.00    3.13
   6  -2  -3    5.79    4.86
   6   2  -3    5.92    4.32
   6   2  -3    0.00    3.04
  -6  -2   3    3.36    3.57
  -6  -2   3    2.61    3.42
  -6   2   4   59.88   10.12
  -6   2   4   73.70   13.18
   6  -2  -4   41.07    9.21
   6  -2  -4   88.00   13.92
   6   2  -4   66.58   11.13
   6   2  -4   76.66   12.47
  -6  -2   4   50.86    9.55
  -6  -2   4   49.13   11.19
  -6   2   5   10.30    4.63
  -6   2   5    9.71    5.85
   6  -2  -5   12.98    5.15
   6  -2  -5   10.23    5.35
   6   2  -5   14.03    5.17
   6   2  -5    8.95    4.97
  -6  -2   5    9.95    4.51
  -6  -2   5   10.15    5.95
  -6   2   6  279.09   27.66
  -6   2   6  263.83   30.91
   6  -2  -6  263.99   28.21
   6  -2  -6  316.18   32.01
   6   2  -6  303.17   29.15
   6   2  -6  293.15   30.22
  -6  -2   6  263.71   27.24
  -6  -2   6  259.29   30.30
  -6   2   7   47.24    9.35
  -6   2   7   44.72   11.24
   6  -2  -7   52.53   10.08
   6  -2  -7   55.30   11.47
   6   2  -7   58.64   10.62
   6   2  -7   47.75   10.31
  -6  -2   7   60.92   10.08
  -6  -2   7   41.70   10.56
  -6   2   8    4.74    4.15
  -6   2   8    2.94    4.46
   6  -2  -8    3.24    3.91
   6  -2  -8    5.93    4.28
   6   2  -8    5.69    4.29
   6   2  -8    0.00    3.96
  -6  -2   8    0.89    3.40
  -6  -2   8    2.68    3.78
  -6   2   9    0.00    2.75
  -6   2   9    0.00    3.86
   6  -2  -9    0.05    3.30
   6  -2  -9   -0.00    3.64
   6   2  -9    0.18    2.89
   6   2  -9    1.97    3.56
  -6  -2   9   -0.00    3.52
  -6  -2   9    1.78    3.68
  -6   2  10  217.49   28.97
   6  -2 -10  232.80   26.46
   6  -2 -10  246.27   28.60
   6   2 -10  243.42   26.60
   6   2 -10  244.82   27.71
  -6  -2  10  243.80   25.48
  -6  -2  10  270.90   30.65
  -6   2  11  174.98   25.85
   6  -2 -11  201.16   24.31
   6  -2 -11  224.18   26.51
   6   2 -11  216.78   24.40
   6   2 -11  185.87   24.07
  -6  -2  11  244.66   28.47
  -6   2  12   58.76   14.00
   6  -2 -12   71.21   13.13
   6  -2 -12   52.00   12.36
   6   2 -12  109.50   15.20
  -6  -2  12   85.42   15.88
  -6   2  13    4.39    5.43
   6  -2 -13    5.05    4.99
   6  -2 -13    3.94    4.08
   6   2 -13    9.76    5.38
  -6  -2  13    9.13    6.92
  -6   2  14   74.40   16.56
   6  -2 -14   76.70   14.60
   6  -2 -14  111.33   17.84
   6   2 -14   87.62   15.17
  -6  -2  14   98.55   18.07
  -6   2  15   39.46   11.39
   6  -2 -15   38.55   10.42
   6  -2 -15   23.68    8.57
   6   2 -15   31.22    8.74
  -6  -2  15   28.04    9.99
  -6   2  16   40.93   12.27
   6  -2 -16   73.58   14.49
   6   2 -16   25.51    8.50
  -6  -2  16   42.03   11.98
  -6   2  17   17.11    8.58
   6  -2 -17   15.21    8.38
  -6  -2  17   10.23    6.19
  -6   2  18   16.38    9.34
   6  -2 -18    9.22    6.39
  -6  -2  18    9.28    5.93
  -6   2  19    2.10    6.43
   6  -2 -19   12.42    6.93
   6  -2 -19    9.70    7.48
  -6  -2  19   12.32    8.11
  -6   2  20  106.30   21.63
   6  -2 -20   96.35   17.70
   6   2 -20  116.85   18.74
  -6   2  21    3.09    6.02
   6  -2 -21   -0.00    5.04
   6   2 -21    0.00    4.46
  -6   2  22   20.66   10.88
   6  -2 -22   31.50    9.89
   6   2 -22   10.55    7.51
  -6   2  23    5.46    7.25
   6  -2 -23    0.76    5.16
   6   2 -23    4.74    5.00
  -6  -2  23    0.55    6.22
  -6   2  24    5.53    7.02
   6  -2 -24   22.24    8.96
   6   2 -24    0.72    4.86
  -6  -2  24    2.57    7.47
  -6   2  25    5.09    7.06
   6  -2 -25    1.37    6.04
   6   2 -25    0.00    4.64
  -6  -2  25    0.44    4.46
  -6   2  26   29.73   13.06
   6  -2 -26   44.63   12.64
   6   2 -26   24.28   10.02
  -6  -2  26   23.17   10.74
  -6   2  27   -0.00    4.80
   6  -2 -27   -0.00    6.46
   6   2 -27    6.01    5.89
  -6  -2  27    4.21    7.19
   6  -2 -28    6.75    7.90
   6   2 -28    1.31    4.80
  -6  -2  28    6.57    7.22
   6  -2 -29    2.94    4.80
   6   2 -29   -0.00    4.50
  -6  -2  29   -0.00    4.46
   6  -2 -30    2.77    6.23
   6   2 -30    4.07    6.27
  -6  -2  30   13.83   10.05
   6  -2 -31    0.00    5.14
   6   2 -31   -0.00    4.85
  -6  -2  31    2.88    6.40
   6  -2 -32   11.75    8.68
   6   2 -32   16.99    9.57
  -6  -2  32    6.40    7.96
   6  -2 -33    4.71    8.06
   6   2 -33    1.08    6.51
  -6  -2  33   -0.00    4.21
   6  -2 -34   -0.00    6.00
   6   2 -34    3.52    6.58
  -6  -2  34   -0.00    5.80
   6  -2 -35    0.11    5.04
   6   2 -35    7.49    7.98
  -6  -2  35    0.35    4.80
   6  -2 -36    6.95    7.64
   6   2 -36    0.87    7.53
  -6  -2  36   -0.00    5.58
   6  -2 -37   -0.00    6.86
   6   2 -37   -0.00    7.82
  -6  -2  37    3.36    7.17
   6   2 -38    1.94    6.82
  -6   3   1    3.34    3.44
  -6   3   1    6.43    4.32
   6  -3  -1    4.51    3.87
   6  -3  -1    6.82    4.72
   6   3  -1    0.00    3.02
   6   3  -1    2.51    2.97
  -6  -3   1    3.19    3.13
  -6  -3   1   -0.00    3.67
  -6   3   2  113.75   15.41
  -6   3   2  130.22   18.32
   6  -3  -2  126.88   16.47
   6  -3  -2  125.52   17.97
   6   3  -2  132.64   16.83
   6   3  -2  147.45   18.41
  -6  -3   2  115.48   15.43
  -6  -3   2  146.18   19.29
  -6   3   3  153.37   16.90
  -6   3   3  104.16   17.07
   6  -3  -3  130.82   16.74
   6  -3  -3  109.81   17.51
   6   3  -3  124.66   16.30
   6   3  -3  135.82   17.65
  -6  -3   3  138.81   16.25
  -6  -3   3  114.21   17.70
  -6   3   4   29.03    6.94
  -6   3   4   30.67    8.97
   6  -3  -4   35.56    8.13
   6  -3  -4   41.36    9.66
   6   3  -4   25.95    7.01
   6   3  -4   28.38    7.67
  -6  -3   4   33.25    7.35
  -6  -3   4   28.90    8.47
  -6   3   5    9.41    4.49
  -6   3   5    7.45    4.93
   6  -3  -5    2.22    3.66
   6  -3  -5    7.31    4.50
   6   3  -5    5.90    4.06
   6   3  -5    4.57    4.08
  -6  -3   5    9.32    4.47
  -6  -3   5    0.00    3.24
  -6   3   6   10.73    4.94
  -6   3   6   17.11    6.92
   6  -3  -6   13.36    5.33
   6  -3  -6   10.19    5.81
   6   3  -6   18.17    6.34
   6   3  -6   15.04    5.82
  -6  -3   6   20.49    5.82
  -6  -3   6   16.00    6.81
  -6   3   7   25.42    6.83
  -6   3   7   12.87    6.50
   6  -3  -7   23.87    6.83
   6  -3  -7   40.67    9.51
   6   3  -7   21.54    6.77
   6   3  -7   23.46    7.43
  -6  -3   7   20.25    6.11
  -6  -3   7   18.54    6.83
  -6   3   8  346.09   33.15
  -6   3   8  317.81   36.85
   6  -3  -8  337.02   33.89
   6  -3  -8  381.26   37.45
   6   3  -8  343.14   33.82
   6   3  -8  335.66   34.66
  -6  -3   8  361.34   33.18
  -6  -3   8  353.03   36.85
  -6   3   9   80.41   12.01
  -6   3   9   56.57   13.08
   6  -3  -9   51.34   10.52
   6  -3  -9   60.40   12.71
   6   3  -9   47.20   10.21
  -6  -3   9   66.74   10.95
  -6  -3   9   44.98   11.37
  -6   3  10   20.23    8.00
   6  -3 -10   22.01    6.80
   6  -3 -10    0.00    3.67
   6   3 -10   19.53    6.47
  -6  -3  10   27.92    6.89
  -6  -3  10   16.90    7.07
  -6   3  11    4.93    5.82
   6  -3 -11    8.22    5.37
   6  -3 -11    0.00    3.82
   6   3 -11    6.19    4.45
  -6  -3  11    2.84    4.68
  -6   3  12   75.21   15.31
   6  -3 -12   67.54   13.20
   6  -3 -12   62.19   13.39
   6   3 -12   70.13   12.70
  -6  -3  12   64.49   14.38
  -6   3  13  112.73   19.84
   6  -3 -13  107.95   17.14
   6  -3 -13  127.35   19.62
   6   3 -13  111.67   16.73
  -6  -3  13  104.41   18.62
  -6   3  14  152.63   24.06
   6  -3 -14  165.24   21.44
   6  -3 -14  154.80   22.65
   6   3 -14  162.65   21.01
  -6  -3  14  128.00   21.63
  -6   3  15    7.55    5.88
   6  -3 -15    2.96    4.72
   6  -3 -15    4.13    5.00
   6   3 -15   16.50    6.69
  -6  -3  15   11.87    6.73
  -6   3  16   12.75    7.53
   6  -3 -16   31.77   10.29
   6   3 -16   14.37    6.45
  -6  -3  16   16.31    8.42
  -6   3  17   57.50   15.23
   6  -3 -17   72.04   15.86
  -6  -3  17   43.22   12.65
  -6   3  18  119.12   22.44
   6  -3 -18  120.04   18.90
   6  -3 -18  117.17   20.66
  -6   3  19   25.53   10.54
   6  -3 -19   26.52    9.54
   6  -3 -19   40.92   11.78
  -6   3  20   -0.00    5.57
   6  -3 -20    0.00    4.13
   6  -3 -20    1.77    4.94
   6   3 -20    0.36    3.65
  -6   3  21   -0.00    6.61
   6  -3 -21   -0.00    4.98
   6  -3 -21   -0.00    5.05
   6   3 -21   -0.00    4.14
  -6  -3  21    3.22    6.22
  -6   3  22   10.29    9.06
   6  -3 -22   27.67   10.44
   6   3 -22   55.41   12.71
  -6  -3  22   37.51   13.00
  -6   3  23    5.46    7.07
   6  -3 -23    4.66    5.73
   6   3 -23    8.40    6.42
  -6  -3  23    8.74    7.96
  -6   3  24   32.68   12.55
   6  -3 -24   42.35   12.14
   6   3 -24   35.28   11.52
  -6  -3  24   19.38   10.08
   6  -3 -25   -0.00    6.85
   6   3 -25    5.22    5.81
  -6  -3  25   -0.00    4.56
   6  -3 -26    1.67    5.89
   6   3 -26   13.48    7.48
  -6  -3  26    1.57    6.75
   6  -3 -27    1.35    5.30
   6   3 -27    4.66    6.51
  -6  -3  27    3.22    7.25
   6  -3 -28   10.61    6.97
   6   3 -28   11.79    8.45
  -6  -3  28   10.54    8.91
   6  -3 -29    4.22    5.78
   6   3 -29    3.38    6.85
  -6  -3  29    1.57    5.52
   6  -3 -30   12.39    8.53
   6   3 -30   15.01    9.00
  -6  -3  30    6.34    6.59
   6  -3 -31   -0.00    4.94
   6   3 -31    0.28    3.75
  -6  -3  31   -0.00    5.38
   6  -3 -32    0.00    5.49
   6   3 -32   -0.00    6.77
  -6  -3  32    5.93    8.24
   6  -3 -33   10.27    7.82
   6   3 -33    2.75    5.97
  -6  -3  33    5.54    8.39
   6  -3 -34    4.42    8.41
   6   3 -34    2.09    6.30
  -6  -3  34    2.34    6.50
   6  -3 -35    5.23    7.31
   6   3 -35    6.42    7.18
  -6  -3  35   -0.00    6.59
   6  -3 -36    3.16    5.73
   6   3 -36    6.71    7.73
  -6  -3  36    2.90    7.17
   6  -3 -37   -0.00    8.80
   6   3 -37   -0.00    6.75
  -6  -3  37    0.00    6.60
   6   3 -38   -0.00    7.22
  -6  -3  38   -0.00    5.98
  -6  -3  39   -0.00    5.21
  -6   4   1  183.02   18.49
  -6   4   1  155.70   19.94
   6  -4  -1  165.21   18.76
   6  -4  -1  163.25   20.67
   6   4  -1  124.77   16.95
   6   4  -1  128.59   17.88
  -6  -4   1  128.53   16.67
  -6  -4   1  122.66   18.79
  -6   4   2    7.71    4.07
  -6   4   2   13.01    5.91
   6  -4  -2    8.64    4.77
   6  -4  -2    8.52    4.73
   6   4  -2    6.38    4.09
   6   4  -2    7.83    4.78
  -6  -4   2    9.22    4.48
  -6  -4   2   12.86    5.92
  -6   4   3    4.95    3.61
  -6   4   3    6.00    4.64
   6  -4  -3    0.00    3.53
   6  -4  -3   10.59    4.94
   6   4  -3    2.69    3.57
   6   4  -3    6.62    4.14
  -6  -4   3    4.35    3.76
  -6  -4   3    3.08    3.98
  -6   4   4    9.25    4.56
  -6   4   4   11.24    5.45
   6  -4  -4    9.09    4.48
   6  -4  -4   15.79    6.39
   6   4  -4    5.36    3.75
   6   4  -4    6.08    4.09
  -6  -4   4   15.96    5.17
  -6  -4   4   12.15    5.92
  -6   4   5  219.81   22.90
  -6   4   5  227.63   26.92
   6  -4  -5  252.10   24.73
   6  -4  -5  192.76   24.95
   6   4  -5  190.86   22.64
  -6  -4   5  225.12   22.92
  -6  -4   5  180.84   24.29
  -6   4   6  238.11   23.22
  -6   4   6  167.35   24.03
   6  -4  -6  221.69   23.54
   6  -4  -6  191.30   24.64
   6   4  -6  209.97   23.11
  -6  -4   6  197.03   21.72
  -6  -4   6  200.37   24.73
  -6   4   7   53.24   10.08
  -6   4   7   81.45   14.76
   6  -4  -7   69.67   11.62
   6  -4  -7   74.22   13.43
   6   4  -7   58.44   10.75
  -6  -4   7   49.10    9.47
  -6  -4   7   58.90   12.09
  -6   4   8    8.13    3.96
  -6   4   8    0.00    3.90
   6  -4  -8    0.00    3.82
   6  -4  -8    2.82    4.17
   6   4  -8    6.05    3.74
  -6  -4   8    2.99    2.95
  -6  -4   8    4.01    4.60
  -6   4   9   54.46   10.01
  -6   4   9   49.93   12.10
   6  -4  -9   53.01   10.58
   6  -4  -9   46.92   11.13
   6   4  -9   55.70   10.56
  -6  -4   9   53.95    9.81
  -6  -4   9   60.51   12.45
  -6   4  10   27.68    9.06
   6  -4 -10   21.80    7.71
   6  -4 -10   31.89    9.40
   6   4 -10   34.64    8.18
  -6  -4  10   19.18    6.20
  -6  -4  10   29.58    8.83
  -6   4  11  125.22   20.34
   6  -4 -11  128.06   17.94
   6  -4 -11  125.70   19.47
   6   4 -11  113.14   16.55
  -6  -4  11  111.50   18.73
  -6   4  12   86.58   16.52
   6  -4 -12   84.08   14.22
   6  -4 -12   85.70   15.64
   6   4 -12   78.62   13.45
  -6  -4  12   55.50   13.68
  -6   4  13   16.11    8.45
   6  -4 -13   20.73    7.61
   6  -4 -13   34.94   10.57
   6   4 -13   35.55    8.67
  -6  -4  13   11.48    6.78
  -6   4  14    0.00    5.06
   6  -4 -14    4.80    4.85
   6  -4 -14    0.00    4.44
   6   4 -14    1.04    3.49
  -6  -4  14    3.64    4.61
  -6   4  15   99.00   19.30
   6  -4 -15   93.67   18.10
   6   4 -15  109.61   16.87
  -6   4  16  140.46   23.71
   6  -4 -16  145.25   22.49
   6   4 -16  116.49   18.56
  -6   4  17   11.80    7.52
   6  -4 -17    8.01    5.95
  -6   4  18   33.13   11.89
   6  -4 -18   35.86   10.17
   6  -4 -18   62.60   14.43
  -6   4  19   92.98   19.54
   6  -4 -19   70.11   14.50
   6  -4 -19   54.71   14.62
  -6  -4  19   60.42   15.09
  -6   4  20   83.64   19.55
   6  -4 -20  102.06   17.85
   6  -4 -20  117.18   21.35
   6   4 -20  110.53   17.91
  -6  -4  20   96.10   19.48
   6  -4 -21    7.42    6.01
   6   4 -21    0.05    5.52
  -6  -4  21    1.98    5.66
   6  -4 -22    4.67    5.82
   6   4 -22    4.81    6.41
  -6  -4  22    8.28    6.31
   6  -4 -23   -0.00    4.27
   6   4 -23    5.88    4.86
  -6  -4  23    0.79    5.18
   6  -4 -24    0.10    3.26
   6   4 -24   -0.00    5.08
  -6  -4  24    4.11    4.53
   6  -4 -25    8.26    7.51
   6   4 -25    2.40    5.25
  -6  -4  25    4.70    7.41
   6  -4 -26   29.14   10.84
   6   4 -26    3.21    6.92
  -6  -4  26   18.13    9.28
   6  -4 -27   -0.00    5.49
   6   4 -27    0.66    4.64
  -6  -4  27   -0.00    5.94
   6  -4 -28   12.49    8.05
   6   4 -28    3.65    5.94
  -6  -4  28   10.86    8.16
   6  -4 -29   -0.00    4.67
   6   4 -29   -0.00    6.20
  -6  -4  29   -0.00    4.25
   6  -4 -30    4.75    6.36
   6   4 -30    8.77    8.79
  -6  -4  30   -0.00    5.94
   6  -4 -31    2.66    6.34
   6   4 -31    1.11    6.60
  -6  -4  31   -0.00    5.97
   6  -4 -32   -0.00    6.29
   6   4 -32   10.00    7.81
  -6  -4  32    0.59    5.84
   6  -4 -33   -0.00    5.80
   6   4 -33    9.53    8.79
  -6  -4  33    4.90    6.86
   6  -4 -34    2.45    7.09
   6   4 -34    3.77    5.30
  -6  -4  34    3.46    7.58
   6  -4 -35    4.81    6.74
   6   4 -35   -0.00    6.43
  -6  -4  35    0.31    5.75
   6  -4 -36    4.35    7.40
   6   4 -36   -0.00    6.64
  -6  -4  36   -0.00    5.13
   6  -4 -37   -0.00    7.52
   6   4 -37    3.90    6.99
  -6  -4  37   -0.00    6.21
   6   4 -38    7.51    7.28
  -6  -4  38    1.21    7.25
  -6  -4  39    9.67    9.50
  -6  -4  40    0.93    5.82
  -6  -4  41    6.51    8.37
  -6   5   1   19.44    5.56
  -6   5   1   11.90    5.44
   6  -5  -1   12.48    5.12
   6  -5  -1   16.40    6.11
   6   5  -1   14.72    5.69
  -6  -5   1    7.15    4.05
  -6  -5   1   24.57    7.91
  -6   5   2   84.19   12.27
  -6   5   2   72.66   13.35
   6  -5  -2   78.10   12.41
   6  -5  -2   81.95   14.44
   6   5  -2   91.65   13.33
  -6  -5   2   87.33   12.39
  -6  -5   2   82.78   14.24
  -6   5   3  130.70   16.06
  -6   5   3  109.48   17.44
   6  -5  -3  130.90   16.65
   6  -5  -3  123.94   18.64
   6   5  -3  120.51   16.27
  -6  -5   3  152.72   16.93
  -6  -5   3  130.52   18.54
  -6   5   4   79.37   12.26
  -6   5   4  113.87   16.74
   6  -5  -4   88.90   13.35
   6  -5  -4  111.48   16.71
   6   5  -4   89.10   13.42
  -6  -5   4   96.15   13.13
  -6  -5   4   71.51   13.66
  -6   5   5    5.79    3.66
  -6   5   5    5.60    4.12
   6  -5  -5    2.73    3.76
   6  -5  -5    7.68    6.12
   6   5  -5    2.50    3.57
  -6  -5   5    0.88    2.79
  -6  -5   5    1.90    3.44
  -6   5   6    0.00    2.93
  -6   5   6    2.45    4.07
   6  -5  -6    4.90    3.81
   6  -5  -6   -0.00    2.89
   6   5  -6    3.95    3.60
  -6  -5   6    0.00    2.96
  -6  -5   6    3.52    4.43
  -6   5   7   51.51    9.56
  -6   5   7   39.80   10.85
   6  -5  -7   51.93   10.10
   6  -5  -7   73.93   13.51
   6   5  -7   50.02    9.79
  -6  -5   7   67.02   10.51
  -6  -5   7   46.89   10.88
  -6   5   8   46.78    9.03
  -6   5   8   59.64   12.77
   6  -5  -8   45.18    9.78
   6  -5  -8   50.91   11.48
   6   5  -8   47.05    9.59
  -6  -5   8   36.50    8.18
  -6  -5   8   55.67   11.63
  -6   5   9   70.57   15.00
   6  -5  -9   75.77   12.78
   6  -5  -9   69.32   14.06
   6   5  -9   73.04   12.42
  -6  -5   9   91.00   12.70
  -6  -5   9   87.91   14.93
  -6   5  10   63.97   13.50
   6  -5 -10   54.34   10.49
   6  -5 -10   35.05    9.80
   6   5 -10   46.13    9.86
  -6  -5  10   25.76    7.27
  -6  -5  10   36.81   10.20
  -6   5  11    3.80    4.84
   6  -5 -11    2.91    3.43
   6  -5 -11   -0.00    3.84
   6   5 -11   11.28    5.02
  -6  -5  11    5.23    5.60
  -6   5  12   -0.00    3.88
   6  -5 -12    4.52    4.70
   6  -5 -12    8.33    6.08
   6   5 -12    5.22    4.15
  -6   5  13  197.81   27.38
   6  -5 -13  179.35   23.67
   6  -5 -13  197.69   26.79
   6   5 -13  188.14   23.27
  -6   5  14  179.01   27.62
   6  -5 -14  245.60   27.18
   6  -5 -14  190.21   27.60
   6   5 -14  231.28   26.12
  -6   5  15   -0.00    4.35
   6  -5 -15    2.55    4.68
   6   5 -15    3.05    4.19
  -6   5  16    0.00    5.00
   6  -5 -16    2.45    5.08
   6   5 -16    1.33    3.62
  -6  -5  16   -0.00    5.17
  -6   5  17   -0.00    4.30
   6  -5 -17    1.95    5.38
  -6  -5  17   -0.00    4.87
   6  -5 -18   98.28   17.18
  -6  -5  18   89.13   18.07
   6  -5 -19   17.32    7.82
  -6  -5  19   10.93    7.79
   6  -5 -20    7.15    5.96
   6   5 -20    4.59    5.87
  -6  -5  20    4.68    6.60
   6  -5 -21   -0.00    5.40
   6   5 -21    1.57    3.77
  -6  -5  21    0.00    4.86
   6  -5 -22   -0.00    4.17
   6   5 -22   -0.00    4.77
  -6  -5  22   -0.00    4.66
   6  -5 -23   16.57    7.99
   6   5 -23   29.48    9.82
  -6  -5  23    8.10    7.40
   6  -5 -24    5.14    5.54
   6   5 -24    7.92    5.64
  -6  -5  24   35.89   12.34
   6  -5 -25    3.36    6.15
   6   5 -25    8.67    6.40
  -6  -5  25   -0.00    5.86
   6  -5 -26    5.04    7.15
   6   5 -26   -0.00    5.14
  -6  -5  26   10.09    7.70
   6  -5 -27    1.66    6.00
   6   5 -27    5.48    6.00
  -6  -5  27    0.00    5.80
   6  -5 -28   -0.00    5.18
   6   5 -28    7.06    5.68
  -6  -5  28    6.56    7.26
   6  -5 -29   16.32    9.95
   6   5 -29    3.46    6.55
  -6  -5  29    3.34    6.45
   6  -5 -30   14.11    8.14
   6   5 -30    2.17    6.19
  -6  -5  30    5.65    7.37
   6  -5 -31   -0.00    6.06
   6   5 -31    0.00    5.94
  -6  -5  31   -0.00    7.25
   6  -5 -32    2.46    5.87
   6   5 -32   -0.00    4.43
  -6  -5  32   -0.00    7.33
   6  -5 -33   10.54    9.69
   6   5 -33    4.81    7.48
  -6  -5  33    0.41    7.85
   6  -5 -34    8.03    8.08
   6   5 -34    7.33    7.40
  -6  -5  34    0.82    6.60
   6  -5 -35    3.85    6.72
   6   5 -35    0.00    6.13
  -6  -5  35   -0.00    6.01
   6  -5 -36    8.05    9.37
   6   5 -36    2.30    7.07
  -6  -5  36   -0.00    3.99
   6   5 -37   -0.00    5.87
  -6  -5  37   -0.00    5.02
   6   5 -38   -0.00    5.70
  -6  -5  38    4.60    7.17
  -6  -5  39    0.71    5.81
  -6   6   1  125.64   15.57
   6  -6  -1  145.86   17.10
   6  -6  -1  134.99   18.83
   6   6  -1  136.55   16.79
  -6  -6   1  109.15   15.02
  -6  -6   1   98.10   16.56
  -6   6   2   31.45    7.04
   6  -6  -2   29.15    7.34
   6  -6  -2   22.94    7.50
   6   6  -2   26.76    7.08
  -6  -6   2   15.73    5.66
  -6  -6   2   26.50    8.08
  -6   6   3    3.79    3.31
   6  -6  -3    1.14    3.14
   6  -6  -3    4.33    4.10
   6   6  -3    3.47    3.48
  -6  -6   3    0.88    2.59
  -6  -6   3    9.60    5.59
  -6   6   4   28.55    6.74
   6  -6  -4   19.92    6.40
   6  -6  -4   26.04    7.99
   6   6  -4   18.51    6.00
  -6  -6   4   14.68    5.48
  -6  -6   4   25.16    7.51
  -6   6   5  115.92   15.23
   6  -6  -5  108.32   15.70
   6  -6  -5  108.86   17.57
   6   6  -5  144.75   17.14
  -6  -6   5  117.81   15.30
  -6  -6   5  121.80   17.81
  -6   6   6   83.48   12.31
  -6   6   6   82.00   14.74
   6  -6  -6   77.90   12.66
   6  -6  -6   80.10   14.56
   6   6  -6   70.08   11.93
  -6  -6   6   78.42   11.82
  -6  -6   6   76.20   14.05
  -6   6   7   34.28    8.21
  -6   6   7   63.25   12.68
   6  -6  -7   52.66   10.24
   6  -6  -7   64.84   12.79
   6   6  -7   57.30   10.51
  -6  -6   7   60.35    9.92
  -6  -6   7   54.77   11.47
  -6   6   8    9.14    4.58
  -6   6   8    5.56    4.63
   6  -6  -8   10.55    5.28
   6  -6  -8   14.32    6.71
   6   6  -8    9.42    5.02
  -6  -6   8    7.96    4.34
  -6   6   9   94.98   17.12
   6  -6  -9   92.93   14.81
   6  -6  -9   97.30   17.16
   6   6  -9   99.19   14.68
  -6  -6   9   98.51   13.70
  -6   6  10   68.78   14.66
   6  -6 -10   77.47   13.36
   6  -6 -10   58.69   13.60
   6   6 -10   76.15   12.89
  -6  -6  10   67.77   11.32
  -6   6  11   43.59   11.81
   6  -6 -11   59.68   11.69
   6  -6 -11   53.21   12.99
   6   6 -11   66.61   11.91
  -6   6  12   65.36   14.31
   6  -6 -12   47.07   10.84
   6  -6 -12   38.20   11.63
   6   6 -12   43.47   10.02
  -6   6  13    0.00    3.99
   6  -6 -13   -0.00    4.02
   6  -6 -13    6.66    5.66
   6   6 -13    0.81    3.55
  -6  -6  13   -0.00    3.48
   6  -6 -14    6.19    5.22
   6   6 -14    5.35    4.32
  -6  -6  14    1.73    4.01
   6   6 -15   63.46   12.11
  -6  -6  15   37.15   10.99
   6   6 -16   17.26    7.13
  -6  -6  16    0.11    3.25
   6  -6 -17   11.46    6.57
  -6  -6  17    9.35    7.44
   6  -6 -18   14.17    7.38
  -6  -6  18    6.05    6.61
   6  -6 -19   16.78    7.21
  -6  -6  19    2.10    4.62
   6  -6 -20    0.72    4.02
   6   6 -20    0.24    3.91
  -6  -6  20    0.74    5.14
   6  -6 -21   16.59    8.42
   6   6 -21    8.08    7.18
  -6  -6  21   17.00    8.08
   6  -6 -22   13.62    7.48
   6   6 -22    7.11    6.06
  -6  -6  22   16.13    8.42
   6  -6 -23    1.98    6.10
   6   6 -23    1.19    4.07
  -6  -6  23    3.91    6.34
   6  -6 -24    1.23    4.75
   6   6 -24    1.34    4.88
  -6  -6  24   -0.00    4.49
   6  -6 -25   12.10    7.39
   6   6 -25   16.97    8.55
  -6  -6  25    9.63    8.55
   6  -6 -26    7.74    7.40
   6   6 -26    8.43    6.02
  -6  -6  26    0.00    6.11
   6  -6 -27    2.39    6.59
   6   6 -27    7.60    7.05
  -6  -6  27    7.85    6.85
   6  -6 -28   -0.00    6.18
   6   6 -28    4.71    5.69
  -6  -6  28    0.00    6.19
   6  -6 -29   -0.00    5.01
   6   6 -29    2.21    4.49
  -6  -6  29   -0.00    7.31
   6  -6 -30    3.11    6.61
   6   6 -30    0.00    5.61
  -6  -6  30    4.41    6.52
   6  -6 -31    6.89    7.31
   6   6 -31    9.36    8.09
  -6  -6  31    4.14    6.47
   6  -6 -32   -0.00    5.16
   6   6 -32    5.32    6.74
  -6  -6  32    3.16    9.10
   6  -6 -33    4.87    7.56
   6   6 -33   10.20    7.53
  -6  -6  33    5.96    6.05
   6  -6 -34    5.14    7.43
   6   6 -34    1.81    5.94
  -6  -6  34   -0.00    6.31
   6  -6 -35    6.32    8.11
   6   6 -35    1.31    6.76
  -6  -6  35    2.94    6.08
   6  -6 -36   -0.00    6.58
   6   6 -36    0.54    5.06
  -6  -6  36    3.86    6.08
   6   6 -37   -0.00    6.65
  -6  -6  37    2.71    5.35
   6   6 -38    0.00    6.88
  -6  -6  38    3.69    5.87
  -6   7   1   16.75    5.54
  -6   7   1   11.93    5.44
   6  -7  -1   12.38    5.31
   6  -7  -1   14.66    5.62
   6   7  -1   11.81    4.74
  -6  -7   1    8.86    4.32
  -6   7   2   18.21    5.52
  -6   7   2   14.20    5.97
   6  -7  -2   17.96    5.88
   6  -7  -2   25.47    8.08
   6   7  -2   13.24    5.36
  -6  -7   2    9.45    4.46
  -6   7   3  237.89   23.45
  -6   7   3  216.14   25.66
   6  -7  -3  168.77   22.11
   6  -7  -3  211.53   26.29
   6   7  -3  233.07   24.15
  -6  -7   3  235.88   23.33
  -6   7   4   67.49   10.66
  -6   7   4   55.31   11.56
   6  -7  -4   63.32   10.96
   6  -7  -4   64.64   12.86
   6   7  -4   41.60    9.37
  -6  -7   4   76.85   11.18
  -6   7   5   14.71    5.21
  -6   7   5   10.79    5.45
   6  -7  -5   18.83    6.31
   6  -7  -5   17.67    7.07
   6   7  -5   18.07    5.96
  -6  -7   5   27.80    6.54
  -6   7   6   22.80    6.32
  -6   7   6   10.28    5.46
   6  -7  -6   22.99    6.70
   6  -7  -6   12.62    6.52
   6   7  -6   21.94    6.45
  -6  -7   6   18.29    5.68
  -6   7   7   19.22    6.04
   6  -7  -7   32.27    8.08
   6  -7  -7    7.16    5.04
   6   7  -7   14.15    5.57
  -6  -7   7   26.39    6.78
  -6   7   8   30.19    7.28
   6  -7  -8   17.36    6.70
   6  -7  -8   28.32    9.00
   6   7  -8   33.06    7.99
  -6  -7   8   29.23    6.91
   6  -7  -9  103.74   15.92
   6  -7  -9  124.98   19.14
   6   7  -9   99.98   15.07
  -6  -7   9  107.92   14.56
   6  -7 -10    0.52    3.67
   6   7 -10    2.42    3.96
  -6  -7  10    0.81    2.81
  -6  -7  10    2.42    3.75
   6  -7 -11    3.53    4.08
   6   7 -11   -0.00    3.89
  -6  -7  11    4.11    3.87
   6  -7 -12    6.16    4.92
   6   7 -12   20.23    6.79
  -6  -7  12    5.29    4.87
   6  -7 -13  108.81   16.82
   6   7 -13  113.22   16.56
  -6  -7  13   83.93   16.73
   6   7 -14    2.44    3.74
  -6  -7  14    3.13    4.25
   6   7 -15    1.89    4.38
  -6  -7  15   -0.00    4.89
   6   7 -16   -0.00    3.53
  -6  -7  16    0.94    4.40
   6  -7 -17    5.22    5.09
  -6  -7  17    4.83    5.42
   6  -7 -18    2.53    4.11
  -6  -7  18   -0.00    4.00
   6  -7 -19   49.96   12.67
  -6  -7  19   26.96    9.84
   6  -7 -20    0.00    4.71
   6   7 -20    6.54    6.04
  -6  -7  20    1.67    4.53
   6  -7 -21   -0.00    5.39
   6   7 -21    0.38    4.56
  -6  -7  21    4.74    6.89
   6  -7 -22    3.18    6.05
   6   7 -22    0.00    4.70
  -6  -7  22   -0.00    5.10
   6  -7 -23    7.97    7.27
   6   7 -23   10.88    7.56
  -6  -7  23   11.11    6.93
   6  -7 -24    0.85    5.61
   6   7 -24    2.48    4.99
  -6  -7  24   -0.00    4.77
   6  -7 -25    5.10    5.80
   6   7 -25    4.53    6.17
  -6  -7  25    3.20    5.56
   6  -7 -26   -0.00    5.30
   6   7 -26   -0.00    5.05
  -6  -7  26    1.99    5.67
   6  -7 -27    5.97    7.60
   6   7 -27    0.00    4.84
  -6  -7  27   -0.00    4.76
   6  -7 -28    1.55    5.00
   6   7 -28    4.40    5.15
  -6  -7  28    0.00    5.97
   6  -7 -29   20.76   10.09
   6   7 -29    2.01    6.12
  -6  -7  29    7.53    8.37
   6  -7 -30    3.72    6.58
   6   7 -30    0.00    5.70
  -6  -7  30    1.97    5.54
   6  -7 -31    0.00    6.80
   6   7 -31    5.31    7.24
  -6  -7  31   -0.00    5.91
   6  -7 -32   -0.00    4.37
   6   7 -32    6.75    7.51
  -6  -7  32   -0.00    5.02
   6  -7 -33    3.04    7.22
   6   7 -33    0.14    6.04
  -6  -7  33    1.19    5.35
   6  -7 -34   -0.00    5.20
   6   7 -34    0.00    5.29
  -6  -7  34    5.80    7.71
   6  -7 -35    1.66    5.75
   6   7 -35    5.62    7.53
  -6  -7  35    6.78    7.61
   6  -7 -36    1.72    7.86
   6   7 -36   -0.00    5.67
  -6  -7  36    1.21    4.65
   6   7 -37    1.74    5.45
   6   7 -38   -0.00    5.90
  -6   8   1  100.54   13.98
   6  -8  -1  102.29   14.54
   6   8  -1  120.98   15.37
  -6  -8   1   99.70   13.85
  -6   8   2    5.88    3.82
   6  -8  -2    7.54    4.23
   6   8  -2    3.38    3.62
  -6  -8   2   15.27    5.12
  -6  -8   2   11.15    5.68
  -6   8   3    0.43    3.02
   6  -8  -3   -0.00    2.69
   6   8  -3    0.00    3.07
  -6  -8   3    2.46    3.13
  -6  -8   3   -0.00    3.57
  -6   8   4   -0.00    3.02
   6  -8  -4    0.65    3.59
   6   8  -4    2.01    3.57
  -6  -8   4    0.74    2.53
  -6  -8   4    0.26    3.27
  -6   8   5  219.50   21.95
   6  -8  -5  177.66   21.56
   6   8  -5  195.25   21.82
  -6  -8   5  198.51   21.13
  -6  -8   5  157.10   22.23
  -6   8   6    4.11    3.64
   6  -8  -6    2.92    3.66
   6   8  -6    0.00    2.75
  -6  -8   6    2.70    2.98
  -6  -8   6    0.73    3.24
  -6   8   7   79.57   12.28
   6  -8  -7   94.38   14.07
   6   8  -7   86.20   12.94
  -6  -8   7   66.40   11.21
  -6  -8   7   60.79   12.57
   6  -8  -8    2.33    3.83
   6   8  -8    2.16    3.65
  -6  -8   8    2.06    3.41
  -6  -8   8    4.15    4.57
   6  -8  -9  104.77   15.90
   6   8  -9  109.47   15.64
  -6  -8   9  104.08   14.29
  -6  -8   9   86.24   15.57
   6  -8 -10   27.55    8.44
   6   8 -10   40.06    8.97
  -6  -8  10   34.31    7.94
  -6  -8  10   29.57    9.49
   6  -8 -11   71.86   13.32
   6   8 -11   68.84   12.70
  -6  -8  11   92.85   12.81
  -6  -8  11   56.53   12.81
   6  -8 -12    6.83    5.75
   6   8 -12   10.85    5.15
  -6  -8  12    5.36    5.14
   6  -8 -13    0.00    4.16
   6   8 -13    0.00    3.70
  -6  -8  13   -0.00    3.50
   6   8 -14    3.63    3.98
  -6  -8  14    5.78    5.14
   6   8 -15   82.10   13.61
  -6  -8  15   23.36    9.21
   6   8 -16    0.06    4.56
  -6  -8  16    0.74    3.41
   6  -8 -17   20.15    7.86
   6   8 -17   26.03    8.51
  -6  -8  17   11.10    6.66
   6  -8 -18    0.00    4.65
  -6  -8  18   -0.00    4.58
   6  -8 -19    8.99    6.95
  -6  -8  19    3.77    5.75
   6  -8 -20    1.25    4.28
   6   8 -20    2.89    4.12
  -6  -8  20   -0.00    5.77
   6  -8 -21   11.62    6.70
   6   8 -21    5.05    4.88
  -6  -8  21    8.31    6.58
   6  -8 -22    3.62    5.62
   6   8 -22    0.62    4.28
  -6  -8  22    1.03    3.89
   6  -8 -23    8.15    6.30
   6   8 -23    1.36    4.64
  -6  -8  23    3.61    4.99
   6  -8 -24    1.11    4.47
   6   8 -24   -0.00    5.07
  -6  -8  24   -0.00    5.02
   6  -8 -25    9.32    7.29
   6   8 -25    4.85    5.45
  -6  -8  25    3.63    5.92
   6  -8 -26   -0.00    5.55
   6   8 -26   -0.00    4.74
  -6  -8  26    6.49    6.07
   6  -8 -27    4.34    6.53
   6   8 -27    7.31    6.93
  -6  -8  27   -0.00    5.75
   6  -8 -28   -0.00    5.66
   6   8 -28    0.10    5.22
  -6  -8  28    3.85    6.80
   6  -8 -29   -0.00    5.90
   6   8 -29    1.73    5.34
  -6  -8  29    0.64    5.59
   6  -8 -30    4.05    6.10
   6   8 -30   -0.00    5.24
  -6  -8  30    5.67    7.62
   6  -8 -31    5.03    7.83
   6   8 -31    2.36    4.79
  -6  -8  31    1.24    6.94
   6  -8 -32    0.21    5.92
   6   8 -32   -0.00    5.06
  -6  -8  32   -0.00    6.13
   6  -8 -33    7.92    7.84
   6   8 -33    0.00    5.66
  -6  -8  33   -0.00    6.63
   6  -8 -34   -0.00    5.21
   6   8 -34   -0.00    5.54
  -6  -8  34    5.81    7.67
   6  -8 -35    4.15    8.61
  -6   9   1    9.55    4.55
   6  -9  -1    9.43    4.82
   6   9  -1    3.81    3.58
  -6  -9   1    8.42    4.30
  -6  -9   1    3.47    3.32
  -6   9   2   10.26    4.51
   6  -9  -2    8.57    4.46
   6   9  -2    3.57    3.84
  -6  -9   2   13.06    4.75
  -6  -9   2    5.03    5.35
  -6   9   3  151.30   17.18
   6  -9  -3  135.30   17.17
   6   9  -3  132.77   17.19
  -6  -9   3  153.93   17.25
  -6  -9   3   98.17   16.85
  -6   9   4    9.78    4.36
   6  -9  -4    9.44    4.57
   6   9  -4   11.92    5.17
  -6  -9   4   11.67    5.21
  -6  -9   4    7.63    5.54
  -6   9   5    3.50    3.61
   6  -9  -5    5.50    3.75
   6   9  -5    3.09    3.74
  -6  -9   5    1.74    3.11
  -6  -9   5    1.36    3.29
  -6   9   6   11.75    5.00
   6  -9  -6    9.45    5.08
   6   9  -6   13.69    5.15
  -6  -9   6    9.60    4.59
  -6  -9   6   14.70    6.37
  -6   9   7    9.21    4.63
   6  -9  -7   13.08    5.82
   6   9  -7   16.28    5.75
  -6  -9   7   14.53    5.22
  -6  -9   7   20.63    7.16
   6  -9  -8   -0.00    3.55
   6   9  -8    4.97    4.16
  -6  -9   8    2.21    2.78
  -6  -9   8    2.46    3.92
   6  -9  -9   60.43   11.61
   6   9  -9   74.19   12.22
  -6  -9   9   57.97   10.13
  -6  -9   9   42.40   10.62
   6  -9 -10    0.00    3.94
   6   9 -10    3.64    4.25
  -6  -9  10    6.68    4.16
  -6  -9  10    1.80    4.55
   6  -9 -11    0.45    3.35
   6   9 -11   -0.00    3.27
  -6  -9  11   -0.00    3.70
   6  -9 -12    0.00    3.26
   6   9 -12    5.20    4.70
  -6  -9  12    3.62    4.38
   6  -9 -13   40.57   10.35
   6   9 -13   63.03   12.03
  -6  -9  13   35.26   11.30
   6   9 -14    6.29    5.17
  -6  -9  14    0.00    5.42
   6   9 -15    8.25    5.22
  -6  -9  15    3.17    5.09
   6  -9 -16   -0.00    4.72
   6   9 -16    5.91    4.53
  -6  -9  16    0.21    4.56
   6  -9 -17    7.32    6.11
   6   9 -17   13.08    6.42
  -6  -9  17    3.36    4.96
   6  -9 -18   -0.00    4.74
  -6  -9  18   -2.92    4.52
   6  -9 -19   20.68    8.48
  -6  -9  19    6.30    6.43
   6  -9 -20    2.95    5.88
  -6  -9  20    1.17    5.42
   6  -9 -21    0.18    4.35
   6   9 -21   -0.00    3.84
  -6  -9  21    0.17    3.76
   6  -9 -22    2.94    5.98
   6   9 -22   -0.00    4.39
  -6  -9  22    1.45    5.15
   6  -9 -23   24.65   10.14
   6   9 -23   22.45    8.76
  -6  -9  23    1.93    5.44
   6  -9 -24    0.94    3.62
   6   9 -24   -0.00    4.34
  -6  -9  24   -0.00    3.80
   6  -9 -25    3.29    5.84
   6   9 -25    6.51    6.63
  -6  -9  25    2.53    5.13
   6  -9 -26    4.24    6.14
  -6  -9  26    4.92    6.42
   6  -9 -27   -0.00    6.25
  -6  -9  27    5.75    7.44
   6  -9 -28   -0.00    5.58
  -6  -9  28    3.69    7.00
   6  -9 -29   14.97    8.76
  -6  -9  29    3.56    5.55
   6  -9 -30    7.34    6.98
  -6  -9  30    0.18    5.11
   6  -9 -31    9.56    7.90
  -6  -9  31   -0.00    6.36
   6  -9 -32    1.64    6.21
  -6  -9  32   -0.00    5.56
   6  -9 -33    0.96    6.17
  -6  -9  33    0.00    6.13
   6  -9 -34    5.12    7.33
   6  -9 -35    6.30    8.81
   6 -10  -1   33.34    7.75
   6  10  -1   38.12    8.52
  -6 -10   1   24.59    7.91
   6 -10  -2    9.13    4.59
   6  10  -2    4.35    3.90
  -6 -10   2    5.91    4.98
   6 -10  -3    1.65    3.41
   6  10  -3   -0.00    3.58
  -6 -10   3    0.21    3.14
   6 -10  -4    7.82    4.89
   6  10  -4    4.95    3.99
  -6 -10   4    6.58    4.75
   6 -10  -5   26.32    7.54
   6  10  -5   26.12    7.11
  -6 -10   5   30.13    8.38
   6 -10  -6    0.65    4.20
   6  10  -6    1.88    2.98
  -6 -10   6    0.07    2.87
   6 -10  -7   11.72    5.88
   6  10  -7   10.37    4.59
  -6 -10   7    4.06    4.79
   6 -10  -8    0.29    3.40
   6  10  -8    0.98    3.30
  -6 -10   8    0.00    3.13
   6 -10  -9    1.26    3.99
   6  10  -9    0.00    3.21
  -6 -10   9    6.21    4.95
   6 -10 -10    3.21    4.45
   6  10 -10    2.81    4.12
  -6 -10  10    1.28    3.91
   6 -10 -11   59.06   12.57
   6  10 -11   67.11   12.08
  -6 -10  11   76.17   13.94
   6 -10 -12   -0.00    4.26
  -6 -10  12   -0.00    4.39
  -6 -10  13    4.16    4.35
  -6 -10  14    6.35    5.37
  -6 -10  15   17.49    7.67
   6 -10 -16   -0.00    4.31
  -6 -10  16    0.86    4.34
   6 -10 -17   15.55    7.65
  -6 -10  17    8.62    6.79
   6 -10 -18    4.59    6.13
  -6 -10  18    0.65    4.08
   6 -10 -19    7.07    6.61
  -6 -10  19    0.00    4.83
   6 -10 -20    7.74    6.40
  -6 -10  20   -0.00    5.63
   6 -10 -21   18.74    9.03
  -6 -10  21   49.05   12.35
   6 -10 -22   -0.00    6.86
  -6 -10  22   -0.00    3.40
   6 -10 -23   -0.00    4.23
  -6 -10  23   -0.00    3.70
   6 -10 -24    0.83    5.08
  -6 -10  24    1.46    4.89
   6 -10 -25    6.13    6.68
  -6 -10  25   -0.00    4.15
   6 -10 -26   -0.00    6.10
  -6 -10  26   -0.00    4.67
   6 -10 -27   -0.00    4.07
  -6 -10  27    6.22    6.57
   6 -10 -28    3.10    6.35
  -6 -10  28   -0.00    5.21
   6 -10 -29   -0.00    6.94
  -6 -10  29    4.59    5.13
   6 -10 -30    2.69    7.31
  -6 -10  30    2.07    5.65
   6 -10 -31    0.00    5.64
  -6 -10  31    1.07    4.19
   6 -10 -32    0.81    6.08
   6 -10 -33    1.87    5.74
   6 -10 -34    0.65    6.69
  -6 -11   1    2.06    4.42
  -6 -11   2   -0.00    2.83
  -6 -11   3   19.33    7.06
  -6 -11   4    0.78    3.37
  -6 -11   5    5.61    4.78
  -6 -11   6   -0.00    3.51
  -6 -11   7    8.08    4.97
  -6 -11   8    3.33    4.50
  -6 -11   9   21.91    7.29
   6 -11 -10   -0.00    4.06
  -6 -11  10    0.00    3.50
   6 -11 -11   -0.00    2.82
  -6 -11  11    1.38    3.04
   6 -11 -12    7.88    5.50
  -6 -11  12   -0.00    3.31
  -6 -11  13   16.02    7.03
  -6 -11  14   -0.00    4.39
  -6 -11  15   17.12    7.52
   6 -11 -16    3.09    4.98
  -6 -11  16   -0.00    3.88
   6 -11 -17   26.61    9.24
  -6 -11  17   -0.00    3.95
   6 -11 -18    0.00    4.30
  -6 -11  18   -0.00    4.53
   6 -11 -19   10.41    6.84
  -6 -11  19    5.96    5.36
   6 -11 -20    3.41    4.80
  -6 -11  20    4.66    5.13
   6 -11 -21    0.52    4.58
  -6 -11  21    0.33    3.45
   6 -11 -22    1.83    5.70
  -6 -11  22    1.88    5.17
   6 -11 -23   12.56    8.63
  -6 -11  23    3.94    5.34
   6 -11 -24    1.20    4.38
  -6 -11  24    0.27    5.12
   6 -11 -25    3.80    6.08
  -6 -11  25    4.31    5.65
   6 -11 -26    0.00    5.55
  -6 -11  26   -0.00    5.71
   6 -11 -27   -0.00    6.18
  -6 -11  27    0.54    4.28
   6 -11 -28   -0.00    6.04
  -6 -11  28    5.75    7.20
   6 -11 -29   10.39    8.03
  -6 -11  29    3.86    6.69
   6 -11 -30   -0.00    5.63
   6 -11 -31    6.56    7.32
   6 -11 -32    0.00    7.42
   6 -11 -33   -0.00    6.90
   6 -11 -34   -0.00    6.49
  -6 -12   1   14.34    6.25
  -6 -12   2    0.44    3.16
  -6 -12   3    2.69    3.79
  -6 -12   4    0.86    3.47
  -6 -12   5   18.38    6.97
  -6 -12   6   -0.00    3.52
  -6 -12   7    3.19    3.90
  -6 -12   8    4.05    4.75
  -6 -12   9    5.14    5.01
  -6 -12  10    4.92    4.24
  -6 -12  11   14.04    6.08
  -6 -12  12   -0.00    2.97
  -6 -12  13    6.23    5.49
  -6 -12  14   -0.00    3.82
  -6 -12  15    3.70    5.01
  -6 -12  16    2.32    3.89
  -6 -12  17    3.09    5.25
  -6 -12  18    4.64    5.55
  -6 -12  19    2.00    4.89
  -6 -12  20    0.00    4.56
  -6 -12  21    4.71    5.65
  -6 -12  22   -0.00    2.81
  -6 -12  23   -0.00    5.32
  -6 -12  24    0.43    3.99
  -6 -12  25    7.63    6.25
  -6 -12  26    0.62    5.67
  -6 -12  27    1.87    5.43
  -6 -13   1    1.98    3.65
  -6 -13   2    0.00    3.97
  -6 -13   3   15.88    6.52
  -6 -13   4    4.59    4.08
  -6 -13   5    2.31    3.23
  -6 -13   6    2.72    3.68
  -6 -13   7    5.04    4.66
  -6 -13   8    2.61    3.89
  -6 -13   9    4.80    3.94
  -6 -13  10    1.87    3.29
  -6 -13  11    1.95    3.15
  -6 -13  12    2.95    4.20
  -6 -13  13    4.19    4.61
  -6 -13  14    2.00    4.18
  -6 -13  15    2.07    4.91
  -6 -13  16    5.43    4.80
  -6 -13  17    1.57    4.90
  -6 -13  18    0.00    4.12
  -6 -13  19    4.22    5.35
  -6 -13  20    3.60    5.43
  -6 -13  21    6.28    5.34
  -6 -13  22    0.21    4.55
  -6 -13  23    3.62    5.10
  -6 -13  24   -0.00    3.18
  -6 -14   1    5.92    4.63
  -6 -14   2    3.73    3.75
  -6 -14   3   -0.00    3.38
  -6 -14   4    8.34    4.90
  -6 -14   5    5.74    3.92
  -6 -14   6    2.24    3.16
  -6 -14   7    0.19    3.00
  -6 -14   8   -0.00    2.61
  -6 -14   9    2.48    3.54
  -6 -14  10    1.59    3.24
  -6 -14  11    2.96    4.31
  -6 -14  12    1.13    3.57
  -6 -14  13   -0.00    3.83
  -6 -14  14   -0.00    2.93
  -6 -14  15   -0.00    4.36
  -6 -14  16    0.81    3.67
  -6 -14  17    1.52    4.46
  -6 -14  18   -0.00    4.12
  -6 -14  19   -0.00    4.28
  -6 -14  20   -0.00    2.85
  -6 -14  21   -0.00    3.19
  -6 -14  22   -0.00    4.02
  -6 -15   1   -0.00    2.70
  -6 -15   2    2.13    3.89
  -6 -15   3    3.01    4.03
  -6 -15   4    0.00    2.25
  -6 -15   5    0.65    3.01
  -6 -15   6    0.07    3.37
  -6 -15   7    0.00    4.44
  -6 -15   8    6.68    4.45
  -6 -15   9   -0.00    2.52
  -6 -15  10    4.77    4.59
  -6 -15  11   -0.00    3.53
  -6 -15  12    1.21    3.17
  -6 -15  13    2.73    3.60
  -6 -15  14    1.80    4.14
  -6 -15  15   -0.00    3.85
  -6 -15  16   -0.00    3.22
  -6 -15  17    3.66    4.50
  -6 -15  18    2.49    4.49
  -6 -15  19    0.00    3.59
  -6 -16   1    0.13    2.65
  -6 -16   2    2.87    3.59
  -6 -16   3   -0.00    2.33
  -6 -16   4    1.60    3.11
  -6 -16   5    1.23    3.81
  -6 -16   6    2.24    3.31
  -6 -16   7   -0.00    3.33
  -6 -16   8    1.44    3.30
  -6 -16   9   -0.00    2.40
  -6 -16  10   -0.00    3.30
  -6 -16  11    0.08    3.29
  -6 -16  12    1.04    3.67
  -6 -16  13   -0.00    2.78
  -6 -16  14   -0.00    3.09
  -6 -16  15   -0.00    3.78
  -6 -16  16    4.20    4.15
  -6 -17   1    0.00    2.97
  -6 -17   2   -0.00    3.43
  -6 -17   3   -0.00    2.29
  -6 -17   4    0.00    3.28
  -6 -17   5   -0.00    3.27
  -6 -17   6    2.37    3.05
  -6 -17   7    0.41    3.14
  -6 -17   8    8.01    4.17
  -6 -17   9   -0.00    3.02
  -6 -17  10    2.18    3.34
  -6 -17  11   -0.00    3.29
  -6 -17  12   -0.00    3.58
  -6 -18   3    0.00    2.79
  -5   0   1    1.97    2.89
  -5   0   1    0.42    3.04
   5   0  -1    1.15    3.41
   5   0  -1    1.92    3.07
  -5   0   2   -0.00    2.16
  -5   0   2    0.22    2.94
   5   0  -2    2.56    2.81
   5   0  -2   -0.00    2.65
  -5   0   3   85.11   11.58
  -5   0   3   84.81   13.45
   5   0  -3   73.53   11.27
   5   0  -3   75.43   12.58
  -5   0   4    1.25    3.16
  -5   0   4   -0.00    3.62
   5   0  -4    1.40    3.16
   5   0  -4    0.00    3.44
  -5   0   5 2186.63  159.63
  -5   0   5 2080.94  162.88
   5   0  -5 1962.82  159.57
   5   0  -5 2441.51  164.29
  -5   0   6    1.10    3.24
  -5   0   6    0.00    3.53
   5   0  -6    2.74    3.59
   5   0  -6   -0.00    3.40
  -5   0   7   61.89    9.79
  -5   0   7   53.20   11.15
   5   0  -7   39.93    8.73
   5   0  -7   62.87   11.33
  -5   0   8   -0.00    2.75
  -5   0   8    2.77    4.53
   5   0  -8   -0.00    3.85
   5   0  -8   -0.00    2.94
  -5   0   9  530.78   43.04
  -5   0   9  422.25   45.27
   5   0  -9  504.99   43.72
   5   0  -9  468.76   44.63
  -5   0  10    1.61    3.20
  -5   0  10    6.32    4.58
   5   0 -10   -0.00    3.13
   5   0 -10    1.17    3.48
  -5   0  11   27.79    6.91
  -5   0  11   25.99    8.51
   5   0 -11   19.01    6.65
   5   0 -11   36.28    9.04
  -5   0  12   -0.00    3.44
  -5   0  12   -0.00    3.18
   5   0 -12   -0.00    3.96
   5   0 -12   -0.00    3.52
  -5   0  13    4.75    3.83
  -5   0  13    5.36    5.55
   5   0 -13    7.56    4.83
   5   0 -13    0.50    3.66
  -5   0  14    0.05    4.33
   5   0 -14   -0.00    4.21
   5   0 -14   -0.00    3.71
  -5   0  15  156.66   22.77
   5   0 -15  128.10   18.85
   5   0 -15  146.66   20.98
  -5   0  16    2.54    4.46
   5   0 -16    0.00    3.88
   5   0 -16   -0.00    4.39
  -5   0  17   52.27   13.56
   5   0 -17   73.52   13.30
   5   0 -17   65.42   13.84
  -5   0  18    0.84    4.63
   5   0 -18   -0.00    4.02
   5   0 -18    0.21    3.33
  -5   0  19  151.14   24.88
  -5   0  20    1.79    5.37
  -5   0  21  135.51   25.19
   5   0 -21  197.60   24.99
  -5   0  22   -0.00    5.26
   5   0 -22   -0.00    5.08
  -5   0  23   -0.00    6.00
   5   0 -23   -0.00    5.11
  -5   0  24    2.10    6.49
   5   0 -24    1.75    4.22
  -5   0  25   19.98   10.02
   5   0 -25   28.46   10.51
   5   0 -26    1.09    4.94
   5   0 -27   20.82    9.48
  -5   0  28    1.53    4.46
   5   0 -28    3.81    5.56
  -5   0  29    0.00    6.19
   5   0 -29    1.83    4.74
  -5   0  30   -0.00    5.06
   5   0 -30    5.74    6.96
  -5   0  31    3.53    8.64
   5   0 -31   18.32    9.45
  -5   0  32    1.18    5.24
   5   0 -32   -0.00    6.21
  -5   0  33    1.03    3.45
   5   0 -33   -0.00    6.29
   5   0 -35    4.80    8.45
   5   0 -36   -0.00    5.29
   5   0 -37    6.98    8.97
   5   0 -38    1.56    7.54
   5   0 -39    4.19    7.29
  -5   1   1  429.27   37.73
  -5   1   1  430.28   40.72
   5  -1  -1  448.37   38.52
   5  -1  -1  494.72   41.31
   5   1  -1  436.71   38.37
   5   1  -1  386.41   38.99
  -5  -1   1  415.44   37.62
  -5  -1   1  478.45   41.73
  -5   1   2    6.97    3.79
  -5   1   2    7.55    4.76
   5  -1  -2    7.62    4.00
   5  -1  -2    2.76    3.59
   5   1  -2    4.71    3.91
   5   1  -2    3.55    3.29
  -5  -1   2    3.81    3.39
  -5  -1   2    5.60    4.91
  -5   1   3  454.47   39.12
  -5   1   3  439.62   41.72
   5  -1  -3  451.36   39.91
   5  -1  -3  442.56   41.41
   5   1  -3  422.93   39.31
   5   1  -3  447.19   41.05
  -5  -1   3  461.06   39.20
  -5  -1   3  526.35   43.57
  -5   1   4    6.91    3.82
  -5   1   4    2.46    4.27
   5  -1  -4    7.80    4.43
   5  -1  -4    7.67    4.31
   5   1  -4   11.94    4.49
   5   1  -4    5.86    3.88
  -5  -1   4    6.38    3.61
  -5  -1   4    6.86    4.84
  -5   1   5  115.08   14.50
  -5   1   5  104.22   16.11
   5  -1  -5  110.36   14.91
   5  -1  -5  146.61   17.79
   5   1  -5  119.40   15.11
   5   1  -5  120.51   16.29
  -5  -1   5  136.80   15.29
  -5  -1   5  109.82   16.45
  -5   1   6  514.57   42.05
  -5   1   6  453.51   44.55
   5  -1  -6  522.92   42.94
   5  -1  -6  467.67   43.88
   5   1  -6  499.45   42.45
   5   1  -6  481.47   43.85
  -5  -1   6  463.09   41.23
  -5  -1   6  435.13   43.81
  -5   1   7  594.08   48.07
  -5   1   7  507.79   50.57
   5  -1  -7  567.79   48.49
   5  -1  -7  543.12   49.98
   5   1  -7  542.11   47.98
   5   1  -7  547.90   49.79
  -5  -1   7  573.26   47.75
  -5  -1   7  637.98   52.42
  -5   1   8    0.52    3.22
  -5   1   8   12.71    6.22
   5  -1  -8   -0.00    3.53
   5  -1  -8    3.92    4.26
   5   1  -8   -0.00    2.64
   5   1  -8    0.81    3.55
  -5  -1   8   -0.00    2.65
  -5  -1   8    0.00    3.41
  -5   1   9   34.50    7.67
  -5   1   9   59.96   11.81
   5  -1  -9   25.10    7.05
   5  -1  -9   34.59    8.63
   5   1  -9   27.92    7.48
   5   1  -9   49.01    9.92
  -5  -1   9   39.26    8.11
  -5  -1   9   29.96    8.76
  -5   1  10    2.54    3.35
  -5   1  10    3.40    4.52
   5  -1 -10    1.94    3.40
   5  -1 -10    0.00    3.11
   5   1 -10    3.04    3.47
   5   1 -10    1.17    2.77
  -5  -1  10    0.00    2.89
  -5  -1  10    4.32    4.91
  -5   1  11  192.30   21.55
  -5   1  11  179.39   24.57
   5  -1 -11  179.03   22.18
   5  -1 -11  250.19   26.32
   5   1 -11  193.57   22.65
   5   1 -11  219.84   24.29
  -5  -1  11  211.73   22.10
  -5  -1  11  171.87   24.09
  -5   1  12   16.74    6.11
  -5   1  12   13.44    6.20
   5  -1 -12    9.15    5.33
   5  -1 -12   13.35    6.21
   5   1 -12   25.92    7.38
   5   1 -12   25.13    7.68
  -5  -1  12   24.10    6.55
  -5  -1  12   10.35    6.12
  -5   1  13  399.36   33.50
  -5   1  13  300.55   35.87
   5  -1 -13  331.64   33.67
   5  -1 -13  300.92   34.64
   5   1 -13  311.99   33.14
   5   1 -13  282.73   33.05
  -5  -1  13  392.61   33.24
  -5  -1  13  298.65   35.55
  -5   1  14    2.68    4.60
   5  -1 -14    0.00    4.66
   5  -1 -14    2.40    3.58
   5   1 -14    0.00    3.37
   5   1 -14   -0.00    3.16
  -5  -1  14   -0.00    4.42
  -5   1  15   38.65   11.07
   5  -1 -15   28.92    8.55
   5  -1 -15   42.36   10.91
   5   1 -15   27.12    8.49
   5   1 -15   52.69   11.46
  -5  -1  15   39.33   11.11
  -5   1  16    9.95    6.19
   5  -1 -16    1.19    4.07
   5  -1 -16    2.90    4.32
   5   1 -16    3.37    4.73
   5   1 -16    0.24    2.64
  -5  -1  16    1.32    3.12
  -5   1  17   53.79   13.57
   5  -1 -17   20.59    7.79
   5  -1 -17   36.72   10.52
   5   1 -17   31.01    9.34
  -5  -1  17   27.43    9.97
  -5   1  18    5.53    6.01
   5  -1 -18    3.04    4.10
   5   1 -18    9.23    6.19
  -5  -1  18   -0.00    3.83
  -5   1  19  131.60   22.72
   5  -1 -19  105.02   19.14
  -5  -1  19  123.59   21.53
  -5   1  20    8.84    7.56
  -5  -1  20    3.75    5.77
  -5   1  21    3.51    4.67
   5  -1 -21    1.49    4.44
   5   1 -21   -0.00    4.11
  -5  -1  21    0.00    5.91
  -5   1  22    0.00    4.85
   5  -1 -22    3.85    5.13
   5   1 -22    2.45    4.76
  -5  -1  22    3.47    6.25
  -5   1  23   14.02   10.11
   5  -1 -23   42.90   11.91
   5   1 -23   40.89   11.53
  -5  -1  23   18.91   10.12
  -5   1  24   -0.00    4.49
   5  -1 -24    1.02    5.54
   5   1 -24    1.80    4.13
  -5   1  25    2.19    5.75
   5  -1 -25    0.00    4.53
   5   1 -25    5.72    6.04
  -5   1  26    3.26    6.23
   5  -1 -26    3.75    6.04
   5   1 -26    2.54    6.01
  -5  -1  26    2.83    5.21
  -5   1  27   34.59   14.06
   5  -1 -27   35.63   11.72
   5   1 -27   38.22   12.06
  -5  -1  27   31.40   13.20
   5  -1 -28    1.28    4.58
   5   1 -28    2.41    5.82
  -5  -1  28    1.28    6.68
   5  -1 -29    9.66    9.01
   5   1 -29   35.76   11.81
  -5  -1  29    7.51    7.03
  -5   1  30    5.63    7.37
   5  -1 -30    0.00    5.95
   5   1 -30    2.01    5.62
  -5  -1  30   -0.00    6.66
  -5   1  31   -0.00    4.84
   5  -1 -31   -0.00    6.12
   5   1 -31    0.42    5.74
  -5  -1  31   -0.00    5.12
   5  -1 -32    0.73    5.10
   5   1 -32    2.41    6.09
  -5  -1  32   -0.00    6.06
   5  -1 -33   51.88   14.16
   5   1 -33   27.54   12.32
  -5  -1  33    0.77    5.33
   5  -1 -34    2.06    6.50
   5   1 -34   -0.00    7.29
  -5  -1  34   -0.00    5.06
   5  -1 -35    1.15    5.88
   5   1 -35   -0.00    6.74
  -5  -1  35   -0.00    5.07
   5  -1 -36   -0.00    5.77
   5   1 -36   -0.00    5.92
   5  -1 -37   17.51    9.92
   5   1 -37    0.00    6.25
   5  -1 -38    1.76    6.17
   5   1 -38   -0.00    6.64
   5   1 -39    0.12    5.60
  -5   2   1    4.00    3.16
  -5   2   1    1.13    3.62
   5  -2  -1    3.72    3.55
   5  -2  -1    5.90    4.02
   5   2  -1    0.12    2.73
   5   2  -1    7.14    4.03
  -5  -2   1    4.42    3.49
  -5  -2   1    4.71    4.20
  -5   2   2   20.13    5.36
  -5   2   2    9.34    5.11
   5  -2  -2   13.68    4.98
   5  -2  -2   11.41    4.99
   5   2  -2   13.12    5.54
   5   2  -2   10.46    5.00
  -5  -2   2   18.56    5.27
  -5  -2   2   13.80    6.30
  -5   2   3  168.69   18.47
  -5   2   3  198.24   21.81
   5  -2  -3  149.76   18.47
   5  -2  -3  251.80   23.74
   5   2  -3  153.06   18.45
   5   2  -3  185.54   20.49
  -5  -2   3  148.78   17.77
  -5  -2   3  194.81   22.01
  -5   2   4   64.91   10.41
  -5   2   4   65.85   12.18
   5  -2  -4   79.24   11.52
   5  -2  -4   86.01   13.09
   5   2  -4   78.14   11.69
   5   2  -4   83.62   12.48
  -5  -2   4   71.25   10.64
  -5  -2   4   71.68   12.35
  -5   2   5  552.60   46.90
  -5   2   5  536.60   50.03
   5  -2  -5  530.97   47.22
   5  -2  -5  601.11   50.55
   5   2  -5  557.59   47.59
   5   2  -5  586.48   49.40
  -5  -2   5  571.09   46.94
  -5  -2   5  538.64   49.80
  -5   2   6    9.61    4.52
  -5   2   6    9.93    5.30
   5  -2  -6    6.92    4.11
   5  -2  -6    9.37    5.06
   5   2  -6    7.86    4.51
   5   2  -6    7.90    4.21
  -5  -2   6    4.15    3.75
  -5  -2   6    0.95    2.75
  -5   2   7   66.16   10.03
  -5   2   7   65.57   12.15
   5  -2  -7   67.12   10.53
   5  -2  -7   50.03   10.27
   5   2  -7   50.27    9.42
   5   2  -7   37.86    8.93
  -5  -2   7   60.25    9.61
  -5  -2   7   41.46    9.77
  -5   2   8    1.70    3.65
  -5   2   8   14.39    6.53
   5  -2  -8    5.10    4.32
   5  -2  -8   18.18    6.48
   5   2  -8    5.87    4.13
   5   2  -8    8.56    5.01
  -5  -2   8   14.81    4.89
  -5  -2   8   17.46    6.45
  -5   2   9  615.84   53.06
  -5   2   9  651.96   58.24
   5  -2  -9  662.36   54.63
   5  -2  -9  573.26   55.43
   5   2  -9  679.16   54.57
   5   2  -9  666.97   55.81
  -5  -2   9  610.83   52.75
  -5  -2   9  629.94   57.18
  -5   2  10    4.29    3.39
  -5   2  10   -0.00    3.08
   5  -2 -10    0.13    3.00
   5  -2 -10    0.06    3.17
   5   2 -10    5.29    4.16
   5   2 -10    3.66    3.82
  -5  -2  10    2.22    3.37
  -5  -2  10    3.42    4.40
  -5   2  11    7.71    4.40
  -5   2  11    9.36    6.46
   5  -2 -11    7.06    4.44
   5  -2 -11   14.66    6.24
   5   2 -11    5.80    4.28
   5   2 -11    4.02    3.83
  -5  -2  11    2.32    3.55
  -5  -2  11   11.72    5.77
  -5   2  12   63.15   10.51
  -5   2  12   42.44   11.16
   5  -2 -12   51.35   10.52
   5  -2 -12   37.34   10.09
   5   2 -12   64.94   11.45
   5   2 -12   45.78   10.10
  -5  -2  12   56.67    9.98
  -5  -2  12   61.48   12.66
  -5   2  13   67.73   13.96
   5  -2 -13   65.80   11.89
   5  -2 -13   72.77   13.81
   5   2 -13   46.20   10.33
   5   2 -13   54.89   11.20
  -5  -2  13   49.71    9.47
  -5  -2  13   48.75   11.78
  -5   2  14   21.15    8.09
   5  -2 -14   32.17    8.43
   5  -2 -14   18.88    7.92
   5   2 -14   22.87    7.20
   5   2 -14   32.65    8.55
  -5  -2  14   42.47   11.06
  -5   2  15  293.35   34.46
   5  -2 -15  292.12   30.88
   5  -2 -15  274.51   32.54
   5   2 -15  261.08   29.53
  -5  -2  15  264.58   32.72
  -5   2  16    8.60    6.51
   5  -2 -16    0.00    3.63
   5  -2 -16    3.12    4.39
   5   2 -16    4.07    4.20
  -5  -2  16    2.19    4.90
  -5   2  17   10.93    6.72
   5  -2 -17    6.06    5.18
   5  -2 -17    8.44    6.18
   5   2 -17    0.44    3.36
  -5  -2  17    3.07    4.43
  -5   2  18    2.12    5.07
   5  -2 -18    1.59    4.62
   5   2 -18    0.04    3.27
  -5  -2  18    1.04    4.17
  -5   2  19   96.41   19.19
   5  -2 -19   86.63   16.93
  -5  -2  19   75.98   16.50
  -5   2  20   29.83   11.43
   5  -2 -20   38.58   10.58
   5  -2 -20   49.32   13.05
  -5  -2  20   46.33   13.55
  -5   2  21   -0.00    5.34
   5  -2 -21    0.00    4.73
   5  -2 -21    2.30    4.31
   5   2 -21   -0.00    4.74
  -5  -2  21    3.64    6.57
  -5   2  22   20.21    9.84
   5  -2 -22    3.78    5.27
   5   2 -22   10.10    6.73
  -5   2  23   11.68    7.93
   5  -2 -23    0.81    5.96
   5   2 -23    4.16    5.85
  -5   2  24    6.25    6.45
   5  -2 -24    6.24    5.95
   5   2 -24   -0.00    4.95
  -5  -2  24    4.75    5.84
  -5   2  25   87.08   19.58
   5  -2 -25   83.98   17.09
   5   2 -25   73.58   15.83
  -5  -2  25   41.82   14.52
  -5   2  26   19.56   10.46
   5  -2 -26    3.81    5.21
   5   2 -26    3.83    5.23
  -5  -2  26   11.33    9.16
  -5   2  27   14.57    8.82
   5  -2 -27   29.49   11.33
   5   2 -27   19.24    9.59
  -5  -2  27   41.77   13.85
  -5   2  28   -0.00    4.45
   5  -2 -28   -0.00    5.07
   5   2 -28    2.39    6.39
  -5  -2  28    3.43    6.13
   5  -2 -29   16.35    9.25
   5   2 -29   20.06    9.26
  -5  -2  29    9.34    9.85
   5  -2 -30   -0.00    4.93
   5   2 -30   12.58    7.78
  -5  -2  30    0.99    5.53
   5  -2 -31   20.51    9.17
   5   2 -31   14.07    9.28
  -5  -2  31   16.17    9.26
   5  -2 -32    6.77    6.52
   5   2 -32   -0.00    6.00
  -5  -2  32   -0.00    3.96
   5  -2 -33   -0.00    6.37
   5   2 -33    0.00    5.97
  -5  -2  33    3.97    6.16
   5  -2 -34   -0.00    6.32
   5   2 -34    3.72    7.82
  -5  -2  34   -0.00    4.05
   5  -2 -35    0.00    6.61
   5   2 -35    7.34    8.16
  -5  -2  35    6.07    7.28
   5  -2 -36    1.49    5.75
   5   2 -36    3.78    7.36
  -5  -2  36    1.45    5.49
   5  -2 -37    0.00    6.42
   5   2 -37   10.38    8.23
  -5  -2  37    3.83    7.13
   5  -2 -38   -0.00    6.94
   5   2 -38   -0.00    6.78
  -5  -2  38    1.68    6.61
   5   2 -39   -0.00    5.30
  -5   3   1  267.96   25.81
  -5   3   1  311.55   29.34
   5  -3  -1  227.33   25.35
   5  -3  -1  329.84   29.93
   5   3  -1  277.12   26.52
   5   3  -1  239.53   26.72
  -5  -3   1  250.91   25.50
  -5  -3   1  335.79   30.22
  -5   3   2   45.95    8.31
  -5   3   2   57.08   10.50
   5  -3  -2   48.02    8.70
   5  -3  -2   34.85    8.42
   5   3  -2   55.20    9.02
   5   3  -2   55.58    9.60
  -5  -3   2   47.88    8.53
  -5  -3   2   35.67    8.61
  -5   3   3   73.54   11.24
  -5   3   3   90.63   13.91
   5  -3  -3   73.09   11.70
   5  -3  -3  103.33   14.60
   5   3  -3  105.30   13.07
   5   3  -3   81.77   12.53
  -5  -3   3  102.77   12.45
  -5  -3   3   82.93   13.60
  -5   3   4    0.28    2.28
  -5   3   4    0.00    3.23
   5  -3  -4    1.67    2.99
   5  -3  -4    9.62    4.75
   5   3  -4    2.52    3.94
   5   3  -4    1.50    3.48
  -5  -3   4    5.67    3.35
  -5  -3   4    4.23    4.07
  -5   3   5  180.83   20.20
  -5   3   5  217.99   24.16
   5  -3  -5  178.03   20.60
   5  -3  -5  181.97   22.31
   5   3  -5  210.50   21.54
   5   3  -5  172.06   21.04
  -5  -3   5  201.79   20.56
  -5  -3   5  254.25   25.12
  -5   3   6  201.41   20.10
  -5   3   6  177.80   22.50
   5  -3  -6  160.25   19.33
   5  -3  -6  191.15   22.16
   5   3  -6  181.78   20.02
   5   3  -6  135.07   18.88
  -5  -3   6  190.45   19.52
  -5  -3   6  212.70   22.98
  -5   3   7   52.24    9.43
  -5   3   7   69.14   12.73
   5  -3  -7   48.91    9.49
   5  -3  -7   54.60   10.92
   5   3  -7   54.83    9.79
   5   3  -7   99.17   13.20
  -5  -3   7   51.18    9.09
  -5  -3   7   67.17   12.10
  -5   3   8   76.99   11.69
  -5   3   8   68.12   13.49
   5  -3  -8   87.21   12.75
   5  -3  -8  102.58   15.13
   5   3  -8   83.19   12.25
   5   3  -8   85.67   13.06
  -5  -3   8   75.25   11.24
  -5  -3   8   56.07   12.01
  -5   3   9   41.02    8.74
  -5   3   9   53.94   11.98
   5  -3  -9   72.35   11.75
   5  -3  -9   69.19   12.63
   5   3  -9   77.15   11.55
   5   3  -9   60.35   10.90
  -5  -3   9   67.45   10.41
  -5  -3   9   50.06   11.37
  -5   3  10   21.08    6.29
  -5   3  10   23.25    8.11
   5  -3 -10   11.81    5.72
   5  -3 -10   11.93    5.75
   5   3 -10   11.61    5.25
   5   3 -10   17.10    6.25
  -5  -3  10   14.75    5.50
  -5  -3  10   12.80    5.56
  -5   3  11   -0.00    3.58
  -5   3  11    4.66    5.58
   5  -3 -11    0.74    3.40
   5  -3 -11    2.85    4.50
   5   3 -11    2.65    4.37
   5   3 -11    6.44    4.52
  -5  -3  11    4.05    3.55
  -5  -3  11    2.22    3.73
  -5   3  12   28.37    7.15
  -5   3  12   24.07    8.76
   5  -3 -12   26.76    7.94
   5  -3 -12   31.60    8.99
   5   3 -12   23.82    7.05
   5   3 -12   27.03    7.80
  -5  -3  12   19.56    6.32
  -5  -3  12   44.89   10.65
  -5   3  13  193.58   25.24
   5  -3 -13  154.80   20.68
   5  -3 -13  147.50   22.33
   5   3 -13  180.45   21.53
  -5  -3  13  196.54   20.75
  -5  -3  13  148.73   22.36
  -5   3  14    9.98    6.79
   5  -3 -14   15.37    5.98
   5  -3 -14   11.60    7.07
   5   3 -14   21.56    6.79
  -5  -3  14   19.10    8.19
  -5   3  15    7.20    5.91
   5  -3 -15   16.48    6.46
   5  -3 -15   15.94    7.61
   5   3 -15   14.34    6.08
  -5  -3  15    8.80    6.12
  -5   3  16   39.69   11.78
   5  -3 -16   44.14   10.18
   5  -3 -16   27.79    9.85
   5   3 -16   33.50    9.20
  -5  -3  16   43.72   11.46
  -5   3  17   67.01   15.62
   5  -3 -17   47.74   11.34
   5  -3 -17   73.91   15.46
   5   3 -17   71.23   13.02
  -5  -3  17   45.46   12.44
  -5   3  18   13.47    8.08
   5  -3 -18   14.23    7.47
   5   3 -18    0.00    4.85
  -5  -3  18    7.27    5.33
  -5   3  19    1.69    4.99
   5  -3 -19    1.80    4.28
  -5   3  20    8.20    6.84
   5  -3 -20    0.00    4.56
   5  -3 -20    2.31    5.35
  -5   3  21   48.11   14.25
   5  -3 -21   59.37   13.36
   5  -3 -21   39.09   11.85
  -5   3  22   33.29   12.15
   5  -3 -22   85.43   15.98
   5  -3 -22   44.21   13.19
   5   3 -22   55.28   12.76
  -5   3  23   64.01   16.72
   5  -3 -23   66.23   15.28
   5   3 -23   77.65   15.29
  -5  -3  23   53.40   15.46
  -5   3  24    0.00    6.11
   5  -3 -24    6.05    7.05
   5   3 -24   -0.00    3.04
  -5  -3  24    1.00    4.76
  -5   3  25    1.91    4.79
   5  -3 -25    0.91    5.16
   5   3 -25   -0.00    4.78
  -5  -3  25   -0.00    6.00
   5  -3 -26   -0.00    5.34
   5   3 -26   -0.00    5.61
  -5  -3  26   -0.00    5.08
   5  -3 -27   19.34    8.51
   5   3 -27   10.64    7.81
  -5  -3  27    9.15    8.95
   5  -3 -28    9.04    7.12
   5   3 -28   -0.00    6.04
  -5  -3  28    1.74    4.63
   5  -3 -29    9.19    7.69
   5   3 -29   22.25    9.33
  -5  -3  29    6.31    8.07
   5  -3 -30   -0.00    5.75
   5   3 -30    5.20    6.66
  -5  -3  30   -0.00    4.72
   5  -3 -31    6.13    8.44
   5   3 -31    0.71    5.12
  -5  -3  31    4.67    6.76
   5  -3 -32    1.16    5.65
   5   3 -32    1.86    5.41
  -5  -3  32   -0.00    4.27
   5  -3 -33    7.24    7.17
   5   3 -33    0.08    4.53
  -5  -3  33    1.90    5.54
   5  -3 -34   -0.00    6.11
   5   3 -34   -0.00    4.67
  -5  -3  34    3.95    7.43
   5  -3 -35   -0.00    5.37
   5   3 -35    5.25    7.61
  -5  -3  35    2.38    7.06
   5  -3 -36   -0.00    7.00
   5   3 -36    1.44    5.42
  -5  -3  36    2.07    4.91
   5  -3 -37    9.12    7.79
   5   3 -37    1.75    5.84
  -5  -3  37    4.58    8.57
   5  -3 -38   -0.00    5.84
   5   3 -38   -0.00    5.25
  -5  -3  38   -0.00    4.00
   5   3 -39    2.76    7.14
  -5  -3  39   -0.00    4.41
  -5  -3  40    0.44    5.46
  -5   4   1   77.72   10.74
  -5   4   1   64.90   11.53
   5  -4  -1   72.39   10.86
   5  -4  -1   77.66   12.44
   5   4  -1   89.05   11.81
   5   4  -1   64.51   11.26
  -5  -4   1   70.29   10.41
  -5  -4   1   59.08   11.40
  -5   4   2   16.46    4.89
  -5   4   2   15.07    5.68
   5  -4  -2   11.73    4.62
   5  -4  -2   11.94    5.41
   5   4  -2   14.00    4.88
   5   4  -2   12.66    4.88
  -5  -4   2   18.64    5.39
  -5  -4   2   10.87    5.36
  -5   4   3   39.93    7.57
  -5   4   3   33.36    8.09
   5  -4  -3   32.57    7.27
   5  -4  -3   43.59    9.44
   5   4  -3   26.39    6.84
   5   4  -3   36.87    7.75
  -5  -4   3   38.37    7.36
  -5  -4   3   35.68    8.64
  -5   4   4   51.23    8.95
  -5   4   4   48.91   10.49
   5  -4  -4   56.28    9.71
   5  -4  -4   80.79   12.60
   5   4  -4   60.00   10.05
   5   4  -4   81.92   11.59
  -5  -4   4   56.31    9.32
  -5  -4   4   59.58   11.49
  -5   4   5  162.05   18.11
  -5   4   5  179.68   21.58
   5  -4  -5  153.54   18.41
   5  -4  -5  162.48   20.49
   5   4  -5  175.69   19.08
   5   4  -5  149.48   18.62
  -5  -4   5  174.06   18.20
  -5  -4   5  165.57   20.43
  -5   4   6   -0.00    2.48
  -5   4   6    1.55    2.49
   5  -4  -6    1.13    2.93
   5  -4  -6    0.61    2.77
   5   4  -6    0.00    2.60
   5   4  -6    0.78    2.00
  -5  -4   6    0.46    2.31
  -5  -4   6    1.00    3.29
  -5   4   7    5.71    3.81
  -5   4   7    0.45    2.78
   5  -4  -7    6.06    3.84
   5  -4  -7    4.07    3.95
   5   4  -7    7.48    4.28
   5   4  -7    5.28    3.63
  -5  -4   7    4.31    3.25
  -5  -4   7    9.92    4.81
  -5   4   8   45.21    8.84
  -5   4   8   39.38    9.97
   5  -4  -8   50.15    9.77
   5  -4  -8   61.07   11.50
   5   4  -8   52.08    9.50
   5   4  -8   66.88   10.94
  -5  -4   8   61.43    9.85
  -5  -4   8   61.55   11.49
  -5   4   9   89.98   12.93
  -5   4   9  115.66   16.94
   5  -4  -9  104.31   14.47
   5  -4  -9  118.36   16.85
   5   4  -9   73.74   12.29
   5   4  -9   89.42   13.61
  -5  -4   9   84.95   12.26
  -5  -4   9   60.18   13.09
  -5   4  10  148.32   17.59
  -5   4  10  114.83   19.15
   5  -4 -10  139.34   18.43
   5  -4 -10  143.81   20.57
   5   4 -10  151.03   18.39
  -5  -4  10  165.34   18.06
  -5  -4  10  142.05   20.05
  -5   4  11  179.09   19.78
  -5   4  11  156.10   22.40
   5  -4 -11  174.13   20.96
   5  -4 -11  163.52   22.36
   5   4 -11  171.41   20.22
  -5  -4  11  156.68   18.71
  -5  -4  11  150.81   21.58
  -5   4  12    7.70    4.51
  -5   4  12    0.00    4.02
   5  -4 -12    0.75    3.31
   5  -4 -12    4.78    4.89
   5   4 -12    2.93    3.46
  -5  -4  12    5.57    3.60
  -5  -4  12    3.28    4.32
  -5   4  13   -0.00    5.40
   5  -4 -13    1.08    2.72
   5  -4 -13   -0.00    3.86
   5   4 -13    3.05    4.11
  -5  -4  13   -0.00    3.06
  -5  -4  13   -0.00    3.05
  -5   4  14   26.84    9.42
   5  -4 -14   12.64    6.15
   5  -4 -14   18.91    7.91
   5   4 -14   22.31    7.04
  -5  -4  14   27.12    7.06
  -5  -4  14   25.76    8.86
  -5   4  15  255.35   33.16
   5  -4 -15  282.57   30.25
   5  -4 -15  251.85   31.85
   5   4 -15  274.80   29.42
  -5  -4  15  253.23   31.40
  -5   4  16   44.78   12.64
   5  -4 -16   61.27   12.41
   5  -4 -16   54.01   13.08
   5   4 -16   51.16   11.03
  -5  -4  16   36.40   11.22
  -5   4  17   58.05   14.45
   5  -4 -17   57.26   13.82
   5   4 -17   63.71   12.55
  -5   4  18    5.91    5.83
   5  -4 -18    0.30    4.17
   5   4 -18    3.12    4.65
  -5   4  19  129.47   23.13
   5  -4 -19  132.64   22.30
  -5   4  20    8.70    7.59
   5  -4 -20   -0.00    4.78
   5  -4 -20    0.95    4.54
  -5  -4  20    7.30    7.07
  -5   4  21   26.18   11.09
   5  -4 -21   36.55   10.67
   5  -4 -21   42.30   12.54
  -5  -4  21   18.70    9.45
  -5   4  22    7.43    7.03
   5  -4 -22    0.00    4.42
   5  -4 -22    4.96    6.20
   5   4 -22   -0.00    5.08
  -5  -4  22   -0.00    4.02
   5  -4 -23    1.60    4.45
   5   4 -23    0.00    5.22
  -5  -4  23    4.51    6.86
   5  -4 -24    4.54    6.16
   5   4 -24    2.63    5.09
  -5  -4  24    9.98    8.23
   5  -4 -25   20.88    9.17
   5   4 -25   17.32    8.48
  -5  -4  25    6.65    7.77
   5  -4 -26   17.11    8.37
   5   4 -26   31.03   10.88
  -5  -4  26    4.86    6.87
   5  -4 -27    6.83    6.53
   5   4 -27    2.70    5.62
  -5  -4  27    5.58    5.69
   5  -4 -28    0.73    4.89
   5   4 -28   -0.00    5.58
  -5  -4  28    0.00    6.03
   5  -4 -29    0.00    6.10
   5   4 -29   10.65    8.44
  -5  -4  29    2.92    6.48
   5  -4 -30    6.75    7.54
   5   4 -30   18.08    8.79
  -5  -4  30    3.76    6.50
   5  -4 -31    0.00    5.91
   5   4 -31   12.61    8.41
  -5  -4  31    3.29    5.95
   5  -4 -32    5.51    7.84
   5   4 -32    0.00    5.30
  -5  -4  32    0.00    3.91
   5  -4 -33   -0.00    6.96
   5   4 -33    1.69    6.19
  -5  -4  33    7.53    7.80
   5  -4 -34    7.66    8.41
   5   4 -34    8.54    7.05
  -5  -4  34    1.21    4.98
   5  -4 -35    1.07    6.36
   5   4 -35    6.69    6.65
  -5  -4  35   -0.00    4.54
   5  -4 -36    1.60    5.60
   5   4 -36    0.62    5.52
  -5  -4  36   -0.00    4.77
   5  -4 -37    0.00    4.95
   5   4 -37    0.00    7.15
  -5  -4  37    0.14    6.39
   5  -4 -38    3.69    6.30
   5   4 -38    0.00    6.08
  -5  -4  38   -0.00    6.12
   5   4 -39   -0.00    5.74
  -5  -4  39    0.00    6.28
  -5  -4  40    8.10    9.10
  -5  -4  41    0.00    6.24
  -5  -4  42    3.23    6.91
  -5   5   1  206.53   19.63
   5  -5  -1  188.08   19.70
   5  -5  -1  189.55   21.75
   5   5  -1  210.84   20.38
   5   5  -1  150.88   19.10
  -5  -5   1  141.99   17.86
  -5  -5   1  174.19   21.10
  -5   5   2   52.20    8.73
   5  -5  -2   48.73    8.82
   5  -5  -2   52.44   10.48
   5   5  -2   50.26    8.89
   5   5  -2   49.57    9.08
  -5  -5   2   54.46    8.82
  -5  -5   2   50.83   10.10
  -5   5   3  123.11   14.86
   5  -5  -3  118.06   15.23
   5  -5  -3  121.79   17.03
   5   5  -3  122.62   15.32
   5   5  -3  122.14   15.67
  -5  -5   3  133.20   15.21
  -5  -5   3  137.51   17.59
  -5   5   4   24.32    6.10
   5  -5  -4   21.15    6.02
   5  -5  -4   31.59    8.06
   5   5  -4   36.13    7.64
   5   5  -4   37.91    7.86
  -5  -5   4   34.18    7.03
  -5  -5   4   34.92    8.45
  -5   5   5    8.16    4.07
  -5   5   5    9.07    4.89
   5  -5  -5   17.67    5.49
   5  -5  -5    7.37    4.90
   5   5  -5   19.89    5.48
   5   5  -5   14.79    5.00
  -5  -5   5   17.95    5.24
  -5  -5   5    8.15    4.66
  -5   5   6    9.21    4.36
  -5   5   6   12.19    5.88
   5  -5  -6   14.31    5.05
   5  -5  -6   16.86    6.24
   5   5  -6   13.06    4.91
   5   5  -6   16.21    5.60
  -5  -5   6   18.05    5.13
  -5  -5   6   17.82    6.04
  -5   5   7  255.88   24.95
  -5   5   7  248.98   27.89
   5  -5  -7  240.79   25.14
   5  -5  -7  257.90   28.05
   5   5  -7  243.79   24.84
  -5  -5   7  218.70   23.55
  -5  -5   7  254.00   27.21
  -5   5   8  128.46   15.69
  -5   5   8  127.39   18.48
   5  -5  -8  122.01   16.34
   5  -5  -8  114.44   17.56
   5   5  -8  133.07   16.22
  -5  -5   8  127.73   15.30
  -5  -5   8  105.18   16.45
  -5   5   9   12.00    5.02
  -5   5   9   23.96    7.71
   5  -5  -9   13.14    5.31
   5  -5  -9   15.99    6.52
   5   5  -9   15.94    5.57
  -5  -5   9   12.12    4.43
  -5  -5   9   16.63    6.37
  -5   5  10    1.67    2.94
  -5   5  10   12.33    6.15
   5  -5 -10    0.00    3.94
   5  -5 -10    0.84    3.75
   5   5 -10    1.37    3.67
  -5  -5  10    3.65    3.11
  -5  -5  10    6.29    4.84
  -5   5  11    7.90    4.08
  -5   5  11   18.16    7.15
   5  -5 -11   27.71    7.58
   5  -5 -11   11.62    5.79
   5   5 -11    4.98    4.25
  -5  -5  11   11.17    4.64
  -5  -5  11   12.32    5.69
  -5   5  12  202.33   23.77
  -5   5  12  273.67   30.93
   5  -5 -12  244.37   26.63
   5  -5 -12  236.18   28.90
   5   5 -12  241.18   25.92
  -5  -5  12  232.27   24.25
  -5  -5  12  224.99   27.82
  -5   5  13  205.46   28.01
   5  -5 -13  240.60   26.22
   5  -5 -13  243.52   29.28
   5   5 -13  200.06   24.33
  -5  -5  13  233.26   23.80
  -5  -5  13  188.60   26.01
  -5   5  14   14.43    7.49
   5  -5 -14   19.36    7.05
   5  -5 -14    6.63    6.09
   5   5 -14   17.61    6.27
  -5  -5  14    9.82    5.09
  -5  -5  14   15.32    6.92
  -5   5  15   -0.00    2.52
   5  -5 -15    3.33    4.71
   5  -5 -15    0.00    4.38
   5   5 -15    6.97    4.43
  -5   5  16   36.62   11.56
   5  -5 -16   40.74   10.06
   5  -5 -16   45.83   12.37
   5   5 -16   26.42    8.65
  -5   5  17   66.22   15.69
   5  -5 -17   76.59   16.16
   5   5 -17   81.50   13.84
  -5   5  18   30.27   11.23
   5  -5 -18   34.53   11.08
   5   5 -18    9.50    6.12
  -5  -5  18   28.26    9.80
  -5   5  19   56.83   14.96
   5  -5 -19   48.93   13.66
  -5  -5  19   28.58   10.48
   5  -5 -20   -0.00    3.83
  -5  -5  20   -0.00    3.49
   5  -5 -21    0.00    3.38
  -5  -5  21    5.52    5.25
   5  -5 -22   21.01    9.20
   5   5 -22   20.93    8.67
  -5  -5  22   29.41   10.86
   5  -5 -23   15.09    8.34
   5   5 -23   10.68    6.58
  -5  -5  23   28.79   11.44
   5  -5 -24    9.00    6.92
   5   5 -24    7.99    6.03
  -5  -5  24    6.54    6.25
   5  -5 -25   -0.00    4.48
   5   5 -25    0.00    5.78
  -5  -5  25    7.30    7.22
   5  -5 -26    1.12    4.92
   5   5 -26   -0.00    4.78
  -5  -5  26    2.00    7.08
   5  -5 -27    0.00    5.56
   5   5 -27   11.20    7.44
  -5  -5  27    4.58    8.24
   5  -5 -28   17.62    9.59
   5   5 -28    0.00    5.25
  -5  -5  28    9.28    8.55
   5  -5 -29    2.62    6.73
   5   5 -29    3.23    6.11
  -5  -5  29    2.93    7.02
   5  -5 -30    0.34    4.45
   5   5 -30   -0.00    5.01
  -5  -5  30    0.00    4.79
   5  -5 -31   -0.00    6.43
   5   5 -31   -0.00    6.37
  -5  -5  31    2.58    5.98
   5  -5 -32   -0.00    5.72
   5   5 -32    2.48    5.52
  -5  -5  32   -0.00    5.89
   5  -5 -33    5.14    6.48
   5   5 -33    2.95    6.72
  -5  -5  33    1.52    6.40
   5  -5 -34   -0.00    5.93
   5   5 -34    2.33    5.41
  -5  -5  34    0.16    4.98
   5  -5 -35   -0.00    6.58
   5   5 -35    1.92    5.38
  -5  -5  35    3.80    7.09
   5  -5 -36    4.21    6.70
   5   5 -36   -0.00    5.24
  -5  -5  36   -0.00    5.66
   5  -5 -37    0.39    5.39
   5   5 -37    0.90    5.10
  -5  -5  37   -0.00    4.92
   5   5 -38    7.46    8.27
  -5  -5  38    1.58    6.34
   5   5 -39    1.00    5.69
  -5  -5  39   -0.00    5.91
  -5  -5  40    1.66    4.75
  -5   6   1   21.80    5.50
  -5   6   1   32.67    7.45
   5  -6  -1   25.85    6.46
   5   6  -1   21.12    5.91
  -5  -6   1   12.35    4.55
  -5  -6   1   21.54    6.88
  -5   6   2    0.50    2.14
  -5   6   2    3.10    3.04
   5  -6  -2   -0.00    2.61
   5   6  -2    3.13    2.69
  -5  -6   2    3.19    3.02
  -5  -6   2    0.07    2.87
  -5   6   3   75.42   10.68
  -5   6   3   78.06   12.39
   5  -6  -3   69.95   10.77
   5  -6  -3   90.07   13.80
   5   6  -3   77.75   11.28
  -5  -6   3   63.14    9.94
  -5  -6   3   46.12   10.39
  -5   6   4  115.77   14.13
  -5   6   4  138.37   17.21
   5  -6  -4  102.25   14.21
   5  -6  -4  120.70   16.71
   5   6  -4  105.87   14.17
  -5  -6   4  122.49   14.46
  -5  -6   4   99.89   15.41
  -5   6   5   91.05   12.12
   5  -6  -5   85.35   12.34
   5  -6  -5  103.63   15.11
   5   6  -5   71.05   11.39
  -5  -6   5   92.21   11.95
  -5  -6   5   70.94   12.48
  -5   6   6   30.95    6.68
   5  -6  -6   27.48    6.72
   5  -6  -6   15.25    6.09
   5   6  -6   25.26    6.30
  -5  -6   6   11.62    4.38
  -5  -6   6   14.01    6.22
  -5   6   7   55.56    9.62
   5  -6  -7   44.49    9.40
   5  -6  -7   53.39   11.26
   5   6  -7   60.70    9.99
  -5  -6   7   64.68    9.74
  -5  -6   7   54.79   10.89
  -5   6   8   27.36    6.97
   5  -6  -8   30.95    7.57
   5  -6  -8   22.72    7.57
   5   6  -8   42.97    8.41
  -5  -6   8   34.55    7.12
  -5  -6   8   25.86    8.25
  -5   6   9   76.63   12.16
   5  -6  -9  108.15   14.78
   5  -6  -9   95.01   15.98
   5   6  -9   87.19   13.09
  -5  -6   9   96.66   12.88
  -5  -6   9   84.34   14.15
  -5   6  10   98.63   14.09
  -5   6  10  106.56   17.30
   5  -6 -10   90.33   14.68
   5  -6 -10  136.63   19.31
   5   6 -10  111.80   15.03
  -5  -6  10   96.72   13.43
  -5  -6  10  108.19   16.61
  -5   6  11   82.20   12.74
  -5   6  11   87.72   15.89
   5  -6 -11  100.10   14.76
   5  -6 -11   96.69   16.88
   5   6 -11   88.42   13.46
  -5  -6  11   66.15   11.37
  -5  -6  11   98.13   15.67
  -5   6  12    4.43    5.34
   5  -6 -12    9.99    5.19
   5  -6 -12   12.13    6.59
   5   6 -12   19.66    6.66
  -5  -6  12   15.42    5.46
  -5   6  13    4.45    5.63
   5  -6 -13    6.37    4.67
   5  -6 -13   -0.00    3.66
   5   6 -13    3.00    3.56
  -5  -6  13    9.60    4.62
  -5   6  14   91.10   17.36
   5  -6 -14   84.69   14.57
   5  -6 -14  110.04   18.36
   5   6 -14   80.62   13.73
  -5  -6  14   80.00   12.66
  -5   6  15   85.36   16.60
   5  -6 -15   82.38   14.34
   5  -6 -15   64.00   14.47
   5   6 -15   56.95   11.70
  -5   6  16   -0.00    3.75
   5  -6 -16    1.41    4.25
   5  -6 -16    0.40    4.15
   5   6 -16    0.29    3.38
  -5  -6  16    0.00    4.28
   5   6 -17   56.31   11.61
  -5  -6  17   21.90    8.78
   5   6 -18   19.60    7.31
  -5  -6  18    1.24    5.11
   5  -6 -19   16.35    7.29
   5   6 -19   20.67    8.18
  -5  -6  19   12.84    7.01
   5  -6 -20    0.00    4.55
  -5  -6  20    5.29    4.76
   5  -6 -21    3.51    5.78
  -5  -6  21   15.34    7.62
   5  -6 -22   12.99    7.52
   5   6 -22   17.94    7.85
  -5  -6  22   16.74    8.91
   5  -6 -23    0.25    5.28
   5   6 -23   -0.00    3.91
  -5  -6  23    2.11    4.45
   5  -6 -24    3.32    5.77
   5   6 -24    4.12    5.61
  -5  -6  24    7.60    6.32
   5  -6 -25    5.46    6.31
   5   6 -25    7.85    6.61
  -5  -6  25    3.62    6.54
   5  -6 -26   18.16    8.74
   5   6 -26   23.64    9.62
  -5  -6  26   10.35    8.54
   5  -6 -27    2.83    5.41
   5   6 -27    3.33    5.64
  -5  -6  27    4.04    5.94
   5  -6 -28    4.39    7.11
   5   6 -28    2.97    5.73
  -5  -6  28   -0.00    5.18
   5  -6 -29    2.17    5.61
   5   6 -29    0.75    4.71
  -5  -6  29   -0.00    7.14
   5  -6 -30    2.64    5.82
   5   6 -30    3.96    6.61
  -5  -6  30    8.47    7.50
   5  -6 -31   10.72    9.10
   5   6 -31    0.00    5.13
  -5  -6  31    2.42    6.39
   5  -6 -32    0.00    6.56
   5   6 -32    7.12    7.62
  -5  -6  32   -0.00    6.15
   5  -6 -33   -0.00    7.57
   5   6 -33    2.55    6.17
  -5  -6  33    5.50    5.93
   5  -6 -34   -0.00    6.63
   5   6 -34    5.06    7.40
  -5  -6  34    0.00    6.30
   5  -6 -35   -0.00    5.20
   5   6 -35   -0.00    4.81
  -5  -6  35   -0.00    4.99
   5  -6 -36    8.21    8.56
   5   6 -36    1.63    6.05
  -5  -6  36   10.91    9.06
   5  -6 -37    2.21    7.69
   5   6 -37    1.61    5.88
  -5  -6  37    0.55    5.99
   5   6 -38    3.00    5.93
  -5  -6  38    6.43    7.67
   5   6 -39   -0.00    4.72
  -5  -6  39   -0.00    5.23
  -5   7   1    9.63    4.19
  -5   7   1    0.00    2.83
   5  -7  -1    9.28    3.97
   5   7  -1    8.48    4.16
  -5  -7   1   13.50    4.51
  -5  -7   1   16.98    5.65
  -5   7   2  183.38   17.63
  -5   7   2  130.80   17.41
   5  -7  -2  119.34   15.98
   5   7  -2  138.97   16.64
  -5  -7   2  143.09   16.33
  -5  -7   2  151.03   18.69
  -5   7   3  105.57   13.15
  -5   7   3   92.24   13.98
   5  -7  -3  108.85   13.79
   5   7  -3   94.20   13.09
  -5  -7   3  103.05   13.00
  -5  -7   3   95.90   14.60
  -5   7   4   58.77    9.65
  -5   7   4   52.09   10.65
   5  -7  -4   73.42   11.13
   5   7  -4   56.59    9.88
  -5  -7   4   83.42   10.92
  -5  -7   4   74.76   12.12
  -5   7   5   10.54    4.34
  -5   7   5   12.49    5.25
   5  -7  -5   19.17    5.87
   5   7  -5   13.94    5.01
  -5  -7   5   13.05    4.56
  -5  -7   5   14.40    5.53
  -5   7   6   30.61    6.83
  -5   7   6   31.51    8.11
   5  -7  -6   20.33    6.66
   5   7  -6   34.71    7.55
  -5  -7   6   23.81    6.03
  -5  -7   6   26.72    7.38
  -5   7   7  119.32   15.17
  -5   7   7  125.76   17.61
   5  -7  -7   89.82   14.46
   5  -7  -7  135.60   18.67
   5   7  -7  122.99   15.32
  -5  -7   7  121.90   14.66
  -5  -7   7  123.64   16.99
  -5   7   8  279.85   26.60
  -5   7   8  240.28   28.71
   5  -7  -8  264.21   27.26
   5  -7  -8  221.51   28.60
   5   7  -8  266.98   26.42
  -5  -7   8  279.34   25.75
  -5  -7   8  234.57   27.49
  -5   7   9   24.54    6.53
  -5   7   9   28.52    8.20
   5  -7  -9   33.13    7.97
   5  -7  -9   20.91    8.28
   5   7  -9   26.66    7.09
  -5  -7   9   30.01    6.62
  -5   7  10    4.91    4.20
   5  -7 -10   13.21    5.92
   5  -7 -10   12.07    6.05
   5   7 -10    9.29    4.67
  -5  -7  10    9.31    4.27
  -5   7  11    3.72    3.91
   5  -7 -11    9.34    5.52
   5  -7 -11    9.06    6.36
   5   7 -11   15.48    6.10
  -5  -7  11    9.19    4.19
   5  -7 -12  114.52   16.67
   5  -7 -12  136.51   20.40
   5   7 -12   98.58   15.17
  -5  -7  12  100.13   14.11
   5  -7 -13   55.94   11.74
   5  -7 -13   56.03   13.82
   5   7 -13   55.13   10.75
  -5  -7  13   61.77   10.58
  -5  -7  13   57.28   12.39
   5  -7 -14    3.11    4.41
   5   7 -14    0.37    3.77
  -5  -7  14    0.66    3.38
  -5  -7  14    0.24    4.07
   5  -7 -15   27.32    8.82
   5   7 -15   54.33   10.72
  -5  -7  15   30.45    9.47
   5   7 -16    2.94    4.34
  -5  -7  16    4.95    5.48
   5   7 -17    5.37    4.43
  -5  -7  17    1.66    5.54
   5   7 -18   71.86   13.92
   5  -7 -19    2.10    5.12
   5   7 -19    0.00    4.55
  -5  -7  19   -0.00    3.77
   5  -7 -20    1.08    5.04
  -5  -7  20    0.00    3.79
   5  -7 -21    0.77    4.49
  -5  -7  21    4.52    5.36
   5  -7 -22   31.37   10.14
   5   7 -22   13.58    7.17
  -5  -7  22   11.38    7.53
   5  -7 -23   13.79    8.22
   5   7 -23    8.17    6.25
  -5  -7  23   12.87    7.97
   5  -7 -24   15.13    7.88
   5   7 -24    5.66    5.92
  -5  -7  24   18.43    8.50
   5  -7 -25    1.91    4.33
   5   7 -25    2.72    5.02
  -5  -7  25    2.32    5.36
   5  -7 -26    1.01    5.01
   5   7 -26   -0.00    5.51
  -5  -7  26    0.80    3.80
   5  -7 -27    5.87    5.83
   5   7 -27   20.19    9.08
  -5  -7  27    5.34    7.09
   5  -7 -28   19.72   10.05
   5   7 -28   13.31    8.35
  -5  -7  28    3.42    7.89
   5  -7 -29    2.26    5.76
   5   7 -29   -0.00    5.40
  -5  -7  29    6.83    7.34
   5  -7 -30    4.18    6.39
   5   7 -30   -0.00    5.59
  -5  -7  30   -0.00    7.22
   5  -7 -31   -0.00    5.22
   5   7 -31   -0.00    4.31
  -5  -7  31    0.33    5.47
   5  -7 -32   10.87    8.20
   5   7 -32   11.28    8.48
  -5  -7  32   -0.00    6.63
   5  -7 -33    3.97    6.38
   5   7 -33   -0.00    5.24
  -5  -7  33   -0.00    5.40
   5  -7 -34   24.15   10.52
   5   7 -34    4.11    6.84
  -5  -7  34    2.41    6.98
   5  -7 -35    5.27    7.48
   5   7 -35    0.35    6.12
  -5  -7  35   -0.00    6.32
   5  -7 -36    4.00    7.65
   5   7 -36    4.20    6.00
  -5  -7  36   -0.00    7.30
   5  -7 -37    0.00    6.63
   5   7 -37    4.74    6.71
  -5  -7  37    1.44    5.75
   5   7 -38    4.70    5.54
   5   7 -39   -0.00    6.45
  -5   8   1   28.87    6.15
  -5   8   1   18.34    5.41
   5  -8  -1   10.99    4.46
   5  -8  -1   16.46    6.12
   5   8  -1    7.67    4.25
  -5  -8   1   14.76    4.93
  -5   8   2    9.04    4.12
  -5   8   2    5.67    3.72
   5  -8  -2    6.43    3.89
   5  -8  -2   11.81    5.40
   5   8  -2   11.54    4.62
  -5  -8   2   12.01    4.27
  -5   8   3   18.36    5.10
  -5   8   3   14.14    5.37
   5  -8  -3   19.21    5.48
   5  -8  -3   12.62    5.42
   5   8  -3   10.06    4.76
  -5  -8   3   12.91    4.73
  -5   8   4  321.23   29.64
  -5   8   4  308.79   31.17
   5  -8  -4  337.26   30.86
   5  -8  -4  277.09   31.86
   5   8  -4  347.40   30.58
  -5  -8   4  308.93   29.21
  -5   8   5   51.38    8.50
  -5   8   5   54.49   10.24
   5  -8  -5   45.36    8.95
   5   8  -5   37.04    7.78
  -5  -8   5   34.29    7.33
  -5   8   6  101.31   13.13
  -5   8   6   74.56   13.33
   5  -8  -6  112.02   14.52
   5   8  -6   86.01   12.56
  -5  -8   6   95.52   12.50
  -5   8   7   -0.00    2.63
  -5   8   7   -0.00    3.03
   5  -8  -7   -0.00    2.86
   5   8  -7    0.49    2.75
  -5  -8   7    2.48    2.88
  -5   8   8   86.86   12.80
  -5   8   8  113.62   16.38
   5  -8  -8   78.64   13.31
   5   8  -8   74.64   12.50
  -5  -8   8  123.34   13.92
  -5   8   9  105.09   14.58
   5  -8  -9  119.83   16.44
   5  -8  -9  114.46   18.58
   5   8  -9  102.57   14.72
  -5  -8   9  119.31   14.56
  -5   8  10   54.20    9.95
   5  -8 -10   50.80   10.51
   5   8 -10   43.81    9.37
  -5  -8  10   58.20    9.75
  -5  -8  10   59.48   11.50
  -5   8  11   17.48    5.80
   5  -8 -11   13.18    5.99
   5   8 -11   25.56    7.19
  -5  -8  11   28.47    6.74
  -5  -8  11   17.15    6.72
   5  -8 -12   18.15    6.97
   5   8 -12   16.38    6.06
  -5  -8  12   18.52    5.90
  -5  -8  12   18.93    7.60
   5  -8 -13    3.05    4.69
   5   8 -13    0.88    3.41
  -5  -8  13   -0.00    2.96
  -5  -8  13   -0.00    3.71
   5  -8 -14   89.24   15.48
   5   8 -14  100.78   15.38
  -5  -8  14  125.26   15.41
  -5  -8  14   92.40   16.57
   5  -8 -15    7.08    5.05
   5   8 -15    0.00    3.81
  -5  -8  15   -0.00    4.15
   5   8 -16   10.66    5.49
  -5  -8  16   16.31    7.04
   5   8 -17    0.00    3.85
  -5  -8  17    1.34    3.67
   5   8 -18   -0.00    3.77
  -5  -8  18    2.35    3.56
   5  -8 -19    0.00    4.21
   5   8 -19    1.45    4.23
  -5  -8  19    0.00    4.47
   5  -8 -20   29.28    9.72
  -5  -8  20   28.22    9.72
   5  -8 -21   -0.00    5.03
  -5  -8  21   -0.00    3.66
   5  -8 -22    3.28    5.13
   5   8 -22    1.10    4.75
  -5  -8  22    0.00    4.13
   5  -8 -23    0.00    5.06
   5   8 -23    0.28    4.65
  -5  -8  23    3.74    5.47
   5  -8 -24    3.32    6.02
   5   8 -24    9.57    6.49
  -5  -8  24    9.23    6.29
   5  -8 -25   -0.00    5.84
   5   8 -25    2.10    4.37
  -5  -8  25    1.17    5.24
   5  -8 -26   16.80    8.94
   5   8 -26   16.98    8.11
  -5  -8  26    2.03    5.89
   5  -8 -27   -0.00    5.19
   5   8 -27   -0.00    4.26
  -5  -8  27    3.64    5.02
   5  -8 -28    0.00    6.07
   5   8 -28    2.09    5.72
  -5  -8  28    4.65    7.22
   5  -8 -29    0.00    5.21
   5   8 -29    0.00    5.84
  -5  -8  29   -0.00    5.57
   5  -8 -30    5.76    6.45
   5   8 -30    4.49    6.27
  -5  -8  30    9.23    7.66
   5  -8 -31    0.00    6.29
   5   8 -31    2.28    6.42
  -5  -8  31    1.30    4.64
   5  -8 -32    5.66    7.16
   5   8 -32    1.36    5.27
  -5  -8  32    2.07    5.25
   5  -8 -33    2.42    7.26
   5   8 -33   -0.00    5.08
  -5  -8  33    3.70    5.70
   5  -8 -34    0.71    6.37
   5   8 -34    3.85    6.72
  -5  -8  34    0.58    3.01
   5  -8 -35    3.14    7.19
   5   8 -35   -0.00    5.80
  -5  -8  35    2.70    4.84
   5  -8 -36    9.80    7.65
  -5   9   1    0.34    2.60
  -5   9   1    1.59    2.34
   5  -9  -1    0.56    2.70
   5  -9  -1    1.03    2.93
   5   9  -1    1.74    2.88
  -5  -9   1    1.08    2.61
  -5   9   2  129.54   15.21
  -5   9   2  138.02   15.96
   5  -9  -2  122.91   15.50
   5  -9  -2  128.04   18.00
   5   9  -2  141.36   16.16
  -5  -9   2  120.87   14.90
  -5   9   3   20.86    5.40
  -5   9   3    9.11    4.18
   5  -9  -3   13.55    5.28
   5  -9  -3    7.20    4.75
   5   9  -3   14.16    5.05
  -5  -9   3   18.41    5.26
  -5   9   4    1.32    2.75
   5  -9  -4   -0.00    2.74
   5  -9  -4    0.99    2.95
   5   9  -4   -0.00    2.18
  -5  -9   4   -0.00    2.26
  -5   9   5    5.63    3.39
   5  -9  -5    5.22    4.24
   5   9  -5    8.35    4.15
  -5  -9   5    6.07    3.83
  -5  -9   5   -0.00    3.81
  -5   9   6   40.56    7.84
   5  -9  -6   36.00    8.24
   5   9  -6   33.28    7.43
  -5  -9   6   40.54    7.58
  -5  -9   6   31.45    7.89
  -5   9   7    6.23    3.90
   5  -9  -7    4.97    3.64
   5   9  -7    3.81    3.66
  -5  -9   7   10.37    4.25
  -5  -9   7    9.16    4.85
  -5   9   8  107.02   14.76
   5  -9  -8  115.94   16.09
   5   9  -8  122.20   15.60
  -5  -9   8  155.05   15.99
  -5  -9   8   94.38   15.42
  -5   9   9    7.17    4.08
   5  -9  -9    4.95    4.26
   5   9  -9    3.42    3.82
  -5  -9   9    9.68    4.09
  -5  -9   9    1.13    2.99
  -5   9  10   -0.00    2.98
   5  -9 -10    1.69    3.41
   5   9 -10    0.93    3.07
  -5  -9  10    1.36    2.74
  -5  -9  10    5.48    4.05
  -5   9  11    9.13    4.92
   5  -9 -11    7.09    4.85
   5   9 -11    7.66    4.46
  -5  -9  11    7.85    4.23
  -5  -9  11    8.71    5.06
   5  -9 -12  129.60   18.01
   5   9 -12  137.88   17.39
  -5  -9  12  140.98   16.34
  -5  -9  12   86.65   16.37
   5  -9 -13    0.00    3.29
   5   9 -13    0.00    3.25
  -5  -9  13    1.47    2.75
   5  -9 -14    7.81    5.52
   5   9 -14   20.26    7.47
  -5  -9  14   15.34    6.49
   5  -9 -15    4.81    5.42
   5   9 -15    0.54    2.76
  -5  -9  15    1.56    4.24
   5   9 -16   15.59    6.35
  -5  -9  16    0.88    4.68
   5   9 -17    1.15    4.11
  -5  -9  17    1.01    3.64
   5  -9 -18   37.96   11.00
   5   9 -18   46.55   10.75
  -5  -9  18   33.89   10.56
   5  -9 -19    0.70    5.09
   5   9 -19    7.03    5.85
  -5  -9  19    0.96    3.52
   5  -9 -20    0.00    4.89
  -5  -9  20   -0.00    3.14
   5  -9 -21    3.17    5.35
  -5  -9  21   -0.00    4.43
   5  -9 -22   23.34    9.60
  -5  -9  22   13.81    7.66
   5  -9 -23    4.27    6.08
   5   9 -23   -0.00    5.58
  -5  -9  23   -0.00    5.46
   5   9 -24   12.52    7.25
  -5  -9  24    7.93    6.99
   5  -9 -25    1.43    6.41
   5   9 -25    1.62    5.03
  -5  -9  25    1.69    6.01
   5  -9 -26   13.18    8.30
  -5  -9  26   -0.00    5.05
   5  -9 -27    1.40    4.70
  -5  -9  27    1.03    4.59
   5  -9 -28   22.27   10.01
  -5  -9  28    2.84    6.62
   5  -9 -29    8.18    6.53
  -5  -9  29   -0.00    4.42
   5  -9 -30    0.98    6.44
  -5  -9  30    3.18    5.89
   5  -9 -31    2.10    6.77
  -5  -9  31    1.82    5.12
   5  -9 -32    3.12    6.16
  -5  -9  32   -0.00    6.61
   5  -9 -33   -0.00    5.88
  -5  -9  33    4.79    5.72
   5  -9 -34   -0.00    6.46
  -5  -9  34    0.59    6.91
   5  -9 -35   -0.00    6.12
   5  -9 -36   -0.00    5.89
   5 -10  -1    8.45    3.93
   5  10  -1    6.20    3.98
  -5 -10   1   10.52    5.19
   5 -10  -2   -0.00    2.38
   5  10  -2    0.00    2.12
  -5 -10   2    0.72    2.95
   5 -10  -3    0.00    2.44
   5  10  -3    0.00    2.39
  -5 -10   3   -0.00    2.53
   5 -10  -4   11.53    4.96
   5  10  -4    4.98    3.45
  -5 -10   4   11.27    5.22
   5 -10  -5    0.00    2.92
   5  10  -5    3.93    3.20
  -5 -10   5    2.97    4.12
   5 -10  -6   28.19    7.57
   5  10  -6   23.26    6.12
  -5 -10   6   14.73    5.84
   5 -10  -7    7.79    4.35
   5  10  -7    9.40    4.24
  -5 -10   7    2.64    3.84
   5 -10  -8    5.26    3.85
   5  10  -8    3.56    4.04
  -5 -10   8    0.00    2.92
   5 -10  -9    0.49    3.13
   5  10  -9    2.40    3.13
  -5 -10   9    0.00    3.06
   5 -10 -10   71.44   12.64
   5  10 -10   67.07   11.40
  -5 -10  10   69.41   12.80
   5 -10 -11    1.59    3.63
   5  10 -11    2.69    3.42
  -5 -10  11    1.08    3.68
   5 -10 -12    8.34    5.16
  -5 -10  12    0.95    3.34
   5 -10 -13    1.96    5.08
  -5 -10  13    1.78    4.14
   5 -10 -14   43.36   10.84
  -5 -10  14   28.98    8.99
   5 -10 -15    1.35    4.18
  -5 -10  15    2.29    4.38
  -5 -10  16   15.31    6.94
  -5 -10  17   -0.00    3.85
   5 -10 -18   -0.00    5.37
  -5 -10  18    3.10    3.59
   5 -10 -19   -0.00    4.60
  -5 -10  19    0.00    4.80
   5 -10 -20   22.86    9.28
  -5 -10  20    9.13    7.40
   5 -10 -21    5.05    6.62
  -5 -10  21    0.00    3.24
   5 -10 -22    3.30    5.78
  -5 -10  22    2.51    5.12
   5 -10 -23   -0.00    4.97
  -5 -10  23    0.81    4.53
   5 -10 -24    2.37    5.59
  -5 -10  24    1.13    4.46
   5 -10 -25   -0.00    5.60
  -5 -10  25   -0.00    6.12
   5 -10 -26   12.77    8.83
  -5 -10  26    3.35    6.78
   5 -10 -27   -0.00    6.13
  -5 -10  27   -0.00    4.95
   5 -10 -28    1.76    5.52
  -5 -10  28   -0.00    5.06
   5 -10 -29   -0.00    5.87
  -5 -10  29    4.98    7.44
   5 -10 -30   10.22    8.48
  -5 -10  30   -0.00    7.51
   5 -10 -31    0.00    5.72
  -5 -10  31   -0.00    4.49
   5 -10 -32    0.00    5.99
  -5 -10  32   -0.00    5.44
   5 -10 -33   -0.00    5.32
   5 -10 -34    2.93    7.06
   5 -10 -35   -0.00    6.11
  -5 -11   1   28.36    7.45
  -5 -11   2   69.32   11.85
  -5 -11   3    7.30    4.54
  -5 -11   4    1.83    3.15
  -5 -11   5    1.65    3.10
  -5 -11   6   12.78    5.53
  -5 -11   7    2.48    3.39
  -5 -11   8   38.34    8.84
   5 -11  -9    1.49    3.68
  -5 -11   9    1.39    3.19
   5 -11 -10   -0.00    3.11
  -5 -11  10    1.64    3.12
   5 -11 -11    1.21    3.64
  -5 -11  11   -0.00    3.71
   5 -11 -12   46.38   10.64
  -5 -11  12   35.07    9.78
   5 -11 -13    0.00    4.65
  -5 -11  13    4.99    4.14
   5 -11 -14   11.40    6.48
  -5 -11  14   12.49    6.56
  -5 -11  15    2.81    3.92
  -5 -11  16    6.36    6.43
  -5 -11  17   -0.00    4.17
   5 -11 -18   18.59    8.10
  -5 -11  18   12.30    7.12
   5 -11 -19    3.04    5.65
  -5 -11  19   -0.00    4.25
   5 -11 -20   -0.00    4.53
  -5 -11  20    0.68    3.35
   5 -11 -21   -0.00    5.16
  -5 -11  21    1.17    4.16
   5 -11 -22   19.44    8.93
  -5 -11  22    9.27    6.59
   5 -11 -23    2.87    5.18
  -5 -11  23   -0.00    4.38
   5 -11 -24   12.01    8.06
  -5 -11  24    1.70    3.28
   5 -11 -25    4.80    6.17
  -5 -11  25   -0.00    5.46
   5 -11 -26    0.00    7.24
  -5 -11  26   -0.00    4.34
   5 -11 -27    2.81    6.76
  -5 -11  27   -0.00    4.65
   5 -11 -28    0.41    5.04
  -5 -11  28   -0.00    4.77
   5 -11 -29   -0.00    5.05
  -5 -11  29    6.20    5.94
   5 -11 -30   -0.00    6.85
  -5 -11  30    4.36    7.04
   5 -11 -31    2.81    7.42
   5 -11 -32    1.12    5.96
   5 -11 -33    1.40    5.51
   5 -11 -34    6.16    7.47
   5 -11 -35    5.54    6.74
  -5 -12   1   -0.00    2.19
  -5 -12   2    0.43    2.30
  -5 -12   3   -0.00    2.78
  -5 -12   4   40.41    9.14
  -5 -12   5    1.17    2.46
  -5 -12   6    1.98    3.13
  -5 -12   7   -0.00    2.56
  -5 -12   8    2.81    3.86
  -5 -12   9    6.96    4.01
  -5 -12  10    6.22    4.55
  -5 -12  11   -0.00    3.14
  -5 -12  12    6.11    5.10
  -5 -12  13   -0.00    3.78
  -5 -12  14    5.97    4.76
  -5 -12  15    6.81    5.37
  -5 -12  16    7.36    5.42
  -5 -12  17   -0.00    4.36
  -5 -12  18    1.47    4.04
  -5 -12  19   -0.00    3.87
  -5 -12  20    0.35    3.91
  -5 -12  21    0.02    2.41
  -5 -12  22    7.68    6.19
  -5 -12  23    2.98    5.66
  -5 -12  24    0.33    4.32
  -5 -12  25    0.18    4.16
  -5 -12  26   -0.00    5.70
  -5 -12  27    0.67    6.33
  -5 -12  28    0.00    5.16
  -5 -13   1    8.57    4.83
  -5 -13   2   20.64    6.62
  -5 -13   3    3.06    3.65
  -5 -13   4    6.22    4.19
  -5 -13   5    0.00    2.19
  -5 -13   6   15.36    5.95
  -5 -13   7    0.90    3.58
  -5 -13   8   26.46    7.44
  -5 -13   9    0.00    2.71
  -5 -13  10   -0.00    3.26
  -5 -13  11   15.44    6.09
  -5 -13  12   10.09    5.60
  -5 -13  13    1.63    3.30
  -5 -13  14   -0.00    3.62
  -5 -13  15   -0.00    3.33
  -5 -13  16    1.10    4.15
  -5 -13  17    0.13    2.67
  -5 -13  18    1.67    4.59
  -5 -13  19    2.13    4.49
  -5 -13  20    2.57    4.47
  -5 -13  21   -0.00    3.39
  -5 -13  22    1.61    3.71
  -5 -13  23   -0.00    4.07
  -5 -13  24    0.00    5.02
  -5 -13  25    0.00    3.11
  -5 -13  26    0.92    5.18
  -5 -14   1    0.36    2.70
  -5 -14   2   -0.00    3.14
  -5 -14   3    0.47    3.19
  -5 -14   4    8.36    4.10
  -5 -14   5    5.94    3.64
  -5 -14   6   18.13    6.10
  -5 -14   7   -0.00    3.10
  -5 -14   8    6.72    4.17
  -5 -14   9   -0.00    2.88
  -5 -14  10   11.44    5.25
  -5 -14  11    8.80    5.24
  -5 -14  12   -0.00    3.43
  -5 -14  13    1.36    3.30
  -5 -14  14    1.28    3.72
  -5 -14  15   -0.00    3.17
  -5 -14  16    1.39    4.33
  -5 -14  17    0.18    4.12
  -5 -14  18    2.14    3.93
  -5 -14  19   -0.00    3.43
  -5 -14  20   -0.00    4.63
  -5 -14  21    2.80    5.08
  -5 -14  22    3.10    5.40
  -5 -14  23   -0.00    5.02
  -5 -15   1    3.93    3.74
  -5 -15   2    3.34    3.13
  -5 -15   3    3.78    3.97
  -5 -15   4   -0.00    1.89
  -5 -15   5   -0.00    3.31
  -5 -15   6    1.30    3.64
  -5 -15   7    5.79    4.31
  -5 -15   8    1.13    3.12
  -5 -15   9    1.09    2.90
  -5 -15  10    1.69    3.29
  -5 -15  11    0.30    3.23
  -5 -15  12    2.63    4.11
  -5 -15  13    0.00    3.46
  -5 -15  14   -0.00    2.81
  -5 -15  15    1.30    3.34
  -5 -15  16    3.70    4.67
  -5 -15  17    2.84    3.75
  -5 -15  18    0.00    3.14
  -5 -15  19    2.34    4.17
  -5 -15  20    0.00    4.15
  -5 -15  21    2.91    4.79
  -5 -16   1   -0.00    2.97
  -5 -16   2   -0.00    2.90
  -5 -16   3    0.32    2.12
  -5 -16   4   -0.00    3.00
  -5 -16   5    0.94    2.78
  -5 -16   6    0.58    3.32
  -5 -16   7    1.16    2.57
  -5 -16   8   -0.00    2.68
  -5 -16   9    1.45    3.78
  -5 -16  10    0.00    2.95
  -5 -16  11   -0.00    2.85
  -5 -16  12    2.89    3.57
  -5 -16  13    0.00    3.33
  -5 -16  14   -0.00    3.31
  -5 -16  15    1.92    3.49
  -5 -16  16    6.40    4.68
  -5 -16  17    3.92    4.96
  -5 -16  18    0.90    3.76
  -5 -17   1    0.52    2.61
  -5 -17   2    1.21    2.32
  -5 -17   3    2.13    3.02
  -5 -17   4   -0.00    2.54
  -5 -17   5    0.56    2.91
  -5 -17   6    4.99    3.74
  -5 -17   7   -0.00    2.75
  -5 -17   8   -0.00    3.04
  -5 -17   9   -0.00    2.29
  -5 -17  10   -0.00    2.95
  -5 -17  11   -0.00    3.67
  -5 -17  12    0.61    2.86
  -5 -17  13    1.14    3.05
  -5 -17  14    1.17    3.79
  -5 -17  15    3.41    3.66
  -5 -18   1    0.85    2.88
  -5 -18   2   -0.00    2.18
  -5 -18   3    0.18    2.86
  -5 -18   4   -0.00    2.67
  -5 -18   5    0.00    2.82
  -5 -18   6    2.00    2.89
  -5 -18   7   -0.00    2.58
  -5 -18   8   -0.00    3.22
  -5 -18   9    3.67    3.77
  -5 -18  10    2.32    2.93
  -5 -18  11    2.01    3.94
  -4   0   1   -0.00    2.30
  -4   0   1   -0.00    2.73
   4   0  -1    0.78    2.77
   4   0  -1   -0.00    2.13
  -4   0   2   13.28    4.70
  -4   0   2   10.64    4.26
   4   0  -2   20.64    5.23
   4   0  -2   10.95    4.72
  -4   0   3    0.09    2.39
  -4   0   3   -0.00    3.39
   4   0  -3    0.00    3.47
   4   0  -3    1.01    2.85
  -4   0   4  985.08   85.40
  -4   0   4 1251.02   89.95
   4   0  -4 1132.43   86.84
   4   0  -4 1269.93   89.69
  -4   0   5   -0.00    2.89
  -4   0   5   -0.00    2.72
   4   0  -5   -0.00    2.82
   4   0  -5   -0.00    2.55
  -4   0   6  582.56   47.34
  -4   0   6  552.36   49.83
   4   0  -6  543.90   47.37
   4   0  -6  631.60   50.04
  -4   0   7    0.00    3.01
  -4   0   7    3.46    4.34
   4   0  -7   -0.00    2.68
   4   0  -7   -0.00    3.46
  -4   0   8 2488.83  186.06
  -4   0   8 2679.17  191.46
   4   0  -8 2694.80  187.65
   4   0  -8 2298.70  188.04
  -4   0   9    0.87    3.11
  -4   0   9   -0.00    3.00
   4   0  -9    0.00    3.49
   4   0  -9    5.81    4.39
  -4   0  10   38.74    7.74
  -4   0  10   39.02    9.64
   4   0 -10   38.21    8.29
   4   0 -10   51.80   10.10
  -4   0  11    1.50    2.74
  -4   0  11    2.50    3.78
   4   0 -11   -0.00    3.89
   4   0 -11    1.54    3.20
  -4   0  12   16.21    5.24
  -4   0  12   34.66    9.21
   4   0 -12    6.69    4.99
   4   0 -12   37.56    8.76
  -4   0  13    0.77    2.83
  -4   0  13    1.80    4.43
   4   0 -13    0.00    3.52
   4   0 -13   -0.00    3.44
  -4   0  14 1397.64  102.60
  -4   0  14 1258.01  107.07
   4   0 -14 1293.72  103.40
   4   0 -14 1245.90  105.19
  -4   0  15   -0.00    3.12
  -4   0  15   -0.00    3.90
   4   0 -15    0.88    4.01
   4   0 -15   -0.00    3.00
  -4   0  16   35.35   10.72
   4   0 -16   36.65    9.19
   4   0 -16   20.79    7.77
  -4   0  17   -0.00    4.76
   4   0 -17   -0.00    3.71
   4   0 -17   -0.00    3.19
  -4   0  18  130.10   21.57
   4   0 -18  119.60   17.94
   4   0 -18  103.72   17.98
  -4   0  19    3.36    4.97
   4   0 -19   -0.00    4.32
   4   0 -19    1.91    4.11
  -4   0  20   95.57   19.09
  -4   0  21    4.97    5.97
  -4   0  22    7.05    6.42
   4   0 -22    9.35    7.34
  -4   0  23    3.58    5.58
   4   0 -23    1.58    4.44
  -4   0  24   14.18    8.87
   4   0 -24   15.49    8.17
  -4   0  25   -0.00    4.28
   4   0 -25    0.31    3.46
  -4   0  26   39.63   14.10
   4   0 -26   40.87   12.19
   4   0 -27    2.03    5.75
   4   0 -28    9.44    7.65
  -4   0  29    0.53    5.49
   4   0 -29    4.82    6.70
  -4   0  30    8.66    7.93
   4   0 -30   27.62   10.54
  -4   0  31    2.70    5.35
   4   0 -31    0.00    4.80
  -4   0  32   -0.00    4.24
   4   0 -32    5.37    6.83
  -4   0  33   -0.00    5.16
   4   0 -33    4.28    6.21
  -4   0  34   -0.00    5.29
   4   0 -34   -0.00    5.46
   4   0 -35   -0.00    6.34
   4   0 -36   23.85   11.89
   4   0 -37   -0.00    7.91
   4   0 -38    0.44    6.00
   4   0 -39   -0.00    7.72
  -4   1   1   16.58    4.67
  -4   1   1   20.64    6.20
   4  -1  -1   20.68    5.24
   4  -1  -1   20.92    5.57
   4   1  -1   19.93    5.23
   4   1  -1   13.40    4.87
  -4  -1   1   15.35    4.41
  -4  -1   1    5.78    3.83
  -4   1   2  976.12   74.30
  -4   1   2  919.94   76.30
   4  -1  -2 1004.31   74.98
   4  -1  -2  955.94   76.40
   4   1  -2  873.49   74.00
   4   1  -2 1039.15   76.70
  -4  -1   2  941.07   74.04
  -4  -1   2 1046.27   77.65
  -4   1   3   16.15    4.53
  -4   1   3    9.43    4.29
   4  -1  -3   16.33    4.78
   4  -1  -3    8.00    4.29
   4   1  -3   12.20    4.33
   4   1  -3   10.32    4.47
  -4  -1   3   12.50    4.11
  -4  -1   3    8.96    4.13
  -4   1   4    0.00    2.68
  -4   1   4    2.84    3.77
   4  -1  -4    0.28    2.66
   4  -1  -4    1.57    3.21
   4   1  -4    4.20    3.58
   4   1  -4    2.88    3.45
  -4  -1   4    4.75    3.08
  -4  -1   4    0.54    2.47
  -4   1   5    9.77    3.87
  -4   1   5    6.93    3.97
   4  -1  -5   10.43    4.14
   4  -1  -5    7.38    4.00
   4   1  -5   10.16    4.27
   4   1  -5   12.91    5.03
  -4  -1   5    6.80    3.74
  -4  -1   5    7.94    4.59
  -4   1   6  416.08   38.50
  -4   1   6  612.47   44.87
   4  -1  -6  420.56   38.98
   4  -1  -6  526.63   42.25
   4   1  -6  413.85   38.74
   4   1  -6  485.35   41.18
  -4  -1   6  448.71   38.79
  -4  -1   6  471.46   41.74
  -4   1   7   34.36    7.04
  -4   1   7   31.91    8.40
   4  -1  -7   31.09    7.25
   4  -1  -7   44.91    9.03
   4   1  -7   45.41    8.08
   4   1  -7   39.41    7.99
  -4  -1   7   47.97    7.94
  -4  -1   7   34.47    8.51
  -4   1   8 1083.41   82.31
  -4   1   8 1038.35   86.11
   4  -1  -8  964.10   82.34
   4  -1  -8 1120.78   85.68
   4   1  -8  964.04   82.22
   4   1  -8 1187.86   85.42
  -4  -1   8 1145.30   82.70
  -4  -1   8 1013.83   85.60
  -4   1   9    2.36    3.22
  -4   1   9   -0.00    2.91
   4  -1  -9   -0.00    3.47
   4  -1  -9   -0.00    3.20
   4   1  -9    0.00    3.43
   4   1  -9   -0.00    3.05
  -4  -1   9   -0.00    2.64
  -4  -1   9    1.35    3.58
  -4   1  10  499.01   42.83
  -4   1  10  509.45   47.02
   4  -1 -10  505.54   44.24
   4  -1 -10  546.77   46.89
   4   1 -10  466.36   43.27
   4   1 -10  485.48   44.69
  -4  -1  10  500.89   42.67
  -4  -1  10  475.23   46.14
  -4   1  11  152.55   16.90
  -4   1  11  126.58   18.77
   4  -1 -11  121.58   16.71
   4  -1 -11  123.28   17.96
   4   1 -11  145.94   17.53
   4   1 -11  105.78   16.49
  -4  -1  11  160.02   16.99
  -4  -1  11  132.45   18.87
  -4   1  12  468.47   43.04
   4  -1 -12  357.52   37.41
   4  -1 -12  425.95   41.03
   4   1 -12  367.19   37.54
   4   1 -12  463.60   40.90
  -4  -1  12  414.53   37.16
  -4  -1  12  446.43   42.14
  -4   1  13   76.84   12.27
  -4   1  13   85.66   15.36
   4  -1 -13   75.93   12.93
   4  -1 -13   85.68   14.77
   4   1 -13   87.11   13.49
   4   1 -13   80.73   13.74
  -4  -1  13   96.56   13.20
  -4  -1  13   82.18   15.05
  -4   1  14   -0.00    3.52
  -4   1  14    0.00    3.79
   4  -1 -14    0.00    3.61
   4  -1 -14    2.35    3.86
   4   1 -14   -0.00    2.69
   4   1 -14   -0.00    3.44
  -4  -1  14   -0.00    3.45
  -4  -1  14    1.11    3.74
  -4   1  15   29.11    7.64
  -4   1  15   41.10   10.96
   4  -1 -15   27.33    8.02
   4  -1 -15   21.45    7.96
   4   1 -15   24.67    8.30
   4   1 -15   37.00    9.53
  -4  -1  15   44.29    8.69
  -4  -1  15   21.98    8.06
  -4   1  16  268.13   32.04
   4  -1 -16  251.86   27.79
   4  -1 -16  226.58   28.72
   4   1 -16  234.68   27.01
   4   1 -16  261.40   29.41
  -4  -1  16  228.65   29.88
  -4   1  17   -0.00    4.02
   4  -1 -17    1.12    3.42
   4  -1 -17   -2.13    5.39
   4   1 -17    2.28    3.98
   4   1 -17    0.97    2.81
  -4  -1  17   -0.00    4.23
  -4   1  18  235.24   31.43
   4  -1 -18  212.98   27.05
   4  -1 -18  220.03   28.72
   4   1 -18  268.48   28.89
  -4  -1  18  248.71   31.74
  -4   1  19   22.88    9.45
   4  -1 -19    7.45    5.59
   4  -1 -19   18.75    7.37
   4   1 -19    9.30    5.90
  -4  -1  19   13.37    7.04
  -4   1  20   29.12   10.50
   4  -1 -20   19.27    8.58
  -4  -1  20   28.38    9.99
  -4   1  21    6.44    6.73
  -4  -1  21    0.00    5.30
  -4   1  22  189.03   28.87
   4  -1 -22  189.26   25.65
  -4  -1  22  167.30   27.73
  -4   1  23    8.49    7.09
   4  -1 -23    6.00    6.48
   4   1 -23    2.12    5.44
  -4  -1  23    0.30    5.04
  -4   1  24    3.78    5.69
   4  -1 -24    5.61    6.45
   4   1 -24    2.85    5.84
  -4  -1  24   14.82    8.36
  -4   1  25   14.24    9.29
   4  -1 -25   19.37    8.30
   4   1 -25   16.85    7.81
  -4   1  26   44.94   14.92
   4  -1 -26   55.49   14.22
   4   1 -26   51.82   14.05
  -4   1  27   -0.00    5.97
   4  -1 -27    1.28    5.61
   4   1 -27    0.00    5.71
  -4  -1  27    7.26    7.03
   4  -1 -28   18.18    9.58
   4   1 -28   29.34   11.41
  -4  -1  28   24.91   10.67
   4  -1 -29    1.64    5.49
   4   1 -29    5.03    5.58
  -4  -1  29   -0.00    6.16
   4  -1 -30   -0.00    3.89
   4   1 -30    2.25    5.30
  -4  -1  30   -0.00    5.37
  -4   1  31    1.13    5.54
   4  -1 -31    0.00    6.36
   4   1 -31    4.38    5.86
  -4  -1  31   -0.00    6.08
   4  -1 -32   32.33   12.37
   4   1 -32   23.83   10.77
  -4  -1  32   29.75   13.07
   4  -1 -33    2.04    6.27
   4   1 -33    2.32    7.21
  -4  -1  33    2.73    6.15
   4  -1 -34    1.44    6.79
   4   1 -34    0.35    6.44
  -4  -1  34    0.18    4.17
   4  -1 -35    0.00    5.72
   4   1 -35   -0.00    7.46
  -4  -1  35   -0.00    4.43
   4  -1 -36    6.68    7.12
   4   1 -36    4.49    7.35
  -4  -1  36    0.83    5.43
   4  -1 -37    0.09    5.59
   4   1 -37    0.75    6.66
   4  -1 -38   15.00    9.88
   4   1 -38    6.05    8.09
   4  -1 -39   -0.00    8.05
   4   1 -39    3.55    6.77
  -4   2   1   63.14    9.07
  -4   2   1   70.68   10.76
   4  -2  -1   62.21    9.49
   4  -2  -1   66.10   10.43
   4   2  -1   47.09    8.41
   4   2  -1   64.12   10.08
  -4  -2   1   72.77    9.43
  -4  -2   1   56.53    9.94
  -4   2   2  201.10   19.40
  -4   2   2  222.28   21.86
   4  -2  -2  177.35   19.25
   4  -2  -2  204.89   21.46
   4   2  -2  169.26   18.98
   4   2  -2  205.05   20.75
  -4  -2   2  198.29   19.31
  -4  -2   2  211.16   21.73
  -4   2   3   20.17    4.94
  -4   2   3   19.44    5.76
   4  -2  -3   23.39    5.65
   4  -2  -3   22.58    6.08
   4   2  -3   10.56    4.53
   4   2  -3   23.22    5.80
  -4  -2   3   25.90    5.75
  -4  -2   3   18.62    5.72
  -4   2   4 1649.22  121.55
  -4   2   4 1638.04  124.54
   4  -2  -4 1436.89  121.09
   4  -2  -4 1771.73  124.85
   4   2  -4 1562.06  121.69
   4   2  -4 1697.78  123.55
  -4  -2   4 1718.10  121.71
  -4  -2   4 1617.94  124.18
  -4   2   5   39.75    7.15
  -4   2   5   35.95    8.15
   4  -2  -5   32.95    6.80
   4  -2  -5   32.50    7.63
   4   2  -5   29.29    6.37
   4   2  -5   44.42    7.99
  -4  -2   5   33.89    6.65
  -4  -2   5   36.36    8.16
  -4   2   6   10.80    4.38
  -4   2   6   12.44    5.27
   4  -2  -6   14.72    5.20
   4  -2  -6   17.05    5.84
   4   2  -6   12.48    4.72
   4   2  -6   19.36    5.69
  -4  -2   6   17.88    4.74
  -4  -2   6    6.78    4.73
  -4   2   7  291.65   27.01
  -4   2   7  314.43   30.75
   4  -2  -7  289.54   27.60
   4  -2  -7  286.03   29.11
   4   2  -7  294.10   27.34
   4   2  -7  284.50   28.26
  -4  -2   7  284.85   26.66
  -4  -2   7  267.30   28.84
  -4   2   8  718.20   59.20
  -4   2   8  764.16   63.63
   4  -2  -8  692.14   59.86
   4  -2  -8  717.96   62.30
   4   2  -8  738.48   59.92
   4   2  -8  880.54   62.68
  -4  -2   8  709.22   58.85
  -4  -2   8  717.81   62.41
  -4   2   9  193.50   20.42
  -4   2   9  189.44   23.31
   4  -2  -9  180.07   20.87
   4  -2  -9  202.87   23.29
   4   2  -9  226.39   21.84
   4   2  -9  197.24   21.68
  -4  -2   9  159.80   19.15
  -4  -2   9  224.28   24.30
  -4   2  10   61.94    9.76
  -4   2  10   48.35   10.82
   4  -2 -10   48.62    9.54
   4  -2 -10   38.10   10.17
   4   2 -10   60.53   10.35
   4   2 -10   55.49   10.31
  -4  -2  10   52.54    9.05
  -4  -2  10   57.22   11.48
  -4   2  11   37.03    8.14
  -4   2  11   47.78   10.82
   4  -2 -11   40.28    9.09
   4  -2 -11   61.28   11.70
   4   2 -11   46.23    9.28
   4   2 -11   53.09   10.08
  -4  -2  11   44.84    8.32
  -4  -2  11   44.65   10.14
  -4   2  12   -0.00    3.01
  -4   2  12    0.81    4.26
   4  -2 -12    5.07    4.28
   4  -2 -12   10.91    5.59
   4   2 -12   -0.00    2.95
   4   2 -12    7.56    4.45
  -4  -2  12    3.46    3.83
  -4  -2  12    2.75    4.52
  -4   2  13   15.93    5.73
  -4   2  13   26.57    9.07
   4  -2 -13   22.25    6.87
   4  -2 -13   30.09    8.78
   4   2 -13   11.25    5.33
   4   2 -13    7.11    5.02
  -4  -2  13   12.51    5.18
  -4  -2  13   17.21    7.46
  -4   2  14  752.58   60.74
  -4   2  14  738.50   66.45
   4  -2 -14  663.59   61.11
   4  -2 -14  657.93   63.66
   4   2 -14  852.41   63.28
   4   2 -14  680.27   62.25
  -4  -2  14  739.42   60.11
  -4  -2  14  683.46   64.38
  -4   2  15   42.32    9.34
  -4   2  15   47.31   12.01
   4  -2 -15   59.07   11.48
   4  -2 -15   53.24   12.44
   4   2 -15   55.27   10.83
   4   2 -15   38.95   10.02
  -4  -2  15   46.99    9.44
  -4  -2  15   60.97   13.02
  -4   2  16    8.26    6.05
   4  -2 -16    5.62    5.39
   4  -2 -16    5.69    4.93
   4   2 -16    7.11    5.53
   4   2 -16    3.30    4.64
  -4  -2  16    1.57    4.63
  -4   2  17    6.05    4.82
   4  -2 -17    2.19    4.17
   4  -2 -17    6.48    5.27
   4   2 -17    2.84    4.18
  -4  -2  17    2.36    3.65
  -4   2  18   90.37   18.68
   4  -2 -18  113.98   17.32
   4  -2 -18   86.44   16.86
   4   2 -18  102.16   16.16
  -4  -2  18   93.76   18.15
  -4   2  19   80.69   17.75
   4  -2 -19  100.58   17.11
   4  -2 -19   88.45   17.22
   4   2 -19  100.88   16.41
  -4  -2  19  133.86   21.37
  -4   2  20   44.07   12.97
   4  -2 -20   31.96   10.64
  -4  -2  20   41.62   12.03
  -4   2  21    2.28    5.80
   4  -2 -21    3.47    4.84
  -4  -2  21    3.78    4.75
  -4   2  22   13.77    8.48
   4  -2 -22    4.86    5.89
   4  -2 -22   10.33    6.53
  -4  -2  22    7.92    6.40
  -4   2  23   -0.00    5.32
   4  -2 -23    7.96    6.65
   4   2 -23   -0.00    4.20
  -4   2  24   87.14   20.06
   4  -2 -24   94.75   17.90
   4   2 -24   86.62   16.88
  -4   2  25    7.60    7.84
   4  -2 -25   17.87    9.67
   4   2 -25   14.83    8.92
  -4   2  26   49.55   15.23
   4  -2 -26   34.06   11.59
   4   2 -26   19.79    9.24
  -4  -2  26   30.23   11.71
  -4   2  27    8.97    8.62
   4  -2 -27    1.12    5.44
   4   2 -27    0.00    5.80
  -4  -2  27    3.41    5.54
  -4   2  28   15.41    9.82
   4  -2 -28   34.61   11.58
   4   2 -28   40.70   11.77
  -4  -2  28    2.50    6.69
  -4   2  29   16.30    9.62
   4  -2 -29    7.28    6.86
   4   2 -29    0.00    5.77
  -4  -2  29    9.27    8.82
   4  -2 -30   42.86   13.09
   4   2 -30   48.88   13.77
  -4  -2  30    7.81    9.09
   4  -2 -31   -0.00    7.46
   4   2 -31   -0.00    7.10
  -4  -2  31   -0.00    6.58
   4  -2 -32   -0.00    5.93
   4   2 -32   -0.00    5.82
  -4  -2  32    0.27    2.88
   4  -2 -33    3.46    7.05
   4   2 -33    3.98    5.46
  -4  -2  33    0.33    6.24
   4  -2 -34    3.37    6.59
   4   2 -34    6.53    5.55
  -4  -2  34   -0.00    2.98
   4  -2 -35    0.00    6.00
   4   2 -35   -0.00    5.58
  -4  -2  35    2.42    6.79
   4  -2 -36    2.44    6.02
   4   2 -36    4.04    7.66
  -4  -2  36   -0.00    6.82
   4  -2 -37   -0.00    7.55
   4   2 -37   -0.00    7.08
  -4  -2  37   -0.00    6.18
   4  -2 -38   -0.00    5.13
   4   2 -38   -0.00    6.09
  -4  -2  38    1.64    5.45
   4  -2 -39    5.79    7.61
   4   2 -39    4.11    6.58
   4   2 -40    7.90    8.03
  -4   3   1   30.17    6.18
  -4   3   1   27.75    6.70
   4  -3  -1   27.80    6.29
   4  -3  -1   43.02    8.16
   4   3  -1   35.12    6.69
   4   3  -1   46.73    8.06
  -4  -3   1   45.29    7.30
  -4  -3   1   28.71    6.81
  -4   3   2  270.55   26.70
  -4   3   2  267.52   28.56
   4  -3  -2  300.52   27.67
   4  -3  -2  348.40   30.45
   4   3  -2  278.50   27.27
   4   3  -2  305.84   28.70
  -4  -3   2  361.78   28.30
  -4  -3   2  365.73   30.75
  -4   3   3    7.50    3.64
  -4   3   3    7.45    4.04
   4  -3  -3    7.06    3.85
   4  -3  -3    9.25    4.23
   4   3  -3    6.44    3.39
   4   3  -3   12.66    4.31
  -4  -3   3    6.73    3.55
  -4  -3   3    6.70    4.06
  -4   3   4   18.24    4.76
  -4   3   4   29.48    6.96
   4  -3  -4   15.33    4.81
   4  -3  -4   10.91    4.68
   4   3  -4   12.76    4.31
   4   3  -4    7.73    3.95
  -4  -3   4   15.16    4.35
  -4  -3   4   21.02    5.91
  -4   3   5   32.65    6.68
  -4   3   5   25.79    7.01
   4  -3  -5   39.69    7.35
   4  -3  -5   33.86    7.65
   4   3  -5   39.11    7.10
   4   3  -5   25.21    6.34
  -4  -3   5   32.22    6.27
  -4  -3   5   29.50    7.38
  -4   3   6   68.51    9.73
  -4   3   6   72.74   11.79
   4  -3  -6   54.28    9.13
   4  -3  -6   81.95   11.93
   4   3  -6   48.27    8.84
   4   3  -6   51.50    9.20
  -4  -3   6   51.81    8.41
  -4  -3   6   56.04   10.16
  -4   3   7  416.03   36.33
  -4   3   7  368.33   38.47
   4  -3  -7  431.95   37.24
   4  -3  -7  465.36   40.18
   4   3  -7  426.76   36.78
   4   3  -7  419.79   37.60
  -4  -3   7  406.56   35.95
  -4  -3   7  413.19   38.64
  -4   3   8   66.38   10.71
  -4   3   8   81.64   13.54
   4  -3  -8   59.45   10.74
   4  -3  -8   94.71   14.26
   4   3  -8   86.83   11.83
   4   3  -8   86.47   12.26
  -4  -3   8   75.91   10.79
  -4  -3   8  114.04   14.87
  -4   3   9    2.06    3.23
  -4   3   9   -0.00    3.71
   4  -3  -9    0.00    3.83
   4  -3  -9   -0.00    3.35
   4   3  -9    1.33    3.40
   4   3  -9   -0.00    3.26
  -4  -3   9    0.73    2.80
  -4  -3   9    4.07    4.46
  -4   3  10  186.26   20.21
  -4   3  10  152.80   21.85
   4  -3 -10  197.64   21.60
   4  -3 -10  204.19   23.73
   4   3 -10  203.15   21.34
   4   3 -10  172.61   20.62
  -4  -3  10  188.02   19.72
  -4  -3  10  186.35   22.78
  -4   3  11  348.60   30.90
  -4   3  11  341.89   34.96
   4  -3 -11  306.55   31.25
   4  -3 -11  269.37   32.31
   4   3 -11  337.96   31.47
   4   3 -11  312.51   31.28
  -4  -3  11  350.98   30.39
  -4  -3  11  270.71   32.12
  -4   3  12  273.50   27.75
  -4   3  12  349.04   34.49
   4  -3 -12  294.53   29.42
   4  -3 -12  261.81   30.78
   4   3 -12  281.93   28.61
   4   3 -12  291.02   29.29
  -4  -3  12  266.64   27.15
  -4  -3  12  274.02   30.86
  -4   3  13   70.15   11.98
  -4   3  13   67.25   14.13
   4  -3 -13   97.88   14.36
   4  -3 -13   78.90   14.49
   4   3 -13   71.96   12.44
   4   3 -13   85.66   13.54
  -4  -3  13   97.94   12.92
  -4  -3  13   97.36   15.82
  -4   3  14    0.00    2.88
  -4   3  14    1.68    3.92
   4  -3 -14    2.68    3.65
   4  -3 -14    2.47    3.62
   4   3 -14    0.00    3.11
   4   3 -14    4.33    3.69
  -4  -3  14    5.62    3.81
  -4  -3  14    0.00    3.36
  -4   3  15   25.21    9.66
   4  -3 -15   42.41   10.07
   4  -3 -15   46.76   11.34
   4   3 -15   56.14   10.69
  -4  -3  15   39.27    8.36
  -4  -3  15   36.84   10.35
  -4   3  16  256.83   31.82
   4  -3 -16  252.41   27.89
   4  -3 -16  232.40   29.45
   4   3 -16  235.40   26.85
  -4  -3  16  221.14   28.74
  -4   3  17   19.31    8.25
   4  -3 -17   20.75    7.86
   4  -3 -17   21.31    8.25
   4   3 -17    6.69    5.38
  -4  -3  17    8.31    5.59
  -4   3  18   50.73   13.28
   4  -3 -18   45.44   10.77
   4  -3 -18   64.34   13.67
   4   3 -18   45.95   10.85
  -4  -3  18   27.22    9.78
  -4   3  19    5.40    5.41
   4  -3 -19   12.70    6.55
   4   3 -19    0.00    3.68
  -4  -3  19    1.85    3.71
  -4   3  20   15.38    8.76
   4  -3 -20   15.06    7.78
   4   3 -20   10.54    6.10
  -4  -3  20    8.15    5.90
  -4   3  21   56.97   15.05
   4  -3 -21   40.20   12.11
  -4   3  22   32.37   11.90
   4  -3 -22   59.07   13.54
   4  -3 -22   43.48   12.93
  -4   3  23   19.68    9.23
   4  -3 -23   25.57    9.55
   4  -3 -23   37.07   11.65
   4   3 -23   20.46    8.85
  -4   3  24    2.44    6.08
   4  -3 -24    5.10    5.85
   4   3 -24   -0.00    4.99
  -4  -3  24    2.55    5.75
  -4   3  25   10.62    8.16
   4  -3 -25    3.22    6.44
   4   3 -25    1.33    5.26
  -4  -3  25   -0.00    5.25
  -4   3  26   66.06   17.53
   4  -3 -26   31.34   11.44
   4   3 -26   51.47   13.25
  -4  -3  26   20.28   10.82
   4  -3 -27    0.00    5.82
   4   3 -27    2.24    6.50
  -4  -3  27    2.79    6.80
   4  -3 -28   43.33   13.52
   4   3 -28   39.96   12.58
  -4  -3  28   23.43   11.41
   4  -3 -29    2.27    6.57
   4   3 -29    2.35    5.05
  -4  -3  29    1.92    5.98
   4  -3 -30   10.65    8.19
   4   3 -30    7.28    7.53
  -4  -3  30   -0.00    3.52
   4  -3 -31    6.96    7.48
   4   3 -31    3.94    5.95
  -4  -3  31    7.86    7.19
   4  -3 -32   14.34    9.16
   4   3 -32   22.73   10.34
  -4  -3  32   17.08   10.31
   4  -3 -33    0.54    5.99
   4   3 -33    6.09    6.48
  -4  -3  33    2.29    5.38
   4  -3 -34   -0.00    5.67
   4   3 -34    0.00    5.12
  -4  -3  34    4.12    5.87
   4  -3 -35    1.50    5.18
   4   3 -35    0.00    5.55
  -4  -3  35   -0.00    5.03
   4  -3 -36   -0.00    6.66
   4   3 -36    3.39    7.10
  -4  -3  36    4.12    8.31
   4  -3 -37    8.61    8.23
   4   3 -37    5.34    7.13
[truncated: 820,065 more chars]
