# Supplementary material for: LED-pump-X-ray-multiprobe crystallography for sub-second timescales
Source: Commun Chem. 2022 Aug 26;5:102. doi: 10.1038/s42004-022-00716-1 (PMC9814726; doi:10.1038/s42004-022-00716-1)
Supplement: Supplementary file 10 — Supplementary Data 1 [file 42004_2022_716_MOESM10_ESM.zip › CIFs/0-4s_283K/283K_0-4s_t4_decay.cif]

data_global

# SUBMISSION DETAILS
 
_publ_contact_author_name       'Hatcher, Lauren'
_publ_contact_author_address
;
School of Chemistry
Cardiff University
Main Building
Park Place 
Cardiff
CF10 3AT
United Kingdom
;
_publ_contact_author_email       'HatcherL1@cardiff.ac.uk'
_publ_requested_category          FM
_publ_section_comment
; 
?
;
_publ_section_references
;
Diamond General Data Aquisition (GDA) software: http://www.opengda.org/

XIA2: Winter, G. (2010) J. Appl. Cryst. 43, 186-190.
POINTLESS: Evans, P. (2006) Acta Cryst. D62, 72-82.
AIMLESS: Evans, P. R. and Murshudov, G. N. (2013) Acta Cryst. D69, 1204-1214.
DIALS: Winter, G., et al. Acta Cryst. (2018) D74, 85-97.
CCP4: Winn, M. D. et al. (2011) Acta Cryst. D67, 235-242.
   
SHELXL: Sheldrick G. M. (2015). Acta Cryst. C71, 3-8.
SHELXT:	Sheldrick, G. M. (2015). Acta Cryst. A71, 3-8.
 
OLEX2: Dolomanov, O.V.; Bourhis, L.J.; Gildea, R.J.; Howard, J.A.K.; Puschmann,
 H., OLEX2: A complete structure solution, refinement and analysis program 
 (2009). J. Appl. Cryst., 42, 339-341.

MERCURY: Macrae, C. F., Bruno, I. J., Chisholm, J. A., Edgington,
P. R., McCabe, P., Pidcock, E., Rodriguez-Monge, L., Taylor, R.,
van de Streek, J. & Wood, P. A. (2008). J. Appl. Cryst. 41, 466-470.
;

####
 
data_283K_0-4s_t4_decay
 
_audit_creation_method            'SHELXL-2018/3'
_shelx_SHELXL_version_number      '2018/3'
_chemical_name_systematic         
;
Nitro-(N,N,N',N'-tetrabutyldiethylenetriamine)palladium(II)
tetraphenylborate, tetrahydrofuran solvate
;
_chemical_name_common             ?
_chemical_melting_point           ?
_chemical_formula_moiety          
;
C20 H45 N4 O2 Pd, C24 H20 B, C4 H8 O
;
_chemical_formula_sum            'C48 H73 B N4 O3 Pd' 
_chemical_formula_weight          871.31

loop_
 _atom_type_symbol
 _atom_type_description
 _atom_type_scat_dispersion_real
 _atom_type_scat_dispersion_imag
 _atom_type_scat_source
 'C'  'C'   0.0010   0.0010
 'International Tables Vol C Tables 4.2.6.8 and 6.1.1.4'
 'H'  'H'   0.0000   0.0000
 'International Tables Vol C Tables 4.2.6.8 and 6.1.1.4'
 'B'  'B'   0.0000   0.0000
 'International Tables Vol C Tables 4.2.6.8 and 6.1.1.4'
 'N'  'N'   0.0030   0.0020
 'International Tables Vol C Tables 4.2.6.8 and 6.1.1.4'
 'O'  'O'   0.0050   0.0030
 'International Tables Vol C Tables 4.2.6.8 and 6.1.1.4'
 'Pd'  'Pd'  -2.5040   0.6150
 'International Tables Vol C Tables 4.2.6.8 and 6.1.1.4'
 
_space_group_crystal_system       monoclinic
_space_group_IT_number            14
_space_group_name_H-M_alt         'P 21/n'
_space_group_name_Hall            '-P 2yn'
 
_shelx_space_group_comment
;
The symmetry employed for this shelxl refinement is uniquely defined
by the following loop, which should always be used as a source of
symmetry information in preference to the above space-group names.
They are only intended as comments.
;
 
loop_
 _space_group_symop_operation_xyz
 'x, y, z'
 '-x+1/2, y+1/2, -z+1/2'
 '-x, -y, -z'
 'x-1/2, -y-1/2, z-1/2'
 
_cell_length_a                    11.6995(5)
_cell_length_b                    13.6308(5)
_cell_length_c                    30.2963(12)
_cell_angle_alpha                 90
_cell_angle_beta                  93.208(4)
_cell_angle_gamma                 90
_cell_volume                      4823.9(3)
_cell_formula_units_Z             4
_cell_measurement_temperature     283(2)
_cell_measurement_reflns_used     8258
_cell_measurement_theta_max       18.7128919693
_cell_measurement_theta_min       1.23687656347
 
_exptl_crystal_description        Plate
_exptl_crystal_colour             Yellow
_exptl_crystal_density_meas       ?
_exptl_crystal_density_method     ?
_exptl_crystal_density_diffrn     1.200          
_exptl_crystal_F_000              1856
_exptl_transmission_factor_min    ?
_exptl_transmission_factor_max    ?
_exptl_crystal_size_max           0.100
_exptl_crystal_size_mid           0.100
_exptl_crystal_size_min           0.050
_exptl_absorpt_coefficient_mu     0.200
_shelx_estimated_absorpt_T_min    0.980
_shelx_estimated_absorpt_T_max    0.990
_exptl_absorpt_correction_T_min   0.994020747736
_exptl_absorpt_correction_T_max   1.0
_exptl_absorpt_correction_type    empirical
_exptl_absorpt_process_details    
;
CCP4 7.0.048: AIMLESS, version 0.5.32 : 29/03/17
Scaling & analysis of unmerged intensities, absorption correction using spherical harmonics
;
_exptl_absorpt_special_details    ?
_diffrn_ambient_temperature       283(2)
_diffrn_radiation_wavelength      0.534
_diffrn_measurement_device_type   'Photon counting pixel array'
_diffrn_radiation_type            Synchrotron
_diffrn_measurement_method        'shutterless scans'
_diffrn_radiation_source          'Diamond Light Source Beamline I19-2'
_diffrn_radiation_monochromator   'Silicon 111'
_diffrn_detector_area_resol_mean  ?
_diffrn_reflns_number             32844
_diffrn_reflns_av_unetI/netI      0.1059
_diffrn_reflns_av_R_equivalents   0.0906
_diffrn_reflns_limit_h_min        -14
_diffrn_reflns_limit_h_max        14
_diffrn_reflns_limit_k_min        -17
_diffrn_reflns_limit_k_max        11
_diffrn_reflns_limit_l_min        -37
_diffrn_reflns_limit_l_max        37
_diffrn_reflns_theta_min          1.231
_diffrn_reflns_theta_max          19.495
_diffrn_reflns_theta_full         18.687
_diffrn_measured_fraction_theta_max   0.993
_diffrn_measured_fraction_theta_full  0.992
_diffrn_reflns_Laue_measured_fraction_max    0.993
_diffrn_reflns_Laue_measured_fraction_full   0.992
_diffrn_reflns_point_group_measured_fraction_max   0.993
_diffrn_reflns_point_group_measured_fraction_full  0.992
_reflns_number_total              9783
_reflns_number_gt                 4283
_reflns_threshold_expression      'I > 2\s(I)'
_reflns_Friedel_coverage          0.000
_reflns_Friedel_fraction_max      .
_reflns_Friedel_fraction_full     .
 
_reflns_special_details
;
 Reflections were merged by SHELXL according to the crystal
 class for the calculation of statistics and refinement.
 
 _reflns_Friedel_fraction is defined as the number of unique
 Friedel pairs measured divided by the number that would be
 possible theoretically, ignoring centric projections and
 systematic absences.
;
 
_computing_data_collection        'Diamond GDA (http://www.opengda.org/)'
_computing_cell_refinement        'DIALS (Winter, 2018)'
_computing_data_reduction         'XIA2 (Winter 2010)'
_computing_structure_solution     'SHELXT (Sheldrick, 2015)'
_computing_structure_refinement   'SHELXL (Sheldrick, 2015)'
_computing_molecular_graphics     'OLEX2 (Dolomanov et al., 2009)'
_computing_publication_material   'MERCURY (Macrae et al., 2008)'
_refine_special_details           ?
_refine_ls_structure_factor_coef  Fsqd
_refine_ls_matrix_type            full
_refine_ls_weighting_scheme       calc
_refine_ls_weighting_details
'w=1/[\s^2^(Fo^2^)+(0.0664P)^2^] where P=(Fo^2^+2Fc^2^)/3'
_atom_sites_solution_primary      ?
_atom_sites_solution_secondary    ?
_atom_sites_solution_hydrogens    geom
_refine_ls_hydrogen_treatment     constr
_refine_ls_extinction_method      none
_refine_ls_extinction_coef        .
_refine_ls_number_reflns          9783
_refine_ls_number_parameters      526
_refine_ls_number_restraints      491
_refine_ls_R_factor_all           0.1305
_refine_ls_R_factor_gt            0.0609
_refine_ls_wR_factor_ref          0.1637
_refine_ls_wR_factor_gt           0.1345
_refine_ls_goodness_of_fit_ref    0.884
_refine_ls_restrained_S_all       0.884
_refine_ls_shift/su_max           0.001
_refine_ls_shift/su_mean          0.000
 
loop_
 _atom_site_label
 _atom_site_type_symbol
 _atom_site_fract_x
 _atom_site_fract_y
 _atom_site_fract_z
 _atom_site_U_iso_or_equiv
 _atom_site_adp_type
 _atom_site_occupancy
 _atom_site_site_symmetry_order  
 _atom_site_calc_flag
 _atom_site_refinement_flags_posn
 _atom_site_refinement_flags_adp
 _atom_site_refinement_flags_occupancy
 _atom_site_disorder_assembly
 _atom_site_disorder_group
Pd1 Pd 0.33933(3) 0.77531(3) 0.34681(2) 0.06288(17) Uani 1 1 d D . . . .
N2 N 0.3451(3) 0.9266(3) 0.33794(12) 0.0739(10) Uani 1 1 d . . . . .
N3 N 0.4532(3) 0.7992(2) 0.39808(11) 0.0629(9) Uani 1 1 d . . . . .
H3 H 0.530184 0.788966 0.387720 0.075 Uiso 1 1 calc R U . . .
N4 N 0.3315(3) 0.6322(2) 0.37122(13) 0.0660(9) Uani 1 1 d . . . . .
C1 C 0.4401(4) 0.9638(3) 0.36969(16) 0.0806(13) Uani 1 1 d . . . . .
H1A H 0.512955 0.959260 0.356046 0.097 Uiso 1 1 calc R U . . .
H1B H 0.426634 1.032092 0.376784 0.097 Uiso 1 1 calc R U . . .
C2 C 0.4435(4) 0.9030(3) 0.41137(15) 0.0762(13) Uani 1 1 d . . . . .
H2A H 0.508586 0.921610 0.430787 0.091 Uiso 1 1 calc R U . . .
H2B H 0.374180 0.912945 0.426939 0.091 Uiso 1 1 calc R U . . .
C3 C 0.4331(4) 0.7237(3) 0.43273(14) 0.0676(11) Uani 1 1 d . . . . .
H3A H 0.363890 0.738660 0.447605 0.081 Uiso 1 1 calc R U . . .
H3B H 0.496966 0.721969 0.454557 0.081 Uiso 1 1 calc R U . . .
C4 C 0.4214(4) 0.6267(3) 0.40902(14) 0.0679(11) Uani 1 1 d . . . . .
H4A H 0.400309 0.576368 0.429685 0.082 Uiso 1 1 calc R U . . .
H4B H 0.494365 0.608674 0.397681 0.082 Uiso 1 1 calc R U . . .
C5 C 0.2302(4) 0.9652(3) 0.35154(17) 0.0857(14) Uani 1 1 d . . . . .
H5A H 0.170848 0.934232 0.332732 0.103 Uiso 1 1 calc R U . . .
H5B H 0.219968 0.943314 0.381532 0.103 Uiso 1 1 calc R U . . .
C6 C 0.2102(5) 1.0747(4) 0.3500(2) 0.120(2) Uani 1 1 d . . . . .
H6A H 0.216013 1.097625 0.319860 0.144 Uiso 1 1 calc R U . . .
H6B H 0.269189 1.107231 0.368352 0.144 Uiso 1 1 calc R U . . .
C7 C 0.0929(5) 1.1024(4) 0.3659(3) 0.146(3) Uani 1 1 d . . . . .
H7A H 0.034525 1.064388 0.349586 0.175 Uiso 1 1 calc R U . . .
H7B H 0.090156 1.085659 0.396904 0.175 Uiso 1 1 calc R U . . .
C8 C 0.0673(7) 1.2083(5) 0.3600(4) 0.226(5) Uani 1 1 d . . . . .
H8A H 0.016112 1.228941 0.381905 0.340 Uiso 1 1 calc R U . . .
H8B H 0.032047 1.219154 0.331060 0.340 Uiso 1 1 calc R U . . .
H8C H 0.137066 1.245241 0.363333 0.340 Uiso 1 1 calc R U . . .
C9 C 0.3646(4) 0.9600(3) 0.29155(16) 0.0832(13) Uani 1 1 d . . . . .
H9A H 0.296988 0.944668 0.272813 0.100 Uiso 1 1 calc R U . . .
H9B H 0.373684 1.030757 0.291645 0.100 Uiso 1 1 calc R U . . .
C10 C 0.4668(4) 0.9148(4) 0.27175(17) 0.0928(15) Uani 1 1 d . . . . .
H10A H 0.463282 0.844033 0.274684 0.111 Uiso 1 1 calc R U . . .
H10B H 0.536070 0.937470 0.287675 0.111 Uiso 1 1 calc R U . . .
C11 C 0.4710(5) 0.9420(4) 0.22279(19) 0.1129(18) Uani 1 1 d . . . . .
H11A H 0.406494 0.912150 0.206388 0.135 Uiso 1 1 calc R U . . .
H11B H 0.464040 1.012606 0.219642 0.135 Uiso 1 1 calc R U . . .
C12 C 0.5786(6) 0.9094(6) 0.2037(2) 0.167(3) Uani 1 1 d . . . . .
H12A H 0.576653 0.926265 0.172923 0.251 Uiso 1 1 calc R U . . .
H12B H 0.586168 0.839624 0.206959 0.251 Uiso 1 1 calc R U . . .
H12C H 0.642505 0.941238 0.218927 0.251 Uiso 1 1 calc R U . . .
C13 C 0.2127(4) 0.6240(3) 0.38895(16) 0.0761(13) Uani 1 1 d . . . . .
H13A H 0.204960 0.675667 0.410611 0.091 Uiso 1 1 calc R U . . .
H13B H 0.157020 0.637010 0.364718 0.091 Uiso 1 1 calc R U . . .
C14 C 0.1811(4) 0.5285(3) 0.40995(18) 0.0908(15) Uani 1 1 d . . . . .
H14A H 0.233604 0.515644 0.435205 0.109 Uiso 1 1 calc R U . . .
H14B H 0.188673 0.475676 0.388861 0.109 Uiso 1 1 calc R U . . .
C15 C 0.0593(4) 0.5304(4) 0.4249(2) 0.1017(17) Uani 1 1 d . . . . .
H15A H 0.052619 0.583383 0.445975 0.122 Uiso 1 1 calc R U . . .
H15B H 0.007646 0.544611 0.399560 0.122 Uiso 1 1 calc R U . . .
C16 C 0.0218(5) 0.4368(4) 0.4458(2) 0.121(2) Uani 1 1 d . . . . .
H16A H 0.026318 0.383922 0.425019 0.182 Uiso 1 1 calc R U . . .
H16B H -0.055779 0.443508 0.454178 0.182 Uiso 1 1 calc R U . . .
H16C H 0.070710 0.422997 0.471536 0.182 Uiso 1 1 calc R U . . .
C17 C 0.3504(4) 0.5520(3) 0.33897(15) 0.0779(13) Uani 1 1 d . . . . .
H17A H 0.284200 0.548400 0.318281 0.093 Uiso 1 1 calc R U . . .
H17B H 0.355603 0.490265 0.354846 0.093 Uiso 1 1 calc R U . . .
C18 C 0.4561(4) 0.5638(4) 0.31315(17) 0.0973(16) Uani 1 1 d . . . . .
H18A H 0.523214 0.565579 0.333435 0.117 Uiso 1 1 calc R U . . .
H18B H 0.452047 0.625398 0.297150 0.117 Uiso 1 1 calc R U . . .
C19 C 0.4675(6) 0.4791(5) 0.2804(2) 0.154(3) Uani 1 1 d . . . . .
H19A H 0.462305 0.417720 0.296389 0.184 Uiso 1 1 calc R U . . .
H19B H 0.403220 0.481736 0.258805 0.184 Uiso 1 1 calc R U . . .
C20 C 0.5690(7) 0.4787(6) 0.2579(3) 0.189(4) Uani 1 1 d . . . . .
H20A H 0.574093 0.418586 0.241596 0.283 Uiso 1 1 calc R U . . .
H20B H 0.633402 0.483825 0.278837 0.283 Uiso 1 1 calc R U . . .
H20C H 0.568900 0.533230 0.237883 0.283 Uiso 1 1 calc R U . . .
C21 C 0.6556(4) 0.3741(3) 0.42739(16) 0.0668(11) Uani 1 1 d . . . . .
C22 C 0.7092(4) 0.4229(3) 0.39344(18) 0.0838(14) Uani 1 1 d . . . . .
H22 H 0.726015 0.388469 0.368101 0.101 Uiso 1 1 calc R U . . .
C23 C 0.7375(4) 0.5213(4) 0.3969(2) 0.1008(17) Uani 1 1 d . . . . .
H23 H 0.772368 0.551684 0.373721 0.121 Uiso 1 1 calc R U . . .
C24 C 0.7157(5) 0.5746(4) 0.4335(2) 0.0982(17) Uani 1 1 d . . . . .
H24 H 0.737381 0.640110 0.435826 0.118 Uiso 1 1 calc R U . . .
C25 C 0.6610(4) 0.5294(3) 0.46675(19) 0.0871(15) Uani 1 1 d . . . . .
H25 H 0.643844 0.564819 0.491776 0.105 Uiso 1 1 calc R U . . .
C26 C 0.6311(4) 0.4318(3) 0.46333(16) 0.0737(12) Uani 1 1 d . . . . .
H26 H 0.592860 0.403304 0.486182 0.088 Uiso 1 1 calc R U . . .
C27 C 0.7341(4) 0.2016(3) 0.45875(16) 0.0700(12) Uani 1 1 d . . . . .
C28 C 0.8084(4) 0.2498(4) 0.48750(18) 0.0829(14) Uani 1 1 d . . . . .
H28 H 0.803588 0.317780 0.488929 0.099 Uiso 1 1 calc R U . . .
C29 C 0.8913(5) 0.2028(4) 0.5149(2) 0.1062(19) Uani 1 1 d . . . . .
H29 H 0.938792 0.239847 0.534044 0.127 Uiso 1 1 calc R U . . .
C30 C 0.9033(5) 0.1049(4) 0.5140(2) 0.1107(19) Uani 1 1 d . . . . .
H30 H 0.957980 0.073362 0.532384 0.133 Uiso 1 1 calc R U . . .
C31 C 0.8323(5) 0.0528(4) 0.4850(2) 0.113(2) Uani 1 1 d . . . . .
H31 H 0.838576 -0.015142 0.483909 0.135 Uiso 1 1 calc R U . . .
C32 C 0.7513(4) 0.1000(3) 0.4575(2) 0.1008(17) Uani 1 1 d . . . . .
H32 H 0.706642 0.062766 0.437397 0.121 Uiso 1 1 calc R U . . .
C33 C 0.5050(4) 0.2303(3) 0.44444(15) 0.0648(10) Uani 1 1 d . . . . .
C34 C 0.4789(4) 0.1456(3) 0.46713(15) 0.0695(12) Uani 1 1 d . . . . .
H34 H 0.537472 0.101180 0.474138 0.083 Uiso 1 1 calc R U . . .
C35 C 0.3695(4) 0.1239(3) 0.47991(17) 0.0825(14) Uani 1 1 d . . . . .
H35 H 0.356273 0.065143 0.494337 0.099 Uiso 1 1 calc R U . . .
C36 C 0.2807(5) 0.1883(3) 0.47149(19) 0.0911(15) Uani 1 1 d . . . . .
H36 H 0.207865 0.175078 0.480824 0.109 Uiso 1 1 calc R U . . .
C37 C 0.3029(5) 0.2731(3) 0.4488(2) 0.1019(18) Uani 1 1 d . . . . .
H37 H 0.244060 0.317444 0.442015 0.122 Uiso 1 1 calc R U . . .
C38 C 0.4126(4) 0.2927(3) 0.43588(19) 0.0931(17) Uani 1 1 d . . . . .
H38 H 0.424834 0.350738 0.420711 0.112 Uiso 1 1 calc R U . . .
C39 C 0.6344(5) 0.2130(3) 0.37485(17) 0.0831(13) Uani 1 1 d . . . . .
C40 C 0.5426(6) 0.2205(3) 0.34471(18) 0.0979(16) Uani 1 1 d . . . . .
H40 H 0.473842 0.244675 0.354217 0.117 Uiso 1 1 calc R U . . .
C41 C 0.5482(7) 0.1932(4) 0.3000(2) 0.118(2) Uani 1 1 d . . . . .
H41 H 0.484418 0.200323 0.280513 0.141 Uiso 1 1 calc R U . . .
C42 C 0.6470(8) 0.1565(5) 0.2855(3) 0.150(3) Uani 1 1 d . . . . .
H42 H 0.651430 0.139021 0.256021 0.180 Uiso 1 1 calc R U . . .
C43 C 0.7409(8) 0.1451(6) 0.3145(3) 0.170(3) Uani 1 1 d . . . . .
H43 H 0.808002 0.117922 0.304860 0.204 Uiso 1 1 calc R U . . .
C44 C 0.7347(6) 0.1742(5) 0.3577(2) 0.138(2) Uani 1 1 d . . . . .
H44 H 0.799677 0.167909 0.376606 0.165 Uiso 1 1 calc R U . . .
B1 B 0.6318(5) 0.2541(4) 0.42649(19) 0.0698(11) Uani 1 1 d . . . . .
O3 O 0.6893(11) 0.8023(18) 0.3662(7) 0.108(3) Uani 0.642(16) 1 d D . P A 1
C45 C 0.7361(11) 0.7757(15) 0.3252(6) 0.117(2) Uani 0.642(16) 1 d D . P A 1
H45A H 0.729253 0.829179 0.304148 0.141 Uiso 0.642(16) 1 calc R U P A 1
H45B H 0.697933 0.718264 0.312518 0.141 Uiso 0.642(16) 1 calc R U P A 1
C46 C 0.8604(9) 0.7540(12) 0.3380(5) 0.129(3) Uani 0.642(16) 1 d D . P A 1
H46A H 0.870889 0.686158 0.347063 0.155 Uiso 0.642(16) 1 calc R U P A 1
H46B H 0.908895 0.767792 0.313811 0.155 Uiso 0.642(16) 1 calc R U P A 1
C47 C 0.8834(10) 0.8193(13) 0.3740(4) 0.129(3) Uani 0.642(16) 1 d D . P A 1
H47A H 0.923005 0.876942 0.363900 0.155 Uiso 0.642(16) 1 calc R U P A 1
H47B H 0.932355 0.787371 0.396569 0.155 Uiso 0.642(16) 1 calc R U P A 1
C48 C 0.7783(10) 0.8478(10) 0.3922(4) 0.117(2) Uani 0.642(16) 1 d D . P A 1
H48A H 0.776883 0.826691 0.422695 0.141 Uiso 0.642(16) 1 calc R U P A 1
H48B H 0.769795 0.918605 0.391143 0.141 Uiso 0.642(16) 1 calc R U P A 1
O3A O 0.673(2) 0.810(3) 0.3604(13) 0.108(3) Uani 0.358(16) 1 d D . P A 2
C45A C 0.7276(18) 0.755(3) 0.3269(12) 0.117(2) Uani 0.358(16) 1 d D . P A 2
H45C H 0.694860 0.770742 0.297575 0.141 Uiso 0.358(16) 1 calc R U P A 2
H45D H 0.723039 0.685215 0.331831 0.141 Uiso 0.358(16) 1 calc R U P A 2
C46A C 0.8494(16) 0.7924(18) 0.3334(9) 0.129(3) Uani 0.358(16) 1 d D . P A 2
H46C H 0.897988 0.741387 0.346582 0.155 Uiso 0.358(16) 1 calc R U P A 2
H46D H 0.878438 0.809916 0.305087 0.155 Uiso 0.358(16) 1 calc R U P A 2
C47A C 0.8507(17) 0.8744(19) 0.3610(8) 0.129(3) Uani 0.358(16) 1 d D . P A 2
H47C H 0.862968 0.933434 0.344052 0.155 Uiso 0.358(16) 1 calc R U P A 2
H47D H 0.912239 0.868716 0.383695 0.155 Uiso 0.358(16) 1 calc R U P A 2
C48A C 0.7437(18) 0.8797(17) 0.3808(7) 0.117(2) Uani 0.358(16) 1 d D . P A 2
H48C H 0.753554 0.866630 0.412281 0.141 Uiso 0.358(16) 1 calc R U P A 2
H48D H 0.710646 0.944543 0.376714 0.141 Uiso 0.358(16) 1 calc R U P A 2
O1 O 0.1248(3) 0.7601(3) 0.29936(13) 0.1349(14) Uani 0.896(6) 1 d D . P B 3
O2 O 0.2613(3) 0.7235(2) 0.26039(13) 0.1349(14) Uani 0.896(6) 1 d D . P B 3
N1 N 0.2254(3) 0.74938(13) 0.29491(11) 0.0879(13) Uani 0.896(6) 1 d D . P B 3
O1A O 0.2056(10) 0.7568(2) 0.3038(3) 0.1349(14) Uani 0.104(6) 1 d D . P B 4
O2A O 0.3134(15) 0.7152(3) 0.2539(5) 0.1349(14) Uani 0.104(6) 1 d D . P B 4
N1A N 0.2071(12) 0.7293(3) 0.2628(3) 0.0879(13) Uani 0.104(6) 1 d D . P B 4
 
loop_
 _atom_site_aniso_label
 _atom_site_aniso_U_11
 _atom_site_aniso_U_22
 _atom_site_aniso_U_33
 _atom_site_aniso_U_23
 _atom_site_aniso_U_13
 _atom_site_aniso_U_12
Pd1 0.0611(3) 0.0681(3) 0.0588(3) 0.00129(18) -0.00232(19) -0.00261(18)
N2 0.075(2) 0.076(2) 0.069(2) 0.0015(18) -0.0062(17) 0.0012(17)
N3 0.061(2) 0.0704(17) 0.056(2) -0.0029(14) -0.0049(17) -0.0068(17)
N4 0.0562(19) 0.0696(19) 0.072(2) -0.0105(16) -0.0025(15) -0.0042(17)
C1 0.089(3) 0.075(3) 0.076(3) 0.002(2) -0.010(2) -0.010(2)
C2 0.085(3) 0.071(2) 0.072(3) -0.0042(19) -0.010(3) -0.005(2)
C3 0.070(3) 0.076(2) 0.055(3) 0.0046(16) -0.007(2) -0.004(2)
C4 0.058(3) 0.075(2) 0.070(3) 0.000(2) -0.003(2) -0.003(2)
C5 0.084(3) 0.084(2) 0.088(4) -0.002(3) -0.003(3) 0.009(2)
C6 0.128(5) 0.088(3) 0.143(6) -0.007(3) -0.013(4) 0.025(3)
C7 0.128(5) 0.118(4) 0.189(7) -0.038(4) -0.019(5) 0.043(4)
C8 0.185(8) 0.120(4) 0.366(14) -0.056(6) -0.053(9) 0.057(5)
C9 0.096(4) 0.077(3) 0.075(3) 0.013(2) -0.005(2) -0.006(3)
C10 0.088(4) 0.102(4) 0.088(3) 0.015(3) 0.000(3) -0.009(3)
C11 0.112(5) 0.136(5) 0.091(3) 0.017(3) 0.011(3) -0.005(4)
C12 0.120(6) 0.259(8) 0.126(6) -0.010(6) 0.031(4) 0.001(5)
C13 0.060(2) 0.082(3) 0.086(4) 0.009(2) 0.001(2) -0.005(2)
C14 0.077(3) 0.088(3) 0.107(4) 0.014(3) 0.008(3) -0.008(3)
C15 0.081(3) 0.105(3) 0.120(5) -0.002(3) 0.024(3) -0.016(3)
C16 0.106(5) 0.110(4) 0.151(6) 0.009(4) 0.032(4) -0.018(3)
C17 0.093(3) 0.062(2) 0.078(3) -0.009(2) 0.001(2) 0.002(2)
C18 0.096(4) 0.116(4) 0.080(4) -0.008(3) 0.008(3) 0.014(3)
C19 0.156(6) 0.157(5) 0.154(6) -0.056(4) 0.060(5) 0.001(5)
C20 0.192(8) 0.198(7) 0.185(8) -0.029(6) 0.096(6) 0.024(6)
C21 0.062(3) 0.0692(19) 0.068(3) 0.0037(17) -0.010(2) -0.002(2)
C22 0.076(3) 0.083(2) 0.092(3) 0.015(2) 0.007(3) -0.005(2)
C23 0.079(4) 0.083(3) 0.141(5) 0.024(3) 0.016(4) -0.009(3)
C24 0.084(4) 0.062(3) 0.147(5) 0.018(2) -0.009(3) -0.001(3)
C25 0.087(4) 0.065(2) 0.107(4) -0.002(2) -0.017(3) 0.006(2)
C26 0.084(3) 0.066(2) 0.070(3) 0.005(2) -0.004(3) 0.002(2)
C27 0.072(3) 0.066(2) 0.072(3) 0.002(2) 0.006(2) 0.0065(19)
C28 0.075(3) 0.082(3) 0.091(4) -0.008(2) -0.006(2) 0.013(2)
C29 0.093(4) 0.103(3) 0.119(5) -0.009(3) -0.025(3) 0.023(3)
C30 0.088(4) 0.102(3) 0.141(5) 0.009(3) -0.005(3) 0.026(3)
C31 0.088(4) 0.080(3) 0.168(6) 0.017(3) -0.007(3) 0.014(3)
C32 0.081(4) 0.070(2) 0.150(5) 0.000(3) -0.004(3) 0.013(2)
C33 0.070(2) 0.061(2) 0.062(3) -0.0019(19) -0.006(2) -0.0024(17)
C34 0.071(2) 0.065(2) 0.072(3) 0.006(2) -0.004(2) -0.002(2)
C35 0.074(3) 0.085(3) 0.088(4) 0.011(3) -0.003(3) -0.010(2)
C36 0.072(3) 0.083(3) 0.119(5) 0.000(3) 0.006(3) -0.007(2)
C37 0.070(3) 0.078(3) 0.157(6) 0.012(3) -0.002(3) 0.000(3)
C38 0.076(3) 0.071(3) 0.131(5) 0.022(3) 0.001(3) 0.005(2)
C39 0.107(4) 0.075(3) 0.068(3) -0.002(2) 0.004(2) -0.007(3)
C40 0.131(4) 0.088(3) 0.073(3) 0.007(3) -0.015(3) -0.025(3)
C41 0.189(6) 0.090(4) 0.072(3) 0.005(3) -0.016(4) -0.045(4)
C42 0.227(8) 0.135(6) 0.089(5) -0.006(5) 0.018(4) -0.024(5)
C43 0.212(7) 0.201(7) 0.099(4) -0.042(5) 0.029(4) 0.036(6)
C44 0.141(5) 0.183(6) 0.091(4) -0.028(4) 0.020(4) 0.032(4)
B1 0.072(2) 0.069(2) 0.068(3) 0.001(2) 0.001(2) 0.000(2)
O3 0.089(4) 0.120(4) 0.115(5) -0.010(5) 0.008(4) -0.001(4)
C45 0.101(3) 0.133(6) 0.118(4) -0.020(4) 0.006(3) -0.002(3)
C46 0.097(3) 0.138(8) 0.152(6) -0.010(5) 0.012(3) -0.001(3)
C47 0.097(3) 0.138(8) 0.152(6) -0.010(5) 0.012(3) -0.001(3)
C48 0.101(3) 0.133(6) 0.118(4) -0.020(4) 0.006(3) -0.002(3)
O3A 0.089(4) 0.120(4) 0.115(5) -0.010(5) 0.008(4) -0.001(4)
C45A 0.101(3) 0.133(6) 0.118(4) -0.020(4) 0.006(3) -0.002(3)
C46A 0.097(3) 0.138(8) 0.152(6) -0.010(5) 0.012(3) -0.001(3)
C47A 0.097(3) 0.138(8) 0.152(6) -0.010(5) 0.012(3) -0.001(3)
C48A 0.101(3) 0.133(6) 0.118(4) -0.020(4) 0.006(3) -0.002(3)
O1 0.086(2) 0.223(3) 0.093(2) -0.030(2) -0.019(2) 0.005(2)
O2 0.086(2) 0.223(3) 0.093(2) -0.030(2) -0.019(2) 0.005(2)
N1 0.086(3) 0.096(3) 0.079(2) 0.007(2) -0.016(2) -0.002(2)
O1A 0.086(2) 0.223(3) 0.093(2) -0.030(2) -0.019(2) 0.005(2)
O2A 0.086(2) 0.223(3) 0.093(2) -0.030(2) -0.019(2) 0.005(2)
N1A 0.086(3) 0.096(3) 0.079(2) 0.007(2) -0.016(2) -0.002(2)
 
_geom_special_details
;
 All esds (except the esd in the dihedral angle between two l.s. planes)
 are estimated using the full covariance matrix.  The cell esds are taken
 into account individually in the estimation of esds in distances, angles
 and torsion angles; correlations between esds in cell parameters are only
 used when they are defined by crystal symmetry.  An approximate (isotropic)
 treatment of cell esds is used for estimating esds involving l.s. planes.
;
 
loop_
 _geom_bond_atom_site_label_1
 _geom_bond_atom_site_label_2
 _geom_bond_distance
 _geom_bond_site_symmetry_2
 _geom_bond_publ_flag
Pd1 O1A 1.995(9) . ?
Pd1 N3 2.016(3) . ?
Pd1 N1 2.034(3) . ?
Pd1 N2 2.082(4) . ?
Pd1 N4 2.090(3) . ?
N2 C9 1.507(5) . ?
N2 C1 1.516(5) . ?
N2 C5 1.521(5) . ?
N3 C2 1.477(5) . ?
N3 C3 1.498(5) . ?
N3 H3 0.9800 . ?
N4 C17 1.490(5) . ?
N4 C4 1.513(5) . ?
N4 C13 1.522(5) . ?
C1 C2 1.509(6) . ?
C1 H1A 0.9700 . ?
C1 H1B 0.9700 . ?
C2 H2A 0.9700 . ?
C2 H2B 0.9700 . ?
C3 C4 1.507(5) . ?
C3 H3A 0.9700 . ?
C3 H3B 0.9700 . ?
C4 H4A 0.9700 . ?
C4 H4B 0.9700 . ?
C5 C6 1.512(6) . ?
C5 H5A 0.9700 . ?
C5 H5B 0.9700 . ?
C6 C7 1.526(7) . ?
C6 H6A 0.9700 . ?
C6 H6B 0.9700 . ?
C7 C8 1.482(8) . ?
C7 H7A 0.9700 . ?
C7 H7B 0.9700 . ?
C8 H8A 0.9600 . ?
C8 H8B 0.9600 . ?
C8 H8C 0.9600 . ?
C9 C10 1.500(6) . ?
C9 H9A 0.9700 . ?
C9 H9B 0.9700 . ?
C10 C11 1.532(6) . ?
C10 H10A 0.9700 . ?
C10 H10B 0.9700 . ?
C11 C12 1.481(7) . ?
C11 H11A 0.9700 . ?
C11 H11B 0.9700 . ?
C12 H12A 0.9600 . ?
C12 H12B 0.9600 . ?
C12 H12C 0.9600 . ?
C13 C14 1.504(6) . ?
C13 H13A 0.9700 . ?
C13 H13B 0.9700 . ?
C14 C15 1.520(6) . ?
C14 H14A 0.9700 . ?
C14 H14B 0.9700 . ?
C15 C16 1.501(7) . ?
C15 H15A 0.9700 . ?
C15 H15B 0.9700 . ?
C16 H16A 0.9600 . ?
C16 H16B 0.9600 . ?
C16 H16C 0.9600 . ?
C17 C18 1.508(6) . ?
C17 H17A 0.9700 . ?
C17 H17B 0.9700 . ?
C18 C19 1.532(7) . ?
C18 H18A 0.9700 . ?
C18 H18B 0.9700 . ?
C19 C20 1.402(8) . ?
C19 H19A 0.9700 . ?
C19 H19B 0.9700 . ?
C20 H20A 0.9600 . ?
C20 H20B 0.9600 . ?
C20 H20C 0.9600 . ?
C21 C26 1.386(6) . ?
C21 C22 1.402(6) . ?
C21 B1 1.659(6) . ?
C22 C23 1.384(6) . ?
C22 H22 0.9300 . ?
C23 C24 1.361(7) . ?
C23 H23 0.9300 . ?
C24 C25 1.370(7) . ?
C24 H24 0.9300 . ?
C25 C26 1.378(6) . ?
C25 H25 0.9300 . ?
C26 H26 0.9300 . ?
C27 C28 1.364(6) . ?
C27 C32 1.401(6) . ?
C27 B1 1.664(7) . ?
C28 C29 1.396(7) . ?
C28 H28 0.9300 . ?
C29 C30 1.343(7) . ?
C29 H29 0.9300 . ?
C30 C31 1.371(7) . ?
C30 H30 0.9300 . ?
C31 C32 1.386(7) . ?
C31 H31 0.9300 . ?
C32 H32 0.9300 . ?
C33 C34 1.387(5) . ?
C33 C38 1.388(6) . ?
C33 B1 1.640(7) . ?
C34 C35 1.390(6) . ?
C34 H34 0.9300 . ?
C35 C36 1.373(6) . ?
C35 H35 0.9300 . ?
C36 C37 1.377(6) . ?
C36 H36 0.9300 . ?
C37 C38 1.388(7) . ?
C37 H37 0.9300 . ?
C38 H38 0.9300 . ?
C39 C40 1.374(7) . ?
C39 C44 1.412(8) . ?
C39 B1 1.664(8) . ?
C40 C41 1.411(7) . ?
C40 H40 0.9300 . ?
C41 C42 1.355(9) . ?
C41 H41 0.9300 . ?
C42 C43 1.374(10) . ?
C42 H42 0.9300 . ?
C43 C44 1.374(8) . ?
C43 H43 0.9300 . ?
C44 H44 0.9300 . ?
O3 C48 1.413(10) . ?
O3 C45 1.432(12) . ?
C45 C46 1.512(14) . ?
C45 H45A 0.9700 . ?
C45 H45B 0.9700 . ?
C46 C47 1.423(11) . ?
C46 H46A 0.9700 . ?
C46 H46B 0.9700 . ?
C47 C48 1.428(10) . ?
C47 H47A 0.9700 . ?
C47 H47B 0.9700 . ?
C48 H48A 0.9700 . ?
C48 H48B 0.9700 . ?
O3A C48A 1.387(16) . ?
O3A C45A 1.434(15) . ?
C45A C46A 1.514(16) . ?
C45A H45C 0.9700 . ?
C45A H45D 0.9700 . ?
C46A C47A 1.397(15) . ?
C46A H46C 0.9700 . ?
C46A H46D 0.9700 . ?
C47A C48A 1.419(15) . ?
C47A H47C 0.9700 . ?
C47A H47D 0.9700 . ?
C48A H48C 0.9700 . ?
C48A H48D 0.9700 . ?
O1 N1 1.2009(10) . ?
O2 N1 1.2014(10) . ?
O1A N1A 1.3001(10) . ?
O2A N1A 1.3002(10) . ?
 
loop_
 _geom_angle_atom_site_label_1
 _geom_angle_atom_site_label_2
 _geom_angle_atom_site_label_3
 _geom_angle
 _geom_angle_site_symmetry_1
 _geom_angle_site_symmetry_3
 _geom_angle_publ_flag
O1A Pd1 N3 169.8(3) . . ?
N3 Pd1 N1 179.21(13) . . ?
O1A Pd1 N2 94.05(12) . . ?
N3 Pd1 N2 85.10(13) . . ?
N1 Pd1 N2 95.56(11) . . ?
O1A Pd1 N4 93.73(11) . . ?
N3 Pd1 N4 85.31(13) . . ?
N1 Pd1 N4 94.10(11) . . ?
N2 Pd1 N4 166.62(14) . . ?
C9 N2 C1 110.3(4) . . ?
C9 N2 C5 109.3(4) . . ?
C1 N2 C5 109.9(4) . . ?
C9 N2 Pd1 115.3(3) . . ?
C1 N2 Pd1 106.1(3) . . ?
C5 N2 Pd1 105.8(3) . . ?
C2 N3 C3 116.7(3) . . ?
C2 N3 Pd1 107.9(3) . . ?
C3 N3 Pd1 107.8(2) . . ?
C2 N3 H3 108.1 . . ?
C3 N3 H3 108.1 . . ?
Pd1 N3 H3 108.1 . . ?
C17 N4 C4 109.8(3) . . ?
C17 N4 C13 110.5(3) . . ?
C4 N4 C13 109.8(4) . . ?
C17 N4 Pd1 116.2(3) . . ?
C4 N4 Pd1 105.8(2) . . ?
C13 N4 Pd1 104.6(2) . . ?
C2 C1 N2 109.3(4) . . ?
C2 C1 H1A 109.8 . . ?
N2 C1 H1A 109.8 . . ?
C2 C1 H1B 109.8 . . ?
N2 C1 H1B 109.8 . . ?
H1A C1 H1B 108.3 . . ?
N3 C2 C1 107.3(4) . . ?
N3 C2 H2A 110.3 . . ?
C1 C2 H2A 110.3 . . ?
N3 C2 H2B 110.3 . . ?
C1 C2 H2B 110.3 . . ?
H2A C2 H2B 108.5 . . ?
N3 C3 C4 106.4(3) . . ?
N3 C3 H3A 110.5 . . ?
C4 C3 H3A 110.5 . . ?
N3 C3 H3B 110.5 . . ?
C4 C3 H3B 110.5 . . ?
H3A C3 H3B 108.6 . . ?
C3 C4 N4 111.0(3) . . ?
C3 C4 H4A 109.4 . . ?
N4 C4 H4A 109.4 . . ?
C3 C4 H4B 109.4 . . ?
N4 C4 H4B 109.4 . . ?
H4A C4 H4B 108.0 . . ?
C6 C5 N2 118.1(4) . . ?
C6 C5 H5A 107.8 . . ?
N2 C5 H5A 107.8 . . ?
C6 C5 H5B 107.8 . . ?
N2 C5 H5B 107.8 . . ?
H5A C5 H5B 107.1 . . ?
C5 C6 C7 112.0(5) . . ?
C5 C6 H6A 109.2 . . ?
C7 C6 H6A 109.2 . . ?
C5 C6 H6B 109.2 . . ?
C7 C6 H6B 109.2 . . ?
H6A C6 H6B 107.9 . . ?
C8 C7 C6 112.5(7) . . ?
C8 C7 H7A 109.1 . . ?
C6 C7 H7A 109.1 . . ?
C8 C7 H7B 109.1 . . ?
C6 C7 H7B 109.1 . . ?
H7A C7 H7B 107.8 . . ?
C7 C8 H8A 109.5 . . ?
C7 C8 H8B 109.5 . . ?
H8A C8 H8B 109.5 . . ?
C7 C8 H8C 109.5 . . ?
H8A C8 H8C 109.5 . . ?
H8B C8 H8C 109.5 . . ?
C10 C9 N2 114.5(4) . . ?
C10 C9 H9A 108.6 . . ?
N2 C9 H9A 108.6 . . ?
C10 C9 H9B 108.6 . . ?
N2 C9 H9B 108.6 . . ?
H9A C9 H9B 107.6 . . ?
C9 C10 C11 110.9(4) . . ?
C9 C10 H10A 109.5 . . ?
C11 C10 H10A 109.5 . . ?
C9 C10 H10B 109.5 . . ?
C11 C10 H10B 109.5 . . ?
H10A C10 H10B 108.0 . . ?
C12 C11 C10 112.3(5) . . ?
C12 C11 H11A 109.1 . . ?
C10 C11 H11A 109.1 . . ?
C12 C11 H11B 109.1 . . ?
C10 C11 H11B 109.1 . . ?
H11A C11 H11B 107.9 . . ?
C11 C12 H12A 109.5 . . ?
C11 C12 H12B 109.5 . . ?
H12A C12 H12B 109.5 . . ?
C11 C12 H12C 109.5 . . ?
H12A C12 H12C 109.5 . . ?
H12B C12 H12C 109.5 . . ?
C14 C13 N4 117.6(4) . . ?
C14 C13 H13A 107.9 . . ?
N4 C13 H13A 107.9 . . ?
C14 C13 H13B 107.9 . . ?
N4 C13 H13B 107.9 . . ?
H13A C13 H13B 107.2 . . ?
C13 C14 C15 111.6(4) . . ?
C13 C14 H14A 109.3 . . ?
C15 C14 H14A 109.3 . . ?
C13 C14 H14B 109.3 . . ?
C15 C14 H14B 109.3 . . ?
H14A C14 H14B 108.0 . . ?
C16 C15 C14 114.4(4) . . ?
C16 C15 H15A 108.7 . . ?
C14 C15 H15A 108.7 . . ?
C16 C15 H15B 108.7 . . ?
C14 C15 H15B 108.7 . . ?
H15A C15 H15B 107.6 . . ?
C15 C16 H16A 109.5 . . ?
C15 C16 H16B 109.5 . . ?
H16A C16 H16B 109.5 . . ?
C15 C16 H16C 109.5 . . ?
H16A C16 H16C 109.5 . . ?
H16B C16 H16C 109.5 . . ?
N4 C17 C18 114.7(4) . . ?
N4 C17 H17A 108.6 . . ?
C18 C17 H17A 108.6 . . ?
N4 C17 H17B 108.6 . . ?
C18 C17 H17B 108.6 . . ?
H17A C17 H17B 107.6 . . ?
C17 C18 C19 111.1(5) . . ?
C17 C18 H18A 109.4 . . ?
C19 C18 H18A 109.4 . . ?
C17 C18 H18B 109.4 . . ?
C19 C18 H18B 109.4 . . ?
H18A C18 H18B 108.0 . . ?
C20 C19 C18 115.2(6) . . ?
C20 C19 H19A 108.5 . . ?
C18 C19 H19A 108.5 . . ?
C20 C19 H19B 108.5 . . ?
C18 C19 H19B 108.5 . . ?
H19A C19 H19B 107.5 . . ?
C19 C20 H20A 109.5 . . ?
C19 C20 H20B 109.5 . . ?
H20A C20 H20B 109.5 . . ?
C19 C20 H20C 109.5 . . ?
H20A C20 H20C 109.5 . . ?
H20B C20 H20C 109.5 . . ?
C26 C21 C22 115.3(4) . . ?
C26 C21 B1 122.0(4) . . ?
C22 C21 B1 122.5(4) . . ?
C23 C22 C21 121.2(5) . . ?
C23 C22 H22 119.4 . . ?
C21 C22 H22 119.4 . . ?
C24 C23 C22 121.7(6) . . ?
C24 C23 H23 119.2 . . ?
C22 C23 H23 119.2 . . ?
C23 C24 C25 118.4(5) . . ?
C23 C24 H24 120.8 . . ?
C25 C24 H24 120.8 . . ?
C24 C25 C26 120.4(5) . . ?
C24 C25 H25 119.8 . . ?
C26 C25 H25 119.8 . . ?
C25 C26 C21 123.0(5) . . ?
C25 C26 H26 118.5 . . ?
C21 C26 H26 118.5 . . ?
C28 C27 C32 114.0(5) . . ?
C28 C27 B1 125.5(4) . . ?
C32 C27 B1 120.5(4) . . ?
C27 C28 C29 123.7(5) . . ?
C27 C28 H28 118.1 . . ?
C29 C28 H28 118.1 . . ?
C30 C29 C28 120.9(6) . . ?
C30 C29 H29 119.5 . . ?
C28 C29 H29 119.5 . . ?
C29 C30 C31 117.9(6) . . ?
C29 C30 H30 121.1 . . ?
C31 C30 H30 121.1 . . ?
C30 C31 C32 121.0(6) . . ?
C30 C31 H31 119.5 . . ?
C32 C31 H31 119.5 . . ?
C31 C32 C27 122.4(5) . . ?
C31 C32 H32 118.8 . . ?
C27 C32 H32 118.8 . . ?
C34 C33 C38 114.3(4) . . ?
C34 C33 B1 123.8(4) . . ?
C38 C33 B1 121.8(4) . . ?
C33 C34 C35 123.1(4) . . ?
C33 C34 H34 118.4 . . ?
C35 C34 H34 118.4 . . ?
C36 C35 C34 120.8(5) . . ?
C36 C35 H35 119.6 . . ?
C34 C35 H35 119.6 . . ?
C35 C36 C37 117.8(5) . . ?
C35 C36 H36 121.1 . . ?
C37 C36 H36 121.1 . . ?
C36 C37 C38 120.3(5) . . ?
C36 C37 H37 119.8 . . ?
C38 C37 H37 119.8 . . ?
C33 C38 C37 123.5(5) . . ?
C33 C38 H38 118.2 . . ?
C37 C38 H38 118.2 . . ?
C40 C39 C44 114.7(6) . . ?
C40 C39 B1 123.0(5) . . ?
C44 C39 B1 122.1(5) . . ?
C39 C40 C41 122.8(7) . . ?
C39 C40 H40 118.6 . . ?
C41 C40 H40 118.6 . . ?
C42 C41 C40 119.6(8) . . ?
C42 C41 H41 120.2 . . ?
C40 C41 H41 120.2 . . ?
C41 C42 C43 120.1(8) . . ?
C41 C42 H42 119.9 . . ?
C43 C42 H42 119.9 . . ?
C44 C43 C42 119.5(8) . . ?
C44 C43 H43 120.3 . . ?
C42 C43 H43 120.3 . . ?
C43 C44 C39 123.2(7) . . ?
C43 C44 H44 118.4 . . ?
C39 C44 H44 118.4 . . ?
C33 B1 C21 110.1(4) . . ?
C33 B1 C39 108.1(4) . . ?
C21 B1 C39 109.6(4) . . ?
C33 B1 C27 110.8(4) . . ?
C21 B1 C27 107.4(4) . . ?
C39 B1 C27 110.9(4) . . ?
C48 O3 C45 106.7(8) . . ?
O3 C45 C46 103.7(13) . . ?
O3 C45 H45A 111.0 . . ?
C46 C45 H45A 111.0 . . ?
O3 C45 H45B 111.0 . . ?
C46 C45 H45B 111.0 . . ?
H45A C45 H45B 109.0 . . ?
C47 C46 C45 102.2(9) . . ?
C47 C46 H46A 111.3 . . ?
C45 C46 H46A 111.3 . . ?
C47 C46 H46B 111.3 . . ?
C45 C46 H46B 111.3 . . ?
H46A C46 H46B 109.2 . . ?
C46 C47 C48 109.6(9) . . ?
C46 C47 H47A 109.8 . . ?
C48 C47 H47A 109.7 . . ?
C46 C47 H47B 109.8 . . ?
C48 C47 H47B 109.7 . . ?
H47A C47 H47B 108.2 . . ?
O3 C48 C47 106.9(8) . . ?
O3 C48 H48A 110.3 . . ?
C47 C48 H48A 110.3 . . ?
O3 C48 H48B 110.3 . . ?
C47 C48 H48B 110.3 . . ?
H48A C48 H48B 108.6 . . ?
C48A O3A C45A 113.2(13) . . ?
O3A C45A C46A 100.9(12) . . ?
O3A C45A H45C 111.6 . . ?
C46A C45A H45C 111.6 . . ?
O3A C45A H45D 111.6 . . ?
C46A C45A H45D 111.6 . . ?
H45C C45A H45D 109.4 . . ?
C47A C46A C45A 108.9(13) . . ?
C47A C46A H46C 109.9 . . ?
C45A C46A H46C 109.9 . . ?
C47A C46A H46D 109.9 . . ?
C45A C46A H46D 109.9 . . ?
H46C C46A H46D 108.3 . . ?
C46A C47A C48A 108.3(14) . . ?
C46A C47A H47C 110.0 . . ?
C48A C47A H47C 110.0 . . ?
C46A C47A H47D 110.0 . . ?
C48A C47A H47D 110.0 . . ?
H47C C47A H47D 108.4 . . ?
O3A C48A C47A 107.1(13) . . ?
O3A C48A H48C 110.3 . . ?
C47A C48A H48C 110.3 . . ?
O3A C48A H48D 110.3 . . ?
C47A C48A H48D 110.3 . . ?
H48C C48A H48D 108.5 . . ?
O1 N1 O2 121.75(15) . . ?
O1 N1 Pd1 119.7(3) . . ?
O2 N1 Pd1 118.5(3) . . ?
N1A O1A Pd1 127.5(7) . . ?
O2A N1A O1A 107.72(12) . . ?
 
loop_
 _geom_torsion_atom_site_label_1
 _geom_torsion_atom_site_label_2
 _geom_torsion_atom_site_label_3
 _geom_torsion_atom_site_label_4
 _geom_torsion
 _geom_torsion_site_symmetry_1
 _geom_torsion_site_symmetry_2
 _geom_torsion_site_symmetry_3
 _geom_torsion_site_symmetry_4
 _geom_torsion_publ_flag
C9 N2 C1 C2 -160.3(4) . . . . ?
C5 N2 C1 C2 79.1(4) . . . . ?
Pd1 N2 C1 C2 -34.8(4) . . . . ?
C3 N3 C2 C1 -167.4(4) . . . . ?
Pd1 N3 C2 C1 -45.9(4) . . . . ?
N2 C1 C2 N3 54.3(5) . . . . ?
C2 N3 C3 C4 167.6(4) . . . . ?
Pd1 N3 C3 C4 46.0(4) . . . . ?
N3 C3 C4 N4 -53.2(5) . . . . ?
C17 N4 C4 C3 159.2(4) . . . . ?
C13 N4 C4 C3 -79.2(4) . . . . ?
Pd1 N4 C4 C3 33.2(4) . . . . ?
C9 N2 C5 C6 -57.1(6) . . . . ?
C1 N2 C5 C6 64.1(6) . . . . ?
Pd1 N2 C5 C6 178.2(4) . . . . ?
N2 C5 C6 C7 -178.2(5) . . . . ?
C5 C6 C7 C8 -173.9(6) . . . . ?
C1 N2 C9 C10 67.6(5) . . . . ?
C5 N2 C9 C10 -171.5(4) . . . . ?
Pd1 N2 C9 C10 -52.5(5) . . . . ?
N2 C9 C10 C11 172.5(4) . . . . ?
C9 C10 C11 C12 172.6(5) . . . . ?
C17 N4 C13 C14 55.5(5) . . . . ?
C4 N4 C13 C14 -65.7(5) . . . . ?
Pd1 N4 C13 C14 -178.8(4) . . . . ?
N4 C13 C14 C15 -178.5(4) . . . . ?
C13 C14 C15 C16 179.4(5) . . . . ?
C4 N4 C17 C18 -69.5(5) . . . . ?
C13 N4 C17 C18 169.2(4) . . . . ?
Pd1 N4 C17 C18 50.3(5) . . . . ?
N4 C17 C18 C19 -179.1(5) . . . . ?
C17 C18 C19 C20 -174.2(7) . . . . ?
C26 C21 C22 C23 1.6(7) . . . . ?
B1 C21 C22 C23 -173.9(4) . . . . ?
C21 C22 C23 C24 0.6(8) . . . . ?
C22 C23 C24 C25 -2.1(8) . . . . ?
C23 C24 C25 C26 1.3(8) . . . . ?
C24 C25 C26 C21 1.1(7) . . . . ?
C22 C21 C26 C25 -2.5(7) . . . . ?
B1 C21 C26 C25 173.1(4) . . . . ?
C32 C27 C28 C29 -2.7(8) . . . . ?
B1 C27 C28 C29 178.2(5) . . . . ?
C27 C28 C29 C30 0.7(9) . . . . ?
C28 C29 C30 C31 0.5(10) . . . . ?
C29 C30 C31 C32 0.4(10) . . . . ?
C30 C31 C32 C27 -2.6(10) . . . . ?
C28 C27 C32 C31 3.6(8) . . . . ?
B1 C27 C32 C31 -177.3(5) . . . . ?
C38 C33 C34 C35 0.7(7) . . . . ?
B1 C33 C34 C35 -176.2(4) . . . . ?
C33 C34 C35 C36 -1.8(8) . . . . ?
C34 C35 C36 C37 2.1(8) . . . . ?
C35 C36 C37 C38 -1.4(9) . . . . ?
C34 C33 C38 C37 0.1(8) . . . . ?
B1 C33 C38 C37 177.0(5) . . . . ?
C36 C37 C38 C33 0.3(9) . . . . ?
C44 C39 C40 C41 -1.0(7) . . . . ?
B1 C39 C40 C41 174.5(4) . . . . ?
C39 C40 C41 C42 1.0(9) . . . . ?
C40 C41 C42 C43 0.7(11) . . . . ?
C41 C42 C43 C44 -2.1(13) . . . . ?
C42 C43 C44 C39 2.1(13) . . . . ?
C40 C39 C44 C43 -0.5(10) . . . . ?
B1 C39 C44 C43 -176.1(6) . . . . ?
C34 C33 B1 C21 -148.2(4) . . . . ?
C38 C33 B1 C21 35.1(6) . . . . ?
C34 C33 B1 C39 92.2(5) . . . . ?
C38 C33 B1 C39 -84.5(5) . . . . ?
C34 C33 B1 C27 -29.6(6) . . . . ?
C38 C33 B1 C27 153.8(5) . . . . ?
C26 C21 B1 C33 45.2(6) . . . . ?
C22 C21 B1 C33 -139.5(4) . . . . ?
C26 C21 B1 C39 163.9(4) . . . . ?
C22 C21 B1 C39 -20.8(6) . . . . ?
C26 C21 B1 C27 -75.5(5) . . . . ?
C22 C21 B1 C27 99.8(5) . . . . ?
C40 C39 B1 C33 38.7(6) . . . . ?
C44 C39 B1 C33 -146.1(5) . . . . ?
C40 C39 B1 C21 -81.2(6) . . . . ?
C44 C39 B1 C21 94.0(6) . . . . ?
C40 C39 B1 C27 160.4(4) . . . . ?
C44 C39 B1 C27 -24.4(7) . . . . ?
C28 C27 B1 C33 -107.8(5) . . . . ?
C32 C27 B1 C33 73.2(6) . . . . ?
C28 C27 B1 C21 12.4(7) . . . . ?
C32 C27 B1 C21 -166.6(5) . . . . ?
C28 C27 B1 C39 132.2(5) . . . . ?
C32 C27 B1 C39 -46.8(6) . . . . ?
C48 O3 C45 C46 32(2) . . . . ?
O3 C45 C46 C47 -32(2) . . . . ?
C45 C46 C47 C48 20.7(18) . . . . ?
C45 O3 C48 C47 -19(2) . . . . ?
C46 C47 C48 O3 -1.9(19) . . . . ?
C48A O3A C45A C46A 7(5) . . . . ?
O3A C45A C46A C47A -12(4) . . . . ?
C45A C46A C47A C48A 13(4) . . . . ?
C45A O3A C48A C47A 0(5) . . . . ?
C46A C47A C48A O3A -8(3) . . . . ?
Pd1 O1A N1A O2A 0.00(3) . . . . ?
 
_refine_diff_density_max    0.604
_refine_diff_density_min   -0.623
_refine_diff_density_rms    0.062

_shelx_res_file
;
TITL shelxt in P 1 21/n 1
    04_decay.res
    created by SHELXL-2018/3 at 10:23:32 on 03-Apr-2020
CELL 0.534 11.6995 13.6308 30.2963 90 93.208 90
ZERR 4 0.000475 0.000529 0.001226 0 0.003658 0
LATT 1
SYMM 0.5-X,0.5+Y,0.5-Z
SFAC C H B N O Pd
DISP B 0 0 4.561
DISP C 0.001 0.001 6.94
DISP H -0 0 0.611
DISP N 0.003 0.002 10.693
DISP O 0.005 0.003 16.398
DISP Pd -2.504 0.615 1934.604
UNIT 192 292 4 16 12 4
DFIX 1.2 0.001 N1 O1 N1 O2
DFIX 1.3 0.001 O1A N1A N1A O2A
DFIX 2 0.01 O1A Pd1
DANG 2.1 0.001 O1 O2 O1A O2A
FLAT 0.001 Pd1 O1 O2 N1 O1A O2A N1A
RIGU 0.001 0.002
EADP O3 O3A
EADP C45 C45A C48 C48A
EADP C46 C46A C47 C47A
EADP O1 O1A O2 O2A
EADP N1 N1A

L.S. 20
PLAN  5
SIZE 0.1 0.1 0.05
TEMP 10
BOND $H
list 4
CONF
fmap 2
acta
SHEL 999 0.8
OMIT -1 2 3
REM <olex2.extras>
REM <HklSrc "%.\\04_decay.hkl">
REM </olex2.extras>

WGHT    0.066400
FVAR       0.23856   0.64174   0.89578
PD1   6    0.339330    0.775309    0.346806    11.00000    0.06109    0.06811 =
         0.05881    0.00129   -0.00232   -0.00261
N2    4    0.345075    0.926641    0.337941    11.00000    0.07523    0.07622 =
         0.06896    0.00155   -0.00616    0.00117
N3    4    0.453215    0.799196    0.398076    11.00000    0.06082    0.07039 =
         0.05647   -0.00289   -0.00494   -0.00677
AFIX  13
H3    2    0.530184    0.788966    0.387720    11.00000   -1.20000
AFIX   0
N4    4    0.331507    0.632184    0.371217    11.00000    0.05619    0.06962 =
         0.07154   -0.01048   -0.00254   -0.00415
C1    1    0.440092    0.963814    0.369692    11.00000    0.08912    0.07531 =
         0.07574    0.00156   -0.01044   -0.00969
AFIX  23
H1A   2    0.512955    0.959260    0.356046    11.00000   -1.20000
H1B   2    0.426634    1.032092    0.376784    11.00000   -1.20000
AFIX   0
C2    1    0.443468    0.902967    0.411370    11.00000    0.08474    0.07074 =
         0.07156   -0.00422   -0.01002   -0.00461
AFIX  23
H2A   2    0.508586    0.921610    0.430787    11.00000   -1.20000
H2B   2    0.374180    0.912945    0.426939    11.00000   -1.20000
AFIX   0
C3    1    0.433094    0.723720    0.432732    11.00000    0.06996    0.07620 =
         0.05549    0.00455   -0.00665   -0.00351
AFIX  23
H3A   2    0.363890    0.738660    0.447605    11.00000   -1.20000
H3B   2    0.496966    0.721969    0.454557    11.00000   -1.20000
AFIX   0
C4    1    0.421361    0.626720    0.409021    11.00000    0.05763    0.07549 =
         0.07003   -0.00030   -0.00257   -0.00344
AFIX  23
H4A   2    0.400309    0.576368    0.429685    11.00000   -1.20000
H4B   2    0.494365    0.608674    0.397681    11.00000   -1.20000
AFIX   0
C5    1    0.230244    0.965152    0.351541    11.00000    0.08384    0.08424 =
         0.08800   -0.00161   -0.00331    0.00930
AFIX  23
H5A   2    0.170848    0.934232    0.332732    11.00000   -1.20000
H5B   2    0.219968    0.943314    0.381532    11.00000   -1.20000
AFIX   0
C6    1    0.210166    1.074700    0.349960    11.00000    0.12781    0.08801 =
         0.14289   -0.00730   -0.01311    0.02474
AFIX  23
H6A   2    0.216013    1.097625    0.319860    11.00000   -1.20000
H6B   2    0.269189    1.107231    0.368352    11.00000   -1.20000
AFIX   0
C7    1    0.092928    1.102404    0.365864    11.00000    0.12807    0.11839 =
         0.18912   -0.03770   -0.01933    0.04349
AFIX  23
H7A   2    0.034525    1.064388    0.349586    11.00000   -1.20000
H7B   2    0.090156    1.085659    0.396904    11.00000   -1.20000
AFIX   0
C8    1    0.067279    1.208260    0.360026    11.00000    0.18522    0.12020 =
         0.36597   -0.05592   -0.05297    0.05666
AFIX 137
H8A   2    0.016112    1.228941    0.381905    11.00000   -1.50000
H8B   2    0.032047    1.219154    0.331060    11.00000   -1.50000
H8C   2    0.137066    1.245241    0.363333    11.00000   -1.50000
AFIX   0
C9    1    0.364573    0.960024    0.291545    11.00000    0.09599    0.07739 =
         0.07522    0.01282   -0.00541   -0.00554
AFIX  23
H9A   2    0.296988    0.944668    0.272813    11.00000   -1.20000
H9B   2    0.373684    1.030757    0.291645    11.00000   -1.20000
AFIX   0
C10   1    0.466810    0.914817    0.271753    11.00000    0.08807    0.10211 =
         0.08768    0.01479    0.00050   -0.00933
AFIX  23
H10A  2    0.463282    0.844033    0.274684    11.00000   -1.20000
H10B  2    0.536070    0.937470    0.287675    11.00000   -1.20000
AFIX   0
C11   1    0.471040    0.942011    0.222791    11.00000    0.11250    0.13573 =
         0.09096    0.01747    0.01130   -0.00459
AFIX  23
H11A  2    0.406494    0.912150    0.206388    11.00000   -1.20000
H11B  2    0.464040    1.012606    0.219642    11.00000   -1.20000
AFIX   0
C12   1    0.578552    0.909416    0.203722    11.00000    0.12018    0.25870 =
         0.12617   -0.01039    0.03128    0.00112
AFIX 137
H12A  2    0.576653    0.926265    0.172923    11.00000   -1.50000
H12B  2    0.586168    0.839624    0.206959    11.00000   -1.50000
H12C  2    0.642505    0.941238    0.218927    11.00000   -1.50000
AFIX   0
C13   1    0.212693    0.624035    0.388948    11.00000    0.06022    0.08195 =
         0.08573    0.00866    0.00077   -0.00492
AFIX  23
H13A  2    0.204960    0.675667    0.410611    11.00000   -1.20000
H13B  2    0.157020    0.637010    0.364718    11.00000   -1.20000
AFIX   0
C14   1    0.181112    0.528510    0.409947    11.00000    0.07750    0.08799 =
         0.10723    0.01393    0.00839   -0.00780
AFIX  23
H14A  2    0.233604    0.515644    0.435205    11.00000   -1.20000
H14B  2    0.188673    0.475676    0.388861    11.00000   -1.20000
AFIX   0
C15   1    0.059288    0.530369    0.424916    11.00000    0.08143    0.10535 =
         0.12049   -0.00247    0.02385   -0.01568
AFIX  23
H15A  2    0.052619    0.583383    0.445975    11.00000   -1.20000
H15B  2    0.007646    0.544611    0.399560    11.00000   -1.20000
AFIX   0
C16   1    0.021754    0.436769    0.445793    11.00000    0.10564    0.11047 =
         0.15076    0.00856    0.03217   -0.01804
AFIX 137
H16A  2    0.026318    0.383922    0.425019    11.00000   -1.50000
H16B  2   -0.055779    0.443508    0.454178    11.00000   -1.50000
H16C  2    0.070710    0.422997    0.471536    11.00000   -1.50000
AFIX   0
C17   1    0.350408    0.552041    0.338967    11.00000    0.09280    0.06250 =
         0.07787   -0.00856    0.00132    0.00199
AFIX  23
H17A  2    0.284200    0.548400    0.318281    11.00000   -1.20000
H17B  2    0.355603    0.490265    0.354846    11.00000   -1.20000
AFIX   0
C18   1    0.456086    0.563750    0.313155    11.00000    0.09569    0.11634 =
         0.08032   -0.00805    0.00799    0.01358
AFIX  23
H18A  2    0.523214    0.565579    0.333435    11.00000   -1.20000
H18B  2    0.452047    0.625398    0.297150    11.00000   -1.20000
AFIX   0
C19   1    0.467494    0.479109    0.280432    11.00000    0.15606    0.15671 =
         0.15374   -0.05628    0.06011    0.00136
AFIX  23
H19A  2    0.462305    0.417720    0.296389    11.00000   -1.20000
H19B  2    0.403220    0.481736    0.258805    11.00000   -1.20000
AFIX   0
C20   1    0.568970    0.478652    0.257912    11.00000    0.19236    0.19811 =
         0.18473   -0.02947    0.09619    0.02360
AFIX 137
H20A  2    0.574093    0.418586    0.241596    11.00000   -1.50000
H20B  2    0.633402    0.483825    0.278837    11.00000   -1.50000
H20C  2    0.568900    0.533230    0.237883    11.00000   -1.50000
AFIX   0

C21   1    0.655592    0.374082    0.427387    11.00000    0.06193    0.06922 =
         0.06766    0.00370   -0.01005   -0.00177
C22   1    0.709184    0.422859    0.393443    11.00000    0.07634    0.08327 =
         0.09208    0.01482    0.00672   -0.00543
AFIX  43
H22   2    0.726015    0.388469    0.368101    11.00000   -1.20000
AFIX   0
C23   1    0.737527    0.521263    0.396937    11.00000    0.07885    0.08334 =
         0.14122    0.02376    0.01616   -0.00907
AFIX  43
H23   2    0.772368    0.551684    0.373721    11.00000   -1.20000
AFIX   0
C24   1    0.715690    0.574595    0.433484    11.00000    0.08389    0.06155 =
         0.14747    0.01794   -0.00878   -0.00099
AFIX  43
H24   2    0.737381    0.640110    0.435826    11.00000   -1.20000
AFIX   0
C25   1    0.660961    0.529409    0.466750    11.00000    0.08690    0.06495 =
         0.10694   -0.00176   -0.01713    0.00600
AFIX  43
H25   2    0.643844    0.564819    0.491776    11.00000   -1.20000
AFIX   0
C26   1    0.631132    0.431768    0.463333    11.00000    0.08394    0.06564 =
         0.07040    0.00488   -0.00442    0.00180
AFIX  43
H26   2    0.592860    0.403304    0.486182    11.00000   -1.20000
AFIX   0
C27   1    0.734138    0.201627    0.458753    11.00000    0.07167    0.06640 =
         0.07214    0.00244    0.00620    0.00652
C28   1    0.808407    0.249763    0.487496    11.00000    0.07525    0.08161 =
         0.09066   -0.00757   -0.00628    0.01285
AFIX  43
H28   2    0.803588    0.317780    0.488929    11.00000   -1.20000
AFIX   0
C29   1    0.891255    0.202795    0.514894    11.00000    0.09335    0.10268 =
         0.11906   -0.00918   -0.02529    0.02281
AFIX  43
H29   2    0.938792    0.239847    0.534044    11.00000   -1.20000
AFIX   0
C30   1    0.903273    0.104869    0.513984    11.00000    0.08787    0.10245 =
         0.14054    0.00888   -0.00472    0.02625
AFIX  43
H30   2    0.957980    0.073362    0.532384    11.00000   -1.20000
AFIX   0
C31   1    0.832275    0.052812    0.485050    11.00000    0.08794    0.08013 =
         0.16805    0.01734   -0.00697    0.01366
AFIX  43
H31   2    0.838576   -0.015142    0.483909    11.00000   -1.20000
AFIX   0
C32   1    0.751282    0.099979    0.457486    11.00000    0.08072    0.07022 =
         0.15010    0.00016   -0.00435    0.01261
AFIX  43
H32   2    0.706642    0.062766    0.437397    11.00000   -1.20000
AFIX   0
C33   1    0.504983    0.230345    0.444436    11.00000    0.06993    0.06076 =
         0.06246   -0.00194   -0.00620   -0.00242
C34   1    0.478927    0.145622    0.467132    11.00000    0.07090    0.06506 =
         0.07165    0.00649   -0.00449   -0.00194
AFIX  43
H34   2    0.537472    0.101180    0.474138    11.00000   -1.20000
AFIX   0
C35   1    0.369486    0.123944    0.479910    11.00000    0.07366    0.08494 =
         0.08816    0.01143   -0.00287   -0.01016
AFIX  43
H35   2    0.356273    0.065143    0.494337    11.00000   -1.20000
AFIX   0
C36   1    0.280666    0.188302    0.471489    11.00000    0.07167    0.08253 =
         0.11916   -0.00047    0.00583   -0.00713
AFIX  43
H36   2    0.207865    0.175078    0.480824    11.00000   -1.20000
AFIX   0
C37   1    0.302872    0.273098    0.448764    11.00000    0.07040    0.07754 =
         0.15685    0.01191   -0.00188    0.00030
AFIX  43
H37   2    0.244060    0.317444    0.442015    11.00000   -1.20000
AFIX   0
C38   1    0.412585    0.292708    0.435884    11.00000    0.07644    0.07117 =
         0.13106    0.02181    0.00122    0.00464
AFIX  43
H38   2    0.424834    0.350738    0.420711    11.00000   -1.20000
AFIX   0
C39   1    0.634417    0.213029    0.374848    11.00000    0.10659    0.07517 =
         0.06753   -0.00169    0.00389   -0.00674
C40   1    0.542631    0.220531    0.344712    11.00000    0.13106    0.08765 =
         0.07268    0.00681   -0.01523   -0.02521
AFIX  43
H40   2    0.473842    0.244675    0.354217    11.00000   -1.20000
AFIX   0
C41   1    0.548206    0.193200    0.299979    11.00000    0.18886    0.08983 =
         0.07190    0.00549   -0.01568   -0.04463
AFIX  43
H41   2    0.484418    0.200323    0.280513    11.00000   -1.20000
AFIX   0
C42   1    0.647041    0.156514    0.285548    11.00000    0.22679    0.13542 =
         0.08946   -0.00594    0.01755   -0.02433
AFIX  43
H42   2    0.651430    0.139021    0.256021    11.00000   -1.20000
AFIX   0
C43   1    0.740851    0.145100    0.314474    11.00000    0.21162    0.20095 =
         0.09913   -0.04172    0.02944    0.03577
AFIX  43
H43   2    0.808002    0.117922    0.304860    11.00000   -1.20000
AFIX   0
C44   1    0.734661    0.174154    0.357708    11.00000    0.14083    0.18317 =
         0.09091   -0.02811    0.02017    0.03205
AFIX  43
H44   2    0.799677    0.167909    0.376606    11.00000   -1.20000
AFIX   0
B1    3    0.631777    0.254081    0.426494    11.00000    0.07172    0.06905 =
         0.06822    0.00138    0.00072    0.00031

PART 1
O3    5    0.689313    0.802301    0.366238    21.00000    0.08919    0.11985 =
         0.11531   -0.01021    0.00823   -0.00086
C45   1    0.736141    0.775658    0.325229    21.00000    0.10089    0.13267 =
         0.11841   -0.02019    0.00556   -0.00181
AFIX  23
H45A  2    0.729253    0.829179    0.304148    21.00000   -1.20000
H45B  2    0.697933    0.718264    0.312518    21.00000   -1.20000
AFIX   0
C46   1    0.860375    0.753953    0.337988    21.00000    0.09668    0.13836 =
         0.15216   -0.00953    0.01183   -0.00072
AFIX  23
H46A  2    0.870889    0.686158    0.347063    21.00000   -1.20000
H46B  2    0.908895    0.767792    0.313811    21.00000   -1.20000
AFIX   0
C47   1    0.883409    0.819339    0.374015    21.00000    0.09668    0.13836 =
         0.15216   -0.00953    0.01183   -0.00072
AFIX  23
H47A  2    0.923005    0.876942    0.363900    21.00000   -1.20000
H47B  2    0.932355    0.787371    0.396569    21.00000   -1.20000
AFIX   0
C48   1    0.778347    0.847845    0.392162    21.00000    0.10089    0.13267 =
         0.11841   -0.02019    0.00556   -0.00181
AFIX  23
H48A  2    0.776883    0.826691    0.422695    21.00000   -1.20000
H48B  2    0.769795    0.918605    0.391143    21.00000   -1.20000
AFIX   0

SAME 0.02 0.04 O3 > C48
PART 0
PART 2
O3A   5    0.673048    0.809575    0.360382   -21.00000    0.08919    0.11985 =
         0.11531   -0.01021    0.00823   -0.00086
C45A  1    0.727607    0.755378    0.326881   -21.00000    0.10089    0.13267 =
         0.11841   -0.02019    0.00556   -0.00181
AFIX  23
H45C  2    0.694860    0.770742    0.297575   -21.00000   -1.20000
H45D  2    0.723039    0.685215    0.331831   -21.00000   -1.20000
AFIX   0
C46A  1    0.849382    0.792393    0.333397   -21.00000    0.09668    0.13836 =
         0.15216   -0.00953    0.01183   -0.00072
AFIX  23
H46C  2    0.897988    0.741387    0.346582   -21.00000   -1.20000
H46D  2    0.878438    0.809916    0.305087   -21.00000   -1.20000
AFIX   0
C47A  1    0.850656    0.874425    0.361040   -21.00000    0.09668    0.13836 =
         0.15216   -0.00953    0.01183   -0.00072
AFIX  23
H47C  2    0.862968    0.933434    0.344052   -21.00000   -1.20000
H47D  2    0.912239    0.868716    0.383695   -21.00000   -1.20000
AFIX   0
C48A  1    0.743730    0.879710    0.380826   -21.00000    0.10089    0.13267 =
         0.11841   -0.02019    0.00556   -0.00181
AFIX  23
H48C  2    0.753554    0.866630    0.412281   -21.00000   -1.20000
H48D  2    0.710646    0.944543    0.376714   -21.00000   -1.20000
AFIX   0

PART 0
PART 3
O1    5    0.124831    0.760099    0.299364    31.00000    0.08617    0.22304 =
         0.09287   -0.03029   -0.01939    0.00469
O2    5    0.261318    0.723526    0.260390    31.00000    0.08617    0.22304 =
         0.09287   -0.03029   -0.01939    0.00469
N1    4    0.225410    0.749375    0.294908    31.00000    0.08629    0.09583 =
         0.07925    0.00657   -0.01584   -0.00202
PART 0
PART 4
O1A   5    0.205600    0.756844    0.303796   -31.00000    0.08617    0.22304 =
         0.09287   -0.03029   -0.01939    0.00469
O2A   5    0.313359    0.715184    0.253908   -31.00000    0.08617    0.22304 =
         0.09287   -0.03029   -0.01939    0.00469
N1A   4    0.207134    0.729278    0.262752   -31.00000    0.08629    0.09583 =
         0.07925    0.00657   -0.01584   -0.00202
HKLF 4


REM  shelxt in P 1 21/n 1
REM wR2 = 0.1637, GooF = S = 0.884, Restrained GooF = 0.884 for all data
REM R1 = 0.0609 for 4283 Fo > 4sig(Fo) and 0.1305 for all 9783 data
REM 526 parameters refined using 491 restraints

END

WGHT      0.0661      0.0000

REM Highest difference peak  0.604,  deepest hole -0.623,  1-sigma level  0.062
Q1    1   0.3411  0.6595  0.3467  11.00000  0.05    0.60
Q2    1   0.3437  0.9001  0.3470  11.00000  0.05    0.41
Q3    1   0.1384  0.7263  0.2855  11.00000  0.05    0.37
Q4    1   0.2574  0.7162  0.3198  11.00000  0.05    0.31
Q5    1   0.1762  0.7787  0.3468  11.00000  0.05    0.30
;
_shelx_res_checksum   38805

_shelx_hkl_file
;
  16  -6  -1    7.15    7.17
  16  -6  -2    3.23    5.95
  16  -6  -3   -0.00    4.01
  16  -6  -4    2.48    6.12
  16  -6  -5    0.00    4.90
  16  -6  -6    0.00    4.25
  16  -6  -7    5.34    6.53
  16  -6  -8    3.59    4.92
  16  -6  -9    0.00    3.92
 -15   0   1    1.37    5.57
 -15   0   2    4.22    5.93
 -15   0   3    8.76    6.16
 -15   0   4    6.30    6.24
 -15   0   5   -0.00    4.74
 -15   0   6   -0.00    5.47
 -15   0   7   -0.00    4.63
 -15   0   8   -0.00    4.33
 -15   0   9   11.05    7.33
 -15   0  10   -0.00    4.32
 -15   0  11    6.33    5.08
 -15   0  12    2.61    6.21
 -15   0  13    2.36    5.38
 -15   1   1    6.86    7.54
 -15  -1   1    5.50    5.69
 -15   1   2    1.49    5.57
 -15  -1   2   -0.00    4.43
 -15   1   3    0.04    4.88
 -15  -1   3    0.07    5.01
 -15   1   4   -0.00    5.75
 -15  -1   4    0.00    4.26
 -15   1   5   13.79    8.60
 -15  -1   5   -0.00    6.59
 -15   1   6   -0.00    4.70
 -15  -1   6   -0.00    4.37
 -15   1   7    1.55    5.71
 -15  -1   7    8.35    7.13
 -15   1   8    0.20    4.00
 -15  -1   8   -0.00    5.23
 -15   1   9    4.29    5.57
 -15  -1   9   -0.00    5.22
 -15   1  10    5.42    6.20
 -15  -1  10   -0.00    5.66
 -15   1  11    4.16    5.75
 -15  -1  11   -0.00    4.61
 -15   1  12   -0.00    5.59
 -15  -1  12   -0.00    3.83
 -15   1  13    0.23    5.62
 -15  -1  13    0.00    5.31
 -15   2   1    1.52    5.41
 -15  -2   1    2.27    6.21
 -15   2   2   -0.00    5.18
 -15  -2   2    0.64    4.69
 -15   2   3    7.47    6.37
 -15  -2   3    4.09    5.58
 -15   2   4    3.66    5.42
 -15  -2   4    4.75    5.19
 -15   2   5    0.04    5.65
 -15  -2   5    4.36    5.71
 -15   2   6   -0.00    5.02
 -15  -2   6   -0.00    6.16
 -15   2   7    5.99    5.80
 -15  -2   7    5.76    5.64
 -15   2   8   -0.00    4.52
 -15  -2   8    7.98    5.87
 -15   2   9    1.39    4.85
 -15  -2   9   -0.00    5.32
 -15   2  10   -0.00    4.89
 -15  -2  10    3.25    5.84
 -15   2  11   -0.00    6.27
 -15  -2  11    1.19    4.94
 -15   2  12   -0.00    6.53
 -15  -2  12   -0.00    5.61
 -15   2  13   -0.00    5.07
 -15  -2  13    5.35    6.34
 -15   3   1    8.78    6.32
 -15  -3   1   10.16    7.54
 -15   3   2    4.41    5.73
 -15  -3   2    5.28    6.76
 -15   3   3   -0.00    4.91
 -15  -3   3   -0.00    4.95
 -15   3   4    3.14    5.85
 -15  -3   4   -0.00    4.65
 -15   3   5    2.37    4.77
 -15  -3   5    4.18    5.36
 -15   3   6   -0.00    3.97
 -15  -3   6    3.90    5.56
 -15   3   7    7.68    6.68
 -15  -3   7    5.80    6.15
 -15   3   8    5.30    6.90
 -15  -3   8    0.00    5.39
 -15   3   9    2.48    5.50
 -15  -3   9    9.24    6.52
 -15   3  10    0.77    5.14
 -15  -3  10    7.89    6.40
 -15   3  11    5.52    6.96
 -15  -3  11   12.56    8.48
 -15   3  12    0.00    6.54
 -15  -3  12   -0.00    5.66
 -15   3  13    4.25    5.81
 -15   4   1    0.07    3.92
  15  -4  -1    2.67    5.43
 -15  -4   1   -0.00    5.96
 -15   4   2    0.91    4.59
  15  -4  -2   -0.00    3.23
 -15  -4   2    1.19    5.46
 -15   4   3   -0.00    4.90
  15  -4  -3    5.34    6.25
 -15  -4   3    0.00    6.12
 -15   4   4   -0.00    4.89
  15  -4  -4   -0.00    4.16
 -15  -4   4    3.08    5.80
 -15   4   5   -0.00    5.53
  15  -4  -5   -0.00    5.16
 -15  -4   5   11.60    7.40
 -15   4   6    2.28    5.07
  15  -4  -6    6.66    7.11
 -15  -4   6   -0.00    6.02
 -15   4   7    0.00    4.95
  15  -4  -7    3.11    6.66
 -15  -4   7    0.00    4.64
 -15   4   8    0.83    5.63
  15  -4  -8    3.17    4.83
 -15  -4   8    1.53    4.27
 -15   4   9   -0.00    5.04
  15  -4  -9   -0.00    6.96
 -15  -4   9    1.98    5.28
 -15   4  10   -0.00    4.93
  15  -4 -10    3.27    7.03
 -15  -4  10    0.00    4.81
 -15   4  11    3.76    6.63
  15  -4 -11   -0.00    6.02
 -15  -4  11    0.00    4.67
 -15   4  12    9.17    7.04
 -15   4  13    5.92    6.42
 -15   5   1   -0.00    3.98
  15  -5  -1    9.52    7.93
 -15  -5   1    2.32    5.50
 -15   5   2   -0.00    4.16
  15  -5  -2   -0.00    4.10
 -15  -5   2   -0.00    4.78
 -15   5   3   -0.00    4.34
  15  -5  -3    0.38    3.47
 -15  -5   3    2.33    4.48
 -15   5   4   -0.00    5.05
  15  -5  -4   -0.00    5.91
 -15  -5   4    0.00    4.82
 -15   5   5   -0.00    4.95
  15  -5  -5    1.69    5.19
 -15  -5   5    0.00    5.74
 -15   5   6   12.79    7.73
  15  -5  -6   -0.00    4.78
 -15  -5   6   -0.00    5.44
 -15   5   7    0.00    4.33
  15  -5  -7    4.01    7.06
 -15  -5   7    9.95    6.27
 -15   5   8   -0.00    6.06
  15  -5  -8    2.57    6.84
 -15  -5   8    3.13    5.04
 -15   5   9    3.64    5.35
  15  -5  -9    0.00    4.04
 -15  -5   9    0.00    5.18
 -15   5  10    0.03    5.03
  15  -5 -10    6.66    7.47
 -15  -5  10    0.23    4.25
 -15   5  11    1.19    5.03
  15  -5 -11   -0.00    4.32
 -15  -5  11    1.03    4.33
 -15   5  12    1.16    4.38
  15  -5 -12    1.23    6.33
  15  -5 -13   -0.00    6.89
  15  -5 -14    2.50    5.63
  15  -5 -15    4.07    6.58
  15  -5 -16    0.14    4.87
  15  -5 -17   -0.00    5.14
  15  -5 -18    0.22    4.22
 -15   6   1   -0.00    5.22
  15  -6  -1   -0.00    5.97
 -15  -6   1    0.75    4.62
 -15   6   2    1.62    4.61
  15  -6  -2   -0.00    4.92
 -15  -6   2    0.44    5.33
 -15   6   3   14.04    7.93
  15  -6  -3   -0.00    4.06
 -15  -6   3    7.70    6.82
 -15   6   4    2.29    5.89
  15  -6  -4   -0.00    5.29
 -15  -6   4    9.18    6.90
 -15   6   5    1.33    5.30
  15  -6  -5    2.53    6.16
 -15  -6   5   -0.00    4.55
 -15   6   6    4.88    5.76
  15  -6  -6    0.06    5.71
 -15  -6   6    2.53    5.41
 -15   6   7   -0.00    5.35
  15  -6  -7   -0.00    6.75
 -15  -6   7   -0.00    4.67
 -15   6   8   -0.00    5.84
  15  -6  -8   -0.00    4.92
 -15  -6   8    7.07    6.41
 -15   6   9   -0.00    5.17
  15  -6  -9   -0.00    5.01
 -15  -6   9   -0.00    4.15
 -15   6  10    7.23    6.14
  15  -6 -10   -0.00    5.90
 -15  -6  10   -0.00    4.15
 -15   6  11    2.78    4.96
  15  -6 -11    0.80    3.93
 -15   6  12    7.20    6.60
  15  -6 -12   -0.00    4.83
  15  -6 -13    3.26    5.72
  15  -6 -14   -0.00    5.29
  15  -6 -15   -0.00    5.27
  15  -6 -16    3.31    5.36
  15  -6 -17    0.68    6.16
 -15   7   1    0.00    4.74
  15  -7  -1    0.00    5.08
 -15  -7   1    1.41    4.77
 -15   7   2    3.77    6.01
  15  -7  -2    0.00    5.31
 -15  -7   2    2.64    5.88
 -15   7   3    0.11    3.92
  15  -7  -3   -0.00    5.46
 -15  -7   3   -0.00    5.55
 -15   7   4   -0.00    5.16
  15  -7  -4    8.39    6.75
 -15  -7   4    3.15    5.79
 -15   7   5   -0.00    4.96
  15  -7  -5    0.18    6.13
 -15  -7   5    5.18    5.89
 -15   7   6    4.91    5.36
  15  -7  -6    5.76    6.70
 -15  -7   6    3.84    5.71
 -15   7   7    1.64    5.27
  15  -7  -7   -0.00    4.60
 -15  -7   7   -0.00    5.69
 -15   7   8    0.92    4.99
  15  -7  -8    0.00    5.72
 -15  -7   8    0.00    4.38
 -15   7   9    3.76    5.41
  15  -7  -9   -0.00    5.64
 -15  -7   9    1.25    3.94
 -15   7  10    1.77    5.25
  15  -7 -10   -0.00    5.70
 -15   7  11    4.04    6.78
  15  -7 -11    4.05    6.57
  15  -7 -12    1.84    5.64
 -15   8   1   -0.00    4.66
 -15  -8   1    0.00    4.67
 -15   8   2   -0.00    4.66
 -15  -8   2    7.92    6.47
 -15   8   3   -0.00    4.86
 -15  -8   3   -0.00    5.87
 -15   8   4    2.51    5.80
 -15  -8   4    0.00    5.02
 -15   8   5   -0.00    4.79
 -15  -8   5   -0.00    5.16
 -15   8   6   -0.00    4.87
 -15  -8   6    5.66    5.70
 -15   8   7   -0.00    5.56
 -15  -8   7   -0.00    5.41
 -15   8   8    2.46    5.97
 -15   8   9    5.42    6.37
 -15   8  10    1.46    6.14
 -15   9   1    0.14    5.01
 -15  -9   1    0.38    5.34
 -15   9   2   -0.00    4.59
 -15  -9   2    0.00    5.03
 -15   9   3   -0.00    4.51
 -15  -9   3   -0.00    5.37
 -15   9   4    1.70    5.44
 -15  -9   4   -0.00    4.93
 -15   9   5    7.10    5.48
 -15  -9   5    0.32    4.19
 -15   9   6   -0.00    5.73
 -15  -9   6   -0.00    5.65
 -15   9   7   -0.00    4.77
 -15   9   8    0.86    4.30
 -15   9   9    1.86    5.32
 -14   0   1   -0.00    4.89
 -14   0   2   19.91    9.17
 -14   0   3    0.38    4.38
 -14   0   4    8.36    7.40
 -14   0   5   -0.00    4.79
 -14   0   6    0.00    6.42
 -14   0   7    4.36    5.48
 -14   0   8    9.83    6.53
 -14   0   9    0.48    5.32
 -14   0  10    0.00    5.07
 -14   0  11   -0.00    5.17
 -14   0  12    2.17    5.50
 -14   0  13   -0.00    5.05
 -14   0  14    0.00    6.06
 -14   0  15   -0.00    4.71
 -14   0  16   -0.00    5.33
 -14   0  17   -0.00    5.47
 -14   0  18    0.79    5.54
 -14   0  19    3.74    4.93
 -14   0  20   -0.00    5.58
 -14   1   1    0.99    3.90
 -14  -1   1   -0.00    4.69
 -14   1   2    2.52    4.05
 -14  -1   2    4.69    6.16
 -14   1   3    0.00    4.89
 -14  -1   3   -0.00    4.94
 -14   1   4    2.02    4.51
 -14  -1   4    4.53    6.12
 -14   1   5    1.46    5.14
 -14  -1   5    0.10    5.02
 -14   1   6   15.32    7.55
 -14  -1   6    5.86    6.33
 -14   1   7    0.00    4.94
 -14  -1   7    0.19    4.87
 -14   1   8   -0.00    5.28
 -14  -1   8   -0.00    5.60
 -14   1   9   -0.00    3.68
 -14  -1   9    3.00    5.49
 -14   1  10   13.50    7.22
 -14  -1  10   12.51    8.30
 -14   1  11    1.32    4.76
 -14  -1  11    2.31    5.95
 -14   1  12    1.64    5.02
 -14  -1  12   10.34    7.56
 -14   1  13    1.37    4.90
 -14  -1  13    0.00    5.11
 -14   1  14   -0.00    4.42
 -14  -1  14    7.45    6.28
 -14   1  15    1.07    5.33
 -14  -1  15   -0.00    4.48
 -14   1  16    6.85    6.50
 -14  -1  16   -0.00    3.83
 -14   1  17    6.78    7.05
 -14  -1  17   -0.00    5.08
 -14   1  18   -0.00    5.64
 -14  -1  18   -0.00    4.91
 -14   1  19    5.68    5.84
 -14  -1  19    0.00    5.28
 -14   1  20    0.00    6.49
 -14   2   1    0.00    5.48
 -14  -2   1    0.10    4.98
 -14   2   2    6.83    6.74
 -14  -2   2    7.77    7.18
 -14   2   3    0.17    4.49
 -14  -2   3   -0.00    5.34
 -14   2   4    7.65    7.26
 -14  -2   4   14.64    7.77
 -14   2   5   -0.00    3.94
 -14  -2   5    0.71    4.12
 -14   2   6   11.46    7.23
 -14  -2   6    4.55    6.80
 -14   2   7   11.47    6.75
 -14  -2   7    6.68    6.22
 -14   2   8    1.39    4.38
 -14  -2   8    5.82    6.26
 -14   2   9    0.88    4.98
 -14  -2   9    2.51    5.24
 -14   2  10   -0.00    4.01
 -14  -2  10   -0.00    5.34
 -14   2  11   -0.00    4.60
 -14  -2  11   -0.00    5.71
 -14   2  12    4.22    5.97
 -14  -2  12   19.03    8.52
 -14   2  13   -0.00    5.52
 -14  -2  13   -0.00    4.03
 -14   2  14    1.56    4.25
 -14  -2  14    5.20    5.83
 -14   2  15   -0.00    4.89
 -14  -2  15   -0.00    5.42
 -14   2  16   -0.00    4.26
 -14  -2  16   -0.00    4.29
 -14   2  17    3.86    5.60
 -14  -2  17    0.00    4.82
 -14   2  18    4.04    6.50
 -14  -2  18    4.65    6.57
 -14   2  19   -0.00    6.45
 -14  -2  19    1.06    5.19
 -14   2  20    5.56    5.73
 -14   3   1    3.71    4.89
  14  -3  -1   -0.00    3.42
 -14  -3   1    1.00    4.59
 -14   3   2    1.50    5.27
  14  -3  -2    1.43    4.07
 -14  -3   2   -0.00    3.91
 -14   3   3    0.69    4.94
  14  -3  -3   -0.00    4.60
 -14  -3   3   -0.00    5.20
 -14   3   4    0.92    5.78
  14  -3  -4    2.56    4.93
 -14  -3   4   -0.00    5.60
 -14   3   5    0.00    4.53
  14  -3  -5    0.00    3.96
 -14  -3   5    1.15    4.17
 -14   3   6   15.55    8.10
  14  -3  -6   13.34    8.54
 -14  -3   6   11.35    7.26
 -14   3   7    8.34    6.33
  14  -3  -7    2.75    6.03
 -14  -3   7    2.06    5.64
 -14   3   8   -0.00    4.14
  14  -3  -8    0.00    3.98
 -14  -3   8    4.04    6.44
 -14   3   9    1.54    4.98
  14  -3  -9   -0.00    3.84
 -14  -3   9   -0.00    4.55
 -14   3  10    6.84    6.27
  14  -3 -10    0.00    3.95
 -14  -3  10    0.00    4.81
 -14   3  11    8.84    6.62
  14  -3 -11    4.84    6.49
 -14  -3  11   -0.00    5.24
 -14   3  12   -0.00    5.30
  14  -3 -12   -0.00    5.18
 -14  -3  12   -0.00    5.72
 -14   3  13    2.61    5.28
  14  -3 -13   -0.00    3.87
 -14  -3  13   -0.00    6.67
 -14   3  14   -0.00    3.68
  14  -3 -14    1.93    5.68
 -14  -3  14   -0.00    6.05
 -14   3  15    0.00    4.89
  14  -3 -15    3.55    6.54
 -14  -3  15    6.05    6.27
 -14   3  16    5.57    6.57
 -14  -3  16    4.53    6.73
 -14   3  17    2.39    5.31
 -14  -3  17    1.79    5.41
 -14   3  18    1.06    5.68
 -14  -3  18   -0.00    5.09
 -14   3  19    0.00    5.90
 -14  -3  19    1.10    5.50
 -14   3  20    0.00    6.32
 -14   4   1    8.43    6.23
  14  -4  -1   -0.00    5.47
 -14  -4   1    6.66    6.63
 -14   4   2    5.43    5.72
  14  -4  -2    4.44    5.79
 -14  -4   2   -0.00    5.43
 -14   4   3   -0.00    5.15
  14  -4  -3    0.43    3.63
 -14  -4   3    0.09    4.26
 -14   4   4    0.00    4.51
  14  -4  -4    6.58    6.25
 -14  -4   4    9.03    6.30
 -14   4   5    2.71    5.22
  14  -4  -5   -0.00    4.73
 -14  -4   5    6.82    6.49
 -14   4   6   -0.00    4.92
  14  -4  -6    4.10    5.99
 -14  -4   6    0.52    4.18
 -14   4   7    3.85    5.66
 -14  -4   7    5.66    6.36
 -14   4   8    0.00    4.55
 -14  -4   8    8.12    5.56
 -14   4   9    0.00    4.51
  14  -4  -9    1.01    6.05
 -14  -4   9    0.00    5.62
 -14   4  10    1.00    4.39
  14  -4 -10   -0.00    4.01
 -14  -4  10    5.66    6.47
 -14   4  11   -0.00    5.03
  14  -4 -11    0.94    5.92
 -14  -4  11    2.24    5.24
 -14   4  12    4.85    6.37
  14  -4 -12   -0.00    5.78
 -14  -4  12    0.00    5.22
 -14   4  13    7.82    5.98
  14  -4 -13    5.17    7.94
 -14  -4  13   11.13    7.80
 -14   4  14    3.63    5.56
  14  -4 -14   14.13    9.52
 -14  -4  14    6.18    6.32
 -14   4  15   -0.00    4.78
  14  -4 -15   -0.00    5.58
 -14  -4  15    1.21    5.43
 -14   4  16    7.04    6.15
  14  -4 -16   -0.00    5.54
 -14  -4  16   -0.00    5.15
 -14   4  17    5.02    6.54
  14  -4 -17    2.81    5.61
 -14  -4  17    3.96    5.97
 -14   4  18    1.05    4.33
  14  -4 -18   -0.00    5.28
 -14  -4  18    6.86    7.20
 -14   4  19   -0.00    5.67
  14  -4 -19    6.57    7.42
 -14   4  20   -0.00    6.73
  14  -4 -20   -0.00    4.98
  14  -4 -21   -0.00    6.02
 -14   5   1    5.21    5.75
  14  -5  -1   -0.00    6.18
 -14  -5   1   12.44    7.59
 -14   5   2    5.26    5.66
  14  -5  -2    0.03    4.41
 -14  -5   2   -0.00    5.68
 -14   5   3   -0.00    4.74
  14  -5  -3   -0.00    4.86
 -14  -5   3    0.79    4.95
 -14   5   4    1.19    5.47
  14  -5  -4   -0.00    5.62
 -14  -5   4    0.00    4.84
 -14   5   5    2.68    5.37
  14  -5  -5   -0.00    6.85
 -14  -5   5   14.32    7.74
 -14   5   6    9.10    6.46
  14  -5  -6   -0.00    5.11
 -14  -5   6    3.19    6.68
 -14   5   7   -0.00    5.74
  14  -5  -7   -0.00    4.55
 -14  -5   7    4.61    5.42
 -14   5   8    0.89    5.11
  14  -5  -8    3.69    4.81
 -14  -5   8    0.97    4.51
 -14   5   9   12.84    7.75
  14  -5  -9   13.39    8.09
 -14  -5   9    7.38    5.79
 -14   5  10    8.90    6.85
  14  -5 -10   -0.00    3.65
 -14  -5  10    5.48    5.66
 -14   5  11   -0.00    5.15
  14  -5 -11    2.49    6.20
 -14  -5  11    2.11    4.29
 -14   5  12    1.06    5.40
  14  -5 -12   -0.00    6.82
 -14  -5  12   -0.00    4.68
 -14   5  13    0.47    5.78
  14  -5 -13    7.00    8.18
 -14  -5  13   -0.00    5.50
 -14   5  14    5.40    5.79
  14  -5 -14   -0.00    6.69
 -14  -5  14    0.00    5.27
 -14   5  15    8.46    6.98
  14  -5 -15   -0.00    5.50
 -14  -5  15    4.49    5.93
 -14   5  16    8.29    6.59
  14  -5 -16    0.31    4.80
 -14  -5  16    9.46    6.71
 -14   5  17    2.89    5.94
  14  -5 -17    1.91    5.97
 -14  -5  17    3.35    5.63
 -14   5  18    0.00    6.08
  14  -5 -18    4.19    6.63
 -14  -5  18   -0.00    5.26
 -14   5  19   -0.00    4.40
  14  -5 -19    6.84    6.47
 -14   5  20    0.62    5.44
  14  -5 -20    1.07    4.54
  14  -5 -21   -0.00    4.67
  14  -5 -22   -0.00    6.46
  14  -5 -23    5.75    7.67
  14  -5 -24   -0.00    6.06
 -14   6   1   -0.00    4.57
  14  -6  -1    0.00    5.43
 -14  -6   1    0.46    4.74
 -14   6   2   -0.00    4.59
  14  -6  -2    0.00    4.79
 -14  -6   2    4.86    6.08
 -14   6   3   -0.00    4.72
  14  -6  -3    6.75    6.81
 -14  -6   3    0.00    6.00
 -14   6   4    4.04    6.27
  14  -6  -4    2.88    6.08
 -14  -6   4   13.17    7.44
 -14   6   5    0.00    4.84
  14  -6  -5    3.64    6.42
 -14  -6   5    6.55    5.62
 -14   6   6    3.24    5.40
  14  -6  -6    0.00    4.89
 -14  -6   6    3.94    5.24
 -14   6   7    1.82    5.18
  14  -6  -7    5.71    6.89
 -14  -6   7    5.99    5.56
 -14   6   8   -0.00    5.41
  14  -6  -8   -0.00    4.49
 -14  -6   8    1.86    5.25
 -14   6   9    3.65    5.85
  14  -6  -9    5.06    6.98
 -14  -6   9    5.03    4.89
 -14   6  10    1.29    4.87
  14  -6 -10   -0.00    4.65
 -14  -6  10   -0.00    4.94
 -14   6  11    3.88    5.18
  14  -6 -11    3.85    6.34
 -14  -6  11    0.00    5.30
 -14   6  12    0.00    4.78
  14  -6 -12   -0.00    6.46
 -14  -6  12   14.15    7.54
 -14   6  13   12.69    7.18
  14  -6 -13   -0.00    4.71
 -14  -6  13    3.51    6.26
 -14   6  14   -0.00    4.55
  14  -6 -14   -0.00    6.15
 -14  -6  14   -0.00    5.13
 -14   6  15   -0.00    5.85
  14  -6 -15    4.93    6.00
 -14  -6  15   -0.00    4.59
 -14   6  16    2.00    6.10
  14  -6 -16   -0.00    3.82
 -14  -6  16    4.41    4.87
 -14   6  17    0.54    5.52
  14  -6 -17   -0.00    5.84
 -14  -6  17   -0.00    4.86
 -14   6  18    0.00    5.87
  14  -6 -18   -0.00    6.42
 -14   6  19    1.06    5.58
  14  -6 -19    1.80    6.18
  14  -6 -20   -0.00    6.23
  14  -6 -21    3.47    5.02
 -14   7   1    2.69    5.88
  14  -7  -1    0.97    5.80
 -14  -7   1    3.46    6.17
 -14   7   2   -0.00    3.72
  14  -7  -2    6.45    6.67
 -14  -7   2   -0.00    4.49
 -14   7   3   -0.00    4.51
  14  -7  -3    3.13    6.18
 -14  -7   3   -0.00    5.10
 -14   7   4    6.45    6.40
  14  -7  -4   -0.00    6.08
 -14  -7   4    0.81    6.37
 -14   7   5    8.09    6.03
  14  -7  -5    3.00    6.45
 -14  -7   5    4.91    5.71
 -14   7   6   -0.00    5.27
  14  -7  -6    4.31    6.37
 -14  -7   6    4.75    5.63
 -14   7   7   -0.00    5.30
  14  -7  -7   -0.00    5.58
 -14  -7   7   -0.00    4.96
 -14   7   8    0.61    4.54
  14  -7  -8   -0.00    5.33
 -14  -7   8    0.15    3.88
 -14   7   9    0.87    5.68
  14  -7  -9    8.77    7.58
 -14  -7   9    6.14    5.28
 -14   7  10   -0.00    5.44
  14  -7 -10    0.00    5.33
 -14  -7  10   -0.00    4.95
 -14   7  11    6.45    6.19
  14  -7 -11   -0.00    5.46
 -14  -7  11    6.40    5.97
 -14   7  12    6.94    5.67
  14  -7 -12    0.78    5.85
 -14  -7  12   -0.00    5.67
 -14   7  13    0.78    4.92
  14  -7 -13   -0.00    5.98
 -14  -7  13    0.00    4.83
 -14   7  14    1.68    4.84
  14  -7 -14   -0.00    5.02
 -14  -7  14   -0.00    5.12
 -14   7  15    3.98    6.96
  14  -7 -15   -0.00    3.76
 -14  -7  15    2.38    5.34
 -14   7  16    1.93    5.74
  14  -7 -16    4.52    5.77
 -14  -7  16    1.71    4.91
 -14   7  17   -0.00    6.91
  14  -7 -17    0.45    3.64
 -14   7  18    3.48    5.70
  14  -7 -18    1.88    5.25
 -14   7  19   -0.00    4.42
 -14   8   1    3.75    5.53
  14  -8  -1    1.88    5.89
 -14  -8   1    0.78    4.43
 -14   8   2    0.50    4.86
  14  -8  -2   -0.00    3.75
 -14  -8   2    6.72    6.37
 -14   8   3    0.00    4.23
  14  -8  -3    0.89    5.67
 -14  -8   3    4.44    5.91
 -14   8   4    6.01    6.21
  14  -8  -4    7.56    7.61
 -14  -8   4    0.00    5.19
 -14   8   5    3.29    4.73
  14  -8  -5    0.00    4.67
 -14  -8   5   -0.00    5.09
 -14   8   6   -0.00    4.70
  14  -8  -6   -0.00    5.44
 -14  -8   6    4.71    5.19
 -14   8   7    6.87    5.45
  14  -8  -7    4.36    6.14
 -14  -8   7    4.43    4.80
 -14   8   8    1.81    4.64
  14  -8  -8   -0.00    4.35
 -14  -8   8    1.13    3.90
 -14   8   9    4.91    5.87
  14  -8  -9   -0.00    7.35
 -14  -8   9    6.10    6.33
 -14   8  10   -0.00    4.89
  14  -8 -10    0.21    5.46
 -14  -8  10   -0.00    4.44
 -14   8  11    7.82    6.66
  14  -8 -11    7.22    7.64
 -14  -8  11    4.55    5.91
 -14   8  12   -0.00    5.04
  14  -8 -12   -0.00    5.98
 -14  -8  12    4.04    6.37
 -14   8  13   -0.00    3.41
  14  -8 -13    0.21    4.81
 -14  -8  13    1.75    5.04
 -14   8  14    0.00    4.93
  14  -8 -14    2.37    7.06
 -14  -8  14   -0.00    5.70
 -14   8  15   -0.00    5.55
 -14  -8  15   -0.00    5.16
 -14   8  16   -0.00    5.40
 -14  -8  16   10.52    7.13
 -14   8  17    4.86    5.75
 -14   8  18    3.08    5.91
 -14   8  19    1.90    5.16
 -14   9   1    1.17    4.39
  14  -9  -1   -0.00    5.42
 -14  -9   1    4.37    5.72
 -14   9   2   -0.00    4.38
  14  -9  -2    4.76    6.00
 -14  -9   2    2.95    5.62
 -14   9   3   -0.00    4.88
  14  -9  -3    0.00    4.87
 -14  -9   3    1.86    4.66
 -14   9   4    3.69    4.68
  14  -9  -4    5.09    6.95
 -14  -9   4    2.00    4.29
 -14   9   5    0.00    4.50
  14  -9  -5   -0.00    6.84
 -14  -9   5    1.17    5.00
 -14   9   6   -0.00    4.89
  14  -9  -6    0.88    4.79
 -14  -9   6    3.57    6.48
 -14   9   7    1.88    5.35
  14  -9  -7   -0.00    6.47
 -14  -9   7   -0.00    4.69
 -14   9   8   -0.00    3.54
 -14  -9   8   -0.00    4.14
 -14   9   9   -0.00    5.17
 -14  -9   9    1.40    5.47
 -14   9  10   -0.00    4.98
 -14  -9  10    0.66    5.21
 -14   9  11    6.45    5.12
 -14  -9  11    7.99    7.19
 -14   9  12   -0.00    5.02
 -14  -9  12    2.32    5.49
 -14   9  13   -0.00    4.17
 -14  -9  13   -0.00    5.62
 -14  -9  14    0.34    5.10
 -14  -9  15    3.70    5.59
 -14 -10  14   -0.00    4.71
 -13   0   1   53.24   13.05
 -13   0   2   -0.00    4.27
 -13   0   3    3.20    4.79
 -13   0   4    0.35    3.08
 -13   0   5    7.55    6.29
 -13   0   6   -0.00    4.04
 -13   0   7   10.38    7.87
 -13   0   8   -0.00    4.29
 -13   0   9    0.00    4.45
 -13   0  10    2.13    5.34
 -13   0  11   14.24    7.88
 -13   0  12   -0.00    5.20
 -13   0  13   16.34    8.05
 -13   0  14   -0.00    3.61
 -13   0  15   -0.00    3.78
 -13   0  16   -0.00    5.25
 -13   0  17    9.41    7.46
 -13   0  18    6.35    6.20
 -13   0  19    3.03    6.04
 -13   0  20   -0.00    4.61
 -13   0  21   -0.00    6.17
 -13   0  22   -0.00    5.98
 -13   0  23    5.69    6.28
 -13   0  24   -0.00    6.49
 -13   1   1    9.61    7.09
  13  -1  -1    5.66    6.45
 -13  -1   1   11.00    7.29
 -13   1   2   -0.00    3.95
  13  -1  -2   -0.00    4.44
 -13  -1   2    1.50    4.56
 -13   1   3   -0.00    3.91
  13  -1  -3    9.22    7.53
 -13  -1   3    7.94    7.03
 -13   1   4   -0.00    5.38
  13  -1  -4    3.80    5.70
 -13  -1   4    1.54    5.29
 -13   1   5   60.75   13.66
  13  -1  -5   21.35   10.72
 -13  -1   5   31.94   11.01
 -13   1   6   -0.00    4.93
  13  -1  -6   -0.00    3.27
 -13  -1   6   -0.00    4.24
 -13   1   7    1.58    6.25
  13  -1  -7   -0.00    5.39
 -13  -1   7    0.00    3.33
 -13   1   8   -0.00    4.60
  13  -1  -8   -0.00    4.02
 -13  -1   8   -0.00    4.37
 -13   1   9    7.95    6.01
  13  -1  -9    9.82    8.04
 -13  -1   9    5.91    6.13
 -13   1  10    0.00    4.74
  13  -1 -10    0.82    4.56
 -13  -1  10    1.01    3.91
 -13   1  11    0.00    4.74
 -13  -1  11    2.77    6.11
 -13   1  12   -0.00    5.50
 -13  -1  12   -0.00    5.78
 -13   1  13    6.60    6.13
 -13  -1  13    0.99    4.25
 -13   1  14   -0.00    5.46
 -13  -1  14   -0.00    4.82
 -13   1  15    9.16    7.16
 -13  -1  15   17.26    8.95
 -13   1  16    0.42    4.79
 -13  -1  16   -0.00    4.13
 -13   1  17    0.62    4.81
 -13  -1  17    4.39    5.12
 -13   1  18    1.21    4.72
 -13  -1  18   -0.00    4.42
 -13   1  19    0.00    4.49
 -13  -1  19   11.10    6.58
 -13   1  20    1.37    4.16
 -13  -1  20    6.81    5.79
 -13   1  21    7.88    7.06
 -13  -1  21    3.41    4.53
 -13   1  22   -0.00    6.64
 -13  -1  22   -0.00    4.20
 -13   1  23    0.00    5.37
 -13  -1  23   -0.00    4.16
 -13   1  24    0.58    5.91
 -13  -1  24    3.73    6.00
 -13   2   1   28.64    9.89
  13  -2  -1   14.43    8.70
 -13  -2   1   15.69    7.00
 -13   2   2    9.27    6.31
  13  -2  -2    3.09    5.81
 -13  -2   2    4.89    6.39
 -13   2   3   -0.00    4.57
  13  -2  -3    2.64    5.84
 -13  -2   3    3.42    5.64
 -13   2   4    0.31    4.40
  13  -2  -4   -0.00    6.16
 -13  -2   4    5.33    5.24
 -13   2   5    4.77    5.47
  13  -2  -5    0.39    3.84
 -13  -2   5   -0.00    4.78
 -13   2   6    2.17    5.28
  13  -2  -6    1.67    5.47
 -13  -2   6    4.12    5.30
 -13   2   7    0.41    4.81
  13  -2  -7    6.60    6.79
 -13  -2   7   24.04    8.96
 -13   2   8    0.00    4.89
  13  -2  -8    4.31    5.91
 -13  -2   8    1.48    4.70
 -13   2   9    0.00    5.67
  13  -2  -9   -0.00    4.19
 -13  -2   9    1.43    5.29
 -13   2  10   -0.00    5.02
  13  -2 -10   -0.00    5.89
 -13  -2  10    1.00    3.93
 -13   2  11   14.71    7.47
  13  -2 -11    6.76    6.84
 -13  -2  11   19.73    8.20
 -13   2  12    4.69    5.49
  13  -2 -12    0.00    6.00
 -13  -2  12    9.45    6.96
 -13   2  13    7.83    6.61
  13  -2 -13    6.36    7.32
 -13  -2  13   13.10    8.07
 -13   2  14   10.70    6.51
  13  -2 -14    1.72    4.98
 -13  -2  14   -0.00    5.03
 -13   2  15   -0.00    4.32
  13  -2 -15   -0.00    5.49
 -13  -2  15    2.91    4.39
 -13   2  16    3.35    4.90
  13  -2 -16    0.00    4.69
 -13  -2  16    3.99    5.01
 -13   2  17   -0.00    4.27
  13  -2 -17    4.44    6.61
 -13  -2  17   10.62    7.21
 -13   2  18    1.16    5.18
 -13  -2  18   -0.00    4.93
 -13   2  19   -0.00    5.76
 -13  -2  19    8.23    5.91
 -13   2  20   -0.00    4.80
 -13  -2  20    0.00    5.23
 -13   2  21    3.49    5.84
 -13  -2  21    3.17    5.41
 -13   2  22   -0.00    5.24
 -13  -2  22   -0.00    5.35
 -13   2  23    6.77    6.54
 -13  -2  23    0.37    5.88
 -13   2  24    2.35    4.39
 -13   3   1    3.28    6.59
  13  -3  -1   -0.00    4.30
 -13  -3   1   -0.00    4.80
 -13   3   2    5.10    6.03
  13  -3  -2   -0.00    4.84
 -13  -3   2   -0.00    4.74
 -13   3   3    7.78    5.94
  13  -3  -3   -0.00    4.55
 -13  -3   3    3.49    5.65
 -13   3   4    5.76    5.46
  13  -3  -4    1.18    5.38
 -13  -3   4    9.77    7.23
 -13   3   5    1.64    4.46
  13  -3  -5   -0.00    4.80
 -13  -3   5   11.11    6.81
 -13   3   6   -0.00    4.49
  13  -3  -6    3.91    6.36
 -13  -3   6    1.25    4.54
 -13   3   7    1.29    4.32
  13  -3  -7    0.00    5.14
 -13  -3   7    0.00    4.52
 -13   3   8    1.20    4.89
  13  -3  -8    5.21    6.47
 -13  -3   8    1.64    5.04
 -13   3   9   12.61    6.99
  13  -3  -9    9.46    7.43
 -13  -3   9   12.76    7.60
 -13   3  10   -0.00    5.25
  13  -3 -10    5.68    7.19
 -13  -3  10   -0.00    4.68
 -13   3  11   12.60    7.39
  13  -3 -11    0.00    4.49
 -13  -3  11    1.48    4.02
 -13   3  12    1.02    5.27
  13  -3 -12    2.88    6.32
 -13  -3  12    3.49    5.26
 -13   3  13    1.32    4.41
  13  -3 -13    2.84    5.92
 -13  -3  13    3.16    4.88
 -13   3  14   -0.00    4.62
  13  -3 -14    1.94    4.45
 -13  -3  14    0.00    5.49
 -13   3  15    7.98    6.91
  13  -3 -15   -0.00    4.93
 -13  -3  15   11.78    7.24
 -13   3  16    5.03    6.09
  13  -3 -16   -0.00    4.55
 -13  -3  16    1.84    4.29
 -13   3  17   -0.00    5.48
  13  -3 -17   -0.00    4.25
 -13  -3  17    0.00    5.28
 -13   3  18   -0.00    4.05
  13  -3 -18   -0.00    4.60
 -13  -3  18    0.24    4.71
 -13   3  19    8.22    6.12
  13  -3 -19    4.74    6.38
 -13  -3  19   11.45    8.03
 -13   3  20    0.96    5.14
  13  -3 -20    0.32    5.59
 -13  -3  20    0.79    4.82
 -13   3  21    7.95    6.93
  13  -3 -21   -0.00    6.13
 -13  -3  21    3.03    6.03
 -13   3  22   -0.00    5.33
  13  -3 -22   -0.00    3.87
 -13  -3  22    0.00    6.33
 -13   3  23   -0.00    5.31
 -13  -3  23    0.00    6.31
 -13   3  24    4.05    5.94
 -13   4   1   13.92    6.92
  13  -4  -1    5.64    6.01
 -13  -4   1    5.15    5.61
 -13   4   2    4.57    5.71
  13  -4  -2    4.50    5.42
 -13  -4   2    3.55    5.91
 -13   4   3    3.55    5.21
  13  -4  -3   -0.00    4.81
 -13  -4   3    9.88    6.84
 -13   4   4    0.45    3.96
  13  -4  -4    1.44    5.19
 -13  -4   4    5.49    5.48
 -13   4   5    0.00    3.62
  13  -4  -5    4.97    5.96
 -13  -4   5   -0.00    5.10
 -13   4   6    1.82    5.57
  13  -4  -6   -0.00    3.32
 -13  -4   6    9.65    6.69
 -13   4   7   16.03    8.28
  13  -4  -7    9.09    7.98
 -13  -4   7   13.05    6.99
 -13   4   8    3.60    5.47
  13  -4  -8    1.60    5.02
 -13  -4   8    6.07    5.15
 -13   4   9    0.85    4.61
  13  -4  -9    0.83    4.81
 -13  -4   9    0.00    4.02
 -13   4  10    0.56    4.29
  13  -4 -10    2.16    4.88
 -13  -4  10    1.11    3.66
 -13   4  11    5.40    6.51
  13  -4 -11   16.15    9.71
 -13  -4  11   19.60    8.37
 -13   4  12    0.00    5.34
  13  -4 -12    6.77    6.54
 -13  -4  12   12.15    7.54
 -13   4  13   -0.00    5.20
  13  -4 -13    7.72    7.94
 -13  -4  13   10.32    7.37
 -13   4  14   -0.00    4.56
  13  -4 -14   -0.00    4.95
 -13  -4  14    4.34    5.41
 -13   4  15    0.75    4.34
  13  -4 -15   -0.00    4.76
 -13  -4  15   -0.00    5.09
 -13   4  16    2.46    4.79
  13  -4 -16    3.65    5.01
 -13  -4  16   -0.00    5.18
 -13   4  17    1.39    6.15
  13  -4 -17    0.44    4.76
 -13  -4  17    2.86    5.85
 -13   4  18   -0.00    6.54
  13  -4 -18    0.00    5.94
 -13  -4  18   -0.00    4.92
 -13   4  19   -0.00    5.15
  13  -4 -19    0.24    4.83
 -13  -4  19   -0.00    5.39
 -13   4  20   -0.00    5.44
  13  -4 -20   -0.00    3.48
 -13  -4  20    0.61    5.04
 -13   4  21    4.08    5.90
  13  -4 -21    6.60    6.81
 -13  -4  21    4.90    6.26
 -13   4  22    2.86    5.92
  13  -4 -22    2.21    5.49
 -13  -4  22    0.00    4.86
 -13   4  23   10.94    7.85
  13  -4 -23   -0.00    5.52
 -13  -4  23    2.18    5.70
 -13   4  24   -0.00    5.06
  13  -4 -24    9.44    8.43
  13  -4 -25   -0.00    4.52
  13  -4 -26    3.98    7.45
 -13   5   1    7.37    5.85
  13  -5  -1    0.00    5.66
 -13  -5   1    5.79    5.83
 -13   5   2    1.00    4.01
  13  -5  -2    1.27    5.55
 -13  -5   2    1.39    4.81
 -13   5   3    0.19    4.04
  13  -5  -3    1.17    4.87
 -13  -5   3    4.08    5.09
 -13   5   4    2.99    6.02
  13  -5  -4    0.00    4.62
 -13  -5   4   -0.00    4.87
 -13   5   5   13.07    7.23
  13  -5  -5    1.51    5.18
 -13  -5   5   12.93    7.14
 -13   5   6   -0.00    4.91
  13  -5  -6    1.61    4.85
 -13  -5   6    2.35    5.03
 -13   5   7    1.33    4.62
  13  -5  -7    3.59    5.68
 -13  -5   7   -0.00    3.41
 -13   5   8    7.79    5.95
  13  -5  -8    1.18    4.28
 -13  -5   8    3.33    4.78
 -13   5   9   17.01    7.72
  13  -5  -9    5.75    7.01
 -13  -5   9    0.00    4.76
 -13   5  10    9.98    7.45
  13  -5 -10   13.03    9.12
 -13  -5  10    1.94    5.00
 -13   5  11    9.20    6.14
  13  -5 -11    3.86    6.06
 -13  -5  11    3.42    5.85
 -13   5  12   -0.00    4.49
  13  -5 -12    3.15    6.47
 -13  -5  12    0.00    4.45
 -13   5  13    0.00    5.64
  13  -5 -13   -0.00    5.53
 -13  -5  13    4.13    6.05
 -13   5  14   -0.00    5.87
  13  -5 -14    4.42    5.68
 -13  -5  14    0.04    4.70
 -13   5  15   10.54    7.87
  13  -5 -15    4.34    6.72
 -13  -5  15    1.15    5.61
 -13   5  16    0.64    5.39
  13  -5 -16    3.21    4.76
 -13  -5  16    0.00    4.22
 -13   5  17   -0.00    3.52
  13  -5 -17   -0.00    5.22
 -13  -5  17    1.51    5.29
 -13   5  18    0.00    5.26
  13  -5 -18    1.92    5.29
 -13  -5  18   -0.00    3.78
 -13   5  19    2.07    6.20
  13  -5 -19    0.15    4.93
 -13  -5  19    8.01    6.62
 -13   5  20    6.42    7.37
  13  -5 -20   -0.00    5.43
 -13  -5  20    0.66    5.37
 -13   5  21    6.82    6.63
  13  -5 -21    0.12    4.82
 -13  -5  21   -0.00    4.44
 -13   5  22   -0.00    5.74
  13  -5 -22    4.36    5.54
 -13  -5  22   -0.00    5.46
 -13   5  23   -0.00    6.43
  13  -5 -23    3.39    4.41
 -13   5  24    1.85    5.21
  13  -5 -24    0.49    6.04
  13  -5 -25    3.31    7.56
  13  -5 -26    9.27    7.73
  13  -5 -27    0.14    4.01
  13  -5 -28   -0.00    4.32
 -13   6   1   10.71    5.95
  13  -6  -1    0.00    4.62
 -13  -6   1   17.13    8.41
 -13   6   2   -0.00    4.29
  13  -6  -2    1.73    4.62
 -13  -6   2    0.92    4.99
 -13   6   3   -0.00    4.56
  13  -6  -3    0.00    4.61
 -13  -6   3    2.55    4.95
 -13   6   4   -0.00    4.82
  13  -6  -4    2.34    5.43
 -13  -6   4    0.00    4.58
 -13   6   5    0.69    4.63
  13  -6  -5    1.36    6.45
 -13  -6   5    5.74    5.18
 -13   6   6    2.40    5.12
  13  -6  -6    9.17    6.70
 -13  -6   6    8.37    7.49
 -13   6   7    0.10    4.43
  13  -6  -7   -0.00    7.11
 -13  -6   7    1.97    5.19
 -13   6   8    8.01    6.61
  13  -6  -8    2.80    5.50
 -13  -6   8   14.06    7.69
 -13   6   9    2.60    5.33
  13  -6  -9   -0.00    5.80
 -13  -6   9   -0.00    4.94
 -13   6  10    5.42    5.59
  13  -6 -10    0.63    5.22
 -13  -6  10   -0.00    4.67
 -13   6  11    8.74    6.78
  13  -6 -11   -0.00    4.80
 -13  -6  11    1.72    4.68
 -13   6  12    0.00    5.34
  13  -6 -12    4.20    7.54
 -13  -6  12    4.17    5.79
 -13   6  13    7.49    6.64
  13  -6 -13   -0.00    3.72
 -13  -6  13    5.97    5.99
 -13   6  14    1.03    4.74
  13  -6 -14   -0.00    5.34
 -13  -6  14    4.05    4.91
 -13   6  15    7.46    5.78
  13  -6 -15    0.00    5.44
 -13  -6  15   -0.00    4.95
 -13   6  16    6.12    5.71
  13  -6 -16   -0.00    4.60
 -13  -6  16    2.33    5.35
 -13   6  17   -0.00    4.87
  13  -6 -17    3.27    5.76
 -13  -6  17    4.20    6.12
 -13   6  18    1.00    5.63
  13  -6 -18    0.00    5.94
 -13  -6  18    4.36    6.04
 -13   6  19   -0.00    5.87
  13  -6 -19   -0.00    3.99
 -13  -6  19   10.39    6.60
 -13   6  20    0.13    3.77
  13  -6 -20    1.06    5.06
 -13  -6  20    1.99    5.24
 -13   6  21   -0.00    5.70
  13  -6 -21    1.12    5.77
 -13  -6  21    0.00    4.91
 -13   6  22   -0.00    5.40
  13  -6 -22    0.00    5.27
 -13  -6  22   10.40    7.76
 -13   6  23   -0.00    5.74
  13  -6 -23    5.93    7.50
 -13   6  24    1.48    5.36
  13  -6 -24    2.51    6.29
  13  -6 -25   -0.00    5.86
 -13   7   1   -0.00    4.51
  13  -7  -1    3.97    5.48
 -13  -7   1   -0.00    5.15
 -13   7   2    0.27    4.19
  13  -7  -2   -0.00    3.87
 -13  -7   2    2.30    4.80
 -13   7   3    4.25    5.41
  13  -7  -3    3.11    4.16
 -13  -7   3   -0.00    6.04
 -13   7   4   12.60    7.31
  13  -7  -4   10.05    7.72
 -13  -7   4   27.40    9.55
 -13   7   5    0.00    4.81
  13  -7  -5    0.00    6.38
 -13  -7   5    0.00    4.24
 -13   7   6    1.29    4.69
  13  -7  -6    1.37    4.17
 -13  -7   6    0.00    5.13
 -13   7   7    0.00    4.16
  13  -7  -7   -0.00    4.44
 -13  -7   7    0.00    3.62
 -13   7   8    5.92    5.54
  13  -7  -8    0.81    4.53
 -13  -7   8    4.10    5.47
 -13   7   9   -0.00    4.15
  13  -7  -9    6.83    6.68
 -13  -7   9    1.91    4.63
 -13   7  10    5.94    5.95
  13  -7 -10    1.18    5.40
 -13  -7  10    4.42    5.25
 -13   7  11   -0.00    3.94
  13  -7 -11    1.94    5.08
 -13  -7  11    3.42    4.70
 -13   7  12   -0.00    4.90
  13  -7 -12   -0.00    4.74
 -13  -7  12   -0.00    4.18
 -13   7  13    4.08    4.70
  13  -7 -13   -0.00    4.94
 -13  -7  13   -0.00    5.70
 -13   7  14    0.55    4.38
  13  -7 -14    1.56    5.34
 -13  -7  14    0.00    4.54
 -13   7  15    0.82    6.19
  13  -7 -15   -0.00    5.44
 -13  -7  15   -0.00    5.48
 -13   7  16    0.00    4.50
  13  -7 -16    0.63    5.18
 -13  -7  16    2.76    5.70
 -13   7  17   -0.00    4.49
  13  -7 -17    1.26    4.94
 -13  -7  17    9.52    6.88
 -13   7  18   -0.00    4.38
  13  -7 -18    2.98    6.30
 -13  -7  18   -0.00    5.52
 -13   7  19   -0.00    5.23
  13  -7 -19    0.07    4.21
 -13  -7  19   -0.00    4.04
 -13   7  20    7.23    6.77
  13  -7 -20    3.55    6.80
 -13  -7  20    1.01    5.00
 -13   7  21    4.63    5.75
  13  -7 -21    4.03    5.73
 -13  -7  21    2.53    5.72
 -13   7  22    0.68    4.92
  13  -7 -22    2.71    5.68
 -13   7  23    2.75    6.01
 -13   7  24   -0.00    5.37
 -13   8   1    3.96    5.26
  13  -8  -1   -0.00    5.10
 -13  -8   1    9.70    7.20
 -13   8   2   -0.00    4.09
  13  -8  -2    1.45    6.14
 -13  -8   2   18.18    7.72
 -13   8   3    4.89    5.43
  13  -8  -3    4.53    5.96
 -13  -8   3    2.72    5.60
 -13   8   4    4.79    6.19
  13  -8  -4   -0.00    4.97
 -13  -8   4    4.86    5.20
 -13   8   5   -0.00    5.18
  13  -8  -5    0.98    3.69
 -13  -8   5   -0.00    3.93
 -13   8   6   16.88    7.71
  13  -8  -6    7.31    6.94
 -13  -8   6    9.14    7.00
 -13   8   7    0.00    4.28
  13  -8  -7    2.41    5.25
 -13  -8   7    2.75    4.23
 -13   8   8   11.48    6.81
  13  -8  -8    7.06    7.20
 -13  -8   8   11.60    6.60
 -13   8   9    0.27    4.47
  13  -8  -9    2.02    4.54
 -13  -8   9    3.82    5.54
 -13   8  10   -0.00    3.68
  13  -8 -10    5.92    7.46
 -13  -8  10    0.59    5.00
 -13   8  11    6.43    5.89
  13  -8 -11    2.40    5.94
 -13  -8  11    3.37    5.39
 -13   8  12    9.54    7.23
  13  -8 -12   -0.00    5.04
 -13  -8  12    2.44    4.67
 -13   8  13   -0.00    5.08
  13  -8 -13   -0.00    5.88
 -13  -8  13    5.93    6.12
 -13   8  14    1.88    4.27
  13  -8 -14    4.06    6.64
 -13  -8  14    5.24    5.61
 -13   8  15   -0.00    5.34
  13  -8 -15   -0.00    5.07
 -13  -8  15    2.90    5.79
 -13   8  16    2.69    4.64
  13  -8 -16    0.00    6.10
 -13  -8  16    3.11    4.81
 -13   8  17   -0.00    4.85
  13  -8 -17    0.12    5.63
 -13  -8  17    4.48    6.13
 -13   8  18    0.87    5.05
  13  -8 -18   -0.00    4.93
 -13  -8  18    7.42    6.56
 -13   8  19    0.75    4.43
  13  -8 -19    4.02    6.52
 -13  -8  19    1.82    5.69
 -13   8  20   -0.00    2.71
 -13  -8  20   -0.00    5.87
 -13   8  21   -0.00    4.80
 -13  -8  21   -0.00    3.59
 -13   8  22    1.11    5.01
 -13   8  23    9.14    7.27
 -13   8  24    2.04    5.47
 -13   9   1   -0.00    3.04
  13  -9  -1    2.01    4.86
 -13  -9   1   -0.00    4.40
 -13   9   2    0.00    4.99
  13  -9  -2    2.48    4.64
 -13  -9   2    1.07    4.42
 -13   9   3    1.38    5.00
  13  -9  -3   -0.00    3.38
 -13  -9   3    0.00    4.55
 -13   9   4    2.51    5.35
  13  -9  -4   -0.00    6.25
 -13  -9   4    5.08    4.92
 -13   9   5    2.52    4.19
  13  -9  -5    5.23    7.03
 -13  -9   5    1.99    3.87
 -13   9   6    5.89    5.33
  13  -9  -6   -0.00    5.27
 -13  -9   6    0.00    5.36
 -13   9   7    2.20    4.74
  13  -9  -7    1.39    5.96
 -13  -9   7   -0.00    4.55
 -13   9   8    3.76    5.41
  13  -9  -8   -0.00    4.39
 -13  -9   8    1.15    5.05
 -13   9   9    1.42    4.93
  13  -9  -9    3.65    6.75
 -13  -9   9    2.95    4.83
 -13   9  10    5.13    5.70
  13  -9 -10    9.27    7.61
 -13  -9  10    7.10    6.33
 -13   9  11   -0.00    4.45
  13  -9 -11    4.14    6.18
 -13  -9  11   -0.00    4.32
 -13   9  12    0.00    4.24
  13  -9 -12    1.65    5.38
 -13  -9  12    0.00    4.02
 -13   9  13   -0.00    4.13
  13  -9 -13    4.26    6.05
 -13  -9  13   -0.00    4.85
 -13   9  14    2.31    4.98
  13  -9 -14   -0.00    4.82
 -13  -9  14    1.29    6.12
 -13   9  15    2.96    5.33
  13  -9 -15    0.40    4.42
 -13  -9  15    8.10    6.40
 -13   9  16    0.38    4.65
 -13  -9  16    1.87    5.19
 -13  -9  17   -0.00    4.69
 -13  -9  18   -0.00    6.07
 -13  -9  19    2.81    6.29
 -13  -9  20    3.87    6.51
  13 -10  -1   -0.00    5.31
  13 -10  -2    2.36    5.92
  13 -10  -3   -0.00    3.69
  13 -10  -4    2.34    7.21
  13 -10  -5    4.22    5.85
  13 -10  -6   -0.00    4.75
 -13 -10   6    0.95    4.57
  13 -10  -7    8.18    7.03
 -13 -10   7    0.03    3.49
  13 -10  -8   -0.00    6.23
 -13 -10   8    2.60    4.93
  13 -10  -9   -0.00    5.06
 -13 -10   9    0.00    5.53
 -13 -10  10    3.19    5.24
 -13 -10  11    3.27    5.27
 -13 -10  12    3.55    5.93
 -13 -10  13    2.87    5.41
 -13 -10  14   -0.00    4.89
 -13 -10  15    3.56    6.25
 -13 -10  16   -0.00    4.57
 -13 -10  17    0.34    3.76
 -13 -10  18    1.71    5.46
 -13 -10  19   -0.00    5.67
 -12   0   1    0.00    4.12
 -12   0   2   19.79    8.10
 -12   0   3    0.00    4.09
 -12   0   4    2.58    5.39
 -12   0   5    5.68    4.67
 -12   0   6   42.29   12.11
 -12   0   7   -0.42    3.73
 -12   0   8    2.99    6.08
 -12   0   9    0.00    4.60
 -12   0  10   25.89    9.31
  12   0 -10   18.78    9.29
 -12   0  11    2.08    4.53
  12   0 -11   -0.00    3.90
 -12   0  12   31.50   10.07
  12   0 -12   16.56    9.22
 -12   0  13   -0.00    4.48
  12   0 -13    0.06    3.48
 -12   0  14    4.18    5.42
 -12   0  15    1.21    4.11
 -12   0  16    4.78    5.67
 -12   0  17   -0.00    5.20
 -12   0  18    2.46    4.87
 -12   0  19   -0.00    5.60
 -12   0  20    7.09    6.39
 -12   0  21    0.63    5.18
 -12   0  22    4.00    6.70
 -12   0  23   -0.00    5.70
 -12   0  24    4.86    5.18
 -12   0  25   -0.00    5.10
 -12   0  26    6.71    6.91
 -12   0  27    3.15    6.41
 -12   1   1    0.02    3.79
  12  -1  -1   -0.00    4.30
 -12  -1   1    4.15    4.85
 -12   1   2   13.73    7.49
  12  -1  -2    3.06    5.02
 -12  -1   2   30.98    9.77
 -12   1   3    2.66    5.30
  12  -1  -3    0.43    4.60
 -12  -1   3    3.34    4.97
 -12   1   4   30.89    9.81
  12  -1  -4   15.90    9.36
 -12  -1   4   26.31    9.67
 -12   1   5    0.00    5.35
  12  -1  -5    1.01    5.72
 -12  -1   5   -0.00    4.58
 -12   1   6    4.12    5.38
  12  -1  -6   -0.00    5.64
 -12  -1   6   -0.00    3.99
 -12   1   7    0.80    4.53
  12  -1  -7    0.00    5.57
 -12  -1   7    0.31    4.68
 -12   1   8   54.11   13.28
  12  -1  -8   41.06   13.17
 -12  -1   8   58.07   13.35
 -12   1   9    0.01    3.36
  12  -1  -9    6.62    6.41
 -12  -1   9    4.86    5.31
 -12   1  10    2.53    5.41
  12  -1 -10    2.55    5.73
 -12  -1  10   13.49    7.34
 -12   1  11   -0.00    5.21
  12  -1 -11   -0.00    5.24
 -12  -1  11    0.00    3.87
 -12   1  12    4.12    5.00
  12  -1 -12   -0.00    4.11
 -12  -1  12    5.07    6.72
 -12   1  13    1.45    3.83
  12  -1 -13    1.59    5.30
 -12  -1  13    0.17    3.73
 -12   1  14   33.76   10.43
  12  -1 -14    7.45    7.05
 -12  -1  14   19.55    8.28
 -12   1  15   -0.00    5.80
  12  -1 -15    2.44    5.21
 -12  -1  15    2.36    5.30
 -12   1  16   -0.00    3.89
  12  -1 -16    0.13    3.53
 -12  -1  16    0.00    4.26
 -12   1  17   -0.00    4.55
  12  -1 -17    6.17    6.00
 -12  -1  17   -0.00    5.67
 -12   1  18   13.52    7.52
  12  -1 -18   18.68   10.62
 -12  -1  18    5.97    7.02
 -12   1  19   -0.00    4.15
 -12  -1  19   -0.00    6.58
 -12   1  20    3.81    5.60
 -12  -1  20    3.45    5.84
 -12   1  21    5.72    5.86
 -12  -1  21    0.00    5.90
 -12   1  22    0.00    5.33
 -12  -1  22    3.34    5.90
 -12   1  23    4.77    5.23
 -12  -1  23   -0.00    5.34
 -12   1  24   -0.00    5.89
 -12  -1  24    5.12    8.27
 -12   1  25    5.52    7.28
 -12  -1  25    0.00    5.34
 -12   1  26    4.43    5.30
 -12  -1  26    0.37    5.63
 -12   1  27   -0.00    5.71
 -12  -1  27    9.67    7.39
 -12   2   1    8.51    6.23
  12  -2  -1    2.02    4.36
 -12  -2   1   10.05    6.15
 -12   2   2   28.83    9.23
  12  -2  -2   16.30    8.81
 -12  -2   2    7.75    6.46
 -12   2   3    2.35    5.32
  12  -2  -3    3.36    5.30
 -12  -2   3    3.53    5.40
 -12   2   4    2.17    4.30
  12  -2  -4    2.83    5.58
 -12  -2   4    4.53    5.64
 -12   2   5    2.53    4.34
  12  -2  -5    3.47    4.94
 -12  -2   5    3.19    4.49
 -12   2   6   33.10   10.69
  12  -2  -6   16.59    9.14
 -12  -2   6   32.59   10.24
 -12   2   7   13.26    7.16
  12  -2  -7    1.57    4.23
 -12  -2   7    0.00    5.18
 -12   2   8    6.60    6.14
  12  -2  -8   -0.00    3.29
 -12  -2   8    5.89    5.81
 -12   2   9   -0.00    4.35
  12  -2  -9    0.14    4.63
 -12  -2   9    4.10    4.85
 -12   2  10   21.79    8.21
  12  -2 -10    4.24    6.78
 -12  -2  10   33.20    9.83
 -12   2  11    9.96    6.81
  12  -2 -11    0.28    4.72
 -12  -2  11    6.43    5.75
 -12   2  12    6.95    6.38
  12  -2 -12    2.78    6.52
 -12  -2  12   16.17    8.12
 -12   2  13    3.62    4.78
  12  -2 -13   -0.00    3.83
 -12  -2  13   -0.00    4.73
 -12   2  14    2.23    4.48
  12  -2 -14    3.61    5.83
 -12  -2  14   -0.00    5.28
 -12   2  15    0.00    3.97
  12  -2 -15    1.06    4.69
 -12  -2  15    2.94    5.10
 -12   2  16   10.36    6.70
  12  -2 -16   15.69    9.11
 -12  -2  16   14.94    7.89
 -12   2  17   -0.00    4.51
  12  -2 -17    3.27    5.37
 -12  -2  17    3.18    4.13
 -12   2  18    0.35    5.11
  12  -2 -18    2.10    5.79
 -12  -2  18    1.44    5.24
 -12   2  19    1.48    5.77
  12  -2 -19   -0.00    4.78
 -12  -2  19   -0.00    5.25
 -12   2  20    7.71    6.96
  12  -2 -20    0.86    5.94
 -12  -2  20    4.12    6.39
 -12   2  21    0.00    4.56
  12  -2 -21    0.00    7.50
 -12  -2  21   -0.00    5.68
 -12   2  22    5.83    7.26
  12  -2 -22   -0.00    6.08
 -12  -2  22    1.04    5.55
 -12   2  23    4.34    6.37
  12  -2 -23    1.62    6.48
 -12  -2  23    1.88    4.07
 -12   2  24    2.30    6.38
 -12  -2  24   -0.00    5.86
 -12   2  25    0.88    5.42
 -12  -2  25   -0.00    5.15
 -12   2  26    9.75    8.19
 -12  -2  26    0.00    6.34
 -12   2  27   -0.00    4.65
 -12  -2  27    9.42    7.20
 -12   3   1    2.92    5.04
  12  -3  -1   -0.00    4.82
 -12  -3   1   -0.00    3.36
 -12   3   2   14.67    6.64
  12  -3  -2    1.95    5.55
 -12  -3   2   25.36    8.76
 -12   3   3    4.65    5.52
  12  -3  -3   10.94    7.50
 -12  -3   3    5.07    5.94
 -12   3   4    5.33    5.20
  12  -3  -4   16.82    9.55
 -12  -3   4   11.12    6.99
 -12   3   5   14.76    7.22
  12  -3  -5    3.93    6.16
 -12  -3   5    5.86    5.75
 -12   3   6   -0.00    4.87
  12  -3  -6   -0.00    4.96
 -12  -3   6   -0.00    3.90
 -12   3   7    8.78    6.57
  12  -3  -7   11.29    7.74
 -12  -3   7    1.62    5.34
 -12   3   8   24.47    8.89
  12  -3  -8    8.64    7.54
 -12  -3   8   18.84    8.01
 -12   3   9   10.92    6.33
  12  -3  -9    2.56    5.86
 -12  -3   9    3.53    5.63
 -12   3  10   20.47    8.27
  12  -3 -10    7.10    7.85
 -12  -3  10    6.97    6.22
 -12   3  11   -0.00    4.55
  12  -3 -11   -0.00    4.16
 -12  -3  11    4.00    4.75
 -12   3  12   12.14    7.62
  12  -3 -12    0.00    5.50
 -12  -3  12    8.03    7.37
 -12   3  13    0.68    4.78
  12  -3 -13   -0.00    6.45
 -12  -3  13    5.48    6.26
 -12   3  14   23.34    9.11
  12  -3 -14    8.14    7.95
 -12  -3  14   19.80    8.67
 -12   3  15    2.72    5.97
  12  -3 -15    2.18    5.95
 -12  -3  15    1.86    4.41
 -12   3  16    1.46    4.55
  12  -3 -16    4.88    6.35
 -12  -3  16    2.16    5.72
 -12   3  17   -0.00    4.42
  12  -3 -17    5.08    6.64
 -12  -3  17   -0.00    5.54
 -12   3  18   -0.00    5.55
  12  -3 -18    1.81    5.71
 -12  -3  18   -0.00    4.22
 -12   3  19    2.45    5.16
  12  -3 -19    4.81    6.60
 -12  -3  19    2.63    5.09
 -12   3  20    4.61    5.91
  12  -3 -20    1.76    5.09
 -12  -3  20    5.39    6.65
 -12   3  21    6.03    5.94
  12  -3 -21    2.48    6.52
 -12  -3  21    2.08    5.66
 -12   3  22    0.80    3.56
  12  -3 -22   -0.00    5.83
 -12  -3  22    0.84    5.27
 -12   3  23    0.52    6.25
  12  -3 -23    0.00    5.22
 -12  -3  23    5.50    5.88
 -12   3  24    8.81    8.63
  12  -3 -24   15.28   10.48
 -12  -3  24    5.06    7.19
 -12   3  25    3.74    5.67
  12  -3 -25    3.84    5.05
 -12  -3  25    0.00    5.95
 -12   3  26    5.68    6.32
  12  -3 -26    1.80    5.14
 -12  -3  26   -0.00    5.77
 -12   3  27   -0.00    4.30
 -12   3  28    2.27    4.88
 -12   4   1    4.74    4.76
  12  -4  -1    5.50    6.12
 -12  -4   1    3.39    4.60
 -12   4   2   13.94    7.15
  12  -4  -2    2.25    4.69
 -12  -4   2    2.73    5.17
 -12   4   3    1.48    4.34
  12  -4  -3   -0.00    3.96
 -12  -4   3    4.01    4.59
 -12   4   4    0.00    3.55
  12  -4  -4    0.34    2.91
 -12  -4   4    4.44    6.43
 -12   4   5   -0.00    5.40
  12  -4  -5    8.76    7.87
 -12  -4   5    2.86    5.85
 -12   4   6   16.11    7.26
  12  -4  -6   13.34    9.20
 -12  -4   6   18.34    7.45
 -12   4   7   19.60    8.37
  12  -4  -7    4.30    5.69
 -12  -4   7    7.23    5.55
 -12   4   8    1.49    4.15
  12  -4  -8    0.00    4.84
 -12  -4   8   -0.00    4.22
 -12   4   9    1.67    4.73
  12  -4  -9    1.36    4.83
 -12  -4   9    3.00    5.35
 -12   4  10   13.75    7.66
  12  -4 -10   -0.00    4.95
 -12  -4  10   14.89    7.83
 -12   4  11    5.30    5.13
  12  -4 -11    0.76    5.55
 -12  -4  11    3.27    5.83
 -12   4  12    4.74    6.61
  12  -4 -12    3.21    6.53
 -12  -4  12   13.91    7.55
 -12   4  13    3.27    4.74
  12  -4 -13   -0.00    4.92
 -12  -4  13    5.40    5.02
 -12   4  14   -0.00    3.87
  12  -4 -14   -0.00    6.94
 -12  -4  14   -0.00    5.27
 -12   4  15    7.23    6.37
  12  -4 -15    0.39    4.62
 -12  -4  15    0.00    4.85
 -12   4  16    2.29    5.62
  12  -4 -16    1.29    4.46
 -12  -4  16   16.59    7.89
 -12   4  17    8.68    6.30
  12  -4 -17    4.18    5.62
 -12  -4  17    0.00    5.42
 -12   4  18    0.00    5.23
  12  -4 -18    2.29    6.39
 -12  -4  18   12.62    7.85
 -12   4  19    7.14    5.92
  12  -4 -19   -0.00    3.90
 -12  -4  19    1.83    6.07
 -12   4  20    8.22    6.36
  12  -4 -20    5.69    6.78
 -12  -4  20    0.00    5.92
 -12   4  21   -0.00    5.14
  12  -4 -21    1.01    6.44
 -12  -4  21   -0.00    5.20
 -12   4  22    4.90    5.28
  12  -4 -22   -0.00    4.93
 -12  -4  22    3.13    5.71
 -12   4  23   -0.00    4.96
  12  -4 -23    0.55    6.44
 -12  -4  23    3.45    6.07
 -12   4  24    5.18    5.70
  12  -4 -24   -0.00    5.16
 -12  -4  24    0.06    4.04
 -12   4  25    5.73    5.39
  12  -4 -25   -0.00    5.79
 -12  -4  25    0.00    5.08
 -12   4  26   -0.00    6.28
  12  -4 -26    1.90    5.64
 -12  -4  26    0.65    5.06
 -12   4  27    0.78    5.65
  12  -4 -27    5.32    6.99
 -12   4  28    3.93    4.96
  12  -4 -28   -0.00    4.61
  12  -4 -29    3.23    6.92
 -12   5   1   -0.00    3.51
  12  -5  -1   -0.00    5.51
 -12  -5   1    1.43    5.33
 -12   5   2    6.78    5.32
  12  -5  -2    5.76    6.11
 -12  -5   2    9.88    6.59
 -12   5   3    4.31    5.07
  12  -5  -3   15.58    8.84
 -12  -5   3    7.58    6.24
 -12   5   4    7.95    6.05
  12  -5  -4   -0.00    4.54
 -12  -5   4    3.53    6.09
 -12   5   5    6.81    6.09
  12  -5  -5    2.03    5.00
 -12  -5   5    2.52    5.32
 -12   5   6    0.25    3.12
  12  -5  -6    3.50    6.54
 -12  -5   6   -0.00    3.92
 -12   5   7    3.89    5.00
  12  -5  -7    1.19    5.52
 -12  -5   7    2.88    5.38
 -12   5   8    3.04    5.46
  12  -5  -8   18.98    9.35
 -12  -5   8   18.56    8.23
 -12   5   9    7.51    6.02
  12  -5  -9   16.33    8.48
 -12  -5   9    6.03    6.08
 -12   5  10    9.56    6.32
  12  -5 -10    2.65    5.92
 -12  -5  10    4.19    5.66
 -12   5  11    1.41    4.55
  12  -5 -11   -0.00    5.68
 -12  -5  11   -0.00    4.14
 -12   5  12   -0.00    4.42
  12  -5 -12   -0.00    4.04
 -12  -5  12    1.60    5.15
 -12   5  13    4.27    5.81
  12  -5 -13    9.13    8.26
 -12  -5  13    9.28    6.77
 -12   5  14   -0.00    5.22
  12  -5 -14    0.47    6.47
 -12  -5  14    8.54    6.24
 -12   5  15    5.07    5.77
  12  -5 -15   -0.00    5.60
 -12  -5  15    3.07    4.93
 -12   5  16    0.58    4.12
  12  -5 -16    2.80    5.95
 -12  -5  16    0.00    6.02
 -12   5  17    0.28    4.65
  12  -5 -17    1.78    5.81
 -12  -5  17   10.21    7.07
 -12   5  18   -0.00    5.16
  12  -5 -18    2.11    5.26
 -12  -5  18    4.63    5.21
 -12   5  19    3.80    6.39
  12  -5 -19   -0.00    4.34
 -12  -5  19    1.10    4.12
 -12   5  20    0.00    5.87
  12  -5 -20    7.51    7.89
 -12  -5  20    0.59    4.58
 -12   5  21    5.23    6.59
  12  -5 -21   -0.00    4.56
 -12  -5  21    2.76    5.63
 -12   5  22    0.53    4.86
  12  -5 -22    4.02    6.95
 -12  -5  22    0.55    4.42
 -12   5  23    2.38    5.17
  12  -5 -23    4.27    6.33
 -12  -5  23   -0.00    5.32
 -12   5  24    1.42    4.87
  12  -5 -24   -0.00    6.99
 -12  -5  24    1.20    5.54
 -12   5  25   -0.00    6.07
  12  -5 -25   -0.00    5.08
 -12  -5  25    1.30    5.58
 -12   5  26    2.65    5.46
  12  -5 -26    5.08    6.35
 -12  -5  26   -0.00    6.09
 -12   5  27   10.32    7.71
  12  -5 -27    0.97    3.83
 -12   5  28   -0.00    4.79
  12  -5 -28   -0.00    5.21
  12  -5 -29    0.00    5.37
  12  -5 -30   -0.00    7.61
 -12   6   1   15.48    7.76
  12  -6  -1    9.66    7.33
 -12  -6   1    5.68    5.71
 -12   6   2    9.85    6.08
  12  -6  -2   12.93    8.60
 -12  -6   2    2.74    5.80
 -12   6   3    1.56    3.32
  12  -6  -3   -0.00    4.45
 -12  -6   3   -0.00    5.27
 -12   6   4    0.00    3.96
  12  -6  -4   -0.00    5.20
 -12  -6   4   -0.00    4.62
 -12   6   5   29.56    9.78
  12  -6  -5   18.87    9.37
 -12  -6   5   30.50    9.91
 -12   6   6   10.41    6.49
  12  -6  -6    9.96    6.86
 -12  -6   6    7.89    6.33
 -12   6   7    9.18    6.75
  12  -6  -7    2.79    5.20
 -12  -6   7    7.86    6.20
 -12   6   8    0.77    4.86
  12  -6  -8    5.14    5.80
 -12  -6   8    4.67    4.91
 -12   6   9    0.00    3.94
  12  -6  -9    0.00    5.04
 -12  -6   9   -0.00    3.59
 -12   6  10    2.26    5.21
  12  -6 -10    5.18    6.79
 -12  -6  10    0.00    3.91
 -12   6  11   14.60    7.76
  12  -6 -11    6.93    7.01
 -12  -6  11   20.73    8.25
 -12   6  12    0.28    4.42
  12  -6 -12    2.19    5.99
 -12  -6  12    4.81    5.92
 -12   6  13   -0.00    4.23
  12  -6 -13    1.53    4.82
 -12  -6  13   -0.00    3.96
 -12   6  14   -0.00    4.18
  12  -6 -14    6.15    6.34
 -12  -6  14    1.45    4.09
 -12   6  15    3.75    5.94
  12  -6 -15    2.45    4.31
 -12  -6  15    0.35    3.26
 -12   6  16    5.62    5.70
  12  -6 -16    0.00    4.37
 -12  -6  16    5.13    5.26
 -12   6  17    8.36    6.52
  12  -6 -17   -0.00    4.80
 -12  -6  17    1.01    4.92
 -12   6  18    2.00    5.82
  12  -6 -18   -0.00    5.06
 -12  -6  18    2.75    4.64
 -12   6  19    1.06    4.93
  12  -6 -19   -0.00    3.40
 -12  -6  19    0.00    5.35
 -12   6  20    2.77    5.37
  12  -6 -20    0.02    5.68
 -12  -6  20    0.00    4.53
 -12   6  21    0.47    5.53
  12  -6 -21    1.95    4.56
 -12  -6  21   -0.00    5.90
 -12   6  22    0.30    4.51
  12  -6 -22   -0.00    6.06
 -12  -6  22    0.00    5.21
 -12   6  23    2.86    5.80
  12  -6 -23   -0.00    5.17
 -12  -6  23    0.00    4.87
 -12   6  24    2.57    5.91
  12  -6 -24   -0.00    3.33
 -12  -6  24    2.01    5.34
 -12   6  25    1.17    5.72
  12  -6 -25    2.96    5.91
 -12  -6  25    1.63    5.54
 -12   6  26   -0.00    5.38
  12  -6 -26    3.57    6.82
 -12   6  27    0.17    6.03
  12  -6 -27    0.00    5.93
  12  -6 -28    3.42    6.15
 -12   7   1    2.91    4.01
 -12  -7   1    7.74    5.41
 -12   7   2    9.91    5.80
  12  -7  -2    6.59    6.13
 -12  -7   2    8.20    6.04
 -12   7   3   13.85    6.97
  12  -7  -3    8.36    7.31
 -12  -7   3   14.41    7.92
 -12   7   4    0.00    4.63
  12  -7  -4    0.83    5.64
 -12  -7   4    1.99    5.06
 -12   7   5    0.00    4.56
  12  -7  -5    2.58    4.63
 -12  -7   5    2.39    5.32
 -12   7   6    1.56    3.57
  12  -7  -6    6.25    6.00
 -12  -7   6   -0.00    3.62
 -12   7   7    2.60    4.64
  12  -7  -7    2.89    5.36
 -12  -7   7   -0.00    4.37
 -12   7   8    1.31    3.44
  12  -7  -8    0.00    3.76
 -12  -7   8   -0.00    3.74
 -12   7   9   17.32    7.92
  12  -7  -9    7.85    7.17
 -12  -7   9   15.92    7.77
 -12   7  10    0.00    5.54
  12  -7 -10    2.34    4.16
 -12  -7  10   -0.00    4.28
 -12   7  11   13.64    6.91
  12  -7 -11    3.29    4.86
 -12  -7  11    0.00    3.27
 -12   7  12   -0.00    3.80
  12  -7 -12    3.25    7.37
 -12  -7  12    1.69    4.95
 -12   7  13    3.41    6.20
  12  -7 -13    0.00    5.65
 -12  -7  13    0.49    4.13
 -12   7  14    2.05    5.31
  12  -7 -14    0.21    4.56
 -12  -7  14   -0.00    5.07
 -12   7  15    2.16    4.82
  12  -7 -15    5.19    7.23
 -12  -7  15    5.67    6.47
 -12   7  16   -0.00    3.78
  12  -7 -16   -0.00    5.58
 -12  -7  16   -0.00    5.17
 -12   7  17    2.91    5.48
  12  -7 -17   -0.00    6.58
 -12  -7  17    0.36    3.93
 -12   7  18    1.07    5.08
  12  -7 -18   -0.00    3.87
 -12  -7  18    0.95    4.98
 -12   7  19   -0.00    4.07
  12  -7 -19    7.87    7.19
 -12  -7  19    5.17    6.97
 -12   7  20    1.12    4.95
  12  -7 -20   -0.00    5.07
 -12  -7  20    7.14    6.84
 -12   7  21    0.00    5.47
  12  -7 -21   -0.00    5.93
 -12  -7  21    1.79    5.35
 -12   7  22    0.07    3.22
  12  -7 -22   -0.00    4.64
 -12  -7  22    1.74    5.49
 -12   7  23    3.10    5.87
  12  -7 -23   -0.00    5.86
 -12  -7  23    3.99    5.33
 -12   7  24   -0.00    4.87
  12  -7 -24    5.52    6.98
 -12  -7  24   -0.00    6.25
 -12   7  25    3.59    6.11
  12  -7 -25   -0.00    4.94
 -12  -7  25   -0.00    4.93
 -12   7  26    1.74    6.08
  12  -7 -26    1.36    6.00
 -12   7  27    0.00    5.21
 -12   8   1    4.44    4.97
  12  -8  -1   25.34   10.02
 -12  -8   1    9.26    6.39
 -12   8   2   -0.00    3.99
  12  -8  -2    0.96    4.03
 -12  -8   2    0.00    4.51
 -12   8   3    0.08    3.75
  12  -8  -3    0.00    4.12
 -12  -8   3    3.70    5.26
 -12   8   4   -0.00    4.40
  12  -8  -4   -0.00    5.66
 -12  -8   4    4.80    5.31
 -12   8   5   15.86    8.00
  12  -8  -5    0.00    5.02
 -12  -8   5   11.78    6.78
 -12   8   6   -0.00    4.72
  12  -8  -6    2.28    5.70
 -12  -8   6    0.22    3.98
 -12   8   7   10.54    6.64
  12  -8  -7    0.02    4.82
 -12  -8   7   14.20    7.09
 -12   8   8   -0.00    4.23
  12  -8  -8   -0.00    5.27
 -12  -8   8   -0.00    4.19
 -12   8   9    0.16    4.93
  12  -8  -9    0.00    6.11
 -12  -8   9    0.31    4.48
 -12   8  10    1.95    4.79
  12  -8 -10    0.00    4.51
 -12  -8  10    2.63    5.67
 -12   8  11    1.88    4.86
  12  -8 -11    3.41    5.85
 -12  -8  11    6.54    5.92
 -12   8  12   -0.00    4.80
  12  -8 -12    2.53    5.21
 -12  -8  12    1.08    4.56
 -12   8  13   -0.00    5.02
  12  -8 -13    0.53    5.82
 -12  -8  13    4.96    5.58
 -12   8  14   -0.00    4.48
  12  -8 -14    6.01    6.17
 -12  -8  14    0.00    4.63
 -12   8  15    7.37    6.03
  12  -8 -15    7.34    7.42
 -12  -8  15   22.22    8.93
 -12   8  16   -0.00    4.15
  12  -8 -16   -0.00    4.88
 -12  -8  16    1.64    4.51
 -12   8  17    3.60    5.28
  12  -8 -17    3.28    5.12
 -12  -8  17    0.00    4.58
 -12   8  18    1.84    5.45
  12  -8 -18   -0.00    4.77
 -12  -8  18    0.00    5.01
 -12   8  19    5.98    6.14
  12  -8 -19   -0.00    5.20
 -12  -8  19   -0.00    5.66
 -12   8  20    3.20    5.11
  12  -8 -20   -0.00    5.83
 -12  -8  20   -0.00    6.05
 -12   8  21    7.20    6.17
  12  -8 -21    4.49    6.11
 -12  -8  21    5.68    6.31
 -12   8  22   -0.00    5.76
  12  -8 -22   -0.00    4.21
 -12  -8  22    0.06    5.06
 -12   8  23    3.62    5.92
  12  -8 -23   -0.00    6.11
 -12  -8  23    3.71    6.83
 -12   8  24    0.00    5.44
 -12  -8  24    4.54    6.40
 -12   8  25    2.03    6.05
 -12   8  26    0.62    4.58
 -12   8  27    5.47    5.21
 -12   9   1   -0.00    3.62
  12  -9  -1    9.87    7.19
 -12  -9   1    1.26    4.80
 -12   9   2    1.73    3.63
  12  -9  -2   -0.00    5.10
 -12  -9   2    0.60    4.88
 -12   9   3   19.84    8.44
  12  -9  -3    3.31    6.46
 -12  -9   3   35.37   10.39
 -12   9   4    0.12    3.15
  12  -9  -4   -0.00    4.58
 -12  -9   4    3.60    4.81
 -12   9   5    2.27    4.63
  12  -9  -5    0.00    5.15
 -12  -9   5    1.06    3.93
 -12   9   6    0.02    3.94
  12  -9  -6    3.31    5.92
 -12  -9   6    0.00    4.45
 -12   9   7    5.20    4.91
  12  -9  -7    4.46    6.66
 -12  -9   7   -0.00    5.13
 -12   9   8    0.00    4.52
  12  -9  -8    4.50    5.20
 -12  -9   8    0.99    3.62
 -12   9   9   13.31    7.10
  12  -9  -9    7.80    7.51
 -12  -9   9   16.23    7.76
 -12   9  10    0.77    4.07
  12  -9 -10   -0.00    5.38
 -12  -9  10   -0.00    4.76
 -12   9  11    3.72    4.54
  12  -9 -11   -0.00    4.37
 -12  -9  11    0.04    4.08
 -12   9  12    0.06    4.45
  12  -9 -12    0.88    5.91
 -12  -9  12    0.25    4.40
 -12   9  13    5.20    5.62
  12  -9 -13    9.14    6.89
 -12  -9  13   10.45    7.05
 -12   9  14    0.10    4.63
  12  -9 -14   -0.00    5.83
 -12  -9  14    0.70    6.18
 -12   9  15    0.00    4.68
  12  -9 -15    5.54    5.97
 -12  -9  15    6.63    6.41
 -12   9  16    0.62    4.17
  12  -9 -16    2.00    5.35
 -12  -9  16   -0.00    4.00
 -12   9  17    0.00    3.73
  12  -9 -17    0.43    3.62
 -12  -9  17   -0.00    4.65
 -12   9  18    0.00    4.60
  12  -9 -18    3.88    5.41
 -12  -9  18    2.16    5.09
  12  -9 -19    4.45    6.16
 -12  -9  19   18.67    8.66
  12  -9 -20    2.50    6.01
 -12  -9  20    0.00    5.82
 -12  -9  21    1.75    5.30
 -12  -9  22   -0.00    5.48
 -12  -9  23    5.86    6.45
 -12  -9  24    2.28    5.46
 -12  10   1   14.87    7.15
  12 -10  -1    1.85    5.34
  12 -10  -2    0.00    5.23
 -12 -10   2   -0.00    4.71
  12 -10  -3   -0.00    5.04
 -12 -10   3    3.37    5.19
  12 -10  -4    5.85    6.09
 -12 -10   4    1.88    4.60
  12 -10  -5    2.86    4.21
 -12 -10   5    4.24    4.93
  12 -10  -6    1.16    4.75
 -12 -10   6    0.80    4.80
  12 -10  -7    0.19    4.05
 -12 -10   7    5.41    5.54
  12 -10  -8   -0.00    4.48
 -12 -10   8   -0.00    4.00
  12 -10  -9    3.46    4.79
 -12 -10   9    3.37    5.90
  12 -10 -10   -0.00    6.55
 -12 -10  10    3.67    4.69
  12 -10 -11   -0.00    4.31
 -12 -10  11   16.00    7.87
  12 -10 -12   -0.00    4.50
 -12 -10  12    2.31    4.97
  12 -10 -13   -0.00    5.86
 -12 -10  13   -0.00    4.72
  12 -10 -14    2.18    5.83
 -12 -10  14   -0.00    4.64
  12 -10 -15   -0.00    3.74
 -12 -10  15    3.84    5.27
  12 -10 -16   -0.00    5.41
 -12 -10  16   -0.00    4.66
 -12 -10  17    5.74    6.20
 -12 -10  18   -0.00    5.40
 -12 -10  19    1.65    5.55
 -12 -10  20   -0.00    4.27
 -12 -10  21    2.55    5.47
 -12 -10  22    0.00    5.44
 -12 -10  23    6.19    6.57
  12 -11  -1   -0.00    4.91
  12 -11  -2    1.74    5.21
  12 -11  -3    0.41    4.45
  12 -11  -4    4.95    6.14
  12 -11  -5    1.90    5.02
  12 -11  -6   -0.00    4.94
  12 -11  -7    8.39    5.71
  12 -11  -8    0.19    4.36
  12 -11  -9    4.96    5.35
  12 -11 -10   -0.00    4.77
  12 -11 -11    1.19    5.34
 -11   0   1   94.83   16.99
  11   0  -1   86.64   18.98
 -11   0   2    0.65    4.00
  11   0  -2    2.06    5.03
 -11   0   3   41.62   11.15
  11   0  -3   35.29   12.39
 -11   0   4    2.27    4.85
  11   0  -4    1.49    4.27
 -11   0   5  106.05   17.74
  11   0  -5   76.65   18.40
 -11   0   6   -0.00    3.78
  11   0  -6   -0.00    4.46
 -11   0   7    0.63    4.19
  11   0  -7   -0.00    5.04
 -11   0   8    2.74    4.47
  11   0  -8   -0.00    5.46
 -11   0   9   25.51    9.08
  11   0  -9   27.09   10.66
 -11   0  10   -0.00    3.93
 -11   0  11   40.55   10.98
 -11   0  12   -0.00    3.82
 -11   0  13    3.48    5.18
 -11   0  14    4.09    5.30
 -11   0  15   22.42    9.02
 -11   0  16    1.30    5.72
  11   0 -16   -0.00    5.02
 -11   0  17   -0.00    5.25
  11   0 -17    0.64    3.63
 -11   0  18   -0.00    5.37
  11   0 -18    5.85    6.00
 -11   0  19   15.28    7.67
  11   0 -19    3.83    6.38
 -11   0  20   -0.00    6.18
 -11   0  21   14.36    8.39
 -11   0  22    3.43    4.77
 -11   0  23   -0.00    5.28
 -11   0  24   -0.00    4.79
 -11   0  25    7.78    6.07
 -11   0  26   -0.00    7.40
 -11   0  27    5.23    5.69
 -11   0  28   -0.00    6.16
 -11   0  29   -0.00    5.50
 -11   0  30    0.00    5.23
 -11   1   1   72.01   14.38
  11   1  -1   45.24   14.14
 -11  -1   1   77.23   14.56
 -11   1   2   -0.00    5.22
  11   1  -2    2.31    5.11
 -11  -1   2    3.72    4.53
 -11   1   3   36.13   10.12
  11   1  -3   32.20   11.78
 -11  -1   3   49.44   11.77
 -11   1   4   -0.00    3.48
  11   1  -4   -0.00    5.00
 -11  -1   4   -0.00    3.95
 -11   1   5    1.20    4.43
  11   1  -5   15.97    8.44
 -11  -1   5    2.48    4.89
 -11   1   6    3.27    4.34
  11   1  -6   -0.00    3.62
 -11  -1   6    1.56    4.42
 -11   1   7   48.06   11.75
  11   1  -7   36.87   12.14
 -11  -1   7   44.16   11.69
 -11   1   8    2.01    4.87
  11   1  -8    7.32    7.04
 -11  -1   8   -0.00    5.24
 -11   1   9   20.71    8.66
  11   1  -9   11.41    7.70
 -11  -1   9   21.92    7.86
 -11   1  10    2.29    4.68
  11   1 -10    0.00    3.46
 -11  -1  10    0.00    5.10
 -11   1  11   15.39    7.75
  11  -1 -11    4.33    7.64
  11   1 -11    7.20    6.84
 -11  -1  11    8.55    6.90
 -11   1  12   -0.00    3.49
  11  -1 -12   -0.00    5.75
  11   1 -12    0.88    4.69
 -11  -1  12    4.11    5.57
 -11   1  13   15.06    7.74
  11  -1 -13   19.95    9.39
  11   1 -13   10.45    8.16
 -11  -1  13   16.69    8.15
 -11   1  14    0.00    4.52
  11  -1 -14   -0.00    2.83
 -11  -1  14    3.15    4.22
 -11   1  15    2.20    4.22
  11  -1 -15   -0.00    4.08
 -11  -1  15    5.78    5.39
 -11   1  16    0.51    4.02
  11  -1 -16   -0.00    3.75
 -11  -1  16    3.75    4.34
 -11   1  17   16.61    8.09
  11  -1 -17    0.00    3.92
 -11  -1  17   10.85    6.51
 -11   1  18    3.35    4.39
  11  -1 -18   -0.00    5.27
 -11  -1  18    4.90    6.12
 -11   1  19   -0.00    5.63
  11  -1 -19    0.00    5.88
 -11  -1  19    5.83    5.91
 -11   1  20   -0.00    5.33
  11  -1 -20    2.93    4.63
 -11  -1  20   -0.00    5.15
 -11   1  21    3.77    5.46
  11  -1 -21   -0.00    4.12
 -11  -1  21   -0.00    4.49
 -11   1  22    0.00    3.86
  11  -1 -22    1.48    5.00
 -11  -1  22    0.77    4.11
 -11   1  23    0.00    6.90
  11  -1 -23    0.22    5.63
 -11  -1  23   28.16   10.01
 -11   1  24    2.63    4.88
 -11  -1  24   -0.00    4.90
 -11   1  25    1.16    4.65
 -11  -1  25    6.28    8.15
 -11   1  26   -0.00    4.64
 -11  -1  26    0.00    6.68
 -11   1  27    3.22    5.26
 -11  -1  27    5.83    5.76
 -11   1  28    2.17    4.79
 -11  -1  28    1.29    4.17
 -11   1  29    5.35    6.58
 -11  -1  29   -0.00    5.86
 -11   1  30   -0.00    5.75
 -11  -1  30    0.59    4.98
 -11   2   1   14.24    7.94
 -11  -2   1   17.58    8.00
 -11   2   2    0.00    4.89
 -11  -2   2    4.57    5.24
 -11   2   3    8.31    6.55
 -11  -2   3    5.84    5.18
 -11   2   4    6.24    6.19
  11  -2  -4    6.80    7.04
 -11  -2   4    8.46    5.33
 -11   2   5   41.77   10.98
  11  -2  -5   30.82   11.35
 -11  -2   5   43.21   11.28
 -11   2   6    8.67    5.93
  11  -2  -6    6.02    5.93
 -11  -2   6   13.22    7.41
 -11   2   7    9.97    6.29
  11  -2  -7    1.06    5.58
 -11  -2   7    2.40    5.87
 -11   2   8   11.74    5.98
  11  -2  -8    0.17    4.09
 -11  -2   8   10.13    6.56
 -11   2   9   36.18   10.08
  11  -2  -9   14.45    8.65
 -11  -2   9   14.15    7.66
 -11   2  10   -0.00    5.87
  11  -2 -10   -0.00    5.77
 -11  -2  10    5.00    5.18
 -11   2  11   27.56    9.31
  11  -2 -11    4.80    5.84
 -11  -2  11   22.70    8.39
 -11   2  12   -0.00    4.75
  11  -2 -12    0.00    4.50
 -11  -2  12    0.67    4.20
 -11   2  13    0.00    4.83
  11  -2 -13   -0.00    5.45
 -11  -2  13   -0.00    4.17
 -11   2  14    2.48    4.94
  11  -2 -14    0.82    3.76
 -11  -2  14   -0.00    5.03
 -11   2  15   16.49    7.88
  11  -2 -15    3.83    5.72
 -11  -2  15   15.21    8.55
 -11   2  16   -0.00    5.22
  11  -2 -16    5.61    5.90
 -11  -2  16    9.97    6.51
 -11   2  17    4.26    5.83
  11  -2 -17    5.20    5.39
 -11  -2  17    0.00    5.41
 -11   2  18   -0.00    6.05
  11  -2 -18    0.56    4.36
 -11  -2  18    3.41    4.44
 -11   2  19    9.80    6.93
  11  -2 -19    0.25    3.25
 -11  -2  19    8.97    6.54
 -11   2  20    0.76    5.68
  11  -2 -20   -0.00    4.54
 -11  -2  20    2.54    4.33
 -11   2  21   12.33    7.83
  11  -2 -21   14.22    9.14
 -11  -2  21    8.13    7.81
 -11   2  22   -0.00    5.98
  11  -2 -22   -0.00    5.04
 -11  -2  22    3.49    7.05
 -11   2  23    4.70    4.88
  11  -2 -23   -0.00    5.80
 -11  -2  23   -0.00    5.95
 -11   2  24   -0.00    6.63
  11  -2 -24    0.00    4.63
 -11  -2  24    3.24    5.48
 -11   2  25    3.98    4.96
  11  -2 -25    0.62    5.68
 -11  -2  25   10.50    7.60
 -11   2  26    3.07    5.27
  11  -2 -26   -0.00    5.58
 -11  -2  26    9.19    6.90
 -11   2  27    8.16    8.58
 -11  -2  27   -0.00    5.25
 -11   2  28    0.00    5.72
 -11  -2  28    0.99    4.93
 -11   2  29   -0.00    6.45
 -11  -2  29    8.37    6.51
 -11   2  30    0.80    5.78
 -11   3   1   14.05    7.70
  11  -3  -1    1.55    4.64
 -11  -3   1    8.46    5.51
 -11   3   2    5.66    5.74
  11  -3  -2    2.74    5.38
 -11  -3   2   13.16    7.34
 -11   3   3   46.94   11.74
  11  -3  -3   43.58   13.22
 -11  -3   3   39.80   10.67
 -11   3   4    6.00    5.67
  11  -3  -4    6.35    6.76
 -11  -3   4    2.01    5.11
 -11   3   5    8.69    6.55
  11  -3  -5    0.00    3.92
 -11  -3   5    0.12    3.57
 -11   3   6   14.70    7.56
  11  -3  -6    0.48    4.68
 -11  -3   6    9.60    5.56
 -11   3   7   22.31    9.03
  11  -3  -7   36.97   12.16
 -11  -3   7   30.72    9.70
 -11   3   8    3.20    4.85
  11  -3  -8    0.92    4.58
 -11  -3   8    2.82    4.09
 -11   3   9    3.50    4.11
  11  -3  -9    1.99    5.16
 -11  -3   9   19.05    8.17
 -11   3  10   -0.00    5.00
  11  -3 -10    5.39    6.41
 -11  -3  10    3.55    4.42
 -11   3  11   10.37    6.45
  11  -3 -11    1.18    5.05
 -11  -3  11   15.92    7.23
 -11   3  12    0.00    4.55
  11  -3 -12    1.01    4.86
 -11  -3  12    6.04    5.63
 -11   3  13   14.02    7.34
  11  -3 -13    8.73    7.75
 -11  -3  13   28.49    9.14
 -11   3  14   -0.00    4.14
  11  -3 -14   -0.00    3.60
 -11  -3  14    5.36    5.11
 -11   3  15   -0.00    3.39
  11  -3 -15   -0.00    4.30
 -11  -3  15   -0.00    4.73
 -11   3  16   -0.00    4.18
  11  -3 -16    4.32    5.38
 -11  -3  16    0.00    4.50
 -11   3  17    8.80    6.56
  11  -3 -17    8.86    7.04
 -11  -3  17    4.93    5.47
 -11   3  18    2.83    4.17
  11  -3 -18    1.05    5.45
 -11  -3  18    5.87    5.12
 -11   3  19    4.83    5.18
  11  -3 -19   -0.00    4.65
 -11  -3  19   15.19    7.38
 -11   3  20    6.53    6.17
  11  -3 -20    1.92    6.33
 -11  -3  20    4.43    6.70
 -11   3  21   -0.00    4.89
  11  -3 -21    0.57    3.71
 -11  -3  21    0.00    5.63
 -11   3  22    6.20    5.43
  11  -3 -22    5.50    7.16
 -11  -3  22   -0.00    5.75
 -11   3  23   24.37    9.51
  11  -3 -23   15.18    9.72
 -11  -3  23    0.00    6.74
 -11   3  24    0.15    5.62
  11  -3 -24    2.45    6.08
 -11  -3  24    1.51    5.50
 -11   3  25    6.77    6.22
  11  -3 -25    4.50    6.27
 -11  -3  25    0.00    4.97
 -11   3  26    3.86    6.08
  11  -3 -26   -0.00    6.78
 -11  -3  26   -0.00    5.88
 -11   3  27   21.70    9.41
  11  -3 -27    4.05    5.29
 -11  -3  27   16.73    8.47
 -11   3  28    3.20    5.32
  11  -3 -28    3.83    7.47
 -11  -3  28    5.77    7.30
 -11   3  29   -0.00    5.60
  11  -3 -29    0.00    6.60
 -11  -3  29   -0.00    5.55
 -11   3  30    3.53    5.70
 -11   4   1   22.13    8.74
  11  -4  -1    0.88    4.99
 -11  -4   1   14.43    7.43
 -11   4   2    0.85    4.42
  11  -4  -2   -0.00    4.51
 -11  -4   2   -0.00    4.50
 -11   4   3    4.04    4.55
  11  -4  -3    8.83    7.34
 -11  -4   3    1.36    4.22
 -11   4   4    8.46    5.82
  11  -4  -4   -0.00    3.73
 -11  -4   4    7.62    6.57
 -11   4   5   37.56   10.59
  11  -4  -5   16.17    8.83
 -11  -4   5   26.53    9.13
 -11   4   6    7.09    6.24
  11  -4  -6    3.89    5.98
 -11  -4   6   27.02    9.12
 -11   4   7    7.44    5.78
  11  -4  -7    3.11    4.40
 -11  -4   7   12.72    6.33
 -11   4   8    4.17    4.54
  11  -4  -8    2.67    4.85
 -11  -4   8    7.14    5.64
 -11   4   9   24.46    8.68
  11  -4  -9    1.74    5.60
 -11  -4   9   34.52    9.69
 -11   4  10    0.00    5.15
  11  -4 -10    2.55    5.11
 -11  -4  10    7.11    5.94
 -11   4  11    9.61    6.69
  11  -4 -11   -0.00    5.30
 -11  -4  11   18.52    8.00
 -11   4  12   -0.00    4.12
  11  -4 -12   -0.00    4.19
 -11  -4  12   -0.00    3.93
 -11   4  13    2.93    4.57
  11  -4 -13   -0.00    5.22
 -11  -4  13   -0.00    4.37
 -11   4  14    5.56    5.89
  11  -4 -14   -0.00    5.44
 -11  -4  14    1.91    4.67
 -11   4  15   15.73    7.63
  11  -4 -15    3.69    6.25
 -11  -4  15   18.43    8.37
 -11   4  16    3.72    4.17
  11  -4 -16   -0.00    4.89
 -11  -4  16    6.70    6.15
 -11   4  17    1.40    4.44
  11  -4 -17   -0.00    5.33
 -11  -4  17   -0.00    4.08
 -11   4  18    2.51    5.51
  11  -4 -18   -0.00    4.58
 -11  -4  18    0.85    5.38
 -11   4  19    3.72    5.55
  11  -4 -19   -0.00    4.54
 -11  -4  19   -0.00    5.45
 -11   4  20    2.30    4.25
  11  -4 -20    0.02    4.84
 -11  -4  20   -0.00    5.41
 -11   4  21    6.53    6.76
  11  -4 -21    1.03    6.00
 -11  -4  21   -0.00    6.19
 -11   4  22    4.69    6.02
  11  -4 -22   12.00    7.50
 -11  -4  22   -0.00    5.48
 -11   4  23    0.00    6.00
  11  -4 -23   -5.34    7.57
 -11  -4  23   -0.00    6.17
 -11   4  24    3.48    6.07
  11  -4 -24    1.25    4.17
 -11  -4  24    3.62    5.44
 -11   4  25    2.03    6.22
  11  -4 -25   -0.00    5.84
 -11  -4  25    6.41    6.91
 -11   4  26    0.82    6.43
  11  -4 -26    5.86    7.02
 -11  -4  26    8.17    7.58
 -11   4  27    3.20    6.19
  11  -4 -27   -0.00    5.51
 -11  -4  27    6.10    6.92
 -11   4  28   -0.00    5.56
  11  -4 -28    0.18    4.13
 -11  -4  28    2.15    6.33
 -11   4  29    0.00    3.32
  11  -4 -29    0.96    6.16
 -11  -4  29   -0.00    5.51
 -11   4  30   -0.00    3.89
  11  -4 -30    1.25    3.83
  11  -4 -31    0.01    4.87
  11  -4 -32    4.03    6.38
 -11   5   1   -0.00    4.15
  11  -5  -1    7.51    6.74
 -11  -5   1   -0.00    4.04
 -11   5   2   33.60    9.79
  11  -5  -2   39.37   12.38
 -11  -5   2   13.82    7.16
 -11   5   3   21.05    8.39
  11  -5  -3   23.80    9.60
 -11  -5   3   31.95    9.91
 -11   5   4    1.91    4.71
  11  -5  -4   -0.00    4.79
 -11  -5   4    3.93    5.20
 -11   5   5    3.83    4.13
  11  -5  -5    1.21    5.21
 -11  -5   5   -0.00    3.60
 -11   5   6   11.42    6.28
  11  -5  -6   14.61    7.68
 -11  -5   6    3.72    5.34
 -11   5   7   13.88    7.50
  11  -5  -7   10.40    7.02
 -11  -5   7   29.13    9.25
 -11   5   8   11.86    7.02
  11  -5  -8    8.74    6.52
 -11  -5   8   21.08    7.33
 -11   5   9    9.71    6.88
  11  -5  -9    9.86    7.81
 -11  -5   9    9.37    6.11
 -11   5  10    2.16    4.63
  11  -5 -10    2.87    5.80
 -11  -5  10   -0.00    2.99
 -11   5  11    5.76    5.61
  11  -5 -11    1.56    5.20
 -11  -5  11    2.35    5.45
 -11   5  12   18.31    7.44
  11  -5 -12   12.74    9.08
 -11  -5  12   12.90    7.39
 -11   5  13   22.09    8.13
  11  -5 -13    0.24    5.73
 -11  -5  13    7.24    7.08
 -11   5  14    5.24    5.05
  11  -5 -14    0.58    5.15
 -11  -5  14   -0.00    4.57
 -11   5  15   -0.00    3.46
  11  -5 -15   -0.00    4.25
 -11  -5  15   -0.00    4.30
 -11   5  16    3.52    4.67
  11  -5 -16   -0.00    5.35
 -11  -5  16    0.67    4.83
 -11   5  17    2.12    4.84
  11  -5 -17    4.32    5.24
 -11  -5  17   -0.00    4.41
 -11   5  18    3.03    5.31
  11  -5 -18    3.08    5.20
 -11  -5  18    1.83    5.56
 -11   5  19   13.32    7.72
  11  -5 -19    7.27    7.30
 -11  -5  19    8.59    6.85
 -11   5  20    1.31    5.16
  11  -5 -20   -0.00    4.84
 -11  -5  20    0.05    4.96
 -11   5  21    2.68    5.52
  11  -5 -21    1.83    5.54
 -11  -5  21    0.00    5.18
 -11   5  22    1.82    5.53
  11  -5 -22   -0.00    4.83
 -11  -5  22    5.57    5.32
 -11   5  23   14.18    8.01
  11  -5 -23    4.95    7.04
 -11  -5  23    7.31    8.03
 -11   5  24    2.56    5.70
  11  -5 -24   -0.00    5.13
 -11  -5  24   -0.00    4.94
 -11   5  25    2.53    5.72
  11  -5 -25   -0.00    5.52
 -11  -5  25    0.00    5.49
 -11   5  26   -0.00    4.93
  11  -5 -26    0.00    5.91
 -11  -5  26    0.00    5.54
 -11   5  27   -0.00    5.42
  11  -5 -27   -0.00    5.96
 -11  -5  27    8.76    6.99
 -11   5  28    4.83    5.88
  11  -5 -28    2.04    5.32
 -11  -5  28    3.06    6.77
 -11   5  29    1.68    5.65
  11  -5 -29    1.58    5.68
 -11   5  30    0.60    3.95
  11  -5 -30    3.70    6.21
  11  -5 -31    0.00    4.89
  11  -5 -32    0.88    6.37
  11  -5 -33    5.23    7.35
 -11   6   1   11.68    6.05
  11  -6  -1    9.28    7.55
 -11  -6   1   12.28    7.01
 -11   6   2    0.69    3.74
  11  -6  -2   -0.00    5.55
 -11  -6   2   11.77    6.80
 -11   6   3    4.16    5.05
  11  -6  -3    2.15    4.62
 -11  -6   3    4.03    5.11
 -11   6   4   18.61    8.33
  11  -6  -4    8.04    6.24
 -11  -6   4   20.91    8.27
 -11   6   5    7.11    5.53
  11  -6  -5   17.65    8.86
 -11  -6   5    8.74    6.32
 -11   6   6   15.33    7.60
  11  -6  -6    4.29    5.85
 -11  -6   6   15.58    7.97
 -11   6   7   -0.00    5.33
  11  -6  -7    9.23    6.63
 -11  -6   7    4.64    5.04
 -11   6   8    6.25    5.62
  11  -6  -8    4.61    5.85
 -11  -6   8    4.35    4.91
 -11   6   9    0.42    4.03
  11  -6  -9    7.12    6.38
 -11  -6   9    3.01    4.90
 -11   6  10   10.68    6.72
  11  -6 -10   10.32    7.04
 -11  -6  10    5.30    5.20
 -11   6  11    1.95    4.51
  11  -6 -11   -0.00    5.47
 -11  -6  11    0.00    4.17
 -11   6  12    2.44    5.55
  11  -6 -12    0.00    5.17
 -11  -6  12    0.94    4.04
 -11   6  13    3.54    5.59
  11  -6 -13    4.26    5.15
 -11  -6  13   -0.00    4.29
 -11   6  14    0.92    4.00
  11  -6 -14    4.96    6.16
 -11  -6  14    9.92    6.11
 -11   6  15    2.86    5.19
  11  -6 -15   10.33    7.67
 -11  -6  15   11.96    7.18
 -11   6  16   11.35    7.33
  11  -6 -16    0.74    3.81
 -11  -6  16    7.55    6.79
 -11   6  17   -0.00    4.06
  11  -6 -17    0.00    5.26
 -11  -6  17    2.23    4.51
 -11   6  18    0.80    4.32
  11  -6 -18    2.60    5.34
 -11  -6  18   -0.00    4.71
 -11   6  19    0.84    5.68
  11  -6 -19   10.11    7.59
 -11  -6  19   12.78    7.18
 -11   6  20    0.45    4.70
  11  -6 -20    6.83    6.93
 -11  -6  20    0.00    6.52
 -11   6  21    2.89    4.94
  11  -6 -21    0.00    4.32
 -11  -6  21    3.53    6.67
 -11   6  22   -0.00    4.94
  11  -6 -22    1.07    4.93
 -11  -6  22    4.80    6.45
 -11   6  23    5.50    5.63
  11  -6 -23   -0.00    5.37
 -11  -6  23   -0.00    5.04
 -11   6  24    4.28    6.47
  11  -6 -24    1.48    5.39
 -11  -6  24    0.00    5.02
 -11   6  25    1.50    5.70
  11  -6 -25    1.95    6.19
 -11  -6  25    3.82    5.88
 -11   6  26    2.95    5.95
  11  -6 -26   -0.00    4.31
 -11  -6  26    4.91    6.33
 -11   6  27   -0.00    4.90
  11  -6 -27    1.60    5.26
 -11  -6  27   -0.00    4.23
 -11   6  28    2.49    5.98
  11  -6 -28   -0.00    6.71
 -11  -6  28    0.93    4.39
 -11   6  29    4.46    5.58
  11  -6 -29    0.00    6.17
 -11   6  30    1.72    3.56
  11  -6 -30    1.33    6.28
 -11   7   1   11.36    5.94
  11  -7  -1    7.97    6.97
 -11  -7   1    7.47    6.31
 -11   7   2   23.26    8.40
  11  -7  -2    9.11    7.23
 -11  -7   2   20.98    8.92
 -11   7   3    8.85    5.72
  11  -7  -3   -0.00    3.44
 -11  -7   3    2.22    5.03
 -11   7   4   13.21    6.38
  11  -7  -4    4.45    4.39
 -11  -7   4    2.23    5.20
 -11   7   5    0.00    4.93
  11  -7  -5   -0.00    4.04
 -11  -7   5   -0.00    4.86
 -11   7   6    5.42    5.94
  11  -7  -6   14.01    7.61
 -11  -7   6   11.84    6.33
 -11   7   7   -0.00    4.22
  11  -7  -7    4.18    5.17
 -11  -7   7    0.00    3.68
 -11   7   8   27.05    8.98
  11  -7  -8    7.75    6.83
 -11  -7   8   17.93    7.58
 -11   7   9   11.64    7.05
  11  -7  -9    0.00    5.29
 -11  -7   9   11.34    6.98
 -11   7  10    9.15    5.64
  11  -7 -10   -0.00    4.53
 -11  -7  10    3.68    4.97
 -11   7  11   -0.00    4.66
  11  -7 -11    2.62    4.39
 -11  -7  11    0.00    4.45
 -11   7  12    9.59    6.13
  11  -7 -12    0.26    4.40
 -11  -7  12   20.77    7.93
 -11   7  13    1.80    3.46
  11  -7 -13   -0.00    3.34
 -11  -7  13    2.78    5.25
 -11   7  14    6.00    5.59
  11  -7 -14    2.14    5.97
 -11  -7  14    1.83    5.41
 -11   7  15    2.26    4.41
  11  -7 -15    0.97    5.17
 -11  -7  15    2.35    5.04
 -11   7  16    3.82    5.59
  11  -7 -16    2.53    5.57
 -11  -7  16   -0.00    4.03
 -11   7  17    2.69    5.18
  11  -7 -17    1.60    5.41
 -11  -7  17    7.88    5.67
 -11   7  18    2.93    4.88
  11  -7 -18    1.19    4.89
 -11  -7  18    7.46    6.22
 -11   7  19    1.00    3.95
  11  -7 -19    0.41    4.29
 -11  -7  19    3.73    5.85
 -11   7  20   -0.00    4.04
  11  -7 -20   -0.00    5.32
 -11  -7  20    1.21    5.07
 -11   7  21   -0.00    4.69
  11  -7 -21    0.49    4.54
 -11  -7  21    0.04    5.57
 -11   7  22    4.22    4.63
  11  -7 -22    0.07    5.73
 -11  -7  22    4.30    5.84
 -11   7  23   -0.00    4.85
  11  -7 -23   -0.00    5.10
 -11  -7  23    2.79    5.47
 -11   7  24    3.23    5.50
  11  -7 -24    0.00    5.00
 -11  -7  24    0.94    5.10
 -11   7  25    0.37    4.42
  11  -7 -25   11.09    7.68
 -11  -7  25   -0.00    4.35
 -11   7  26   -0.00    5.23
  11  -7 -26    4.23    6.20
 -11  -7  26    4.37    5.70
 -11   7  27   -0.00    4.67
  11  -7 -27    2.82    6.56
 -11  -7  27    2.78    5.85
 -11   7  28    0.00    5.45
  11  -7 -28   11.24    8.72
 -11   7  29    4.28    5.28
 -11   7  30    6.43    6.09
 -11   8   1   -0.00    3.27
  11  -8  -1    3.14    4.45
 -11  -8   1    1.74    4.13
 -11   8   2    2.33    4.06
  11  -8  -2    1.40    4.43
 -11  -8   2    1.06    3.59
 -11   8   3   -0.00    3.09
  11  -8  -3    0.00    3.90
 -11  -8   3    1.50    5.11
 -11   8   4   22.24    8.72
  11  -8  -4   14.64    8.18
 -11  -8   4   32.31    9.86
 -11   8   5   -0.00    4.48
  11  -8  -5    2.87    4.67
 -11  -8   5    3.99    3.97
 -11   8   6   21.08    7.77
  11  -8  -6    5.26    5.31
 -11  -8   6   17.32    7.28
 -11   8   7   -0.00    4.58
  11  -8  -7    6.03    5.30
 -11  -8   7    5.63    5.36
 -11   8   8    3.11    4.46
  11  -8  -8    3.93    5.80
 -11  -8   8    3.93    4.36
 -11   8   9    6.17    5.54
  11  -8  -9   -0.00    3.81
 -11  -8   9    0.00    4.34
 -11   8  10   15.02    7.88
  11  -8 -10   17.64    8.78
 -11  -8  10   12.72    7.38
 -11   8  11   -0.00    4.32
  11  -8 -11   -0.00    5.61
 -11  -8  11    5.20    5.52
 -11   8  12    3.02    3.80
  11  -8 -12    6.54    6.30
 -11  -8  12    0.00    3.66
 -11   8  13    0.26    4.52
  11  -8 -13   -0.00    3.15
 -11  -8  13   -0.00    4.19
 -11   8  14    0.00    5.30
  11  -8 -14    1.10    4.04
 -11  -8  14    0.08    3.77
 -11   8  15    3.13    5.86
  11  -8 -15    8.09    6.47
 -11  -8  15    0.00    4.72
 -11   8  16    7.35    5.98
  11  -8 -16    1.51    3.65
 -11  -8  16    2.39    5.71
 -11   8  17    2.11    4.82
  11  -8 -17   -0.00    4.16
 -11  -8  17    1.27    4.60
 -11   8  18    1.40    5.10
  11  -8 -18    3.23    5.63
 -11  -8  18   -0.00    3.87
 -11   8  19   -0.00    6.09
  11  -8 -19    3.40    6.69
 -11  -8  19    1.00    5.58
 -11   8  20    0.00    5.40
  11  -8 -20   -0.00    5.64
 -11  -8  20    0.00    6.36
 -11   8  21    2.73    5.14
  11  -8 -21   -0.00    4.25
 -11  -8  21    0.00    5.84
 -11   8  22    4.28    6.18
  11  -8 -22   -0.00    6.63
 -11  -8  22    9.23    6.57
 -11   8  23    0.01    4.14
  11  -8 -23    2.68    4.71
 -11  -8  23   -0.00    5.94
 -11   8  24   -0.00    3.95
  11  -8 -24    1.45    5.69
 -11  -8  24    1.60    6.32
 -11   8  25   -0.00    3.54
  11  -8 -25    1.19    3.44
 -11  -8  25    0.00    4.81
 -11   8  26    3.34    6.08
  11  -8 -26    1.75    5.36
 -11  -8  26    5.00    6.63
 -11   8  27    1.59    5.57
 -11  -8  27    0.00    4.65
 -11   8  28   -0.00    3.79
 -11   8  29    0.00    4.19
 -11   8  30    5.82    5.85
 -11   9   1    0.00    3.69
  11  -9  -1    0.10    5.21
 -11  -9   1   -0.00    3.89
 -11   9   2   21.77    7.94
  11  -9  -2   25.86   10.38
 -11  -9   2   15.13    7.29
 -11   9   3   -0.00    4.33
  11  -9  -3    4.11    5.94
 -11  -9   3    3.40    3.95
 -11   9   4    3.99    5.04
  11  -9  -4    1.74    5.35
 -11  -9   4    5.75    5.32
 -11   9   5    0.00    3.99
  11  -9  -5   -0.00    5.10
 -11  -9   5    1.16    4.33
 -11   9   6    3.38    4.52
  11  -9  -6    0.00    3.99
 -11  -9   6    7.57    5.38
 -11   9   7    3.65    4.62
  11  -9  -7    1.95    4.51
 -11  -9   7   -0.00    3.39
 -11   9   8    4.27    5.81
  11  -9  -8    6.34    6.66
 -11  -9   8   12.05    6.80
 -11   9   9    1.79    4.87
  11  -9  -9    3.45    4.22
 -11  -9   9   -0.00    3.79
 -11   9  10    3.60    4.64
  11  -9 -10    2.86    5.41
 -11  -9  10    0.00    3.65
 -11   9  11   -0.00    4.68
  11  -9 -11    5.05    5.99
 -11  -9  11   -0.00    4.21
 -11   9  12   -0.00    4.58
  11  -9 -12    0.57    5.19
 -11  -9  12   -0.00    3.98
 -11   9  13    4.17    5.19
  11  -9 -13    0.00    4.34
 -11  -9  13    5.77    6.03
 -11   9  14    1.38    4.28
  11  -9 -14    0.11    4.11
 -11  -9  14    4.37    5.05
 -11   9  15   -0.00    4.24
  11  -9 -15    2.58    4.46
 -11  -9  15    2.75    4.32
 -11   9  16    2.14    4.31
  11  -9 -16   -0.00    5.39
 -11  -9  16    7.48    6.00
 -11   9  17   -0.00    4.41
  11  -9 -17   -0.00    4.07
 -11  -9  17    0.00    5.76
 -11   9  18    8.71    6.71
  11  -9 -18    4.67    5.53
 -11  -9  18    7.41    7.28
 -11   9  19    0.95    4.80
  11  -9 -19   -0.00    5.32
 -11  -9  19    0.00    4.69
  11  -9 -20   -0.00    5.58
 -11  -9  20   -0.00    5.61
  11  -9 -21   -0.00    4.70
 -11  -9  21    2.14    5.77
  11  -9 -22    3.96    5.76
 -11  -9  22    3.86    6.80
  11  -9 -23   -0.00    4.90
 -11  -9  23    2.17    4.76
 -11  -9  24    0.39    5.77
 -11  -9  25   -0.00    6.11
 -11  -9  26   -0.00    5.09
 -11  10   1   -0.00    3.73
  11 -10  -1    0.16    3.71
 -11 -10   1    3.52    5.00
 -11  10   2    3.61    4.13
  11 -10  -2    9.33    6.70
 -11 -10   2   -0.00    4.38
 -11  10   3    4.12    4.59
  11 -10  -3    1.89    4.89
 -11 -10   3    0.00    3.80
 -11  10   4    8.19    6.32
  11 -10  -4    1.34    4.42
 -11 -10   4    5.88    5.10
  11 -10  -5   -0.00    3.90
 -11 -10   5    0.48    4.25
  11 -10  -6    1.13    4.02
 -11 -10   6    2.71    4.33
  11 -10  -7   -0.00    4.35
 -11 -10   7    0.17    4.81
  11 -10  -8   -0.00    4.35
 -11 -10   8    5.07    5.53
  11 -10  -9    5.82    5.16
 -11 -10   9   -0.00    3.93
  11 -10 -10   -0.00    4.30
 -11 -10  10    8.79    6.31
  11 -10 -11    4.96    5.09
 -11 -10  11   -0.00    5.11
  11 -10 -12    3.00    5.73
 -11 -10  12   -0.00    4.32
  11 -10 -13    0.00    4.61
 -11 -10  13   -0.00    4.69
  11 -10 -14    4.20    5.92
 -11 -10  14   10.91    7.03
  11 -10 -15    0.00    4.61
 -11 -10  15    1.60    4.24
  11 -10 -16    4.99    6.90
 -11 -10  16    0.00    5.82
  11 -10 -17    2.45    4.80
 -11 -10  17    0.00    3.89
  11 -10 -18   -0.00    3.80
 -11 -10  18    0.56    4.94
  11 -10 -19   -0.00    5.52
 -11 -10  19   -0.00    4.49
  11 -10 -20    0.89    4.98
 -11 -10  20   -0.00    4.92
 -11 -10  21   -0.00    4.89
 -11 -10  22    4.88    5.49
 -11 -10  23   -0.00    4.45
 -11 -10  24    9.16    6.87
 -11 -10  25   -0.00    4.71
 -11 -10  26    2.76    4.39
  11 -11  -1   -0.00    4.32
  11 -11  -2    4.22    5.81
  11 -11  -3   -0.00    4.17
  11 -11  -4    0.00    4.85
  11 -11  -5    2.62    5.28
  11 -11  -6    5.13    5.06
  11 -11  -7   -0.00    3.58
  11 -11  -8   12.40    7.59
  11 -11  -9   -0.00    3.98
  11 -11 -10   -0.00    4.61
  11 -11 -11    0.00    5.38
  11 -11 -12   -0.00    4.98
  11 -11 -13   -0.00    6.02
  11 -11 -14    4.96    5.19
  11 -11 -15   -0.00    6.32
  11 -11 -16    0.04    4.57
  11 -11 -17    0.37    5.06
  11 -12  -1    8.49    6.77
  11 -12  -2    0.30    5.07
  11 -12  -3   -0.00    4.77
  11 -12  -4    1.82    4.98
  11 -12  -5   -0.00    3.82
  11 -12  -6    1.29    4.16
  11 -12  -7   -0.00    4.24
  11 -12  -8   -0.00    5.13
  11 -12  -9    2.89    4.76
  11 -12 -10    1.64    4.42
  11 -12 -11    3.78    5.56
  11 -12 -12   -0.00    4.21
 -10   0   1    1.09    4.87
  10   0  -1   -0.00    3.92
 -10   0   2   24.58    8.96
  10   0  -2   28.70   10.35
 -10   0   3    0.43    4.28
  10   0  -3    7.25    5.77
 -10   0   4  106.38   18.03
  10   0  -4  126.66   22.05
 -10   0   5   -0.00    3.71
  10   0  -5   -0.00    5.24
 -10   0   6    8.83    5.43
  10   0  -6   11.48    7.40
 -10   0   7    0.05    2.95
  10   0  -7   -0.00    4.30
 -10   0   8    5.83    4.83
  10   0  -8   22.76    9.12
 -10   0   9   -0.00    3.93
  10   0  -9   -0.00    4.50
 -10   0  10   98.79   16.35
  10   0 -10   54.68   15.89
 -10   0  11    0.00    4.93
  10   0 -11    0.00    6.05
 -10   0  12    0.56    3.91
  10   0 -12    2.18    5.14
 -10   0  13    0.65    3.70
  10   0 -13    2.27    3.95
 -10   0  14   29.46    9.34
  10   0 -14   14.76    8.41
 -10   0  15   -0.00    4.76
 -10   0  16   22.85    8.51
 -10   0  17    3.18    5.01
 -10   0  18    9.09    6.57
 -10   0  19   -0.00    4.13
  10   0 -19    3.29    5.15
 -10   0  20   29.65   10.32
  10   0 -20   11.06    8.25
 -10   0  21    2.84    5.63
  10   0 -21    0.00    5.58
 -10   0  22    1.79    5.51
  10   0 -22    2.02    4.88
 -10   0  23   -0.00    4.58
  10   0 -23   -0.00    3.15
 -10   0  24    5.37    6.24
 -10   0  25    0.04    5.06
 -10   0  26   22.51    9.86
 -10   0  27   -0.00    5.87
 -10   0  28    5.92    5.54
 -10   0  29    0.23    3.98
 -10   0  30    3.29    4.60
 -10   0  31   -0.00    5.33
 -10   0  32   -0.00    5.66
 -10   1   1   -0.00    4.25
  10  -1  -1   -0.00    5.11
  10   1  -1    1.87    4.68
 -10  -1   1    0.00    5.33
 -10   1   2  123.73   19.43
  10  -1  -2  138.98   23.39
  10   1  -2  179.45   25.89
 -10  -1   2  122.49   19.39
 -10   1   3    4.63    5.21
  10  -1  -3   14.37    8.51
  10   1  -3    0.71    4.65
 -10  -1   3   11.70    6.39
 -10   1   4    1.63    3.56
  10  -1  -4    0.51    3.88
  10   1  -4    4.12    5.60
 -10  -1   4    2.73    4.54
 -10   1   5   14.45    6.03
  10  -1  -5    9.48    6.73
  10   1  -5    9.88    6.69
 -10  -1   5   16.31    6.74
 -10   1   6   86.84   15.46
  10  -1  -6   75.86   16.66
  10   1  -6   78.92   17.26
 -10  -1   6   77.36   14.53
 -10   1   7    0.00    3.70
  10  -1  -7   -0.00    4.46
  10   1  -7    4.22    5.57
 -10  -1   7    3.42    4.93
 -10   1   8   41.54   10.51
  10  -1  -8   24.43    9.99
  10   1  -8   37.43   11.53
 -10  -1   8   46.74   11.28
 -10   1   9    3.11    4.69
  10  -1  -9   -0.00    5.36
  10   1  -9   -0.00    4.52
 -10  -1   9    0.00    4.77
 -10   1  10    1.60    4.51
  10   1 -10    0.31    2.92
 -10  -1  10   -0.00    4.21
 -10   1  11   12.40    6.38
  10   1 -11    6.62    6.11
 -10  -1  11   13.28    7.08
 -10   1  12   76.76   14.65
  10   1 -12   64.24   16.57
 -10  -1  12   44.77   11.60
 -10   1  13   -0.00    4.59
  10   1 -13    1.26    4.47
 -10  -1  13    4.88    5.19
 -10   1  14   11.97    6.15
  10   1 -14    6.45    7.21
 -10  -1  14   11.40    5.98
 -10   1  15   -0.00    3.90
  10   1 -15    0.50    5.66
 -10  -1  15   -0.00    3.58
 -10   1  16   22.09    8.36
  10  -1 -16   26.31   11.35
  10   1 -16   30.71   12.04
 -10  -1  16   18.40    8.48
 -10   1  17    4.92    5.62
  10  -1 -17    0.00    4.53
  10   1 -17   -0.00    5.51
 -10  -1  17   -0.00    3.89
 -10   1  18    6.36    6.24
  10  -1 -18    8.01    7.20
 -10  -1  18   17.22    7.90
 -10   1  19    0.93    3.93
  10  -1 -19   -0.00    5.40
 -10  -1  19    1.95    4.20
 -10   1  20    0.00    3.92
  10  -1 -20    2.15    5.06
 -10  -1  20    5.29    5.72
 -10   1  21   -0.00    5.22
  10  -1 -21    2.07    4.97
 -10  -1  21   -0.00    5.71
 -10   1  22   29.45   10.33
  10  -1 -22   16.82    9.43
 -10  -1  22   47.20   12.86
 -10   1  23    0.00    4.68
  10  -1 -23    8.61    6.58
 -10  -1  23   -0.00    4.16
 -10   1  24    3.20    5.08
  10  -1 -24    0.00    5.44
 -10  -1  24    0.00    5.86
 -10   1  25    2.34    4.92
  10  -1 -25   -0.00    5.60
 -10  -1  25    0.03    4.84
 -10   1  26    5.10    6.04
  10  -1 -26    3.77    6.30
 -10  -1  26    6.82    6.10
 -10   1  27   -0.00    5.69
 -10  -1  27   -0.00    6.32
 -10   1  28    1.38    4.22
 -10  -1  28    4.11    4.85
 -10   1  29    1.72    4.69
 -10  -1  29    1.48    4.58
 -10   1  30    4.06    5.04
 -10  -1  30    0.00    3.95
 -10   1  31   -0.00    4.21
 -10  -1  31    2.06    5.63
 -10   1  32    0.00    6.26
 -10  -1  32    0.02    4.95
 -10   2   1    8.77    5.13
  10  -2  -1    4.20    5.40
  10   2  -1    3.55    4.57
 -10  -2   1    1.93    4.36
 -10  -2   1   -0.00    4.78
 -10   2   2    0.00    4.70
  10   2  -2    0.00    4.63
 -10  -2   2   -0.00    4.29
 -10  -2   2   10.53    6.02
 -10   2   3    0.73    4.35
  10   2  -3    2.22    4.10
 -10  -2   3   -0.00    4.18
 -10  -2   3   -0.00    3.91
 -10   2   4  100.10   16.89
  10   2  -4   97.63   19.41
 -10  -2   4  102.92   17.10
 -10  -2   4  109.86   19.41
 -10   2   5   22.52    8.47
  10   2  -5   24.89    9.53
 -10  -2   5   41.40   10.86
 -10   2   6   27.13    8.41
  10   2  -6   16.55    8.45
 -10  -2   6   32.72    9.45
 -10   2   7    3.80    4.33
  10   2  -7   -0.00    3.90
 -10  -2   7    0.00    4.20
 -10   2   8    7.36    5.72
  10   2  -8   16.22    8.22
 -10  -2   8   20.68    7.66
 -10   2   9    0.00    4.43
  10   2  -9    4.81    5.49
 -10  -2   9   12.12    6.52
 -10   2  10   65.37   13.92
  10   2 -10   47.47   14.41
 -10  -2  10   95.23   15.80
 -10   2  11    5.43    5.69
  10   2 -11    0.41    3.95
 -10  -2  11    5.84    5.43
 -10   2  12    0.69    4.14
  10  -2 -12    0.00    5.93
  10   2 -12    1.22    4.35
 -10  -2  12    0.00    3.90
 -10   2  13   -0.00    4.36
  10  -2 -13    1.38    3.69
  10   2 -13   -0.00    3.99
 -10  -2  13    1.13    4.37
 -10   2  14   25.78    8.61
  10  -2 -14   26.84   10.75
  10   2 -14   30.30   11.46
 -10  -2  14   18.07    7.48
 -10   2  15    8.05    6.00
  10  -2 -15   11.91    7.84
  10   2 -15   20.03    9.39
 -10  -2  15   16.11    8.14
 -10   2  16    5.23    4.94
  10  -2 -16    2.93    5.41
 -10  -2  16    3.32    5.45
 -10   2  17    0.00    4.55
  10  -2 -17    1.73    3.92
 -10  -2  17   -0.00    4.66
 -10   2  18    5.73    5.64
  10  -2 -18   -0.00    4.44
 -10  -2  18   -0.00    4.46
 -10   2  19   -0.00    5.09
  10  -2 -19   -0.00    4.64
 -10  -2  19    5.54    5.37
 -10   2  20   15.12    8.07
  10  -2 -20    0.60    5.96
 -10  -2  20   20.04    9.03
 -10   2  21   -0.00    5.76
  10  -2 -21   -0.00    4.80
 -10  -2  21   -0.00    6.40
 -10   2  22    1.14    4.96
  10  -2 -22   -0.00    5.02
 -10  -2  22   -0.00    5.85
 -10   2  23    0.00    4.89
  10  -2 -23   -0.00    5.93
 -10  -2  23    5.68    7.01
 -10   2  24    7.74    6.56
  10  -2 -24   23.39   12.11
 -10  -2  24    7.05    7.88
 -10   2  25   -0.00    6.68
  10  -2 -25    8.20    8.21
 -10  -2  25   -0.00    6.14
 -10   2  26    0.68    4.85
  10  -2 -26    0.00    5.92
 -10  -2  26    4.48    6.51
 -10   2  27    0.99    5.42
  10  -2 -27    0.32    5.16
 -10  -2  27   -0.00    6.10
 -10   2  28   -0.00    5.96
  10  -2 -28    3.03    6.57
 -10  -2  28    4.37    6.66
 -10   2  29   -0.00    4.98
  10  -2 -29    3.42    5.28
 -10  -2  29    1.83    5.32
 -10   2  30    3.14    5.59
 -10  -2  30    1.34    6.02
 -10   2  31   -0.00    5.42
 -10  -2  31    0.00    5.61
 -10   2  32    3.32    5.59
 -10  -2  32    0.00    6.01
 -10   3   1   14.72    7.07
  10   3  -1    6.44    6.25
 -10  -3   1    9.42    6.15
 -10   3   2  111.71   17.15
  10   3  -2   72.49   16.59
 -10  -3   2   78.07   14.93
 -10   3   3   41.05   10.77
  10   3  -3   26.08   11.01
 -10  -3   3   49.31   11.42
 -10   3   4    2.28    4.57
  10   3  -4    0.00    5.06
 -10  -3   4    1.44    4.16
 -10   3   5   18.74    6.91
  10   3  -5    7.34    5.57
 -10  -3   5   14.49    6.69
 -10   3   6    8.21    5.77
  10  -3  -6    5.34    7.09
  10   3  -6   28.26   10.38
 -10  -3   6   32.36    9.31
 -10   3   7    9.12    5.84
  10  -3  -7   15.06    7.45
  10   3  -7    9.42    6.93
 -10  -3   7   11.16    6.85
 -10   3   8   62.47   13.02
  10  -3  -8   42.34   12.83
 -10  -3   8   63.91   12.87
 -10   3   9   14.62    6.04
  10  -3  -9    0.31    5.28
 -10  -3   9    0.00    3.56
 -10   3  10    4.43    4.56
  10  -3 -10   -0.00    4.86
 -10  -3  10    1.40    4.53
 -10   3  11   16.56    6.81
  10  -3 -11    2.24    5.29
 -10  -3  11    9.39    5.93
 -10   3  12   16.51    6.77
  10  -3 -12    6.85    6.55
 -10  -3  12   32.15    9.36
 -10   3  13    0.57    3.84
  10  -3 -13    0.00    5.21
 -10  -3  13    1.65    4.48
 -10   3  14    0.00    4.91
  10  -3 -14    0.75    4.07
 -10  -3  14   -0.00    4.48
 -10   3  15    4.47    4.63
  10  -3 -15   -0.00    3.23
 -10  -3  15    0.00    4.74
 -10   3  16    8.81    6.16
  10  -3 -16    2.86    4.90
 -10  -3  16   21.80    8.24
 -10   3  17   13.69    7.68
  10  -3 -17    5.91    6.12
 -10  -3  17    9.45    6.85
 -10   3  18   20.20    8.51
  10  -3 -18    9.76    7.43
 -10  -3  18   20.36    8.61
 -10   3  19    1.14    4.57
  10  -3 -19    1.83    5.11
 -10  -3  19    6.81    6.56
 -10   3  20    0.00    4.37
  10  -3 -20    2.09    4.80
 -10  -3  20    3.18    5.23
 -10   3  21    5.05    6.04
  10  -3 -21    5.23    6.25
 -10  -3  21   -0.00    5.57
 -10   3  22    9.06    6.96
  10  -3 -22    5.67    6.88
 -10  -3  22   23.87    9.44
 -10   3  23    2.85    5.18
  10  -3 -23    0.20    6.57
 -10  -3  23    1.86    4.76
 -10   3  24   -0.00    4.81
  10  -3 -24   -0.00    5.48
 -10  -3  24    0.00    5.80
 -10   3  25   -0.00    4.57
  10  -3 -25    3.91    5.32
 -10  -3  25   -0.00    3.78
 -10   3  26    7.77    6.46
  10  -3 -26   -0.00    5.76
 -10  -3  26    1.59    6.10
 -10   3  27    5.89    7.10
  10  -3 -27    6.61    7.76
 -10  -3  27    3.15    6.65
 -10   3  28    1.19    4.61
 -10  -3  28    3.38    6.01
 -10   3  29    0.35    4.81
  10  -3 -29   -0.00    6.33
 -10  -3  29    0.08    4.36
 -10   3  30   -0.00    4.86
  10  -3 -30    5.76    7.28
 -10  -3  30    0.07    5.32
 -10   3  31    0.00    5.62
  10  -3 -31   -0.00    5.75
 -10  -3  31   -0.00    5.95
 -10   3  32    6.63    6.55
  10  -3 -32   -0.00    4.79
 -10   4   1    0.00    3.75
  10  -4  -1    4.15    5.85
 -10  -4   1    3.75    4.67
 -10   4   2    1.85    4.12
  10  -4  -2    0.52    3.37
 -10  -4   2    1.32    4.26
 -10   4   3    7.17    5.46
  10  -4  -3    6.75    5.11
 -10  -4   3   25.64    8.44
 -10   4   4   73.66   13.24
  10  -4  -4   15.39    8.04
 -10  -4   4   56.24   11.94
 -10   4   5   21.57    8.13
  10  -4  -5   14.16    7.44
 -10  -4   5   36.67   10.11
 -10   4   6   19.66    7.68
  10  -4  -6   20.43    9.50
 -10  -4   6   26.53    8.26
 -10   4   7   -0.00    4.73
  10  -4  -7   -0.00    4.26
 -10  -4   7   -0.00    3.76
 -10   4   8   49.95   11.66
  10  -4  -8   45.69   12.62
 -10  -4   8   50.49   11.77
 -10   4   9    0.00    3.90
  10  -4  -9    6.97    6.27
 -10  -4   9    4.22    5.45
 -10   4  10   18.43    8.22
  10  -4 -10   14.92    7.77
 -10  -4  10   20.43    7.72
 -10   4  11    0.00    4.63
  10  -4 -11   -0.00    4.83
 -10  -4  11   13.43    6.91
 -10   4  12   -0.00    3.70
  10  -4 -12   -0.00    4.13
 -10  -4  12    0.39    3.74
 -10   4  13    1.69    3.93
  10  -4 -13   -0.00    4.59
 -10  -4  13    2.21    4.90
 -10   4  14   11.32    6.31
  10  -4 -14    6.84    6.95
 -10  -4  14   20.15    7.93
 -10   4  15    2.36    4.14
  10  -4 -15   20.23    9.76
 -10  -4  15    8.75    6.76
 -10   4  16    9.74    6.49
  10  -4 -16    0.37    5.04
 -10  -4  16    2.33    4.12
 -10   4  17    4.88    5.69
  10  -4 -17   -0.00    4.01
 -10  -4  17    5.49    5.11
 -10   4  18    0.51    3.87
  10  -4 -18   -0.00    4.51
 -10  -4  18    1.52    3.81
 -10   4  19    1.68    4.76
  10  -4 -19    1.27    5.84
 -10  -4  19    2.89    5.79
 -10   4  20   22.87    9.05
  10  -4 -20    7.61    6.90
 -10  -4  20   12.33    8.39
 -10   4  21    8.32    6.42
  10  -4 -21    2.33    6.19
 -10  -4  21   18.61    8.20
 -10   4  22    8.65    5.87
  10  -4 -22   -0.00    5.83
 -10  -4  22    4.17    5.80
 -10   4  23    0.00    5.87
  10  -4 -23    2.32    5.82
 -10  -4  23    7.47    6.50
 -10   4  24    2.90    4.85
  10  -4 -24    0.01    5.81
 -10  -4  24    0.00    6.12
 -10   4  25   -0.00    5.35
  10  -4 -25   -0.00    4.43
 -10  -4  25    6.01    6.42
 -10   4  26    0.00    5.44
  10  -4 -26   -0.00    4.35
 -10  -4  26    7.53    6.61
 -10   4  27    0.99    5.30
  10  -4 -27   -0.00    5.35
 -10  -4  27   -0.00    6.16
 -10   4  28   -0.00    5.12
  10  -4 -28   -0.00    5.28
 -10  -4  28   -0.00    6.02
 -10   4  29    2.00    4.20
  10  -4 -29   -0.00    5.56
 -10  -4  29    6.75    6.16
 -10   4  30    0.80    5.00
  10  -4 -30   -0.00    4.07
 -10  -4  30   -0.00    4.98
 -10   4  31   -0.00    5.75
  10  -4 -31    1.89    7.71
 -10  -4  31    0.63    4.22
 -10   4  32    4.28    6.59
  10  -4 -32    0.79    5.60
 -10   4  33    3.35    6.43
  10  -4 -33    0.00    6.99
  10  -4 -34    0.10    4.33
  10  -4 -35   -0.00    6.28
 -10   5   1   53.14   11.93
  10  -5  -1   47.04   12.73
 -10  -5   1   31.97    9.84
 -10   5   2  171.75   22.06
  10  -5  -2   92.67   19.96
 -10  -5   2  146.05   20.85
 -10   5   3   15.16    7.04
  10  -5  -3    4.93    6.31
 -10  -5   3    6.88    5.60
 -10   5   4   -0.00    3.08
  10  -5  -4    3.57    6.01
 -10  -5   4   -0.00    3.56
 -10   5   5   -0.00    3.85
  10  -5  -5    2.94    5.33
 -10  -5   5    5.66    5.07
 -10   5   6   22.97    7.72
  10  -5  -6   11.55    6.76
 -10  -5   6   34.47    9.62
 -10   5   7   25.60    8.50
  10  -5  -7   12.79    7.44
 -10  -5   7   22.18    8.37
 -10   5   8   19.21    7.87
  10  -5  -8   20.40    8.76
 -10  -5   8   17.66    7.02
 -10   5   9   -0.00    4.39
  10  -5  -9    6.76    5.99
 -10  -5   9   -0.00    3.39
 -10   5  10    2.06    4.43
  10  -5 -10    1.61    4.44
 -10  -5  10    0.06    3.75
 -10   5  11    0.89    4.62
  10  -5 -11    4.21    4.98
 -10  -5  11   21.41    7.90
 -10   5  12   16.98    7.69
  10  -5 -12   10.03    7.86
 -10  -5  12   31.65    9.52
 -10   5  13    0.34    3.48
  10  -5 -13    1.98    4.72
 -10  -5  13    6.07    5.52
 -10   5  14    5.37    4.69
  10  -5 -14   -0.00    4.47
 -10  -5  14    3.88    5.08
 -10   5  15    0.00    4.18
  10  -5 -15    1.23    4.46
 -10   5  16    6.16    6.15
  10  -5 -16    5.84    6.78
 -10  -5  16    2.30    4.57
 -10   5  17   16.57    7.77
  10  -5 -17    7.80    7.61
 -10  -5  17   20.07    8.71
 -10   5  18    9.46    6.74
  10  -5 -18    7.20    6.21
 -10  -5  18   13.00    7.99
 -10   5  19    1.27    4.51
  10  -5 -19    6.33    6.45
 -10  -5  19   -0.00    5.17
 -10   5  20    1.51    5.15
  10  -5 -20    0.18    3.81
 -10  -5  20   -0.00    4.76
 -10   5  21    0.22    3.03
  10  -5 -21    2.99    6.21
 -10  -5  21    0.08    5.21
 -10   5  22    7.35    6.24
  10  -5 -22    3.87    7.28
 -10  -5  22   16.91    8.87
 -10   5  23   -0.00    5.08
  10  -5 -23    2.00    5.58
 -10  -5  23    0.67    4.92
 -10   5  24   -0.00    5.70
  10  -5 -24    5.08    6.45
 -10  -5  24   -0.00    5.87
 -10   5  25    6.60    5.42
  10  -5 -25    3.62    5.35
 -10  -5  25    0.00    5.20
 -10   5  26    5.91    6.81
  10  -5 -26    4.28    7.01
 -10  -5  26    0.13    5.18
 -10   5  27    5.59    6.54
  10  -5 -27    1.59    5.93
 -10  -5  27    4.58    6.09
 -10   5  28    2.26    4.70
  10  -5 -28   -0.00    6.66
 -10  -5  28    3.70    7.28
 -10   5  29    2.84    5.69
  10  -5 -29    5.16    7.46
 -10  -5  29    2.14    5.40
 -10   5  30    0.95    4.74
  10  -5 -30    3.71    6.49
 -10  -5  30    0.63    5.50
 -10   5  31    0.84    6.03
  10  -5 -31    1.40    5.30
 -10  -5  31    2.26    5.31
 -10   5  32   -0.00    5.74
  10  -5 -32    0.84    5.47
 -10   5  33    1.49    6.32
  10  -5 -33   -0.00    5.72
  10  -5 -34    9.10    7.87
 -10   6   1    1.15    4.43
  10  -6  -1   -0.00    6.59
 -10  -6   1    4.88    4.47
 -10   6   2    2.00    3.94
  10  -6  -2    0.42    3.86
 -10  -6   2    3.40    4.35
 -10   6   3   12.69    6.37
  10  -6  -3   10.14    6.47
 -10  -6   3   15.34    7.38
 -10   6   4    8.46    5.63
  10  -6  -4   -0.00    4.76
 -10  -6   4   -0.00    3.84
 -10   6   5   12.18    6.40
  10  -6  -5   18.85    8.07
 -10  -6   5   21.19    7.77
 -10   6   6    9.56    5.68
  10  -6  -6   11.69    6.92
 -10  -6   6   19.45    7.37
 -10   6   7    6.30    5.21
  10  -6  -7   -0.00    5.53
 -10  -6   7    2.95    4.35
 -10   6   8    1.43    4.32
  10  -6  -8    0.82    4.05
 -10  -6   8    6.74    5.43
 -10   6   9   28.00    9.38
  10  -6  -9   16.22    8.39
 -10  -6   9   31.29    9.19
 -10   6  10   15.92    7.20
  10  -6 -10   14.41    7.52
 -10  -6  10   31.75    9.10
 -10   6  11    2.87    4.41
  10  -6 -11    4.32    5.03
 -10  -6  11   -0.00    3.99
 -10   6  12   -0.00    3.82
  10  -6 -12   -0.00    4.84
 -10  -6  12   -0.00    4.44
 -10   6  13    0.00    3.75
  10  -6 -13    2.06    5.11
 -10  -6  13    6.15    5.55
 -10   6  14   -0.00    4.72
  10  -6 -14    6.51    5.68
 -10  -6  14    5.44    5.18
 -10   6  15   10.00    6.42
  10  -6 -15    7.29    6.98
 -10  -6  15   22.18    8.82
 -10   6  16    0.00    4.11
  10  -6 -16    1.69    5.38
 -10  -6  16    4.20    5.63
 -10   6  17    1.26    5.31
  10  -6 -17    1.17    4.17
 -10  -6  17    3.11    5.40
 -10   6  18    9.13    6.31
  10  -6 -18    0.39    5.24
 -10  -6  18    3.29    5.17
 -10   6  19    5.26    5.66
  10  -6 -19   -0.00    5.68
 -10  -6  19    7.66    6.63
 -10   6  20    0.00    4.61
  10  -6 -20    0.00    4.82
 -10  -6  20    3.29    4.89
 -10   6  21    2.42    4.87
  10  -6 -21    7.01    7.71
 -10  -6  21    3.25    5.64
 -10   6  22    0.00    6.19
  10  -6 -22   -0.00    5.09
 -10  -6  22   -0.00    4.36
 -10   6  23    0.37    4.40
  10  -6 -23    0.24    4.70
 -10  -6  23    8.56    6.63
 -10   6  24    0.44    5.88
  10  -6 -24    3.98    5.80
 -10  -6  24   -0.00    4.96
 -10   6  25    3.74    5.33
  10  -6 -25    5.58    6.24
 -10  -6  25    5.68    5.22
 -10   6  26    0.84    4.04
  10  -6 -26    0.01    4.94
 -10  -6  26    1.53    5.25
 -10   6  27   -0.00    4.64
  10  -6 -27   -0.00    4.72
 -10  -6  27    6.39    5.53
 -10   6  28   -0.00    4.54
  10  -6 -28    2.61    4.96
 -10  -6  28   -0.00    5.46
 -10   6  29    3.27    5.61
  10  -6 -29    6.34    7.37
 -10  -6  29    5.21    5.95
 -10   6  30   -0.00    5.46
  10  -6 -30    7.77    8.15
 -10  -6  30    0.00    5.79
 -10   6  31   -0.00    4.00
  10  -6 -31    4.59    7.24
 -10   6  32   -0.00    5.90
  10  -6 -32   -0.00    5.68
 -10   7   1   57.14   12.04
  10  -7  -1   33.69   11.13
 -10  -7   1   47.85   11.90
 -10   7   2    7.41    5.04
  10  -7  -2    5.46    5.49
 -10  -7   2   -0.00    4.27
 -10   7   3    9.59    5.64
  10  -7  -3   14.81    8.20
 -10  -7   3   16.18    7.62
 -10   7   4    0.75    4.11
  10  -7  -4    0.00    4.48
 -10  -7   4    2.72    4.00
 -10   7   5   28.68    8.63
  10  -7  -5    7.78    6.47
 -10  -7   5   17.19    7.56
 -10   7   6    4.07    4.68
  10  -7  -6    2.39    4.62
 -10  -7   6    1.36    4.30
 -10   7   7   14.39    6.78
  10  -7  -7   25.19    9.48
 -10  -7   7    8.24    5.33
 -10   7   8   11.87    5.67
  10  -7  -8    5.47    5.34
 -10  -7   8    6.59    5.14
 -10   7   9   -0.00    3.62
  10  -7  -9   -0.00    2.79
 -10  -7   9    0.92    3.98
 -10   7  10    0.21    3.76
  10  -7 -10   -0.00    5.50
 -10  -7  10   -0.00    4.45
 -10   7  11    4.86    5.48
  10  -7 -11    5.55    5.13
 -10  -7  11   14.07    7.21
 -10   7  12    1.45    4.29
  10  -7 -12    3.23    5.39
 -10  -7  12    0.71    4.04
 -10   7  13   10.68    6.13
  10  -7 -13   15.83    8.60
 -10  -7  13   14.75    7.63
 -10   7  14    4.93    5.04
  10  -7 -14   -0.00    5.44
 -10  -7  14   -0.00    3.09
 -10   7  15    3.71    4.90
  10  -7 -15   -0.00    3.65
 -10  -7  15    0.59    3.81
 -10   7  16   10.30    6.64
  10  -7 -16   -0.00    6.22
 -10  -7  16    5.50    5.32
 -10   7  17    7.22    6.18
  10  -7 -17    2.12    4.91
 -10  -7  17   13.86    7.42
 -10   7  18   -0.00    4.07
  10  -7 -18    3.76    5.45
 -10  -7  18    1.05    4.71
 -10   7  19   -0.00    4.10
  10  -7 -19   -0.00    4.37
 -10  -7  19   -0.00    5.34
 -10   7  20    0.00    3.80
  10  -7 -20    3.70    5.52
 -10  -7  20   -0.00    5.37
 -10   7  21   -0.00    4.87
  10  -7 -21    2.59    4.44
 -10  -7  21    0.72    3.72
 -10   7  22    0.00    5.18
  10  -7 -22    2.06    3.53
 -10  -7  22    0.00    5.36
 -10   7  23    5.81    5.70
  10  -7 -23    2.27    4.22
 -10  -7  23   10.83    8.06
 -10   7  24   -0.00    5.11
  10  -7 -24   -0.00    4.21
 -10  -7  24    3.60    5.51
 -10   7  25    5.92    5.49
  10  -7 -25    4.24    5.84
 -10  -7  25    0.00    5.25
 -10   7  26   -0.00    5.14
  10  -7 -26   -0.00    5.64
 -10  -7  26   -0.00    5.38
 -10   7  27    3.64    5.73
  10  -7 -27    5.22    6.90
 -10  -7  27   18.06    9.67
 -10   7  28    2.32    4.21
  10  -7 -28    1.74    5.86
 -10  -7  28    0.00    5.39
 -10   7  29    0.64    4.32
  10  -7 -29    3.38    5.48
 -10  -7  29   -0.00    5.22
 -10   7  30    3.33    5.96
  10  -7 -30   13.24    9.28
 -10  -7  30    0.00    5.77
 -10   7  31   -0.00    4.60
 -10   7  32    0.70    5.81
 -10   8   1    4.47    4.59
  10  -8  -1    0.25    4.00
 -10  -8   1    1.66    4.06
 -10   8   2    0.36    3.27
  10  -8  -2    4.38    4.86
 -10  -8   2    0.00    4.31
 -10   8   3   26.64    8.25
  10  -8  -3   22.00    8.90
 -10  -8   3    9.22    6.04
 -10   8   4   14.52    6.99
  10  -8  -4    6.74    5.65
 -10  -8   4    8.17    5.50
 -10   8   5   25.77    8.70
  10  -8  -5   19.52    8.82
 -10  -8   5   41.88   10.38
 -10   8   6   11.05    5.65
  10  -8  -6    0.43    3.06
 -10  -8   6    4.84    5.11
 -10   8   7   -0.00    4.13
  10  -8  -7    5.38    5.39
 -10  -8   7    1.61    4.92
 -10   8   8    3.19    4.33
  10  -8  -8    0.25    3.62
 -10  -8   8   -0.00    3.52
 -10   8   9   13.31    6.78
  10  -8  -9    3.49    5.29
 -10  -8   9   11.21    6.49
 -10   8  10    5.45    4.72
  10  -8 -10    5.07    4.49
 -10  -8  10    0.00    3.37
 -10   8  11   11.35    6.18
  10  -8 -11   13.99    7.90
 -10  -8  11   28.96    9.61
 -10   8  12    1.32    4.21
  10  -8 -12    0.00    5.01
 -10  -8  12   -0.00    4.13
 -10   8  13    2.03    3.67
  10  -8 -13    4.06    5.29
 -10  -8  13    6.01    5.75
 -10   8  14    5.14    5.13
  10  -8 -14    2.24    5.21
 -10  -8  14    5.47    5.37
 -10   8  15    1.83    4.72
  10  -8 -15    8.96    7.22
 -10  -8  15   10.81    6.66
 -10   8  16    1.83    5.91
  10  -8 -16    0.00    3.57
 -10  -8  16    5.38    4.69
 -10   8  17   -0.00    4.53
  10  -8 -17    2.70    5.91
 -10  -8  17    1.90    5.06
 -10   8  18   -0.00    4.39
  10  -8 -18    0.98    3.97
 -10  -8  18    5.62    5.59
 -10   8  19    5.76    6.05
  10  -8 -19    1.04    5.14
 -10  -8  19   17.26    8.31
 -10   8  20    3.92    5.69
  10  -8 -20   -0.00    3.83
 -10  -8  20    3.39    5.01
 -10   8  21   14.33    7.70
  10  -8 -21    1.40    6.08
 -10  -8  21    7.10    6.96
 -10   8  22    4.41    5.99
  10  -8 -22   -0.00    5.63
 -10  -8  22   -0.00    5.49
 -10   8  23    1.05    4.66
  10  -8 -23    5.40    6.28
 -10  -8  23    0.00    5.66
 -10   8  24   -0.00    4.69
  10  -8 -24    3.08    5.38
 -10  -8  24    2.89    4.63
 -10   8  25    5.85    6.79
  10  -8 -25    1.11    5.68
 -10  -8  25    7.76    6.89
 -10   8  26   -0.00    4.37
  10  -8 -26   -0.00    4.92
 -10  -8  26   -0.00    4.95
 -10   8  27   -0.00    3.87
  10  -8 -27    0.39    4.12
 -10  -8  27   -0.00    4.83
 -10   8  28   -0.00    4.18
  10  -8 -28    0.00    5.48
 -10  -8  28   -0.00    4.96
 -10   8  29    1.44    4.51
 -10  -8  29   -0.00    4.80
 -10   8  30   -0.00    5.68
 -10   8  31    0.55    5.03
 -10   9   1   23.64    8.18
  10  -9  -1   15.30    8.10
 -10  -9   1   27.70    8.80
 -10   9   2   -0.00    3.68
  10  -9  -2    3.87    4.27
 -10  -9   2    0.00    4.16
 -10   9   3   17.30    7.14
  10  -9  -3   14.44    7.05
 -10  -9   3   21.04    7.92
 -10   9   4    3.22    4.28
  10  -9  -4    1.26    4.86
 -10  -9   4    1.12    3.18
 -10   9   5   -0.00    3.65
  10  -9  -5    2.20    4.64
 -10  -9   5   10.49    5.92
 -10   9   6    3.18    4.09
  10  -9  -6   -0.00    3.11
 -10  -9   6    4.73    4.82
 -10   9   7   38.96   10.31
  10  -9  -7   16.16    7.31
 -10  -9   7   21.37    8.29
 -10   9   8    1.08    4.58
  10  -9  -8    1.97    4.51
 -10  -9   8    4.29    5.59
 -10   9   9    4.60    4.98
  10  -9  -9    2.42    4.79
 -10  -9   9    1.14    4.34
 -10   9  10    1.65    4.24
  10  -9 -10    2.50    3.50
 -10  -9  10    0.00    3.54
 -10   9  11   23.47    8.54
  10  -9 -11   16.92    7.75
 -10  -9  11   15.44    7.43
 -10   9  12   -0.00    3.83
  10  -9 -12   -0.00    5.24
 -10  -9  12   -0.00    4.48
 -10   9  13    3.40    4.24
  10  -9 -13    2.64    5.17
 -10  -9  13    0.75    4.36
 -10   9  14    6.62    5.54
  10  -9 -14    0.16    3.30
 -10  -9  14   -0.00    4.21
 -10   9  15   -0.00    4.51
  10  -9 -15    0.00    4.12
 -10  -9  15    7.69    6.66
 -10   9  16    1.72    4.81
  10  -9 -16   -0.00    2.81
 -10  -9  16    0.74    4.91
 -10   9  17   18.42    7.78
  10  -9 -17    1.27    5.60
 -10  -9  17   13.42    8.21
 -10   9  18    2.56    4.23
  10  -9 -18   -0.00    4.27
 -10  -9  18   -0.00    4.49
 -10   9  19    0.00    5.31
  10  -9 -19    2.55    5.44
 -10  -9  19    4.50    6.14
 -10   9  20    1.58    4.16
  10  -9 -20    5.62    6.35
 -10  -9  20    3.82    6.44
 -10   9  21    4.97    6.51
  10  -9 -21    2.75    7.46
 -10  -9  21    4.93    5.58
  10  -9 -22   -0.00    5.53
 -10  -9  22   -0.00    4.05
  10  -9 -23    0.00    4.21
 -10  -9  23    5.40    7.04
  10  -9 -24   -0.00    3.82
 -10  -9  24   -0.00    5.52
  10  -9 -25    0.00    5.33
 -10  -9  25    0.88    4.71
  10  -9 -26   -0.00    6.00
 -10  -9  26   -0.00    4.27
 -10  -9  27    0.00    5.49
 -10  -9  28    3.36    5.73
 -10  -9  29   -0.00    6.51
 -10  10   1   -0.00    4.24
  10 -10  -1    6.97    6.38
 -10 -10   1    3.77    4.57
 -10  10   2    4.93    4.57
  10 -10  -2   -0.00    3.22
 -10 -10   2   -0.00    3.88
 -10  10   3    7.13    5.00
  10 -10  -3    2.77    5.19
 -10 -10   3    8.79    5.75
 -10  10   4   -0.00    4.03
  10 -10  -4   -0.00    5.05
 -10 -10   4   -0.00    4.21
 -10  10   5   20.19    7.47
  10 -10  -5   15.40    8.25
 -10 -10   5   15.66    6.94
 -10  10   6    3.90    4.53
  10 -10  -6   -0.00    4.04
 -10 -10   6    0.00    3.21
  10 -10  -7    1.60    4.60
 -10 -10   7    8.11    5.26
  10 -10  -8   -0.00    2.99
 -10 -10   8    3.88    5.04
  10 -10  -9    9.29    6.98
 -10 -10   9    6.06    5.61
  10 -10 -10    3.98    5.00
 -10 -10  10    4.11    5.30
  10 -10 -11   -0.00    5.93
 -10 -10  11    3.32    4.85
  10 -10 -12   12.05    7.00
 -10 -10  12    0.23    4.42
  10 -10 -13    6.30    5.52
 -10 -10  13    9.20    6.55
  10 -10 -14    1.20    4.23
 -10 -10  14    3.14    4.77
  10 -10 -15   -0.00    5.00
 -10 -10  15    5.75    6.16
  10 -10 -16    1.00    5.85
 -10 -10  16    0.00    5.03
  10 -10 -17    1.98    5.25
 -10 -10  17    2.63    3.77
  10 -10 -18    3.44    5.18
 -10 -10  18   -0.00    4.88
  10 -10 -19    2.19    5.70
 -10 -10  19   11.99    7.96
  10 -10 -20    1.11    5.11
 -10 -10  20    1.39    5.35
  10 -10 -21   -0.00    4.69
 -10 -10  21   -0.00    5.76
  10 -10 -22    0.00    5.53
 -10 -10  22    0.00    5.45
  10 -10 -23    1.91    5.28
 -10 -10  23   -0.00    6.60
 -10 -10  24    2.91    5.79
 -10 -10  25    1.20    4.73
 -10 -10  26    2.56    5.02
 -10 -10  27    1.19    5.55
 -10 -10  28    2.76    5.60
  10 -11  -1    6.38    5.21
  10 -11  -2   -0.00    3.81
  10 -11  -3    6.54    5.67
  10 -11  -4    0.41    3.35
  10 -11  -5    2.01    4.88
  10 -11  -6    3.92    5.21
  10 -11  -7    6.21    6.49
  10 -11  -8    0.00    4.76
  10 -11  -9   -0.00    3.90
  10 -11 -10   -0.00    4.38
  10 -11 -11    3.36    4.72
  10 -11 -12    0.00    5.26
  10 -11 -13    4.59    5.38
  10 -11 -14    3.32    4.43
  10 -11 -15   -0.00    5.00
  10 -11 -16    0.00    4.00
  10 -11 -17    2.89    5.54
  10 -11 -18    0.00    5.51
  10 -11 -19   -0.00    5.61
  10 -11 -20    2.23    4.91
  10 -12  -1   -0.00    3.07
  10 -12  -2   -0.00    4.06
  10 -12  -3    6.87    5.80
  10 -12  -4    0.00    3.99
  10 -12  -5    1.94    4.85
  10 -12  -6   -0.00    4.16
  10 -12  -7    0.51    3.18
  10 -12  -8   -0.00    3.38
  10 -12  -9    0.00    4.01
  10 -12 -10   -0.00    3.11
  10 -12 -11   -0.00    4.99
  10 -12 -12   -0.00    4.22
  10 -12 -13    2.78    5.23
  10 -12 -14   -0.00    4.36
  10 -12 -15   -0.00    4.58
  10 -12 -16    0.61    5.01
  10 -12 -17   -0.00    4.24
  10 -13  -1    2.13    4.50
  10 -13  -2    6.19    5.56
  10 -13  -3   -0.00    3.58
  10 -13  -4   -0.00    3.65
  10 -13  -5    1.56    4.04
  10 -13  -6    6.75    4.85
  10 -13  -7   -0.00    4.42
  10 -13  -8   -0.00    3.83
  10 -13  -9    1.16    5.10
  10 -13 -10    3.38    4.76
  10 -13 -11    4.30    5.04
  10 -13 -12    2.04    5.29
  10 -13 -13    7.44    6.78
  10 -14  -1    1.72    3.92
  10 -14  -2   -0.00    3.76
  10 -14  -3   -0.00    4.76
  10 -14  -4    0.91    3.46
   9   0  -1   11.48    6.91
   9   0  -2   -0.00    3.13
   9   0  -3   91.94   17.64
   9   0  -4    0.77    3.59
  -9   0   5   24.09    7.21
   9   0  -5    7.10    5.85
  -9   0   6   -0.00    3.06
   9   0  -6    1.38    4.33
  -9   0   7   96.65   16.10
   9   0  -7   93.38   18.15
  -9   0   8    0.00    3.54
   9   0  -8   -0.00    4.19
  -9   0   9   65.65   12.92
   9   0  -9   66.96   15.11
  -9   0  10   -0.00    3.64
   9   0 -10    0.80    4.41
  -9   0  11   17.91    7.59
   9   0 -11   14.63    8.08
  -9   0  12    1.07    3.02
   9   0 -12    4.23    5.31
  -9   0  13  108.66   17.15
   9   0 -13   67.85   17.13
  -9   0  14    0.04    3.97
   9   0 -14   -0.00    5.13
  -9   0  15    7.08    5.28
   9   0 -15    9.88    7.57
  -9   0  16   -0.00    4.39
   9   0 -16    1.27    4.74
  -9   0  17   11.98    6.18
   9   0 -17    6.74    6.84
  -9   0  18    0.00    4.87
  -9   0  19   45.57   12.06
  -9   0  20   -0.00    5.60
  -9   0  21    3.20    6.19
  -9   0  22   -0.00    5.53
   9   0 -22    4.12    5.45
  -9   0  23   46.86   12.23
   9   0 -23   28.56   12.76
  -9   0  24    7.28    6.44
   9   0 -24   -0.00    5.61
  -9   0  25   15.90    8.60
   9   0 -25    4.13    6.35
  -9   0  26   -0.00    5.85
   9   0 -26   -0.00    7.44
  -9   0  27    7.12    6.24
  -9   0  28   -0.00    4.30
  -9   0  29    8.12    7.24
  -9   0  30    0.75    6.03
  -9   0  31    8.08    6.96
  -9   0  32    1.47    5.98
  -9   0  33    7.76    7.80
  -9   0  34    3.66    4.92
   9  -1  -1  298.27   35.98
   9   1  -1  244.13   33.93
  -9  -1   1  313.96   35.20
   9  -1  -2    3.45    4.51
   9   1  -2   10.02    6.79
  -9  -1   2    2.37    4.39
   9  -1  -3    6.95    6.69
   9   1  -3    2.50    4.95
  -9  -1   3    5.07    4.55
   9  -1  -4   51.18   12.73
   9   1  -4   33.37   10.65
  -9  -1   4   53.63   12.42
  -9   1   5   73.02   14.17
   9  -1  -5  109.16   18.99
   9   1  -5   90.49   17.53
  -9  -1   5   83.63   15.15
  -9  -1   5   93.82   16.88
  -9   1   6   -0.00    3.12
   9  -1  -6    0.12    4.77
   9   1  -6    0.00    3.84
  -9  -1   6    3.46    4.97
  -9  -1   6    0.00    3.40
  -9   1   7   13.82    7.09
   9  -1  -7   33.29   10.75
   9   1  -7   29.76   10.41
  -9  -1   7   32.21    8.70
  -9  -1   7   62.78   13.03
  -9   1   8    6.37    5.17
   9  -1  -8    0.19    4.45
   9   1  -8    5.14    5.07
  -9  -1   8    1.08    3.86
  -9   1   9   14.92    6.65
   9  -1  -9   12.01    7.05
   9   1  -9    4.41    6.29
  -9  -1   9   13.77    6.47
  -9   1  10    3.53    4.01
   9  -1 -10   -0.00    4.33
   9   1 -10    0.00    3.64
  -9  -1  10    1.40    4.40
  -9   1  11   74.10   13.89
   9  -1 -11   84.91   17.63
   9   1 -11   68.51   16.41
  -9  -1  11   79.86   14.56
  -9   1  12    0.96    4.08
   9  -1 -12    2.26    4.97
   9   1 -12    1.04    4.72
  -9  -1  12    2.65    4.80
  -9   1  13    3.45    4.33
   9  -1 -13    4.69    6.07
   9   1 -13    4.12    4.74
  -9  -1  13    1.04    4.48
  -9   1  14    1.97    2.99
   9  -1 -14   -0.00    6.08
   9   1 -14   -0.00    3.52
  -9  -1  14   -0.00    4.47
  -9   1  15   58.50   12.85
   9   1 -15   61.76   15.89
  -9  -1  15   58.59   13.38
  -9   1  16    5.80    5.27
   9   1 -16    9.71    6.37
  -9  -1  16    7.41    5.41
  -9   1  17   42.23   10.62
   9   1 -17   15.91    9.25
  -9  -1  17   31.71   10.01
  -9   1  18   10.45    6.12
   9   1 -18    7.57    7.14
  -9  -1  18    0.00    4.17
  -9   1  19    3.58    4.73
   9  -1 -19    2.73    5.27
   9   1 -19    2.34    5.92
  -9  -1  19    4.19    4.50
  -9   1  20    2.33    5.45
   9  -1 -20    4.14    5.20
   9   1 -20    1.04    4.69
  -9  -1  20    0.25    4.80
  -9   1  21   54.50   13.04
   9  -1 -21   32.16   12.33
  -9  -1  21   53.68   12.94
  -9   1  22    0.63    3.93
   9  -1 -22    0.51    5.40
  -9  -1  22    4.20    4.63
  -9   1  23    4.19    6.56
   9  -1 -23    4.68    6.28
  -9  -1  23   -0.00    4.75
  -9   1  24   -0.00    5.25
   9  -1 -24   -0.00    4.79
  -9  -1  24    1.40    4.25
  -9   1  25   23.19    9.17
   9  -1 -25    2.00    5.42
  -9  -1  25   12.07    7.85
  -9   1  26   -0.00    4.55
   9  -1 -26    4.31    5.31
  -9  -1  26    7.60    6.12
  -9   1  27   14.65    7.99
   9  -1 -27    1.98    6.23
  -9  -1  27   17.44    9.13
  -9   1  28    8.02    5.98
   9  -1 -28   -0.00    4.92
  -9  -1  28    7.12    6.39
  -9   1  29    4.18    5.21
   9  -1 -29    2.21    6.91
  -9  -1  29   -0.00    5.47
  -9   1  30    2.96    5.74
  -9  -1  30   -0.00    5.64
  -9   1  31    4.35    6.63
  -9  -1  31   -0.00    4.73
  -9   1  32    1.28    6.15
  -9  -1  32    0.30    5.53
  -9   1  33   12.62    8.20
  -9  -1  33    0.72    5.84
  -9   1  34   -0.00    6.49
  -9  -1  34   -0.00    5.97
   9  -2  -1   27.37    9.47
   9   2  -1   32.28   10.43
  -9  -2   1   43.20   11.22
   9  -2  -2    0.00    4.48
   9   2  -2    6.20    6.05
  -9  -2   2   -0.00    3.61
   9  -2  -3   98.45   18.25
   9   2  -3   98.74   18.53
  -9  -2   3   94.18   17.47
   9  -2  -4    4.03    5.17
   9   2  -4    3.64    4.73
  -9  -2   4    3.45    4.92
  -9   2   5   19.71    6.87
   9  -2  -5    1.85    5.43
   9   2  -5   11.53    7.30
  -9  -2   5    5.55    4.61
  -9  -2   5   11.43    6.18
  -9   2   6    1.10    4.43
   9  -2  -6   -0.00    5.31
   9   2  -6   -0.00    4.15
  -9  -2   6   -0.00    3.24
  -9  -2   6   -0.00    3.29
  -9   2   7   50.66   11.24
   9  -2  -7   64.26   14.61
   9   2  -7   41.20   12.53
  -9  -2   7   63.53   12.41
  -9  -2   7   55.31   13.32
  -9   2   8   29.67    8.53
   9  -2  -8   26.84    9.62
   9   2  -8   11.46    7.81
  -9  -2   8   23.62    7.71
  -9  -2   8   16.67    7.64
  -9   2   9   44.35   10.33
   9  -2  -9   26.44   10.20
   9   2  -9   34.76   11.38
  -9  -2   9   27.44    8.55
  -9  -2   9   36.08   10.78
  -9   2  10    0.06    3.15
   9  -2 -10   -0.00    3.97
   9   2 -10    4.47    5.28
  -9  -2  10    0.30    3.55
  -9  -2  10    0.97    3.17
  -9   2  11   -0.00    4.04
   9   2 -11    2.06    4.55
  -9  -2  11    0.74    3.33
  -9  -2  11   -0.00    3.81
  -9   2  12   12.06    6.13
   9   2 -12    7.61    6.68
  -9  -2  12    6.14    5.66
  -9   2  13   21.28    7.91
   9   2 -13   31.36   11.42
  -9  -2  13   34.01    9.41
  -9   2  14   14.06    7.35
   9   2 -14   31.25   10.97
  -9  -2  14   24.53    8.18
  -9   2  15    2.67    5.07
   9   2 -15    6.77    6.68
  -9  -2  15   16.99    6.85
  -9   2  16   -0.00    3.82
   9  -2 -16   -0.00    4.61
   9   2 -16   -0.00    5.13
  -9  -2  16   -0.00    3.70
  -9   2  17   22.04    8.28
   9  -2 -17    5.36    6.01
   9   2 -17   37.15   12.69
  -9  -2  17   27.46    9.44
  -9   2  18    1.84    4.64
   9  -2 -18    4.44    5.19
   9   2 -18    1.22    4.06
  -9  -2  18    0.00    4.52
  -9   2  19   75.22   14.83
   9  -2 -19   48.39   14.98
   9   2 -19   49.52   14.96
  -9  -2  19   50.76   13.09
  -9   2  20    0.81    4.40
   9  -2 -20    7.64    6.41
  -9  -2  20    0.00    4.91
  -9   2  21    2.41    4.22
   9  -2 -21   -0.00    4.84
  -9  -2  21    2.07    4.92
  -9   2  22    0.00    5.34
   9  -2 -22    6.61    6.17
  -9  -2  22    1.86    4.54
  -9   2  23   17.25    8.07
   9  -2 -23   14.82    8.38
  -9  -2  23   33.19   10.82
  -9   2  24   -0.00    5.41
   9  -2 -24   -0.00    6.27
  -9  -2  24    1.29    4.25
  -9   2  25    1.32    6.08
   9  -2 -25    3.24    5.21
  -9  -2  25   11.11    7.75
  -9   2  26   -0.00    6.12
   9  -2 -26   -0.00    5.10
  -9  -2  26   -0.00    6.21
  -9   2  27    0.00    5.48
   9  -2 -27   -0.00    5.89
  -9  -2  27    1.63    4.44
  -9   2  28    4.45    6.25
   9  -2 -28    0.32    6.54
  -9  -2  28   -0.00    5.61
  -9   2  29    2.54    5.08
   9  -2 -29   -0.00    3.68
  -9  -2  29    3.49    5.25
  -9   2  30   -0.00    4.78
   9  -2 -30   -0.00    4.43
  -9  -2  30    2.51    5.50
  -9   2  31   -0.00    5.01
   9  -2 -31   -0.00    4.41
  -9  -2  31   -0.00    5.14
  -9   2  32    1.76    6.02
   9  -2 -32    3.10    6.67
  -9  -2  32    1.34    5.79
  -9   2  33   -0.00    5.10
  -9  -2  33    5.67    6.01
  -9   2  34   -0.00    5.92
  -9  -2  34   -0.00    3.87
   9  -3  -1  149.48   23.35
   9   3  -1  128.66   21.92
  -9  -3   1  162.82   23.35
   9  -3  -2   16.37    8.25
   9   3  -2   30.10    9.57
  -9  -3   2   15.01    7.08
   9  -3  -3   -0.00    4.43
   9   3  -3    1.94    4.51
  -9  -3   3    1.84    3.61
   9  -3  -4   -0.00    3.61
   9   3  -4    5.58    5.84
  -9  -3   4    5.49    5.19
  -9  -3   4    1.66    3.23
  -9   3   5   32.63    9.26
   9   3  -5   40.44   11.48
  -9  -3   5   26.21    8.91
  -9  -3   5   49.32   12.07
  -9   3   6   32.08    9.06
   9   3  -6   26.07    9.96
  -9  -3   6   31.79    8.69
  -9  -3   6   37.47   10.60
  -9   3   7   15.33    6.71
   9   3  -7   16.68    7.50
  -9  -3   7   20.08    7.29
  -9  -3   7   14.34    7.25
  -9   3   8   -0.00    3.51
   9   3  -8    2.38    4.60
  -9  -3   8    0.80    3.94
  -9  -3   8    7.22    5.59
  -9   3   9   10.06    6.08
   9   3  -9    4.83    6.46
  -9  -3   9    7.20    5.49
  -9  -3   9    3.88    5.44
  -9   3  10    1.90    4.47
   9   3 -10   -0.00    3.80
  -9  -3  10    4.79    4.66
  -9  -3  10    6.53    6.17
  -9   3  11   96.36   16.29
   9   3 -11   76.32   17.94
  -9  -3  11  112.39   17.41
  -9  -3  11   98.12   18.57
  -9   3  12   15.60    6.73
   9   3 -12   20.34    9.64
  -9  -3  12   28.40    8.78
  -9  -3  12   12.63    6.94
  -9   3  13    3.94    4.92
   9  -3 -13    6.61    6.24
   9   3 -13   17.25    8.91
  -9  -3  13    6.80    5.97
  -9  -3  13   10.18    6.87
  -9   3  14   -0.00    3.71
   9  -3 -14    0.14    2.65
   9   3 -14   -0.00    5.20
  -9  -3  14   -0.00    4.19
  -9   3  15   37.19   10.61
   9  -3 -15   28.33   10.88
   9   3 -15   69.76   16.58
  -9  -3  15   29.73    9.83
  -9   3  16   13.76    6.63
   9  -3 -16   21.23    8.82
  -9  -3  16   12.91    7.43
  -9   3  17   18.12    7.81
   9  -3 -17   11.62    7.77
  -9  -3  17    8.43    6.83
  -9   3  18   -0.00    2.88
   9  -3 -18    0.68    4.43
  -9  -3  18   -0.00    5.92
  -9   3  19    1.60    4.95
   9  -3 -19   -0.00    3.76
  -9  -3  19   -0.00    4.79
  -9   3  20    1.30    3.68
   9  -3 -20    5.61    5.63
  -9  -3  20   13.04    7.37
  -9   3  21   29.06   10.36
   9  -3 -21    7.25    7.72
  -9  -3  21   50.07   12.24
  -9   3  22    0.00    4.47
   9  -3 -22   -0.00    5.38
  -9  -3  22   -0.00    4.33
  -9   3  23    5.00    6.69
   9  -3 -23    3.59    5.86
  -9  -3  23    8.13    6.13
  -9   3  24   -0.00    4.62
   9  -3 -24   -0.00    5.06
  -9  -3  24    3.18    5.58
  -9   3  25    8.05    6.64
   9  -3 -25    2.41    5.36
  -9  -3  25    7.39    6.66
  -9   3  26   -0.00    4.07
   9  -3 -26    4.90    5.61
  -9  -3  26    9.77    6.59
  -9   3  27   12.43    8.05
   9  -3 -27    1.70    6.27
  -9  -3  27    8.48    6.92
  -9   3  28    0.80    4.62
   9  -3 -28   -0.00    5.60
  -9  -3  28    2.84    6.30
  -9   3  29    3.27    4.93
   9  -3 -29   -0.00    4.21
  -9  -3  29    3.69    5.09
  -9   3  30   -0.00    4.92
   9  -3 -30    9.68    8.68
  -9  -3  30   -0.00    5.19
  -9   3  31   11.11    8.39
   9  -3 -31    5.85    8.57
  -9  -3  31    3.87    5.46
  -9   3  32    0.00    6.10
   9  -3 -32   -0.00    5.45
  -9  -3  32    8.40    6.20
  -9   3  33   -0.00    4.17
   9  -3 -33   -0.00    6.15
  -9  -3  33    0.97    4.82
  -9   3  34    0.20    6.11
   9  -3 -34    0.00    5.58
   9   4  -1    0.00    4.03
  -9  -4   1   -0.00    3.08
   9   4  -2   45.43   12.17
  -9  -4   2   41.24   11.26
   9   4  -3   58.11   13.22
  -9  -4   3   44.59   10.62
  -9  -4   3   48.40   12.47
   9   4  -4   49.79   12.75
  -9  -4   4   35.27    9.65
  -9  -4   4   46.13   11.69
  -9   4   5   66.53   12.78
   9   4  -5   38.39   11.27
  -9  -4   5   40.03   10.01
  -9  -4   5   44.60   11.79
  -9   4   6    7.42    4.77
   9   4  -6   -0.00    3.63
  -9  -4   6    6.26    4.50
  -9  -4   6    2.70    3.85
  -9   4   7   58.49   12.37
   9  -4  -7   70.77   14.93
   9   4  -7   53.87   14.25
  -9  -4   7   63.82   12.62
  -9   4   8   50.50   11.87
   9  -4  -8   71.08   15.30
   9   4  -8   46.23   13.43
  -9  -4   8   81.71   13.95
  -9   4   9   60.74   12.23
   9  -4  -9   44.45   11.92
  -9  -4   9   41.36   10.65
  -9   4  10    5.52    5.21
   9  -4 -10    4.41    4.92
  -9  -4  10    1.58    3.21
  -9   4  11    6.49    4.67
   9  -4 -11    2.58    4.73
  -9  -4  11    2.87    4.16
  -9   4  12   -0.00    3.83
   9  -4 -12    1.87    3.97
  -9  -4  12   11.28    5.82
  -9   4  13   36.67    9.70
   9  -4 -13   26.53   10.16
  -9  -4  13   14.12    7.18
  -9   4  14    5.37    5.60
   9  -4 -14    5.20    5.59
  -9  -4  14    7.80    5.91
  -9   4  15    6.57    5.38
   9  -4 -15   10.93    7.62
  -9  -4  15   19.72    8.02
  -9   4  16    0.00    4.50
   9  -4 -16   -0.00    4.45
  -9  -4  16    3.78    4.47
  -9   4  17    7.87    6.57
   9  -4 -17    7.93    6.51
  -9  -4  17   14.71    7.49
  -9   4  18   45.96   11.69
   9  -4 -18    4.94    6.23
  -9  -4  18   53.53   12.27
  -9   4  19   25.61    9.36
   9  -4 -19   25.41   10.68
  -9  -4  19   21.50    9.15
  -9   4  20    5.93    5.82
   9  -4 -20   -0.00    3.60
  -9  -4  20    2.28    4.55
  -9   4  21   -0.00    5.57
   9  -4 -21    1.15    4.87
  -9  -4  21    0.00    4.06
  -9   4  22    8.83    6.83
   9  -4 -22    7.05    6.93
  -9  -4  22    0.00    5.51
  -9   4  23   13.60    7.45
   9  -4 -23   20.32    9.49
  -9  -4  23   13.67    8.87
  -9   4  24    3.81    5.70
   9  -4 -24    3.46    5.53
  -9  -4  24    9.70    7.13
  -9   4  25    1.95    5.44
   9  -4 -25    1.43    4.97
  -9  -4  25    3.14    4.69
  -9   4  26    1.04    5.00
   9  -4 -26   -0.00    6.36
  -9  -4  26   -0.00    4.53
  -9   4  27    1.17    4.20
   9  -4 -27   -0.00    4.72
  -9  -4  27    6.63    6.51
  -9   4  28    3.03    5.68
   9  -4 -28   -0.00    5.67
  -9  -4  28    3.21    6.50
  -9   4  29    3.00    6.23
   9  -4 -29    2.06    4.49
  -9  -4  29    3.71    6.12
  -9   4  30    1.39    6.57
   9  -4 -30    2.57    7.51
  -9  -4  30    3.20    6.50
  -9   4  31   10.83    7.30
   9  -4 -31   -0.00    4.54
  -9  -4  31    0.36    5.78
  -9   4  32   -0.00    6.35
   9  -4 -32   -0.00    5.83
  -9  -4  32    0.00    5.81
  -9   4  33   -0.00    5.02
   9  -4 -33   -0.00    5.62
  -9  -4  33    0.20    4.78
  -9   4  34    5.10    6.39
   9  -4 -34    4.18    7.08
   9  -4 -35   14.73   11.18
   9  -4 -36    4.17    6.70
   9  -4 -37    0.00    6.97
  -9   5   1  132.86   18.14
   9  -5  -1   74.33   16.55
   9  -5  -2   35.84   10.88
   9  -5  -3   12.28    6.83
  -9  -5   3    3.82    5.28
  -9   5   4   36.73    9.58
   9  -5  -4   46.17   12.29
  -9  -5   4   56.57   11.63
  -9   5   5   22.85    8.20
   9  -5  -5   29.19    9.70
  -9  -5   5   31.23    8.78
  -9   5   6   28.92    9.08
   9  -5  -6   20.53    8.60
  -9  -5   6   33.23    9.26
  -9   5   7   52.26   11.55
   9  -5  -7   50.35   12.91
  -9  -5   7   48.47   10.98
  -9   5   8    3.06    4.10
   9  -5  -8    3.83    4.96
  -9  -5   8    0.26    3.14
  -9   5   9    1.14    4.55
   9  -5  -9    1.98    4.58
  -9  -5   9   -0.00    3.61
  -9   5  10    7.90    5.40
   9  -5 -10   -0.00    4.66
  -9  -5  10    1.95    3.91
  -9   5  11   22.01    7.93
   9  -5 -11   24.01    9.07
  -9  -5  11   38.95    9.80
  -9   5  12    6.82    5.31
   9  -5 -12    7.65    6.85
  -9  -5  12   18.20    7.49
  -9   5  13    1.42    3.93
   9  -5 -13    3.24    5.35
  -9  -5  13   -0.00    4.77
  -9   5  14    2.95    5.11
   9  -5 -14   11.86    7.04
  -9  -5  14   14.46    7.33
  -9   5  15   20.27    7.58
   9  -5 -15   12.04    7.10
  -9  -5  15   11.72    6.99
  -9   5  16    6.45    5.08
   9  -5 -16    5.91    6.13
  -9  -5  16   13.33    7.40
  -9   5  17   29.30    9.78
   9  -5 -17   20.42    9.26
  -9  -5  17   24.79    9.10
  -9   5  18    6.44    5.27
   9  -5 -18    1.37    4.93
  -9  -5  18    3.63    5.25
  -9   5  19   -0.00    3.75
   9  -5 -19   -0.00    4.21
  -9  -5  19    2.23    4.14
  -9   5  20    4.59    5.62
   9  -5 -20    3.38    6.32
  -9  -5  20    7.23    5.76
  -9   5  21    3.17    5.89
   9  -5 -21    5.23    6.02
  -9  -5  21   14.10    7.50
  -9   5  22    7.03    6.43
   9  -5 -22    0.75    5.52
  -9  -5  22    8.45    7.38
  -9   5  23    2.35    3.94
   9  -5 -23   -0.00    3.48
  -9  -5  23   -0.00    5.22
  -9   5  24    0.00    4.40
   9  -5 -24    3.33    6.02
  -9  -5  24    1.49    4.99
  -9   5  25    2.39    6.02
   9  -5 -25   -0.00    5.29
  -9  -5  25   -0.00    5.16
  -9   5  26    1.15    5.58
   9  -5 -26   -0.00    4.85
  -9  -5  26    1.16    5.68
  -9   5  27    0.00    4.57
   9  -5 -27   -0.00    5.30
  -9  -5  27    6.41    7.08
  -9   5  28    0.40    4.26
   9  -5 -28    0.03    5.06
  -9  -5  28   -0.00    4.44
  -9   5  29    0.11    4.54
   9  -5 -29    1.06    4.99
  -9  -5  29    0.34    5.15
  -9   5  30   -0.00    6.03
   9  -5 -30    4.15    7.28
  -9  -5  30    3.63    6.10
  -9   5  31    3.24    4.55
   9  -5 -31   -0.00    7.23
  -9  -5  31    3.80    6.49
  -9   5  32    5.05    6.17
   9  -5 -32   -0.00    4.62
  -9  -5  32    2.54    5.44
  -9   5  33   -0.00    5.62
   9  -5 -33    4.05    6.61
  -9  -5  33   -0.00    7.04
  -9   5  34    0.78    5.54
   9  -5 -34   -0.00    4.17
   9  -5 -35   -0.00    3.81
   9  -5 -36   -0.00    6.21
  -9   6   1   -0.00    3.89
   9  -6  -1   -0.00    3.50
  -9  -6   1   -0.00    3.72
  -9   6   2  123.68   16.91
   9  -6  -2   59.53   14.51
  -9  -6   2   82.01   14.69
  -9   6   3   20.05    7.45
   9  -6  -3   10.71    6.74
  -9  -6   3   13.74    6.97
  -9   6   4   25.62    7.80
   9  -6  -4    8.94    7.04
  -9  -6   4   18.02    7.12
  -9   6   5   10.66    5.81
   9  -6  -5    8.90    6.60
  -9  -6   5   16.41    6.87
  -9   6   6    7.54    5.50
   9  -6  -6    3.33    5.08
  -9  -6   6   14.98    6.19
  -9   6   7    9.89    5.81
   9  -6  -7   19.45    8.41
  -9  -6   7   25.89    8.05
  -9   6   8   42.14   10.85
   9  -6  -8   67.21   14.53
  -9  -6   8   60.40   12.30
  -9   6   9   18.73    7.22
   9  -6  -9    5.18    5.74
  -9  -6   9   18.79    7.39
  -9   6  10   -0.00    4.00
   9  -6 -10   -0.00    4.61
  -9  -6  10    0.00    4.64
  -9   6  11   -0.00    3.77
   9  -6 -11    3.13    4.43
  -9  -6  11    0.00    3.49
  -9   6  12   21.49    7.87
   9  -6 -12   23.06    8.99
  -9  -6  12   12.35    6.72
  -9   6  13   13.92    7.00
   9  -6 -13    3.85    5.55
  -9  -6  13    9.54    6.01
  -9   6  14   18.29    7.38
   9  -6 -14   13.74    7.96
  -9  -6  14   44.23   10.74
  -9   6  15    7.34    6.11
   9  -6 -15    0.70    4.65
  -9  -6  15    5.98    5.90
  -9   6  16    5.50    5.42
   9  -6 -16    5.75    5.64
  -9  -6  16    6.05    4.89
  -9   6  17    4.80    5.22
   9  -6 -17    9.37    6.96
  -9  -6  17   11.41    6.36
  -9   6  18   13.46    6.53
   9  -6 -18    3.62    6.02
  -9  -6  18   14.20    7.78
  -9   6  19    6.58    5.75
   9  -6 -19    3.60    5.46
  -9  -6  19   -0.00    5.47
  -9   6  20   -0.00    3.96
   9  -6 -20    2.54    5.70
  -9  -6  20    2.19    5.32
  -9   6  21   -0.00    3.73
   9  -6 -21   -0.00    4.78
  -9  -6  21    1.14    4.38
  -9   6  22    5.32    5.72
   9  -6 -22    0.09    4.21
  -9  -6  22    2.80    4.67
  -9   6  23    5.54    5.09
   9  -6 -23   -0.00    4.50
  -9  -6  23    4.77    6.19
  -9   6  24   10.41    7.24
   9  -6 -24    3.34    5.46
  -9  -6  24    8.78    6.26
  -9   6  25   16.86    7.89
   9  -6 -25    7.71    7.81
  -9  -6  25    2.99    5.86
  -9   6  26   -0.00    4.15
   9  -6 -26    0.00    4.63
  -9  -6  26    1.49    5.45
  -9   6  27    7.06    6.71
   9  -6 -27   -0.00    7.02
  -9  -6  27    8.15    6.40
  -9   6  28    1.28    4.32
   9  -6 -28    1.53    6.35
  -9  -6  28   -0.00    5.31
  -9   6  29   -0.00    4.61
   9  -6 -29   -0.00    5.64
  -9  -6  29   -0.00    4.32
  -9   6  30    2.43    5.31
   9  -6 -30    0.00    5.39
  -9  -6  30    0.00    4.92
  -9   6  31   -0.00    5.41
   9  -6 -31   -0.00    4.80
  -9  -6  31    1.75    6.47
  -9   6  32   -0.00    5.83
   9  -6 -32    1.05    6.33
  -9  -6  32    1.11    4.94
  -9   6  33    9.33    7.64
   9  -6 -33    2.32    6.16
  -9   6  34   -0.00    5.27
   9  -6 -34   -0.00    6.43
  -9   7   1    7.09    5.13
   9  -7  -1   19.46    8.50
  -9  -7   1   12.38    6.18
  -9   7   2    1.50    4.42
   9  -7  -2    4.62    5.50
  -9  -7   2    3.13    4.57
  -9   7   3    1.61    3.64
   9  -7  -3    5.70    5.34
  -9  -7   3   -0.00    3.54
  -9   7   4   20.46    7.41
   9  -7  -4   20.18    8.47
  -9  -7   4   22.80    8.05
  -9   7   5    3.34    4.52
   9  -7  -5    9.50    6.32
  -9  -7   5    4.85    5.38
  -9   7   6   30.70    8.59
   9  -7  -6   19.97    8.30
  -9  -7   6   28.77    8.34
  -9   7   7   -0.00    3.73
   9  -7  -7    0.00    2.76
  -9  -7   7    4.65    4.81
  -9   7   8   -0.00    3.48
   9  -7  -8   -0.00    3.97
  -9  -7   8    2.89    4.49
  -9   7   9   11.16    5.90
   9  -7  -9   11.82    6.89
  -9  -7   9    8.43    5.20
  -9   7  10   13.59    6.40
   9  -7 -10    6.55    6.84
  -9  -7  10   20.53    8.06
  -9   7  11   16.13    6.45
   9  -7 -11    6.85    6.21
  -9  -7  11    9.27    5.55
  -9   7  12   10.61    6.66
   9  -7 -12   19.76    8.71
  -9  -7  12   36.70    9.86
  -9   7  13    0.00    4.00
   9  -7 -13    3.58    4.96
  -9  -7  13   -0.00    4.01
  -9   7  14   10.00    5.53
   9  -7 -14    0.53    4.66
  -9  -7  14    4.65    5.26
  -9   7  15    2.36    4.68
   9  -7 -15   -0.00    3.55
  -9  -7  15    1.48    4.80
  -9   7  16   23.45    9.61
   9  -7 -16   34.09   11.31
  -9  -7  16   29.93    9.61
  -9   7  17    0.00    4.08
   9  -7 -17    3.54    5.25
  -9  -7  17    2.19    4.86
  -9   7  18   -0.00    3.47
   9  -7 -18   -0.00    5.55
  -9  -7  18   -0.00    4.65
  -9   7  19   -0.00    4.00
   9  -7 -19   -0.00    5.15
  -9  -7  19    0.49    4.74
  -9   7  20    2.44    5.03
   9  -7 -20    0.52    4.56
  -9  -7  20   12.99    6.86
  -9   7  21    0.16    4.38
   9  -7 -21    3.07    5.60
  -9  -7  21    0.20    4.35
  -9   7  22    3.38    5.38
   9  -7 -22    7.18    7.10
  -9  -7  22   25.48    9.55
  -9   7  23   -0.00    5.12
   9  -7 -23   -0.00    4.02
  -9  -7  23   -0.00    4.85
  -9   7  24   -0.00    4.50
   9  -7 -24    0.01    3.75
  -9  -7  24   -0.00    4.74
  -9   7  25    4.70    4.79
   9  -7 -25   -0.00    4.24
  -9  -7  25   -0.00    3.87
  -9   7  26    1.09    3.98
   9  -7 -26    2.44    5.72
  -9  -7  26    0.24    5.18
  -9   7  27    2.25    4.90
   9  -7 -27    0.00    5.75
  -9  -7  27    0.59    5.83
  -9   7  28    4.54    6.45
   9  -7 -28    4.16    7.44
  -9  -7  28   -0.00    5.02
  -9   7  29    0.00    5.14
   9  -7 -29   -0.00    7.05
  -9  -7  29    3.78    5.47
  -9   7  30   -0.00    5.88
   9  -7 -30    0.00    6.33
  -9  -7  30    0.89    5.58
  -9   7  31    3.71    6.15
   9  -7 -31   -0.00    7.53
  -9  -7  31    5.02    6.10
  -9   7  32   -0.00    5.16
   9  -7 -32    1.12    6.18
  -9  -7  32   -0.00    6.20
  -9   7  33   -0.00    5.04
  -9   7  34    2.18    5.58
  -9   8   1    8.92    5.25
   9  -8  -1   13.02    7.14
  -9  -8   1   13.07    6.75
  -9   8   2   16.21    6.62
   9  -8  -2   14.58    7.79
  -9  -8   2   22.15    7.57
  -9   8   3   -0.00    3.07
   9  -8  -3   -0.00    3.50
  -9  -8   3    0.92    3.30
  -9   8   4   33.29    9.34
   9  -8  -4   43.23   11.84
  -9  -8   4   43.82   10.36
  -9   8   5   -0.00    3.13
   9  -8  -5   -0.00    3.64
  -9  -8   5    1.33    3.75
  -9   8   6    3.64    4.16
   9  -8  -6    3.83    4.95
  -9  -8   6   -0.00    4.10
  -9   8   7    2.48    3.95
   9  -8  -7    0.00    2.67
  -9  -8   7    1.21    3.62
  -9   8   8   60.19   12.05
   9  -8  -8   27.36    9.69
  -9  -8   8   50.31   10.98
  -9   8   9    5.69    4.86
   9  -8  -9    5.71    5.46
  -9  -8   9    9.15    5.64
  -9   8  10    5.20    4.86
   9  -8 -10   10.26    6.12
  -9  -8  10   13.53    6.88
  -9   8  11    1.87    4.68
   9  -8 -11    7.49    5.94
  -9  -8  11    5.01    4.89
  -9   8  12    8.94    5.59
   9  -8 -12   18.51    8.04
  -9  -8  12   11.49    5.92
  -9   8  13   -0.00    4.22
   9  -8 -13   -0.00    4.25
  -9  -8  13    1.18    4.11
  -9   8  14    9.73    6.11
   9  -8 -14   10.16    7.05
  -9  -8  14    9.46    5.87
  -9   8  15   -0.00    4.26
   9  -8 -15    1.50    4.40
  -9  -8  15    1.59    4.24
  -9   8  16   -0.00    3.92
   9  -8 -16    5.46    6.64
  -9  -8  16    0.99    4.60
  -9   8  17    0.15    3.14
   9  -8 -17    3.21    6.01
  -9  -8  17   -0.00    4.39
  -9   8  18    8.83    6.27
   9  -8 -18    0.83    4.70
  -9  -8  18   11.15    6.16
  -9   8  19   -0.00    4.23
   9  -8 -19    5.70    6.17
  -9  -8  19    5.26    5.58
  -9   8  20    3.20    6.03
   9  -8 -20    1.93    5.86
  -9  -8  20   10.31    6.86
  -9   8  21   -0.00    4.08
   9  -8 -21   -0.00    4.71
  -9  -8  21    0.00    5.16
  -9   8  22    1.47    3.54
   9  -8 -22    5.24    6.29
  -9  -8  22    0.00    4.29
  -9   8  23   -0.00    4.39
   9  -8 -23    5.00    5.93
  -9  -8  23   -6.72    6.76
  -9   8  24    5.59    5.17
   9  -8 -24    3.21    4.91
  -9  -8  24    8.25    6.85
  -9   8  25   -0.00    4.84
   9  -8 -25    4.05    5.65
  -9  -8  25   -0.00    4.84
  -9   8  26    0.00    4.81
   9  -8 -26   -0.00    4.46
  -9  -8  26    7.45    6.92
  -9   8  27    0.63    3.51
   9  -8 -27    0.00    6.56
  -9  -8  27    8.88    7.16
  -9   8  28    2.50    5.01
   9  -8 -28   -0.00    6.09
  -9  -8  28   -0.00    4.66
  -9   8  29    2.25    5.27
   9  -8 -29   -0.00    5.20
  -9  -8  29    1.21    5.72
  -9   8  30   -0.00    4.42
   9  -8 -30   -0.00    3.61
  -9  -8  30   11.26    8.03
  -9   8  31    0.02    4.49
  -9  -8  31    2.37    5.84
  -9   8  32    0.00    5.23
  -9   9   1    7.44    4.96
   9  -9  -1   -0.00    4.19
  -9  -9   1    7.53    5.31
  -9   9   2   17.45    6.69
   9  -9  -2   20.24    8.46
  -9  -9   2   25.64    8.06
  -9   9   3   11.71    5.52
   9  -9  -3    6.16    5.99
  -9  -9   3    5.22    4.56
  -9   9   4    2.46    4.17
   9  -9  -4    6.76    4.98
  -9  -9   4   14.08    6.15
  -9   9   5    6.58    4.43
   9  -9  -5    1.92    4.03
  -9  -9   5    3.33    4.32
  -9   9   6   42.44   10.44
   9  -9  -6   16.87    8.20
  -9  -9   6   39.97    9.95
  -9   9   7    1.83    4.11
   9  -9  -7   -0.00    3.64
  -9  -9   7    0.53    3.21
  -9   9   8    0.60    3.31
   9  -9  -8    0.99    4.17
  -9  -9   8    0.43    3.41
  -9   9   9   -0.00    3.42
   9  -9  -9    4.52    5.26
  -9  -9   9   -0.00    4.06
  -9   9  10   -0.00    3.96
   9  -9 -10    4.14    5.21
  -9  -9  10   -0.00    4.36
  -9   9  11   -0.00    3.30
   9  -9 -11    0.00    4.57
  -9  -9  11   -0.00    4.11
  -9   9  12   20.81    7.47
   9  -9 -12    4.72    5.89
  -9  -9  12   23.02    8.36
  -9   9  13    1.67    3.98
   9  -9 -13    1.89    3.55
  -9  -9  13    0.00    3.77
  -9   9  14    5.04    4.77
   9  -9 -14   -0.00    5.30
  -9  -9  14    3.00    4.81
  -9   9  15    5.44    5.15
   9  -9 -15    0.00    4.45
  -9  -9  15    2.55    5.51
  -9   9  16   20.37    8.38
   9  -9 -16    9.54    7.20
  -9  -9  16   35.20   10.16
  -9   9  17   -0.00    3.73
   9  -9 -17    2.77    4.81
  -9  -9  17   -0.00    5.23
  -9   9  18   -0.00    4.18
   9  -9 -18    6.72    6.73
  -9  -9  18    0.88    4.08
  -9   9  19    0.20    3.83
   9  -9 -19    2.47    5.39
  -9  -9  19   -0.00    4.11
  -9   9  20    4.93    4.65
   9  -9 -20    3.41    6.82
  -9  -9  20    0.00    5.64
  -9   9  21    0.00    3.10
   9  -9 -21    1.23    4.07
  -9  -9  21   -0.00    4.25
  -9   9  22    6.91    5.84
   9  -9 -22    5.69    5.26
  -9  -9  22    5.60    6.06
   9  -9 -23    1.04    4.78
  -9  -9  23   -0.00    5.26
   9  -9 -24   -0.00    5.13
  -9  -9  24    5.59    5.84
   9  -9 -25    0.48    5.10
  -9  -9  25   -0.00    5.63
   9  -9 -26   12.25    8.38
  -9  -9  26   11.20    7.66
   9  -9 -27   -0.00    5.03
  -9  -9  27    2.76    5.06
   9  -9 -28   -0.00    4.00
  -9  -9  28    4.57    6.24
  -9  -9  29   -0.00    6.04
  -9  -9  30   -0.00    5.43
  -9  -9  31    0.77    5.99
  -9  10   1    1.29    2.67
   9 -10  -1    4.18    5.30
  -9 -10   1    9.61    6.24
  -9  10   2    8.39    5.10
   9 -10  -2   14.40    7.52
  -9 -10   2    5.63    4.78
  -9  10   3    1.99    4.00
   9 -10  -3    2.51    4.34
  -9 -10   3    2.64    3.89
  -9  10   4   23.19    7.87
   9 -10  -4   26.32    9.02
  -9 -10   4   22.87    7.81
  -9  10   5    1.47    3.89
   9 -10  -5   -0.00    3.98
  -9 -10   5   -0.00    3.48
  -9  10   6    5.11    4.43
   9 -10  -6   -0.00    3.91
  -9 -10   6    3.98    4.79
  -9  10   7    0.00    3.34
   9 -10  -7    1.50    3.28
  -9 -10   7    4.88    4.50
  -9  10   8   23.68    7.69
   9 -10  -8    3.56    5.38
  -9 -10   8   12.46    6.54
   9 -10  -9    2.04    5.05
  -9 -10   9    0.00    3.90
   9 -10 -10    0.00    4.42
  -9 -10  10   13.27    6.16
   9 -10 -11    4.20    5.28
   9 -10 -12    2.89    4.71
  -9 -10  12    7.36    5.68
   9 -10 -13    0.82    3.86
  -9 -10  13    1.40    3.96
   9 -10 -14    1.38    5.18
  -9 -10  14   16.08    7.74
   9 -10 -15   -0.00    3.94
  -9 -10  15    4.37    5.05
   9 -10 -16   -0.00    3.94
  -9 -10  16    0.00    5.46
   9 -10 -17    4.80    4.82
  -9 -10  17   -0.00    4.26
   9 -10 -18    4.47    5.67
  -9 -10  18    2.44    5.41
   9 -10 -19    1.77    5.13
  -9 -10  19   -0.00    4.59
   9 -10 -20   -0.00    6.59
  -9 -10  20    0.00    4.66
   9 -10 -21   -0.00    4.64
  -9 -10  21    5.87    5.25
   9 -10 -22   -0.00    5.03
  -9 -10  22    0.79    4.93
   9 -10 -23    0.59    4.42
  -9 -10  23   -0.00    5.99
   9 -10 -24    3.61    5.27
  -9 -10  24    1.38    4.79
   9 -10 -25   -0.00    4.17
  -9 -10  25   -0.00    4.54
   9 -10 -26    5.19    5.71
  -9 -10  26   -0.00    5.19
  -9 -10  27    0.00    4.48
  -9 -10  28    0.00    6.27
  -9 -10  29   -0.00    5.97
  -9 -10  30    2.32    6.23
   9 -11  -1   -0.00    4.79
   9 -11  -2   12.79    7.30
   9 -11  -3    1.08    4.62
   9 -11  -4    9.05    5.98
   9 -11  -5   -0.00    4.00
   9 -11  -6    5.10    5.31
   9 -11  -7    5.59    4.73
   9 -11  -8    1.40    3.80
   9 -11  -9    4.78    5.56
   9 -11 -10    3.79    4.16
   9 -11 -11    2.85    4.78
   9 -11 -12   10.91    6.24
   9 -11 -13    2.07    4.03
   9 -11 -14    0.00    5.51
   9 -11 -15    0.17    4.22
   9 -11 -16   12.54    7.47
   9 -11 -17    0.40    3.42
   9 -11 -18   -0.00    5.51
   9 -11 -19   -0.00    4.50
   9 -11 -20    0.45    3.50
   9 -11 -21   -0.00    5.03
   9 -11 -22    1.80    5.33
   9 -11 -23   -0.00    5.54
   9 -12  -1   -0.00    4.23
   9 -12  -2    3.20    4.40
   9 -12  -3    2.72    5.59
   9 -12  -4    2.78    5.24
   9 -12  -5   -0.00    2.92
   9 -12  -6    0.00    3.87
   9 -12  -7    0.00    3.03
   9 -12  -8    6.48    6.20
   9 -12  -9    1.55    3.55
   9 -12 -10   -0.00    4.49
   9 -12 -11    1.94    4.51
   9 -12 -12   11.29    6.58
   9 -12 -13   -0.00    4.87
   9 -12 -14    2.65    3.57
   9 -12 -15    1.91    5.21
   9 -12 -16    2.08    4.78
   9 -12 -17    0.31    3.87
   9 -12 -18   -0.00    4.18
   9 -12 -19   -0.00    5.04
   9 -12 -20   -0.00    4.54
   9 -13  -1    3.53    4.83
   9 -13  -2    0.00    4.38
   9 -13  -3   -0.00    4.56
   9 -13  -4    2.28    3.69
   9 -13  -5   -0.00    4.14
   9 -13  -6    0.00    4.66
   9 -13  -7    5.69    4.83
   9 -13  -8    0.00    3.94
   9 -13  -9   -0.00    3.80
   9 -13 -10    2.65    4.91
   9 -13 -11    1.64    5.31
   9 -13 -12    3.63    4.69
   9 -13 -13    1.11    3.94
   9 -13 -14   -0.00    5.55
   9 -13 -15    0.65    4.11
   9 -13 -16   -0.00    5.52
   9 -13 -17    0.81    4.00
   9 -14  -1    0.01    3.74
   9 -14  -2    0.00    4.23
   9 -14  -3    2.83    5.47
   9 -14  -4    2.71    4.11
   9 -14  -5   -0.00    4.18
   9 -14  -6    0.00    3.23
   9 -14  -7    6.60    5.37
   9 -14  -8    4.57    5.12
   9 -14  -9   -0.00    3.52
   9 -14 -10   -0.00    3.78
   9 -14 -11    0.00    4.21
   9 -14 -12    1.55    4.43
   9 -14 -13    0.31    4.04
   9 -15  -1    6.98    5.41
   9 -15  -2    2.53    3.77
   9 -15  -3    2.81    3.50
   9 -15  -4    3.01    3.79
   9 -15  -5   -0.00    3.68
  -8   0   1    0.44    3.71
  -8   0   1   -0.00    3.26
   8   0  -1    1.45    3.11
  -8   0   2  426.02   41.77
  -8   0   2  420.78   43.69
   8   0  -2  407.96   44.94
  -8   0   3    0.53    2.66
  -8   0   3   -0.00    3.13
   8   0  -3    0.76    3.30
  -8   0   4   62.23   11.61
  -8   0   4   52.79   11.87
   8   0  -4   55.77   12.97
  -8   0   5    0.83    3.10
  -8   0   5   -0.00    2.99
   8   0  -5   -0.00    2.89
  -8   0   6   69.13   13.19
  -8   0   6   81.08   15.01
   8   0  -6   89.19   16.45
  -8   0   7    0.00    3.91
  -8   0   7    0.22    3.32
   8   0  -7   -0.00    3.95
  -8   0   8   86.81   16.65
   8   0  -8  162.27   22.49
  -8   0   9    2.21    3.81
   8   0  -9   -0.00    4.55
   8   0 -10   -0.00    3.29
   8   0 -11    3.24    5.26
   8   0 -12  106.03   19.77
  -8   0  13    2.36    3.79
   8   0 -13    1.36    4.75
  -8   0  14   38.91   10.05
   8   0 -14   74.09   15.89
  -8   0  15   -0.00    3.62
   8   0 -15   -0.00    3.79
  -8   0  16    0.18    3.92
   8   0 -16    7.84    6.74
  -8   0  17    0.04    3.59
   8   0 -17   -0.00    5.03
  -8   0  18   69.70   14.39
   8   0 -18   62.30   16.03
  -8   0  19   -0.00    3.89
   8   0 -19   -0.00    4.92
  -8   0  20    3.47    5.37
   8   0 -20    3.57    6.17
  -8   0  21    1.87    3.67
  -8   0  22   41.14   11.45
  -8   0  23    2.74    5.66
  -8   0  24   16.81    8.45
   8   0 -24   11.54    8.89
  -8   0  25    1.10    5.44
   8   0 -25    0.44    5.60
  -8   0  26    0.00    5.09
   8   0 -26   -0.00    4.84
  -8   0  27    0.00    4.70
   8   0 -27    0.41    5.20
  -8   0  28   17.59    8.46
   8   0 -28   41.71   14.17
  -8   0  29    4.76    5.89
  -8   0  30    1.06    6.84
  -8   0  31    0.11    5.24
  -8   0  32   -0.00    6.02
  -8   0  33    1.38    5.09
  -8   0  34    3.75    7.40
  -8   0  35   -0.00    6.15
  -8   0  36    1.83    5.57
  -8   1   1   44.53   10.07
  -8   1   1   34.02    9.34
   8  -1  -1   46.04   11.67
   8   1  -1   48.98   11.76
  -8  -1   1   66.18   11.82
  -8  -1   1   37.67   10.13
  -8   1   2    2.69    3.66
  -8   1   2    2.01    3.13
   8  -1  -2    3.44    4.31
   8   1  -2    3.77    4.65
  -8  -1   2    3.75    3.92
  -8  -1   2    3.58    4.10
  -8   1   3    6.08    4.27
  -8   1   3    5.94    4.52
   8  -1  -3    6.80    5.15
   8   1  -3    8.26    5.44
  -8  -1   3    2.20    3.78
  -8  -1   3    6.51    4.87
  -8   1   4   27.79    7.93
  -8   1   4   26.83    8.28
   8  -1  -4   35.77    9.93
   8   1  -4   52.85   12.21
  -8  -1   4   24.42    7.85
  -8  -1   4   48.04   10.90
  -8   1   5    9.43    5.23
  -8   1   5    0.00    3.39
   8  -1  -5    3.19    4.76
   8   1  -5   10.42    6.09
  -8  -1   5    7.45    5.44
  -8  -1   5    0.00    2.95
  -8   1   6   76.88   12.91
   8  -1  -6   83.63   15.57
   8   1  -6   67.74   14.24
  -8  -1   6   50.43   11.01
  -8  -1   6   64.96   13.25
  -8   1   7    2.09    3.16
   8  -1  -7    6.12    5.58
   8   1  -7    6.51    5.06
  -8  -1   7   -0.00    3.32
   8  -1  -8    5.97    4.99
   8   1  -8    3.21    4.28
  -8  -1   8    3.85    4.02
   8  -1  -9    0.02    3.77
   8   1  -9    8.05    7.00
  -8  -1   9    8.34    5.36
   8  -1 -10  120.36   20.85
   8   1 -10  109.15   20.37
  -8  -1  10  162.79   22.05
   8  -1 -11   14.63    7.22
   8   1 -11    6.25    6.25
  -8  -1  11    0.17    3.27
   8  -1 -12   12.99    6.93
   8   1 -12    4.16    4.97
  -8  -1  12    0.00    4.47
  -8   1  13    0.11    3.11
   8  -1 -13   -0.00    3.33
   8   1 -13    7.34    6.16
  -8  -1  13    4.53    4.63
  -8   1  14   52.39   11.41
   8  -1 -14   45.88   13.22
   8   1 -14   56.39   14.40
  -8  -1  14   45.85   10.89
  -8   1  15   29.83    9.44
   8  -1 -15   27.90   10.35
   8   1 -15   34.15   11.75
  -8  -1  15   41.52   10.52
  -8   1  16   44.78   10.98
   8  -1 -16   29.80   11.14
   8   1 -16   38.37   12.61
  -8  -1  16   44.74   11.02
  -8   1  17    4.96    5.46
   8  -1 -17    2.22    4.59
   8   1 -17    5.10    5.70
  -8  -1  17    0.49    4.49
  -8   1  18   -0.00    4.15
   8   1 -18    4.85    6.19
  -8  -1  18    8.01    5.97
  -8   1  19    6.84    6.26
   8   1 -19    7.14    6.66
  -8  -1  19    5.28    5.64
  -8   1  20    4.25    5.40
   8   1 -20    7.48    7.09
  -8  -1  20   21.83    7.85
  -8   1  21    1.85    5.42
   8   1 -21   -0.00    4.26
  -8  -1  21    0.00    4.11
  -8   1  22   31.83   10.21
   8  -1 -22   25.46   10.88
   8   1 -22   30.78   11.83
  -8  -1  22   51.99   12.33
  -8   1  23    0.00    3.82
   8  -1 -23    0.75    4.25
  -8  -1  23    0.57    4.78
  -8   1  24   -0.00    5.03
   8  -1 -24    3.90    7.32
  -8  -1  24    9.39    6.27
  -8   1  25    1.63    4.19
   8  -1 -25    0.00    5.23
  -8  -1  25    0.00    5.62
  -8   1  26    6.14    6.02
   8  -1 -26    8.46    7.79
   8   1 -26   15.87    9.22
  -8  -1  26    9.22    7.56
  -8   1  27    6.45    6.36
   8  -1 -27   -0.00    4.60
  -8  -1  27    3.63    5.80
  -8   1  28    2.58    6.10
   8  -1 -28   -0.00    6.29
  -8  -1  28   -0.00    5.48
  -8   1  29    3.53    5.22
   8  -1 -29   -0.00    4.93
  -8  -1  29   -0.00    5.13
  -8   1  30   14.80    8.00
   8  -1 -30   16.51    9.50
  -8  -1  30   11.24    7.42
  -8   1  31    3.17    6.31
   8  -1 -31   14.40    8.77
  -8  -1  31    0.00    5.89
  -8   1  32    1.35    5.74
  -8  -1  32    0.00    5.23
  -8   1  33   -0.00    4.59
  -8  -1  33    3.58    6.17
  -8   1  34    3.54    6.42
  -8  -1  34    1.95    4.88
  -8   1  35   -0.00    5.25
  -8  -1  35    4.48    5.88
  -8   1  36    0.62    6.42
  -8   2   1   -0.00    2.86
   8  -2  -1   -0.00    4.27
   8   2  -1    3.66    4.53
  -8  -2   1    0.24    2.46
  -8  -2   1    0.24    2.36
  -8   2   2   56.80   11.13
   8  -2  -2   54.68   12.67
   8   2  -2   47.28   12.08
  -8  -2   2   67.78   12.09
  -8  -2   2   40.48   10.85
  -8   2   3    8.95    4.75
   8  -2  -3    8.95    5.61
   8   2  -3    7.02    4.80
  -8  -2   3    6.22    4.63
  -8  -2   3   12.54    6.37
  -8   2   4   48.61    9.76
   8  -2  -4   26.23    8.91
   8   2  -4   28.87    9.68
  -8  -2   4   32.52    8.69
  -8  -2   4   39.20   10.21
  -8   2   5    3.63    4.13
   8  -2  -5    5.76    5.43
   8   2  -5    0.00    3.89
  -8  -2   5    3.94    4.66
  -8  -2   5   -0.00    2.89
  -8   2   6   58.18   11.60
   8  -2  -6   68.93   14.35
   8   2  -6   50.10   13.07
  -8  -2   6   85.79   13.45
  -8  -2   6   47.81   11.70
  -8   2   7   24.31    7.87
   8  -2  -7   39.23   10.64
   8   2  -7   17.63    8.10
  -8  -2   7   28.04    9.03
   8  -2  -8   76.29   15.54
   8   2  -8   55.87   13.97
  -8  -2   8  115.23   17.80
   8  -2  -9    4.58    4.70
   8   2  -9   19.85    8.13
  -8  -2   9    0.00    4.19
   8  -2 -10    0.00    4.07
   8   2 -10   -0.00    3.77
  -8  -2  10    0.00    3.43
   8  -2 -11    0.66    3.86
   8   2 -11    1.31    3.94
  -8  -2  11    0.00    3.69
   8  -2 -12   51.24   12.75
   8   2 -12   45.59   12.92
  -8  -2  12   37.15   10.55
  -8  -2  12   37.29   10.53
  -8   2  13   39.54    9.39
   8  -2 -13   28.74   10.88
   8   2 -13   40.19   11.98
  -8  -2  13   27.54    8.81
  -8  -2  13   36.82   10.46
  -8   2  14   17.17    7.29
   8  -2 -14   18.82    8.88
   8   2 -14   25.38    9.63
  -8  -2  14   25.83    8.30
  -8  -2  14   19.57    8.12
  -8   2  15    5.46    4.86
   8   2 -15   23.43    9.92
  -8  -2  15   20.89    7.87
  -8  -2  15   11.83    6.77
  -8   2  16    7.94    6.20
   8   2 -16   35.49   11.32
  -8  -2  16   23.94    8.19
  -8   2  17   10.42    7.48
   8   2 -17   22.74   10.14
  -8  -2  17   23.36    8.78
  -8   2  18   91.45   16.76
   8   2 -18  106.65   21.23
  -8  -2  18   95.66   17.14
  -8   2  19    5.25    5.53
   8  -2 -19    2.50    5.65
   8   2 -19    3.37    5.55
  -8  -2  19    0.00    3.68
  -8   2  20    1.94    4.92
   8  -2 -20    5.29    6.33
   8   2 -20    0.00    5.64
  -8  -2  20    0.00    5.10
  -8   2  21    4.56    5.54
   8  -2 -21    0.78    4.63
   8   2 -21   -0.00    4.34
  -8  -2  21    3.16    5.27
  -8   2  22   14.30    7.56
   8  -2 -22   12.24    8.71
   8   2 -22   14.87    9.07
  -8  -2  22   22.79    8.81
  -8   2  23    2.42    4.48
   8  -2 -23   -0.00    4.15
  -8  -2  23   -0.92    5.11
  -8   2  24    0.00    5.59
   8  -2 -24    1.89    4.36
  -8  -2  24    6.90    5.94
  -8   2  25    4.72    6.06
   8  -2 -25    1.10    4.86
  -8  -2  25    1.24    3.90
  -8   2  26   -0.00    5.64
   8  -2 -26    0.98    5.66
  -8  -2  26    0.59    5.01
  -8   2  27   -0.00    3.98
   8  -2 -27    1.28    4.60
  -8  -2  27   -0.00    5.15
  -8   2  28    1.10    4.97
   8  -2 -28   -0.00    6.00
  -8  -2  28    1.55    5.67
  -8   2  29    5.96    5.52
   8  -2 -29    2.41    5.40
  -8  -2  29    3.51    5.80
  -8   2  30    5.96    6.58
   8  -2 -30    0.31    6.30
  -8  -2  30    7.42    6.53
  -8   2  31    1.43    4.60
   8  -2 -31    0.21    6.47
  -8  -2  31    1.94    5.93
  -8   2  32    9.19    7.12
   8  -2 -32   -0.00    5.81
  -8  -2  32    4.85    5.63
  -8   2  33    3.78    6.31
   8  -2 -33   -0.00    5.17
  -8  -2  33    7.11    7.31
  -8   2  34    6.11    6.65
   8  -2 -34   10.94    9.01
  -8  -2  34   -0.00    6.16
  -8   2  35    7.42    7.26
  -8  -2  35    2.61    5.58
  -8   2  36    0.00    5.33
  -8   3   1   78.93   12.86
   8  -3  -1   76.94   14.68
   8   3  -1   56.54   12.92
  -8  -3   1   67.99   12.29
  -8  -3   1   48.49   11.98
  -8   3   2   -0.00    3.43
   8  -3  -2    3.62    4.58
   8   3  -2    3.25    5.05
  -8  -3   2   -0.00    3.69
  -8  -3   2    0.09    3.41
  -8   3   3   24.13    7.69
   8  -3  -3   23.88    8.29
   8   3  -3   21.08    8.35
  -8  -3   3   40.67    9.08
  -8  -3   3   36.30   10.06
  -8   3   4   97.76   15.47
   8  -3  -4   98.50   17.30
   8   3  -4   83.68   16.46
  -8  -3   4  105.92   15.94
  -8  -3   4  100.78   17.28
  -8   3   5    6.58    4.51
   8  -3  -5    9.85    5.50
   8   3  -5    9.25    6.59
  -8  -3   5   15.58    6.75
  -8  -3   5   15.33    6.68
  -8   3   6   37.91    9.02
   8  -3  -6   40.51   10.80
   8   3  -6   19.36    8.47
  -8  -3   6   23.95    7.66
  -8  -3   6   32.52    9.40
  -8   3   7    4.73    4.98
   8  -3  -7    3.49    4.12
   8   3  -7    3.64    4.37
  -8  -3   7    9.65    5.84
   8  -3  -8    8.53    5.92
   8   3  -8    9.68    6.94
  -8  -3   8    3.73    5.28
   8  -3  -9    8.87    6.00
   8   3  -9   -0.00    3.89
  -8  -3   9   13.05    6.51
   8  -3 -10   85.20   16.22
   8   3 -10   56.95   14.68
  -8  -3  10   69.71   14.55
   8  -3 -11   54.23   13.10
   8   3 -11   50.31   13.74
  -8  -3  11   70.41   14.64
   8   3 -12   -0.00    4.07
  -8  -3  12   -0.00    4.09
  -8  -3  12    0.83    4.42
  -8   3  13    2.74    3.90
   8   3 -13    3.77    5.27
  -8  -3  13    7.10    5.27
  -8  -3  13    8.44    5.54
  -8   3  14   22.04    7.52
   8   3 -14   15.27    7.90
  -8  -3  14   18.65    7.56
  -8  -3  14   16.39    7.84
  -8   3  15   23.30    7.56
   8   3 -15   26.50   10.79
  -8  -3  15   21.58    8.22
  -8  -3  15    7.81    6.74
  -8   3  16   63.00   12.80
   8  -3 -16   33.56   11.39
   8   3 -16   37.66   12.92
  -8  -3  16   60.15   12.93
  -8  -3  16   51.41   13.05
  -8   3  17    0.00    3.69
   8  -3 -17   -0.00    5.24
   8   3 -17    2.08    3.96
  -8  -3  17    2.25    4.28
  -8  -3  17   -0.00    3.64
  -8   3  18    4.43    5.16
   8  -3 -18   -0.00    5.57
   8   3 -18   -0.00    5.09
  -8  -3  18    5.23    5.18
  -8   3  19    1.68    4.91
   8  -3 -19    5.27    6.10
   8   3 -19   20.59    9.76
  -8  -3  19    8.15    5.86
  -8   3  20   62.82   13.68
   8  -3 -20   47.72   14.39
  -8  -3  20   34.75   10.57
  -8   3  21    4.09    5.07
   8  -3 -21    2.03    5.23
  -8  -3  21   -0.00    6.16
  -8   3  22    4.77    5.00
   8  -3 -22    2.24    6.01
  -8  -3  22   11.41    6.99
  -8   3  23   -0.00    4.62
   8  -3 -23    0.00    6.01
  -8  -3  23   -0.00    5.25
  -8   3  24    2.88    5.33
   8  -3 -24    4.20    6.45
  -8  -3  24   13.66    7.57
  -8   3  25    4.82    6.10
   8  -3 -25    2.18    5.56
  -8  -3  25   11.75    7.01
  -8   3  26    5.75    5.35
   8  -3 -26    2.99    5.27
  -8  -3  26    9.59    7.45
  -8   3  27   -0.00    3.94
   8  -3 -27   -0.00    3.20
  -8  -3  27   -0.00    6.11
  -8   3  28    1.95    5.12
   8  -3 -28   -0.00    4.32
  -8  -3  28   -0.00    5.59
  -8   3  29    3.06    5.47
   8  -3 -29    0.40    4.33
  -8  -3  29    1.26    4.53
  -8   3  30    1.51    4.69
   8  -3 -30    1.56    5.62
  -8  -3  30    3.52    6.05
  -8   3  31    1.03    5.37
   8  -3 -31   -0.00    5.48
  -8  -3  31    3.77    5.86
  -8   3  32    5.68    6.37
   8  -3 -32    0.89    4.69
  -8  -3  32    0.82    5.36
  -8   3  33    1.40    5.27
   8  -3 -33    0.16    5.86
  -8  -3  33    2.02    5.77
  -8   3  34    0.00    5.80
   8  -3 -34    2.70    8.22
  -8  -3  34    2.30    7.75
  -8   3  35    0.12    5.61
   8  -3 -35    1.33    5.91
  -8  -3  35    0.00    5.15
  -8   3  36    0.00    7.15
   8  -3 -36    8.19    8.04
  -8   4   1   71.55   12.53
   8  -4  -1   55.25   12.83
   8   4  -1   43.21   11.65
  -8  -4   1   60.64   11.48
  -8  -4   1   60.37   12.92
  -8   4   2   22.16    7.06
   8  -4  -2   31.22    9.30
   8   4  -2   37.46   10.07
  -8  -4   2   28.73    7.90
  -8  -4   2   20.05    8.12
  -8   4   3   27.50    7.43
   8  -4  -3   23.50    8.32
   8   4  -3   12.08    6.70
  -8  -4   3   12.77    5.77
  -8  -4   3   21.55    8.02
  -8   4   4   97.01   15.11
   8  -4  -4   86.04   16.11
   8   4  -4   65.75   15.06
  -8  -4   4  103.55   15.28
  -8  -4   4   78.65   15.56
  -8   4   5    3.06    3.70
   8  -4  -5    1.84    3.15
   8   4  -5    1.58    3.17
  -8  -4   5    3.51    3.68
  -8  -4   5    3.60    4.91
  -8   4   6   42.86    9.61
   8   4  -6   29.87   10.04
  -8  -4   6   39.20   10.93
  -8   4   7   81.77   13.44
   8   4  -7   56.28   13.91
  -8  -4   7   80.49   15.33
   8   4  -8   16.42    7.39
  -8  -4   8   21.50    8.40
   8   4  -9    0.00    4.35
  -8  -4   9    7.17    5.59
   8   4 -10   -0.00    3.39
  -8  -4  10    5.53    5.36
   8   4 -11    8.64    5.68
  -8  -4  11    8.25    5.74
   8   4 -12   43.47   12.88
  -8  -4  12   50.76   11.73
  -8  -4  12   69.88   14.70
  -8   4  13    3.46    4.26
   8  -4 -13    3.51    4.81
   8   4 -13   22.26    9.32
  -8  -4  13   11.03    6.34
  -8  -4  13   13.28    7.17
  -8   4  14   24.09    7.82
   8  -4 -14    6.15    5.52
   8   4 -14   20.64    9.22
  -8  -4  14   37.61   10.19
  -8  -4  14   64.95   13.75
  -8   4  15   -0.00    3.45
   8  -4 -15    2.71    4.67
  -8  -4  15    0.00    4.65
  -8   4  16    6.33    5.92
   8  -4 -16    8.49    6.36
  -8  -4  16    3.33    5.05
  -8   4  17   11.62    6.38
   8  -4 -17    2.13    4.40
  -8  -4  17   18.60    7.72
  -8   4  18   31.10    9.59
   8  -4 -18   21.61    9.44
  -8  -4  18   40.35   10.65
  -8   4  19    4.17    4.56
   8  -4 -19   -0.00    3.83
  -8  -4  19    2.19    5.20
  -8   4  20    4.04    4.64
   8  -4 -20    2.96    5.73
  -8  -4  20    0.00    4.66
  -8   4  21    1.14    3.65
   8  -4 -21   -0.00    3.92
  -8  -4  21    2.53    4.88
  -8   4  22    6.42    6.05
   8  -4 -22    4.62    6.29
  -8  -4  22   23.33    8.14
  -8   4  23    5.91    5.36
   8  -4 -23    6.54    6.01
  -8  -4  23    4.21    5.94
  -8   4  24   -0.00    4.43
   8  -4 -24    5.36    5.85
  -8  -4  24   -0.00    4.84
  -8   4  25   -0.00    3.15
   8  -4 -25   -0.00    5.31
  -8  -4  25    1.15    4.31
  -8   4  26    2.11    4.30
   8  -4 -26    4.94    7.32
  -8  -4  26    2.50    5.22
  -8   4  27    0.00    4.40
   8  -4 -27    0.00    4.97
  -8  -4  27    3.91    6.48
  -8   4  28    4.37    4.75
   8  -4 -28    9.53    7.86
  -8  -4  28    0.00    5.79
  -8   4  29   -0.00    5.68
   8  -4 -29    2.10    6.20
  -8  -4  29    1.88    5.14
  -8   4  30    3.46    5.39
   8  -4 -30   -0.00    4.07
  -8  -4  30    0.00    4.60
  -8   4  31    2.22    5.46
   8  -4 -31   -0.00    6.04
  -8  -4  31   -0.00    6.09
  -8   4  32    3.09    6.70
   8  -4 -32    0.73    5.23
  -8  -4  32   -0.00    6.77
  -8   4  33    2.27    5.64
   8  -4 -33   -0.00    5.41
  -8  -4  33    3.83    6.78
  -8   4  34    0.89    6.33
   8  -4 -34   -0.00    5.71
  -8  -4  34    4.44    7.33
  -8   4  35    3.09    5.81
   8  -4 -35    7.51    8.07
  -8   4  36    3.26    6.66
   8  -4 -36   -0.00    4.93
   8  -4 -37    0.00    4.99
   8  -4 -38   -0.00    5.49
  -8   5   1   17.09    6.82
   8   5  -1   26.37    8.74
  -8  -5   1   35.51    8.78
  -8  -5   1   36.68   10.09
  -8   5   2   14.22    5.65
   8   5  -2    5.16    4.62
  -8  -5   2   11.83    5.51
  -8  -5   2    8.24    6.31
  -8   5   3   47.85   10.41
   8   5  -3   59.11   13.09
  -8  -5   3   56.68   11.29
  -8  -5   3   52.38   12.25
  -8   5   4    9.07    5.70
   8   5  -4   18.14    7.18
  -8  -5   4   22.03    7.13
  -8  -5   4   12.89    6.68
  -8   5   5   34.90    8.93
   8   5  -5   32.84   10.15
  -8  -5   5   35.07    8.89
  -8  -5   5   43.30   11.01
  -8   5   6   80.67   13.79
   8   5  -6   68.90   14.84
  -8  -5   6   63.64   14.17
  -8   5   7    2.26    3.74
   8   5  -7   -0.00    4.09
  -8  -5   7    2.79    3.88
   8   5  -8    0.00    2.68
  -8  -5   8   -0.00    3.11
   8  -5  -9    3.13    4.34
   8   5  -9    7.30    6.01
   8  -5 -10  101.35   18.07
   8  -5 -11   30.93   10.39
  -8  -5  11   22.08    7.91
   8  -5 -12    3.18    4.39
  -8  -5  12    1.63    3.53
   8  -5 -13    3.43    4.85
  -8  -5  13    0.60    4.01
  -8   5  14    9.30    5.91
   8  -5 -14   12.49    6.81
  -8  -5  14   13.67    6.77
  -8   5  15    0.00    4.60
   8  -5 -15    4.66    5.44
  -8  -5  15    9.22    6.13
  -8   5  16   41.64   10.64
   8  -5 -16   46.23   13.02
  -8  -5  16   45.29   11.21
  -8   5  17   -0.00    4.52
   8  -5 -17    0.33    3.27
  -8  -5  17    7.64    6.07
  -8   5  18   -0.00    3.95
   8  -5 -18    3.33    4.52
  -8  -5  18   -0.00    4.52
  -8   5  19   11.00    7.62
   8  -5 -19    4.30    5.79
  -8  -5  19    9.98    6.36
  -8   5  20   21.12    8.14
   8  -5 -20    5.29    6.08
  -8  -5  20   48.84   11.73
  -8   5  21    8.53    6.79
   8  -5 -21    4.76    6.11
  -8  -5  21   16.38    8.02
  -8   5  22    7.03    5.91
   8  -5 -22    5.87    6.31
  -8  -5  22    3.90    5.08
  -8   5  23    0.89    4.96
   8  -5 -23    2.57    4.87
  -8  -5  23   -0.00    4.77
  -8   5  24    1.47    4.75
   8  -5 -24   17.73    9.01
  -8  -5  24    2.72    5.04
  -8   5  25    4.51    5.39
   8  -5 -25    5.10    5.91
  -8  -5  25    8.81    6.70
  -8   5  26    5.41    5.23
   8  -5 -26    2.62    6.00
  -8  -5  26    6.17    5.25
  -8   5  27   -0.00    4.86
   8  -5 -27   -0.00    6.04
  -8  -5  27    0.76    5.99
  -8   5  28    2.19    5.51
   8  -5 -28    1.09    6.15
  -8  -5  28   -0.00    5.03
  -8   5  29    7.36    6.78
   8  -5 -29    0.00    4.09
  -8  -5  29    2.27    6.81
  -8   5  30    1.54    4.80
   8  -5 -30   -0.00    6.00
  -8  -5  30    3.26    5.71
  -8   5  31    4.85    6.39
   8  -5 -31    4.26    6.33
  -8  -5  31   -0.00    6.18
  -8   5  32    3.68    6.49
   8  -5 -32    2.78    7.27
  -8  -5  32    3.64    7.19
  -8   5  33   -0.00    5.96
   8  -5 -33   -0.00    4.21
  -8  -5  33    0.94    5.23
  -8   5  34    2.75    6.06
   8  -5 -34    3.43    6.17
  -8  -5  34   -0.00    7.16
  -8   5  35   -0.00    5.85
   8  -5 -35    5.47    7.25
  -8   5  36    0.00    5.86
   8  -5 -36    2.86    5.48
   8  -5 -37    1.83    7.47
  -8   6   1   66.57   12.55
   8  -6  -1   53.64   12.79
  -8  -6   1   90.70   14.11
  -8   6   2   58.98   11.83
   8  -6  -2   50.31   12.41
  -8  -6   2   67.36   12.11
  -8   6   3   90.13   14.52
   8  -6  -3   71.18   14.67
  -8  -6   3   84.33   14.05
  -8   6   4   23.08    7.35
   8  -6  -4   20.12    8.13
  -8  -6   4   14.49    6.01
  -8   6   5   22.66    6.97
   8  -6  -5    6.25    5.04
  -8   6   6   39.68    9.37
   8  -6  -6   20.80    7.84
  -8   6   7   30.77    8.24
   8  -6  -7   18.09    7.49
   8  -6  -8   11.17    6.64
   8  -6  -9    0.00    3.96
   8  -6 -10    2.60    4.87
   8  -6 -11   28.82    9.03
  -8  -6  11    5.72    5.01
   8  -6 -12    9.45    6.38
  -8  -6  12   20.68    7.66
   8  -6 -13    9.92    6.08
  -8  -6  13   11.46    6.39
  -8   6  14   23.07    8.12
   8  -6 -14   13.60    7.32
  -8  -6  14   20.07    7.60
  -8   6  15    9.15    7.04
   8  -6 -15    5.91    5.38
  -8  -6  15    2.97    4.26
  -8   6  16   -0.00    3.80
   8  -6 -16   -0.00    6.04
  -8  -6  16    9.86    6.18
  -8   6  17   41.54   10.84
   8  -6 -17   10.82    7.67
  -8  -6  17   39.72   10.97
  -8   6  18   15.83    7.35
   8  -6 -18   16.10    8.28
  -8  -6  18    7.11    5.65
  -8   6  19    5.09    5.44
   8  -6 -19    0.72    3.75
  -8  -6  19    3.50    5.33
  -8   6  20    3.03    5.10
   8  -6 -20   -0.00    5.19
  -8  -6  20    1.34    5.08
  -8   6  21    1.33    4.37
   8  -6 -21    2.26    5.13
  -8  -6  21    2.82    5.04
  -8   6  22    3.06    5.00
   8  -6 -22    0.00    3.94
  -8  -6  22    0.74    4.93
  -8   6  23    9.22    6.94
   8  -6 -23    8.57    7.57
  -8  -6  23    6.44    6.13
  -8   6  24    3.42    4.63
   8  -6 -24   -0.00    4.58
  -8  -6  24    0.00    4.67
  -8   6  25    2.41    4.24
   8  -6 -25   -0.00    6.80
  -8  -6  25    5.64    5.41
  -8   6  26    1.30    4.39
   8  -6 -26   -0.00    4.90
  -8  -6  26   -0.00    4.47
  -8   6  27    4.18    5.75
   8  -6 -27    3.38    5.51
  -8  -6  27    1.43    4.85
  -8   6  28    3.19    5.74
   8  -6 -28   12.87    8.68
  -8  -6  28    9.77    7.30
  -8   6  29    8.21    6.36
   8  -6 -29    0.00    5.71
  -8  -6  29    3.27    5.83
  -8   6  30    0.00    3.32
   8  -6 -30   -0.00    5.78
  -8  -6  30   -0.00    4.73
  -8   6  31   -0.00    4.52
   8  -6 -31    1.32    7.80
  -8  -6  31   -0.00    5.86
  -8   6  32    1.51    4.98
   8  -6 -32   -0.00    5.10
  -8  -6  32    6.43    6.93
  -8   6  33    0.37    4.79
   8  -6 -33   -0.00    4.87
  -8  -6  33    4.50    7.47
  -8   6  34   -0.00    6.50
   8  -6 -34    4.70    6.94
  -8  -6  34    2.99    7.08
  -8   6  35    1.48    6.17
   8  -6 -35   13.41    9.36
  -8   6  36   -0.00    4.89
   8  -6 -36   -0.00    4.38
  -8   7   1   54.46   11.31
   8  -7  -1   53.41   12.87
  -8  -7   1   67.65   12.38
  -8   7   2    0.00    3.39
   8  -7  -2   -0.00    3.60
  -8  -7   2    3.69    4.20
  -8   7   3   14.08    6.62
   8  -7  -3   30.36    9.11
  -8  -7   3   30.76    8.11
  -8   7   4    3.41    4.20
   8  -7  -4    1.05    3.62
  -8  -7   4    1.74    3.98
  -8   7   5   46.20   10.43
   8  -7  -5   44.53   11.41
  -8   7   6   24.88    7.28
   8  -7  -6    2.84    4.36
  -8   7   7    1.28    3.10
   8  -7  -7    1.01    3.50
   8  -7  -8   -0.00    3.60
   8  -7  -9   23.70    8.25
   8  -7 -10    8.07    5.61
   8  -7 -11   35.42   10.35
  -8  -7  11   23.10    8.23
   8  -7 -12   -0.00    4.20
  -8  -7  12    4.47    5.07
   8  -7 -13   16.21    7.27
  -8  -7  13    9.62    5.67
  -8   7  14   12.17    5.97
   8  -7 -14    3.27    5.89
  -8  -7  14    8.54    6.04
  -8   7  15   56.00   11.94
   8  -7 -15   12.26    7.50
  -8  -7  15   30.86    9.28
  -8   7  16    0.00    3.76
   8  -7 -16    0.00    4.22
  -8  -7  16    3.40    4.48
  -8   7  17   10.83    6.54
   8  -7 -17    2.33    6.15
  -8  -7  17    2.00    5.29
  -8   7  18    0.92    3.93
   8  -7 -18    0.69    4.60
  -8  -7  18   -0.00    3.91
  -8   7  19    2.00    3.74
   8  -7 -19    2.97    4.66
  -8  -7  19    0.00    3.59
  -8   7  20   -0.00    4.58
   8  -7 -20    3.68    6.25
  -8  -7  20   10.66    6.44
  -8   7  21    1.29    4.92
   8  -7 -21    0.00    4.38
  -8  -7  21   15.48    7.40
  -8   7  22   -0.00    4.65
   8  -7 -22   -0.00    5.53
  -8  -7  22    0.00    3.81
  -8   7  23    0.71    3.68
   8  -7 -23   -0.00    5.10
  -8  -7  23    0.00    4.75
  -8   7  24    0.99    4.24
   8  -7 -24   -0.00    4.82
  -8  -7  24   -0.00    3.62
  -8   7  25    5.23    5.48
   8  -7 -25    5.62    6.94
  -8  -7  25    1.28    4.36
  -8   7  26    9.20    6.82
   8  -7 -26    2.25    6.31
  -8  -7  26   -0.00    4.32
  -8   7  27    1.42    5.50
   8  -7 -27   -0.00    4.93
  -8  -7  27    8.42    7.27
  -8   7  28    1.43    4.66
   8  -7 -28    3.65    5.09
  -8  -7  28    0.21    4.54
  -8   7  29    1.01    5.10
   8  -7 -29    6.52    7.35
  -8  -7  29    2.21    7.26
  -8   7  30    1.56    4.80
   8  -7 -30   -0.00    5.65
  -8  -7  30    0.00    5.75
  -8   7  31   -0.00    3.34
   8  -7 -31    5.04    5.81
  -8  -7  31    3.54    5.87
  -8   7  32   -0.00    5.36
   8  -7 -32    3.41    6.67
  -8  -7  32   -0.00    6.07
  -8   7  33    5.51    7.48
   8  -7 -33    0.00    6.30
  -8  -7  33    0.00    5.96
  -8   7  34    0.27    6.06
   8  -7 -34    1.78    6.67
  -8   7  35    1.56    5.50
  -8   7  36   -0.00    4.03
  -8   8   1   41.27   10.13
   8  -8  -1   59.69   13.10
  -8  -8   1   81.81   13.16
  -8   8   2   -0.00    3.87
   8  -8  -2    1.98    3.58
  -8  -8   2   -0.00    3.28
  -8   8   3   24.83    7.57
   8  -8  -3   15.03    6.42
  -8  -8   3   20.03    6.85
  -8   8   4   10.03    5.64
   8  -8  -4    6.67    5.31
  -8  -8   4    9.68    5.27
  -8   8   5    0.00    2.68
   8  -8  -5   -0.00    3.72
  -8   8   6    4.32    4.40
   8  -8  -6   -0.00    4.46
  -8   8   7   88.62   13.77
   8  -8  -7   41.60   11.38
   8  -8  -8    3.56    3.81
   8  -8  -9    1.84    4.89
   8  -8 -10    3.18    4.06
  -8  -8  10    7.06    5.10
   8  -8 -11    0.00    4.46
  -8  -8  11    0.00    3.66
   8  -8 -12    0.64    3.63
  -8  -8  12    0.82    4.20
   8  -8 -13   18.86    8.41
  -8  -8  13   14.30    7.06
  -8   8  14    3.60    4.25
   8  -8 -14    0.25    3.59
  -8  -8  14   -0.00    4.51
  -8   8  15    1.21    4.28
   8  -8 -15    2.01    5.02
  -8  -8  15    7.40    5.71
  -8   8  16    1.88    4.95
   8  -8 -16   -0.00    4.55
  -8  -8  16    4.33    4.86
  -8   8  17   15.84    7.16
   8  -8 -17    9.25    6.49
  -8  -8  17   31.11    9.69
  -8   8  18    0.00    3.84
   8  -8 -18    0.52    5.25
  -8  -8  18    2.30    4.52
  -8   8  19    7.85    5.77
   8  -8 -19    2.57    5.22
  -8  -8  19    4.62    4.97
  -8   8  20    2.20    4.71
   8  -8 -20    2.07    5.62
  -8  -8  20    2.11    4.72
  -8   8  21    1.99    4.44
   8  -8 -21    6.92    6.86
  -8  -8  21    1.87    4.50
  -8   8  22   -0.00    4.19
   8  -8 -22    1.55    4.39
  -8  -8  22    0.00    6.06
  -8   8  23    4.63    5.53
   8  -8 -23   11.19    7.91
  -8  -8  23   12.20    6.90
  -8   8  24    2.26    4.78
   8  -8 -24    2.86    4.78
  -8  -8  24   10.04    6.23
  -8   8  25    3.11    5.20
   8  -8 -25   -0.00    7.05
  -8  -8  25    4.74    5.65
  -8   8  26   -0.00    4.47
   8  -8 -26    3.01    5.70
  -8  -8  26    1.37    5.07
  -8   8  27    1.63    4.33
   8  -8 -27    2.92    5.81
  -8  -8  27    7.66    7.54
  -8   8  28    1.63    5.48
   8  -8 -28    5.17    5.57
  -8  -8  28   -0.00    5.46
  -8   8  29    6.12    5.42
   8  -8 -29   -0.00    5.29
  -8  -8  29    3.66    4.58
  -8   8  30   -0.00    4.93
   8  -8 -30    1.27    6.39
  -8  -8  30   -0.00    5.78
  -8   8  31    1.88    5.84
   8  -8 -31   -0.00    4.21
  -8  -8  31   -0.00    5.67
  -8   8  32    1.01    5.23
   8  -8 -32    1.95    5.58
  -8  -8  32   -0.00    6.78
  -8   8  33   -0.00    6.17
  -8  -8  33    0.00    5.19
  -8   9   1   49.98   10.57
   8  -9  -1   35.09   10.32
  -8  -9   1   60.52   11.32
  -8   9   2   14.22    6.16
   8  -9  -2   -0.00    4.00
  -8  -9   2    7.06    4.81
  -8   9   3   24.97    7.85
   8  -9  -3   32.85    9.30
  -8  -9   3   34.81    8.73
  -8   9   4    0.00    3.70
   8  -9  -4    0.00    3.12
  -8   9   5   40.67    9.24
   8  -9  -5   12.41    6.78
  -8   9   6    0.12    3.63
   8  -9  -6   -0.00    3.56
  -8   9   7   16.49    5.65
   8  -9  -7   -0.00    3.22
   8  -9  -8    1.88    3.59
   8  -9  -9   12.11    6.70
   8  -9 -10    3.83    4.86
  -8  -9  10   -0.00    3.42
   8  -9 -11   63.29   13.54
  -8  -9  11   64.78   13.28
   8  -9 -12    1.56    3.28
  -8  -9  12    1.51    3.48
   8  -9 -13    5.96    5.07
  -8  -9  13   -0.00    3.94
  -8   9  14    0.08    3.04
   8  -9 -14   -0.00    4.64
  -8  -9  14    0.00    4.22
  -8   9  15   25.75    8.48
   8  -9 -15   23.41    9.50
  -8   9  16   -0.00    4.26
   8  -9 -16    2.23    4.41
  -8  -9  16    4.68    4.87
  -8   9  17   -0.00    3.92
   8  -9 -17   -0.00    5.52
  -8  -9  17    0.93    4.08
  -8   9  18   -0.00    3.66
   8  -9 -18   -0.00    5.15
  -8  -9  18    2.46    4.81
  -8   9  19    7.67    5.87
   8  -9 -19    3.44    5.19
  -8  -9  19    7.15    6.01
  -8   9  20    0.65    4.37
   8  -9 -20    7.02    5.71
  -8  -9  20    0.00    3.81
  -8   9  21    1.05    4.71
   8  -9 -21    5.13    6.04
  -8  -9  21   11.35    7.23
  -8   9  22    3.54    5.11
   8  -9 -22    0.25    4.84
  -8  -9  22    4.49    4.95
  -8   9  23    0.86    3.87
   8  -9 -23   -0.00    4.75
  -8  -9  23    0.00    4.11
   8  -9 -24   -0.00    5.01
  -8  -9  24    2.92    4.71
   8  -9 -25   13.73    8.54
  -8  -9  25    2.10    4.70
   8  -9 -26   -0.00    5.63
  -8  -9  26   -0.00    5.07
   8  -9 -27    2.40    4.86
  -8  -9  27    1.29    5.76
   8  -9 -28    1.79    4.71
  -8  -9  28   -0.00    4.19
   8  -9 -29   -0.00    6.05
  -8  -9  29   -0.00    4.44
   8  -9 -30    2.19    4.63
  -8  -9  30   -0.00    5.58
  -8  -9  31    8.16    8.11
  -8  -9  32   -0.00    5.43
  -8  10   1   16.77    6.68
   8 -10  -1   12.50    6.75
  -8 -10   1   25.61    7.35
  -8  10   2    1.57    3.12
   8 -10  -2   -0.00    4.69
  -8 -10   2   -0.00    3.56
  -8  10   3   32.82    8.68
   8 -10  -3   52.94   12.07
  -8 -10   3   24.48    8.01
  -8  10   4    6.58    4.81
   8 -10  -4    3.51    4.39
  -8  10   5    0.00    3.40
   8 -10  -5    1.73    3.77
  -8  10   6   -0.00    3.54
   8 -10  -6   -0.00    4.18
  -8  10   7   47.47   10.62
   8 -10  -7   51.08   11.98
   8 -10  -8   -0.00    4.18
   8 -10  -9    3.57    4.17
   8 -10 -10    1.75    3.96
  -8 -10  10    5.80    5.16
   8 -10 -11    0.85    3.71
  -8 -10  11    1.13    4.22
   8 -10 -12    1.70    3.61
  -8 -10  12   -0.00    3.77
   8 -10 -13   15.46    7.87
  -8 -10  13   30.82    9.66
   8 -10 -14   -0.00    4.28
  -8 -10  14    4.66    4.95
   8 -10 -15    1.12    4.68
  -8 -10  15    2.13    4.69
   8 -10 -16    0.00    3.71
  -8 -10  16    2.50    4.80
   8 -10 -17   21.06    9.27
  -8 -10  17   26.42    8.60
   8 -10 -18    0.00    5.16
  -8 -10  18   -0.00    4.92
   8 -10 -19    0.60    4.05
  -8 -10  19   18.15    7.60
   8 -10 -20    3.13    4.88
  -8 -10  20    0.14    4.66
   8 -10 -21    1.01    4.36
  -8 -10  21    0.00    5.08
   8 -10 -22    0.23    4.20
  -8 -10  22    0.28    4.80
   8 -10 -23    5.57    7.43
  -8 -10  23    3.74    5.45
   8 -10 -24    0.00    3.44
  -8 -10  24    1.60    3.98
   8 -10 -25    0.10    4.75
  -8 -10  25   -0.00    4.90
   8 -10 -26    0.00    4.66
  -8 -10  26    1.99    5.65
   8 -10 -27    0.00    5.27
  -8 -10  27   -0.00    5.56
   8 -10 -28   -0.00    6.51
  -8 -10  28   -0.00    7.12
  -8 -10  29    9.79    8.25
  -8 -10  30   -0.00    5.56
  -8 -10  31    0.00    6.16
  -8 -10  32    1.76    6.12
   8 -11  -1   15.36    7.49
   8 -11  -2    2.34    4.35
   8 -11  -3   11.32    5.95
   8 -11  -4    2.61    3.78
   8 -11  -5    8.39    5.49
   8 -11  -6    0.68    3.70
   8 -11  -7    0.89    3.57
   8 -11  -8    4.41    5.25
   8 -11  -9    7.87    5.64
   8 -11 -10   -0.00    3.61
   8 -11 -11   13.99    6.81
   8 -11 -12    3.00    3.86
   8 -11 -13   -0.00    3.67
   8 -11 -14    5.69    5.59
   8 -11 -15    2.37    5.66
   8 -11 -16    7.72    5.45
  -8 -11  16   -0.00    3.71
   8 -11 -17    5.78    4.63
  -8 -11  17    2.87    5.31
   8 -11 -18    0.95    3.67
  -8 -11  18    0.00    5.10
   8 -11 -19   -0.00    5.81
  -8 -11  19    0.16    4.63
   8 -11 -20   -0.00    4.81
  -8 -11  20   -0.00    3.84
   8 -11 -21    9.57    6.66
  -8 -11  21    1.53    5.19
   8 -11 -22   -0.00    7.88
  -8 -11  22   -0.00    5.37
   8 -11 -23   -0.00    5.11
  -8 -11  23    0.00    4.19
   8 -11 -24    2.31    5.42
  -8 -11  24   -0.00    5.45
   8 -11 -25   -0.00    5.31
  -8 -11  25    3.45    5.61
  -8 -11  26    0.81    5.09
  -8 -11  27   -0.00    6.37
  -8 -11  28   -0.00    5.77
  -8 -11  29    7.35    7.40
  -8 -11  30   -0.00    6.61
   8 -12  -1   -0.00    3.85
   8 -12  -2   -0.00    3.55
   8 -12  -3   17.12    7.50
   8 -12  -4    3.25    4.63
   8 -12  -5   -0.00    4.10
   8 -12  -6    0.00    3.86
   8 -12  -7    3.46    4.33
   8 -12  -8    6.50    5.34
   8 -12  -9    7.62    6.03
   8 -12 -10    3.86    4.51
   8 -12 -11    0.00    3.50
   8 -12 -12   -0.00    4.27
   8 -12 -13   17.50    7.55
   8 -12 -14    0.00    4.68
   8 -12 -15   -0.00    3.73
   8 -12 -16   -0.00    3.38
   8 -12 -17    0.00    5.23
   8 -12 -18    1.36    3.61
   8 -12 -19    0.00    5.31
   8 -12 -20   -0.00    5.37
   8 -12 -21    0.44    2.36
   8 -12 -22   -0.00    3.17
   8 -12 -23   -0.00    4.29
   8 -13  -1   -0.00    4.39
   8 -13  -2    2.41    3.54
   8 -13  -3    2.68    4.33
   8 -13  -4    7.74    4.87
   8 -13  -5    1.62    3.61
   8 -13  -6   -0.00    3.92
   8 -13  -7    1.50    3.74
   8 -13  -8    0.00    4.30
   8 -13  -9   14.90    7.17
   8 -13 -10    0.67    3.45
   8 -13 -11    2.06    2.90
   8 -13 -12    0.74    4.24
   8 -13 -13    0.00    5.56
   8 -13 -14   -0.00    4.26
   8 -13 -15    1.75    4.82
   8 -13 -16   -0.00    4.94
   8 -13 -17    2.51    3.90
   8 -13 -18    1.98    4.39
   8 -13 -19    6.61    5.36
   8 -13 -20    0.78    3.62
   8 -14  -1    4.67    4.35
   8 -14  -2    5.70    5.30
   8 -14  -3   -0.00    3.89
   8 -14  -4   -0.00    4.61
   8 -14  -5   -0.00    4.10
   8 -14  -6   -0.00    2.65
   8 -14  -7   12.11    5.89
   8 -14  -8    4.03    4.71
   8 -14  -9    4.27    5.24
   8 -14 -10    4.33    4.70
   8 -14 -11    1.92    3.88
   8 -14 -12    2.22    3.90
   8 -14 -13    6.47    5.69
   8 -14 -14   -0.00    3.72
   8 -14 -15    4.88    4.52
   8 -14 -16   -0.00    4.14
   8 -14 -17   -0.00    3.77
   8 -15  -1    1.37    3.93
   8 -15  -2    1.60    4.29
   8 -15  -3   -0.00    2.40
   8 -15  -4   -0.00    2.99
   8 -15  -5    4.03    4.43
   8 -15  -6    1.36    4.01
   8 -15  -7    1.50    2.93
   8 -15  -8   -0.00    2.54
   8 -15  -9    0.25    3.16
   8 -15 -10    0.00    3.72
   8 -15 -11    0.00    3.68
   8 -15 -12   -0.00    4.50
   8 -15 -13   -0.00    4.95
   8 -16  -1   -0.00    4.08
   8 -16  -2    6.13    4.91
   8 -16  -3   -0.00    2.97
   8 -16  -4    8.42    5.22
   8 -16  -5    3.23    3.81
  -7   0   1  701.35   61.53
  -7   0   1  642.74   62.75
   7   0  -1  717.37   60.86
   7   0  -1  692.60   64.95
  -7   0   2    0.86    3.29
  -7   0   2   -0.00    2.73
   7   0  -2    1.58    3.51
  -7   0   3    8.52    4.96
  -7   0   3    3.70    4.10
   7   0  -3    4.78    4.13
  -7   0   4    0.00    4.06
  -7   0   4    0.06    2.39
   7   0  -4   -0.00    3.08
  -7   0   5   32.57    7.88
  -7   0   5   32.24    8.42
   7   0  -5   27.31    8.46
  -7   0   6   -0.00    2.20
   7   0  -6    1.66    4.13
  -7   0   7  260.71   30.17
  -7   0   7  290.02   32.76
   7   0  -7  343.80   35.48
  -7   0   8   -0.00    2.84
  -7   0   8   -0.00    1.99
   7   0  -8    1.95    3.35
  -7   0   9   13.63    5.80
  -7   0   9    8.66    5.09
   7   0  -9    7.50    5.46
  -7   0  10    0.41    3.01
  -7   0  10    0.15    3.19
   7   0 -10   -0.00    3.91
  -7   0  11  265.15   29.71
  -7   0  11  286.13   32.00
   7   0 -11  258.37   33.11
  -7   0  12   -0.00    3.25
  -7   0  12   -0.00    4.28
   7   0 -12   -0.00    4.35
  -7   0  13   57.17   12.89
   7   0 -13  111.73   18.70
   7   0 -14    1.28    3.67
   7   0 -15   14.99    7.83
   7   0 -16   -0.00    5.09
  -7   0  17  294.16   34.99
   7   0 -17  365.39   41.42
  -7   0  18   -0.00    4.23
   7   0 -18   -0.00    4.53
  -7   0  19   10.46    6.80
   7   0 -19    4.03    6.43
   7   0 -20    4.65    6.22
  -7   0  21    3.92    4.59
   7   0 -21   -0.00    4.39
  -7   0  22    1.44    5.14
   7   0 -22    0.30    4.31
  -7   0  23   35.61   10.68
  -7   0  24   -0.00    5.27
  -7   0  25    4.58    5.22
  -7   0  26   -0.00    4.29
   7   0 -26   -0.00    3.78
  -7   0  27   36.06   12.15
   7   0 -27   27.53   12.93
  -7   0  28   -0.00    5.40
   7   0 -28    1.46    6.74
  -7   0  29    5.77    6.63
   7   0 -29    7.60    7.26
  -7   0  30    7.95    7.18
   7   0 -30    2.01    4.95
  -7   0  31    1.55    5.73
  -7   0  32    0.00    6.28
  -7   0  33   23.06   10.03
  -7   0  34    2.22    6.16
  -7   0  35    2.55    6.09
  -7   0  36   -0.00    6.21
  -7   0  37    0.07    4.76
  -7   1   1   -0.00    4.06
  -7   1   1    1.81    3.36
   7  -1  -1    1.65    3.59
   7   1  -1    7.94    5.09
  -7  -1   1    0.00    3.16
  -7  -1   1    5.54    4.01
  -7   1   2   33.85    8.13
  -7   1   2   17.70    6.55
   7  -1  -2   26.35    8.35
   7   1  -2   23.50    8.01
  -7  -1   2   28.54    7.26
  -7  -1   2   19.98    7.17
  -7   1   3  216.97   25.10
  -7   1   3  207.42   26.01
   7  -1  -3  186.54   26.38
   7   1  -3  296.93   30.44
  -7  -1   3  260.33   26.34
  -7  -1   3  204.20   26.31
  -7   1   4    0.81    2.81
  -7   1   4    0.00    2.79
   7  -1  -4    5.17    4.51
   7   1  -4   -0.00    3.65
  -7  -1   4   -0.00    2.74
  -7  -1   4    1.74    3.22
  -7   1   5   81.68   12.93
  -7   1   5   69.54   12.87
   7  -1  -5   69.07   13.68
   7   1  -5   66.48   13.58
  -7  -1   5   62.28   11.59
  -7  -1   5   89.50   14.54
  -7   1   6   -0.00    3.33
  -7   1   6   -0.00    2.46
   7  -1  -6   -0.00    3.77
   7   1  -6    1.95    3.93
  -7  -1   6    2.35    3.04
  -7  -1   6    2.97    3.73
  -7   1   7   41.54    8.80
  -7   1   7   19.68    7.52
   7  -1  -7   26.46    8.90
   7   1  -7   20.71    7.59
  -7  -1   7   38.09    8.48
  -7  -1   7   25.17    7.91
  -7   1   8   12.62    5.67
  -7   1   8   15.59    6.37
   7  -1  -8   11.96    6.43
   7   1  -8   16.90    6.71
  -7  -1   8   18.97    6.37
  -7  -1   8   19.34    7.43
  -7   1   9  309.86   30.63
  -7   1   9  290.59   31.77
   7  -1  -9  270.89   32.71
   7   1  -9  271.85   33.20
  -7  -1   9  244.18   28.84
  -7  -1   9  251.07   30.82
  -7   1  10    8.37    5.05
  -7   1  10   10.47    5.26
   7  -1 -10    6.06    5.12
   7   1 -10   18.93    7.81
  -7  -1  10   30.53    7.68
  -7  -1  10   14.03    6.14
  -7   1  11   47.15   10.74
   7  -1 -11   43.38   11.47
   7   1 -11   43.25   11.94
  -7  -1  11   60.51   11.36
  -7  -1  11   54.94   11.93
  -7   1  12    0.00    4.16
   7  -1 -12    0.78    3.36
   7   1 -12    2.19    3.76
  -7  -1  12    1.06    3.83
  -7  -1  12   -0.00    3.29
   7  -1 -13  117.28   21.21
   7   1 -13  132.97   22.15
  -7  -1  13  167.19   22.27
   7  -1 -14    1.59    4.06
   7   1 -14    0.00    4.58
  -7  -1  14    6.54    5.98
   7  -1 -15   58.96   14.95
   7   1 -15   93.78   18.07
  -7  -1  15  110.28   17.67
   7  -1 -16   17.10    7.64
   7   1 -16   22.77    9.35
  -7  -1  16   19.48    8.15
  -7   1  17   15.06    6.82
   7  -1 -17    8.26    6.28
   7   1 -17    9.50    7.49
  -7  -1  17    5.05    4.75
  -7   1  18   -0.00    4.29
   7  -1 -18   -0.00    3.39
   7   1 -18    4.37    5.91
  -7  -1  18    0.00    4.06
  -7   1  19  124.24   19.17
   7  -1 -19   98.84   20.29
   7   1 -19   84.78   19.13
  -7  -1  19  145.40   20.37
  -7   1  20    0.70    4.09
   7   1 -20    6.11    7.07
  -7  -1  20    0.00    4.37
  -7   1  21   49.64   11.48
   7   1 -21   35.57   12.32
  -7  -1  21   34.94   11.05
  -7   1  22    2.93    5.05
   7   1 -22   -0.00    5.55
  -7  -1  22    2.01    5.07
  -7   1  23   11.89    7.40
   7   1 -23   29.55   11.36
  -7  -1  23   19.21    9.25
  -7   1  24    0.47    4.44
   7  -1 -24    7.36    7.89
   7   1 -24   11.23    8.29
  -7  -1  24   11.40    7.16
  -7   1  25   18.83    8.74
   7  -1 -25   17.36    9.87
  -7  -1  25   33.09   10.42
  -7   1  26   -0.00    4.71
   7  -1 -26    0.00    4.08
  -7  -1  26    2.51    5.45
  -7   1  27    7.66    6.40
   7  -1 -27    3.93    7.01
  -7  -1  27    2.44    5.25
  -7   1  28    3.90    4.97
   7  -1 -28    0.01    3.73
   7   1 -28    2.46    4.91
  -7  -1  28   -0.00    6.00
  -7   1  29   20.60    9.69
   7  -1 -29   31.32   12.43
  -7  -1  29   19.95    8.69
  -7   1  30    8.40    6.45
   7  -1 -30   11.91    9.01
  -7  -1  30   -0.00    5.93
  -7   1  31   16.13    9.29
   7  -1 -31    9.75    7.40
  -7  -1  31    0.00    6.02
  -7   1  32   -0.00    4.90
   7  -1 -32   -0.00    4.97
  -7  -1  32   -0.00    5.73
  -7   1  33   -0.00    5.58
   7  -1 -33    2.98    4.65
  -7  -1  33    8.46    7.31
  -7   1  34    0.17    5.74
  -7  -1  34    0.00    4.67
  -7   1  35    5.84    7.79
  -7  -1  35    9.22    8.27
  -7   1  36    4.15    6.56
  -7  -1  36    1.74    4.98
  -7   1  37   -0.00    6.20
  -7  -1  37   -0.00    7.00
  -7   2   1   38.32    8.79
  -7   2   1   54.53   10.63
   7  -2  -1   40.40   10.33
   7   2  -1   21.92    7.82
  -7  -2   1   47.54    9.34
  -7  -2   1   30.98    9.03
  -7   2   2   37.50    8.32
  -7   2   2   31.43    8.23
   7  -2  -2   34.64    9.45
   7   2  -2   33.46    9.28
  -7  -2   2   31.42    7.94
  -7  -2   2   46.30   10.30
  -7   2   3    6.36    4.35
  -7   2   3    0.93    2.60
   7  -2  -3    3.22    3.75
   7   2  -3   -0.00    3.80
  -7  -2   3    3.45    3.30
  -7  -2   3    6.21    4.80
  -7   2   4    5.69    4.16
  -7   2   4    0.00    3.21
   7  -2  -4    4.36    4.29
   7   2  -4    9.92    5.68
  -7  -2   4    6.82    4.49
  -7  -2   4    3.36    3.67
  -7   2   5  214.52   25.68
  -7   2   5  236.21   27.33
   7  -2  -5  251.48   29.31
   7   2  -5  205.42   27.65
  -7  -2   5  255.38   26.84
  -7  -2   5  241.46   28.47
  -7   2   6   22.68    6.66
  -7   2   6    8.69    4.98
   7  -2  -6    7.99    5.75
   7   2  -6   15.56    6.65
  -7  -2   6    6.87    4.46
  -7  -2   6   10.34    5.28
  -7   2   7  235.66   25.24
  -7   2   7  257.98   27.27
   7  -2  -7  240.86   28.19
   7   2  -7  167.28   25.53
  -7  -2   7  192.75   23.84
  -7  -2   7  191.48   25.75
  -7   2   8    2.47    3.88
   7  -2  -8    0.00    3.76
   7   2  -8   10.42    6.28
  -7  -2   8    3.65    3.73
  -7  -2   8    0.00    2.86
  -7   2   9   57.61   10.84
   7  -2  -9   34.68   10.07
   7   2  -9   54.17   12.82
  -7  -2   9   65.90   11.44
  -7  -2   9   61.91   12.81
  -7   2  10   15.28    5.99
   7  -2 -10   17.07    7.15
   7   2 -10   25.49    8.69
  -7  -2  10    5.94    4.85
  -7  -2  10   10.22    5.92
  -7   2  11  124.54   17.67
   7  -2 -11  112.01   19.60
   7   2 -11  124.41   20.81
  -7  -2  11  125.82   17.80
  -7  -2  11  130.89   19.76
  -7   2  12   46.56   10.25
   7  -2 -12   44.14   11.65
   7   2 -12   37.90   11.30
  -7  -2  12   38.47    9.45
  -7  -2  12   42.78   10.77
  -7   2  13   35.37    9.16
   7  -2 -13   46.53   12.52
   7   2 -13   42.44   12.10
  -7  -2  13   47.63   11.52
   7  -2 -14    8.06    5.78
   7   2 -14   -0.00    4.54
  -7  -2  14    2.86    3.73
   7  -2 -15   26.66    9.54
   7   2 -15   26.31    9.70
  -7  -2  15   25.00    8.83
   7  -2 -16   58.91   14.59
   7   2 -16   67.25   15.55
  -7  -2  16   60.81   13.29
  -7  -2  16   79.14   15.42
  -7   2  17   48.66   11.48
   7  -2 -17   30.22   10.86
   7   2 -17   40.77   13.05
  -7  -2  17   55.56   12.14
  -7  -2  17   62.91   13.64
  -7   2  18   29.63    9.24
   7   2 -18   26.58   10.41
  -7  -2  18   29.94    9.07
  -7   2  19    1.49    3.41
   7   2 -19    1.13    4.16
  -7  -2  19    1.72    4.37
  -7   2  20    3.32    5.08
   7   2 -20    0.68    4.54
  -7  -2  20    2.23    4.27
  -7   2  21   47.80   11.53
   7  -2 -21    4.63    6.53
   7   2 -21   59.31   15.49
  -7  -2  21   29.01    9.17
  -7   2  22    6.96    5.99
   7  -2 -22    6.46    7.11
   7   2 -22    2.61    5.18
  -7  -2  22    6.33    5.46
  -7   2  23   20.59    8.66
   7  -2 -23    8.86    6.97
   7   2 -23   36.23   12.24
  -7  -2  23    4.01    5.17
  -7   2  24   -0.00    3.93
   7  -2 -24    3.66    6.71
   7   2 -24    1.54    2.82
  -7  -2  24   -0.00    4.34
  -7   2  25    3.43    4.94
   7  -2 -25    4.12    5.78
   7   2 -25    0.00    5.91
  -7  -2  25    5.69    5.93
  -7   2  26    0.00    5.19
   7  -2 -26    2.85    5.19
  -7  -2  26    1.62    4.48
  -7   2  27    1.54    5.03
   7  -2 -27   11.93    7.87
  -7  -2  27    4.11    5.97
  -7   2  28    6.50    5.51
   7  -2 -28    0.00    5.97
  -7  -2  28    2.02    5.60
  -7   2  29    9.27    7.16
   7  -2 -29    2.53    4.85
  -7  -2  29    8.38    6.57
  -7   2  30    1.12    5.96
   7  -2 -30   -0.00    5.61
  -7  -2  30   -0.00    4.90
  -7   2  31    0.00    6.95
   7  -2 -31    4.81    6.59
  -7  -2  31    0.75    6.14
  -7   2  32   -0.00    5.49
   7  -2 -32    7.66    8.15
  -7  -2  32    0.63    4.81
  -7   2  33   10.29    8.30
   7  -2 -33    8.53    8.32
  -7  -2  33   14.74    8.35
  -7   2  34    0.00    6.36
   7  -2 -34    1.68    6.11
  -7  -2  34   -0.00    6.64
  -7   2  35    6.58    6.63
   7  -2 -35    2.26    5.46
  -7  -2  35    5.52    6.37
  -7   2  36   -0.00    5.79
  -7  -2  36   -0.00    6.17
  -7   2  37    5.13    6.74
  -7   3   1    2.57    3.49
   7  -3  -1    1.99    3.82
   7   3  -1    0.00    3.18
  -7  -3   1    0.78    3.28
  -7  -3   1    3.84    3.77
  -7   3   2  131.19   17.29
   7  -3  -2  110.38   18.22
   7   3  -2  114.61   18.49
  -7  -3   2  148.08   18.05
  -7  -3   2  131.25   19.03
  -7   3   3   41.43    9.12
   7  -3  -3   38.89   10.14
   7   3  -3   35.85    9.78
  -7  -3   3   43.08    9.20
  -7  -3   3   53.62   11.41
  -7   3   4    4.03    3.58
   7  -3  -4    6.36    4.23
   7   3  -4    4.15    4.10
  -7  -3   4   -0.00    2.82
  -7  -3   4    8.79    5.57
  -7   3   5   82.38   12.48
   7  -3  -5   41.82   11.13
   7   3  -5   46.40   11.32
  -7  -3   5   60.19   11.05
  -7  -3   5  101.83   15.59
  -7   3   6   23.05    6.72
   7  -3  -6    8.87    5.18
   7   3  -6   14.78    7.19
  -7  -3   6   12.71    5.95
  -7  -3   6   10.28    5.74
  -7   3   7    1.56    3.68
   7  -3  -7    6.98    5.73
   7   3  -7    4.89    4.96
  -7  -3   7    5.60    4.03
  -7  -3   7    5.63    4.85
  -7   3   8   -0.00    3.12
   7  -3  -8    3.42    3.44
   7   3  -8   -0.00    3.80
  -7  -3   8   -0.00    3.32
  -7  -3   8    0.55    3.61
  -7   3   9  167.61   22.63
   7  -3  -9  187.63   25.61
   7   3  -9  228.71   28.69
  -7  -3   9  238.61   25.22
  -7  -3   9  209.63   26.55
  -7   3  10   82.07   13.06
   7  -3 -10   44.56   12.08
   7   3 -10   67.35   14.79
  -7  -3  10   78.62   13.05
  -7  -3  10   70.76   13.96
  -7   3  11    3.35    3.93
   7  -3 -11    0.00    4.24
   7   3 -11    5.93    5.09
  -7  -3  11    3.17    3.96
  -7  -3  11    5.25    4.20
  -7   3  12   -0.00    3.08
   7  -3 -12   -0.00    3.71
   7   3 -12    0.51    4.01
  -7  -3  12   -0.00    3.63
  -7   3  13   80.81   13.60
   7  -3 -13   82.82   16.20
   7   3 -13   90.59   17.22
  -7  -3  13   50.52   12.69
   7  -3 -14   57.47   14.03
   7   3 -14   77.11   16.37
  -7  -3  14   91.33   16.20
   7   3 -15  124.87   22.06
  -7  -3  15  135.44   21.48
   7   3 -16    9.46    7.37
  -7  -3  16    4.62    5.56
  -7  -3  16   24.16    8.53
  -7   3  17    0.00    3.86
   7   3 -17    3.10    4.23
  -7  -3  17    0.00    3.38
  -7  -3  17   -0.00    3.76
  -7   3  18   15.29    6.93
   7   3 -18   29.86   11.16
  -7  -3  18   14.04    7.04
  -7  -3  18    3.52    6.18
  -7   3  19  201.44   25.36
   7  -3 -19  115.34   23.80
   7   3 -19  151.51   26.91
  -7  -3  19  215.50   26.27
  -7  -3  19  232.16   29.30
  -7   3  20    4.01    4.94
   7  -3 -20    1.58    5.03
   7   3 -20   -0.00    5.31
  -7  -3  20    1.03    4.56
  -7   3  21    0.00    4.56
   7  -3 -21    1.50    5.09
   7   3 -21    8.37    7.40
  -7  -3  21    2.07    6.04
  -7   3  22   -0.00    4.03
   7  -3 -22    2.12    3.85
   7   3 -22    1.16    5.86
  -7  -3  22    0.31    3.68
  -7   3  23   14.88    6.85
   7  -3 -23    3.82    5.99
  -7  -3  23   15.36    7.10
  -7   3  24    8.00    5.95
   7  -3 -24    1.17    4.94
  -7  -3  24    6.56    6.96
  -7   3  25   10.82    6.39
   7  -3 -25    5.75    7.72
  -7  -3  25   13.80    7.21
  -7   3  26   -0.00    5.35
   7  -3 -26    9.79    8.59
  -7  -3  26    2.08    4.60
  -7   3  27   -0.00    5.45
   7  -3 -27   -0.00    5.31
  -7  -3  27    2.09    4.21
  -7   3  28    2.46    5.33
   7  -3 -28    1.61    5.04
  -7  -3  28   -0.00    4.79
  -7   3  29    6.17    5.81
   7  -3 -29   -0.00    4.03
  -7  -3  29    8.09    7.29
  -7   3  30   -0.00    4.69
   7  -3 -30   -0.00    4.39
  -7  -3  30    6.00    6.11
  -7   3  31    7.51    6.99
   7  -3 -31   10.42    8.03
  -7  -3  31   16.58    8.80
  -7   3  32    1.27    5.34
   7  -3 -32    3.75    7.02
  -7  -3  32   -0.00    5.63
  -7   3  33    0.00    4.41
   7  -3 -33   -0.00    6.15
  -7  -3  33    3.37    7.12
  -7   3  34    0.70    7.03
   7  -3 -34    4.37    6.62
  -7  -3  34    1.69    6.16
  -7   3  35   -0.00    6.06
   7  -3 -35    7.62    8.61
  -7  -3  35    0.00    5.33
  -7   3  36    1.83    5.70
   7  -3 -36   -0.00    5.46
  -7  -3  36    6.96    7.67
  -7   3  37    0.68    5.24
   7  -3 -37    0.50    3.97
  -7   4   1   54.71   10.46
   7  -4  -1   49.33   11.52
   7   4  -1   50.02   11.15
  -7  -4   1   55.51   10.45
  -7  -4   1   76.08   13.50
  -7   4   2   99.00   13.89
   7  -4  -2   77.80   14.72
   7   4  -2   54.64   12.41
  -7  -4   2   96.64   13.95
  -7  -4   2   82.30   14.74
  -7   4   3   11.90    5.00
   7  -4  -3   13.75    6.58
   7   4  -3   13.14    6.38
  -7  -4   3   10.67    4.98
  -7  -4   3   11.24    6.10
  -7   4   4   47.42    9.38
   7  -4  -4   23.93    7.94
   7   4  -4   39.79   10.02
  -7  -4   4   32.33    8.22
  -7  -4   4   22.85    7.67
  -7   4   5   67.57   11.94
   7  -4  -5   61.55   13.07
   7   4  -5   64.33   13.40
  -7  -4   5   58.89   11.13
  -7  -4   5   80.44   14.27
  -7   4   6   71.44   11.96
   7  -4  -6   61.17   12.42
   7   4  -6   64.87   13.33
  -7  -4   6   39.90    9.23
  -7  -4   6   51.65   11.61
  -7   4   7   41.12    9.06
   7  -4  -7   48.77   11.36
   7   4  -7   33.63    9.66
  -7  -4   7   40.61    8.83
  -7  -4   7   23.93    8.34
  -7   4   8   55.66   10.52
   7  -4  -8   46.65   10.98
   7   4  -8   43.91   11.55
  -7  -4   8   39.25    9.44
  -7  -4   8   50.09   11.89
  -7   4   9   20.02    6.65
   7  -4  -9   18.24    6.71
   7   4  -9    7.67    6.00
  -7  -4   9    8.91    5.06
  -7  -4   9   30.29    8.82
  -7   4  10    0.57    2.66
   7  -4 -10    0.71    4.40
   7   4 -10    2.04    3.94
  -7  -4  10   -0.00    3.14
  -7  -4  10    0.00    4.81
  -7   4  11   65.30   12.68
   7  -4 -11   97.94   16.85
   7   4 -11  100.69   18.33
  -7  -4  11   94.01   14.91
  -7  -4  11  100.83   16.91
  -7   4  12  120.74   17.14
   7   4 -12  103.45   19.16
  -7  -4  12  101.69   17.89
  -7   4  13  113.50   16.74
   7   4 -13   90.19   18.14
  -7  -4  13   96.57   17.50
   7   4 -14   12.88    7.90
  -7  -4  14   26.83    9.14
   7   4 -15   59.22   14.44
  -7  -4  15   51.26   12.90
   7  -4 -16   17.60    8.89
   7   4 -16   44.26   12.55
  -7  -4  16   32.07    9.63
  -7  -4  16   34.15   10.74
  -7   4  17  149.77   19.13
   7  -4 -17   48.38   14.11
   7   4 -17   99.27   19.91
  -7  -4  17  102.10   16.83
  -7  -4  17   69.18   15.83
  -7   4  18   16.27    6.98
   7  -4 -18    0.55    3.90
   7   4 -18    3.92    5.04
  -7  -4  18   12.31    7.35
  -7   4  19   11.78    7.31
   7  -4 -19   12.56    7.87
  -7  -4  19    7.72    6.20
  -7   4  20   11.40    6.65
   7  -4 -20   11.44    8.27
  -7  -4  20   27.71    9.73
  -7   4  21   40.28   10.87
   7  -4 -21    8.40    7.14
  -7  -4  21   38.59   10.41
  -7   4  22    4.91    5.84
   7  -4 -22   11.88    7.69
  -7  -4  22   19.63    8.43
  -7   4  23    1.20    4.19
   7  -4 -23    2.92    6.68
  -7  -4  23    7.01    6.39
  -7   4  24    5.43    4.64
   7  -4 -24    6.14    6.72
  -7  -4  24   -0.00    4.57
  -7   4  25    2.58    4.39
   7  -4 -25    3.64    5.03
  -7  -4  25    3.29    5.46
  -7   4  26    5.63    6.06
   7  -4 -26    5.98    7.28
  -7  -4  26   13.37    7.95
  -7   4  27    4.92    6.95
   7  -4 -27    3.84    6.46
  -7  -4  27    5.54    6.29
  -7   4  28    0.00    4.63
   7  -4 -28   -0.00    4.17
  -7  -4  28   11.60    7.62
  -7   4  29   -0.00    4.91
   7  -4 -29   10.51    8.74
  -7  -4  29    1.57    6.29
  -7   4  30   -0.00    5.83
   7  -4 -30   -0.00    5.08
  -7  -4  30    8.06    7.20
  -7   4  31    1.17    5.34
   7  -4 -31    3.67    6.39
  -7  -4  31    0.00    4.81
  -7   4  32   -0.00    4.35
   7  -4 -32    6.74    7.80
  -7  -4  32    5.61    7.65
  -7   4  33   12.76    7.41
   7  -4 -33    2.58    5.34
  -7  -4  33    1.83    4.83
  -7   4  34   -0.00    6.76
   7  -4 -34   -0.00    5.82
  -7  -4  34   -0.00    6.06
  -7   4  35    2.44    6.34
   7  -4 -35    0.00    4.25
  -7  -4  35    1.49    5.88
  -7   4  36    1.16    4.84
   7  -4 -36    4.44    5.74
  -7  -4  36   -0.00    5.22
  -7   4  37    5.62    7.21
   7  -4 -37    4.65    7.63
   7  -4 -38    2.79    7.28
   7  -4 -39    4.50    7.42
   7  -4 -40   -0.00    6.49
  -7   5   1    4.16    4.22
   7  -5  -1    3.16    4.13
   7   5  -1    1.09    3.69
  -7  -5   1   -0.00    2.62
  -7  -5   1   -0.00    3.18
  -7   5   2   -0.00    2.95
   7  -5  -2    3.87    3.55
   7   5  -2    0.91    3.15
  -7  -5   2    0.00    2.96
  -7  -5   2    7.60    5.17
  -7   5   3   34.41    8.26
   7  -5  -3   41.39   10.15
   7   5  -3   31.66    8.82
  -7  -5   3   21.96    6.93
  -7  -5   3   41.89   10.24
  -7   5   4   85.32   13.46
   7  -5  -4  103.48   16.31
   7   5  -4   69.43   14.02
  -7  -5   4   87.70   13.66
  -7  -5   4   70.48   14.32
  -7   5   5   36.94    8.55
   7  -5  -5   31.54    9.01
   7   5  -5   24.03    8.45
  -7  -5   5   44.32    9.16
  -7  -5   5   45.56   11.03
  -7   5   6   -0.00    2.49
   7  -5  -6    1.36    2.89
   7   5  -6    2.62    3.40
  -7  -5   6    2.89    3.31
  -7  -5   6    1.40    3.35
  -7   5   7   14.68    5.90
   7   5  -7   10.47    5.56
  -7  -5   7    7.62    4.72
  -7  -5   7    4.24    4.72
  -7   5   8   73.18   12.15
   7   5  -8   54.84   13.24
  -7  -5   8   49.13   10.62
  -7  -5   8   72.29   14.09
  -7   5   9  117.69   15.88
   7   5  -9   80.74   16.40
  -7  -5   9   92.01   14.78
  -7  -5   9   96.19   17.13
  -7   5  10   41.05    9.14
   7   5 -10   47.08   11.94
  -7  -5  10   25.71    7.72
  -7  -5  10   26.09    8.96
  -7   5  11   56.41   11.36
   7   5 -11   57.98   13.36
  -7  -5  11   57.33   11.59
  -7  -5  11   57.30   12.98
  -7   5  12    0.00    3.63
   7   5 -12   -0.00    4.11
  -7  -5  12    3.75    4.63
  -7   5  13   42.14    9.67
   7  -5 -13   16.46    8.06
   7   5 -13   13.65    7.63
  -7  -5  13   30.79    9.78
   7  -5 -14   33.34   10.55
   7   5 -14   32.98   11.18
  -7  -5  14   28.19   10.21
   7  -5 -15   93.00   18.22
  -7  -5  15  107.32   17.10
   7  -5 -16    1.34    3.77
  -7  -5  16   -0.00    4.22
  -7   5  17    5.29    5.20
   7  -5 -17    0.16    5.00
  -7  -5  17    7.53    6.02
  -7   5  18    3.01    5.13
   7  -5 -18    0.95    4.53
  -7  -5  18    2.93    4.99
  -7   5  19   24.32    8.11
   7  -5 -19    6.46    6.82
  -7  -5  19   14.46    7.42
  -7   5  20   21.84    8.01
   7  -5 -20   10.69    7.37
  -7  -5  20   34.68    9.97
  -7   5  21    0.47    4.63
   7  -5 -21    0.00    4.68
  -7  -5  21   -0.00    4.57
  -7   5  22    1.24    4.28
   7  -5 -22   -0.00    4.63
  -7  -5  22    2.38    5.01
  -7   5  23   14.61    6.91
   7  -5 -23    0.73    5.18
  -7  -5  23    1.25    4.10
  -7   5  24    8.74    5.68
   7  -5 -24    1.81    5.34
  -7  -5  24    6.89    6.53
  -7   5  25    9.99    6.42
   7  -5 -25    1.66    5.29
  -7  -5  25    3.27    6.05
  -7   5  26   -0.00    2.49
   7  -5 -26    7.52    6.68
  -7  -5  26    4.21    6.67
  -7   5  27    0.40    5.00
   7  -5 -27    2.50    5.94
  -7  -5  27    2.50    4.94
  -7   5  28    2.33    5.14
   7  -5 -28   -0.00    5.65
  -7  -5  28    2.54    6.19
  -7   5  29    0.00    6.13
   7  -5 -29    6.03    7.30
  -7  -5  29    3.30    5.69
  -7   5  30    6.29    5.71
   7  -5 -30   -0.00    5.09
  -7  -5  30    4.20    6.67
  -7   5  31    0.92    5.54
   7  -5 -31    5.13    6.56
  -7  -5  31    3.67    6.94
  -7   5  32    1.82    4.43
   7  -5 -32   -0.00    3.82
  -7  -5  32    8.62    7.28
  -7   5  33    3.62    8.14
   7  -5 -33    6.30    6.86
  -7  -5  33    0.00    6.56
  -7   5  34    6.20    6.33
   7  -5 -34   11.21    8.12
  -7  -5  34   12.80    8.29
  -7   5  35   -0.00    6.09
   7  -5 -35    2.42    6.42
  -7  -5  35    6.95    7.41
  -7   5  36    3.00    5.34
   7  -5 -36    3.45    6.54
  -7   5  37   -0.00    3.85
   7  -5 -37   -0.00    6.74
   7  -5 -38   -0.00    6.10
  -7   6   1   87.77   13.08
   7   6  -1   72.20   13.57
  -7  -6   1   60.54   11.23
  -7  -6   1   59.54   12.95
  -7   6   2   49.94    9.88
   7   6  -2   28.75    8.87
  -7  -6   2   55.22   10.39
  -7  -6   2   52.87   11.73
  -7   6   3   19.32    6.85
   7   6  -3   27.87    8.40
  -7  -6   3   32.36    7.94
  -7  -6   3   34.39    9.19
  -7   6   4   10.05    5.00
   7   6  -4    2.11    2.96
  -7  -6   4    4.76    4.65
  -7  -6   4    3.66    4.13
  -7   6   5    1.62    3.36
   7   6  -5    0.85    3.74
  -7  -6   5   -0.00    2.55
  -7  -6   5   -0.00    2.92
  -7   6   6   79.83   12.91
   7   6  -6   77.96   15.30
  -7  -6   6   76.55   12.78
  -7  -6   6   81.04   15.24
  -7   6   7  127.16   16.49
   7   6  -7  104.88   17.90
  -7  -6   7   85.10   14.56
  -7  -6   7  104.47   17.61
  -7   6   8   57.74   10.86
   7   6  -8   54.82   12.79
  -7  -6   8   54.63   10.97
  -7  -6   8   55.88   12.89
  -7   6   9    3.69    3.67
   7  -6  -9   -0.00    3.53
   7   6  -9    5.03    4.31
  -7  -6   9    0.00    3.69
  -7  -6   9    1.36    4.10
  -7   6  10   99.36   14.64
   7  -6 -10   69.33   14.47
  -7  -6  10   76.76   13.49
  -7   6  11   90.89   14.76
   7  -6 -11   96.75   16.77
  -7   6  12    5.44    4.53
   7  -6 -12    3.05    4.81
  -7   6  13   10.23    5.50
   7  -6 -13    3.59    4.86
   7  -6 -14    5.56    5.19
   7  -6 -15   -0.00    4.34
  -7  -6  15    2.77    4.64
   7  -6 -16   25.28    9.54
  -7  -6  16   26.22    9.03
   7  -6 -17   16.33    8.51
  -7  -6  17   46.69   10.90
  -7   6  18   52.95   12.05
   7  -6 -18   23.23    9.26
  -7  -6  18   56.35   12.40
  -7   6  19    3.55    4.78
   7  -6 -19    1.18    4.21
  -7  -6  19   -0.00    4.80
  -7   6  20    0.08    3.45
   7  -6 -20    2.17    4.19
  -7  -6  20    0.17    3.76
  -7   6  21    0.00    4.35
   7  -6 -21    2.05    5.89
  -7   6  22   20.72    7.98
   7  -6 -22    2.36    5.61
  -7  -6  22    7.93    7.32
  -7   6  23    9.43    6.04
   7  -6 -23    0.15    4.38
  -7  -6  23    7.47    6.13
  -7   6  24    0.01    4.07
   7  -6 -24    1.64    4.36
  -7  -6  24    3.75    6.15
  -7   6  25   -0.00    4.22
   7  -6 -25   -0.00    3.35
  -7  -6  25    6.55    6.30
  -7   6  26   27.47    9.82
   7  -6 -26    5.89    6.76
  -7  -6  26   26.17    9.40
  -7   6  27    0.00    5.84
   7  -6 -27    0.97    4.60
  -7  -6  27    4.11    6.13
  -7   6  28    5.19    6.10
   7  -6 -28   -0.00    4.95
  -7  -6  28   10.75    7.55
  -7   6  29   -0.00    5.40
   7  -6 -29    0.93    5.36
  -7  -6  29    2.52    5.44
  -7   6  30    4.59    5.48
   7  -6 -30   -0.00    4.45
  -7  -6  30    0.00    5.14
  -7   6  31    4.57    6.34
   7  -6 -31    0.99    5.85
  -7  -6  31   -0.00    5.78
  -7   6  32    1.27    5.85
   7  -6 -32   -0.00    4.33
  -7  -6  32    8.60    7.69
  -7   6  33    0.94    5.43
   7  -6 -33    0.10    6.00
  -7  -6  33    4.27    6.41
  -7   6  34   -0.00    4.67
   7  -6 -34   -0.00    4.36
  -7  -6  34    0.00    5.58
  -7   6  35   -0.00    5.04
   7  -6 -35   -0.00    6.72
  -7  -6  35    0.00    5.30
  -7   6  36   -0.00    5.80
   7  -6 -36    2.34    6.50
  -7   6  37    0.14    5.62
   7  -6 -37    5.47    6.51
  -7   7   1    2.04    3.37
   7  -7  -1    0.90    2.08
  -7  -7   1    1.98    3.50
  -7   7   2   24.61    7.24
   7  -7  -2   19.27    7.23
  -7  -7   2   32.10    7.76
  -7   7   3    7.46    4.67
   7  -7  -3    7.31    4.89
  -7  -7   3    7.10    4.47
  -7   7   4  200.85   23.41
   7  -7  -4  199.81   25.58
  -7  -7   4  190.62   23.00
  -7   7   5   69.62   11.84
   7  -7  -5   41.16   10.87
  -7  -7   5   75.99   12.10
  -7   7   6    6.97    4.67
   7  -7  -6    6.52    5.32
  -7  -7   6    9.63    5.08
  -7   7   7   61.26   10.95
   7  -7  -7   38.63   10.08
  -7  -7   7   46.86   10.12
  -7   7   8   21.52    6.41
   7  -7  -8    7.25    5.58
  -7  -7   8   10.47    5.48
  -7   7   9   19.03    6.56
   7  -7  -9   22.23    8.06
  -7  -7   9   28.85    8.06
  -7   7  10   91.80   13.67
   7  -7 -10   66.40   13.78
  -7  -7  10   59.67   12.09
  -7   7  11   16.09    6.48
   7  -7 -11   10.93    5.75
  -7   7  12    4.17    4.52
   7  -7 -12    7.93    5.56
  -7   7  13   21.00    7.78
   7  -7 -13   11.32    6.73
   7  -7 -14   93.85   17.52
  -7  -7  14   94.26   15.98
   7  -7 -15    0.67    4.79
  -7  -7  15   -0.00    5.13
   7  -7 -16   -0.00    4.75
  -7  -7  16    7.86    5.69
   7  -7 -17    1.35    4.21
  -7  -7  17    0.84    4.21
  -7   7  18    6.36    4.99
   7  -7 -18    3.15    6.04
  -7  -7  18   15.12    7.55
  -7   7  19    0.00    4.17
   7  -7 -19    1.80    3.17
  -7  -7  19    2.24    4.86
  -7   7  20   25.20    8.25
   7  -7 -20    4.31    7.04
  -7  -7  20    8.98    6.19
  -7   7  21   -0.00    4.07
   7  -7 -21    0.06    4.43
  -7  -7  21   -0.00    3.52
  -7   7  22    3.11    4.56
   7  -7 -22    0.00    5.09
  -7  -7  22   -0.00    4.91
  -7   7  23    4.11    4.85
   7  -7 -23    1.93    4.97
  -7  -7  23    5.45    4.86
  -7   7  24   13.10    7.26
   7  -7 -24   15.02    8.72
  -7  -7  24    4.95    6.01
  -7   7  25    1.44    5.41
   7  -7 -25    0.51    5.44
  -7  -7  25    8.42    5.82
  -7   7  26    1.01    4.93
   7  -7 -26    0.65    4.43
  -7  -7  26    9.79    6.51
  -7   7  27   -0.00    5.41
   7  -7 -27    0.07    5.31
  -7  -7  27   -0.00    5.85
  -7   7  28    2.35    5.12
   7  -7 -28    1.13    5.75
  -7  -7  28    4.64    5.66
  -7   7  29    3.22    5.75
   7  -7 -29   -0.00    4.50
  -7  -7  29    2.96    5.75
  -7   7  30   18.96    9.13
   7  -7 -30    1.87    5.80
  -7  -7  30    6.08    7.77
  -7   7  31    0.00    5.69
   7  -7 -31   -0.00    5.64
  -7  -7  31   -0.00    4.50
  -7   7  32   -0.00    6.75
   7  -7 -32    3.64    6.07
  -7  -7  32   -0.00    5.58
  -7   7  33   -0.00    6.81
   7  -7 -33    0.42    7.14
  -7  -7  33    1.43    5.55
  -7   7  34    2.13    5.64
   7  -7 -34    4.10    5.19
  -7  -7  34    3.11    6.21
  -7   7  35   -0.00    4.67
   7  -7 -35   -0.00    6.26
  -7  -7  35    0.86    5.44
  -7   7  36    5.15    6.43
  -7   7  37   -0.00    4.13
  -7   8   1   32.90    8.02
   7  -8  -1   18.11    6.93
  -7  -8   1   38.44    8.67
  -7   8   2   63.00   11.54
   7  -8  -2   79.07   14.28
  -7  -8   2   72.55   12.03
  -7   8   3    8.25    4.70
   7  -8  -3   11.75    6.21
  -7  -8   3   11.19    5.17
  -7   8   4   17.14    6.29
   7  -8  -4   14.35    6.51
  -7  -8   4   14.76    5.57
  -7   8   5   10.80    5.28
   7  -8  -5    6.15    4.25
  -7  -8   5    5.22    4.25
  -7   8   6   29.36    7.73
   7  -8  -6   21.86    7.81
  -7  -8   6   29.29    7.73
  -7   8   7    0.81    3.59
   7  -8  -7    1.13    3.05
  -7  -8   7    2.24    3.52
  -7   8   8   46.54    9.71
   7  -8  -8   36.43   10.03
  -7  -8   8   49.62   10.50
  -7   8   9    1.90    3.44
   7  -8  -9    2.18    4.53
  -7  -8   9    3.83    4.00
  -7   8  10   18.41    6.19
   7  -8 -10   17.90    7.01
  -7  -8  10   18.54    6.99
  -7   8  11    7.01    5.18
   7  -8 -11    5.09    4.15
  -7   8  12  111.64   16.22
   7  -8 -12   78.12   15.73
  -7   8  13   -0.00    3.90
   7  -8 -13    1.07    4.04
   7  -8 -14    2.22    5.06
  -7  -8  14   10.54    5.76
   7  -8 -15    0.00    3.23
  -7  -8  15    2.86    5.12
   7  -8 -16   17.27    8.05
  -7  -8  16   61.90   12.47
   7  -8 -17   -0.00    4.36
  -7  -8  17    2.02    4.46
  -7   8  18    3.36    4.42
   7  -8 -18    4.69    5.37
  -7  -8  18    0.31    4.16
  -7   8  19    4.77    5.05
   7  -8 -19    1.81    3.48
  -7  -8  19   -0.00    3.99
  -7   8  20    8.71    5.96
   7  -8 -20    1.76    5.29
  -7  -8  20   -0.00    4.03
  -7   8  21   -0.00    4.54
   7  -8 -21   -0.00    5.28
  -7  -8  21   -0.00    4.00
  -7   8  22   15.60    7.02
   7  -8 -22    2.06    4.04
  -7  -8  22    3.18    5.35
  -7   8  23    8.64    6.06
   7  -8 -23    3.53    7.24
  -7  -8  23    4.64    6.14
  -7   8  24    1.43    4.56
   7  -8 -24    3.52    5.48
  -7  -8  24    0.00    4.42
  -7   8  25   -0.00    4.76
   7  -8 -25    7.76    7.32
  -7  -8  25    0.60    4.45
  -7   8  26   10.91    7.23
   7  -8 -26   14.79    7.72
  -7  -8  26   16.84    8.73
  -7   8  27   -0.00    4.81
   7  -8 -27    1.18    5.64
  -7  -8  27    0.00    5.30
  -7   8  28   10.40    7.00
   7  -8 -28    9.18    7.50
  -7  -8  28    3.46    6.62
  -7   8  29   -0.00    4.37
   7  -8 -29    1.33    7.00
  -7  -8  29   -0.00    4.85
  -7   8  30   -0.00    4.43
   7  -8 -30    1.08    5.89
  -7  -8  30    2.43    5.87
  -7   8  31   -0.00    5.53
   7  -8 -31    0.53    4.73
  -7  -8  31   -0.00    5.82
  -7   8  32    3.42    5.84
   7  -8 -32    2.16    5.63
  -7  -8  32   -0.00    5.57
  -7   8  33   -0.00    5.22
   7  -8 -33    3.13    5.45
  -7  -8  33   -0.00    5.23
  -7   8  34    2.60    5.34
  -7  -8  34    0.40    5.35
  -7   9   1    0.00    3.37
   7  -9  -1   -0.00    3.47
  -7  -9   1    1.21    3.25
  -7   9   2   24.04    7.15
   7  -9  -2   15.15    6.82
  -7  -9   2   29.22    7.75
  -7   9   3    3.27    3.66
   7  -9  -3    0.00    3.84
  -7  -9   3    3.21    3.74
  -7   9   4   33.66    8.18
   7  -9  -4   25.18    8.39
  -7  -9   4   49.98    9.61
  -7   9   5    1.59    3.60
   7  -9  -5    0.00    2.85
  -7  -9   5    0.93    3.09
  -7   9   6   19.57    6.39
   7  -9  -6   12.65    6.85
  -7  -9   6   17.27    6.27
  -7   9   7    7.68    4.83
   7  -9  -7    4.17    4.59
  -7  -9   7    5.93    4.64
  -7   9   8   32.18    7.99
   7  -9  -8   25.64    7.85
  -7  -9   8   20.39    7.16
   7  -9  -9    3.89    3.48
  -7  -9   9    0.03    3.20
   7  -9 -10   48.27   11.39
  -7   9  11    1.15    2.99
   7  -9 -11   -0.00    3.80
  -7   9  12   -0.00    3.58
   7  -9 -12    0.00    4.10
  -7   9  13    6.17    5.09
   7  -9 -13    5.02    5.35
   7  -9 -14   20.26    8.44
  -7  -9  14   48.87   10.93
   7  -9 -15    0.86    3.46
  -7  -9  15    4.60    4.88
   7  -9 -16    1.14    4.99
  -7  -9  16    8.17    6.44
   7  -9 -17   -0.00    4.51
  -7  -9  17    0.30    3.89
  -7   9  18    8.36    6.01
   7  -9 -18    1.95    4.02
  -7  -9  18   12.92    6.62
  -7   9  19    1.41    4.35
   7  -9 -19    0.29    3.89
  -7  -9  19    2.70    3.93
  -7   9  20    4.59    4.99
   7  -9 -20    1.90    5.30
  -7  -9  20    4.70    5.31
  -7   9  21   -0.00    4.11
   7  -9 -21    0.00    5.16
  -7  -9  21   -0.00    4.09
  -7   9  22   -0.00    3.55
   7  -9 -22    1.28    3.65
  -7  -9  22    0.00    4.20
  -7   9  23   -0.00    4.01
   7  -9 -23    0.33    5.80
  -7  -9  23    2.14    4.34
  -7   9  24    1.91    5.04
   7  -9 -24    0.43    5.72
  -7  -9  24    0.00    4.77
   7  -9 -25    2.58    6.04
  -7  -9  25   16.02    7.77
   7  -9 -26    2.51    6.13
  -7  -9  26    0.00    5.89
   7  -9 -27   -0.00    3.72
  -7  -9  27    2.71    6.29
   7  -9 -28    1.44    4.73
  -7  -9  28    0.00    6.13
   7  -9 -29    2.48    6.44
  -7  -9  29    7.10    6.51
   7  -9 -30   -0.00    3.51
  -7  -9  30   -0.00    6.06
   7  -9 -31   -0.00    6.45
  -7  -9  31    6.73    7.02
  -7  -9  32    3.44    6.18
  -7  -9  33    4.51    7.14
  -7  -9  34    3.05    6.21
  -7  10   1   10.46    5.11
   7 -10  -1    2.62    3.58
  -7 -10   1    2.76    3.86
  -7  10   2   42.73    8.84
   7 -10  -2   17.67    7.37
  -7 -10   2   22.39    7.13
  -7  10   3   -0.00    2.84
   7 -10  -3    1.33    3.15
  -7 -10   3   -0.00    2.66
  -7  10   4    0.13    2.77
   7 -10  -4    0.00    3.01
  -7 -10   4    7.02    4.37
  -7  10   5    0.00    2.73
   7 -10  -5    2.75    3.67
  -7 -10   5    0.00    3.18
  -7  10   6   95.50   14.13
   7 -10  -6   52.23   12.58
  -7 -10   6  106.37   15.05
  -7  10   7    1.75    3.34
   7 -10  -7    0.47    2.51
  -7 -10   7   -0.00    3.26
  -7  10   8    0.00    3.22
   7 -10  -8    0.00    4.14
  -7 -10   8   -0.00    3.03
  -7  10   9   -0.00    3.63
   7 -10  -9    3.56    4.40
  -7 -10   9    0.16    3.75
  -7  10  10    8.38    5.03
   7 -10 -10    5.50    4.76
   7 -10 -12   17.62    7.18
   7 -10 -13    5.58    5.26
  -7 -10  13    1.65    3.57
   7 -10 -14    0.39    3.77
  -7 -10  14    0.00    4.00
   7 -10 -15    0.82    3.98
  -7 -10  15   -0.00    3.76
   7 -10 -16    6.18    5.78
  -7 -10  16   26.83    8.58
   7 -10 -17    0.83    3.34
  -7 -10  17    2.72    5.28
   7 -10 -18    4.84    5.64
  -7 -10  18   11.06    6.59
   7 -10 -19    3.53    5.46
  -7 -10  19    2.28    4.75
   7 -10 -20    6.06    5.76
  -7 -10  20   -0.00    4.04
   7 -10 -21   -0.00    4.38
  -7 -10  21    1.55    4.29
   7 -10 -22    9.21    6.83
  -7 -10  22   10.34    7.73
   7 -10 -23    4.39    5.11
  -7 -10  23    3.72    6.54
   7 -10 -24    8.12    5.60
  -7 -10  24    4.70    5.96
   7 -10 -25   -0.00    5.39
  -7 -10  25   -0.00    5.19
   7 -10 -26    3.07    6.10
  -7 -10  26    4.50    6.28
   7 -10 -27    2.02    2.57
  -7 -10  27    4.02    6.72
   7 -10 -28    0.67    5.46
  -7 -10  28   12.94    7.99
   7 -10 -29    4.75    6.53
  -7 -10  29    0.65    4.68
  -7 -10  30    3.50    5.59
  -7 -10  31   -0.00    4.71
  -7 -10  32   -0.00    5.28
  -7 -10  33   -0.00    5.48
   7 -11  -1   -0.00    3.53
   7 -11  -2    2.11    3.53
   7 -11  -3   -0.00    3.64
   7 -11  -4   20.66    7.32
   7 -11  -5    5.01    4.23
   7 -11  -6    1.25    3.75
   7 -11  -7    3.65    3.43
   7 -11  -8   -0.00    3.20
   7 -11  -9    4.19    3.81
   7 -11 -10   11.96    6.54
   7 -11 -11    0.62    3.63
   7 -11 -12   -0.00    3.51
   7 -11 -13    2.06    4.68
  -7 -11  13    0.00    3.90
   7 -11 -14    7.32    5.96
  -7 -11  14   22.05    7.54
   7 -11 -15    1.10    3.98
  -7 -11  15   -0.00    3.73
   7 -11 -16    0.14    5.01
  -7 -11  16    5.31    4.89
   7 -11 -17    3.64    5.84
  -7 -11  17    0.00    3.96
   7 -11 -18    4.78    4.64
  -7 -11  18    3.20    5.03
   7 -11 -19    5.96    5.89
  -7 -11  19   -0.00    4.08
   7 -11 -20    6.00    6.94
  -7 -11  20    1.68    4.84
   7 -11 -21    1.63    4.84
  -7 -11  21    0.96    4.64
   7 -11 -22    0.63    4.84
  -7 -11  22    0.00    5.31
   7 -11 -23    0.00    4.54
  -7 -11  23    6.16    6.09
   7 -11 -24    2.26    5.42
  -7 -11  24    3.38    6.27
   7 -11 -25   -0.00    4.66
  -7 -11  25    3.44    6.86
   7 -11 -26   -0.00    5.54
  -7 -11  26    2.37    4.38
   7 -11 -27    0.00    5.05
  -7 -11  27   -0.00    6.27
  -7 -11  28   -0.00    6.25
  -7 -11  29    2.95    5.38
  -7 -11  30   -0.00    6.11
  -7 -11  31   -0.00    6.59
  -7 -11  32   -0.00    6.13
  -7 -11  33   -0.00    6.41
   7 -12  -1    0.83    2.70
   7 -12  -2    9.60    5.27
   7 -12  -3    5.71    4.89
   7 -12  -4    1.64    3.41
   7 -12  -5    1.42    3.85
   7 -12  -6    9.15    5.07
   7 -12  -7    3.36    3.48
   7 -12  -8   -0.00    3.44
   7 -12  -9    1.61    4.21
   7 -12 -10    4.48    5.27
   7 -12 -11    2.88    4.34
   7 -12 -12   17.38    7.27
   7 -12 -13    2.93    3.81
   7 -12 -14    2.26    4.15
   7 -12 -15    3.49    4.79
   7 -12 -16    7.08    5.42
   7 -12 -17   -0.00    4.23
   7 -12 -18    1.67    4.28
   7 -12 -19    4.97    4.72
   7 -12 -20   -0.00    5.36
   7 -12 -21   -0.00    5.02
   7 -12 -22    2.21    4.63
   7 -12 -23    5.01    5.83
   7 -12 -24   -0.00    4.67
   7 -12 -25   -0.00    5.34
   7 -13  -1   -0.00    3.42
   7 -13  -2    1.54    3.78
   7 -13  -3    4.59    4.81
   7 -13  -4   45.39   10.72
   7 -13  -5    1.12    4.62
   7 -13  -6    0.23    2.58
   7 -13  -7    1.59    3.27
   7 -13  -8    2.84    4.16
   7 -13  -9    1.26    3.41
   7 -13 -10    5.40    4.70
   7 -13 -11    2.03    3.28
   7 -13 -12    2.45    4.75
   7 -13 -13   -0.00    3.84
   7 -13 -14    0.95    5.06
   7 -13 -15    1.90    3.60
   7 -13 -16    3.27    5.64
   7 -13 -17    1.54    3.63
   7 -13 -18   -0.00    4.14
   7 -13 -19   -0.00    3.88
   7 -13 -20    3.47    5.11
   7 -13 -21    0.95    3.31
   7 -13 -22    0.75    2.93
   7 -14  -1    0.00    3.27
   7 -14  -2    1.76    3.71
   7 -14  -3    0.21    3.14
   7 -14  -4   -0.00    3.08
   7 -14  -5    1.17    3.15
   7 -14  -6    9.80    5.20
   7 -14  -7    8.24    4.48
   7 -14  -8    3.16    3.55
   7 -14  -9    2.12    4.04
   7 -14 -10    6.92    4.43
   7 -14 -11    1.55    4.08
   7 -14 -12    0.05    3.44
   7 -14 -13   -0.00    3.13
   7 -14 -14    0.00    3.77
   7 -14 -15   -0.00    3.38
   7 -14 -16    3.97    5.16
   7 -14 -17    0.00    3.95
   7 -14 -18   -0.00    4.96
   7 -14 -19   -0.00    4.95
   7 -14 -20    0.00    4.29
   7 -15  -1   -0.00    3.10
   7 -15  -2    0.78    3.26
   7 -15  -3    0.66    3.22
   7 -15  -4    1.21    3.52
   7 -15  -5    2.81    3.50
   7 -15  -6   -0.00    3.09
   7 -15  -7   -0.00    2.32
   7 -15  -8    2.25    3.22
   7 -15  -9   -0.00    4.10
   7 -15 -10   -0.00    3.49
   7 -15 -11   -0.00    3.28
   7 -15 -12   -0.00    3.24
   7 -15 -13    0.32    3.88
   7 -15 -14    1.53    3.66
   7 -15 -15   -0.00    3.80
   7 -15 -16    1.83    3.83
   7 -16  -1    0.88    2.97
   7 -16  -2    1.54    3.56
   7 -16  -3   -0.00    3.25
   7 -16  -4    1.05    3.92
   7 -16  -5    2.37    3.52
   7 -16  -6    0.00    3.02
   7 -16  -7   -0.00    2.15
   7 -16  -8    0.00    2.71
   7 -16  -9   -0.00    3.47
   7 -16 -10    2.27    3.60
   7 -16 -11    6.69    5.44
   7 -16 -12    1.41    3.17
   7 -17  -1    2.85    3.76
   7 -17  -2   -0.00    3.32
   7 -17  -3   -0.00    3.04
   7 -17  -4    0.50    3.37
  -6   0   1   -0.00    3.42
  -6   0   1    1.27    3.06
   6   0  -1   -0.00    2.48
   6   0  -1   -0.00    2.32
  -6   0   2  263.18   28.39
  -6   0   2  304.28   31.06
   6   0  -2  276.95   28.12
   6   0  -2  306.25   31.96
  -6   0   3   -0.00    2.40
  -6   0   3    2.00    3.70
   6   0  -3    1.19    2.72
   6   0  -3   -0.00    3.36
  -6   0   4   22.16    6.41
  -6   0   4   15.03    5.88
   6   0  -4   14.08    4.99
   6   0  -4   30.43    8.31
  -6   0   5    0.00    3.39
  -6   0   5   -0.00    2.73
   6   0  -5    3.19    3.10
   6   0  -5    1.35    3.48
  -6   0   6 1220.27  100.77
  -6   0   6 1309.05  103.82
   6   0  -6 1137.79   99.27
   6   0  -6 1245.84  104.15
  -6   0   7   -0.00    3.64
  -6   0   7    0.96    3.36
   6   0  -7   -0.00    3.93
   6   0  -7    5.87    4.50
  -6   0   8   19.74    6.28
  -6   0   8   24.01    7.55
   6   0  -8   14.45    5.19
   6   0  -8   10.24    5.75
  -6   0   9    0.43    2.80
  -6   0   9    1.71    3.47
   6   0  -9    1.56    2.81
   6   0  -9    0.00    3.12
  -6   0  10  189.17   23.10
  -6   0  10  223.46   25.62
   6   0 -10  190.83   22.50
   6   0 -10  232.24   27.88
  -6   0  11    3.92    3.71
  -6   0  11   -0.00    3.76
   6   0 -11   -0.00    3.40
  -6   0  12  240.40   27.23
  -6   0  12  271.58   29.32
   6   0 -12  206.47   29.05
  -6   0  13   -0.00    2.86
  -6   0  13    0.59    2.48
   6   0 -13    2.26    4.12
  -6   0  14   83.80   13.97
  -6   0  14   57.49   12.50
   6   0 -14  105.55   17.75
  -6   0  15    0.42    3.96
  -6   0  15    1.65    4.12
   6   0 -15    1.65    4.14
  -6   0  16  189.93   25.93
   6   0 -16  237.28   30.20
   6   0 -17    0.06    4.16
   6   0 -18  109.95   20.29
  -6   0  19    0.54    2.28
   6   0 -19   -0.00    4.84
  -6   0  20    4.46    5.30
   6   0 -20   -0.00    3.83
  -6   0  21   -0.00    4.23
   6   0 -21   -0.00    4.02
  -6   0  22   72.26   14.42
   6   0 -22   64.70   16.41
  -6   0  23   -0.00    4.55
   6   0 -23    2.22    4.68
  -6   0  24    1.10    4.24
  -6   0  25    1.44    5.31
  -6   0  26   20.66    8.95
  -6   0  27    0.39    4.46
   6   0 -27   -0.00    5.56
  -6   0  28   19.95    8.84
   6   0 -28   16.17    9.25
  -6   0  29    0.29    4.89
   6   0 -29   -0.00    5.13
  -6   0  30   16.37    8.99
   6   0 -30   20.23   10.52
  -6   0  31    4.81    5.51
   6   0 -31   -0.00    5.28
  -6   0  32   28.63   11.13
   6   0 -32   39.58   14.01
  -6   0  34   -0.00    6.14
  -6   0  35   -0.00    7.49
  -6   0  36    0.78    7.40
  -6   0  37    4.19    5.48
  -6   0  38    9.38    7.59
  -6   1   1    7.75    4.42
  -6   1   1    6.49    3.96
   6  -1  -1    6.07    4.18
   6  -1  -1    3.13    3.23
   6   1  -1    9.12    4.30
   6   1  -1    0.76    3.55
  -6  -1   1    5.45    3.93
  -6  -1   1    4.23    3.51
  -6   1   2  450.14   45.66
  -6   1   2  559.94   48.97
   6  -1  -2  541.68   46.22
   6  -1  -2  478.17   48.72
   6   1  -2  504.22   45.69
   6   1  -2  541.63   49.84
  -6  -1   2  506.82   46.55
  -6  -1   2  531.11   48.91
  -6   1   3   15.97    5.63
  -6   1   3   21.01    6.61
   6  -1  -3   30.17    6.72
   6  -1  -3   24.49    7.46
   6   1  -3   18.76    5.71
   6   1  -3   25.19    7.64
  -6  -1   3   22.86    6.62
  -6  -1   3   20.68    6.86
  -6   1   4  738.83   61.58
  -6   1   4  654.76   62.07
   6  -1  -4  773.54   60.78
   6  -1  -4  624.83   62.63
   6   1  -4  718.82   60.28
   6   1  -4  662.92   63.19
  -6  -1   4  677.34   60.81
  -6  -1   4  699.03   63.28
  -6   1   5  101.79   14.19
  -6   1   5  138.06   16.97
   6  -1  -5   97.32   13.21
   6  -1  -5   91.76   15.16
   6   1  -5   99.82   13.27
   6   1  -5   70.52   13.79
  -6  -1   5   89.70   13.44
  -6  -1   5   77.34   13.98
  -6   1   6   79.90   12.73
  -6   1   6  101.72   15.00
   6  -1  -6   80.11   12.09
   6  -1  -6  110.26   15.88
   6   1  -6   82.39   12.20
   6   1  -6   87.43   14.71
  -6  -1   6   85.81   13.05
  -6  -1   6   84.17   14.08
  -6   1   7  191.45   22.42
  -6   1   7  185.20   23.52
   6  -1  -7  240.23   23.01
   6  -1  -7  136.92   22.47
   6   1  -7  198.57   22.02
   6   1  -7  222.07   26.10
  -6  -1   7  219.21   23.28
  -6  -1   7  221.74   25.21
  -6   1   8  574.05   53.42
  -6   1   8  552.12   54.78
   6  -1  -8  611.26   53.02
   6  -1  -8  580.59   56.58
   6   1  -8  648.92   53.59
   6   1  -8  573.04   56.93
  -6  -1   8  614.03   54.00
  -6  -1   8  591.00   55.79
  -6   1   9   14.91    5.68
  -6   1   9    9.81    5.56
   6  -1  -9   12.36    4.72
   6  -1  -9    7.27    5.58
   6   1  -9   10.39    4.64
   6   1  -9   12.52    6.03
  -6  -1   9    9.16    5.27
  -6  -1   9   13.53    6.15
  -6   1  10   80.90   12.80
  -6   1  10   61.53   12.25
   6  -1 -10   64.61   11.05
   6  -1 -10   91.85   15.33
   6   1 -10   95.75   12.77
   6   1 -10   52.46   12.77
  -6  -1  10   77.44   12.60
  -6  -1  10   72.80   13.15
  -6   1  11   14.79    5.49
  -6   1  11    6.95    4.78
   6  -1 -11   11.91    5.86
   6   1 -11   13.11    6.16
  -6  -1  11    5.49    3.99
  -6  -1  11    8.72    5.12
  -6   1  12  280.12   29.54
  -6   1  12  266.92   30.35
   6  -1 -12  187.81   29.46
   6   1 -12  320.03   34.59
  -6  -1  12  288.16   30.02
  -6  -1  12  287.05   31.53
  -6   1  13   69.91   11.87
  -6   1  13   47.37   10.67
   6  -1 -13   30.79   10.33
   6   1 -13   52.61   12.78
  -6  -1  13   46.14    9.96
  -6  -1  13   46.21   10.69
  -6   1  14  123.41   18.26
  -6   1  14  154.86   20.14
   6  -1 -14  126.85   20.82
   6   1 -14  113.11   20.20
  -6  -1  14  135.62   19.06
  -6  -1  14  130.20   19.79
  -6   1  15    4.66    4.53
   6  -1 -15   -0.00    3.69
   6   1 -15   12.30    7.41
  -6  -1  15    8.58    5.36
  -6  -1  15    5.70    4.92
  -6   1  16    5.49    5.24
   6  -1 -16    2.45    5.07
   6   1 -16    6.14    5.66
  -6  -1  16    2.71    3.48
   6  -1 -17   -0.00    4.38
   6   1 -17    0.00    4.55
  -6  -1  17    3.05    4.66
   6  -1 -18  181.41   27.24
   6   1 -18  174.17   27.05
  -6  -1  18  209.33   27.28
  -6   1  19   27.20    8.49
   6  -1 -19   22.12    9.47
   6   1 -19   27.44   10.99
  -6  -1  19   21.78    7.64
  -6   1  20    1.53    4.92
   6  -1 -20    6.02    6.57
   6   1 -20   -0.00    4.44
  -6  -1  20    3.47    3.95
  -6   1  21    2.47    4.58
   6  -1 -21   -0.00    3.94
   6   1 -21   -0.00    4.46
  -6  -1  21    7.05    5.34
  -6   1  22    1.47    4.24
   6   1 -22    5.94    6.76
  -6  -1  22   11.41    6.72
  -6   1  23    4.84    4.99
   6   1 -23    0.00    4.72
  -6  -1  23   -0.00    4.22
  -6   1  24   13.54    7.72
   6   1 -24   21.08    9.76
  -6  -1  24   12.03    6.40
  -6   1  25   -0.00    4.35
   6  -1 -25   -0.00    4.96
   6   1 -25   -0.00    4.03
  -6  -1  25   -0.00    5.51
  -6   1  26    5.14    5.09
   6  -1 -26   -0.00    4.59
   6   1 -26    0.20    3.59
  -6  -1  26    0.00    5.18
  -6   1  27    1.13    4.62
   6  -1 -27   -0.00    7.15
  -6  -1  27    2.48    4.54
  -6   1  28   23.83   10.07
   6  -1 -28   10.81    8.46
  -6  -1  28   36.02   11.34
  -6   1  29   -0.00    5.28
   6  -1 -29   -0.00    4.74
   6   1 -29   -0.00    5.09
  -6  -1  29   -0.00    4.88
  -6   1  30    7.80    7.02
   6  -1 -30    7.61    7.46
  -6  -1  30   12.68    7.61
  -6   1  31    7.97    6.61
   6  -1 -31    5.96    6.60
  -6  -1  31   -0.00    4.80
  -6   1  32   -0.00    4.91
   6  -1 -32   -0.00    5.35
  -6  -1  32    0.36    4.55
  -6   1  33    2.18    5.34
   6  -1 -33   -0.00    4.73
  -6  -1  33    5.52    6.86
  -6   1  34   16.66    8.75
   6  -1 -34    0.70    4.85
  -6  -1  34    7.60    7.00
  -6   1  35    0.00    5.76
  -6  -1  35   -0.00    7.29
  -6   1  36   -0.00    5.30
  -6  -1  36    4.17    5.69
  -6   1  37    6.82    6.46
  -6  -1  37    5.10    6.96
  -6   1  38    0.15    6.35
  -6  -1  38    1.52    6.18
  -6   2   1    2.46    3.27
  -6   2   1    5.92    4.32
   6  -2  -1    1.54    2.77
   6  -2  -1    9.26    4.92
   6   2  -1    5.65    3.70
   6   2  -1    5.25    4.48
  -6  -2   1    4.60    3.69
  -6  -2   1    4.75    4.10
  -6   2   2   17.05    5.62
  -6   2   2    8.70    4.48
   6  -2  -2    7.73    3.92
   6  -2  -2    2.09    4.01
   6   2  -2    4.25    3.51
   6   2  -2    0.00    2.71
  -6  -2   2   17.34    5.43
  -6  -2   2   10.82    5.38
  -6   2   3    5.07    3.76
  -6   2   3    6.49    4.52
   6  -2  -3    6.79    3.72
   6  -2  -3    2.91    3.55
   6   2  -3    3.32    3.37
   6   2  -3    0.00    2.93
  -6  -2   3    3.50    4.07
  -6  -2   3    0.76    3.26
  -6   2   4   51.89   10.04
  -6   2   4   81.98   12.73
   6  -2  -4   64.77   10.21
   6  -2  -4   73.56   12.77
   6   2  -4   55.06    9.74
   6   2  -4   85.82   13.77
  -6  -2   4   54.98   10.45
  -6  -2   4   73.41   12.89
  -6   2   5    5.99    4.09
  -6   2   5    7.03    4.56
   6  -2  -5   12.32    4.66
   6  -2  -5    1.90    3.40
   6   2  -5   11.81    4.67
   6   2  -5   17.75    6.31
  -6  -2   5    5.46    4.06
  -6  -2   5    3.51    4.09
  -6   2   6  305.13   29.91
  -6   2   6  286.22   30.60
   6  -2  -6  264.65   28.09
   6  -2  -6  280.02   31.53
   6   2  -6  277.92   28.47
   6   2  -6  302.85   32.59
  -6  -2   6  269.36   29.10
  -6  -2   6  319.35   32.44
  -6   2   7   44.17    9.09
  -6   2   7   40.47    9.18
   6  -2  -7   45.77    8.56
   6  -2  -7   54.62   10.95
   6   2  -7   34.40    7.80
   6   2  -7   48.30   10.82
  -6  -2   7   30.67    7.96
  -6  -2   7   26.81    8.27
  -6   2   8    5.50    4.42
  -6   2   8    0.00    3.03
   6  -2  -8    3.75    3.25
   6  -2  -8    4.48    4.34
   6   2  -8    2.74    3.26
   6   2  -8    0.38    2.82
  -6  -2   8    6.85    4.61
  -6  -2   8    6.77    4.20
  -6   2   9    1.30    3.51
  -6   2   9    0.71    3.03
   6  -2  -9   -0.00    2.41
   6  -2  -9   -0.00    3.79
   6   2  -9    0.70    2.83
   6   2  -9    0.23    2.96
  -6  -2   9    0.15    2.99
  -6  -2   9   -0.00    3.58
  -6   2  10  264.36   27.31
  -6   2  10  245.96   27.92
   6  -2 -10  238.03   25.80
   6  -2 -10  255.45   30.01
   6   2 -10  231.82   29.76
  -6  -2  10  222.17   26.30
  -6  -2  10  260.61   29.40
  -6   2  11  200.68   23.31
  -6   2  11  208.63   24.61
   6  -2 -11  197.15   25.96
   6   2 -11  174.88   25.31
  -6  -2  11  180.69   22.76
  -6  -2  11  218.03   25.73
  -6   2  12   86.72   13.66
   6  -2 -12   78.52   15.30
   6   2 -12   73.96   15.19
  -6  -2  12   92.79   14.57
  -6  -2  12   71.85   13.87
  -6   2  13   13.67    5.52
   6  -2 -13    9.04    6.13
   6   2 -13   19.61    7.95
  -6  -2  13   13.71    6.06
  -6  -2  13    7.02    5.09
  -6   2  14   93.26   14.68
   6  -2 -14   89.12   16.79
   6   2 -14   66.89   15.22
  -6  -2  14   80.60   13.99
  -6  -2  14  107.87   17.17
  -6   2  15   25.60    7.69
   6  -2 -15   27.35    9.93
   6   2 -15   24.66    9.16
  -6  -2  15   31.90    8.78
  -6  -2  15   35.18   10.03
  -6   2  16   55.52   11.70
   6  -2 -16   73.23   15.38
   6   2 -16   70.05   15.00
  -6  -2  16   60.92   13.53
   6  -2 -17   20.95    7.96
   6   2 -17    0.00    3.67
  -6  -2  17   16.15    7.55
   6  -2 -18    6.98    6.83
   6   2 -18    3.95    6.56
  -6  -2  18    9.10    6.22
   6  -2 -19    2.13    5.83
   6   2 -19   14.46    8.18
  -6  -2  19   15.21    6.99
  -6  -2  19    6.57    6.24
  -6   2  20  124.36   19.74
   6   2 -20  133.78   23.34
  -6  -2  20  139.42   20.31
  -6   2  21    2.19    3.96
   6   2 -21   12.09    8.23
  -6  -2  21    1.98    3.95
  -6   2  22   13.17    7.02
   6   2 -22   28.38   11.60
  -6  -2  22   22.77    8.60
  -6   2  23   -0.00    4.37
   6  -2 -23    2.56    5.24
   6   2 -23   -0.00    5.32
  -6  -2  23    0.00    4.03
  -6   2  24    6.07    5.73
   6  -2 -24    7.86    7.02
   6   2 -24   19.53    9.77
  -6  -2  24   11.70    6.81
  -6   2  25   17.06    7.54
   6  -2 -25    5.71    6.50
   6   2 -25    9.13    7.31
  -6  -2  25    6.48    5.65
  -6   2  26   12.09    7.14
   6  -2 -26   29.42   11.81
   6   2 -26   26.15   11.39
  -6  -2  26   33.48   11.21
  -6   2  27    3.88    5.02
   6  -2 -27    6.48    6.23
   6   2 -27   -0.00    5.10
  -6  -2  27   -0.00    4.80
  -6   2  28   -0.00    5.37
   6  -2 -28    4.68    6.55
  -6  -2  28   10.01    7.78
  -6   2  29    0.00    5.21
   6  -2 -29   -0.00    5.79
  -6  -2  29   -0.00    6.86
  -6   2  30    0.17    4.56
   6  -2 -30   -0.00    4.61
  -6  -2  30    7.11    7.00
  -6   2  31    1.58    5.29
   6  -2 -31   -0.00    5.42
  -6  -2  31   -0.00    6.90
  -6   2  32   13.70    7.73
   6  -2 -32   24.55   11.06
  -6  -2  32    2.38    7.52
  -6   2  33   -0.00    5.68
   6  -2 -33    4.56    7.45
  -6  -2  33    0.00    6.47
  -6   2  34    0.09    4.09
   6  -2 -34    2.95    6.26
  -6  -2  34    1.58    6.88
  -6   2  35    0.00    5.71
   6  -2 -35    3.04    6.50
  -6  -2  35    0.79    5.38
  -6   2  36   -0.00    5.39
   6  -2 -36   14.23    9.42
  -6  -2  36   17.38    8.63
  -6   2  37    0.00    5.19
  -6  -2  37   -0.00    6.30
  -6   2  38   -0.00    6.28
  -6   3   1    1.79    3.41
  -6   3   1    3.06    3.00
   6  -3  -1    2.48    2.82
   6  -3  -1    1.60    2.49
   6   3  -1    1.10    2.45
   6   3  -1    4.01    4.27
  -6  -3   1    4.34    3.88
  -6  -3   1    1.24    2.93
  -6   3   2  127.83   16.34
  -6   3   2   99.33   15.80
   6  -3  -2  128.89   15.75
   6  -3  -2  138.40   18.57
   6   3  -2  138.02   15.94
   6   3  -2  124.26   17.76
  -6  -3   2  113.32   15.73
  -6  -3   2  136.95   18.33
  -6   3   3  117.15   15.71
  -6   3   3  144.88   17.70
   6  -3  -3  122.57   15.32
   6  -3  -3  133.14   18.43
   6   3  -3  114.80   15.14
   6   3  -3  122.02   17.81
  -6  -3   3  101.87   15.29
  -6  -3   3  148.65   19.09
  -6   3   4   25.41    6.62
  -6   3   4   27.69    7.38
   6  -3  -4   33.52    7.07
   6  -3  -4   23.09    7.39
   6   3  -4   40.13    7.61
   6   3  -4   28.34    8.12
  -6  -3   4   27.71    7.04
  -6  -3   4   34.92    8.87
  -6   3   5    4.03    3.83
  -6   3   5    5.85    4.22
   6  -3  -5    2.95    3.28
   6  -3  -5   12.44    5.55
   6   3  -5    8.93    4.10
   6   3  -5    3.97    4.40
  -6  -3   5    8.49    4.35
  -6  -3   5   22.40    7.02
  -6   3   6    7.96    4.69
  -6   3   6   14.60    5.77
   6  -3  -6   12.63    4.77
   6  -3  -6    2.78    3.90
   6   3  -6   15.49    4.90
   6   3  -6   29.14    8.14
  -6  -3   6   14.16    5.72
  -6  -3   6   37.39    8.83
  -6   3   7   20.46    6.44
  -6   3   7   20.82    6.56
   6  -3  -7   16.19    5.33
   6  -3  -7   24.11    7.36
   6   3  -7   19.84    5.96
   6   3  -7   29.09    8.20
  -6  -3   7   15.94    5.80
  -6  -3   7   14.75    6.06
  -6   3   8  323.97   32.66
  -6   3   8  325.55   33.91
   6  -3  -8  314.84   31.65
   6  -3  -8  325.59   35.37
   6   3  -8  316.89   31.93
   6   3  -8  317.91   36.18
  -6  -3   8  325.04   32.95
  -6  -3   8  366.03   36.20
  -6   3   9   37.30    8.67
   6  -3  -9   45.08    8.70
   6  -3  -9   44.16   10.41
   6   3  -9   53.58    9.44
   6   3  -9   58.72   12.51
  -6  -3   9   49.67    9.83
  -6  -3   9   59.28   12.02
  -6   3  10   18.37    6.24
   6  -3 -10   16.35    5.25
   6  -3 -10   23.63    8.32
   6   3 -10   13.10    6.59
  -6  -3  10   15.66    5.95
  -6  -3  10   12.06    5.79
  -6   3  11    9.38    4.53
   6  -3 -11    2.83    4.74
   6   3 -11    5.06    4.33
  -6  -3  11    4.80    4.10
  -6  -3  11    0.82    3.28
  -6   3  12   56.24   11.32
   6  -3 -12   70.11   14.22
   6   3 -12   70.74   14.34
  -6  -3  12   83.67   13.29
  -6  -3  12   70.10   13.89
  -6   3  13  120.21   16.52
   6  -3 -13  128.74   19.74
   6   3 -13   73.26   16.37
  -6  -3  13  103.33   15.88
  -6  -3  13  118.16   18.38
  -6   3  14  163.21   20.28
   6  -3 -14  142.70   21.73
   6   3 -14  130.18   21.63
  -6  -3  14  157.49   20.35
  -6  -3  14  107.79   19.55
  -6   3  15   10.03    5.54
   6  -3 -15   17.84    7.98
   6   3 -15    6.86    6.17
  -6  -3  15   16.20    6.49
  -6  -3  15   15.23    7.00
  -6   3  16   23.09    7.44
   6  -3 -16   14.94    7.61
   6   3 -16   18.01    8.62
  -6  -3  16   25.43    9.23
   6  -3 -17   71.60   15.03
   6   3 -17   62.88   15.12
  -6  -3  17   62.77   14.35
   6   3 -18   78.44   17.62
  -6  -3  18  106.90   17.34
  -6  -3  18  128.29   20.48
   6   3 -19   34.53   11.55
  -6  -3  19   39.31   10.12
  -6  -3  19   27.65    9.82
  -6   3  20   -0.00    3.44
   6   3 -20    4.12    5.40
  -6  -3  20    2.85    4.25
  -6  -3  20   -0.00    3.41
  -6   3  21    1.99    3.99
   6  -3 -21    4.70    6.03
   6   3 -21    0.42    4.39
  -6  -3  21   -0.00    3.94
  -6  -3  21   -0.00    3.88
  -6   3  22   32.01   10.04
   6  -3 -22   37.16   12.22
   6   3 -22   49.18   14.18
  -6  -3  22   25.11    8.90
  -6   3  23    8.91    5.83
   6  -3 -23    9.23    8.02
   6   3 -23    9.66    6.91
  -6  -3  23   10.69    5.94
  -6   3  24   38.62   10.75
   6  -3 -24   21.95   10.69
   6   3 -24   54.34   15.25
  -6  -3  24   38.46   11.17
  -6   3  25   -0.00    4.01
   6  -3 -25   -0.00    4.65
  -6  -3  25    1.35    5.56
  -6   3  26   -0.00    3.99
   6  -3 -26    1.57    5.21
  -6  -3  26   -0.00    4.13
  -6   3  27   -0.00    4.21
   6  -3 -27   11.36    7.83
  -6  -3  27    4.37    5.76
  -6   3  28   11.94    8.55
   6  -3 -28    8.66    6.78
  -6  -3  28   17.35    8.43
  -6   3  29    9.26    6.69
   6  -3 -29    4.35    5.98
  -6  -3  29    0.00    5.89
  -6   3  30    9.52    7.35
   6  -3 -30    7.66    6.61
  -6  -3  30   20.77    9.06
  -6   3  31   -0.00    4.88
   6  -3 -31    4.53    7.25
  -6  -3  31   -0.00    6.52
  -6   3  32    1.53    6.45
   6  -3 -32    0.00    6.12
  -6  -3  32   -0.00    4.56
  -6   3  33    2.07    6.08
   6  -3 -33   -0.00    4.81
  -6  -3  33    0.06    5.29
  -6   3  34    2.78    6.56
   6  -3 -34    0.20    4.37
  -6  -3  34   12.29    8.38
  -6   3  35    4.46    7.77
   6  -3 -35   -0.00    5.36
  -6  -3  35    2.30    6.94
  -6   3  36    5.61    7.12
   6  -3 -36   11.84    8.77
  -6  -3  36    0.00    6.92
  -6   3  37    6.30    6.45
   6  -3 -37    5.48    6.78
  -6  -3  37    3.43    5.59
  -6   3  38    0.61    4.80
   6  -3 -38   -0.00    5.69
   6  -3 -39   -0.00    6.11
  -6   4   1  128.92   17.60
  -6   4   1  189.59   20.65
   6  -4  -1  156.74   18.08
   6  -4  -1  126.58   19.09
   6   4  -1  154.97   18.10
   6   4  -1  168.17   20.88
  -6  -4   1  178.55   19.57
  -6  -4   1  161.02   20.80
  -6   4   2   10.65    4.55
  -6   4   2   17.29    5.59
   6  -4  -2    7.39    3.68
   6  -4  -2   13.88    6.23
   6   4  -2   13.20    4.84
   6   4  -2   17.73    6.52
  -6  -4   2   14.92    5.58
  -6  -4   2    8.37    4.76
  -6   4   3    2.73    3.45
  -6   4   3    5.91    3.86
   6  -4  -3    7.00    3.67
   6  -4  -3    5.70    4.13
   6   4  -3    7.87    3.89
   6   4  -3    0.00    2.76
  -6  -4   3    3.14    3.84
  -6  -4   3   12.36    5.60
  -6   4   4    6.41    4.02
  -6   4   4   13.76    5.48
   6  -4  -4   17.27    5.13
   6  -4  -4    8.02    5.27
   6   4  -4   12.77    4.83
   6   4  -4   12.73    5.63
  -6  -4   4   14.09    4.99
  -6  -4   4   21.16    6.95
  -6   4   5  189.27   22.23
   6  -4  -5  239.03   22.71
   6  -4  -5  208.17   24.73
   6   4  -5  229.51   22.61
   6   4  -5  168.04   23.82
  -6  -4   5  210.97   23.01
  -6  -4   5  150.80   22.70
  -6   4   6  229.69   24.27
   6  -4  -6  195.96   22.46
   6  -4  -6  205.72   25.67
   6   4  -6  240.30   23.84
   6   4  -6  191.02   25.93
  -6  -4   6  210.29   23.85
  -6  -4   6  248.32   27.25
  -6   4   7   59.47   10.32
   6  -4  -7   44.88    8.91
   6  -4  -7   60.60   11.76
   6   4  -7   65.64   10.39
   6   4  -7   69.09   13.01
  -6  -4   7   52.67    9.94
  -6  -4   7   63.98   12.22
  -6   4   8    0.00    2.69
   6  -4  -8    5.21    3.64
   6  -4  -8   -0.00    3.03
   6   4  -8    7.97    3.97
   6   4  -8   -0.00    2.81
  -6  -4   8    3.69    3.96
  -6  -4   8    7.29    5.12
  -6   4   9   63.88   10.68
   6  -4  -9   62.55    9.89
   6  -4  -9   27.27    8.68
   6   4  -9   61.48   10.29
   6   4  -9   42.25   10.99
  -6  -4   9   52.99   10.26
  -6  -4   9   48.82   11.01
  -6   4  10   32.38    7.91
   6  -4 -10   18.69    6.11
   6  -4 -10   32.83    9.25
   6   4 -10   39.53   10.04
  -6  -4  10   19.98    6.68
  -6  -4  10   45.57   10.26
  -6   4  11  120.51   16.48
   6  -4 -11  103.02   17.70
   6   4 -11  114.83   19.08
  -6  -4  11  109.55   16.66
  -6  -4  11  140.36   19.78
  -6   4  12   68.31   12.51
   6  -4 -12   61.16   13.79
   6   4 -12   87.89   16.04
  -6  -4  12   79.23   13.28
  -6  -4  12   93.75   15.76
  -6   4  13   32.99    8.45
   6  -4 -13   24.06    8.54
   6   4 -13   19.99    7.86
  -6  -4  13   20.39    7.00
  -6  -4  13   14.86    6.93
  -6   4  14    2.09    4.33
   6  -4 -14    0.28    3.42
   6   4 -14    3.72    4.87
  -6  -4  14    0.94    3.33
  -6  -4  14    0.00    3.64
  -6   4  15  107.89   16.56
   6   4 -15  128.56   21.03
  -6  -4  15   98.13   18.35
  -6   4  16  133.17   19.45
   6   4 -16  138.42   23.24
  -6  -4  16  170.76   24.25
   6   4 -17   11.61    7.16
  -6  -4  17   19.70    8.66
   6   4 -18   44.69   12.90
  -6  -4  18   41.13   10.45
  -6  -4  18   36.57   11.37
   6  -4 -19   23.97    9.21
   6   4 -19   55.70   14.56
  -6  -4  19   40.41   11.04
  -6  -4  19   55.36   13.72
  -6   4  20   75.59   14.64
   6  -4 -20   67.77   15.86
   6   4 -20   86.31   18.53
  -6  -4  20   82.07   15.41
  -6  -4  20   74.85   16.70
  -6   4  21    1.35    3.50
   6  -4 -21    3.00    5.42
  -6  -4  21    3.60    5.28
  -6   4  22    4.70    4.74
   6  -4 -22    2.15    5.61
  -6  -4  22    4.62    5.85
  -6   4  23    1.94    4.48
   6  -4 -23    1.18    5.23
  -6  -4  23   -0.00    3.75
  -6   4  24    2.88    4.09
   6  -4 -24   -0.00    4.88
  -6  -4  24    3.74    5.04
  -6   4  25    0.63    3.90
   6  -4 -25    7.45    7.04
  -6  -4  25    0.00    5.01
  -6   4  26    6.90    5.88
   6  -4 -26   13.66    7.84
  -6  -4  26    7.04    6.25
  -6   4  27    1.43    4.16
   6  -4 -27    9.97    7.36
  -6  -4  27    4.87    6.21
  -6   4  28    5.32    7.30
   6  -4 -28   -0.00    6.36
  -6  -4  28    7.24    7.68
  -6   4  29   -0.00    4.95
   6  -4 -29    4.05    6.11
  -6  -4  29    3.91    4.94
  -6   4  30    1.99    5.00
   6  -4 -30    9.38    7.50
  -6  -4  30   14.28    9.03
  -6   4  31   -0.00    6.52
   6  -4 -31    0.71    4.28
  -6  -4  31    2.90    5.97
  -6   4  32    9.33    7.43
   6  -4 -32    2.95    7.27
  -6  -4  32    0.75    3.93
  -6   4  33    6.37    7.01
   6  -4 -33    5.84    8.30
  -6  -4  33    0.00    5.11
  -6   4  34    0.96    4.80
   6  -4 -34   -0.00    4.49
  -6  -4  34    5.75    7.06
  -6   4  35   -0.00    5.57
   6  -4 -35   -0.00    4.11
  -6  -4  35    6.61    7.31
  -6   4  36    5.67    6.75
   6  -4 -36    1.11    5.14
  -6  -4  36    6.91    7.74
  -6   4  37   -0.00    5.93
   6  -4 -37   -0.00    5.08
  -6  -4  37    0.00    6.09
  -6   4  38    1.00    6.30
   6  -4 -38   -0.00    5.95
   6  -4 -39   -0.00    4.49
   6  -4 -40    0.00    6.00
   6  -4 -41   -0.00    5.00
  -6   5   1   12.81    5.01
   6  -5  -1   17.54    5.19
   6  -5  -1   14.80    6.00
   6   5  -1   11.44    4.51
   6   5  -1   16.35    6.05
  -6  -5   1    8.98    4.63
  -6  -5   1   22.61    7.16
  -6   5   2   92.49   13.00
   6  -5  -2   80.83   11.83
   6  -5  -2   80.95   14.11
   6   5  -2  103.32   12.90
   6   5  -2   71.33   13.07
  -6  -5   2   71.40   11.96
  -6  -5   2   89.16   14.56
  -6   5   3  123.76   15.83
   6  -5  -3  126.67   15.14
   6  -5  -3  120.81   17.42
   6   5  -3  121.56   14.95
   6   5  -3   94.74   16.05
  -6  -5   3  105.83   14.91
  -6  -5   3  105.04   16.72
  -6   5   4   78.94   12.73
   6  -5  -4  110.21   13.68
   6  -5  -4   89.18   14.93
   6   5  -4   88.98   12.62
   6   5  -4   92.40   15.31
  -6  -5   4  103.56   14.02
  -6  -5   4   92.52   15.11
  -6   5   5    4.47    3.40
   6  -5  -5    2.27    2.53
   6  -5  -5    0.63    3.30
   6   5  -5    2.61    2.87
   6   5  -5    0.00    3.21
  -6  -5   5    1.65    3.16
  -6  -5   5    2.22    3.49
  -6   5   6    3.26    3.37
   6  -5  -6    3.06    2.92
   6  -5  -6    3.25    4.03
   6   5  -6    0.00    2.31
   6   5  -6    1.58    3.26
  -6  -5   6    2.74    2.72
  -6  -5   6    0.30    3.08
  -6   5   7   77.76   11.40
   6  -5  -7   49.22    8.85
   6  -5  -7   57.35   11.34
   6   5  -7   37.00    8.25
   6   5  -7   59.26   12.05
  -6  -5   7   59.83   10.37
  -6  -5   7   52.43   11.33
  -6   5   8   53.79    9.94
   6  -5  -8   46.71    8.59
   6  -5  -8   41.07    9.91
   6   5  -8   47.94    8.93
   6   5  -8   45.34   10.86
  -6  -5   8   38.49    8.69
  -6  -5   8   50.05   11.06
  -6   5   9   76.24   12.28
   6  -5  -9   93.85   12.56
   6  -5  -9   74.03   13.77
   6   5  -9   80.87   14.77
  -6  -5   9   74.36   12.58
  -6  -5   9   67.27   13.59
  -6   5  10   37.42    8.44
   6  -5 -10   40.76    8.00
   6  -5 -10   26.73    8.49
   6   5 -10   33.52    9.67
  -6  -5  10   43.82    9.08
  -6  -5  10   34.55    9.54
  -6   5  11    2.50    3.28
   6  -5 -11    2.48    3.90
   6   5 -11    4.16    4.92
  -6  -5  11    0.79    3.31
  -6  -5  11    7.28    4.95
  -6   5  12    3.43    3.78
   6   5 -12    3.02    3.87
  -6  -5  12    2.15    3.63
  -6  -5  12    4.82    4.64
  -6   5  13  185.88   24.08
   6   5 -13  198.40   27.87
  -6  -5  13  229.96   26.06
  -6  -5  13  223.14   28.36
  -6   5  14  202.06   24.77
   6   5 -14  197.62   28.15
  -6  -5  14  220.34   25.86
  -6  -5  14  204.94   27.97
  -6   5  15    0.40    3.47
   6   5 -15   -0.00    3.89
  -6  -5  15    1.39    4.17
  -6   5  16   10.90    5.86
   6  -5 -16    0.00    4.57
   6   5 -16    6.58    4.80
  -6  -5  16    6.85    5.49
   6  -5 -17    0.80    3.49
   6   5 -17    8.18    5.82
  -6  -5  17    0.95    5.10
   6  -5 -18   76.72   16.17
  -6  -5  18  102.42   16.51
   6  -5 -19   16.69    8.51
  -6  -5  19   16.89    7.14
  -6   5  20    2.93    4.12
   6  -5 -20    3.03    5.44
  -6  -5  20    5.23    5.94
  -6   5  21   -0.00    3.51
   6  -5 -21    2.28    4.29
  -6  -5  21    0.32    3.87
  -6   5  22    0.64    4.12
   6  -5 -22   -0.00    3.47
  -6  -5  22   -0.00    4.07
  -6   5  23   37.42   10.50
   6  -5 -23   23.21   10.09
  -6  -5  23   28.80    9.98
  -6   5  24   22.76    8.42
   6  -5 -24   14.48    9.38
  -6  -5  24   13.42    7.09
  -6   5  25    3.49    5.41
   6  -5 -25    0.56    4.83
  -6  -5  25   13.07    6.75
  -6   5  26    0.00    4.66
   6  -5 -26   -0.00    4.68
  -6  -5  26    3.24    5.29
  -6   5  27    2.01    4.24
   6  -5 -27    5.05    7.27
  -6  -5  27   -0.00    4.93
  -6   5  28    0.91    4.44
   6  -5 -28    0.53    5.79
  -6  -5  28   -0.00    5.57
  -6   5  29   12.78    7.60
   6  -5 -29    6.13    7.27
  -6  -5  29   17.07    9.01
  -6   5  30    3.05    6.16
   6  -5 -30    7.03    6.56
  -6  -5  30    3.20    6.20
  -6   5  31    2.09    5.06
   6  -5 -31   -0.00    5.88
  -6  -5  31   -0.00    6.68
  -6   5  32   -0.00    4.73
   6  -5 -32    0.00    4.33
  -6  -5  32    0.00    4.82
  -6   5  33   -0.00    5.10
   6  -5 -33    4.35    6.45
  -6  -5  33    6.55    7.08
  -6   5  34   -0.00    6.06
   6  -5 -34   -0.00    5.86
  -6  -5  34    8.85    7.40
  -6   5  35   -0.00    6.01
   6  -5 -35   -0.00    4.32
  -6  -5  35   -0.00    6.25
  -6   5  36    0.91    5.06
   6  -5 -36    1.09    5.18
  -6  -5  36    0.01    5.48
  -6   5  37   -0.00    6.15
   6  -5 -37    0.00    4.24
  -6   5  38   -0.00    5.07
   6  -5 -38    7.32    6.70
   6  -5 -39   -0.00    4.42
  -6   6   1  120.46   16.17
   6  -6  -1  155.77   16.89
   6  -6  -1   93.93   16.41
   6   6  -1  139.07   16.31
  -6  -6   1  136.39   16.78
  -6  -6   1  129.03   18.49
  -6   6   2   13.81    5.33
   6  -6  -2   31.40    6.80
   6  -6  -2   27.41    7.84
   6   6  -2   22.00    5.86
  -6  -6   2   37.32    7.90
  -6  -6   2   18.19    6.42
  -6   6   3    5.17    3.55
   6  -6  -3    6.18    3.63
   6  -6  -3    4.82    4.13
   6   6  -3    2.57    3.08
  -6  -6   3    2.42    3.11
  -6  -6   3    5.45    4.95
  -6   6   4   24.53    6.45
   6  -6  -4   17.22    5.27
   6  -6  -4   11.52    6.11
   6   6  -4   23.19    5.85
  -6  -6   4   17.38    5.89
  -6  -6   4   11.84    5.67
  -6   6   5  117.67   15.58
   6  -6  -5  142.53   15.81
   6  -6  -5   97.28   16.15
   6   6  -5  100.13   14.12
  -6  -6   5  108.77   15.13
  -6  -6   5  124.29   18.01
  -6   6   6   79.63   12.04
   6  -6  -6   75.39   11.25
   6  -6  -6   77.06   13.49
   6   6  -6   68.79   11.15
   6   6  -6   63.76   12.94
  -6  -6   6   68.64   11.55
  -6  -6   6   87.26   14.45
  -6   6   7   69.53   10.99
   6  -6  -7   54.00    9.28
   6  -6  -7   64.02   12.05
   6   6  -7   47.03    9.07
   6   6  -7   47.79   10.87
  -6  -6   7   53.72   10.15
  -6  -6   7   55.42   12.13
  -6   6   8   16.44    5.94
   6  -6  -8   10.27    4.55
   6   6  -8   13.24    5.18
   6   6  -8   12.55    5.84
  -6  -6   8   13.95    5.27
  -6  -6   8   14.04    5.99
  -6   6   9   65.07   12.23
   6  -6  -9   89.87   12.80
   6   6  -9   88.41   15.77
  -6  -6   9  123.71   15.65
  -6  -6   9   90.55   15.85
  -6   6  10   71.80   11.74
   6  -6 -10   65.36   10.65
   6   6 -10   48.98   12.00
  -6  -6  10   49.42   10.75
  -6  -6  10   76.46   14.20
  -6   6  11   42.66    9.14
   6   6 -11   51.36   11.99
  -6  -6  11   34.06    9.12
  -6  -6  11   45.61   11.41
  -6   6  12   67.73   11.73
   6   6 -12   54.27   12.78
  -6  -6  12   45.02   10.40
  -6  -6  12   53.30   12.74
  -6   6  13    4.64    4.56
   6  -6 -13    0.97    3.53
   6   6 -13    2.74    4.95
  -6  -6  13    0.00    3.78
  -6  -6  13    3.44    4.93
  -6   6  14    4.99    4.34
   6  -6 -14   -0.00    4.18
  -6  -6  14   -0.00    3.36
  -6   6  15   47.25   10.23
   6  -6 -15   38.47   10.76
  -6   6  16    5.42    4.20
   6  -6 -16    0.89    3.65
   6  -6 -17    1.04    4.18
  -6  -6  17    4.26    5.41
   6  -6 -18   19.85    8.13
  -6  -6  18   30.27    8.97
   6  -6 -19    9.13    6.42
  -6  -6  19   10.99    6.55
  -6   6  20    2.98    4.81
   6  -6 -20    1.17    4.34
  -6  -6  20    1.77    4.12
  -6   6  21    9.22    6.16
   6  -6 -21   19.78    8.51
  -6  -6  21   13.35    7.00
  -6   6  22    9.89    6.10
   6  -6 -22    1.13    5.00
  -6  -6  22    4.30    5.02
  -6   6  23    8.91    5.97
   6  -6 -23    6.68    5.72
  -6  -6  23   10.17    5.96
  -6   6  24    4.07    4.56
   6  -6 -24    1.10    5.36
  -6  -6  24    1.33    4.63
  -6   6  25   12.54    6.64
   6  -6 -25    1.64    5.18
  -6  -6  25   15.51    8.44
  -6   6  26    7.63    5.64
   6  -6 -26   13.31    7.94
  -6  -6  26    2.00    5.33
  -6   6  27    0.50    4.40
   6  -6 -27    4.75    5.45
  -6  -6  27    6.67    6.27
  -6   6  28    2.69    4.71
   6  -6 -28   -0.00    4.86
  -6  -6  28    0.67    5.08
  -6   6  29   -0.00    5.09
   6  -6 -29    2.76    6.72
  -6  -6  29   -0.00    5.41
  -6   6  30   -0.00    4.63
   6  -6 -30    0.91    6.17
  -6  -6  30    0.00    7.39
  -6   6  31    2.48    5.91
   6  -6 -31   -0.00    4.98
  -6  -6  31    0.46    6.11
  -6   6  32    1.27    5.51
   6  -6 -32    0.00    5.02
  -6  -6  32    0.35    4.84
  -6   6  33   -0.00    5.18
   6  -6 -33    7.85    7.53
  -6  -6  33    6.91    6.85
  -6   6  34    1.50    5.17
   6  -6 -34    6.66    7.33
  -6  -6  34   -0.00    5.39
  -6   6  35    1.55    6.75
   6  -6 -35    6.29    6.67
  -6  -6  35    2.37    6.54
  -6   6  36    2.41    4.74
   6  -6 -36   -0.00    5.81
  -6  -6  36    0.00    4.49
  -6   6  37   10.56    8.18
   6  -6 -37    2.19    7.22
  -6   6  38   -0.00    5.21
   6  -6 -38    2.43    6.05
  -6   7   1   18.82    6.06
   6  -7  -1   20.70    5.60
   6   7  -1   12.42    4.85
   6   7  -1   16.62    6.01
  -6  -7   1   12.20    4.91
  -6  -7   1   20.42    6.79
  -6   7   2   10.99    4.88
   6  -7  -2   11.73    4.60
   6   7  -2   10.99    4.28
   6   7  -2    8.96    4.78
  -6  -7   2   15.02    5.45
  -6  -7   2   28.29    8.08
  -6   7   3  213.00   23.01
   6  -7  -3  206.26   22.01
   6   7  -3  203.66   21.99
   6   7  -3  181.15   23.75
  -6  -7   3  199.13   22.58
  -6  -7   3  208.73   25.42
  -6   7   4   64.99   11.14
   6  -7  -4   70.30   10.76
   6   7  -4   63.17   10.36
   6   7  -4   81.86   13.41
  -6  -7   4   64.10   11.10
  -6  -7   4   71.35   13.23
  -6   7   5   14.91    5.30
   6  -7  -5   11.02    4.37
   6   7  -5    3.44    3.00
   6   7  -5    5.78    4.02
  -6  -7   5   15.63    5.69
  -6  -7   5    7.09    4.78
  -6   7   6   20.62    6.12
   6  -7  -6   25.67    6.17
   6   7  -6   17.36    5.62
   6   7  -6   11.31    5.48
  -6  -7   6   28.49    7.29
  -6  -7   6   25.61    7.76
  -6   7   7   19.99    5.91
   6  -7  -7   20.39    5.75
   6   7  -7   17.26    5.35
  -6  -7   7   25.00    6.93
  -6  -7   7   17.28    6.93
  -6   7   8   27.49    7.20
   6  -7  -8   23.55    6.25
   6   7  -8   30.75    7.26
  -6  -7   8   20.92    6.62
  -6  -7   8   27.18    8.49
  -6   7   9  116.41   16.14
   6  -7  -9  127.26   15.52
  -6  -7   9  110.74   16.31
  -6  -7   9  113.06   18.41
  -6   7  10    0.03    2.98
   6  -7 -10    3.18    3.35
   6  -7 -10    0.34    3.90
  -6  -7  10    0.19    3.02
  -6   7  11    0.00    3.18
   6  -7 -11    7.61    4.72
  -6  -7  11   -0.00    3.72
  -6   7  12    9.85    5.22
   6  -7 -12    1.66    4.53
  -6  -7  12    6.76    4.55
  -6   7  13  125.90   17.06
   6  -7 -13   70.42   15.46
  -6  -7  13  138.24   18.24
  -6   7  14    0.00    3.95
   6  -7 -14    0.34    2.96
  -6   7  15    2.26    3.62
   6  -7 -15    3.70    4.63
  -6   7  16    5.08    4.32
   6  -7 -16    1.24    3.61
   6  -7 -17    6.83    5.80
  -6  -7  17    4.88    5.59
   6  -7 -18    1.11    5.25
  -6  -7  18    1.30    4.57
   6  -7 -19   16.57    7.85
  -6  -7  19   38.40   10.69
  -6   7  20    6.94    5.37
   6  -7 -20    6.30    4.96
  -6  -7  20    4.66    5.36
  -6   7  21   -0.00    3.92
   6  -7 -21    5.34    5.76
  -6  -7  21    1.63    3.71
  -6   7  22    0.13    3.81
   6  -7 -22    0.00    4.85
  -6  -7  22   -0.00    4.95
  -6   7  23   19.62    7.78
   6  -7 -23    4.53    6.50
  -6  -7  23   14.24    8.18
  -6   7  24    0.97    4.60
   6  -7 -24   -0.00    3.99
  -6  -7  24    6.23    6.48
  -6   7  25   10.04    6.56
   6  -7 -25   14.39    8.02
  -6  -7  25   18.94    8.11
  -6   7  26    5.35    5.93
   6  -7 -26    3.44    4.70
  -6  -7  26   -0.00    5.51
  -6   7  27   -0.00    4.23
   6  -7 -27    0.00    4.09
  -6  -7  27   -0.00    4.68
  -6   7  28    1.77    4.97
   6  -7 -28    7.84    7.02
  -6  -7  28   -0.00    6.41
  -6   7  29   10.59    6.97
   6  -7 -29    8.39    6.82
  -6  -7  29   15.43    8.24
  -6   7  30   -0.00    5.35
   6  -7 -30    2.64    5.77
  -6  -7  30   -0.00    5.13
  -6   7  31   -0.00    4.73
   6  -7 -31   -0.00    6.04
  -6  -7  31    2.06    6.08
  -6   7  32   -0.00    5.05
   6  -7 -32    4.72    6.75
  -6  -7  32    3.80    6.35
  -6   7  33    1.92    6.56
   6  -7 -33   -0.00    5.17
  -6  -7  33   -0.00    6.08
  -6   7  34    0.78    4.82
   6  -7 -34   -0.00    4.23
  -6  -7  34    3.44    5.83
  -6   7  35    2.82    6.30
   6  -7 -35   -0.00    5.76
  -6  -7  35    5.44    6.83
  -6   7  36    3.93    6.18
   6  -7 -36    2.26    5.23
  -6  -7  36    0.53    5.35
  -6   7  37   -0.00    4.96
  -6   7  38   -0.00    5.51
  -6   8   1  101.44   14.60
   6  -8  -1  141.37   15.62
   6   8  -1   95.27   13.75
  -6  -8   1  108.18   14.78
  -6   8   2   12.68    5.01
   6  -8  -2    3.18    2.91
   6  -8  -2    1.63    3.16
   6   8  -2    4.20    3.50
  -6  -8   2    3.85    3.69
  -6   8   3    0.00    2.87
   6  -8  -3   -0.00    2.22
   6  -8  -3   -0.00    2.48
   6   8  -3   -0.00    2.40
  -6  -8   3    1.22    2.93
  -6   8   4   -0.00    2.37
   6  -8  -4    1.31    2.74
   6  -8  -4    2.33    3.08
   6   8  -4   -0.00    2.70
  -6  -8   4    1.21    3.28
  -6   8   5  184.81   21.09
   6  -8  -5  194.55   20.62
   6  -8  -5  154.64   21.80
   6   8  -5  192.28   20.63
  -6  -8   5  173.39   20.88
  -6   8   6    4.23    3.51
   6  -8  -6    5.45    3.78
   6  -8  -6    2.47    4.31
   6   8  -6    0.58    2.65
  -6  -8   6    3.38    3.82
  -6   8   7   73.29   11.81
   6  -8  -7   89.23   12.05
   6  -8  -7   54.47   11.71
   6   8  -7   85.01   12.09
  -6  -8   7   75.52   12.58
  -6   8   8    0.00    2.54
   6  -8  -8    0.54    2.43
   6  -8  -8    0.41    2.35
  -6  -8   8    3.39    3.84
  -6   8   9  113.06   15.69
   6  -8  -9  117.21   14.76
   6  -8  -9   97.72   16.24
  -6  -8   9  104.06   15.72
  -6   8  10   28.95    7.73
   6  -8 -10   32.55    7.25
   6  -8 -10   29.73    8.39
  -6  -8  10   31.88    8.73
  -6   8  11   74.65   12.77
   6  -8 -11   74.16   11.60
   6  -8 -11   66.69   13.30
  -6  -8  11   78.82   13.40
  -6   8  12   31.99    7.84
   6  -8 -12    6.88    4.87
  -6  -8  12   14.79    6.39
  -6   8  13    2.44    4.02
   6  -8 -13    1.92    3.81
  -6  -8  13    1.83    4.03
  -6   8  14    6.25    4.55
   6  -8 -14    3.69    4.39
  -6   8  15   94.81   14.39
   6  -8 -15   44.25   11.85
  -6   8  16   -0.00    3.58
   6  -8 -16    1.92    4.06
  -6   8  17   28.44    8.20
   6  -8 -17    6.01    5.11
  -6  -8  17   26.11    8.67
   6  -8 -18   -0.00    2.36
  -6  -8  18   -0.00    3.77
   6  -8 -19    4.24    6.22
  -6  -8  19    5.58    5.03
  -6   8  20    3.68    4.02
   6  -8 -20    0.95    3.65
  -6  -8  20    2.40    4.58
  -6   8  21    4.31    5.03
   6  -8 -21    7.37    6.12
  -6  -8  21    4.62    5.14
  -6   8  22    3.29    4.19
   6  -8 -22    2.37    5.29
  -6  -8  22    2.98    5.29
  -6   8  23    3.92    4.99
   6  -8 -23    0.54    4.23
  -6  -8  23   13.28    7.38
  -6   8  24   -0.00    3.46
   6  -8 -24    1.23    4.61
  -6  -8  24   -0.00    5.04
  -6   8  25    8.87    5.83
   6  -8 -25    5.63    6.73
  -6  -8  25   12.56    7.00
  -6   8  26    1.67    5.06
   6  -8 -26    2.26    5.05
  -6  -8  26    1.37    6.31
  -6   8  27    7.48    6.89
   6  -8 -27    2.70    5.83
  -6  -8  27    3.75    6.05
  -6   8  28    1.99    4.68
   6  -8 -28   -0.00    5.16
  -6  -8  28    0.00    4.53
  -6   8  29    0.00    4.59
   6  -8 -29    0.00    6.02
  -6  -8  29    2.44    5.40
  -6   8  30    0.78    4.96
   6  -8 -30    3.50    5.62
  -6  -8  30    1.60    4.79
  -6   8  31    1.51    5.17
   6  -8 -31    6.15    7.91
  -6  -8  31    2.40    5.23
  -6   8  32    3.53    5.41
   6  -8 -32    0.32    4.74
  -6  -8  32   -0.00    5.16
  -6   8  33    0.11    4.96
   6  -8 -33   -0.00    5.94
  -6  -8  33   -0.00    6.11
  -6   8  34    4.77    5.45
   6  -8 -34    4.62    5.98
  -6  -8  34    0.50    4.58
  -6  -8  35    2.34    5.85
  -6   9   1    4.42    3.80
   6  -9  -1    6.97    3.76
   6  -9  -1    4.30    3.82
   6   9  -1    6.17    4.07
  -6  -9   1   10.42    4.47
  -6   9   2    8.80    4.38
   6  -9  -2   20.46    5.45
   6  -9  -2    0.33    2.85
   6   9  -2    7.15    3.79
  -6  -9   2    7.20    3.78
  -6   9   3  122.73   16.53
   6  -9  -3  146.94   16.85
   6  -9  -3  104.51   17.14
   6   9  -3  143.28   16.70
  -6  -9   3  141.18   17.18
  -6   9   4    4.22    3.89
   6  -9  -4   13.58    4.83
   6  -9  -4    7.50    5.10
   6   9  -4    8.86    4.14
  -6  -9   4   13.44    5.13
  -6   9   5    2.25    3.15
   6  -9  -5    0.00    2.81
   6  -9  -5    0.00    2.92
   6   9  -5    3.19    3.64
  -6  -9   5    2.68    3.17
  -6   9   6   10.33    4.39
   6  -9  -6   14.72    4.88
   6  -9  -6    7.52    4.97
   6   9  -6   10.86    4.54
  -6  -9   6    6.62    3.99
  -6   9   7    7.26    4.46
   6  -9  -7   12.96    4.95
   6  -9  -7    7.01    4.42
   6   9  -7   15.78    4.95
  -6  -9   7    7.61    5.18
  -6   9   8   -0.00    3.41
   6  -9  -8   -0.00    2.27
   6  -9  -8    2.88    3.41
  -6  -9   8    0.00    3.33
  -6   9   9   59.83   10.69
   6  -9  -9   58.49    9.87
   6  -9  -9   65.00   12.46
  -6  -9   9   51.38   10.57
  -6   9  10    6.58    4.41
   6  -9 -10    3.02    3.26
   6  -9 -10    2.84    4.49
  -6  -9  10    9.71    5.22
  -6   9  11   -0.00    3.42
   6  -9 -11    2.47    3.64
  -6  -9  11    3.50    3.96
  -6   9  12    1.96    3.41
   6  -9 -12    3.33    4.77
  -6  -9  12    0.00    3.40
  -6   9  13   68.31   11.92
   6  -9 -13   34.14   10.10
  -6  -9  13   71.81   12.93
  -6   9  14    0.75    3.39
   6  -9 -14    1.43    4.00
  -6   9  15   18.90    6.71
   6  -9 -15    1.79    3.29
  -6   9  16    6.61    4.40
   6  -9 -16    1.94    4.63
  -6  -9  16    6.10    5.05
  -6   9  17    4.05    4.27
   6  -9 -17    2.84    4.52
  -6  -9  17    2.21    4.32
   6  -9 -18   -0.00    4.68
  -6  -9  18    0.00    4.23
   6  -9 -19   22.30    8.75
  -6  -9  19    9.31    6.12
   6  -9 -20   -0.00    2.09
  -6  -9  20    2.45    4.24
  -6   9  21    0.00    3.55
   6  -9 -21    0.26    4.26
  -6  -9  21   -0.00    4.52
  -6   9  22    0.64    4.03
   6  -9 -22   -0.00    5.45
  -6  -9  22    6.88    6.12
  -6   9  23    4.55    5.42
   6  -9 -23    5.46    5.58
  -6  -9  23   21.11    8.49
  -6   9  24    1.86    4.20
   6  -9 -24    2.72    5.90
  -6  -9  24   -0.00    5.18
  -6   9  25    4.11    5.56
   6  -9 -25    1.10    5.01
  -6  -9  25   22.53    9.43
   6  -9 -26    0.00    3.70
  -6  -9  26   -0.00    4.43
   6  -9 -27    5.01    6.60
  -6  -9  27    4.37    6.72
   6  -9 -28    0.00    6.48
  -6  -9  28    0.00    4.83
   6  -9 -29   -0.00    6.09
  -6  -9  29    5.31    6.36
   6  -9 -30    2.17    6.92
  -6  -9  30    0.00    5.11
   6  -9 -31   -0.00    4.63
  -6  -9  31    8.67    7.30
   6  -9 -32    3.13    6.16
  -6  -9  32   -0.00    5.82
   6  -9 -33    1.81    5.29
  -6  -9  33   11.38    7.51
  -6  -9  34    3.99    6.12
  -6  -9  35    1.59    5.29
  -6  10   1   34.26    7.68
   6 -10  -1   19.87    6.78
  -6 -10   1   32.67    7.57
  -6  10   2    9.29    4.47
   6 -10  -2    2.86    3.38
  -6 -10   2    4.33    3.41
  -6  10   3    0.43    2.85
   6 -10  -3   -0.00    3.55
  -6 -10   3    0.00    2.39
  -6  10   4   17.57    5.54
   6 -10  -4    6.94    4.52
  -6 -10   4    7.50    4.38
  -6  10   5   32.26    7.40
   6 -10  -5   18.21    6.22
  -6 -10   5   22.87    6.55
  -6  10   6    2.89    3.32
   6 -10  -6    0.39    2.86
  -6 -10   6    0.00    2.98
  -6  10   7   15.83    5.50
   6 -10  -7    7.53    4.50
  -6 -10   7   20.32    6.39
  -6  10   8    0.59    2.51
   6 -10  -8    1.14    3.28
  -6 -10   8    1.46    3.57
  -6  10   9   -0.00    2.92
   6 -10  -9   -0.00    3.77
  -6 -10   9   -0.00    3.09
  -6  10  10    0.46    2.71
   6 -10 -10   -0.00    3.65
  -6 -10  10    2.59    3.43
  -6  10  11   75.00   12.56
   6 -10 -11   62.52   12.90
  -6 -10  11   73.41   13.27
   6 -10 -12   -0.00    3.94
  -6 -10  12    3.14    3.86
   6 -10 -13    1.73    4.04
   6 -10 -14    1.01    3.06
   6 -10 -15   23.58    8.45
   6 -10 -16   -0.00    3.90
  -6 -10  16    0.58    3.20
   6 -10 -17   22.49    8.21
  -6 -10  17   27.67    8.84
   6 -10 -18    0.00    4.63
  -6 -10  18    0.85    4.66
   6 -10 -19    5.06    4.64
  -6 -10  19    0.43    4.05
   6 -10 -20    0.21    4.61
  -6 -10  20    0.12    4.83
   6 -10 -21   17.37    8.21
  -6 -10  21   28.57    9.41
   6 -10 -22   -0.00    4.11
  -6 -10  22    4.54    5.65
   6 -10 -23    0.68    4.26
  -6 -10  23    1.17    4.36
   6 -10 -24   -0.00    1.40
  -6 -10  24    1.66    5.62
   6 -10 -25    1.29    4.76
  -6 -10  25    5.65    6.37
   6 -10 -26   -0.00    5.82
  -6 -10  26   -0.00    4.75
   6 -10 -27    1.78    5.39
  -6 -10  27    3.61    6.12
   6 -10 -28    0.77    5.08
  -6 -10  28   -0.00    5.19
   6 -10 -29   -0.00    5.38
  -6 -10  29   -0.00    5.34
   6 -10 -30   -0.00    5.07
  -6 -10  30   -0.00    5.43
   6 -10 -31    6.20    6.22
  -6 -10  31   -0.00    4.51
  -6 -10  32   -0.00    6.12
  -6 -10  33    4.25    7.46
  -6 -10  34    1.27    6.49
   6 -11  -1    6.89    4.17
   6 -11  -2    0.09    3.03
   6 -11  -3   32.52    8.41
   6 -11  -4   -0.00    2.63
   6 -11  -5    1.62    3.50
   6 -11  -6   -0.00    2.78
   6 -11  -7    1.43    3.54
   6 -11  -8    8.21    5.01
   6 -11  -9   26.34    7.52
   6 -11 -10    6.16    5.12
  -6 -11  10    0.00    3.70
   6 -11 -11    4.14    3.73
  -6 -11  11    0.00    3.41
   6 -11 -12    3.40    4.65
  -6 -11  12    5.33    4.76
   6 -11 -13   10.72    6.31
   6 -11 -14   -0.00    3.77
   6 -11 -15    0.00    4.12
   6 -11 -16    4.66    4.32
  -6 -11  16    0.43    4.19
   6 -11 -17    7.10    5.79
  -6 -11  17   11.52    6.93
   6 -11 -18    1.76    4.17
  -6 -11  18    4.77    5.41
   6 -11 -19   10.33    7.00
  -6 -11  19   22.56    8.89
   6 -11 -20   -0.00    4.18
  -6 -11  20    4.91    5.47
   6 -11 -21    0.00    4.30
  -6 -11  21    0.00    4.27
   6 -11 -22   -0.00    5.16
  -6 -11  22    2.38    5.07
   6 -11 -23    3.47    5.44
  -6 -11  23   16.09    7.65
   6 -11 -24    0.59    5.15
  -6 -11  24    0.33    4.99
   6 -11 -25    7.75    5.88
  -6 -11  25    0.00    3.77
   6 -11 -26   -0.00    5.00
  -6 -11  26    0.00    4.70
   6 -11 -27   13.98    7.98
  -6 -11  27   -0.00    6.19
   6 -11 -28   -0.00    5.84
  -6 -11  28   -0.00    5.58
   6 -11 -29    3.23    7.09
  -6 -11  29    5.10    7.52
  -6 -11  30    1.27    5.56
  -6 -11  31    6.77    6.26
  -6 -11  32    4.11    6.86
  -6 -11  33    0.00    6.47
  -6 -11  34   -0.00    4.84
   6 -12  -1   28.47    7.80
   6 -12  -2    2.49    3.74
   6 -12  -3    0.12    2.82
   6 -12  -4   -0.00    3.54
   6 -12  -5   26.95    7.66
   6 -12  -6    1.21    2.82
   6 -12  -7    7.92    4.54
   6 -12  -8    1.30    3.54
   6 -12  -9    7.56    4.70
   6 -12 -10   -0.00    3.22
   6 -12 -11   16.45    6.34
   6 -12 -12   -0.00    3.17
   6 -12 -13    1.23    3.64
   6 -12 -14    0.48    3.73
   6 -12 -15    3.66    4.15
   6 -12 -16    1.27    3.90
   6 -12 -17    3.69    4.41
   6 -12 -18   -0.00    3.97
   6 -12 -19   -0.00    3.74
   6 -12 -20    0.00    4.04
   6 -12 -21    1.97    4.86
   6 -12 -22    1.91    5.29
   6 -12 -23    1.27    4.23
   6 -12 -24   -0.00    4.24
   6 -12 -25    4.22    5.40
   6 -12 -26    2.36    5.73
   6 -12 -27    3.67    5.88
   6 -13  -1    1.32    2.89
   6 -13  -2    0.00    3.13
   6 -13  -3   17.10    6.23
   6 -13  -4    9.22    5.11
   6 -13  -5    5.52    4.22
   6 -13  -6    6.00    4.23
   6 -13  -7    3.73    3.64
   6 -13  -8    4.34    3.79
   6 -13  -9   17.90    6.53
   6 -13 -10    1.32    3.55
   6 -13 -11   -0.00    3.08
   6 -13 -12    0.73    4.53
   6 -13 -13    6.55    5.27
   6 -13 -14   -0.00    3.55
   6 -13 -15    0.00    4.65
   6 -13 -16   -0.00    3.52
   6 -13 -17    1.57    4.26
   6 -13 -18   -0.00    3.64
   6 -13 -19    1.21    4.31
   6 -13 -20    0.22    4.02
   6 -13 -21    2.09    4.20
   6 -13 -22    1.71    4.68
   6 -13 -23    1.20    4.15
   6 -13 -24    0.12    4.01
   6 -14  -1    3.29    3.64
   6 -14  -2    6.95    4.49
   6 -14  -3    2.05    3.48
   6 -14  -4    1.05    3.82
   6 -14  -5    3.12    3.56
   6 -14  -6    1.31    3.87
   6 -14  -7    6.14    4.11
   6 -14  -8    0.00    2.79
   6 -14  -9    0.43    2.92
   6 -14 -10   -0.00    2.92
   6 -14 -11    2.27    3.48
   6 -14 -12    3.53    3.83
   6 -14 -13    0.03    3.76
   6 -14 -14    0.48    2.79
   6 -14 -15   -0.00    2.30
   6 -14 -16    2.62    3.98
   6 -14 -17    0.41    3.64
   6 -14 -18    3.96    4.12
   6 -14 -19   -0.00    4.16
   6 -14 -20   -0.00    4.15
   6 -14 -21    4.47    5.20
   6 -14 -22   -0.00    3.85
   6 -15  -1    1.31    3.61
   6 -15  -2    4.16    4.31
   6 -15  -3    0.34    3.33
   6 -15  -4    0.17    3.28
   6 -15  -5   -0.00    2.98
   6 -15  -6   -0.00    2.80
   6 -15  -7    0.00    1.92
   6 -15  -8    1.49    2.67
   6 -15  -9    9.19    4.63
   6 -15 -10    0.40    2.59
   6 -15 -11    1.60    3.24
   6 -15 -12    3.07    4.36
   6 -15 -13    2.81    3.67
   6 -15 -14    0.00    2.90
   6 -15 -15   -0.00    3.34
   6 -15 -16    2.50    3.86
   6 -15 -17   -0.00    3.60
   6 -15 -18    4.08    4.19
   6 -15 -19   -0.00    4.12
   6 -16  -1    0.00    3.11
   6 -16  -2    2.07    3.36
   6 -16  -3    1.43    3.01
   6 -16  -4    1.71    3.22
   6 -16  -5   -0.00    2.61
   6 -16  -6   -0.00    2.17
   6 -16  -7    0.46    2.61
   6 -16  -8   -0.00    3.16
   6 -16  -9   -0.00    2.86
   6 -16 -10    0.00    3.50
   6 -16 -11    2.67    3.45
   6 -16 -12   -0.00    3.58
   6 -16 -13    1.91    3.67
   6 -16 -14    0.00    3.60
   6 -16 -15    0.94    3.58
   6 -16 -16    1.35    3.62
   6 -17  -1    5.56    4.09
   6 -17  -2    0.00    2.12
   6 -17  -3    1.93    3.21
   6 -17  -4    0.16    3.04
   6 -17  -5    0.48    2.17
   6 -17  -6   -0.00    2.19
   6 -17  -7    0.00    2.51
   6 -17  -8    2.84    3.72
   6 -17  -9    1.17    3.39
   6 -17 -10    0.70    2.83
   6 -17 -11    0.04    3.04
   6 -17 -12    1.74    2.67
   6 -18  -3    1.20    2.87
  -5   0   1    0.37    2.99
  -5   0   1   -0.00    2.14
   5   0  -1    2.28    2.80
   5   0  -1    0.25    3.03
  -5   0   2    1.71    2.65
  -5   0   2    0.96    2.84
   5   0  -2    0.29    2.85
   5   0  -2   -0.00    2.38
  -5   0   3   78.23   11.30
  -5   0   3   75.25   12.06
   5   0  -3   74.71   10.68
   5   0  -3   78.24   12.67
  -5   0   4    0.26    2.59
  -5   0   4    0.00    3.03
   5   0  -4    0.93    2.64
   5   0  -4   -0.00    3.46
  -5   0   5 1983.05  162.95
  -5   0   5 2363.17  166.88
   5   0  -5 2007.51  162.30
   5   0  -5 1966.86  165.33
  -5   0   6   -0.00    2.71
  -5   0   6    0.75    3.01
   5   0  -6    8.25    4.04
   5   0  -6    3.08    3.17
  -5   0   7   55.42    9.70
  -5   0   7   62.29   11.09
   5   0  -7   68.48   10.15
   5   0  -7   52.96   11.02
  -5   0   8    2.06    2.90
  -5   0   8   -0.00    3.40
   5   0  -8   -0.00    2.83
   5   0  -8    2.34    2.79
  -5   0   9  425.10   42.47
  -5   0   9  504.55   45.31
   5   0  -9  492.97   42.70
   5   0  -9  442.88   45.75
  -5   0  10    1.84    3.31
  -5   0  10    0.00    2.72
   5   0 -10   -0.00    2.87
   5   0 -10    0.00    3.25
  -5   0  11   27.79    7.73
  -5   0  11   39.42    9.02
   5   0 -11   22.45    6.35
   5   0 -11   50.97   11.16
  -5   0  12   -0.00    2.87
  -5   0  12   -0.00    2.90
   5   0 -12    2.05    2.59
   5   0 -12    0.95    3.20
  -5   0  13    1.56    3.37
  -5   0  13    0.00    3.40
   5   0 -13   -0.00    2.79
   5   0 -13    0.00    2.93
  -5   0  14    3.18    4.11
  -5   0  14   -0.00    3.49
   5   0 -14   -0.00    3.93
  -5   0  15  109.59   16.35
  -5   0  15  137.13   18.94
   5   0 -15   85.29   17.40
  -5   0  16    2.56    4.00
  -5   0  16    2.96    3.84
   5   0 -16    2.91    3.44
  -5   0  17   85.23   14.21
  -5   0  17   82.43   14.78
   5   0 -17   49.19   13.32
  -5   0  18    0.43    2.65
  -5   0  18    0.00    3.18
   5   0 -18    0.00    3.10
   5   0 -19   83.34   16.87
   5   0 -20    1.09    4.88
  -5   0  21  114.43   19.17
   5   0 -21  154.01   24.29
  -5   0  22   -0.00    3.93
   5   0 -22    3.01    4.71
  -5   0  23    1.85    4.16
   5   0 -23    0.46    4.96
  -5   0  24   -0.00    4.98
   5   0 -24   -0.00    5.19
  -5   0  25    8.61    6.99
   5   0 -25   21.08    9.74
  -5   0  26    1.17    5.00
  -5   0  27   15.89    8.57
  -5   0  28    0.68    5.59
   5   0 -28   -0.00    6.36
  -5   0  29    8.48    6.44
   5   0 -29   -0.00    5.32
  -5   0  30   -0.00    4.52
   5   0 -30    2.08    4.90
  -5   0  31    5.41    7.67
   5   0 -31   28.14   12.31
  -5   0  32    1.76    5.96
   5   0 -32    0.81    5.44
  -5   0  33    1.58    5.85
   5   0 -33   -0.00    4.75
  -5   0  35    2.10    5.63
  -5   0  36    5.61    7.09
  -5   0  37    6.39    8.12
  -5   0  38   -0.00    6.05
  -5   0  39   -0.00    6.72
  -5   1   1  387.02   38.23
  -5   1   1  457.92   40.68
   5  -1  -1  468.10   38.86
   5  -1  -1  399.91   40.48
   5   1  -1  412.46   38.11
   5   1  -1  433.58   41.15
  -5  -1   1  431.11   38.82
  -5  -1   1  422.16   40.43
  -5   1   2    1.88    3.23
  -5   1   2    4.11    3.82
   5  -1  -2    4.90    2.99
   5  -1  -2    4.57    4.16
   5   1  -2    1.39    2.26
   5   1  -2    8.04    4.43
  -5  -1   2    0.00    3.20
  -5  -1   2    4.47    3.19
  -5   1   3  442.33   39.92
  -5   1   3  434.73   41.10
   5  -1  -3  417.56   38.93
   5  -1  -3  452.42   42.29
   5   1  -3  423.51   39.02
   5   1  -3  403.11   41.27
  -5  -1   3  444.89   40.01
  -5  -1   3  505.59   42.87
  -5   1   4    5.32    3.92
  -5   1   4    6.15    3.66
   5  -1  -4    4.74    3.29
   5  -1  -4    1.99    4.01
   5   1  -4    5.31    3.60
   5   1  -4   10.22    4.86
  -5  -1   4    5.31    3.96
  -5  -1   4    3.25    3.61
  -5   1   5  118.13   14.63
  -5   1   5  115.43   15.65
   5  -1  -5  106.07   13.57
   5  -1  -5  127.68   16.73
   5   1  -5   98.00   13.50
   5   1  -5   95.01   15.10
  -5  -1   5  108.44   14.32
  -5  -1   5  124.94   16.33
  -5   1   6  536.93   43.74
  -5   1   6  412.34   43.42
   5  -1  -6  457.18   42.03
   5  -1  -6  466.66   45.04
   5   1  -6  493.34   42.60
   5   1  -6  477.54   45.61
  -5  -1   6  477.85   43.06
  -5  -1   6  458.35   44.43
  -5   1   7  562.07   49.70
  -5   1   7  589.91   51.80
   5  -1  -7  526.31   48.77
   5  -1  -7  610.37   53.08
   5   1  -7  553.39   49.14
   5   1  -7  484.17   51.52
  -5  -1   7  552.31   49.76
  -5  -1   7  638.25   52.86
  -5   1   8    0.65    2.92
  -5   1   8    0.00    3.19
   5  -1  -8   -0.00    2.69
   5  -1  -8    0.00    2.67
   5   1  -8    0.46    2.09
   5   1  -8    0.84    3.47
  -5  -1   8    1.35    3.07
  -5  -1   8    0.00    2.76
  -5   1   9   24.25    6.54
  -5   1   9   27.91    7.39
   5  -1  -9   31.83    6.88
   5  -1  -9   36.85    9.08
   5   1  -9   24.96    6.42
   5   1  -9   20.49    7.41
  -5  -1   9   42.06    8.29
  -5  -1   9   32.79    8.43
  -5   1  10    3.11    3.32
  -5   1  10   -0.00    2.66
   5  -1 -10    2.82    2.95
   5  -1 -10   -0.00    3.29
   5   1 -10    1.77    2.60
   5   1 -10   -0.00    3.66
  -5  -1  10    0.71    2.87
  -5  -1  10    6.81    4.32
  -5   1  11  214.00   23.01
  -5   1  11  162.23   21.97
   5  -1 -11  185.92   21.08
   5  -1 -11  190.51   24.73
   5   1 -11  211.02   22.04
   5   1 -11  195.82   25.18
  -5  -1  11  188.09   22.32
  -5  -1  11  201.76   24.25
  -5   1  12   26.60    7.28
  -5   1  12   15.35    6.02
   5  -1 -12   19.85    5.63
   5  -1 -12    6.91    5.39
   5   1 -12   11.16    4.95
   5   1 -12   13.81    6.57
  -5  -1  12   23.43    6.76
  -5  -1  12   14.35    5.94
  -5   1  13  325.18   33.17
  -5   1  13  318.17   34.00
   5  -1 -13  351.43   32.26
   5  -1 -13  311.53   35.69
   5   1 -13  329.64   31.82
   5   1 -13  280.35   34.86
  -5  -1  13  291.16   32.40
  -5  -1  13  319.30   35.02
  -5   1  14    0.96    4.14
  -5   1  14    3.40    3.51
   5  -1 -14    4.07    5.05
   5   1 -14    5.59    5.37
  -5  -1  14    0.00    3.69
  -5  -1  14    0.00    2.56
  -5   1  15   44.03    9.75
  -5   1  15   53.03   11.17
   5  -1 -15   38.97   10.74
   5   1 -15   35.14   10.22
  -5  -1  15   54.55   10.88
  -5  -1  15   31.29    9.59
  -5   1  16    2.39    3.84
  -5   1  16    1.51    3.55
   5  -1 -16    2.37    4.75
   5   1 -16    5.71    5.07
  -5  -1  16    3.48    3.98
  -5  -1  16    4.66    4.65
  -5   1  17   19.07    7.16
   5  -1 -17   23.85    9.00
   5   1 -17   31.73   10.22
  -5  -1  17   28.68    8.24
  -5  -1  17   30.60    9.07
  -5   1  18   -0.00    3.87
   5  -1 -18    2.89    4.48
   5   1 -18    0.00    4.48
  -5  -1  18    5.74    5.10
   5  -1 -19  128.92   21.78
   5   1 -19  120.24   21.44
  -5  -1  19  135.20   21.13
   5  -1 -20    5.09    5.94
   5   1 -20    1.61    4.62
  -5   1  21    1.23    3.84
   5  -1 -21    2.76    4.71
   5   1 -21    0.00    4.60
  -5  -1  21    2.37    4.21
  -5   1  22   10.26    6.45
   5  -1 -22    2.55    5.25
   5   1 -22    0.00    4.82
  -5  -1  22    0.27    3.76
  -5   1  23   46.67   11.44
   5  -1 -23   22.57   10.12
   5   1 -23   59.20   15.05
  -5  -1  23   30.01    9.79
  -5   1  24    3.59    5.07
   5   1 -24    6.21    5.75
  -5  -1  24    7.07    6.05
  -5   1  25   14.26    7.04
   5   1 -25   23.36   10.09
  -5  -1  25    7.79    6.02
  -5   1  26    0.00    5.08
   5  -1 -26    2.46    5.51
   5   1 -26   -0.00    4.52
  -5  -1  26    0.56    5.28
  -5   1  27   36.05   11.14
   5  -1 -27   30.28   12.74
   5   1 -27   33.86   13.42
  -5  -1  27   65.81   14.46
  -5   1  28    8.13    6.94
   5  -1 -28    7.83    8.23
  -5  -1  28    3.56    5.16
  -5   1  29   13.31    7.91
   5  -1 -29   11.43    7.69
  -5  -1  29   11.73    7.33
  -5   1  30    2.52    4.76
   5  -1 -30   -0.00    5.17
   5   1 -30    4.91    4.99
  -5  -1  30    2.09    5.01
  -5   1  31   -0.00    5.58
   5  -1 -31    3.00    4.97
  -5  -1  31    3.90    5.99
  -5   1  32    4.44    5.75
   5  -1 -32    1.82    4.90
  -5  -1  32    1.48    7.86
  -5   1  33   23.68   10.94
   5  -1 -33    9.65    8.70
  -5  -1  33   15.16    9.28
  -5   1  34   -0.00    5.24
   5  -1 -34   -0.00    4.02
  -5  -1  34    1.10    4.77
  -5   1  35    2.32    4.93
   5  -1 -35    1.21    5.35
  -5  -1  35    0.00    5.11
  -5   1  36    0.75    4.75
  -5  -1  36    2.18    4.91
  -5   1  37    2.53    5.45
  -5  -1  37    4.45    8.07
  -5   1  38   -0.00    7.58
  -5  -1  38    1.29    5.67
  -5   1  39    5.62    7.79
  -5   2   1    8.56    3.97
  -5   2   1    8.66    4.51
   5  -2  -1    8.16    3.80
   5  -2  -1    5.02    3.79
   5   2  -1    2.75    3.05
   5   2  -1   12.61    5.00
  -5  -2   1    4.06    3.15
  -5  -2   1    7.59    4.13
  -5   2   2    7.40    3.90
  -5   2   2   11.85    4.92
   5  -2  -2   19.30    4.91
   5  -2  -2    7.95    4.93
   5   2  -2   11.84    4.29
   5   2  -2    9.29    4.77
  -5  -2   2   21.36    5.57
  -5  -2   2    6.77    4.58
  -5   2   3  162.88   18.72
  -5   2   3  235.60   22.00
   5  -2  -3  142.90   17.59
   5  -2  -3  162.03   20.51
   5   2  -3  167.60   18.33
   5   2  -3  178.79   20.95
  -5  -2   3  151.91   18.39
  -5  -2   3  200.06   21.46
  -5   2   4   64.22   10.34
  -5   2   4   71.28   11.58
   5  -2  -4   75.58   10.49
   5  -2  -4   69.47   12.04
   5   2  -4   71.91   10.20
   5   2  -4   71.32   12.24
  -5  -2   4   72.56   10.92
  -5  -2   4   60.94   11.26
  -5   2   5  496.62   47.61
  -5   2   5  641.82   50.86
   5  -2  -5  542.48   47.42
   5  -2  -5  536.07   50.31
   5   2  -5  523.15   47.36
   5   2  -5  541.20   50.72
  -5  -2   5  511.60   47.82
  -5  -2   5  609.26   51.23
  -5   2   6    3.96    3.63
  -5   2   6    5.59    3.92
   5  -2  -6    8.78    3.95
   5  -2  -6    4.50    3.73
   5   2  -6    4.67    3.69
   5   2  -6    4.80    4.06
  -5  -2   6    3.45    3.63
  -5  -2   6    3.29    3.94
  -5   2   7   47.12    8.77
  -5   2   7   32.05    8.10
   5  -2  -7   54.03    8.77
   5  -2  -7   61.85   11.23
   5   2  -7   68.64    9.78
   5   2  -7   38.52    9.50
  -5  -2   7   47.70    8.69
  -5  -2   7   34.54    8.67
  -5   2   8    5.56    3.76
  -5   2   8    7.15    4.41
   5  -2  -8    6.29    3.59
   5  -2  -8    6.46    4.27
   5   2  -8    9.00    4.10
   5   2  -8    4.06    4.14
  -5  -2   8    3.03    3.66
  -5  -2   8    5.31    4.08
  -5   2   9  612.24   54.07
  -5   2   9  638.51   55.75
   5  -2  -9  572.04   52.81
   5  -2  -9  576.75   56.49
   5   2  -9  620.25   53.55
   5   2  -9  692.36   59.08
  -5  -2   9  659.80   54.87
  -5  -2   9  538.06   55.29
  -5   2  10   -0.00    3.05
  -5   2  10   -0.00    3.06
   5  -2 -10    1.15    3.23
   5  -2 -10    1.15    3.25
   5   2 -10    2.26    2.92
   5   2 -10   -0.00    4.25
  -5  -2  10    0.00    2.63
  -5  -2  10    2.17    3.69
  -5   2  11    7.66    4.31
  -5   2  11    8.27    4.62
   5  -2 -11    8.93    3.90
   5  -2 -11   13.53    6.03
   5   2 -11    7.06    3.97
   5   2 -11    9.23    5.69
  -5  -2  11    8.64    4.89
  -5  -2  11    9.35    5.20
  -5   2  12   43.07    9.79
  -5   2  12   68.59   11.78
   5  -2 -12   69.23   10.62
   5  -2 -12   50.52   11.43
   5   2 -12   58.29   10.13
   5   2 -12   60.06   12.57
  -5  -2  12   64.15   11.14
  -5  -2  12   79.58   13.62
  -5   2  13   74.18   12.04
  -5   2  13   60.50   11.48
   5  -2 -13   73.97   11.02
   5  -2 -13   56.34   12.44
   5   2 -13   49.78   11.97
  -5  -2  13   51.48   10.66
  -5  -2  13   48.36   11.52
  -5   2  14   31.71    8.09
  -5   2  14   26.45    7.49
   5  -2 -14   23.56    8.59
   5   2 -14   45.42   11.21
  -5  -2  14   32.89    8.22
  -5  -2  14   23.08    8.22
  -5   2  15  287.42   31.18
   5  -2 -15  272.81   33.63
   5   2 -15  343.65   36.63
  -5  -2  15  276.00   31.06
  -5  -2  15  275.20   33.22
  -5   2  16    2.71    3.27
   5  -2 -16    5.34    4.32
   5   2 -16    6.99    5.72
  -5  -2  16   -0.00    3.54
  -5  -2  16   -0.00    3.92
  -5   2  17    3.59    4.37
   5  -2 -17    5.50    5.90
   5   2 -17   -0.00    3.97
  -5  -2  17    3.36    3.70
  -5  -2  17   14.28    7.08
  -5   2  18   -0.00    3.51
   5  -2 -18    0.00    4.20
   5   2 -18   -0.00    4.01
  -5  -2  18    0.81    3.84
   5  -2 -19   83.26   16.69
   5   2 -19   91.91   18.40
  -5  -2  19   78.16   15.99
   5  -2 -20   27.75   10.19
   5   2 -20   28.96   10.55
  -5  -2  20   65.63   12.41
  -5  -2  20   47.39   12.19
  -5   2  21    0.00    3.68
   5  -2 -21    4.31    4.64
   5   2 -21    0.00    4.42
  -5  -2  21    5.03    4.88
  -5  -2  21    0.00    3.87
  -5   2  22   -0.00    4.95
   5   2 -22    4.50    6.48
  -5  -2  22   11.29    6.04
  -5   2  23    2.11    4.79
   5   2 -23    8.37    8.32
  -5  -2  23   10.40    6.48
  -5   2  24    2.19    5.04
   5   2 -24   -0.00    5.48
  -5  -2  24    4.33    4.51
  -5   2  25   39.06   11.34
   5  -2 -25   67.49   16.26
   5   2 -25   56.16   15.96
  -5  -2  25   25.79   10.16
  -5   2  26    2.51    4.76
   5  -2 -26    1.70    5.21
   5   2 -26    2.67    6.00
  -5  -2  26    1.38    4.27
  -5   2  27   32.75   11.02
   5  -2 -27   27.13   11.30
   5   2 -27   37.24   13.17
  -5  -2  27   26.39   10.56
  -5   2  28   -0.00    4.57
   5  -2 -28    1.04    4.82
   5   2 -28    7.37    7.57
  -5  -2  28   -0.00    3.83
  -5   2  29   24.16    9.82
   5  -2 -29   28.04   11.74
  -5  -2  29   17.76    8.43
  -5   2  30    0.00    5.74
   5  -2 -30    6.90    6.54
  -5  -2  30    7.95    6.47
  -5   2  31   17.81    8.70
   5  -2 -31    7.58    7.43
  -5  -2  31   18.89   10.16
  -5   2  32    1.03    5.80
   5  -2 -32    3.04    6.51
  -5  -2  32   -0.00    6.44
  -5   2  33    3.58    5.81
   5  -2 -33    1.33    6.44
  -5  -2  33    2.68    5.76
  -5   2  34    2.15    6.53
   5  -2 -34    5.17    6.26
  -5  -2  34    0.75    6.24
  -5   2  35    3.17    5.66
   5  -2 -35    3.65    6.63
  -5  -2  35    3.75    5.72
  -5   2  36    6.19    7.86
   5  -2 -36    2.09    6.36
  -5  -2  36   -0.00    6.71
  -5   2  37    8.51    6.84
   5  -2 -37   -0.00    5.85
  -5  -2  37    3.23    7.64
  -5   2  38   -0.00    6.01
  -5  -2  38    5.26    6.74
  -5   2  39    1.78    6.66
  -5   3   1  255.74   25.80
  -5   3   1  255.31   26.89
   5  -3  -1  254.40   25.44
   5  -3  -1  314.33   29.35
   5   3  -1  250.68   25.25
   5   3  -1  263.53   27.67
  -5  -3   1  225.35   25.18
  -5  -3   1  299.52   28.80
  -5   3   2   56.09    8.89
  -5   3   2   60.68    9.81
   5  -3  -2   49.44    8.26
   5  -3  -2   38.97    8.88
   5   3  -2   46.45    7.98
   5   3  -2   46.13    9.24
  -5  -3   2   38.18    7.77
  -5  -3   2   55.83   10.32
  -5   3   3   69.95   11.21
  -5   3   3   91.88   12.99
   5  -3  -3   84.36   11.42
   5  -3  -3   96.77   13.94
   5   3  -3   83.48   11.59
   5   3  -3   84.25   13.17
  -5  -3   3   95.22   12.66
  -5  -3   3  107.40   14.65
  -5   3   4    2.86    3.37
  -5   3   4   -0.00    2.57
   5  -3  -4    6.75    3.48
   5  -3  -4    2.65    3.71
   5   3  -4   -0.00    3.23
   5   3  -4    1.83    3.50
  -5  -3   4    2.10    3.22
  -5  -3   4    8.97    4.66
  -5   3   5  204.74   21.36
  -5   3   5  193.90   21.80
   5  -3  -5  166.04   19.71
   5  -3  -5  238.78   24.35
   5   3  -5  197.86   20.69
   5   3  -5  186.75   23.10
  -5  -3   5  181.37   20.70
  -5  -3   5  213.61   23.50
  -5   3   6  165.94   19.01
  -5   3   6  141.36   19.05
   5  -3  -6  183.18   18.87
   5  -3  -6  196.05   21.98
   5   3  -6  181.64   19.13
   5   3  -6  167.23   21.44
  -5  -3   6  164.30   19.08
  -5  -3   6  152.54   20.18
  -5   3   7   58.33    9.72
  -5   3   7   56.93   10.31
   5  -3  -7   51.15    9.04
   5  -3  -7   78.76   12.39
   5   3  -7   74.39   10.56
   5   3  -7   58.11   11.71
  -5  -3   7   53.56    9.82
  -5  -3   7   66.98   11.69
  -5   3   8   81.65   11.96
  -5   3   8   67.80   11.78
   5  -3  -8   79.87   11.41
   5  -3  -8   80.84   13.53
   5   3  -8   92.34   12.28
   5   3  -8   84.52   14.41
  -5  -3   8   71.97   11.72
  -5  -3   8   90.53   14.04
  -5   3   9   61.31   10.19
  -5   3   9   65.93   11.04
   5  -3  -9   72.50   10.31
   5  -3  -9   64.73   11.93
   5   3  -9   54.49    9.46
   5   3  -9   46.17   10.72
  -5  -3   9   41.59    9.16
  -5  -3   9   56.65   11.22
  -5   3  10   18.36    5.77
  -5   3  10    8.63    4.39
   5  -3 -10   13.81    4.75
   5  -3 -10   16.63    6.33
   5   3 -10   18.42    5.31
   5   3 -10   11.39    6.03
  -5  -3  10   18.35    5.99
  -5  -3  10    8.27    4.74
  -5   3  11    3.69    3.53
  -5   3  11    0.07    2.91
   5  -3 -11    0.40    2.78
   5  -3 -11    4.47    4.54
   5   3 -11    0.06    3.14
   5   3 -11    0.00    3.89
  -5  -3  11    0.00    3.48
  -5  -3  11    2.97    3.67
  -5   3  12   27.97    7.49
  -5   3  12   26.96    7.17
   5  -3 -12   18.85    6.17
   5  -3 -12   27.55    8.29
   5   3 -12   21.72    6.55
   5   3 -12   30.10    8.86
  -5  -3  12   31.22    7.78
  -5  -3  12   34.15    9.12
  -5   3  13  145.73   19.42
   5  -3 -13  184.04   19.64
   5  -3 -13  160.63   22.37
   5   3 -13  158.98   22.82
  -5  -3  13  158.34   20.40
  -5  -3  13  141.65   21.48
  -5   3  14   17.00    5.98
   5  -3 -14   21.34    7.88
   5   3 -14   21.90    8.18
  -5  -3  14   16.43    6.56
  -5  -3  14   25.56    8.49
  -5   3  15   23.50    7.05
   5  -3 -15    7.09    5.21
   5   3 -15    8.31    6.06
  -5  -3  15    6.53    4.36
  -5  -3  15   10.61    6.02
  -5   3  16   33.12    8.65
   5  -3 -16   30.37    9.53
   5   3 -16   30.20   10.01
  -5  -3  16   24.61    7.87
  -5  -3  16   30.52    9.47
  -5   3  17   64.98   12.08
   5  -3 -17   45.14   12.04
   5   3 -17   67.53   15.03
  -5  -3  17   65.16   12.70
  -5  -3  17   65.69   13.86
  -5   3  18    8.20    5.64
   5  -3 -18    5.98    5.37
   5   3 -18   23.84    9.19
  -5  -3  18    9.83    6.36
   5   3 -19    7.75    6.17
  -5  -3  19    2.05    4.24
   5   3 -20    4.11    5.11
  -5  -3  20    0.16    4.14
  -5  -3  20    1.21    4.43
   5   3 -21   39.88   12.29
  -5  -3  21   17.70    8.21
  -5  -3  21   37.04   10.91
  -5   3  22   57.80   12.44
   5   3 -22   68.33   16.23
  -5  -3  22   46.20   11.94
  -5  -3  22   49.70   13.31
  -5   3  23   63.48   13.07
   5  -3 -23   20.11    9.27
   5   3 -23   54.75   14.75
  -5  -3  23   72.89   14.42
  -5   3  24   10.15    6.27
   5  -3 -24    8.68    6.73
   5   3 -24    4.92    5.35
  -5  -3  24    4.26    5.39
  -5   3  25    0.00    5.17
   5  -3 -25   -0.00    5.64
   5   3 -25    4.16    5.74
  -5  -3  25    0.06    4.27
  -5   3  26    4.40    4.88
   5  -3 -26    0.36    4.38
  -5  -3  26    2.52    4.97
  -5   3  27   10.46    7.56
   5  -3 -27   15.94    8.85
  -5  -3  27   11.48    7.44
  -5   3  28    3.48    5.85
   5  -3 -28    0.49    5.35
  -5  -3  28    0.00    5.57
  -5   3  29    4.47    6.58
   5  -3 -29   16.62    9.38
  -5  -3  29    1.48    6.17
  -5   3  30    1.42    5.47
   5  -3 -30   -0.00    5.99
  -5  -3  30   -0.00    5.15
  -5   3  31    4.14    6.31
   5  -3 -31   -0.00    4.49
  -5  -3  31   -0.00    5.97
  -5   3  32    0.43    4.65
   5  -3 -32   -0.00    4.87
  -5  -3  32    1.01    5.24
  -5   3  33    5.09    7.19
   5  -3 -33    4.44    6.36
  -5  -3  33   15.21    9.09
  -5   3  34    3.44    6.64
   5  -3 -34    2.38    5.57
  -5  -3  34    0.44    6.05
  -5   3  35   -0.00    5.36
   5  -3 -35    0.00    4.86
  -5  -3  35    1.11    5.61
  -5   3  36   -0.00    4.60
   5  -3 -36   -0.00    5.51
  -5  -3  36    0.00    6.07
  -5   3  37    3.04    6.96
   5  -3 -37    6.23    7.90
  -5  -3  37    8.15    7.42
  -5   3  38    1.00    6.22
   5  -3 -38    2.34    5.57
  -5  -3  38    6.73    8.14
  -5   3  39   12.60    8.51
   5  -3 -39   16.02    9.96
   5  -3 -40    0.00    6.66
  -5   4   1   63.41   10.22
  -5   4   1   78.02   11.39
   5  -4  -1   68.17    9.99
   5  -4  -1   72.41   11.93
   5   4  -1   66.26    9.86
   5   4  -1   77.59   12.06
  -5  -4   1   77.79   10.87
  -5  -4   1   52.71   10.38
  -5   4   2    8.08    3.99
  -5   4   2    9.86    4.41
   5  -4  -2   15.98    4.66
   5  -4  -2    7.83    4.82
   5   4  -2    7.01    3.87
   5   4  -2   10.30    5.13
  -5  -4   2   12.45    4.53
  -5  -4   2   10.16    4.67
  -5   4   3   34.01    7.25
  -5   4   3   44.73    8.31
   5  -4  -3   35.47    6.87
   5  -4  -3   31.97    7.92
   5   4  -3   45.23    7.73
   5   4  -3   45.35    9.17
  -5  -4   3   25.65    6.62
  -5  -4   3   50.33    9.80
  -5   4   4   51.60    9.03
  -5   4   4   43.68    8.84
   5  -4  -4   54.87    8.67
   5  -4  -4   69.75   11.53
   5   4  -4   64.50    9.30
   5   4  -4   51.18   10.18
  -5  -4   4   40.93    8.26
  -5  -4   4   73.58   11.79
  -5   4   5  151.17   17.83
  -5   4   5  164.29   18.68
   5  -4  -5  141.27   16.78
   5  -4  -5  168.41   20.07
   5   4  -5  165.71   17.80
   5   4  -5  190.35   21.50
  -5  -4   5  137.81   17.38
  -5  -4   5  134.39   18.84
  -5   4   6    0.00    2.89
  -5   4   6    1.02    2.22
   5  -4  -6    0.00    2.73
   5  -4  -6   -0.00    1.81
   5   4  -6    1.47    2.38
   5   4  -6    3.29    3.32
  -5  -4   6    0.36    2.70
  -5  -4   6    1.34    3.25
  -5   4   7    6.13    3.55
  -5   4   7   12.14    4.63
   5  -4  -7    3.33    2.99
   5  -4  -7    3.88    3.97
   5   4  -7    6.28    3.69
   5   4  -7    0.00    3.11
  -5  -4   7    1.67    2.93
  -5  -4   7   11.58    5.17
  -5   4   8   55.58    9.50
  -5   4   8   51.80    9.64
   5  -4  -8   52.64    8.94
   5  -4  -8   56.48   10.91
   5   4  -8   51.79    9.17
   5   4  -8   40.26   10.07
  -5  -4   8   61.18   10.26
  -5  -4   8   63.17   11.71
  -5   4   9   99.02   13.41
  -5   4   9   92.91   13.45
   5  -4  -9   86.71   12.31
   5  -4  -9   77.06   13.71
   5   4  -9   80.25   12.18
   5   4  -9   94.30   15.48
  -5  -4   9   95.31   13.73
  -5  -4   9   90.01   14.86
  -5   4  10  135.82   18.01
   5  -4 -10  159.01   17.96
   5  -4 -10  158.69   20.71
   5   4 -10  152.62   17.96
   5   4 -10  144.95   20.90
  -5  -4  10  164.23   19.48
  -5  -4  10  135.58   19.88
  -5   4  11  176.13   19.70
   5  -4 -11  163.57   18.44
   5  -4 -11  169.46   21.90
   5   4 -11  149.40   18.25
   5   4 -11  142.06   21.16
  -5  -4  11  119.96   18.08
  -5  -4  11  170.85   22.26
  -5   4  12    1.14    3.41
   5  -4 -12    1.92    2.93
   5  -4 -12    0.00    3.02
   5   4 -12    4.95    3.56
   5   4 -12    3.56    4.69
  -5  -4  12    7.05    4.42
  -5  -4  12    4.16    4.35
  -5   4  13    2.08    3.49
   5  -4 -13    5.42    3.78
   5  -4 -13    0.00    3.03
   5   4 -13    0.22    3.09
  -5  -4  13   -0.00    3.21
  -5  -4  13   -0.00    2.43
  -5   4  14   27.34    7.59
   5  -4 -14   21.52    6.18
   5  -4 -14   17.24    7.01
   5   4 -14   25.55    8.87
  -5  -4  14   29.01    7.79
  -5  -4  14   38.54   10.27
  -5   4  15  258.20   27.52
   5  -4 -15  216.12   28.83
   5   4 -15  209.48   29.69
  -5  -4  15  275.96   28.72
  -5  -4  15  217.46   29.22
  -5   4  16   58.46   11.15
   5  -4 -16   29.96    9.57
   5   4 -16   28.31   10.31
  -5  -4  16   49.98   10.46
  -5  -4  16   54.33   12.51
  -5   4  17   87.67   13.77
   5   4 -17   50.23   13.81
  -5  -4  17   57.77   13.60
  -5   4  18    1.51    3.18
   5   4 -18    3.52    5.66
  -5  -4  18    1.00    3.70
   5   4 -19  141.24   23.71
  -5  -4  19  132.24   21.84
   5  -4 -20    4.70    5.81
   5   4 -20   14.45    7.92
  -5  -4  20   -0.00    3.74
  -5  -4  20   -0.00    3.35
   5  -4 -21   23.75    9.73
   5   4 -21   46.63   13.31
  -5  -4  21   49.15   11.62
  -5  -4  21   26.74    9.87
  -5   4  22    0.92    3.88
   5  -4 -22    2.74    4.97
   5   4 -22    5.39    6.27
  -5  -4  22    1.20    4.50
  -5  -4  22    2.64    4.56
  -5   4  23   -0.00    4.19
   5  -4 -23    4.53    5.56
  -5  -4  23   -0.00    4.33
  -5   4  24    1.00    4.35
   5  -4 -24    3.36    4.11
  -5  -4  24    1.14    4.48
  -5   4  25   22.37    8.53
   5  -4 -25    9.31    7.41
  -5  -4  25   12.49    7.54
  -5   4  26   13.84    7.28
   5  -4 -26   14.53    8.28
  -5  -4  26   10.19    8.20
  -5   4  27   14.65    7.87
   5  -4 -27   -0.00    4.29
  -5  -4  27    7.13    7.16
  -5   4  28   -0.00    4.93
   5  -4 -28   -0.00    5.12
  -5  -4  28   -0.00    5.14
  -5   4  29   14.82    8.01
   5  -4 -29    3.56    5.98
  -5  -4  29   28.19   10.35
  -5   4  30    6.33    7.34
   5  -4 -30    3.11    6.73
  -5  -4  30   20.22    9.54
  -5   4  31    9.86    7.80
   5  -4 -31    2.68    5.07
  -5  -4  31    4.51    5.92
  -5   4  32    6.29    5.86
   5  -4 -32   -0.00    4.71
  -5  -4  32   10.26    7.79
  -5   4  33   -0.00    5.43
   5  -4 -33   -0.00    5.91
  -5  -4  33   -0.00    5.88
  -5   4  34   -0.00    6.66
   5  -4 -34    2.83    6.41
  -5  -4  34    4.72    6.50
  -5   4  35    1.73    5.81
   5  -4 -35   -0.00    5.60
  -5  -4  35    4.74    7.14
  -5   4  36    7.43    7.07
   5  -4 -36    0.00    4.81
  -5  -4  36    4.30    6.24
  -5   4  37   -0.00    6.39
   5  -4 -37   -0.00    5.91
  -5  -4  37    4.06    7.51
  -5   4  38    0.00    5.46
   5  -4 -38    6.51    6.78
  -5  -4  38   -0.00    4.60
  -5   4  39   -0.00    5.80
   5  -4 -39   -0.00    4.05
   5  -4 -40    2.43    6.65
   5  -4 -41    1.02    6.90
   5  -4 -42    5.49    7.68
  -5   5   1  172.49   19.39
  -5   5   1  172.18   19.94
   5  -5  -1  174.36   18.99
   5  -5  -1  199.00   21.94
   5   5  -1  177.52   19.06
  -5  -5   1  181.01   19.68
  -5  -5   1  174.93   21.17
  -5   5   2   60.77    9.37
  -5   5   2   51.47    9.07
   5  -5  -2   51.92    8.66
   5  -5  -2   44.22    9.46
   5   5  -2   53.18    8.70
  -5  -5   2   57.73    9.39
  -5  -5   2   63.17   10.94
  -5   5   3  125.61   15.43
  -5   5   3  131.65   15.94
   5  -5  -3  125.41   14.90
   5  -5  -3  127.18   16.87
   5   5  -3  118.39   14.71
  -5  -5   3  125.10   15.34
  -5  -5   3  131.64   17.34
  -5   5   4   29.43    6.65
  -5   5   4   26.52    6.39
   5  -5  -4   33.47    6.53
   5  -5  -4   34.01    7.83
   5   5  -4   22.37    5.74
  -5  -5   4   37.02    7.46
  -5  -5   4   40.49    8.75
  -5   5   5   13.85    4.71
  -5   5   5   14.33    4.95
   5  -5  -5    5.89    3.42
   5  -5  -5   14.28    5.18
   5   5  -5   14.05    4.56
   5   5  -5    6.90    4.28
  -5  -5   5    8.95    4.31
  -5  -5   5   13.14    5.24
  -5   5   6   15.10    4.97
  -5   5   6    8.76    4.21
   5  -5  -6   13.59    4.36
   5  -5  -6   12.38    5.35
   5   5  -6    9.92    4.28
   5   5  -6   15.59    6.17
  -5  -5   6   10.88    4.32
  -5  -5   6   16.77    5.60
  -5   5   7  258.79   25.31
   5  -5  -7  224.09   23.93
   5  -5  -7  233.60   26.80
   5   5  -7  236.88   24.65
   5   5  -7  260.98   28.31
  -5  -5   7  240.15   25.32
  -5  -5   7  236.71   27.39
  -5   5   8  118.46   14.76
   5  -5  -8  119.92   14.22
   5  -5  -8  131.35   16.89
   5   5  -8  103.94   14.08
   5   5  -8   84.70   15.13
  -5  -5   8  105.73   14.82
  -5  -5   8   97.39   15.69
  -5   5   9   12.97    5.21
   5  -5  -9    8.54    4.04
   5  -5  -9   11.98    5.45
   5   5  -9   13.43    4.92
   5   5  -9   11.79    6.03
  -5  -5   9   15.55    5.38
  -5  -5   9   17.60    6.56
  -5   5  10   -0.00    3.28
   5  -5 -10    0.00    2.53
   5  -5 -10    6.49    4.49
   5   5 -10    4.14    3.04
   5   5 -10    6.41    4.60
  -5  -5  10    0.00    3.34
  -5  -5  10    5.40    4.36
  -5   5  11    8.51    4.62
   5  -5 -11    9.66    4.07
   5  -5 -11    2.42    3.77
   5   5 -11    5.55    3.41
   5   5 -11   12.64    5.91
  -5  -5  11   13.16    5.06
  -5  -5  11   14.99    6.45
  -5   5  12  216.19   24.18
   5  -5 -12  237.65   23.58
   5  -5 -12  216.69   26.51
   5   5 -12  191.16   22.68
   5   5 -12  215.28   27.41
  -5  -5  12  203.27   24.21
  -5  -5  12  192.45   26.44
  -5   5  13  216.29   25.29
   5  -5 -13  240.84   24.70
   5  -5 -13  212.23   27.51
   5   5 -13  213.33   28.69
  -5  -5  13  251.54   26.89
  -5  -5  13  219.04   28.55
  -5   5  14    9.62    5.20
   5  -5 -14   15.80    5.48
   5  -5 -14    9.17    5.96
   5   5 -14   10.73    5.90
  -5  -5  14    9.86    5.66
  -5  -5  14    8.68    6.61
  -5   5  15    1.54    2.78
   5   5 -15    1.80    3.06
  -5  -5  15    0.00    3.55
  -5  -5  15   10.00    5.44
  -5   5  16   45.09   10.13
   5   5 -16   42.25   11.63
  -5  -5  16   39.40    9.76
  -5  -5  16   36.39   10.78
  -5   5  17   85.78   14.04
   5   5 -17   75.53   16.21
  -5  -5  17   62.91   14.51
  -5   5  18   27.25    7.96
   5  -5 -18   16.12    8.24
   5   5 -18   35.18   10.82
  -5  -5  18   27.17    9.43
   5  -5 -19   25.85    9.51
   5   5 -19   50.34   13.44
  -5  -5  19   72.01   15.18
   5  -5 -20   -0.00    4.52
  -5  -5  20   -0.00    3.93
   5  -5 -21    2.46    3.80
  -5  -5  21    2.23    3.99
  -5   5  22   45.00   10.78
   5  -5 -22   18.89    9.03
  -5  -5  22   25.86    9.51
  -5   5  23   29.82    9.04
   5  -5 -23   17.41    8.90
  -5  -5  23   15.39    7.64
  -5   5  24    9.35    6.41
   5  -5 -24   12.23    8.12
  -5  -5  24   13.67    8.07
  -5   5  25    3.15    4.68
   5  -5 -25    2.46    4.59
  -5  -5  25    1.18    5.25
  -5   5  26   -0.00    5.50
   5  -5 -26   -0.00    4.29
  -5  -5  26    0.00    4.83
  -5   5  27    3.51    6.00
   5  -5 -27    0.93    5.80
  -5  -5  27    0.92    5.18
  -5   5  28    9.45    6.57
   5  -5 -28   24.84   10.24
  -5  -5  28   23.15    9.90
  -5   5  29    7.82    7.06
   5  -5 -29    5.60    6.43
  -5  -5  29   10.09    7.40
  -5   5  30    0.54    3.82
   5  -5 -30   -0.00    5.95
  -5  -5  30   -0.00    4.74
  -5   5  31    0.00    5.29
   5  -5 -31    3.54    4.46
  -5  -5  31   -0.00    5.60
  -5   5  32   14.25    8.24
   5  -5 -32    3.16    5.81
  -5  -5  32    6.99    7.45
  -5   5  33    2.43    5.94
   5  -5 -33   -0.00    5.33
  -5  -5  33    4.11    7.35
  -5   5  34   -0.00    5.23
   5  -5 -34    3.12    5.73
  -5  -5  34    5.18    5.82
  -5   5  35    1.10    4.89
   5  -5 -35    3.19    6.00
  -5  -5  35   -0.00    6.89
  -5   5  36    0.00    5.90
   5  -5 -36    5.96    7.46
  -5  -5  36    7.43    7.65
  -5   5  37    7.63    8.11
   5  -5 -37    3.70    5.74
  -5  -5  37    3.50    5.71
  -5   5  38    2.33    7.14
   5  -5 -38    1.74    5.01
  -5   5  39    0.91    4.98
   5  -5 -39    0.00    6.07
   5  -5 -40   -0.00    6.50
  -5   6   1   17.55    5.36
   5  -6  -1   22.59    5.43
   5  -6  -1   24.08    6.38
   5   6  -1   22.43    5.47
   5   6  -1   14.15    5.08
  -5  -6   1   18.51    5.54
  -5   6   2    4.45    3.31
   5  -6  -2    3.52    2.88
   5  -6  -2    1.29    2.88
   5   6  -2    3.32    2.84
   5   6  -2   -0.00    2.23
  -5  -6   2    2.82    2.86
  -5   6   3   73.74   10.80
   5  -6  -3   75.03   10.28
   5  -6  -3   46.26   10.28
   5   6  -3   61.76    9.66
   5   6  -3   72.56   11.85
  -5  -6   3   70.60   10.49
  -5  -6   3   82.34   12.87
  -5   6   4   93.11   12.91
   5  -6  -4  110.86   13.14
   5  -6  -4   98.17   14.57
   5   6  -4   85.32   12.12
   5   6  -4  120.66   15.59
  -5  -6   4   90.92   12.89
  -5  -6   4  100.36   14.90
  -5   6   5   85.81   11.97
   5  -6  -5   83.11   11.35
   5  -6  -5   79.25   12.98
   5   6  -5   79.44   11.41
  -5  -6   5   80.94   11.99
  -5  -6   5  109.37   14.98
  -5   6   6   19.75    5.35
   5  -6  -6   20.92    5.23
   5  -6  -6   18.75    5.97
   5   6  -6   27.37    6.10
  -5  -6   6   18.17    5.44
  -5  -6   6   12.87    5.51
  -5   6   7   48.20    8.96
   5  -6  -7   66.27    9.55
   5  -6  -7   67.67   11.52
   5   6  -7   46.44    8.83
  -5  -6   7   69.66   10.87
  -5  -6   7   49.76   10.71
  -5   6   8   38.23    7.66
   5  -6  -8   32.81    6.84
   5  -6  -8   35.84    8.44
   5   6  -8   32.64    7.13
  -5  -6   8   34.54    7.75
  -5  -6   8   34.77    9.03
  -5   6   9   79.22   12.40
   5  -6  -9   92.00   12.39
   5  -6  -9   77.05   13.60
   5   6  -9   90.37   12.68
  -5  -6   9  113.57   14.57
  -5  -6   9   81.56   14.69
  -5   6  10  125.70   15.57
   5  -6 -10  100.95   13.69
   5  -6 -10  118.65   17.12
   5   6 -10  110.30   14.46
   5   6 -10  107.10   17.04
  -5  -6  10  102.08   14.93
  -5  -6  10   88.10   16.22
  -5   6  11   90.22   12.92
   5  -6 -11   64.82   10.78
   5  -6 -11  122.75   16.47
   5   6 -11   75.58   11.65
   5   6 -11   75.08   14.19
  -5  -6  11   63.49   11.85
  -5  -6  11   68.50   13.99
  -5   6  12    2.94    3.80
   5  -6 -12    8.33    4.13
   5   6 -12   12.55    6.38
  -5  -6  12   14.23    5.48
  -5  -6  12   12.91    6.47
  -5   6  13    2.79    3.25
   5  -6 -13    3.88    3.17
   5   6 -13    1.22    3.66
  -5  -6  13    0.02    3.16
  -5  -6  13    7.22    5.42
  -5   6  14   82.45   13.34
   5  -6 -14   64.49   11.20
   5   6 -14  110.69   17.87
  -5  -6  14   85.35   13.83
  -5  -6  14   60.68   14.33
  -5   6  15   68.11   12.05
   5   6 -15   56.63   13.41
  -5  -6  15   55.46   11.41
  -5  -6  15   70.34   15.02
  -5   6  16    1.96    4.50
   5  -6 -16    1.83    3.88
   5   6 -16   -0.00    3.07
  -5  -6  16    5.00    4.98
  -5  -6  16    1.79    4.12
  -5   6  17   48.51   10.18
   5  -6 -17   17.02    8.23
  -5   6  18   13.04    5.63
   5  -6 -18    4.18    5.14
  -5   6  19   14.35    6.60
   5  -6 -19    9.09    6.49
  -5  -6  19   19.66    7.82
   5  -6 -20    1.82    3.81
  -5  -6  20    1.54    3.85
   5  -6 -21    6.51    6.26
  -5  -6  21    2.55    4.49
  -5   6  22   23.69    8.31
   5  -6 -22   18.27    8.31
  -5  -6  22   14.36    7.15
  -5   6  23    3.04    4.68
   5  -6 -23    0.70    4.93
  -5  -6  23    3.45    5.41
  -5   6  24   11.24    6.09
   5  -6 -24    0.43    4.21
  -5  -6  24   12.02    6.93
  -5   6  25   14.48    6.81
   5  -6 -25    4.81    5.74
  -5  -6  25    1.73    4.74
  -5   6  26    4.71    6.04
   5  -6 -26    7.80    6.76
  -5  -6  26   14.56    7.82
  -5   6  27    4.62    5.33
   5  -6 -27    0.21    6.10
  -5  -6  27    1.19    5.14
  -5   6  28   -0.00    5.49
   5  -6 -28    1.58    5.99
  -5  -6  28    1.45    4.62
  -5   6  29    4.76    5.51
   5  -6 -29   -0.00    3.29
  -5  -6  29   -0.00    4.19
  -5   6  30   10.32    7.17
   5  -6 -30    2.33    5.03
  -5  -6  30    2.64    5.50
  -5   6  31    2.56    4.56
   5  -6 -31   -0.00    4.61
  -5  -6  31    6.59    7.34
  -5   6  32    8.93    7.06
   5  -6 -32    1.21    6.46
  -5  -6  32    6.61    6.52
  -5   6  33    4.05    6.30
   5  -6 -33    0.49    4.05
  -5  -6  33    5.93    6.82
  -5   6  34    6.89    6.93
   5  -6 -34    1.41    5.06
  -5  -6  34   -0.00    5.70
  -5   6  35    0.00    5.00
   5  -6 -35    0.40    5.12
  -5  -6  35    3.39    6.19
  -5   6  36    0.73    5.19
   5  -6 -36   -0.00    5.90
  -5  -6  36    0.00    5.53
  -5   6  37    7.99    6.80
   5  -6 -37    0.65    6.15
  -5  -6  37   -0.00    6.87
  -5   6  38   -0.00    5.52
   5  -6 -38    0.10    5.03
  -5   6  39   -0.00    5.49
   5  -6 -39    3.22    5.55
  -5   7   1    1.83    3.18
   5  -7  -1    6.02    3.26
   5  -7  -1    8.07    4.52
   5   7  -1    7.30    3.68
   5   7  -1    6.35    3.50
  -5  -7   1    9.38    4.20
  -5   7   2  140.06   16.53
   5  -7  -2  172.68   17.08
   5  -7  -2  139.56   18.14
   5   7  -2  141.51   16.16
   5   7  -2  108.68   16.27
  -5  -7   2  145.52   16.75
  -5   7   3   91.27   12.67
   5  -7  -3  100.05   12.58
   5  -7  -3   88.51   13.79
   5   7  -3  101.72   12.74
   5   7  -3  110.53   14.60
  -5  -7   3   84.42   12.37
  -5   7   4   77.72   11.14
   5  -7  -4   82.79   10.94
   5  -7  -4   74.02   12.15
   5   7  -4   72.13   10.42
   5   7  -4   72.47   11.90
  -5  -7   4   64.29   10.60
  -5   7   5   13.91    4.85
   5  -7  -5   19.67    4.89
   5  -7  -5   13.62    5.41
   5   7  -5    6.32    3.10
   5   7  -5   13.36    5.33
  -5  -7   5    8.71    3.86
  -5   7   6   31.52    6.77
   5  -7  -6   32.55    6.72
   5  -7  -6   23.50    7.01
   5   7  -6   33.46    6.91
   5   7  -6   32.83    8.04
  -5  -7   6   22.22    6.23
  -5   7   7  101.03   13.71
   5  -7  -7  107.79   13.38
   5  -7  -7   84.74   14.05
   5   7  -7  124.09   14.52
   5   7  -7  111.00   16.16
  -5  -7   7   91.77   13.70
  -5  -7   7  117.66   17.11
  -5   7   8  256.93   25.68
   5  -7  -8  261.86   24.99
   5  -7  -8  190.54   25.51
   5   7  -8  253.58   25.44
   5   7  -8  251.34   28.13
  -5  -7   8  241.45   26.11
  -5  -7   8  244.37   28.68
  -5   7   9   19.53    5.68
   5  -7  -9   14.47    4.93
   5   7  -9   17.53    5.66
   5   7  -9   21.45    6.96
  -5  -7   9   17.56    5.78
  -5  -7   9   28.64    8.55
  -5   7  10   18.76    5.69
   5  -7 -10   13.62    4.84
   5   7 -10   11.25    4.65
  -5  -7  10    4.99    3.82
  -5  -7  10    8.91    5.10
  -5   7  11   12.73    5.19
   5  -7 -11   17.26    5.35
   5   7 -11    8.44    4.26
  -5  -7  11   11.79    5.55
  -5  -7  11   29.17    8.74
  -5   7  12  124.46   15.88
   5  -7 -12  102.29   14.07
  -5  -7  12  104.61   15.69
  -5  -7  12   91.41   17.07
  -5   7  13   59.15   10.76
   5  -7 -13   86.78   11.67
   5  -7 -13   37.50   10.07
  -5  -7  13   63.24   11.83
  -5  -7  13   45.34   12.36
  -5   7  14    0.00    3.85
   5  -7 -14    2.94    2.89
   5  -7 -14    1.92    3.60
  -5  -7  14    0.73    3.49
  -5   7  15   27.14    7.70
   5  -7 -15   17.69    7.29
  -5  -7  15   29.01    8.25
  -5   7  16    3.53    4.38
   5  -7 -16    2.76    4.36
  -5   7  17    0.00    3.19
   5  -7 -17    1.99    3.90
  -5   7  18  102.51   16.21
  -5   7  19    0.09    3.79
   5  -7 -19    0.00    3.81
  -5  -7  19   -0.00    3.48
   5  -7 -20    0.70    3.69
  -5  -7  20    2.47    4.03
   5  -7 -21    0.92    3.39
  -5  -7  21    0.00    3.84
  -5   7  22   18.70    7.87
   5  -7 -22   16.75    8.16
  -5  -7  22   19.76    8.35
  -5   7  23    9.76    6.37
   5  -7 -23    6.65    6.46
  -5  -7  23    1.92    5.06
  -5   7  24    9.44    6.78
   5  -7 -24    7.51    6.59
  -5  -7  24    4.51    5.54
  -5   7  25    1.76    3.49
   5  -7 -25    1.69    5.59
  -5  -7  25    0.00    4.18
  -5   7  26    2.65    5.29
   5  -7 -26    6.96    6.87
  -5  -7  26    9.97    7.01
  -5   7  27    3.47    5.89
   5  -7 -27    5.60    6.21
  -5  -7  27   10.46    6.83
  -5   7  28    5.09    5.95
   5  -7 -28    7.16    6.61
  -5  -7  28    3.72    6.46
  -5   7  29   -0.00    5.93
   5  -7 -29    0.18    5.46
  -5  -7  29   -0.00    5.09
  -5   7  30    5.60    5.54
   5  -7 -30   -0.00    5.70
  -5  -7  30   -0.00    5.11
  -5   7  31    0.00    5.43
   5  -7 -31   -0.00    5.32
  -5  -7  31    0.54    5.25
  -5   7  32    7.62    6.46
   5  -7 -32    4.62    5.74
  -5  -7  32   -0.00    5.23
  -5   7  33    1.89    5.81
   5  -7 -33   -0.00    4.67
  -5  -7  33   -0.00    5.80
  -5   7  34    5.80    6.57
   5  -7 -34   12.12    7.59
  -5  -7  34   17.06    9.20
  -5   7  35    3.52    5.52
   5  -7 -35   -0.00    5.77
  -5  -7  35    7.92    6.84
  -5   7  36   -0.00    5.38
   5  -7 -36   -0.00    5.66
  -5  -7  36    0.76    5.41
  -5   7  37    0.79    5.64
   5  -7 -37    0.39    5.50
  -5  -7  37    0.00    6.16
  -5   7  38    5.57    6.96
  -5   7  39    0.21    4.08
  -5   8   1   15.24    5.12
   5  -8  -1   18.70    4.94
   5   8  -1   19.85    5.02
   5   8  -1   16.35    5.04
  -5  -8   1   12.43    4.44
  -5  -8   1   16.36    5.93
  -5   8   2    8.82    4.15
   5  -8  -2    6.41    3.25
   5   8  -2   14.42    4.53
   5   8  -2    0.00    2.56
  -5  -8   2    7.68    3.69
  -5  -8   2    9.32    4.34
  -5   8   3   14.96    4.86
   5  -8  -3   14.21    4.44
   5   8  -3   15.60    4.57
   5   8  -3   13.70    5.11
  -5  -8   3    8.93    3.95
  -5  -8   3   17.80    6.18
  -5   8   4  321.58   30.34
   5  -8  -4  308.68   29.53
   5   8  -4  351.79   30.41
   5   8  -4  307.48   31.35
  -5  -8   4  305.13   30.34
  -5  -8   4  261.09   31.63
  -5   8   5   41.77    7.85
   5  -8  -5   34.01    6.82
   5   8  -5   35.47    6.91
   5   8  -5   31.58    7.66
  -5  -8   5   31.68    7.25
  -5   8   6   89.49   12.03
   5  -8  -6   75.63   10.79
   5   8  -6   61.21   10.37
   5   8  -6   77.59   12.69
  -5  -8   6   94.45   12.74
  -5   8   7   -0.00    2.85
   5  -8  -7    0.70    2.52
   5   8  -7    0.00    2.54
   5   8  -7    2.03    3.24
  -5  -8   7    1.54    3.21
  -5   8   8   87.35   12.46
   5  -8  -8   90.40   11.87
   5   8  -8   87.02   12.32
   5   8  -8   78.75   13.53
  -5  -8   8   79.41   12.81
  -5   8   9  111.94   14.72
   5  -8  -9  116.90   14.15
   5   8  -9  110.77   14.55
  -5  -8   9   96.97   14.86
  -5  -8   9   95.57   16.73
  -5   8  10   44.71    9.10
   5  -8 -10   53.09    8.92
   5  -8 -10   54.78   10.76
   5   8 -10   46.35    9.15
  -5  -8  10   66.30   11.30
  -5   8  11   27.45    6.83
   5  -8 -11   15.03    5.31
   5  -8 -11   16.70    6.39
   5   8 -11   24.27    6.42
  -5  -8  11   15.30    6.15
  -5   8  12   28.87    7.20
   5  -8 -12   13.53    5.20
   5  -8 -12   10.75    6.05
  -5  -8  12   20.23    6.76
  -5   8  13   -0.00    2.94
   5  -8 -13    0.00    2.96
   5  -8 -13   -0.00    3.62
  -5  -8  13    0.23    3.25
  -5   8  14   98.45   14.44
   5  -8 -14   93.22   13.04
   5  -8 -14   55.33   13.15
  -5  -8  14   91.53   14.74
  -5   8  15    0.00    2.76
   5  -8 -15    0.64    3.17
  -5  -8  15    4.48    4.31
  -5   8  16   28.06    7.55
   5  -8 -16    8.05    5.91
  -5   8  17    3.34    3.72
   5  -8 -17    5.00    4.42
  -5   8  18    6.54    4.65
   5  -8 -18    0.41    3.23
  -5   8  19    2.07    3.59
   5  -8 -19    1.77    4.03
  -5  -8  19    0.49    3.91
   5  -8 -20   41.35   11.14
  -5  -8  20   22.89    8.67
   5  -8 -21    2.24    3.51
  -5  -8  21    1.81    4.84
  -5   8  22    3.16    4.00
   5  -8 -22    1.75    4.81
  -5  -8  22    1.05    4.63
  -5   8  23    6.04    4.68
   5  -8 -23    7.23    5.78
  -5  -8  23    2.84    5.38
  -5   8  24   17.13    7.54
   5  -8 -24   12.46    7.78
  -5  -8  24    7.46    7.12
  -5   8  25    0.00    3.36
   5  -8 -25    1.03    5.76
  -5  -8  25   -0.00    4.31
  -5   8  26   14.30    7.37
   5  -8 -26   15.55    9.22
  -5  -8  26   15.57    8.14
  -5   8  27    4.01    5.06
   5  -8 -27    0.00    4.74
  -5  -8  27   -0.00    4.08
  -5   8  28    4.23    6.17
   5  -8 -28   -0.00    4.82
  -5  -8  28    2.55    5.78
  -5   8  29   -0.00    4.16
   5  -8 -29   -0.00    4.68
  -5  -8  29   -0.00    5.07
  -5   8  30    2.28    5.93
   5  -8 -30    6.38    6.98
  -5  -8  30   13.34    8.42
  -5   8  31    5.71    6.56
   5  -8 -31    4.13    5.76
  -5  -8  31    2.58    6.00
  -5   8  32    0.00    4.66
   5  -8 -32    4.41    5.57
  -5  -8  32    0.00    6.14
  -5   8  33   -0.00    5.66
   5  -8 -33   -0.00    4.94
  -5  -8  33    1.51    4.90
  -5   8  34   -0.00    4.05
   5  -8 -34   -0.00    5.55
  -5  -8  34    0.59    6.27
  -5   8  35   -0.00    5.12
   5  -8 -35    6.32    7.28
  -5  -8  35    3.83    5.50
  -5  -8  36    0.00    7.10
  -5   9   1    0.80    2.58
   5  -9  -1    0.87    1.94
   5   9  -1    1.92    2.53
   5   9  -1    1.49    2.42
  -5  -9   1   -0.00    2.47
  -5  -9   1    1.46    3.17
  -5   9   2  115.69   15.28
   5  -9  -2  150.10   15.93
   5   9  -2  161.47   16.33
   5   9  -2  118.69   15.26
  -5  -9   2  145.51   16.24
  -5  -9   2   96.96   16.32
  -5   9   3    6.93    3.70
   5  -9  -3   20.43    4.95
   5   9  -3   15.08    4.84
   5   9  -3   18.86    5.14
  -5  -9   3   11.50    4.44
  -5  -9   3   10.14    5.17
  -5   9   4    0.09    2.55
   5  -9  -4    0.73    2.11
   5   9  -4    0.00    2.61
  -5  -9   4   -0.00    2.93
  -5  -9   4   -0.00    3.06
  -5   9   5    3.53    3.11
   5  -9  -5    4.73    2.96
   5  -9  -5    2.31    3.26
   5   9  -5    5.57    3.37
  -5  -9   5    7.30    4.19
  -5   9   6   33.48    6.92
   5  -9  -6   32.28    6.56
   5  -9  -6   22.73    6.75
   5   9  -6   43.09    7.70
  -5  -9   6   32.99    7.62
  -5   9   7    6.95    3.83
   5  -9  -7   10.58    3.93
   5  -9  -7    4.68    3.87
   5   9  -7    3.52    3.21
  -5  -9   7    8.25    4.46
  -5   9   8  129.44   15.06
   5  -9  -8  102.90   13.28
   5  -9  -8   88.22   14.46
   5   9  -8  113.49   14.34
  -5  -9   8   94.61   14.46
  -5   9   9    1.81    3.60
   5  -9  -9   10.92    3.99
   5  -9  -9    0.66    3.41
   5   9  -9   11.18    4.64
  -5  -9   9    8.72    4.64
  -5   9  10    1.23    2.34
   5  -9 -10    0.00    2.82
   5  -9 -10   -0.00    2.64
   5   9 -10    0.00    3.17
  -5  -9  10    0.00    3.63
  -5   9  11    5.43    4.02
   5  -9 -11    0.00    3.11
   5  -9 -11    3.35    4.17
   5   9 -11    0.00    3.24
  -5  -9  11    0.00    3.21
  -5   9  12  156.74   18.34
   5  -9 -12  129.14   16.27
   5  -9 -12  103.01   17.69
  -5  -9  12  153.83   19.31
  -5   9  13    2.95    4.14
   5  -9 -13    6.18    4.58
  -5  -9  13    0.34    2.99
  -5   9  14   37.86    8.30
   5  -9 -14   10.08    5.68
  -5  -9  14   27.52    7.85
  -5   9  15    2.45    3.22
   5  -9 -15    2.58    4.11
  -5  -9  15    4.28    4.11
  -5   9  16   10.26    5.21
   5  -9 -16    3.54    4.64
  -5   9  17    0.00    3.48
   5  -9 -17    0.70    4.20
  -5   9  18   48.98   10.74
   5  -9 -18   35.81   10.46
  -5  -9  18   28.51    9.27
  -5   9  19    0.18    4.21
   5  -9 -19    0.49    4.06
  -5  -9  19    3.02    4.96
   5  -9 -20    1.81    3.91
  -5  -9  20    3.58    4.61
   5  -9 -21    2.70    4.61
  -5  -9  21   -0.00    5.11
   5  -9 -22   19.17    7.59
  -5  -9  22   13.29    7.78
  -5   9  23    4.09    5.07
   5  -9 -23    0.00    4.47
  -5  -9  23    4.85    6.14
  -5   9  24    1.87    4.82
   5  -9 -24    1.37    4.58
  -5   9  25    0.49    3.17
   5  -9 -25   -0.00    4.71
  -5  -9  25   -0.00    3.87
   5  -9 -26    0.86    5.32
  -5  -9  26   12.83    7.56
   5  -9 -27   -0.00    3.78
  -5  -9  27   -0.00    5.76
   5  -9 -28    5.83    6.48
  -5  -9  28    6.08    7.11
   5  -9 -29    2.16    4.60
  -5  -9  29    2.23    5.19
   5  -9 -30    1.85    4.41
  -5  -9  30   -0.00    4.97
   5  -9 -31    0.00    5.16
  -5  -9  31    1.21    5.41
   5  -9 -32   -0.00    5.08
  -5  -9  32   14.28    8.51
   5  -9 -33   -0.00    5.31
  -5  -9  33   -0.00    5.75
   5  -9 -34    2.03    6.06
  -5  -9  34   10.47    8.54
  -5  -9  35   -0.00    7.21
  -5  -9  36    0.00    5.32
  -5  10   1    4.75    3.28
   5 -10  -1    3.64    3.80
  -5 -10   1   12.09    4.18
  -5  10   2    0.01    2.47
   5 -10  -2   -0.00    2.83
  -5 -10   2   -0.00    2.44
  -5  10   3   -0.00    2.33
   5 -10  -3    0.68    2.20
  -5 -10   3   -0.00    2.42
  -5  10   4    5.98    3.33
   5 -10  -4    7.87    4.52
  -5 -10   4    7.71    3.69
  -5  10   5    1.53    2.39
   5 -10  -5    3.46    3.10
  -5 -10   5   -0.00    3.10
  -5  10   6   30.66    6.56
   5 -10  -6    9.57    4.99
  -5 -10   6   26.04    6.64
  -5  10   7    7.54    3.71
   5 -10  -7    0.00    2.31
  -5 -10   7    4.79    4.08
  -5  10   8    6.65    3.85
   5 -10  -8   -0.00    2.23
  -5 -10   8    4.61    3.97
  -5  10   9   -0.00    3.17
   5 -10  -9   -0.00    2.31
  -5 -10   9    4.37    3.60
  -5  10  10   74.93   11.48
   5 -10 -10   56.33   11.27
  -5 -10  10   65.77   11.68
  -5  10  11    2.12    3.46
   5 -10 -11    2.38    3.75
  -5 -10  11    9.00    4.88
   5 -10 -12    0.97    3.66
  -5 -10  12   -0.00    3.42
   5 -10 -13   -0.00    3.10
  -5 -10  13    0.40    3.97
   5 -10 -14    2.24    3.70
  -5 -10  14   29.58    8.16
   5 -10 -15   -0.00    2.88
  -5 -10  15   -0.00    3.89
   5 -10 -16   10.86    6.02
   5 -10 -17   -0.00    4.77
   5 -10 -18   -0.00    4.25
  -5 -10  18   -0.00    4.22
   5 -10 -19    0.36    3.65
  -5 -10  19    2.35    5.11
   5 -10 -20   13.59    7.59
  -5 -10  20   21.99    8.67
   5 -10 -21   -0.00    2.98
  -5 -10  21    0.02    3.85
   5 -10 -22    5.96    5.23
  -5 -10  22    1.59    4.86
   5 -10 -23   -0.00    3.88
  -5 -10  23    0.93    4.89
   5 -10 -24    0.21    5.37
  -5 -10  24    1.26    5.27
   5 -10 -25    4.76    6.75
  -5 -10  25    0.92    4.94
   5 -10 -26    6.86    5.98
  -5 -10  26   11.78    7.29
   5 -10 -27    3.36    4.32
  -5 -10  27   -0.00    5.18
   5 -10 -28   -0.00    3.98
  -5 -10  28   -0.00    5.04
   5 -10 -29   -0.00    4.57
  -5 -10  29    4.79    6.20
   5 -10 -30    7.50    6.23
  -5 -10  30    5.31    6.73
   5 -10 -31    0.12    4.35
  -5 -10  31    4.12    6.14
   5 -10 -32    0.99    4.27
  -5 -10  32   -0.00    4.82
  -5 -10  33    7.81    7.64
  -5 -10  34   10.13    8.17
  -5 -10  35   -0.00    5.83
   5 -11  -1   16.69    5.81
   5 -11  -2   38.07    8.61
   5 -11  -3    7.43    4.28
   5 -11  -4    2.87    3.73
   5 -11  -5   -0.00    2.47
   5 -11  -6   12.28    4.86
   5 -11  -7    0.22    2.45
   5 -11  -8   20.27    6.39
   5 -11  -9    6.43    4.24
  -5 -11   9    2.89    3.66
   5 -11 -10    0.00    2.39
  -5 -11  10    0.12    2.46
   5 -11 -11    2.69    3.98
  -5 -11  11    1.49    3.64
   5 -11 -12   24.99    8.09
  -5 -11  12   46.21    9.79
   5 -11 -13    0.70    3.04
  -5 -11  13    0.00    3.93
   5 -11 -14    3.84    4.43
  -5 -11  14   20.37    7.48
   5 -11 -15    1.27    3.53
   5 -11 -16    5.77    5.09
   5 -11 -17    3.22    4.58
   5 -11 -18    5.59    5.37
  -5 -11  18   25.71    9.33
   5 -11 -19   -0.00    5.20
  -5 -11  19   -0.00    5.11
   5 -11 -20   -0.00    3.34
  -5 -11  20    0.00    6.16
   5 -11 -21   -0.00    4.32
  -5 -11  21    1.12    5.02
   5 -11 -22    0.81    4.30
  -5 -11  22   16.66    7.88
   5 -11 -23    1.70    4.55
  -5 -11  23    2.99    5.26
   5 -11 -24    4.07    5.51
  -5 -11  24    5.08    5.51
   5 -11 -25   -0.00    4.15
  -5 -11  25    3.96    5.55
   5 -11 -26    2.05    3.91
  -5 -11  26    2.85    5.09
   5 -11 -27    4.17    6.00
  -5 -11  27    0.00    4.65
   5 -11 -28    7.11    6.11
  -5 -11  28    6.33    7.90
   5 -11 -29    1.28    4.44
  -5 -11  29    2.50    6.19
   5 -11 -30    3.08    5.55
  -5 -11  30    1.66    5.26
  -5 -11  31   -0.00    5.38
  -5 -11  32   12.41    8.96
  -5 -11  33    7.56    7.26
  -5 -11  34    0.88    5.47
  -5 -11  35    2.12    6.50
   5 -12  -1    1.08    2.47
   5 -12  -2    1.15    2.74
   5 -12  -3   -0.00    2.81
   5 -12  -4   35.33    8.21
   5 -12  -5    1.43    3.10
   5 -12  -6    2.95    2.89
   5 -12  -7   -0.00    2.10
   5 -12  -8    4.42    3.16
   5 -12  -9    0.00    2.21
   5 -12 -10   19.61    6.51
   5 -12 -11    0.24    2.73
   5 -12 -12    4.26    3.97
   5 -12 -13    4.33    4.00
   5 -12 -14    1.10    3.92
   5 -12 -15    1.98    3.75
   5 -12 -16    4.41    4.78
   5 -12 -17    2.57    3.43
   5 -12 -18    2.96    4.48
   5 -12 -19    0.00    3.59
   5 -12 -20    0.05    4.02
   5 -12 -21   -0.00    4.04
   5 -12 -22    1.25    3.27
   5 -12 -23    3.29    4.83
   5 -12 -24    0.00    3.99
   5 -12 -25    0.33    3.76
   5 -12 -26    1.29    4.49
   5 -12 -27    0.73    3.80
   5 -12 -28    0.00    4.23
   5 -13  -1    5.89    3.75
   5 -13  -2   24.83    6.65
   5 -13  -3    5.02    3.84
   5 -13  -4    8.94    4.61
   5 -13  -5    2.19    3.26
   5 -13  -6   31.48    7.77
   5 -13  -7    2.69    3.04
   5 -13  -8   20.17    6.34
   5 -13  -9    0.00    2.09
   5 -13 -10    3.40    3.37
   5 -13 -11    3.75    3.94
   5 -13 -12    0.66    2.93
   5 -13 -13    1.04    2.96
   5 -13 -14   -0.00    3.85
   5 -13 -15    0.00    3.71
   5 -13 -16   -0.00    3.56
   5 -13 -17    2.39    4.55
   5 -13 -18    3.19    3.94
   5 -13 -19    0.97    4.15
   5 -13 -20    1.49    4.07
   5 -13 -21    1.50    4.82
   5 -13 -22    9.68    6.25
   5 -13 -23   -0.00    4.15
   5 -13 -24    3.73    5.22
   5 -13 -25    2.47    4.20
   5 -13 -26    1.85    4.73
   5 -14  -1   -0.00    2.65
   5 -14  -2   -0.00    2.91
   5 -14  -3    1.91    2.89
   5 -14  -4   10.33    4.78
   5 -14  -5    4.54    3.94
   5 -14  -6    3.81    3.38
   5 -14  -7   -0.00    1.93
   5 -14  -8    0.40    2.75
   5 -14  -9    6.33    4.00
   5 -14 -10   19.72    6.10
   5 -14 -11   -0.00    3.35
   5 -14 -12   -0.00    2.88
   5 -14 -13    1.25    3.00
   5 -14 -14   -0.00    3.36
   5 -14 -15    4.12    5.11
   5 -14 -16    1.29    3.68
   5 -14 -17   -0.00    2.77
   5 -14 -18    0.98    3.88
   5 -14 -19    2.72    4.59
   5 -14 -20   -0.00    3.31
   5 -14 -21   -0.00    3.92
   5 -14 -22   -0.00    4.10
   5 -14 -23    2.27    4.85
   5 -15  -1    3.64    3.32
   5 -15  -2    7.60    4.14
   5 -15  -3    0.39    2.67
   5 -15  -4   -0.00    2.77
   5 -15  -5    0.00    2.52
   5 -15  -6    2.47    2.59
   5 -15  -7    6.82    4.55
   5 -15  -8    0.47    2.57
   5 -15  -9   -0.00    2.54
   5 -15 -10    3.09    3.72
   5 -15 -11    1.17    3.72
   5 -15 -12    5.34    3.94
   5 -15 -13    1.10    3.03
   5 -15 -14   -0.00    3.27
   5 -15 -15    0.00    3.51
   5 -15 -16   -0.00    3.17
   5 -15 -17   -0.00    4.07
   5 -15 -18    0.86    3.38
   5 -15 -19   -0.00    2.63
   5 -15 -20    2.95    4.03
   5 -15 -21    2.99    4.29
   5 -16  -1    1.32    3.01
   5 -16  -2    0.31    2.17
   5 -16  -3    0.26    2.47
   5 -16  -4    1.46    2.55
   5 -16  -5    1.60    2.65
   5 -16  -6    2.20    2.76
   5 -16  -7    1.74    2.48
   5 -16  -8    2.32    3.23
   5 -16  -9   -0.00    2.75
   5 -16 -10    1.79    3.01
   5 -16 -11    1.54    3.41
   5 -16 -12    0.15    2.81
   5 -16 -13    1.38    2.93
   5 -16 -14   -0.00    2.91
   5 -16 -15    1.37    3.14
   5 -16 -16    1.26    3.91
   5 -16 -17    1.81    3.99
   5 -16 -18   -0.00    3.60
   5 -17  -1    1.46    2.71
   5 -17  -2    0.00    2.71
   5 -17  -3    2.59    3.32
   5 -17  -4    0.35    2.30
   5 -17  -5   -0.00    1.86
   5 -17  -6    1.46    2.98
   5 -17  -7    4.02    3.40
   5 -17  -8    0.81    2.47
   5 -17  -9   -0.00    2.63
   5 -17 -10   -0.00    2.04
   5 -17 -11    0.30    2.88
   5 -17 -12    0.01    2.59
   5 -17 -13    2.64    3.56
   5 -17 -14   -0.00    3.20
   5 -17 -15   -0.00    2.92
   5 -18  -1    0.00    2.71
   5 -18  -2   -0.00    2.79
   5 -18  -3    0.00    2.29
   5 -18  -4    2.28    2.78
   5 -18  -5    0.20    2.55
   5 -18  -6   -0.00    2.54
   5 -18  -7    0.06    2.68
   5 -18  -8   -0.00    2.70
   5 -18  -9   -0.00    2.55
   5 -18 -10   -0.00    1.99
   5 -18 -11    5.60    4.29
  -4   0   1   -0.00    2.34
  -4   0   1    0.90    2.33
   4   0  -1   -0.00    1.91
   4   0  -1    0.16    3.20
  -4   0   2   18.13    4.66
  -4   0   2    7.36    4.00
   4   0  -2   18.44    4.83
   4   0  -2   16.64    5.27
  -4   0   3   -0.00    2.94
  -4   0   3    0.44    2.55
   4   0  -3   -0.00    2.63
   4   0  -3   -0.00    2.67
  -4   0   4 1082.18   87.17
  -4   0   4 1138.84   89.14
   4   0  -4 1032.31   86.36
   4   0  -4 1051.91   88.83
  -4   0   5   -0.00    3.04
  -4   0   5    0.87    3.06
   4   0  -5   -0.00    2.67
   4   0  -5    0.18    2.96
  -4   0   6  564.73   50.49
  -4   0   6  581.44   52.02
   4   0  -6  590.46   50.31
   4   0  -6  632.05   53.59
  -4   0   7    0.00    3.05
  -4   0   7    0.00    2.54
   4   0  -7    0.00    2.78
   4   0  -7    0.59    2.82
  -4   0   8 2494.87  186.56
  -4   0   8 1955.18  186.37
   4   0  -8 2539.86  185.97
   4   0  -8 2527.40  190.19
  -4   0   9   -0.00    3.60
  -4   0   9    0.00    3.44
   4   0  -9   -0.00    3.27
   4   0  -9   -0.00    3.38
  -4   0  10   20.04    6.19
  -4   0  10   44.82    8.96
   4   0 -10   40.21    7.46
   4   0 -10   35.66    8.65
  -4   0  11    1.32    3.95
  -4   0  11   -0.00    3.35
   4   0 -11   -0.00    2.61
   4   0 -11   -0.00    3.14
  -4   0  12   13.78    5.75
  -4   0  12   13.12    5.89
   4   0 -12   17.54    5.40
   4   0 -12   15.82    6.46
  -4   0  13    0.00    3.93
  -4   0  13   -0.00    2.74
   4   0 -13   -0.00    2.88
   4   0 -13    0.08    3.02
  -4   0  14 1211.18  104.48
  -4   0  14 1319.37  107.64
   4   0 -14 1295.64  103.51
   4   0 -14 1199.92  107.79
  -4   0  15   -0.00    3.48
  -4   0  15    0.31    3.01
   4   0 -15    2.93    2.85
   4   0 -15    1.15    4.59
  -4   0  16   24.28    7.64
  -4   0  16   28.50    8.55
   4   0 -16   42.24   10.76
  -4   0  17   -0.00    2.69
  -4   0  17    3.15    3.79
   4   0 -17    1.69    4.85
  -4   0  18  124.70   18.09
  -4   0  18  109.23   18.30
   4   0 -18  129.46   20.83
  -4   0  19   -0.00    3.26
  -4   0  19   -0.00    3.90
   4   0 -19    0.74    4.25
   4   0 -20   85.83   17.54
   4   0 -21   -0.00    4.17
  -4   0  22    3.54    5.47
   4   0 -22    3.84    5.14
  -4   0  23    0.00    4.06
   4   0 -23   -0.00    4.96
  -4   0  24   11.42    7.66
   4   0 -24   29.23   11.12
  -4   0  25   -0.00    3.56
   4   0 -25   -0.00    5.11
  -4   0  26   43.97   12.02
   4   0 -26   33.28   12.17
  -4   0  27   -0.00    4.67
  -4   0  28    8.33    6.52
  -4   0  29    0.00    4.77
   4   0 -29   -0.00    4.49
  -4   0  30   45.77   12.29
   4   0 -30   20.75   10.32
  -4   0  31    3.25    5.15
   4   0 -31    0.00    5.15
  -4   0  32    0.00    5.59
   4   0 -32   -0.00    4.49
  -4   0  33    1.35    5.65
   4   0 -33   -0.00    4.94
  -4   0  34    8.98    6.79
   4   0 -34    4.61    6.13
  -4   0  35   -0.00    5.45
  -4   0  36   11.79    9.19
  -4   0  37    0.00    6.60
  -4   0  38    6.70    7.27
  -4   0  39   -0.00    6.94
  -4   1   1    9.74    3.93
  -4   1   1   18.39    5.28
   4  -1  -1   14.95    4.39
   4  -1  -1   12.71    5.29
   4   1  -1   16.92    4.48
   4   1  -1   17.87    5.62
  -4  -1   1   20.69    4.89
  -4  -1   1   20.69    5.48
  -4   1   2  868.82   76.50
  -4   1   2  856.97   77.70
   4  -1  -2  917.25   76.41
   4  -1  -2 1094.46   80.30
   4   1  -2  977.68   76.76
   4   1  -2 1047.45   79.70
  -4  -1   2  936.99   76.95
  -4  -1   2  931.92   78.57
  -4   1   3   20.09    4.78
  -4   1   3    9.85    4.32
   4  -1  -3   11.39    3.74
   4  -1  -3   10.59    4.30
   4   1  -3   10.11    3.70
   4   1  -3    5.40    3.84
  -4  -1   3    9.68    3.89
  -4  -1   3    3.74    3.13
  -4   1   4    0.00    2.57
  -4   1   4    1.02    2.75
   4  -1  -4   -0.00    2.51
   4  -1  -4    1.79    2.77
   4   1  -4    0.00    2.40
   4   1  -4    4.87    3.92
  -4  -1   4    3.09    2.78
  -4  -1   4    1.31    3.00
  -4   1   5   10.44    4.12
  -4   1   5    5.79    3.68
   4  -1  -5    7.13    3.38
   4  -1  -5   10.42    4.76
   4   1  -5    9.12    3.68
   4   1  -5    8.81    4.73
  -4  -1   5    8.89    4.04
  -4  -1   5   12.57    4.81
  -4   1   6  409.92   41.20
  -4   1   6  593.14   44.99
   4  -1  -6  400.95   40.75
   4  -1  -6  540.08   45.06
   4   1  -6  462.67   41.59
   4   1  -6  614.29   46.80
  -4  -1   6  416.26   41.35
  -4  -1   6  571.64   45.10
  -4   1   7   35.27    6.97
  -4   1   7   22.00    6.14
   4  -1  -7   39.13    7.09
   4  -1  -7   27.26    7.57
   4   1  -7   40.50    7.10
   4   1  -7   37.55    8.51
  -4  -1   7   43.77    7.68
  -4  -1   7   31.91    7.58
  -4   1   8  966.31   83.02
  -4   1   8  910.31   83.90
   4  -1  -8 1076.52   83.06
   4  -1  -8 1015.56   86.30
   4   1  -8 1118.17   83.43
   4   1  -8  940.43   85.82
  -4  -1   8  931.05   82.99
  -4  -1   8 1157.63   86.70
  -4   1   9    2.36    3.07
  -4   1   9    0.74    3.03
   4  -1  -9    0.00    2.88
   4  -1  -9    4.29    4.22
   4   1  -9   -0.00    2.67
   4   1  -9    1.67    3.59
  -4  -1   9    2.30    3.36
  -4  -1   9    3.45    3.37
  -4   1  10  461.10   43.02
  -4   1  10  435.26   43.67
   4  -1 -10  471.60   42.17
   4  -1 -10  518.49   46.79
   4   1 -10  481.71   42.38
   4   1 -10  450.29   45.60
  -4  -1  10  492.92   43.62
  -4  -1  10  475.83   45.31
  -4   1  11  126.70   16.34
  -4   1  11  127.57   17.09
   4  -1 -11  164.47   16.65
   4  -1 -11   97.73   16.59
   4   1 -11  129.38   15.69
   4   1 -11  132.60   18.58
  -4  -1  11   98.36   15.25
  -4  -1  11  158.19   19.32
  -4   1  12  373.39   37.66
  -4   1  12  403.80   39.59
   4  -1 -12  410.00   37.16
   4  -1 -12  422.17   41.35
   4   1 -12  434.49   41.86
  -4  -1  12  351.45   37.40
  -4  -1  12  408.21   40.57
  -4   1  13   88.48   13.25
  -4   1  13   72.75   13.35
   4  -1 -13   78.24   11.76
   4  -1 -13   88.45   14.90
   4   1 -13   98.67   13.00
   4   1 -13   79.26   14.66
  -4  -1  13   65.78   11.81
  -4  -1  13   93.55   14.90
  -4   1  14   -0.00    3.07
  -4   1  14    2.70    3.74
   4  -1 -14    3.02    3.18
   4  -1 -14    4.05    4.75
   4   1 -14    3.94    3.48
   4   1 -14    3.76    3.91
  -4  -1  14    0.01    3.72
  -4  -1  14    1.28    3.58
  -4   1  15   33.43    8.51
  -4   1  15   32.98    8.92
   4  -1 -15   25.12    6.96
   4  -1 -15   22.72    7.80
   4   1 -15   23.41    6.54
   4   1 -15   45.05   11.02
  -4  -1  15   21.54    6.92
  -4  -1  15   18.56    7.51
  -4   1  16  257.82   27.12
  -4   1  16  232.07   27.65
   4  -1 -16  221.58   28.76
   4   1 -16  229.34   29.46
  -4  -1  16  215.39   25.82
  -4  -1  16  220.62   28.03
  -4   1  17   -0.00    3.22
  -4   1  17    3.68    4.01
   4  -1 -17    0.30    3.82
   4   1 -17    2.22    4.80
  -4  -1  17   -0.00    3.66
  -4  -1  17    0.00    3.87
  -4   1  18  298.20   29.95
   4  -1 -18  256.96   31.76
   4   1 -18  302.13   34.06
  -4  -1  18  209.40   27.06
  -4  -1  18  191.45   28.04
  -4   1  19   27.63    8.14
   4  -1 -19    5.30    4.84
   4   1 -19   12.35    6.80
  -4  -1  19   16.87    6.32
  -4  -1  19    7.22    5.30
   4  -1 -20   24.52    9.00
   4   1 -20   16.75    8.01
  -4  -1  20   24.41    8.25
   4  -1 -21    2.47    5.23
   4   1 -21    1.28    5.07
   4  -1 -22  179.29   27.86
   4   1 -22  201.13   29.27
  -4  -1  22  185.62   25.33
  -4   1  23    1.45    4.77
   4  -1 -23    0.00    4.29
   4   1 -23    2.08    5.64
  -4  -1  23    5.57    7.07
  -4   1  24    1.53    4.68
   4  -1 -24    3.89    5.70
   4   1 -24   -0.00    4.58
  -4  -1  24   11.55    7.26
  -4   1  25   16.88    7.50
   4   1 -25   12.39    9.01
  -4  -1  25    4.88    5.84
  -4   1  26   47.88   12.46
   4   1 -26   45.91   13.99
  -4  -1  26   68.04   14.75
  -4   1  27    1.19    4.85
   4  -1 -27   -0.00    3.69
   4   1 -27   -0.00    4.31
  -4  -1  27    0.00    3.46
  -4   1  28   13.98    8.37
   4  -1 -28   24.41   10.86
  -4  -1  28   18.60    8.66
  -4   1  29    3.08    5.09
   4  -1 -29    2.03    4.47
  -4  -1  29    0.96    5.31
  -4   1  30   -0.00    4.47
   4  -1 -30    0.45    5.21
  -4  -1  30    0.00    4.91
  -4   1  31    0.00    5.92
   4  -1 -31    4.39    6.71
   4   1 -31    7.47    6.82
  -4  -1  31   -0.00    5.92
  -4   1  32   14.44    8.12
   4  -1 -32   35.48   12.86
  -4  -1  32   13.26    8.49
  -4   1  33   -0.00    5.90
   4  -1 -33    1.79    5.18
  -4  -1  33   -0.00    5.77
  -4   1  34    9.29    6.87
   4  -1 -34    7.27    6.95
  -4  -1  34    2.24    5.12
  -4   1  35    0.81    6.77
   4  -1 -35   -0.00    6.99
  -4  -1  35    0.41    5.21
  -4   1  36    3.65    8.93
   4  -1 -36    1.38    5.50
  -4  -1  36    0.16    5.82
  -4   1  37   -0.00    5.33
  -4  -1  37   -0.00    5.91
  -4   1  38    2.09    6.04
  -4  -1  38    6.62    6.20
  -4   1  39   -0.00    5.38
  -4  -1  39    2.19    6.27
  -4   2   1   61.77    8.95
  -4   2   1   64.47    9.82
   4  -2  -1   68.22    8.97
   4  -2  -1   34.82    8.15
   4   2  -1   65.22    8.82
   4   2  -1   73.87   10.51
  -4  -2   1   73.38    9.56
  -4  -2   1   60.90    9.96
  -4   2   2  145.14   17.66
  -4   2   2  208.27   20.14
   4  -2  -2  169.54   17.94
   4  -2  -2  173.23   19.83
   4   2  -2  176.66   18.10
   4   2  -2  178.84   19.81
  -4  -2   2  181.73   18.64
  -4  -2   2  215.48   21.00
  -4   2   3   24.33    5.31
  -4   2   3   15.84    4.79
   4  -2  -3   13.76    4.30
   4  -2  -3   23.74    6.15
   4   2  -3   17.92    4.60
   4   2  -3   16.01    5.40
  -4  -2   3   21.04    5.18
  -4  -2   3   13.18    4.78
  -4   2   4 1523.86  122.80
  -4   2   4 1506.73  123.82
   4  -2  -4 1579.62  122.43
   4  -2  -4 1631.98  125.28
   4   2  -4 1509.50  122.30
   4   2  -4 1683.96  125.82
  -4  -2   4 1350.59  122.04
  -4  -2   4 1714.81  125.58
  -4   2   5   35.99    6.79
  -4   2   5   20.42    5.95
   4  -2  -5   36.71    6.65
   4  -2  -5   41.50    8.08
   4   2  -5   37.11    6.77
   4   2  -5   42.05    8.49
  -4  -2   5   32.71    6.90
  -4  -2   5   33.89    7.30
  -4   2   6    4.52    3.67
  -4   2   6   22.18    6.09
   4  -2  -6   11.81    4.14
   4  -2  -6   10.00    4.62
   4   2  -6   22.72    5.55
   4   2  -6   16.85    5.31
  -4  -2   6   13.16    4.70
  -4  -2   6   18.22    5.43
  -4   2   7  278.53   26.64
  -4   2   7  274.84   27.64
   4  -2  -7  273.21   26.11
   4  -2  -7  258.16   28.11
   4   2  -7  269.46   26.23
   4   2  -7  270.64   29.08
  -4  -2   7  256.75   26.41
  -4  -2   7  292.63   28.88
  -4   2   8  702.72   61.13
  -4   2   8  737.20   62.65
   4  -2  -8  752.60   61.04
   4  -2  -8  670.28   63.28
   4   2  -8  696.81   60.70
   4   2  -8  742.02   64.67
  -4  -2   8  706.55   61.59
  -4  -2   8  790.97   64.66
  -4   2   9  197.42   21.21
  -4   2   9  215.80   22.47
   4  -2  -9  202.68   20.63
   4  -2  -9  189.03   23.13
   4   2  -9  190.18   20.53
   4   2  -9  184.09   23.05
  -4  -2   9  174.15   20.83
  -4  -2   9  202.57   23.47
  -4   2  10   55.20    9.69
  -4   2  10   53.90    9.86
   4  -2 -10   49.35    8.59
   4  -2 -10   60.67   11.24
   4   2 -10   48.30    8.65
   4   2 -10   61.26   11.47
  -4  -2  10   55.07    9.62
  -4  -2  10   47.55   10.38
  -4   2  11   44.60    9.02
  -4   2  11   43.85    9.45
   4  -2 -11   63.94    9.44
   4  -2 -11   68.64   12.19
   4   2 -11   31.28    7.63
   4   2 -11   52.80   10.81
  -4  -2  11   56.43   10.08
  -4  -2  11   58.86   11.35
  -4   2  12   -0.00    2.54
  -4   2  12   -0.00    2.63
   4  -2 -12    0.45    2.47
   4  -2 -12    3.94    4.27
   4   2 -12    1.87    2.81
   4   2 -12    4.55    3.67
  -4  -2  12    1.77    4.17
  -4  -2  12    4.47    4.22
  -4   2  13    5.25    4.38
  -4   2  13   15.73    6.11
   4  -2 -13   10.74    4.46
   4  -2 -13   24.48    7.47
   4   2 -13   18.26    5.57
   4   2 -13   21.84    7.35
  -4  -2  13   18.22    6.18
  -4  -2  13   18.99    6.65
  -4   2  14  744.09   61.07
  -4   2  14  709.86   62.04
   4  -2 -14  708.98   59.18
   4  -2 -14  680.74   63.53
   4   2 -14  625.43   58.68
   4   2 -14  602.91   62.88
  -4  -2  14  633.25   59.97
  -4  -2  14  715.03   63.85
  -4   2  15   36.29    8.95
  -4   2  15   57.09   11.30
   4  -2 -15   45.88    8.77
   4  -2 -15   55.07   12.01
   4   2 -15   43.34    9.02
   4   2 -15   39.87   11.08
  -4  -2  15   49.37   10.09
  -4  -2  15   48.24   11.01
  -4   2  16    9.26    5.00
  -4   2  16   23.05    7.09
   4  -2 -16    5.30    5.52
   4   2 -16   16.06    6.89
  -4  -2  16    5.03    4.37
  -4  -2  16    0.00    3.12
  -4   2  17    3.71    3.72
   4  -2 -17   -0.00    3.37
   4   2 -17   -0.00    2.85
  -4  -2  17    2.35    3.89
  -4  -2  17    5.21    5.02
  -4   2  18   79.53   14.58
   4  -2 -18  119.79   19.36
   4   2 -18   98.42   18.30
  -4  -2  18   96.96   15.67
  -4  -2  18  106.57   17.69
  -4   2  19   83.05   14.28
   4  -2 -19   75.36   16.10
   4   2 -19   81.17   16.60
  -4  -2  19   86.16   14.73
  -4  -2  19   82.36   15.87
   4  -2 -20   44.66   11.86
   4   2 -20   42.84   12.40
  -4  -2  20   31.52   10.06
   4  -2 -21   -0.00    3.97
   4   2 -21   -0.00    3.38
  -4  -2  21    9.98    6.29
   4  -2 -22   -0.00    4.45
   4   2 -22    4.60    5.45
  -4  -2  22    6.35    5.90
  -4  -2  22   14.73    7.46
  -4   2  23    8.47    5.51
   4   2 -23    0.00    5.00
  -4  -2  23    0.00    4.12
  -4   2  24   80.83   15.85
   4   2 -24   61.21   16.46
  -4  -2  24  100.74   17.30
  -4   2  25   18.80    8.35
   4   2 -25   17.13    9.03
  -4  -2  25    4.18    6.14
  -4   2  26   28.98   10.20
   4  -2 -26   22.59   10.49
   4   2 -26   20.72   10.11
  -4  -2  26   32.97   11.32
  -4   2  27    0.10    5.74
   4  -2 -27   -0.00    3.23
   4   2 -27    2.39    6.19
  -4  -2  27   -0.00    5.22
  -4   2  28   14.38    8.12
   4  -2 -28    9.55    7.52
   4   2 -28   15.48    8.72
  -4  -2  28    9.30    8.23
  -4   2  29   21.48    9.63
   4  -2 -29    2.78    5.70
   4   2 -29    1.85    5.82
  -4  -2  29    1.24    6.06
  -4   2  30   23.67   10.37
   4  -2 -30   11.42    7.46
  -4  -2  30   49.64   13.30
  -4   2  31   -0.00    5.89
   4  -2 -31    1.50    5.48
  -4  -2  31    0.88    3.99
  -4   2  32   -0.00    5.43
   4  -2 -32    3.07    6.53
  -4  -2  32   -0.00    5.26
  -4   2  33    3.64    5.57
   4  -2 -33    1.78    5.15
  -4  -2  33    6.91    7.18
  -4   2  34    6.02    6.86
   4  -2 -34   -0.00    5.90
  -4  -2  34   -0.00    8.50
  -4   2  35    4.57    7.38
   4  -2 -35    1.92    6.47
  -4  -2  35    1.91    6.71
  -4   2  36    3.08    6.19
   4  -2 -36    1.19    5.39
  -4  -2  36   -0.00    6.34
  -4   2  37   11.46    7.75
   4  -2 -37   -0.00    5.55
  -4  -2  37    0.67    6.44
  -4   2  38   -0.00    5.88
   4  -2 -38    5.75    7.35
  -4  -2  38   -0.00    5.29
  -4   2  39    0.42    5.49
  -4  -2  39    3.72    5.21
  -4   2  40   10.50    8.68
  -4   3   1   33.79    6.46
  -4   3   1   56.61    8.44
   4  -3  -1   30.73    6.02
   4  -3  -1   27.68    6.68
   4   3  -1   47.18    7.01
   4   3  -1   39.93    7.67
  -4  -3   1   27.32    6.12
  -4  -3   1   52.05    8.66
  -4   3   2  272.68   27.49
  -4   3   2  282.16   28.40
   4  -3  -2  315.88   27.73
   4  -3  -2  351.86   30.57
   4   3  -2  305.71   27.58
   4   3  -2  306.92   29.57
  -4  -3   2  256.77   27.35
  -4  -3   2  333.19   30.19
  -4   3   3   10.44    3.93
  -4   3   3   10.23    3.97
   4  -3  -3    4.44    3.07
   4  -3  -3    5.57    4.21
   4   3  -3    5.82    3.25
   4   3  -3    9.98    4.33
  -4  -3   3    6.10    3.19
  -4  -3   3    2.18    2.94
  -4   3   4   21.69    5.08
  -4   3   4    4.33    3.60
   4  -3  -4   16.46    4.32
   4  -3  -4   18.05    5.53
   4   3  -4   12.57    4.19
   4   3  -4   21.36    5.93
  -4  -3   4    9.27    4.00
  -4  -3   4   16.87    5.42
  -4   3   5   29.73    6.37
  -4   3   5   29.03    6.52
   4  -3  -5   44.39    6.98
   4  -3  -5   17.76    5.81
   4   3  -5   49.06    7.31
   4   3  -5   36.75    8.04
  -4  -3   5   33.43    6.60
  -4  -3   5   32.99    7.54
  -4   3   6   46.47    8.16
  -4   3   6   65.51    9.68
   4  -3  -6   42.49    7.61
   4  -3  -6   75.56   10.97
   4   3  -6   49.14    8.08
   4   3  -6   53.46   10.03
  -4  -3   6   45.04    8.13
  -4  -3   6   48.32    9.46
  -4   3   7  363.18   36.26
  -4   3   7  411.11   37.86
   4  -3  -7  431.50   36.72
   4  -3  -7  372.88   38.24
   4   3  -7  432.10   36.96
   4   3  -7  446.12   40.37
  -4  -3   7  377.81   36.79
  -4  -3   7  437.14   39.85
  -4   3   8   69.80   10.79
  -4   3   8   89.36   12.19
   4  -3  -8   73.45   10.44
   4  -3  -8   80.35   12.60
   4   3  -8   82.01   11.10
   4   3  -8   78.91   13.05
  -4  -3   8   75.06   11.47
  -4  -3   8   86.86   13.37
  -4   3   9   -0.00    3.07
  -4   3   9    0.00    2.88
   4  -3  -9    2.20    2.77
   4  -3  -9    2.45    3.46
   4   3  -9    0.00    2.92
   4   3  -9    0.77    2.78
  -4  -3   9    2.32    3.68
  -4  -3   9   -0.00    3.15
  -4   3  10  185.08   20.72
  -4   3  10  204.09   21.61
   4  -3 -10  174.79   19.45
   4  -3 -10  180.93   22.52
   4   3 -10  162.02   19.38
   4   3 -10  200.32   23.55
  -4  -3  10  171.68   20.67
  -4  -3  10  218.33   24.08
  -4   3  11  330.99   31.18
  -4   3  11  300.10   30.92
   4  -3 -11  313.47   29.67
   4  -3 -11  290.38   32.47
   4   3 -11  298.40   29.77
   4   3 -11  283.57   32.83
  -4  -3  11  327.84   31.51
  -4  -3  11  304.88   33.37
  -4   3  12  241.54   27.37
  -4   3  12  310.78   29.60
   4  -3 -12  291.46   27.52
   4  -3 -12  260.18   30.08
   4   3 -12  269.18   27.49
   4   3 -12  299.23   32.16
  -4  -3  12  246.46   27.95
  -4  -3  12  268.36   30.84
  -4   3  13   74.82   12.11
  -4   3  13   59.95   11.47
   4  -3 -13   80.73   11.55
   4  -3 -13   68.00   13.09
   4   3 -13   91.97   12.54
   4   3 -13   79.56   14.40
  -4  -3  13   72.10   12.30
  -4  -3  13   70.78   13.26
  -4   3  14    4.02    3.52
  -4   3  14    0.00    3.27
   4  -3 -14    2.27    2.91
   4  -3 -14    4.03    3.99
   4   3 -14    1.15    2.65
   4   3 -14    1.95    4.16
  -4  -3  14    2.85    3.76
  -4  -3  14    2.54    3.25
  -4   3  15   30.25    8.05
   4  -3 -15   35.10    7.73
   4  -3 -15   36.91    9.80
   4   3 -15   47.34   11.32
  -4  -3  15   43.18    9.37
  -4  -3  15   32.05    9.43
  -4   3  16  261.45   27.07
   4  -3 -16  205.48   27.78
   4   3 -16  221.70   29.62
  -4  -3  16  228.47   26.42
  -4  -3  16  225.29   28.55
  -4   3  17   17.32    6.39
   4  -3 -17   12.73    6.07
   4   3 -17    3.93    4.68
  -4  -3  17   17.02    6.60
  -4  -3  17   17.54    7.21
  -4   3  18   52.79   10.79
   4  -3 -18   52.52   12.19
   4   3 -18   58.18   13.43
  -4  -3  18   37.62   10.09
  -4  -3  18   41.29   11.25
  -4   3  19    5.06    4.52
   4  -3 -19    2.92    4.69
   4   3 -19    2.23    3.57
  -4  -3  19    2.83    3.96
  -4   3  20   12.45    6.15
   4  -3 -20    4.12    4.71
   4   3 -20   21.36    9.22
  -4  -3  20    3.76    3.95
   4   3 -21   26.05   10.51
  -4  -3  21   43.37   11.89
   4   3 -22   41.06   12.49
  -4  -3  22   45.16   11.78
  -4  -3  22   42.03   11.95
  -4   3  23   39.46   10.71
   4   3 -23   31.97   11.45
  -4  -3  23    6.93    7.25
  -4  -3  23   17.87    8.50
  -4   3  24    0.00    4.67
   4  -3 -24    0.00    4.36
   4   3 -24   -0.00    5.37
  -4  -3  24   -0.00    4.62
  -4   3  25    0.00    4.75
   4  -3 -25    4.37    5.90
   4   3 -25    3.97    4.60
  -4  -3  25   15.91    7.34
  -4   3  26   39.35   11.20
   4  -3 -26   25.02   10.01
   4   3 -26   55.77   15.26
  -4  -3  26   36.82   11.56
  -4   3  27    4.73    6.12
   4  -3 -27   13.72    8.25
  -4  -3  27    4.26    6.24
  -4   3  28   31.11   10.62
   4  -3 -28   31.48   11.95
  -4  -3  28   30.36   11.09
  -4   3  29   -0.00    4.60
   4  -3 -29    0.00    3.70
  -4  -3  29    4.37    5.64
  -4   3  30    0.00    4.95
   4  -3 -30    0.00    4.04
  -4  -3  30    4.56    5.87
  -4   3  31    1.01    5.47
   4  -3 -31   11.10    7.72
  -4  -3  31    4.45    7.41
  -4   3  32   19.60    9.46
   4  -3 -32   10.93    7.78
  -4  -3  32   27.06   11.02
  -4   3  33   -0.00    4.38
   4  -3 -33   -0.00    6.51
  -4  -3  33   -0.00    4.94
  -4   3  34    8.26    7.31
   4  -3 -34   -0.00    3.29
  -4  -3  34    4.05    6.06
  -4   3  35    0.00    4.55
   4  -3 -35   -0.00    5.09
  -4  -3  35   -0.00    6.31
  -4   3  36   -0.00    4.37
   4  -3 -36   -0.00    5.44
  -4  -3  36   -0.00    6.87
  -4   3  37    0.89    6.31
   4  -3 -37    2.04    5.93
  -4  -3  37   -0.00    5.77
  -4   3  38   -0.00    6.40
   4  -3 -38    9.41    8.33
  -4  -3  38    5.17    8.22
  -4   3  39   -0.00    4.77
   4  -3 -39   -0.00    6.16
  -4  -3  39   -0.00    6.91
  -4   3  40    0.00    5.83
[truncated: 819,630 more chars]
