# Supplementary material for: LED-pump-X-ray-multiprobe crystallography for sub-second timescales
Source: Commun Chem. 2022 Aug 26;5:102. doi: 10.1038/s42004-022-00716-1 (PMC9814726; doi:10.1038/s42004-022-00716-1)
Supplement: Supplementary file 10 — Supplementary Data 1 [file 42004_2022_716_MOESM10_ESM.zip › CIFs/0-4s_283K/283K_0-4s_t5_decay.cif]

data_global

# SUBMISSION DETAILS
 
_publ_contact_author_name       'Hatcher, Lauren'
_publ_contact_author_address
;
School of Chemistry
Cardiff University
Main Building
Park Place 
Cardiff
CF10 3AT
United Kingdom
;
_publ_contact_author_email       'HatcherL1@cardiff.ac.uk'
_publ_requested_category          FM
_publ_section_comment
; 
?
;
_publ_section_references
;
Diamond General Data Aquisition (GDA) software: http://www.opengda.org/

XIA2: Winter, G. (2010) J. Appl. Cryst. 43, 186-190.
POINTLESS: Evans, P. (2006) Acta Cryst. D62, 72-82.
AIMLESS: Evans, P. R. and Murshudov, G. N. (2013) Acta Cryst. D69, 1204-1214.
DIALS: Winter, G., et al. Acta Cryst. (2018) D74, 85-97.
CCP4: Winn, M. D. et al. (2011) Acta Cryst. D67, 235-242.
   
SHELXL: Sheldrick G. M. (2015). Acta Cryst. C71, 3-8.
SHELXT:	Sheldrick, G. M. (2015). Acta Cryst. A71, 3-8.
 
OLEX2: Dolomanov, O.V.; Bourhis, L.J.; Gildea, R.J.; Howard, J.A.K.; Puschmann,
 H., OLEX2: A complete structure solution, refinement and analysis program 
 (2009). J. Appl. Cryst., 42, 339-341.

MERCURY: Macrae, C. F., Bruno, I. J., Chisholm, J. A., Edgington,
P. R., McCabe, P., Pidcock, E., Rodriguez-Monge, L., Taylor, R.,
van de Streek, J. & Wood, P. A. (2008). J. Appl. Cryst. 41, 466-470.
;

####
 
data_283K_0-4s_t5_decay
 
_audit_creation_method            'SHELXL-2018/3'
_shelx_SHELXL_version_number      '2018/3'
_chemical_name_systematic         
;
Nitro-(N,N,N',N'-tetrabutyldiethylenetriamine)palladium(II)
tetraphenylborate, tetrahydrofuran solvate
;
_chemical_name_common             ?
_chemical_melting_point           ?
_chemical_formula_moiety          
;
C20 H45 N4 O2 Pd, C24 H20 B, C4 H8 O
;
_chemical_formula_sum            'C48 H73 B N4 O3 Pd' 
_chemical_formula_weight          871.31

loop_
 _atom_type_symbol
 _atom_type_description
 _atom_type_scat_dispersion_real
 _atom_type_scat_dispersion_imag
 _atom_type_scat_source
 'C'  'C'   0.0010   0.0010
 'International Tables Vol C Tables 4.2.6.8 and 6.1.1.4'
 'H'  'H'   0.0000   0.0000
 'International Tables Vol C Tables 4.2.6.8 and 6.1.1.4'
 'B'  'B'   0.0000   0.0000
 'International Tables Vol C Tables 4.2.6.8 and 6.1.1.4'
 'N'  'N'   0.0030   0.0020
 'International Tables Vol C Tables 4.2.6.8 and 6.1.1.4'
 'O'  'O'   0.0050   0.0030
 'International Tables Vol C Tables 4.2.6.8 and 6.1.1.4'
 'Pd'  'Pd'  -2.5040   0.6150
 'International Tables Vol C Tables 4.2.6.8 and 6.1.1.4'
 
_space_group_crystal_system       monoclinic
_space_group_IT_number            14
_space_group_name_H-M_alt         'P 21/n'
_space_group_name_Hall            '-P 2yn'
 
_shelx_space_group_comment
;
The symmetry employed for this shelxl refinement is uniquely defined
by the following loop, which should always be used as a source of
symmetry information in preference to the above space-group names.
They are only intended as comments.
;
 
loop_
 _space_group_symop_operation_xyz
 'x, y, z'
 '-x+1/2, y+1/2, -z+1/2'
 '-x, -y, -z'
 'x-1/2, -y-1/2, z-1/2'
 
_cell_length_a                    11.6981(5)
_cell_length_b                    13.6259(5)
_cell_length_c                    30.2846(12)
_cell_angle_alpha                 90
_cell_angle_beta                  93.230(4)
_cell_angle_gamma                 90
_cell_volume                      4819.6(3)
_cell_formula_units_Z             4
_cell_measurement_temperature     283(2)
_cell_measurement_reflns_used     8015
_cell_measurement_theta_max       18.6315332247
_cell_measurement_theta_min       1.23680143322
 
_exptl_crystal_description        Plate
_exptl_crystal_colour             Yellow
_exptl_crystal_density_meas       ?
_exptl_crystal_density_method     ?
_exptl_crystal_density_diffrn     1.201          
_exptl_crystal_F_000              1856
_exptl_transmission_factor_min    ?
_exptl_transmission_factor_max    ?
_exptl_crystal_size_max           0.100
_exptl_crystal_size_mid           0.100
_exptl_crystal_size_min           0.050
_exptl_absorpt_coefficient_mu     0.200
_shelx_estimated_absorpt_T_min    0.980
_shelx_estimated_absorpt_T_max    0.990
_exptl_absorpt_correction_T_min   0.993762174266
_exptl_absorpt_correction_T_max   1.0
_exptl_absorpt_correction_type    empirical
_exptl_absorpt_process_details    
;
CCP4 7.0.048: AIMLESS, version 0.5.32 : 29/03/17
Scaling & analysis of unmerged intensities, absorption correction using spherical harmonics
;
_exptl_absorpt_special_details    ?
_diffrn_ambient_temperature       283(2)
_diffrn_radiation_wavelength      0.534
_diffrn_measurement_device_type   'Photon counting pixel array'
_diffrn_radiation_type            Synchrotron
_diffrn_measurement_method        'shutterless scans'
_diffrn_radiation_source          'Diamond Light Source Beamline I19-2'
_diffrn_radiation_monochromator   'Silicon 111'
_diffrn_detector_area_resol_mean  ?
_diffrn_reflns_number             32838
_diffrn_reflns_av_unetI/netI      0.1043
_diffrn_reflns_av_R_equivalents   0.0920
_diffrn_reflns_limit_h_min        -14
_diffrn_reflns_limit_h_max        14
_diffrn_reflns_limit_k_min        -17
_diffrn_reflns_limit_k_max        11
_diffrn_reflns_limit_l_min        -37
_diffrn_reflns_limit_l_max        37
_diffrn_reflns_theta_min          1.232
_diffrn_reflns_theta_max          19.495
_diffrn_reflns_theta_full         18.687
_diffrn_measured_fraction_theta_max   0.993
_diffrn_measured_fraction_theta_full  0.992
_diffrn_reflns_Laue_measured_fraction_max    0.993
_diffrn_reflns_Laue_measured_fraction_full   0.992
_diffrn_reflns_point_group_measured_fraction_max   0.993
_diffrn_reflns_point_group_measured_fraction_full  0.992
_reflns_number_total              9780
_reflns_number_gt                 4356
_reflns_threshold_expression      'I > 2\s(I)'
_reflns_Friedel_coverage          0.000
_reflns_Friedel_fraction_max      .
_reflns_Friedel_fraction_full     .
 
_reflns_special_details
;
 Reflections were merged by SHELXL according to the crystal
 class for the calculation of statistics and refinement.
 
 _reflns_Friedel_fraction is defined as the number of unique
 Friedel pairs measured divided by the number that would be
 possible theoretically, ignoring centric projections and
 systematic absences.
;
 
_computing_data_collection        'Diamond GDA (http://www.opengda.org/)'
_computing_cell_refinement        'DIALS (Winter, 2018)'
_computing_data_reduction         'XIA2 (Winter 2010)'
_computing_structure_solution     'SHELXT (Sheldrick, 2015)'
_computing_structure_refinement   'SHELXL (Sheldrick, 2015)'
_computing_molecular_graphics     'OLEX2 (Dolomanov et al., 2009)'
_computing_publication_material   'MERCURY (Macrae et al., 2008)'
_refine_special_details           ?
_refine_ls_structure_factor_coef  Fsqd
_refine_ls_matrix_type            full
_refine_ls_weighting_scheme       calc
_refine_ls_weighting_details
'w=1/[\s^2^(Fo^2^)+(0.0675P)^2^] where P=(Fo^2^+2Fc^2^)/3'
_atom_sites_solution_primary      ?
_atom_sites_solution_secondary    ?
_atom_sites_solution_hydrogens    geom
_refine_ls_hydrogen_treatment     constr
_refine_ls_extinction_method      none
_refine_ls_extinction_coef        .
_refine_ls_number_reflns          9780
_refine_ls_number_parameters      526
_refine_ls_number_restraints      491
_refine_ls_R_factor_all           0.1253
_refine_ls_R_factor_gt            0.0594
_refine_ls_wR_factor_ref          0.1627
_refine_ls_wR_factor_gt           0.1339
_refine_ls_goodness_of_fit_ref    0.876
_refine_ls_restrained_S_all       0.879
_refine_ls_shift/su_max           0.001
_refine_ls_shift/su_mean          0.000
 
loop_
 _atom_site_label
 _atom_site_type_symbol
 _atom_site_fract_x
 _atom_site_fract_y
 _atom_site_fract_z
 _atom_site_U_iso_or_equiv
 _atom_site_adp_type
 _atom_site_occupancy
 _atom_site_site_symmetry_order  
 _atom_site_calc_flag
 _atom_site_refinement_flags_posn
 _atom_site_refinement_flags_adp
 _atom_site_refinement_flags_occupancy
 _atom_site_disorder_assembly
 _atom_site_disorder_group
Pd1 Pd 0.33935(3) 0.77518(2) 0.34670(2) 0.06244(16) Uani 1 1 d D . . . .
N2 N 0.3450(3) 0.9269(3) 0.33783(12) 0.0733(9) Uani 1 1 d . . . . .
N3 N 0.4532(3) 0.7989(2) 0.39787(11) 0.0621(9) Uani 1 1 d . . . . .
H3 H 0.530233 0.788834 0.387505 0.075 Uiso 1 1 calc R U . . .
N4 N 0.3314(3) 0.6325(2) 0.37145(13) 0.0674(9) Uani 1 1 d . . . . .
C1 C 0.4401(4) 0.9634(3) 0.36977(15) 0.0795(13) Uani 1 1 d . . . . .
H1A H 0.513056 0.957981 0.356221 0.095 Uiso 1 1 calc R U . . .
H1B H 0.427476 1.031902 0.376635 0.095 Uiso 1 1 calc R U . . .
C2 C 0.4431(4) 0.9037(3) 0.41157(15) 0.0782(13) Uani 1 1 d . . . . .
H2A H 0.508009 0.922531 0.431057 0.094 Uiso 1 1 calc R U . . .
H2B H 0.373506 0.913692 0.426973 0.094 Uiso 1 1 calc R U . . .
C3 C 0.4334(4) 0.7239(3) 0.43243(14) 0.0663(11) Uani 1 1 d . . . . .
H3A H 0.364448 0.739084 0.447407 0.080 Uiso 1 1 calc R U . . .
H3B H 0.497509 0.722162 0.454175 0.080 Uiso 1 1 calc R U . . .
C4 C 0.4211(4) 0.6264(3) 0.40896(14) 0.0690(11) Uani 1 1 d . . . . .
H4A H 0.493854 0.607854 0.397566 0.083 Uiso 1 1 calc R U . . .
H4B H 0.399756 0.576365 0.429742 0.083 Uiso 1 1 calc R U . . .
C5 C 0.2300(4) 0.9650(3) 0.35133(17) 0.0839(13) Uani 1 1 d . . . . .
H5A H 0.170678 0.934462 0.332326 0.101 Uiso 1 1 calc R U . . .
H5B H 0.219304 0.942929 0.381272 0.101 Uiso 1 1 calc R U . . .
C6 C 0.2111(5) 1.0752(3) 0.3498(2) 0.118(2) Uani 1 1 d . . . . .
H6A H 0.217654 1.098465 0.319803 0.141 Uiso 1 1 calc R U . . .
H6B H 0.269847 1.107367 0.368529 0.141 Uiso 1 1 calc R U . . .
C7 C 0.0934(5) 1.1023(4) 0.3654(3) 0.147(3) Uani 1 1 d . . . . .
H7A H 0.035327 1.064880 0.348647 0.176 Uiso 1 1 calc R U . . .
H7B H 0.089748 1.084485 0.396345 0.176 Uiso 1 1 calc R U . . .
C8 C 0.0683(7) 1.2090(5) 0.3601(4) 0.231(5) Uani 1 1 d . . . . .
H8A H 0.007806 1.226999 0.378685 0.347 Uiso 1 1 calc R U . . .
H8B H 0.045296 1.222554 0.329837 0.347 Uiso 1 1 calc R U . . .
H8C H 0.135808 1.246231 0.368517 0.347 Uiso 1 1 calc R U . . .
C9 C 0.3651(4) 0.9597(3) 0.29174(15) 0.0800(13) Uani 1 1 d . . . . .
H9A H 0.297459 0.944725 0.272959 0.096 Uiso 1 1 calc R U . . .
H9B H 0.374612 1.030456 0.291850 0.096 Uiso 1 1 calc R U . . .
C10 C 0.4667(4) 0.9145(4) 0.27184(16) 0.0922(14) Uani 1 1 d . . . . .
H10A H 0.463059 0.843673 0.274711 0.111 Uiso 1 1 calc R U . . .
H10B H 0.536233 0.937017 0.287641 0.111 Uiso 1 1 calc R U . . .
C11 C 0.4699(5) 0.9420(4) 0.22306(19) 0.1165(19) Uani 1 1 d . . . . .
H11A H 0.405251 0.911881 0.206772 0.140 Uiso 1 1 calc R U . . .
H11B H 0.462280 1.012576 0.220032 0.140 Uiso 1 1 calc R U . . .
C12 C 0.5777(6) 0.9100(6) 0.2035(2) 0.166(3) Uani 1 1 d . . . . .
H12A H 0.574717 0.926779 0.172648 0.249 Uiso 1 1 calc R U . . .
H12B H 0.586152 0.840309 0.206757 0.249 Uiso 1 1 calc R U . . .
H12C H 0.641631 0.942462 0.218420 0.249 Uiso 1 1 calc R U . . .
C13 C 0.2127(4) 0.6239(3) 0.38889(16) 0.0767(12) Uani 1 1 d . . . . .
H13A H 0.204270 0.675913 0.410355 0.092 Uiso 1 1 calc R U . . .
H13B H 0.157271 0.636317 0.364481 0.092 Uiso 1 1 calc R U . . .
C14 C 0.1810(4) 0.5285(3) 0.41019(18) 0.0908(15) Uani 1 1 d . . . . .
H14A H 0.233184 0.516167 0.435633 0.109 Uiso 1 1 calc R U . . .
H14B H 0.189111 0.475281 0.389316 0.109 Uiso 1 1 calc R U . . .
C15 C 0.0596(4) 0.5304(4) 0.42474(19) 0.0999(17) Uani 1 1 d . . . . .
H15A H 0.052469 0.583612 0.445703 0.120 Uiso 1 1 calc R U . . .
H15B H 0.008289 0.544356 0.399233 0.120 Uiso 1 1 calc R U . . .
C16 C 0.0221(5) 0.4363(4) 0.4458(2) 0.119(2) Uani 1 1 d . . . . .
H16A H 0.021078 0.384389 0.424328 0.179 Uiso 1 1 calc R U . . .
H16B H -0.053275 0.444598 0.456228 0.179 Uiso 1 1 calc R U . . .
H16C H 0.074598 0.419973 0.470183 0.179 Uiso 1 1 calc R U . . .
C17 C 0.3508(4) 0.5520(3) 0.33878(15) 0.0783(13) Uani 1 1 d . . . . .
H17A H 0.356211 0.490116 0.354567 0.094 Uiso 1 1 calc R U . . .
H17B H 0.284581 0.548369 0.318085 0.094 Uiso 1 1 calc R U . . .
C18 C 0.4552(4) 0.5639(4) 0.31321(17) 0.0922(15) Uani 1 1 d . . . . .
H18A H 0.522542 0.565624 0.333410 0.111 Uiso 1 1 calc R U . . .
H18B H 0.451069 0.625508 0.297159 0.111 Uiso 1 1 calc R U . . .
C19 C 0.4655(6) 0.4788(5) 0.2806(2) 0.152(3) Uani 1 1 d . . . . .
H19A H 0.460329 0.417449 0.296571 0.182 Uiso 1 1 calc R U . . .
H19B H 0.401085 0.481515 0.258963 0.182 Uiso 1 1 calc R U . . .
C20 C 0.5677(7) 0.4787(6) 0.2579(3) 0.181(3) Uani 1 1 d . . . . .
H20A H 0.569984 0.421248 0.239631 0.271 Uiso 1 1 calc R U . . .
H20B H 0.632192 0.478347 0.278986 0.271 Uiso 1 1 calc R U . . .
H20C H 0.570436 0.536298 0.239793 0.271 Uiso 1 1 calc R U . . .
C21 C 0.6555(4) 0.3743(3) 0.42712(15) 0.0660(11) Uani 1 1 d . . . . .
C22 C 0.7079(4) 0.4229(3) 0.39350(17) 0.0816(13) Uani 1 1 d . . . . .
H22 H 0.723696 0.388412 0.368060 0.098 Uiso 1 1 calc R U . . .
C23 C 0.7378(4) 0.5217(4) 0.3966(2) 0.0969(16) Uani 1 1 d . . . . .
H23 H 0.772510 0.552137 0.373321 0.116 Uiso 1 1 calc R U . . .
C24 C 0.7162(4) 0.5743(4) 0.4338(2) 0.0967(16) Uani 1 1 d . . . . .
H24 H 0.738973 0.639473 0.436547 0.116 Uiso 1 1 calc R U . . .
C25 C 0.6608(4) 0.5296(3) 0.46686(18) 0.0873(14) Uani 1 1 d . . . . .
H25 H 0.643037 0.565057 0.491805 0.105 Uiso 1 1 calc R U . . .
C26 C 0.6308(4) 0.4310(3) 0.46318(16) 0.0754(13) Uani 1 1 d . . . . .
H26 H 0.592657 0.402054 0.485946 0.091 Uiso 1 1 calc R U . . .
C27 C 0.7337(4) 0.2015(3) 0.45873(15) 0.0706(11) Uani 1 1 d . . . . .
C28 C 0.8095(4) 0.2507(3) 0.48757(17) 0.0821(14) Uani 1 1 d . . . . .
H28 H 0.805689 0.318770 0.488833 0.099 Uiso 1 1 calc R U . . .
C29 C 0.8911(5) 0.2027(4) 0.5147(2) 0.1026(18) Uani 1 1 d . . . . .
H29 H 0.938877 0.239241 0.533981 0.123 Uiso 1 1 calc R U . . .
C30 C 0.9026(5) 0.1044(4) 0.5138(2) 0.1085(18) Uani 1 1 d . . . . .
H30 H 0.956654 0.072820 0.532499 0.130 Uiso 1 1 calc R U . . .
C31 C 0.8328(5) 0.0523(4) 0.4848(2) 0.114(2) Uani 1 1 d . . . . .
H31 H 0.840561 -0.015477 0.483148 0.136 Uiso 1 1 calc R U . . .
C32 C 0.7503(4) 0.0993(3) 0.4576(2) 0.1021(18) Uani 1 1 d . . . . .
H32 H 0.704433 0.061892 0.437980 0.123 Uiso 1 1 calc R U . . .
C33 C 0.5052(4) 0.2302(3) 0.44469(15) 0.0654(10) Uani 1 1 d . . . . .
C34 C 0.4792(4) 0.1455(3) 0.46690(14) 0.0696(12) Uani 1 1 d . . . . .
H34 H 0.537553 0.100585 0.473484 0.084 Uiso 1 1 calc R U . . .
C35 C 0.3698(4) 0.1238(3) 0.47993(17) 0.0857(14) Uani 1 1 d . . . . .
H35 H 0.356946 0.065163 0.494608 0.103 Uiso 1 1 calc R U . . .
C36 C 0.2801(4) 0.1880(3) 0.47138(18) 0.0916(15) Uani 1 1 d . . . . .
H36 H 0.207302 0.174315 0.480600 0.110 Uiso 1 1 calc R U . . .
C37 C 0.3018(5) 0.2726(3) 0.4488(2) 0.1031(18) Uani 1 1 d . . . . .
H37 H 0.242715 0.316770 0.442203 0.124 Uiso 1 1 calc R U . . .
C38 C 0.4121(4) 0.2929(3) 0.43575(19) 0.0922(16) Uani 1 1 d . . . . .
H38 H 0.424020 0.350748 0.420393 0.111 Uiso 1 1 calc R U . . .
C39 C 0.6349(5) 0.2134(3) 0.37449(17) 0.0835(13) Uani 1 1 d . . . . .
C40 C 0.5419(6) 0.2203(3) 0.34436(18) 0.0983(16) Uani 1 1 d . . . . .
H40 H 0.472972 0.244029 0.353910 0.118 Uiso 1 1 calc R U . . .
C41 C 0.5479(7) 0.1927(4) 0.2997(2) 0.121(2) Uani 1 1 d . . . . .
H41 H 0.484229 0.199558 0.280099 0.145 Uiso 1 1 calc R U . . .
C42 C 0.6460(8) 0.1566(5) 0.2856(3) 0.149(3) Uani 1 1 d . . . . .
H42 H 0.649864 0.138967 0.256058 0.179 Uiso 1 1 calc R U . . .
C43 C 0.7420(8) 0.1450(6) 0.3142(3) 0.172(3) Uani 1 1 d . . . . .
H43 H 0.809338 0.118755 0.304324 0.207 Uiso 1 1 calc R U . . .
C44 C 0.7349(6) 0.1732(5) 0.3577(2) 0.139(2) Uani 1 1 d . . . . .
H44 H 0.799148 0.165416 0.376924 0.167 Uiso 1 1 calc R U . . .
B1 B 0.6312(5) 0.2547(4) 0.42637(19) 0.0690(11) Uani 1 1 d . . . . .
O3 O 0.6891(11) 0.8035(19) 0.3661(7) 0.107(3) Uani 0.641(14) 1 d D . P A 1
C45 C 0.7352(10) 0.7759(14) 0.3252(6) 0.116(2) Uani 0.641(14) 1 d D . P A 1
H45A H 0.728174 0.828974 0.303876 0.139 Uiso 0.641(14) 1 calc R U P A 1
H45B H 0.696723 0.718283 0.312818 0.139 Uiso 0.641(14) 1 calc R U P A 1
C46 C 0.8604(9) 0.7541(11) 0.3379(5) 0.130(3) Uani 0.641(14) 1 d D . P A 1
H46A H 0.871049 0.686220 0.346936 0.156 Uiso 0.641(14) 1 calc R U P A 1
H46B H 0.908780 0.768130 0.313736 0.156 Uiso 0.641(14) 1 calc R U P A 1
C47 C 0.8834(9) 0.8196(12) 0.3742(4) 0.130(3) Uani 0.641(14) 1 d D . P A 1
H47A H 0.933226 0.787923 0.396569 0.156 Uiso 0.641(14) 1 calc R U P A 1
H47B H 0.922023 0.877757 0.364055 0.156 Uiso 0.641(14) 1 calc R U P A 1
C48 C 0.7796(10) 0.8465(10) 0.3924(4) 0.116(2) Uani 0.641(14) 1 d D . P A 1
H48A H 0.771633 0.917344 0.392522 0.139 Uiso 0.641(14) 1 calc R U P A 1
H48B H 0.778275 0.823164 0.422653 0.139 Uiso 0.641(14) 1 calc R U P A 1
O3A O 0.675(2) 0.809(4) 0.3607(13) 0.107(3) Uani 0.359(14) 1 d D . P A 2
C45A C 0.7300(17) 0.754(2) 0.3275(11) 0.116(2) Uani 0.359(14) 1 d D . P A 2
H45C H 0.697012 0.768122 0.298123 0.139 Uiso 0.359(14) 1 calc R U P A 2
H45D H 0.726954 0.683993 0.332975 0.139 Uiso 0.359(14) 1 calc R U P A 2
C46A C 0.8518(16) 0.7939(17) 0.3341(9) 0.130(3) Uani 0.359(14) 1 d D . P A 2
H46C H 0.901517 0.744348 0.347980 0.156 Uiso 0.359(14) 1 calc R U P A 2
H46D H 0.881098 0.810742 0.305782 0.156 Uiso 0.359(14) 1 calc R U P A 2
C47A C 0.8500(17) 0.8769(18) 0.3610(8) 0.130(3) Uani 0.359(14) 1 d D . P A 2
H47C H 0.859451 0.935458 0.343343 0.156 Uiso 0.359(14) 1 calc R U P A 2
H47D H 0.912245 0.874044 0.383468 0.156 Uiso 0.359(14) 1 calc R U P A 2
C48A C 0.7434(17) 0.8803(16) 0.3812(7) 0.116(2) Uani 0.359(14) 1 d D . P A 2
H48C H 0.754078 0.867126 0.412638 0.139 Uiso 0.359(14) 1 calc R U P A 2
H48D H 0.708388 0.944422 0.377180 0.139 Uiso 0.359(14) 1 calc R U P A 2
O1 O 0.1247(3) 0.7601(3) 0.29942(12) 0.1351(13) Uani 0.917(6) 1 d D . P B 3
O2 O 0.2612(3) 0.7231(2) 0.26051(13) 0.1351(13) Uani 0.917(6) 1 d D . P B 3
N1 N 0.2253(3) 0.74922(13) 0.29500(10) 0.0856(12) Uani 0.917(6) 1 d D . P B 3
O1A O 0.2066(10) 0.7562(2) 0.3031(3) 0.1351(13) Uani 0.083(6) 1 d D . P B 4
O2A O 0.3193(15) 0.7147(3) 0.2549(5) 0.1351(13) Uani 0.083(6) 1 d D . P B 4
N1A N 0.2120(13) 0.7282(3) 0.2623(3) 0.0856(12) Uani 0.083(6) 1 d D . P B 4
 
loop_
 _atom_site_aniso_label
 _atom_site_aniso_U_11
 _atom_site_aniso_U_22
 _atom_site_aniso_U_33
 _atom_site_aniso_U_23
 _atom_site_aniso_U_13
 _atom_site_aniso_U_12
Pd1 0.0602(3) 0.0679(3) 0.0587(3) 0.00134(18) -0.00179(18) -0.00239(18)
N2 0.076(2) 0.079(2) 0.064(2) 0.0014(17) -0.0061(17) 0.0019(17)
N3 0.060(2) 0.0701(16) 0.056(2) -0.0025(14) -0.0038(17) -0.0057(16)
N4 0.061(2) 0.0692(19) 0.071(2) -0.0072(16) -0.0024(15) -0.0033(17)
C1 0.090(3) 0.074(3) 0.073(3) 0.002(2) -0.012(2) -0.007(2)
C2 0.093(3) 0.0705(19) 0.070(3) -0.0047(19) -0.012(3) -0.003(2)
C3 0.070(3) 0.077(2) 0.051(2) 0.0037(15) -0.004(2) -0.001(2)
C4 0.064(3) 0.074(2) 0.068(3) 0.0032(19) -0.003(2) 0.001(2)
C5 0.089(3) 0.078(2) 0.084(4) -0.002(3) 0.002(3) 0.009(2)
C6 0.130(5) 0.082(2) 0.138(5) -0.004(3) -0.014(4) 0.024(3)
C7 0.127(5) 0.116(4) 0.194(7) -0.033(4) -0.020(5) 0.043(4)
C8 0.182(8) 0.117(4) 0.386(15) -0.056(6) -0.063(9) 0.056(5)
C9 0.089(3) 0.078(3) 0.071(3) 0.012(2) -0.003(2) -0.006(2)
C10 0.089(4) 0.105(4) 0.083(3) 0.009(3) 0.005(3) -0.008(3)
C11 0.127(5) 0.139(5) 0.085(3) 0.012(3) 0.017(3) -0.011(4)
C12 0.136(6) 0.246(8) 0.119(6) -0.012(6) 0.037(4) -0.005(5)
C13 0.060(2) 0.083(3) 0.087(3) 0.009(2) -0.005(2) -0.007(2)
C14 0.075(3) 0.090(3) 0.108(4) 0.015(3) 0.008(3) -0.007(2)
C15 0.077(3) 0.107(3) 0.118(5) 0.002(3) 0.019(3) -0.012(3)
C16 0.104(5) 0.111(4) 0.146(6) 0.008(3) 0.030(4) -0.019(3)
C17 0.090(3) 0.065(2) 0.080(3) -0.008(2) 0.001(2) -0.003(2)
C18 0.092(4) 0.107(3) 0.078(4) -0.008(2) 0.007(3) 0.011(3)
C19 0.164(6) 0.154(5) 0.141(6) -0.058(4) 0.050(5) 0.001(5)
C20 0.196(8) 0.192(7) 0.163(8) -0.024(6) 0.080(6) 0.029(6)
C21 0.064(3) 0.0663(19) 0.067(3) 0.0079(16) -0.008(2) -0.0006(19)
C22 0.074(3) 0.087(2) 0.084(3) 0.016(2) 0.007(2) -0.006(2)
C23 0.075(4) 0.086(3) 0.131(4) 0.028(3) 0.015(3) -0.008(3)
C24 0.080(4) 0.067(3) 0.141(4) 0.015(2) -0.013(3) 0.000(3)
C25 0.087(4) 0.069(2) 0.103(4) -0.006(2) -0.017(3) 0.008(2)
C26 0.087(3) 0.068(2) 0.071(3) 0.0063(19) -0.003(3) 0.006(2)
C27 0.072(3) 0.069(2) 0.072(3) 0.004(2) 0.008(2) 0.0054(19)
C28 0.076(3) 0.081(3) 0.088(3) -0.006(2) -0.004(2) 0.014(2)
C29 0.088(4) 0.103(3) 0.114(4) -0.009(3) -0.020(3) 0.023(3)
C30 0.086(4) 0.101(3) 0.136(5) 0.013(3) -0.010(3) 0.026(3)
C31 0.087(4) 0.086(3) 0.166(5) 0.014(3) -0.011(3) 0.016(3)
C32 0.079(4) 0.071(2) 0.154(5) 0.000(3) -0.012(3) 0.008(2)
C33 0.069(2) 0.062(2) 0.065(3) -0.0029(19) -0.007(2) -0.0022(17)
C34 0.074(2) 0.065(2) 0.069(3) 0.003(2) -0.006(2) -0.001(2)
C35 0.078(3) 0.084(3) 0.094(4) 0.012(3) 0.000(3) -0.008(2)
C36 0.071(3) 0.086(3) 0.118(5) -0.002(3) 0.008(3) -0.005(2)
C37 0.070(3) 0.082(3) 0.156(6) 0.009(3) -0.001(3) 0.006(3)
C38 0.076(3) 0.068(3) 0.132(5) 0.014(3) -0.001(3) 0.005(2)
C39 0.109(4) 0.077(3) 0.065(2) 0.000(2) 0.004(2) -0.008(3)
C40 0.129(4) 0.089(3) 0.075(3) 0.013(3) -0.014(3) -0.028(3)
C41 0.185(6) 0.101(4) 0.075(3) 0.009(3) -0.010(4) -0.048(4)
C42 0.221(8) 0.142(6) 0.086(5) -0.008(4) 0.020(4) -0.033(5)
C43 0.212(7) 0.203(7) 0.105(4) -0.044(5) 0.027(4) 0.033(6)
C44 0.140(5) 0.183(6) 0.096(4) -0.029(4) 0.020(4) 0.026(4)
B1 0.076(2) 0.067(2) 0.064(3) 0.002(2) 0.002(2) -0.001(2)
O3 0.090(3) 0.115(4) 0.117(5) -0.008(4) 0.011(4) -0.003(4)
C45 0.105(3) 0.125(6) 0.118(4) -0.017(4) 0.007(3) -0.004(3)
C46 0.100(3) 0.131(7) 0.159(6) -0.009(5) 0.015(3) -0.002(3)
C47 0.100(3) 0.131(7) 0.159(6) -0.009(5) 0.015(3) -0.002(3)
C48 0.105(3) 0.125(6) 0.118(4) -0.017(4) 0.007(3) -0.004(3)
O3A 0.090(3) 0.115(4) 0.117(5) -0.008(4) 0.011(4) -0.003(4)
C45A 0.105(3) 0.125(6) 0.118(4) -0.017(4) 0.007(3) -0.004(3)
C46A 0.100(3) 0.131(7) 0.159(6) -0.009(5) 0.015(3) -0.002(3)
C47A 0.100(3) 0.131(7) 0.159(6) -0.009(5) 0.015(3) -0.002(3)
C48A 0.105(3) 0.125(6) 0.118(4) -0.017(4) 0.007(3) -0.004(3)
O1 0.083(2) 0.229(3) 0.091(2) -0.0324(19) -0.0172(18) 0.005(2)
O2 0.083(2) 0.229(3) 0.091(2) -0.0324(19) -0.0172(18) 0.005(2)
N1 0.082(2) 0.095(3) 0.078(2) 0.004(2) -0.013(2) -0.004(2)
O1A 0.083(2) 0.229(3) 0.091(2) -0.0324(19) -0.0172(18) 0.005(2)
O2A 0.083(2) 0.229(3) 0.091(2) -0.0324(19) -0.0172(18) 0.005(2)
N1A 0.082(2) 0.095(3) 0.078(2) 0.004(2) -0.013(2) -0.004(2)
 
_geom_special_details
;
 All esds (except the esd in the dihedral angle between two l.s. planes)
 are estimated using the full covariance matrix.  The cell esds are taken
 into account individually in the estimation of esds in distances, angles
 and torsion angles; correlations between esds in cell parameters are only
 used when they are defined by crystal symmetry.  An approximate (isotropic)
 treatment of cell esds is used for estimating esds involving l.s. planes.
;
 
loop_
 _geom_bond_atom_site_label_1
 _geom_bond_atom_site_label_2
 _geom_bond_distance
 _geom_bond_site_symmetry_2
 _geom_bond_publ_flag
Pd1 O1A 1.997(9) . ?
Pd1 N3 2.012(3) . ?
Pd1 N1 2.030(3) . ?
Pd1 N2 2.086(4) . ?
Pd1 N4 2.088(3) . ?
N2 C9 1.497(5) . ?
N2 C1 1.517(5) . ?
N2 C5 1.519(5) . ?
N3 C3 1.490(5) . ?
N3 C2 1.494(5) . ?
N3 H3 0.9800 . ?
N4 C17 1.503(5) . ?
N4 C4 1.505(5) . ?
N4 C13 1.518(5) . ?
C1 C2 1.503(6) . ?
C1 H1A 0.9700 . ?
C1 H1B 0.9700 . ?
C2 H2A 0.9700 . ?
C2 H2B 0.9700 . ?
C3 C4 1.509(5) . ?
C3 H3A 0.9700 . ?
C3 H3B 0.9700 . ?
C4 H4A 0.9700 . ?
C4 H4B 0.9700 . ?
C5 C6 1.518(6) . ?
C5 H5A 0.9700 . ?
C5 H5B 0.9700 . ?
C6 C7 1.526(7) . ?
C6 H6A 0.9700 . ?
C6 H6B 0.9700 . ?
C7 C8 1.491(8) . ?
C7 H7A 0.9700 . ?
C7 H7B 0.9700 . ?
C8 H8A 0.9600 . ?
C8 H8B 0.9600 . ?
C8 H8C 0.9600 . ?
C9 C10 1.495(6) . ?
C9 H9A 0.9700 . ?
C9 H9B 0.9700 . ?
C10 C11 1.527(6) . ?
C10 H10A 0.9700 . ?
C10 H10B 0.9700 . ?
C11 C12 1.488(7) . ?
C11 H11A 0.9700 . ?
C11 H11B 0.9700 . ?
C12 H12A 0.9600 . ?
C12 H12B 0.9600 . ?
C12 H12C 0.9600 . ?
C13 C14 1.507(6) . ?
C13 H13A 0.9700 . ?
C13 H13B 0.9700 . ?
C14 C15 1.511(6) . ?
C14 H14A 0.9700 . ?
C14 H14B 0.9700 . ?
C15 C16 1.509(6) . ?
C15 H15A 0.9700 . ?
C15 H15B 0.9700 . ?
C16 H16A 0.9600 . ?
C16 H16B 0.9600 . ?
C16 H16C 0.9600 . ?
C17 C18 1.491(6) . ?
C17 H17A 0.9700 . ?
C17 H17B 0.9700 . ?
C18 C19 1.533(7) . ?
C18 H18A 0.9700 . ?
C18 H18B 0.9700 . ?
C19 C20 1.411(8) . ?
C19 H19A 0.9700 . ?
C19 H19B 0.9700 . ?
C20 H20A 0.9600 . ?
C20 H20B 0.9600 . ?
C20 H20C 0.9600 . ?
C21 C26 1.381(6) . ?
C21 C22 1.387(6) . ?
C21 B1 1.654(6) . ?
C22 C23 1.393(6) . ?
C22 H22 0.9300 . ?
C23 C24 1.372(7) . ?
C23 H23 0.9300 . ?
C24 C25 1.366(7) . ?
C24 H24 0.9300 . ?
C25 C26 1.391(6) . ?
C25 H25 0.9300 . ?
C26 H26 0.9300 . ?
C27 C28 1.382(6) . ?
C27 C32 1.406(6) . ?
C27 B1 1.671(7) . ?
C28 C29 1.387(7) . ?
C28 H28 0.9300 . ?
C29 C30 1.346(7) . ?
C29 H29 0.9300 . ?
C30 C31 1.365(7) . ?
C30 H30 0.9300 . ?
C31 C32 1.388(7) . ?
C31 H31 0.9300 . ?
C32 H32 0.9300 . ?
C33 C34 1.379(5) . ?
C33 C38 1.399(6) . ?
C33 B1 1.638(7) . ?
C34 C35 1.392(6) . ?
C34 H34 0.9300 . ?
C35 C36 1.379(6) . ?
C35 H35 0.9300 . ?
C36 C37 1.370(6) . ?
C36 H36 0.9300 . ?
C37 C38 1.399(7) . ?
C37 H37 0.9300 . ?
C38 H38 0.9300 . ?
C39 C40 1.383(7) . ?
C39 C44 1.413(8) . ?
C39 B1 1.672(7) . ?
C40 C41 1.410(7) . ?
C40 H40 0.9300 . ?
C41 C42 1.340(9) . ?
C41 H41 0.9300 . ?
C42 C43 1.388(10) . ?
C42 H42 0.9300 . ?
C43 C44 1.379(8) . ?
C43 H43 0.9300 . ?
C44 H44 0.9300 . ?
O3 C48 1.415(11) . ?
O3 C45 1.430(13) . ?
C45 C46 1.522(14) . ?
C45 H45A 0.9700 . ?
C45 H45B 0.9700 . ?
C46 C47 1.429(12) . ?
C46 H46A 0.9700 . ?
C46 H46B 0.9700 . ?
C47 C48 1.411(10) . ?
C47 H47A 0.9700 . ?
C47 H47B 0.9700 . ?
C48 H48A 0.9700 . ?
C48 H48B 0.9700 . ?
O3A C48A 1.388(17) . ?
O3A C45A 1.430(15) . ?
C45A C46A 1.528(16) . ?
C45A H45C 0.9700 . ?
C45A H45D 0.9700 . ?
C46A C47A 1.394(15) . ?
C46A H46C 0.9700 . ?
C46A H46D 0.9700 . ?
C47A C48A 1.421(15) . ?
C47A H47C 0.9700 . ?
C47A H47D 0.9700 . ?
C48A H48C 0.9700 . ?
C48A H48D 0.9700 . ?
O1 N1 1.2008(10) . ?
O2 N1 1.2015(10) . ?
O1A N1A 1.3001(10) . ?
O2A N1A 1.3002(10) . ?
 
loop_
 _geom_angle_atom_site_label_1
 _geom_angle_atom_site_label_2
 _geom_angle_atom_site_label_3
 _geom_angle
 _geom_angle_site_symmetry_1
 _geom_angle_site_symmetry_3
 _geom_angle_publ_flag
O1A Pd1 N3 170.4(3) . . ?
N3 Pd1 N1 179.15(12) . . ?
O1A Pd1 N2 94.15(12) . . ?
N3 Pd1 N2 85.17(13) . . ?
N1 Pd1 N2 95.60(11) . . ?
O1A Pd1 N4 93.88(11) . . ?
N3 Pd1 N4 85.07(13) . . ?
N1 Pd1 N4 94.23(11) . . ?
N2 Pd1 N4 166.28(14) . . ?
C9 N2 C1 110.4(4) . . ?
C9 N2 C5 109.7(4) . . ?
C1 N2 C5 110.2(4) . . ?
C9 N2 Pd1 115.1(3) . . ?
C1 N2 Pd1 105.7(3) . . ?
C5 N2 Pd1 105.6(3) . . ?
C3 N3 C2 116.3(3) . . ?
C3 N3 Pd1 108.0(2) . . ?
C2 N3 Pd1 107.9(2) . . ?
C3 N3 H3 108.1 . . ?
C2 N3 H3 108.1 . . ?
Pd1 N3 H3 108.1 . . ?
C17 N4 C4 109.4(3) . . ?
C17 N4 C13 110.4(3) . . ?
C4 N4 C13 110.2(4) . . ?
C17 N4 Pd1 115.6(3) . . ?
C4 N4 Pd1 106.2(2) . . ?
C13 N4 Pd1 104.9(2) . . ?
C2 C1 N2 109.9(4) . . ?
C2 C1 H1A 109.7 . . ?
N2 C1 H1A 109.7 . . ?
C2 C1 H1B 109.7 . . ?
N2 C1 H1B 109.7 . . ?
H1A C1 H1B 108.2 . . ?
N3 C2 C1 106.4(3) . . ?
N3 C2 H2A 110.5 . . ?
C1 C2 H2A 110.5 . . ?
N3 C2 H2B 110.5 . . ?
C1 C2 H2B 110.5 . . ?
H2A C2 H2B 108.6 . . ?
N3 C3 C4 106.7(3) . . ?
N3 C3 H3A 110.4 . . ?
C4 C3 H3A 110.4 . . ?
N3 C3 H3B 110.4 . . ?
C4 C3 H3B 110.4 . . ?
H3A C3 H3B 108.6 . . ?
N4 C4 C3 110.6(3) . . ?
N4 C4 H4A 109.5 . . ?
C3 C4 H4A 109.5 . . ?
N4 C4 H4B 109.5 . . ?
C3 C4 H4B 109.5 . . ?
H4A C4 H4B 108.1 . . ?
C6 C5 N2 117.4(4) . . ?
C6 C5 H5A 108.0 . . ?
N2 C5 H5A 108.0 . . ?
C6 C5 H5B 108.0 . . ?
N2 C5 H5B 108.0 . . ?
H5A C5 H5B 107.2 . . ?
C5 C6 C7 111.2(5) . . ?
C5 C6 H6A 109.4 . . ?
C7 C6 H6A 109.4 . . ?
C5 C6 H6B 109.4 . . ?
C7 C6 H6B 109.4 . . ?
H6A C6 H6B 108.0 . . ?
C8 C7 C6 112.2(7) . . ?
C8 C7 H7A 109.2 . . ?
C6 C7 H7A 109.2 . . ?
C8 C7 H7B 109.2 . . ?
C6 C7 H7B 109.2 . . ?
H7A C7 H7B 107.9 . . ?
C7 C8 H8A 109.5 . . ?
C7 C8 H8B 109.5 . . ?
H8A C8 H8B 109.5 . . ?
C7 C8 H8C 109.5 . . ?
H8A C8 H8C 109.5 . . ?
H8B C8 H8C 109.5 . . ?
C10 C9 N2 115.0(4) . . ?
C10 C9 H9A 108.5 . . ?
N2 C9 H9A 108.5 . . ?
C10 C9 H9B 108.5 . . ?
N2 C9 H9B 108.5 . . ?
H9A C9 H9B 107.5 . . ?
C9 C10 C11 110.6(4) . . ?
C9 C10 H10A 109.5 . . ?
C11 C10 H10A 109.5 . . ?
C9 C10 H10B 109.5 . . ?
C11 C10 H10B 109.5 . . ?
H10A C10 H10B 108.1 . . ?
C12 C11 C10 112.4(5) . . ?
C12 C11 H11A 109.1 . . ?
C10 C11 H11A 109.1 . . ?
C12 C11 H11B 109.1 . . ?
C10 C11 H11B 109.1 . . ?
H11A C11 H11B 107.9 . . ?
C11 C12 H12A 109.5 . . ?
C11 C12 H12B 109.5 . . ?
H12A C12 H12B 109.5 . . ?
C11 C12 H12C 109.5 . . ?
H12A C12 H12C 109.5 . . ?
H12B C12 H12C 109.5 . . ?
C14 C13 N4 117.8(4) . . ?
C14 C13 H13A 107.9 . . ?
N4 C13 H13A 107.9 . . ?
C14 C13 H13B 107.9 . . ?
N4 C13 H13B 107.9 . . ?
H13A C13 H13B 107.2 . . ?
C13 C14 C15 111.5(4) . . ?
C13 C14 H14A 109.3 . . ?
C15 C14 H14A 109.3 . . ?
C13 C14 H14B 109.3 . . ?
C15 C14 H14B 109.3 . . ?
H14A C14 H14B 108.0 . . ?
C16 C15 C14 114.1(4) . . ?
C16 C15 H15A 108.7 . . ?
C14 C15 H15A 108.7 . . ?
C16 C15 H15B 108.7 . . ?
C14 C15 H15B 108.7 . . ?
H15A C15 H15B 107.6 . . ?
C15 C16 H16A 109.5 . . ?
C15 C16 H16B 109.5 . . ?
H16A C16 H16B 109.5 . . ?
C15 C16 H16C 109.5 . . ?
H16A C16 H16C 109.5 . . ?
H16B C16 H16C 109.5 . . ?
C18 C17 N4 114.9(4) . . ?
C18 C17 H17A 108.5 . . ?
N4 C17 H17A 108.5 . . ?
C18 C17 H17B 108.5 . . ?
N4 C17 H17B 108.5 . . ?
H17A C17 H17B 107.5 . . ?
C17 C18 C19 110.4(5) . . ?
C17 C18 H18A 109.6 . . ?
C19 C18 H18A 109.6 . . ?
C17 C18 H18B 109.6 . . ?
C19 C18 H18B 109.6 . . ?
H18A C18 H18B 108.1 . . ?
C20 C19 C18 114.4(6) . . ?
C20 C19 H19A 108.7 . . ?
C18 C19 H19A 108.7 . . ?
C20 C19 H19B 108.7 . . ?
C18 C19 H19B 108.7 . . ?
H19A C19 H19B 107.6 . . ?
C19 C20 H20A 109.5 . . ?
C19 C20 H20B 109.5 . . ?
H20A C20 H20B 109.5 . . ?
C19 C20 H20C 109.5 . . ?
H20A C20 H20C 109.5 . . ?
H20B C20 H20C 109.5 . . ?
C26 C21 C22 115.7(4) . . ?
C26 C21 B1 121.2(4) . . ?
C22 C21 B1 122.9(4) . . ?
C21 C22 C23 122.2(5) . . ?
C21 C22 H22 118.9 . . ?
C23 C22 H22 118.9 . . ?
C24 C23 C22 120.2(5) . . ?
C24 C23 H23 119.9 . . ?
C22 C23 H23 119.9 . . ?
C25 C24 C23 119.1(5) . . ?
C25 C24 H24 120.4 . . ?
C23 C24 H24 120.4 . . ?
C24 C25 C26 120.0(5) . . ?
C24 C25 H25 120.0 . . ?
C26 C25 H25 120.0 . . ?
C21 C26 C25 122.7(5) . . ?
C21 C26 H26 118.6 . . ?
C25 C26 H26 118.6 . . ?
C28 C27 C32 114.3(5) . . ?
C28 C27 B1 125.0(4) . . ?
C32 C27 B1 120.7(4) . . ?
C27 C28 C29 122.7(5) . . ?
C27 C28 H28 118.6 . . ?
C29 C28 H28 118.6 . . ?
C30 C29 C28 121.5(6) . . ?
C30 C29 H29 119.2 . . ?
C28 C29 H29 119.2 . . ?
C29 C30 C31 118.2(6) . . ?
C29 C30 H30 120.9 . . ?
C31 C30 H30 120.9 . . ?
C30 C31 C32 120.9(6) . . ?
C30 C31 H31 119.6 . . ?
C32 C31 H31 119.6 . . ?
C31 C32 C27 122.3(5) . . ?
C31 C32 H32 118.9 . . ?
C27 C32 H32 118.9 . . ?
C34 C33 C38 114.5(4) . . ?
C34 C33 B1 124.3(4) . . ?
C38 C33 B1 121.1(4) . . ?
C33 C34 C35 123.2(4) . . ?
C33 C34 H34 118.4 . . ?
C35 C34 H34 118.4 . . ?
C36 C35 C34 120.9(5) . . ?
C36 C35 H35 119.6 . . ?
C34 C35 H35 119.6 . . ?
C37 C36 C35 117.9(5) . . ?
C37 C36 H36 121.1 . . ?
C35 C36 H36 121.1 . . ?
C36 C37 C38 120.5(5) . . ?
C36 C37 H37 119.8 . . ?
C38 C37 H37 119.8 . . ?
C37 C38 C33 123.1(5) . . ?
C37 C38 H38 118.5 . . ?
C33 C38 H38 118.5 . . ?
C40 C39 C44 115.2(6) . . ?
C40 C39 B1 122.5(5) . . ?
C44 C39 B1 122.3(5) . . ?
C39 C40 C41 122.4(7) . . ?
C39 C40 H40 118.8 . . ?
C41 C40 H40 118.8 . . ?
C42 C41 C40 119.5(8) . . ?
C42 C41 H41 120.2 . . ?
C40 C41 H41 120.2 . . ?
C41 C42 C43 121.4(8) . . ?
C41 C42 H42 119.3 . . ?
C43 C42 H42 119.3 . . ?
C44 C43 C42 118.3(8) . . ?
C44 C43 H43 120.8 . . ?
C42 C43 H43 120.8 . . ?
C43 C44 C39 123.2(7) . . ?
C43 C44 H44 118.4 . . ?
C39 C44 H44 118.4 . . ?
C33 B1 C21 110.7(4) . . ?
C33 B1 C27 110.0(4) . . ?
C21 B1 C27 107.6(4) . . ?
C33 B1 C39 108.7(4) . . ?
C21 B1 C39 109.4(4) . . ?
C27 B1 C39 110.5(4) . . ?
C48 O3 C45 106.9(8) . . ?
O3 C45 C46 103.7(13) . . ?
O3 C45 H45A 111.0 . . ?
C46 C45 H45A 111.0 . . ?
O3 C45 H45B 111.0 . . ?
C46 C45 H45B 111.0 . . ?
H45A C45 H45B 109.0 . . ?
C47 C46 C45 102.1(8) . . ?
C47 C46 H46A 111.3 . . ?
C45 C46 H46A 111.3 . . ?
C47 C46 H46B 111.3 . . ?
C45 C46 H46B 111.3 . . ?
H46A C46 H46B 109.2 . . ?
C48 C47 C46 109.5(9) . . ?
C48 C47 H47A 109.8 . . ?
C46 C47 H47A 109.8 . . ?
C48 C47 H47B 109.8 . . ?
C46 C47 H47B 109.8 . . ?
H47A C47 H47B 108.2 . . ?
C47 C48 O3 107.8(8) . . ?
C47 C48 H48A 110.1 . . ?
O3 C48 H48A 110.1 . . ?
C47 C48 H48B 110.1 . . ?
O3 C48 H48B 110.1 . . ?
H48A C48 H48B 108.5 . . ?
C48A O3A C45A 114.1(13) . . ?
O3A C45A C46A 100.3(12) . . ?
O3A C45A H45C 111.7 . . ?
C46A C45A H45C 111.7 . . ?
O3A C45A H45D 111.7 . . ?
C46A C45A H45D 111.7 . . ?
H45C C45A H45D 109.5 . . ?
C47A C46A C45A 108.6(13) . . ?
C47A C46A H46C 110.0 . . ?
C45A C46A H46C 110.0 . . ?
C47A C46A H46D 110.0 . . ?
C45A C46A H46D 110.0 . . ?
H46C C46A H46D 108.4 . . ?
C46A C47A C48A 108.7(14) . . ?
C46A C47A H47C 109.9 . . ?
C48A C47A H47C 109.9 . . ?
C46A C47A H47D 109.9 . . ?
C48A C47A H47D 109.9 . . ?
H47C C47A H47D 108.3 . . ?
O3A C48A C47A 106.4(13) . . ?
O3A C48A H48C 110.5 . . ?
C47A C48A H48C 110.5 . . ?
O3A C48A H48D 110.5 . . ?
C47A C48A H48D 110.5 . . ?
H48C C48A H48D 108.6 . . ?
O1 N1 O2 121.75(15) . . ?
O1 N1 Pd1 119.9(3) . . ?
O2 N1 Pd1 118.4(3) . . ?
N1A O1A Pd1 126.1(7) . . ?
O1A N1A O2A 107.72(12) . . ?
 
loop_
 _geom_torsion_atom_site_label_1
 _geom_torsion_atom_site_label_2
 _geom_torsion_atom_site_label_3
 _geom_torsion_atom_site_label_4
 _geom_torsion
 _geom_torsion_site_symmetry_1
 _geom_torsion_site_symmetry_2
 _geom_torsion_site_symmetry_3
 _geom_torsion_site_symmetry_4
 _geom_torsion_publ_flag
C9 N2 C1 C2 -160.5(4) . . . . ?
C5 N2 C1 C2 78.1(4) . . . . ?
Pd1 N2 C1 C2 -35.5(4) . . . . ?
C3 N3 C2 C1 -167.7(4) . . . . ?
Pd1 N3 C2 C1 -46.3(4) . . . . ?
N2 C1 C2 N3 54.9(5) . . . . ?
C2 N3 C3 C4 167.3(4) . . . . ?
Pd1 N3 C3 C4 45.9(4) . . . . ?
C17 N4 C4 C3 158.4(4) . . . . ?
C13 N4 C4 C3 -80.0(4) . . . . ?
Pd1 N4 C4 C3 33.1(4) . . . . ?
N3 C3 C4 N4 -53.0(5) . . . . ?
C9 N2 C5 C6 -57.6(5) . . . . ?
C1 N2 C5 C6 64.2(5) . . . . ?
Pd1 N2 C5 C6 177.8(4) . . . . ?
N2 C5 C6 C7 -178.5(5) . . . . ?
C5 C6 C7 C8 -174.5(6) . . . . ?
C1 N2 C9 C10 67.4(5) . . . . ?
C5 N2 C9 C10 -171.0(4) . . . . ?
Pd1 N2 C9 C10 -52.1(5) . . . . ?
N2 C9 C10 C11 172.3(4) . . . . ?
C9 C10 C11 C12 172.2(5) . . . . ?
C17 N4 C13 C14 56.3(5) . . . . ?
C4 N4 C13 C14 -64.7(5) . . . . ?
Pd1 N4 C13 C14 -178.6(4) . . . . ?
N4 C13 C14 C15 -178.5(4) . . . . ?
C13 C14 C15 C16 179.2(5) . . . . ?
C4 N4 C17 C18 -69.5(5) . . . . ?
C13 N4 C17 C18 169.0(4) . . . . ?
Pd1 N4 C17 C18 50.2(5) . . . . ?
N4 C17 C18 C19 -179.2(5) . . . . ?
C17 C18 C19 C20 -174.1(6) . . . . ?
C26 C21 C22 C23 2.3(7) . . . . ?
B1 C21 C22 C23 -173.6(4) . . . . ?
C21 C22 C23 C24 0.4(8) . . . . ?
C22 C23 C24 C25 -2.8(8) . . . . ?
C23 C24 C25 C26 2.4(8) . . . . ?
C22 C21 C26 C25 -2.7(7) . . . . ?
B1 C21 C26 C25 173.3(4) . . . . ?
C24 C25 C26 C21 0.4(7) . . . . ?
C32 C27 C28 C29 -3.1(8) . . . . ?
B1 C27 C28 C29 178.0(5) . . . . ?
C27 C28 C29 C30 1.4(9) . . . . ?
C28 C29 C30 C31 1.1(9) . . . . ?
C29 C30 C31 C32 -1.5(10) . . . . ?
C30 C31 C32 C27 -0.5(10) . . . . ?
C28 C27 C32 C31 2.7(8) . . . . ?
B1 C27 C32 C31 -178.4(5) . . . . ?
C38 C33 C34 C35 -0.7(7) . . . . ?
B1 C33 C34 C35 -176.2(4) . . . . ?
C33 C34 C35 C36 -0.6(8) . . . . ?
C34 C35 C36 C37 1.4(8) . . . . ?
C35 C36 C37 C38 -1.0(9) . . . . ?
C36 C37 C38 C33 -0.3(9) . . . . ?
C34 C33 C38 C37 1.1(8) . . . . ?
B1 C33 C38 C37 176.8(5) . . . . ?
C44 C39 C40 C41 -2.3(7) . . . . ?
B1 C39 C40 C41 174.7(4) . . . . ?
C39 C40 C41 C42 1.3(9) . . . . ?
C40 C41 C42 C43 0.5(12) . . . . ?
C41 C42 C43 C44 -1.1(13) . . . . ?
C42 C43 C44 C39 0.0(12) . . . . ?
C40 C39 C44 C43 1.7(10) . . . . ?
B1 C39 C44 C43 -175.4(6) . . . . ?
C34 C33 B1 C21 -148.9(4) . . . . ?
C38 C33 B1 C21 35.8(6) . . . . ?
C34 C33 B1 C27 -30.1(6) . . . . ?
C38 C33 B1 C27 154.7(4) . . . . ?
C34 C33 B1 C39 91.0(5) . . . . ?
C38 C33 B1 C39 -84.3(5) . . . . ?
C26 C21 B1 C33 44.7(6) . . . . ?
C22 C21 B1 C33 -139.6(4) . . . . ?
C26 C21 B1 C27 -75.6(5) . . . . ?
C22 C21 B1 C27 100.1(5) . . . . ?
C26 C21 B1 C39 164.4(4) . . . . ?
C22 C21 B1 C39 -19.9(6) . . . . ?
C28 C27 B1 C33 -108.6(5) . . . . ?
C32 C27 B1 C33 72.7(6) . . . . ?
C28 C27 B1 C21 12.1(7) . . . . ?
C32 C27 B1 C21 -166.7(4) . . . . ?
C28 C27 B1 C39 131.4(5) . . . . ?
C32 C27 B1 C39 -47.3(6) . . . . ?
C40 C39 B1 C33 38.7(6) . . . . ?
C44 C39 B1 C33 -144.4(5) . . . . ?
C40 C39 B1 C21 -82.2(5) . . . . ?
C44 C39 B1 C21 94.7(6) . . . . ?
C40 C39 B1 C27 159.5(4) . . . . ?
C44 C39 B1 C27 -23.6(7) . . . . ?
C48 O3 C45 C46 30(2) . . . . ?
O3 C45 C46 C47 -31(2) . . . . ?
C45 C46 C47 C48 21.3(17) . . . . ?
C46 C47 C48 O3 -4(2) . . . . ?
C45 O3 C48 C47 -17(2) . . . . ?
C48A O3A C45A C46A 7(5) . . . . ?
O3A C45A C46A C47A -13(4) . . . . ?
C45A C46A C47A C48A 14(3) . . . . ?
C45A O3A C48A C47A 1(5) . . . . ?
C46A C47A C48A O3A -10(4) . . . . ?
Pd1 O1A N1A O2A 0.00(2) . . . . ?
 
_refine_diff_density_max    0.613
_refine_diff_density_min   -0.489
_refine_diff_density_rms    0.062

_shelx_res_file
;
TITL shelxt in P 1 21/n 1
    05_decay.res
    created by SHELXL-2018/3 at 10:28:20 on 03-Apr-2020
CELL 0.534 11.6981 13.6259 30.2846 90 93.23 90
ZERR 4 0.000482 0.000519 0.001206 0 0.003619 0
LATT 1
SYMM 0.5-X,0.5+Y,0.5-Z
SFAC C H B N O Pd
DISP B 0 0 4.561
DISP C 0.001 0.001 6.94
DISP H -0 0 0.611
DISP N 0.003 0.002 10.693
DISP O 0.005 0.003 16.398
DISP Pd -2.504 0.615 1934.604
UNIT 192 292 4 16 12 4
DFIX 1.2 0.001 N1 O1 N1 O2
DFIX 1.3 0.001 O1A N1A N1A O2A
DFIX 2 0.01 O1A Pd1
DANG 2.1 0.001 O1 O2 O1A O2A
FLAT 0.001 Pd1 O1 O2 N1 O1A O2A N1A
RIGU 0.001 0.002
EADP O3 O3A
EADP C45 C45A C48 C48A
EADP C46 C46A C47 C47A
EADP O1 O1A O2 O2A
EADP N1 N1A

L.S. 20
PLAN  5
SIZE 0.1 0.1 0.05
TEMP 10
BOND $H
list 4
CONF
fmap 2
acta
SHEL 999 0.8
OMIT -1 2 3
REM <olex2.extras>
REM <HklSrc "%.\\05_decay.hkl">
REM </olex2.extras>

WGHT    0.067500
FVAR       0.24058   0.64105   0.91695
PD1   6    0.339350    0.775184    0.346704    11.00000    0.06018    0.06785 =
         0.05871    0.00134   -0.00179   -0.00239
N2    4    0.344990    0.926891    0.337833    11.00000    0.07579    0.07897 =
         0.06412    0.00143   -0.00615    0.00191
N3    4    0.453240    0.798874    0.397873    11.00000    0.05990    0.07012 =
         0.05557   -0.00253   -0.00383   -0.00573
AFIX  13
H3    2    0.530233    0.788834    0.387505    11.00000   -1.20000
AFIX   0
N4    4    0.331364    0.632467    0.371451    11.00000    0.06084    0.06921 =
         0.07143   -0.00717   -0.00237   -0.00328
C1    1    0.440136    0.963358    0.369773    11.00000    0.08958    0.07392 =
         0.07319    0.00159   -0.01175   -0.00746
AFIX  23
H1A   2    0.513056    0.957981    0.356221    11.00000   -1.20000
H1B   2    0.427476    1.031902    0.376635    11.00000   -1.20000
AFIX   0
C2    1    0.443057    0.903723    0.411566    11.00000    0.09277    0.07054 =
         0.06955   -0.00472   -0.01205   -0.00300
AFIX  23
H2A   2    0.508009    0.922531    0.431057    11.00000   -1.20000
H2B   2    0.373506    0.913692    0.426973    11.00000   -1.20000
AFIX   0
C3    1    0.433412    0.723869    0.432427    11.00000    0.06959    0.07721 =
         0.05120    0.00368   -0.00424   -0.00102
AFIX  23
H3A   2    0.364448    0.739084    0.447407    11.00000   -1.20000
H3B   2    0.497509    0.722162    0.454175    11.00000   -1.20000
AFIX   0
C4    1    0.421081    0.626410    0.408963    11.00000    0.06427    0.07361 =
         0.06830    0.00321   -0.00275    0.00121
AFIX  23
H4A   2    0.493854    0.607854    0.397566    11.00000   -1.20000
H4B   2    0.399756    0.576365    0.429742    11.00000   -1.20000
AFIX   0
C5    1    0.229996    0.964993    0.351333    11.00000    0.08873    0.07818 =
         0.08441   -0.00184    0.00179    0.00892
AFIX  23
H5A   2    0.170678    0.934462    0.332326    11.00000   -1.20000
H5B   2    0.219304    0.942929    0.381272    11.00000   -1.20000
AFIX   0
C6    1    0.211104    1.075225    0.349829    11.00000    0.13020    0.08216 =
         0.13787   -0.00354   -0.01430    0.02430
AFIX  23
H6A   2    0.217654    1.098465    0.319803    11.00000   -1.20000
H6B   2    0.269847    1.107367    0.368529    11.00000   -1.20000
AFIX   0
C7    1    0.093410    1.102264    0.365442    11.00000    0.12658    0.11593 =
         0.19428   -0.03289   -0.02014    0.04275
AFIX  23
H7A   2    0.035327    1.064880    0.348647    11.00000   -1.20000
H7B   2    0.089748    1.084485    0.396345    11.00000   -1.20000
AFIX   0
C8    1    0.068350    1.209012    0.360149    11.00000    0.18220    0.11699 =
         0.38561   -0.05642   -0.06272    0.05554
AFIX 137
H8A   2    0.007806    1.226999    0.378685    11.00000   -1.50000
H8B   2    0.045296    1.222554    0.329837    11.00000   -1.50000
H8C   2    0.135808    1.246231    0.368517    11.00000   -1.50000
AFIX   0
C9    1    0.365117    0.959735    0.291736    11.00000    0.08936    0.07838 =
         0.07129    0.01231   -0.00319   -0.00600
AFIX  23
H9A   2    0.297459    0.944725    0.272959    11.00000   -1.20000
H9B   2    0.374612    1.030456    0.291850    11.00000   -1.20000
AFIX   0
C10   1    0.466698    0.914491    0.271843    11.00000    0.08895    0.10469 =
         0.08303    0.00901    0.00547   -0.00795
AFIX  23
H10A  2    0.463059    0.843673    0.274711    11.00000   -1.20000
H10B  2    0.536233    0.937017    0.287641    11.00000   -1.20000
AFIX   0
C11   1    0.469881    0.941972    0.223056    11.00000    0.12672    0.13864 =
         0.08528    0.01156    0.01652   -0.01100
AFIX  23
H11A  2    0.405251    0.911881    0.206772    11.00000   -1.20000
H11B  2    0.462280    1.012576    0.220032    11.00000   -1.20000
AFIX   0
C12   1    0.577657    0.910048    0.203484    11.00000    0.13624    0.24602 =
         0.11945   -0.01212    0.03682   -0.00526
AFIX 137
H12A  2    0.574717    0.926779    0.172648    11.00000   -1.50000
H12B  2    0.586152    0.840309    0.206757    11.00000   -1.50000
H12C  2    0.641631    0.942462    0.218420    11.00000   -1.50000
AFIX   0
C13   1    0.212672    0.623942    0.388890    11.00000    0.05964    0.08284 =
         0.08655    0.00905   -0.00455   -0.00743
AFIX  23
H13A  2    0.204270    0.675913    0.410355    11.00000   -1.20000
H13B  2    0.157271    0.636317    0.364481    11.00000   -1.20000
AFIX   0
C14   1    0.181044    0.528487    0.410191    11.00000    0.07466    0.08963 =
         0.10836    0.01522    0.00804   -0.00680
AFIX  23
H14A  2    0.233184    0.516167    0.435633    11.00000   -1.20000
H14B  2    0.189111    0.475281    0.389316    11.00000   -1.20000
AFIX   0
C15   1    0.059607    0.530436    0.424742    11.00000    0.07658    0.10699 =
         0.11778    0.00216    0.01890   -0.01225
AFIX  23
H15A  2    0.052469    0.583612    0.445703    11.00000   -1.20000
H15B  2    0.008289    0.544356    0.399233    11.00000   -1.20000
AFIX   0
C16   1    0.022092    0.436291    0.445783    11.00000    0.10352    0.11136 =
         0.14579    0.00819    0.03049   -0.01905
AFIX 137
H16A  2    0.021078    0.384389    0.424328    11.00000   -1.50000
H16B  2   -0.053275    0.444598    0.456228    11.00000   -1.50000
H16C  2    0.074598    0.419973    0.470183    11.00000   -1.50000
AFIX   0
C17   1    0.350818    0.552028    0.338778    11.00000    0.08984    0.06493 =
         0.07988   -0.00844    0.00148   -0.00261
AFIX  23
H17A  2    0.356211    0.490116    0.354567    11.00000   -1.20000
H17B  2    0.284581    0.548369    0.318085    11.00000   -1.20000
AFIX   0
C18   1    0.455208    0.563892    0.313211    11.00000    0.09248    0.10659 =
         0.07771   -0.00840    0.00673    0.01103
AFIX  23
H18A  2    0.522542    0.565624    0.333410    11.00000   -1.20000
H18B  2    0.451069    0.625508    0.297159    11.00000   -1.20000
AFIX   0
C19   1    0.465479    0.478795    0.280555    11.00000    0.16410    0.15439 =
         0.14105   -0.05774    0.05036    0.00051
AFIX  23
H19A  2    0.460329    0.417449    0.296571    11.00000   -1.20000
H19B  2    0.401085    0.481515    0.258963    11.00000   -1.20000
AFIX   0
C20   1    0.567692    0.478661    0.257933    11.00000    0.19598    0.19202 =
         0.16278   -0.02370    0.08023    0.02888
AFIX 137
H20A  2    0.569984    0.421248    0.239631    11.00000   -1.50000
H20B  2    0.632192    0.478347    0.278986    11.00000   -1.50000
H20C  2    0.570436    0.536298    0.239793    11.00000   -1.50000
AFIX   0

C21   1    0.655457    0.374321    0.427123    11.00000    0.06383    0.06627 =
         0.06658    0.00786   -0.00787   -0.00062
C22   1    0.707933    0.422927    0.393503    11.00000    0.07404    0.08651 =
         0.08442    0.01562    0.00650   -0.00606
AFIX  43
H22   2    0.723696    0.388412    0.368060    11.00000   -1.20000
AFIX   0
C23   1    0.737810    0.521717    0.396578    11.00000    0.07506    0.08610 =
         0.13052    0.02803    0.01488   -0.00782
AFIX  43
H23   2    0.772510    0.552137    0.373321    11.00000   -1.20000
AFIX   0
C24   1    0.716186    0.574262    0.433824    11.00000    0.08020    0.06681 =
         0.14102    0.01509   -0.01287    0.00029
AFIX  43
H24   2    0.738973    0.639473    0.436547    11.00000   -1.20000
AFIX   0
C25   1    0.660762    0.529588    0.466860    11.00000    0.08713    0.06930 =
         0.10291   -0.00640   -0.01658    0.00760
AFIX  43
H25   2    0.643037    0.565057    0.491805    11.00000   -1.20000
AFIX   0
C26   1    0.630830    0.430996    0.463181    11.00000    0.08660    0.06789 =
         0.07092    0.00630   -0.00347    0.00630
AFIX  43
H26   2    0.592657    0.402054    0.485946    11.00000   -1.20000
AFIX   0
C27   1    0.733746    0.201477    0.458733    11.00000    0.07191    0.06877 =
         0.07157    0.00357    0.00753    0.00542
C28   1    0.809521    0.250662    0.487572    11.00000    0.07584    0.08136 =
         0.08821   -0.00646   -0.00373    0.01369
AFIX  43
H28   2    0.805689    0.318770    0.488833    11.00000   -1.20000
AFIX   0
C29   1    0.891058    0.202667    0.514716    11.00000    0.08757    0.10282 =
         0.11442   -0.00900   -0.02004    0.02301
AFIX  43
H29   2    0.938877    0.239241    0.533981    11.00000   -1.20000
AFIX   0
C30   1    0.902579    0.104394    0.513821    11.00000    0.08611    0.10139 =
         0.13606    0.01300   -0.00984    0.02589
AFIX  43
H30   2    0.956654    0.072820    0.532499    11.00000   -1.20000
AFIX   0
C31   1    0.832776    0.052332    0.484767    11.00000    0.08674    0.08558 =
         0.16611    0.01379   -0.01122    0.01551
AFIX  43
H31   2    0.840561   -0.015477    0.483148    11.00000   -1.20000
AFIX   0
C32   1    0.750307    0.099294    0.457602    11.00000    0.07917    0.07091 =
         0.15414    0.00040   -0.01212    0.00815
AFIX  43
H32   2    0.704433    0.061892    0.437980    11.00000   -1.20000
AFIX   0
C33   1    0.505210    0.230238    0.444694    11.00000    0.06852    0.06160 =
         0.06486   -0.00293   -0.00669   -0.00223
C34   1    0.479160    0.145458    0.466897    11.00000    0.07379    0.06454 =
         0.06935    0.00309   -0.00556   -0.00057
AFIX  43
H34   2    0.537553    0.100585    0.473484    11.00000   -1.20000
AFIX   0
C35   1    0.369751    0.123756    0.479932    11.00000    0.07794    0.08435 =
         0.09418    0.01165   -0.00049   -0.00813
AFIX  43
H35   2    0.356946    0.065163    0.494608    11.00000   -1.20000
AFIX   0
C36   1    0.280108    0.187974    0.471375    11.00000    0.07050    0.08631 =
         0.11833   -0.00243    0.00759   -0.00452
AFIX  43
H36   2    0.207302    0.174315    0.480600    11.00000   -1.20000
AFIX   0
C37   1    0.301773    0.272564    0.448841    11.00000    0.07036    0.08192 =
         0.15633    0.00921   -0.00063    0.00610
AFIX  43
H37   2    0.242715    0.316770    0.442203    11.00000   -1.20000
AFIX   0
C38   1    0.412062    0.292886    0.435754    11.00000    0.07553    0.06837 =
         0.13204    0.01384   -0.00117    0.00507
AFIX  43
H38   2    0.424020    0.350748    0.420393    11.00000   -1.20000
AFIX   0
C39   1    0.634857    0.213388    0.374490    11.00000    0.10880    0.07664 =
         0.06484   -0.00026    0.00416   -0.00838
C40   1    0.541920    0.220317    0.344359    11.00000    0.12863    0.08893 =
         0.07507    0.01332   -0.01416   -0.02780
AFIX  43
H40   2    0.472972    0.244029    0.353910    11.00000   -1.20000
AFIX   0
C41   1    0.547901    0.192728    0.299668    11.00000    0.18511    0.10094 =
         0.07475    0.00937   -0.01046   -0.04820
AFIX  43
H41   2    0.484229    0.199558    0.280099    11.00000   -1.20000
AFIX   0
C42   1    0.645996    0.156600    0.285602    11.00000    0.22074    0.14200 =
         0.08634   -0.00793    0.01997   -0.03315
AFIX  43
H42   2    0.649864    0.138967    0.256058    11.00000   -1.20000
AFIX   0
C43   1    0.741980    0.144951    0.314228    11.00000    0.21194    0.20257 =
         0.10488   -0.04374    0.02670    0.03334
AFIX  43
H43   2    0.809338    0.118755    0.304324    11.00000   -1.20000
AFIX   0
C44   1    0.734924    0.173200    0.357714    11.00000    0.14003    0.18304 =
         0.09628   -0.02887    0.01962    0.02646
AFIX  43
H44   2    0.799148    0.165416    0.376924    11.00000   -1.20000
AFIX   0
B1    3    0.631229    0.254721    0.426371    11.00000    0.07573    0.06661 =
         0.06441    0.00234    0.00226   -0.00059

PART 1
O3    5    0.689125    0.803540    0.366130    21.00000    0.08965    0.11496 =
         0.11702   -0.00847    0.01050   -0.00283
C45   1    0.735225    0.775903    0.325203    21.00000    0.10494    0.12516 =
         0.11759   -0.01734    0.00709   -0.00391
AFIX  23
H45A  2    0.728174    0.828974    0.303876    21.00000   -1.20000
H45B  2    0.696723    0.718283    0.312818    21.00000   -1.20000
AFIX   0
C46   1    0.860386    0.754073    0.337933    21.00000    0.10021    0.13082 =
         0.15898   -0.00901    0.01478   -0.00234
AFIX  23
H46A  2    0.871049    0.686220    0.346936    21.00000   -1.20000
H46B  2    0.908780    0.768130    0.313736    21.00000   -1.20000
AFIX   0
C47   1    0.883434    0.819628    0.374187    21.00000    0.10021    0.13082 =
         0.15898   -0.00901    0.01478   -0.00234
AFIX  23
H47A  2    0.933226    0.787923    0.396569    21.00000   -1.20000
H47B  2    0.922023    0.877757    0.364055    21.00000   -1.20000
AFIX   0
C48   1    0.779601    0.846487    0.392425    21.00000    0.10494    0.12516 =
         0.11759   -0.01734    0.00709   -0.00391
AFIX  23
H48A  2    0.771633    0.917344    0.392522    21.00000   -1.20000
H48B  2    0.778275    0.823164    0.422653    21.00000   -1.20000
AFIX   0

SAME 0.02 0.04 O3 > C48
PART 0
PART 2
O3A   5    0.674880    0.808547    0.360650   -21.00000    0.08965    0.11496 =
         0.11702   -0.00847    0.01050   -0.00283
C45A  1    0.729992    0.754078    0.327550   -21.00000    0.10494    0.12516 =
         0.11759   -0.01734    0.00709   -0.00391
AFIX  23
H45C  2    0.697012    0.768122    0.298123   -21.00000   -1.20000
H45D  2    0.726954    0.683993    0.332975   -21.00000   -1.20000
AFIX   0
C46A  1    0.851845    0.793858    0.334144   -21.00000    0.10021    0.13082 =
         0.15898   -0.00901    0.01478   -0.00234
AFIX  23
H46C  2    0.901517    0.744348    0.347980   -21.00000   -1.20000
H46D  2    0.881098    0.810742    0.305782   -21.00000   -1.20000
AFIX   0
C47A  1    0.849954    0.876883    0.360966   -21.00000    0.10021    0.13082 =
         0.15898   -0.00901    0.01478   -0.00234
AFIX  23
H47C  2    0.859451    0.935458    0.343343   -21.00000   -1.20000
H47D  2    0.912245    0.874044    0.383468   -21.00000   -1.20000
AFIX   0
C48A  1    0.743367    0.880263    0.381198   -21.00000    0.10494    0.12516 =
         0.11759   -0.01734    0.00709   -0.00391
AFIX  23
H48C  2    0.754078    0.867126    0.412638   -21.00000   -1.20000
H48D  2    0.708388    0.944422    0.377180   -21.00000   -1.20000
AFIX   0

PART 0
PART 3
O1    5    0.124749    0.760139    0.299423    31.00000    0.08290    0.22861 =
         0.09116   -0.03244   -0.01716    0.00539
O2    5    0.261202    0.723072    0.260512    31.00000    0.08290    0.22861 =
         0.09116   -0.03244   -0.01716    0.00539
N1    4    0.225318    0.749221    0.295002    31.00000    0.08223    0.09456 =
         0.07800    0.00422   -0.01280   -0.00390
PART 0
PART 4
O1A   5    0.206579    0.756204    0.303145   -31.00000    0.08290    0.22861 =
         0.09116   -0.03244   -0.01716    0.00539
O2A   5    0.319291    0.714701    0.254906   -31.00000    0.08290    0.22861 =
         0.09116   -0.03244   -0.01716    0.00539
N1A   4    0.212001    0.728151    0.262286   -31.00000    0.08223    0.09456 =
         0.07800    0.00422   -0.01280   -0.00390
HKLF 4


REM  shelxt in P 1 21/n 1
REM wR2 = 0.1627, GooF = S = 0.876, Restrained GooF = 0.879 for all data
REM R1 = 0.0594 for 4356 Fo > 4sig(Fo) and 0.1253 for all 9780 data
REM 526 parameters refined using 491 restraints

END

WGHT      0.0674      0.0000

REM Highest difference peak  0.613,  deepest hole -0.489,  1-sigma level  0.062
Q1    1   0.3449  0.6593  0.3464  11.00000  0.05    0.61
Q2    1   0.3433  0.9005  0.3474  11.00000  0.05    0.35
Q3    1   0.1331  0.7188  0.2835  11.00000  0.05    0.35
Q4    1   0.4709  0.6388  0.4007  11.00000  0.05    0.30
Q5    1   0.2354  0.7708  0.2957  11.00000  0.05    0.30
;
_shelx_res_checksum   14781

_shelx_hkl_file
;
  16  -6  -1    6.73    7.79
  16  -6  -2   -0.00    4.13
  16  -6  -3    0.79    5.38
  16  -6  -4    1.48    4.33
  16  -6  -5    0.16    5.44
  16  -6  -6    9.43    7.77
  16  -6  -7   -0.00    4.93
  16  -6  -8   -0.00    5.23
  16  -6  -9    1.36    5.74
 -15   0   1    5.81    5.66
 -15   0   2    0.80    3.75
 -15   0   3   10.74    7.47
 -15   0   4   -0.00    5.39
 -15   0   5    6.81    5.94
 -15   0   6    0.16    3.53
 -15   0   7    1.43    3.59
 -15   0   8    3.56    4.71
 -15   0   9    7.60    7.30
 -15   0  10   -0.00    3.92
 -15   0  11    2.87    4.61
 -15   0  12    2.56    5.46
 -15   0  13    8.15    6.64
 -15   1   1    7.36    6.07
 -15  -1   1    9.92    7.19
 -15   1   2   -0.00    3.97
 -15  -1   2    0.00    4.89
 -15   1   3   -0.00    5.03
 -15  -1   3    1.84    5.03
 -15   1   4   -0.00    5.57
 -15  -1   4   -0.00    4.43
 -15   1   5   10.62    7.29
 -15  -1   5    5.82    6.93
 -15   1   6    5.93    5.58
 -15  -1   6   -0.00    3.69
 -15   1   7    5.86    6.00
 -15  -1   7    8.79    7.05
 -15   1   8   -0.00    4.65
 -15  -1   8    4.01    5.19
 -15   1   9    0.60    3.95
 -15  -1   9   -0.00    5.62
 -15   1  10   -0.00    5.66
 -15  -1  10   -0.00    5.29
 -15   1  11    2.00    4.79
 -15  -1  11    5.82    5.36
 -15   1  12   -0.00    4.30
 -15  -1  12    0.95    4.99
 -15   1  13    8.06    6.57
 -15  -1  13    0.00    3.70
 -15   2   1   11.10    6.93
 -15  -2   1   -0.00    4.02
 -15   2   2   -0.00    6.36
 -15  -2   2    2.27    5.36
 -15   2   3    6.79    6.79
 -15  -2   3   25.61    9.56
 -15   2   4   10.91    6.74
 -15  -2   4    1.45    6.03
 -15   2   5    2.27    4.88
 -15  -2   5    0.00    3.94
 -15   2   6   -0.00    5.13
 -15  -2   6    0.00    5.57
 -15   2   7    3.72    4.61
 -15  -2   7    1.71    4.91
 -15   2   8   -0.00    4.20
 -15  -2   8    4.42    4.06
 -15   2   9    0.81    5.44
 -15  -2   9    0.00    5.28
 -15   2  10    1.29    5.49
 -15  -2  10    7.31    5.68
 -15   2  11    2.82    5.05
 -15  -2  11   -0.00    4.21
 -15   2  12    1.54    5.62
 -15  -2  12   -0.00    4.45
 -15   2  13    4.60    5.71
 -15  -2  13    9.90    7.66
 -15   3   1    5.28    5.54
 -15  -3   1    8.66    7.24
 -15   3   2   -0.00    5.34
 -15  -3   2   -0.00    5.42
 -15   3   3   -0.00    4.69
 -15  -3   3   -0.00    3.90
 -15   3   4   -0.00    3.94
 -15  -3   4   -0.00    4.70
 -15   3   5   10.03    6.89
 -15  -3   5   -0.00    3.80
 -15   3   6   -0.00    5.24
 -15  -3   6    0.81    4.48
 -15   3   7   -0.00    4.48
 -15  -3   7    1.42    5.85
 -15   3   8    0.00    4.93
 -15  -3   8    0.00    4.94
 -15   3   9    0.99    4.83
 -15  -3   9   -0.00    5.89
 -15   3  10    6.40    6.13
 -15  -3  10    3.92    4.98
 -15   3  11   19.74    8.38
 -15  -3  11    7.20    8.24
 -15   3  12   -0.00    5.11
 -15  -3  12   -0.00    4.78
 -15   3  13    1.04    4.74
 -15   4   1   -0.00    4.70
  15  -4  -1   -0.00    5.12
 -15  -4   1    6.29    6.35
 -15   4   2   -0.00    4.67
  15  -4  -2   -0.00    4.56
 -15  -4   2    5.93    6.07
 -15   4   3    2.27    4.94
  15  -4  -3   -0.00    5.52
 -15  -4   3    5.04    5.99
 -15   4   4    1.20    5.31
  15  -4  -4    0.84    5.00
 -15  -4   4    7.26    6.01
 -15   4   5    0.00    5.35
  15  -4  -5   -0.00    5.27
 -15  -4   5   -0.00    4.65
 -15   4   6    2.75    5.06
  15  -4  -6   -0.00    4.46
 -15  -4   6    5.86    5.46
 -15   4   7    2.14    4.08
  15  -4  -7   -0.00    5.97
 -15  -4   7    0.00    3.90
 -15   4   8    1.51    4.26
  15  -4  -8   -0.00    4.10
 -15  -4   8    4.12    5.01
 -15   4   9   -0.00    3.64
  15  -4  -9   -0.00    6.31
 -15  -4   9   -0.00    4.99
 -15   4  10    3.19    4.93
  15  -4 -10    4.72    6.58
 -15  -4  10    3.33    5.12
 -15   4  11    0.00    6.13
  15  -4 -11    1.29    5.39
 -15  -4  11    0.00    4.11
 -15   4  12    4.25    5.22
 -15   4  13    3.37    5.61
 -15   5   1    1.85    4.22
  15  -5  -1   -0.00    6.75
 -15  -5   1    0.00    4.37
 -15   5   2   -0.00    4.26
  15  -5  -2   -0.00    5.12
 -15  -5   2    5.45    5.93
 -15   5   3    1.90    5.17
  15  -5  -3   -0.00    5.57
 -15  -5   3   -0.00    4.51
 -15   5   4   -0.00    4.68
  15  -5  -4    3.19    6.36
 -15  -5   4    1.29    4.63
 -15   5   5    0.00    3.94
  15  -5  -5    1.83    5.87
 -15  -5   5   -0.00    3.89
 -15   5   6    0.80    6.03
  15  -5  -6    1.25    3.66
 -15  -5   6   -0.00    4.56
 -15   5   7    1.61    5.19
  15  -5  -7    1.83    5.46
 -15  -5   7    0.00    4.80
 -15   5   8    0.15    4.69
  15  -5  -8   -0.00    4.24
 -15  -5   8   -0.00    4.61
 -15   5   9    0.00    4.97
  15  -5  -9   -0.00    4.52
 -15  -5   9   -0.00    5.09
 -15   5  10   -0.00    5.01
  15  -5 -10    0.81    5.34
 -15  -5  10    0.00    4.38
 -15   5  11    0.00    3.87
  15  -5 -11    2.72    5.45
 -15  -5  11    2.22    4.60
 -15   5  12    1.20    5.53
  15  -5 -12   -0.00    4.20
  15  -5 -13    1.52    4.57
  15  -5 -14    5.08    5.75
  15  -5 -15    6.37    8.23
  15  -5 -16    0.88    4.38
  15  -5 -17   -0.00    5.37
  15  -5 -18    0.97    4.02
 -15   6   1   -0.00    4.16
  15  -6  -1   -0.00    7.39
 -15  -6   1    3.19    5.87
 -15   6   2   -0.00    4.68
  15  -6  -2   -0.00    6.08
 -15  -6   2    4.47    6.31
 -15   6   3    5.90    7.00
  15  -6  -3   -0.00    6.37
 -15  -6   3    0.09    4.11
 -15   6   4    1.23    4.48
  15  -6  -4    4.11    6.51
 -15  -6   4    0.00    3.89
 -15   6   5    3.06    5.52
  15  -6  -5    1.97    5.34
 -15  -6   5   -0.00    4.81
 -15   6   6    2.15    5.02
  15  -6  -6    1.84    4.71
 -15  -6   6   -0.00    4.79
 -15   6   7   -0.00    5.46
  15  -6  -7   -0.00    6.32
 -15  -6   7    1.01    4.53
 -15   6   8    1.87    4.16
  15  -6  -8   -0.00    4.85
 -15  -6   8    0.13    5.02
 -15   6   9    8.83    6.90
  15  -6  -9    3.90    7.16
 -15  -6   9    4.36    4.98
 -15   6  10    1.01    4.92
  15  -6 -10    3.06    6.09
 -15  -6  10    2.54    4.60
 -15   6  11   -0.00    4.16
  15  -6 -11   -0.00    5.24
 -15   6  12   -0.00    4.72
  15  -6 -12    0.00    6.02
  15  -6 -13   -0.00    3.32
  15  -6 -14    1.91    5.11
  15  -6 -15   -0.00    5.94
  15  -6 -16    1.49    4.48
  15  -6 -17    3.53    8.00
 -15   7   1    3.33    5.47
  15  -7  -1    2.16    6.47
 -15  -7   1   -0.00    5.10
 -15   7   2    7.02    5.58
  15  -7  -2   -0.00    5.38
 -15  -7   2    1.92    5.28
 -15   7   3    0.00    4.38
  15  -7  -3   -0.00    4.94
 -15  -7   3   -0.00    4.83
 -15   7   4   -0.00    4.41
  15  -7  -4   -0.00    5.06
 -15  -7   4   -0.00    4.18
 -15   7   5    1.11    5.33
  15  -7  -5   -0.00    3.86
 -15  -7   5    2.09    5.46
 -15   7   6   10.11    6.80
  15  -7  -6    4.55    6.29
 -15  -7   6   -0.00    3.87
 -15   7   7    2.30    4.88
  15  -7  -7    1.23    4.56
 -15  -7   7   -0.00    4.29
 -15   7   8    4.25    5.40
  15  -7  -8   -0.00    5.66
 -15  -7   8   -0.00    4.03
 -15   7   9    5.19    6.00
  15  -7  -9   -0.00    5.54
 -15  -7   9   -0.00    3.38
 -15   7  10    5.37    5.12
  15  -7 -10    4.10    7.47
 -15   7  11    4.03    5.19
  15  -7 -11   -0.00    5.51
  15  -7 -12    0.37    4.16
 -15   8   1    1.93    4.45
 -15  -8   1    0.17    3.80
 -15   8   2   -0.00    4.27
 -15  -8   2    7.97    6.03
 -15   8   3    0.00    4.61
 -15  -8   3    3.65    5.56
 -15   8   4    3.10    5.07
 -15  -8   4   11.71    7.37
 -15   8   5   -0.00    3.86
 -15  -8   5    1.86    4.69
 -15   8   6   -0.00    4.98
 -15  -8   6   -0.00    4.21
 -15   8   7    3.64    5.47
 -15  -8   7    2.10    4.89
 -15   8   8    0.86    4.30
 -15   8   9    0.55    4.65
 -15   8  10    5.96    6.75
 -15   9   1    2.63    4.44
 -15  -9   1    2.24    5.35
 -15   9   2    1.19    4.12
 -15  -9   2   -0.00    4.44
 -15   9   3   -0.00    4.07
 -15  -9   3   -0.00    4.41
 -15   9   4    1.18    4.16
 -15  -9   4    3.80    4.61
 -15   9   5    0.00    4.59
 -15  -9   5   -0.00    3.90
 -15   9   6    2.05    4.53
 -15  -9   6    3.67    6.13
 -15   9   7   -0.00    4.64
 -15   9   8    4.52    5.72
 -15   9   9   -0.00    4.03
 -14   0   1    0.00    4.50
 -14   0   2   18.65    8.96
 -14   0   3    2.27    3.54
 -14   0   4    8.06    6.89
 -14   0   5    3.82    5.36
 -14   0   6    0.00    3.82
 -14   0   7   -0.00    4.63
 -14   0   8    6.43    6.03
 -14   0   9    3.43    4.01
 -14   0  10    0.02    5.49
 -14   0  11   -0.00    5.23
 -14   0  12    5.74    6.98
 -14   0  13   -0.00    5.48
 -14   0  14    4.16    6.98
 -14   0  15    6.61    5.98
 -14   0  16   -0.00    5.48
 -14   0  17   -0.00    5.01
 -14   0  18    0.00    3.73
 -14   0  19   -0.00    4.30
 -14   0  20    0.38    4.79
 -14   1   1   -0.00    4.18
 -14  -1   1   -0.00    5.41
 -14   1   2   -0.00    3.61
 -14  -1   2    3.04    4.33
 -14   1   3   -0.00    4.81
 -14  -1   3   -0.00    5.82
 -14   1   4    6.64    6.54
 -14  -1   4    7.69    6.29
 -14   1   5   -0.00    4.48
 -14  -1   5   -0.00    4.73
 -14   1   6   12.72    7.37
 -14  -1   6    4.90    5.36
 -14   1   7   -0.00    4.70
 -14  -1   7    6.29    5.22
 -14   1   8    2.78    4.78
 -14  -1   8    0.49    4.41
 -14   1   9    1.66    3.91
 -14  -1   9   -0.00    6.00
 -14   1  10    5.41    6.38
 -14  -1  10   11.68    7.08
 -14   1  11   -0.00    3.89
 -14  -1  11    0.00    5.56
 -14   1  12    5.93    6.25
 -14  -1  12    4.83    6.11
 -14   1  13    5.18    5.42
 -14  -1  13    4.19    5.47
 -14   1  14   -0.00    4.37
 -14  -1  14    3.89    5.48
 -14   1  15   -0.00    5.92
 -14  -1  15   -0.00    5.50
 -14   1  16    2.58    6.02
 -14  -1  16   11.70    7.06
 -14   1  17    1.15    4.58
 -14  -1  17    3.50    4.50
 -14   1  18   -0.00    5.52
 -14  -1  18   -0.00    4.91
 -14   1  19    0.32    6.22
 -14  -1  19   -0.00    5.67
 -14   1  20    3.42    6.22
 -14   2   1   -0.00    5.36
 -14  -2   1    3.84    5.06
 -14   2   2    6.53    6.53
 -14  -2   2   16.42    7.84
 -14   2   3    0.00    3.74
 -14  -2   3   -0.00    3.55
 -14   2   4    6.01    6.13
 -14  -2   4    1.50    5.12
 -14   2   5   -0.00    4.84
 -14  -2   5    0.00    4.02
 -14   2   6    6.94    5.84
 -14  -2   6    0.00    4.71
 -14   2   7    0.01    4.34
 -14  -2   7   -0.00    4.41
 -14   2   8    6.73    4.79
 -14  -2   8   12.51    7.52
 -14   2   9   -0.00    4.50
 -14  -2   9   -0.00    5.29
 -14   2  10    1.18    4.06
 -14  -2  10   -0.00    4.27
 -14   2  11   -0.00    6.06
 -14  -2  11    2.19    5.78
 -14   2  12    6.99    6.11
 -14  -2  12   12.46    6.93
 -14   2  13   -0.00    4.35
 -14  -2  13    2.91    4.32
 -14   2  14    3.11    4.49
 -14  -2  14    2.36    5.94
 -14   2  15    1.80    4.13
 -14  -2  15    0.00    5.10
 -14   2  16   -0.00    4.50
 -14  -2  16    0.96    3.93
 -14   2  17    2.29    6.39
 -14  -2  17    0.00    6.05
 -14   2  18    2.49    5.99
 -14  -2  18    4.51    5.94
 -14   2  19   -0.00    5.87
 -14  -2  19   -0.00    5.56
 -14   2  20   -0.00    4.19
 -14   3   1    0.25    3.41
  14  -3  -1    1.67    6.07
 -14  -3   1    0.65    3.86
 -14   3   2   -0.00    4.19
  14  -3  -2   12.91    8.10
 -14  -3   2   -0.00    4.78
 -14   3   3   -0.00    4.26
  14  -3  -3   -0.00    4.92
 -14  -3   3   -0.00    3.63
 -14   3   4   -0.00    4.39
  14  -3  -4    0.93    3.59
 -14  -3   4    4.86    5.24
 -14   3   5   -0.00    5.65
  14  -3  -5    1.72    4.12
 -14  -3   5    4.74    5.40
 -14   3   6    9.60    6.82
  14  -3  -6    6.13    6.23
 -14  -3   6   -0.00    4.85
 -14   3   7    2.20    4.99
  14  -3  -7   -0.00    4.92
 -14  -3   7   -0.00    5.13
 -14   3   8   -0.00    4.55
  14  -3  -8    3.83    5.43
 -14  -3   8    0.36    4.97
 -14   3   9   -0.00    3.82
  14  -3  -9   -0.00    3.84
 -14  -3   9    0.00    3.71
 -14   3  10    4.83    5.63
  14  -3 -10    0.14    3.66
 -14  -3  10   13.42    7.22
 -14   3  11    8.49    6.83
  14  -3 -11    2.50    4.53
 -14  -3  11    4.81    5.70
 -14   3  12   -0.00    4.42
  14  -3 -12    0.07    4.66
 -14  -3  12    2.23    5.44
 -14   3  13    3.03    5.12
  14  -3 -13    1.27    3.74
 -14  -3  13   -0.00    5.48
 -14   3  14   -0.00    4.60
  14  -3 -14    2.18    5.18
 -14  -3  14    1.06    5.43
 -14   3  15    5.02    5.33
  14  -3 -15    2.25    6.38
 -14  -3  15    7.03    6.41
 -14   3  16    5.12    5.46
 -14  -3  16    5.55    6.37
 -14   3  17    2.88    4.84
 -14  -3  17   -0.00    5.52
 -14   3  18    3.08    5.47
 -14  -3  18    3.96    6.10
 -14   3  19    5.29    6.33
 -14  -3  19   -0.00    6.27
 -14   3  20    0.47    4.89
 -14   4   1    1.92    4.39
  14  -4  -1   -0.00    6.45
 -14  -4   1    2.29    4.61
 -14   4   2    5.18    5.63
  14  -4  -2   12.02    8.20
 -14  -4   2    4.27    5.80
 -14   4   3   -0.00    4.47
  14  -4  -3   -0.00    5.57
 -14  -4   3    3.50    5.12
 -14   4   4    3.39    5.51
  14  -4  -4   -0.00    4.54
 -14  -4   4    0.99    4.70
 -14   4   5    1.07    4.41
  14  -4  -5    8.72    7.09
 -14  -4   5    3.48    5.02
 -14   4   6    1.16    4.35
  14  -4  -6   -0.00    4.03
 -14  -4   6   -0.00    4.06
 -14   4   7    2.90    4.65
 -14  -4   7   -0.00    4.21
 -14   4   8    3.70    5.94
 -14  -4   8    5.14    5.13
 -14   4   9   -0.00    4.82
  14  -4  -9    0.94    6.54
 -14  -4   9   -0.00    3.99
 -14   4  10    2.92    4.18
  14  -4 -10    3.26    6.22
 -14  -4  10   22.78    8.90
 -14   4  11    0.20    4.88
  14  -4 -11   -0.00    6.06
 -14  -4  11    5.15    5.09
 -14   4  12    5.40    5.87
  14  -4 -12    8.64    7.04
 -14  -4  12    5.97    6.10
 -14   4  13    0.62    4.09
  14  -4 -13    5.33    6.44
 -14  -4  13    5.94    6.36
 -14   4  14    4.81    5.80
  14  -4 -14    4.61    6.28
 -14  -4  14    3.06    7.13
 -14   4  15   -0.00    4.82
  14  -4 -15    0.28    4.19
 -14  -4  15   -0.00    4.68
 -14   4  16    0.00    4.63
  14  -4 -16    3.93    5.47
 -14  -4  16    0.03    4.72
 -14   4  17    1.80    4.60
  14  -4 -17   -0.00    4.61
 -14  -4  17    0.00    5.31
 -14   4  18   -0.00    4.92
  14  -4 -18    1.52    3.75
 -14  -4  18   -0.00    5.01
 -14   4  19    5.84    7.20
  14  -4 -19    4.40    5.43
 -14   4  20   -0.00    5.29
  14  -4 -20   -0.00    5.78
  14  -4 -21   -0.00    6.14
 -14   5   1    0.00    5.48
  14  -5  -1    8.05    7.72
 -14  -5   1    6.70    6.40
 -14   5   2    5.51    6.44
  14  -5  -2   -0.00    5.85
 -14  -5   2    0.00    4.18
 -14   5   3    4.05    5.15
  14  -5  -3    5.52    6.23
 -14  -5   3   -0.00    3.83
 -14   5   4   -0.00    4.07
  14  -5  -4   -0.00    4.98
 -14  -5   4   -0.00    4.79
 -14   5   5    7.72    6.34
  14  -5  -5    5.27    7.10
 -14  -5   5    2.94    5.98
 -14   5   6    8.21    6.69
  14  -5  -6    2.20    4.66
 -14  -5   6    7.45    6.84
 -14   5   7    0.00    3.77
  14  -5  -7    4.39    6.76
 -14  -5   7    0.48    5.14
 -14   5   8    0.07    3.90
  14  -5  -8   -0.00    4.15
 -14  -5   8    0.00    3.61
 -14   5   9    0.88    4.74
  14  -5  -9    2.16    5.03
 -14  -5   9    0.00    4.50
 -14   5  10    2.72    4.78
  14  -5 -10    6.01    6.73
 -14  -5  10    8.16    6.67
 -14   5  11    7.88    6.74
  14  -5 -11   -0.00    5.74
 -14  -5  11    3.36    3.87
 -14   5  12    0.00    4.02
  14  -5 -12   -0.00    4.50
 -14  -5  12    3.61    4.89
 -14   5  13   -0.00    3.84
  14  -5 -13    1.06    5.13
 -14  -5  13   -0.00    6.22
 -14   5  14    1.42    4.38
  14  -5 -14   -0.00    4.91
 -14  -5  14   -0.00    4.60
 -14   5  15   -0.00    4.50
  14  -5 -15   -0.00    6.13
 -14  -5  15    2.48    4.99
 -14   5  16    7.57    6.85
  14  -5 -16    0.11    6.03
 -14  -5  16   -0.00    4.50
 -14   5  17    0.45    4.64
  14  -5 -17   -0.00    5.85
 -14  -5  17   -0.00    3.77
 -14   5  18   -0.00    5.49
  14  -5 -18   -0.00    4.82
 -14  -5  18   -0.00    5.12
 -14   5  19   -0.00    4.42
  14  -5 -19   -0.00    3.74
 -14   5  20    0.18    4.08
  14  -5 -20   -0.00    6.18
  14  -5 -21    2.37    4.92
  14  -5 -22   -0.00    4.76
  14  -5 -23   -0.00    5.31
  14  -5 -24    9.46    8.08
 -14   6   1    3.19    5.57
  14  -6  -1   -0.00    4.33
 -14  -6   1    2.88    4.73
 -14   6   2    6.63    5.55
  14  -6  -2   -0.00    5.41
 -14  -6   2    3.99    4.83
 -14   6   3    8.08    6.26
  14  -6  -3   -0.00    5.37
 -14  -6   3    5.39    4.85
 -14   6   4    6.83    5.83
  14  -6  -4    9.92    8.35
 -14  -6   4    1.70    4.96
 -14   6   5    1.86    4.82
  14  -6  -5    1.73    4.53
 -14  -6   5   -0.00    4.07
 -14   6   6    1.54    5.38
  14  -6  -6    7.06    7.38
 -14  -6   6    0.00    5.00
 -14   6   7    8.24    5.68
  14  -6  -7    0.33    5.43
 -14  -6   7    3.89    4.77
 -14   6   8    2.07    3.94
  14  -6  -8    1.78    5.89
 -14  -6   8    3.39    5.20
 -14   6   9    8.37    7.07
  14  -6  -9   -0.00    6.64
 -14  -6   9    1.30    3.84
 -14   6  10    4.51    5.91
  14  -6 -10   -0.00    4.81
 -14  -6  10   -0.00    4.10
 -14   6  11   -0.00    5.09
  14  -6 -11   -0.00    5.37
 -14  -6  11    0.00    4.21
 -14   6  12   -0.00    4.34
  14  -6 -12   -0.00    5.26
 -14  -6  12    0.00    3.83
 -14   6  13    3.63    5.71
  14  -6 -13   -0.00    3.50
 -14  -6  13    1.88    4.86
 -14   6  14    2.02    5.43
  14  -6 -14    0.61    3.26
 -14  -6  14    4.19    5.18
 -14   6  15    2.72    5.29
  14  -6 -15    0.00    6.15
 -14  -6  15    0.00    4.57
 -14   6  16   -0.00    4.56
  14  -6 -16    4.41    6.97
 -14  -6  16   -0.00    5.05
 -14   6  17    0.00    4.62
  14  -6 -17   -0.00    6.20
 -14  -6  17    4.05    5.60
 -14   6  18    3.62    5.90
  14  -6 -18    0.00    6.47
 -14   6  19    1.25    6.22
  14  -6 -19   -0.00    3.64
  14  -6 -20    2.81    4.88
  14  -6 -21    1.05    4.66
 -14   7   1    4.14    5.75
  14  -7  -1    0.12    4.64
 -14  -7   1    0.00    4.30
 -14   7   2   -0.00    4.92
  14  -7  -2    2.55    5.07
 -14  -7   2    0.00    4.10
 -14   7   3   -0.00    2.27
  14  -7  -3   -0.00    4.89
 -14  -7   3   -0.00    4.38
 -14   7   4    4.25    4.59
  14  -7  -4   -0.00    5.72
 -14  -7   4    1.48    4.96
 -14   7   5   11.55    7.16
  14  -7  -5    5.41    7.65
 -14  -7   5    7.53    6.03
 -14   7   6    5.59    5.32
  14  -7  -6   -0.00    4.64
 -14  -7   6   -0.00    4.12
 -14   7   7   -0.00    3.94
  14  -7  -7    3.32    6.77
 -14  -7   7    3.07    5.12
 -14   7   8   -0.00    4.28
  14  -7  -8   -0.00    5.76
 -14  -7   8   -0.00    3.69
 -14   7   9   -0.00    4.89
  14  -7  -9    1.08    4.52
 -14  -7   9    0.00    4.09
 -14   7  10    2.67    4.43
  14  -7 -10    1.00    4.86
 -14  -7  10   -0.00    4.07
 -14   7  11    7.63    6.07
  14  -7 -11    0.00    5.96
 -14  -7  11    8.32    6.01
 -14   7  12    4.92    4.87
  14  -7 -12    1.89    5.07
 -14  -7  12   -0.00    5.12
 -14   7  13   -0.00    3.63
  14  -7 -13   -0.00    5.13
 -14  -7  13    0.59    4.26
 -14   7  14    4.72    5.41
  14  -7 -14    1.58    5.17
 -14  -7  14   -0.00    4.24
 -14   7  15    5.11    5.18
  14  -7 -15   -0.00    4.45
 -14  -7  15    4.25    6.63
 -14   7  16   -0.00    3.67
  14  -7 -16   -0.00    4.31
 -14  -7  16   -0.00    4.53
 -14   7  17    0.00    5.15
  14  -7 -17   -0.00    4.43
 -14   7  18    0.00    5.54
  14  -7 -18   -0.00    5.48
 -14   7  19   -0.00    5.04
 -14   8   1    3.30    4.17
  14  -8  -1    4.02    5.79
 -14  -8   1    4.64    5.76
 -14   8   2    0.25    4.36
  14  -8  -2    3.06    4.85
 -14  -8   2    1.02    4.55
 -14   8   3    8.21    6.86
  14  -8  -3    0.64    4.83
 -14  -8   3    2.18    4.20
 -14   8   4   -0.00    3.59
  14  -8  -4   -0.00    5.39
 -14  -8   4   -0.00    3.37
 -14   8   5    0.00    4.66
  14  -8  -5   -0.00    6.42
 -14  -8   5    0.74    4.25
 -14   8   6    0.00    3.68
  14  -8  -6    1.77    6.34
 -14  -8   6    7.40    6.03
 -14   8   7    1.34    4.87
  14  -8  -7   -0.00    5.13
 -14  -8   7    0.00    3.44
 -14   8   8    0.26    4.76
  14  -8  -8    0.93    3.27
 -14  -8   8   -0.00    3.97
 -14   8   9    0.67    3.71
  14  -8  -9    0.00    3.70
 -14  -8   9    2.04    4.79
 -14   8  10    0.00    4.84
  14  -8 -10   -0.00    4.29
 -14  -8  10   -0.00    4.66
 -14   8  11    1.35    4.55
  14  -8 -11    0.00    5.03
 -14  -8  11    0.56    3.84
 -14   8  12    2.89    4.85
  14  -8 -12   -0.00    5.41
 -14  -8  12    2.99    4.96
 -14   8  13   -0.00    4.72
  14  -8 -13    4.19    5.19
 -14  -8  13    7.31    5.87
 -14   8  14    1.76    5.02
  14  -8 -14    0.67    4.11
 -14  -8  14   -0.00    4.48
 -14   8  15    4.39    5.34
 -14  -8  15   -0.00    4.88
 -14   8  16   -0.00    3.76
 -14  -8  16    0.57    4.77
 -14   8  17   -0.00    4.10
 -14   8  18    0.04    4.38
 -14   8  19    2.23    5.48
 -14   9   1    9.62    6.88
  14  -9  -1   -0.00    4.67
 -14  -9   1   -0.00    4.25
 -14   9   2    1.56    4.24
  14  -9  -2    2.69    5.27
 -14  -9   2   -0.00    4.19
 -14   9   3   -0.00    3.32
  14  -9  -3    0.97    5.14
 -14  -9   3    0.54    4.24
 -14   9   4    1.67    4.44
  14  -9  -4   -0.00    5.02
 -14  -9   4   -0.00    3.88
 -14   9   5    9.70    6.86
  14  -9  -5    0.36    5.27
 -14  -9   5    1.27    4.02
 -14   9   6    2.84    5.14
  14  -9  -6    0.00    6.50
 -14  -9   6   -0.00    4.57
 -14   9   7   -0.00    4.13
  14  -9  -7   -0.00    4.17
 -14  -9   7    0.00    3.81
 -14   9   8   -0.00    4.80
 -14  -9   8   -0.00    3.40
 -14   9   9    2.72    5.53
 -14  -9   9   -0.00    4.77
 -14   9  10    0.00    4.27
 -14  -9  10    0.85    4.79
 -14   9  11    3.44    5.23
 -14  -9  11    1.33    4.28
 -14   9  12   -0.00    4.01
 -14  -9  12    5.85    6.99
 -14   9  13   -0.00    3.82
 -14  -9  13   -0.00    5.68
 -14  -9  14   -0.00    3.92
 -14  -9  15    3.70    5.52
 -14 -10  14   -0.00    5.51
 -13   0   1   40.52   12.05
 -13   0   2    1.92    3.33
 -13   0   3    2.54    5.18
 -13   0   4   -0.00    4.13
 -13   0   5   10.74    6.97
 -13   0   6   -0.00    5.18
 -13   0   7    5.49    5.67
 -13   0   8    0.21    3.82
 -13   0   9   -0.00    5.49
 -13   0  10    5.23    5.02
 -13   0  11   23.97    9.39
 -13   0  12   -0.00    5.01
 -13   0  13   15.62    8.55
 -13   0  14   -0.00    3.23
 -13   0  15   -0.00    2.73
 -13   0  16   -0.00    3.42
 -13   0  17   10.15    6.57
 -13   0  18   -0.00    5.49
 -13   0  19    4.67    5.53
 -13   0  20    0.00    4.70
 -13   0  21   -0.00    4.45
 -13   0  22   -0.00    5.48
 -13   0  23    0.00    6.16
 -13   0  24   -0.00    5.55
 -13   1   1    4.42    5.65
  13  -1  -1    2.05    3.80
 -13  -1   1    7.10    6.74
 -13   1   2    0.62    3.52
  13  -1  -2    2.06    4.14
 -13  -1   2   -0.00    4.73
 -13   1   3   -0.00    4.24
  13  -1  -3   -0.00    4.49
 -13  -1   3    1.75    5.12
 -13   1   4   -0.00    4.69
  13  -1  -4    1.21    5.05
 -13  -1   4    0.41    4.16
 -13   1   5   54.26   12.46
  13  -1  -5    5.75    6.29
 -13  -1   5   26.64    9.97
 -13   1   6    0.56    4.49
  13  -1  -6    5.02    5.92
 -13  -1   6    0.52    3.31
 -13   1   7    0.00    3.82
  13  -1  -7   -0.00    4.13
 -13  -1   7    0.68    4.55
 -13   1   8    5.84    5.74
  13  -1  -8    4.59    5.45
 -13  -1   8    0.00    4.33
 -13   1   9   12.47    7.29
  13  -1  -9   10.66    8.59
 -13  -1   9   18.63    7.38
 -13   1  10    0.00    4.58
  13  -1 -10    3.24    5.59
 -13  -1  10   -0.00    6.36
 -13   1  11    6.55    5.24
 -13  -1  11    8.43    6.38
 -13   1  12    0.32    5.52
 -13  -1  12    1.51    3.03
 -13   1  13    0.00    5.58
 -13  -1  13    5.60    6.69
 -13   1  14   -0.00    4.85
 -13  -1  14    0.00    4.36
 -13   1  15   25.65    9.40
 -13  -1  15   26.48    9.74
 -13   1  16    4.40    5.00
 -13  -1  16    0.46    4.68
 -13   1  17    3.44    5.98
 -13  -1  17    0.00    5.32
 -13   1  18   -0.00    4.47
 -13  -1  18    1.77    5.52
 -13   1  19    2.46    4.41
 -13  -1  19    4.28    6.25
 -13   1  20    5.06    5.45
 -13  -1  20   -0.00    6.31
 -13   1  21    0.58    5.56
 -13  -1  21    5.59    5.95
 -13   1  22    6.84    6.81
 -13  -1  22   -0.00    4.51
 -13   1  23    0.28    2.77
 -13  -1  23    5.16    6.21
 -13   1  24    2.41    4.48
 -13  -1  24   -0.00    4.51
 -13   2   1   14.09    7.36
  13  -2  -1    9.18    6.88
 -13  -2   1   28.41    9.85
 -13   2   2   -0.00    5.85
  13  -2  -2   -0.00    4.15
 -13  -2   2    2.70    4.44
 -13   2   3    4.75    5.59
  13  -2  -3    3.03    5.54
 -13  -2   3    9.68    7.85
 -13   2   4   -0.00    4.47
  13  -2  -4    2.36    4.88
 -13  -2   4    0.00    4.92
 -13   2   5   -0.00    5.16
  13  -2  -5   -0.00    5.40
 -13  -2   5   -0.00    3.80
 -13   2   6   10.63    6.66
  13  -2  -6    1.70    3.92
 -13  -2   6    8.12    6.27
 -13   2   7    7.80    6.42
  13  -2  -7    4.11    5.98
 -13  -2   7   19.59    8.06
 -13   2   8    3.43    4.27
  13  -2  -8    4.35    6.03
 -13  -2   8    1.59    4.41
 -13   2   9    0.51    3.76
  13  -2  -9    3.96    6.05
 -13  -2   9    0.69    4.69
 -13   2  10   -0.00    4.54
  13  -2 -10   -0.00    3.24
 -13  -2  10    0.34    3.97
 -13   2  11   25.70    8.89
  13  -2 -11    7.09    6.81
 -13  -2  11   11.83    7.26
 -13   2  12    3.34    5.92
  13  -2 -12   -0.00    4.64
 -13  -2  12   -0.00    4.87
 -13   2  13    4.94    5.46
  13  -2 -13    0.21    4.00
 -13  -2  13    9.36    6.52
 -13   2  14    5.18    5.68
  13  -2 -14   -0.00    5.23
 -13  -2  14    3.79    5.49
 -13   2  15    9.87    5.84
  13  -2 -15    0.10    4.49
 -13  -2  15    1.13    4.99
 -13   2  16   -0.00    4.77
  13  -2 -16   -0.00    4.73
 -13  -2  16    8.50    6.27
 -13   2  17    0.00    5.46
  13  -2 -17    5.12    6.59
 -13  -2  17    0.83    3.26
 -13   2  18    3.64    6.80
 -13  -2  18   -0.00    5.78
 -13   2  19    1.06    4.95
 -13  -2  19   -0.00    3.89
 -13   2  20   -0.00    5.67
 -13  -2  20   -0.00    4.51
 -13   2  21    1.75    5.20
 -13  -2  21    7.19    6.58
 -13   2  22   -0.00    5.44
 -13  -2  22    0.58    5.68
 -13   2  23    5.58    6.72
 -13  -2  23   17.86    8.26
 -13   2  24    0.00    5.53
 -13   3   1    5.66    5.38
  13  -3  -1    4.74    5.51
 -13  -3   1    2.76    4.94
 -13   3   2    0.38    4.34
  13  -3  -2    3.03    4.74
 -13  -3   2   -0.00    4.33
 -13   3   3    7.25    5.53
  13  -3  -3    3.88    7.00
 -13  -3   3    7.79    5.98
 -13   3   4    3.98    5.42
  13  -3  -4    7.45    7.60
 -13  -3   4    1.06    3.98
 -13   3   5   16.44    8.17
  13  -3  -5    5.43    6.05
 -13  -3   5    1.33    4.74
 -13   3   6    1.96    5.26
  13  -3  -6    1.80    3.64
 -13  -3   6    2.68    4.72
 -13   3   7   -0.00    4.49
  13  -3  -7    1.10    5.32
 -13  -3   7    1.06    3.96
 -13   3   8   -0.00    4.24
  13  -3  -8    3.24    4.94
 -13  -3   8    4.14    5.10
 -13   3   9    4.53    5.99
  13  -3  -9    0.47    4.35
 -13  -3   9   11.37    6.26
 -13   3  10    3.88    5.09
  13  -3 -10    5.01    6.88
 -13  -3  10    5.87    6.13
 -13   3  11    7.31    6.33
  13  -3 -11    1.40    5.07
 -13  -3  11    0.00    3.89
 -13   3  12   -0.00    6.00
  13  -3 -12    3.82    5.27
 -13  -3  12   -0.00    4.11
 -13   3  13    1.61    4.41
  13  -3 -13    5.11    6.34
 -13  -3  13    4.65    5.47
 -13   3  14   -0.00    4.14
  13  -3 -14   -0.00    6.34
 -13  -3  14    2.81    4.24
 -13   3  15    5.75    6.16
  13  -3 -15    4.56    7.43
 -13  -3  15    7.55    7.23
 -13   3  16    8.96    6.46
  13  -3 -16    0.60    7.00
 -13  -3  16    0.00    6.35
 -13   3  17    0.00    5.09
  13  -3 -17   -0.00    4.27
 -13  -3  17   -0.00    4.00
 -13   3  18   -0.00    5.89
  13  -3 -18   -0.00    3.87
 -13  -3  18    1.92    5.69
 -13   3  19   15.10    8.67
  13  -3 -19    1.60    5.78
 -13  -3  19   15.47    8.10
 -13   3  20    1.18    6.18
  13  -3 -20    2.03    5.26
 -13  -3  20    6.68    5.31
 -13   3  21   -0.00    4.74
  13  -3 -21    5.89    6.66
 -13  -3  21    0.39    4.33
 -13   3  22    1.84    4.25
  13  -3 -22   -0.00    4.03
 -13  -3  22   -0.00    4.78
 -13   3  23   -0.00    5.09
 -13  -3  23   -0.00    5.13
 -13   3  24   -0.00    5.64
 -13   4   1   13.46    7.40
  13  -4  -1    6.19    6.43
 -13  -4   1   10.26    6.64
 -13   4   2    0.00    4.67
  13  -4  -2    0.00    5.91
 -13  -4   2   -0.00    3.93
 -13   4   3    5.15    5.54
  13  -4  -3    7.33    7.24
 -13  -4   3    3.86    5.26
 -13   4   4    0.75    4.29
  13  -4  -4   -0.00    3.66
 -13  -4   4    2.10    4.82
 -13   4   5    0.85    3.26
  13  -4  -5   -0.00    4.28
 -13  -4   5    2.12    4.89
 -13   4   6    4.17    6.00
  13  -4  -6   -0.00    4.40
 -13  -4   6   -0.00    3.18
 -13   4   7    6.59    7.16
  13  -4  -7    7.16    6.60
 -13  -4   7    0.00    4.57
 -13   4   8    5.86    6.37
  13  -4  -8    9.37    7.53
 -13  -4   8    1.65    4.39
 -13   4   9    1.62    4.02
  13  -4  -9    8.45    6.82
 -13  -4   9    4.80    5.76
 -13   4  10   -0.00    4.02
  13  -4 -10    0.66    5.14
 -13  -4  10    0.39    3.94
 -13   4  11    5.80    5.97
  13  -4 -11    2.53    5.20
 -13  -4  11    8.01    6.69
 -13   4  12    9.74    7.07
  13  -4 -12    8.78    6.92
 -13  -4  12    5.87    5.70
 -13   4  13    1.08    3.94
  13  -4 -13   -0.00    4.76
 -13  -4  13   15.10    6.96
 -13   4  14    1.94    3.75
  13  -4 -14   -0.00    3.85
 -13  -4  14    2.78    6.63
 -13   4  15    0.79    4.88
  13  -4 -15   -0.00    6.04
 -13  -4  15   -0.00    5.42
 -13   4  16    5.30    5.59
  13  -4 -16    2.12    4.42
 -13  -4  16    4.27    6.81
 -13   4  17    4.73    6.11
  13  -4 -17   -0.00    5.10
 -13  -4  17    9.33    6.89
 -13   4  18   -0.00    5.81
  13  -4 -18    9.76    8.24
 -13  -4  18   13.13    8.39
 -13   4  19    1.72    4.09
  13  -4 -19    2.07    5.63
 -13  -4  19    1.60    5.58
 -13   4  20    0.47    4.02
  13  -4 -20    0.63    5.14
 -13  -4  20   -0.00    5.48
 -13   4  21    0.04    3.37
  13  -4 -21   -0.00    5.67
 -13  -4  21   -0.00    5.58
 -13   4  22    2.39    5.93
  13  -4 -22    2.15    5.67
 -13  -4  22    2.00    5.31
 -13   4  23    2.14    5.29
  13  -4 -23    4.42    6.32
 -13  -4  23    3.70    5.11
 -13   4  24   -0.00    4.19
  13  -4 -24    0.00    4.86
  13  -4 -25    1.22    5.34
  13  -4 -26    1.16    4.93
 -13   5   1    7.56    5.23
  13  -5  -1   12.20    8.32
 -13  -5   1    8.64    6.47
 -13   5   2   -0.00    3.40
  13  -5  -2    0.15    4.26
 -13  -5   2    3.54    4.90
 -13   5   3   -0.00    4.05
  13  -5  -3    6.21    6.07
 -13  -5   3    4.14    5.08
 -13   5   4    1.76    5.00
  13  -5  -4    3.43    6.35
 -13  -5   4    1.89    4.50
 -13   5   5    3.70    5.32
  13  -5  -5    1.08    5.64
 -13  -5   5    7.34    5.57
 -13   5   6   -0.00    3.02
  13  -5  -6    5.15    6.92
 -13  -5   6    6.88    6.02
 -13   5   7   -0.00    3.49
  13  -5  -7    1.42    4.58
 -13  -5   7    0.02    3.47
 -13   5   8   -0.00    4.42
  13  -5  -8    3.41    5.42
 -13  -5   8    1.93    4.99
 -13   5   9   12.44    7.12
  13  -5  -9    3.65    5.89
 -13  -5   9    5.74    4.63
 -13   5  10    5.07    6.12
  13  -5 -10    0.00    5.41
 -13  -5  10    8.64    6.46
 -13   5  11    4.12    5.71
  13  -5 -11    4.04    6.48
 -13  -5  11    0.72    4.18
 -13   5  12   -0.00    3.68
  13  -5 -12    4.92    5.89
 -13  -5  12    1.73    4.71
 -13   5  13    0.94    5.00
  13  -5 -13    2.63    5.02
 -13  -5  13   -0.00    4.51
 -13   5  14    4.55    5.74
  13  -5 -14    1.04    4.90
 -13  -5  14    0.73    3.94
 -13   5  15   11.78    7.75
  13  -5 -15   10.10    8.87
 -13  -5  15    6.42    6.57
 -13   5  16   -0.00    5.64
  13  -5 -16   -0.00    4.42
 -13  -5  16    0.28    4.04
 -13   5  17    0.00    4.48
  13  -5 -17    3.83    6.13
 -13  -5  17    2.70    5.21
 -13   5  18    0.76    3.80
  13  -5 -18   -0.00    4.64
 -13  -5  18   -0.00    3.59
 -13   5  19    5.98    5.82
  13  -5 -19   -0.00    4.60
 -13  -5  19    0.00    5.16
 -13   5  20    0.00    4.16
  13  -5 -20    1.50    5.15
 -13  -5  20   -0.00    5.52
 -13   5  21    0.53    4.71
  13  -5 -21   -0.00    5.22
 -13  -5  21    3.29    5.73
 -13   5  22    0.00    5.47
  13  -5 -22   -0.00    4.25
 -13  -5  22    2.69    5.22
 -13   5  23    2.69    5.47
  13  -5 -23   -0.00    4.83
 -13   5  24    0.45    4.60
  13  -5 -24    0.00    5.74
  13  -5 -25    2.40    5.96
  13  -5 -26    6.79    7.12
  13  -5 -27   -0.00    5.50
  13  -5 -28   -0.00    4.57
 -13   6   1   -0.00    4.85
  13  -6  -1    0.75    4.52
 -13  -6   1    0.16    4.29
 -13   6   2    1.04    4.11
  13  -6  -2    3.46    5.01
 -13  -6   2    2.00    4.55
 -13   6   3   -0.00    3.28
  13  -6  -3   -0.00    4.79
 -13  -6   3    0.00    4.64
 -13   6   4    5.73    5.34
  13  -6  -4   -0.00    6.01
 -13  -6   4    8.01    6.25
 -13   6   5    1.75    4.40
  13  -6  -5    1.06    5.21
 -13  -6   5    2.70    4.33
 -13   6   6    2.04    4.60
  13  -6  -6   10.94    7.83
 -13  -6   6    6.32    5.45
 -13   6   7    0.72    4.65
  13  -6  -7    8.75    7.05
 -13  -6   7   -0.00    4.25
 -13   6   8   21.38    7.95
  13  -6  -8    2.69    5.30
 -13  -6   8   18.29    8.56
 -13   6   9    0.00    4.62
  13  -6  -9    1.25    5.57
 -13  -6   9    5.69    4.65
 -13   6  10    3.82    5.41
  13  -6 -10    2.70    4.41
 -13  -6  10    4.04    5.34
 -13   6  11    0.27    4.46
  13  -6 -11    7.75    6.60
 -13  -6  11    3.36    5.76
 -13   6  12    7.46    6.25
  13  -6 -12   -0.00    4.56
 -13  -6  12   13.50    6.83
 -13   6  13    5.40    4.92
  13  -6 -13   -0.00    5.23
 -13  -6  13    1.64    4.88
 -13   6  14    1.63    4.54
  13  -6 -14    0.29    4.69
 -13  -6  14    3.61    5.06
 -13   6  15    1.80    4.80
  13  -6 -15   -0.00    4.89
 -13  -6  15   -0.00    5.01
 -13   6  16    5.60    5.45
  13  -6 -16    3.53    7.07
 -13  -6  16    5.00    5.31
 -13   6  17    0.91    4.95
  13  -6 -17   -0.00    5.12
 -13  -6  17    0.43    3.53
 -13   6  18   -0.00    5.61
  13  -6 -18   -0.00    6.06
 -13  -6  18   -0.00    4.39
 -13   6  19   -0.00    4.42
  13  -6 -19    0.00    4.15
 -13  -6  19   -0.00    3.92
 -13   6  20   -0.00    5.62
  13  -6 -20   -0.00    5.36
 -13  -6  20    1.16    5.98
 -13   6  21   -0.00    4.49
  13  -6 -21    3.22    6.00
 -13  -6  21   -0.00    5.19
 -13   6  22    2.44    5.49
  13  -6 -22    3.81    6.65
 -13  -6  22    3.32    5.72
 -13   6  23   -0.00    5.07
  13  -6 -23   -0.00    5.93
 -13   6  24    0.85    4.81
  13  -6 -24   -0.00    4.88
  13  -6 -25    0.00    5.82
 -13   7   1   -0.00    4.23
  13  -7  -1   -0.00    4.13
 -13  -7   1   -0.00    4.14
 -13   7   2    2.65    5.04
  13  -7  -2   -0.00    5.84
 -13  -7   2    4.08    5.56
 -13   7   3    4.42    5.31
  13  -7  -3   -0.00    5.18
 -13  -7   3    0.29    3.88
 -13   7   4    7.79    5.52
  13  -7  -4    6.51    6.76
 -13  -7   4   10.48    6.68
 -13   7   5    9.54    6.87
  13  -7  -5    0.00    4.26
 -13  -7   5   13.74    7.25
 -13   7   6    1.02    3.73
  13  -7  -6    5.02    6.38
 -13  -7   6   -0.00    4.56
 -13   7   7    0.21    3.62
  13  -7  -7   -0.00    5.47
 -13  -7   7   -0.00    3.54
 -13   7   8    9.33    5.93
  13  -7  -8   -0.00    5.76
 -13  -7   8    1.27    4.37
 -13   7   9    0.77    4.61
  13  -7  -9    3.17    5.85
 -13  -7   9   11.15    6.77
 -13   7  10    0.90    4.48
  13  -7 -10   12.57    7.70
 -13  -7  10   24.28    8.50
 -13   7  11    0.00    4.67
  13  -7 -11    4.99    6.38
 -13  -7  11   -0.00    4.73
 -13   7  12    0.90    4.86
  13  -7 -12    1.64    4.92
 -13  -7  12   -0.00    4.69
 -13   7  13   -0.00    3.97
  13  -7 -13   -0.00    5.10
 -13  -7  13    3.17    6.03
 -13   7  14    0.61    3.33
  13  -7 -14   -0.00    4.79
 -13  -7  14    2.69    5.55
 -13   7  15    1.36    4.09
  13  -7 -15   -0.00    4.50
 -13  -7  15   -0.00    4.29
 -13   7  16   -0.00    4.72
  13  -7 -16    8.61    6.35
 -13  -7  16    1.27    4.42
 -13   7  17   -0.00    5.47
  13  -7 -17   -0.00    4.55
 -13  -7  17    2.49    5.00
 -13   7  18    1.38    4.47
  13  -7 -18    2.36    5.61
 -13  -7  18    2.16    5.85
 -13   7  19   -0.00    4.50
  13  -7 -19    5.09    5.98
 -13  -7  19    4.52    5.17
 -13   7  20   12.43    7.21
  13  -7 -20    2.59    5.78
 -13  -7  20    3.43    6.93
 -13   7  21   -0.00    4.84
  13  -7 -21    1.65    6.00
 -13  -7  21    3.66    6.56
 -13   7  22    5.95    5.78
  13  -7 -22    3.82    5.93
 -13   7  23   -0.00    4.58
 -13   7  24   -0.00    5.96
 -13   8   1   10.78    6.38
  13  -8  -1   -0.00    4.91
 -13  -8   1    4.19    5.73
 -13   8   2    4.86    5.93
  13  -8  -2    5.64    6.59
 -13  -8   2    8.38    6.23
 -13   8   3    4.36    4.99
  13  -8  -3   -0.00    5.86
 -13  -8   3    4.70    5.04
 -13   8   4    3.96    4.38
  13  -8  -4    2.41    5.59
 -13  -8   4    3.04    4.31
 -13   8   5    2.59    4.57
  13  -8  -5    4.71    5.44
 -13  -8   5   -0.00    4.58
 -13   8   6    7.48    6.73
  13  -8  -6    1.19    4.92
 -13  -8   6   11.59    6.83
 -13   8   7    2.23    4.49
  13  -8  -7   -0.00    4.32
 -13  -8   7    0.27    3.23
 -13   8   8    7.95    6.00
  13  -8  -8    2.21    5.80
 -13  -8   8    1.86    4.43
 -13   8   9    1.05    3.13
  13  -8  -9   -0.00    4.97
 -13  -8   9   -0.00    4.51
 -13   8  10    0.99    4.43
  13  -8 -10    2.18    4.82
 -13  -8  10    4.67    5.44
 -13   8  11    2.49    4.41
  13  -8 -11   -0.00    5.11
 -13  -8  11    1.99    4.50
 -13   8  12    2.42    4.63
  13  -8 -12   -0.00    4.65
 -13  -8  12    0.00    5.03
 -13   8  13   -0.00    5.06
  13  -8 -13   -0.00    5.47
 -13  -8  13    0.00    4.39
 -13   8  14    0.54    4.23
  13  -8 -14    4.51    6.46
 -13  -8  14    0.00    5.11
 -13   8  15    4.20    4.90
  13  -8 -15    2.62    5.60
 -13  -8  15   -0.00    3.78
 -13   8  16    0.00    4.05
  13  -8 -16    1.94    5.17
 -13  -8  16   11.17    6.86
 -13   8  17    0.91    3.68
  13  -8 -17    2.50    4.52
 -13  -8  17   -0.00    4.33
 -13   8  18    6.58    5.80
  13  -8 -18   -0.00    5.80
 -13  -8  18    0.57    4.59
 -13   8  19    0.52    4.38
  13  -8 -19    5.96    6.68
 -13  -8  19   -0.00    5.73
 -13   8  20   10.83    6.58
 -13  -8  20    4.03    5.69
 -13   8  21   -0.00    4.81
 -13  -8  21   -0.00    2.38
 -13   8  22   -0.00    4.09
 -13   8  23    1.52    3.59
 -13   8  24    2.90    5.34
 -13   9   1    0.00    3.65
  13  -9  -1   -0.00    5.22
 -13  -9   1   -0.00    3.36
 -13   9   2    3.20    4.46
  13  -9  -2    5.73    5.93
 -13  -9   2    0.00    4.02
 -13   9   3    0.54    4.02
  13  -9  -3   -0.00    4.28
 -13  -9   3    3.66    4.56
 -13   9   4    3.53    5.68
  13  -9  -4   11.56    8.23
 -13  -9   4    5.97    5.52
 -13   9   5    6.44    5.59
  13  -9  -5   -0.00    5.17
 -13  -9   5   -0.00    4.45
 -13   9   6    0.00    3.86
  13  -9  -6   -0.00    4.40
 -13  -9   6    6.52    5.82
 -13   9   7   -0.00    2.67
  13  -9  -7   -0.00    4.86
 -13  -9   7    2.52    4.58
 -13   9   8   -0.00    4.50
  13  -9  -8    1.93    4.91
 -13  -9   8    1.89    3.98
 -13   9   9   -0.00    3.99
  13  -9  -9   -0.00    6.24
 -13  -9   9   -0.00    3.10
 -13   9  10    6.05    6.14
  13  -9 -10    4.39    6.27
 -13  -9  10   12.40    6.85
 -13   9  11   -0.00    4.26
  13  -9 -11    0.00    4.86
 -13  -9  11    2.28    4.77
 -13   9  12   -0.00    4.21
  13  -9 -12    0.00    5.63
 -13  -9  12    2.06    4.95
 -13   9  13    1.46    3.93
  13  -9 -13   -0.00    4.11
 -13  -9  13   -0.00    3.94
 -13   9  14    1.39    4.77
  13  -9 -14    1.77    5.65
 -13  -9  14    8.37    6.95
 -13   9  15    2.00    4.16
  13  -9 -15    0.56    2.38
 -13  -9  15    0.00    3.84
 -13  -9  16    1.60    4.77
 -13  -9  17    0.00    5.45
 -13  -9  18    6.72    6.89
 -13  -9  19    0.00    4.04
 -13  -9  20    9.92    7.14
  13 -10  -1    2.14    4.40
  13 -10  -2    0.14    4.81
  13 -10  -3    0.98    4.78
  13 -10  -4   -0.00    3.64
  13 -10  -5    5.38    6.27
  13 -10  -6   -0.00    6.73
 -13 -10   6    0.72    3.34
  13 -10  -7    4.44    5.96
 -13 -10   7   -0.00    4.47
  13 -10  -8    4.89    5.61
 -13 -10   8    3.42    5.35
  13 -10  -9   -0.00    4.13
 -13 -10   9    3.12    5.00
 -13 -10  10   -0.00    4.44
 -13 -10  11   -0.00    5.52
 -13 -10  12   12.35    6.73
 -13 -10  13    0.00    5.41
 -13 -10  14    5.02    6.29
 -13 -10  15   -0.00    4.24
 -13 -10  16    0.93    5.01
 -13 -10  17    5.46    6.78
 -13 -10  18   -0.00    4.97
 -13 -10  19    1.97    4.26
 -12   0   1    1.29    2.35
 -12   0   2    9.77    6.94
 -12   0   3    1.26    4.66
 -12   0   4   -0.00    4.22
 -12   0   5    0.35    3.82
 -12   0   6   52.57   12.83
 -12   0   7    6.39    5.46
 -12   0   8    0.00    3.90
 -12   0   9    0.78    3.80
 -12   0  10   35.09   10.46
  12   0 -10   26.98   10.69
 -12   0  11   -0.00    4.07
  12   0 -11   -0.00    3.39
 -12   0  12   16.35    8.23
  12   0 -12   25.85   10.61
 -12   0  13    1.59    3.76
  12   0 -13   10.12    8.16
 -12   0  14    1.41    4.17
 -12   0  15   -0.00    3.98
 -12   0  16   20.61    8.06
 -12   0  17   -0.00    5.59
 -12   0  18    4.45    5.59
 -12   0  19   -0.00    5.28
 -12   0  20    3.33    5.42
 -12   0  21   -0.00    4.99
 -12   0  22    0.00    6.00
 -12   0  23    0.67    5.23
 -12   0  24   -0.00    4.52
 -12   0  25   -0.00    4.56
 -12   0  26   -0.00    3.15
 -12   0  27    0.02    5.24
 -12   1   1   -0.00    4.67
  12  -1  -1   -0.00    4.97
 -12  -1   1    5.94    4.77
 -12   1   2   26.76    9.66
  12  -1  -2   35.90   12.36
 -12  -1   2   26.25    9.71
 -12   1   3    2.18    4.34
  12  -1  -3    4.92    6.69
 -12  -1   3    0.00    4.29
 -12   1   4   46.33   12.04
  12  -1  -4   15.80    9.63
 -12  -1   4   38.23   10.72
 -12   1   5    2.76    5.07
  12  -1  -5    0.06    3.27
 -12  -1   5    3.94    3.93
 -12   1   6   -0.00    3.64
  12  -1  -6    2.33    4.66
 -12  -1   6    2.04    3.79
 -12   1   7   -0.00    4.18
  12  -1  -7    3.22    5.39
 -12  -1   7    2.68    3.98
 -12   1   8   34.83   10.43
  12  -1  -8   44.97   13.70
 -12  -1   8   50.30   12.25
 -12   1   9    1.86    5.13
  12  -1  -9    0.97    4.37
 -12  -1   9    3.28    5.33
 -12   1  10    6.67    5.58
  12  -1 -10    5.87    5.82
 -12  -1  10   14.31    7.32
 -12   1  11    2.60    3.88
  12  -1 -11   -0.00    3.49
 -12  -1  11    4.60    4.68
 -12   1  12    0.32    3.98
  12  -1 -12   -0.00    4.39
 -12  -1  12    5.06    5.15
 -12   1  13    2.03    4.53
  12  -1 -13   -0.00    3.45
 -12  -1  13    0.00    5.03
 -12   1  14   28.99   10.28
  12  -1 -14   23.80   11.33
 -12  -1  14   37.01   10.87
 -12   1  15    0.00    5.07
  12  -1 -15    0.00    4.59
 -12  -1  15    2.42    4.55
 -12   1  16    0.00    4.31
  12  -1 -16    5.09    5.76
 -12  -1  16   -0.00    4.07
 -12   1  17   -0.00    4.39
  12  -1 -17    0.00    4.79
 -12  -1  17    0.00    5.77
 -12   1  18   10.11    6.32
  12  -1 -18    0.25    4.63
 -12  -1  18    6.52    6.41
 -12   1  19    2.53    5.87
 -12  -1  19    1.00    4.97
 -12   1  20   13.38    7.73
 -12  -1  20    3.26    5.69
 -12   1  21    0.00    4.72
 -12  -1  21   -0.00    3.99
 -12   1  22    7.67    5.53
 -12  -1  22   -0.00    5.77
 -12   1  23   -0.00    4.30
 -12  -1  23   -0.00    4.97
 -12   1  24    8.09    6.76
 -12  -1  24   -0.00    4.25
 -12   1  25    1.14    3.75
 -12  -1  25    1.76    6.16
 -12   1  26    7.04    7.15
 -12  -1  26   -0.00    5.13
 -12   1  27    9.23    8.26
 -12  -1  27    3.33    6.21
 -12   2   1    0.00    3.37
  12  -2  -1    1.00    4.55
 -12  -2   1   -0.00    3.86
 -12   2   2   27.22    9.13
  12  -2  -2   11.42    8.56
 -12  -2   2   28.44    9.23
 -12   2   3    2.46    4.13
  12  -2  -3    9.40    7.58
 -12  -2   3    5.70    5.01
 -12   2   4   -0.00    4.14
  12  -2  -4    9.43    6.88
 -12  -2   4    8.03    6.71
 -12   2   5    7.67    5.67
  12  -2  -5   11.43    7.57
 -12  -2   5    4.13    5.17
 -12   2   6   14.23    7.72
  12  -2  -6   31.50   11.18
 -12  -2   6   12.53    7.78
 -12   2   7    4.34    5.74
  12  -2  -7    7.06    7.25
 -12  -2   7    7.81    6.59
 -12   2   8    5.64    5.28
  12  -2  -8    5.60    6.40
 -12  -2   8    0.00    4.47
 -12   2   9    2.39    4.34
  12  -2  -9    1.57    5.10
 -12  -2   9   -0.00    4.54
 -12   2  10   26.20    9.18
  12  -2 -10    3.58    4.73
 -12  -2  10   36.86   10.02
 -12   2  11    5.73    5.74
  12  -2 -11   19.08    9.67
 -12  -2  11   18.77    7.68
 -12   2  12    6.50    6.24
  12  -2 -12   10.75    7.63
 -12  -2  12    6.08    7.30
 -12   2  13   -0.00    3.07
  12  -2 -13   -0.00    4.10
 -12  -2  13    0.00    5.19
 -12   2  14    2.49    4.71
  12  -2 -14   -0.00    5.78
 -12  -2  14   -0.00    3.95
 -12   2  15   -0.00    3.87
  12  -2 -15   -0.00    6.07
 -12  -2  15    2.10    4.60
 -12   2  16    3.50    4.19
  12  -2 -16   12.95    8.84
 -12  -2  16    7.32    6.32
 -12   2  17   -0.00    5.45
  12  -2 -17   -0.00    4.22
 -12  -2  17   -0.00    4.89
 -12   2  18    0.25    4.57
  12  -2 -18    0.00    6.04
 -12  -2  18    2.14    5.43
 -12   2  19   -0.00    4.25
  12  -2 -19    5.96    6.43
 -12  -2  19    5.56    6.29
 -12   2  20    0.00    4.94
  12  -2 -20    0.00    4.74
 -12  -2  20   -0.00    5.51
 -12   2  21   10.24    7.55
  12  -2 -21    7.41    7.99
 -12  -2  21    0.00    6.47
 -12   2  22   -0.00    4.83
  12  -2 -22    4.26    8.21
 -12  -2  22   14.72    7.52
 -12   2  23    1.94    4.33
  12  -2 -23   -0.00    5.25
 -12  -2  23   -0.00    4.38
 -12   2  24   -0.00    5.17
 -12  -2  24    1.08    4.47
 -12   2  25   -0.00    4.71
 -12  -2  25    0.62    4.46
 -12   2  26    9.22    6.87
 -12  -2  26    7.21    6.49
 -12   2  27    0.41    3.86
 -12  -2  27   -0.00    6.21
 -12   3   1    3.84    5.17
  12  -3  -1   -0.00    3.97
 -12  -3   1    0.64    3.55
 -12   3   2   13.06    6.76
  12  -3  -2   10.84    7.79
 -12  -3   2   24.46    8.74
 -12   3   3   12.22    6.41
  12  -3  -3    0.50    3.74
 -12  -3   3    8.74    5.84
 -12   3   4   26.87    8.96
  12  -3  -4   17.23    9.09
 -12  -3   4    3.74    6.05
 -12   3   5    3.09    4.29
  12  -3  -5    0.71    5.42
 -12  -3   5    3.46    5.54
 -12   3   6    0.00    4.71
  12  -3  -6    2.04    5.29
 -12  -3   6   -0.00    4.84
 -12   3   7   -0.00    4.33
  12  -3  -7    1.48    4.89
 -12  -3   7    0.00    4.32
 -12   3   8    9.04    6.59
  12  -3  -8    6.28    5.80
 -12  -3   8   28.05    8.84
 -12   3   9    3.40    3.95
  12  -3  -9    0.73    4.79
 -12  -3   9   11.45    6.59
 -12   3  10    2.17    4.94
  12  -3 -10    5.83    6.37
 -12  -3  10   22.08    8.36
 -12   3  11    0.00    4.30
  12  -3 -11    1.38    3.62
 -12  -3  11    1.42    3.23
 -12   3  12    3.08    4.21
  12  -3 -12    4.04    5.59
 -12  -3  12   13.54    6.96
 -12   3  13    3.33    4.31
  12  -3 -13   -0.00    4.15
 -12  -3  13   -0.00    4.07
 -12   3  14    5.35    5.22
  12  -3 -14    5.46    7.77
 -12  -3  14   10.46    6.57
 -12   3  15    4.75    6.01
  12  -3 -15   -0.00    5.61
 -12  -3  15    0.00    5.26
 -12   3  16   -0.00    4.25
  12  -3 -16    2.07    6.81
 -12  -3  16   -0.00    4.09
 -12   3  17   -0.00    4.24
  12  -3 -17    0.49    3.73
 -12  -3  17   -0.00    3.80
 -12   3  18    5.02    5.43
  12  -3 -18    0.28    3.65
 -12  -3  18    0.00    5.78
 -12   3  19    0.00    4.70
  12  -3 -19   -0.00    4.26
 -12  -3  19    3.93    5.57
 -12   3  20    2.02    5.32
  12  -3 -20   -0.00    5.91
 -12  -3  20   15.12    8.02
 -12   3  21   -0.00    5.98
  12  -3 -21    1.87    5.77
 -12  -3  21    0.86    4.84
 -12   3  22    5.70    6.47
  12  -3 -22    4.00    7.30
 -12  -3  22    2.24    4.84
 -12   3  23   -0.00    5.46
  12  -3 -23    7.57    8.04
 -12  -3  23    8.53    6.27
 -12   3  24   16.44    8.64
  12  -3 -24   -0.00    6.13
 -12  -3  24   11.56    7.79
 -12   3  25    0.00    4.51
  12  -3 -25    8.07    9.40
 -12  -3  25    6.15    6.71
 -12   3  26    1.97    5.75
  12  -3 -26   -0.00    4.17
 -12  -3  26   -0.00    4.21
 -12   3  27    0.60    5.01
 -12   3  28    2.06    4.86
 -12   4   1    5.45    6.13
  12  -4  -1    3.55    5.81
 -12  -4   1   11.86    7.19
 -12   4   2   16.83    7.49
  12  -4  -2    1.69    5.47
 -12  -4   2    4.48    5.60
 -12   4   3    5.98    5.53
  12  -4  -3    0.24    4.66
 -12  -4   3   -0.00    4.11
 -12   4   4    0.00    3.97
  12  -4  -4    4.81    5.64
 -12  -4   4    3.39    4.24
 -12   4   5    4.31    5.77
  12  -4  -5    0.00    4.90
 -12  -4   5    6.50    4.62
 -12   4   6   22.65    8.54
  12  -4  -6   10.46    8.20
 -12  -4   6   17.15    7.89
 -12   4   7   15.08    7.35
  12  -4  -7    2.58    5.34
 -12  -4   7    7.99    5.87
 -12   4   8    2.47    4.63
  12  -4  -8   -0.00    4.07
 -12  -4   8   -0.00    5.20
 -12   4   9    5.27    6.07
  12  -4  -9    0.00    4.63
 -12  -4   9   -0.00    4.24
 -12   4  10   21.98    8.35
  12  -4 -10   12.24    7.79
 -12  -4  10    4.52    5.61
 -12   4  11    5.52    5.18
  12  -4 -11   13.50    8.83
 -12  -4  11    6.34    5.49
 -12   4  12    4.67    4.98
  12  -4 -12    9.96    7.35
 -12  -4  12   10.23    7.02
 -12   4  13   -0.00    3.73
  12  -4 -13    1.39    4.91
 -12  -4  13    1.63    3.94
 -12   4  14   -0.00    3.84
  12  -4 -14   -0.00    2.42
 -12  -4  14   -0.00    4.33
 -12   4  15    0.00    5.43
  12  -4 -15    0.87    5.67
 -12  -4  15    0.00    4.86
 -12   4  16    5.84    5.00
  12  -4 -16    2.98    6.76
 -12  -4  16   13.36    7.42
 -12   4  17    9.42    6.76
  12  -4 -17   11.07    8.73
 -12  -4  17    3.54    5.22
 -12   4  18    7.44    5.90
  12  -4 -18    2.83    5.61
 -12  -4  18    0.00    4.73
 -12   4  19    0.00    5.61
  12  -4 -19    1.77    5.16
 -12  -4  19    0.00    3.98
 -12   4  20   -0.00    5.16
  12  -4 -20    1.21    6.36
 -12  -4  20    7.77    6.85
 -12   4  21    0.00    4.80
  12  -4 -21    3.62    7.13
 -12  -4  21    0.00    5.82
 -12   4  22   -0.00    5.57
  12  -4 -22   -0.00    5.02
 -12  -4  22    0.44    4.94
 -12   4  23    3.68    5.81
  12  -4 -23   -0.00    5.42
 -12  -4  23    3.77    5.77
 -12   4  24   -0.00    4.45
  12  -4 -24    1.91    4.56
 -12  -4  24    0.13    4.67
 -12   4  25    4.13    6.04
  12  -4 -25   -0.00    5.53
 -12  -4  25   -0.00    3.94
 -12   4  26    3.20    6.79
  12  -4 -26    4.48    6.44
 -12  -4  26    0.00    5.44
 -12   4  27    2.30    4.61
  12  -4 -27    2.05    4.71
 -12   4  28   -0.00    6.21
  12  -4 -28    6.73    7.05
  12  -4 -29   -0.00    4.09
 -12   5   1   -0.00    3.75
  12  -5  -1   -0.00    5.49
 -12  -5   1   -0.00    4.16
 -12   5   2   19.28    7.76
  12  -5  -2    9.34    7.58
 -12  -5   2    8.72    6.23
 -12   5   3   10.48    5.98
  12  -5  -3    6.54    5.69
 -12  -5   3   15.98    7.43
 -12   5   4    8.45    5.94
  12  -5  -4    3.17    5.26
 -12  -5   4   10.63    6.45
 -12   5   5    0.00    4.39
  12  -5  -5    1.23    6.14
 -12  -5   5    6.86    5.18
 -12   5   6    0.00    4.43
  12  -5  -6    2.41    4.59
 -12  -5   6    2.16    4.79
 -12   5   7    2.62    4.26
  12  -5  -7   -0.00    3.73
 -12  -5   7    3.59    5.12
 -12   5   8    2.97    5.48
  12  -5  -8   17.49    9.13
 -12  -5   8    9.66    5.85
 -12   5   9   14.92    7.07
  12  -5  -9    8.14    6.53
 -12  -5   9   15.11    7.94
 -12   5  10    5.28    4.98
  12  -5 -10    5.65    5.56
 -12  -5  10    3.06    4.14
 -12   5  11   -0.00    4.07
  12  -5 -11   -0.00    3.88
 -12  -5  11    2.48    4.81
 -12   5  12    0.00    3.77
  12  -5 -12   -0.00    4.13
 -12  -5  12   -0.00    4.75
 -12   5  13    5.76    5.73
  12  -5 -13   12.63    7.45
 -12  -5  13   16.33    7.74
 -12   5  14   10.31    6.64
  12  -5 -14    9.02    7.91
 -12  -5  14    9.75    6.64
 -12   5  15   -0.00    5.08
  12  -5 -15    1.27    5.49
 -12  -5  15    7.35    6.28
 -12   5  16   -0.00    4.92
  12  -5 -16   -0.00    5.03
 -12  -5  16    3.29    4.63
 -12   5  17   -0.00    4.22
  12  -5 -17    1.14    5.53
 -12  -5  17   -0.00    4.39
 -12   5  18    1.95    4.98
  12  -5 -18    1.12    4.70
 -12  -5  18    5.00    5.28
 -12   5  19   -0.00    3.92
  12  -5 -19    2.70    5.27
 -12  -5  19    0.29    4.73
 -12   5  20    6.98    7.17
  12  -5 -20    0.28    5.22
 -12  -5  20    0.00    5.27
 -12   5  21   -0.00    4.50
  12  -5 -21    1.69    4.84
 -12  -5  21    1.25    4.43
 -12   5  22    5.80    5.37
  12  -5 -22    1.33    6.32
 -12  -5  22    9.67    6.72
 -12   5  23   -0.00    3.55
  12  -5 -23   -0.00    4.94
 -12  -5  23   -0.00    4.63
 -12   5  24    1.30    4.61
  12  -5 -24    3.81    7.39
 -12  -5  24   15.79    8.02
 -12   5  25    3.39    6.14
  12  -5 -25    5.04    7.26
 -12  -5  25   -0.00    6.31
 -12   5  26    0.24    5.88
  12  -5 -26    3.38    5.65
 -12  -5  26    1.51    5.29
 -12   5  27    0.00    4.48
  12  -5 -27    0.00    4.84
 -12   5  28    1.60    5.02
  12  -5 -28    2.61    6.71
  12  -5 -29    5.56    6.21
  12  -5 -30    0.55    4.64
 -12   6   1   11.58    6.54
  12  -6  -1    6.13    5.28
 -12  -6   1   22.57    8.45
 -12   6   2    6.15    5.64
  12  -6  -2    8.52    6.58
 -12  -6   2   -0.00    4.62
 -12   6   3   -0.00    4.42
  12  -6  -3    0.00    3.27
 -12  -6   3   -0.00    4.49
 -12   6   4    1.04    3.24
  12  -6  -4   -0.00    4.80
 -12  -6   4    0.84    4.14
 -12   6   5   20.76    8.62
  12  -6  -5   13.33    9.28
 -12  -6   5   35.65   10.18
 -12   6   6   13.35    6.77
  12  -6  -6    4.07    6.14
 -12  -6   6    8.09    5.89
 -12   6   7    9.41    6.11
  12  -6  -7    1.82    5.03
 -12  -6   7    7.77    5.93
 -12   6   8    0.58    3.41
  12  -6  -8    2.56    4.13
 -12  -6   8    0.62    3.36
 -12   6   9    0.00    5.25
  12  -6  -9    0.00    4.15
 -12  -6   9    4.11    5.10
 -12   6  10   -0.00    4.27
  12  -6 -10    2.99    5.81
 -12  -6  10    5.24    5.16
 -12   6  11   20.26    8.91
  12  -6 -11   16.50    8.70
 -12  -6  11   15.46    7.35
 -12   6  12    4.73    4.93
  12  -6 -12    5.28    6.87
 -12  -6  12    4.19    5.60
 -12   6  13    1.02    4.19
  12  -6 -13   -0.00    4.02
 -12  -6  13    0.00    4.40
 -12   6  14    3.32    5.16
  12  -6 -14   -0.00    4.68
 -12  -6  14   -0.00    3.92
 -12   6  15    2.09    4.69
  12  -6 -15    0.54    3.96
 -12  -6  15    9.07    6.31
 -12   6  16    1.75    4.63
  12  -6 -16   -0.00    4.62
 -12  -6  16    0.96    5.29
 -12   6  17    4.24    6.18
  12  -6 -17   -0.00    5.75
 -12  -6  17    4.72    6.39
 -12   6  18    0.47    3.51
  12  -6 -18    4.09    6.59
 -12  -6  18    0.00    4.38
 -12   6  19    2.26    5.60
  12  -6 -19   11.73    8.35
 -12  -6  19   -0.00    5.31
 -12   6  20    3.46    5.88
  12  -6 -20    3.21    6.40
 -12  -6  20    0.00    6.48
 -12   6  21    0.25    4.50
  12  -6 -21    0.85    5.30
 -12  -6  21    2.09    4.47
 -12   6  22   -0.00    4.98
  12  -6 -22    2.30    6.92
 -12  -6  22    3.93    6.63
 -12   6  23    2.21    4.08
  12  -6 -23   -0.00    5.21
 -12  -6  23    0.00    5.27
 -12   6  24    1.60    5.51
  12  -6 -24   -0.00    4.89
 -12  -6  24   -0.00    3.82
 -12   6  25    0.00    5.49
  12  -6 -25    4.44    7.13
 -12  -6  25    0.67    4.74
 -12   6  26    0.00    5.40
  12  -6 -26    0.00    4.92
 -12   6  27   -0.00    4.45
  12  -6 -27    1.06    5.65
  12  -6 -28    4.54    6.38
 -12   7   1    0.00    3.98
 -12  -7   1    3.67    5.43
 -12   7   2    2.23    4.22
  12  -7  -2   -0.00    3.29
 -12  -7   2    2.75    5.07
 -12   7   3    6.77    5.57
  12  -7  -3   10.61    7.25
 -12  -7   3   17.27    8.12
 -12   7   4    0.65    3.44
  12  -7  -4    0.42    5.10
 -12  -7   4    0.81    3.21
 -12   7   5    5.03    5.34
  12  -7  -5    0.00    4.69
 -12  -7   5   -0.00    4.16
 -12   7   6    0.06    4.02
  12  -7  -6    6.63    5.92
 -12  -7   6   -0.00    3.78
 -12   7   7    9.93    5.76
  12  -7  -7    1.45    5.25
 -12  -7   7    3.58    4.89
 -12   7   8    1.20    4.71
  12  -7  -8    1.13    3.66
 -12  -7   8    1.21    4.37
 -12   7   9   15.21    7.27
  12  -7  -9   10.85    7.58
 -12  -7   9   23.38    8.67
 -12   7  10    1.87    3.91
  12  -7 -10   -0.00    4.55
 -12  -7  10    7.45    5.74
 -12   7  11   -0.00    4.31
  12  -7 -11    5.06    4.80
 -12  -7  11    2.09    4.27
 -12   7  12    0.00    3.61
  12  -7 -12   -0.00    5.22
 -12  -7  12   -0.00    5.16
 -12   7  13    8.76    6.29
  12  -7 -13   -0.00    2.93
 -12  -7  13    5.33    4.90
 -12   7  14    0.00    3.50
  12  -7 -14    3.69    6.30
 -12  -7  14    3.52    5.13
 -12   7  15   -0.00    4.87
  12  -7 -15    4.87    6.86
 -12  -7  15    2.27    4.46
 -12   7  16   -0.00    4.18
  12  -7 -16    0.71    5.10
 -12  -7  16    1.75    4.32
 -12   7  17    0.24    3.26
  12  -7 -17   -0.00    5.55
 -12  -7  17    0.68    4.65
 -12   7  18    2.29    4.36
  12  -7 -18   -0.00    5.60
 -12  -7  18    2.15    5.02
 -12   7  19   10.97    7.94
  12  -7 -19   -0.00    5.37
 -12  -7  19    0.00    5.31
 -12   7  20    5.43    4.97
  12  -7 -20    1.92    5.62
 -12  -7  20    2.99    4.85
 -12   7  21   -0.00    3.91
  12  -7 -21   -0.00    5.52
 -12  -7  21   -0.00    5.66
 -12   7  22    1.13    4.76
  12  -7 -22    1.65    5.04
 -12  -7  22   -0.00    5.28
 -12   7  23   -0.00    4.95
  12  -7 -23   -0.00    4.70
 -12  -7  23    2.44    4.83
 -12   7  24    4.55    5.99
  12  -7 -24    0.00    5.33
 -12  -7  24   -0.00    4.89
 -12   7  25    6.88    5.87
  12  -7 -25   -0.00    5.50
 -12  -7  25   -0.00    4.99
 -12   7  26   -0.00    4.12
  12  -7 -26    1.05    5.73
 -12   7  27    0.00    5.20
 -12   8   1   18.12    7.64
  12  -8  -1   15.75    7.98
 -12  -8   1    3.66    5.32
 -12   8   2   -0.00    3.63
  12  -8  -2   -0.00    4.34
 -12  -8   2    4.18    5.32
 -12   8   3    1.58    3.80
  12  -8  -3    0.00    4.13
 -12  -8   3    0.99    3.06
 -12   8   4    5.18    5.04
  12  -8  -4    4.38    5.69
 -12  -8   4   -0.00    3.26
 -12   8   5    9.32    6.24
  12  -8  -5    3.09    5.86
 -12  -8   5    9.05    6.39
 -12   8   6    1.13    4.56
  12  -8  -6   -0.00    4.42
 -12  -8   6   -0.00    4.74
 -12   8   7    9.63    6.47
  12  -8  -7    7.63    6.57
 -12  -8   7   13.13    7.06
 -12   8   8   -0.00    5.04
  12  -8  -8   -0.00    3.74
 -12  -8   8   -0.00    3.28
 -12   8   9   -0.00    4.54
  12  -8  -9    2.68    5.58
 -12  -8   9    3.39    5.90
 -12   8  10   -0.00    4.11
  12  -8 -10   -0.00    5.04
 -12  -8  10   -0.00    4.63
 -12   8  11    2.78    4.24
  12  -8 -11    5.43    7.21
 -12  -8  11   15.27    6.99
 -12   8  12    2.80    5.24
  12  -8 -12    1.65    5.68
 -12  -8  12   -0.00    4.03
 -12   8  13    1.97    3.90
  12  -8 -13    0.00    4.60
 -12  -8  13    0.00    3.92
 -12   8  14    0.00    3.90
  12  -8 -14   -0.00    4.20
 -12  -8  14    3.78    5.30
 -12   8  15    0.00    4.87
  12  -8 -15    1.52    4.37
 -12  -8  15    5.06    5.27
 -12   8  16   -0.00    4.47
  12  -8 -16    3.10    6.57
 -12  -8  16   -0.00    5.80
 -12   8  17    7.26    6.59
  12  -8 -17    1.05    4.48
 -12  -8  17    2.46    4.90
 -12   8  18   -0.00    3.30
  12  -8 -18    0.00    4.44
 -12  -8  18   -0.00    5.13
 -12   8  19    7.15    6.09
  12  -8 -19    7.29    6.78
 -12  -8  19   -0.00    5.25
 -12   8  20    2.80    4.33
  12  -8 -20    1.69    4.88
 -12  -8  20    7.83    6.53
 -12   8  21    2.86    5.73
  12  -8 -21    3.09    6.51
 -12  -8  21    0.00    6.56
 -12   8  22   -0.00    3.81
  12  -8 -22    1.81    5.56
 -12  -8  22   -0.00    5.20
 -12   8  23   -0.00    4.09
  12  -8 -23    4.11    5.60
 -12  -8  23   -0.00    4.73
 -12   8  24    5.54    6.21
 -12  -8  24    0.00    4.31
 -12   8  25   -0.00    4.52
 -12   8  26    2.67    4.63
 -12   8  27    2.74    4.89
 -12   9   1    0.98    3.79
  12  -9  -1    1.98    4.80
 -12  -9   1    1.55    4.05
 -12   9   2    1.07    3.98
  12  -9  -2   -0.00    4.60
 -12  -9   2   -0.00    3.65
 -12   9   3   20.92    8.05
  12  -9  -3    2.84    6.53
 -12  -9   3   15.61    7.26
 -12   9   4    1.58    3.81
  12  -9  -4   -0.00    2.85
 -12  -9   4    2.17    4.17
 -12   9   5    1.98    3.94
  12  -9  -5    0.00    5.96
 -12  -9   5    9.76    5.99
 -12   9   6    0.77    3.17
  12  -9  -6    0.00    5.98
 -12  -9   6   -0.00    4.38
 -12   9   7    5.16    5.10
  12  -9  -7    1.71    4.49
 -12  -9   7    0.00    3.94
 -12   9   8   -0.00    4.77
  12  -9  -8   -0.00    5.02
 -12  -9   8   -0.00    3.66
 -12   9   9   11.41    6.63
  12  -9  -9   16.92    8.61
 -12  -9   9   18.08    8.34
 -12   9  10    0.00    3.10
  12  -9 -10    0.00    5.37
 -12  -9  10   -0.00    4.52
 -12   9  11   -0.00    3.19
  12  -9 -11   -0.00    4.81
 -12  -9  11    0.64    3.76
 -12   9  12   -0.00    2.67
  12  -9 -12    3.70    5.72
 -12  -9  12    5.83    5.76
 -12   9  13    8.48    5.99
  12  -9 -13    2.61    4.51
 -12  -9  13    7.64    6.20
 -12   9  14    0.00    4.16
  12  -9 -14   -0.00    5.37
 -12  -9  14   -0.00    4.03
 -12   9  15    0.00    3.95
  12  -9 -15    6.00    5.95
 -12  -9  15    1.34    5.70
 -12   9  16   -0.00    4.73
  12  -9 -16   -0.00    5.14
 -12  -9  16    4.29    6.08
 -12   9  17   -0.00    4.18
  12  -9 -17   -0.00    4.50
 -12  -9  17   -0.00    5.57
 -12   9  18    0.00    5.23
  12  -9 -18    0.81    3.87
 -12  -9  18    3.67    6.42
  12  -9 -19   -0.00    4.09
 -12  -9  19   13.01    7.91
  12  -9 -20    0.12    4.19
 -12  -9  20    1.77    5.80
 -12  -9  21    1.61    5.36
 -12  -9  22    6.19    5.88
 -12  -9  23    9.96    6.78
 -12  -9  24    3.62    5.98
 -12  10   1    7.83    5.80
  12 -10  -1    2.49    4.79
  12 -10  -2   -0.00    4.13
 -12 -10   2   -0.00    3.77
  12 -10  -3    0.18    5.54
 -12 -10   3    0.22    3.40
  12 -10  -4    1.74    4.59
 -12 -10   4    1.94    4.68
  12 -10  -5   -0.00    4.68
 -12 -10   5    4.47    5.30
  12 -10  -6   -0.00    4.96
 -12 -10   6    2.87    4.38
  12 -10  -7    2.03    6.10
 -12 -10   7    9.81    6.11
  12 -10  -8    2.70    4.03
 -12 -10   8    0.00    4.88
  12 -10  -9   -0.00    5.18
 -12 -10   9   17.35    8.20
  12 -10 -10    2.09    4.46
 -12 -10  10    0.35    5.12
  12 -10 -11   11.68    7.16
 -12 -10  11   -0.00    4.85
  12 -10 -12    0.86    4.25
 -12 -10  12    0.13    4.82
  12 -10 -13    0.00    5.00
 -12 -10  13    1.77    5.42
  12 -10 -14   -0.00    6.15
 -12 -10  14   -0.00    5.17
  12 -10 -15   -0.00    4.53
 -12 -10  15   10.80    7.95
  12 -10 -16   -0.00    4.80
 -12 -10  16   -0.00    5.34
 -12 -10  17    9.66    6.76
 -12 -10  18    2.35    6.22
 -12 -10  19    4.36    5.12
 -12 -10  20   -0.00    4.30
 -12 -10  21    0.00    4.35
 -12 -10  22   -0.00    4.47
 -12 -10  23    3.51    6.13
  12 -11  -1   -0.00    3.98
  12 -11  -2   -0.00    6.22
  12 -11  -3    0.02    5.37
  12 -11  -4   -0.00    5.01
  12 -11  -5    3.30    6.08
  12 -11  -6   -0.00    5.33
  12 -11  -7    3.86    5.54
  12 -11  -8   -0.00    4.77
  12 -11  -9   -0.00    4.33
  12 -11 -10    0.00    4.91
  12 -11 -11    5.02    5.52
 -11   0   1   74.03   14.45
  11   0  -1   66.62   16.98
 -11   0   2   -0.00    3.97
  11   0  -2   -0.00    4.38
 -11   0   3   20.87    8.38
  11   0  -3   37.15   12.27
 -11   0   4    1.80    4.28
  11   0  -4   -0.00    4.39
 -11   0   5   98.24   17.72
  11   0  -5   94.32   20.03
 -11   0   6   -0.00    3.75
  11   0  -6   -0.00    4.68
 -11   0   7    3.12    5.42
  11   0  -7    2.14    6.13
 -11   0   8   -0.00    3.14
  11   0  -8   -0.00    4.01
 -11   0   9   32.68    9.76
  11   0  -9   34.25   11.85
 -11   0  10    0.00    3.27
 -11   0  11   40.44   10.95
 -11   0  12   -0.00    3.07
 -11   0  13    7.22    5.34
 -11   0  14   -0.00    2.58
 -11   0  15   17.85    8.90
 -11   0  16    1.12    2.81
  11   0 -16   -0.00    4.26
 -11   0  17    9.20    6.81
  11   0 -17    8.28    7.63
 -11   0  18   -0.00    3.97
  11   0 -18   -0.00    3.79
 -11   0  19    9.77    6.22
  11   0 -19    9.19    7.09
 -11   0  20    0.00    4.81
 -11   0  21   16.09    7.88
 -11   0  22   -0.00    4.34
 -11   0  23   -0.00    4.13
 -11   0  24   -0.00    4.30
 -11   0  25    2.57    5.40
 -11   0  26   -0.00    4.79
 -11   0  27    7.01    6.20
 -11   0  28    1.39    4.86
 -11   0  29   -0.00    6.33
 -11   0  30    2.19    5.78
 -11   1   1   56.46   13.21
  11   1  -1   75.15   17.71
 -11  -1   1   86.27   15.74
 -11   1   2   -0.00    4.74
  11   1  -2    2.96    4.76
 -11  -1   2    0.00    5.18
 -11   1   3   36.76   10.19
  11   1  -3   31.88   12.09
 -11  -1   3   43.94   11.19
 -11   1   4   -0.00    3.50
  11   1  -4   -0.00    4.05
 -11  -1   4   -0.00    3.31
 -11   1   5    6.69    4.93
  11   1  -5    3.23    5.14
 -11  -1   5    3.10    4.43
 -11   1   6    2.70    4.20
  11   1  -6   -0.00    3.61
 -11  -1   6    3.22    4.79
 -11   1   7   30.32    9.53
  11   1  -7   46.36   13.63
 -11  -1   7   44.23   11.31
 -11   1   8    0.40    3.16
  11   1  -8    0.00    5.74
 -11  -1   8   -0.00    4.81
 -11   1   9   25.49    8.69
  11   1  -9    3.95    5.42
 -11  -1   9   26.45    8.75
 -11   1  10    3.22    5.66
  11   1 -10    1.19    3.93
 -11  -1  10   -0.00    5.13
 -11   1  11    0.00    4.57
  11  -1 -11    6.36    5.73
  11   1 -11    5.18    6.33
 -11  -1  11    0.00    4.78
 -11   1  12    2.25    4.51
  11  -1 -12    0.62    4.50
  11   1 -12    1.75    4.88
 -11  -1  12    0.00    3.85
 -11   1  13   22.42    8.70
  11  -1 -13   39.54   13.53
  11   1 -13   28.05   11.53
 -11  -1  13   31.96    9.81
 -11   1  14    0.48    4.20
  11  -1 -14    0.00    4.46
  11   1 -14    4.21    5.73
 -11  -1  14   -0.00    4.48
 -11   1  15    0.36    3.91
  11  -1 -15   -0.00    4.13
 -11  -1  15    4.29    5.35
 -11   1  16    0.00    4.51
  11  -1 -16    0.00    5.66
 -11  -1  16   -0.00    4.06
 -11   1  17   11.98    6.94
  11  -1 -17   13.65    8.69
 -11  -1  17   13.58    7.75
 -11   1  18   -0.00    4.02
  11  -1 -18   -0.00    5.34
 -11  -1  18   -0.00    5.08
 -11   1  19    2.01    4.81
  11  -1 -19    8.06    7.13
 -11  -1  19    5.74    5.87
 -11   1  20   -0.00    4.21
  11  -1 -20   -0.00    4.10
 -11  -1  20   -0.00    4.23
 -11   1  21   -0.00    4.64
  11  -1 -21   -0.00    4.78
 -11  -1  21   -0.00    4.59
 -11   1  22   -0.00    3.91
  11  -1 -22    0.00    5.20
 -11  -1  22   -0.00    5.56
 -11   1  23   24.64   10.16
  11  -1 -23   11.01    8.98
 -11  -1  23   18.73    8.77
 -11   1  24    0.00    4.71
 -11  -1  24   -0.00    4.15
 -11   1  25   -0.00    4.66
 -11  -1  25    6.09    5.49
 -11   1  26   -0.00    4.24
 -11  -1  26    0.00    4.73
 -11   1  27    0.51    4.35
 -11  -1  27    6.00    6.81
 -11   1  28   -0.00    5.20
 -11  -1  28   -0.00    5.27
 -11   1  29   -0.00    4.81
 -11  -1  29    1.57    4.23
 -11   1  30    2.73    5.09
 -11  -1  30    4.41    6.01
 -11   2   1   31.04    9.53
 -11  -2   1    8.11    5.96
 -11   2   2    0.49    4.24
 -11  -2   2   -0.00    3.77
 -11   2   3    4.22    4.08
 -11  -2   3   11.67    7.02
 -11   2   4    8.01    5.74
  11  -2  -4   -0.00    4.96
 -11  -2   4    5.33    5.23
 -11   2   5   30.55   10.36
  11  -2  -5   36.59   12.16
 -11  -2   5   60.81   12.81
 -11   2   6    3.75    5.48
  11  -2  -6    6.22    5.79
 -11  -2   6   12.72    6.39
 -11   2   7    3.14    4.86
  11  -2  -7    0.77    3.69
 -11  -2   7    6.94    5.33
 -11   2   8    9.49    5.75
  11  -2  -8   12.85    7.58
 -11  -2   8   13.46    6.59
 -11   2   9   30.15    9.59
  11  -2  -9   36.63   12.00
 -11  -2   9   27.60    9.18
 -11   2  10    0.00    4.72
  11  -2 -10    3.42    5.20
 -11  -2  10    8.33    5.51
 -11   2  11   25.51    9.24
  11  -2 -11   28.59   10.57
 -11  -2  11   24.01    9.16
 -11   2  12    0.93    3.51
  11  -2 -12    4.72    4.59
 -11  -2  12    1.99    5.11
 -11   2  13   -0.00    4.23
  11  -2 -13   -0.00    4.90
 -11  -2  13   -0.00    4.99
 -11   2  14    3.00    4.82
  11  -2 -14    0.00    4.25
 -11  -2  14    0.00    6.10
 -11   2  15    8.48    6.91
  11  -2 -15    4.67    6.52
 -11  -2  15   20.53    8.37
 -11   2  16    8.67    6.34
  11  -2 -16    4.09    5.43
 -11  -2  16    3.07    5.48
 -11   2  17    0.00    3.33
  11  -2 -17    5.45    6.17
 -11  -2  17    7.29    5.95
 -11   2  18   -0.00    4.83
  11  -2 -18    7.58    6.46
 -11  -2  18   -0.00    4.73
 -11   2  19   15.81    7.66
  11  -2 -19    5.81    5.58
 -11  -2  19    2.50    3.80
 -11   2  20   -0.00    4.17
  11  -2 -20    0.00    6.25
 -11  -2  20    2.12    5.21
 -11   2  21    4.80    6.18
  11  -2 -21   25.50   11.23
 -11  -2  21   25.36    9.44
 -11   2  22   -0.00    4.83
  11  -2 -22   -0.00    4.82
 -11  -2  22   -0.00    5.18
 -11   2  23    2.65    4.61
  11  -2 -23    2.76    4.74
 -11  -2  23    0.01    4.27
 -11   2  24   -0.00    4.89
  11  -2 -24   -0.00    4.22
 -11  -2  24   -0.00    3.64
 -11   2  25    9.25    6.67
  11  -2 -25    3.86    6.23
 -11  -2  25    5.90    6.59
 -11   2  26   -0.00    5.21
  11  -2 -26    4.43    8.37
 -11  -2  26   -0.00    5.23
 -11   2  27   14.23    7.91
 -11  -2  27   -0.00    4.48
 -11   2  28    8.12    6.46
 -11  -2  28    1.26    4.06
 -11   2  29   -0.00    3.64
 -11  -2  29    0.70    5.64
 -11   2  30   -0.00    6.19
 -11   3   1    0.00    4.42
  11  -3  -1    6.31    6.07
 -11  -3   1    8.57    5.65
 -11   3   2   13.15    7.28
  11  -3  -2    8.54    6.91
 -11  -3   2   25.15    8.62
 -11   3   3   42.65   11.82
  11  -3  -3   43.68   13.51
 -11  -3   3   48.02   12.14
 -11   3   4   18.38    7.48
  11  -3  -4    7.83    6.46
 -11  -3   4    3.31    4.53
 -11   3   5    5.66    4.94
  11  -3  -5    3.55    4.90
 -11  -3   5    5.58    5.70
 -11   3   6   18.18    7.03
  11  -3  -6    7.65    7.03
 -11  -3   6    7.28    6.79
 -11   3   7   32.14    9.94
  11  -3  -7   19.25    9.83
 -11  -3   7   29.77    9.73
 -11   3   8   11.93    6.15
  11  -3  -8    1.76    5.17
 -11  -3   8    6.31    5.33
 -11   3   9   12.42    6.03
  11  -3  -9   -0.00    4.28
 -11  -3   9   12.89    6.44
 -11   3  10    6.78    5.47
  11  -3 -10   -0.00    5.96
 -11  -3  10    0.00    4.21
 -11   3  11    1.52    5.11
  11  -3 -11    5.78    6.82
 -11  -3  11   10.94    6.68
 -11   3  12    6.94    5.69
  11  -3 -12    5.49    5.66
 -11  -3  12   15.63    7.48
 -11   3  13    8.33    5.61
  11  -3 -13   15.33    8.02
 -11  -3  13   19.33    8.37
 -11   3  14    4.61    4.14
  11  -3 -14    2.59    4.81
 -11  -3  14    1.96    4.80
 -11   3  15   -0.00    4.24
  11  -3 -15    6.07    6.58
 -11  -3  15    3.84    4.98
 -11   3  16   -0.00    3.39
  11  -3 -16   -0.00    4.35
 -11  -3  16   -0.00    4.67
 -11   3  17    4.88    5.00
  11  -3 -17    0.59    4.64
 -11  -3  17   18.36    8.28
 -11   3  18    7.07    6.35
  11  -3 -18    4.36    5.87
 -11  -3  18    2.38    4.10
 -11   3  19    7.28    7.94
  11  -3 -19    2.04    5.14
 -11  -3  19    2.38    6.17
 -11   3  20   10.01    6.94
  11  -3 -20    5.33    6.18
 -11  -3  20    2.78    4.80
 -11   3  21    0.86    4.75
  11  -3 -21   -0.00    4.65
 -11  -3  21    1.07    4.47
 -11   3  22    9.54    6.90
  11  -3 -22    0.00    5.00
 -11  -3  22    2.89    5.22
 -11   3  23   22.29    9.27
  11  -3 -23    1.18    6.00
 -11  -3  23   36.22   11.50
 -11   3  24    4.04    6.06
  11  -3 -24   -0.00    6.18
 -11  -3  24   -0.00    6.28
 -11   3  25   -0.00    4.61
  11  -3 -25    6.67    7.24
 -11  -3  25    0.00    4.70
 -11   3  26   -0.00    5.33
  11  -3 -26   10.74    8.46
 -11  -3  26    2.95    4.60
 -11   3  27    7.86    6.67
  11  -3 -27    6.07    7.36
 -11  -3  27   11.09    8.26
 -11   3  28    2.84    6.54
  11  -3 -28    5.60    7.96
 -11  -3  28    1.52    4.91
 -11   3  29    5.13    5.51
  11  -3 -29    2.99    7.43
 -11  -3  29    7.35    6.08
 -11   3  30   -0.00    3.73
 -11   4   1   20.28    8.70
  11  -4  -1   13.47    8.07
 -11  -4   1   45.45   11.16
 -11   4   2   -0.00    3.96
  11  -4  -2   -0.00    4.58
 -11  -4   2   -0.00    3.46
 -11   4   3    0.00    4.07
  11  -4  -3   10.91    8.34
 -11  -4   3   -0.00    4.03
 -11   4   4    2.58    4.62
  11  -4  -4    5.29    5.65
 -11  -4   4    3.82    4.98
 -11   4   5   59.49   12.85
  11  -4  -5   47.69   13.32
 -11  -4   5   37.36   10.40
 -11   4   6   13.41    6.88
  11  -4  -6   15.14    8.76
 -11  -4   6    8.75    5.68
 -11   4   7    5.75    5.58
  11  -4  -7    8.66    7.25
 -11  -4   7   12.50    6.22
 -11   4   8    5.97    6.06
  11  -4  -8    4.17    5.00
 -11  -4   8    0.65    4.85
 -11   4   9   30.03    9.72
  11  -4  -9   36.48   11.59
 -11  -4   9   16.01    8.07
 -11   4  10    0.00    4.55
  11  -4 -10    1.25    3.15
 -11  -4  10    6.82    5.81
 -11   4  11    5.10    5.13
  11  -4 -11    9.37    6.69
 -11  -4  11   26.14    8.48
 -11   4  12   -0.00    4.45
  11  -4 -12   -0.00    4.04
 -11  -4  12    3.02    4.90
 -11   4  13    0.00    4.11
  11  -4 -13   -0.00    3.71
 -11  -4  13    0.00    3.06
 -11   4  14    0.07    3.53
  11  -4 -14    2.21    4.25
 -11  -4  14    6.64    5.66
 -11   4  15    4.97    5.21
  11  -4 -15    9.25    6.92
 -11  -4  15    9.40    5.82
 -11   4  16    3.72    4.82
  11  -4 -16    6.58    7.52
 -11  -4  16    3.83    5.12
 -11   4  17    0.00    4.32
  11  -4 -17    0.76    4.61
 -11  -4  17    3.60    4.37
 -11   4  18    0.00    5.78
  11  -4 -18    1.95    4.72
 -11  -4  18    0.00    4.32
 -11   4  19    4.91    5.88
  11  -4 -19    5.07    6.22
 -11  -4  19    2.34    5.04
 -11   4  20    4.00    5.87
  11  -4 -20   -0.00    3.58
 -11  -4  20    1.33    5.26
 -11   4  21    5.48    5.75
  11  -4 -21    6.52    6.54
 -11  -4  21   -0.00    6.07
 -11   4  22    3.97    5.26
  11  -4 -22   14.24    9.50
 -11  -4  22    8.46    6.23
 -11   4  23    4.60    5.84
  11  -4 -23    2.36    4.81
 -11  -4  23   -0.00    4.31
 -11   4  24    0.00    4.27
  11  -4 -24   -0.00    4.45
 -11  -4  24    6.49    5.37
 -11   4  25    2.67    5.33
  11  -4 -25   11.97    9.47
 -11  -4  25   15.75    8.60
 -11   4  26    2.28    4.88
  11  -4 -26    0.65    5.72
 -11  -4  26   12.68    8.48
 -11   4  27   -0.00    5.26
  11  -4 -27    6.13    8.00
 -11  -4  27   -0.00    4.68
 -11   4  28   -0.00    4.75
  11  -4 -28    0.00    4.48
 -11  -4  28   -0.00    4.24
 -11   4  29   -0.00    4.04
  11  -4 -29    2.52    5.90
 -11  -4  29    4.00    4.88
 -11   4  30    0.00    4.80
  11  -4 -30    8.16    7.14
  11  -4 -31   -0.00    4.41
  11  -4 -32    0.91    4.35
 -11   5   1    0.34    4.18
  11  -5  -1    1.79    4.71
 -11  -5   1    2.22    4.84
 -11   5   2   48.41   11.63
  11  -5  -2   18.85    8.65
 -11  -5   2   43.68   11.09
 -11   5   3   21.55    8.11
  11  -5  -3   18.67    9.23
 -11  -5   3   36.66   10.79
 -11   5   4    7.60    5.52
  11  -5  -4    0.00    5.21
 -11  -5   4    3.64    4.90
 -11   5   5    0.06    2.92
  11  -5  -5   -0.00    3.99
 -11  -5   5    1.29    4.03
 -11   5   6    5.99    5.18
  11  -5  -6   11.30    7.42
 -11  -5   6   12.93    6.59
 -11   5   7   15.44    6.98
  11  -5  -7   12.15    8.37
 -11  -5   7   22.52    8.27
 -11   5   8    7.44    5.72
  11  -5  -8    2.36    4.71
 -11  -5   8    1.39    4.27
 -11   5   9   12.36    6.82
  11  -5  -9    9.25    6.52
 -11  -5   9    5.76    5.92
 -11   5  10   -0.00    3.63
  11  -5 -10   -0.00    4.57
 -11  -5  10    3.04    4.57
 -11   5  11    7.64    5.10
  11  -5 -11   -0.00    5.39
 -11  -5  11    5.60    4.96
 -11   5  12    6.05    5.16
  11  -5 -12    1.78    4.96
 -11  -5  12   28.64    9.09
 -11   5  13   15.83    7.58
  11  -5 -13   12.39    7.76
 -11  -5  13   10.28    7.08
 -11   5  14    0.34    4.05
  11  -5 -14   -0.00    3.07
 -11  -5  14    0.00    4.41
 -11   5  15   -0.00    3.56
  11  -5 -15    2.89    4.64
 -11  -5  15    0.00    3.98
 -11   5  16    0.11    3.71
  11  -5 -16    1.07    5.88
 -11  -5  16    3.37    5.95
 -11   5  17    0.75    4.07
  11  -5 -17   -0.00    4.25
 -11  -5  17    3.56    5.07
 -11   5  18    6.32    6.71
  11  -5 -18    1.17    4.98
 -11  -5  18    9.63    7.24
 -11   5  19    7.05    7.22
  11  -5 -19   -0.00    6.12
 -11  -5  19   13.91    7.22
 -11   5  20   -0.00    3.37
  11  -5 -20    0.00    6.28
 -11  -5  20   -0.00    3.71
 -11   5  21   -0.00    4.34
  11  -5 -21   -0.00    5.42
 -11  -5  21    3.17    4.64
 -11   5  22    0.04    4.85
  11  -5 -22   -0.00    4.45
 -11  -5  22    2.27    5.70
 -11   5  23   10.58    7.26
  11  -5 -23    3.51    7.50
 -11  -5  23    1.69    5.65
 -11   5  24   -0.00    4.36
  11  -5 -24    3.18    4.96
 -11  -5  24    6.36    5.99
 -11   5  25   -0.00    4.73
  11  -5 -25   -0.00    3.96
 -11  -5  25   -0.00    5.69
 -11   5  26    4.74    5.95
  11  -5 -26    0.00    4.36
 -11  -5  26   -0.00    5.49
 -11   5  27    1.79    5.86
  11  -5 -27    2.53    5.60
 -11  -5  27   -0.00    5.10
 -11   5  28    4.34    5.97
  11  -5 -28    3.03    5.87
 -11  -5  28    0.15    5.18
 -11   5  29   -0.00    5.24
  11  -5 -29    7.40    6.92
 -11   5  30   -0.00    5.74
  11  -5 -30    0.00    8.47
  11  -5 -31   -0.00    6.49
  11  -5 -32    4.72    6.07
  11  -5 -33   -0.00    5.61
 -11   6   1   21.68    7.63
  11  -6  -1   20.93    9.06
 -11  -6   1    5.20    5.42
 -11   6   2    7.16    5.33
  11  -6  -2    4.41    6.15
 -11  -6   2    8.95    5.52
 -11   6   3    6.53    5.23
  11  -6  -3   10.83    7.56
 -11  -6   3    3.83    4.46
 -11   6   4   18.57    7.52
  11  -6  -4    6.85    6.43
 -11  -6   4   13.53    6.58
 -11   6   5   13.94    6.86
  11  -6  -5    9.08    7.11
 -11  -6   5    8.64    5.81
 -11   6   6    6.72    5.34
  11  -6  -6    6.34    7.97
 -11  -6   6   11.56    6.65
 -11   6   7   -0.00    4.24
  11  -6  -7   -0.00    4.88
 -11  -6   7    6.97    6.46
 -11   6   8    8.34    5.39
  11  -6  -8   11.31    7.45
 -11  -6   8   10.00    6.39
 -11   6   9    4.96    5.42
  11  -6  -9    4.74    5.34
 -11  -6   9    2.73    3.84
 -11   6  10    0.00    4.32
  11  -6 -10    5.55    6.56
 -11  -6  10    7.65    5.93
 -11   6  11    4.75    4.30
  11  -6 -11    0.78    4.40
 -11  -6  11   10.72    6.41
 -11   6  12    4.59    4.73
  11  -6 -12    1.17    6.14
 -11  -6  12    4.07    4.86
 -11   6  13    0.03    3.47
  11  -6 -13   -0.00    4.83
 -11  -6  13   -0.00    3.79
 -11   6  14    4.30    5.42
  11  -6 -14    5.85    5.51
 -11  -6  14    5.73    5.40
 -11   6  15    7.84    6.03
  11  -6 -15    0.86    5.50
 -11  -6  15   17.10    7.69
 -11   6  16   23.15    8.64
  11  -6 -16    7.49    6.73
 -11  -6  16    5.92    6.24
 -11   6  17    8.82    6.05
  11  -6 -17   -0.00    5.91
 -11  -6  17   -0.00    4.37
 -11   6  18   -0.00    4.52
  11  -6 -18    3.84    5.55
 -11  -6  18    0.86    4.78
 -11   6  19   -0.00    3.06
  11  -6 -19   -0.00    5.23
 -11  -6  19   10.55    7.77
 -11   6  20    0.00    4.59
  11  -6 -20    5.24    6.01
 -11  -6  20   -0.00    5.42
 -11   6  21    4.63    5.75
  11  -6 -21   -0.00    5.86
 -11  -6  21    2.75    6.40
 -11   6  22   -0.00    4.68
  11  -6 -22    4.34    5.68
 -11  -6  22    3.97    6.54
 -11   6  23    3.25    4.61
  11  -6 -23    5.73    6.46
 -11  -6  23   -0.00    4.18
 -11   6  24    0.00    4.15
  11  -6 -24    3.73    4.82
 -11  -6  24   -0.00    5.60
 -11   6  25   -0.00    4.16
  11  -6 -25    2.68    4.40
 -11  -6  25   -0.00    5.66
 -11   6  26    2.33    5.15
  11  -6 -26    5.08    6.93
 -11  -6  26    3.15    6.71
 -11   6  27    2.84    5.48
  11  -6 -27   -0.00    5.95
 -11  -6  27    0.97    4.83
 -11   6  28    0.96    4.08
  11  -6 -28    0.26    4.38
 -11  -6  28    0.00    6.20
 -11   6  29   -0.00    4.93
  11  -6 -29    0.06    5.92
 -11   6  30   -0.00    5.50
  11  -6 -30    7.69    7.53
 -11   7   1    6.81    5.54
  11  -7  -1    6.91    6.28
 -11  -7   1    5.48    5.47
 -11   7   2   21.92    7.84
  11  -7  -2    7.37    5.29
 -11  -7   2   24.99    8.81
 -11   7   3    1.35    3.61
  11  -7  -3    2.43    5.13
 -11  -7   3    0.98    4.01
 -11   7   4    0.58    3.25
  11  -7  -4    8.17    6.60
 -11  -7   4   11.49    6.15
 -11   7   5   -0.00    4.06
  11  -7  -5   -0.00    3.65
 -11  -7   5    3.07    4.25
 -11   7   6   21.88    8.07
  11  -7  -6    6.51    6.12
 -11  -7   6    7.79    5.63
 -11   7   7   -0.00    3.40
  11  -7  -7    0.66    4.58
 -11  -7   7    0.00    3.35
 -11   7   8   25.81    8.94
  11  -7  -8    6.88    6.56
 -11  -7   8   27.51    9.04
 -11   7   9   39.04   10.01
  11  -7  -9    6.16    5.43
 -11  -7   9   24.34    8.45
 -11   7  10    0.97    4.06
  11  -7 -10    2.00    5.94
 -11  -7  10    1.86    4.00
 -11   7  11    0.02    4.26
  11  -7 -11    2.17    5.13
 -11  -7  11    0.28    4.38
 -11   7  12    9.51    6.33
  11  -7 -12    8.35    6.98
 -11  -7  12   11.06    7.14
 -11   7  13    1.53    3.81
  11  -7 -13    6.61    5.82
 -11  -7  13    2.69    5.09
 -11   7  14    1.04    3.70
  11  -7 -14    0.00    3.63
 -11  -7  14    6.98    6.21
 -11   7  15   -0.00    3.86
  11  -7 -15    1.90    5.89
 -11  -7  15    1.14    3.47
 -11   7  16    0.90    4.36
  11  -7 -16    3.39    4.79
 -11  -7  16    0.70    5.34
 -11   7  17    1.04    4.14
  11  -7 -17    1.88    4.47
 -11  -7  17    2.61    3.48
 -11   7  18    0.00    4.87
  11  -7 -18    1.66    6.28
 -11  -7  18    7.41    6.40
 -11   7  19    4.86    5.73
  11  -7 -19    0.90    4.94
 -11  -7  19    3.74    5.51
 -11   7  20   -0.00    3.87
  11  -7 -20    2.76    5.04
 -11  -7  20   -0.00    4.07
 -11   7  21    0.00    3.80
  11  -7 -21   -0.00    3.78
 -11  -7  21   -0.00    4.69
 -11   7  22    0.19    3.63
  11  -7 -22    0.79    6.11
 -11  -7  22    1.50    5.68
 -11   7  23    3.92    5.93
  11  -7 -23   -0.00    5.88
 -11  -7  23   -0.00    4.61
 -11   7  24   -0.00    4.26
  11  -7 -24    0.00    4.34
 -11  -7  24    5.30    6.39
 -11   7  25    0.00    5.48
  11  -7 -25   -0.00    5.73
 -11  -7  25    2.39    5.91
 -11   7  26    0.20    4.34
  11  -7 -26   -0.00    4.84
 -11  -7  26    1.99    5.87
 -11   7  27    0.00    4.86
  11  -7 -27    0.00    6.03
 -11  -7  27   -0.00    5.03
 -11   7  28    4.00    5.72
  11  -7 -28   -0.00    5.00
 -11   7  29   -0.00    5.33
 -11   7  30   -0.00    5.12
 -11   8   1   -0.00    3.22
  11  -8  -1    1.63    4.56
 -11  -8   1    0.00    4.07
 -11   8   2    0.00    3.80
  11  -8  -2    0.69    4.52
 -11  -8   2    4.45    4.65
 -11   8   3   -0.00    3.86
  11  -8  -3    0.00    4.57
 -11  -8   3   -0.00    3.43
 -11   8   4   30.72    9.38
  11  -8  -4    5.57    6.11
 -11  -8   4   25.77    8.69
 -11   8   5    5.35    4.67
  11  -8  -5    5.85    5.83
 -11  -8   5    4.07    4.18
 -11   8   6   12.55    6.76
  11  -8  -6    6.36    5.78
 -11  -8   6   10.33    6.25
 -11   8   7    4.30    4.80
  11  -8  -7    8.52    6.50
 -11  -8   7    2.60    4.68
 -11   8   8    0.00    3.23
  11  -8  -8    2.55    5.20
 -11  -8   8   -0.00    3.69
 -11   8   9    0.38    3.48
  11  -8  -9    0.00    4.94
 -11  -8   9    0.00    3.52
 -11   8  10   16.26    7.34
  11  -8 -10    2.69    5.62
 -11  -8  10   16.48    7.57
 -11   8  11   -0.00    2.92
  11  -8 -11    0.66    4.24
 -11  -8  11   -0.00    3.91
 -11   8  12   -0.00    3.58
  11  -8 -12    0.00    5.40
 -11  -8  12    6.16    5.99
 -11   8  13    1.99    3.79
  11  -8 -13    1.15    3.53
 -11  -8  13    1.80    4.79
 -11   8  14   -0.00    3.48
  11  -8 -14   -0.00    3.43
 -11  -8  14    3.36    4.64
 -11   8  15    1.87    4.69
  11  -8 -15    4.18    6.31
 -11  -8  15    8.14    6.12
 -11   8  16   15.70    7.12
  11  -8 -16   -0.00    4.64
 -11  -8  16   16.73    7.93
 -11   8  17    1.76    4.20
  11  -8 -17   -0.00    4.81
 -11  -8  17   -0.00    4.78
 -11   8  18    0.00    4.11
  11  -8 -18    0.18    5.34
 -11  -8  18   -0.00    4.69
 -11   8  19   -0.00    4.77
  11  -8 -19   -0.00    4.68
 -11  -8  19    0.00    5.48
 -11   8  20    7.10    6.61
  11  -8 -20   -0.00    5.59
 -11  -8  20   13.52    7.84
 -11   8  21    0.00    3.35
  11  -8 -21   -0.00    5.01
 -11  -8  21    0.92    4.46
 -11   8  22    3.66    5.53
  11  -8 -22   11.21    8.30
 -11  -8  22    1.53    5.20
 -11   8  23    0.00    5.10
  11  -8 -23    0.23    4.04
 -11  -8  23   -0.00    6.03
 -11   8  24   -0.00    5.20
  11  -8 -24   -0.00    5.94
 -11  -8  24   -0.00    5.43
 -11   8  25    0.97    5.12
  11  -8 -25   -0.00    5.78
 -11  -8  25   -0.00    5.48
 -11   8  26    5.37    6.78
  11  -8 -26    6.87    7.36
 -11  -8  26    0.00    5.01
 -11   8  27   -0.00    5.29
 -11  -8  27    0.00    4.41
 -11   8  28   -0.00    3.16
 -11   8  29   -0.00    5.38
 -11   8  30   -0.00    4.47
 -11   9   1   -0.00    3.15
  11  -9  -1   -0.00    4.70
 -11  -9   1    1.31    3.94
 -11   9   2   16.18    7.35
  11  -9  -2   12.29    8.05
 -11  -9   2   11.89    6.66
 -11   9   3   -0.00    4.16
  11  -9  -3    1.83    4.28
 -11  -9   3   -0.00    3.39
 -11   9   4   21.54    7.75
  11  -9  -4    6.02    6.93
 -11  -9   4   17.92    7.48
 -11   9   5    2.22    3.97
  11  -9  -5    1.07    3.79
 -11  -9   5   10.52    5.87
 -11   9   6    4.15    4.50
  11  -9  -6    0.99    4.31
 -11  -9   6    4.97    4.26
 -11   9   7    5.93    4.65
  11  -9  -7    0.90    4.92
 -11  -9   7    0.00    3.88
 -11   9   8    9.18    5.79
  11  -9  -8   15.51    8.51
 -11  -9   8   17.66    7.22
 -11   9   9   -0.00    3.80
  11  -9  -9    5.59    5.55
 -11  -9   9    3.97    4.63
 -11   9  10    0.00    3.46
  11  -9 -10    2.89    5.36
 -11  -9  10    1.17    4.22
 -11   9  11    0.91    4.55
  11  -9 -11    0.00    4.15
 -11  -9  11    0.00    4.64
 -11   9  12    9.85    6.03
  11  -9 -12    9.88    7.35
 -11  -9  12    0.00    3.99
 -11   9  13    2.75    4.30
  11  -9 -13    3.78    5.95
 -11  -9  13    0.82    4.45
 -11   9  14    4.13    5.05
  11  -9 -14   -0.00    4.99
 -11  -9  14    0.33    4.18
 -11   9  15    3.18    5.13
  11  -9 -15    2.18    4.46
 -11  -9  15    3.37    5.62
 -11   9  16    2.04    4.74
  11  -9 -16   -0.00    5.36
 -11  -9  16    3.93    4.86
 -11   9  17    2.35    4.86
  11  -9 -17   -0.00    4.96
 -11  -9  17    0.03    3.94
 -11   9  18    4.98    5.80
  11  -9 -18    0.00    4.24
 -11  -9  18   18.34    7.89
 -11   9  19   -0.00    3.91
  11  -9 -19    1.27    4.38
 -11  -9  19   -0.00    5.70
  11  -9 -20   -0.00    4.08
 -11  -9  20    6.31    5.55
  11  -9 -21   -0.00    6.16
 -11  -9  21   -0.00    4.71
  11  -9 -22   -0.00    5.02
 -11  -9  22    0.00    3.99
  11  -9 -23   -0.00    4.47
 -11  -9  23   -0.00    3.80
 -11  -9  24   -0.00    5.88
 -11  -9  25    0.00    5.35
 -11  -9  26    0.00    4.79
 -11  10   1   -0.00    2.55
  11 -10  -1   -0.00    3.59
 -11 -10   1    7.10    4.92
 -11  10   2    2.91    4.48
  11 -10  -2    1.33    4.84
 -11 -10   2    1.60    3.82
 -11  10   3   -0.00    2.87
  11 -10  -3   -0.00    4.40
 -11 -10   3    0.30    3.05
 -11  10   4    4.86    4.96
  11 -10  -4    2.86    4.61
 -11 -10   4    6.08    5.22
  11 -10  -5    2.87    5.14
 -11 -10   5    1.95    4.13
  11 -10  -6    5.83    6.90
 -11 -10   6    6.73    4.98
  11 -10  -7    4.61    5.73
 -11 -10   7    0.98    4.25
  11 -10  -8   -0.00    4.09
 -11 -10   8    4.01    5.55
  11 -10  -9    0.27    3.53
 -11 -10   9    5.18    5.22
  11 -10 -10   11.53    7.69
 -11 -10  10    0.85    4.24
  11 -10 -11   -0.00    4.13
 -11 -10  11   -0.00    5.15
  11 -10 -12   -0.00    4.40
 -11 -10  12   -0.00    4.27
  11 -10 -13    0.00    4.49
 -11 -10  13    1.87    4.62
  11 -10 -14    8.49    6.69
 -11 -10  14    3.07    4.96
  11 -10 -15    5.46    5.90
 -11 -10  15    5.58    5.44
  11 -10 -16    0.00    5.98
 -11 -10  16    6.12    6.14
  11 -10 -17    2.00    5.51
 -11 -10  17   -0.00    4.45
  11 -10 -18   -0.00    5.15
 -11 -10  18    2.52    4.16
  11 -10 -19   -0.00    3.81
 -11 -10  19   -0.00    5.68
  11 -10 -20    1.17    6.36
 -11 -10  20   11.43    7.69
 -11 -10  21    0.91    4.53
 -11 -10  22   -0.00    5.33
 -11 -10  23   -0.00    5.12
 -11 -10  24   -0.00    3.77
 -11 -10  25   -0.00    6.44
 -11 -10  26   10.99    7.46
  11 -11  -1    4.76    5.36
  11 -11  -2    8.91    6.89
  11 -11  -3    0.58    5.01
  11 -11  -4    2.48    4.42
  11 -11  -5   -0.00    3.90
  11 -11  -6    2.00    4.75
  11 -11  -7    7.54    6.26
  11 -11  -8    6.26    6.59
  11 -11  -9   -0.00    4.24
  11 -11 -10   -0.00    4.69
  11 -11 -11    0.00    4.07
  11 -11 -12    2.47    4.39
  11 -11 -13    1.01    3.93
  11 -11 -14    3.78    6.16
  11 -11 -15    1.99    5.58
  11 -11 -16    0.00    5.87
  11 -11 -17   -0.00    4.65
  11 -12  -1   -0.00    3.75
  11 -12  -2   -0.00    5.78
  11 -12  -3   -0.00    4.52
  11 -12  -4    6.33    5.08
  11 -12  -5   -0.00    4.54
  11 -12  -6    6.45    6.20
  11 -12  -7    0.00    4.49
  11 -12  -8   -0.00    4.58
  11 -12  -9    3.03    4.99
  11 -12 -10    0.00    3.75
  11 -12 -11    0.00    3.71
  11 -12 -12    1.56    4.61
 -10   0   1    2.27    3.67
  10   0  -1    4.17    5.48
 -10   0   2   21.13    7.70
  10   0  -2   23.06    9.32
 -10   0   3   -0.00    3.47
  10   0  -3   -0.00    5.28
 -10   0   4  100.69   17.36
  10   0  -4  120.51   21.49
 -10   0   5    0.45    3.65
  10   0  -5    1.83    4.49
 -10   0   6    8.10    5.76
  10   0  -6    6.71    5.56
 -10   0   7   -0.00    3.20
  10   0  -7   -0.00    4.26
 -10   0   8   14.29    6.62
  10   0  -8   15.26    7.99
 -10   0   9    2.64    3.95
  10   0  -9   -0.00    4.73
 -10   0  10   75.21   15.23
  10   0 -10   98.84   19.46
 -10   0  11    1.51    3.70
  10   0 -11    2.57    4.89
 -10   0  12   -0.00    2.81
  10   0 -12    2.72    4.48
 -10   0  13    2.27    3.71
  10   0 -13    0.21    3.16
 -10   0  14   25.19    9.45
  10   0 -14   12.44    7.97
 -10   0  15    3.06    5.48
 -10   0  16   11.27    7.03
 -10   0  17   -0.00    5.04
 -10   0  18   15.09    7.95
 -10   0  19   -0.00    5.83
  10   0 -19   -0.00    4.43
 -10   0  20   52.09   12.73
  10   0 -20   14.72    9.44
 -10   0  21    0.00    5.39
  10   0 -21    3.88    5.26
 -10   0  22    7.75    5.72
  10   0 -22   -0.00    4.17
 -10   0  23   -0.00    5.32
  10   0 -23   -0.00    4.56
 -10   0  24   10.92    7.30
 -10   0  25    3.80    4.49
 -10   0  26   24.02    9.67
 -10   0  27   -0.00    4.50
 -10   0  28    2.01    5.86
 -10   0  29   -0.00    5.25
 -10   0  30   11.08    7.66
 -10   0  31   -0.00    5.23
 -10   0  32    1.00    5.06
 -10   1   1   -0.00    3.80
  10  -1  -1   -0.00    4.51
  10   1  -1   -0.00    4.35
 -10  -1   1    0.00    3.91
 -10   1   2  111.25   18.59
  10  -1  -2  110.32   21.09
  10   1  -2  140.31   23.76
 -10  -1   2  153.09   20.88
 -10   1   3    1.64    4.11
  10  -1  -3   11.77    7.51
  10   1  -3   10.25    7.17
 -10  -1   3    8.49    5.61
 -10   1   4    3.99    3.96
  10  -1  -4    2.76    4.32
  10   1  -4    1.44    3.77
 -10  -1   4    0.00    3.27
 -10   1   5    3.88    4.75
  10  -1  -5    7.52    6.41
  10   1  -5    6.09    5.69
 -10  -1   5   18.36    7.52
 -10   1   6   62.23   13.57
  10  -1  -6   64.92   16.07
  10   1  -6   86.84   18.04
 -10  -1   6   95.45   15.95
 -10   1   7    2.41    3.06
  10  -1  -7    2.74    4.64
  10   1  -7    4.03    4.82
 -10  -1   7    1.24    4.17
 -10   1   8   29.05    9.15
  10  -1  -8   49.21   13.60
  10   1  -8   43.06   12.91
 -10  -1   8   45.79   10.82
 -10   1   9   -0.00    2.56
  10  -1  -9   -0.00    4.13
  10   1  -9    0.36    4.39
 -10  -1   9    1.29    4.01
 -10   1  10   -0.00    3.80
  10   1 -10   -0.00    3.60
 -10  -1  10   -0.00    3.66
 -10   1  11   10.70    6.86
  10   1 -11    0.00    3.51
 -10  -1  11    6.94    5.17
 -10   1  12   72.81   14.28
  10   1 -12   54.51   15.44
 -10  -1  12   65.99   13.77
 -10   1  13    3.30    3.99
  10   1 -13    0.62    2.85
 -10  -1  13   -0.00    4.52
 -10   1  14   11.23    6.57
  10   1 -14    1.94    5.29
 -10  -1  14    7.58    5.37
 -10   1  15    2.90    4.08
  10   1 -15   -0.00    5.38
 -10  -1  15    2.51    3.99
 -10   1  16   15.98    7.65
  10  -1 -16    7.25    7.15
  10   1 -16   29.80   11.26
 -10  -1  16   14.33    6.93
 -10   1  17    0.00    5.34
  10  -1 -17    3.03    4.74
  10   1 -17   -0.00    5.11
 -10  -1  17    4.25    5.06
 -10   1  18   17.46    7.64
  10  -1 -18    1.88    5.31
 -10  -1  18   17.33    8.37
 -10   1  19    1.01    4.29
  10  -1 -19    1.70    5.88
 -10  -1  19   -0.00    5.50
 -10   1  20    0.92    5.30
  10  -1 -20    3.44    5.35
 -10  -1  20    0.28    5.16
 -10   1  21    0.57    4.59
  10  -1 -21    0.88    3.66
 -10  -1  21    6.81    6.16
 -10   1  22   41.76   12.37
  10  -1 -22   28.02   11.70
 -10  -1  22   60.36   14.23
 -10   1  23    0.00    3.63
  10  -1 -23   -0.00    4.71
 -10  -1  23   -0.00    6.06
 -10   1  24    7.04    6.64
  10  -1 -24   -0.00    4.29
 -10  -1  24    1.72    6.14
 -10   1  25   -0.00    5.41
  10  -1 -25   -0.00    4.14
 -10  -1  25   -0.00    4.67
 -10   1  26    4.20    4.76
  10  -1 -26    5.07    6.10
 -10  -1  26    2.54    5.22
 -10   1  27    2.58    4.76
 -10  -1  27    0.98    2.62
 -10   1  28    5.69    7.21
 -10  -1  28    0.00    5.82
 -10   1  29    0.00    4.72
 -10  -1  29    3.13    6.31
 -10   1  30   -0.00    4.66
 -10  -1  30   -0.00    4.08
 -10   1  31   -0.00    5.57
 -10  -1  31    5.84    7.13
 -10   1  32    2.32    5.98
 -10  -1  32    6.81    5.87
 -10   2   1   -0.00    3.56
  10  -2  -1    1.96    4.47
  10   2  -1   -0.00    4.72
 -10  -2   1    1.82    4.91
 -10  -2   1   10.05    6.56
 -10   2   2   -0.00    3.36
  10   2  -2    3.79    4.17
 -10  -2   2   -0.00    3.18
 -10  -2   2    3.69    4.69
 -10   2   3    0.00    4.11
  10   2  -3   -0.00    4.06
 -10  -2   3    3.78    4.80
 -10  -2   3    0.63    4.07
 -10   2   4  108.88   18.04
  10   2  -4  116.79   21.40
 -10  -2   4  129.67   19.17
 -10  -2   4   90.64   18.56
 -10   2   5    3.24    4.38
  10   2  -5   14.73    8.06
 -10  -2   5   13.61    6.82
 -10   2   6   24.76    8.53
  10   2  -6    5.27    6.10
 -10  -2   6   21.55    8.16
 -10   2   7    0.21    4.19
  10   2  -7    4.17    4.86
 -10  -2   7    2.18    3.63
 -10   2   8   21.00    7.19
  10   2  -8   15.69    8.39
 -10  -2   8   13.83    6.89
 -10   2   9    4.84    5.05
  10   2  -9    2.91    5.30
 -10  -2   9   12.54    6.82
 -10   2  10   66.80   13.58
  10   2 -10   48.57   14.65
 -10  -2  10   67.40   13.45
 -10   2  11    8.88    6.06
  10   2 -11   -0.00    4.47
 -10  -2  11   18.74    7.61
 -10   2  12    0.00    4.36
  10  -2 -12    1.81    4.69
  10   2 -12    1.92    4.56
 -10  -2  12   -0.00    4.02
 -10   2  13   -0.00    4.54
  10  -2 -13   -0.00    3.67
  10   2 -13    0.15    4.65
 -10  -2  13   -0.00    4.32
 -10   2  14   16.71    7.02
  10  -2 -14   26.93   10.97
  10   2 -14   27.34   11.02
 -10  -2  14   27.79    9.48
 -10   2  15   12.62    7.52
  10  -2 -15   12.07    8.32
  10   2 -15   -0.00    4.30
 -10  -2  15   12.24    7.13
 -10   2  16    8.01    5.79
  10  -2 -16    2.01    3.87
 -10  -2  16    5.74    5.68
 -10   2  17   -0.00    4.42
  10  -2 -17    0.01    3.11
 -10  -2  17   -0.00    4.50
 -10   2  18    1.46    5.24
  10  -2 -18    6.34    6.87
 -10  -2  18    0.00    6.07
 -10   2  19    3.53    4.78
  10  -2 -19   -0.00    4.03
 -10  -2  19    5.55    6.20
 -10   2  20   18.55    8.24
  10  -2 -20   13.15    9.08
 -10  -2  20   18.89    9.17
 -10   2  21    1.56    4.29
  10  -2 -21   -0.00    5.40
 -10  -2  21    2.23    4.76
 -10   2  22    0.00    3.66
  10  -2 -22    0.00    3.92
 -10  -2  22    1.89    4.87
 -10   2  23    0.49    4.59
  10  -2 -23   -0.00    6.52
 -10  -2  23    2.53    4.46
 -10   2  24   28.45   10.75
  10  -2 -24    4.86    5.67
 -10  -2  24   17.31    8.19
 -10   2  25    0.24    4.00
  10  -2 -25    4.49    6.88
 -10  -2  25    2.05    4.26
 -10   2  26   14.10    7.90
  10  -2 -26    3.42    5.42
 -10  -2  26   -0.00    4.87
 -10   2  27    0.00    4.39
  10  -2 -27    0.92    5.15
 -10  -2  27   -0.00    3.86
 -10   2  28    7.48    5.81
  10  -2 -28    4.00    7.58
 -10  -2  28    1.81    5.44
 -10   2  29    0.00    5.42
  10  -2 -29    4.30    7.63
 -10  -2  29    2.60    4.89
 -10   2  30    1.82    4.13
 -10  -2  30    1.69    6.85
 -10   2  31    1.82    4.90
 -10  -2  31    3.36    5.97
 -10   2  32    6.42    6.29
 -10  -2  32   -0.00    5.13
 -10   3   1    9.71    6.27
  10   3  -1    5.01    5.84
 -10  -3   1   10.44    5.58
 -10   3   2  109.43   16.86
  10   3  -2   97.92   18.82
 -10  -3   2   61.95   14.03
 -10   3   3   22.17    9.02
  10   3  -3   45.98   13.19
 -10  -3   3   41.02   10.25
 -10   3   4    0.93    3.53
  10   3  -4    0.45    3.89
 -10  -3   4    0.00    4.44
 -10   3   5    4.03    4.56
  10   3  -5    5.46    6.18
 -10  -3   5    9.00    5.98
 -10   3   6   16.29    7.19
  10  -3  -6   16.41    8.48
  10   3  -6   18.72    9.58
 -10  -3   6   23.76    8.23
 -10   3   7    9.66    5.71
  10  -3  -7   11.96    7.80
  10   3  -7   18.16    8.59
 -10  -3   7    4.13    4.80
 -10   3   8   38.46   10.44
  10  -3  -8   56.95   14.53
 -10  -3   8   43.17   11.03
 -10   3   9    5.94    5.22
  10  -3  -9    7.97    6.69
 -10  -3   9    1.74    4.21
 -10   3  10   -0.00    3.15
  10  -3 -10   -0.00    5.56
 -10  -3  10    4.98    4.39
 -10   3  11    6.41    4.93
  10  -3 -11    4.26    5.59
 -10  -3  11   13.40    6.37
 -10   3  12   15.81    7.15
  10  -3 -12    7.23    6.32
 -10  -3  12   32.77    9.86
 -10   3  13    0.00    3.87
  10  -3 -13   -0.00    3.70
 -10  -3  13    0.25    3.19
 -10   3  14    9.29    6.00
  10  -3 -14    1.28    5.04
 -10  -3  14    4.46    5.77
 -10   3  15    2.24    3.72
  10  -3 -15    1.06    4.30
 -10  -3  15    4.04    4.22
 -10   3  16   13.15    7.18
  10  -3 -16    4.33    5.87
 -10  -3  16   35.34   10.23
 -10   3  17   11.37    6.34
  10  -3 -17   11.10    7.85
 -10  -3  17   12.85    6.80
 -10   3  18   17.09    7.99
  10  -3 -18    0.00    5.50
 -10  -3  18    4.24    6.10
 -10   3  19    0.00    4.57
  10  -3 -19    1.91    6.19
 -10  -3  19    3.77    5.25
 -10   3  20   -0.00    5.05
  10  -3 -20   -0.00    4.73
 -10  -3  20    5.75    6.68
 -10   3  21    2.97    5.48
  10  -3 -21    6.12    6.50
 -10  -3  21   -0.00    4.62
 -10   3  22   15.10    8.21
  10  -3 -22    9.28    7.45
 -10  -3  22   31.44   10.99
 -10   3  23   -0.00    5.01
  10  -3 -23   -0.00    5.67
 -10  -3  23    0.29    5.26
 -10   3  24   -0.00    3.77
  10  -3 -24   -0.00    4.76
 -10  -3  24   -0.00    4.61
 -10   3  25    7.49    6.23
  10  -3 -25    8.37    7.35
 -10  -3  25   -0.00    3.18
 -10   3  26    0.70    4.34
  10  -3 -26    9.73    7.90
 -10  -3  26    2.08    4.23
 -10   3  27    6.39    6.60
  10  -3 -27   -0.00    4.26
 -10  -3  27    6.76    6.34
 -10   3  28   -0.00    5.01
 -10  -3  28    6.53    6.68
 -10   3  29    2.32    4.39
  10  -3 -29   -0.00    6.81
 -10  -3  29   -0.00    5.35
 -10   3  30   -0.00    6.23
  10  -3 -30    2.86    7.43
 -10  -3  30   -0.00    5.37
 -10   3  31   -0.00    5.06
  10  -3 -31   -0.00    4.66
 -10  -3  31   -0.00    4.38
 -10   3  32   -0.00    4.39
  10  -3 -32    0.25    4.20
 -10   4   1    2.25    4.54
  10  -4  -1   -0.00    3.25
 -10  -4   1    3.64    4.73
 -10   4   2   -0.00    3.94
  10  -4  -2    3.23    4.23
 -10  -4   2   -0.00    3.61
 -10   4   3    3.52    4.25
  10  -4  -3    9.19    6.44
 -10  -4   3    3.18    4.19
 -10   4   4   76.01   14.36
  10  -4  -4   44.31   12.94
 -10  -4   4   51.31   11.94
 -10   4   5   23.57    8.50
  10  -4  -5   21.11    9.03
 -10  -4   5   37.29    9.71
 -10   4   6   30.17    8.98
  10  -4  -6    7.38    6.63
 -10  -4   6   18.77    7.36
 -10   4   7    0.03    3.77
  10  -4  -7    0.75    4.31
 -10  -4   7   -0.00    4.20
 -10   4   8   52.48   11.90
  10  -4  -8   29.98   10.79
 -10  -4   8   52.20   11.74
 -10   4   9    6.15    4.73
  10  -4  -9   -0.00    4.63
 -10  -4   9    5.92    4.99
 -10   4  10   16.08    6.89
  10  -4 -10    4.35    6.28
 -10  -4  10   16.74    7.67
 -10   4  11    1.62    4.83
  10  -4 -11    4.92    4.95
 -10  -4  11    1.35    3.99
 -10   4  12   -0.00    3.60
  10  -4 -12    0.35    2.78
 -10  -4  12    1.34    4.04
 -10   4  13    3.27    4.52
  10  -4 -13    2.29    4.52
 -10  -4  13    6.42    5.32
 -10   4  14   21.99    8.29
  10  -4 -14   21.31    9.56
 -10  -4  14   23.90    8.86
 -10   4  15    6.71    5.13
  10  -4 -15    6.07    7.08
 -10  -4  15   22.53    8.58
 -10   4  16    7.88    5.93
  10  -4 -16   12.94    7.81
 -10  -4  16   12.91    7.15
 -10   4  17    0.91    3.11
  10  -4 -17   -0.00    3.66
 -10  -4  17    2.22    5.57
 -10   4  18   -0.00    4.41
  10  -4 -18   -0.00    3.01
 -10  -4  18    1.01    4.42
 -10   4  19   11.60    6.68
  10  -4 -19    3.85    5.34
 -10  -4  19    9.46    6.38
 -10   4  20   32.48   10.34
  10  -4 -20   23.78   10.76
 -10  -4  20   34.40   10.52
 -10   4  21    9.00    6.24
  10  -4 -21   13.49    7.95
 -10  -4  21    9.37    7.07
 -10   4  22    2.36    4.26
  10  -4 -22   -0.00    5.40
 -10  -4  22    2.11    5.09
 -10   4  23    7.49    6.03
  10  -4 -23    2.21    4.94
 -10  -4  23   12.66    7.56
 -10   4  24    4.53    6.19
  10  -4 -24    4.59    5.91
 -10  -4  24   16.43    7.89
 -10   4  25    0.00    6.19
  10  -4 -25    1.21    4.85
 -10  -4  25    8.36    6.61
 -10   4  26    7.29    6.17
  10  -4 -26    3.27    6.22
 -10  -4  26    9.67    6.32
 -10   4  27    0.06    5.38
  10  -4 -27    2.26    4.56
 -10  -4  27    0.00    6.02
 -10   4  28   -0.00    4.80
  10  -4 -28   -0.00    5.77
 -10  -4  28   -0.00    5.68
 -10   4  29   -0.00    5.47
  10  -4 -29    0.00    5.61
 -10  -4  29   -0.00    4.22
 -10   4  30    1.25    5.27
  10  -4 -30    3.41    6.92
 -10  -4  30    1.12    6.35
 -10   4  31    1.01    4.65
  10  -4 -31   -0.00    4.89
 -10  -4  31   -0.00    4.91
 -10   4  32   -0.00    5.55
  10  -4 -32   -0.00    4.18
 -10   4  33   -0.00    6.20
  10  -4 -33    0.00    4.51
  10  -4 -34    3.80    5.74
  10  -4 -35    2.54    6.40
 -10   5   1   48.83   11.42
  10  -5  -1   25.04   10.03
 -10  -5   1   35.84    9.98
 -10   5   2  166.02   22.14
  10  -5  -2  104.80   21.12
 -10  -5   2  159.92   22.05
 -10   5   3   16.54    7.21
  10  -5  -3   13.46    8.05
 -10  -5   3    6.94    5.09
 -10   5   4    0.00    3.48
  10  -5  -4   -0.00    3.76
 -10  -5   4    0.00    4.22
 -10   5   5    4.44    4.44
  10  -5  -5    2.94    4.58
 -10  -5   5    4.98    3.92
 -10   5   6   17.30    7.45
  10  -5  -6   14.11    7.71
 -10  -5   6   31.14    9.26
 -10   5   7   27.71    8.75
  10  -5  -7   29.51   10.65
 -10  -5   7   19.10    7.96
 -10   5   8   30.16    9.26
  10  -5  -8   11.99    6.90
 -10  -5   8   13.04    6.53
 -10   5   9   -0.00    4.15
  10  -5  -9    2.44    4.69
 -10  -5   9    9.52    5.64
 -10   5  10    2.31    3.51
  10  -5 -10    3.20    4.89
 -10  -5  10    0.99    3.68
 -10   5  11   16.89    6.87
  10  -5 -11    2.68    4.60
 -10  -5  11    4.41    4.46
 -10   5  12   13.77    6.72
  10  -5 -12    5.40    5.07
 -10  -5  12   12.72    7.00
 -10   5  13   13.90    6.44
  10  -5 -13    7.75    5.73
 -10  -5  13    1.05    3.44
 -10   5  14    0.96    4.14
  10  -5 -14   -0.00    4.62
 -10  -5  14   -0.00    4.27
 -10   5  15    5.37    5.57
  10  -5 -15    1.32    3.97
 -10   5  16    6.66    5.64
  10  -5 -16    4.16    5.93
 -10  -5  16    2.93    4.87
 -10   5  17   22.22    8.05
  10  -5 -17   11.66    8.02
 -10  -5  17   24.75    9.31
 -10   5  18   18.08    8.07
  10  -5 -18    2.87    5.08
 -10  -5  18    3.37    5.57
 -10   5  19    0.00    3.56
  10  -5 -19   -0.00    5.05
 -10  -5  19    0.00    3.42
 -10   5  20    2.29    4.30
  10  -5 -20   -0.00    4.09
 -10  -5  20   -0.00    4.54
 -10   5  21    0.82    3.62
  10  -5 -21    4.62    5.13
 -10  -5  21    1.46    4.84
 -10   5  22    1.42    4.30
  10  -5 -22   12.96    8.68
 -10  -5  22    9.65    7.42
 -10   5  23    6.57    5.71
  10  -5 -23   -0.00    4.39
 -10  -5  23    3.56    5.04
 -10   5  24    2.45    4.50
  10  -5 -24   -0.00    5.57
 -10  -5  24   -0.00    4.48
 -10   5  25   -0.00    4.24
  10  -5 -25    3.70    5.19
 -10  -5  25   -0.00    5.49
 -10   5  26    1.23    3.78
  10  -5 -26   -0.00    4.21
 -10  -5  26   -0.00    5.68
 -10   5  27    9.56    7.25
  10  -5 -27    0.97    5.58
 -10  -5  27    2.90    6.10
 -10   5  28    9.98    6.70
  10  -5 -28   -0.00    5.95
 -10  -5  28   12.81    7.22
 -10   5  29    0.41    5.92
  10  -5 -29   -0.00    4.92
 -10  -5  29    0.00    6.29
 -10   5  30    1.33    4.22
  10  -5 -30    3.43    7.26
 -10  -5  30    0.35    4.47
 -10   5  31    7.30    6.12
  10  -5 -31   -0.00    5.28
 -10  -5  31    1.58    4.57
 -10   5  32   -0.00    6.47
  10  -5 -32   -0.00    5.01
 -10   5  33   -0.00    5.26
  10  -5 -33   -0.00    4.31
  10  -5 -34   -0.00    4.34
 -10   6   1   -0.00    3.94
  10  -6  -1    2.93    4.16
 -10  -6   1    0.45    4.97
 -10   6   2    9.67    6.14
  10  -6  -2    0.43    3.60
 -10  -6   2    3.86    4.53
 -10   6   3   14.74    6.94
  10  -6  -3    1.14    3.63
 -10  -6   3   18.45    7.36
 -10   6   4    6.94    4.87
  10  -6  -4    7.07    5.71
 -10  -6   4    0.00    3.88
 -10   6   5   24.88    8.08
  10  -6  -5   19.35    8.20
 -10  -6   5   14.99    6.62
 -10   6   6   18.72    7.54
  10  -6  -6   11.17    7.15
 -10  -6   6   16.58    7.01
 -10   6   7   -0.00    3.36
  10  -6  -7    1.86    5.26
 -10  -6   7    1.53    3.60
 -10   6   8    5.54    5.17
  10  -6  -8    3.35    4.05
 -10  -6   8    2.92    4.32
 -10   6   9   35.27    9.73
  10  -6  -9   25.23   10.15
 -10  -6   9   26.72    8.64
 -10   6  10   29.67    8.88
  10  -6 -10   15.77    7.93
 -10  -6  10   15.64    7.24
 -10   6  11    1.69    3.74
  10  -6 -11    1.24    3.52
 -10  -6  11    0.00    3.91
 -10   6  12    3.44    4.38
  10  -6 -12    0.00    4.35
 -10  -6  12   -0.00    4.37
 -10   6  13   20.82    7.84
  10  -6 -13    2.68    5.35
 -10  -6  13    1.76    4.01
 -10   6  14    8.52    6.52
  10  -6 -14    4.37    4.81
 -10  -6  14    2.33    3.77
 -10   6  15   13.99    6.83
  10  -6 -15    7.68    6.10
 -10  -6  15    8.51    6.57
 -10   6  16    0.33    4.02
  10  -6 -16   -0.00    4.42
 -10  -6  16    0.61    3.57
 -10   6  17   -0.00    4.32
  10  -6 -17    7.45    6.13
 -10  -6  17    0.00    5.53
 -10   6  18    1.03    4.80
  10  -6 -18    3.30    6.09
 -10  -6  18    2.03    5.59
 -10   6  19   12.19    6.38
  10  -6 -19   10.03    7.65
 -10  -6  19   23.31    8.26
 -10   6  20   -0.00    3.80
  10  -6 -20    3.02    6.01
 -10  -6  20    4.19    5.90
 -10   6  21    0.00    3.73
  10  -6 -21    7.73    6.75
 -10  -6  21    0.00    4.97
 -10   6  22   -0.00    3.98
  10  -6 -22    1.76    4.94
 -10  -6  22    0.56    5.70
 -10   6  23   -0.00    4.95
  10  -6 -23    2.77    5.24
 -10  -6  23   -0.00    5.04
 -10   6  24    8.94    5.78
  10  -6 -24    9.53    8.49
 -10  -6  24    1.13    5.30
 -10   6  25    3.02    5.20
  10  -6 -25   -0.00    5.41
 -10  -6  25    6.35    6.46
 -10   6  26    4.12    5.99
  10  -6 -26   -0.00    4.63
 -10  -6  26    3.64    5.41
 -10   6  27    1.29    5.24
  10  -6 -27   -0.00    3.05
 -10  -6  27    7.66    7.50
 -10   6  28    1.11    5.63
  10  -6 -28    1.52    6.05
 -10  -6  28    1.93    5.86
 -10   6  29    3.87    5.21
  10  -6 -29   -0.00    5.97
 -10  -6  29    8.31    6.93
 -10   6  30   -0.00    4.81
  10  -6 -30    4.29    7.35
 -10  -6  30   -0.00    5.13
 -10   6  31   -0.00    4.57
  10  -6 -31    2.89    6.30
 -10   6  32   -0.00    5.25
  10  -6 -32    0.34    5.41
 -10   7   1   55.67   12.08
  10  -7  -1   22.58    9.74
 -10  -7   1   57.71   12.47
 -10   7   2    5.88    4.90
  10  -7  -2    0.03    4.10
 -10  -7   2    4.83    4.79
 -10   7   3   15.31    6.80
  10  -7  -3   11.13    7.61
 -10  -7   3   11.93    6.18
 -10   7   4    3.13    3.47
  10  -7  -4    1.86    4.14
 -10  -7   4   -0.00    3.14
 -10   7   5   23.04    8.19
  10  -7  -5   19.70    9.08
 -10  -7   5   27.60    8.74
 -10   7   6    3.38    4.94
  10  -7  -6   11.57    6.97
 -10  -7   6    8.04    5.60
 -10   7   7   15.09    6.70
  10  -7  -7   38.74   11.64
 -10  -7   7   32.47    8.97
 -10   7   8    8.18    5.18
  10  -7  -8    7.89    5.60
 -10  -7   8   10.86    5.73
 -10   7   9   -0.00    2.96
  10  -7  -9   -0.00    3.73
 -10  -7   9   -0.00    3.72
 -10   7  10   -0.00    3.65
  10  -7 -10   -0.00    2.75
 -10  -7  10   -0.00    3.50
 -10   7  11    3.56    4.82
  10  -7 -11    4.74    5.08
 -10  -7  11   13.20    6.44
 -10   7  12   11.18    6.45
  10  -7 -12   -0.00    3.73
 -10  -7  12    1.64    4.81
 -10   7  13   15.98    7.23
  10  -7 -13    2.52    4.96
 -10  -7  13   17.12    7.14
 -10   7  14   -0.00    4.13
  10  -7 -14   -0.00    3.03
 -10  -7  14    0.00    3.73
 -10   7  15    2.52    3.87
  10  -7 -15   -0.00    4.44
 -10  -7  15   -0.00    4.32
 -10   7  16   -0.00    4.31
  10  -7 -16   -0.00    5.94
 -10  -7  16   -0.00    4.32
 -10   7  17   37.48   10.37
  10  -7 -17   12.72    7.38
 -10  -7  17   11.41    7.99
 -10   7  18    5.89    5.80
  10  -7 -18   -0.00    3.92
 -10  -7  18    0.00    4.64
 -10   7  19    1.46    3.60
  10  -7 -19    0.13    4.38
 -10  -7  19    0.00    4.56
 -10   7  20    0.00    3.60
  10  -7 -20    4.46    5.96
 -10  -7  20    1.26    3.95
 -10   7  21    0.12    3.75
  10  -7 -21   -0.00    6.05
 -10  -7  21    0.55    4.98
 -10   7  22   -0.00    3.77
  10  -7 -22    0.00    5.39
 -10  -7  22   -0.00    4.20
 -10   7  23    9.65    7.65
  10  -7 -23    0.92    3.96
 -10  -7  23    4.04    5.32
 -10   7  24   -0.00    4.68
  10  -7 -24    0.77    5.11
 -10  -7  24    0.02    3.97
 -10   7  25   -0.00    3.91
  10  -7 -25    2.88    5.75
 -10  -7  25    4.74    6.04
 -10   7  26   -0.00    4.08
  10  -7 -26    0.00    5.85
 -10  -7  26   -0.00    4.96
 -10   7  27    5.41    5.72
  10  -7 -27    1.20    5.48
 -10  -7  27    5.08    5.78
 -10   7  28    1.90    5.20
  10  -7 -28    0.30    4.80
 -10  -7  28    2.19    5.18
 -10   7  29    4.37    5.89
  10  -7 -29    0.58    7.11
 -10  -7  29   -0.00    5.55
 -10   7  30    0.44    3.86
  10  -7 -30    3.79    7.12
 -10  -7  30    4.02    5.75
 -10   7  31    1.24    4.10
 -10   7  32    6.46    6.17
 -10   8   1    1.73    3.76
  10  -8  -1    1.93    5.26
 -10  -8   1    6.67    5.03
 -10   8   2    2.13    4.01
  10  -8  -2    7.72    6.57
 -10  -8   2    6.84    5.23
 -10   8   3   16.38    7.38
  10  -8  -3    9.03    6.92
 -10  -8   3   48.78   10.93
 -10   8   4   12.83    6.48
  10  -8  -4    8.58    6.31
 -10  -8   4   11.27    5.72
 -10   8   5   32.32    9.41
  10  -8  -5   46.71   12.51
 -10  -8   5   24.78    8.55
 -10   8   6   10.32    5.58
  10  -8  -6    1.34    5.07
 -10  -8   6   11.84    6.27
 -10   8   7    6.00    5.12
  10  -8  -7   -0.00    3.35
 -10  -8   7    0.00    3.80
 -10   8   8    1.11    3.85
  10  -8  -8   -0.00    4.47
 -10  -8   8    0.00    2.99
 -10   8   9   10.74    5.87
  10  -8  -9   10.58    6.38
 -10  -8   9   20.80    8.16
 -10   8  10   11.46    5.97
  10  -8 -10    2.75    4.87
 -10  -8  10    4.01    4.43
 -10   8  11   10.42    6.10
  10  -8 -11    4.38    4.92
 -10  -8  11   14.01    7.08
 -10   8  12   -0.00    3.99
  10  -8 -12    3.90    4.27
 -10  -8  12    1.72    4.49
 -10   8  13    0.00    3.66
  10  -8 -13    1.99    3.83
 -10  -8  13    0.93    3.46
 -10   8  14    4.50    5.11
  10  -8 -14    5.50    6.49
 -10  -8  14    0.00    4.44
 -10   8  15   11.37    6.41
  10  -8 -15   12.92    8.27
 -10  -8  15   12.94    7.12
 -10   8  16    1.33    3.90
  10  -8 -16   -0.00    4.86
 -10  -8  16    2.76    5.16
 -10   8  17    0.90    3.87
  10  -8 -17    0.35    3.60
 -10  -8  17   -0.00    5.14
 -10   8  18    2.86    4.59
  10  -8 -18    0.00    4.78
 -10  -8  18    1.27    3.75
 -10   8  19   24.11    8.63
  10  -8 -19    0.00    4.42
 -10  -8  19   31.52   10.21
 -10   8  20    4.65    5.32
  10  -8 -20    0.00    6.10
 -10  -8  20    1.07    4.22
 -10   8  21    2.22    4.56
  10  -8 -21    3.03    4.42
 -10  -8  21    2.02    5.13
 -10   8  22   -0.00    3.96
  10  -8 -22   -0.00    6.28
 -10  -8  22   -0.00    6.24
 -10   8  23    0.00    4.78
  10  -8 -23    0.00    5.88
 -10  -8  23    3.37    5.52
 -10   8  24    2.01    5.33
  10  -8 -24   -0.00    5.32
 -10  -8  24   -0.00    5.32
 -10   8  25    1.60    4.39
  10  -8 -25   -0.00    2.84
 -10  -8  25    0.00    4.27
 -10   8  26   -0.00    4.64
  10  -8 -26    1.38    5.47
 -10  -8  26   -0.00    4.96
 -10   8  27    0.37    4.64
  10  -8 -27    3.03    6.12
 -10  -8  27   -0.00    5.88
 -10   8  28    1.31    4.66
  10  -8 -28    3.47    7.12
 -10  -8  28    0.30    3.86
 -10   8  29    5.35    6.04
 -10  -8  29    0.82    5.06
 -10   8  30    0.00    3.60
 -10   8  31    3.43    5.60
 -10   9   1   30.41    9.05
  10  -9  -1   21.01    8.67
 -10  -9   1   38.94   10.01
 -10   9   2    2.30    4.11
  10  -9  -2    0.00    4.32
 -10  -9   2    0.00    3.28
 -10   9   3   13.18    6.58
  10  -9  -3   13.68    7.71
 -10  -9   3   17.44    7.18
 -10   9   4    4.52    4.08
  10  -9  -4    2.12    3.98
 -10  -9   4   -0.00    3.54
 -10   9   5   -0.00    2.93
  10  -9  -5    9.98    6.96
 -10  -9   5    3.08    4.62
 -10   9   6    0.00    4.14
  10  -9  -6    2.80    4.89
 -10  -9   6    0.00    3.97
 -10   9   7   26.12    8.33
  10  -9  -7   16.33    8.11
 -10  -9   7   15.86    7.03
 -10   9   8   -0.00    3.34
  10  -9  -8    1.66    4.01
 -10  -9   8    4.88    4.48
 -10   9   9    4.75    4.54
  10  -9  -9   -0.00    4.36
 -10  -9   9    1.01    3.65
 -10   9  10   -0.00    3.54
  10  -9 -10    0.00    4.98
 -10  -9  10    6.67    5.05
 -10   9  11   13.45    6.55
  10  -9 -11    5.68    6.29
 -10  -9  11   24.14    8.36
 -10   9  12    0.69    3.57
  10  -9 -12    2.59    3.50
 -10  -9  12    0.44    3.63
 -10   9  13   10.63    6.33
  10  -9 -13   -0.00    4.14
 -10  -9  13    0.25    3.95
 -10   9  14    3.32    4.98
  10  -9 -14    0.42    3.61
 -10  -9  14   -0.00    4.20
 -10   9  15   -0.00    3.92
  10  -9 -15    9.22    6.26
 -10  -9  15    1.69    4.17
 -10   9  16   -0.00    4.06
  10  -9 -16    4.79    5.06
 -10  -9  16    2.93    5.54
 -10   9  17   52.91   12.12
  10  -9 -17    5.63    7.19
 -10  -9  17   11.26    7.81
 -10   9  18    1.53    3.75
  10  -9 -18    3.57    5.69
 -10  -9  18    0.00    4.05
 -10   9  19    1.06    3.81
  10  -9 -19   -0.00    4.65
 -10  -9  19    0.00    4.73
 -10   9  20    0.84    4.41
  10  -9 -20    1.61    5.05
 -10  -9  20    0.00    4.42
 -10   9  21    1.64    4.86
  10  -9 -21   -0.00    4.30
 -10  -9  21    1.97    3.99
  10  -9 -22    0.21    4.66
 -10  -9  22    3.70    5.39
  10  -9 -23    2.16    4.92
 -10  -9  23    6.38    6.65
  10  -9 -24    0.00    5.99
 -10  -9  24   -0.00    4.89
  10  -9 -25    4.10    6.15
 -10  -9  25    1.26    6.53
  10  -9 -26    4.09    5.03
 -10  -9  26   -0.00    4.48
 -10  -9  27    5.75    6.27
 -10  -9  28    7.29    6.16
 -10  -9  29    1.58    5.69
 -10  10   1    7.07    5.01
  10 -10  -1    4.80    6.96
 -10 -10   1    4.95    4.22
 -10  10   2   -0.00    3.11
  10 -10  -2    2.20    5.46
 -10 -10   2   -0.00    2.97
 -10  10   3   20.68    7.59
  10 -10  -3    3.28    6.09
 -10 -10   3    4.87    4.80
 -10  10   4    1.93    4.11
  10 -10  -4   -0.00    4.91
 -10 -10   4    0.78    3.49
 -10  10   5   12.20    6.35
  10 -10  -5   33.31   10.62
 -10 -10   5   23.41    8.10
 -10  10   6    3.14    4.63
  10 -10  -6    2.03    3.32
 -10 -10   6    4.33    4.50
  10 -10  -7    2.95    5.15
 -10 -10   7    2.02    3.82
  10 -10  -8   -0.00    4.03
 -10 -10   8    0.00    3.83
  10 -10  -9    7.32    5.94
 -10 -10   9   22.01    7.94
  10 -10 -10    0.27    3.27
 -10 -10  10    0.48    4.58
  10 -10 -11    3.89    5.59
 -10 -10  11    0.00    4.02
  10 -10 -12    5.95    5.19
 -10 -10  12    0.00    3.12
  10 -10 -13    5.15    5.54
 -10 -10  13    7.45    6.61
  10 -10 -14   -0.00    3.25
 -10 -10  14    2.46    4.60
  10 -10 -15   -0.00    5.61
 -10 -10  15   10.34    6.74
  10 -10 -16   -0.00    4.42
 -10 -10  16    1.29    5.24
  10 -10 -17   -0.00    4.29
 -10 -10  17   -0.00    4.43
  10 -10 -18   -0.00    5.13
 -10 -10  18   -0.00    5.22
  10 -10 -19    9.08    7.01
 -10 -10  19    5.03    5.42
  10 -10 -20   -0.00    4.01
 -10 -10  20    0.95    4.75
  10 -10 -21    3.02    6.70
 -10 -10  21   -0.00    4.85
  10 -10 -22    1.39    3.83
 -10 -10  22    1.47    4.20
  10 -10 -23   -0.00    3.69
 -10 -10  23    2.26    5.29
 -10 -10  24   -0.00    4.44
 -10 -10  25    7.06    6.96
 -10 -10  26   -0.00    4.54
 -10 -10  27    0.00    5.45
 -10 -10  28   -0.00    4.17
  10 -11  -1   13.55    7.42
  10 -11  -2   -0.00    4.00
  10 -11  -3    5.02    4.76
  10 -11  -4   -0.00    4.87
  10 -11  -5   -0.00    3.39
  10 -11  -6   -0.00    4.37
  10 -11  -7    5.12    5.69
  10 -11  -8   -0.00    4.70
  10 -11  -9   -0.00    3.68
  10 -11 -10    1.72    3.59
  10 -11 -11    6.16    4.94
  10 -11 -12    2.00    5.10
  10 -11 -13    4.68    4.93
  10 -11 -14   -0.00    3.67
  10 -11 -15    2.65    4.80
  10 -11 -16   -0.00    6.21
  10 -11 -17    0.69    5.16
  10 -11 -18   -0.00    3.74
  10 -11 -19    2.30    5.36
  10 -11 -20    2.16    4.66
  10 -12  -1   -0.00    4.69
  10 -12  -2    2.86    4.85
  10 -12  -3    3.08    5.99
  10 -12  -4   -0.00    3.80
  10 -12  -5    6.08    5.75
  10 -12  -6    1.39    3.47
  10 -12  -7    0.19    3.36
  10 -12  -8    0.00    4.53
  10 -12  -9    1.94    4.48
  10 -12 -10    1.71    4.83
  10 -12 -11    0.00    3.96
  10 -12 -12    0.58    3.14
  10 -12 -13    2.68    3.29
  10 -12 -14   -0.00    4.17
  10 -12 -15   -0.00    5.20
  10 -12 -16   -0.00    4.72
  10 -12 -17    0.00    4.69
  10 -13  -1    2.55    6.03
  10 -13  -2    0.40    4.48
  10 -13  -3    4.95    5.08
  10 -13  -4   -0.00    3.66
  10 -13  -5    0.23    3.40
  10 -13  -6    0.00    3.66
  10 -13  -7    0.26    2.94
  10 -13  -8    3.30    4.40
  10 -13  -9    1.33    4.53
  10 -13 -10   -0.00    3.83
  10 -13 -11    0.40    3.82
  10 -13 -12    4.85    5.49
  10 -13 -13    4.04    5.25
  10 -14  -1    2.23    4.57
  10 -14  -2   -0.00    3.94
  10 -14  -3    1.46    4.70
  10 -14  -4   -0.00    3.77
   9   0  -1   12.50    7.35
   9   0  -2   -0.00    3.24
   9   0  -3   95.01   18.11
   9   0  -4   -0.00    4.74
  -9   0   5   39.21    9.76
   9   0  -5   30.11   10.57
  -9   0   6   -0.00    3.36
   9   0  -6    1.41    4.81
  -9   0   7   88.92   15.42
   9   0  -7   83.05   17.47
  -9   0   8    0.48    3.71
   9   0  -8    0.00    3.80
  -9   0   9   81.30   14.28
   9   0  -9   49.65   13.29
  -9   0  10   -0.00    3.34
   9   0 -10    2.68    3.95
  -9   0  11    3.86    4.04
   9   0 -11   -0.00    3.97
  -9   0  12   -0.00    3.72
   9   0 -12    1.38    5.79
  -9   0  13  117.59   18.15
   9   0 -13   81.26   18.50
  -9   0  14   -0.00    4.57
   9   0 -14   -0.00    4.85
  -9   0  15   10.90    5.78
   9   0 -15   12.66    8.15
  -9   0  16   -0.00    4.28
   9   0 -16    7.10    6.28
  -9   0  17    9.77    6.82
   9   0 -17   11.52    8.12
  -9   0  18   -0.00    2.90
  -9   0  19   38.59   11.25
  -9   0  20    2.23    4.91
  -9   0  21    3.58    5.68
  -9   0  22    0.00    4.41
   9   0 -22    0.15    3.63
  -9   0  23   31.92   10.34
   9   0 -23   28.06   12.23
  -9   0  24    0.36    4.77
   9   0 -24    0.62    4.74
  -9   0  25   16.63    8.77
   9   0 -25    4.13    7.28
  -9   0  26    1.59    4.61
   9   0 -26    3.01    5.62
  -9   0  27    8.80    6.02
  -9   0  28    3.19    5.07
  -9   0  29   11.64    7.73
  -9   0  30    0.19    4.73
  -9   0  31   -0.00    3.72
  -9   0  32    3.86    7.00
  -9   0  33    7.40    8.00
  -9   0  34    1.29    4.67
   9  -1  -1  318.98   38.43
   9   1  -1  282.78   37.12
  -9  -1   1  328.69   37.28
   9  -1  -2    4.96    5.59
   9   1  -2    9.24    5.89
  -9  -1   2   10.62    6.05
   9  -1  -3    0.98    2.95
   9   1  -3    1.59    4.57
  -9  -1   3   -0.00    2.69
   9  -1  -4   30.84   10.22
   9   1  -4   38.96   11.15
  -9  -1   4   37.13   10.76
  -9   1   5   84.65   15.22
   9  -1  -5  127.46   20.49
   9   1  -5   77.05   16.79
  -9  -1   5   83.91   15.55
  -9  -1   5  147.06   20.61
  -9   1   6    2.26    3.98
   9  -1  -6    1.12    4.13
   9   1  -6   -0.00    3.11
  -9  -1   6    0.53    3.12
  -9  -1   6    0.85    4.76
  -9   1   7   36.02    9.59
   9  -1  -7   61.10   13.77
   9   1  -7   23.86    9.85
  -9  -1   7   46.29   10.47
  -9  -1   7   41.98   11.36
  -9   1   8    4.19    4.75
   9  -1  -8   -0.00    4.09
   9   1  -8    0.96    3.28
  -9  -1   8    0.51    3.64
  -9   1   9    9.48    5.97
   9  -1  -9   11.79    6.81
   9   1  -9    8.74    6.91
  -9  -1   9   22.33    7.72
  -9   1  10    3.73    3.89
   9  -1 -10    1.80    4.41
   9   1 -10   -0.00    3.31
  -9  -1  10   -0.00    4.10
  -9   1  11   83.69   15.26
   9  -1 -11   81.22   17.37
   9   1 -11   78.53   17.36
  -9  -1  11   89.61   15.56
  -9   1  12    6.67    5.47
   9  -1 -12   -0.00    3.90
   9   1 -12   10.58    7.60
  -9  -1  12    5.77    4.79
  -9   1  13    4.38    4.53
   9  -1 -13    4.87    5.17
   9   1 -13    2.47    4.28
  -9  -1  13    3.77    4.65
  -9   1  14    0.86    4.12
   9  -1 -14   -0.00    5.65
   9   1 -14   -0.00    4.15
  -9  -1  14   -0.00    3.96
  -9   1  15   59.49   13.52
   9   1 -15   67.69   16.87
  -9  -1  15  121.38   18.12
  -9   1  16    9.42    5.57
   9   1 -16   -0.00    5.29
  -9  -1  16    2.59    4.49
  -9   1  17   30.19    9.43
   9   1 -17   35.74   12.22
  -9  -1  17   27.12    9.16
  -9   1  18    2.76    5.38
   9   1 -18    4.27    5.53
  -9  -1  18    5.17    5.70
  -9   1  19    1.45    4.62
   9  -1 -19    5.67    7.25
   9   1 -19    4.75    5.31
  -9  -1  19    7.95    6.71
  -9   1  20    6.52    4.84
   9  -1 -20    4.54    5.96
   9   1 -20    0.10    4.67
  -9  -1  20   -0.00    4.53
  -9   1  21   56.53   13.27
   9  -1 -21   26.42   11.09
  -9  -1  21   53.03   13.33
  -9   1  22    0.90    4.83
   9  -1 -22    0.32    4.60
  -9  -1  22    3.35    5.09
  -9   1  23    1.82    5.96
   9  -1 -23    1.98    4.87
  -9  -1  23    5.44    5.60
  -9   1  24    2.33    3.93
   9  -1 -24   -0.00    4.99
  -9  -1  24    1.40    4.01
  -9   1  25    3.47    5.59
   9  -1 -25    6.00    6.55
  -9  -1  25    2.17    5.36
  -9   1  26   -0.00    5.60
   9  -1 -26    3.14    6.24
  -9  -1  26    5.08    6.11
  -9   1  27    7.10    6.84
   9  -1 -27    4.40    7.18
  -9  -1  27   23.26    9.35
  -9   1  28    1.14    5.30
   9  -1 -28   -0.00    5.16
  -9  -1  28    1.68    4.60
  -9   1  29   -0.00    3.96
   9  -1 -29   -0.00    3.25
  -9  -1  29   -0.00    3.43
  -9   1  30    0.41    3.88
  -9  -1  30    3.24    5.15
  -9   1  31    1.09    3.78
  -9  -1  31    0.00    5.44
  -9   1  32    1.61    5.74
  -9  -1  32    1.68    4.80
  -9   1  33    7.55    7.06
  -9  -1  33    1.59    4.96
  -9   1  34    0.00    5.41
  -9  -1  34   -0.00    7.61
   9  -2  -1   23.50    9.88
   9   2  -1   24.62    9.55
  -9  -2   1   55.36   12.58
   9  -2  -2    9.10    6.26
   9   2  -2    0.00    4.42
  -9  -2   2    5.82    5.76
   9  -2  -3   91.85   18.92
   9   2  -3  140.28   22.10
  -9  -2   3  126.88   20.23
   9  -2  -4    6.38    5.37
   9   2  -4    2.01    4.06
  -9  -2   4    2.53    4.14
  -9   2   5   18.01    6.59
   9  -2  -5    0.00    3.73
   9   2  -5    5.59    5.69
  -9  -2   5    6.76    4.72
  -9  -2   5   12.18    6.84
  -9   2   6    2.23    4.22
   9  -2  -6    0.94    4.11
   9   2  -6    2.43    4.06
  -9  -2   6   -0.00    2.66
  -9  -2   6    0.00    3.38
  -9   2   7   58.59   12.14
   9  -2  -7   60.05   14.54
   9   2  -7   71.28   15.64
  -9  -2   7   66.46   12.49
  -9  -2   7   34.35   11.08
  -9   2   8   26.20    7.87
   9  -2  -8   21.71    9.13
   9   2  -8   21.57    8.91
  -9  -2   8   15.93    6.49
  -9  -2   8   44.93   11.63
  -9   2   9   38.65   10.29
   9  -2  -9   34.05   11.28
   9   2  -9   35.59   11.42
  -9  -2   9   29.67    8.55
  -9  -2   9   44.00   11.57
  -9   2  10    0.44    3.30
   9  -2 -10   -0.00    4.73
   9   2 -10    0.70    4.14
  -9  -2  10   -0.00    3.79
  -9  -2  10   -0.00    3.64
  -9   2  11   -0.00    3.48
   9   2 -11    4.09    4.88
  -9  -2  11   -0.00    3.44
  -9  -2  11    2.44    4.69
  -9   2  12    4.52    4.66
   9   2 -12   12.71    7.36
  -9  -2  12    3.22    4.47
  -9   2  13   28.30    8.81
   9   2 -13   24.96   10.53
  -9  -2  13   37.03    9.50
  -9   2  14   34.28    9.53
   9   2 -14   33.21   11.55
  -9  -2  14   29.57    9.58
  -9   2  15   11.37    6.09
   9   2 -15   31.20   11.29
  -9  -2  15   14.90    7.27
  -9   2  16   -0.00    4.08
   9  -2 -16    2.31    4.94
   9   2 -16    4.25    4.52
  -9  -2  16    0.05    3.82
  -9   2  17   34.01   10.01
   9  -2 -17   21.33    9.64
   9   2 -17   11.06    8.29
  -9  -2  17   26.97    9.32
  -9   2  18    0.00    4.69
   9  -2 -18    1.68    4.73
   9   2 -18   -3.49    5.09
  -9  -2  18    2.42    4.46
  -9   2  19   54.88   13.45
   9  -2 -19   27.83   12.26
   9   2 -19   76.84   18.04
  -9  -2  19   70.49   14.33
  -9   2  20    1.21    4.70
   9  -2 -20    1.51    5.32
  -9  -2  20    3.15    3.58
  -9   2  21    3.38    5.30
   9  -2 -21   -0.00    4.43
  -9  -2  21   -0.00    5.21
  -9   2  22    9.30    7.22
   9  -2 -22    0.00    4.87
  -9  -2  22    2.76    4.95
  -9   2  23   35.45   10.83
   9  -2 -23    8.69    7.80
  -9  -2  23   19.09    8.92
  -9   2  24    5.29    6.13
   9  -2 -24    4.71    7.20
  -9  -2  24    5.82    5.64
  -9   2  25    4.21    6.41
   9  -2 -25    2.88    7.13
  -9  -2  25    6.28    7.31
  -9   2  26    3.62    4.54
   9  -2 -26   -0.00    4.45
  -9  -2  26   -0.00    4.73
  -9   2  27    5.98    5.71
   9  -2 -27    0.00    7.67
  -9  -2  27    6.87    6.44
  -9   2  28   -0.00    3.87
   9  -2 -28   -0.00    4.65
  -9  -2  28   -0.00    5.47
  -9   2  29    2.70    5.27
   9  -2 -29    0.22    5.52
  -9  -2  29    1.81    4.37
  -9   2  30   -0.00    6.07
   9  -2 -30   -0.00    4.75
  -9  -2  30   -0.00    4.73
  -9   2  31   -0.00    4.87
   9  -2 -31    1.08    4.07
  -9  -2  31    6.06    6.17
  -9   2  32    1.14    4.79
   9  -2 -32    0.95    4.97
  -9  -2  32   -0.00    7.02
  -9   2  33    2.94    7.07
  -9  -2  33   11.04    8.13
  -9   2  34    3.44    6.07
  -9  -2  34   -0.00    5.66
   9  -3  -1  153.65   23.81
   9   3  -1  139.15   22.93
  -9  -3   1  143.45   22.70
   9  -3  -2   38.23   11.17
   9   3  -2   36.93   11.02
  -9  -3   2   28.11    9.47
   9  -3  -3    4.67    5.91
   9   3  -3    0.00    3.69
  -9  -3   3    2.77    4.09
   9  -3  -4    0.00    5.20
   9   3  -4    1.77    4.57
  -9  -3   4   -0.00    3.20
  -9  -3   4    3.55    5.04
  -9   3   5   53.50   11.43
   9   3  -5   58.16   13.74
  -9  -3   5   50.51   11.22
  -9  -3   5   40.34   11.41
  -9   3   6   41.38   10.32
   9   3  -6   42.87   12.29
  -9  -3   6   33.25    9.59
  -9  -3   6   53.33   12.64
  -9   3   7   12.66    5.80
   9   3  -7   20.18    8.49
  -9  -3   7   24.63    7.89
  -9  -3   7    8.17    6.13
  -9   3   8   -0.00    3.09
   9   3  -8    3.95    4.32
  -9  -3   8    2.49    4.03
  -9  -3   8    0.00    4.04
  -9   3   9    6.02    5.04
   9   3  -9    2.23    4.76
  -9  -3   9   11.43    5.78
  -9  -3   9    9.64    5.80
  -9   3  10    0.00    4.62
   9   3 -10    9.35    6.11
  -9  -3  10    2.26    4.89
  -9  -3  10   10.29    6.65
  -9   3  11  111.10   17.13
   9   3 -11   89.44   19.04
  -9  -3  11  110.22   17.26
  -9  -3  11   74.33   16.69
  -9   3  12   21.81    7.69
   9   3 -12   20.47    9.49
  -9  -3  12   16.65    7.05
  -9  -3  12   22.30    8.40
  -9   3  13    5.81    4.85
   9  -3 -13    5.42    6.19
   9   3 -13   12.15    7.36
  -9  -3  13    8.87    6.47
  -9  -3  13    6.43    5.40
  -9   3  14   -0.00    3.20
   9  -3 -14   -0.00    6.17
   9   3 -14    4.02    5.66
  -9  -3  14   -0.00    3.05
  -9   3  15   47.05   11.06
   9  -3 -15   24.30   10.51
   9   3 -15   26.00   10.67
  -9  -3  15   48.51   11.32
  -9   3  16    8.90    6.14
   9  -3 -16    0.60    3.95
  -9  -3  16   18.04    7.24
  -9   3  17    8.17    6.34
   9  -3 -17   12.93    8.20
  -9  -3  17   22.86    8.74
  -9   3  18   -0.00    3.01
   9  -3 -18   -0.00    4.46
  -9  -3  18    3.93    4.96
  -9   3  19   -0.00    4.77
   9  -3 -19   -0.00    4.80
  -9  -3  19   -0.00    4.65
  -9   3  20   11.89    7.00
   9  -3 -20    3.46    5.85
  -9  -3  20   10.19    6.81
  -9   3  21   44.14   11.89
   9  -3 -21   47.21   14.28
  -9  -3  21   37.71   11.22
  -9   3  22    1.38    4.41
   9  -3 -22    0.32    6.66
  -9  -3  22    4.00    4.58
  -9   3  23    2.81    4.53
   9  -3 -23    5.53    6.43
  -9  -3  23    4.54    5.30
  -9   3  24   -0.00    4.54
   9  -3 -24   -0.00    5.00
  -9  -3  24    3.10    5.43
  -9   3  25    5.12    5.23
   9  -3 -25    1.14    5.63
  -9  -3  25    5.99    7.34
  -9   3  26    5.20    6.81
   9  -3 -26   -0.00    6.29
  -9  -3  26    6.77    6.42
  -9   3  27    1.84    5.72
   9  -3 -27   -0.00    6.33
  -9  -3  27    1.11    5.03
  -9   3  28   -0.00    4.03
   9  -3 -28   -0.00    4.18
  -9  -3  28   -0.00    5.16
  -9   3  29    0.97    4.29
   9  -3 -29   -0.00    4.06
  -9  -3  29    0.00    3.61
  -9   3  30   -0.00    4.84
   9  -3 -30    1.31    6.13
  -9  -3  30    2.38    6.33
  -9   3  31    6.35    5.36
   9  -3 -31    7.77    7.84
  -9  -3  31    4.53    5.96
  -9   3  32    3.50    6.05
   9  -3 -32   -0.00    5.90
  -9  -3  32    2.60    5.21
  -9   3  33    0.98    5.04
   9  -3 -33    6.67    8.21
  -9  -3  33   -0.00    5.97
  -9   3  34   -0.00    5.89
   9  -3 -34   -0.00    4.39
   9   4  -1   -0.00    3.86
  -9  -4   1   -0.00    4.34
   9   4  -2   29.39   10.12
  -9  -4   2   47.76   12.38
   9   4  -3   43.96   12.34
  -9  -4   3   31.46    9.89
   9   4  -4   51.14   13.31
  -9  -4   4   51.53   11.15
  -9  -4   4   40.52   11.37
  -9   4   5   43.70   10.50
   9   4  -5   41.67   12.06
  -9  -4   5   69.83   12.90
  -9  -4   5   65.75   14.26
  -9   4   6    0.60    3.30
   9   4  -6    0.66    3.34
  -9  -4   6    4.69    4.31
  -9  -4   6    0.92    4.62
  -9   4   7   60.81   12.00
   9  -4  -7   45.25   12.47
   9   4  -7   41.03   12.71
  -9  -4   7   41.06   10.27
  -9   4   8   54.05   11.57
   9  -4  -8   64.54   14.72
   9   4  -8   54.67   14.40
  -9  -4   8   55.50   12.39
  -9   4   9   37.61   10.09
   9  -4  -9   42.25   11.57
  -9  -4   9   23.62    8.32
  -9   4  10   -0.00    4.20
   9  -4 -10    0.78    3.26
  -9  -4  10   -0.00    3.80
  -9   4  11    4.68    4.12
   9  -4 -11    9.73    6.03
  -9  -4  11    3.60    4.92
  -9   4  12    6.42    4.45
   9  -4 -12    4.04    4.57
  -9  -4  12    3.38    4.78
  -9   4  13   36.98    9.89
   9  -4 -13   36.37   11.47
  -9  -4  13   34.06    9.49
  -9   4  14    0.00    4.09
   9  -4 -14    0.19    4.91
  -9  -4  14   -0.00    4.37
  -9   4  15   13.56    6.77
   9  -4 -15   11.56    7.90
  -9  -4  15   31.06    9.30
  -9   4  16   -0.00    4.87
   9  -4 -16    0.00    4.82
  -9  -4  16    0.30    3.44
  -9   4  17   10.65    6.59
   9  -4 -17   16.38    7.98
  -9  -4  17   25.73    9.12
  -9   4  18   37.51   11.10
   9  -4 -18   26.12   10.10
  -9  -4  18   42.88   11.63
  -9   4  19   31.24    9.86
   9  -4 -19   29.27   11.15
  -9  -4  19   17.69    8.05
  -9   4  20    0.00    3.76
   9  -4 -20    0.00    3.52
  -9  -4  20    0.23    3.38
  -9   4  21    2.54    5.07
   9  -4 -21   -0.00    5.59
  -9  -4  21    1.39    3.89
  -9   4  22    3.25    4.72
   9  -4 -22    1.33    4.45
  -9  -4  22    4.48    5.75
  -9   4  23   23.29    9.21
   9  -4 -23    5.10    8.37
  -9  -4  23   30.18   10.15
  -9   4  24   11.63    6.77
   9  -4 -24    4.86    7.32
  -9  -4  24    6.42    6.34
  -9   4  25    3.58    4.81
   9  -4 -25    2.38    4.57
  -9  -4  25   -0.00    5.41
  -9   4  26   -0.00    5.19
   9  -4 -26   -0.00    5.35
  -9  -4  26   -0.00    4.23
  -9   4  27    0.07    3.96
   9  -4 -27   -0.00    5.98
  -9  -4  27    2.58    5.65
  -9   4  28    1.64    4.67
   9  -4 -28   11.31    8.26
  -9  -4  28    3.38    5.30
  -9   4  29    5.68    5.66
   9  -4 -29    3.32    6.21
  -9  -4  29    0.00    4.90
  -9   4  30    2.99    5.41
   9  -4 -30   -0.00    5.82
  -9  -4  30   -0.00    4.41
  -9   4  31    2.57    5.45
   9  -4 -31    0.24    4.69
  -9  -4  31    6.66    7.27
  -9   4  32   -0.00    4.56
   9  -4 -32   -0.00    5.98
  -9  -4  32    0.84    3.23
  -9   4  33   -0.00    6.23
   9  -4 -33   -0.00    7.30
  -9  -4  33    0.28    5.73
  -9   4  34   -0.00    5.73
   9  -4 -34   -0.00    6.28
   9  -4 -35    0.06    4.38
   9  -4 -36   -0.00    4.37
   9  -4 -37   -0.00    7.12
  -9   5   1  100.37   15.89
   9  -5  -1   79.30   16.75
   9  -5  -2   18.70    8.40
   9  -5  -3    2.81    4.58
  -9  -5   3    7.25    5.30
  -9   5   4   64.11   12.58
   9  -5  -4   32.80   10.87
  -9  -5   4   52.03   11.35
  -9   5   5   23.50    7.32
   9  -5  -5    7.59    6.32
  -9  -5   5    8.39    5.04
  -9   5   6   41.98   10.23
   9  -5  -6   31.41   10.81
  -9  -5   6   35.32    9.22
  -9   5   7   50.89   11.66
   9  -5  -7   42.33   12.13
  -9  -5   7   78.66   13.75
  -9   5   8   -0.00    4.10
   9  -5  -8    3.50    4.61
  -9  -5   8    5.82    4.63
  -9   5   9   -0.00    3.47
   9  -5  -9    2.80    4.00
  -9  -5   9    0.48    3.44
  -9   5  10   -0.00    3.40
   9  -5 -10    2.38    5.04
  -9  -5  10   -0.00    4.04
  -9   5  11   35.07    9.64
   9  -5 -11   32.22   11.03
  -9  -5  11   39.79   10.51
  -9   5  12   13.62    6.44
   9  -5 -12   26.72    9.44
  -9  -5  12   18.23    7.15
  -9   5  13    1.82    4.14
   9  -5 -13    4.53    5.56
  -9  -5  13    0.00    4.55
  -9   5  14   15.77    6.58
   9  -5 -14    5.16    6.24
  -9  -5  14   19.20    7.38
  -9   5  15   19.14    8.12
   9  -5 -15   13.97    8.39
  -9  -5  15   16.48    7.62
  -9   5  16   20.99    7.74
   9  -5 -16   12.39    7.34
  -9  -5  16    8.77    6.39
  -9   5  17   20.12    8.35
   9  -5 -17    4.76    5.18
  -9  -5  17   11.77    7.07
  -9   5  18    3.82    4.53
   9  -5 -18    3.25    5.11
  -9  -5  18    4.90    4.87
  -9   5  19    6.64    5.65
   9  -5 -19   -0.00    3.71
  -9  -5  19   -0.00    5.78
  -9   5  20    0.71    4.34
   9  -5 -20   -0.00    5.12
  -9  -5  20   -0.00    5.17
  -9   5  21   13.16    6.88
   9  -5 -21    8.45    7.02
  -9  -5  21   12.48    7.81
  -9   5  22   15.18    7.32
   9  -5 -22    4.99    6.13
  -9  -5  22   23.11    8.84
  -9   5  23   -0.00    3.44
   9  -5 -23    4.44    4.95
  -9  -5  23    3.99    5.42
  -9   5  24    4.07    5.80
   9  -5 -24    0.09    3.78
  -9  -5  24    2.89    5.90
  -9   5  25    0.21    3.10
   9  -5 -25   -0.00    6.25
  -9  -5  25    0.10    3.93
  -9   5  26   11.41    7.04
   9  -5 -26    2.88    5.44
  -9  -5  26    5.01    6.46
  -9   5  27    1.48    4.81
   9  -5 -27    2.58    5.82
  -9  -5  27    7.39    6.85
  -9   5  28   -0.00    4.41
   9  -5 -28    0.08    3.24
  -9  -5  28    3.72    6.05
  -9   5  29    3.08    5.02
   9  -5 -29   -0.00    6.26
  -9  -5  29   -0.00    4.06
  -9   5  30    0.00    5.10
   9  -5 -30    3.06    5.38
  -9  -5  30    9.64    6.72
  -9   5  31    0.12    4.05
   9  -5 -31   -0.00    4.25
  -9  -5  31    4.15    6.99
  -9   5  32    4.31    6.76
   9  -5 -32    0.93    4.97
  -9  -5  32    0.02    5.60
  -9   5  33   -0.00    5.70
   9  -5 -33    0.36    4.26
  -9  -5  33    5.89    7.33
  -9   5  34   -0.00    4.48
   9  -5 -34    5.65    7.75
   9  -5 -35    7.63    8.95
   9  -5 -36    1.16    5.82
  -9   6   1    2.67    3.10
   9  -6  -1    0.05    4.43
  -9  -6   1    2.40    4.07
  -9   6   2   90.36   15.49
   9  -6  -2   86.66   16.97
  -9  -6   2   75.29   14.50
  -9   6   3   33.68    8.88
   9  -6  -3   13.63    6.86
  -9  -6   3   29.68    8.79
  -9   6   4   12.35    6.37
   9  -6  -4    8.03    6.27
  -9  -6   4   12.29    6.13
  -9   6   5   26.28    7.82
   9  -6  -5   22.29    8.83
  -9  -6   5    8.07    5.52
  -9   6   6   11.60    5.64
   9  -6  -6   12.01    6.62
  -9  -6   6    4.36    4.31
  -9   6   7   14.88    6.37
   9  -6  -7   11.46    6.85
  -9  -6   7   26.14    7.90
  -9   6   8   62.96   12.41
   9  -6  -8   48.61   12.70
  -9  -6   8   54.92   11.74
  -9   6   9   17.11    6.67
   9  -6  -9   -0.00    2.63
  -9  -6   9   10.83    5.79
  -9   6  10    0.00    3.20
   9  -6 -10   -0.00    3.67
  -9  -6  10   -0.00    3.67
  -9   6  11    2.22    4.02
   9  -6 -11    5.65    5.04
  -9  -6  11    1.68    3.89
  -9   6  12   10.01    6.10
   9  -6 -12   28.86   10.50
  -9  -6  12    8.05    5.27
  -9   6  13   11.12    5.68
   9  -6 -13   20.42    8.38
  -9  -6  13    6.12    5.22
  -9   6  14   17.62    6.63
   9  -6 -14   20.66    9.12
  -9  -6  14    6.34    6.65
  -9   6  15   18.72    7.27
   9  -6 -15   -0.00    4.89
  -9  -6  15    6.05    6.35
  -9   6  16    2.90    4.62
   9  -6 -16    6.59    5.81
  -9  -6  16   -0.00    3.62
  -9   6  17    3.44    4.23
   9  -6 -17   13.61    7.68
  -9  -6  17    5.60    5.57
  -9   6  18   36.75   10.09
   9  -6 -18   17.91    8.59
  -9  -6  18   22.01    9.04
  -9   6  19    4.99    5.22
   9  -6 -19   17.30    8.72
  -9  -6  19   13.75    6.97
  -9   6  20    8.55    6.33
   9  -6 -20    0.55    4.96
  -9  -6  20    6.11    7.29
  -9   6  21   -0.00    3.88
   9  -6 -21   -0.00    3.65
  -9  -6  21    0.13    4.89
  -9   6  22    9.31    6.48
   9  -6 -22    3.99    6.73
  -9  -6  22   -0.00    6.17
  -9   6  23    2.11    5.83
   9  -6 -23   -0.00    6.49
  -9  -6  23    2.98    5.05
  -9   6  24    9.15    6.75
   9  -6 -24    5.50    6.98
  -9  -6  24    0.89    4.38
  -9   6  25   -0.00    4.58
   9  -6 -25    0.14    6.68
  -9  -6  25    1.81    4.61
  -9   6  26    1.56    4.26
   9  -6 -26   -0.00    4.27
  -9  -6  26    7.37    6.16
  -9   6  27    0.00    4.49
   9  -6 -27    2.36    5.58
  -9  -6  27   -0.00    5.91
  -9   6  28    6.22    6.72
   9  -6 -28   -0.00    4.38
  -9  -6  28    0.00    4.44
  -9   6  29    1.64    5.58
   9  -6 -29    1.91    6.33
  -9  -6  29   -0.00    3.78
  -9   6  30    0.00    3.33
   9  -6 -30   -0.00    5.71
  -9  -6  30   -0.00    5.65
  -9   6  31    5.97    7.27
   9  -6 -31    2.61    5.27
  -9  -6  31   -0.00    5.10
  -9   6  32    0.10    3.98
   9  -6 -32    1.92    7.35
  -9  -6  32    8.66    7.56
  -9   6  33    6.18    5.69
   9  -6 -33    2.44    6.91
  -9   6  34    2.89    5.68
   9  -6 -34    1.11    5.74
  -9   7   1    8.31    5.18
   9  -7  -1   -0.00    4.21
  -9  -7   1    9.87    5.50
  -9   7   2   -0.00    3.24
   9  -7  -2    2.92    4.28
  -9  -7   2    5.49    4.37
  -9   7   3    0.17    2.23
   9  -7  -3   -0.00    2.28
  -9  -7   3   -0.00    2.59
  -9   7   4   10.65    6.15
   9  -7  -4   24.62    8.83
  -9  -7   4   15.44    6.66
  -9   7   5    8.85    5.48
   9  -7  -5    2.64    4.34
  -9  -7   5   12.31    5.53
  -9   7   6   37.07    9.69
   9  -7  -6   34.33   10.28
  -9  -7   6   22.27    7.52
  -9   7   7    5.47    4.44
   9  -7  -7   -0.00    4.22
  -9  -7   7    1.09    3.45
  -9   7   8    1.33    3.71
   9  -7  -8    2.35    4.16
  -9  -7   8   -0.00    3.44
  -9   7   9    0.00    3.76
   9  -7  -9    4.02    4.47
  -9  -7   9    8.02    5.57
  -9   7  10   15.27    6.43
   9  -7 -10   12.49    7.01
  -9  -7  10   12.66    6.32
  -9   7  11    7.64    5.14
   9  -7 -11    6.75    6.33
  -9  -7  11   23.19    7.63
  -9   7  12   31.89    9.05
   9  -7 -12   23.37    8.65
  -9  -7  12   19.58    7.84
  -9   7  13    2.94    3.81
   9  -7 -13   -0.00    3.56
  -9  -7  13    0.00    4.42
  -9   7  14    3.44    4.13
   9  -7 -14    2.01    4.09
  -9  -7  14   10.20    5.99
  -9   7  15    4.54    5.43
   9  -7 -15    6.52    4.81
  -9  -7  15    2.26    4.63
  -9   7  16   40.35   10.60
   9  -7 -16   10.80    8.62
  -9  -7  16   25.49    8.86
  -9   7  17    0.54    4.40
   9  -7 -17    5.34    5.30
  -9  -7  17   -0.00    4.11
  -9   7  18    5.56    5.36
   9  -7 -18    0.00    4.21
  -9  -7  18    0.91    4.31
  -9   7  19    0.00    3.70
   9  -7 -19    3.07    5.12
  -9  -7  19    1.30    4.57
  -9   7  20    7.14    5.97
   9  -7 -20    7.56    6.54
  -9  -7  20    9.29    6.05
  -9   7  21    4.34    4.97
   9  -7 -21    2.85    5.11
  -9  -7  21   -0.00    4.21
  -9   7  22    7.51    6.27
   9  -7 -22    9.02    6.16
  -9  -7  22    7.99    6.45
  -9   7  23   -0.00    4.75
   9  -7 -23    4.52    6.20
  -9  -7  23    1.30    4.31
  -9   7  24   -0.00    4.41
   9  -7 -24    8.22    5.89
  -9  -7  24   -0.00    4.32
  -9   7  25   -0.00    4.36
   9  -7 -25   -0.00    5.13
  -9  -7  25    0.16    4.48
  -9   7  26    3.47    6.03
   9  -7 -26    1.58    5.11
  -9  -7  26   13.35    7.97
  -9   7  27    1.57    4.93
   9  -7 -27    7.57    7.50
  -9  -7  27   11.06    7.12
  -9   7  28    6.78    6.41
   9  -7 -28    0.60    5.00
  -9  -7  28    5.97    6.10
  -9   7  29    2.17    4.80
   9  -7 -29    7.07    7.74
  -9  -7  29    1.25    3.80
  -9   7  30    6.28    5.37
   9  -7 -30    0.00    4.33
  -9  -7  30    3.62    5.87
  -9   7  31    1.53    5.86
   9  -7 -31    0.00    6.36
  -9  -7  31    0.48    4.61
  -9   7  32    8.08    6.13
   9  -7 -32    0.18    3.71
  -9  -7  32    0.20    4.08
  -9   7  33   -0.00    4.67
  -9   7  34   -0.00    5.12
  -9   8   1    5.15    4.55
   9  -8  -1   11.96    7.14
  -9  -8   1    8.97    5.60
  -9   8   2   14.45    6.19
   9  -8  -2   13.53    7.33
  -9  -8   2   14.62    6.53
  -9   8   3    0.00    3.01
   9  -8  -3   -0.00    5.32
  -9  -8   3   -0.00    3.17
  -9   8   4   30.21    8.64
   9  -8  -4   24.75    9.09
  -9  -8   4   51.00   10.71
  -9   8   5   -0.00    2.82
   9  -8  -5   -0.00    3.77
  -9  -8   5   -0.00    3.18
  -9   8   6    0.00    2.54
   9  -8  -6    0.11    2.55
  -9  -8   6    1.33    3.09
  -9   8   7    6.69    4.82
   9  -8  -7    2.54    4.76
  -9  -8   7    0.00    3.44
  -9   8   8   45.60   10.72
   9  -8  -8   24.18    9.05
  -9  -8   8   49.47   11.01
  -9   8   9    3.38    4.39
   9  -8  -9    4.02    4.99
  -9  -8   9    3.64    3.90
  -9   8  10    6.52    4.87
   9  -8 -10   18.16    7.96
  -9  -8  10   12.42    6.34
  -9   8  11    2.85    3.69
   9  -8 -11    3.76    4.21
  -9  -8  11   -0.00    2.76
  -9   8  12    6.24    4.75
   9  -8 -12   10.94    6.18
  -9  -8  12    5.16    4.19
  -9   8  13    0.75    3.91
   9  -8 -13    1.11    3.86
  -9  -8  13    1.08    4.36
  -9   8  14   17.16    7.43
   9  -8 -14   16.16    7.55
  -9  -8  14   21.05    8.61
  -9   8  15    0.72    3.24
   9  -8 -15    1.93    4.01
  -9  -8  15    3.18    4.72
  -9   8  16   -0.00    4.05
   9  -8 -16    0.00    3.92
  -9  -8  16    2.16    3.95
  -9   8  17    6.15    5.53
   9  -8 -17    0.00    3.73
  -9  -8  17    4.09    5.70
  -9   8  18    8.36    6.21
   9  -8 -18    9.06    7.07
  -9  -8  18    4.72    6.32
  -9   8  19    0.79    3.71
   9  -8 -19    1.70    2.95
  -9  -8  19   -0.00    3.60
  -9   8  20    0.00    3.33
   9  -8 -20   16.38    8.24
  -9  -8  20    9.83    6.23
  -9   8  21    3.07    4.55
   9  -8 -21    1.98    4.11
  -9  -8  21   -0.00    3.88
  -9   8  22   -0.00    4.28
   9  -8 -22    4.02    5.57
  -9  -8  22    2.08    5.37
  -9   8  23   -0.00    3.64
   9  -8 -23    0.00    5.17
  -9  -8  23    7.74    6.03
  -9   8  24    0.96    4.27
   9  -8 -24    2.99    5.63
  -9  -8  24    0.81    3.91
  -9   8  25    3.03    5.07
   9  -8 -25   -0.00    3.18
  -9  -8  25    3.08    4.63
  -9   8  26    2.14    5.26
   9  -8 -26   -0.00    5.21
  -9  -8  26    4.33    6.62
  -9   8  27   -0.00    4.68
   9  -8 -27    0.84    5.15
  -9  -8  27    0.00    5.00
  -9   8  28    1.64    5.66
   9  -8 -28   -0.00    5.16
  -9  -8  28   10.95    6.96
  -9   8  29    4.94    6.54
   9  -8 -29    7.93    6.97
  -9  -8  29    0.14    6.20
  -9   8  30    4.75    5.97
   9  -8 -30   -0.00    4.07
  -9  -8  30    3.16    6.30
  -9   8  31    5.40    6.25
  -9  -8  31   -0.00    5.15
  -9   8  32    4.86    5.05
  -9   9   1   -0.00    3.00
   9  -9  -1   15.46    7.62
  -9  -9   1    4.39    4.11
  -9   9   2   18.74    6.99
   9  -9  -2   14.05    8.02
  -9  -9   2   32.28    8.58
  -9   9   3    0.97    3.18
   9  -9  -3    0.84    3.71
  -9  -9   3    0.96    3.19
  -9   9   4    2.50    3.95
   9  -9  -4    2.74    4.52
  -9  -9   4    5.87    4.57
  -9   9   5    3.86    4.13
   9  -9  -5   -0.00    3.60
  -9  -9   5    1.65    3.28
  -9   9   6   38.98    9.78
   9  -9  -6   31.41   10.32
  -9  -9   6   32.16    8.77
  -9   9   7    0.13    3.51
   9  -9  -7    1.22    4.30
  -9  -9   7   -0.00    3.29
  -9   9   8    0.00    3.20
   9  -9  -8    0.00    3.73
  -9  -9   8    4.33    4.61
  -9   9   9   -0.00    4.02
   9  -9  -9    0.81    3.89
  -9  -9   9   -0.00    3.18
  -9   9  10    7.31    5.02
   9  -9 -10    4.94    5.21
  -9  -9  10    3.48    4.32
  -9   9  11    4.12    4.78
   9  -9 -11    3.95    4.49
  -9  -9  11   -0.00    3.67
  -9   9  12   25.53    8.35
   9  -9 -12    9.19    6.87
  -9  -9  12   13.15    7.78
  -9   9  13    3.55    4.73
   9  -9 -13   -0.00    4.06
  -9  -9  13    0.49    4.22
  -9   9  14    1.03    4.01
   9  -9 -14   -0.00    5.18
  -9  -9  14    0.00    3.77
  -9   9  15    1.97    4.30
   9  -9 -15    3.40    4.57
  -9  -9  15    2.80    4.78
  -9   9  16   13.25    6.79
   9  -9 -16   15.66    8.64
  -9  -9  16   21.82    8.83
  -9   9  17   -0.00    3.14
   9  -9 -17   -0.00    4.82
  -9  -9  17   -0.00    5.00
  -9   9  18    6.16    4.95
   9  -9 -18    2.61    4.97
  -9  -9  18    1.25    4.28
  -9   9  19   -0.00    4.66
   9  -9 -19    0.00    4.86
  -9  -9  19    1.02    3.77
  -9   9  20    1.84    4.11
   9  -9 -20   -0.00    5.59
  -9  -9  20    8.55    6.65
  -9   9  21    1.51    3.91
   9  -9 -21    0.59    4.46
  -9  -9  21   -0.00    5.08
  -9   9  22    6.85    6.14
   9  -9 -22    2.93    5.00
  -9  -9  22    1.81    4.91
   9  -9 -23   -0.00    5.53
  -9  -9  23   -0.00    5.18
   9  -9 -24   -0.00    5.30
  -9  -9  24    0.00    4.55
   9  -9 -25    4.49    6.01
  -9  -9  25   -0.00    4.22
   9  -9 -26    2.46    6.65
  -9  -9  26    0.39    5.13
   9  -9 -27    5.92    6.48
  -9  -9  27    0.00    4.40
   9  -9 -28    0.00    4.74
  -9  -9  28    2.07    4.58
  -9  -9  29   -0.00    4.02
  -9  -9  30    3.31    6.22
  -9  -9  31   -0.00    4.54
  -9  10   1   -0.00    3.19
   9 -10  -1   -0.00    4.34
  -9 -10   1    8.56    5.13
  -9  10   2   19.63    6.99
   9 -10  -2    5.16    5.02
  -9 -10   2    7.34    5.30
  -9  10   3    1.92    3.49
   9 -10  -3    0.00    3.01
  -9 -10   3    2.48    3.79
  -9  10   4   42.40    9.99
   9 -10  -4   29.94   10.32
  -9 -10   4   35.33    9.67
  -9  10   5   -0.00    2.35
   9 -10  -5    0.00    4.29
  -9 -10   5    0.97    3.47
  -9  10   6    0.00    4.37
   9 -10  -6    1.00    4.30
  -9 -10   6   -0.00    3.70
  -9  10   7    2.48    3.52
   9 -10  -7    2.80    5.19
  -9 -10   7    1.81    4.59
  -9  10   8   11.11    5.78
   9 -10  -8   10.20    6.81
  -9 -10   8   19.39    7.44
   9 -10  -9    1.39    3.11
  -9 -10   9    3.72    4.48
   9 -10 -10    0.00    3.74
  -9 -10  10   12.47    6.24
   9 -10 -11   -0.00    3.71
   9 -10 -12    2.77    4.92
  -9 -10  12    7.57    5.63
   9 -10 -13    8.10    6.53
  -9 -10  13    3.44    3.83
   9 -10 -14   11.80    7.80
  -9 -10  14   23.41    8.77
   9 -10 -15    3.13    4.45
  -9 -10  15    1.53    4.80
   9 -10 -16    8.04    5.93
  -9 -10  16    2.86    4.48
   9 -10 -17   -0.00    3.95
  -9 -10  17    0.14    4.56
   9 -10 -18    3.50    4.94
  -9 -10  18   15.82    7.71
   9 -10 -19    3.41    6.23
  -9 -10  19    0.00    4.65
   9 -10 -20    0.20    4.48
  -9 -10  20    0.56    3.90
   9 -10 -21   -0.00    5.91
  -9 -10  21    1.64    4.20
   9 -10 -22    5.54    7.77
  -9 -10  22    0.41    4.50
   9 -10 -23    1.66    5.11
  -9 -10  23   -0.00    4.12
   9 -10 -24    0.11    3.99
  -9 -10  24    2.10    5.94
   9 -10 -25   -0.00    5.25
  -9 -10  25    0.07    4.39
   9 -10 -26   -0.00    4.79
  -9 -10  26    0.44    3.44
  -9 -10  27   -0.00    4.34
  -9 -10  28   11.76    7.58
  -9 -10  29    4.66    4.97
  -9 -10  30    0.00    5.82
   9 -11  -1    5.13    5.43
   9 -11  -2   14.61    7.01
   9 -11  -3   -0.00    3.75
   9 -11  -4    0.48    3.81
   9 -11  -5    1.75    3.77
   9 -11  -6    5.38    5.52
   9 -11  -7    0.35    3.21
   9 -11  -8    1.78    3.04
   9 -11  -9    1.04    3.53
   9 -11 -10    7.91    5.36
   9 -11 -11    3.58    4.13
   9 -11 -12    4.31    5.22
   9 -11 -13   -0.00    3.79
   9 -11 -14   -0.00    4.59
   9 -11 -15    4.81    5.58
   9 -11 -16    1.29    5.26
   9 -11 -17    4.24    6.25
   9 -11 -18    6.13    5.04
   9 -11 -19   -0.00    4.52
   9 -11 -20   -0.00    4.03
   9 -11 -21   -0.00    4.18
   9 -11 -22    9.53    6.30
   9 -11 -23    2.61    5.00
   9 -12  -1    3.05    4.13
   9 -12  -2    0.25    2.96
   9 -12  -3    1.68    4.41
   9 -12  -4    3.20    5.42
   9 -12  -5   -0.00    3.85
   9 -12  -6   -0.00    3.67
   9 -12  -7   -0.00    4.39
   9 -12  -8   20.70    7.95
   9 -12  -9    6.47    6.00
   9 -12 -10    4.00    4.46
   9 -12 -11    3.22    3.79
   9 -12 -12    5.14    4.41
   9 -12 -13   -0.00    4.34
   9 -12 -14    3.33    5.34
   9 -12 -15   -0.00    5.16
   9 -12 -16   -0.00    4.53
   9 -12 -17    1.72    4.68
   9 -12 -18    0.00    3.88
   9 -12 -19    1.50    3.38
   9 -12 -20   -0.00    4.80
   9 -13  -1    3.93    5.27
   9 -13  -2   -0.00    3.88
   9 -13  -3   -0.00    4.20
   9 -13  -4   -0.00    3.37
   9 -13  -5   -0.00    3.69
   9 -13  -6    0.00    4.18
   9 -13  -7   -0.00    4.04
   9 -13  -8    0.16    3.07
   9 -13  -9    1.14    3.30
   9 -13 -10    7.20    5.23
   9 -13 -11   -0.00    4.76
   9 -13 -12    6.47    5.26
   9 -13 -13    0.00    4.33
   9 -13 -14    5.84    5.28
   9 -13 -15    2.54    4.95
   9 -13 -16    2.58    4.02
   9 -13 -17    0.38    3.44
   9 -14  -1   -0.00    4.06
   9 -14  -2    1.52    5.10
   9 -14  -3    3.57    4.80
   9 -14  -4    6.75    5.30
   9 -14  -5   -0.00    3.50
   9 -14  -6   -0.00    4.84
   9 -14  -7    1.20    3.12
   9 -14  -8    1.48    3.90
   9 -14  -9    5.24    5.00
   9 -14 -10   11.59    5.98
   9 -14 -11   -0.00    3.93
   9 -14 -12   -0.00    3.64
   9 -14 -13    0.99    3.97
   9 -15  -1    5.16    5.50
   9 -15  -2    0.44    3.68
   9 -15  -3    0.96    2.99
   9 -15  -4    0.00    3.90
   9 -15  -5    2.19    4.76
  -8   0   1    0.52    3.21
  -8   0   1   -0.00    2.81
   8   0  -1    1.31    3.82
  -8   0   2  420.05   43.44
  -8   0   2  501.95   47.27
   8   0  -2  400.51   46.45
  -8   0   3   -0.00    2.84
  -8   0   3    1.05    3.90
   8   0  -3   -0.00    3.55
  -8   0   4   70.35   12.59
  -8   0   4   67.02   13.58
   8   0  -4   62.04   13.80
  -8   0   5   -0.00    3.20
  -8   0   5   -0.00    3.19
   8   0  -5    0.26    3.50
  -8   0   6   66.75   13.29
  -8   0   6   99.51   16.29
   8   0  -6   91.23   16.63
  -8   0   7    0.73    3.32
  -8   0   7   -0.00    3.35
   8   0  -7   -0.00    3.98
  -8   0   8  145.21   21.59
   8   0  -8  154.96   23.49
  -8   0   9    0.23    3.15
   8   0  -9   -0.00    3.84
   8   0 -10    1.06    2.96
   8   0 -11    0.40    2.65
   8   0 -12  143.96   23.60
  -8   0  13    0.00    2.94
   8   0 -13   -0.00    4.84
  -8   0  14   48.18   10.97
   8   0 -14   28.97   10.62
  -8   0  15   -0.00    4.05
   8   0 -15   -0.00    4.07
  -8   0  16    4.99    5.56
   8   0 -16    7.47    6.51
  -8   0  17   -0.00    3.78
   8   0 -17    3.46    5.69
  -8   0  18   92.19   16.65
   8   0 -18   79.40   18.19
  -8   0  19    0.43    3.61
   8   0 -19   -0.00    4.66
  -8   0  20    7.10    6.46
   8   0 -20    6.25    6.63
  -8   0  21   -0.00    4.17
  -8   0  22   48.56   12.31
  -8   0  23    0.00    5.14
  -8   0  24   19.12    7.89
   8   0 -24    1.74    4.29
  -8   0  25    6.92    5.80
   8   0 -25   -0.00    5.84
  -8   0  26   -0.00    4.26
   8   0 -26   -0.00    3.84
  -8   0  27    3.28    5.70
   8   0 -27    0.00    4.72
  -8   0  28   26.17   10.06
   8   0 -28    5.73    6.79
  -8   0  29    0.00    4.92
  -8   0  30    6.64    5.69
  -8   0  31    1.01    3.88
  -8   0  32   12.40    8.97
  -8   0  33   -0.00    4.42
  -8   0  34    2.81    4.54
  -8   0  35    8.38    8.33
  -8   0  36    1.49    4.98
  -8   1   1   47.52   10.17
  -8   1   1   40.67   10.27
   8  -1  -1   39.42   11.09
   8   1  -1   42.79   11.21
  -8  -1   1   58.71   11.11
  -8  -1   1   38.87   10.35
  -8   1   2    9.64    4.39
  -8   1   2   -0.00    2.66
   8  -1  -2   -0.00    3.15
   8   1  -2    0.00    2.69
  -8  -1   2    8.59    4.63
  -8  -1   2    6.20    5.24
  -8   1   3    3.67    3.85
  -8   1   3    3.45    3.80
   8  -1  -3    8.10    5.60
   8   1  -3    1.60    4.33
  -8  -1   3    5.13    3.94
  -8  -1   3    4.72    4.18
  -8   1   4   32.49    8.42
  -8   1   4   36.27    9.49
   8  -1  -4   29.36    9.46
   8   1  -4   48.89   11.43
  -8  -1   4   31.35    8.27
  -8  -1   4   23.88    8.20
  -8   1   5   12.92    5.42
  -8   1   5    1.61    4.52
   8  -1  -5    2.09    3.54
   8   1  -5    1.89    4.03
  -8  -1   5    0.00    3.72
  -8  -1   5    6.30    4.97
  -8   1   6   82.49   13.42
   8  -1  -6   78.99   15.28
   8   1  -6   54.59   13.30
  -8  -1   6   64.40   12.31
  -8  -1   6   62.85   13.36
  -8   1   7    4.56    4.43
   8  -1  -7    1.41    3.60
   8   1  -7    8.86    6.03
  -8  -1   7    1.65    3.67
   8  -1  -8    8.12    5.79
   8   1  -8    8.46    5.57
  -8  -1   8    7.60    4.71
   8  -1  -9   10.86    6.51
   8   1  -9    7.78    5.74
  -8  -1   9   15.48    6.54
   8  -1 -10  114.61   19.98
   8   1 -10  104.32   19.63
  -8  -1  10  113.46   19.00
   8  -1 -11    5.93    5.01
   8   1 -11    6.50    5.79
  -8  -1  11    0.00    3.15
   8  -1 -12    7.28    5.78
   8   1 -12    7.11    5.50
  -8  -1  12    7.07    5.34
  -8   1  13   -0.00    3.79
   8  -1 -13    0.21    3.10
   8   1 -13    3.14    5.39
  -8  -1  13    2.45    3.99
  -8   1  14   40.66   10.26
   8  -1 -14   56.18   14.14
   8   1 -14   55.36   14.33
  -8  -1  14   37.93   10.34
  -8   1  15   33.77    9.20
   8  -1 -15   45.10   12.85
   8   1 -15   20.36    9.91
  -8  -1  15   23.57    8.80
  -8   1  16   70.45   13.52
   8  -1 -16   66.24   15.69
   8   1 -16   46.24   14.04
  -8  -1  16   39.72   10.76
  -8   1  17    2.97    4.70
   8  -1 -17    1.55    4.14
   8   1 -17    5.83    5.90
  -8  -1  17    1.69    4.83
  -8   1  18   -0.00    4.74
   8   1 -18   -0.00    3.81
  -8  -1  18    2.12    4.98
  -8   1  19    4.87    4.99
   8   1 -19    9.45    6.92
  -8  -1  19    0.61    3.89
  -8   1  20   22.59    9.23
   8   1 -20    0.12    4.37
  -8  -1  20   22.37    7.63
  -8   1  21   -0.00    4.07
   8   1 -21   -0.00    5.06
  -8  -1  21    0.21    2.15
  -8   1  22   56.34   12.62
   8  -1 -22    6.26    6.72
   8   1 -22   35.46   12.88
  -8  -1  22   51.02   12.57
  -8   1  23   -0.00    4.32
   8  -1 -23    0.00    5.04
  -8  -1  23   -0.00    4.41
  -8   1  24    6.14    5.60
   8  -1 -24    0.56    3.92
  -8  -1  24    5.95    6.21
  -8   1  25   -0.00    4.21
   8  -1 -25    6.27    6.78
  -8  -1  25    0.00    4.36
  -8   1  26    4.60    5.63
   8  -1 -26    0.25    4.69
  -8  -1  26    7.25    5.65
  -8   1  27   -0.00    4.21
   8  -1 -27   -0.00    3.60
  -8  -1  27   -0.00    6.60
  -8   1  28    0.31    4.14
   8  -1 -28   13.89    9.07
  -8  -1  28    1.85    3.68
  -8   1  29    2.51    6.39
   8  -1 -29   -0.00    5.28
  -8  -1  29   -0.00    4.57
  -8   1  30    0.63    5.33
   8  -1 -30   12.86    9.40
  -8  -1  30    3.12    6.43
  -8   1  31   -0.00    6.28
   8  -1 -31   -0.00    5.34
  -8  -1  31    1.67    5.33
  -8   1  32    3.75    5.65
  -8  -1  32   -0.00    6.66
  -8   1  33   -0.00    5.20
  -8  -1  33    0.00    5.85
  -8   1  34    0.00    4.64
  -8  -1  34    2.41    5.07
  -8   1  35   -0.00    6.89
  -8  -1  35    2.06    4.98
  -8   1  36   -0.00    5.40
  -8   2   1   -0.00    2.88
   8  -2  -1   -0.00    2.99
   8   2  -1    1.05    3.69
  -8  -2   1    0.93    3.33
  -8  -2   1   -0.00    3.02
  -8   2   2   46.16   10.27
   8  -2  -2   50.43   12.40
   8   2  -2   76.04   14.84
  -8  -2   2   65.19   11.78
  -8  -2   2   56.66   12.40
  -8   2   3    9.05    4.81
   8  -2  -3   15.52    6.75
   8   2  -3    5.10    4.69
  -8  -2   3    9.78    4.92
  -8  -2   3   13.13    6.84
  -8   2   4   30.11    8.16
   8  -2  -4   18.53    7.68
   8   2  -4   33.21   10.12
  -8  -2   4   34.14    8.57
  -8  -2   4   50.44   11.34
  -8   2   5    0.00    3.04
   8  -2  -5    3.88    4.48
   8   2  -5    7.45    5.87
  -8  -2   5    8.66    5.11
  -8  -2   5    9.55    5.37
  -8   2   6   87.13   14.24
   8  -2  -6   74.48   15.03
   8   2  -6   50.04   13.24
  -8  -2   6   76.27   13.34
  -8  -2   6   95.88   16.40
  -8   2   7   24.01    7.57
   8  -2  -7   35.69   10.20
   8   2  -7   22.43    8.61
  -8  -2   7   23.06    8.07
   8  -2  -8   65.02   14.34
   8   2  -8   84.84   16.56
  -8  -2   8   76.39   14.85
   8  -2  -9    4.65    5.33
   8   2  -9    2.88    4.29
  -8  -2   9    0.00    3.58
   8  -2 -10   -0.00    2.84
   8   2 -10    1.30    3.23
  -8  -2  10    6.29    5.39
   8  -2 -11    3.80    4.28
   8   2 -11    0.12    4.62
  -8  -2  11   -0.00    3.62
   8  -2 -12   34.42   11.64
   8   2 -12   57.20   14.10
  -8  -2  12   66.45   12.75
  -8  -2  12   66.35   14.16
  -8   2  13   26.36    8.44
   8  -2 -13   41.44   11.77
   8   2 -13   42.65   12.43
  -8  -2  13   28.95    8.72
  -8  -2  13   20.52    8.26
  -8   2  14   27.40    8.29
   8  -2 -14   22.95    9.19
   8   2 -14   31.35   10.91
  -8  -2  14   15.61    6.82
  -8  -2  14   17.86    8.12
  -8   2  15    6.32    5.11
   8   2 -15   19.10    8.54
  -8  -2  15    8.85    5.99
  -8  -2  15    7.50    5.10
  -8   2  16    5.44    5.41
   8   2 -16   43.72   12.76
  -8  -2  16   15.05    7.07
  -8   2  17   23.61    8.24
   8   2 -17    9.16    6.39
  -8  -2  17   19.60    8.03
  -8   2  18  100.35   17.39
   8   2 -18   82.70   19.50
  -8  -2  18  101.07   17.56
  -8   2  19    1.54    4.68
   8  -2 -19   -0.00    5.26
   8   2 -19    9.77    7.35
  -8  -2  19    2.25    4.37
  -8   2  20    2.35    5.02
   8  -2 -20    1.19    5.33
   8   2 -20   -0.00    5.36
  -8  -2  20   -0.00    4.09
  -8   2  21   -0.00    5.29
   8  -2 -21   -0.00    4.63
   8   2 -21    3.91    5.37
  -8  -2  21   -0.00    4.36
  -8   2  22   20.43    8.70
   8  -2 -22    0.12    4.60
   8   2 -22   28.43   11.99
  -8  -2  22   25.83    9.09
  -8   2  23    4.72    5.40
   8  -2 -23   -0.00    4.94
  -8  -2  23    4.23    5.13
  -8   2  24   -0.00    4.01
   8  -2 -24    3.47    5.22
  -8  -2  24    8.59    7.02
  -8   2  25   -0.00    4.06
   8  -2 -25    0.00    4.70
  -8  -2  25    0.72    4.77
  -8   2  26    0.01    3.89
   8  -2 -26    1.25    4.17
  -8  -2  26   -0.00    4.88
  -8   2  27   -0.00    3.67
   8  -2 -27    0.57    3.26
  -8  -2  27    2.04    5.07
  -8   2  28    4.91    6.87
   8  -2 -28    8.89    8.56
  -8  -2  28    0.00    6.10
  -8   2  29    5.60    6.14
   8  -2 -29   -0.00    3.40
  -8  -2  29    0.00    5.51
  -8   2  30   -0.00    4.78
   8  -2 -30   -0.00    6.25
  -8  -2  30   10.95    7.69
  -8   2  31    2.38    5.18
   8  -2 -31   -0.00    5.82
  -8  -2  31    3.12    5.83
  -8   2  32    7.99    7.30
   8  -2 -32   -0.00    6.14
  -8  -2  32    8.28    7.36
  -8   2  33    0.00    5.54
   8  -2 -33   -0.00    5.09
  -8  -2  33    2.06    4.85
  -8   2  34    7.63    7.03
   8  -2 -34    3.22    6.53
  -8  -2  34    3.00    6.37
  -8   2  35   -0.00    5.39
  -8  -2  35    1.62    5.30
  -8   2  36   -0.00    4.20
  -8   3   1   81.60   13.41
   8  -3  -1   57.04   13.48
   8   3  -1   61.05   13.83
  -8  -3   1   76.26   13.28
  -8  -3   1   88.60   15.50
  -8   3   2    1.85    3.24
   8  -3  -2    2.33    4.16
   8   3  -2   -0.00    3.24
  -8  -3   2   -0.00    2.89
  -8  -3   2    0.00    3.62
  -8   3   3   31.82    8.63
   8  -3  -3   32.93    9.70
   8   3  -3   45.53   11.32
  -8  -3   3   48.77   10.11
  -8  -3   3   35.42   10.09
  -8   3   4   78.84   14.21
   8  -3  -4  102.60   17.70
   8   3  -4  110.73   18.66
  -8  -3   4   94.04   15.24
  -8  -3   4  112.18   18.20
  -8   3   5   14.59    6.46
   8  -3  -5    9.95    5.91
   8   3  -5   27.85    9.13
  -8  -3   5   10.78    5.52
  -8  -3   5   17.84    7.05
  -8   3   6   14.83    6.39
   8  -3  -6   47.70   11.85
   8   3  -6   49.83   11.89
  -8  -3   6   39.61    9.25
  -8  -3   6   37.72   10.41
  -8   3   7   16.62    6.17
   8  -3  -7   13.68    6.24
   8   3  -7    3.64    4.11
  -8  -3   7   12.07    6.53
   8  -3  -8   15.74    7.49
   8   3  -8    0.00    4.48
  -8  -3   8    5.89    5.29
   8  -3  -9    2.53    4.79
   8   3  -9   10.44    6.75
  -8  -3   9    2.40    4.05
   8  -3 -10   49.67   12.69
   8   3 -10   54.34   13.81
  -8  -3  10   65.96   14.23
   8  -3 -11   53.41   13.43
   8   3 -11   66.77   15.35
  -8  -3  11   73.50   14.89
   8   3 -12    0.00    4.54
  -8  -3  12    1.14    3.92
  -8  -3  12    0.00    3.35
  -8   3  13    1.22    3.80
   8   3 -13    8.25    6.11
  -8  -3  13    2.78    4.56
  -8  -3  13   10.07    5.90
  -8   3  14   25.48    8.57
   8   3 -14    3.56    5.25
  -8  -3  14   18.96    7.22
  -8  -3  14   29.37    9.41
  -8   3  15   31.74    9.14
   8   3 -15   11.85    8.08
  -8  -3  15   25.08    8.35
  -8  -3  15   33.24   10.45
  -8   3  16   65.52   12.94
   8  -3 -16   51.22   14.17
   8   3 -16   63.52   15.86
  -8  -3  16   41.81   11.76
  -8  -3  16   66.65   14.96
  -8   3  17    0.00    4.06
   8  -3 -17   -0.00    5.22
   8   3 -17   -0.00    4.20
  -8  -3  17   -0.00    4.55
  -8  -3  17   -0.00    3.33
  -8   3  18    2.67    4.78
   8  -3 -18   -0.00    3.76
   8   3 -18   11.62    7.34
  -8  -3  18   -0.00    3.86
  -8   3  19    4.90    5.78
   8  -3 -19    0.27    5.57
   8   3 -19   11.34    8.28
  -8  -3  19   13.86    7.07
  -8   3  20   64.48   13.82
   8  -3 -20   27.56   12.06
  -8  -3  20   80.33   15.38
  -8   3  21    8.52    6.42
   8  -3 -21    1.21    4.91
  -8  -3  21    1.92    4.13
  -8   3  22    4.15    5.74
   8  -3 -22    4.97    6.72
  -8  -3  22    9.08    6.39
  -8   3  23   -0.00    5.07
   8  -3 -23   -0.00    5.72
  -8  -3  23    6.87    5.40
  -8   3  24   11.28    6.67
   8  -3 -24    0.65    4.76
  -8  -3  24   12.97    6.99
  -8   3  25   12.03    6.56
   8  -3 -25    1.86    5.31
  -8  -3  25   10.44    7.10
  -8   3  26   -0.00    4.26
   8  -3 -26   -0.00    4.24
  -8  -3  26    2.48    5.22
  -8   3  27   -0.00    4.73
   8  -3 -27   -0.00    4.02
  -8  -3  27    0.00    5.40
  -8   3  28   -0.00    5.88
   8  -3 -28   -0.00    3.57
  -8  -3  28   -0.00    3.87
  -8   3  29    1.75    4.95
   8  -3 -29    3.02    6.09
  -8  -3  29    3.23    5.27
  -8   3  30   10.14    7.03
   8  -3 -30    2.34    7.32
  -8  -3  30    6.72    6.92
  -8   3  31    2.98    6.55
   8  -3 -31    0.00    5.09
  -8  -3  31   -0.00    4.86
  -8   3  32   -0.00    5.05
   8  -3 -32    2.15    6.22
  -8  -3  32    5.24    6.69
  -8   3  33    2.19    4.34
   8  -3 -33    1.78    4.60
  -8  -3  33   -0.00    4.77
  -8   3  34    5.98    6.92
   8  -3 -34    2.61    5.39
  -8  -3  34    5.71    6.34
  -8   3  35    0.03    5.04
   8  -3 -35    0.78    4.54
  -8  -3  35   -0.00    5.41
  -8   3  36    0.04    4.36
   8  -3 -36    0.35    5.63
  -8   4   1   50.44   11.06
   8  -4  -1   56.72   13.00
   8   4  -1   62.20   13.37
  -8  -4   1   56.88   11.21
  -8  -4   1   44.37   11.40
  -8   4   2   14.98    6.18
   8  -4  -2   32.28    9.31
   8   4  -2   11.66    5.94
  -8  -4   2   18.87    6.71
  -8  -4   2   19.34    7.66
  -8   4   3   20.33    6.76
   8  -4  -3   11.99    7.02
   8   4  -3   15.59    7.34
  -8  -4   3   22.80    7.14
  -8  -4   3   24.29    8.71
  -8   4   4  115.72   16.17
   8  -4  -4   81.74   15.99
   8   4  -4   56.96   14.27
  -8  -4   4  102.26   15.24
  -8  -4   4   77.96   15.46
  -8   4   5   13.27    5.78
   8  -4  -5   12.42    7.21
   8   4  -5   11.88    6.08
  -8  -4   5    0.00    2.35
  -8  -4   5    1.78    3.87
  -8   4   6   43.99   10.23
   8   4  -6   39.83   11.64
  -8  -4   6   61.68   13.39
  -8   4   7   65.76   12.55
   8   4  -7   68.46   15.04
  -8  -4   7   71.51   14.55
   8   4  -8   25.68    9.33
  -8  -4   8   26.56    9.47
   8   4  -9    0.00    3.86
  -8  -4   9    5.14    5.82
   8   4 -10    0.00    3.95
  -8  -4  10    5.22    4.78
   8   4 -11    8.31    6.00
  -8  -4  11   11.32    6.93
   8   4 -12   90.64   17.88
  -8  -4  12   47.12   11.64
  -8  -4  12  101.70   17.62
  -8   4  13   10.21    5.17
   8  -4 -13    8.01    5.44
   8   4 -13    9.03    6.33
  -8  -4  13    4.34    4.23
  -8  -4  13   11.76    6.87
  -8   4  14   36.73    9.52
   8  -4 -14   31.40   10.15
   8   4 -14   19.13    8.96
  -8  -4  14   17.03    7.63
  -8  -4  14   75.97   15.01
  -8   4  15    3.44    4.24
   8  -4 -15   -0.00    3.36
  -8  -4  15    0.54    3.86
  -8   4  16    7.98    5.70
   8  -4 -16   25.95    9.89
  -8  -4  16   21.47    8.23
  -8   4  17   11.93    6.28
   8  -4 -17    0.20    4.34
  -8  -4  17   12.38    7.29
  -8   4  18   81.38   14.63
   8  -4 -18   30.64   11.10
  -8  -4  18   46.99   12.15
  -8   4  19    0.00    3.16
   8  -4 -19   -0.00    4.60
  -8  -4  19   -0.00    3.81
  -8   4  20    5.50    6.06
   8  -4 -20    3.33    5.74
  -8  -4  20    7.98    5.54
  -8   4  21   -0.00    3.78
   8  -4 -21   -0.00    3.47
  -8  -4  21    1.94    4.69
  -8   4  22   26.29    9.31
   8  -4 -22    3.12    6.56
  -8  -4  22   21.35    8.28
  -8   4  23   10.90    6.67
   8  -4 -23   15.08    8.66
  -8  -4  23    2.07    5.05
  -8   4  24    2.25    5.03
   8  -4 -24   -0.00    5.74
  -8  -4  24   -0.00    4.34
  -8   4  25    0.27    3.81
   8  -4 -25   -0.00    4.26
  -8  -4  25    1.77    4.43
  -8   4  26   -0.00    4.32
   8  -4 -26    3.71    6.50
  -8  -4  26    0.26    3.99
  -8   4  27   -0.00    4.82
   8  -4 -27    6.02    7.83
  -8  -4  27   -0.00    5.70
  -8   4  28    8.17    6.53
   8  -4 -28    7.73    7.08
  -8  -4  28    0.00    5.39
  -8   4  29    3.40    5.03
   8  -4 -29    2.02    7.01
  -8  -4  29    1.82    5.20
  -8   4  30    1.44    6.05
   8  -4 -30   -0.00    4.36
  -8  -4  30    5.06    5.87
  -8   4  31    0.15    3.58
   8  -4 -31   -3.83    6.63
  -8  -4  31    4.09    6.15
  -8   4  32    1.52    6.23
   8  -4 -32   -0.00    4.99
  -8  -4  32    2.07    5.39
  -8   4  33   -0.00    4.36
   8  -4 -33   -0.00    5.50
  -8  -4  33    6.24    6.38
  -8   4  34    5.84    8.10
   8  -4 -34    6.93    7.75
  -8  -4  34    9.44    8.31
  -8   4  35   -0.00    5.14
   8  -4 -35   -0.00    4.51
  -8   4  36    4.40    6.17
   8  -4 -36    1.62    6.34
   8  -4 -37    2.56    5.99
   8  -4 -38   -0.00    5.52
  -8   5   1   29.84    8.21
   8   5  -1   23.30    8.40
  -8  -5   1   15.00    6.41
  -8  -5   1   30.97    9.71
  -8   5   2   14.84    6.30
   8   5  -2   19.15    7.66
  -8  -5   2   22.02    7.09
  -8  -5   2   14.16    6.86
  -8   5   3   56.99   11.40
   8   5  -3   66.93   14.05
  -8  -5   3   54.72   11.16
  -8  -5   3   50.93   12.50
  -8   5   4   11.61    5.64
   8   5  -4    0.59    4.53
  -8  -5   4   18.84    6.71
  -8  -5   4   18.25    7.39
  -8   5   5   32.53    8.91
   8   5  -5   28.72    9.63
  -8  -5   5   56.87   10.77
  -8  -5   5   43.19   11.40
  -8   5   6   57.35   12.05
   8   5  -6   65.32   14.84
  -8  -5   6  105.43   17.59
  -8   5   7    0.05    2.58
   8   5  -7   -0.00    3.80
  -8  -5   7    1.24    3.60
   8   5  -8    2.54    4.79
  -8  -5   8    1.64    3.17
   8  -5  -9    1.62    3.67
   8   5  -9    8.88    5.85
   8  -5 -10  138.80   21.80
   8  -5 -11   12.57    7.33
  -8  -5  11   22.71    7.77
   8  -5 -12    1.34    3.23
  -8  -5  12    0.00    2.68
   8  -5 -13    1.19    3.44
  -8  -5  13    0.04    3.31
  -8   5  14    0.00    4.20
   8  -5 -14    9.27    6.63
  -8  -5  14    5.90    5.69
  -8   5  15    7.74    5.57
   8  -5 -15   11.70    6.12
  -8  -5  15   23.06    8.14
  -8   5  16   25.13    8.91
   8  -5 -16   36.53   11.29
  -8  -5  16   28.75    9.55
  -8   5  17    7.11    5.43
   8  -5 -17    1.35    3.74
  -8  -5  17    8.84    6.39
  -8   5  18   -0.00    4.18
   8  -5 -18    0.80    3.64
  -8  -5  18   -0.00    4.12
  -8   5  19    7.24    6.11
   8  -5 -19    8.88    8.36
  -8  -5  19   17.02    7.62
  -8   5  20   30.95    9.77
   8  -5 -20    5.21    6.15
  -8  -5  20   31.33    9.79
  -8   5  21   21.14    8.68
   8  -5 -21   22.91    9.73
  -8  -5  21    7.82    6.38
  -8   5  22   11.68    6.41
   8  -5 -22    3.99    5.60
  -8  -5  22   -0.00    4.24
  -8   5  23    2.34    4.37
   8  -5 -23    1.04    3.66
  -8  -5  23    1.19    5.03
  -8   5  24    1.97    4.23
   8  -5 -24    6.04    6.18
  -8  -5  24   10.37    6.11
  -8   5  25    4.48    5.04
   8  -5 -25    3.78    7.07
  -8  -5  25   11.41    7.50
  -8   5  26   14.58    7.28
   8  -5 -26    2.10    4.75
  -8  -5  26    2.06    4.69
  -8   5  27    1.45    4.31
   8  -5 -27    2.31    4.92
  -8  -5  27    0.00    6.02
  -8   5  28   -0.00    4.53
   8  -5 -28   -0.00    4.50
  -8  -5  28    1.16    4.47
  -8   5  29    1.67    4.82
   8  -5 -29   -1.29    5.48
  -8  -5  29    1.74    5.52
  -8   5  30    7.68    6.30
   8  -5 -30    9.30    7.94
  -8  -5  30    0.00    5.44
  -8   5  31    4.82    6.06
   8  -5 -31    5.37    6.12
  -8  -5  31   -0.00    4.94
  -8   5  32    1.10    5.38
   8  -5 -32    9.50    8.19
  -8  -5  32    4.54    6.52
  -8   5  33   -0.00    5.58
   8  -5 -33   -0.00    4.82
  -8  -5  33    0.00    5.84
  -8   5  34    3.48    5.34
   8  -5 -34    2.29    5.23
  -8  -5  34   -0.00    5.88
  -8   5  35    0.00    5.03
   8  -5 -35    1.30    6.06
  -8   5  36   -0.00    5.31
   8  -5 -36   -0.00    4.58
   8  -5 -37   -0.00    6.61
  -8   6   1   72.61   13.10
   8  -6  -1   60.66   13.72
  -8  -6   1   87.38   13.89
  -8   6   2   54.58   11.47
   8  -6  -2   59.50   13.23
  -8  -6   2   79.27   13.17
  -8   6   3   82.72   13.95
   8  -6  -3   52.36   13.37
  -8  -6   3   97.51   14.61
  -8   6   4   37.08    9.00
   8  -6  -4   28.39    9.27
  -8  -6   4   14.87    6.38
  -8   6   5   14.86    6.11
   8  -6  -5    9.55    6.54
  -8   6   6   34.81    8.69
   8  -6  -6   20.21    8.22
  -8   6   7   24.27    7.46
   8  -6  -7    7.00    5.79
   8  -6  -8   10.46    5.74
   8  -6  -9    0.19    2.62
   8  -6 -10    5.51    4.97
   8  -6 -11    0.00    3.94
  -8  -6  11   11.70    6.04
   8  -6 -12   22.06    8.60
  -8  -6  12   18.06    7.02
   8  -6 -13    6.61    6.09
  -8  -6  13   17.08    6.94
  -8   6  14   24.49    7.94
   8  -6 -14    5.21    6.20
  -8  -6  14   19.52    8.09
  -8   6  15   10.39    5.76
   8  -6 -15   11.86    6.44
  -8  -6  15    3.03    5.59
  -8   6  16    2.66    4.15
   8  -6 -16    0.38    3.29
  -8  -6  16    2.19    4.43
  -8   6  17   54.27   12.00
   8  -6 -17   50.99   13.20
  -8  -6  17   29.26   10.50
  -8   6  18    8.69    6.00
   8  -6 -18   12.43    7.17
  -8  -6  18   23.58    8.53
  -8   6  19    7.18    5.42
   8  -6 -19    6.75    6.56
  -8  -6  19    4.55    5.19
  -8   6  20    3.80    4.96
   8  -6 -20   -0.00    4.55
  -8  -6  20   -0.00    4.69
  -8   6  21   -0.00    3.69
   8  -6 -21    0.00    4.66
  -8  -6  21    0.95    5.05
  -8   6  22    9.40    6.32
   8  -6 -22    0.00    4.54
  -8  -6  22    1.12    5.11
  -8   6  23   17.55    7.53
   8  -6 -23    2.38    5.47
  -8  -6  23   15.59    7.39
  -8   6  24    5.81    5.63
   8  -6 -24    0.20    5.65
  -8  -6  24   -0.00    4.96
  -8   6  25    0.29    4.34
   8  -6 -25    0.35    5.58
  -8  -6  25   -0.00    4.58
  -8   6  26   -0.00    4.26
   8  -6 -26   -0.00    3.90
  -8  -6  26    0.00    4.70
  -8   6  27    2.91    5.10
   8  -6 -27    5.13    6.95
  -8  -6  27    5.95    5.94
  -8   6  28   -0.00    5.44
   8  -6 -28    9.52    7.90
  -8  -6  28   10.30    7.18
  -8   6  29    6.76    6.06
   8  -6 -29    2.37    5.47
  -8  -6  29    1.21    6.09
  -8   6  30    0.00    3.53
   8  -6 -30    3.16    5.42
  -8  -6  30   -0.00    3.53
  -8   6  31   -0.00    5.45
   8  -6 -31    1.52    5.86
  -8  -6  31    6.73    6.42
  -8   6  32   -0.00    5.29
   8  -6 -32   -0.00    5.31
  -8  -6  32    1.45    5.80
  -8   6  33    1.89    5.64
   8  -6 -33    1.21    4.83
  -8  -6  33    6.88    7.15
  -8   6  34    8.94    7.32
   8  -6 -34    0.00    6.09
  -8  -6  34    4.76    6.14
  -8   6  35    3.48    5.73
   8  -6 -35   -0.00    5.89
  -8   6  36    3.86    5.87
   8  -6 -36    1.17    4.06
  -8   7   1   67.32   12.44
   8  -7  -1   48.93   12.49
  -8  -7   1   79.65   13.35
  -8   7   2    1.00    3.09
   8  -7  -2    0.23    2.92
  -8  -7   2    1.31    2.99
  -8   7   3   24.04    7.43
   8  -7  -3   27.75    9.27
  -8  -7   3   37.14    9.06
  -8   7   4    1.17    3.23
   8  -7  -4    6.62    4.72
  -8  -7   4    6.39    4.07
  -8   7   5   47.46   10.38
   8  -7  -5   51.32   11.96
  -8   7   6    9.46    4.80
   8  -7  -6    9.97    6.14
  -8   7   7    0.00    2.61
   8  -7  -7    3.26    4.99
   8  -7  -8    1.19    3.87
   8  -7  -9   41.83   11.18
   8  -7 -10   11.78    5.81
   8  -7 -11   23.26    8.48
  -8  -7  11   30.44    9.01
   8  -7 -12   -0.00    4.43
  -8  -7  12    0.00    4.21
   8  -7 -13   11.34    6.38
  -8  -7  13    1.39    3.17
  -8   7  14   15.82    6.66
   8  -7 -14   16.27    8.17
  -8  -7  14   15.77    7.17
  -8   7  15   43.01   10.95
   8  -7 -15   31.43   10.50
  -8  -7  15   41.03   10.95
  -8   7  16   12.48    6.15
   8  -7 -16   -0.00    3.99
  -8  -7  16   10.70    6.14
  -8   7  17    8.07    5.33
   8  -7 -17    3.63    5.20
  -8  -7  17    6.17    5.86
  -8   7  18    0.32    3.69
   8  -7 -18    1.91    5.43
  -8  -7  18    0.56    3.05
  -8   7  19    0.00    3.77
   8  -7 -19    3.10    4.92
  -8  -7  19   -0.00    3.94
  -8   7  20    7.92    5.56
   8  -7 -20    4.90    6.63
  -8  -7  20    0.00    4.98
  -8   7  21   22.75    8.76
   8  -7 -21    5.84    5.87
  -8  -7  21   15.20    7.60
  -8   7  22    0.65    4.53
   8  -7 -22    0.65    4.03
  -8  -7  22   -0.00    4.92
  -8   7  23   -0.00    4.08
   8  -7 -23    3.31    5.69
  -8  -7  23   -0.00    4.44
  -8   7  24   -0.00    3.22
   8  -7 -24    0.00    5.72
  -8  -7  24    6.18    5.99
  -8   7  25    5.48    5.46
   8  -7 -25    0.13    4.99
  -8  -7  25    3.92    5.12
  -8   7  26    2.90    4.76
   8  -7 -26    1.99    4.65
  -8  -7  26    0.22    4.68
  -8   7  27    4.54    5.58
   8  -7 -27   -0.00    5.09
  -8  -7  27    5.55    5.40
  -8   7  28    0.32    5.11
   8  -7 -28   -0.00    6.04
  -8  -7  28    0.00    4.86
  -8   7  29    4.82    5.67
   8  -7 -29    4.39    6.22
  -8  -7  29   -0.00    4.76
  -8   7  30    2.77    5.21
   8  -7 -30    5.84    6.48
  -8  -7  30   -0.00    4.70
  -8   7  31    9.03    7.35
   8  -7 -31    2.93    5.17
  -8  -7  31   -0.00    4.90
  -8   7  32   -0.00    4.18
   8  -7 -32   -0.00    3.24
  -8  -7  32   -0.00    4.43
  -8   7  33   -0.00    3.64
   8  -7 -33    3.17    6.45
  -8  -7  33    7.47    6.99
  -8   7  34    0.93    4.19
   8  -7 -34    4.16    6.11
  -8   7  35    5.05    5.92
  -8   7  36   -0.00    5.10
  -8   8   1   74.86   13.09
   8  -8  -1   67.43   14.00
  -8  -8   1   62.16   12.41
  -8   8   2    0.99    2.99
   8  -8  -2   -0.00    3.37
  -8  -8   2   -0.00    3.31
  -8   8   3   29.30    7.98
   8  -8  -3   22.75    8.20
  -8  -8   3   25.15    7.88
  -8   8   4    8.01    5.04
   8  -8  -4   11.84    6.25
  -8  -8   4   11.54    5.46
  -8   8   5    1.49    3.82
   8  -8  -5    0.84    2.43
  -8   8   6    1.71    3.17
   8  -8  -6    2.70    4.03
  -8   8   7   69.16   12.65
   8  -8  -7   51.32   12.65
   8  -8  -8   -0.00    4.41
   8  -8  -9    4.26    4.28
   8  -8 -10    9.10    6.09
  -8  -8  10    7.87    5.31
   8  -8 -11    0.00    3.65
  -8  -8  11    4.55    4.72
   8  -8 -12    4.59    4.41
  -8  -8  12    0.00    4.39
   8  -8 -13   14.83    6.79
  -8  -8  13   13.07    6.36
  -8   8  14   -0.00    4.63
   8  -8 -14    0.12    3.47
  -8  -8  14   -0.00    2.74
  -8   8  15    4.79    4.82
   8  -8 -15    5.72    5.65
  -8  -8  15    9.22    5.51
  -8   8  16    0.00    3.74
   8  -8 -16   -0.00    3.47
  -8  -8  16    2.05    4.76
  -8   8  17   12.25    6.45
   8  -8 -17    3.61    5.69
  -8  -8  17   13.96    7.26
  -8   8  18   -0.00    2.82
   8  -8 -18   -0.00    4.93
  -8  -8  18    1.05    3.01
  -8   8  19    3.68    4.62
   8  -8 -19    3.37    7.32
  -8  -8  19    2.80    5.07
  -8   8  20   -0.00    4.80
   8  -8 -20    0.72    5.47
  -8  -8  20    1.42    4.56
  -8   8  21    1.17    3.51
   8  -8 -21    2.45    4.40
  -8  -8  21    0.32    4.84
  -8   8  22   -0.00    4.85
   8  -8 -22    4.17    6.52
  -8  -8  22    0.00    4.96
  -8   8  23    5.26    5.40
   8  -8 -23    2.81    5.43
  -8  -8  23   12.80    6.97
  -8   8  24    0.86    4.38
   8  -8 -24   -0.00    5.51
  -8  -8  24    9.28    6.44
  -8   8  25    3.13    4.68
   8  -8 -25    2.78    5.91
  -8  -8  25    2.60    5.09
  -8   8  26   -0.00    4.16
   8  -8 -26    2.80    4.80
  -8  -8  26   -0.00    4.20
  -8   8  27    0.00    4.46
   8  -8 -27    9.55    7.32
  -8  -8  27    4.58    6.64
  -8   8  28    1.52    4.32
   8  -8 -28   -0.00    4.73
  -8  -8  28   -0.00    4.49
  -8   8  29    6.43    5.99
   8  -8 -29    0.00    4.04
  -8  -8  29   11.22    7.12
  -8   8  30    4.95    6.21
   8  -8 -30    5.66    6.97
  -8  -8  30   -0.00    5.09
  -8   8  31    0.00    5.90
   8  -8 -31    1.64    5.02
  -8  -8  31    0.94    5.47
  -8   8  32   -0.00    4.08
   8  -8 -32   -0.00    4.68
  -8  -8  32   -0.00    5.29
  -8   8  33    1.62    4.66
  -8  -8  33   -0.00    5.23
  -8   9   1   71.90   12.47
   8  -9  -1   27.75    9.96
  -8  -9   1   53.82   10.87
  -8   9   2   -0.00    3.57
   8  -9  -2    5.30    4.27
  -8  -9   2    6.36    5.09
  -8   9   3   27.15    8.05
   8  -9  -3   20.08    8.24
  -8  -9   3   35.06    8.87
  -8   9   4    1.60    3.01
   8  -9  -4    7.16    6.00
  -8   9   5   38.06    9.09
   8  -9  -5   37.54   10.60
  -8   9   6    1.28    2.73
   8  -9  -6    0.00    4.21
  -8   9   7    0.00    3.41
   8  -9  -7    3.66    5.37
   8  -9  -8    0.88    3.51
   8  -9  -9    5.80    4.92
   8  -9 -10    0.55    3.49
  -8  -9  10    3.20    5.36
   8  -9 -11   71.95   14.42
  -8  -9  11   42.05   11.01
   8  -9 -12    0.69    3.26
  -8  -9  12    0.00    3.54
   8  -9 -13    4.04    4.43
  -8  -9  13    1.14    3.91
  -8   9  14    2.67    4.18
   8  -9 -14    4.88    5.08
  -8  -9  14    0.00    4.20
  -8   9  15   35.42    9.95
   8  -9 -15   26.72    9.58
  -8   9  16    7.46    4.89
   8  -9 -16    3.32    4.26
  -8  -9  16    0.00    3.98
  -8   9  17    1.68    4.26
   8  -9 -17    3.82    5.37
  -8  -9  17   -0.00    3.20
  -8   9  18    6.16    5.20
   8  -9 -18   -0.00    4.78
  -8  -9  18    1.72    5.01
  -8   9  19   12.35    6.93
   8  -9 -19    0.35    4.72
  -8  -9  19   10.22    6.79
  -8   9  20    0.82    3.68
   8  -9 -20   -0.00    4.68
  -8  -9  20   -0.00    4.17
  -8   9  21   13.04    7.28
   8  -9 -21    2.01    5.70
  -8  -9  21    9.54    7.57
  -8   9  22    0.00    4.03
   8  -9 -22   -0.00    5.09
  -8  -9  22   -0.00    4.72
  -8   9  23   -0.00    3.88
   8  -9 -23    2.48    4.91
  -8  -9  23    3.82    4.67
   8  -9 -24    0.61    5.09
  -8  -9  24   -0.00    4.01
   8  -9 -25    7.90    6.79
  -8  -9  25    8.96    7.11
   8  -9 -26    2.60    5.89
  -8  -9  26   -0.00    4.04
   8  -9 -27    2.70    6.61
  -8  -9  27   -0.00    4.43
   8  -9 -28   -0.00    5.98
  -8  -9  28    0.06    4.34
   8  -9 -29   -0.00    5.37
  -8  -9  29    5.22    5.54
   8  -9 -30    1.70    4.79
  -8  -9  30    3.25    4.55
  -8  -9  31    0.00    4.70
  -8  -9  32   -0.00    5.42
  -8  10   1   15.38    6.27
   8 -10  -1   22.29    7.84
  -8 -10   1   17.52    6.37
  -8  10   2   -0.00    3.06
   8 -10  -2    2.26    4.44
  -8 -10   2    4.66    3.77
  -8  10   3   39.01    9.17
   8 -10  -3   29.80    9.54
  -8 -10   3   24.19    7.62
  -8  10   4    1.46    3.57
   8 -10  -4    4.13    5.41
  -8  10   5    1.93    2.91
   8 -10  -5    0.30    3.79
  -8  10   6    0.00    2.74
   8 -10  -6    0.47    3.57
  -8  10   7   33.20    8.74
   8 -10  -7   49.79   11.68
   8 -10  -8    3.86    4.29
   8 -10  -9    3.72    4.93
   8 -10 -10   -0.00    3.33
  -8 -10  10    2.74    3.67
   8 -10 -11    0.02    3.83
  -8 -10  11    6.77    5.35
   8 -10 -12    0.00    3.36
  -8 -10  12   -0.00    3.84
   8 -10 -13   30.99    9.84
  -8 -10  13   26.11    8.74
   8 -10 -14   -0.00    5.82
  -8 -10  14   -0.00    3.81
   8 -10 -15    1.15    3.43
  -8 -10  15    1.09    3.50
   8 -10 -16    9.06    5.75
  -8 -10  16   -0.00    3.74
   8 -10 -17   26.89    9.64
  -8 -10  17   18.60    7.70
   8 -10 -18   -0.00    5.32
  -8 -10  18    3.92    4.26
   8 -10 -19    5.07    6.98
  -8 -10  19    4.03    5.69
   8 -10 -20   -0.00    4.68
  -8 -10  20   -0.00    4.68
   8 -10 -21    2.16    5.39
  -8 -10  21    1.46    4.69
   8 -10 -22    2.55    5.24
  -8 -10  22    3.29    5.47
   8 -10 -23    0.00    3.90
  -8 -10  23    8.85    6.88
   8 -10 -24   -0.00    5.61
  -8 -10  24   -0.00    3.95
   8 -10 -25    3.48    4.58
  -8 -10  25   -0.00    4.71
   8 -10 -26    1.79    4.55
  -8 -10  26   -0.00    4.98
   8 -10 -27    1.51    4.68
  -8 -10  27    1.68    4.85
   8 -10 -28   -0.00    5.78
  -8 -10  28   -0.00    4.82
  -8 -10  29    7.85    7.79
  -8 -10  30    3.93    6.00
  -8 -10  31   -0.00    5.58
  -8 -10  32   -0.00    4.43
   8 -11  -1   20.86    8.04
   8 -11  -2    7.31    5.30
   8 -11  -3   10.83    6.31
   8 -11  -4    2.58    4.12
   8 -11  -5    4.88    4.86
   8 -11  -6    1.76    3.29
   8 -11  -7    0.00    3.02
   8 -11  -8    1.13    4.13
   8 -11  -9    5.62    5.58
   8 -11 -10    3.72    4.82
   8 -11 -11    6.88    5.47
   8 -11 -12    1.75    3.70
   8 -11 -13   -0.00    2.83
   8 -11 -14    1.04    5.37
   8 -11 -15    8.94    5.90
   8 -11 -16   -0.00    4.06
  -8 -11  16   -0.00    4.29
   8 -11 -17    3.40    4.71
  -8 -11  17    2.54    4.82
   8 -11 -18   -0.00    4.41
  -8 -11  18    2.27    4.83
   8 -11 -19    7.06    6.32
  -8 -11  19   14.81    6.99
   8 -11 -20    3.85    5.26
  -8 -11  20   -0.00    4.44
   8 -11 -21    8.80    5.75
  -8 -11  21    1.83    4.99
   8 -11 -22   -0.00    3.55
  -8 -11  22   -0.00    3.70
   8 -11 -23   -0.00    3.31
  -8 -11  23    2.41    4.16
   8 -11 -24    0.00    4.30
  -8 -11  24   -0.00    4.78
   8 -11 -25    1.24    4.94
  -8 -11  25    3.50    5.50
  -8 -11  26   -0.00    4.71
  -8 -11  27    0.69    4.76
  -8 -11  28   -0.00    4.35
  -8 -11  29    4.05    6.04
  -8 -11  30   -0.00    5.17
   8 -12  -1   -0.00    3.70
   8 -12  -2    0.60    3.29
   8 -12  -3   24.35    8.28
   8 -12  -4    0.03    2.55
   8 -12  -5    2.18    3.63
   8 -12  -6   -0.00    3.52
   8 -12  -7   17.25    7.35
   8 -12  -8   -0.00    4.68
   8 -12  -9    6.80    6.04
   8 -12 -10    3.12    3.49
   8 -12 -11    0.00    3.80
   8 -12 -12    4.24    3.89
   8 -12 -13   14.04    6.67
   8 -12 -14    0.90    4.12
   8 -12 -15    3.40    5.10
   8 -12 -16    0.09    4.49
   8 -12 -17   -0.00    4.30
   8 -12 -18   -0.00    4.33
   8 -12 -19   11.70    6.94
   8 -12 -20   -0.00    2.90
   8 -12 -21    1.09    3.64
   8 -12 -22   -0.00    3.07
   8 -12 -23    0.00    4.28
   8 -13  -1    0.58    4.20
   8 -13  -2    1.24    3.09
   8 -13  -3    0.38    3.78
   8 -13  -4    4.99    5.39
   8 -13  -5    2.14    4.05
   8 -13  -6   -0.00    3.03
   8 -13  -7   -0.00    3.75
   8 -13  -8    0.29    3.18
   8 -13  -9   14.60    6.82
   8 -13 -10    8.23    4.94
   8 -13 -11    3.20    5.40
   8 -13 -12   -0.00    4.20
   8 -13 -13   -0.00    5.03
   8 -13 -14    0.00    3.63
   8 -13 -15    0.00    4.61
   8 -13 -16   -0.00    3.40
   8 -13 -17   -0.00    3.62
   8 -13 -18   -0.00    4.07
   8 -13 -19    0.28    4.07
   8 -13 -20   -0.00    3.75
   8 -14  -1    5.41    4.75
   8 -14  -2    3.69    5.24
   8 -14  -3    2.31    4.23
   8 -14  -4    0.00    3.51
   8 -14  -5    2.93    3.98
   8 -14  -6   -0.00    3.46
   8 -14  -7    3.09    4.24
   8 -14  -8    8.59    5.96
   8 -14  -9   -0.00    3.76
   8 -14 -10   -0.00    2.81
   8 -14 -11    2.11    3.72
   8 -14 -12    4.94    4.92
   8 -14 -13    0.96    4.96
   8 -14 -14    0.00    5.21
   8 -14 -15   -0.00    4.65
   8 -14 -16    0.62    3.78
   8 -14 -17    0.04    4.17
   8 -15  -1   -0.00    4.21
   8 -15  -2    0.63    3.37
   8 -15  -3   -0.00    4.34
   8 -15  -4    4.52    4.59
   8 -15  -5    6.15    4.89
   8 -15  -6   -0.00    2.54
   8 -15  -7   -0.00    4.03
   8 -15  -8   -0.00    3.37
   8 -15  -9   -0.00    2.93
   8 -15 -10   -0.00    3.43
   8 -15 -11    5.00    5.23
   8 -15 -12    2.47    3.97
   8 -15 -13    0.63    3.32
   8 -16  -1   -0.00    3.64
   8 -16  -2    2.53    3.99
   8 -16  -3    1.11    3.60
   8 -16  -4    0.66    3.41
   8 -16  -5   -0.00    3.85
  -7   0   1  710.52   62.06
  -7   0   1  680.70   63.73
   7   0  -1  740.69   61.49
   7   0  -1  564.43   63.08
  -7   0   2    0.46    2.88
  -7   0   2    1.69    3.92
   7   0  -2   -0.00    3.90
  -7   0   3    5.42    3.74
  -7   0   3    5.77    4.18
   7   0  -3    9.53    5.69
  -7   0   4    0.00    3.07
  -7   0   4    0.43    2.36
   7   0  -4    2.37    3.14
  -7   0   5   34.35    8.71
  -7   0   5   32.36    8.58
   7   0  -5   58.97   12.11
  -7   0   6    1.72    3.02
   7   0  -6   -0.00    3.88
  -7   0   7  270.05   27.83
  -7   0   7  213.76   27.70
   7   0  -7  220.93   28.86
  -7   0   8   -0.00    3.08
  -7   0   8    3.53    3.57
   7   0  -8    2.51    3.79
  -7   0   9   12.24    5.06
  -7   0   9   10.00    5.42
   7   0  -9   19.71    7.59
  -7   0  10    2.18    3.36
  -7   0  10   -0.00    3.12
   7   0 -10   -0.00    3.36
  -7   0  11  247.04   29.85
  -7   0  11  270.51   32.17
   7   0 -11  316.68   35.50
  -7   0  12   -0.00    3.38
  -7   0  12   -0.00    2.89
   7   0 -12   -0.00    3.66
  -7   0  13  123.83   18.96
   7   0 -13  101.85   19.23
   7   0 -14    0.00    4.02
   7   0 -15    9.12    6.43
   7   0 -16   -0.00    5.31
  -7   0  17  352.92   40.22
   7   0 -17  415.75   46.19
  -7   0  18   -0.00    4.09
   7   0 -18    1.30    4.57
  -7   0  19   17.18    7.31
   7   0 -19    3.47    6.35
   7   0 -20   -0.00    3.31
  -7   0  21    1.96    4.72
   7   0 -21   -0.00    4.07
  -7   0  22    0.00    4.37
   7   0 -22   -0.00    2.78
  -7   0  23   43.44   11.41
  -7   0  24    0.27    4.77
  -7   0  25    1.91    4.42
  -7   0  26   -0.00    5.03
   7   0 -26   -0.00    4.67
  -7   0  27   22.04    9.68
   7   0 -27    9.58    9.22
  -7   0  28   -0.00    4.74
   7   0 -28   -0.00    4.95
  -7   0  29    9.17    6.91
   7   0 -29    6.82    7.86
  -7   0  30    0.00    5.71
   7   0 -30    4.22    7.04
  -7   0  31    7.21    7.23
  -7   0  32    2.08    5.29
  -7   0  33    4.75    6.40
  -7   0  34    1.00    6.07
  -7   0  35   -0.00    3.64
  -7   0  36    3.61    6.08
  -7   0  37   10.15    7.68
  -7   1   1    2.47    3.43
  -7   1   1    4.03    4.15
   7  -1  -1    0.90    2.96
   7   1  -1    0.00    3.98
  -7  -1   1    0.00    2.68
  -7  -1   1    0.58    3.31
  -7   1   2   61.74   10.38
  -7   1   2   20.68    7.36
   7  -1  -2   22.84    7.75
   7   1  -2   21.90    8.04
  -7  -1   2   33.40    7.80
  -7  -1   2   27.86    8.09
  -7   1   3  205.99   26.40
  -7   1   3  262.10   29.44
   7  -1  -3  250.06   30.25
   7   1  -3  276.03   31.17
  -7  -1   3  278.66   28.46
  -7  -1   3  241.24   29.06
  -7   1   4    0.98    2.95
  -7   1   4    3.62    3.67
   7  -1  -4   -0.00    3.71
   7   1  -4    4.91    4.08
  -7  -1   4    0.01    2.51
  -7  -1   4    2.55    3.51
  -7   1   5   73.23   12.58
  -7   1   5   79.64   13.83
   7  -1  -5   76.20   14.41
   7   1  -5   92.52   15.69
  -7  -1   5   75.00   12.62
  -7  -1   5   67.62   13.21
  -7   1   6   -0.00    3.15
  -7   1   6   -0.00    3.97
   7  -1  -6   -0.00    2.61
   7   1  -6   -0.00    4.19
  -7  -1   6    3.68    3.76
  -7  -1   6   -0.00    3.02
  -7   1   7   35.85    8.41
  -7   1   7   25.04    7.85
   7  -1  -7   32.53    9.22
   7   1  -7   24.22    8.03
  -7  -1   7   30.80    7.93
  -7  -1   7   39.00    9.74
  -7   1   8    6.49    4.63
  -7   1   8   17.08    6.45
   7  -1  -8   19.38    7.20
   7   1  -8   14.48    6.81
  -7  -1   8    7.25    4.45
  -7  -1   8    8.90    5.30
  -7   1   9  265.92   29.75
  -7   1   9  278.27   31.74
   7  -1  -9  349.46   35.54
   7   1  -9  232.37   31.86
  -7  -1   9  260.95   29.74
  -7  -1   9  259.48   31.57
  -7   1  10   10.71    5.45
  -7   1  10   10.81    5.57
   7  -1 -10    8.86    5.45
   7   1 -10    8.83    5.58
  -7  -1  10   14.42    5.89
  -7  -1  10    0.00    3.24
  -7   1  11   55.85   10.94
   7  -1 -11   48.85   12.20
   7   1 -11   60.86   13.74
  -7  -1  11   42.78   10.19
  -7  -1  11   62.81   13.12
  -7   1  12   -0.00    4.02
   7  -1 -12   -0.00    3.99
   7   1 -12   -0.00    3.82
  -7  -1  12   -0.00    3.34
  -7  -1  12   -0.00    3.32
   7  -1 -13  133.22   22.53
   7   1 -13  114.81   21.34
  -7  -1  13  203.37   24.62
   7  -1 -14    1.79    4.30
   7   1 -14    8.10    5.81
  -7  -1  14    4.84    4.69
   7  -1 -15  115.94   20.12
   7   1 -15   75.99   17.46
  -7  -1  15  115.66   18.68
   7  -1 -16   22.24    8.70
   7   1 -16    4.04    5.02
  -7  -1  16   21.46    7.38
  -7   1  17   17.81    7.19
   7  -1 -17   14.69    8.04
   7   1 -17   11.23    7.73
  -7  -1  17    0.36    4.45
  -7   1  18    5.70    5.09
   7  -1 -18    0.13    4.35
   7   1 -18    1.73    4.64
  -7  -1  18    5.32    5.02
  -7   1  19  113.86   19.08
   7  -1 -19  141.50   23.74
   7   1 -19   85.95   19.94
  -7  -1  19  168.84   22.08
  -7   1  20    7.42    5.85
   7   1 -20    0.00    4.31
  -7  -1  20   -0.00    4.73
  -7   1  21   38.65   10.55
   7   1 -21   42.68   13.61
  -7  -1  21   49.10   12.11
  -7   1  22    0.53    3.09
   7   1 -22   -0.00    4.56
  -7  -1  22    0.00    4.52
  -7   1  23   20.60    8.90
   7   1 -23   28.61   11.80
  -7  -1  23   26.14    9.33
  -7   1  24   14.88    7.07
   7  -1 -24   -0.00    3.83
   7   1 -24    8.18    6.97
  -7  -1  24    8.20    5.28
  -7   1  25   20.69    8.68
   7  -1 -25    9.79    7.53
  -7  -1  25   39.41   11.30
  -7   1  26    1.12    4.28
   7  -1 -26   -0.00    4.56
  -7  -1  26   -0.00    4.32
  -7   1  27    2.31    5.24
   7  -1 -27   -0.00    5.92
  -7  -1  27    0.51    2.84
  -7   1  28    0.60    4.36
   7  -1 -28   -0.00    4.25
   7   1 -28   -0.00    4.52
  -7  -1  28    1.85    4.83
  -7   1  29   20.39    9.23
   7  -1 -29   13.11    9.07
  -7  -1  29   15.62    8.08
  -7   1  30    3.08    4.99
   7  -1 -30   -0.00    5.13
  -7  -1  30    5.98    6.51
  -7   1  31    9.20    6.69
   7  -1 -31    6.34    6.83
  -7  -1  31    7.13    7.07
  -7   1  32    0.00    5.26
   7  -1 -32    7.87    7.00
  -7  -1  32   -0.00    5.49
  -7   1  33    2.83    4.72
   7  -1 -33    5.49    6.45
  -7  -1  33    3.24    5.32
  -7   1  34   -0.00    5.37
  -7  -1  34   -0.00    5.76
  -7   1  35   15.09    8.70
  -7  -1  35    4.95    6.14
  -7   1  36    1.46    5.66
  -7  -1  36    0.00    6.84
  -7   1  37   -0.00    6.27
  -7  -1  37    1.61    5.93
  -7   2   1   31.49    7.81
  -7   2   1   46.17   10.00
   7  -2  -1   30.76    8.96
   7   2  -1   22.51    7.89
  -7  -2   1   32.97    7.80
  -7  -2   1   27.23    8.52
  -7   2   2   43.85    9.07
  -7   2   2   28.26    8.06
   7  -2  -2   64.10   12.21
   7   2  -2   33.84    9.60
  -7  -2   2   37.97    8.48
  -7  -2   2   35.61    9.27
  -7   2   3    5.79    4.15
  -7   2   3    8.23    4.70
   7  -2  -3   -0.00    4.27
   7   2  -3    8.54    4.83
  -7  -2   3    8.37    4.39
  -7  -2   3    4.62    3.72
  -7   2   4    1.13    2.94
  -7   2   4    3.88    3.85
   7  -2  -4    2.58    3.72
   7   2  -4    0.76    3.73
  -7  -2   4    0.00    2.96
  -7  -2   4    8.92    5.26
  -7   2   5  265.10   28.08
  -7   2   5  241.26   28.25
   7  -2  -5  262.36   30.68
   7   2  -5  197.38   28.30
  -7  -2   5  275.32   28.33
  -7  -2   5  223.50   28.68
  -7   2   6   17.69    5.79
  -7   2   6    7.40    4.64
   7  -2  -6    9.54    5.76
   7   2  -6    4.52    4.74
  -7  -2   6   17.01    5.99
  -7  -2   6    7.44    4.56
  -7   2   7  190.50   24.75
  -7   2   7  220.40   26.83
   7  -2  -7  262.19   29.81
   7   2  -7  201.95   27.89
  -7  -2   7  240.90   26.43
  -7  -2   7  245.95   28.77
  -7   2   8    7.71    5.06
   7  -2  -8    5.82    5.11
   7   2  -8    4.87    4.85
  -7  -2   8    7.92    5.21
  -7  -2   8    6.52    4.66
  -7   2   9   68.46   11.74
   7  -2  -9   46.65   11.57
   7   2  -9   33.13   10.22
  -7  -2   9   52.36   10.47
  -7  -2   9   65.95   13.04
  -7   2  10    4.40    4.06
   7  -2 -10    4.09    4.48
   7   2 -10    5.77    4.93
  -7  -2  10   13.40    5.73
  -7  -2  10    0.00    3.12
  -7   2  11  158.51   19.48
   7  -2 -11  106.54   19.19
   7   2 -11  121.42   20.80
  -7  -2  11  112.16   17.42
  -7  -2  11  142.38   20.89
  -7   2  12   42.13    9.48
   7  -2 -12   43.46   11.69
   7   2 -12   41.00   11.54
  -7  -2  12   28.19    8.48
  -7  -2  12   34.12    9.99
  -7   2  13   50.63   10.92
   7  -2 -13   52.31   13.05
   7   2 -13   52.37   13.26
  -7  -2  13   57.21   12.47
   7  -2 -14    0.00    3.25
   7   2 -14    0.00    4.87
  -7  -2  14   -0.00    3.34
   7  -2 -15   21.70    8.97
   7   2 -15   34.13   10.76
  -7  -2  15   31.85    9.53
   7  -2 -16   85.20   16.82
   7   2 -16   80.74   17.15
  -7  -2  16   58.03   12.59
  -7  -2  16   59.10   14.03
  -7   2  17   72.84   13.75
   7  -2 -17   70.90   15.70
   7   2 -17   62.53   15.33
  -7  -2  17   56.80   12.53
  -7  -2  17   51.94   13.12
  -7   2  18   17.58    7.46
   7   2 -18   26.29   10.20
  -7  -2  18   36.09    9.64
  -7   2  19    1.69    3.80
   7   2 -19   -0.00    5.67
  -7  -2  19    4.01    4.55
  -7   2  20    6.93    5.72
   7   2 -20    0.00    6.44
  -7  -2  20    8.30    5.31
  -7   2  21   53.70   12.79
   7  -2 -21   39.77   12.49
   7   2 -21   22.22   10.91
  -7  -2  21   69.51   13.97
  -7   2  22    5.14    5.63
   7  -2 -22    7.55    6.56
   7   2 -22    4.86    5.53
  -7  -2  22    2.07    3.95
  -7   2  23   29.65   10.18
   7  -2 -23   20.28    9.98
   7   2 -23   26.36   11.09
  -7  -2  23   36.44   10.32
  -7   2  24    1.23    4.31
   7  -2 -24    2.65    5.72
   7   2 -24    4.12    6.17
  -7  -2  24    2.72    5.47
  -7   2  25    2.29    4.62
   7  -2 -25    0.69    4.57
   7   2 -25   12.56    8.34
  -7  -2  25    6.24    6.14
  -7   2  26   -0.00    4.76
   7  -2 -26    2.74    4.70
  -7  -2  26    3.48    5.33
  -7   2  27    8.15    6.45
   7  -2 -27   11.72    9.22
  -7  -2  27    4.80    5.92
  -7   2  28    2.20    4.92
   7  -2 -28    1.11    4.21
  -7  -2  28   -0.00    3.59
  -7   2  29    8.55    6.80
   7  -2 -29    8.75    7.68
  -7  -2  29    0.62    4.17
  -7   2  30   -0.00    4.54
   7  -2 -30    3.77    6.45
  -7  -2  30    2.97    4.67
  -7   2  31    3.94    5.70
   7  -2 -31    0.00    6.25
  -7  -2  31    2.27    6.05
  -7   2  32   -0.00    4.48
   7  -2 -32   -0.00    4.65
  -7  -2  32   -0.00    6.12
  -7   2  33    4.63    6.68
   7  -2 -33    3.20    6.02
  -7  -2  33   11.23    8.72
  -7   2  34    1.11    5.57
   7  -2 -34    1.87    5.26
  -7  -2  34    2.82    5.88
  -7   2  35   -0.00    4.21
   7  -2 -35    0.00    7.54
  -7  -2  35    3.32    5.02
  -7   2  36    0.07    5.80
  -7  -2  36   -0.00    7.01
  -7   2  37    6.22    7.10
  -7   3   1    0.32    1.93
   7  -3  -1   -0.00    2.87
   7   3  -1    4.47    4.53
  -7  -3   1    0.08    3.20
  -7  -3   1    0.25    3.50
  -7   3   2   95.63   15.21
   7  -3  -2  129.15   19.29
   7   3  -2  127.45   18.92
  -7  -3   2  143.60   17.61
  -7  -3   2   97.03   16.78
  -7   3   3   31.54    8.31
   7  -3  -3   74.54   13.43
   7   3  -3   49.01   11.25
  -7  -3   3   60.66   10.74
  -7  -3   3   48.86   11.09
  -7   3   4    5.37    3.97
   7  -3  -4    3.38    4.25
   7   3  -4    5.60    4.71
  -7  -3   4    6.90    4.27
  -7  -3   4    5.07    4.05
  -7   3   5   72.39   12.25
   7  -3  -5   54.89   12.39
   7   3  -5   72.83   13.85
  -7  -3   5   86.20   13.13
  -7  -3   5   59.57   12.57
  -7   3   6   16.99    6.32
   7  -3  -6   11.16    6.05
   7   3  -6    9.91    5.36
  -7  -3   6   22.24    6.76
  -7  -3   6    7.40    4.80
  -7   3   7    0.13    2.26
   7  -3  -7    3.52    4.41
   7   3  -7    4.93    4.34
  -7  -3   7    3.76    4.75
  -7  -3   7    7.61    4.60
  -7   3   8    4.41    3.65
   7  -3  -8    0.00    3.55
   7   3  -8    6.23    4.51
  -7  -3   8   -0.00    3.86
  -7  -3   8   -0.00    3.60
  -7   3   9  226.59   25.43
   7  -3  -9  219.12   27.93
   7   3  -9  229.84   29.31
  -7  -3   9  175.37   23.85
  -7  -3   9  227.72   27.99
  -7   3  10   52.41   11.09
   7  -3 -10   54.53   12.47
   7   3 -10   62.80   13.92
  -7  -3  10   65.04   11.90
  -7  -3  10   69.27   13.85
  -7   3  11    9.99    5.05
   7  -3 -11    5.51    4.92
   7   3 -11    2.16    3.33
  -7  -3  11    7.77    4.80
  -7  -3  11    1.10    3.75
  -7   3  12    0.54    2.94
   7  -3 -12   -0.00    3.81
   7   3 -12    0.17    3.03
  -7  -3  12    1.15    3.26
  -7   3  13   75.32   13.14
   7  -3 -13   50.99   12.98
   7   3 -13   69.89   15.14
  -7  -3  13   70.45   14.65
   7  -3 -14   67.45   15.16
   7   3 -14   60.31   14.76
  -7  -3  14  102.08   17.08
   7   3 -15  136.69   23.38
  -7  -3  15  155.04   23.32
   7   3 -16   10.13    7.16
  -7  -3  16   17.44    7.44
  -7  -3  16   13.48    7.16
  -7   3  17    2.01    3.85
   7   3 -17   -0.00    5.41
  -7  -3  17    0.00    3.60
  -7  -3  17   -0.00    3.40
  -7   3  18   18.94    7.86
   7   3 -18   35.11   11.31
  -7  -3  18   16.94    7.70
  -7  -3  18    6.07    6.07
  -7   3  19  240.49   27.64
   7  -3 -19  147.26   26.21
   7   3 -19  169.25   28.71
  -7  -3  19  190.27   25.62
  -7  -3  19  188.34   27.69
  -7   3  20    4.37    5.19
   7  -3 -20    2.25    5.78
   7   3 -20   -0.00    5.73
  -7  -3  20    2.21    5.97
  -7   3  21    5.26    5.31
   7  -3 -21    0.32    4.39
   7   3 -21    0.00    5.42
  -7  -3  21    0.00    4.87
  -7   3  22    2.05    3.94
   7  -3 -22    0.00    4.38
   7   3 -22    3.13    5.13
  -7  -3  22   -0.00    4.91
  -7   3  23   12.56    6.92
   7  -3 -23    8.77    6.44
  -7  -3  23    9.09    6.75
  -7   3  24    5.45    5.47
   7  -3 -24    0.22    4.60
  -7  -3  24    6.66    5.45
  -7   3  25   25.71    8.98
   7  -3 -25    3.01    7.26
  -7  -3  25   12.94    7.87
  -7   3  26   -0.00    5.14
   7  -3 -26    1.55    5.54
  -7  -3  26   -0.00    4.38
  -7   3  27    1.50    2.90
   7  -3 -27    9.11    7.47
  -7  -3  27    0.67    4.88
  -7   3  28   -0.00    5.02
   7  -3 -28    2.34    3.74
  -7  -3  28   -0.00    5.01
  -7   3  29    7.99    6.84
   7  -3 -29    4.77    7.33
  -7  -3  29    7.85    7.40
  -7   3  30   -0.00    4.99
   7  -3 -30   -0.00    4.20
  -7  -3  30   -0.00    5.02
  -7   3  31    6.27    6.29
   7  -3 -31    2.74    4.91
  -7  -3  31   19.87    8.62
  -7   3  32   -0.00    6.31
   7  -3 -32   -0.00    5.57
  -7  -3  32    2.35    5.32
  -7   3  33    0.00    5.48
   7  -3 -33   -0.00    5.81
  -7  -3  33   -0.00    6.25
  -7   3  34   -0.00    5.06
   7  -3 -34   -0.00    4.39
  -7  -3  34    5.56    6.77
  -7   3  35    5.22    5.70
   7  -3 -35   12.09    8.51
  -7  -3  35    1.08    5.22
  -7   3  36    0.00    5.41
   7  -3 -36   -0.00    5.06
  -7  -3  36    0.75    5.86
  -7   3  37    0.49    4.94
   7  -3 -37   -0.00    5.59
  -7   4   1   53.65   10.72
   7  -4  -1   67.06   13.11
   7   4  -1   67.46   12.98
  -7  -4   1   60.22   11.17
  -7  -4   1   84.19   14.34
  -7   4   2   77.94   12.81
   7  -4  -2   55.56   12.67
   7   4  -2   67.45   13.65
  -7  -4   2   83.28   13.13
  -7  -4   2  106.86   16.35
  -7   4   3   14.92    5.36
   7  -4  -3   15.66    6.70
   7   4  -3   10.63    5.66
  -7  -4   3    8.02    4.47
  -7  -4   3   14.37    6.62
  -7   4   4   27.35    7.61
   7  -4  -4   29.10    8.51
   7   4  -4   27.72    8.65
  -7  -4   4   27.43    7.30
  -7  -4   4   24.81    8.20
  -7   4   5   68.12   11.92
   7  -4  -5   58.02   12.58
   7   4  -5   62.50   13.15
  -7  -4   5   65.95   11.61
  -7  -4   5   71.47   13.87
  -7   4   6   49.90   10.18
   7  -4  -6   50.63   11.57
   7   4  -6   50.49   12.04
  -7  -4   6   50.22   10.08
  -7  -4   6   56.36   12.33
  -7   4   7   35.39    8.61
   7  -4  -7   46.32   10.95
   7   4  -7   34.98   10.15
  -7  -4   7   25.96    7.48
  -7  -4   7   51.75   11.73
  -7   4   8   43.68    9.71
   7  -4  -8   46.90   10.99
   7   4  -8   33.39   10.42
  -7  -4   8   34.60    8.65
  -7  -4   8   33.18    9.84
  -7   4   9   19.48    6.44
   7  -4  -9   13.36    6.61
   7   4  -9   21.59    8.42
  -7  -4   9   24.29    7.55
  -7  -4   9   18.58    7.54
  -7   4  10    0.22    2.58
   7  -4 -10    1.68    3.55
   7   4 -10    0.71    3.55
  -7  -4  10    1.09    3.02
  -7  -4  10    1.64    2.89
  -7   4  11   91.89   15.23
   7  -4 -11  122.74   19.29
   7   4 -11   95.02   18.28
  -7  -4  11  112.62   16.81
  -7  -4  11  131.08   19.88
  -7   4  12  100.79   16.49
   7   4 -12  108.40   19.51
  -7  -4  12  122.93   19.58
  -7   4  13  127.75   17.89
   7   4 -13   89.92   18.13
  -7  -4  13   88.97   17.26
   7   4 -14   14.70    7.78
  -7  -4  14   34.93   10.26
   7   4 -15   35.05   11.86
  -7  -4  15   44.20   11.74
   7  -4 -16    4.76    5.42
   7   4 -16   21.76    9.16
  -7  -4  16   21.14    7.58
  -7  -4  16   50.46   12.24
  -7   4  17  127.74   18.89
   7  -4 -17   67.78   16.84
   7   4 -17   97.66   20.25
  -7  -4  17  130.26   18.95
  -7  -4  17  126.74   20.92
  -7   4  18   17.63    6.78
   7  -4 -18   16.99    8.03
   7   4 -18    0.00    5.93
  -7  -4  18   15.81    7.20
  -7   4  19    2.17    4.42
   7  -4 -19    3.44    5.12
  -7  -4  19   16.21    7.13
  -7   4  20   18.38    7.92
   7  -4 -20   22.00    8.71
  -7  -4  20   16.17    7.44
  -7   4  21   41.21   11.01
   7  -4 -21   15.75    8.69
  -7  -4  21   41.22   11.03
  -7   4  22   15.49    7.30
   7  -4 -22   11.68    7.16
  -7  -4  22   13.76    6.58
  -7   4  23    4.16    5.49
   7  -4 -23    3.22    5.00
  -7  -4  23   11.58    6.55
  -7   4  24    0.13    3.62
   7  -4 -24    4.05    5.10
  -7  -4  24   -0.00    4.74
  -7   4  25    1.34    4.85
   7  -4 -25   -0.00    5.27
  -7  -4  25    0.00    4.85
  -7   4  26    3.05    5.31
   7  -4 -26    8.48    6.63
  -7  -4  26   12.37    7.24
  -7   4  27    8.48    6.86
   7  -4 -27    4.99    6.64
  -7  -4  27   11.07    7.25
  -7   4  28   12.72    7.35
   7  -4 -28    0.64    4.48
  -7  -4  28    3.06    6.23
  -7   4  29   -0.00    5.28
   7  -4 -29   -0.00    5.45
  -7  -4  29   -0.00    6.42
  -7   4  30   -0.00    5.46
   7  -4 -30   -0.00    4.03
  -7  -4  30    8.23    6.72
  -7   4  31    3.44    5.73
   7  -4 -31    2.21    5.09
  -7  -4  31   -0.00    5.20
  -7   4  32   -0.00    6.67
   7  -4 -32   -0.00    4.74
  -7  -4  32    5.01    6.68
  -7   4  33    6.14    6.42
   7  -4 -33    1.85    6.37
  -7  -4  33    5.10    5.70
  -7   4  34    2.04    5.51
   7  -4 -34    0.00    4.37
  -7  -4  34    2.30    6.05
  -7   4  35    1.57    5.27
   7  -4 -35   -0.00    5.37
  -7  -4  35   -0.00    6.44
  -7   4  36    1.47    4.93
   7  -4 -36   -0.00    3.31
  -7  -4  36    0.51    4.10
  -7   4  37    2.31    5.75
   7  -4 -37   -0.00    4.19
   7  -4 -38    0.41    4.91
   7  -4 -39    0.00    4.43
   7  -4 -40    9.45    8.63
  -7   5   1   -0.00    3.14
   7  -5  -1   -0.00    3.62
   7   5  -1    1.25    3.38
  -7  -5   1    2.18    2.79
  -7  -5   1   -0.00    3.38
  -7   5   2    1.64    3.58
   7  -5  -2    0.00    3.55
   7   5  -2    2.29    3.35
  -7  -5   2    1.60    2.68
  -7  -5   2   -0.00    3.51
  -7   5   3   32.76    8.23
   7  -5  -3   61.58   12.21
   7   5  -3   40.22   10.11
  -7  -5   3   42.54    9.07
  -7  -5   3   25.23    8.80
  -7   5   4  109.54   15.51
   7  -5  -4   96.06   16.43
   7   5  -4  109.48   17.59
  -7  -5   4   87.30   14.43
  -7  -5   4   92.42   16.35
  -7   5   5   30.23    7.75
   7  -5  -5   49.35   10.91
   7   5  -5   39.04   10.11
  -7  -5   5   37.08    8.64
  -7  -5   5   23.78    8.36
  -7   5   6    0.00    2.86
   7  -5  -6    0.00    3.25
   7   5  -6   -0.00    2.67
  -7  -5   6    5.91    3.94
  -7  -5   6   -0.00    3.25
  -7   5   7   11.60    5.15
   7  -5  -7   13.95    6.08
   7   5  -7    5.84    4.62
  -7  -5   7    5.74    4.66
  -7  -5   7    3.37    3.95
  -7   5   8   66.19   11.83
   7   5  -8   77.93   15.03
  -7  -5   8   75.76   12.57
  -7  -5   8   43.98   11.62
  -7   5   9  111.59   16.25
   7   5  -9  115.56   19.40
  -7  -5   9  121.75   16.81
  -7  -5   9   85.15   16.69
  -7   5  10   20.87    6.81
   7   5 -10   30.32    9.41
  -7  -5  10   26.69    7.80
  -7  -5  10   53.57   12.16
  -7   5  11   57.47   11.41
   7   5 -11   64.90   14.69
  -7  -5  11   65.86   12.86
  -7  -5  11   59.21   13.34
  -7   5  12   -0.00    3.30
   7   5 -12    2.04    3.55
  -7  -5  12    4.18    5.00
  -7   5  13   36.22    9.24
   7  -5 -13   30.44   10.14
   7   5 -13   36.23   11.60
  -7  -5  13   30.67   10.52
   7  -5 -14   44.20   11.91
   7   5 -14   61.48   14.44
  -7  -5  14   42.52   11.94
   7  -5 -15  151.57   23.58
  -7  -5  15  142.34   21.11
   7  -5 -16   -0.00    4.46
  -7  -5  16   -0.00    3.38
  -7   5  17    0.00    3.92
   7  -5 -17   10.43    6.23
  -7  -5  17    2.85    4.93
  -7   5  18    5.07    5.50
   7  -5 -18    0.13    4.54
  -7  -5  18    2.93    3.88
  -7   5  19   37.12    9.92
   7  -5 -19   16.79    8.24
  -7  -5  19   28.19    9.43
  -7   5  20   17.27    7.13
   7  -5 -20   22.85    9.53
  -7  -5  20   17.58    7.81
  -7   5  21    5.10    5.85
   7  -5 -21    5.09    6.03
  -7  -5  21    3.71    5.48
  -7   5  22    1.28    3.70
   7  -5 -22    3.60    5.87
  -7  -5  22    2.23    4.64
  -7   5  23    3.96    5.30
   7  -5 -23   -0.00    3.88
  -7  -5  23   -0.00    4.38
  -7   5  24   10.79    6.60
   7  -5 -24    1.35    5.41
  -7  -5  24    5.44    5.68
  -7   5  25    3.22    5.55
   7  -5 -25    7.95    7.55
  -7  -5  25    2.73    4.02
  -7   5  26    4.55    5.42
   7  -5 -26    4.02    5.73
  -7  -5  26   11.38    7.79
  -7   5  27    1.20    5.25
   7  -5 -27   -0.00    6.19
  -7  -5  27   -0.00    4.19
  -7   5  28    2.93    5.15
   7  -5 -28    0.48    5.04
  -7  -5  28   -0.00    4.10
  -7   5  29    2.86    5.37
   7  -5 -29    6.95    7.49
  -7  -5  29    7.02    6.49
  -7   5  30    7.11    6.28
   7  -5 -30   -0.00    5.51
  -7  -5  30    3.41    5.82
  -7   5  31    6.86    6.29
   7  -5 -31   -0.00    4.54
  -7  -5  31    4.25    7.31
  -7   5  32   -0.00    4.64
   7  -5 -32    0.32    3.72
  -7  -5  32    3.13    5.67
  -7   5  33    6.56    5.75
   7  -5 -33   -0.00    6.01
  -7  -5  33   11.58    7.73
  -7   5  34    4.04    6.03
   7  -5 -34    7.87    7.55
  -7  -5  34    1.71    5.70
  -7   5  35   -0.00    4.53
   7  -5 -35    0.00    5.75
  -7  -5  35    6.56    6.81
  -7   5  36    1.67    6.33
   7  -5 -36   -0.00    5.88
  -7   5  37   -0.00    4.68
   7  -5 -37    1.09    6.24
   7  -5 -38    0.24    5.06
  -7   6   1   58.18   10.97
   7   6  -1   44.27   10.96
  -7  -6   1   71.28   11.64
  -7  -6   1   63.25   12.88
  -7   6   2   54.59   10.47
   7   6  -2   43.52   10.99
  -7  -6   2   46.09    9.82
  -7  -6   2   66.49   13.03
  -7   6   3   31.63    7.68
   7   6  -3   16.28    7.17
  -7  -6   3   27.91    7.44
  -7  -6   3   33.44    9.42
  -7   6   4   13.02    5.26
   7   6  -4   11.45    5.92
  -7  -6   4    4.41    3.79
  -7  -6   4   11.21    5.61
  -7   6   5   -0.00    2.86
   7   6  -5   -0.00    3.49
  -7  -6   5    1.07    2.64
  -7  -6   5   -0.00    2.71
  -7   6   6   86.75   13.35
   7   6  -6   75.06   14.82
  -7  -6   6   69.77   12.08
  -7  -6   6   55.78   12.98
  -7   6   7  155.57   18.62
   7   6  -7  117.32   19.37
  -7  -6   7  105.20   16.37
  -7  -6   7  121.65   19.69
  -7   6   8   55.17   10.34
   7   6  -8   34.20   10.15
  -7  -6   8   48.08    9.91
  -7  -6   8   37.60   10.78
  -7   6   9    1.77    3.48
   7  -6  -9    1.00    2.98
   7   6  -9    1.70    4.00
  -7  -6   9    5.67    4.33
  -7  -6   9    4.68    5.24
  -7   6  10   75.69   12.69
   7  -6 -10   59.02   12.96
  -7  -6  10   66.22   12.66
  -7   6  11   97.25   15.25
   7  -6 -11   98.25   17.16
  -7   6  12    8.32    5.35
   7  -6 -12    4.61    5.26
  -7   6  13    6.63    4.57
   7  -6 -13    2.58    4.88
   7  -6 -14    3.51    4.01
   7  -6 -15    2.47    4.81
  -7  -6  15    1.16    4.52
   7  -6 -16   33.97   10.80
  -7  -6  16   43.62   10.87
   7  -6 -17   29.78   10.08
  -7  -6  17   34.55    9.58
  -7   6  18   51.87   11.23
   7  -6 -18   25.82   10.02
  -7  -6  18   25.95    8.69
  -7   6  19    5.24    5.18
   7  -6 -19    2.36    4.74
  -7  -6  19   -0.00    3.86
  -7   6  20    0.00    3.30
   7  -6 -20   -0.00    4.01
  -7  -6  20   -0.00    4.40
  -7   6  21    0.00    4.40
   7  -6 -21    1.29    4.70
  -7   6  22   18.55    7.84
   7  -6 -22    7.84    6.75
  -7  -6  22   30.19   10.00
  -7   6  23   10.82    6.36
   7  -6 -23   -0.00    4.09
  -7  -6  23   11.17    6.63
  -7   6  24    7.05    5.37
   7  -6 -24    2.14    4.07
  -7  -6  24   -0.00    4.52
  -7   6  25    8.96    6.07
   7  -6 -25    2.01    5.15
  -7  -6  25    2.83    5.21
  -7   6  26   12.76    6.92
   7  -6 -26    0.96    6.78
  -7  -6  26   17.79    8.39
  -7   6  27   12.35    6.67
   7  -6 -27   -0.00    4.60
  -7  -6  27    8.47    6.87
  -7   6  28   10.98    6.68
   7  -6 -28    2.34    5.53
  -7  -6  28    2.92    5.23
  -7   6  29    5.04    5.33
   7  -6 -29    1.60    4.56
  -7  -6  29   -0.00    5.40
  -7   6  30    0.71    5.17
   7  -6 -30    4.82    6.87
  -7  -6  30   -0.00    4.65
  -7   6  31    0.00    6.45
   7  -6 -31    6.66    7.17
  -7  -6  31   -0.00    4.77
  -7   6  32    1.77    5.42
   7  -6 -32    2.41    5.52
  -7  -6  32   11.19    7.50
  -7   6  33    3.24    6.07
   7  -6 -33    4.16    5.85
  -7  -6  33    4.60    7.15
  -7   6  34    1.41    5.41
   7  -6 -34    0.75    5.86
  -7  -6  34   -0.00    6.14
  -7   6  35    1.33    5.08
   7  -6 -35    3.52    5.76
  -7  -6  35   -0.00    5.14
  -7   6  36    1.92    6.62
   7  -6 -36    0.00    6.76
  -7   6  37   -0.00    5.28
   7  -6 -37   -0.00    4.98
  -7   7   1    3.89    3.69
   7  -7  -1    7.35    4.37
  -7  -7   1    2.28    3.58
  -7   7   2   24.96    6.88
   7  -7  -2   13.91    7.02
  -7  -7   2   17.27    6.22
  -7   7   3    9.45    4.85
   7  -7  -3    7.83    5.76
  -7  -7   3    9.67    4.87
  -7   7   4  198.78   22.27
   7  -7  -4  148.79   22.08
  -7  -7   4  154.28   20.50
  -7   7   5   61.28   11.40
   7  -7  -5   57.05   12.25
  -7  -7   5   69.42   11.74
  -7   7   6    6.98    4.40
   7  -7  -6    8.54    5.19
  -7  -7   6   19.94    6.46
  -7   7   7   69.89   12.14
   7  -7  -7   77.09   14.07
  -7  -7   7   60.77   11.61
  -7   7   8   11.85    5.56
   7  -7  -8   11.55    5.93
  -7  -7   8    9.19    4.73
  -7   7   9   26.75    7.45
   7  -7  -9   17.75    7.01
  -7  -7   9   19.16    7.17
  -7   7  10  104.85   15.15
   7  -7 -10   67.51   14.10
  -7  -7  10   78.46   13.94
  -7   7  11   27.63    7.71
   7  -7 -11   21.01    8.01
  -7   7  12    0.00    3.27
   7  -7 -12    9.47    5.69
  -7   7  13   12.77    6.52
   7  -7 -13   11.68    6.16
   7  -7 -14   82.43   16.44
   7  -7 -15    0.08    3.83
  -7  -7  15    0.00    3.29
   7  -7 -16    1.53    4.41
  -7  -7  16    1.54    3.22
   7  -7 -17    4.33    4.74
  -7  -7  17    3.67    4.50
  -7   7  18    0.76    3.98
   7  -7 -18    5.05    5.09
  -7  -7  18    0.09    3.86
  -7   7  19    3.89    4.66
   7  -7 -19    4.20    5.09
  -7  -7  19    0.00    3.93
  -7   7  20   20.72    8.10
   7  -7 -20   19.12    8.41
  -7  -7  20   12.53    6.57
  -7   7  21   -0.00    4.63
   7  -7 -21    2.64    4.83
  -7  -7  21   -0.00    3.54
  -7   7  22    1.65    3.57
   7  -7 -22    1.09    4.21
  -7  -7  22   -0.00    4.53
  -7   7  23    3.97    4.09
   7  -7 -23    0.00    3.73
  -7  -7  23   -0.00    3.74
  -7   7  24   19.42    8.01
   7  -7 -24    7.82    6.13
  -7  -7  24   32.56   10.01
  -7   7  25    0.70    4.35
   7  -7 -25    5.08    5.04
  -7  -7  25    1.43    3.99
  -7   7  26   10.24    6.38
   7  -7 -26    0.85    4.69
  -7  -7  26    2.31    5.37
  -7   7  27    2.21    5.14
   7  -7 -27   -0.00    4.50
  -7  -7  27   -0.00    5.15
  -7   7  28    2.03    4.66
   7  -7 -28    0.00    6.09
  -7  -7  28    0.97    3.79
  -7   7  29    2.56    5.40
   7  -7 -29   -0.00    5.06
  -7  -7  29    4.36    5.91
  -7   7  30    4.48    6.03
   7  -7 -30    0.00    5.51
  -7  -7  30    5.25    6.24
  -7   7  31    3.17    5.96
   7  -7 -31    1.03    4.04
  -7  -7  31    4.28    6.42
  -7   7  32    4.54    5.39
   7  -7 -32   -0.00    4.78
  -7  -7  32   -0.00    5.44
  -7   7  33   -0.00    4.92
   7  -7 -33    2.08    4.68
  -7  -7  33   -0.00    5.00
  -7   7  34    1.70    3.73
   7  -7 -34   -0.00    5.76
  -7  -7  34    1.40    5.31
  -7   7  35    3.96    5.73
   7  -7 -35    1.17    5.90
  -7  -7  35    0.87    5.92
  -7   7  36    0.00    4.76
  -7   7  37   -0.00    4.30
  -7   8   1   30.88    7.72
   7  -8  -1   31.44    8.74
  -7  -8   1   31.93    8.04
  -7   8   2   79.96   12.57
   7  -8  -2   58.33   12.84
  -7  -8   2   60.91   11.34
  -7   8   3   10.40    4.72
   7  -8  -3    0.00    3.02
  -7  -8   3    8.01    4.40
  -7   8   4   18.79    6.34
   7  -8  -4   12.26    5.58
  -7  -8   4   11.39    4.98
  -7   8   5   14.35    5.55
   7  -8  -5    9.88    4.91
  -7  -8   5    0.00    2.64
  -7   8   6   24.42    7.00
   7  -8  -6   17.11    7.15
  -7  -8   6   25.84    7.37
  -7   8   7    0.00    2.79
   7  -8  -7    5.52    3.82
  -7  -8   7    0.00    3.33
  -7   8   8   48.21   10.11
   7  -8  -8   31.82    9.46
  -7  -8   8   62.79   11.47
  -7   8   9   -0.00    3.33
   7  -8  -9    2.84    5.00
  -7  -8   9    7.59    4.65
  -7   8  10   23.34    7.09
   7  -8 -10   10.94    6.45
  -7  -8  10   20.60    7.13
  -7   8  11   -0.00    3.53
   7  -8 -11   -0.00    3.80
  -7   8  12  107.07   16.03
   7  -8 -12   72.47   15.08
  -7   8  13   -0.00    2.97
   7  -8 -13    3.93    4.39
   7  -8 -14    4.34    4.44
  -7  -8  14    3.84    4.81
   7  -8 -15    6.27    5.32
  -7  -8  15   -0.00    4.99
   7  -8 -16   40.06   11.18
  -7  -8  16   44.94   11.12
   7  -8 -17    2.58    4.05
  -7  -8  17    2.13    4.32
  -7   8  18    6.75    5.20
   7  -8 -18    1.97    5.08
  -7  -8  18   15.94    7.02
  -7   8  19    0.00    3.25
   7  -8 -19    2.75    4.04
  -7  -8  19    1.29    4.75
  -7   8  20    4.79    4.64
   7  -8 -20    5.03    5.50
  -7  -8  20    4.73    5.17
  -7   8  21    0.88    4.29
   7  -8 -21   -0.00    4.10
  -7  -8  21    1.92    4.55
  -7   8  22    2.35    4.30
   7  -8 -22    4.41    5.67
  -7  -8  22   23.38    8.69
  -7   8  23    8.67    5.91
   7  -8 -23    9.71    7.27
  -7  -8  23    9.93    6.54
  -7   8  24    6.08    4.94
   7  -8 -24   -0.00    4.28
  -7  -8  24    0.81    4.93
  -7   8  25    3.26    5.69
   7  -8 -25    4.18    4.54
  -7  -8  25    0.00    4.77
  -7   8  26   16.51    8.21
   7  -8 -26    3.06    5.86
  -7  -8  26   14.52    8.45
  -7   8  27   11.33    6.95
   7  -8 -27   -0.00    4.93
  -7  -8  27    0.13    3.76
  -7   8  28   11.84    7.69
   7  -8 -28   14.05    8.76
  -7  -8  28    8.45    6.56
  -7   8  29    0.00    4.84
   7  -8 -29    3.60    6.35
  -7  -8  29   -0.00    4.16
  -7   8  30   -0.00    4.51
   7  -8 -30    8.97    7.08
  -7  -8  30    5.49    5.26
  -7   8  31   -0.00    3.00
   7  -8 -31   -0.00    5.07
  -7  -8  31   -0.00    4.51
  -7   8  32   -0.00    4.07
   7  -8 -32    0.00    5.96
  -7  -8  32   -0.00    4.34
  -7   8  33   -0.00    3.06
   7  -8 -33    0.36    4.79
  -7  -8  33    4.10    7.33
  -7   8  34    1.93    4.67
  -7  -8  34    0.38    4.76
  -7   9   1    2.09    3.16
   7  -9  -1    2.81    4.55
  -7  -9   1    0.00    2.54
  -7   9   2   33.11    8.15
   7  -9  -2   12.19    6.39
  -7  -9   2   42.89    8.89
  -7   9   3    0.00    3.31
   7  -9  -3    5.21    4.84
  -7  -9   3    4.70    3.91
  -7   9   4   31.24    8.01
   7  -9  -4   37.36    9.98
  -7  -9   4   53.78   10.08
  -7   9   5    4.01    3.41
   7  -9  -5    1.01    3.64
  -7  -9   5    3.27    3.97
  -7   9   6   20.12    6.53
   7  -9  -6   18.97    7.21
  -7  -9   6   13.86    5.60
  -7   9   7   15.54    5.63
   7  -9  -7   14.78    6.51
  -7  -9   7   16.46    6.24
  -7   9   8   23.78    7.02
   7  -9  -8   15.12    6.87
  -7  -9   8   43.72    9.44
   7  -9  -9    1.41    3.05
  -7  -9   9    0.00    2.94
   7  -9 -10   61.23   13.04
  -7   9  11   -0.00    3.48
   7  -9 -11   -0.00    2.93
  -7   9  12   -0.00    3.35
   7  -9 -12    4.96    4.49
  -7   9  13    3.00    3.96
   7  -9 -13   -0.00    3.69
   7  -9 -14   27.37    9.43
  -7  -9  14   36.57    9.82
   7  -9 -15    0.51    3.15
  -7  -9  15    2.16    3.81
   7  -9 -16    8.08    5.87
  -7  -9  16   12.66    6.68
   7  -9 -17    2.61    3.83
  -7  -9  17   -0.00    3.40
  -7   9  18   12.48    6.05
   7  -9 -18    6.79    6.17
  -7  -9  18    2.86    4.89
  -7   9  19    0.00    3.93
   7  -9 -19    3.41    4.35
  -7  -9  19    1.77    4.70
  -7   9  20   12.38    6.83
   7  -9 -20   10.98    7.18
  -7  -9  20   18.25    7.95
  -7   9  21    0.79    3.59
   7  -9 -21   -0.00    5.23
  -7  -9  21    0.00    4.45
  -7   9  22    5.15    4.07
   7  -9 -22    5.41    4.68
  -7  -9  22    0.58    3.25
  -7   9  23    1.23    4.38
   7  -9 -23    0.76    5.32
  -7  -9  23   -0.00    3.88
  -7   9  24    4.16    5.55
   7  -9 -24   -0.00    4.77
  -7  -9  24   12.48    7.38
   7  -9 -25    3.27    4.98
  -7  -9  25   -0.00    5.16
   7  -9 -26    3.87    6.30
  -7  -9  26    2.14    5.07
   7  -9 -27   -0.00    3.50
  -7  -9  27    2.05    4.93
   7  -9 -28    0.81    5.29
  -7  -9  28    6.60    6.69
   7  -9 -29    5.39    6.17
  -7  -9  29    0.13    4.99
   7  -9 -30    1.17    3.99
  -7  -9  30   -0.00    4.27
   7  -9 -31    5.66    6.06
  -7  -9  31    2.51    5.27
  -7  -9  32   -0.00    5.07
  -7  -9  33    0.00    5.21
  -7  -9  34    3.85    7.25
  -7  10   1    4.03    3.08
   7 -10  -1   11.59    5.85
  -7 -10   1    4.53    4.19
  -7  10   2   29.85    7.91
   7 -10  -2   41.24   10.17
  -7 -10   2   17.97    6.27
  -7  10   3    3.35    3.09
   7 -10  -3    0.00    4.04
  -7 -10   3   -0.00    2.60
  -7  10   4   -0.00    2.69
   7 -10  -4   -0.00    3.53
  -7 -10   4    2.26    3.57
  -7  10   5    1.89    3.29
   7 -10  -5   -0.00    2.92
  -7 -10   5   -0.00    2.85
  -7  10   6   98.13   13.95
   7 -10  -6   54.16   12.55
  -7 -10   6   67.76   12.44
  -7  10   7    1.23    2.90
   7 -10  -7    1.77    3.89
  -7 -10   7    0.02    3.11
  -7  10   8    2.61    3.71
   7 -10  -8    4.37    4.32
  -7 -10   8    2.91    4.19
  -7  10   9   -0.00    2.46
   7 -10  -9    0.00    4.61
  -7 -10   9   -0.00    3.06
  -7  10  10    6.41    4.98
   7 -10 -10    3.19    3.75
   7 -10 -12   25.05    8.55
   7 -10 -13    2.96    4.45
   7 -10 -14    0.00    4.63
  -7 -10  14    4.99    5.05
   7 -10 -15   -0.00    3.43
  -7 -10  15   -0.00    3.29
   7 -10 -16   10.35    6.68
  -7 -10  16   22.25    7.92
   7 -10 -17   -0.00    4.29
  -7 -10  17   -0.00    2.68
   7 -10 -18   20.91    8.62
  -7 -10  18    9.62    6.66
   7 -10 -19    0.00    4.65
  -7 -10  19    0.85    3.49
   7 -10 -20    1.12    5.64
  -7 -10  20    6.85    5.58
   7 -10 -21   -0.00    4.18
  -7 -10  21   10.68    6.35
   7 -10 -22   16.70    7.83
  -7 -10  22   13.32    7.43
   7 -10 -23    1.26    4.91
  -7 -10  23    0.73    4.74
   7 -10 -24    0.29    2.54
  -7 -10  24    3.40    4.36
   7 -10 -25   -0.00    4.26
  -7 -10  25    3.96    4.87
   7 -10 -26    0.69    5.20
  -7 -10  26    6.60    6.80
   7 -10 -27   -0.00    5.63
  -7 -10  27    8.21    6.17
   7 -10 -28    1.05    3.55
  -7 -10  28    0.56    4.94
   7 -10 -29   -0.00    3.00
  -7 -10  29   -0.00    4.17
  -7 -10  30   -0.00    4.99
  -7 -10  31    0.80    5.34
  -7 -10  32    8.30    6.29
  -7 -10  33   -0.00    5.71
   7 -11  -1   -0.00    3.35
   7 -11  -2    0.71    3.54
   7 -11  -3   -0.00    4.19
   7 -11  -4    5.13    4.93
   7 -11  -5    8.69    5.30
   7 -11  -6    0.37    3.69
   7 -11  -7    4.91    4.48
   7 -11  -8    7.03    4.68
   7 -11  -9    0.53    3.47
   7 -11 -10   11.85    5.95
   7 -11 -11    1.92    3.48
   7 -11 -12   -0.00    3.00
   7 -11 -13    0.29    3.73
  -7 -11  13    1.98    4.11
   7 -11 -14    2.41    5.38
  -7 -11  14   15.45    7.06
   7 -11 -15    0.65    4.50
  -7 -11  15   -0.00    3.68
   7 -11 -16   -0.00    4.21
  -7 -11  16   -0.00    3.56
   7 -11 -17    4.16    4.82
  -7 -11  17    3.43    4.10
   7 -11 -18    9.53    6.18
  -7 -11  18    1.47    4.18
   7 -11 -19   -0.00    3.61
  -7 -11  19   -0.00    3.84
   7 -11 -20    8.90    6.85
  -7 -11  20    5.59    6.27
   7 -11 -21   -0.00    4.87
  -7 -11  21   -0.00    3.82
   7 -11 -22    0.92    4.83
  -7 -11  22    1.51    4.38
   7 -11 -23    1.33    3.41
  -7 -11  23   -0.00    4.74
   7 -11 -24    0.90    4.91
  -7 -11  24    8.75    6.55
   7 -11 -25   -0.00    5.05
  -7 -11  25    5.59    5.62
   7 -11 -26    4.42    4.97
  -7 -11  26   -0.00    4.79
   7 -11 -27   -0.00    4.71
  -7 -11  27   -0.00    4.32
  -7 -11  28    0.35    5.03
  -7 -11  29    5.47    6.14
  -7 -11  30    5.88    6.95
  -7 -11  31    4.64    6.08
  -7 -11  32   -0.00    5.67
  -7 -11  33    3.16    5.45
   7 -12  -1    8.12    5.05
   7 -12  -2    7.82    5.44
   7 -12  -3    3.22    3.72
   7 -12  -4   -0.00    3.88
   7 -12  -5   -0.00    3.16
   7 -12  -6   27.18    8.06
   7 -12  -7    1.79    3.56
   7 -12  -8    6.22    4.42
   7 -12  -9    3.61    4.26
   7 -12 -10    2.72    3.15
   7 -12 -11    0.00    4.07
   7 -12 -12    5.95    4.76
   7 -12 -13    4.15    4.64
   7 -12 -14   -0.00    4.11
   7 -12 -15   -0.00    3.73
   7 -12 -16    5.29    5.86
   7 -12 -17    0.00    4.41
   7 -12 -18    0.75    3.86
   7 -12 -19    0.72    3.13
   7 -12 -20   -0.00    3.33
   7 -12 -21    0.39    3.37
   7 -12 -22    4.13    5.45
   7 -12 -23    0.00    4.35
   7 -12 -24    1.89    4.02
   7 -12 -25    1.53    4.54
   7 -13  -1   -0.00    3.04
   7 -13  -2    3.41    4.74
   7 -13  -3    2.63    4.06
   7 -13  -4   23.55    7.80
   7 -13  -5    0.00    2.95
   7 -13  -6    0.73    3.77
   7 -13  -7    1.15    3.69
   7 -13  -8   -0.00    3.31
   7 -13  -9    7.38    4.88
   7 -13 -10   10.39    6.00
   7 -13 -11    3.12    4.19
   7 -13 -12   -0.00    4.13
   7 -13 -13    0.68    4.40
   7 -13 -14   14.36    6.61
   7 -13 -15    1.48    4.60
   7 -13 -16    5.28    5.55
   7 -13 -17    1.47    4.05
   7 -13 -18    1.82    3.78
   7 -13 -19   -0.00    4.09
   7 -13 -20    0.42    3.66
   7 -13 -21    4.05    4.80
   7 -13 -22    1.22    4.32
   7 -14  -1    2.27    4.56
   7 -14  -2    2.90    4.21
   7 -14  -3    0.00    4.04
   7 -14  -4    3.63    4.16
   7 -14  -5    1.71    2.96
   7 -14  -6    8.72    5.15
   7 -14  -7   12.01    5.57
   7 -14  -8    0.76    2.97
   7 -14  -9    2.82    4.45
   7 -14 -10    4.44    4.61
   7 -14 -11    0.00    3.26
   7 -14 -12    3.39    3.57
   7 -14 -13   -0.00    3.53
   7 -14 -14   -0.00    3.52
   7 -14 -15   -0.00    3.38
   7 -14 -16    2.66    4.03
   7 -14 -17    1.85    5.14
   7 -14 -18    3.22    4.90
   7 -14 -19   -0.00    4.39
   7 -14 -20    0.74    4.22
   7 -15  -1    1.28    3.26
   7 -15  -2   -0.00    3.58
   7 -15  -3    3.15    4.27
   7 -15  -4   -0.00    2.58
   7 -15  -5    2.22    3.66
   7 -15  -6    0.99    3.30
   7 -15  -7    0.00    3.76
   7 -15  -8    2.09    3.88
   7 -15  -9    2.64    4.08
   7 -15 -10    4.05    4.10
   7 -15 -11    2.99    3.68
   7 -15 -12   -0.00    3.08
   7 -15 -13    3.28    4.66
   7 -15 -14    0.46    3.58
   7 -15 -15   -0.00    3.69
   7 -15 -16   -0.00    3.26
   7 -16  -1    0.00    3.51
   7 -16  -2   -0.00    3.26
   7 -16  -3   -0.00    3.19
   7 -16  -4    2.52    4.32
   7 -16  -5   -0.00    3.95
   7 -16  -6    5.53    4.38
   7 -16  -7    5.31    4.34
   7 -16  -8    1.98    3.14
   7 -16  -9    1.82    3.32
   7 -16 -10    2.28    3.90
   7 -16 -11    3.16    3.82
   7 -16 -12    1.46    3.72
   7 -17  -1    4.24    4.33
   7 -17  -2    2.17    4.30
   7 -17  -3   -0.00    3.91
   7 -17  -4    0.17    3.52
  -6   0   1   -0.00    2.88
  -6   0   1    0.09    3.35
   6   0  -1    0.11    2.36
   6   0  -1   -0.00    2.48
  -6   0   2  287.27   31.38
  -6   0   2  320.68   33.69
   6   0  -2  316.81   31.41
   6   0  -2  360.20   35.64
  -6   0   3    1.03    2.24
  -6   0   3   -0.00    3.64
   6   0  -3    0.00    2.36
   6   0  -3   -0.00    3.21
  -6   0   4   23.62    6.67
  -6   0   4   36.74    8.70
   6   0  -4   16.48    5.44
   6   0  -4   34.50    8.77
  -6   0   5   -0.00    2.63
  -6   0   5   -0.00    2.96
   6   0  -5   -0.00    2.46
   6   0  -5    0.00    3.37
  -6   0   6 1173.12  103.93
  -6   0   6 1291.32  107.00
   6   0  -6 1238.53  103.38
   6   0  -6 1263.76  107.74
  -6   0   7    0.23    2.69
  -6   0   7   -0.00    2.57
   6   0  -7   -0.00    2.94
   6   0  -7    2.00    3.42
  -6   0   8   17.17    5.52
  -6   0   8   20.56    6.91
   6   0  -8   23.75    6.00
   6   0  -8    8.23    5.03
  -6   0   9    0.46    2.96
  -6   0   9   -0.00    2.98
   6   0  -9    1.42    2.67
   6   0  -9    1.55    4.09
  -6   0  10  213.56   25.17
  -6   0  10  209.71   26.53
   6   0 -10  226.14   24.84
   6   0 -10  261.29   29.96
  -6   0  11    1.50    3.10
  -6   0  11   -0.00    2.52
   6   0 -11    1.56    3.57
  -6   0  12  231.40   26.53
  -6   0  12  196.07   26.51
   6   0 -12  261.92   30.78
  -6   0  13   -0.00    2.94
  -6   0  13   -0.00    2.53
   6   0 -13    1.74    3.78
  -6   0  14   78.03   13.61
  -6   0  14   56.28   12.64
   6   0 -14   88.54   16.46
  -6   0  15    1.29    4.19
  -6   0  15    2.47    3.93
   6   0 -15    0.00    3.35
  -6   0  16  233.25   28.20
   6   0 -16  183.60   27.85
   6   0 -17   -0.00    2.82
   6   0 -18  105.08   19.84
  -6   0  19    0.88    3.33
   6   0 -19   -0.00    3.96
  -6   0  20   -0.00    5.15
   6   0 -20    5.60    5.76
  -6   0  21   -0.00    4.06
   6   0 -21   -0.00    3.67
  -6   0  22   87.53   16.01
   6   0 -22   74.68   17.53
  -6   0  23    0.30    3.87
   6   0 -23   -0.00    5.28
  -6   0  24   -0.00    3.18
  -6   0  25   -0.00    5.09
  -6   0  26   17.91    8.28
  -6   0  27    0.21    3.19
   6   0 -27   -0.00    5.70
  -6   0  28   12.20    6.86
   6   0 -28   10.27    7.90
  -6   0  29    3.59    5.62
   6   0 -29    0.83    5.00
  -6   0  30   15.45    8.92
   6   0 -30    9.54    8.68
  -6   0  31   -0.00    5.71
   6   0 -31    0.00    4.48
  -6   0  32   40.01   12.83
   6   0 -32   37.90   13.96
  -6   0  34   -0.00    4.93
  -6   0  35   -0.00    5.15
  -6   0  36    2.83    5.10
  -6   0  37    0.00    6.16
  -6   0  38    0.96    5.96
  -6   1   1    0.00    3.29
  -6   1   1    2.61    3.19
   6  -1  -1    6.00    3.85
   6  -1  -1    5.47    4.26
   6   1  -1    6.29    3.67
   6   1  -1    2.24    3.84
  -6  -1   1   10.57    4.76
  -6  -1   1    1.07    3.28
  -6   1   2  504.28   50.11
  -6   1   2  613.33   53.26
   6  -1  -2  530.13   49.79
   6  -1  -2  595.22   54.24
   6   1  -2  532.53   49.81
   6   1  -2  532.83   53.12
  -6  -1   2  579.86   51.15
  -6  -1   2  582.99   53.19
  -6   1   3   31.49    7.41
  -6   1   3   20.27    6.49
   6  -1  -3   37.30    7.50
   6  -1  -3    8.06    5.42
   6   1  -3   24.30    6.17
   6   1  -3   10.58    5.63
  -6  -1   3   26.00    6.87
  -6  -1   3   36.51    8.64
  -6   1   4  747.07   64.98
  -6   1   4  727.37   66.21
   6  -1  -4  727.17   63.78
   6  -1  -4  763.79   67.95
   6   1  -4  705.07   63.58
   6   1  -4  770.43   68.11
  -6  -1   4  698.76   64.46
  -6  -1   4  724.42   66.79
  -6   1   5  107.25   14.56
  -6   1   5   91.13   14.60
   6  -1  -5  112.94   13.96
   6  -1  -5  119.71   17.11
   6   1  -5   87.30   12.87
   6   1  -5   74.25   14.16
  -6  -1   5   89.61   13.44
  -6  -1   5   81.15   14.32
  -6   1   6   90.57   13.50
  -6   1   6   76.55   13.68
   6  -1  -6   89.30   12.72
   6  -1  -6   67.06   13.72
   6   1  -6  111.56   13.92
   6   1  -6  114.23   16.71
  -6  -1   6   83.60   13.12
  -6  -1   6   85.99   14.54
  -6   1   7  210.60   24.08
  -6   1   7  223.75   25.82
   6  -1  -7  240.78   24.12
   6  -1  -7  199.81   25.92
   6   1  -7  227.53   23.79
   6   1  -7  172.45   25.12
  -6  -1   7  225.70   24.59
  -6  -1   7  197.51   25.30
  -6   1   8  680.15   58.50
  -6   1   8  583.23   58.96
   6  -1  -8  636.93   57.18
   6  -1  -8  596.57   60.45
   6   1  -8  671.19   57.65
   6   1  -8  622.17   61.37
  -6  -1   8  666.58   58.48
  -6  -1   8  629.20   60.11
  -6   1   9   12.16    5.51
  -6   1   9   12.65    5.57
   6  -1  -9    8.34    4.14
   6  -1  -9    5.77    4.77
   6   1  -9   10.67    4.16
   6   1  -9    9.38    5.55
  -6  -1   9    8.37    5.25
  -6  -1   9    3.90    4.76
  -6   1  10   88.87   13.66
  -6   1  10   96.11   14.99
   6  -1 -10   68.06   11.79
   6  -1 -10   72.38   14.63
   6   1 -10   68.38   11.85
   6   1 -10   62.01   13.82
  -6  -1  10  113.42   14.98
  -6  -1  10  100.84   15.54
  -6   1  11    7.71    4.74
  -6   1  11    6.83    4.24
   6  -1 -11    5.12    4.19
   6   1 -11   15.86    6.84
  -6  -1  11   15.01    5.80
  -6  -1  11    5.67    4.78
  -6   1  12  275.50   29.55
  -6   1  12  288.41   31.07
   6  -1 -12  218.86   30.53
   6   1 -12  222.14   30.91
  -6  -1  12  291.48   30.00
  -6  -1  12  257.72   30.68
  -6   1  13   43.00    9.66
  -6   1  13   55.95   11.73
   6  -1 -13   60.71   13.15
   6   1 -13   42.22   11.24
  -6  -1  13   33.33    9.25
  -6  -1  13   52.90   11.50
  -6   1  14  155.67   20.39
  -6   1  14  130.85   20.04
   6  -1 -14  155.20   23.19
   6   1 -14  139.78   22.34
  -6  -1  14  140.69   20.01
  -6  -1  14  161.92   22.24
  -6   1  15    6.46    4.31
   6  -1 -15    3.49    5.24
   6   1 -15    0.00    4.67
  -6  -1  15    6.93    4.96
  -6  -1  15   16.35    7.07
  -6   1  16    2.26    4.79
   6  -1 -16   10.48    6.28
   6   1 -16    8.56    6.97
  -6  -1  16    2.27    3.24
   6  -1 -17   13.05    7.17
   6   1 -17    4.27    5.31
  -6  -1  17    9.51    6.23
   6  -1 -18  200.02   28.43
   6   1 -18  151.88   26.30
  -6  -1  18  220.87   27.86
  -6   1  19   23.81    8.46
   6  -1 -19   39.59   11.98
   6   1 -19   14.62    8.34
  -6  -1  19   28.38    8.60
  -6   1  20    0.00    3.27
   6  -1 -20   -0.00    5.21
   6   1 -20    3.31    5.08
  -6  -1  20    4.01    4.31
  -6   1  21   -0.00    4.02
   6  -1 -21   -0.00    4.24
   6   1 -21   -0.00    4.63
  -6  -1  21    0.34    3.55
  -6   1  22    4.84    5.53
   6   1 -22    9.27    7.69
  -6  -1  22    5.37    5.41
  -6   1  23    7.68    5.81
   6   1 -23   14.50    8.46
  -6  -1  23    9.07    5.99
  -6   1  24   21.08    8.57
   6   1 -24   25.84   11.38
  -6  -1  24   12.49    7.08
  -6   1  25    1.69    5.08
   6  -1 -25    0.00    5.94
   6   1 -25    2.52    5.68
  -6  -1  25    1.51    5.07
  -6   1  26    1.44    4.45
   6  -1 -26   -0.00    4.17
   6   1 -26   -0.00    3.02
  -6  -1  26    1.28    4.88
  -6   1  27    4.09    4.71
   6  -1 -27    1.69    5.52
  -6  -1  27   -0.00    4.97
  -6   1  28   30.41   10.41
   6  -1 -28   15.31    9.86
  -6  -1  28   29.63   10.68
  -6   1  29   -0.00    5.50
   6  -1 -29    7.53    7.44
   6   1 -29   -0.00    5.98
  -6  -1  29    2.83    5.45
  -6   1  30    5.95    6.57
   6  -1 -30   16.23   10.26
  -6  -1  30    9.84    7.42
  -6   1  31    2.12    6.54
   6  -1 -31    0.53    2.97
  -6  -1  31   -0.00    4.47
  -6   1  32   -0.00    4.66
   6  -1 -32   -0.00    3.64
  -6  -1  32   -0.00    5.32
  -6   1  33   -0.00    5.36
   6  -1 -33   -0.00    4.53
  -6  -1  33    1.80    4.86
  -6   1  34   13.30    7.59
   6  -1 -34    0.00    4.42
  -6  -1  34    2.33    5.94
  -6   1  35   -0.00    6.32
  -6  -1  35    0.72    4.16
  -6   1  36    5.32    6.57
  -6  -1  36   -0.00    6.71
  -6   1  37   -0.00    5.21
  -6  -1  37    6.29    6.64
  -6   1  38    3.31    5.94
  -6  -1  38   -0.00    6.41
  -6   2   1    5.41    3.60
  -6   2   1    0.00    2.77
   6  -2  -1    6.66    3.64
   6  -2  -1    1.43    3.66
   6   2  -1    6.40    3.40
   6   2  -1    5.02    3.84
  -6  -2   1    2.86    3.60
  -6  -2   1    4.92    4.40
  -6   2   2    5.24    3.42
  -6   2   2    6.57    3.94
   6  -2  -2    9.19    4.17
   6  -2  -2   13.51    5.75
   6   2  -2    9.75    4.36
   6   2  -2   17.49    6.16
  -6  -2   2    8.47    4.56
  -6  -2   2    6.13    4.49
  -6   2   3    5.97    3.37
  -6   2   3    4.27    3.66
   6  -2  -3    0.19    2.55
   6  -2  -3    5.41    4.28
   6   2  -3    6.44    3.76
   6   2  -3   -0.00    3.85
  -6  -2   3    0.00    2.41
  -6  -2   3   -0.00    2.71
  -6   2   4   49.19    9.77
  -6   2   4   80.58   12.55
   6  -2  -4   82.28   11.04
   6  -2  -4   70.21   12.64
   6   2  -4   54.04    9.52
   6   2  -4   76.94   13.23
  -6  -2   4   37.31    9.08
  -6  -2   4   70.54   12.45
  -6   2   5    9.64    4.70
  -6   2   5   11.00    4.96
   6  -2  -5   12.93    4.61
   6  -2  -5   15.45    6.18
   6   2  -5    8.66    4.43
   6   2  -5   22.13    7.32
  -6  -2   5   17.38    5.68
  -6  -2   5   12.03    5.55
  -6   2   6  307.24   31.46
  -6   2   6  315.97   32.79
   6  -2  -6  295.22   30.28
   6  -2  -6  290.64   33.31
   6   2  -6  305.51   30.61
   6   2  -6  276.09   33.26
  -6  -2   6  300.96   31.37
  -6  -2   6  336.56   34.35
  -6   2   7   47.04    9.38
  -6   2   7   37.51    9.13
   6  -2  -7   66.27   10.05
   6  -2  -7   48.90   11.06
   6   2  -7   47.40    8.99
   6   2  -7   76.80   13.48
  -6  -2   7   41.32    8.81
  -6  -2   7   40.93    9.92
  -6   2   8    3.73    3.53
  -6   2   8    6.92    4.53
   6  -2  -8    0.45    2.38
   6  -2  -8    4.59    4.47
   6   2  -8    8.31    3.92
   6   2  -8    0.00    2.63
  -6  -2   8    1.25    2.97
  -6  -2   8    3.09    3.70
  -6   2   9   -0.00    3.07
  -6   2   9   -0.00    2.71
   6  -2  -9    2.17    3.07
   6  -2  -9    0.62    2.36
   6   2  -9    0.15    3.06
   6   2  -9    0.00    4.11
  -6  -2   9    1.40    3.03
  -6  -2   9   -0.00    3.76
  -6   2  10  285.75   29.16
  -6   2  10  294.15   30.49
   6  -2 -10  225.94   26.84
   6  -2 -10  240.82   30.58
   6   2 -10  285.32   32.74
  -6  -2  10  264.87   28.77
  -6  -2  10  253.66   30.31
  -6   2  11  223.15   25.11
  -6   2  11  217.06   25.96
   6  -2 -11  209.69   27.41
   6   2 -11  162.18   25.78
  -6  -2  11  270.95   26.79
  -6  -2  11  202.84   26.36
  -6   2  12   81.11   13.56
   6  -2 -12  106.60   17.41
   6   2 -12   77.79   15.60
  -6  -2  12   79.65   13.82
  -6  -2  12   76.93   14.59
  -6   2  13   16.16    6.04
   6  -2 -13    7.96    5.97
   6   2 -13    6.86    5.22
  -6  -2  13    5.94    4.15
  -6  -2  13    1.35    3.69
  -6   2  14   78.47   14.35
   6  -2 -14  122.39   19.39
   6   2 -14  111.37   19.12
  -6  -2  14  101.11   15.94
  -6  -2  14   91.11   16.67
  -6   2  15   38.49    9.42
   6  -2 -15   21.22    8.73
   6   2 -15   24.38    9.43
  -6  -2  15   34.51    9.04
  -6  -2  15   25.29    8.73
  -6   2  16   53.68   11.37
   6  -2 -16   40.78   11.87
   6   2 -16   64.04   14.57
  -6  -2  16   66.33   13.66
   6  -2 -17   14.77    7.48
   6   2 -17   34.76   10.76
  -6  -2  17   12.43    7.22
   6  -2 -18    9.06    6.34
   6   2 -18    8.09    6.88
  -6  -2  18   16.12    7.47
   6  -2 -19    1.82    5.40
   6   2 -19   12.00    7.29
  -6  -2  19   10.71    6.38
  -6  -2  19   15.82    7.08
  -6   2  20  139.33   19.82
   6   2 -20  134.38   23.60
  -6  -2  20   97.82   17.78
  -6   2  21    0.17    3.50
   6   2 -21    0.00    5.91
  -6  -2  21    7.40    5.35
  -6   2  22   20.05    7.56
   6   2 -22   23.12   11.01
  -6  -2  22   23.85    8.35
  -6   2  23   -0.00    4.66
   6  -2 -23   -0.00    5.06
   6   2 -23   -0.00    5.67
  -6  -2  23   -0.00    4.95
  -6   2  24    6.49    5.55
   6  -2 -24    1.74    4.81
   6   2 -24   11.13    8.57
  -6  -2  24   18.51    8.08
  -6   2  25    5.83    6.45
   6  -2 -25    2.53    5.04
   6   2 -25   15.53    9.69
  -6  -2  25    0.00    4.08
  -6   2  26   22.02    9.05
   6  -2 -26   16.50    9.44
   6   2 -26   15.28    9.38
  -6  -2  26   32.60   10.77
  -6   2  27    5.28    5.28
   6  -2 -27    2.79    5.74
  -6  -2  27    3.92    5.37
  -6   2  28    6.75    6.42
   6  -2 -28    3.35    5.41
  -6  -2  28    6.71    7.06
  -6   2  29    3.23    4.81
   6  -2 -29    0.00    4.86
  -6  -2  29    5.76    6.52
  -6   2  30    3.88    7.56
   6  -2 -30    9.03    7.71
  -6  -2  30   -0.00    5.41
  -6   2  31    0.66    6.55
   6  -2 -31   -0.00    4.24
  -6  -2  31    0.00    5.95
  -6   2  32   13.71    8.17
   6  -2 -32    1.08    4.38
  -6  -2  32   14.47    8.58
  -6   2  33   -0.00    5.28
   6  -2 -33   -0.00    4.10
  -6  -2  33    6.18    7.69
  -6   2  34    9.13    7.45
   6  -2 -34   -0.00    5.39
  -6  -2  34   -0.00    5.08
  -6   2  35   -0.00    5.28
   6  -2 -35   -0.00    5.34
  -6  -2  35    3.68    6.47
  -6   2  36    7.54    7.23
   6  -2 -36    2.02    5.13
  -6  -2  36    6.53    6.65
  -6   2  37    1.79    5.37
  -6  -2  37    1.41    4.92
  -6   2  38    3.30    6.64
  -6   3   1    0.28    2.96
  -6   3   1    3.51    3.21
   6  -3  -1    1.82    2.61
   6  -3  -1    3.13    3.61
   6   3  -1    1.16    2.81
   6   3  -1    2.03    3.33
  -6  -3   1    2.68    3.44
  -6  -3   1    9.04    5.07
  -6   3   2  147.47   17.44
  -6   3   2  124.36   17.35
   6  -3  -2  135.80   16.55
   6  -3  -2  136.58   18.98
   6   3  -2  147.47   16.85
   6   3  -2  129.75   18.62
  -6  -3   2  110.82   16.15
  -6  -3   2  130.83   18.51
  -6   3   3  137.40   16.99
  -6   3   3  133.31   17.55
   6  -3  -3  140.96   16.53
   6  -3  -3  149.56   19.51
   6   3  -3  136.35   16.28
   6   3  -3  121.12   18.11
  -6  -3   3  117.25   16.23
  -6  -3   3   96.95   16.76
  -6   3   4   25.78    6.72
  -6   3   4   28.64    7.53
   6  -3  -4   34.42    7.23
   6  -3  -4   35.86    8.77
   6   3  -4   40.96    7.64
   6   3  -4   33.00    8.66
  -6  -3   4   17.79    6.25
  -6  -3   4   30.86    8.56
  -6   3   5    7.24    4.21
  -6   3   5   12.41    5.12
   6  -3  -5   13.98    4.79
   6  -3  -5    2.31    4.31
   6   3  -5    3.35    3.09
   6   3  -5   14.34    5.84
  -6  -3   5    4.51    3.55
  -6  -3   5   14.20    5.52
  -6   3   6   15.44    5.61
  -6   3   6   15.53    5.68
   6  -3  -6   14.24    4.91
   6  -3  -6   26.91    8.12
   6   3  -6   20.73    5.71
   6   3  -6    9.42    5.16
  -6  -3   6   13.85    5.32
  -6  -3   6   24.61    7.53
  -6   3   7   16.53    5.73
  -6   3   7   22.06    6.76
   6  -3  -7   20.65    5.57
   6  -3  -7   18.59    6.75
   6   3  -7   12.80    5.05
   6   3  -7   27.28    8.25
  -6  -3   7   35.14    7.68
  -6  -3   7   34.95    8.85
  -6   3   8  311.08   33.44
  -6   3   8  378.48   36.01
   6  -3  -8  325.46   32.92
   6  -3  -8  331.87   36.42
   6   3  -8  351.82   33.75
   6   3  -8  314.30   36.79
  -6  -3   8  323.71   33.91
  -6  -3   8  337.39   36.54
  -6   3   9   75.00   11.61
   6  -3  -9   73.21   11.02
   6  -3  -9   26.10    8.85
   6   3  -9   69.62   10.79
   6   3  -9   52.65   11.95
  -6  -3   9   44.76    9.83
  -6  -3   9   65.10   12.63
  -6   3  10   19.58    6.25
   6  -3 -10   20.72    6.00
   6  -3 -10   26.67    8.39
   6   3 -10   23.48    8.30
  -6  -3  10   23.84    6.89
  -6  -3  10   26.61    7.93
  -6   3  11    6.89    4.37
   6  -3 -11    4.09    4.23
   6   3 -11    1.06    2.82
  -6  -3  11    8.86    4.44
  -6  -3  11    8.54    5.25
  -6   3  12   74.42   12.88
   6  -3 -12   84.72   15.37
   6   3 -12   88.54   16.05
  -6  -3  12   65.46   12.50
  -6  -3  12   72.15   14.09
  -6   3  13  120.48   16.71
   6  -3 -13  112.56   18.57
   6   3 -13  102.77   18.36
  -6  -3  13  104.31   16.26
  -6  -3  13   85.22   16.41
  -6   3  14  134.26   19.44
   6  -3 -14  148.94   22.34
   6   3 -14  142.28   22.60
  -6  -3  14  165.31   20.96
  -6  -3  14  122.02   20.51
  -6   3  15   12.41    5.81
   6  -3 -15   21.02    7.92
   6   3 -15    3.84    4.57
  -6  -3  15   16.93    7.20
  -6  -3  15    6.20    5.37
  -6   3  16   17.52    7.34
   6  -3 -16    8.12    5.85
   6   3 -16   13.33    7.70
  -6  -3  16   10.84    6.60
   6  -3 -17   37.97   11.39
   6   3 -17   43.15   12.72
  -6  -3  17   46.96   12.13
   6   3 -18   88.83   18.62
  -6  -3  18  102.51   17.15
  -6  -3  18  110.46   19.15
   6   3 -19    8.44    6.79
  -6  -3  19   30.20    8.94
  -6  -3  19   16.30    7.88
  -6   3  20    2.01    4.43
   6   3 -20    0.08    2.91
  -6  -3  20    0.40    3.51
  -6  -3  20   -0.00    4.65
  -6   3  21    4.13    4.81
   6  -3 -21   -0.00    3.50
   6   3 -21   -0.00    4.34
  -6  -3  21    0.63    4.49
  -6  -3  21    2.91    4.31
  -6   3  22   42.57   10.85
   6  -3 -22   34.41   11.72
   6   3 -22   36.94   12.79
  -6  -3  22   36.49   10.12
  -6   3  23    5.19    5.06
   6  -3 -23    1.55    5.78
   6   3 -23    7.82    6.95
  -6  -3  23   11.01    6.81
  -6   3  24   45.18   11.36
   6  -3 -24   22.93    9.69
   6   3 -24   29.18   11.67
  -6  -3  24   39.87   10.98
  -6   3  25    2.56    4.13
   6  -3 -25   -0.00    4.64
  -6  -3  25   -0.00    5.16
  -6   3  26   -0.00    5.35
   6  -3 -26    0.93    5.72
  -6  -3  26    3.13    4.78
  -6   3  27    1.55    3.81
   6  -3 -27   -0.00    4.77
  -6  -3  27   -0.00    5.10
  -6   3  28   21.00    8.81
   6  -3 -28    1.98    4.35
  -6  -3  28   20.41    8.21
  -6   3  29    1.35    5.45
   6  -3 -29    6.00    5.98
  -6  -3  29   11.71    7.44
  -6   3  30    6.77    7.57
   6  -3 -30    9.27    7.19
  -6  -3  30   12.45    8.26
  -6   3  31   -0.00    5.78
   6  -3 -31   -0.00    4.03
  -6  -3  31    2.16    5.75
  -6   3  32    3.96    5.01
   6  -3 -32    5.83    7.20
  -6  -3  32   -0.00    5.68
  -6   3  33    6.31    6.71
   6  -3 -33    0.11    4.22
  -6  -3  33    4.55    6.79
  -6   3  34   13.41    7.54
   6  -3 -34    1.63    6.18
  -6  -3  34    1.16    6.00
  -6   3  35   -0.00    4.65
   6  -3 -35   -0.00    5.76
  -6  -3  35    3.58    5.78
  -6   3  36   -0.00    6.69
   6  -3 -36    1.96    6.05
  -6  -3  36   -0.00    4.49
  -6   3  37    4.36    5.90
   6  -3 -37    0.00    5.94
  -6  -3  37    2.31    7.01
  -6   3  38    8.28    7.84
   6  -3 -38    3.62    6.81
   6  -3 -39    5.29    6.41
  -6   4   1  135.47   18.27
  -6   4   1  155.04   19.71
   6  -4  -1  156.98   18.52
   6  -4  -1  152.30   20.66
   6   4  -1  164.09   18.74
   6   4  -1  155.39   20.65
  -6  -4   1  167.71   19.49
  -6  -4   1  189.51   22.36
  -6   4   2   12.56    4.78
  -6   4   2   12.46    5.03
   6  -4  -2   13.96    4.54
   6  -4  -2    9.54    4.98
   6   4  -2    6.60    3.72
   6   4  -2   19.20    6.78
  -6  -4   2   15.57    5.17
  -6  -4   2    6.29    3.82
  -6   4   3    2.74    3.09
  -6   4   3    0.00    2.71
   6  -4  -3   10.57    4.03
   6  -4  -3   -0.00    2.48
   6   4  -3    4.67    3.15
   6   4  -3    4.32    3.56
  -6  -4   3   16.04    5.30
  -6  -4   3   14.71    5.72
  -6   4   4   10.59    4.84
  -6   4   4   17.33    5.57
   6  -4  -4    6.31    3.78
   6  -4  -4   15.18    6.30
   6   4  -4   17.02    5.24
   6   4  -4   16.68    6.14
  -6  -4   4   14.46    5.21
  -6  -4   4   19.56    6.54
  -6   4   5  212.20   23.76
   6  -4  -5  224.95   23.25
   6  -4  -5  222.24   26.08
   6   4  -5  194.09   22.47
   6   4  -5  210.61   26.20
  -6  -4   5  222.55   24.14
  -6  -4   5  185.58   24.88
  -6   4   6  248.25   25.63
   6  -4  -6  236.12   24.44
   6  -4  -6  194.93   26.07
   6   4  -6  210.27   23.93
   6   4  -6  215.16   27.24
  -6  -4   6  215.57   24.87
  -6  -4   6  271.20   28.90
  -6   4   7   63.06   10.97
   6  -4  -7   68.70   10.80
   6  -4  -7   62.15   12.19
   6   4  -7   74.94   11.16
   6   4  -7   47.25   11.70
  -6  -4   7   65.76   11.59
  -6  -4   7   63.39   12.79
  -6   4   8    4.56    3.97
   6  -4  -8    4.65    3.26
   6  -4  -8    5.26    4.83
   6   4  -8    5.10    3.48
   6   4  -8    1.94    3.17
  -6  -4   8    5.04    3.78
  -6  -4   8    1.31    3.01
  -6   4   9   61.46   10.65
   6  -4  -9   69.83   10.64
   6  -4  -9   56.09   11.82
   6   4  -9   61.02   10.32
   6   4  -9   44.76   11.49
  -6  -4   9   49.79   10.12
  -6  -4   9   48.13   11.15
  -6   4  10   25.78    7.00
   6  -4 -10   32.72    7.34
   6  -4 -10   34.60    9.35
   6   4 -10   21.40    7.97
  -6  -4  10   33.35    8.16
  -6  -4  10   51.61   11.02
  -6   4  11  153.31   18.92
   6  -4 -11  111.65   18.97
   6   4 -11  136.40   21.19
  -6  -4  11  136.50   18.71
  -6  -4  11  136.51   20.43
  -6   4  12   95.50   14.54
   6  -4 -12   81.95   15.90
   6   4 -12   81.42   16.09
  -6  -4  12   80.43   14.48
  -6  -4  12   98.03   16.52
  -6   4  13   26.45    7.61
   6  -4 -13   32.75    9.47
   6   4 -13   24.98    8.96
  -6  -4  13   30.75    8.88
  -6  -4  13   26.87    8.90
  -6   4  14    0.45    3.40
   6  -4 -14    3.62    3.73
   6   4 -14    1.19    3.99
  -6  -4  14    3.45    4.44
  -6  -4  14    1.98    4.19
  -6   4  15  101.91   16.48
   6   4 -15  111.27   19.87
  -6  -4  15  100.11   18.14
  -6   4  16  108.27   17.38
   6   4 -16  110.59   20.75
  -6  -4  16  140.28   21.39
   6   4 -17   13.18    7.66
  -6  -4  17    1.24    3.46
   6   4 -18   25.20   10.64
  -6  -4  18   34.40    9.57
  -6  -4  18   35.54   11.17
   6  -4 -19   65.19   14.31
   6   4 -19   33.63   12.26
  -6  -4  19   44.11   11.92
  -6  -4  19   72.23   15.45
  -6   4  20  121.72   18.53
   6  -4 -20   48.35   15.00
   6   4 -20  130.34   22.95
  -6  -4  20   98.80   17.35
  -6  -4  20  109.56   19.70
  -6   4  21   -0.00    3.51
   6  -4 -21   -0.00    5.60
  -6  -4  21    6.18    4.96
  -6   4  22    2.74    3.88
   6  -4 -22    7.32    5.34
  -6  -4  22    9.61    6.24
  -6   4  23   -0.00    4.28
   6  -4 -23   -0.00    4.50
  -6  -4  23    6.95    5.71
  -6   4  24    1.15    4.05
   6  -4 -24    1.10    5.00
  -6  -4  24   -0.00    4.80
  -6   4  25    9.51    6.56
   6  -4 -25    3.56    4.66
  -6  -4  25    3.56    6.07
  -6   4  26   13.32    6.99
   6  -4 -26   12.44    7.93
  -6  -4  26   15.00    8.60
  -6   4  27    9.19    6.72
   6  -4 -27    8.50    7.22
  -6  -4  27   12.35    7.58
  -6   4  28    1.80    5.02
   6  -4 -28    8.36    7.65
  -6  -4  28    4.18    6.80
  -6   4  29   -0.00    4.91
   6  -4 -29   -0.00    4.13
  -6  -4  29    0.08    4.30
  -6   4  30    2.78    6.37
   6  -4 -30    3.10    6.09
  -6  -4  30    7.77    6.51
  -6   4  31   -0.00    5.17
   6  -4 -31    0.04    5.30
  -6  -4  31   -0.00    5.21
  -6   4  32    0.00    4.98
   6  -4 -32    6.72    7.22
  -6  -4  32    8.46    6.76
  -6   4  33    1.45    4.93
   6  -4 -33   -0.00    5.94
  -6  -4  33    0.00    5.96
  -6   4  34   -0.00    5.50
   6  -4 -34    3.41    6.53
  -6  -4  34    2.81    6.27
  -6   4  35    3.00    7.00
   6  -4 -35    6.11    7.08
  -6  -4  35    4.12    6.41
  -6   4  36   -0.00    6.00
   6  -4 -36    3.29    6.50
  -6  -4  36    4.13    6.21
  -6   4  37    1.09    6.56
   6  -4 -37    3.71    6.63
  -6  -4  37    0.21    4.45
  -6   4  38    0.00    6.66
   6  -4 -38   -0.00    5.99
   6  -4 -39   10.37    8.44
   6  -4 -40   -0.00    6.66
   6  -4 -41    2.11    5.85
  -6   5   1   18.56    5.33
   6  -5  -1   13.69    4.60
   6  -5  -1    7.10    4.39
   6   5  -1   15.29    4.86
   6   5  -1    9.71    4.76
  -6  -5   1   10.53    4.84
  -6  -5   1   20.95    6.97
  -6   5   2   87.36   12.79
   6  -5  -2   80.14   11.93
   6  -5  -2   88.46   14.48
   6   5  -2   91.09   12.47
   6   5  -2   69.19   12.99
  -6  -5   2   91.39   12.98
  -6  -5   2   64.93   12.84
  -6   5   3  118.72   16.09
   6  -5  -3  130.26   15.76
   6  -5  -3  136.05   18.43
   6   5  -3  114.00   15.23
   6   5  -3  112.33   17.36
  -6  -5   3  122.46   16.18
  -6  -5   3  120.41   17.89
  -6   5   4   93.52   13.37
   6  -5  -4   84.33   12.39
   6  -5  -4   83.91   14.24
   6   5  -4   99.25   12.99
   6   5  -4   80.91   14.36
  -6  -5   4   64.74   11.81
  -6  -5   4  113.05   16.47
  -6   5   5    0.84    2.59
   6  -5  -5    3.02    2.80
   6  -5  -5    5.71    4.68
   6   5  -5    5.18    3.42
   6   5  -5    1.85    3.21
  -6  -5   5    0.00    2.71
  -6  -5   5    2.00    3.55
  -6   5   6    0.91    2.32
   6  -5  -6    3.35    3.32
   6  -5  -6    2.45    3.83
   6   5  -6    1.07    2.36
   6   5  -6    1.41    3.00
  -6  -5   6    4.95    3.38
  -6  -5   6    6.78    4.62
  -6   5   7   60.46   10.58
   6  -5  -7   60.84    9.86
   6  -5  -7   44.80   10.42
   6   5  -7   63.55   10.34
   6   5  -7   59.21   12.26
  -6  -5   7   56.30   10.50
  -6  -5   7   50.68   11.37
  -6   5   8   53.98    9.80
   6  -5  -8   54.63    9.37
   6  -5  -8   50.99   10.94
   6   5  -8   50.88    9.36
   6   5  -8   35.07   10.04
  -6  -5   8   41.72    8.98
  -6  -5   8   47.06   10.76
  -6   5   9   59.83   11.19
   6  -5  -9   93.92   12.52
   6  -5  -9   58.64   12.46
   6   5  -9   60.68   13.24
  -6  -5   9   83.31   12.96
  -6  -5   9   79.13   14.49
  -6   5  10   42.11    8.98
   6  -5 -10   46.24    8.71
   6  -5 -10   38.68    9.86
   6   5 -10   53.88   11.91
  -6  -5  10   39.80    9.01
  -6  -5  10   25.73    8.53
  -6   5  11    5.36    4.15
   6  -5 -11    3.84    4.63
   6   5 -11   -0.00    2.79
  -6  -5  11    3.41    3.67
  -6  -5  11   -0.00    2.97
  -6   5  12    0.00    2.37
   6   5 -12    3.61    4.06
  -6  -5  12    5.62    4.17
  -6  -5  12   11.10    5.85
  -6   5  13  150.77   21.29
   6   5 -13  186.20   26.10
  -6  -5  13  180.47   23.00
  -6  -5  13  192.56   25.88
  -6   5  14  205.83   24.66
   6   5 -14  146.50   25.33
  -6  -5  14  217.73   25.70
  -6  -5  14  230.71   28.97
  -6   5  15    0.68    3.36
   6   5 -15    1.28    3.52
  -6  -5  15    0.00    4.30
  -6   5  16    6.11    4.91
   6  -5 -16    4.10    5.31
   6   5 -16    8.22    7.06
  -6  -5  16    6.57    5.95
   6  -5 -17    2.37    3.69
   6   5 -17   -0.00    4.76
  -6  -5  17   -0.00    4.00
   6  -5 -18   77.36   16.57
  -6  -5  18   96.43   16.39
   6  -5 -19    7.74    6.31
  -6  -5  19   10.02    5.88
  -6   5  20   11.10    5.98
   6  -5 -20    1.01    4.18
  -6  -5  20    7.99    5.87
  -6   5  21    0.00    3.74
   6  -5 -21   -0.00    3.17
  -6  -5  21    1.79    4.13
  -6   5  22    0.00    4.60
   6  -5 -22    1.64    3.81
  -6  -5  22   -0.00    3.78
  -6   5  23   22.15    8.54
   6  -5 -23   15.14    8.87
  -6  -5  23   17.91    7.82
  -6   5  24   12.66    7.09
   6  -5 -24   14.17    9.14
  -6  -5  24    5.84    5.74
  -6   5  25    2.60    4.67
   6  -5 -25    7.62    6.07
  -6  -5  25    9.82    6.18
  -6   5  26   -0.00    4.87
   6  -5 -26    3.75    5.79
  -6  -5  26    0.00    4.20
  -6   5  27    2.23    4.53
   6  -5 -27   -0.00    4.32
  -6  -5  27    7.11    6.53
  -6   5  28   12.64    7.96
   6  -5 -28    7.13    6.34
  -6  -5  28    1.86    4.50
  -6   5  29    7.63    6.33
   6  -5 -29    0.48    6.00
  -6  -5  29    7.08    6.87
  -6   5  30    2.02    5.59
   6  -5 -30    1.25    5.32
  -6  -5  30    4.56    6.15
  -6   5  31   -0.00    4.56
   6  -5 -31    4.88    5.18
  -6  -5  31    2.58    5.40
  -6   5  32    0.07    4.69
   6  -5 -32    0.00    4.83
  -6  -5  32    6.96    7.12
  -6   5  33    6.92    6.79
   6  -5 -33   -0.00    5.61
  -6  -5  33   10.92    7.65
  -6   5  34    9.48    7.08
   6  -5 -34    2.18    4.71
  -6  -5  34    4.07    7.86
  -6   5  35    2.84    5.16
   6  -5 -35    5.92    7.51
  -6  -5  35   -0.00    5.73
  -6   5  36   -0.00    5.04
   6  -5 -36   -0.00    5.17
  -6  -5  36   -0.00    5.97
  -6   5  37   -0.00    4.48
   6  -5 -37   -0.00    5.53
  -6   5  38   -0.00    5.54
   6  -5 -38    7.21    7.71
   6  -5 -39    0.00    5.47
  -6   6   1  140.44   16.85
   6  -6  -1  105.78   14.90
   6  -6  -1  109.66   16.99
   6   6  -1  135.19   15.99
  -6  -6   1  111.36   15.66
  -6  -6   1  136.04   18.71
  -6   6   2   25.92    6.85
   6  -6  -2   37.60    7.39
   6  -6  -2   35.99    8.78
   6   6  -2   28.73    6.62
  -6  -6   2   35.80    7.77
  -6  -6   2   20.67    7.56
  -6   6   3    3.01    3.06
   6  -6  -3    9.43    4.16
   6  -6  -3   -0.00    3.12
   6   6  -3    4.49    3.25
  -6  -6   3    7.39    3.75
  -6  -6   3    9.10    4.85
  -6   6   4   24.38    6.49
   6  -6  -4   20.80    5.84
   6  -6  -4   13.67    6.17
   6   6  -4   17.02    5.11
  -6  -6   4   12.15    4.84
  -6  -6   4   16.93    6.66
  -6   6   5  116.07   15.52
   6  -6  -5   98.92   14.23
   6  -6  -5  118.72   17.63
   6   6  -5  125.76   15.30
  -6  -6   5  100.40   14.89
  -6  -6   5  124.75   18.07
  -6   6   6   67.32   11.37
   6  -6  -6   79.75   11.44
   6  -6  -6   73.63   13.26
   6   6  -6   65.63   10.89
   6   6  -6   73.30   13.63
  -6  -6   6   68.90   11.58
  -6  -6   6   66.00   13.04
  -6   6   7   47.01    9.37
   6  -6  -7   53.29    9.43
   6  -6  -7   60.85   11.76
   6   6  -7   51.18    9.37
   6   6  -7   45.22   11.08
  -6  -6   7   62.20   10.72
  -6  -6   7   58.55   12.19
  -6   6   8    9.17    4.72
   6  -6  -8    4.24    3.38
   6   6  -8   16.63    5.46
   6   6  -8    9.04    5.14
  -6  -6   8   17.49    5.91
  -6  -6   8    7.84    5.64
  -6   6   9   98.20   13.71
   6  -6  -9   72.54   11.80
   6   6  -9   63.29   13.92
  -6  -6   9  115.87   15.37
  -6  -6   9   76.40   14.90
  -6   6  10   76.54   12.33
   6  -6 -10   72.50   11.31
   6   6 -10   48.94   12.48
  -6  -6  10   81.33   13.06
  -6  -6  10   62.54   13.71
  -6   6  11   46.67    9.77
   6   6 -11   45.14   12.04
  -6  -6  11   65.37   11.98
  -6  -6  11   63.60   13.45
  -6   6  12   61.79   11.27
   6   6 -12   40.46   11.63
  -6  -6  12   41.03    9.83
  -6  -6  12   45.89   11.73
  -6   6  13   -0.00    3.16
   6  -6 -13   -0.00    1.77
   6   6 -13    3.22    4.31
  -6  -6  13    0.00    2.91
  -6  -6  13    0.00    2.67
  -6   6  14    0.00    2.87
   6  -6 -14   -0.00    3.24
  -6  -6  14    0.67    2.42
  -6   6  15   44.61   10.46
   6  -6 -15   45.79   11.57
  -6   6  16    3.51    4.29
   6  -6 -16   11.22    6.24
   6  -6 -17    6.44    5.34
  -6  -6  17    4.61    4.78
   6  -6 -18    4.94    6.15
  -6  -6  18   20.65    7.80
   6  -6 -19    9.16    6.29
  -6  -6  19    7.22    5.96
  -6   6  20    0.85    3.65
   6  -6 -20    0.96    3.83
  -6  -6  20   -0.00    4.31
  -6   6  21   14.30    6.53
   6  -6 -21   12.87    7.55
  -6  -6  21    5.70    5.09
  -6   6  22    8.61    5.48
   6  -6 -22   11.66    7.77
  -6  -6  22    0.76    3.89
  -6   6  23    5.05    5.44
   6  -6 -23    4.64    5.83
  -6  -6  23    6.62    5.58
  -6   6  24   -0.00    4.74
   6  -6 -24    0.25    4.06
  -6  -6  24    1.49    4.35
  -6   6  25    6.66    5.64
   6  -6 -25    2.54    4.72
  -6  -6  25   14.00    8.19
  -6   6  26   10.61    6.74
   6  -6 -26   11.20    7.71
  -6  -6  26   11.79    6.75
  -6   6  27   13.12    7.39
   6  -6 -27    3.19    6.29
  -6  -6  27    2.74    4.95
  -6   6  28    6.18    6.31
   6  -6 -28    0.66    5.72
  -6  -6  28    0.02    3.66
  -6   6  29   -0.00    4.38
   6  -6 -29   -0.00    6.52
  -6  -6  29    1.43    5.08
  -6   6  30    0.44    4.32
   6  -6 -30   -0.00    4.90
  -6  -6  30    8.00    6.81
  -6   6  31    7.57    6.48
   6  -6 -31    5.60    7.55
  -6  -6  31   15.76    8.45
  -6   6  32    2.10    5.29
   6  -6 -32   -0.00    4.57
  -6  -6  32    5.52    6.04
  -6   6  33   13.73    8.07
   6  -6 -33    3.80    6.61
  -6  -6  33    3.04    5.62
  -6   6  34    2.12    4.34
   6  -6 -34    4.45    6.99
  -6  -6  34    4.25    5.13
  -6   6  35    8.15    7.94
   6  -6 -35    0.72    5.57
  -6  -6  35    5.51    5.80
  -6   6  36    2.18    5.98
   6  -6 -36    0.00    5.57
  -6  -6  36    1.52    5.62
  -6   6  37    9.60    7.79
   6  -6 -37    0.29    4.68
  -6   6  38   -0.00    5.82
   6  -6 -38   -0.00    3.89
  -6   7   1   12.93    5.21
   6  -7  -1   14.87    4.85
   6   7  -1   10.15    4.07
   6   7  -1   27.54    7.35
  -6  -7   1   14.26    5.17
  -6  -7   1   21.28    7.51
  -6   7   2    7.42    3.82
   6  -7  -2   17.97    5.42
   6   7  -2   11.91    4.70
   6   7  -2   13.23    5.56
  -6  -7   2   10.34    4.79
  -6  -7   2   11.08    5.38
  -6   7   3  213.40   23.76
   6  -7  -3  215.57   23.11
   6   7  -3  207.19   22.88
   6   7  -3  216.09   25.60
  -6  -7   3  194.00   23.09
  -6  -7   3  228.13   26.99
  -6   7   4   53.35   10.24
   6  -7  -4   71.95   10.83
   6   7  -4   69.16   10.82
   6   7  -4   60.83   12.04
  -6  -7   4   69.22   11.35
  -6  -7   4   66.13   13.23
  -6   7   5   14.32    5.28
   6  -7  -5   15.10    4.92
   6   7  -5   11.32    5.00
   6   7  -5   12.77    5.80
  -6  -7   5   15.90    5.51
  -6  -7   5   22.78    7.60
  -6   7   6   18.61    5.53
   6  -7  -6    9.33    4.30
   6   7  -6   18.96    5.76
   6   7  -6   19.39    6.61
  -6  -7   6   25.20    6.62
  -6  -7   6   35.74    9.13
  -6   7   7    8.58    4.37
   6  -7  -7   24.32    6.10
   6   7  -7   19.98    5.75
  -6  -7   7   19.20    6.07
  -6  -7   7   12.31    6.45
  -6   7   8   33.20    7.79
   6  -7  -8   41.36    7.83
   6   7  -8   25.10    6.62
  -6  -7   8   26.41    7.46
  -6  -7   8   30.93    9.53
  -6   7   9  132.46   16.95
   6  -7  -9  113.92   15.39
  -6  -7   9  127.80   17.51
  -6  -7   9  109.22   18.45
  -6   7  10    0.00    2.31
   6  -7 -10    0.92    2.44
   6  -7 -10   -0.00    3.78
  -6  -7  10    1.28    4.13
  -6   7  11    4.09    3.48
   6  -7 -11    1.75    3.58
  -6  -7  11   -0.00    3.46
  -6   7  12   19.48    6.76
   6  -7 -12    9.65    5.70
  -6  -7  12   12.53    5.50
  -6   7  13  141.33   18.57
   6  -7 -13  119.23   19.45
  -6  -7  13  113.97   18.03
  -6   7  14    1.98    3.84
   6  -7 -14    2.37    3.39
  -6   7  15    7.08    4.97
   6  -7 -15    2.28    3.94
  -6   7  16    2.12    3.81
   6  -7 -16    3.72    4.94
   6  -7 -17    3.89    4.45
  -6  -7  17    0.00    3.89
   6  -7 -18    1.05    3.16
  -6  -7  18    5.72    5.21
   6  -7 -19   37.45   11.25
  -6  -7  19   19.24    8.13
  -6   7  20   11.41    5.79
   6  -7 -20   -0.00    4.63
  -6  -7  20    8.07    4.80
  -6   7  21    2.09    4.61
   6  -7 -21    5.64    5.93
  -6  -7  21   -0.00    4.01
  -6   7  22    0.00    4.15
   6  -7 -22    1.60    4.66
  -6  -7  22   -0.00    3.54
  -6   7  23    8.36    5.63
   6  -7 -23    3.40    4.16
  -6  -7  23    7.38    5.27
  -6   7  24    3.40    5.24
   6  -7 -24    0.03    4.13
  -6  -7  24    7.02    6.41
  -6   7  25    3.55    4.07
   6  -7 -25    8.26    7.36
  -6  -7  25    3.43    5.56
  -6   7  26   -0.00    4.22
   6  -7 -26    1.97    5.83
  -6  -7  26   -0.00    4.37
  -6   7  27   -0.00    3.95
   6  -7 -27    3.05    4.21
  -6  -7  27    4.04    5.58
  -6   7  28    3.83    5.14
   6  -7 -28   -0.00    5.16
  -6  -7  28    7.38    5.73
  -6   7  29   11.42    7.27
   6  -7 -29    3.70    6.10
  -6  -7  29    6.13    6.73
  -6   7  30    0.71    4.33
   6  -7 -30    0.70    3.30
  -6  -7  30   -0.00    5.06
  -6   7  31    0.00    4.43
   6  -7 -31    1.22    5.11
  -6  -7  31   -0.00    4.83
  -6   7  32    1.90    4.63
   6  -7 -32    1.32    4.27
  -6  -7  32   -0.00    4.91
  -6   7  33    0.28    3.70
   6  -7 -33   -0.00    6.20
  -6  -7  33    0.00    5.55
  -6   7  34   -0.00    5.49
   6  -7 -34    0.83    6.94
  -6  -7  34    4.24    6.29
  -6   7  35   12.48    7.27
   6  -7 -35    0.00    6.64
  -6  -7  35    2.56    6.17
  -6   7  36    2.33    4.87
   6  -7 -36    3.44    6.68
  -6  -7  36    8.29    8.04
  -6   7  37    0.00    5.31
  -6   7  38   -0.00    5.52
  -6   8   1   98.47   14.55
   6  -8  -1  138.67   15.68
   6   8  -1  100.27   14.16
  -6  -8   1  106.50   14.85
  -6   8   2    3.38    3.34
   6  -8  -2    6.32    3.60
   6  -8  -2    0.94    3.40
   6   8  -2    4.20    3.03
  -6  -8   2    6.70    3.78
  -6   8   3   -0.00    2.66
   6  -8  -3    1.83    3.09
   6  -8  -3   -0.00    2.75
   6   8  -3    0.86    2.20
  -6  -8   3    0.60    2.74
  -6   8   4   -0.00    2.60
   6  -8  -4    1.33    2.27
   6  -8  -4    0.94    2.47
   6   8  -4   -0.00    2.28
  -6  -8   4    2.45    3.25
  -6   8   5  144.27   19.27
   6  -8  -5  213.85   20.86
   6  -8  -5  137.76   20.66
   6   8  -5  175.16   19.78
  -6  -8   5  169.07   20.31
  -6   8   6    6.01    3.94
   6  -8  -6    0.00    2.76
   6  -8  -6    5.25    4.16
   6   8  -6    4.25    3.45
  -6  -8   6    3.96    4.01
  -6   8   7   61.63   11.02
   6  -8  -7   77.74   11.33
   6  -8  -7   64.22   12.70
   6   8  -7   59.94   10.51
  -6  -8   7   75.83   12.34
  -6   8   8    2.85    3.19
   6  -8  -8    4.92    3.57
   6  -8  -8    2.08    4.26
  -6  -8   8    2.16    3.39
  -6   8   9  116.13   15.50
   6  -8  -9  110.57   14.29
   6  -8  -9   66.98   14.14
  -6  -8   9  122.99   16.64
  -6   8  10   48.52    9.42
   6  -8 -10   30.08    7.29
   6  -8 -10   35.74    9.21
  -6  -8  10   40.49    9.26
  -6   8  11   90.42   13.99
   6  -8 -11   82.35   12.34
   6  -8 -11   70.60   13.97
  -6  -8  11   80.09   13.84
  -6   8  12   18.75    6.49
   6  -8 -12    7.93    5.00
  -6  -8  12   11.47    6.00
  -6   8  13    0.00    3.01
   6  -8 -13   -0.00    3.43
  -6  -8  13   -0.00    3.20
  -6   8  14    4.95    3.94
   6  -8 -14    3.13    4.32
  -6   8  15   80.52   13.24
   6  -8 -15   40.92   11.43
  -6   8  16    1.15    3.45
   6  -8 -16   -0.00    3.61
  -6   8  17   17.60    7.07
   6  -8 -17    9.67    6.55
  -6  -8  17   23.93    8.27
   6  -8 -18    2.19    4.21
  -6  -8  18   -0.00    3.92
   6  -8 -19   16.06    7.56
  -6  -8  19    1.99    4.23
  -6   8  20   -0.00    2.80
   6  -8 -20    0.39    4.93
  -6  -8  20    2.45    4.32
  -6   8  21    4.51    5.10
   6  -8 -21   12.53    5.94
  -6  -8  21   15.45    7.18
  -6   8  22    1.38    3.67
   6  -8 -22    0.00    3.83
  -6  -8  22    3.89    5.15
  -6   8  23    7.10    5.24
   6  -8 -23   -0.00    5.02
  -6  -8  23    8.64    7.08
  -6   8  24   -0.00    3.55
   6  -8 -24    1.10    3.87
  -6  -8  24    2.88    5.41
  -6   8  25    5.82    5.60
   6  -8 -25    3.30    6.16
  -6  -8  25    8.24    6.75
  -6   8  26    8.32    6.10
   6  -8 -26    1.88    4.63
  -6  -8  26    1.77    5.51
  -6   8  27    2.77    5.60
   6  -8 -27    2.21    5.47
  -6  -8  27   11.11    7.06
  -6   8  28   -0.00    3.47
   6  -8 -28    3.88    4.71
  -6  -8  28    0.00    5.06
  -6   8  29   -0.00    4.94
   6  -8 -29   -0.00    4.68
  -6  -8  29    0.00    4.62
  -6   8  30    0.33    4.38
   6  -8 -30    4.32    6.07
  -6  -8  30    0.00    5.33
  -6   8  31    3.16    4.84
   6  -8 -31    1.65    6.56
  -6  -8  31   11.99    7.32
  -6   8  32    1.06    4.61
   6  -8 -32   -0.00    6.25
  -6  -8  32   -0.00    5.11
  -6   8  33   -0.00    4.94
   6  -8 -33    0.12    3.90
  -6  -8  33    1.46    5.16
  -6   8  34   -0.00    5.70
   6  -8 -34   -0.00    4.35
  -6  -8  34   -0.00    5.71
  -6  -8  35   -0.00    4.25
  -6   9   1    2.71    3.05
   6  -9  -1    8.95    3.67
   6  -9  -1    6.71    3.79
   6   9  -1    5.75    3.80
  -6  -9   1   12.39    4.57
  -6   9   2    4.17    3.30
   6  -9  -2    8.51    4.09
   6  -9  -2    0.00    2.99
   6   9  -2   16.86    5.02
  -6  -9   2    7.26    3.94
  -6   9   3  145.80   17.92
   6  -9  -3  154.77   17.52
   6  -9  -3  112.39   18.01
   6   9  -3  148.97   17.45
  -6  -9   3  128.84   17.30
  -6   9   4    5.40    3.59
   6  -9  -4    6.16    3.42
   6  -9  -4    6.48    5.36
   6   9  -4    7.60    4.06
  -6  -9   4    0.95    2.82
  -6   9   5    0.62    2.58
   6  -9  -5    1.18    2.87
   6  -9  -5    0.00    2.96
   6   9  -5    0.57    2.40
  -6  -9   5    0.00    2.70
  -6   9   6    7.91    3.98
   6  -9  -6    8.90    4.36
   6  -9  -6    7.46    4.97
   6   9  -6   13.50    4.87
  -6  -9   6   13.21    5.16
  -6   9   7    7.98    4.33
   6  -9  -7   11.66    4.59
   6  -9  -7   10.25    5.18
   6   9  -7   17.91    5.46
  -6  -9   7    8.39    4.54
  -6   9   8   -0.00    2.93
   6  -9  -8    2.54    2.96
   6  -9  -8    7.44    4.52
  -6  -9   8    2.88    3.53
  -6   9   9   71.94   11.65
   6  -9  -9   72.04   11.09
   6  -9  -9   58.76   12.12
  -6  -9   9   55.12   11.36
  -6   9  10    9.56    4.79
   6  -9 -10    3.31    3.52
   6  -9 -10    2.85    3.75
  -6  -9  10    4.91    4.66
  -6   9  11    2.41    3.39
   6  -9 -11    1.00    2.98
  -6  -9  11   -0.00    2.62
  -6   9  12   -0.00    2.79
   6  -9 -12    0.64    3.56
  -6  -9  12   -0.00    3.57
  -6   9  13   43.47    9.77
   6  -9 -13   31.27    9.51
  -6  -9  13   63.24   12.00
  -6   9  14    0.00    3.22
   6  -9 -14    3.40    4.41
  -6   9  15   16.48    6.03
   6  -9 -15   13.01    6.21
  -6   9  16    2.37    3.91
   6  -9 -16    4.25    5.62
  -6  -9  16   11.66    6.27
  -6   9  17    3.07    4.42
   6  -9 -17    2.82    4.39
  -6  -9  17    0.84    3.58
   6  -9 -18    4.12    5.25
  -6  -9  18    0.34    3.69
   6  -9 -19    8.38    6.92
  -6  -9  19   18.30    7.72
   6  -9 -20   -0.00    4.40
  -6  -9  20    2.83    4.10
  -6   9  21   -0.00    3.26
   6  -9 -21    0.09    4.68
  -6  -9  21   -0.00    4.16
  -6   9  22   -0.00    4.37
   6  -9 -22   -0.00    3.11
  -6  -9  22   -0.00    3.16
  -6   9  23   14.02    6.76
   6  -9 -23    6.64    7.05
  -6  -9  23   22.09    8.59
  -6   9  24   -0.00    3.80
   6  -9 -24    0.37    4.38
  -6  -9  24   -0.00    3.82
  -6   9  25    1.27    4.04
   6  -9 -25   -0.00    3.94
  -6  -9  25    9.22    6.69
   6  -9 -26   -0.00    4.57
  -6  -9  26    1.72    4.22
   6  -9 -27   -0.00    5.88
  -6  -9  27    5.02    6.66
   6  -9 -28    0.01    4.75
  -6  -9  28    0.66    4.89
   6  -9 -29   -0.00    4.39
  -6  -9  29   12.50    7.73
   6  -9 -30    3.44    5.98
  -6  -9  30   -0.00    6.04
   6  -9 -31    3.26    5.93
  -6  -9  31   -0.00    5.32
   6  -9 -32    0.27    4.61
  -6  -9  32    4.79    6.23
   6  -9 -33    1.56    5.16
  -6  -9  33    4.05    6.03
  -6  -9  34    2.30    6.71
  -6  -9  35   -0.00    4.49
  -6  10   1   20.77    6.24
   6 -10  -1   22.36    7.51
  -6 -10   1   28.56    6.89
  -6  10   2    7.61    4.12
   6 -10  -2    6.87    4.53
  -6 -10   2   10.77    4.51
  -6  10   3    0.56    2.20
   6 -10  -3    3.45    2.96
  -6 -10   3    0.09    2.78
  -6  10   4   10.64    4.38
   6 -10  -4    7.66    4.78
  -6 -10   4    7.74    4.29
  -6  10   5   21.32    6.17
   6 -10  -5   21.07    7.01
  -6 -10   5   30.49    7.60
  -6  10   6   -0.00    2.03
   6 -10  -6    3.01    3.31
  -6 -10   6   -0.00    2.96
  -6  10   7   16.11    5.48
   6 -10  -7    6.17    4.77
  -6 -10   7    9.99    5.10
  -6  10   8    2.21    3.18
   6 -10  -8    0.74    2.93
  -6 -10   8    1.08    2.74
  -6  10   9   -0.00    3.24
   6 -10  -9   -0.00    3.45
  -6 -10   9   -0.00    3.39
  -6  10  10    5.27    4.19
   6 -10 -10    2.58    3.45
  -6 -10  10    2.37    3.59
  -6  10  11   98.94   14.61
   6 -10 -11   74.38   14.55
  -6 -10  11   99.09   15.65
   6 -10 -12    2.38    4.01
  -6 -10  12    0.00    3.57
   6 -10 -13    3.83    4.47
   6 -10 -14    7.51    5.16
   6 -10 -15   26.20    8.70
   6 -10 -16    0.16    3.49
  -6 -10  16    1.27    3.78
   6 -10 -17   17.81    8.42
  -6 -10  17   34.64    9.58
   6 -10 -18    0.25    2.68
  -6 -10  18    4.55    4.98
   6 -10 -19    2.29    4.73
  -6 -10  19    7.55    5.55
   6 -10 -20   -0.00    4.86
  -6 -10  20    1.34    4.55
   6 -10 -21   24.42    8.94
  -6 -10  21   20.45    9.29
   6 -10 -22   -0.00    3.06
  -6 -10  22    1.93    4.58
   6 -10 -23    2.51    4.21
  -6 -10  23    0.00    4.06
   6 -10 -24   -0.00    4.07
  -6 -10  24    1.64    4.77
   6 -10 -25   -0.00    5.23
  -6 -10  25    9.78    7.65
   6 -10 -26   -0.00    5.27
  -6 -10  26   -0.00    4.64
   6 -10 -27    1.98    4.31
  -6 -10  27    4.60    6.46
   6 -10 -28    4.99    6.37
  -6 -10  28    0.00    4.21
   6 -10 -29    5.49    5.62
  -6 -10  29    4.50    6.77
   6 -10 -30   -0.00    6.64
  -6 -10  30    1.16    4.48
   6 -10 -31    0.47    5.13
  -6 -10  31    4.83    6.89
  -6 -10  32    3.15    5.33
  -6 -10  33    1.05    5.61
  -6 -10  34   -0.00    5.36
   6 -11  -1   12.62    5.58
   6 -11  -2   -0.00    3.65
   6 -11  -3   26.15    7.56
   6 -11  -4   -0.00    3.24
   6 -11  -5    0.10    2.31
   6 -11  -6    1.30    2.89
   6 -11  -7    3.19    3.64
   6 -11  -8    4.12    3.88
   6 -11  -9   17.42    6.25
   6 -11 -10   -0.00    3.08
  -6 -11  10   -0.00    2.88
   6 -11 -11   -0.00    2.39
  -6 -11  11    0.16    3.25
   6 -11 -12    0.30    4.16
  -6 -11  12    5.77    4.95
   6 -11 -13   19.66    7.43
   6 -11 -14    0.07    2.74
   6 -11 -15    6.66    4.51
   6 -11 -16    0.00    3.00
  -6 -11  16    1.94    3.08
   6 -11 -17    3.01    4.66
  -6 -11  17   -0.00    4.22
   6 -11 -18    3.78    4.63
  -6 -11  18   -0.00    3.43
   6 -11 -19    4.19    5.32
  -6 -11  19   16.44    7.69
   6 -11 -20   -0.00    4.92
  -6 -11  20    0.15    2.99
   6 -11 -21    1.47    4.21
  -6 -11  21    0.00    3.76
   6 -11 -22   -0.00    4.58
  -6 -11  22    1.70    4.43
   6 -11 -23    2.54    4.60
  -6 -11  23    6.08    5.68
   6 -11 -24   -0.00    4.16
  -6 -11  24    1.91    3.79
   6 -11 -25    1.59    3.78
  -6 -11  25    5.67    6.70
   6 -11 -26    5.91    6.11
  -6 -11  26   -0.00    5.31
   6 -11 -27   -0.00    5.07
  -6 -11  27    1.76    3.98
   6 -11 -28    4.99    6.62
  -6 -11  28   -0.00    3.85
   6 -11 -29   -0.00    3.19
  -6 -11  29    9.69    7.35
  -6 -11  30    9.00    7.17
  -6 -11  31    1.23    5.13
  -6 -11  32    2.36    5.84
  -6 -11  33    0.15    4.76
  -6 -11  34   -0.00    5.61
   6 -12  -1   15.07    5.99
   6 -12  -2   -0.00    2.96
   6 -12  -3    0.00    2.57
   6 -12  -4   -0.00    3.04
   6 -12  -5   19.92    7.04
   6 -12  -6   -0.00    3.01
   6 -12  -7    4.48    3.97
   6 -12  -8    0.68    2.76
   6 -12  -9    5.39    4.54
   6 -12 -10    8.81    4.82
   6 -12 -11    4.87    4.28
   6 -12 -12   -0.00    3.22
   6 -12 -13    0.20    3.12
   6 -12 -14   -0.00    4.12
   6 -12 -15    5.66    5.09
   6 -12 -16   -0.00    3.93
   6 -12 -17    0.56    2.66
   6 -12 -18   -0.00    2.63
   6 -12 -19   -0.00    4.32
   6 -12 -20    0.74    2.96
   6 -12 -21   -0.00    5.08
   6 -12 -22    0.51    4.16
   6 -12 -23    0.58    4.03
   6 -12 -24    0.55    4.51
   6 -12 -25    2.64    4.78
   6 -12 -26    0.42    4.47
   6 -12 -27   -0.00    3.06
   6 -13  -1    9.63    4.69
   6 -13  -2    1.39    3.84
   6 -13  -3    9.21    4.96
   6 -13  -4   -0.00    3.78
   6 -13  -5    2.46    4.12
   6 -13  -6    4.21    4.00
   6 -13  -7   14.01    5.67
   6 -13  -8    6.80    4.40
   6 -13  -9    7.87    5.27
   6 -13 -10    1.44    2.92
   6 -13 -11   -0.00    3.12
   6 -13 -12    7.46    4.84
   6 -13 -13    3.99    3.96
   6 -13 -14    4.34    4.24
   6 -13 -15   -0.00    3.56
   6 -13 -16    1.25    3.19
   6 -13 -17   -0.00    3.62
   6 -13 -18    3.31    4.57
   6 -13 -19    9.94    6.44
   6 -13 -20   -0.00    4.34
   6 -13 -21    0.49    4.04
   6 -13 -22    0.00    4.56
   6 -13 -23   11.29    6.75
   6 -13 -24    2.24    4.73
   6 -14  -1    5.47    4.34
   6 -14  -2    1.29    3.72
   6 -14  -3    2.02    3.51
   6 -14  -4    1.39    3.37
   6 -14  -5    8.11    5.46
   6 -14  -6    2.76    3.42
   6 -14  -7    9.64    4.67
   6 -14  -8    0.26    2.64
   6 -14  -9    2.12    3.35
   6 -14 -10   -0.00    2.91
   6 -14 -11    7.50    4.86
   6 -14 -12    1.02    3.04
   6 -14 -13    0.48    3.09
   6 -14 -14   -0.00    3.64
   6 -14 -15    1.68    3.26
   6 -14 -16    1.65    3.59
   6 -14 -17   -0.00    3.58
   6 -14 -18   -0.00    4.22
   6 -14 -19    2.26    4.70
   6 -14 -20    0.00    4.37
   6 -14 -21    0.00    3.95
   6 -14 -22   -0.00    5.95
   6 -15  -1    0.00    2.98
   6 -15  -2    4.13    4.58
   6 -15  -3    1.54    2.86
   6 -15  -4    1.30    3.54
   6 -15  -5    4.62    3.84
   6 -15  -6   -0.00    3.07
   6 -15  -7    3.15    3.70
   6 -15  -8    0.62    2.75
   6 -15  -9    1.72    3.65
   6 -15 -10    0.00    2.82
   6 -15 -11    2.14    3.34
   6 -15 -12    2.51    3.45
   6 -15 -13    4.59    4.20
   6 -15 -14   -0.00    2.77
   6 -15 -15   -0.00    2.88
   6 -15 -16   -0.00    3.17
   6 -15 -17   -0.00    3.07
   6 -15 -18    2.07    4.96
   6 -15 -19    1.30    3.97
   6 -16  -1    1.87    3.53
   6 -16  -2    0.13    2.68
   6 -16  -3   -0.00    2.81
   6 -16  -4   -0.00    3.55
   6 -16  -5   -0.00    3.74
   6 -16  -6   -0.00    2.93
   6 -16  -7    0.17    2.44
   6 -16  -8    3.45    3.40
   6 -16  -9   -0.00    3.52
   6 -16 -10   -0.00    3.49
   6 -16 -11    0.17    3.07
   6 -16 -12   -0.00    2.90
   6 -16 -13   -0.00    3.06
   6 -16 -14   -0.00    3.75
   6 -16 -15    2.89    3.84
   6 -16 -16    0.00    3.67
   6 -17  -1    1.78    2.88
   6 -17  -2    1.22    3.19
   6 -17  -3    2.31    3.10
   6 -17  -4    1.38    3.06
   6 -17  -5    0.02    2.57
   6 -17  -6    0.00    2.81
   6 -17  -7   -0.00    2.46
   6 -17  -8   -0.00    2.79
   6 -17  -9    0.04    3.64
   6 -17 -10   -0.00    3.29
   6 -17 -11    0.03    2.53
   6 -17 -12    2.28    4.00
   6 -18  -3    0.73    2.64
  -5   0   1    0.00    2.90
  -5   0   1    0.47    2.59
   5   0  -1    2.05    2.53
   5   0  -1    1.07    3.44
  -5   0   2    1.23    2.51
  -5   0   2    0.99    2.48
   5   0  -2    0.00    2.95
   5   0  -2    2.41    3.40
  -5   0   3   75.71   11.24
  -5   0   3   77.61   12.37
   5   0  -3   75.34   10.74
   5   0  -3   73.66   12.39
  -5   0   4   -0.00    2.84
  -5   0   4    0.00    2.81
   5   0  -4   -0.00    2.87
   5   0  -4    0.00    3.02
  -5   0   5 1985.05  167.80
  -5   0   5 2508.83  172.31
   5   0  -5 2059.64  167.36
   5   0  -5 1871.57  169.75
  -5   0   6   -0.00    2.53
  -5   0   6    1.71    3.36
   5   0  -6    0.76    2.09
   5   0  -6    0.00    3.40
  -5   0   7   51.53    9.34
  -5   0   7   59.41   10.73
   5   0  -7   59.64    9.57
   5   0  -7   49.16   10.67
  -5   0   8   -0.00    2.77
  -5   0   8   -0.00    2.77
   5   0  -8   -0.00    2.39
   5   0  -8    2.08    2.79
  -5   0   9  496.02   47.01
  -5   0   9  540.29   49.26
   5   0  -9  518.76   46.50
   5   0  -9  471.35   49.41
  -5   0  10    0.00    2.76
  -5   0  10   -0.00    2.96
   5   0 -10   -0.00    2.80
   5   0 -10   -0.00    2.79
  -5   0  11   26.52    7.12
  -5   0  11   29.79    8.24
   5   0 -11   35.85    7.57
   5   0 -11   41.62   10.06
  -5   0  12    1.42    4.36
  -5   0  12   -0.00    2.99
   5   0 -12    2.35    2.51
   5   0 -12    0.00    2.93
  -5   0  13    0.00    3.58
  -5   0  13    4.67    4.53
   5   0 -13    7.30    3.71
   5   0 -13    0.87    3.89
  -5   0  14   -0.00    4.03
  -5   0  14    2.39    3.35
   5   0 -14    1.10    3.63
  -5   0  15  118.93   17.88
  -5   0  15  159.29   20.90
   5   0 -15  111.14   19.58
  -5   0  16   -0.00    3.01
  -5   0  16    0.35    2.46
   5   0 -16   -0.00    2.12
  -5   0  17  102.60   15.57
  -5   0  17   74.84   14.29
   5   0 -17   56.49   14.46
  -5   0  18    1.35    4.48
  -5   0  18    1.25    3.41
   5   0 -18   -0.00    5.29
   5   0 -19  109.72   20.28
   5   0 -20   -0.00    4.72
  -5   0  21  170.33   24.04
   5   0 -21  181.68   27.80
  -5   0  22    2.06    3.35
   5   0 -22   -0.00    3.16
  -5   0  23    0.00    4.56
   5   0 -23    2.03    5.32
  -5   0  24    0.89    4.16
   5   0 -24    2.88    4.96
  -5   0  25    5.63    6.30
   5   0 -25   27.51   12.10
  -5   0  26    1.25    4.57
  -5   0  27   29.64   10.56
  -5   0  28    0.00    5.32
   5   0 -28    0.00    5.01
  -5   0  29    4.45    5.14
   5   0 -29   -0.00    5.10
  -5   0  30    7.50    6.28
   5   0 -30   -0.00    4.36
  -5   0  31   19.56    9.59
   5   0 -31   21.06   10.19
  -5   0  32   -0.00    4.94
   5   0 -32   -0.00    4.55
  -5   0  33    1.48    6.06
   5   0 -33   -0.00    4.20
  -5   0  35   -0.00    5.76
  -5   0  36   10.74    7.11
  -5   0  37    1.61    6.36
  -5   0  38   -0.00    7.32
  -5   0  39    1.23    7.21
  -5   1   1  411.55   39.95
  -5   1   1  452.54   41.95
   5  -1  -1  413.88   39.58
   5  -1  -1  455.24   42.83
   5   1  -1  425.87   39.65
   5   1  -1  449.94   42.78
  -5  -1   1  444.22   40.40
  -5  -1   1  455.64   42.33
  -5   1   2    5.78    3.44
  -5   1   2    2.74    2.90
   5  -1  -2    1.73    2.33
   5  -1  -2    1.38    3.35
   5   1  -2    6.18    3.24
   5   1  -2    5.89    3.78
  -5  -1   2    3.81    3.22
  -5  -1   2    3.54    3.30
  -5   1   3  459.64   41.72
  -5   1   3  482.66   43.43
   5  -1  -3  411.11   40.42
   5  -1  -3  493.33   44.55
   5   1  -3  491.12   41.45
   5   1  -3  414.21   42.96
  -5  -1   3  451.57   41.61
  -5  -1   3  413.28   42.63
  -5   1   4    6.26    3.53
  -5   1   4    1.92    2.90
   5  -1  -4    4.59    3.37
   5  -1  -4    6.02    4.53
   5   1  -4   11.30    4.08
   5   1  -4    2.88    3.86
  -5  -1   4    6.91    3.92
  -5  -1   4    6.59    4.08
  -5   1   5   91.33   13.36
  -5   1   5  110.13   15.05
   5  -1  -5  110.10   13.55
   5  -1  -5  115.77   15.84
   5   1  -5   70.20   11.90
   5   1  -5  103.51   15.39
  -5  -1   5  120.83   14.49
  -5  -1   5  123.22   16.12
  -5   1   6  476.92   44.46
  -5   1   6  489.27   46.18
   5  -1  -6  497.91   44.11
   5  -1  -6  458.45   46.40
   5   1  -6  486.40   44.05
   5   1  -6  445.60   46.43
  -5  -1   6  550.24   45.48
  -5  -1   6  452.43   45.87
  -5   1   7  584.92   51.94
  -5   1   7  646.48   54.40
   5  -1  -7  584.86   51.44
   5  -1  -7  496.43   53.18
   5   1  -7  596.42   51.64
   5   1  -7  489.21   53.40
  -5  -1   7  577.79   52.01
  -5  -1   7  630.19   54.62
  -5   1   8    0.94    2.59
  -5   1   8    2.28    3.87
   5  -1  -8    0.57    2.54
   5  -1  -8    0.00    3.24
   5   1  -8   -0.00    2.71
   5   1  -8    0.73    3.63
  -5  -1   8    1.29    2.80
  -5  -1   8   -0.00    2.76
  -5   1   9   36.45    7.90
  -5   1   9   37.86    8.85
   5  -1  -9   30.95    7.01
   5  -1  -9   41.83    9.72
   5   1  -9   36.63    7.52
   5   1  -9   34.67    9.02
  -5  -1   9   27.64    6.89
  -5  -1   9   34.03    8.45
  -5   1  10    5.25    3.53
  -5   1  10    2.36    3.33
   5  -1 -10    2.55    2.99
   5  -1 -10    0.00    3.33
   5   1 -10    1.80    2.66
   5   1 -10   -0.00    3.82
  -5  -1  10    0.00    2.86
  -5  -1  10    2.96    3.41
  -5   1  11  184.22   21.99
  -5   1  11  178.02   22.82
   5  -1 -11  194.79   21.50
   5  -1 -11  196.53   25.01
   5   1 -11  185.05   21.36
   5   1 -11  191.60   25.03
  -5  -1  11  199.17   22.79
  -5  -1  11  188.12   23.84
  -5   1  12   19.05    6.09
  -5   1  12   20.91    6.88
   5  -1 -12   19.16    5.61
   5  -1 -12   13.27    6.21
   5   1 -12   15.34    5.20
   5   1 -12   16.36    6.66
  -5  -1  12   19.21    6.54
  -5  -1  12    9.90    5.22
  -5   1  13  334.60   34.45
  -5   1  13  282.19   34.13
   5  -1 -13  378.68   33.90
   5  -1 -13  296.66   36.23
   5   1 -13  376.35   33.92
   5   1 -13  234.65   34.44
  -5  -1  13  338.38   34.65
  -5  -1  13  394.58   37.98
  -5   1  14    0.00    3.94
  -5   1  14   -0.00    3.10
   5  -1 -14    1.11    3.74
   5   1 -14    1.48    3.56
  -5  -1  14   -0.00    3.32
  -5  -1  14    7.38    4.65
  -5   1  15   35.85    9.10
  -5   1  15   49.91   11.04
   5  -1 -15   62.47   13.18
   5   1 -15   43.54   11.62
  -5  -1  15   40.79    9.83
  -5  -1  15   64.73   12.83
  -5   1  16    3.42    4.01
  -5   1  16    3.10    3.62
   5  -1 -16    1.19    3.52
   5   1 -16    1.72    4.76
  -5  -1  16    1.81    3.84
  -5  -1  16    0.00    4.12
  -5   1  17   33.69    8.73
   5  -1 -17   45.31   11.72
   5   1 -17   36.33   10.36
  -5  -1  17   19.33    7.45
  -5  -1  17   18.92    7.79
  -5   1  18    6.43    5.03
   5  -1 -18    0.00    3.69
   5   1 -18    4.61    5.86
  -5  -1  18   -0.00    3.60
   5  -1 -19   97.98   19.74
   5   1 -19  147.26   23.43
  -5  -1  19  142.69   21.55
   5  -1 -20    2.23    4.53
   5   1 -20    1.78    5.36
  -5   1  21    1.11    3.98
   5  -1 -21   -0.00    4.27
   5   1 -21    2.54    3.77
  -5  -1  21    1.33    3.60
  -5   1  22    0.00    4.52
   5  -1 -22    5.66    6.52
   5   1 -22    2.58    5.10
  -5  -1  22    0.00    4.96
  -5   1  23   26.01    9.41
   5  -1 -23   22.55   10.28
   5   1 -23   42.83   13.20
  -5  -1  23   41.64   11.10
  -5   1  24    2.15    4.22
   5   1 -24    2.17    4.85
  -5  -1  24    0.00    3.93
  -5   1  25    5.11    5.35
   5   1 -25   -0.00    2.65
  -5  -1  25    3.87    5.09
  -5   1  26    1.84    4.32
   5  -1 -26   -0.00    5.47
   5   1 -26   -0.00    2.19
  -5  -1  26    2.10    4.84
  -5   1  27   45.29   12.32
   5  -1 -27   51.74   14.97
   5   1 -27   27.41   11.91
  -5  -1  27   53.41   13.50
  -5   1  28    3.98    5.26
   5  -1 -28   10.35    7.94
  -5  -1  28    0.00    7.14
  -5   1  29   12.00    8.04
   5  -1 -29   20.94   10.25
  -5  -1  29   24.38    9.88
  -5   1  30   -0.00    4.85
   5  -1 -30   -0.00    5.10
   5   1 -30    3.79    4.81
  -5  -1  30    0.34    3.97
  -5   1  31    1.36    5.57
   5  -1 -31   -0.00    4.72
  -5  -1  31   -0.00    6.29
  -5   1  32    0.00    5.10
   5  -1 -32   -0.00    5.59
  -5  -1  32    3.68    6.37
  -5   1  33   19.02    9.90
   5  -1 -33    9.47    7.95
  -5  -1  33   17.58    8.80
  -5   1  34   -0.00    5.37
   5  -1 -34   -0.00    5.90
  -5  -1  34   -0.00    6.77
  -5   1  35    5.86    7.64
   5  -1 -35    0.00    5.31
  -5  -1  35    0.67    5.43
  -5   1  36   -0.00    5.11
  -5  -1  36    4.75    7.07
  -5   1  37    4.51    6.20
  -5  -1  37    6.56    7.39
  -5   1  38   -0.00    4.53
  -5  -1  38    6.63    6.26
  -5   1  39    6.98    7.32
  -5   2   1    6.05    3.88
  -5   2   1    2.12    2.50
   5  -2  -1    4.80    3.09
   5  -2  -1    1.20    3.02
   5   2  -1    4.15    3.53
   5   2  -1    6.69    3.99
  -5  -2   1    2.80    2.98
  -5  -2   1   11.94    5.00
  -5   2   2    9.77    4.14
  -5   2   2   10.00    4.22
   5  -2  -2   19.66    4.89
   5  -2  -2    6.95    5.33
   5   2  -2   14.63    4.56
   5   2  -2   18.79    5.91
  -5  -2   2   12.73    4.56
  -5  -2   2   12.57    4.98
  -5   2   3  189.16   21.66
  -5   2   3  213.23   23.21
   5  -2  -3  205.14   21.52
   5  -2  -3  193.93   23.53
   5   2  -3  172.86   20.69
   5   2  -3  244.18   25.16
  -5  -2   3  204.52   22.08
  -5  -2   3  244.69   24.91
  -5   2   4   70.23   10.68
  -5   2   4   76.52   11.77
   5  -2  -4   66.87    9.97
   5  -2  -4   53.86   10.82
   5   2  -4   64.15    9.86
   5   2  -4   68.12   12.07
  -5  -2   4   67.88   10.59
  -5  -2   4   66.57   11.64
  -5   2   5  528.08   48.53
  -5   2   5  623.68   51.01
   5  -2  -5  542.69   47.93
   5  -2  -5  552.10   51.03
   5   2  -5  519.98   47.85
   5   2  -5  557.12   51.41
  -5  -2   5  455.92   47.64
  -5  -2   5  573.13   51.16
  -5   2   6    5.06    3.99
  -5   2   6    3.20    3.24
   5  -2  -6    3.14    3.42
   5  -2  -6    9.05    4.54
   5   2  -6    6.45    3.41
   5   2  -6    8.04    4.69
  -5  -2   6    5.66    4.18
  -5  -2   6    3.89    3.65
  -5   2   7   67.87   10.09
  -5   2   7   39.94    9.06
   5  -2  -7   64.23    9.52
   5  -2  -7   34.10    8.92
   5   2  -7   59.81    9.44
   5   2  -7   38.27    9.52
  -5  -2   7   55.11    9.43
  -5  -2   7   42.54    9.48
  -5   2   8    6.67    3.66
  -5   2   8   11.96    4.88
   5  -2  -8   12.15    4.44
   5  -2  -8    8.45    4.70
   5   2  -8    9.30    4.22
   5   2  -8    8.93    5.35
  -5  -2   8    1.64    2.95
  -5  -2   8   12.44    5.43
  -5   2   9  623.59   57.10
  -5   2   9  715.62   59.67
   5  -2  -9  608.41   56.30
   5  -2  -9  570.72   59.18
   5   2  -9  621.37   56.62
   5   2  -9  677.98   61.44
  -5  -2   9  724.04   58.62
  -5  -2   9  603.71   59.21
  -5   2  10    4.26    3.42
  -5   2  10    4.19    3.71
   5  -2 -10    2.76    2.88
   5  -2 -10    0.00    3.00
   5   2 -10    1.05    3.04
   5   2 -10    2.13    3.24
  -5  -2  10    4.09    3.42
  -5  -2  10    0.00    3.04
  -5   2  11    9.84    5.08
  -5   2  11    8.90    4.92
   5  -2 -11    7.54    3.97
   5  -2 -11    6.69    4.64
   5   2 -11    9.47    4.30
   5   2 -11    9.98    5.50
  -5  -2  11    8.83    4.78
  -5  -2  11   16.28    6.23
  -5   2  12   69.79   11.69
  -5   2  12   54.31   10.87
   5  -2 -12   57.98   10.10
   5  -2 -12   40.18   10.79
   5   2 -12   69.99   10.81
   5   2 -12   50.44   11.93
  -5  -2  12   69.70   11.74
  -5  -2  12   56.11   11.77
  -5   2  13   61.58   11.42
  -5   2  13   58.76   11.51
   5  -2 -13   62.74   10.79
   5  -2 -13   86.17   14.93
   5   2 -13   68.09   13.80
  -5  -2  13   66.62   12.05
  -5  -2  13   69.98   13.48
  -5   2  14   20.49    6.66
  -5   2  14   30.56    7.87
   5  -2 -14   16.15    7.28
   5   2 -14   21.05    8.17
  -5  -2  14   24.53    7.28
  -5  -2  14   34.81    9.20
  -5   2  15  256.46   30.06
   5  -2 -15  257.57   32.80
   5   2 -15  277.62   34.16
  -5  -2  15  316.59   32.27
  -5  -2  15  274.63   32.93
  -5   2  16    6.90    4.29
   5  -2 -16    0.00    4.01
   5   2 -16    2.06    5.24
  -5  -2  16    4.88    3.72
  -5  -2  16    0.00    4.37
  -5   2  17    2.87    3.30
   5  -2 -17    1.85    3.54
   5   2 -17    1.12    4.02
  -5  -2  17   14.60    5.93
  -5  -2  17    8.55    5.56
  -5   2  18    3.70    4.16
   5  -2 -18    0.82    4.35
   5   2 -18    0.19    4.32
  -5  -2  18    0.50    3.93
   5  -2 -19  116.29   19.59
   5   2 -19   92.90   18.52
  -5  -2  19   74.97   16.01
   5  -2 -20   38.08   11.69
   5   2 -20   35.23   11.68
  -5  -2  20   30.78    9.65
  -5  -2  20   37.00   10.91
  -5   2  21    0.10    3.65
   5  -2 -21    0.00    4.18
   5   2 -21   -0.00    4.28
  -5  -2  21    1.24    3.70
  -5  -2  21   -0.00    2.69
  -5   2  22    7.77    5.99
   5   2 -22    2.90    4.11
  -5  -2  22    1.40    3.60
  -5   2  23   12.74    6.36
   5   2 -23    7.30    7.29
  -5  -2  23    6.08    5.67
  -5   2  24    0.00    5.18
   5   2 -24   -0.00    3.89
  -5  -2  24   -0.00    3.07
  -5   2  25   49.38   12.89
   5  -2 -25   50.67   14.32
   5   2 -25   82.70   18.42
  -5  -2  25   46.74   12.62
  -5   2  26    2.85    5.10
   5  -2 -26    0.00    5.24
   5   2 -26    4.90    6.15
  -5  -2  26    0.62    4.39
  -5   2  27   30.26   10.09
   5  -2 -27   16.52    9.07
   5   2 -27   16.90    9.52
  -5  -2  27   43.29   11.80
  -5   2  28    7.56    5.96
   5  -2 -28   -0.00    4.62
   5   2 -28   -0.00    5.42
  -5  -2  28   -0.00    5.08
  -5   2  29   17.85    9.43
   5  -2 -29   30.77   12.37
  -5  -2  29   20.68    9.50
  -5   2  30   -0.00    5.40
   5  -2 -30    1.28    4.02
  -5  -2  30    5.84    5.46
  -5   2  31   13.81    7.22
   5  -2 -31   23.58   10.79
  -5  -2  31    9.01    7.93
  -5   2  32   -0.00    6.21
   5  -2 -32   -0.00    3.85
  -5  -2  32    7.09    6.62
  -5   2  33    2.20    5.38
   5  -2 -33   -0.00    4.69
  -5  -2  33    0.15    4.50
  -5   2  34    0.89    4.23
   5  -2 -34   -0.00    4.78
  -5  -2  34    8.36    6.36
  -5   2  35    6.69    5.39
   5  -2 -35    7.37    7.37
  -5  -2  35    9.56    6.54
  -5   2  36   10.42    7.82
   5  -2 -36   -0.00    5.45
  -5  -2  36    0.00    4.93
  -5   2  37    5.75    6.42
   5  -2 -37    4.48    6.26
  -5  -2  37   -0.00    6.63
  -5   2  38   -0.00    6.16
  -5  -2  38    3.80    5.04
  -5   2  39    3.66    6.18
  -5   3   1  253.76   27.61
  -5   3   1  271.37   28.95
   5  -3  -1  261.59   27.42
   5  -3  -1  308.86   30.81
   5   3  -1  287.68   27.82
   5   3  -1  343.01   31.49
  -5  -3   1  265.71   27.94
  -5  -3   1  317.10   30.83
  -5   3   2   51.67    8.68
  -5   3   2   46.21    8.84
   5  -3  -2   55.50    8.71
   5  -3  -2   43.09    9.10
   5   3  -2   60.03    8.83
   5   3  -2   37.86    8.92
  -5  -3   2   41.66    8.15
  -5  -3   2   50.12    9.80
  -5   3   3   81.45   12.21
  -5   3   3   84.55   12.87
   5  -3  -3  103.92   12.82
   5  -3  -3  112.20   15.13
   5   3  -3   93.16   12.40
   5   3  -3  102.12   14.63
  -5  -3   3   96.73   12.94
  -5  -3   3   75.72   13.12
  -5   3   4    5.16    3.44
  -5   3   4    0.40    2.43
   5  -3  -4   -0.00    2.12
   5  -3  -4    4.74    3.80
   5   3  -4    4.01    3.33
   5   3  -4    5.44    4.33
  -5  -3   4    0.00    2.62
  -5  -3   4    1.57    2.50
  -5   3   5  265.15   22.95
  -5   3   5  208.80   22.21
   5  -3  -5  205.77   20.69
   5  -3  -5  219.40   23.72
   5   3  -5  156.24   19.53
   5   3  -5  162.39   22.03
  -5  -3   5  149.48   19.73
  -5  -3   5  177.83   22.29
  -5   3   6  156.68   19.36
  -5   3   6  170.84   20.53
   5  -3  -6  186.74   19.76
   5  -3  -6  193.41   22.40
   5   3  -6  186.73   19.88
   5   3  -6  173.52   22.18
  -5  -3   6  157.10   19.44
  -5  -3   6  190.18   22.26
  -5   3   7   61.29   10.23
  -5   3   7   73.81   11.64
   5  -3  -7   63.70   10.04
   5  -3  -7   73.13   12.25
   5   3  -7   64.01   10.19
   5   3  -7   71.40   12.76
  -5  -3   7   53.83    9.93
  -5  -3   7   68.90   12.05
  -5   3   8   75.76   11.64
  -5   3   8   70.12   11.90
   5  -3  -8   88.92   11.94
   5  -3  -8   95.57   14.43
   5   3  -8   88.90   11.99
   5   3  -8   71.20   13.32
  -5  -3   8   73.60   11.82
  -5  -3   8   60.75   12.33
  -5   3   9   65.08   10.84
  -5   3   9   65.60   11.32
   5  -3  -9   66.60   10.31
   5  -3  -9   61.07   11.90
   5   3  -9   54.47    9.96
   5   3  -9   86.00   14.08
  -5  -3   9   55.68   10.34
  -5  -3   9   63.77   11.87
  -5   3  10   21.66    6.13
  -5   3  10   12.24    5.17
   5  -3 -10   14.20    4.63
   5  -3 -10   10.00    5.44
   5   3 -10   17.83    5.14
   5   3 -10    8.34    5.23
  -5  -3  10   19.73    6.14
  -5  -3  10   11.46    5.21
  -5   3  11    0.00    2.81
  -5   3  11    4.03    3.68
   5  -3 -11    0.00    2.21
   5  -3 -11    0.00    3.54
   5   3 -11    0.62    2.45
   5   3 -11    0.00    3.66
  -5  -3  11    3.89    3.73
  -5  -3  11    4.63    4.46
  -5   3  12   22.74    6.51
  -5   3  12   24.53    7.09
   5  -3 -12   18.11    5.56
   5  -3 -12   28.57    8.27
   5   3 -12   20.60    5.94
   5   3 -12   38.86    9.96
  -5  -3  12   31.42    8.11
  -5  -3  12   38.63    9.45
  -5   3  13  192.00   22.08
   5  -3 -13  163.05   19.82
   5  -3 -13  146.96   22.21
   5   3 -13  170.91   24.44
  -5  -3  13  178.92   21.80
  -5  -3  13  182.85   23.96
  -5   3  14   33.40    7.83
   5  -3 -14   17.85    6.78
   5   3 -14   11.97    6.65
  -5  -3  14   14.94    5.89
  -5  -3  14    9.65    6.15
  -5   3  15   11.76    5.68
   5  -3 -15    4.42    4.97
   5   3 -15    9.50    6.51
  -5  -3  15   10.79    5.08
  -5  -3  15   12.36    7.05
  -5   3  16   26.56    7.95
   5  -3 -16   50.01   11.68
   5   3 -16   24.12    9.61
  -5  -3  16   49.98   10.60
  -5  -3  16   39.16   10.63
  -5   3  17   62.36   12.28
   5  -3 -17   76.47   15.14
   5   3 -17   70.28   15.39
  -5  -3  17   72.08   13.11
  -5  -3  17   50.38   12.97
  -5   3  18   11.02    5.43
   5  -3 -18    3.00    4.33
   5   3 -18   12.37    6.84
  -5  -3  18    7.93    6.12
   5   3 -19   -0.00    3.91
  -5  -3  19    0.00    3.81
   5   3 -20    1.61    4.78
  -5  -3  20   -0.00    4.22
  -5  -3  20    0.42    3.49
   5   3 -21   34.88   11.72
  -5  -3  21   23.15    8.46
  -5  -3  21   36.62   10.86
  -5   3  22   40.11   11.10
   5   3 -22   54.06   15.11
  -5  -3  22   87.90   15.66
  -5  -3  22   67.87   15.23
  -5   3  23   77.86   14.94
   5  -3 -23   40.18   12.62
   5   3 -23   58.48   15.53
  -5  -3  23   59.04   13.42
  -5   3  24    0.69    4.09
   5  -3 -24    5.81    5.51
   5   3 -24    0.00    3.91
  -5  -3  24    5.66    5.83
  -5   3  25    3.39    5.35
   5  -3 -25    1.04    4.49
   5   3 -25   -0.00    3.45
  -5  -3  25    4.16    5.70
  -5   3  26    4.07    4.75
   5  -3 -26    4.97    5.86
  -5  -3  26    6.79    5.66
  -5   3  27   21.03    8.95
   5  -3 -27   10.85    8.31
  -5  -3  27    6.42    6.16
  -5   3  28   -0.00    4.88
   5  -3 -28   14.97    8.66
  -5  -3  28    9.01    6.62
  -5   3  29   12.61    7.55
   5  -3 -29   14.32    9.23
  -5  -3  29   11.16    7.62
  -5   3  30    2.64    4.79
   5  -3 -30    0.00    5.44
  -5  -3  30   -0.00    5.81
  -5   3  31   -0.00    5.05
   5  -3 -31   -0.00    5.75
  -5  -3  31    9.15    7.43
  -5   3  32    0.31    4.02
   5  -3 -32    1.31    5.46
  -5  -3  32    4.00    5.62
  -5   3  33   -0.00    4.04
   5  -3 -33    4.15    5.48
  -5  -3  33   10.99    6.84
  -5   3  34   -0.00    5.64
   5  -3 -34   -0.00    3.92
  -5  -3  34    6.04    7.44
  -5   3  35   -0.00    5.36
   5  -3 -35    0.38    5.36
  -5  -3  35   -0.00    4.36
  -5   3  36   12.67    7.91
   5  -3 -36   -0.00    4.43
  -5  -3  36   -0.00    6.18
  -5   3  37   -0.00    6.24
   5  -3 -37   -0.00    4.98
  -5  -3  37    6.63    6.60
  -5   3  38   -0.00    5.70
   5  -3 -38    1.50    4.88
  -5  -3  38   -0.00    6.30
  -5   3  39    0.23    7.00
   5  -3 -39   -0.00    5.76
   5  -3 -40    5.51    7.10
  -5   4   1   77.15   10.95
  -5   4   1   66.74   11.04
   5  -4  -1   57.94    9.73
   5  -4  -1   69.10   11.92
   5   4  -1   75.17   10.53
   5   4  -1   87.42   12.70
  -5  -4   1   60.64   10.00
  -5  -4   1   80.37   12.34
  -5   4   2    9.43    4.18
  -5   4   2   13.23    4.44
   5  -4  -2   13.95    4.55
   5  -4  -2   12.81    5.46
   5   4  -2    8.17    3.77
   5   4  -2    9.67    4.49
  -5  -4   2   12.86    4.68
  -5  -4   2   16.58    5.68
  -5   4   3   34.55    7.04
  -5   4   3   37.06    7.63
   5  -4  -3   36.12    6.91
   5  -4  -3   27.28    7.51
   5   4  -3   26.95    6.05
   5   4  -3   37.22    8.26
  -5  -4   3   27.37    6.66
  -5  -4   3   41.63    8.86
  -5   4   4   55.15    9.47
  -5   4   4   58.28    9.87
   5  -4  -4   69.16    9.70
   5  -4  -4   64.92   11.32
   5   4  -4   44.32    8.34
   5   4  -4   60.58   11.00
  -5  -4   4   55.65    9.32
  -5  -4   4   58.61   11.08
  -5   4   5  173.67   19.51
  -5   4   5  175.22   20.18
   5  -4  -5  163.61   18.68
   5  -4  -5  166.22   20.84
   5   4  -5  169.07   19.01
   5   4  -5  184.72   22.14
  -5  -4   5  166.32   19.35
  -5  -4   5  167.68   21.10
  -5   4   6    0.00    2.29
  -5   4   6   -0.00    2.42
   5  -4  -6    1.16    2.42
   5  -4  -6    1.62    3.50
   5   4  -6   -0.00    2.18
   5   4  -6   -0.00    1.88
  -5  -4   6   -0.00    2.40
  -5  -4   6    2.64    2.61
  -5   4   7    3.34    2.68
  -5   4   7    5.44    3.49
   5  -4  -7    7.51    3.66
   5  -4  -7    7.29    4.27
   5   4  -7   10.20    4.02
   5   4  -7    5.15    4.04
  -5  -4   7    7.29    4.01
  -5  -4   7    2.60    3.22
  -5   4   8   73.57   10.99
  -5   4   8   75.04   11.43
   5  -4  -8   71.92   10.43
   5  -4  -8   66.39   11.83
   5   4  -8   61.49   10.17
   5   4  -8   39.75   10.20
  -5  -4   8   54.36   10.06
  -5  -4   8   55.46   11.44
  -5   4   9  109.26   14.13
  -5   4   9   85.98   13.43
   5  -4  -9   88.51   12.59
   5  -4  -9   90.26   14.82
   5   4  -9   94.65   13.10
   5   4  -9  102.43   16.07
  -5  -4   9   89.93   13.71
  -5  -4   9   81.02   14.51
  -5   4  10  176.82   19.78
   5  -4 -10  142.66   17.89
   5  -4 -10  136.40   20.15
   5   4 -10  164.35   18.92
   5   4 -10  168.35   22.19
  -5  -4  10  139.01   18.88
  -5  -4  10  177.13   22.32
  -5   4  11  164.82   20.28
   5  -4 -11  174.37   19.72
   5  -4 -11  184.55   23.05
   5   4 -11  160.02   19.50
   5   4 -11  175.39   23.57
  -5  -4  11  145.44   19.93
  -5  -4  11  183.54   23.38
  -5   4  12    5.98    4.03
   5  -4 -12    5.32    3.67
   5  -4 -12    5.41    4.67
   5   4 -12    8.39    4.19
   5   4 -12    2.84    4.24
  -5  -4  12    4.28    3.75
  -5  -4  12    4.05    3.89
  -5   4  13    0.86    2.74
   5  -4 -13   -0.00    2.60
   5  -4 -13    1.35    2.30
   5   4 -13    1.15    3.24
  -5  -4  13   -0.00    2.45
  -5  -4  13   -0.00    3.15
  -5   4  14   41.23    9.14
   5  -4 -14   29.96    7.06
   5  -4 -14   29.29    9.08
   5   4 -14   29.06    9.12
  -5  -4  14   35.70    8.81
  -5  -4  14   21.70    8.25
  -5   4  15  276.17   29.74
   5  -4 -15  240.19   31.00
   5   4 -15  205.80   30.91
  -5  -4  15  331.69   31.95
  -5  -4  15  243.24   31.54
  -5   4  16   46.09   10.12
   5  -4 -16   46.53   11.96
   5   4 -16   66.47   14.50
  -5  -4  16   48.44   10.55
  -5  -4  16   34.31   10.33
  -5   4  17   78.07   13.85
   5   4 -17   88.21   17.08
  -5  -4  17   66.32   14.64
  -5   4  18    4.17    4.76
   5   4 -18    3.23    4.65
  -5  -4  18   -0.00    3.22
   5   4 -19  163.02   25.74
  -5  -4  19  151.30   23.99
   5  -4 -20    3.25    5.54
   5   4 -20    3.58    4.72
  -5  -4  20    1.59    4.18
  -5  -4  20    7.78    5.72
   5  -4 -21   15.42    8.15
   5   4 -21   26.45   10.71
  -5  -4  21   56.51   12.29
  -5  -4  21   30.49   10.29
  -5   4  22    4.15    5.32
   5  -4 -22   -0.00    5.50
   5   4 -22    1.58    5.62
  -5  -4  22    2.75    4.57
  -5  -4  22   -0.00    2.84
  -5   4  23    3.53    4.18
   5  -4 -23   -0.00    5.27
  -5  -4  23   -0.00    4.38
  -5   4  24    0.39    2.92
   5  -4 -24    3.92    6.39
  -5  -4  24    1.78    4.06
  -5   4  25   23.26    8.56
   5  -4 -25   13.90    8.41
  -5  -4  25   28.05   10.06
  -5   4  26    4.28    6.10
   5  -4 -26   14.44    8.27
  -5  -4  26    4.32    5.92
  -5   4  27    9.01    6.35
   5  -4 -27    2.55    5.40
  -5  -4  27    5.00    5.84
  -5   4  28   -0.00    4.07
   5  -4 -28    2.08    4.39
  -5  -4  28    1.02    4.56
  -5   4  29   15.83    8.37
   5  -4 -29    6.65    7.17
  -5  -4  29    8.33    8.14
  -5   4  30    2.34    5.39
   5  -4 -30    9.76    8.12
  -5  -4  30    1.91    5.16
  -5   4  31   12.33    7.63
   5  -4 -31    0.04    4.97
  -5  -4  31   16.02    9.07
  -5   4  32    6.19    6.65
   5  -4 -32    7.36    6.51
  -5  -4  32    0.30    5.76
  -5   4  33   -0.00    4.94
   5  -4 -33    3.18    6.49
  -5  -4  33   -0.00    4.83
  -5   4  34    5.44    7.22
   5  -4 -34   -0.00    5.02
  -5  -4  34    4.57    7.20
  -5   4  35    1.44    5.72
   5  -4 -35    0.00    5.53
  -5  -4  35    1.58    6.23
  -5   4  36   13.59    8.17
   5  -4 -36    0.00    4.20
  -5  -4  36    3.05    7.18
  -5   4  37   -0.00    5.27
   5  -4 -37    0.70    6.48
  -5  -4  37   -0.00    6.82
  -5   4  38    3.31    6.47
   5  -4 -38   -0.00    5.38
  -5  -4  38    2.26    6.25
  -5   4  39   -0.00    5.09
   5  -4 -39   -0.00    5.41
   5  -4 -40   -0.00    6.16
   5  -4 -41    4.24    7.83
   5  -4 -42    2.97    6.38
  -5   5   1  172.37   19.70
  -5   5   1  161.15   19.89
   5  -5  -1  174.88   19.33
   5  -5  -1  178.97   21.52
   5   5  -1  211.51   20.22
  -5  -5   1  161.88   19.39
  -5  -5   1  191.49   22.15
  -5   5   2   49.62    8.68
  -5   5   2   61.11    9.75
   5  -5  -2   54.10    8.68
   5  -5  -2   74.15   11.62
   5   5  -2   52.25    8.61
  -5  -5   2   33.12    7.64
  -5  -5   2   51.76   10.13
  -5   5   3  114.55   15.07
  -5   5   3  134.99   16.10
   5  -5  -3  161.23   16.10
   5  -5  -3  100.68   15.90
   5   5  -3  120.40   14.81
  -5  -5   3  119.25   15.27
  -5  -5   3  114.99   16.58
  -5   5   4   29.22    6.60
  -5   5   4   38.65    7.55
   5  -5  -4   38.05    6.97
   5  -5  -4   22.03    7.13
   5   5  -4   28.82    6.33
  -5  -5   4   38.98    7.46
  -5  -5   4   18.38    6.60
  -5   5   5   17.92    5.09
  -5   5   5   18.74    5.24
   5  -5  -5   12.67    4.49
   5  -5  -5   14.20    5.70
   5   5  -5   16.08    4.93
   5   5  -5   16.25    5.94
  -5  -5   5   10.87    4.26
  -5  -5   5   17.60    6.00
  -5   5   6   21.60    5.56
  -5   5   6   17.01    5.36
   5  -5  -6   12.43    4.26
   5  -5  -6   17.74    5.77
   5   5  -6   10.80    4.40
   5   5  -6   24.24    6.96
  -5  -5   6   11.25    4.20
  -5  -5   6   13.70    5.71
  -5   5   7  243.73   25.27
   5  -5  -7  250.11   24.79
   5  -5  -7  205.74   26.14
   5   5  -7  239.14   25.06
   5   5  -7  263.01   28.67
  -5  -5   7  239.72   25.69
  -5  -5   7  236.07   27.70
  -5   5   8  115.35   15.01
   5  -5  -8  124.07   14.76
   5  -5  -8  110.88   16.54
   5   5  -8  123.63   15.17
   5   5  -8   97.36   16.37
  -5  -5   8  117.63   15.64
  -5  -5   8   94.61   16.06
  -5   5   9   15.30    5.19
   5  -5  -9   12.24    4.57
   5  -5  -9   21.11    7.03
   5   5  -9   11.09    4.26
   5   5  -9   13.02    6.43
  -5  -5   9   17.10    5.71
  -5  -5   9   15.70    5.89
  -5   5  10   -0.00    2.78
   5  -5 -10    1.97    2.24
   5  -5 -10   -0.00    2.03
   5   5 -10    2.82    3.23
   5   5 -10    8.96    5.15
  -5  -5  10    4.18    3.85
  -5  -5  10    0.00    3.11
  -5   5  11   12.67    5.55
   5  -5 -11   15.42    4.94
   5  -5 -11   11.46    5.93
   5   5 -11   11.29    4.62
   5   5 -11   13.71    6.29
  -5  -5  11    8.38    4.60
  -5  -5  11   19.58    6.92
  -5   5  12  238.75   26.22
   5  -5 -12  240.42   25.01
   5  -5 -12  187.01   26.50
   5   5 -12  249.68   25.60
   5   5 -12  233.74   29.42
  -5  -5  12  237.58   26.60
  -5  -5  12  213.74   28.23
  -5   5  13  202.91   24.61
   5  -5 -13  219.86   23.91
   5  -5 -13  187.31   26.20
   5   5 -13  218.51   28.64
  -5  -5  13  244.68   26.56
  -5  -5  13  239.59   29.08
  -5   5  14   11.88    5.81
   5  -5 -14   19.63    5.82
   5  -5 -14   27.53    8.27
   5   5 -14    9.46    5.58
  -5  -5  14   24.61    7.37
  -5  -5  14   15.75    7.55
  -5   5  15    1.25    3.47
   5   5 -15    0.00    4.24
  -5  -5  15    4.50    4.13
  -5  -5  15   -0.00    3.94
  -5   5  16   42.94    9.71
   5   5 -16   55.16   12.99
  -5  -5  16   42.41   10.29
  -5  -5  16   46.73   12.20
  -5   5  17   56.30   11.87
   5   5 -17   59.12   14.35
  -5  -5  17  105.79   18.10
  -5   5  18   16.49    6.80
   5  -5 -18   23.46    9.15
   5   5 -18   17.86    8.32
  -5  -5  18   47.85   12.09
   5  -5 -19   18.27    8.19
   5   5 -19   72.04   15.80
  -5  -5  19   42.45   11.95
   5  -5 -20    2.05    4.25
  -5  -5  20   -0.00    4.07
   5  -5 -21   -0.00    4.59
  -5  -5  21    0.00    4.17
  -5   5  22   35.88    9.92
   5  -5 -22   14.92    8.62
  -5  -5  22   24.93    8.92
  -5   5  23   20.54    8.54
   5  -5 -23   14.43    8.56
  -5  -5  23    2.53    4.46
  -5   5  24    5.41    6.03
   5  -5 -24    7.63    7.35
  -5  -5  24   23.64    8.92
  -5   5  25    3.55    4.81
   5  -5 -25    0.83    4.14
  -5  -5  25    1.42    4.67
  -5   5  26   -0.00    3.70
   5  -5 -26    0.13    4.44
  -5  -5  26    2.86    4.69
  -5   5  27    8.12    5.97
   5  -5 -27    3.65    5.32
  -5  -5  27    4.97    4.58
  -5   5  28    9.39    6.77
   5  -5 -28    3.52    5.79
  -5  -5  28   17.44    8.50
  -5   5  29    0.94    4.43
   5  -5 -29    0.33    3.98
  -5  -5  29    4.52    6.74
  -5   5  30   -0.00    5.64
   5  -5 -30   -0.00    3.58
  -5  -5  30    0.23    5.50
  -5   5  31    2.39    4.83
   5  -5 -31   -0.00    4.46
  -5  -5  31    3.80    5.41
  -5   5  32    5.99    5.24
   5  -5 -32    0.48    4.65
  -5  -5  32    7.98    6.20
  -5   5  33    6.23    6.50
   5  -5 -33    2.37    6.91
  -5  -5  33   11.24    8.65
  -5   5  34    1.65    5.42
   5  -5 -34    1.77    5.75
  -5  -5  34    2.81    5.75
  -5   5  35    2.91    5.77
   5  -5 -35   -0.00    6.51
  -5  -5  35    0.10    4.07
  -5   5  36    4.86    7.46
   5  -5 -36    0.00    6.09
  -5  -5  36    0.00    5.26
  -5   5  37    0.22    4.39
   5  -5 -37    3.06    4.92
  -5  -5  37    2.79    6.02
  -5   5  38    0.00    5.33
   5  -5 -38    2.94    6.71
  -5   5  39    0.00    6.35
   5  -5 -39   -0.00    5.65
   5  -5 -40    5.63    5.86
  -5   6   1   19.59    5.33
   5  -6  -1   24.30    5.58
   5  -6  -1   23.66    6.91
   5   6  -1   16.03    4.83
   5   6  -1   27.61    6.90
  -5  -6   1   16.45    5.11
  -5   6   2    2.71    2.78
   5  -6  -2    3.07    2.56
   5  -6  -2    1.83    2.64
   5   6  -2    0.88    2.22
   5   6  -2   -0.00    2.02
  -5  -6   2   -0.00    2.14
  -5   6   3   76.30   11.13
   5  -6  -3   87.26   11.27
   5  -6  -3   51.03   10.71
   5   6  -3   92.49   11.40
   5   6  -3   72.43   12.14
  -5  -6   3   64.24   10.54
  -5  -6   3   73.35   12.50
  -5   6   4   94.49   13.62
   5  -6  -4  120.77   14.19
   5  -6  -4  125.28   16.42
   5   6  -4  105.70   13.76
   5   6  -4  104.63   15.38
  -5  -6   4  103.17   13.97
  -5  -6   4  127.93   17.04
  -5   6   5   86.72   12.52
   5  -6  -5   89.00   12.17
   5  -6  -5   89.86   13.91
   5   6  -5  117.79   13.54
  -5  -6   5  101.31   13.29
  -5  -6   5   71.44   13.51
  -5   6   6   20.22    5.63
   5  -6  -6   30.43    6.18
   5  -6  -6   13.84    5.46
   5   6  -6   23.38    5.63
  -5  -6   6   16.04    5.38
  -5  -6   6   17.86    6.34
  -5   6   7   64.24   10.17
   5  -6  -7   62.82    9.75
   5  -6  -7   47.97   10.54
   5   6  -7   72.91   10.57
  -5  -6   7   54.90   10.16
  -5  -6   7   68.13   12.13
  -5   6   8   32.42    6.97
   5  -6  -8   36.44    7.00
   5  -6  -8   14.05    5.85
   5   6  -8   37.21    7.52
  -5  -6   8   33.55    7.59
  -5  -6   8   19.23    7.08
  -5   6   9   86.19   12.74
   5  -6  -9   88.53   12.29
   5  -6  -9  108.89   15.47
   5   6  -9   91.31   12.84
  -5  -6   9   74.16   12.83
  -5  -6   9   79.79   14.51
  -5   6  10  100.85   14.37
   5  -6 -10   92.50   13.28
   5  -6 -10  111.15   16.45
   5   6 -10  118.00   14.79
   5   6 -10   99.32   16.75
  -5  -6  10  104.55   15.06
  -5  -6  10   99.96   16.79
  -5   6  11   81.98   12.60
   5  -6 -11   64.55   11.11
   5  -6 -11   96.85   15.06
   5   6 -11   74.60   11.81
   5   6 -11   94.45   15.95
  -5  -6  11   78.53   13.08
  -5  -6  11   85.70   15.37
  -5   6  12   17.13    5.73
   5  -6 -12   12.60    4.67
   5   6 -12    6.92    5.07
  -5  -6  12   15.60    6.29
  -5  -6  12   18.02    7.50
  -5   6  13    4.00    3.66
   5  -6 -13    4.57    3.41
   5   6 -13    7.57    5.15
  -5  -6  13    4.26    4.39
  -5  -6  13    0.81    3.94
  -5   6  14   87.29   14.25
   5  -6 -14   91.57   13.28
   5   6 -14   97.59   17.72
  -5  -6  14   96.76   15.49
  -5  -6  14   90.13   16.88
  -5   6  15   53.31   11.00
   5   6 -15   68.80   15.10
  -5  -6  15   56.47   11.55
  -5  -6  15   75.80   15.12
  -5   6  16    0.53    3.48
   5  -6 -16    0.00    2.85
   5   6 -16   -0.00    3.66
  -5  -6  16    0.09    3.74
  -5  -6  16    0.50    3.37
  -5   6  17   64.93   11.62
   5  -6 -17   11.89    7.05
  -5   6  18   19.14    6.89
   5  -6 -18    2.23    5.21
  -5   6  19   29.78    8.39
   5  -6 -19   17.29    7.89
  -5  -6  19   20.11    7.61
   5  -6 -20    3.18    4.13
  -5  -6  20    8.76    5.72
   5  -6 -21    2.91    4.36
  -5  -6  21    2.35    4.23
  -5   6  22   15.24    7.22
   5  -6 -22    9.44    6.59
  -5  -6  22   20.80    8.10
  -5   6  23   -0.00    4.65
   5  -6 -23   -0.00    5.04
  -5  -6  23   -0.00    3.24
  -5   6  24    2.53    5.13
   5  -6 -24    6.37    5.49
  -5  -6  24    9.08    6.29
  -5   6  25    3.57    5.54
   5  -6 -25    3.99    5.39
  -5  -6  25   10.48    6.16
  -5   6  26   12.39    7.36
   5  -6 -26   27.48   10.87
  -5  -6  26   10.49    6.50
  -5   6  27    9.12    6.53
   5  -6 -27    2.20    4.59
  -5  -6  27    5.29    5.19
  -5   6  28    0.91    3.36
   5  -6 -28   -0.00    5.33
  -5  -6  28    0.00    4.53
  -5   6  29    1.25    4.49
   5  -6 -29    1.04    4.90
  -5  -6  29    1.10    5.61
  -5   6  30    0.00    4.64
   5  -6 -30    5.11    5.55
  -5  -6  30    6.45    7.04
  -5   6  31    4.87    6.27
   5  -6 -31    2.05    5.27
  -5  -6  31    0.00    5.54
  -5   6  32    5.01    4.81
   5  -6 -32    4.21    6.74
  -5  -6  32    3.19    5.86
  -5   6  33    0.00    4.93
   5  -6 -33    2.22    6.54
  -5  -6  33    2.68    7.00
  -5   6  34    4.23    5.63
   5  -6 -34   -0.00    4.90
  -5  -6  34    1.25    5.89
  -5   6  35    0.00    5.57
   5  -6 -35   -0.00    4.91
  -5  -6  35   -0.00    5.09
  -5   6  36    8.15    7.47
   5  -6 -36    6.18    7.02
  -5  -6  36   19.76    8.93
  -5   6  37    0.00    5.60
   5  -6 -37   -0.00    4.97
  -5  -6  37    1.28    6.01
  -5   6  38   -0.00    4.94
   5  -6 -38   -0.00    4.85
  -5   6  39    2.35    6.38
   5  -6 -39   -0.00    4.77
  -5   7   1    8.59    3.91
   5  -7  -1   14.34    4.28
   5  -7  -1   10.88    4.92
   5   7  -1    8.37    3.75
   5   7  -1   11.31    4.56
  -5  -7   1    5.05    3.13
  -5   7   2  143.77   17.03
   5  -7  -2  144.32   16.56
   5  -7  -2  138.15   18.32
   5   7  -2  154.44   16.84
   5   7  -2  144.04   18.01
  -5  -7   2  129.41   16.50
  -5   7   3  105.80   13.80
   5  -7  -3  126.38   14.14
   5  -7  -3   80.75   13.92
   5   7  -3  108.19   13.48
   5   7  -3  104.08   14.76
  -5  -7   3   99.78   13.63
  -5   7   4   59.58   10.24
   5  -7  -4   92.31   11.59
   5  -7  -4   71.03   12.11
   5   7  -4   58.00    9.91
   5   7  -4   87.90   12.87
  -5  -7   4   81.04   11.50
  -5   7   5   18.42    5.17
   5  -7  -5   17.51    4.91
   5  -7  -5   26.71    6.92
   5   7  -5    9.88    4.12
   5   7  -5   12.26    5.02
  -5  -7   5   14.11    4.94
  -5   7   6   28.05    6.78
   5  -7  -6   37.27    7.24
   5  -7  -6   34.74    8.17
   5   7  -6   39.60    7.63
   5   7  -6   52.58   10.04
  -5  -7   6   33.30    7.54
  -5   7   7   98.76   13.74
   5  -7  -7  107.08   13.42
   5  -7  -7   82.58   14.20
   5   7  -7  109.39   13.98
   5   7  -7   99.80   15.42
  -5  -7   7  114.59   14.86
  -5  -7   7   93.79   15.75
  -5   7   8  256.68   26.48
   5  -7  -8  263.97   25.97
   5  -7  -8  224.40   27.66
   5   7  -8  259.80   26.52
   5   7  -8  251.33   29.12
  -5  -7   8  250.72   27.31
  -5  -7   8  246.40   29.50
  -5   7   9   28.25    6.83
   5  -7  -9   25.70    6.01
   5   7  -9   21.68    5.97
   5   7  -9   12.35    5.47
  -5  -7   9   19.39    6.22
  -5  -7   9   19.25    7.18
  -5   7  10   19.57    5.98
   5  -7 -10   20.95    5.56
   5   7 -10    7.20    3.77
  -5  -7  10   18.16    6.11
  -5  -7  10   17.58    7.38
  -5   7  11   21.13    6.09
   5  -7 -11    9.61    4.22
   5   7 -11   17.67    5.33
  -5  -7  11   15.75    5.64
  -5  -7  11   17.97    8.13
  -5   7  12  115.96   16.06
   5  -7 -12  122.63   15.58
  -5  -7  12  113.70   16.81
  -5  -7  12  105.07   18.39
  -5   7  13   62.42   11.40
   5  -7 -13   72.31   11.01
   5  -7 -13   38.46   10.70
  -5  -7  13   77.79   12.99
  -5  -7  13   82.34   15.45
  -5   7  14    3.12    3.13
   5  -7 -14    1.92    2.80
   5  -7 -14   -0.00    2.17
  -5  -7  14    1.34    3.48
  -5   7  15   40.03    9.17
   5  -7 -15   23.97    8.12
  -5  -7  15   26.50    7.89
  -5   7  16    3.41    4.15
   5  -7 -16    8.54    5.29
  -5   7  17   -0.00    2.56
   5  -7 -17    1.37    4.58
  -5   7  18  119.77   18.02
  -5   7  19   -0.00    3.50
   5  -7 -19    0.00    3.39
  -5  -7  19    0.23    2.70
   5  -7 -20    1.25    3.53
  -5  -7  20    0.84    3.53
   5  -7 -21    2.53    4.97
  -5  -7  21    3.55    4.63
  -5   7  22   22.78    8.37
   5  -7 -22    8.37    6.04
  -5  -7  22   26.32    9.33
  -5   7  23    5.66    5.87
   5  -7 -23    3.54    6.04
  -5  -7  23   16.03    7.53
  -5   7  24   10.22    6.34
   5  -7 -24    5.98    5.36
  -5  -7  24   21.62    8.88
  -5   7  25    0.40    3.88
   5  -7 -25   -0.00    4.84
  -5  -7  25    9.05    6.12
  -5   7  26    6.37    5.19
   5  -7 -26    0.00    4.61
  -5  -7  26    5.56    5.49
  -5   7  27    0.40    4.65
   5  -7 -27   10.14    7.60
  -5  -7  27   18.30    8.44
  -5   7  28    6.37    6.70
   5  -7 -28    3.83    5.09
  -5  -7  28   14.21    7.63
  -5   7  29    1.81    5.11
   5  -7 -29   -0.00    3.56
  -5  -7  29    0.04    3.76
  -5   7  30   -0.00    3.97
   5  -7 -30   -0.00    5.21
  -5  -7  30    0.92    5.46
  -5   7  31    6.34    6.64
   5  -7 -31   -0.00    5.25
  -5  -7  31   -0.00    5.47
  -5   7  32    3.34    5.89
   5  -7 -32    3.69    6.22
  -5  -7  32    4.55    6.40
  -5   7  33    5.77    6.11
   5  -7 -33   -0.00    5.24
  -5  -7  33    1.55    5.33
  -5   7  34    7.92    7.02
   5  -7 -34   10.88    7.85
  -5  -7  34    0.00    4.68
  -5   7  35    0.56    3.75
   5  -7 -35   -0.00    4.77
  -5  -7  35   -0.00    4.78
  -5   7  36   -0.00    5.02
   5  -7 -36    3.11    7.18
  -5  -7  36    0.86    6.38
  -5   7  37    1.89    5.31
   5  -7 -37   -0.00    5.46
  -5  -7  37    2.59    6.12
  -5   7  38    3.37    6.12
  -5   7  39   -0.00    6.25
  -5   8   1   12.96    4.83
   5  -8  -1   22.54    5.24
   5   8  -1   15.10    4.76
   5   8  -1   17.40    5.24
  -5  -8   1    9.18    3.99
  -5  -8   1   15.58    6.06
  -5   8   2    1.89    2.76
   5  -8  -2   13.52    4.32
   5   8  -2    5.93    3.14
   5   8  -2    5.11    3.31
  -5  -8   2    9.12    3.91
  -5  -8   2    4.08    3.68
  -5   8   3   12.69    4.47
   5  -8  -3   16.56    4.62
   5   8  -3   15.81    4.71
   5   8  -3   11.91    5.17
  -5  -8   3   12.47    4.30
  -5  -8   3   13.33    5.66
  -5   8   4  277.01   29.48
   5  -8  -4  342.27   30.14
   5   8  -4  318.37   29.90
   5   8  -4  301.99   31.16
  -5  -8   4  287.79   30.05
  -5  -8   4  284.26   32.46
  -5   8   5   40.93    7.80
   5  -8  -5   34.23    7.19
   5   8  -5   41.82    7.68
   5   8  -5   42.40    8.87
  -5  -8   5   53.62    9.27
  -5   8   6   93.81   12.51
   5  -8  -6   97.70   12.19
   5   8  -6   88.73   12.05
   5   8  -6   48.26   11.23
  -5  -8   6  103.68   13.59
  -5   8   7    1.71    2.84
   5  -8  -7    0.33    2.36
   5   8  -7   -0.00    2.25
   5   8  -7    0.00    2.44
  -5  -8   7    1.11    3.07
  -5   8   8   76.71   12.00
   5  -8  -8   89.43   11.93
   5   8  -8   90.88   12.57
   5   8  -8   78.94   13.56
  -5  -8   8   74.53   12.51
  -5   8   9  109.51   15.22
   5  -8  -9  123.62   15.05
   5   8  -9  118.38   15.51
  -5  -8   9  131.36   17.02
  -5  -8   9  113.96   18.31
  -5   8  10   60.48   10.40
   5  -8 -10   60.17    9.65
   5  -8 -10   54.85   10.98
   5   8 -10   56.18    9.99
  -5  -8  10   60.69   11.15
  -5   8  11   15.18    5.44
   5  -8 -11   28.87    6.35
   5  -8 -11   11.75    5.85
   5   8 -11   15.52    5.56
  -5  -8  11   30.99    7.74
  -5   8  12   17.50    5.97
   5  -8 -12   26.21    6.20
   5  -8 -12   17.98    6.87
  -5  -8  12   19.35    6.63
  -5   8  13    1.20    3.15
   5  -8 -13    0.59    2.64
   5  -8 -13   -0.00    2.96
  -5  -8  13    2.03    3.32
  -5   8  14   98.73   14.39
   5  -8 -14   84.71   12.70
   5  -8 -14   57.60   12.79
  -5  -8  14   91.49   14.69
  -5   8  15    0.00    3.24
   5  -8 -15   -0.00    4.89
  -5  -8  15    4.16    4.09
  -5   8  16   10.68    5.21
   5  -8 -16    9.87    6.15
  -5   8  17    0.06    2.92
   5  -8 -17    0.49    2.89
  -5   8  18    0.00    3.11
   5  -8 -18    5.47    4.81
  -5   8  19   -0.00    3.62
   5  -8 -19   -0.00    3.13
  -5  -8  19    0.80    4.16
   5  -8 -20   30.16    9.85
  -5  -8  20   20.58    8.43
   5  -8 -21    6.06    5.15
  -5  -8  21   -0.00    4.10
  -5   8  22   10.23    5.80
   5  -8 -22    0.00    3.79
  -5  -8  22    2.17    5.33
  -5   8  23    4.07    5.15
   5  -8 -23   -0.00    3.96
  -5  -8  23   -0.00    3.76
  -5   8  24   25.79    8.69
   5  -8 -24   10.03    7.27
  -5  -8  24   11.62    7.24
  -5   8  25    0.95    3.91
   5  -8 -25   -0.00    4.47
  -5  -8  25    7.32    5.07
  -5   8  26    2.66    4.01
   5  -8 -26    2.51    5.38
  -5  -8  26    7.45    6.64
  -5   8  27   -0.00    4.35
   5  -8 -27    2.60    5.03
  -5  -8  27    2.07    5.58
  -5   8  28    0.00    4.24
   5  -8 -28    3.65    5.71
  -5  -8  28    1.91    4.91
  -5   8  29   -0.00    5.01
   5  -8 -29    2.12    5.45
  -5  -8  29    0.24    5.29
  -5   8  30    3.59    5.35
   5  -8 -30   -0.00    1.61
  -5  -8  30    4.51    6.13
  -5   8  31    0.55    4.63
   5  -8 -31    0.13    5.63
  -5  -8  31    6.92    6.89
  -5   8  32    7.07    6.46
   5  -8 -32   -0.00    5.08
  -5  -8  32    9.52    7.43
  -5   8  33   -0.00    5.09
   5  -8 -33    0.59    5.35
  -5  -8  33   -0.00    4.91
  -5   8  34    0.73    3.53
   5  -8 -34   -0.00    4.67
  -5  -8  34    2.02    4.94
  -5   8  35    0.42    5.46
   5  -8 -35    0.29    3.88
  -5  -8  35   -0.00    4.44
  -5  -8  36    1.05    5.90
  -5   9   1   -0.00    2.22
   5  -9  -1   -0.00    2.04
   5   9  -1    0.00    2.16
   5   9  -1    0.00    1.78
  -5  -9   1   -0.00    2.65
  -5  -9   1   -0.00    2.32
  -5   9   2  110.07   14.93
   5  -9  -2  134.45   15.33
   5   9  -2  147.09   15.78
   5   9  -2  102.18   14.46
  -5  -9   2  133.05   15.67
  -5  -9   2  128.57   17.84
  -5   9   3   10.19    4.18
   5  -9  -3   21.72    5.25
   5   9  -3   11.80    4.44
   5   9  -3   18.05    4.94
  -5  -9   3   13.31    4.68
  -5  -9   3   14.26    5.90
  -5   9   4   -0.00    2.06
   5  -9  -4    2.97    2.43
   5   9  -4   -0.00    2.25
  -5  -9   4    2.37    3.15
  -5  -9   4    0.95    2.52
  -5   9   5    8.68    4.00
   5  -9  -5    8.21    3.67
   5  -9  -5    0.67    2.69
   5   9  -5    7.42    3.55
  -5  -9   5    8.59    4.14
  -5   9   6   35.66    7.32
   5  -9  -6   28.70    6.35
   5  -9  -6   23.30    7.04
   5   9  -6   34.54    7.00
  -5  -9   6   47.07    8.54
  -5   9   7    8.45    4.01
   5  -9  -7    9.01    3.67
   5  -9  -7    3.74    3.63
   5   9  -7    7.83    3.82
  -5  -9   7    9.53    4.60
  -5   9   8  115.89   15.38
   5  -9  -8  125.74   15.02
   5  -9  -8  113.22   16.57
   5   9  -8  121.55   15.63
  -5  -9   8  117.27   16.29
  -5   9   9    3.18    3.72
   5  -9  -9    6.84    3.63
   5  -9  -9    6.98    4.20
   5   9  -9   10.94    4.57
  -5  -9   9    0.00    3.22
  -5   9  10   -0.00    2.29
   5  -9 -10    3.30    2.84
   5  -9 -10    0.93    2.21
   5   9 -10   -0.00    2.61
  -5  -9  10    3.15    3.63
  -5   9  11    0.63    2.91
   5  -9 -11    3.20    2.90
   5  -9 -11    2.03    3.22
   5   9 -11    4.41    3.88
  -5  -9  11    0.67    3.60
  -5   9  12  148.06   18.44
   5  -9 -12  143.09   17.13
   5  -9 -12  120.24   18.94
  -5  -9  12  140.37   19.30
  -5   9  13    7.87    4.26
   5  -9 -13    0.67    3.38
  -5  -9  13    8.03    5.06
  -5   9  14   34.71    8.22
   5  -9 -14   10.18    5.86
  -5  -9  14   18.69    7.22
  -5   9  15    5.45    4.44
   5  -9 -15    1.85    3.53
  -5  -9  15    0.53    3.79
  -5   9  16   22.32    6.71
   5  -9 -16    1.98    3.96
  -5   9  17    1.02    2.67
   5  -9 -17   -0.00    4.32
  -5   9  18   43.36    9.75
   5  -9 -18   23.62    8.80
  -5  -9  18   32.92    9.78
  -5   9  19    0.00    4.66
   5  -9 -19    1.59    3.38
  -5  -9  19    7.43    5.23
   5  -9 -20    0.01    3.03
  -5  -9  20   -0.00    3.75
   5  -9 -21    1.73    4.04
  -5  -9  21   -0.00    3.63
   5  -9 -22   20.45    8.90
  -5  -9  22   23.62    8.76
  -5   9  23   -0.00    3.33
   5  -9 -23    2.11    3.82
  -5  -9  23   -0.00    4.26
  -5   9  24    4.32    4.56
   5  -9 -24    2.00    5.26
  -5   9  25    2.61    4.32
   5  -9 -25    0.89    4.11
  -5  -9  25   -0.00    4.03
   5  -9 -26   -0.00    4.39
  -5  -9  26    0.00    4.74
   5  -9 -27   -2.91    4.30
  -5  -9  27    6.66    6.46
   5  -9 -28    7.76    6.31
  -5  -9  28    7.89    7.41
   5  -9 -29   -0.00    3.93
  -5  -9  29   -0.00    4.47
   5  -9 -30    0.73    4.54
  -5  -9  30    1.41    5.42
   5  -9 -31    2.09    4.66
  -5  -9  31    1.91    5.78
   5  -9 -32    7.87    7.37
  -5  -9  32    4.38    7.14
   5  -9 -33    0.26    2.84
  -5  -9  33   -0.00    6.36
   5  -9 -34    7.00    5.49
  -5  -9  34    0.00    4.25
  -5  -9  35    3.62    6.39
  -5  -9  36    6.85    8.07
  -5  10   1    7.26    3.75
   5 -10  -1   10.25    4.86
  -5 -10   1    2.76    2.95
  -5  10   2   -0.00    2.11
   5 -10  -2   -0.00    2.70
  -5 -10   2    1.97    2.65
  -5  10   3   -0.00    1.97
   5 -10  -3    0.00    2.25
  -5 -10   3    0.22    1.94
  -5  10   4   13.16    4.40
   5 -10  -4    8.60    4.92
  -5 -10   4    9.64    4.19
  -5  10   5    2.64    2.74
   5 -10  -5   -0.00    2.50
  -5 -10   5    4.90    3.72
  -5  10   6   25.60    6.23
   5 -10  -6   22.64    6.77
  -5 -10   6   23.29    6.53
  -5  10   7    3.48    3.26
   5 -10  -7   -0.00    2.13
  -5 -10   7    7.82    4.31
  -5  10   8    2.16    3.17
   5 -10  -8    0.53    2.77
  -5 -10   8    8.17    4.44
  -5  10   9    0.19    2.45
   5 -10  -9    2.66    3.55
  -5 -10   9    2.89    3.39
  -5  10  10   79.46   12.27
   5 -10 -10   84.10   13.70
  -5 -10  10   72.04   12.84
  -5  10  11   -0.00    2.35
   5 -10 -11    0.47    3.21
  -5 -10  11    0.93    3.29
   5 -10 -12    4.72    4.67
  -5 -10  12    7.75    4.60
   5 -10 -13    0.74    2.95
  -5 -10  13    4.53    4.37
   5 -10 -14   28.34    8.25
  -5 -10  14   23.17    7.48
   5 -10 -15    0.37    3.30
  -5 -10  15    0.52    3.21
   5 -10 -16   14.24    6.89
   5 -10 -17    0.39    4.24
   5 -10 -18    2.31    3.50
  -5 -10  18    1.50    4.01
   5 -10 -19   -0.00    3.20
  -5 -10  19    1.07    3.57
   5 -10 -20   20.30    8.32
  -5 -10  20   33.95   10.14
   5 -10 -21    0.91    3.49
  -5 -10  21   -0.00    4.34
   5 -10 -22   -0.00    4.43
  -5 -10  22    3.68    4.42
   5 -10 -23    1.88    4.10
  -5 -10  23   -0.00    3.76
   5 -10 -24    1.45    4.69
  -5 -10  24    0.89    3.59
   5 -10 -25   -0.00    3.84
  -5 -10  25   -0.00    5.97
   5 -10 -26    6.06    5.79
  -5 -10  26    9.35    7.81
   5 -10 -27    1.27    5.92
  -5 -10  27   -0.00    4.98
   5 -10 -28    5.89    5.76
  -5 -10  28    0.61    4.13
   5 -10 -29    1.08    5.83
  -5 -10  29   -0.00    5.33
   5 -10 -30    2.36    6.16
  -5 -10  30   -0.00    4.88
   5 -10 -31   -0.00    5.05
  -5 -10  31   -0.00    3.70
   5 -10 -32    0.63    4.44
  -5 -10  32    0.55    5.27
  -5 -10  33    1.70    5.38
  -5 -10  34    8.22    7.32
  -5 -10  35   -0.00    6.18
   5 -11  -1    7.07    3.96
   5 -11  -2   52.38   10.07
   5 -11  -3    6.35    4.00
   5 -11  -4    1.59    3.08
   5 -11  -5    0.00    2.89
   5 -11  -6    6.26    3.94
   5 -11  -7    0.16    2.44
   5 -11  -8   17.21    5.92
   5 -11  -9    3.72    3.00
  -5 -11   9    6.14    3.95
   5 -11 -10    3.06    3.35
  -5 -11  10   -0.00    3.35
   5 -11 -11    1.74    3.81
  -5 -11  11   -0.00    3.31
   5 -11 -12   30.62    8.82
  -5 -11  12   44.92   10.14
   5 -11 -13   -0.00    2.92
  -5 -11  13    0.98    3.26
   5 -11 -14   15.46    6.81
  -5 -11  14   25.14    8.07
   5 -11 -15    0.90    3.17
   5 -11 -16    5.54    5.05
   5 -11 -17    0.11    3.05
   5 -11 -18   25.31    8.63
  -5 -11  18   36.47   10.23
   5 -11 -19    0.59    3.82
  -5 -11  19   -0.00    4.21
   5 -11 -20    0.00    3.89
  -5 -11  20    0.29    4.71
   5 -11 -21    0.13    3.12
  -5 -11  21   -0.00    4.48
   5 -11 -22   11.73    6.59
  -5 -11  22   31.75   10.22
   5 -11 -23    0.17    4.13
  -5 -11  23   -0.00    4.66
   5 -11 -24    9.02    7.01
  -5 -11  24    2.47    5.11
   5 -11 -25    2.60    4.22
  -5 -11  25    3.51    5.23
   5 -11 -26    4.65    5.75
  -5 -11  26   14.17    7.89
   5 -11 -27    4.14    6.23
  -5 -11  27   -0.00    4.30
   5 -11 -28    3.19    5.96
  -5 -11  28    4.62    5.43
   5 -11 -29   -0.00    5.33
  -5 -11  29   -0.00    4.81
   5 -11 -30   -0.00    6.20
  -5 -11  30    0.11    4.91
  -5 -11  31    1.70    4.85
  -5 -11  32    0.80    4.96
  -5 -11  33    2.16    5.12
  -5 -11  34   -0.00    5.34
  -5 -11  35    0.68    6.54
   5 -12  -1    3.67    3.02
   5 -12  -2   -0.00    2.42
   5 -12  -3   -0.00    2.70
   5 -12  -4   29.61    7.53
   5 -12  -5    8.95    4.57
   5 -12  -6    5.10    4.03
   5 -12  -7   -0.00    2.37
   5 -12  -8    2.34    2.94
   5 -12  -9    2.99    3.42
   5 -12 -10   21.70    6.60
   5 -12 -11    0.34    2.87
   5 -12 -12   -0.00    3.57
   5 -12 -13    2.38    3.68
   5 -12 -14    5.91    4.59
   5 -12 -15    0.00    3.97
   5 -12 -16    4.96    5.26
   5 -12 -17    1.42    2.65
   5 -12 -18    0.00    3.31
   5 -12 -19   -0.00    3.48
   5 -12 -20    1.21    3.79
   5 -12 -21   -0.00    4.17
   5 -12 -22   -0.00    3.99
   5 -12 -23    3.85    5.18
   5 -12 -24    1.28    4.36
   5 -12 -25    0.05    3.56
   5 -12 -26    4.35    5.71
   5 -12 -27   -0.00    3.12
   5 -12 -28   -0.00    5.01
   5 -13  -1    6.74    4.04
   5 -13  -2   17.97    5.96
   5 -13  -3    3.40    3.89
   5 -13  -4    4.53    3.50
   5 -13  -5    0.08    2.34
   5 -13  -6   31.20    7.75
   5 -13  -7    3.76    3.50
   5 -13  -8   34.26    8.18
   5 -13  -9    4.03    3.56
   5 -13 -10    0.00    2.93
   5 -13 -11   10.40    5.21
   5 -13 -12   12.08    6.00
   5 -13 -13   -0.00    3.37
   5 -13 -14    3.13    4.46
   5 -13 -15   -0.00    2.98
   5 -13 -16    1.82    3.54
   5 -13 -17    0.85    3.39
   5 -13 -18    3.00    4.22
   5 -13 -19   -0.00    4.08
   5 -13 -20    1.54    4.34
   5 -13 -21   -0.00    3.07
   5 -13 -22    0.00    3.84
   5 -13 -23    6.26    5.57
   5 -13 -24    1.48    3.75
   5 -13 -25    0.49    4.28
   5 -13 -26    1.31    5.53
   5 -14  -1    1.37    2.38
   5 -14  -2   -0.00    3.37
   5 -14  -3    0.00    3.23
   5 -14  -4   11.05    4.94
   5 -14  -5    5.76    4.08
   5 -14  -6    2.35    3.62
   5 -14  -7    1.09    2.31
   5 -14  -8    0.64    2.57
   5 -14  -9    2.70    3.38
   5 -14 -10   13.13    5.35
   5 -14 -11    5.32    4.61
   5 -14 -12    0.45    2.62
   5 -14 -13   -0.00    3.13
   5 -14 -14    1.54    3.81
   5 -14 -15    3.89    4.14
   5 -14 -16   -0.00    3.12
   5 -14 -17   -0.00    3.40
   5 -14 -18    3.74    4.36
   5 -14 -19   -0.00    3.50
   5 -14 -20    5.01    4.87
   5 -14 -21    3.45    4.38
   5 -14 -22   -0.00    4.70
   5 -14 -23    3.43    4.27
   5 -15  -1    1.94    2.97
   5 -15  -2    1.36    3.09
   5 -15  -3   -0.00    3.25
   5 -15  -4    0.52    2.77
   5 -15  -5    2.10    3.29
   5 -15  -6   -0.00    2.17
   5 -15  -7   11.17    4.87
   5 -15  -8    3.93    3.40
   5 -15  -9   -0.00    2.87
   5 -15 -10   -0.00    3.02
   5 -15 -11    0.64    3.08
   5 -15 -12    0.81    2.89
   5 -15 -13    0.53    3.63
   5 -15 -14   -0.00    3.21
   5 -15 -15    2.22    3.67
   5 -15 -16   -0.00    2.82
   5 -15 -17    2.90    4.11
   5 -15 -18   -0.00    3.51
   5 -15 -19   -0.00    3.99
   5 -15 -20    1.18    4.08
   5 -15 -21    0.00    4.85
   5 -16  -1    0.00    2.34
   5 -16  -2   -0.00    2.32
   5 -16  -3   -0.00    2.75
   5 -16  -4    3.56    3.32
   5 -16  -5    3.14    3.26
   5 -16  -6   -0.00    2.20
   5 -16  -7    0.73    2.25
   5 -16  -8    0.00    2.61
   5 -16  -9    0.05    2.49
   5 -16 -10   -0.00    2.85
   5 -16 -11    1.85    3.00
   5 -16 -12   -0.00    2.64
   5 -16 -13    0.06    2.53
   5 -16 -14    1.88    3.83
   5 -16 -15    3.52    3.68
   5 -16 -16   -0.00    3.27
   5 -16 -17   -0.00    4.05
   5 -16 -18    0.00    4.18
   5 -17  -1    0.00    2.63
   5 -17  -2    2.46    2.92
   5 -17  -3    0.14    2.47
   5 -17  -4    0.62    2.34
   5 -17  -5   -0.00    2.40
   5 -17  -6    0.30    2.68
   5 -17  -7    6.25    3.72
   5 -17  -8    0.00    2.94
   5 -17  -9   -0.00    2.46
   5 -17 -10    0.12    2.45
   5 -17 -11   -0.00    3.02
   5 -17 -12   -0.00    2.94
   5 -17 -13    0.00    2.70
   5 -17 -14   -0.00    3.14
   5 -17 -15   -0.00    3.67
   5 -18  -1    1.06    2.71
   5 -18  -2    2.07    3.35
   5 -18  -3    1.13    2.73
   5 -18  -4    2.05    2.81
   5 -18  -5   -0.00    2.54
   5 -18  -6    1.01    2.71
   5 -18  -7    1.53    2.72
   5 -18  -8   -0.00    3.02
   5 -18  -9    0.00    3.22
   5 -18 -10   -0.00    2.57
   5 -18 -11    0.00    3.08
  -4   0   1   -0.00    2.75
  -4   0   1    0.02    2.20
   4   0  -1    0.00    2.10
   4   0  -1    0.30    2.84
  -4   0   2   19.51    4.87
  -4   0   2   16.59    5.00
   4   0  -2   20.46    4.75
   4   0  -2   18.37    5.50
  -4   0   3    0.83    2.71
  -4   0   3    2.70    2.93
   4   0  -3   -0.00    1.78
   4   0  -3    0.00    2.45
  -4   0   4 1071.58   92.77
  -4   0   4 1147.27   94.72
   4   0  -4 1102.82   92.42
   4   0  -4 1213.78   95.60
  -4   0   5    1.23    2.68
  -4   0   5   -0.00    2.60
   4   0  -5    0.06    2.24
   4   0  -5   -0.00    2.47
  -4   0   6  550.72   50.91
  -4   0   6  553.30   52.39
   4   0  -6  592.72   51.00
   4   0  -6  659.80   54.44
  -4   0   7    0.00    2.81
  -4   0   7   -0.00    2.67
   4   0  -7   -0.00    2.37
   4   0  -7    2.92    4.23
  -4   0   8 2394.95  203.42
  -4   0   8 2358.95  205.01
   4   0  -8 2671.46  203.52
   4   0  -8 2823.60  207.99
  -4   0   9    3.13    3.33
  -4   0   9    0.00    2.75
   4   0  -9    0.42    2.36
   4   0  -9    5.36    3.97
  -4   0  10   31.68    7.58
  -4   0  10   53.74    9.78
   4   0 -10   31.84    6.90
   4   0 -10   28.14    7.96
  -4   0  11    0.17    3.40
  -4   0  11   -0.00    2.84
   4   0 -11    0.34    2.51
   4   0 -11   -0.00    3.25
  -4   0  12    9.25    4.79
  -4   0  12   12.60    5.54
   4   0 -12    9.59    4.41
   4   0 -12   20.71    6.90
  -4   0  13    1.64    3.39
  -4   0  13    0.37    2.87
   4   0 -13    0.00    2.54
   4   0 -13   -0.00    2.95
  -4   0  14 1391.68  112.44
  -4   0  14 1277.36  113.40
   4   0 -14 1344.70  110.50
   4   0 -14 1244.40  114.65
  -4   0  15   -0.00    1.99
  -4   0  15   -0.00    3.05
   4   0 -15   -0.00    3.65
   4   0 -15    0.00    4.09
  -4   0  16   42.68    9.67
  -4   0  16   30.13    8.99
   4   0 -16   48.48   11.87
  -4   0  17    0.57    2.26
  -4   0  17   -0.00    3.03
   4   0 -17   -0.00    3.60
  -4   0  18  123.01   18.30
  -4   0  18  140.08   20.45
   4   0 -18  116.41   20.25
  -4   0  19   -0.00    4.19
  -4   0  19    1.02    2.84
   4   0 -19    1.16    4.57
   4   0 -20  113.11   20.36
   4   0 -21    0.00    3.80
  -4   0  22   12.76    6.87
   4   0 -22   12.32    6.93
  -4   0  23   -0.00    4.04
   4   0 -23    0.47    4.02
  -4   0  24   18.88    8.11
   4   0 -24   30.14   11.26
  -4   0  25    0.79    3.16
   4   0 -25   -0.00    3.97
  -4   0  26   31.44   11.03
   4   0 -26   58.98   15.56
  -4   0  27    1.50    4.23
  -4   0  28   10.45    7.34
  -4   0  29    0.57    4.73
   4   0 -29   -2.85    5.48
  -4   0  30   34.32   11.08
   4   0 -30   35.23   12.90
  -4   0  31    3.42    4.87
   4   0 -31   -0.00    4.58
  -4   0  32    0.00    5.76
   4   0 -32    4.61    6.20
  -4   0  33   -0.00    4.99
   4   0 -33   -0.00    5.47
  -4   0  34   13.35    7.92
   4   0 -34   13.03    9.29
  -4   0  35   -0.00    2.68
  -4   0  36    7.93    8.29
  -4   0  37   -0.00    6.14
  -4   0  38   -0.00    5.80
  -4   0  39   -0.00    6.23
  -4   1   1   18.15    4.77
  -4   1   1   15.14    4.93
   4  -1  -1   13.59    4.17
   4  -1  -1   13.59    5.08
   4   1  -1   24.11    4.95
   4   1  -1   14.39    4.96
  -4  -1   1   18.55    4.83
  -4  -1   1   23.72    5.75
  -4   1   2  900.08   80.30
  -4   1   2 1009.64   82.28
   4  -1  -2 1048.95   80.74
   4  -1  -2 1072.53   83.49
   4   1  -2  963.73   80.31
   4   1  -2  824.59   81.47
  -4  -1   2 1050.18   81.21
  -4  -1   2  919.77   82.00
  -4   1   3    5.90    3.33
  -4   1   3    4.84    3.82
   4  -1  -3   13.27    4.13
   4  -1  -3   12.17    4.70
   4   1  -3   19.90    4.66
   4   1  -3    5.17    3.92
  -4  -1   3   11.95    3.80
  -4  -1   3    8.77    4.00
  -4   1   4    1.33    2.92
  -4   1   4    1.52    2.37
   4  -1  -4    1.73    2.45
   4  -1  -4    2.62    2.93
   4   1  -4    0.00    2.20
   4   1  -4    3.25    3.31
  -4  -1   4    1.46    2.45
  -4  -1   4    1.23    2.85
  -4   1   5    8.21    3.51
  -4   1   5    7.51    3.78
   4  -1  -5    8.84    3.74
   4  -1  -5    7.16    4.46
   4   1  -5    6.78    3.39
   4   1  -5    6.20    4.16
  -4  -1   5    7.28    3.52
  -4  -1   5   13.04    4.53
  -4   1   6  401.66   39.53
  -4   1   6  442.46   41.40
   4  -1  -6  439.98   39.75
   4  -1  -6  429.09   41.85
   4   1  -6  395.15   39.28
   4   1  -6  556.62   44.41
  -4  -1   6  416.50   39.87
  -4  -1   6  548.84   43.43
  -4   1   7   38.68    7.35
  -4   1   7   28.76    7.21
   4  -1  -7   46.36    7.46
   4  -1  -7   40.09    8.88
   4   1  -7   29.65    6.63
   4   1  -7   50.85    9.68
  -4  -1   7   38.43    7.26
  -4  -1   7   34.13    7.79
  -4   1   8 1035.09   91.04
  -4   1   8 1064.40   92.65
   4  -1  -8 1102.59   90.85
   4  -1  -8 1128.88   94.43
   4   1  -8 1128.62   91.09
   4   1  -8 1092.23   94.36
  -4  -1   8  998.97   90.98
  -4  -1   8 1258.50   94.79
  -4   1   9    0.01    2.69
  -4   1   9    0.00    3.10
   4  -1  -9    0.77    2.42
   4  -1  -9    0.00    3.27
   4   1  -9    0.00    2.40
   4   1  -9   -0.00    3.07
  -4  -1   9   -0.00    2.92
  -4  -1   9   -0.00    1.96
  -4   1  10  447.77   44.58
  -4   1  10  510.86   46.67
   4  -1 -10  477.29   44.00
   4  -1 -10  549.64   48.80
   4   1 -10  443.68   43.78
   4   1 -10  507.54   48.28
  -4  -1  10  527.60   45.97
  -4  -1  10  490.73   47.14
  -4   1  11  127.10   16.30
  -4   1  11   99.94   15.90
   4  -1 -11  165.76   16.74
   4  -1 -11  120.62   17.77
   4   1 -11  140.18   16.01
   4   1 -11  124.95   18.38
  -4  -1  11  110.91   15.73
  -4  -1  11  100.77   16.38
  -4   1  12  375.15   39.57
  -4   1  12  469.88   42.49
   4  -1 -12  405.43   38.91
   4  -1 -12  479.29   44.24
   4   1 -12  411.32   42.95
  -4  -1  12  364.07   39.37
  -4  -1  12  454.60   43.05
  -4   1  13   61.44   11.58
  -4   1  13   79.51   13.53
   4  -1 -13  117.35   13.70
   4  -1 -13   80.11   14.50
   4   1 -13  102.24   13.15
   4   1 -13   57.38   12.97
  -4  -1  13   75.65   12.60
  -4  -1  13   79.60   13.99
  -4   1  14   -0.00    2.82
  -4   1  14    3.95    4.10
   4  -1 -14    0.00    2.75
   4  -1 -14   -0.00    4.21
   4   1 -14   -0.00    2.05
   4   1 -14    5.26    4.87
  -4  -1  14    0.00    4.02
  -4  -1  14    0.75    2.97
  -4   1  15   24.37    7.30
  -4   1  15   26.22    7.84
   4  -1 -15   28.62    7.19
   4  -1 -15   33.01    9.41
   4   1 -15   33.57    7.62
   4   1 -15   31.58    9.46
  -4  -1  15   43.37    9.21
  -4  -1  15   18.83    7.10
  -4   1  16  254.81   27.43
  -4   1  16  203.73   26.90
   4  -1 -16  202.04   28.18
   4   1 -16  219.43   29.45
  -4  -1  16  231.57   26.86
  -4  -1  16  259.87   29.49
  -4   1  17    0.28    3.17
  -4   1  17    0.33    2.58
   4  -1 -17   -0.00    3.72
   4   1 -17   -0.00    3.00
  -4  -1  17    3.12    3.58
  -4  -1  17   -0.00    4.66
  -4   1  18  267.68   29.61
   4  -1 -18  250.25   32.26
   4   1 -18  304.93   34.87
  -4  -1  18  233.54   28.72
  -4  -1  18  214.14   29.45
  -4   1  19    6.95    4.89
   4  -1 -19   25.97    9.08
   4   1 -19    3.50    4.87
  -4  -1  19   16.79    6.85
  -4  -1  19   17.78    6.79
   4  -1 -20   30.55   10.27
   4   1 -20   25.96    9.74
  -4  -1  20   19.02    8.12
   4  -1 -21    9.34    7.18
   4   1 -21    2.44    4.24
   4  -1 -22  163.00   26.40
   4   1 -22  174.99   27.22
  -4  -1  22  177.29   24.47
  -4   1  23   -0.00    4.64
   4  -1 -23   10.99    6.44
   4   1 -23   -0.00    3.86
  -4  -1  23   -0.00    4.69
  -4   1  24    0.83    3.65
   4  -1 -24    5.37    6.21
   4   1 -24    7.20    6.23
  -4  -1  24   23.68    7.86
  -4   1  25    0.00    4.38
   4   1 -25    3.65    5.41
  -4  -1  25   16.34    7.32
  -4   1  26   41.43   11.50
   4   1 -26   54.33   14.92
  -4  -1  26   28.27   10.22
  -4   1  27   -0.00    5.87
   4  -1 -27   -0.00    4.56
   4   1 -27   -0.00    4.31
  -4  -1  27   -0.00    4.21
  -4   1  28   27.60    9.61
   4  -1 -28   27.01   11.30
  -4  -1  28   23.98    9.56
  -4   1  29    1.94    6.63
   4  -1 -29    6.71    6.68
  -4  -1  29    3.84    4.73
  -4   1  30    0.09    3.74
   4  -1 -30   -0.00    3.05
  -4  -1  30    7.79    6.15
  -4   1  31    0.00    6.19
   4  -1 -31    1.83    4.44
   4   1 -31    1.35    4.58
  -4  -1  31    3.41    5.77
  -4   1  32   21.69    9.11
   4  -1 -32   13.31    9.06
  -4  -1  32   10.94    8.29
  -4   1  33    1.19    6.20
   4  -1 -33   -0.00    5.29
  -4  -1  33   -0.00    5.44
  -4   1  34    0.69    5.74
   4  -1 -34    4.05    5.89
  -4  -1  34    3.17    5.96
  -4   1  35   -0.00    5.09
   4  -1 -35   -0.00    5.68
  -4  -1  35    2.04    5.10
  -4   1  36    1.01    4.97
   4  -1 -36    6.90    6.59
  -4  -1  36   14.06    9.25
  -4   1  37    0.75    4.32
  -4  -1  37    2.92    5.91
  -4   1  38   10.48    7.81
  -4  -1  38    8.33    8.22
  -4   1  39    2.51    6.19
  -4  -1  39    0.00    5.87
  -4   2   1   73.54    9.97
  -4   2   1   65.71   10.25
   4  -2  -1   70.93    9.69
   4  -2  -1   66.17   10.70
   4   2  -1   75.34    9.79
   4   2  -1   58.02   10.33
  -4  -2   1   80.01   10.31
  -4  -2   1   71.81   10.97
  -4   2   2  199.18   19.72
  -4   2   2  206.83   20.85
   4  -2  -2  174.26   18.76
   4  -2  -2  206.48   21.37
   4   2  -2  152.06   18.34
   4   2  -2  192.62   20.94
  -4  -2   2  185.67   19.44
  -4  -2   2  188.20   20.81
  -4   2   3   22.68    5.24
  -4   2   3   15.19    4.87
   4  -2  -3    9.18    3.68
   4  -2  -3   13.93    4.78
   4   2  -3   16.88    4.43
   4   2  -3   23.76    5.94
  -4  -2   3    6.45    3.73
  -4  -2   3   17.71    5.39
  -4   2   4 1530.05  129.61
  -4   2   4 1590.89  130.94
   4  -2  -4 1605.89  129.39
   4  -2  -4 1789.81  132.86
   4   2  -4 1565.61  129.36
   4   2  -4 1783.03  133.00
  -4  -2   4 1397.66  129.10
  -4  -2   4 1739.36  132.45
  -4   2   5   33.28    6.93
  -4   2   5   52.70    8.58
   4  -2  -5   40.33    7.00
   4  -2  -5   40.98    8.32
   4   2  -5   31.45    6.44
   4   2  -5   33.59    8.06
  -4  -2   5   41.87    7.26
  -4  -2   5   36.77    7.95
  -4   2   6    3.65    3.11
  -4   2   6   18.55    5.74
   4  -2  -6    8.33    3.38
   4  -2  -6   19.71    5.65
   4   2  -6    6.03    3.20
   4   2  -6   14.83    5.24
  -4  -2   6    7.42    3.87
  -4  -2   6    9.77    4.53
  -4   2   7  275.74   27.58
  -4   2   7  316.03   29.55
   4  -2  -7  296.48   27.58
   4  -2  -7  261.00   29.17
   4   2  -7  269.93   27.20
   4   2  -7  254.45   29.54
  -4  -2   7  289.76   28.06
  -4  -2   7  287.49   29.75
  -4   2   8  728.53   62.43
  -4   2   8  764.26   63.97
   4  -2  -8  686.06   61.43
   4  -2  -8  736.59   64.97
   4   2  -8  661.15   61.41
   4   2  -8  744.59   65.57
  -4  -2   8  695.10   62.51
  -4  -2   8  805.81   65.75
  -4   2   9  219.46   22.75
  -4   2   9  205.72   23.13
   4  -2  -9  191.19   21.31
   4  -2  -9  221.53   24.80
   4   2  -9  184.52   21.31
   4   2  -9  220.92   25.31
  -4  -2   9  211.12   22.84
  -4  -2   9  206.77   24.21
  -4   2  10   65.22   10.30
  -4   2  10   52.10   10.02
   4  -2 -10   46.50    8.68
   4  -2 -10   55.53   11.08
   4   2 -10   70.58   10.00
   4   2 -10   45.95   10.48
  -4  -2  10   70.36   10.73
  -4  -2  10   50.24   10.51
  -4   2  11   38.76    8.37
  -4   2  11   49.67    9.48
   4  -2 -11   45.01    8.22
   4  -2 -11   39.97    9.66
   4   2 -11   38.68    7.91
   4   2 -11   63.79   11.81
  -4  -2  11   33.96    8.08
  -4  -2  11   48.04   10.11
  -4   2  12    4.94    3.98
  -4   2  12    0.00    2.47
   4  -2 -12    0.29    2.29
   4  -2 -12   -0.00    3.57
   4   2 -12    1.31    2.76
   4   2 -12    0.00    2.59
  -4  -2  12   -0.00    3.18
  -4  -2  12    0.00    2.97
  -4   2  13   12.10    5.10
  -4   2  13   20.10    6.33
   4  -2 -13   10.65    4.35
   4  -2 -13   27.50    8.51
   4   2 -13   14.42    5.17
   4   2 -13   11.09    5.88
  -4  -2  13   22.38    6.62
  -4  -2  13   12.77    5.73
  -4   2  14  861.25   65.72
  -4   2  14  693.14   64.78
   4  -2 -14  685.75   62.19
   4  -2 -14  765.66   67.85
   4   2 -14  738.74   63.22
   4   2 -14  577.27   65.59
  -4  -2  14  705.00   64.24
  -4  -2  14  645.58   65.61
  -4   2  15   51.57   10.06
  -4   2  15   45.40   10.31
   4  -2 -15   62.56   10.07
   4  -2 -15   54.03   12.01
   4   2 -15   45.98    9.12
   4   2 -15   43.73   11.42
  -4  -2  15   35.19    8.91
  -4  -2  15   30.36    9.22
  -4   2  16    7.19    4.94
  -4   2  16    4.30    3.87
   4  -2 -16   11.14    6.11
   4   2 -16    5.63    5.55
  -4  -2  16   14.96    6.09
  -4  -2  16   11.65    6.27
  -4   2  17   -0.00    2.95
   4  -2 -17    4.74    4.56
   4   2 -17    5.23    4.99
  -4  -2  17    4.81    3.86
  -4  -2  17    5.00    5.39
  -4   2  18   91.34   15.82
   4  -2 -18  108.90   18.95
   4   2 -18   97.78   18.68
  -4  -2  18  116.06   17.33
  -4  -2  18  126.04   19.38
  -4   2  19   76.03   14.56
   4  -2 -19   87.60   17.43
   4   2 -19   78.04   17.19
  -4  -2  19  116.66   17.18
  -4  -2  19  113.11   18.64
   4  -2 -20   59.43   14.03
   4   2 -20   45.05   12.56
  -4  -2  20   37.48   10.86
   4  -2 -21    8.80    6.09
   4   2 -21    1.06    5.01
  -4  -2  21    1.08    3.93
   4  -2 -22   13.41    7.35
   4   2 -22    9.21    6.51
  -4  -2  22    1.45    4.64
  -4  -2  22    8.19    6.00
  -4   2  23    1.02    3.15
   4   2 -23   -0.00    3.56
  -4  -2  23    1.10    4.80
  -4   2  24  104.71   17.79
   4   2 -24   81.71   18.97
  -4  -2  24   72.48   15.78
  -4   2  25    5.70    5.97
   4   2 -25   13.36    7.97
  -4  -2  25   10.25    6.62
  -4   2  26    8.08    6.53
   4  -2 -26   37.39   12.09
   4   2 -26   44.93   14.21
  -4  -2  26   42.33   11.80
  -4   2  27    0.01    5.21
   4  -2 -27    3.17    5.47
   4   2 -27    0.07    3.92
  -4  -2  27    0.00    5.81
  -4   2  28   53.18   13.18
   4  -2 -28   31.36   11.97
   4   2 -28   20.59   10.02
  -4  -2  28   23.43    9.59
  -4   2  29    9.02    8.13
   4  -2 -29   13.98    8.26
   4   2 -29   10.78    7.99
  -4  -2  29   15.74    8.23
  -4   2  30   34.29   11.85
   4  -2 -30   35.37   12.91
  -4  -2  30   27.55   11.42
  -4   2  31   -0.00    4.67
   4  -2 -31    3.40    6.35
  -4  -2  31    0.00    6.25
  -4   2  32    0.10    3.75
   4  -2 -32    0.00    4.74
  -4  -2  32    1.25    5.41
  -4   2  33   -0.00    5.35
   4  -2 -33   -0.00    5.88
  -4  -2  33    1.55    4.09
  -4   2  34    1.76    6.62
   4  -2 -34    4.63    6.67
  -4  -2  34    1.54    5.09
  -4   2  35    5.07    6.06
   4  -2 -35    4.60    7.21
  -4  -2  35    0.59    4.82
  -4   2  36    0.05    5.10
   4  -2 -36    2.76    7.10
  -4  -2  36    5.23    6.16
  -4   2  37    0.20    5.12
   4  -2 -37   -0.00    5.31
  -4  -2  37    0.00    5.54
  -4   2  38    2.58    6.24
   4  -2 -38    4.33    7.16
  -4  -2  38    3.04    5.44
  -4   2  39    5.42    6.45
  -4  -2  39    9.33    7.74
  -4   2  40   11.51    8.90
  -4   3   1   29.55    6.22
  -4   3   1   42.85    7.62
   4  -3  -1   47.48    7.15
   4  -3  -1   43.31    8.12
   4   3  -1   38.54    6.64
   4   3  -1   42.36    7.69
  -4  -3   1   28.66    6.11
  -4  -3   1   39.13    7.68
  -4   3   2  303.01   29.35
  -4   3   2  294.68   30.09
   4  -3  -2  332.78   29.51
   4  -3  -2  326.15   31.39
   4   3  -2  309.19   29.18
   4   3  -2  327.81   31.39
  -4  -3   2  300.69   29.47
  -4  -3   2  324.19   31.42
  -4   3   3   11.60    3.90
  -4   3   3    8.42    3.59
   4  -3  -3    9.44    3.61
   4  -3  -3   16.46    5.13
   4   3  -3    7.20    3.14
   4   3  -3    7.79    4.04
  -4  -3   3    6.06    3.60
  -4  -3   3   13.67    4.64
  -4   3   4   14.01    4.43
  -4   3   4   16.45    4.89
   4  -3  -4   17.27    4.48
   4  -3  -4   24.63    6.38
   4   3  -4   14.36    4.29
   4   3  -4   16.64    5.52
  -4  -3   4   13.76    4.61
  -4  -3   4   24.88    6.24
  -4   3   5   35.65    6.69
  -4   3   5   30.00    6.74
   4  -3  -5   27.13    5.91
   4  -3  -5   32.21    7.29
   4   3  -5   28.59    6.05
   4   3  -5   30.33    7.26
  -4  -3   5   29.04    6.20
  -4  -3   5   28.07    6.90
  -4   3   6   57.25    9.01
  -4   3   6   58.86    9.81
   4  -3  -6   62.75    9.17
   4  -3  -6   79.45   11.60
   4   3  -6   50.70    8.54
   4   3  -6   60.96   10.74
  -4  -3   6   60.79    9.43
  -4  -3   6   59.00   10.40
  -4   3   7  409.22   38.29
  -4   3   7  462.15   40.13
   4  -3  -7  418.24   38.12
   4  -3  -7  401.49   40.15
   4   3  -7  398.23   37.97
   4   3  -7  379.82   40.37
  -4  -3   7  443.13   39.26
  -4  -3   7  444.72   41.34
  -4   3   8   62.89   10.67
  -4   3   8   93.41   12.50
   4  -3  -8   97.23   11.81
   4  -3  -8  109.91   14.39
   4   3  -8   58.19   10.05
   4   3  -8   89.03   13.65
  -4  -3   8   70.90   11.27
  -4  -3   8   84.43   13.34
  -4   3   9    4.35    3.14
  -4   3   9    0.00    2.82
   4  -3  -9    1.50    2.35
   4  -3  -9    4.36    3.82
   4   3  -9    0.31    2.02
   4   3  -9    0.86    3.31
  -4  -3   9    0.00    2.58
  -4  -3   9    4.72    4.14
  -4   3  10  182.15   20.80
  -4   3  10  205.80   21.99
   4  -3 -10  229.31   21.17
   4  -3 -10  199.71   23.26
   4   3 -10  168.50   19.83
   4   3 -10  155.53   22.00
  -4  -3  10  166.74   20.76
  -4  -3  10  165.26   22.33
  -4   3  11  372.91   33.23
  -4   3  11  297.98   32.17
   4  -3 -11  308.90   30.90
   4  -3 -11  294.64   33.65
   4   3 -11  310.19   31.22
   4   3 -11  311.35   34.76
  -4  -3  11  337.17   32.92
  -4  -3  11  328.39   34.79
  -4   3  12  239.36   27.10
  -4   3  12  264.74   28.24
   4  -3 -12  271.80   26.75
   4  -3 -12  306.74   31.23
   4   3 -12  260.36   26.86
   4   3 -12  253.13   30.53
  -4  -3  12  257.50   27.87
  -4  -3  12  222.04   28.76
  -4   3  13   81.69   12.85
  -4   3  13   89.61   13.63
   4  -3 -13   92.31   12.43
   4  -3 -13   72.21   13.72
   4   3 -13   77.41   12.17
   4   3 -13   60.23   13.46
  -4  -3  13  100.96   14.13
  -4  -3  13   82.94   14.62
  -4   3  14    4.25    3.41
  -4   3  14    0.00    2.94
   4  -3 -14    3.65    3.02
   4  -3 -14    0.47    3.31
   4   3 -14    9.48    4.03
   4   3 -14    0.00    2.65
  -4  -3  14   -0.00    3.42
  -4  -3  14    0.85    2.58
  -4   3  15   38.39    9.01
   4  -3 -15   38.00    7.93
   4  -3 -15   31.81    9.69
   4   3 -15   31.31    9.81
  -4  -3  15   25.83    7.96
  -4  -3  15   55.07   11.62
  -4   3  16  258.58   27.94
   4  -3 -16  220.59   29.01
   4   3 -16  224.70   30.47
  -4  -3  16  250.62   28.06
  -4  -3  16  226.91   29.48
  -4   3  17   12.61    5.62
   4  -3 -17   11.19    6.03
   4   3 -17   12.38    6.34
  -4  -3  17   10.50    5.58
  -4  -3  17   13.74    6.67
  -4   3  18   59.22   11.55
   4  -3 -18   42.31   11.78
   4   3 -18   46.80   12.53
  -4  -3  18   58.85   12.17
  -4  -3  18   69.36   13.96
  -4   3  19    6.43    4.89
   4  -3 -19    3.25    4.50
   4   3 -19   -0.00    3.99
  -4  -3  19   -0.00    3.78
  -4   3  20    8.41    6.01
   4  -3 -20   25.99    9.40
   4   3 -20    9.00    6.84
  -4  -3  20   22.88    8.48
   4   3 -21   38.41   12.36
  -4  -3  21   37.99   11.15
   4   3 -22   42.17   13.17
  -4  -3  22   40.30   10.59
  -4  -3  22   41.52   11.87
  -4   3  23   27.58    8.84
   4   3 -23   29.07   10.11
  -4  -3  23   20.57    8.52
  -4  -3  23   21.33    8.54
  -4   3  24    2.06    4.59
   4  -3 -24    3.92    4.85
   4   3 -24    3.17    5.29
  -4  -3  24    2.19    3.68
  -4   3  25    3.79    5.09
   4  -3 -25    3.00    5.59
   4   3 -25    3.47    6.67
  -4  -3  25    6.98    6.22
  -4   3  26   32.60   10.29
   4  -3 -26   47.16   13.71
   4   3 -26   50.03   14.94
  -4  -3  26   27.10    9.85
  -4   3  27    3.07    4.96
   4  -3 -27   10.92    7.36
  -4  -3  27   10.19    6.90
  -4   3  28   38.94   12.02
   4  -3 -28   35.25   12.69
  -4  -3  28   49.46   13.33
  -4   3  29    1.84    5.04
   4  -3 -29    0.31    4.78
  -4  -3  29    4.71    6.61
  -4   3  30    8.83    6.78
   4  -3 -30    0.00    4.75
  -4  -3  30    1.62    6.28
  -4   3  31    2.26    6.53
   4  -3 -31   -0.00    4.55
  -4  -3  31   -0.00    6.02
  -4   3  32   20.16    9.14
   4  -3 -32    9.83    7.28
  -4  -3  32   21.78    9.94
  -4   3  33    0.37    4.80
   4  -3 -33    5.22    6.86
  -4  -3  33    3.05    5.16
  -4   3  34   -0.00    4.58
   4  -3 -34    0.92    4.45
  -4  -3  34   -0.00    5.19
  -4   3  35   -0.00    4.35
   4  -3 -35    0.00    5.20
  -4  -3  35    4.14    5.78
  -4   3  36    4.77    5.93
   4  -3 -36   -0.00    4.54
  -4  -3  36   -0.00    6.23
  -4   3  37    0.38    5.41
   4  -3 -37    1.15    6.95
  -4  -3  37   -0.00    5.80
  -4   3  38   -0.00    6.27
   4  -3 -38    1.12    6.25
  -4  -3  38   -0.00    5.80
  -4   3  39   -0.00    6.66
   4  -3 -39    0.52    6.65
  -4  -3  39   -0.00    6.81
  -4   3  40    6.49    7.53
   4  -3 -40   -0.00    5.51
  -4   4   1   55.77    8.45
  -4   4   1   64.26    9.38
[truncated: 819,456 more chars]
