# Supplementary material for: LED-pump-X-ray-multiprobe crystallography for sub-second timescales
Source: Commun Chem. 2022 Aug 26;5:102. doi: 10.1038/s42004-022-00716-1 (PMC9814726; doi:10.1038/s42004-022-00716-1)
Supplement: Supplementary file 10 — Supplementary Data 1 [file 42004_2022_716_MOESM10_ESM.zip › CIFs/0-4s_283K/283K_0-4s_t6_decay.cif]

data_global

# SUBMISSION DETAILS
 
_publ_contact_author_name       'Hatcher, Lauren'
_publ_contact_author_address
;
School of Chemistry
Cardiff University
Main Building
Park Place 
Cardiff
CF10 3AT
United Kingdom
;
_publ_contact_author_email       'HatcherL1@cardiff.ac.uk'
_publ_requested_category          FM
_publ_section_comment
; 
?
;
_publ_section_references
;
Diamond General Data Aquisition (GDA) software: http://www.opengda.org/

XIA2: Winter, G. (2010) J. Appl. Cryst. 43, 186-190.
POINTLESS: Evans, P. (2006) Acta Cryst. D62, 72-82.
AIMLESS: Evans, P. R. and Murshudov, G. N. (2013) Acta Cryst. D69, 1204-1214.
DIALS: Winter, G., et al. Acta Cryst. (2018) D74, 85-97.
CCP4: Winn, M. D. et al. (2011) Acta Cryst. D67, 235-242.
   
SHELXL: Sheldrick G. M. (2015). Acta Cryst. C71, 3-8.
SHELXT:	Sheldrick, G. M. (2015). Acta Cryst. A71, 3-8.
 
OLEX2: Dolomanov, O.V.; Bourhis, L.J.; Gildea, R.J.; Howard, J.A.K.; Puschmann,
 H., OLEX2: A complete structure solution, refinement and analysis program 
 (2009). J. Appl. Cryst., 42, 339-341.

MERCURY: Macrae, C. F., Bruno, I. J., Chisholm, J. A., Edgington,
P. R., McCabe, P., Pidcock, E., Rodriguez-Monge, L., Taylor, R.,
van de Streek, J. & Wood, P. A. (2008). J. Appl. Cryst. 41, 466-470.
;

####
 
data_283K_0-4s_t6_decay
 
_audit_creation_method            'SHELXL-2018/3'
_shelx_SHELXL_version_number      '2018/3'
_chemical_name_systematic         
;
Nitro-(N,N,N',N'-tetrabutyldiethylenetriamine)palladium(II)
tetraphenylborate, tetrahydrofuran solvate
;
_chemical_name_common             ?
_chemical_melting_point           ?
_chemical_formula_moiety          
;
C20 H45 N4 O2 Pd, C24 H20 B, C4 H8 O
;
_chemical_formula_sum            'C48 H73 B N4 O3 Pd' 
_chemical_formula_weight          871.31

loop_
 _atom_type_symbol
 _atom_type_description
 _atom_type_scat_dispersion_real
 _atom_type_scat_dispersion_imag
 _atom_type_scat_source
 'C'  'C'   0.0010   0.0010
 'International Tables Vol C Tables 4.2.6.8 and 6.1.1.4'
 'H'  'H'   0.0000   0.0000
 'International Tables Vol C Tables 4.2.6.8 and 6.1.1.4'
 'B'  'B'   0.0000   0.0000
 'International Tables Vol C Tables 4.2.6.8 and 6.1.1.4'
 'N'  'N'   0.0030   0.0020
 'International Tables Vol C Tables 4.2.6.8 and 6.1.1.4'
 'O'  'O'   0.0050   0.0030
 'International Tables Vol C Tables 4.2.6.8 and 6.1.1.4'
 'Pd'  'Pd'  -2.5040   0.6150
 'International Tables Vol C Tables 4.2.6.8 and 6.1.1.4'
 
_space_group_crystal_system       monoclinic
_space_group_IT_number            14
_space_group_name_H-M_alt         'P 21/n'
_space_group_name_Hall            '-P 2yn'
 
_shelx_space_group_comment
;
The symmetry employed for this shelxl refinement is uniquely defined
by the following loop, which should always be used as a source of
symmetry information in preference to the above space-group names.
They are only intended as comments.
;
 
loop_
 _space_group_symop_operation_xyz
 'x, y, z'
 '-x+1/2, y+1/2, -z+1/2'
 '-x, -y, -z'
 'x-1/2, -y-1/2, z-1/2'
 
_cell_length_a                    11.7013(5)
_cell_length_b                    13.6264(5)
_cell_length_c                    30.2892(12)
_cell_angle_alpha                 90
_cell_angle_beta                  93.243(4)
_cell_angle_gamma                 90
_cell_volume                      4821.8(3)
_cell_formula_units_Z             4
_cell_measurement_temperature     283(2)
_cell_measurement_reflns_used     7768
_cell_measurement_theta_max       18.6906078456
_cell_measurement_theta_min       1.23738174189
 
_exptl_crystal_description        Plate
_exptl_crystal_colour             Yellow
_exptl_crystal_density_meas       ?
_exptl_crystal_density_method     ?
_exptl_crystal_density_diffrn     1.200          
_exptl_crystal_F_000              1856
_exptl_transmission_factor_min    ?
_exptl_transmission_factor_max    ?
_exptl_crystal_size_max           0.100
_exptl_crystal_size_mid           0.100
_exptl_crystal_size_min           0.050
_exptl_absorpt_coefficient_mu     0.200
_shelx_estimated_absorpt_T_min    0.980
_shelx_estimated_absorpt_T_max    0.990
_exptl_absorpt_correction_T_min   0.993690610289
_exptl_absorpt_correction_T_max   1.0
_exptl_absorpt_correction_type    empirical
_exptl_absorpt_process_details    
;
CCP4 7.0.048: AIMLESS, version 0.5.32 : 29/03/17
Scaling & analysis of unmerged intensities, absorption correction using spherical harmonics
;
_exptl_absorpt_special_details    ?
_diffrn_ambient_temperature       283(2)
_diffrn_radiation_wavelength      0.534
_diffrn_measurement_device_type   'Photon counting pixel array'
_diffrn_radiation_type            Synchrotron
_diffrn_measurement_method        'shutterless scans'
_diffrn_radiation_source          'Diamond Light Source Beamline I19-2'
_diffrn_radiation_monochromator   'Silicon 111'
_diffrn_detector_area_resol_mean  ?
_diffrn_reflns_number             32849
_diffrn_reflns_av_unetI/netI      0.1032
_diffrn_reflns_av_R_equivalents   0.0908
_diffrn_reflns_limit_h_min        -14
_diffrn_reflns_limit_h_max        14
_diffrn_reflns_limit_k_min        -17
_diffrn_reflns_limit_k_max        11
_diffrn_reflns_limit_l_min        -37
_diffrn_reflns_limit_l_max        37
_diffrn_reflns_theta_min          1.377
_diffrn_reflns_theta_max          19.495
_diffrn_reflns_theta_full         18.687
_diffrn_measured_fraction_theta_max   0.992
_diffrn_measured_fraction_theta_full  0.992
_diffrn_reflns_Laue_measured_fraction_max    0.992
_diffrn_reflns_Laue_measured_fraction_full   0.992
_diffrn_reflns_point_group_measured_fraction_max   0.992
_diffrn_reflns_point_group_measured_fraction_full  0.992
_reflns_number_total              9780
_reflns_number_gt                 4380
_reflns_threshold_expression      'I > 2\s(I)'
_reflns_Friedel_coverage          0.000
_reflns_Friedel_fraction_max      .
_reflns_Friedel_fraction_full     .
 
_reflns_special_details
;
 Reflections were merged by SHELXL according to the crystal
 class for the calculation of statistics and refinement.
 
 _reflns_Friedel_fraction is defined as the number of unique
 Friedel pairs measured divided by the number that would be
 possible theoretically, ignoring centric projections and
 systematic absences.
;
 
_computing_data_collection        'Diamond GDA (http://www.opengda.org/)'
_computing_cell_refinement        'DIALS (Winter, 2018)'
_computing_data_reduction         'XIA2 (Winter 2010)'
_computing_structure_solution     'SHELXT (Sheldrick, 2015)'
_computing_structure_refinement   'SHELXL (Sheldrick, 2015)'
_computing_molecular_graphics     'OLEX2 (Dolomanov et al., 2009)'
_computing_publication_material   'MERCURY (Macrae et al., 2008)'
_refine_special_details           ?
_refine_ls_structure_factor_coef  Fsqd
_refine_ls_matrix_type            full
_refine_ls_weighting_scheme       calc
_refine_ls_weighting_details
'w=1/[\s^2^(Fo^2^)+(0.0673P)^2^] where P=(Fo^2^+2Fc^2^)/3'
_atom_sites_solution_primary      ?
_atom_sites_solution_secondary    ?
_atom_sites_solution_hydrogens    geom
_refine_ls_hydrogen_treatment     constr
_refine_ls_extinction_method      none
_refine_ls_extinction_coef        .
_refine_ls_number_reflns          9780
_refine_ls_number_parameters      526
_refine_ls_number_restraints      491
_refine_ls_R_factor_all           0.1235
_refine_ls_R_factor_gt            0.0591
_refine_ls_wR_factor_ref          0.1621
_refine_ls_wR_factor_gt           0.1340
_refine_ls_goodness_of_fit_ref    0.876
_refine_ls_restrained_S_all       0.876
_refine_ls_shift/su_max           0.001
_refine_ls_shift/su_mean          0.000
 
loop_
 _atom_site_label
 _atom_site_type_symbol
 _atom_site_fract_x
 _atom_site_fract_y
 _atom_site_fract_z
 _atom_site_U_iso_or_equiv
 _atom_site_adp_type
 _atom_site_occupancy
 _atom_site_site_symmetry_order  
 _atom_site_calc_flag
 _atom_site_refinement_flags_posn
 _atom_site_refinement_flags_adp
 _atom_site_refinement_flags_occupancy
 _atom_site_disorder_assembly
 _atom_site_disorder_group
Pd1 Pd 0.33938(3) 0.77517(2) 0.34665(2) 0.06201(16) Uani 1 1 d D . . . .
N2 N 0.3451(3) 0.9270(3) 0.33806(12) 0.0733(9) Uani 1 1 d . . . . .
N3 N 0.4537(3) 0.7989(2) 0.39786(11) 0.0608(8) Uani 1 1 d . . . . .
H3 H 0.530558 0.788626 0.387476 0.073 Uiso 1 1 calc R U . . .
N4 N 0.3316(3) 0.6322(2) 0.37139(12) 0.0667(9) Uani 1 1 d . . . . .
C1 C 0.4407(4) 0.9642(3) 0.36953(15) 0.0799(13) Uani 1 1 d . . . . .
H1A H 0.513372 0.958850 0.355825 0.096 Uiso 1 1 calc R U . . .
H1B H 0.427920 1.032774 0.376361 0.096 Uiso 1 1 calc R U . . .
C2 C 0.4437(4) 0.9043(3) 0.41136(15) 0.0781(13) Uani 1 1 d . . . . .
H2A H 0.508801 0.923063 0.430806 0.094 Uiso 1 1 calc R U . . .
H2B H 0.374352 0.914444 0.426826 0.094 Uiso 1 1 calc R U . . .
C3 C 0.4334(4) 0.7237(3) 0.43240(14) 0.0669(11) Uani 1 1 d . . . . .
H3A H 0.364347 0.738905 0.447285 0.080 Uiso 1 1 calc R U . . .
H3B H 0.497312 0.721894 0.454227 0.080 Uiso 1 1 calc R U . . .
C4 C 0.4212(4) 0.6265(3) 0.40903(14) 0.0697(11) Uani 1 1 d . . . . .
H4A H 0.399899 0.576538 0.429824 0.084 Uiso 1 1 calc R U . . .
H4B H 0.494055 0.608010 0.397706 0.084 Uiso 1 1 calc R U . . .
C5 C 0.2299(4) 0.9646(3) 0.35136(17) 0.0855(14) Uani 1 1 d . . . . .
H5A H 0.170967 0.933453 0.332414 0.103 Uiso 1 1 calc R U . . .
H5B H 0.219351 0.942880 0.381344 0.103 Uiso 1 1 calc R U . . .
C6 C 0.2100(5) 1.0745(3) 0.3495(2) 0.119(2) Uani 1 1 d . . . . .
H6A H 0.215913 1.096974 0.319379 0.143 Uiso 1 1 calc R U . . .
H6B H 0.269214 1.107023 0.367835 0.143 Uiso 1 1 calc R U . . .
C7 C 0.0932(5) 1.1034(4) 0.3653(2) 0.146(2) Uani 1 1 d . . . . .
H7A H 0.034498 1.065534 0.349097 0.175 Uiso 1 1 calc R U . . .
H7B H 0.090281 1.086771 0.396389 0.175 Uiso 1 1 calc R U . . .
C8 C 0.0679(7) 1.2084(5) 0.3595(4) 0.227(5) Uani 1 1 d . . . . .
H8A H 0.011598 1.227779 0.379700 0.340 Uiso 1 1 calc R U . . .
H8B H 0.038854 1.220154 0.329734 0.340 Uiso 1 1 calc R U . . .
H8C H 0.136585 1.245740 0.365417 0.340 Uiso 1 1 calc R U . . .
C9 C 0.3653(4) 0.9600(3) 0.29154(15) 0.0794(12) Uani 1 1 d . . . . .
H9A H 0.297597 0.944785 0.272811 0.095 Uiso 1 1 calc R U . . .
H9B H 0.374425 1.030742 0.291632 0.095 Uiso 1 1 calc R U . . .
C10 C 0.4666(4) 0.9153(4) 0.27151(17) 0.0933(15) Uani 1 1 d . . . . .
H10A H 0.463252 0.844504 0.274456 0.112 Uiso 1 1 calc R U . . .
H10B H 0.536005 0.937985 0.287366 0.112 Uiso 1 1 calc R U . . .
C11 C 0.4708(5) 0.9421(4) 0.22279(18) 0.1152(19) Uani 1 1 d . . . . .
H11A H 0.406171 0.912251 0.206440 0.138 Uiso 1 1 calc R U . . .
H11B H 0.463815 1.012730 0.219604 0.138 Uiso 1 1 calc R U . . .
C12 C 0.5778(6) 0.9096(6) 0.2036(2) 0.169(3) Uani 1 1 d . . . . .
H12A H 0.576015 0.927307 0.172899 0.253 Uiso 1 1 calc R U . . .
H12B H 0.584902 0.839679 0.206454 0.253 Uiso 1 1 calc R U . . .
H12C H 0.641970 0.940724 0.219008 0.253 Uiso 1 1 calc R U . . .
C13 C 0.2122(4) 0.6237(3) 0.38885(15) 0.0741(12) Uani 1 1 d . . . . .
H13A H 0.203587 0.675658 0.410276 0.089 Uiso 1 1 calc R U . . .
H13B H 0.156821 0.635786 0.364413 0.089 Uiso 1 1 calc R U . . .
C14 C 0.1812(4) 0.5283(3) 0.41015(18) 0.0900(15) Uani 1 1 d . . . . .
H14A H 0.233635 0.515908 0.435499 0.108 Uiso 1 1 calc R U . . .
H14B H 0.188874 0.475060 0.389242 0.108 Uiso 1 1 calc R U . . .
C15 C 0.0590(4) 0.5309(4) 0.4250(2) 0.1023(17) Uani 1 1 d . . . . .
H15A H 0.052264 0.584036 0.445962 0.123 Uiso 1 1 calc R U . . .
H15B H 0.007405 0.544821 0.399554 0.123 Uiso 1 1 calc R U . . .
C16 C 0.0221(5) 0.4372(4) 0.4460(2) 0.118(2) Uani 1 1 d . . . . .
H16A H 0.023513 0.384835 0.424774 0.177 Uiso 1 1 calc R U . . .
H16B H -0.054095 0.444637 0.455619 0.177 Uiso 1 1 calc R U . . .
H16C H 0.073459 0.422107 0.470882 0.177 Uiso 1 1 calc R U . . .
C17 C 0.3510(4) 0.5516(3) 0.33904(15) 0.0783(13) Uani 1 1 d . . . . .
H17A H 0.284722 0.547298 0.318407 0.094 Uiso 1 1 calc R U . . .
H17B H 0.357100 0.489883 0.354981 0.094 Uiso 1 1 calc R U . . .
C18 C 0.4560(4) 0.5643(4) 0.31326(17) 0.0958(15) Uani 1 1 d . . . . .
H18A H 0.523409 0.566492 0.333383 0.115 Uiso 1 1 calc R U . . .
H18B H 0.451199 0.625688 0.297069 0.115 Uiso 1 1 calc R U . . .
C19 C 0.4660(6) 0.4784(5) 0.2808(2) 0.148(3) Uani 1 1 d . . . . .
H19A H 0.461657 0.417303 0.297009 0.177 Uiso 1 1 calc R U . . .
H19B H 0.401185 0.480511 0.259353 0.177 Uiso 1 1 calc R U . . .
C20 C 0.5672(7) 0.4789(6) 0.2581(3) 0.180(3) Uani 1 1 d . . . . .
H20A H 0.568028 0.423056 0.238735 0.270 Uiso 1 1 calc R U . . .
H20B H 0.631974 0.475814 0.278954 0.270 Uiso 1 1 calc R U . . .
H20C H 0.570981 0.537974 0.240969 0.270 Uiso 1 1 calc R U . . .
C21 C 0.6559(4) 0.3741(3) 0.42740(15) 0.0668(11) Uani 1 1 d . . . . .
C22 C 0.7086(4) 0.4236(3) 0.39355(17) 0.0829(14) Uani 1 1 d . . . . .
H22 H 0.724716 0.389260 0.368096 0.100 Uiso 1 1 calc R U . . .
C23 C 0.7374(4) 0.5214(4) 0.3967(2) 0.1033(17) Uani 1 1 d . . . . .
H23 H 0.771911 0.551750 0.373367 0.124 Uiso 1 1 calc R U . . .
C24 C 0.7161(4) 0.5743(4) 0.4333(2) 0.0989(17) Uani 1 1 d . . . . .
H24 H 0.738776 0.639585 0.435761 0.119 Uiso 1 1 calc R U . . .
C25 C 0.6607(4) 0.5298(3) 0.46676(18) 0.0870(14) Uani 1 1 d . . . . .
H25 H 0.643423 0.565413 0.491715 0.104 Uiso 1 1 calc R U . . .
C26 C 0.6305(4) 0.4316(3) 0.46315(16) 0.0758(13) Uani 1 1 d . . . . .
H26 H 0.591432 0.403119 0.485790 0.091 Uiso 1 1 calc R U . . .
C27 C 0.7351(4) 0.2017(3) 0.45882(15) 0.0682(11) Uani 1 1 d . . . . .
C28 C 0.8090(4) 0.2506(3) 0.48772(18) 0.0811(14) Uani 1 1 d . . . . .
H28 H 0.804233 0.318655 0.489327 0.097 Uiso 1 1 calc R U . . .
C29 C 0.8908(5) 0.2027(4) 0.51465(19) 0.1022(18) Uani 1 1 d . . . . .
H29 H 0.938816 0.239553 0.533718 0.123 Uiso 1 1 calc R U . . .
C30 C 0.9027(5) 0.1053(4) 0.5141(2) 0.1103(19) Uani 1 1 d . . . . .
H30 H 0.956643 0.074112 0.532993 0.132 Uiso 1 1 calc R U . . .
C31 C 0.8332(5) 0.0525(4) 0.4848(2) 0.1106(19) Uani 1 1 d . . . . .
H31 H 0.841126 -0.015343 0.483220 0.133 Uiso 1 1 calc R U . . .
C32 C 0.7508(4) 0.1001(3) 0.4575(2) 0.0995(17) Uani 1 1 d . . . . .
H32 H 0.704758 0.062991 0.437806 0.119 Uiso 1 1 calc R U . . .
C33 C 0.5051(4) 0.2308(3) 0.44439(15) 0.0644(10) Uani 1 1 d . . . . .
C34 C 0.4792(4) 0.1458(3) 0.46678(15) 0.0704(12) Uani 1 1 d . . . . .
H34 H 0.537769 0.101121 0.473401 0.085 Uiso 1 1 calc R U . . .
C35 C 0.3697(4) 0.1239(3) 0.47992(17) 0.0830(14) Uani 1 1 d . . . . .
H35 H 0.356896 0.065353 0.494662 0.100 Uiso 1 1 calc R U . . .
C36 C 0.2808(4) 0.1879(3) 0.47127(18) 0.0920(15) Uani 1 1 d . . . . .
H36 H 0.207994 0.174224 0.480406 0.110 Uiso 1 1 calc R U . . .
C37 C 0.3023(5) 0.2728(3) 0.4487(2) 0.1013(18) Uani 1 1 d . . . . .
H37 H 0.243148 0.316779 0.441928 0.122 Uiso 1 1 calc R U . . .
C38 C 0.4117(4) 0.2931(3) 0.43616(19) 0.0937(17) Uani 1 1 d . . . . .
H38 H 0.423681 0.351666 0.421358 0.112 Uiso 1 1 calc R U . . .
C39 C 0.6344(5) 0.2129(3) 0.37500(17) 0.0854(13) Uani 1 1 d . . . . .
C40 C 0.5413(6) 0.2202(3) 0.34446(18) 0.0980(16) Uani 1 1 d . . . . .
H40 H 0.472460 0.244412 0.353878 0.118 Uiso 1 1 calc R U . . .
C41 C 0.5474(7) 0.1925(4) 0.2999(2) 0.118(2) Uani 1 1 d . . . . .
H41 H 0.483711 0.199169 0.280292 0.142 Uiso 1 1 calc R U . . .
C42 C 0.6467(8) 0.1559(5) 0.2857(3) 0.146(3) Uani 1 1 d . . . . .
H42 H 0.651010 0.137310 0.256269 0.175 Uiso 1 1 calc R U . . .
C43 C 0.7410(8) 0.1462(6) 0.3145(3) 0.167(3) Uani 1 1 d . . . . .
H43 H 0.809095 0.121197 0.304773 0.201 Uiso 1 1 calc R U . . .
C44 C 0.7339(6) 0.1737(5) 0.3577(2) 0.136(2) Uani 1 1 d . . . . .
H44 H 0.798521 0.165984 0.376690 0.164 Uiso 1 1 calc R U . . .
B1 B 0.6315(5) 0.2540(3) 0.42651(19) 0.0689(11) Uani 1 1 d . . . . .
O3 O 0.6829(12) 0.8042(18) 0.3650(8) 0.1102(19) Uani 0.709(16) 1 d D . P A 1
C45 C 0.7384(9) 0.7741(10) 0.3262(5) 0.1159(18) Uani 0.709(16) 1 d D . P A 1
H45A H 0.727903 0.822741 0.302942 0.139 Uiso 0.709(16) 1 calc R U P A 1
H45B H 0.708144 0.711789 0.315342 0.139 Uiso 0.709(16) 1 calc R U P A 1
C46 C 0.8631(9) 0.7647(9) 0.3411(5) 0.137(3) Uani 0.709(16) 1 d D . P A 1
H46A H 0.881337 0.697975 0.350109 0.165 Uiso 0.709(16) 1 calc R U P A 1
H46B H 0.911793 0.783489 0.317611 0.165 Uiso 0.709(16) 1 calc R U P A 1
C47 C 0.8764(7) 0.8294(10) 0.3769(5) 0.137(3) Uani 0.709(16) 1 d D . P A 1
H47A H 0.913567 0.889034 0.367743 0.165 Uiso 0.709(16) 1 calc R U P A 1
H47B H 0.924459 0.799399 0.400352 0.165 Uiso 0.709(16) 1 calc R U P A 1
C48 C 0.7680(8) 0.8522(8) 0.3928(4) 0.1159(18) Uani 0.709(16) 1 d D . P A 1
H48A H 0.755749 0.922624 0.392118 0.139 Uiso 0.709(16) 1 calc R U P A 1
H48B H 0.763907 0.829798 0.423057 0.139 Uiso 0.709(16) 1 calc R U P A 1
O3A O 0.682(3) 0.809(5) 0.363(2) 0.1102(19) Uani 0.291(16) 1 d D . P A 2
C45A C 0.717(2) 0.753(2) 0.3259(12) 0.1159(18) Uani 0.291(16) 1 d D . P A 2
H45C H 0.677996 0.774866 0.298669 0.139 Uiso 0.291(16) 1 calc R U P A 2
H45D H 0.701491 0.683867 0.330070 0.139 Uiso 0.291(16) 1 calc R U P A 2
C46A C 0.844(2) 0.770(2) 0.3248(11) 0.137(3) Uani 0.291(16) 1 d D . P A 2
H46C H 0.886929 0.715881 0.338034 0.165 Uiso 0.291(16) 1 calc R U P A 2
H46D H 0.866163 0.778670 0.294561 0.165 Uiso 0.291(16) 1 calc R U P A 2
C47A C 0.8651(18) 0.8569(19) 0.3493(12) 0.137(3) Uani 0.291(16) 1 d D . P A 2
H47C H 0.884739 0.909681 0.329576 0.165 Uiso 0.291(16) 1 calc R U P A 2
H47D H 0.929085 0.846880 0.370543 0.165 Uiso 0.291(16) 1 calc R U P A 2
C48A C 0.7671(18) 0.8829(18) 0.3715(10) 0.1159(18) Uani 0.291(16) 1 d D . P A 2
H48C H 0.738689 0.946216 0.361242 0.139 Uiso 0.291(16) 1 calc R U P A 2
H48D H 0.785750 0.887220 0.403073 0.139 Uiso 0.291(16) 1 calc R U P A 2
O1 O 0.1251(3) 0.7600(3) 0.29936(12) 0.1375(13) Uani 0.940(6) 1 d D . P B 3
O2 O 0.2610(3) 0.7235(2) 0.26010(12) 0.1375(13) Uani 0.940(6) 1 d D . P B 3
N1 N 0.2257(3) 0.74922(13) 0.29472(10) 0.0860(12) Uani 0.940(6) 1 d D . P B 3
O1A O 0.2079(10) 0.7558(2) 0.3026(3) 0.1375(13) Uani 0.060(6) 1 d D . P B 4
O2A O 0.3208(16) 0.7151(4) 0.2543(5) 0.1375(13) Uani 0.060(6) 1 d D . P B 4
N1A N 0.2135(14) 0.7281(3) 0.2617(3) 0.0860(12) Uani 0.060(6) 1 d D . P B 4
 
loop_
 _atom_site_aniso_label
 _atom_site_aniso_U_11
 _atom_site_aniso_U_22
 _atom_site_aniso_U_33
 _atom_site_aniso_U_23
 _atom_site_aniso_U_13
 _atom_site_aniso_U_12
Pd1 0.0608(3) 0.0670(3) 0.0576(3) 0.00104(18) -0.00242(18) -0.00237(17)
N2 0.074(2) 0.078(2) 0.068(2) 0.0050(17) -0.0025(17) 0.0004(16)
N3 0.059(2) 0.0666(16) 0.056(2) -0.0043(14) -0.0039(17) -0.0053(16)
N4 0.061(2) 0.0659(19) 0.072(2) -0.0054(16) -0.0014(15) -0.0057(17)
C1 0.091(3) 0.069(3) 0.078(3) 0.003(2) -0.010(2) -0.008(2)
C2 0.093(3) 0.0672(19) 0.073(3) -0.0041(19) -0.008(3) 0.000(2)
C3 0.070(3) 0.076(2) 0.054(2) 0.0045(15) -0.006(2) -0.001(2)
C4 0.067(3) 0.072(2) 0.069(3) 0.0036(19) -0.004(2) 0.000(2)
C5 0.088(3) 0.078(2) 0.091(4) -0.002(3) 0.005(3) 0.009(2)
C6 0.128(5) 0.082(2) 0.144(6) -0.003(3) -0.019(4) 0.026(3)
C7 0.139(5) 0.114(4) 0.182(7) -0.038(4) -0.016(5) 0.047(4)
C8 0.181(8) 0.112(4) 0.380(14) -0.053(6) -0.047(9) 0.054(5)
C9 0.087(3) 0.079(3) 0.072(3) 0.012(2) -0.004(2) -0.007(2)
C10 0.089(4) 0.108(4) 0.082(3) 0.010(3) 0.003(3) -0.002(3)
C11 0.127(5) 0.135(4) 0.084(3) 0.008(3) 0.015(3) -0.012(4)
C12 0.136(6) 0.258(8) 0.116(6) -0.016(6) 0.035(4) -0.005(5)
C13 0.060(2) 0.080(2) 0.081(3) 0.010(2) -0.004(2) -0.007(2)
C14 0.081(3) 0.084(3) 0.106(4) 0.011(3) 0.014(3) -0.006(2)
C15 0.080(3) 0.106(3) 0.123(5) 0.001(3) 0.024(3) -0.012(3)
C16 0.099(4) 0.107(4) 0.152(6) 0.005(3) 0.030(4) -0.016(3)
C17 0.090(3) 0.063(2) 0.082(3) -0.008(2) -0.003(2) 0.000(2)
C18 0.094(4) 0.112(4) 0.081(4) -0.011(3) 0.004(3) 0.010(3)
C19 0.160(6) 0.147(5) 0.140(6) -0.051(4) 0.052(5) -0.006(5)
C20 0.185(7) 0.196(7) 0.167(8) -0.023(6) 0.080(6) 0.019(6)
C21 0.064(3) 0.0658(19) 0.069(3) 0.0050(17) -0.010(2) -0.0015(19)
C22 0.071(3) 0.086(2) 0.092(3) 0.014(2) 0.006(3) -0.006(2)
C23 0.084(4) 0.084(3) 0.143(5) 0.026(3) 0.018(4) -0.010(3)
C24 0.076(4) 0.065(3) 0.154(5) 0.016(2) -0.009(3) -0.002(3)
C25 0.085(4) 0.067(2) 0.106(4) -0.007(2) -0.018(3) 0.008(2)
C26 0.092(3) 0.066(2) 0.069(3) 0.0067(19) -0.007(3) 0.004(2)
C27 0.068(3) 0.0614(19) 0.076(3) 0.0031(19) 0.0111(19) 0.0069(18)
C28 0.078(3) 0.073(3) 0.091(3) 0.000(2) -0.004(2) 0.011(2)
C29 0.094(4) 0.097(3) 0.112(4) -0.009(3) -0.025(3) 0.020(3)
C30 0.086(4) 0.096(3) 0.147(5) 0.012(3) -0.015(3) 0.023(3)
C31 0.084(4) 0.077(3) 0.168(5) 0.013(3) -0.010(3) 0.014(3)
C32 0.081(3) 0.065(2) 0.151(5) 0.000(3) -0.009(3) 0.008(2)
C33 0.067(2) 0.061(2) 0.064(3) -0.0022(19) -0.004(2) -0.0001(17)
C34 0.068(2) 0.066(2) 0.077(3) 0.007(2) -0.004(2) 0.001(2)
C35 0.072(2) 0.084(3) 0.093(4) 0.010(3) 0.001(3) -0.007(2)
C36 0.070(3) 0.085(3) 0.121(5) -0.001(3) 0.009(3) -0.002(2)
C37 0.067(3) 0.078(3) 0.158(6) 0.007(3) 0.003(3) 0.003(2)
C38 0.071(2) 0.069(3) 0.140(5) 0.017(3) 0.002(3) 0.005(2)
C39 0.108(4) 0.075(3) 0.073(3) -0.005(2) 0.004(2) -0.011(3)
C40 0.129(4) 0.085(3) 0.077(3) 0.007(3) -0.013(3) -0.031(3)
C41 0.184(6) 0.093(4) 0.076(3) 0.005(3) -0.010(4) -0.043(4)
C42 0.215(7) 0.134(5) 0.089(5) -0.011(4) 0.016(4) -0.028(5)
C43 0.201(7) 0.204(7) 0.100(4) -0.042(5) 0.026(4) 0.033(6)
C44 0.140(5) 0.179(6) 0.092(4) -0.029(4) 0.017(3) 0.027(4)
B1 0.070(2) 0.0655(19) 0.071(3) 0.002(2) 0.002(2) 0.000(2)
O3 0.091(3) 0.127(4) 0.113(4) -0.009(3) 0.013(2) -0.010(2)
C45 0.103(3) 0.134(4) 0.112(4) -0.012(3) 0.013(3) -0.018(2)
C46 0.100(3) 0.185(5) 0.127(7) -0.018(5) 0.014(3) -0.018(3)
C47 0.100(3) 0.185(5) 0.127(7) -0.018(5) 0.014(3) -0.018(3)
C48 0.103(3) 0.134(4) 0.112(4) -0.012(3) 0.013(3) -0.018(2)
O3A 0.091(3) 0.127(4) 0.113(4) -0.009(3) 0.013(2) -0.010(2)
C45A 0.103(3) 0.134(4) 0.112(4) -0.012(3) 0.013(3) -0.018(2)
C46A 0.100(3) 0.185(5) 0.127(7) -0.018(5) 0.014(3) -0.018(3)
C47A 0.100(3) 0.185(5) 0.127(7) -0.018(5) 0.014(3) -0.018(3)
C48A 0.103(3) 0.134(4) 0.112(4) -0.012(3) 0.013(3) -0.018(2)
O1 0.088(2) 0.230(3) 0.092(2) -0.0316(19) -0.0189(18) 0.006(2)
O2 0.088(2) 0.230(3) 0.092(2) -0.0316(19) -0.0189(18) 0.006(2)
N1 0.086(2) 0.091(3) 0.078(2) 0.005(2) -0.016(2) -0.006(2)
O1A 0.088(2) 0.230(3) 0.092(2) -0.0316(19) -0.0189(18) 0.006(2)
O2A 0.088(2) 0.230(3) 0.092(2) -0.0316(19) -0.0189(18) 0.006(2)
N1A 0.086(2) 0.091(3) 0.078(2) 0.005(2) -0.016(2) -0.006(2)
 
_geom_special_details
;
 All esds (except the esd in the dihedral angle between two l.s. planes)
 are estimated using the full covariance matrix.  The cell esds are taken
 into account individually in the estimation of esds in distances, angles
 and torsion angles; correlations between esds in cell parameters are only
 used when they are defined by crystal symmetry.  An approximate (isotropic)
 treatment of cell esds is used for estimating esds involving l.s. planes.
;
 
loop_
 _geom_bond_atom_site_label_1
 _geom_bond_atom_site_label_2
 _geom_bond_distance
 _geom_bond_site_symmetry_2
 _geom_bond_publ_flag
Pd1 O1A 1.997(9) . ?
Pd1 N3 2.016(3) . ?
Pd1 N1 2.033(3) . ?
Pd1 N2 2.086(4) . ?
Pd1 N4 2.091(3) . ?
N2 C9 1.510(5) . ?
N2 C1 1.516(5) . ?
N2 C5 1.517(5) . ?
N3 C3 1.493(5) . ?
N3 C2 1.499(5) . ?
N3 H3 0.9800 . ?
N4 C17 1.499(5) . ?
N4 C4 1.507(5) . ?
N4 C13 1.526(5) . ?
C1 C2 1.506(6) . ?
C1 H1A 0.9700 . ?
C1 H1B 0.9700 . ?
C2 H2A 0.9700 . ?
C2 H2B 0.9700 . ?
C3 C4 1.504(5) . ?
C3 H3A 0.9700 . ?
C3 H3B 0.9700 . ?
C4 H4A 0.9700 . ?
C4 H4B 0.9700 . ?
C5 C6 1.516(6) . ?
C5 H5A 0.9700 . ?
C5 H5B 0.9700 . ?
C6 C7 1.525(7) . ?
C6 H6A 0.9700 . ?
C6 H6B 0.9700 . ?
C7 C8 1.469(8) . ?
C7 H7A 0.9700 . ?
C7 H7B 0.9700 . ?
C8 H8A 0.9600 . ?
C8 H8B 0.9600 . ?
C8 H8C 0.9600 . ?
C9 C10 1.492(6) . ?
C9 H9A 0.9700 . ?
C9 H9B 0.9700 . ?
C10 C11 1.524(6) . ?
C10 H10A 0.9700 . ?
C10 H10B 0.9700 . ?
C11 C12 1.477(7) . ?
C11 H11A 0.9700 . ?
C11 H11B 0.9700 . ?
C12 H12A 0.9600 . ?
C12 H12B 0.9600 . ?
C12 H12C 0.9600 . ?
C13 C14 1.504(6) . ?
C13 H13A 0.9700 . ?
C13 H13B 0.9700 . ?
C14 C15 1.524(6) . ?
C14 H14A 0.9700 . ?
C14 H14B 0.9700 . ?
C15 C16 1.500(6) . ?
C15 H15A 0.9700 . ?
C15 H15B 0.9700 . ?
C16 H16A 0.9600 . ?
C16 H16B 0.9600 . ?
C16 H16C 0.9600 . ?
C17 C18 1.502(6) . ?
C17 H17A 0.9700 . ?
C17 H17B 0.9700 . ?
C18 C19 1.537(7) . ?
C18 H18A 0.9700 . ?
C18 H18B 0.9700 . ?
C19 C20 1.404(8) . ?
C19 H19A 0.9700 . ?
C19 H19B 0.9700 . ?
C20 H20A 0.9600 . ?
C20 H20B 0.9600 . ?
C20 H20C 0.9600 . ?
C21 C26 1.382(6) . ?
C21 C22 1.399(6) . ?
C21 B1 1.662(6) . ?
C22 C23 1.377(6) . ?
C22 H22 0.9300 . ?
C23 C24 1.358(7) . ?
C23 H23 0.9300 . ?
C24 C25 1.375(7) . ?
C24 H24 0.9300 . ?
C25 C26 1.387(6) . ?
C25 H25 0.9300 . ?
C26 H26 0.9300 . ?
C27 C28 1.369(6) . ?
C27 C32 1.398(6) . ?
C27 B1 1.673(7) . ?
C28 C29 1.385(7) . ?
C28 H28 0.9300 . ?
C29 C30 1.335(7) . ?
C29 H29 0.9300 . ?
C30 C31 1.372(7) . ?
C30 H30 0.9300 . ?
C31 C32 1.395(7) . ?
C31 H31 0.9300 . ?
C32 H32 0.9300 . ?
C33 C34 1.383(5) . ?
C33 C38 1.395(6) . ?
C33 B1 1.634(7) . ?
C34 C35 1.396(6) . ?
C34 H34 0.9300 . ?
C35 C36 1.371(6) . ?
C35 H35 0.9300 . ?
C36 C37 1.373(6) . ?
C36 H36 0.9300 . ?
C37 C38 1.384(7) . ?
C37 H37 0.9300 . ?
C38 H38 0.9300 . ?
C39 C40 1.392(7) . ?
C39 C44 1.410(7) . ?
C39 B1 1.660(7) . ?
C40 C41 1.408(7) . ?
C40 H40 0.9300 . ?
C41 C42 1.357(9) . ?
C41 H41 0.9300 . ?
C42 C43 1.375(9) . ?
C42 H42 0.9300 . ?
C43 C44 1.365(8) . ?
C43 H43 0.9300 . ?
C44 H44 0.9300 . ?
O3 C48 1.426(12) . ?
O3 C45 1.433(9) . ?
C45 C46 1.508(10) . ?
C45 H45A 0.9700 . ?
C45 H45B 0.9700 . ?
C46 C47 1.400(9) . ?
C46 H46A 0.9700 . ?
C46 H46B 0.9700 . ?
C47 C48 1.417(8) . ?
C47 H47A 0.9700 . ?
C47 H47B 0.9700 . ?
C48 H48A 0.9700 . ?
C48 H48B 0.9700 . ?
O3A C48A 1.427(16) . ?
O3A C45A 1.433(10) . ?
C45A C46A 1.506(12) . ?
C45A H45C 0.9700 . ?
C45A H45D 0.9700 . ?
C46A C47A 1.406(12) . ?
C46A H46C 0.9700 . ?
C46A H46D 0.9700 . ?
C47A C48A 1.408(11) . ?
C47A H47C 0.9700 . ?
C47A H47D 0.9700 . ?
C48A H48C 0.9700 . ?
C48A H48D 0.9700 . ?
O1 N1 1.2013(10) . ?
O2 N1 1.2013(10) . ?
O1A N1A 1.3000(10) . ?
O2A N1A 1.3001(10) . ?
 
loop_
 _geom_angle_atom_site_label_1
 _geom_angle_atom_site_label_2
 _geom_angle_atom_site_label_3
 _geom_angle
 _geom_angle_site_symmetry_1
 _geom_angle_site_symmetry_3
 _geom_angle_publ_flag
O1A Pd1 N3 171.2(4) . . ?
N3 Pd1 N1 179.05(13) . . ?
O1A Pd1 N2 94.39(12) . . ?
N3 Pd1 N2 84.97(13) . . ?
N1 Pd1 N2 95.75(11) . . ?
O1A Pd1 N4 93.95(11) . . ?
N3 Pd1 N4 85.08(13) . . ?
N1 Pd1 N4 94.32(11) . . ?
N2 Pd1 N4 166.08(14) . . ?
C9 N2 C1 109.8(3) . . ?
C9 N2 C5 109.6(4) . . ?
C1 N2 C5 110.8(4) . . ?
C9 N2 Pd1 114.8(3) . . ?
C1 N2 Pd1 106.3(2) . . ?
C5 N2 Pd1 105.5(3) . . ?
C3 N3 C2 116.7(3) . . ?
C3 N3 Pd1 107.7(2) . . ?
C2 N3 Pd1 107.8(2) . . ?
C3 N3 H3 108.1 . . ?
C2 N3 H3 108.1 . . ?
Pd1 N3 H3 108.1 . . ?
C17 N4 C4 109.4(3) . . ?
C17 N4 C13 110.3(3) . . ?
C4 N4 C13 110.2(3) . . ?
C17 N4 Pd1 115.9(3) . . ?
C4 N4 Pd1 106.1(2) . . ?
C13 N4 Pd1 104.8(2) . . ?
C2 C1 N2 109.2(4) . . ?
C2 C1 H1A 109.8 . . ?
N2 C1 H1A 109.8 . . ?
C2 C1 H1B 109.8 . . ?
N2 C1 H1B 109.8 . . ?
H1A C1 H1B 108.3 . . ?
N3 C2 C1 106.8(4) . . ?
N3 C2 H2A 110.4 . . ?
C1 C2 H2A 110.4 . . ?
N3 C2 H2B 110.4 . . ?
C1 C2 H2B 110.4 . . ?
H2A C2 H2B 108.6 . . ?
N3 C3 C4 106.8(3) . . ?
N3 C3 H3A 110.4 . . ?
C4 C3 H3A 110.4 . . ?
N3 C3 H3B 110.4 . . ?
C4 C3 H3B 110.4 . . ?
H3A C3 H3B 108.6 . . ?
C3 C4 N4 110.7(3) . . ?
C3 C4 H4A 109.5 . . ?
N4 C4 H4A 109.5 . . ?
C3 C4 H4B 109.5 . . ?
N4 C4 H4B 109.5 . . ?
H4A C4 H4B 108.1 . . ?
C6 C5 N2 117.5(4) . . ?
C6 C5 H5A 107.9 . . ?
N2 C5 H5A 107.9 . . ?
C6 C5 H5B 107.9 . . ?
N2 C5 H5B 107.9 . . ?
H5A C5 H5B 107.2 . . ?
C5 C6 C7 112.5(5) . . ?
C5 C6 H6A 109.1 . . ?
C7 C6 H6A 109.1 . . ?
C5 C6 H6B 109.1 . . ?
C7 C6 H6B 109.1 . . ?
H6A C6 H6B 107.8 . . ?
C8 C7 C6 113.1(7) . . ?
C8 C7 H7A 109.0 . . ?
C6 C7 H7A 109.0 . . ?
C8 C7 H7B 109.0 . . ?
C6 C7 H7B 109.0 . . ?
H7A C7 H7B 107.8 . . ?
C7 C8 H8A 109.5 . . ?
C7 C8 H8B 109.5 . . ?
H8A C8 H8B 109.5 . . ?
C7 C8 H8C 109.5 . . ?
H8A C8 H8C 109.5 . . ?
H8B C8 H8C 109.5 . . ?
C10 C9 N2 115.3(4) . . ?
C10 C9 H9A 108.4 . . ?
N2 C9 H9A 108.4 . . ?
C10 C9 H9B 108.4 . . ?
N2 C9 H9B 108.4 . . ?
H9A C9 H9B 107.5 . . ?
C9 C10 C11 111.5(4) . . ?
C9 C10 H10A 109.3 . . ?
C11 C10 H10A 109.3 . . ?
C9 C10 H10B 109.3 . . ?
C11 C10 H10B 109.3 . . ?
H10A C10 H10B 108.0 . . ?
C12 C11 C10 112.5(5) . . ?
C12 C11 H11A 109.1 . . ?
C10 C11 H11A 109.1 . . ?
C12 C11 H11B 109.1 . . ?
C10 C11 H11B 109.1 . . ?
H11A C11 H11B 107.8 . . ?
C11 C12 H12A 109.5 . . ?
C11 C12 H12B 109.5 . . ?
H12A C12 H12B 109.5 . . ?
C11 C12 H12C 109.5 . . ?
H12A C12 H12C 109.5 . . ?
H12B C12 H12C 109.5 . . ?
C14 C13 N4 117.5(4) . . ?
C14 C13 H13A 107.9 . . ?
N4 C13 H13A 107.9 . . ?
C14 C13 H13B 107.9 . . ?
N4 C13 H13B 107.9 . . ?
H13A C13 H13B 107.2 . . ?
C13 C14 C15 111.1(4) . . ?
C13 C14 H14A 109.4 . . ?
C15 C14 H14A 109.4 . . ?
C13 C14 H14B 109.4 . . ?
C15 C14 H14B 109.4 . . ?
H14A C14 H14B 108.0 . . ?
C16 C15 C14 113.7(4) . . ?
C16 C15 H15A 108.8 . . ?
C14 C15 H15A 108.8 . . ?
C16 C15 H15B 108.8 . . ?
C14 C15 H15B 108.8 . . ?
H15A C15 H15B 107.7 . . ?
C15 C16 H16A 109.5 . . ?
C15 C16 H16B 109.5 . . ?
H16A C16 H16B 109.5 . . ?
C15 C16 H16C 109.5 . . ?
H16A C16 H16C 109.5 . . ?
H16B C16 H16C 109.5 . . ?
N4 C17 C18 114.5(4) . . ?
N4 C17 H17A 108.6 . . ?
C18 C17 H17A 108.6 . . ?
N4 C17 H17B 108.6 . . ?
C18 C17 H17B 108.6 . . ?
H17A C17 H17B 107.6 . . ?
C17 C18 C19 109.8(5) . . ?
C17 C18 H18A 109.7 . . ?
C19 C18 H18A 109.7 . . ?
C17 C18 H18B 109.7 . . ?
C19 C18 H18B 109.7 . . ?
H18A C18 H18B 108.2 . . ?
C20 C19 C18 114.1(6) . . ?
C20 C19 H19A 108.7 . . ?
C18 C19 H19A 108.7 . . ?
C20 C19 H19B 108.7 . . ?
C18 C19 H19B 108.7 . . ?
H19A C19 H19B 107.6 . . ?
C19 C20 H20A 109.5 . . ?
C19 C20 H20B 109.5 . . ?
H20A C20 H20B 109.5 . . ?
C19 C20 H20C 109.5 . . ?
H20A C20 H20C 109.5 . . ?
H20B C20 H20C 109.5 . . ?
C26 C21 C22 115.1(4) . . ?
C26 C21 B1 121.8(4) . . ?
C22 C21 B1 123.0(4) . . ?
C23 C22 C21 122.1(5) . . ?
C23 C22 H22 118.9 . . ?
C21 C22 H22 118.9 . . ?
C24 C23 C22 121.0(6) . . ?
C24 C23 H23 119.5 . . ?
C22 C23 H23 119.5 . . ?
C23 C24 C25 119.0(5) . . ?
C23 C24 H24 120.5 . . ?
C25 C24 H24 120.5 . . ?
C24 C25 C26 119.8(5) . . ?
C24 C25 H25 120.1 . . ?
C26 C25 H25 120.1 . . ?
C21 C26 C25 122.9(5) . . ?
C21 C26 H26 118.5 . . ?
C25 C26 H26 118.5 . . ?
C28 C27 C32 114.9(5) . . ?
C28 C27 B1 125.3(4) . . ?
C32 C27 B1 119.8(4) . . ?
C27 C28 C29 122.5(5) . . ?
C27 C28 H28 118.7 . . ?
C29 C28 H28 118.7 . . ?
C30 C29 C28 122.1(6) . . ?
C30 C29 H29 119.0 . . ?
C28 C29 H29 119.0 . . ?
C29 C30 C31 118.1(6) . . ?
C29 C30 H30 121.0 . . ?
C31 C30 H30 121.0 . . ?
C30 C31 C32 120.3(5) . . ?
C30 C31 H31 119.9 . . ?
C32 C31 H31 119.9 . . ?
C31 C32 C27 122.1(5) . . ?
C31 C32 H32 118.9 . . ?
C27 C32 H32 118.9 . . ?
C34 C33 C38 114.0(4) . . ?
C34 C33 B1 123.5(4) . . ?
C38 C33 B1 122.5(4) . . ?
C33 C34 C35 123.3(4) . . ?
C33 C34 H34 118.4 . . ?
C35 C34 H34 118.4 . . ?
C36 C35 C34 120.5(5) . . ?
C36 C35 H35 119.8 . . ?
C34 C35 H35 119.8 . . ?
C35 C36 C37 118.2(5) . . ?
C35 C36 H36 120.9 . . ?
C37 C36 H36 120.9 . . ?
C36 C37 C38 120.2(5) . . ?
C36 C37 H37 119.9 . . ?
C38 C37 H37 119.9 . . ?
C37 C38 C33 123.8(5) . . ?
C37 C38 H38 118.1 . . ?
C33 C38 H38 118.1 . . ?
C40 C39 C44 114.3(6) . . ?
C40 C39 B1 122.9(5) . . ?
C44 C39 B1 122.7(5) . . ?
C39 C40 C41 122.5(7) . . ?
C39 C40 H40 118.7 . . ?
C41 C40 H40 118.7 . . ?
C42 C41 C40 119.6(8) . . ?
C42 C41 H41 120.2 . . ?
C40 C41 H41 120.2 . . ?
C41 C42 C43 120.3(8) . . ?
C41 C42 H42 119.8 . . ?
C43 C42 H42 119.8 . . ?
C44 C43 C42 119.5(8) . . ?
C44 C43 H43 120.3 . . ?
C42 C43 H43 120.3 . . ?
C43 C44 C39 123.8(7) . . ?
C43 C44 H44 118.1 . . ?
C39 C44 H44 118.1 . . ?
C33 B1 C39 108.3(4) . . ?
C33 B1 C21 110.1(4) . . ?
C39 B1 C21 109.5(4) . . ?
C33 B1 C27 111.3(4) . . ?
C39 B1 C27 110.7(4) . . ?
C21 B1 C27 106.9(4) . . ?
C48 O3 C45 106.4(6) . . ?
O3 C45 C46 104.8(10) . . ?
O3 C45 H45A 110.8 . . ?
C46 C45 H45A 110.8 . . ?
O3 C45 H45B 110.8 . . ?
C46 C45 H45B 110.8 . . ?
H45A C45 H45B 108.9 . . ?
C47 C46 C45 104.0(7) . . ?
C47 C46 H46A 111.0 . . ?
C45 C46 H46A 111.0 . . ?
C47 C46 H46B 111.0 . . ?
C45 C46 H46B 111.0 . . ?
H46A C46 H46B 109.0 . . ?
C46 C47 C48 109.8(8) . . ?
C46 C47 H47A 109.7 . . ?
C48 C47 H47A 109.7 . . ?
C46 C47 H47B 109.7 . . ?
C48 C47 H47B 109.7 . . ?
H47A C47 H47B 108.2 . . ?
C47 C48 O3 107.9(7) . . ?
C47 C48 H48A 110.1 . . ?
O3 C48 H48A 110.1 . . ?
C47 C48 H48B 110.1 . . ?
O3 C48 H48B 110.1 . . ?
H48A C48 H48B 108.4 . . ?
C48A O3A C45A 107.0(13) . . ?
O3A C45A C46A 105.2(10) . . ?
O3A C45A H45C 110.7 . . ?
C46A C45A H45C 110.7 . . ?
O3A C45A H45D 110.7 . . ?
C46A C45A H45D 110.7 . . ?
H45C C45A H45D 108.8 . . ?
C47A C46A C45A 105.1(11) . . ?
C47A C46A H46C 110.7 . . ?
C45A C46A H46C 110.7 . . ?
C47A C46A H46D 110.7 . . ?
C45A C46A H46D 110.7 . . ?
H46C C46A H46D 108.8 . . ?
C46A C47A C48A 110.0(11) . . ?
C46A C47A H47C 109.7 . . ?
C48A C47A H47C 109.7 . . ?
C46A C47A H47D 109.7 . . ?
C48A C47A H47D 109.7 . . ?
H47C C47A H47D 108.2 . . ?
C47A C48A O3A 108.2(10) . . ?
C47A C48A H48C 110.1 . . ?
O3A C48A H48C 110.1 . . ?
C47A C48A H48D 110.1 . . ?
O3A C48A H48D 110.1 . . ?
H48C C48A H48D 108.4 . . ?
O1 N1 O2 121.71(15) . . ?
O1 N1 Pd1 119.4(3) . . ?
O2 N1 Pd1 118.9(3) . . ?
N1A O1A Pd1 126.6(7) . . ?
O1A N1A O2A 107.73(12) . . ?
 
loop_
 _geom_torsion_atom_site_label_1
 _geom_torsion_atom_site_label_2
 _geom_torsion_atom_site_label_3
 _geom_torsion_atom_site_label_4
 _geom_torsion
 _geom_torsion_site_symmetry_1
 _geom_torsion_site_symmetry_2
 _geom_torsion_site_symmetry_3
 _geom_torsion_site_symmetry_4
 _geom_torsion_publ_flag
C9 N2 C1 C2 -160.5(4) . . . . ?
C5 N2 C1 C2 78.4(4) . . . . ?
Pd1 N2 C1 C2 -35.7(4) . . . . ?
C3 N3 C2 C1 -167.4(4) . . . . ?
Pd1 N3 C2 C1 -46.2(4) . . . . ?
N2 C1 C2 N3 54.8(5) . . . . ?
C2 N3 C3 C4 167.4(4) . . . . ?
Pd1 N3 C3 C4 46.1(4) . . . . ?
N3 C3 C4 N4 -53.2(5) . . . . ?
C17 N4 C4 C3 158.7(4) . . . . ?
C13 N4 C4 C3 -79.9(4) . . . . ?
Pd1 N4 C4 C3 33.0(4) . . . . ?
C9 N2 C5 C6 -57.4(5) . . . . ?
C1 N2 C5 C6 63.9(5) . . . . ?
Pd1 N2 C5 C6 178.6(4) . . . . ?
N2 C5 C6 C7 -177.8(5) . . . . ?
C5 C6 C7 C8 -174.2(6) . . . . ?
C1 N2 C9 C10 67.3(5) . . . . ?
C5 N2 C9 C10 -170.8(4) . . . . ?
Pd1 N2 C9 C10 -52.3(5) . . . . ?
N2 C9 C10 C11 172.3(4) . . . . ?
C9 C10 C11 C12 172.6(5) . . . . ?
C17 N4 C13 C14 56.1(5) . . . . ?
C4 N4 C13 C14 -64.8(5) . . . . ?
Pd1 N4 C13 C14 -178.5(3) . . . . ?
N4 C13 C14 C15 -178.9(4) . . . . ?
C13 C14 C15 C16 179.2(5) . . . . ?
C4 N4 C17 C18 -70.1(5) . . . . ?
C13 N4 C17 C18 168.6(4) . . . . ?
Pd1 N4 C17 C18 49.8(5) . . . . ?
N4 C17 C18 C19 -179.1(5) . . . . ?
C17 C18 C19 C20 -174.3(6) . . . . ?
C26 C21 C22 C23 2.7(7) . . . . ?
B1 C21 C22 C23 -174.0(5) . . . . ?
C21 C22 C23 C24 0.4(8) . . . . ?
C22 C23 C24 C25 -2.8(8) . . . . ?
C23 C24 C25 C26 1.9(8) . . . . ?
C22 C21 C26 C25 -3.7(7) . . . . ?
B1 C21 C26 C25 173.2(4) . . . . ?
C24 C25 C26 C21 1.5(7) . . . . ?
C32 C27 C28 C29 -2.0(8) . . . . ?
B1 C27 C28 C29 177.9(5) . . . . ?
C27 C28 C29 C30 0.1(9) . . . . ?
C28 C29 C30 C31 1.8(10) . . . . ?
C29 C30 C31 C32 -1.7(10) . . . . ?
C30 C31 C32 C27 -0.3(9) . . . . ?
C28 C27 C32 C31 2.1(8) . . . . ?
B1 C27 C32 C31 -177.8(5) . . . . ?
C38 C33 C34 C35 0.2(7) . . . . ?
B1 C33 C34 C35 -176.5(4) . . . . ?
C33 C34 C35 C36 -0.6(8) . . . . ?
C34 C35 C36 C37 1.2(8) . . . . ?
C35 C36 C37 C38 -1.3(9) . . . . ?
C36 C37 C38 C33 1.0(9) . . . . ?
C34 C33 C38 C37 -0.4(8) . . . . ?
B1 C33 C38 C37 176.3(5) . . . . ?
C44 C39 C40 C41 -1.2(7) . . . . ?
B1 C39 C40 C41 174.8(4) . . . . ?
C39 C40 C41 C42 0.8(9) . . . . ?
C40 C41 C42 C43 -0.2(11) . . . . ?
C41 C42 C43 C44 0.0(13) . . . . ?
C42 C43 C44 C39 -0.5(12) . . . . ?
C40 C39 C44 C43 1.1(10) . . . . ?
B1 C39 C44 C43 -174.9(6) . . . . ?
C34 C33 B1 C39 91.6(5) . . . . ?
C38 C33 B1 C39 -84.7(5) . . . . ?
C34 C33 B1 C21 -148.6(4) . . . . ?
C38 C33 B1 C21 35.0(6) . . . . ?
C34 C33 B1 C27 -30.3(6) . . . . ?
C38 C33 B1 C27 153.4(5) . . . . ?
C40 C39 B1 C33 38.3(6) . . . . ?
C44 C39 B1 C33 -146.0(5) . . . . ?
C40 C39 B1 C21 -81.7(5) . . . . ?
C44 C39 B1 C21 93.9(6) . . . . ?
C40 C39 B1 C27 160.6(4) . . . . ?
C44 C39 B1 C27 -23.8(7) . . . . ?
C26 C21 B1 C33 44.5(6) . . . . ?
C22 C21 B1 C33 -138.9(4) . . . . ?
C26 C21 B1 C39 163.5(4) . . . . ?
C22 C21 B1 C39 -20.0(6) . . . . ?
C26 C21 B1 C27 -76.5(5) . . . . ?
C22 C21 B1 C27 100.1(5) . . . . ?
C28 C27 B1 C33 -107.1(5) . . . . ?
C32 C27 B1 C33 72.7(5) . . . . ?
C28 C27 B1 C39 132.4(5) . . . . ?
C32 C27 B1 C39 -47.7(6) . . . . ?
C28 C27 B1 C21 13.1(6) . . . . ?
C32 C27 B1 C21 -167.0(4) . . . . ?
C48 O3 C45 C46 25(2) . . . . ?
O3 C45 C46 C47 -26.3(15) . . . . ?
C45 C46 C47 C48 17.8(14) . . . . ?
C46 C47 C48 O3 -2.6(19) . . . . ?
C45 O3 C48 C47 -15(2) . . . . ?
C48A O3A C45A C46A 21(5) . . . . ?
O3A C45A C46A C47A -19(4) . . . . ?
C45A C46A C47A C48A 11(4) . . . . ?
C46A C47A C48A O3A 2(5) . . . . ?
C45A O3A C48A C47A -15(6) . . . . ?
Pd1 O1A N1A O2A 0.00(2) . . . . ?
 
_refine_diff_density_max    0.571
_refine_diff_density_min   -0.496
_refine_diff_density_rms    0.061

_shelx_res_file
;
TITL shelxt in P 1 21/n 1
    06_decay.res
    created by SHELXL-2018/3 at 15:32:06 on 03-Apr-2020
CELL 0.534 11.7013 13.6264 30.2892 90 93.243 90
ZERR 4 0.00051 0.000531 0.001238 0 0.003755 0
LATT 1
SYMM 0.5-X,0.5+Y,0.5-Z
SFAC C H B N O Pd
DISP B 0 0 4.561
DISP C 0.001 0.001 6.94
DISP H -0 0 0.611
DISP N 0.003 0.002 10.693
DISP O 0.005 0.003 16.398
DISP Pd -2.504 0.615 1934.604
UNIT 192 292 4 16 12 4
DFIX 1.2 0.001 N1 O1 N1 O2
DFIX 1.3 0.001 O1A N1A N1A O2A
DFIX 2 0.01 O1A Pd1
DANG 2.1 0.001 O1 O2 O1A O2A
FLAT 0.001 Pd1 O1 O2 N1 O1A O2A N1A
RIGU 0.001 0.002
EADP O3 O3A
EADP C45 C45A C48 C48A
EADP C46 C46A C47 C47A
EADP O1 O1A O2 O2A
EADP N1 N1A

L.S. 20
PLAN  5
SIZE 0.1 0.1 0.05
TEMP 10
BOND $H
list 4
CONF
fmap 2
acta
SHEL 999 0.8
OMIT -1 2 3
OMIT 5 10 16
REM <olex2.extras>
REM <HklSrc "%.\\06_decay.hkl">
REM </olex2.extras>

WGHT    0.067300
FVAR       0.24517   0.70939   0.94030
PD1   6    0.339382    0.775173    0.346646    11.00000    0.06076    0.06699 =
         0.05763    0.00104   -0.00242   -0.00237
N2    4    0.345075    0.926983    0.338061    11.00000    0.07390    0.07763 =
         0.06755    0.00501   -0.00253    0.00041
N3    4    0.453652    0.798926    0.397857    11.00000    0.05933    0.06660 =
         0.05564   -0.00435   -0.00389   -0.00529
AFIX  13
H3    2    0.530558    0.788626    0.387476    11.00000   -1.20000
AFIX   0
N4    4    0.331566    0.632250    0.371393    11.00000    0.06138    0.06590 =
         0.07220   -0.00540   -0.00144   -0.00568
C1    1    0.440695    0.964234    0.369532    11.00000    0.09098    0.06915 =
         0.07778    0.00296   -0.00998   -0.00789
AFIX  23
H1A   2    0.513372    0.958850    0.355825    11.00000   -1.20000
H1B   2    0.427920    1.032774    0.376361    11.00000   -1.20000
AFIX   0
C2    1    0.443749    0.904290    0.411364    11.00000    0.09290    0.06724 =
         0.07264   -0.00406   -0.00765    0.00018
AFIX  23
H2A   2    0.508801    0.923063    0.430806    11.00000   -1.20000
H2B   2    0.374352    0.914444    0.426826    11.00000   -1.20000
AFIX   0
C3    1    0.433414    0.723661    0.432397    11.00000    0.06957    0.07560 =
         0.05447    0.00453   -0.00570   -0.00078
AFIX  23
H3A   2    0.364347    0.738905    0.447285    11.00000   -1.20000
H3B   2    0.497312    0.721894    0.454227    11.00000   -1.20000
AFIX   0
C4    1    0.421223    0.626544    0.409034    11.00000    0.06714    0.07202 =
         0.06917    0.00356   -0.00402    0.00042
AFIX  23
H4A   2    0.399899    0.576538    0.429824    11.00000   -1.20000
H4B   2    0.494055    0.608010    0.397706    11.00000   -1.20000
AFIX   0
C5    1    0.229945    0.964615    0.351355    11.00000    0.08818    0.07771 =
         0.09074   -0.00235    0.00526    0.00916
AFIX  23
H5A   2    0.170967    0.933453    0.332414    11.00000   -1.20000
H5B   2    0.219351    0.942880    0.381344    11.00000   -1.20000
AFIX   0
C6    1    0.209960    1.074473    0.349545    11.00000    0.12779    0.08236 =
         0.14446   -0.00312   -0.01909    0.02599
AFIX  23
H6A   2    0.215913    1.096974    0.319379    11.00000   -1.20000
H6B   2    0.269214    1.107023    0.367835    11.00000   -1.20000
AFIX   0
C7    1    0.093174    1.103375    0.365331    11.00000    0.13908    0.11351 =
         0.18173   -0.03773   -0.01623    0.04748
AFIX  23
H7A   2    0.034498    1.065534    0.349097    11.00000   -1.20000
H7B   2    0.090281    1.086771    0.396389    11.00000   -1.20000
AFIX   0
C8    1    0.067859    1.208361    0.359544    11.00000    0.18119    0.11242 =
         0.38019   -0.05307   -0.04685    0.05364
AFIX 137
H8A   2    0.011598    1.227779    0.379700    11.00000   -1.50000
H8B   2    0.038854    1.220154    0.329734    11.00000   -1.50000
H8C   2    0.136585    1.245740    0.365417    11.00000   -1.50000
AFIX   0
C9    1    0.365265    0.959992    0.291541    11.00000    0.08655    0.07915 =
         0.07165    0.01249   -0.00424   -0.00703
AFIX  23
H9A   2    0.297597    0.944785    0.272811    11.00000   -1.20000
H9B   2    0.374425    1.030742    0.291632    11.00000   -1.20000
AFIX   0
C10   1    0.466626    0.915314    0.271515    11.00000    0.08934    0.10825 =
         0.08213    0.01016    0.00252   -0.00190
AFIX  23
H10A  2    0.463252    0.844504    0.274456    11.00000   -1.20000
H10B  2    0.536005    0.937985    0.287366    11.00000   -1.20000
AFIX   0
C11   1    0.470824    0.942120    0.222792    11.00000    0.12721    0.13511 =
         0.08433    0.00752    0.01513   -0.01244
AFIX  23
H11A  2    0.406171    0.912251    0.206440    11.00000   -1.20000
H11B  2    0.463815    1.012730    0.219604    11.00000   -1.20000
AFIX   0
C12   1    0.577794    0.909611    0.203609    11.00000    0.13625    0.25803 =
         0.11577   -0.01601    0.03511   -0.00465
AFIX 137
H12A  2    0.576015    0.927307    0.172899    11.00000   -1.50000
H12B  2    0.584902    0.839679    0.206454    11.00000   -1.50000
H12C  2    0.641970    0.940724    0.219008    11.00000   -1.50000
AFIX   0
C13   1    0.212204    0.623653    0.388850    11.00000    0.06008    0.08044 =
         0.08096    0.01049   -0.00409   -0.00745
AFIX  23
H13A  2    0.203587    0.675658    0.410276    11.00000   -1.20000
H13B  2    0.156821    0.635786    0.364413    11.00000   -1.20000
AFIX   0
C14   1    0.181226    0.528266    0.410145    11.00000    0.08116    0.08375 =
         0.10617    0.01094    0.01441   -0.00631
AFIX  23
H14A  2    0.233635    0.515908    0.435499    11.00000   -1.20000
H14B  2    0.188874    0.475060    0.389242    11.00000   -1.20000
AFIX   0
C15   1    0.058972    0.530850    0.424981    11.00000    0.08023    0.10568 =
         0.12293    0.00144    0.02381   -0.01209
AFIX  23
H15A  2    0.052264    0.584036    0.445962    11.00000   -1.20000
H15B  2    0.007405    0.544821    0.399554    11.00000   -1.20000
AFIX   0
C16   1    0.022149    0.437180    0.445951    11.00000    0.09873    0.10675 =
         0.15196    0.00532    0.02999   -0.01609
AFIX 137
H16A  2    0.023513    0.384835    0.424774    11.00000   -1.50000
H16B  2   -0.054095    0.444637    0.455619    11.00000   -1.50000
H16C  2    0.073459    0.422107    0.470882    11.00000   -1.50000
AFIX   0
C17   1    0.351025    0.551568    0.339037    11.00000    0.08968    0.06273 =
         0.08160   -0.00831   -0.00275    0.00036
AFIX  23
H17A  2    0.284722    0.547298    0.318407    11.00000   -1.20000
H17B  2    0.357100    0.489883    0.354981    11.00000   -1.20000
AFIX   0
C18   1    0.455954    0.564274    0.313262    11.00000    0.09428    0.11228 =
         0.08066   -0.01095    0.00421    0.01035
AFIX  23
H18A  2    0.523409    0.566492    0.333383    11.00000   -1.20000
H18B  2    0.451199    0.625688    0.297069    11.00000   -1.20000
AFIX   0
C19   1    0.465957    0.478441    0.280783    11.00000    0.16020    0.14695 =
         0.14044   -0.05055    0.05221   -0.00584
AFIX  23
H19A  2    0.461657    0.417303    0.297009    11.00000   -1.20000
H19B  2    0.401185    0.480511    0.259353    11.00000   -1.20000
AFIX   0
C20   1    0.567238    0.478854    0.258065    11.00000    0.18515    0.19583 =
         0.16743   -0.02320    0.07965    0.01855
AFIX 137
H20A  2    0.568028    0.423056    0.238735    11.00000   -1.50000
H20B  2    0.631974    0.475814    0.278954    11.00000   -1.50000
H20C  2    0.570981    0.537974    0.240969    11.00000   -1.50000
AFIX   0

C21   1    0.655897    0.374134    0.427404    11.00000    0.06413    0.06576 =
         0.06885    0.00497   -0.01019   -0.00149
C22   1    0.708605    0.423580    0.393545    11.00000    0.07104    0.08561 =
         0.09235    0.01433    0.00594   -0.00607
AFIX  43
H22   2    0.724716    0.389260    0.368096    11.00000   -1.20000
AFIX   0
C23   1    0.737400    0.521434    0.396687    11.00000    0.08365    0.08418 =
         0.14346    0.02609    0.01809   -0.00965
AFIX  43
H23   2    0.771911    0.551750    0.373367    11.00000   -1.20000
AFIX   0
C24   1    0.716148    0.574293    0.433326    11.00000    0.07559    0.06515 =
         0.15425    0.01573   -0.00861   -0.00224
AFIX  43
H24   2    0.738776    0.639585    0.435761    11.00000   -1.20000
AFIX   0
C25   1    0.660666    0.529790    0.466761    11.00000    0.08547    0.06698 =
         0.10597   -0.00714   -0.01756    0.00767
AFIX  43
H25   2    0.643423    0.565413    0.491715    11.00000   -1.20000
AFIX   0
C26   1    0.630491    0.431582    0.463153    11.00000    0.09161    0.06576 =
         0.06887    0.00669   -0.00688    0.00438
AFIX  43
H26   2    0.591432    0.403119    0.485790    11.00000   -1.20000
AFIX   0
C27   1    0.735070    0.201695    0.458820    11.00000    0.06794    0.06145 =
         0.07591    0.00312    0.01110    0.00690
C28   1    0.809047    0.250637    0.487720    11.00000    0.07818    0.07292 =
         0.09125   -0.00041   -0.00394    0.01063
AFIX  43
H28   2    0.804233    0.318655    0.489327    11.00000   -1.20000
AFIX   0
C29   1    0.890770    0.202715    0.514650    11.00000    0.09449    0.09676 =
         0.11197   -0.00893   -0.02522    0.02021
AFIX  43
H29   2    0.938816    0.239553    0.533718    11.00000   -1.20000
AFIX   0
C30   1    0.902745    0.105282    0.514096    11.00000    0.08597    0.09563 =
         0.14692    0.01239   -0.01466    0.02271
AFIX  43
H30   2    0.956643    0.074112    0.532993    11.00000   -1.20000
AFIX   0
C31   1    0.833229    0.052454    0.484839    11.00000    0.08439    0.07693 =
         0.16847    0.01291   -0.01002    0.01377
AFIX  43
H31   2    0.841126   -0.015343    0.483220    11.00000   -1.20000
AFIX   0
C32   1    0.750760    0.100059    0.457516    11.00000    0.08064    0.06477 =
         0.15121    0.00049   -0.00872    0.00836
AFIX  43
H32   2    0.704758    0.062991    0.437806    11.00000   -1.20000
AFIX   0
C33   1    0.505082    0.230755    0.444390    11.00000    0.06664    0.06141 =
         0.06432   -0.00224   -0.00431   -0.00013
C34   1    0.479234    0.145825    0.466778    11.00000    0.06769    0.06609 =
         0.07667    0.00662   -0.00369    0.00081
AFIX  43
H34   2    0.537769    0.101121    0.473401    11.00000   -1.20000
AFIX   0
C35   1    0.369708    0.123859    0.479923    11.00000    0.07166    0.08425 =
         0.09252    0.01043    0.00091   -0.00694
AFIX  43
H35   2    0.356896    0.065353    0.494662    11.00000   -1.20000
AFIX   0
C36   1    0.280849    0.187913    0.471266    11.00000    0.07045    0.08483 =
         0.12121   -0.00063    0.00858   -0.00223
AFIX  43
H36   2    0.207994    0.174224    0.480406    11.00000   -1.20000
AFIX   0
C37   1    0.302305    0.272791    0.448746    11.00000    0.06749    0.07829 =
         0.15766    0.00731    0.00254    0.00345
AFIX  43
H37   2    0.243148    0.316779    0.441928    11.00000   -1.20000
AFIX   0
C38   1    0.411718    0.293084    0.436159    11.00000    0.07094    0.06934 =
         0.14042    0.01704    0.00210    0.00513
AFIX  43
H38   2    0.423681    0.351666    0.421358    11.00000   -1.20000
AFIX   0
C39   1    0.634423    0.212925    0.374996    11.00000    0.10807    0.07515 =
         0.07296   -0.00496    0.00444   -0.01112
C40   1    0.541316    0.220249    0.344463    11.00000    0.12932    0.08521 =
         0.07737    0.00688   -0.01261   -0.03076
AFIX  43
H40   2    0.472460    0.244412    0.353878    11.00000   -1.20000
AFIX   0
C41   1    0.547369    0.192483    0.299872    11.00000    0.18372    0.09318 =
         0.07598    0.00542   -0.01010   -0.04312
AFIX  43
H41   2    0.483711    0.199169    0.280292    11.00000   -1.20000
AFIX   0
C42   1    0.646696    0.155915    0.285669    11.00000    0.21456    0.13360 =
         0.08923   -0.01140    0.01559   -0.02811
AFIX  43
H42   2    0.651010    0.137310    0.256269    11.00000   -1.20000
AFIX   0
C43   1    0.741026    0.146228    0.314539    11.00000    0.20061    0.20366 =
         0.09967   -0.04198    0.02636    0.03251
AFIX  43
H43   2    0.809095    0.121197    0.304773    11.00000   -1.20000
AFIX   0
C44   1    0.733947    0.173654    0.357657    11.00000    0.14006    0.17881 =
         0.09159   -0.02850    0.01682    0.02682
AFIX  43
H44   2    0.798521    0.165984    0.376690    11.00000   -1.20000
AFIX   0
B1    3    0.631478    0.253957    0.426505    11.00000    0.07014    0.06546 =
         0.07078    0.00151    0.00210   -0.00016

PART 1
O3    5    0.682895    0.804201    0.364963    21.00000    0.09113    0.12690 =
         0.11337   -0.00873    0.01304   -0.01030
C45   1    0.738362    0.774097    0.326201    21.00000    0.10338    0.13356 =
         0.11167   -0.01245    0.01298   -0.01753
AFIX  23
H45A  2    0.727903    0.822741    0.302942    21.00000   -1.20000
H45B  2    0.708144    0.711789    0.315342    21.00000   -1.20000
AFIX   0
C46   1    0.863086    0.764709    0.341067    21.00000    0.09960    0.18548 =
         0.12740   -0.01759    0.01423   -0.01773
AFIX  23
H46A  2    0.881337    0.697975    0.350109    21.00000   -1.20000
H46B  2    0.911793    0.783489    0.317611    21.00000   -1.20000
AFIX   0
C47   1    0.876439    0.829360    0.376922    21.00000    0.09960    0.18548 =
         0.12740   -0.01759    0.01423   -0.01773
AFIX  23
H47A  2    0.913567    0.889034    0.367743    21.00000   -1.20000
H47B  2    0.924459    0.799399    0.400352    21.00000   -1.20000
AFIX   0
C48   1    0.767972    0.852220    0.392792    21.00000    0.10338    0.13356 =
         0.11167   -0.01245    0.01298   -0.01753
AFIX  23
H48A  2    0.755749    0.922624    0.392118    21.00000   -1.20000
H48B  2    0.763907    0.829798    0.423057    21.00000   -1.20000
AFIX   0

SAME 0.01 0.02 O3 > C48
PART 0
PART 2
O3A   5    0.682036    0.809283    0.362724   -21.00000    0.09113    0.12690 =
         0.11337   -0.00873    0.01304   -0.01030
C45A  1    0.717436    0.753015    0.325942   -21.00000    0.10338    0.13356 =
         0.11167   -0.01245    0.01298   -0.01753
AFIX  23
H45C  2    0.677996    0.774866    0.298669   -21.00000   -1.20000
H45D  2    0.701491    0.683867    0.330070   -21.00000   -1.20000
AFIX   0
C46A  1    0.844287    0.770447    0.324754   -21.00000    0.09960    0.18548 =
         0.12740   -0.01759    0.01423   -0.01773
AFIX  23
H46C  2    0.886929    0.715881    0.338034   -21.00000   -1.20000
H46D  2    0.866163    0.778670    0.294561   -21.00000   -1.20000
AFIX   0
C47A  1    0.865061    0.856922    0.349260   -21.00000    0.09960    0.18548 =
         0.12740   -0.01759    0.01423   -0.01773
AFIX  23
H47C  2    0.884739    0.909681    0.329576   -21.00000   -1.20000
H47D  2    0.929085    0.846880    0.370543   -21.00000   -1.20000
AFIX   0
C48A  1    0.767066    0.882858    0.371523   -21.00000    0.10338    0.13356 =
         0.11167   -0.01245    0.01298   -0.01753
AFIX  23
H48C  2    0.738689    0.946216    0.361242   -21.00000   -1.20000
H48D  2    0.785750    0.887220    0.403073   -21.00000   -1.20000
AFIX   0

PART 0
PART 3
O1    5    0.125147    0.759958    0.299360    31.00000    0.08807    0.22969 =
         0.09188   -0.03158   -0.01891    0.00586
O2    5    0.261028    0.723464    0.260103    31.00000    0.08807    0.22969 =
         0.09188   -0.03158   -0.01891    0.00586
N1    4    0.225657    0.749222    0.294721    31.00000    0.08635    0.09098 =
         0.07832    0.00525   -0.01584   -0.00598
PART 0
PART 4
O1A   5    0.207894    0.755801    0.302567   -31.00000    0.08807    0.22969 =
         0.09188   -0.03158   -0.01891    0.00586
O2A   5    0.320846    0.715058    0.254314   -31.00000    0.08807    0.22969 =
         0.09188   -0.03158   -0.01891    0.00586
N1A   4    0.213518    0.728123    0.261672   -31.00000    0.08635    0.09098 =
         0.07832    0.00525   -0.01584   -0.00598
HKLF 4


REM  shelxt in P 1 21/n 1
REM wR2 = 0.1621, GooF = S = 0.876, Restrained GooF = 0.876 for all data
REM R1 = 0.0591 for 4380 Fo > 4sig(Fo) and 0.1235 for all 9780 data
REM 526 parameters refined using 491 restraints

END

WGHT      0.0673      0.0000

REM Highest difference peak  0.571,  deepest hole -0.496,  1-sigma level  0.061
Q1    1   0.3391  0.6600  0.3456  11.00000  0.05    0.57
Q2    1   0.1367  0.7189  0.2830  11.00000  0.05    0.45
Q3    1   0.3401  0.8998  0.3446  11.00000  0.05    0.34
Q4    1   0.2575  0.7210  0.3203  11.00000  0.05    0.31
Q5    1   0.4357  0.7256  0.3694  11.00000  0.05    0.30
;
_shelx_res_checksum    4766

_shelx_hkl_file
;
  16  -6  -1   -0.00    5.93
  16  -6  -2    1.36    7.04
  16  -6  -3   -0.00    4.63
  16  -6  -4   -0.00    5.96
  16  -6  -5    0.05    4.16
  16  -6  -6   -0.00    4.93
  16  -6  -7    5.79    7.26
  16  -6  -8    0.41    3.69
  16  -6  -9    4.61    5.74
 -15   0   1    0.57    4.61
 -15   0   2    1.15    4.27
 -15   0   3   14.60    9.47
 -15   0   4    0.00    4.71
 -15   0   5    9.11    5.76
 -15   0   6    3.26    5.45
 -15   0   7   -0.00    4.40
 -15   0   8    0.07    4.19
 -15   0   9    7.72    6.04
 -15   0  10   -0.00    3.00
 -15   0  11    0.10    3.86
 -15   0  12   -0.00    5.08
 -15   0  13    6.84    6.35
 -15   1   1    8.38    6.86
 -15  -1   1    4.19    5.66
 -15   1   2    1.28    4.58
 -15  -1   2    0.07    4.18
 -15   1   3   -0.00    4.90
 -15  -1   3    1.05    3.62
 -15   1   4    3.68    5.68
 -15  -1   4    1.26    4.33
 -15   1   5    5.41    5.94
 -15  -1   5   -0.00    5.37
 -15   1   6   -0.00    5.19
 -15  -1   6    6.75    6.65
 -15   1   7    0.71    5.06
 -15  -1   7    5.51    5.76
 -15   1   8    7.13    6.31
 -15  -1   8    1.25    4.35
 -15   1   9   -0.00    4.71
 -15  -1   9    2.18    5.43
 -15   1  10   -0.00    3.64
 -15  -1  10    3.61    4.89
 -15   1  11    6.19    5.88
 -15  -1  11   10.46    7.27
 -15   1  12    4.39    5.29
 -15  -1  12    0.05    4.10
 -15   1  13   -0.00    4.84
 -15  -1  13    2.35    5.09
 -15   2   1    1.47    3.95
 -15  -2   1    0.70    3.26
 -15   2   2    3.19    5.47
 -15  -2   2    8.48    6.60
 -15   2   3   12.48    7.34
 -15  -2   3   11.44    7.56
 -15   2   4   -0.00    3.75
 -15  -2   4    0.00    4.37
 -15   2   5    3.33    6.29
 -15  -2   5    1.64    3.76
 -15   2   6   -0.00    5.28
 -15  -2   6    0.56    3.70
 -15   2   7    5.99    5.74
 -15  -2   7   12.08    7.42
 -15   2   8   -0.00    5.51
 -15  -2   8    0.26    4.40
 -15   2   9   10.06    6.30
 -15  -2   9    3.44    5.72
 -15   2  10    0.23    3.39
 -15  -2  10    1.39    3.28
 -15   2  11   -0.00    5.00
 -15  -2  11    3.45    5.36
 -15   2  12    0.89    4.69
 -15  -2  12    8.00    5.98
 -15   2  13    1.77    3.97
 -15  -2  13    0.69    4.65
 -15   3   1    1.74    4.78
 -15  -3   1    2.57    5.00
 -15   3   2    0.63    2.60
 -15  -3   2   -0.00    3.66
 -15   3   3    3.43    5.00
 -15  -3   3   -0.00    4.55
 -15   3   4    0.56    4.06
 -15  -3   4    0.00    4.17
 -15   3   5    1.37    5.14
 -15  -3   5    2.01    4.51
 -15   3   6   -0.00    4.15
 -15  -3   6    4.59    5.87
 -15   3   7    3.09    4.66
 -15  -3   7    0.88    5.46
 -15   3   8    0.00    4.65
 -15  -3   8    7.77    5.82
 -15   3   9   -0.00    3.98
 -15  -3   9   -0.00    5.59
 -15   3  10    6.22    5.68
 -15  -3  10   -0.00    4.52
 -15   3  11    8.30    6.74
 -15  -3  11    7.92    6.69
 -15   3  12    8.18    6.60
 -15  -3  12    2.96    5.83
 -15   3  13   -0.00    4.14
 -15   4   1   -0.00    6.33
  15  -4  -1    2.12    5.26
 -15  -4   1    3.64    5.83
 -15   4   2    0.00    5.12
  15  -4  -2    3.24    5.38
 -15  -4   2   -0.00    3.44
 -15   4   3    0.82    4.43
  15  -4  -3    8.86    8.83
 -15  -4   3   -0.00    4.53
 -15   4   4    0.00    6.15
  15  -4  -4    3.87    6.98
 -15  -4   4   -0.00    5.11
 -15   4   5    0.00    4.38
  15  -4  -5   -0.00    6.00
 -15  -4   5    1.45    4.67
 -15   4   6    1.11    4.43
  15  -4  -6    3.61    5.07
 -15  -4   6   -0.00    4.12
 -15   4   7    3.50    4.88
  15  -4  -7    4.10    6.47
 -15  -4   7   -0.00    6.07
 -15   4   8    7.59    5.96
  15  -4  -8   -0.00    4.36
 -15  -4   8    1.82    4.12
 -15   4   9   -0.00    4.57
  15  -4  -9    0.00    5.08
 -15  -4   9    2.99    5.01
 -15   4  10    1.75    4.06
  15  -4 -10    6.86    6.85
 -15  -4  10    3.22    5.11
 -15   4  11    6.36    6.64
  15  -4 -11    4.24    6.67
 -15  -4  11   -0.00    4.75
 -15   4  12   -0.00    5.64
 -15  -4  12   -0.00    4.64
 -15   4  13    0.02    3.03
 -15   5   1   -0.00    4.71
  15  -5  -1    0.17    5.90
 -15  -5   1    0.53    4.44
 -15   5   2    2.52    4.76
  15  -5  -2    3.27    6.03
 -15  -5   2   -0.00    5.08
 -15   5   3   -0.00    4.40
  15  -5  -3   11.11    7.96
 -15  -5   3   -0.00    3.95
 -15   5   4    3.27    5.62
  15  -5  -4   -0.00    4.72
 -15  -5   4   -0.00    4.59
 -15   5   5    0.00    5.22
  15  -5  -5    0.82    5.15
 -15  -5   5   -0.00    4.95
 -15   5   6    5.56    5.83
  15  -5  -6    0.32    3.44
 -15  -5   6    7.25    6.71
 -15   5   7    0.86    4.06
  15  -5  -7   -0.00    5.71
 -15  -5   7    2.42    5.29
 -15   5   8    2.51    4.96
  15  -5  -8   -0.00    5.46
 -15  -5   8    1.67    5.48
 -15   5   9   -0.00    3.56
  15  -5  -9   -0.00    3.54
 -15  -5   9    1.96    3.71
 -15   5  10    3.66    5.85
  15  -5 -10    3.12    5.90
 -15  -5  10    0.79    4.06
 -15   5  11    6.29    6.42
  15  -5 -11    9.53    7.78
 -15  -5  11   12.09    7.35
 -15   5  12   -0.00    5.14
  15  -5 -12    4.09    7.60
 -15   5  13    3.74    5.43
  15  -5 -13   -0.00    4.94
  15  -5 -14    0.00    4.49
  15  -5 -15    1.22    6.49
  15  -5 -16    6.07    7.55
  15  -5 -17    8.12    8.40
  15  -5 -18    0.00    5.96
 -15   6   1    0.00    5.29
  15  -6  -1    0.00    5.72
 -15  -6   1    1.90    4.81
 -15   6   2   -0.00    4.63
  15  -6  -2    3.61    6.51
 -15  -6   2   -0.00    5.53
 -15   6   3    2.61    4.93
  15  -6  -3   11.01    9.04
 -15  -6   3    3.90    5.70
 -15   6   4    6.83    6.98
  15  -6  -4   -0.00    5.85
 -15  -6   4    1.14    4.61
 -15   6   5    2.73    4.91
  15  -6  -5   -0.00    6.47
 -15  -6   5    2.40    4.66
 -15   6   6   -0.00    4.68
  15  -6  -6   -0.00    3.82
 -15  -6   6    0.58    5.43
 -15   6   7    3.18    5.86
  15  -6  -7   -0.00    5.17
 -15  -6   7   -0.00    3.86
 -15   6   8    0.00    4.66
  15  -6  -8   -0.00    4.68
 -15  -6   8   -0.00    4.58
 -15   6   9    1.00    4.27
  15  -6  -9    0.64    4.16
 -15  -6   9   -0.00    5.39
 -15   6  10    2.66    5.55
  15  -6 -10    6.24    6.63
 -15  -6  10    1.87    6.10
 -15   6  11    3.25    6.15
  15  -6 -11   -0.00    4.18
 -15   6  12    0.00    4.86
  15  -6 -12   -0.00    5.40
  15  -6 -13   -0.00    6.28
  15  -6 -14    1.68    5.84
  15  -6 -15    3.02    7.21
  15  -6 -16    5.99    6.54
  15  -6 -17   -0.00    6.03
 -15   7   1    2.33    4.60
  15  -7  -1    0.26    4.48
 -15  -7   1    4.57    6.38
 -15   7   2    2.36    5.72
  15  -7  -2    2.39    6.18
 -15  -7   2    0.00    4.70
 -15   7   3    0.09    4.24
  15  -7  -3   -0.00    4.76
 -15  -7   3   -0.00    4.36
 -15   7   4    0.00    4.51
  15  -7  -4    4.79    7.36
 -15  -7   4    3.40    5.26
 -15   7   5   -0.00    5.23
  15  -7  -5   -0.00    4.97
 -15  -7   5    1.61    5.13
 -15   7   6   -0.00    4.11
  15  -7  -6    0.00    6.66
 -15  -7   6    1.73    5.20
 -15   7   7    4.31    5.26
  15  -7  -7    5.15    6.79
 -15  -7   7    3.03    5.39
 -15   7   8   -0.00    4.37
  15  -7  -8   -0.00    6.01
 -15  -7   8    6.61    6.84
 -15   7   9   -0.00    4.74
  15  -7  -9   -0.00    3.85
 -15  -7   9   -0.00    4.32
 -15   7  10   -0.00    4.44
  15  -7 -10    0.00    5.98
 -15   7  11    5.07    5.49
  15  -7 -11    2.20    5.30
  15  -7 -12    4.66    6.47
 -15   8   1    2.78    4.78
 -15  -8   1   -0.00    3.61
 -15   8   2   10.77    7.04
 -15  -8   2   10.86    8.30
 -15   8   3    0.00    4.54
 -15  -8   3    0.44    4.80
 -15   8   4    0.00    3.86
 -15  -8   4   -0.00    3.87
 -15   8   5   -0.00    4.45
 -15  -8   5    1.61    4.99
 -15   8   6   -0.00    4.53
 -15  -8   6    6.12    5.87
 -15   8   7    3.56    5.70
 -15  -8   7    0.17    4.31
 -15   8   8    2.28    5.02
 -15   8   9    1.18    4.16
 -15   8  10   -0.00    4.90
 -15   9   1    0.00    4.52
 -15  -9   1    4.14    6.05
 -15   9   2   -0.00    5.09
 -15  -9   2   -0.00    4.76
 -15   9   3    0.00    4.11
 -15  -9   3    2.29    4.43
 -15   9   4    4.01    5.54
 -15  -9   4   -0.00    4.13
 -15   9   5   -0.00    4.22
 -15  -9   5    2.54    5.07
 -15   9   6   -0.00    3.86
 -15  -9   6    1.61    5.22
 -15   9   7    1.79    4.40
 -15   9   8    3.56    4.82
 -15   9   9    0.00    3.98
 -14   0   1    2.09    3.13
 -14   0   2   32.10   10.86
 -14   0   3   -0.00    5.03
 -14   0   4   11.37    8.05
 -14   0   5    4.32    6.41
 -14   0   6   16.68    8.56
 -14   0   7    2.17    4.87
 -14   0   8    3.89    5.74
 -14   0   9    2.50    4.56
 -14   0  10    9.22    6.47
 -14   0  11   -0.00    5.31
 -14   0  12    5.16    5.53
 -14   0  13   -0.00    4.41
 -14   0  14   15.07    8.17
 -14   0  15    1.05    4.75
 -14   0  16    2.45    3.53
 -14   0  17    4.87    5.40
 -14   0  18    3.21    6.02
 -14   0  19   -0.00    4.86
 -14   0  20    0.00    5.63
 -14   1   1   -0.00    4.16
 -14  -1   1   -0.00    3.11
 -14   1   2   -0.00    3.98
 -14  -1   2    3.30    5.54
 -14   1   3    5.02    5.26
 -14  -1   3   -0.00    5.12
 -14   1   4    1.04    4.46
 -14  -1   4    0.00    4.60
 -14   1   5   -0.00    3.60
 -14  -1   5    0.93    4.97
 -14   1   6    4.46    5.34
 -14  -1   6    4.18    5.87
 -14   1   7    1.33    3.48
 -14  -1   7    0.00    4.43
 -14   1   8   -0.00    3.32
 -14  -1   8   -0.00    4.57
 -14   1   9    5.81    5.35
 -14  -1   9    3.80    4.52
 -14   1  10   20.73    8.97
 -14  -1  10    6.34    6.41
 -14   1  11    3.53    5.56
 -14  -1  11    1.18    5.54
 -14   1  12    2.03    5.06
 -14  -1  12    0.13    5.45
 -14   1  13    2.05    4.48
 -14  -1  13    1.88    4.92
 -14   1  14   12.86    7.38
 -14  -1  14    0.00    5.10
 -14   1  15    0.00    4.57
 -14  -1  15    0.00    4.12
 -14   1  16    1.44    4.28
 -14  -1  16    1.86    5.25
 -14   1  17    0.00    5.55
 -14  -1  17   -0.00    5.18
 -14   1  18    2.23    4.77
 -14  -1  18    4.01    5.46
 -14   1  19   -0.00    4.48
 -14  -1  19   -0.00    3.73
 -14   1  20    2.53    6.18
 -14   2   1   -0.00    5.38
 -14  -2   1    3.99    5.14
 -14   2   2    2.92    4.89
 -14  -2   2   17.40    8.52
 -14   2   3    2.12    4.22
 -14  -2   3    5.01    5.69
 -14   2   4   -0.00    3.44
 -14  -2   4    0.68    5.87
 -14   2   5    2.12    4.82
 -14  -2   5   -0.00    3.67
 -14   2   6    4.15    5.37
 -14  -2   6    7.75    6.65
 -14   2   7    7.64    6.40
 -14  -2   7   -0.00    5.99
 -14   2   8    1.02    4.53
 -14  -2   8    0.00    4.83
 -14   2   9    0.00    5.06
 -14  -2   9   -0.00    5.60
 -14   2  10    0.00    4.95
 -14  -2  10   -0.00    4.63
 -14   2  11   -0.00    3.15
 -14  -2  11   -0.00    4.11
 -14   2  12   -0.00    5.18
 -14  -2  12    4.19    5.75
 -14   2  13   -0.00    4.51
 -14  -2  13   -0.00    5.14
 -14   2  14    4.25    5.77
 -14  -2  14    0.78    5.45
 -14   2  15    0.00    4.43
 -14  -2  15   -0.00    5.17
 -14   2  16    5.54    5.29
 -14  -2  16    1.35    5.03
 -14   2  17    3.59    4.68
 -14  -2  17    3.01    5.58
 -14   2  18    6.93    6.81
 -14  -2  18    2.16    4.75
 -14   2  19   -0.00    4.74
 -14  -2  19   12.92    8.61
 -14   2  20    4.12    5.89
 -14   3   1    0.00    3.57
  14  -3  -1   -0.00    6.14
 -14  -3   1    3.62    4.61
 -14   3   2   -0.00    4.46
  14  -3  -2    6.98    7.86
 -14  -3   2    0.00    5.11
 -14   3   3    4.44    5.30
  14  -3  -3   -0.00    1.62
 -14  -3   3    4.67    5.44
 -14   3   4    1.96    5.17
  14  -3  -4   -0.00    5.25
 -14  -3   4    5.64    5.46
 -14   3   5   -0.00    4.40
  14  -3  -5    4.82    5.69
 -14  -3   5    2.47    5.03
 -14   3   6    5.00    5.63
  14  -3  -6   13.41    8.71
 -14  -3   6    5.97    5.31
 -14   3   7    0.14    3.67
  14  -3  -7   -0.00    2.94
 -14  -3   7    0.28    4.01
 -14   3   8    2.85    4.26
  14  -3  -8   -0.00    4.82
 -14  -3   8    0.00    5.26
 -14   3   9    1.80    4.26
  14  -3  -9   -0.00    3.97
 -14  -3   9    1.30    3.49
 -14   3  10    9.41    5.78
  14  -3 -10   -0.00    3.93
 -14  -3  10    4.37    5.61
 -14   3  11    2.72    4.61
  14  -3 -11    4.97    6.62
 -14  -3  11    0.82    4.40
 -14   3  12    0.00    4.71
  14  -3 -12   -0.00    4.13
 -14  -3  12    0.00    4.23
 -14   3  13    4.11    5.65
  14  -3 -13   -0.00    5.16
 -14  -3  13    4.88    4.82
 -14   3  14   -0.00    4.56
  14  -3 -14   -0.00    5.31
 -14  -3  14   -0.00    5.24
 -14   3  15    2.34    5.61
  14  -3 -15   -0.00    6.16
 -14  -3  15    4.97    5.25
 -14   3  16    5.50    6.21
 -14  -3  16   10.10    7.32
 -14   3  17    1.77    4.60
 -14  -3  17    2.15    5.69
 -14   3  18   -0.00    4.68
 -14  -3  18   -0.00    4.06
 -14   3  19   -0.00    6.28
 -14  -3  19    1.61    4.33
 -14   3  20    0.27    4.56
 -14   4   1    6.56    6.04
  14  -4  -1    0.51    5.25
 -14  -4   1    0.98    5.81
 -14   4   2    7.48    6.25
  14  -4  -2    4.88    7.74
 -14  -4   2    9.67    6.82
 -14   4   3   -0.00    3.65
  14  -4  -3   -0.00    5.49
 -14  -4   3    0.68    4.66
 -14   4   4   10.02    7.45
  14  -4  -4   -0.00    4.89
 -14  -4   4    0.00    4.99
 -14   4   5    1.69    4.48
  14  -4  -5    3.36    6.53
 -14  -4   5    0.19    3.88
 -14   4   6    0.63    3.79
  14  -4  -6    5.15    6.27
 -14  -4   6    0.61    3.65
 -14   4   7    0.00    4.40
 -14  -4   7    3.13    4.19
 -14   4   8    9.28    6.35
 -14  -4   8    0.46    4.95
 -14   4   9   -0.00    4.68
  14  -4  -9    3.02    4.05
 -14  -4   9    1.10    3.97
 -14   4  10   -0.00    5.19
  14  -4 -10    6.11    6.67
 -14  -4  10    7.59    6.21
 -14   4  11    3.57    5.49
  14  -4 -11    0.19    4.28
 -14  -4  11    3.24    4.73
 -14   4  12    8.10    6.13
  14  -4 -12    6.48    5.98
 -14  -4  12   17.61    8.29
 -14   4  13    2.98    5.37
  14  -4 -13   10.09    9.71
 -14  -4  13    0.00    5.30
 -14   4  14    3.72    5.65
  14  -4 -14   10.25    9.43
 -14  -4  14    1.33    4.95
 -14   4  15   -0.00    3.80
  14  -4 -15   -0.00    5.33
 -14  -4  15    2.03    4.91
 -14   4  16    0.75    4.92
  14  -4 -16    7.79    8.14
 -14  -4  16    4.09    6.55
 -14   4  17    2.84    4.73
  14  -4 -17    6.83    7.02
 -14  -4  17    3.01    5.07
 -14   4  18    9.45    7.33
  14  -4 -18   -0.00    4.90
 -14  -4  18    6.13    6.13
 -14   4  19    0.57    4.25
  14  -4 -19    1.85    5.24
 -14   4  20   -0.00    4.21
  14  -4 -20    1.12    3.96
  14  -4 -21    6.89    6.37
 -14   5   1    0.11    4.16
  14  -5  -1   -0.00    5.82
 -14  -5   1    4.14    5.21
 -14   5   2   -0.00    3.71
  14  -5  -2    3.01    5.46
 -14  -5   2    0.00    4.64
 -14   5   3   -0.00    4.56
  14  -5  -3   -0.00    3.80
 -14  -5   3    0.18    3.55
 -14   5   4    1.68    4.90
  14  -5  -4   -0.00    6.31
 -14  -5   4    2.47    4.60
 -14   5   5   10.73    6.70
  14  -5  -5    1.97    7.52
 -14  -5   5    6.16    6.15
 -14   5   6    2.34    6.04
  14  -5  -6   -0.00    4.58
 -14  -5   6    2.48    3.99
 -14   5   7    3.45    3.99
  14  -5  -7    1.59    2.57
 -14  -5   7   -0.00    4.05
 -14   5   8    2.00    4.52
  14  -5  -8   -0.00    6.00
 -14  -5   8    6.41    5.18
 -14   5   9    7.93    6.24
  14  -5  -9   -0.00    3.97
 -14  -5   9   -0.00    3.78
 -14   5  10    5.69    5.58
  14  -5 -10    2.29    5.24
 -14  -5  10    7.13    5.89
 -14   5  11   -0.00    4.92
  14  -5 -11    2.44    5.00
 -14  -5  11   -0.00    4.17
 -14   5  12    1.13    3.16
  14  -5 -12    1.96    5.80
 -14  -5  12   -0.00    4.51
 -14   5  13   -0.00    4.80
  14  -5 -13   -0.00    4.96
 -14  -5  13    2.17    4.54
 -14   5  14    0.40    4.67
  14  -5 -14   -0.00    6.36
 -14  -5  14    4.12    5.17
 -14   5  15    2.88    4.56
  14  -5 -15   -0.00    4.21
 -14  -5  15   -0.00    3.98
 -14   5  16   -0.00    3.99
  14  -5 -16   -0.00    6.04
 -14  -5  16    5.88    6.01
 -14   5  17    2.77    5.57
  14  -5 -17   -0.00    6.38
 -14  -5  17    0.00    5.21
 -14   5  18   -0.00    3.93
  14  -5 -18   -0.00    5.47
 -14  -5  18    0.82    4.36
 -14   5  19    1.62    4.42
  14  -5 -19    4.93    7.41
 -14   5  20    0.00    5.03
  14  -5 -20   -0.00    4.79
  14  -5 -21    5.36    8.64
  14  -5 -22   -0.00    6.89
  14  -5 -23    2.87    6.03
  14  -5 -24   -0.00    5.98
 -14   6   1    1.33    4.16
  14  -6  -1   21.94   11.09
 -14  -6   1    6.64    5.91
 -14   6   2   -0.00    5.25
  14  -6  -2    5.38    6.57
 -14  -6   2    5.79    6.65
 -14   6   3    0.42    3.59
  14  -6  -3    3.94    6.73
 -14  -6   3    1.45    4.21
 -14   6   4    7.79    5.54
  14  -6  -4    0.00    5.90
 -14  -6   4   -0.00    4.55
 -14   6   5   -0.00    4.41
  14  -6  -5   -0.00    6.53
 -14  -6   5   -0.00    3.95
 -14   6   6    0.21    4.48
  14  -6  -6    1.30    4.12
 -14  -6   6    7.78    5.58
 -14   6   7   16.53    8.47
  14  -6  -7    1.62    5.60
 -14  -6   7    0.29    3.66
 -14   6   8   -0.00    4.74
  14  -6  -8    0.63    5.10
 -14  -6   8   -0.00    4.54
 -14   6   9   -0.00    5.27
  14  -6  -9    1.36    4.23
 -14  -6   9    5.40    5.03
 -14   6  10    4.96    5.71
  14  -6 -10    1.42    4.48
 -14  -6  10    5.33    5.88
 -14   6  11    9.20    6.91
  14  -6 -11   -0.00    3.71
 -14  -6  11    3.58    5.35
 -14   6  12    6.89    6.79
  14  -6 -12    1.88    6.21
 -14  -6  12    2.94    4.84
 -14   6  13    6.84    5.93
  14  -6 -13    3.91    6.35
 -14  -6  13    0.00    3.60
 -14   6  14    0.00    4.77
  14  -6 -14    2.80    6.38
 -14  -6  14    2.58    5.23
 -14   6  15    0.01    4.84
  14  -6 -15    0.00    5.47
 -14  -6  15   -0.00    4.53
 -14   6  16   -0.00    4.92
  14  -6 -16   -0.00    4.23
 -14  -6  16    5.57    6.09
 -14   6  17    5.23    6.40
  14  -6 -17    4.89    7.33
 -14  -6  17   -0.00    4.96
 -14   6  18    0.59    4.54
  14  -6 -18    0.26    5.31
 -14   6  19   -0.00    5.46
  14  -6 -19   -0.00    5.52
  14  -6 -20    0.20    5.52
  14  -6 -21    6.89    7.85
  14  -6 -22    1.38    6.89
 -14   7   1    2.54    4.90
  14  -7  -1    0.00    6.81
 -14  -7   1    3.98    5.01
 -14   7   2   -0.00    4.68
  14  -7  -2    8.09    6.36
 -14  -7   2    5.82    6.26
 -14   7   3    0.52    3.98
  14  -7  -3    7.10    7.14
 -14  -7   3    0.49    4.11
 -14   7   4   -0.00    4.59
  14  -7  -4    3.44    5.78
 -14  -7   4    0.78    4.03
 -14   7   5   10.58    7.61
  14  -7  -5   -0.00    6.47
 -14  -7   5    0.00    5.41
 -14   7   6    6.09    5.73
  14  -7  -6    0.76    6.52
 -14  -7   6    1.45    4.40
 -14   7   7    0.69    5.05
  14  -7  -7    2.70    6.90
 -14  -7   7   -0.00    4.70
 -14   7   8    6.16    5.96
  14  -7  -8    1.86    4.92
 -14  -7   8   -0.00    4.23
 -14   7   9   -0.00    5.35
  14  -7  -9    4.11    5.70
 -14  -7   9    4.66    4.65
 -14   7  10   -0.00    4.30
  14  -7 -10    0.00    4.70
 -14  -7  10    0.00    4.37
 -14   7  11   10.30    6.86
  14  -7 -11    1.58    4.68
 -14  -7  11    1.90    5.45
 -14   7  12    4.62    5.58
  14  -7 -12   -0.00    4.65
 -14  -7  12   -0.00    4.26
 -14   7  13    0.00    5.29
  14  -7 -13    1.34    6.81
 -14  -7  13    0.00    4.64
 -14   7  14    0.00    5.52
  14  -7 -14    4.42    6.04
 -14  -7  14   -0.00    5.25
 -14   7  15    3.88    5.77
  14  -7 -15    1.21    5.35
 -14  -7  15    9.37    7.58
 -14   7  16    1.20    4.82
  14  -7 -16   -0.00    7.02
 -14  -7  16    4.46    5.48
 -14   7  17    6.04    5.91
  14  -7 -17   -0.00    5.35
 -14  -7  17   -0.00    4.02
 -14   7  18   -0.00    4.25
  14  -7 -18   -0.00    4.76
 -14   7  19    1.70    4.72
 -14   8   1   -0.00    4.68
  14  -8  -1    3.11    6.97
 -14  -8   1    6.71    6.30
 -14   8   2    1.89    4.86
  14  -8  -2    0.14    5.73
 -14  -8   2   -0.00    4.58
 -14   8   3    2.91    5.45
  14  -8  -3    2.08    5.03
 -14  -8   3    7.59    6.84
 -14   8   4    1.56    4.39
  14  -8  -4    2.09    6.87
 -14  -8   4   -0.00    4.68
 -14   8   5   -0.00    4.56
  14  -8  -5   -0.00    5.20
 -14  -8   5   -0.00    4.93
 -14   8   6    0.00    3.70
  14  -8  -6   -0.00    6.03
 -14  -8   6   -0.00    4.58
 -14   8   7   -0.00    3.92
  14  -8  -7   -0.00    4.35
 -14  -8   7    3.86    4.49
 -14   8   8   -0.00    4.21
  14  -8  -8    0.32    4.26
 -14  -8   8   -0.00    3.77
 -14   8   9    5.64    5.52
  14  -8  -9    4.29    5.60
 -14  -8   9    7.69    5.93
 -14   8  10    1.00    5.19
  14  -8 -10    0.00    4.97
 -14  -8  10    0.82    3.65
 -14   8  11    1.46    3.50
  14  -8 -11   -0.00    4.13
 -14  -8  11   -0.00    4.65
 -14   8  12    0.64    4.47
  14  -8 -12   -0.00    3.88
 -14  -8  12    1.93    5.31
 -14   8  13    1.44    5.32
  14  -8 -13    2.74    5.47
 -14  -8  13    4.98    5.85
 -14   8  14   -0.00    3.10
  14  -8 -14    1.94    5.15
 -14  -8  14    2.97    4.30
 -14   8  15    3.80    5.39
 -14  -8  15   -0.00    4.19
 -14   8  16    0.92    5.03
 -14  -8  16    5.96    6.58
 -14   8  17    0.56    4.83
 -14   8  18    3.53    5.24
 -14   8  19    6.02    6.99
 -14   9   1    0.00    5.45
  14  -9  -1    0.72    4.99
 -14  -9   1   -0.00    4.68
 -14   9   2    1.09    3.96
  14  -9  -2    5.45    6.73
 -14  -9   2    0.97    4.13
 -14   9   3   -0.00    4.39
  14  -9  -3    0.02    4.08
 -14  -9   3    0.55    4.78
 -14   9   4    0.58    4.56
  14  -9  -4    4.67    7.05
 -14  -9   4    4.02    4.77
 -14   9   5    2.37    5.52
  14  -9  -5   -0.00    6.49
 -14  -9   5   -0.00    4.33
 -14   9   6    5.50    5.68
  14  -9  -6   -0.00    5.82
 -14  -9   6    0.06    3.68
 -14   9   7    4.17    5.56
  14  -9  -7   -0.00    7.28
 -14  -9   7   -0.00    3.55
 -14   9   8   -0.00    4.36
 -14  -9   8   -0.00    4.31
 -14   9   9    0.43    4.01
 -14  -9   9    3.33    4.93
 -14   9  10    0.95    4.23
 -14  -9  10    4.13    5.39
 -14   9  11    5.48    5.25
 -14  -9  11   19.35    8.76
 -14   9  12   -0.00    3.98
 -14  -9  12    0.08    3.87
 -14   9  13   -0.00    4.24
 -14  -9  13   -0.00    3.62
 -14  -9  14   -0.00    5.20
 -14  -9  15    8.99    6.90
 -14 -10  14   -0.00    5.19
 -13   0   1   35.65   11.44
 -13   0   2    4.89    6.26
 -13   0   3    9.63    6.61
 -13   0   4   -0.00    2.02
 -13   0   5   13.96    7.40
 -13   0   6    0.00    4.85
 -13   0   7   14.14    7.76
 -13   0   8    1.39    5.21
 -13   0   9   -0.00    3.62
 -13   0  10    2.44    3.17
 -13   0  11   21.28    8.96
 -13   0  12   -0.00    3.86
 -13   0  13    9.75    6.67
 -13   0  14   -0.00    4.51
 -13   0  15    1.18    3.65
 -13   0  16   -0.00    4.05
 -13   0  17    4.89    6.79
 -13   0  18   -0.00    5.74
 -13   0  19    3.16    5.49
 -13   0  20   -0.00    5.04
 -13   0  21   -0.00    4.94
 -13   0  22    0.00    4.18
 -13   0  23   -0.00    5.89
 -13   0  24   -0.00    4.70
 -13   1   1    0.05    4.40
  13  -1  -1    0.00    5.31
 -13  -1   1   -0.00    3.91
 -13   1   2    1.36    4.12
  13  -1  -2   -0.00    5.52
 -13  -1   2    0.00    5.07
 -13   1   3    0.00    4.68
  13  -1  -3    3.18    4.74
 -13  -1   3   -0.00    5.47
 -13   1   4   -0.00    5.00
  13  -1  -4    2.15    3.72
 -13  -1   4    2.51    5.39
 -13   1   5   31.21   10.60
  13  -1  -5   60.23   16.75
 -13  -1   5   28.84    9.74
 -13   1   6   -0.00    5.03
  13  -1  -6    6.23    6.89
 -13  -1   6   -0.00    5.44
 -13   1   7    1.53    4.20
  13  -1  -7    8.71    7.47
 -13  -1   7    2.19    4.22
 -13   1   8   -0.00    4.82
  13  -1  -8    0.00    4.25
 -13  -1   8   -0.00    3.76
 -13   1   9   12.19    6.92
  13  -1  -9    9.83    7.83
 -13  -1   9   27.24    9.65
 -13   1  10    2.66    4.61
  13  -1 -10    2.49    5.50
 -13  -1  10    1.19    5.81
 -13   1  11    3.81    5.33
 -13  -1  11   11.75    7.42
 -13   1  12    1.48    3.85
 -13  -1  12   -0.00    4.61
 -13   1  13    0.00    4.84
 -13  -1  13    1.25    3.52
 -13   1  14    5.17    4.54
 -13  -1  14   -0.00    4.83
 -13   1  15   10.86    7.12
 -13  -1  15   14.13    8.74
 -13   1  16    1.08    4.08
 -13  -1  16    1.42    4.31
 -13   1  17   -0.00    4.72
 -13  -1  17    3.63    5.39
 -13   1  18   -0.00    4.75
 -13  -1  18    2.64    4.45
 -13   1  19    2.09    4.91
 -13  -1  19   -0.00    7.13
 -13   1  20    0.00    4.53
 -13  -1  20    0.09    4.08
 -13   1  21    4.10    5.98
 -13  -1  21    1.03    4.70
 -13   1  22   -0.00    3.83
 -13  -1  22    3.81    5.30
 -13   1  23   -0.00    4.98
 -13  -1  23    2.89    5.32
 -13   1  24    3.30    5.11
 -13  -1  24    4.48    7.46
 -13   2   1    9.13    6.83
  13  -2  -1   10.72    9.22
 -13  -2   1   17.50    8.82
 -13   2   2    2.04    4.34
  13  -2  -2    6.28    7.36
 -13  -2   2   -0.00    3.47
 -13   2   3    5.97    5.73
  13  -2  -3    1.22    5.58
 -13  -2   3    2.39    5.26
 -13   2   4   10.29    6.66
  13  -2  -4    8.89    7.19
 -13  -2   4    3.79    4.61
 -13   2   5    0.00    4.21
  13  -2  -5    0.00    4.90
 -13  -2   5    0.00    4.31
 -13   2   6    1.88    5.08
  13  -2  -6    3.81    5.24
 -13  -2   6   -0.00    3.69
 -13   2   7   28.15    9.75
  13  -2  -7   10.43    8.90
 -13  -2   7    9.85    6.79
 -13   2   8    0.05    3.75
  13  -2  -8   -0.00    4.15
 -13  -2   8    0.60    2.16
 -13   2   9    1.48    5.22
  13  -2  -9    1.29    3.95
 -13  -2   9   -0.00    3.86
 -13   2  10   -0.00    4.68
  13  -2 -10    1.78    4.64
 -13  -2  10   -0.00    4.34
 -13   2  11   29.83    9.86
  13  -2 -11    4.79    6.61
 -13  -2  11   21.40    8.78
 -13   2  12    9.52    7.06
  13  -2 -12    2.02    4.77
 -13  -2  12   -0.00    3.80
 -13   2  13    2.88    6.13
  13  -2 -13   14.63    9.02
 -13  -2  13   18.41    8.77
 -13   2  14    2.30    5.12
  13  -2 -14   -0.00    4.09
 -13  -2  14    0.85    2.84
 -13   2  15    0.00    3.57
  13  -2 -15    3.04    6.28
 -13  -2  15    8.59    6.44
 -13   2  16   -0.00    4.24
  13  -2 -16    2.24    5.10
 -13  -2  16    2.66    4.18
 -13   2  17    3.00    5.53
  13  -2 -17    2.05    5.20
 -13  -2  17    0.00    3.44
 -13   2  18   -0.00    3.95
 -13  -2  18    4.31    5.81
 -13   2  19    0.00    4.99
 -13  -2  19    1.56    5.89
 -13   2  20   -0.00    5.17
 -13  -2  20   -0.00    5.46
 -13   2  21    1.96    5.67
 -13  -2  21    3.34    6.31
 -13   2  22    0.00    5.22
 -13  -2  22   -0.00    5.01
 -13   2  23    9.14    8.08
 -13  -2  23    0.06    5.17
 -13   2  24    1.07    5.21
 -13  -2  24    1.79    5.27
 -13   3   1    5.71    5.47
  13  -3  -1   -0.00    3.69
 -13  -3   1    2.98    4.70
 -13   3   2    2.43    4.09
  13  -3  -2   -0.00    4.69
 -13  -3   2   -0.00    4.69
 -13   3   3   -0.00    4.24
  13  -3  -3    0.59    4.38
 -13  -3   3    2.48    5.28
 -13   3   4    8.20    6.07
  13  -3  -4    1.95    6.82
 -13  -3   4    4.14    5.42
 -13   3   5   12.01    7.49
  13  -3  -5   11.57    9.36
 -13  -3   5    6.10    5.97
 -13   3   6    2.59    5.01
  13  -3  -6   -0.00    3.32
 -13  -3   6    3.97    4.82
 -13   3   7    3.07    5.55
  13  -3  -7   -0.00    3.53
 -13  -3   7   -0.00    3.53
 -13   3   8    0.33    3.23
  13  -3  -8    7.86    6.99
 -13  -3   8   -0.00    4.23
 -13   3   9    9.88    6.43
  13  -3  -9    5.15    5.72
 -13  -3   9    8.64    7.08
 -13   3  10    7.40    5.71
  13  -3 -10    4.38    6.25
 -13  -3  10    6.72    5.63
 -13   3  11    4.54    6.03
  13  -3 -11    1.02    3.26
 -13  -3  11    1.22    4.68
 -13   3  12    0.00    4.11
  13  -3 -12    2.14    5.55
 -13  -3  12   -0.00    4.44
 -13   3  13    0.03    3.59
  13  -3 -13    1.54    5.45
 -13  -3  13   -0.00    4.78
 -13   3  14    0.00    3.76
  13  -3 -14    8.18    6.56
 -13  -3  14    1.85    4.21
 -13   3  15    5.97    5.89
  13  -3 -15   -0.00    3.99
 -13  -3  15   16.20    8.26
 -13   3  16   -0.00    4.00
  13  -3 -16    0.01    6.31
 -13  -3  16    0.00    3.47
 -13   3  17    0.38    3.89
  13  -3 -17    2.25    5.28
 -13  -3  17    1.74    4.94
 -13   3  18   -0.00    4.90
  13  -3 -18    6.79    7.13
 -13  -3  18   -0.00    4.80
 -13   3  19    2.25    4.57
  13  -3 -19    9.25    8.93
 -13  -3  19    2.46    5.53
 -13   3  20    5.12    5.71
  13  -3 -20   -0.00    4.90
 -13  -3  20    0.41    4.99
 -13   3  21    0.71    5.48
  13  -3 -21   -0.00    4.84
 -13  -3  21    0.00    4.59
 -13   3  22   -0.00    6.20
  13  -3 -22    8.47    8.31
 -13  -3  22   -0.00    5.22
 -13   3  23    0.00    4.61
 -13  -3  23   -0.00    4.52
 -13   3  24    0.99    4.93
 -13   4   1    5.08    4.92
  13  -4  -1    2.09    5.89
 -13  -4   1   19.45    8.25
 -13   4   2    1.52    5.57
  13  -4  -2    8.37    7.59
 -13  -4   2    0.00    4.91
 -13   4   3   -0.00    3.09
  13  -4  -3    3.90    6.56
 -13  -4   3    2.90    4.56
 -13   4   4   -0.00    4.16
  13  -4  -4   -0.00    4.93
 -13  -4   4   -0.00    4.29
 -13   4   5    0.00    4.31
  13  -4  -5    0.22    6.18
 -13  -4   5   -0.00    4.31
 -13   4   6    4.70    6.16
  13  -4  -6    0.00    4.79
 -13  -4   6    2.59    5.19
 -13   4   7    0.00    4.77
  13  -4  -7    3.75    5.40
 -13  -4   7    1.76    3.87
 -13   4   8    7.21    6.00
  13  -4  -8    3.68    6.12
 -13  -4   8    1.80    4.63
 -13   4   9   -0.00    4.17
  13  -4  -9   -0.00    3.90
 -13  -4   9    0.83    3.49
 -13   4  10   -0.00    4.23
  13  -4 -10    1.14    4.73
 -13  -4  10   -0.00    3.76
 -13   4  11   13.97    8.12
  13  -4 -11    2.75    4.80
 -13  -4  11   11.19    7.72
 -13   4  12    7.78    6.03
  13  -4 -12    2.45    6.47
 -13  -4  12   11.37    7.35
 -13   4  13   14.77    8.05
  13  -4 -13    0.55    5.52
 -13  -4  13    7.98    6.17
 -13   4  14    1.64    5.29
  13  -4 -14   -0.00    5.49
 -13  -4  14    9.55    6.21
 -13   4  15    1.44    5.58
  13  -4 -15   -0.00    5.68
 -13  -4  15   -0.00    3.50
 -13   4  16   10.61    6.85
  13  -4 -16    6.10    6.89
 -13  -4  16   -0.00    4.89
 -13   4  17    4.12    5.88
  13  -4 -17   -0.00    5.43
 -13  -4  17    9.46    6.70
 -13   4  18    0.95    4.58
  13  -4 -18    6.80    7.30
 -13  -4  18   -0.00    4.04
 -13   4  19   -0.00    5.43
  13  -4 -19    7.49    8.03
 -13  -4  19    1.87    4.67
 -13   4  20    0.46    4.80
  13  -4 -20    3.28    5.15
 -13  -4  20    4.58    5.41
 -13   4  21    1.82    4.80
  13  -4 -21   -0.00    4.27
 -13  -4  21    3.01    6.37
 -13   4  22    0.00    5.40
  13  -4 -22   -0.00    5.20
 -13  -4  22   -0.00    4.85
 -13   4  23    5.95    6.73
  13  -4 -23    0.98    7.15
 -13  -4  23   -0.00    5.44
 -13   4  24    5.58    5.68
  13  -4 -24   -0.00    5.13
  13  -4 -25   -0.00    5.48
  13  -4 -26   -0.00    5.65
 -13   5   1    2.44    5.04
  13  -5  -1    3.97    7.54
 -13  -5   1   16.02    7.90
 -13   5   2    3.43    4.61
  13  -5  -2    2.06    5.99
 -13  -5   2   -0.00    4.98
 -13   5   3    3.12    4.24
  13  -5  -3    1.46    5.20
 -13  -5   3    0.00    5.07
 -13   5   4   -0.00    4.23
  13  -5  -4   -0.00    5.72
 -13  -5   4    9.35    7.02
 -13   5   5    3.87    5.61
  13  -5  -5    5.49    6.81
 -13  -5   5    8.02    6.60
 -13   5   6   -0.00    4.87
  13  -5  -6   -0.00    4.98
 -13  -5   6    4.16    5.64
 -13   5   7   -0.00    4.40
  13  -5  -7   -0.00    4.73
 -13  -5   7   -0.00    4.83
 -13   5   8    1.22    4.16
  13  -5  -8    5.68    5.82
 -13  -5   8    2.75    5.33
 -13   5   9    3.41    5.39
  13  -5  -9    1.89    7.27
 -13  -5   9    5.48    5.54
 -13   5  10    3.32    4.98
  13  -5 -10    3.95    5.52
 -13  -5  10   10.09    6.44
 -13   5  11    1.30    5.16
  13  -5 -11    0.76    4.72
 -13  -5  11    2.84    5.12
 -13   5  12    0.00    4.32
  13  -5 -12   -0.00    6.03
 -13  -5  12    0.86    4.34
 -13   5  13    6.17    6.09
  13  -5 -13   -0.00    5.74
 -13  -5  13    5.73    5.32
 -13   5  14    2.13    5.25
  13  -5 -14    1.76    5.97
 -13  -5  14    2.36    4.42
 -13   5  15   15.50    7.71
  13  -5 -15    3.61    7.23
 -13  -5  15   12.20    7.97
 -13   5  16   -0.00    4.50
  13  -5 -16    1.00    3.96
 -13  -5  16    0.00    3.67
 -13   5  17    4.23    5.44
  13  -5 -17   -0.76    5.82
 -13  -5  17    3.29    5.75
 -13   5  18   -0.00    4.91
  13  -5 -18   -0.00    6.42
 -13  -5  18    8.72    7.21
 -13   5  19    1.35    4.57
  13  -5 -19    8.26    7.31
 -13  -5  19    0.39    4.58
 -13   5  20    0.74    5.78
  13  -5 -20   -0.00    5.55
 -13  -5  20    1.95    5.68
 -13   5  21   -0.00    4.78
  13  -5 -21   -0.00    7.45
 -13  -5  21   -0.00    5.76
 -13   5  22   -0.00    5.26
  13  -5 -22    4.02    6.06
 -13  -5  22   -0.00    4.50
 -13   5  23   -0.00    4.39
  13  -5 -23   -0.00    4.31
 -13   5  24    1.91    5.25
  13  -5 -24    2.79    7.38
  13  -5 -25   -0.00    7.18
  13  -5 -26   -0.00    6.42
  13  -5 -27    0.00    5.81
  13  -5 -28   -0.00    4.94
 -13   6   1    0.68    4.39
  13  -6  -1    2.68    6.12
 -13  -6   1    5.51    5.99
 -13   6   2    4.42    5.73
  13  -6  -2   -0.00    4.84
 -13  -6   2    3.49    4.92
 -13   6   3    5.20    4.92
  13  -6  -3    5.01    6.13
 -13  -6   3    0.00    4.52
 -13   6   4   -0.00    4.24
  13  -6  -4    1.98    7.20
 -13  -6   4   -0.00    5.17
 -13   6   5    2.75    4.13
  13  -6  -5    7.49    6.83
 -13  -6   5   -0.00    5.14
 -13   6   6    6.97    6.22
  13  -6  -6   19.79    9.66
 -13  -6   6   16.22    7.55
 -13   6   7    2.76    4.39
  13  -6  -7    1.05    6.31
 -13  -6   7    6.38    5.65
 -13   6   8    5.49    5.98
  13  -6  -8   -0.00    3.53
 -13  -6   8    1.99    5.07
 -13   6   9   -0.00    4.20
  13  -6  -9    3.84    5.73
 -13  -6   9    2.53    5.43
 -13   6  10    5.05    6.08
  13  -6 -10    5.86    6.03
 -13  -6  10    2.93    5.21
 -13   6  11   -0.00    4.44
  13  -6 -11   -0.00    5.76
 -13  -6  11    0.00    4.71
 -13   6  12    7.54    5.66
  13  -6 -12    2.91    5.39
 -13  -6  12    4.28    5.32
 -13   6  13    3.54    5.37
  13  -6 -13   -0.00    3.88
 -13  -6  13   10.80    7.74
 -13   6  14   -0.00    4.23
  13  -6 -14   -0.00    4.58
 -13  -6  14   -0.00    4.87
 -13   6  15    0.37    4.62
  13  -6 -15   -0.00    6.51
 -13  -6  15   -0.00    4.38
 -13   6  16    0.53    3.75
  13  -6 -16   -0.00    5.14
 -13  -6  16   -0.00    3.60
 -13   6  17    1.97    5.78
  13  -6 -17   -0.00    5.06
 -13  -6  17    0.00    5.46
 -13   6  18   -0.00    4.73
  13  -6 -18    0.60    6.54
 -13  -6  18   11.90    7.95
 -13   6  19   -0.00    4.79
  13  -6 -19    3.01    5.84
 -13  -6  19   -0.00    5.35
 -13   6  20   -0.00    5.27
  13  -6 -20   -0.00    4.25
 -13  -6  20    3.23    6.06
 -13   6  21    3.04    5.94
  13  -6 -21    1.32    6.66
 -13  -6  21    1.92    4.18
 -13   6  22    4.67    6.21
  13  -6 -22    2.22    6.76
 -13  -6  22   -0.00    5.04
 -13   6  23   -0.00    4.87
  13  -6 -23    0.00    6.42
 -13   6  24    3.63    5.21
  13  -6 -24   -0.00    6.09
  13  -6 -25    0.60    4.90
 -13   7   1    2.87    4.68
  13  -7  -1   -0.00    2.45
 -13  -7   1   -0.00    4.68
 -13   7   2   -0.00    4.44
  13  -7  -2   -0.00    7.04
 -13  -7   2    2.36    3.13
 -13   7   3    0.91    3.99
  13  -7  -3    1.87    6.42
 -13  -7   3    2.73    4.97
 -13   7   4   10.16    6.76
  13  -7  -4    0.00    6.75
 -13  -7   4   29.76    9.94
 -13   7   5    1.51    5.48
  13  -7  -5   -0.00    6.47
 -13  -7   5    7.09    6.27
 -13   7   6    1.36    4.19
  13  -7  -6   10.78    9.19
 -13  -7   6   -0.00    4.81
 -13   7   7    3.82    4.80
  13  -7  -7   -0.00    3.60
 -13  -7   7   -0.00    4.09
 -13   7   8    4.56    5.57
  13  -7  -8   -0.00    5.79
 -13  -7   8    4.74    5.56
 -13   7   9    1.01    5.21
  13  -7  -9   -0.00    4.48
 -13  -7   9    3.79    5.61
 -13   7  10    0.32    4.22
  13  -7 -10    5.17    5.93
 -13  -7  10   11.60    6.73
 -13   7  11    3.99    5.39
  13  -7 -11    3.59    4.84
 -13  -7  11    0.00    4.69
 -13   7  12   -0.00    4.03
  13  -7 -12    4.41    5.71
 -13  -7  12    0.27    4.53
 -13   7  13    5.44    5.50
  13  -7 -13    0.10    4.98
 -13  -7  13    0.30    4.16
 -13   7  14    2.95    3.94
  13  -7 -14   -0.00    4.81
 -13  -7  14    7.57    5.88
 -13   7  15    7.45    5.77
  13  -7 -15   -0.00    6.66
 -13  -7  15   -0.00    6.10
 -13   7  16    0.00    4.52
  13  -7 -16    8.01    7.52
 -13  -7  16    5.48    6.02
 -13   7  17   -0.00    4.00
  13  -7 -17    4.16    6.45
 -13  -7  17   -0.00    4.43
 -13   7  18    0.60    4.41
  13  -7 -18    4.66    7.05
 -13  -7  18    0.00    5.55
 -13   7  19   -0.00    4.73
  13  -7 -19    1.51    5.34
 -13  -7  19    8.07    6.64
 -13   7  20    0.00    5.18
  13  -7 -20    5.03    7.05
 -13  -7  20    1.06    5.20
 -13   7  21    0.18    5.27
  13  -7 -21    0.92    5.31
 -13  -7  21    0.12    5.47
 -13   7  22    3.90    5.58
  13  -7 -22    5.48    6.35
 -13   7  23    3.09    4.79
 -13   7  24    0.72    4.55
 -13   8   1    0.00    4.62
  13  -8  -1    5.12    5.77
 -13  -8   1    2.22    3.68
 -13   8   2    0.00    3.86
  13  -8  -2    8.97    7.67
 -13  -8   2   10.53    6.64
 -13   8   3    2.61    4.47
  13  -8  -3    0.83    4.38
 -13  -8   3    0.57    3.90
 -13   8   4    0.45    4.11
  13  -8  -4   -0.00    4.57
 -13  -8   4    0.00    5.31
 -13   8   5    2.11    4.40
  13  -8  -5   -0.00    6.03
 -13  -8   5    6.79    6.26
 -13   8   6   11.41    6.67
  13  -8  -6    9.42    8.00
 -13  -8   6   13.22    7.23
 -13   8   7    7.88    6.63
  13  -8  -7   -0.00    1.46
 -13  -8   7    5.40    5.90
 -13   8   8   13.24    6.97
  13  -8  -8    3.64    5.85
 -13  -8   8    6.61    5.70
 -13   8   9    1.27    3.68
  13  -8  -9    3.15    6.06
 -13  -8   9    1.79    4.84
 -13   8  10   -0.00    3.64
  13  -8 -10   -0.00    5.43
 -13  -8  10    0.19    3.29
 -13   8  11    1.22    4.48
  13  -8 -11   -0.00    3.76
 -13  -8  11   -0.00    4.61
 -13   8  12    2.85    4.35
  13  -8 -12    1.49    4.76
 -13  -8  12    4.17    5.14
 -13   8  13    1.43    4.44
  13  -8 -13   -0.00    7.16
 -13  -8  13    3.04    4.70
 -13   8  14    3.11    4.78
  13  -8 -14    0.00    5.94
 -13  -8  14    2.50    5.13
 -13   8  15   -0.00    4.68
  13  -8 -15   -0.00    5.71
 -13  -8  15    0.00    5.51
 -13   8  16   -0.00    4.65
  13  -8 -16    0.98    6.27
 -13  -8  16    0.63    4.82
 -13   8  17    0.78    4.41
  13  -8 -17   -0.00    5.62
 -13  -8  17   -0.00    5.63
 -13   8  18    6.31    5.19
  13  -8 -18    3.68    6.16
 -13  -8  18   -0.00    4.90
 -13   8  19   -0.00    4.89
  13  -8 -19    4.74    7.35
 -13  -8  19   -0.00    4.63
 -13   8  20   -0.00    5.33
 -13  -8  20    1.43    4.17
 -13   8  21    3.61    6.17
 -13  -8  21   -0.00    4.59
 -13   8  22    6.58    6.62
 -13   8  23   -0.00    4.72
 -13   8  24    0.66    4.25
 -13   9   1    4.23    5.65
  13  -9  -1    2.24    5.23
 -13  -9   1    1.18    4.78
 -13   9   2    4.49    4.26
  13  -9  -2    1.30    5.55
 -13  -9   2   11.60    6.70
 -13   9   3   -0.00    4.72
  13  -9  -3    0.00    4.03
 -13  -9   3   -0.00    4.27
 -13   9   4    4.37    4.46
  13  -9  -4    6.14    6.34
 -13  -9   4    1.58    4.28
 -13   9   5    1.15    4.86
  13  -9  -5    5.08    6.24
 -13  -9   5    0.27    3.76
 -13   9   6    0.00    3.86
  13  -9  -6    4.18    6.23
 -13  -9   6    0.00    5.14
 -13   9   7   -0.00    3.61
  13  -9  -7    1.56    4.94
 -13  -9   7    1.96    4.17
 -13   9   8   -0.00    3.55
  13  -9  -8    4.17    5.85
 -13  -9   8    3.96    4.38
 -13   9   9    0.00    3.67
  13  -9  -9    7.98    6.69
 -13  -9   9   -0.00    4.32
 -13   9  10    8.52    5.76
  13  -9 -10    1.01    3.48
 -13  -9  10   14.26    7.57
 -13   9  11   -0.00    3.01
  13  -9 -11   -0.00    2.25
 -13  -9  11    0.00    4.43
 -13   9  12   -0.00    4.06
  13  -9 -12    2.24    5.52
 -13  -9  12    0.81    4.11
 -13   9  13   -0.00    4.00
  13  -9 -13    0.23    5.80
 -13  -9  13    0.26    4.88
 -13   9  14    7.21    6.04
  13  -9 -14    8.75    7.26
 -13  -9  14   -0.00    4.56
 -13   9  15   -0.00    3.86
  13  -9 -15   -0.00    5.11
 -13  -9  15   -0.00    3.93
 -13  -9  16   -0.00    5.63
 -13  -9  17    4.58    5.13
 -13  -9  18    2.22    4.98
 -13  -9  19    0.03    4.59
 -13  -9  20    8.80    6.50
  13 -10  -1    0.08    4.29
  13 -10  -2   -0.00    5.36
  13 -10  -3   -0.00    6.52
  13 -10  -4   -0.00    4.61
  13 -10  -5   -0.00    5.44
  13 -10  -6    3.27    6.91
 -13 -10   6   -0.00    4.26
  13 -10  -7   -0.00    4.36
 -13 -10   7   -0.00    3.50
  13 -10  -8    6.93    6.23
 -13 -10   8   -0.00    3.67
  13 -10  -9    1.52    3.97
 -13 -10   9    2.72    5.27
 -13 -10  10   -0.00    3.71
 -13 -10  11    1.19    4.60
 -13 -10  12    5.75    5.98
 -13 -10  13    0.71    3.54
 -13 -10  14   -0.00    5.54
 -13 -10  15    2.52    5.04
 -13 -10  16    0.75    5.60
 -13 -10  17   -0.00    4.04
 -13 -10  18    3.24    6.85
 -13 -10  19    0.80    6.02
 -12   0   1   -0.00    3.95
 -12   0   2   21.02    8.83
 -12   0   3    1.14    3.39
 -12   0   4   -0.00    3.50
 -12   0   5   -0.00    4.39
 -12   0   6   58.05   14.02
 -12   0   7    0.00    5.58
 -12   0   8    1.68    5.04
 -12   0   9    0.26    3.63
 -12   0  10   31.76   10.18
  12   0 -10   28.94   12.48
 -12   0  11    2.54    4.98
  12   0 -11   -0.00    3.78
 -12   0  12   15.81    8.23
  12   0 -12    4.48    5.97
 -12   0  13   -0.00    4.58
  12   0 -13    0.62    5.05
 -12   0  14    2.38    4.63
 -12   0  15   -0.00    4.02
 -12   0  16   36.41   11.36
 -12   0  17   -0.00    5.02
 -12   0  18   -0.00    4.38
 -12   0  19   -0.00    5.64
 -12   0  20    2.25    5.77
 -12   0  21   -0.00    4.52
 -12   0  22   14.38    8.17
 -12   0  23    5.13    5.95
 -12   0  24    1.59    5.21
 -12   0  25    1.54    4.75
 -12   0  26    2.04    5.99
 -12   0  27    3.34    5.56
 -12   1   1    0.37    3.25
  12  -1  -1   -0.00    4.87
 -12  -1   1    0.00    4.35
 -12   1   2   37.41   10.85
  12  -1  -2   14.37    8.30
 -12  -1   2   20.90    8.26
 -12   1   3    3.81    4.57
  12  -1  -3    0.49    5.64
 -12  -1   3    0.00    5.18
 -12   1   4   26.69    9.81
  12  -1  -4   34.92   12.66
 -12  -1   4   60.32   13.72
 -12   1   5   -0.00    4.02
  12  -1  -5   -0.00    5.46
 -12  -1   5   -0.00    4.16
 -12   1   6   -0.00    4.09
  12  -1  -6    8.98    7.40
 -12  -1   6    9.22    5.71
 -12   1   7    1.84    4.54
  12  -1  -7    2.41    5.81
 -12  -1   7    0.00    5.26
 -12   1   8   59.79   13.83
  12  -1  -8   23.50   10.41
 -12  -1   8   42.89   11.34
 -12   1   9    6.18    6.03
  12  -1  -9    5.11    5.57
 -12  -1   9    2.20    5.04
 -12   1  10   12.04    7.31
  12  -1 -10   15.84    8.89
 -12  -1  10   12.32    6.91
 -12   1  11    0.14    3.76
  12  -1 -11   -0.00    4.73
 -12  -1  11    5.64    5.05
 -12   1  12   -0.00    4.15
  12  -1 -12    4.59    6.32
 -12  -1  12   -0.00    3.73
 -12   1  13    0.73    3.02
  12  -1 -13    2.36    5.24
 -12  -1  13    0.37    2.39
 -12   1  14   45.84   11.70
  12  -1 -14    9.09    8.67
 -12  -1  14   34.94   10.53
 -12   1  15    0.00    5.30
  12  -1 -15   -0.00    5.11
 -12  -1  15    0.75    4.16
 -12   1  16    0.37    3.88
  12  -1 -16    2.23    6.31
 -12  -1  16    3.50    4.33
 -12   1  17   -0.00    3.69
  12  -1 -17    7.34    7.51
 -12  -1  17    0.00    4.27
 -12   1  18   14.87    7.76
  12  -1 -18    5.26    8.18
 -12  -1  18    8.54    7.21
 -12   1  19   -0.00    3.85
 -12  -1  19    0.01    3.25
 -12   1  20    1.97    5.07
 -12  -1  20   -0.00    6.33
 -12   1  21   -0.00    5.55
 -12  -1  21   -0.00    6.44
 -12   1  22    2.16    5.46
 -12  -1  22    1.18    4.80
 -12   1  23    0.79    4.25
 -12  -1  23   -0.00    3.48
 -12   1  24   -0.00    6.42
 -12  -1  24    9.32    7.46
 -12   1  25   -0.00    5.53
 -12  -1  25   -0.00    6.52
 -12   1  26    0.00    5.78
 -12  -1  26    4.77    6.79
 -12   1  27    0.80    5.29
 -12  -1  27    1.97    3.61
 -12   2   1    0.74    3.96
  12  -2  -1    1.87    5.32
 -12  -2   1    2.44    4.97
 -12   2   2   17.10    7.58
  12  -2  -2    2.99    5.93
 -12  -2   2   20.13    7.97
 -12   2   3    2.97    4.13
  12  -2  -3    1.52    4.24
 -12  -2   3    2.35    4.53
 -12   2   4   -0.00    4.65
  12  -2  -4    6.38    6.21
 -12  -2   4    8.29    6.46
 -12   2   5    6.23    6.79
  12  -2  -5    2.87    5.53
 -12  -2   5    2.21    4.58
 -12   2   6   21.83    9.25
  12  -2  -6   28.25   11.70
 -12  -2   6   19.63    8.21
 -12   2   7    0.27    4.26
  12  -2  -7   11.00    8.46
 -12  -2   7    0.38    3.97
 -12   2   8    0.00    4.32
  12  -2  -8    0.00    3.62
 -12  -2   8    4.25    4.86
 -12   2   9    3.97    4.57
  12  -2  -9   -0.00    4.30
 -12  -2   9   -0.00    3.37
 -12   2  10   21.42    8.96
  12  -2 -10    6.23    6.62
 -12  -2  10   26.15    9.45
 -12   2  11   -0.00    4.50
  12  -2 -11    3.44    6.69
 -12  -2  11    6.94    5.90
 -12   2  12    3.37    5.47
  12  -2 -12   11.85    9.45
 -12  -2  12   10.89    6.85
 -12   2  13   -0.00    3.94
  12  -2 -13   -0.00    5.47
 -12  -2  13   -0.00    3.64
 -12   2  14    2.34    4.54
  12  -2 -14   -0.00    6.71
 -12  -2  14   -0.00    3.22
 -12   2  15   -0.00    3.92
  12  -2 -15    5.47    6.48
 -12  -2  15    6.05    6.31
 -12   2  16    6.09    5.57
  12  -2 -16   21.48   10.28
 -12  -2  16    6.21    5.58
 -12   2  17    3.30    5.67
  12  -2 -17    1.97    5.16
 -12  -2  17   -0.00    3.87
 -12   2  18    2.29    4.48
  12  -2 -18    0.00    5.90
 -12  -2  18    0.18    5.00
 -12   2  19   -0.00    5.35
  12  -2 -19   -0.00    6.08
 -12  -2  19    0.00    5.26
 -12   2  20   -0.00    5.52
  12  -2 -20    9.48    9.16
 -12  -2  20    3.28    4.33
 -12   2  21   -0.00    4.65
  12  -2 -21    3.34    7.28
 -12  -2  21    1.50    5.61
 -12   2  22   10.84    7.64
  12  -2 -22    1.71    5.59
 -12  -2  22    5.03    6.28
 -12   2  23    1.93    4.46
  12  -2 -23   -0.00    6.84
 -12  -2  23    4.46    6.59
 -12   2  24    2.71    4.06
 -12  -2  24   -0.00    3.59
 -12   2  25    0.00    5.75
 -12  -2  25    3.81    5.62
 -12   2  26   23.03    9.15
 -12  -2  26    3.20    7.03
 -12   2  27    0.00    4.95
 -12  -2  27   -0.00    4.51
 -12   2  28   -0.00    5.57
 -12   3   1    0.89    4.20
  12  -3  -1   -0.00    5.68
 -12  -3   1    2.57    4.87
 -12   3   2   16.32    7.33
  12  -3  -2   10.10    8.36
 -12  -3   2   16.65    7.51
 -12   3   3    2.66    4.16
  12  -3  -3    1.65    5.76
 -12  -3   3    2.34    4.64
 -12   3   4   21.17    8.57
  12  -3  -4   15.80    8.92
 -12  -3   4   15.01    8.59
 -12   3   5    0.00    4.01
  12  -3  -5    0.00    4.83
 -12  -3   5    4.78    5.43
 -12   3   6   -0.00    4.80
  12  -3  -6   -0.00    3.46
 -12  -3   6    4.95    4.70
 -12   3   7    4.60    4.73
  12  -3  -7    0.00    5.95
 -12  -3   7    4.38    5.45
 -12   3   8    2.74    5.79
  12  -3  -8   15.94    9.16
 -12  -3   8   11.83    7.29
 -12   3   9   15.92    7.43
  12  -3  -9    5.52    5.79
 -12  -3   9    9.76    6.84
 -12   3  10   24.43    8.96
  12  -3 -10    4.92    5.75
 -12  -3  10   11.76    7.08
 -12   3  11    0.24    3.99
  12  -3 -11   -0.00    3.43
 -12  -3  11    1.72    3.76
 -12   3  12    4.82    5.54
  12  -3 -12   10.60    9.01
 -12  -3  12    5.20    5.70
 -12   3  13    2.02    4.06
  12  -3 -13    0.97    4.76
 -12  -3  13    2.63    4.33
 -12   3  14    9.99    6.64
  12  -3 -14    5.02    6.71
 -12  -3  14   32.44   10.66
 -12   3  15   -0.00    4.54
  12  -3 -15    3.13    6.62
 -12  -3  15    5.90    5.32
 -12   3  16    4.46    4.29
  12  -3 -16    2.73    6.12
 -12  -3  16   -0.00    4.00
 -12   3  17    4.03    5.27
  12  -3 -17   -0.00    6.77
 -12  -3  17    4.88    5.45
 -12   3  18   -0.00    4.01
  12  -3 -18    6.02    5.98
 -12  -3  18    0.00    4.47
 -12   3  19    2.20    4.68
  12  -3 -19    0.23    4.88
 -12  -3  19    7.94    6.27
 -12   3  20    0.00    5.01
  12  -3 -20    3.30    6.38
 -12  -3  20   -0.00    5.35
 -12   3  21   -0.00    5.25
  12  -3 -21   -0.00    6.30
 -12  -3  21   10.45    7.00
 -12   3  22   -0.00    5.89
  12  -3 -22    6.66    7.39
 -12  -3  22    4.47    6.31
 -12   3  23    0.00    5.97
  12  -3 -23    6.30    8.15
 -12  -3  23   -0.00    4.32
 -12   3  24   12.16    8.20
  12  -3 -24    2.09    7.94
 -12  -3  24    5.19    6.56
 -12   3  25    0.00    4.67
  12  -3 -25   -0.00    6.48
 -12  -3  25    2.49    5.31
 -12   3  26    4.52    6.01
  12  -3 -26    8.13    8.33
 -12  -3  26    2.06    4.61
 -12   3  27   -0.00    4.47
 -12   3  28   12.16    8.98
 -12   4   1    6.43    5.25
  12  -4  -1    1.40    5.15
 -12  -4   1   14.77    7.67
 -12   4   2    3.32    4.30
  12  -4  -2    2.43    6.13
 -12  -4   2    9.52    6.32
 -12   4   3    4.31    5.50
  12  -4  -3    0.09    4.02
 -12  -4   3    5.04    5.53
 -12   4   4    4.39    4.78
  12  -4  -4    1.93    5.20
 -12  -4   4    0.18    3.72
 -12   4   5    5.57    5.33
  12  -4  -5    3.39    6.60
 -12  -4   5    4.93    5.50
 -12   4   6    7.38    5.52
  12  -4  -6    2.12    6.17
 -12  -4   6   10.53    6.83
 -12   4   7   20.36    8.32
  12  -4  -7   20.15   10.09
 -12  -4   7   14.90    8.10
 -12   4   8   -0.00    4.94
  12  -4  -8   -0.00    5.09
 -12  -4   8   -0.00    4.68
 -12   4   9    0.42    4.06
  12  -4  -9    7.74    6.51
 -12  -4   9    0.16    4.06
 -12   4  10    8.21    6.09
  12  -4 -10    2.97    5.26
 -12  -4  10   23.93    8.94
 -12   4  11    7.34    6.07
  12  -4 -11    2.66    5.26
 -12  -4  11    1.83    4.65
 -12   4  12   10.36    6.98
  12  -4 -12   20.21    9.37
 -12  -4  12   15.47    8.30
 -12   4  13   -0.00    4.18
  12  -4 -13   -0.00    4.79
 -12  -4  13   -0.00    4.05
 -12   4  14   -0.00    4.14
  12  -4 -14   -0.00    5.34
 -12  -4  14    2.11    4.20
 -12   4  15    3.59    5.19
  12  -4 -15    4.64    6.27
 -12  -4  15    7.95    6.77
 -12   4  16    1.78    4.19
  12  -4 -16   -0.00    4.78
 -12  -4  16    9.20    7.60
 -12   4  17    3.89    5.25
  12  -4 -17    2.98    5.05
 -12  -4  17   11.18    6.69
 -12   4  18    1.25    4.29
  12  -4 -18   -0.00    5.47
 -12  -4  18    0.00    4.95
 -12   4  19    4.61    4.98
  12  -4 -19    5.03    6.28
 -12  -4  19   -0.00    4.33
 -12   4  20    4.46    6.34
  12  -4 -20   -0.00    5.48
 -12  -4  20    8.90    8.23
 -12   4  21    4.39    6.92
  12  -4 -21    4.17    6.23
 -12  -4  21    9.75    7.27
 -12   4  22   12.37    8.07
  12  -4 -22    0.20    4.73
 -12  -4  22   -0.00    4.81
 -12   4  23   -0.00    5.72
  12  -4 -23    1.71    4.06
 -12  -4  23   -0.00    5.63
 -12   4  24   -0.00    5.40
  12  -4 -24    0.83    6.61
 -12  -4  24   -0.00    4.28
 -12   4  25    1.72    5.50
  12  -4 -25   -0.00    6.09
 -12  -4  25    1.21    4.61
 -12   4  26    0.77    5.58
  12  -4 -26    4.70    7.23
 -12  -4  26    0.43    5.57
 -12   4  27    0.63    4.59
  12  -4 -27   -0.00    6.68
 -12   4  28   -0.00    4.50
  12  -4 -28    4.91    6.24
  12  -4 -29   -0.00    5.78
 -12   5   1    1.00    3.92
  12  -5  -1    3.95    5.22
 -12  -5   1   -0.00    4.13
 -12   5   2    1.42    4.83
  12  -5  -2    6.78    6.65
 -12  -5   2    4.01    4.62
 -12   5   3    8.95    6.65
  12  -5  -3    1.38    4.95
 -12  -5   3   24.06    8.76
 -12   5   4   12.48    6.60
  12  -5  -4    0.00    5.88
 -12  -5   4    5.86    5.14
 -12   5   5   11.46    6.69
  12  -5  -5    2.73    5.60
 -12  -5   5    6.17    5.56
 -12   5   6    0.61    3.64
  12  -5  -6    3.60    5.37
 -12  -5   6    2.93    4.27
 -12   5   7   -0.00    3.31
  12  -5  -7    4.33    5.69
 -12  -5   7    1.44    4.17
 -12   5   8    7.10    6.19
  12  -5  -8    9.04    7.81
 -12  -5   8   13.35    7.34
 -12   5   9   24.04    8.52
  12  -5  -9    5.31    6.67
 -12  -5   9   19.09    8.52
 -12   5  10    0.00    4.13
  12  -5 -10   -0.00    5.10
 -12  -5  10    2.60    4.60
 -12   5  11    1.75    4.17
  12  -5 -11    2.35    4.99
 -12  -5  11   -0.00    3.25
 -12   5  12   -0.00    3.52
  12  -5 -12    5.65    6.51
 -12  -5  12    4.53    5.93
 -12   5  13   11.64    6.71
  12  -5 -13   13.92    9.22
 -12  -5  13   29.35   10.16
 -12   5  14   12.59    7.19
  12  -5 -14    3.24    6.39
 -12  -5  14   14.91    8.22
 -12   5  15    3.28    4.41
  12  -5 -15   -0.00    4.65
 -12  -5  15   -0.00    4.76
 -12   5  16   -0.00    4.58
  12  -5 -16    0.57    6.45
 -12  -5  16    0.91    3.97
 -12   5  17    8.74    6.51
  12  -5 -17    0.00    5.83
 -12  -5  17    6.18    5.92
 -12   5  18    9.01    7.01
  12  -5 -18    0.00    5.56
 -12  -5  18    4.57    5.34
 -12   5  19    6.13    7.27
  12  -5 -19    0.00    4.04
 -12  -5  19   -0.00    4.82
 -12   5  20    1.96    5.47
  12  -5 -20    0.49    6.83
 -12  -5  20   -0.00    5.47
 -12   5  21    3.68    5.46
  12  -5 -21   -0.00    3.59
 -12  -5  21   10.05    6.61
 -12   5  22    6.60    6.00
  12  -5 -22   -0.00    6.88
 -12  -5  22   -0.00    4.73
 -12   5  23    6.82    6.02
  12  -5 -23    0.66    5.34
 -12  -5  23    0.00    5.89
 -12   5  24    0.97    4.86
  12  -5 -24   -0.00    6.16
 -12  -5  24    5.40    6.28
 -12   5  25    0.40    5.28
  12  -5 -25    2.58    7.07
 -12  -5  25   -0.00    5.14
 -12   5  26    0.00    5.57
  12  -5 -26   -0.00    7.50
 -12  -5  26   -0.00    5.22
 -12   5  27    3.09    5.11
  12  -5 -27   -0.00    5.01
 -12   5  28    3.17    6.03
  12  -5 -28    0.02    5.01
  12  -5 -29    0.28    5.51
  12  -5 -30   -0.00    7.66
 -12   6   1   15.17    7.42
  12  -6  -1   11.55    8.63
 -12  -6   1   10.06    5.99
 -12   6   2    8.15    5.76
  12  -6  -2   -0.00    6.52
 -12  -6   2   14.10    7.37
 -12   6   3   -0.00    3.77
  12  -6  -3    5.43    7.23
 -12  -6   3    7.79    5.74
 -12   6   4   -0.00    3.52
  12  -6  -4   -0.00    6.25
 -12  -6   4   -0.00    4.32
 -12   6   5   26.57    9.50
  12  -6  -5   38.73   12.74
 -12  -6   5   21.27    8.74
 -12   6   6   10.46    6.02
  12  -6  -6   15.94    8.54
 -12  -6   6    6.36    5.70
 -12   6   7   -0.00    5.05
  12  -6  -7    2.16    5.95
 -12  -6   7    9.87    6.71
 -12   6   8    2.86    4.74
  12  -6  -8    2.71    4.69
 -12  -6   8   -0.00    3.18
 -12   6   9    0.00    3.98
  12  -6  -9   10.52    7.97
 -12  -6   9    3.65    5.06
 -12   6  10   -0.00    3.29
  12  -6 -10    0.61    4.58
 -12  -6  10    6.64    5.31
 -12   6  11   16.72    7.93
  12  -6 -11   24.78   10.20
 -12  -6  11   14.82    8.10
 -12   6  12    8.06    5.69
  12  -6 -12    0.03    4.07
 -12  -6  12    3.88    5.20
 -12   6  13    0.03    4.16
  12  -6 -13    3.41    4.78
 -12  -6  13    3.23    5.22
 -12   6  14    2.32    5.07
  12  -6 -14   -0.00    4.49
 -12  -6  14    0.00    4.02
 -12   6  15    2.76    5.63
  12  -6 -15    6.31    6.91
 -12  -6  15    2.92    4.26
 -12   6  16    3.89    5.20
  12  -6 -16    7.53    7.79
 -12  -6  16   -0.00    4.44
 -12   6  17   10.59    6.27
  12  -6 -17    0.00    4.70
 -12  -6  17   -0.00    4.11
 -12   6  18   -0.00    4.34
  12  -6 -18    1.36    5.59
 -12  -6  18    2.20    4.70
 -12   6  19    0.00    4.69
  12  -6 -19   -0.00    4.71
 -12  -6  19    2.66    5.60
 -12   6  20    1.76    6.12
  12  -6 -20    1.30    5.62
 -12  -6  20    2.16    4.20
 -12   6  21    2.25    5.57
  12  -6 -21   -0.00    5.38
 -12  -6  21    2.19    4.73
 -12   6  22    1.14    4.04
  12  -6 -22    3.95    6.23
 -12  -6  22    2.16    4.28
 -12   6  23    2.41    4.59
  12  -6 -23    0.00    5.64
 -12  -6  23    0.53    4.07
 -12   6  24   -0.00    4.21
  12  -6 -24   -0.00    6.07
 -12  -6  24    5.53    5.07
 -12   6  25    3.85    5.29
  12  -6 -25   -0.00    5.04
 -12  -6  25    2.48    5.02
 -12   6  26   -0.00    5.24
  12  -6 -26   11.80    9.52
 -12   6  27   -0.00    4.42
  12  -6 -27    2.74    6.97
  12  -6 -28   -0.00    4.91
 -12   7   1    3.45    4.45
 -12  -7   1    3.55    5.06
 -12   7   2   -0.00    4.27
  12  -7  -2    6.90    7.01
 -12  -7   2   10.07    6.45
 -12   7   3    1.66    4.66
  12  -7  -3   12.60    8.13
 -12  -7   3   17.38    8.24
 -12   7   4    0.96    3.27
  12  -7  -4    0.00    6.15
 -12  -7   4    6.42    5.67
 -12   7   5    3.12    4.08
  12  -7  -5   -0.00    5.76
 -12  -7   5    2.45    3.78
 -12   7   6    2.55    4.51
  12  -7  -6   -0.00    4.49
 -12  -7   6   -0.00    3.82
 -12   7   7    3.48    5.61
  12  -7  -7    0.34    4.82
 -12  -7   7    0.00    4.20
 -12   7   8    8.24    6.28
  12  -7  -8    3.73    5.76
 -12  -7   8   -0.00    3.48
 -12   7   9   12.50    7.05
  12  -7  -9    8.67    7.12
 -12  -7   9   12.93    7.33
 -12   7  10    2.82    5.15
  12  -7 -10    1.47    3.50
 -12  -7  10    4.90    5.25
 -12   7  11   -0.00    3.02
  12  -7 -11    0.67    4.45
 -12  -7  11   -0.00    4.22
 -12   7  12    6.84    5.73
  12  -7 -12   -0.00    3.41
 -12  -7  12   -0.00    3.94
 -12   7  13    2.02    4.66
  12  -7 -13    3.26    5.58
 -12  -7  13    0.00    4.26
 -12   7  14    4.72    4.83
  12  -7 -14   -0.00    4.95
 -12  -7  14    5.66    6.10
 -12   7  15    3.73    5.56
  12  -7 -15   10.92    9.29
 -12  -7  15    8.32    6.16
 -12   7  16   -0.00    3.98
  12  -7 -16   -0.00    5.85
 -12  -7  16   -0.00    5.12
 -12   7  17   -0.00    4.35
  12  -7 -17    1.84    7.65
 -12  -7  17   -0.00    4.53
 -12   7  18   -0.00    3.07
  12  -7 -18    0.34    5.25
 -12  -7  18    0.00    3.80
 -12   7  19   10.16    8.03
  12  -7 -19    6.75    8.75
 -12  -7  19   10.91    7.31
 -12   7  20    0.00    4.59
  12  -7 -20   -0.00    5.21
 -12  -7  20    0.98    4.47
 -12   7  21   -0.00    4.57
  12  -7 -21   -0.00    7.64
 -12  -7  21   -0.00    5.64
 -12   7  22   -0.00    6.28
  12  -7 -22   -0.00    5.39
 -12  -7  22   -0.00    4.25
 -12   7  23    1.54    5.22
  12  -7 -23   -0.00    5.12
 -12  -7  23   -0.00    5.47
 -12   7  24    1.34    5.28
  12  -7 -24   -0.00    6.55
 -12  -7  24   -0.00    3.68
 -12   7  25   -0.00    4.82
  12  -7 -25   -0.00    6.53
 -12  -7  25    1.75    5.90
 -12   7  26    0.00    4.55
  12  -7 -26    1.35    6.43
 -12   7  27    5.52    6.11
 -12   8   1    9.07    6.57
  12  -8  -1    2.58    5.64
 -12  -8   1    3.81    4.93
 -12   8   2    5.59    4.37
  12  -8  -2   -0.00    5.25
 -12  -8   2   -0.00    3.60
 -12   8   3    0.00    2.95
  12  -8  -3    0.00    4.35
 -12  -8   3    3.12    4.47
 -12   8   4    0.49    3.87
  12  -8  -4    7.82    7.79
 -12  -8   4    0.00    3.78
 -12   8   5   18.75    8.15
  12  -8  -5    7.60    7.16
 -12  -8   5   18.33    8.38
 -12   8   6   -0.00    4.89
  12  -8  -6    3.01    5.30
 -12  -8   6   -0.00    4.12
 -12   8   7    2.40    5.42
  12  -8  -7    7.52    6.28
 -12  -8   7   35.09   10.47
 -12   8   8   -0.00    2.70
  12  -8  -8   -0.00    4.25
 -12  -8   8   -0.00    2.98
 -12   8   9    1.94    4.30
  12  -8  -9    3.71    6.44
 -12  -8   9    3.38    5.20
 -12   8  10   -0.00    3.95
  12  -8 -10    0.80    3.99
 -12  -8  10   -0.00    4.59
 -12   8  11    1.58    4.67
  12  -8 -11    0.35    4.00
 -12  -8  11   11.62    6.91
 -12   8  12    1.41    4.28
  12  -8 -12    0.00    4.52
 -12  -8  12    5.75    5.85
 -12   8  13    5.13    5.20
  12  -8 -13   -0.00    5.51
 -12  -8  13    0.00    4.02
 -12   8  14    2.77    4.58
  12  -8 -14   -0.00    6.30
 -12  -8  14   -0.00    4.98
 -12   8  15    4.40    6.07
  12  -8 -15    0.00    5.98
 -12  -8  15    1.45    5.20
 -12   8  16   -0.00    3.99
  12  -8 -16    0.00    5.74
 -12  -8  16    3.37    5.88
 -12   8  17    5.41    5.45
  12  -8 -17    4.38    5.86
 -12  -8  17    7.55    6.45
 -12   8  18   -0.00    4.57
  12  -8 -18    0.70    3.83
 -12  -8  18    7.97    6.91
 -12   8  19   -0.00    4.31
  12  -8 -19   -0.00    4.96
 -12  -8  19    0.92    4.71
 -12   8  20    4.33    6.17
  12  -8 -20    2.07    6.54
 -12  -8  20   -0.00    5.30
 -12   8  21    0.59    5.54
  12  -8 -21    3.46    5.78
 -12  -8  21    0.00    4.79
 -12   8  22    0.00    3.55
  12  -8 -22   -0.00    6.84
 -12  -8  22   -0.00    4.01
 -12   8  23   -0.00    3.70
  12  -8 -23    3.61    6.71
 -12  -8  23    0.00    4.63
 -12   8  24    1.01    4.71
 -12  -8  24   -0.00    5.23
 -12   8  25    0.03    5.17
 -12   8  26    0.20    3.87
 -12   8  27    7.05    7.45
 -12   9   1   -0.00    3.80
  12  -9  -1   -0.00    5.05
 -12  -9   1   -0.00    4.52
 -12   9   2    2.67    4.01
  12  -9  -2    2.02    4.78
 -12  -9   2    0.00    4.90
 -12   9   3    5.12    5.41
  12  -9  -3    8.95    6.35
 -12  -9   3   20.89    8.56
 -12   9   4    1.37    4.47
  12  -9  -4    3.06    5.08
 -12  -9   4    0.24    3.52
 -12   9   5    1.14    3.59
  12  -9  -5   -0.00    3.99
 -12  -9   5    2.75    4.85
 -12   9   6   -0.00    3.00
  12  -9  -6    0.00    5.20
 -12  -9   6    6.50    5.54
 -12   9   7    4.42    5.09
  12  -9  -7    0.07    4.61
 -12  -9   7    0.00    4.66
 -12   9   8    0.48    3.84
  12  -9  -8   -0.00    5.03
 -12  -9   8    2.61    4.08
 -12   9   9    7.31    5.90
  12  -9  -9   25.95   11.10
 -12  -9   9   17.86    8.55
 -12   9  10    2.30    3.60
  12  -9 -10    1.52    5.89
 -12  -9  10   -0.00    4.66
 -12   9  11    0.00    4.04
  12  -9 -11    2.03    4.12
 -12  -9  11    1.39    4.85
 -12   9  12   -0.00    4.12
  12  -9 -12   -0.00    3.66
 -12  -9  12    1.32    4.27
 -12   9  13    0.00    3.55
  12  -9 -13    1.64    4.99
 -12  -9  13    2.85    5.96
 -12   9  14   -0.00    3.71
  12  -9 -14    1.38    4.65
 -12  -9  14    3.86    5.31
 -12   9  15    2.74    4.76
  12  -9 -15    1.91    7.36
 -12  -9  15    1.83    4.12
 -12   9  16   -0.00    4.19
  12  -9 -16   -0.00    4.59
 -12  -9  16    4.57    5.17
 -12   9  17    0.00    4.26
  12  -9 -17    1.00    4.79
 -12  -9  17    4.79    5.67
 -12   9  18    4.49    5.89
  12  -9 -18   -0.00    5.01
 -12  -9  18   -0.00    4.31
  12  -9 -19    1.17    4.04
 -12  -9  19    4.79    5.60
  12  -9 -20   -0.00    4.85
 -12  -9  20   -0.00    4.83
 -12  -9  21   -0.00    5.16
 -12  -9  22   -0.00    3.79
 -12  -9  23   11.04    7.32
 -12  -9  24    0.13    2.89
 -12  10   1    3.86    4.21
  12 -10  -1    0.01    3.86
  12 -10  -2   -0.00    5.75
 -12 -10   2    2.56    4.68
  12 -10  -3    2.22    6.40
 -12 -10   3    0.71    3.72
  12 -10  -4    0.00    5.39
 -12 -10   4    0.00    4.37
  12 -10  -5    8.52    6.87
 -12 -10   5   -0.00    3.48
  12 -10  -6    3.37    5.75
 -12 -10   6    1.98    3.91
  12 -10  -7    4.27    5.72
 -12 -10   7    7.05    6.18
  12 -10  -8   -0.00    4.66
 -12 -10   8   -0.00    4.41
  12 -10  -9    9.28    7.57
 -12 -10   9    3.08    4.58
  12 -10 -10   -0.00    5.54
 -12 -10  10    0.98    4.73
  12 -10 -11    0.52    4.13
 -12 -10  11    1.24    5.15
  12 -10 -12   -0.00    4.96
 -12 -10  12    2.17    4.45
  12 -10 -13    1.20    5.28
 -12 -10  13    2.29    4.79
  12 -10 -14    4.55    5.97
 -12 -10  14   -0.00    3.69
  12 -10 -15   -0.00    5.06
 -12 -10  15    2.53    5.09
  12 -10 -16   -0.00    5.39
 -12 -10  16   -0.00    4.55
 -12 -10  17    9.50    6.83
 -12 -10  18   -0.00    5.09
 -12 -10  19    1.29    4.31
 -12 -10  20   -0.00    5.07
 -12 -10  21    3.80    5.17
 -12 -10  22   -0.00    5.52
 -12 -10  23    3.14    5.10
  12 -11  -1    0.13    4.25
  12 -11  -2    0.00    5.68
  12 -11  -3   -0.00    6.04
  12 -11  -4    1.30    4.58
  12 -11  -5    0.00    5.47
  12 -11  -6   -0.00    4.54
  12 -11  -7    1.16    4.19
  12 -11  -8   -0.00    4.91
  12 -11  -9   13.08    7.72
  12 -11 -10    0.31    4.70
  12 -11 -11    7.13    5.64
 -11   0   1   73.85   15.02
  11   0  -1   54.35   15.18
 -11   0   2    0.57    3.72
  11   0  -2   -0.00    4.26
 -11   0   3   32.93    9.85
  11   0  -3   10.56    8.72
 -11   0   4    3.20    5.15
  11   0  -4   -0.00    5.43
 -11   0   5   91.94   16.70
  11   0  -5   65.55   17.01
 -11   0   6   -0.86    4.08
  11   0  -6    3.07    5.53
 -11   0   7    2.69    3.56
  11   0  -7    3.92    5.47
 -11   0   8    2.58    4.88
  11   0  -8    1.82    4.41
 -11   0   9    6.41    6.08
  11   0  -9   71.45   16.73
 -11   0  10   -0.00    3.81
 -11   0  11   35.95   10.18
 -11   0  12    1.19    3.88
 -11   0  13   -0.00    2.97
 -11   0  14   -0.00    4.81
 -11   0  15   17.51    7.22
 -11   0  16   -0.17    4.62
  11   0 -16    0.00    4.61
 -11   0  17    5.07    6.59
  11   0 -17   -0.00    5.45
 -11   0  18    0.07    2.75
  11   0 -18    3.27    5.73
 -11   0  19    4.15    5.62
  11   0 -19    3.91    7.30
 -11   0  20   -0.00    5.04
 -11   0  21   25.34   10.19
 -11   0  22   -0.00    4.54
 -11   0  23   -0.00    5.18
 -11   0  24   -0.00    4.53
 -11   0  25    6.88    6.26
 -11   0  26   -0.00    5.57
 -11   0  27   24.79    9.52
 -11   0  28   -0.00    4.24
 -11   0  29   -0.00    4.77
 -11   0  30   -0.00    6.68
 -11   1   1   59.52   13.93
  11   1  -1   91.48   19.14
 -11  -1   1   66.83   14.73
 -11   1   2    2.75    4.42
  11   1  -2    4.74    5.71
 -11  -1   2   -0.00    3.25
 -11   1   3   22.53    8.62
  11   1  -3   45.58   13.83
 -11  -1   3   52.15   12.17
 -11   1   4    0.00    3.34
  11   1  -4   -0.00    5.22
 -11  -1   4   -0.00    2.93
 -11   1   5    3.89    4.59
  11   1  -5    6.75    5.62
 -11  -1   5    7.07    5.45
 -11   1   6   -0.00    1.93
  11   1  -6   -0.00    3.46
 -11  -1   6    0.85    3.39
 -11   1   7   46.71   11.87
  11   1  -7   42.84   13.53
 -11  -1   7   56.44   12.80
 -11   1   8   -0.00    2.86
  11   1  -8   -0.00    4.61
 -11  -1   8    0.00    3.94
 -11   1   9   20.81    8.37
  11   1  -9   12.72    8.77
 -11  -1   9    9.75    7.01
 -11   1  10   -0.00    4.16
  11   1 -10    1.35    4.10
 -11  -1  10   -0.00    3.72
 -11   1  11    9.79    6.00
  11  -1 -11    3.80    5.82
  11   1 -11   19.68    9.90
 -11  -1  11   11.86    6.25
 -11   1  12   -0.00    4.80
  11  -1 -12   -0.00    5.42
  11   1 -12   10.95    7.97
 -11  -1  12    4.99    5.09
 -11   1  13   37.02   10.58
  11  -1 -13   11.91    9.64
  11   1 -13   19.30   10.29
 -11  -1  13   43.41   11.36
 -11   1  14   -0.00    5.23
  11  -1 -14   -0.00    4.77
  11   1 -14   -0.00    4.51
 -11  -1  14    4.54    4.66
 -11   1  15    0.55    3.99
  11  -1 -15    5.15    6.46
 -11  -1  15   -0.00    4.35
 -11   1  16    0.00    4.68
  11  -1 -16   -0.00    5.25
 -11  -1  16   -0.00    4.64
 -11   1  17    6.93    6.21
  11  -1 -17    2.45    6.78
 -11  -1  17   13.35    8.35
 -11   1  18    0.80    4.16
  11  -1 -18   -0.00    5.00
 -11  -1  18   -0.00    4.71
 -11   1  19    0.00    3.94
  11  -1 -19   19.37   10.17
 -11  -1  19   10.08    6.99
 -11   1  20   -0.00    4.50
  11  -1 -20   -0.00    5.85
 -11  -1  20    5.63    5.09
 -11   1  21    4.07    5.00
  11  -1 -21   -0.00    5.90
 -11  -1  21   -0.00    4.22
 -11   1  22    0.00    4.33
  11  -1 -22    9.63    8.67
 -11  -1  22    7.71    6.44
 -11   1  23   17.18    8.72
  11  -1 -23   10.91    8.61
 -11  -1  23   22.77    9.68
 -11   1  24   -0.00    4.32
 -11  -1  24    0.00    5.79
 -11   1  25    2.17    5.58
 -11  -1  25    0.65    6.18
 -11   1  26    1.29    4.74
 -11  -1  26    6.67    5.74
 -11   1  27    5.14    7.10
 -11  -1  27    0.72    4.59
 -11   1  28    0.45    6.03
 -11  -1  28    4.19    6.31
 -11   1  29    2.10    5.02
 -11  -1  29    3.13    5.81
 -11   1  30    0.68    3.55
 -11  -1  30   -0.00    5.41
 -11   2   1   19.69    8.55
 -11  -2   1   27.37    9.24
 -11   2   2    2.72    4.73
 -11  -2   2    0.00    3.93
 -11   2   3    4.26    4.50
 -11  -2   3   16.51    7.24
 -11   2   4    5.67    5.26
  11  -2  -4    4.49    5.40
 -11  -2   4    4.61    5.19
 -11   2   5   38.54   10.99
  11  -2  -5   35.79   12.35
 -11  -2   5   49.67   12.42
 -11   2   6   13.02    6.43
  11  -2  -6    4.36    5.21
 -11  -2   6   13.07    6.57
 -11   2   7    0.50    3.62
  11  -2  -7   -0.00    4.98
 -11  -2   7    6.30    6.07
 -11   2   8   13.44    6.63
  11  -2  -8    5.26    6.61
 -11  -2   8   17.28    7.44
 -11   2   9   22.33    8.55
  11  -2  -9    5.65    6.16
 -11  -2   9   19.59    7.94
 -11   2  10    4.97    4.94
  11  -2 -10    0.01    2.43
 -11  -2  10    4.03    5.27
 -11   2  11   23.54    8.35
  11  -2 -11    5.07    5.92
 -11  -2  11   33.51   10.13
 -11   2  12    1.52    4.39
  11  -2 -12    2.64    4.45
 -11  -2  12    0.00    3.91
 -11   2  13    3.95    4.50
  11  -2 -13    1.64    6.50
 -11  -2  13    0.85    4.20
 -11   2  14    1.47    3.21
  11  -2 -14   11.55    7.91
 -11  -2  14    2.94    4.64
 -11   2  15   16.28    7.86
  11  -2 -15    9.17    7.63
 -11  -2  15    8.45    6.89
 -11   2  16    6.69    6.14
  11  -2 -16    5.15    6.35
 -11  -2  16    5.33    5.84
 -11   2  17   -0.00    4.23
  11  -2 -17   -0.00    5.20
 -11  -2  17   10.24    6.95
 -11   2  18   -0.00    3.22
  11  -2 -18    4.05    5.76
 -11  -2  18   -0.00    5.03
 -11   2  19    3.78    5.78
  11  -2 -19    4.00    6.85
 -11  -2  19    4.24    5.68
 -11   2  20   -0.00    3.65
  11  -2 -20    3.75    6.59
 -11  -2  20   -0.00    5.70
 -11   2  21   12.57    6.80
  11  -2 -21   16.11    9.99
 -11  -2  21   13.47    8.13
 -11   2  22   -0.00    5.07
  11  -2 -22   -0.00    7.86
 -11  -2  22   -0.00    6.54
 -11   2  23    0.65    4.49
  11  -2 -23   -0.00    4.95
 -11  -2  23   -0.00    4.45
 -11   2  24   -0.00    5.24
  11  -2 -24   -0.00    8.11
 -11  -2  24    5.70    6.34
 -11   2  25    4.77    6.49
  11  -2 -25    1.81    6.66
 -11  -2  25    0.00    5.72
 -11   2  26   -0.00    4.27
  11  -2 -26   -0.00    4.54
 -11  -2  26    5.24    5.14
 -11   2  27    2.10    6.21
 -11  -2  27   21.14    9.33
 -11   2  28    0.90    4.89
 -11  -2  28    5.74    6.23
 -11   2  29   -0.00    4.78
 -11  -2  29    0.07    3.43
 -11   2  30    0.51    4.83
 -11  -2  30   -0.00    4.98
 -11   3   1    7.21    5.10
  11  -3  -1   13.31    8.31
 -11  -3   1    4.45    4.57
 -11   3   2   19.06    7.55
  11  -3  -2   16.51    8.73
 -11  -3   2   13.33    7.04
 -11   3   3   48.82   11.69
  11  -3  -3   23.39   10.82
 -11  -3   3   25.75    9.41
 -11   3   4   10.75    5.86
  11  -3  -4    4.98    6.93
 -11  -3   4    3.38    4.50
 -11   3   5   14.04    6.25
  11  -3  -5   -0.00    5.04
 -11  -3   5    1.55    4.45
 -11   3   6    8.37    6.04
  11  -3  -6    2.41    5.14
 -11  -3   6   13.22    6.28
 -11   3   7   24.10    9.09
  11  -3  -7   39.41   12.73
 -11  -3   7   44.08   11.52
 -11   3   8    4.94    5.02
  11  -3  -8   -0.00    5.25
 -11  -3   8    4.30    5.72
 -11   3   9    9.21    6.04
  11  -3  -9    3.97    5.75
 -11  -3   9    5.40    5.33
 -11   3  10    6.65    5.92
  11  -3 -10    4.39    5.06
 -11  -3  10    1.74    4.61
 -11   3  11   15.64    7.27
  11  -3 -11    4.28    6.05
 -11  -3  11    9.82    6.27
 -11   3  12   19.66    7.36
  11  -3 -12   13.50    8.74
 -11  -3  12    5.21    5.16
 -11   3  13   19.06    8.08
  11  -3 -13   16.29    9.33
 -11  -3  13   16.87    7.97
 -11   3  14    5.51    5.02
  11  -3 -14   -0.00    2.90
 -11  -3  14   -0.00    3.11
 -11   3  15    4.99    5.32
  11  -3 -15    0.23    4.45
 -11  -3  15   -0.00    3.13
 -11   3  16    1.77    4.34
  11  -3 -16    1.08    5.11
 -11  -3  16   -0.00    4.69
 -11   3  17    3.86    5.63
  11  -3 -17    0.72    5.95
 -11  -3  17   18.68    7.85
 -11   3  18   -0.00    3.50
  11  -3 -18    3.47    6.44
 -11  -3  18    5.13    5.10
 -11   3  19    9.16    7.32
  11  -3 -19    0.00    6.21
 -11  -3  19    2.89    5.17
 -11   3  20    7.55    6.10
  11  -3 -20   -0.00    5.16
 -11  -3  20   -0.00    4.89
 -11   3  21   -0.00    5.54
  11  -3 -21   -0.00    6.14
 -11  -3  21    1.42    4.56
 -11   3  22    7.16    6.35
  11  -3 -22    7.23    7.59
 -11  -3  22    3.60    5.14
 -11   3  23    5.82    7.11
  11  -3 -23    9.79    9.33
 -11  -3  23   23.77    9.95
 -11   3  24   -0.00    4.86
  11  -3 -24   -0.00    5.67
 -11  -3  24   12.20    7.54
 -11   3  25    0.00    4.79
  11  -3 -25    0.21    3.17
 -11  -3  25   -0.00    4.52
 -11   3  26   -0.00    5.15
  11  -3 -26    1.34    5.88
 -11  -3  26    0.00    4.18
 -11   3  27    5.88    6.11
  11  -3 -27    5.04    6.56
 -11  -3  27   21.47    9.19
 -11   3  28    0.11    3.98
  11  -3 -28   -0.00    6.11
 -11  -3  28    0.00    4.48
 -11   3  29    3.12    5.27
  11  -3 -29   -0.00    5.73
 -11  -3  29   -0.00    4.17
 -11   3  30   -0.00    5.34
  11  -3 -30   -0.00    6.18
 -11   4   1   23.61    9.19
  11  -4  -1   11.57    8.82
 -11  -4   1   38.82   10.74
 -11   4   2   -0.00    2.56
  11  -4  -2    4.23    5.46
 -11  -4   2    2.14    4.01
 -11   4   3    0.00    4.13
  11  -4  -3    0.00    5.47
 -11  -4   3    3.13    4.57
 -11   4   4    8.03    5.84
  11  -4  -4    0.94    4.62
 -11  -4   4    6.51    5.41
 -11   4   5   39.62   11.51
  11  -4  -5   38.16   12.48
 -11  -4   5   28.48    9.73
 -11   4   6    8.62    5.90
  11  -4  -6    4.91    6.44
 -11  -4   6    7.88    6.83
 -11   4   7    9.14    5.84
  11  -4  -7   13.55    7.95
 -11  -4   7    3.83    4.43
 -11   4   8    1.19    3.92
  11  -4  -8    2.30    4.67
 -11  -4   8    4.64    4.61
 -11   4   9   36.17   10.09
  11  -4  -9   14.51    8.03
 -11  -4   9   42.45   11.19
 -11   4  10    3.79    5.02
  11  -4 -10    4.07    4.37
 -11  -4  10    3.43    5.37
 -11   4  11    9.34    6.25
  11  -4 -11    7.59    6.94
 -11  -4  11   21.03    8.53
 -11   4  12    0.00    3.33
  11  -4 -12    4.30    5.44
 -11  -4  12   -0.00    4.17
 -11   4  13    5.65    5.74
  11  -4 -13   -0.00    4.46
 -11  -4  13    2.26    3.64
 -11   4  14    3.60    4.51
  11  -4 -14   -0.00    6.15
 -11  -4  14    3.44    4.84
 -11   4  15   11.58    6.69
  11  -4 -15    4.91    6.71
 -11  -4  15   11.03    6.98
 -11   4  16    0.99    3.97
  11  -4 -16   -0.00    3.01
 -11  -4  16    8.84    6.34
 -11   4  17    1.01    4.23
  11  -4 -17    0.27    2.85
 -11  -4  17   -0.00    5.40
 -11   4  18   -0.00    4.01
  11  -4 -18    0.79    4.51
 -11  -4  18   -0.00    3.73
 -11   4  19   -0.00    5.52
  11  -4 -19    6.85    7.75
 -11  -4  19   -0.00    4.55
 -11   4  20    0.00    4.94
  11  -4 -20    4.27    7.41
 -11  -4  20    3.18    5.85
 -11   4  21    3.11    5.41
  11  -4 -21    6.94    7.92
 -11  -4  21    4.89    5.80
 -11   4  22    7.78    5.70
  11  -4 -22    0.32    4.41
 -11  -4  22    0.00    3.28
 -11   4  23   -0.00    4.87
  11  -4 -23    1.39    5.34
 -11  -4  23    6.40    5.98
 -11   4  24    0.25    4.61
  11  -4 -24   -0.00    7.76
 -11  -4  24   -0.00    5.79
 -11   4  25   19.34    8.08
  11  -4 -25    2.78    6.48
 -11  -4  25    3.01    5.43
 -11   4  26    1.19    5.10
  11  -4 -26    0.40    7.78
 -11  -4  26    0.20    4.97
 -11   4  27    5.07    7.51
  11  -4 -27   11.76    9.37
 -11  -4  27    3.31    5.95
 -11   4  28   -0.00    4.77
  11  -4 -28   -0.00    5.17
 -11  -4  28   -0.00    5.58
 -11   4  29   -0.00    6.50
  11  -4 -29    3.08    7.29
 -11  -4  29   -0.00    5.85
 -11   4  30    0.00    3.99
  11  -4 -30    3.93    6.63
  11  -4 -31   -0.00    5.24
  11  -4 -32   -0.00    6.51
 -11   5   1    1.20    3.94
  11  -5  -1    0.67    3.80
 -11  -5   1   -0.00    4.21
 -11   5   2   30.40    9.50
  11  -5  -2   10.03    7.94
 -11  -5   2   33.28    9.84
 -11   5   3   30.65   10.05
  11  -5  -3   16.12    9.35
 -11  -5   3   25.89    9.01
 -11   5   4    4.20    4.31
  11  -5  -4    3.07    5.22
 -11  -5   4    4.97    5.22
 -11   5   5    2.95    4.21
  11  -5  -5    0.00    5.14
 -11  -5   5   -0.00    3.40
 -11   5   6   11.91    6.71
  11  -5  -6    9.71    8.27
 -11  -5   6   11.84    6.51
 -11   5   7   30.13    9.33
  11  -5  -7   14.17    8.39
 -11  -5   7   16.73    7.61
 -11   5   8    2.62    4.71
  11  -5  -8    9.15    6.86
 -11  -5   8    6.19    5.33
 -11   5   9    6.95    5.32
  11  -5  -9   22.29    9.90
 -11  -5   9   18.38    8.37
 -11   5  10   -0.00    3.58
  11  -5 -10   -0.00    3.63
 -11  -5  10   -0.00    4.27
 -11   5  11   12.29    6.15
  11  -5 -11    2.81    4.39
 -11  -5  11   10.39    6.07
 -11   5  12    8.49    6.59
  11  -5 -12   25.95   11.01
 -11  -5  12   16.08    7.30
 -11   5  13   28.15    9.46
  11  -5 -13    8.98    7.99
 -11  -5  13   25.73    9.19
 -11   5  14    0.15    3.91
  11  -5 -14    2.49    5.71
 -11  -5  14   10.68    6.95
 -11   5  15    5.71    5.72
  11  -5 -15   -0.00    3.19
 -11  -5  15   -0.00    4.39
 -11   5  16    1.15    3.59
  11  -5 -16    0.26    5.28
 -11  -5  16    2.21    3.97
 -11   5  17    8.50    6.66
  11  -5 -17    2.78    5.22
 -11  -5  17    1.22    4.26
 -11   5  18    2.76    5.17
  11  -5 -18    9.86    8.39
 -11  -5  18   10.65    7.31
 -11   5  19    5.68    6.54
  11  -5 -19    2.63    6.69
 -11  -5  19    3.76    6.64
 -11   5  20    1.82    5.24
  11  -5 -20   -0.00    5.92
 -11  -5  20   -0.00    4.75
 -11   5  21   -0.00    5.40
  11  -5 -21    0.31    5.44
 -11  -5  21   -0.00    4.00
 -11   5  22   -0.00    3.09
  11  -5 -22   -0.00    6.18
 -11  -5  22    0.14    4.66
 -11   5  23   11.87    7.83
  11  -5 -23    3.76    7.95
 -11  -5  23   11.97    7.89
 -11   5  24    1.18    4.29
  11  -5 -24   -0.00    4.57
 -11  -5  24    2.49    5.16
 -11   5  25    0.44    5.39
  11  -5 -25    0.00    6.05
 -11  -5  25    0.38    4.67
 -11   5  26    0.81    4.59
  11  -5 -26   -0.00    3.44
 -11  -5  26    5.74    5.94
 -11   5  27    0.93    4.41
  11  -5 -27   -0.00    5.25
 -11  -5  27    2.21    6.00
 -11   5  28    2.22    5.31
  11  -5 -28   -0.00    4.39
 -11  -5  28    9.07    7.76
 -11   5  29    2.27    5.19
  11  -5 -29   -0.00    4.12
 -11   5  30    1.24    5.19
  11  -5 -30   -0.00    4.72
  11  -5 -31    1.60    6.68
  11  -5 -32   -0.00    5.38
  11  -5 -33    6.99    9.08
 -11   6   1   12.88    7.22
  11  -6  -1    8.84    7.12
 -11  -6   1    9.05    5.34
 -11   6   2    1.45    3.47
  11  -6  -2    1.15    4.71
 -11  -6   2    4.73    5.62
 -11   6   3   -0.00    4.01
  11  -6  -3    4.12    6.64
 -11  -6   3   11.49    6.58
 -11   6   4   12.80    6.57
  11  -6  -4   17.79    8.66
 -11  -6   4   13.77    7.09
 -11   6   5    4.26    5.46
  11  -6  -5    8.70    6.75
 -11  -6   5   13.66    6.88
 -11   6   6    4.22    5.30
  11  -6  -6    8.50    7.45
 -11  -6   6   10.97    6.26
 -11   6   7    2.80    4.54
  11  -6  -7    1.71    5.47
 -11  -6   7    3.22    4.74
 -11   6   8    3.70    4.89
  11  -6  -8    3.40    5.80
 -11  -6   8    8.29    5.86
 -11   6   9    2.15    4.22
  11  -6  -9   11.35    7.08
 -11  -6   9    3.68    5.43
 -11   6  10   16.63    7.45
  11  -6 -10    5.82    6.14
 -11  -6  10   12.58    6.60
 -11   6  11   -0.00    3.23
  11  -6 -11    3.33    5.60
 -11  -6  11    1.38    3.89
 -11   6  12    0.00    3.98
  11  -6 -12    6.27    5.67
 -11  -6  12    4.49    5.19
 -11   6  13    2.78    4.27
  11  -6 -13    5.36    6.99
 -11  -6  13    0.92    3.50
 -11   6  14    8.06    6.51
  11  -6 -14    2.67    6.18
 -11  -6  14    3.17    4.77
 -11   6  15    4.71    5.32
  11  -6 -15    4.00    6.33
 -11  -6  15   10.14    6.65
 -11   6  16    3.23    5.25
  11  -6 -16    3.21    5.55
 -11  -6  16    8.91    6.94
 -11   6  17    2.62    4.40
  11  -6 -17   -0.00    3.96
 -11  -6  17    0.00    4.79
 -11   6  18   -0.00    3.63
  11  -6 -18    1.09    4.85
 -11  -6  18    0.00    4.40
 -11   6  19    6.89    5.94
  11  -6 -19    0.00    4.05
 -11  -6  19    5.14    5.47
 -11   6  20    2.91    5.47
  11  -6 -20   -0.00    5.94
 -11  -6  20    3.92    4.71
 -11   6  21    0.00    4.86
  11  -6 -21   -0.00    5.89
 -11  -6  21    3.65    4.27
 -11   6  22    1.10    4.72
  11  -6 -22    0.39    5.16
 -11  -6  22    0.75    3.56
 -11   6  23   -0.00    4.59
  11  -6 -23    1.53    6.11
 -11  -6  23    2.02    6.12
 -11   6  24    0.58    4.62
  11  -6 -24    9.36    6.89
 -11  -6  24   -0.00    5.41
 -11   6  25    7.80    6.14
  11  -6 -25    3.06    6.07
 -11  -6  25    0.48    4.97
 -11   6  26   -0.00    4.68
  11  -6 -26   -0.00    5.20
 -11  -6  26    5.26    6.13
 -11   6  27    0.13    5.82
  11  -6 -27    3.20    7.76
 -11  -6  27    7.47    6.86
 -11   6  28   -0.00    4.24
  11  -6 -28    1.88    4.36
 -11  -6  28   -0.00    5.21
 -11   6  29    1.52    6.07
  11  -6 -29    2.14    5.95
 -11   6  30    2.13    5.52
  11  -6 -30   -0.00    5.92
 -11   7   1    1.68    3.13
  11  -7  -1   12.57    8.16
 -11  -7   1   12.31    6.29
 -11   7   2   24.00    8.52
  11  -7  -2   11.94    7.40
 -11  -7   2   30.78    9.44
 -11   7   3   -0.00    3.40
  11  -7  -3    7.71    5.76
 -11  -7   3    7.73    5.53
 -11   7   4   13.83    6.71
  11  -7  -4    9.31    7.29
 -11  -7   4    0.00    3.82
 -11   7   5    1.33    4.01
  11  -7  -5    0.00    4.38
 -11  -7   5   -0.00    3.28
 -11   7   6    4.97    5.23
  11  -7  -6    8.44    7.28
 -11  -7   6    7.20    5.70
 -11   7   7   -0.00    3.47
  11  -7  -7   -0.00    5.51
 -11  -7   7    2.15    4.66
 -11   7   8   22.29    8.51
  11  -7  -8   22.93    9.63
 -11  -7   8   24.43    8.43
 -11   7   9    6.97    5.81
  11  -7  -9   21.74    9.74
 -11  -7   9   18.37    8.02
 -11   7  10    4.88    5.30
  11  -7 -10   -0.00    3.82
 -11  -7  10    1.92    4.57
 -11   7  11   -0.00    4.70
  11  -7 -11    6.30    6.99
 -11  -7  11    0.00    4.09
 -11   7  12   13.42    6.83
  11  -7 -12    9.32    6.84
 -11  -7  12    5.77    5.85
 -11   7  13   -0.00    3.78
  11  -7 -13    8.89    7.12
 -11  -7  13   10.44    6.05
 -11   7  14   10.74    7.08
  11  -7 -14    2.62    4.30
 -11  -7  14    2.50    4.55
 -11   7  15    1.32    3.71
  11  -7 -15    2.58    4.12
 -11  -7  15    2.40    4.51
 -11   7  16   -0.00    3.86
  11  -7 -16   -0.00    4.44
 -11  -7  16   -0.00    3.66
 -11   7  17    6.16    5.76
  11  -7 -17    2.02    5.34
 -11  -7  17   -0.00    4.29
 -11   7  18    8.82    6.74
  11  -7 -18    2.08    7.18
 -11  -7  18    6.86    6.83
 -11   7  19    0.27    4.25
  11  -7 -19    1.57    5.78
 -11  -7  19    1.77    4.36
 -11   7  20    2.37    3.92
  11  -7 -20    4.21    5.20
 -11  -7  20    2.46    5.34
 -11   7  21   -0.00    2.57
  11  -7 -21    0.13    4.71
 -11  -7  21    8.94    6.83
 -11   7  22    5.19    6.17
  11  -7 -22    0.14    5.45
 -11  -7  22   -0.00    4.77
 -11   7  23    0.17    4.45
  11  -7 -23   -0.00    5.22
 -11  -7  23   -0.00    4.99
 -11   7  24   -0.00    3.85
  11  -7 -24   -0.00    5.25
 -11  -7  24    1.86    4.76
 -11   7  25    4.59    5.37
  11  -7 -25    1.09    5.21
 -11  -7  25    0.11    3.97
 -11   7  26   -0.00    5.55
  11  -7 -26   -0.00    6.64
 -11  -7  26   -0.00    5.36
 -11   7  27    0.83    4.09
  11  -7 -27    0.55    5.23
 -11  -7  27   -0.00    5.00
 -11   7  28    3.92    5.70
  11  -7 -28    0.00    7.30
 -11  -7  28   -0.00    5.41
 -11   7  29    0.31    4.16
 -11   7  30    7.25    6.30
 -11   8   1   -0.00    3.70
  11  -8  -1    0.00    4.98
 -11  -8   1   -0.00    4.00
 -11   8   2    1.35    4.45
  11  -8  -2    0.00    3.28
 -11  -8   2   10.38    6.19
 -11   8   3   -0.00    3.86
  11  -8  -3    1.53    3.77
 -11  -8   3    5.62    5.06
 -11   8   4   25.08    9.09
  11  -8  -4   15.99    8.89
 -11  -8   4   20.74    8.09
 -11   8   5   -0.00    2.64
  11  -8  -5    3.83    5.76
 -11  -8   5    2.03    4.42
 -11   8   6   15.32    7.35
  11  -8  -6    3.30    5.46
 -11  -8   6   13.82    7.16
 -11   8   7    2.91    4.19
  11  -8  -7   -0.00    5.75
 -11  -8   7    6.13    4.84
 -11   8   8    3.58    4.62
  11  -8  -8    2.66    5.47
 -11  -8   8    4.97    4.44
 -11   8   9   -0.00    3.04
  11  -8  -9   -0.00    4.72
 -11  -8   9    5.00    5.33
 -11   8  10   16.51    7.54
  11  -8 -10    6.02    6.17
 -11  -8  10   10.77    6.51
 -11   8  11   -0.00    4.07
  11  -8 -11   -0.00    4.13
 -11  -8  11   -0.00    3.55
 -11   8  12    2.05    4.35
  11  -8 -12   -0.00    4.12
 -11  -8  12    2.64    4.94
 -11   8  13    0.00    3.83
  11  -8 -13    4.05    5.34
 -11  -8  13    2.33    4.22
 -11   8  14    0.65    3.50
  11  -8 -14   -0.00    4.05
 -11  -8  14    2.01    4.45
 -11   8  15    5.80    5.49
  11  -8 -15   -0.00    4.31
 -11  -8  15    2.65    5.02
 -11   8  16   10.64    6.31
  11  -8 -16    4.00    6.35
 -11  -8  16   12.72    8.27
 -11   8  17   -0.00    3.52
  11  -8 -17    5.21    6.83
 -11  -8  17    2.36    4.75
 -11   8  18   -0.00    3.64
  11  -8 -18    5.42    7.70
 -11  -8  18   -0.00    5.02
 -11   8  19    1.38    4.33
  11  -8 -19   -0.00    5.93
 -11  -8  19   -0.00    4.26
 -11   8  20    0.02    4.15
  11  -8 -20    3.92    7.29
 -11  -8  20   17.41    9.15
 -11   8  21   -0.00    3.86
  11  -8 -21    0.00    6.80
 -11  -8  21   -0.00    5.19
 -11   8  22    2.54    5.40
  11  -8 -22    3.80    7.55
 -11  -8  22    9.49    7.11
 -11   8  23   -0.00    4.22
  11  -8 -23   -0.00    5.90
 -11  -8  23   -0.00    5.45
 -11   8  24    2.63    5.82
  11  -8 -24    0.00    6.41
 -11  -8  24    2.18    4.81
 -11   8  25    3.27    4.78
  11  -8 -25    0.11    6.18
 -11  -8  25    2.07    5.54
 -11   8  26    5.65    5.75
  11  -8 -26    1.29    4.86
 -11  -8  26   10.28    9.19
 -11   8  27   -0.00    5.07
 -11  -8  27   -0.00    4.99
 -11   8  28    2.00    4.59
 -11   8  29    0.00    5.15
 -11   8  30   -0.00    5.08
 -11   9   1    2.81    3.96
  11  -9  -1   -0.00    4.75
 -11  -9   1   -0.00    2.71
 -11   9   2   19.18    8.21
  11  -9  -2   15.06    8.54
 -11  -9   2   16.56    7.63
 -11   9   3    0.00    3.47
  11  -9  -3   -0.00    5.37
 -11  -9   3   -0.00    3.45
 -11   9   4    7.40    5.37
  11  -9  -4    3.56    6.12
 -11  -9   4    8.11    5.77
 -11   9   5    0.78    3.69
  11  -9  -5   -0.00    5.30
 -11  -9   5    0.23    4.36
 -11   9   6    5.42    5.18
  11  -9  -6    4.36    5.55
 -11  -9   6    3.92    4.29
 -11   9   7    0.55    2.78
  11  -9  -7    5.98    5.25
 -11  -9   7    0.04    3.74
 -11   9   8    9.77    6.16
  11  -9  -8   14.04    9.00
 -11  -9   8   15.23    7.05
 -11   9   9   -0.00    2.84
  11  -9  -9   -0.00    4.60
 -11  -9   9    2.00    3.60
 -11   9  10    1.89    4.19
  11  -9 -10    1.29    4.60
 -11  -9  10    3.84    5.00
 -11   9  11    0.77    3.31
  11  -9 -11    5.32    7.04
 -11  -9  11    0.00    4.26
 -11   9  12    7.05    5.42
  11  -9 -12    1.77    5.63
 -11  -9  12    0.00    4.33
 -11   9  13    3.46    4.76
  11  -9 -13    0.84    4.92
 -11  -9  13    1.12    4.64
 -11   9  14    2.30    4.67
  11  -9 -14    2.87    5.83
 -11  -9  14    2.74    5.75
 -11   9  15   -0.00    4.43
  11  -9 -15    0.00    5.49
 -11  -9  15    1.17    3.64
 -11   9  16    2.65    4.43
  11  -9 -16    3.86    6.57
 -11  -9  16   -0.00    4.08
 -11   9  17    0.00    3.94
  11  -9 -17    3.15    6.52
 -11  -9  17    1.81    4.28
 -11   9  18    2.69    5.75
  11  -9 -18    5.64    6.62
 -11  -9  18   10.61    7.20
 -11   9  19    0.00    4.47
  11  -9 -19   -0.00    6.16
 -11  -9  19    2.22    5.17
  11  -9 -20    2.90    6.08
 -11  -9  20    0.00    5.07
  11  -9 -21   -0.00    6.90
 -11  -9  21   -0.00    4.02
  11  -9 -22    1.14    5.89
 -11  -9  22    6.52    6.37
  11  -9 -23    0.00    5.43
 -11  -9  23   -0.00    4.64
 -11  -9  24    6.31    6.95
 -11  -9  25    1.77    5.62
 -11  -9  26   -0.00    4.80
 -11  10   1   -0.00    3.16
  11 -10  -1   -0.00    5.09
 -11 -10   1    0.00    3.68
 -11  10   2    4.56    4.31
  11 -10  -2   -0.00    4.19
 -11 -10   2    3.27    4.32
 -11  10   3    2.43    4.05
  11 -10  -3   -0.00    5.00
 -11 -10   3    0.86    3.28
 -11  10   4    4.01    4.65
  11 -10  -4    0.81    5.32
 -11 -10   4   10.25    5.89
  11 -10  -5   -0.00    4.80
 -11 -10   5   -0.00    3.98
  11 -10  -6   -0.00    4.83
 -11 -10   6    6.54    4.98
  11 -10  -7    5.43    5.58
 -11 -10   7   -0.00    3.96
  11 -10  -8    0.32    6.23
 -11 -10   8   14.48    6.88
  11 -10  -9    1.97    6.24
 -11 -10   9    3.53    5.17
  11 -10 -10    6.21    6.06
 -11 -10  10    9.03    6.18
  11 -10 -11   -0.00    4.15
 -11 -10  11   -0.00    5.08
  11 -10 -12    3.39    5.46
 -11 -10  12   -0.00    4.59
  11 -10 -13    3.78    6.49
 -11 -10  13    2.04    4.26
  11 -10 -14    6.29    6.97
 -11 -10  14   11.16    7.22
  11 -10 -15    0.00    5.31
 -11 -10  15   -0.00    4.40
  11 -10 -16    0.00    4.72
 -11 -10  16    9.15    6.87
  11 -10 -17    1.14    4.30
 -11 -10  17    0.00    4.36
  11 -10 -18    0.00    4.58
 -11 -10  18    7.78    5.95
  11 -10 -19   12.59    8.18
 -11 -10  19    8.01    7.03
  11 -10 -20    4.25    5.54
 -11 -10  20    2.11    4.84
 -11 -10  21   -0.00    4.21
 -11 -10  22    1.65    3.92
 -11 -10  23    2.41    4.39
 -11 -10  24   -0.00    4.42
 -11 -10  25   -0.00    5.85
 -11 -10  26    0.00    5.27
  11 -11  -1    2.74    4.69
  11 -11  -2    4.94    5.00
  11 -11  -3    2.38    4.09
  11 -11  -4    1.19    3.74
  11 -11  -5   -0.00    4.83
  11 -11  -6    1.76    4.80
  11 -11  -7    2.88    4.82
  11 -11  -8    3.36    6.61
  11 -11  -9   -0.00    5.80
  11 -11 -10    0.00    5.65
  11 -11 -11   -0.00    5.13
  11 -11 -12    6.56    6.79
  11 -11 -13   -0.00    4.12
  11 -11 -14    0.00    4.19
  11 -11 -15   -0.00    4.10
  11 -11 -16   -0.00    3.64
  11 -11 -17    0.00    4.05
  11 -12  -1   -0.00    5.01
  11 -12  -2    0.66    4.00
  11 -12  -3    0.68    4.72
  11 -12  -4    1.08    5.53
  11 -12  -5    2.50    4.76
  11 -12  -6    0.00    3.95
  11 -12  -7    0.20    3.12
  11 -12  -8   -0.00    4.98
  11 -12  -9   -0.00    6.00
  11 -12 -10    2.86    5.50
  11 -12 -11   -0.00    5.06
  11 -12 -12    3.51    5.81
 -10   0   1   -0.00    5.03
  10   0  -1   -0.00    3.96
 -10   0   2   23.26    8.13
  10   0  -2   23.12    9.60
 -10   0   3    0.00    4.39
  10   0  -3   -0.00    6.13
 -10   0   4  114.07   18.04
  10   0  -4   78.46   18.21
 -10   0   5   -0.00    3.24
  10   0  -5   -0.00    4.85
 -10   0   6    8.33    5.84
  10   0  -6   29.96   11.01
 -10   0   7   -0.00    3.38
  10   0  -7    2.49    4.56
 -10   0   8   14.74    6.85
  10   0  -8   26.50    9.95
 -10   0   9    5.41    4.83
  10   0  -9   -0.00    5.88
 -10   0  10  100.68   17.29
  10   0 -10   80.40   18.87
 -10   0  11   -0.00    3.12
  10   0 -11   -0.00    5.22
 -10   0  12   -0.00    3.37
  10   0 -12    1.11    4.57
 -10   0  13   -0.00    4.76
  10   0 -13   -0.00    4.46
 -10   0  14    9.42    6.31
  10   0 -14   20.29   10.54
 -10   0  15    0.75    3.30
 -10   0  16   17.82    7.75
 -10   0  17    0.60    4.07
 -10   0  18   13.46    6.85
 -10   0  19    1.05    4.59
  10   0 -19   -0.00    4.31
 -10   0  20   26.33    9.66
  10   0 -20   27.26   11.30
 -10   0  21    1.60    5.45
  10   0 -21   -0.00    5.82
 -10   0  22    1.84    3.79
  10   0 -22    2.60    4.92
 -10   0  23   -0.00    3.32
  10   0 -23   -0.00    3.63
 -10   0  24   15.18    8.28
 -10   0  25    1.55    6.77
 -10   0  26   18.15   10.00
 -10   0  27    1.63    4.23
 -10   0  28    1.02    5.26
 -10   0  29   -0.00    1.49
 -10   0  30    3.31    6.79
 -10   0  31   -0.00    6.20
 -10   0  32    0.00    5.30
 -10   1   1    0.69    4.41
  10  -1  -1    1.36    4.74
  10   1  -1    3.47    4.98
 -10  -1   1    0.07    3.33
 -10   1   2  106.44   18.08
  10  -1  -2  128.62   22.75
  10   1  -2  140.63   23.79
 -10  -1   2  108.78   18.40
 -10   1   3    8.15    5.77
  10  -1  -3   21.54    9.49
  10   1  -3   14.70    8.46
 -10  -1   3    6.78    5.35
 -10   1   4   -0.00    3.62
  10  -1  -4   -0.00    3.57
  10   1  -4    0.96    3.58
 -10  -1   4   -0.00    3.48
 -10   1   5   10.32    5.85
  10  -1  -5    3.05    5.61
  10   1  -5    8.35    6.42
 -10  -1   5    5.53    5.25
 -10   1   6   79.71   14.85
  10  -1  -6   49.92   14.54
  10   1  -6   80.36   17.84
 -10  -1   6   73.06   14.28
 -10   1   7    5.21    4.83
  10  -1  -7    1.31    4.50
  10   1  -7   -0.00    4.82
 -10  -1   7   -0.00    4.84
 -10   1   8   70.28   13.30
  10  -1  -8   31.46   11.67
  10   1  -8   35.18   11.98
 -10  -1   8   36.80   10.90
 -10   1   9    0.68    4.04
  10  -1  -9   -0.00    3.58
  10   1  -9    4.20    5.90
 -10  -1   9   -0.00    2.57
 -10   1  10    4.63    4.68
  10   1 -10    3.84    6.02
 -10  -1  10    5.65    5.05
 -10   1  11    5.87    5.77
  10   1 -11   11.68    7.33
 -10  -1  11   15.19    6.83
 -10   1  12   93.06   16.22
  10   1 -12   76.66   18.52
 -10  -1  12   66.85   14.60
 -10   1  13   -0.00    4.06
  10   1 -13   -0.00    4.08
 -10  -1  13    3.02    4.59
 -10   1  14    4.10    5.02
  10   1 -14   13.11    8.09
 -10  -1  14    3.39    5.15
 -10   1  15   -0.00    4.17
  10   1 -15   -0.00    4.45
 -10  -1  15    0.96    3.34
 -10   1  16   22.20    8.96
  10  -1 -16    9.90    8.04
  10   1 -16   29.38   12.11
 -10  -1  16   13.93    7.61
 -10   1  17   -0.00    3.63
  10  -1 -17    1.90    4.36
  10   1 -17    0.08    6.20
 -10  -1  17   -0.00    3.14
 -10   1  18   11.49    7.10
  10  -1 -18   15.24   10.22
 -10  -1  18   10.66    7.48
 -10   1  19    0.00    3.68
  10  -1 -19    8.26    7.15
 -10  -1  19    6.53    5.76
 -10   1  20   -0.00    3.94
  10  -1 -20   -0.00    6.91
 -10  -1  20   -0.00    5.19
 -10   1  21    4.59    5.01
  10  -1 -21   -0.00    5.75
 -10  -1  21   -0.00    3.84
 -10   1  22   31.96   11.08
  10  -1 -22   29.55   12.58
 -10  -1  22   58.71   14.69
 -10   1  23    1.74    4.90
  10  -1 -23    0.91    5.53
 -10  -1  23    0.00    4.44
 -10   1  24    4.95    4.94
  10  -1 -24    0.00    5.99
 -10  -1  24   10.56    7.16
 -10   1  25    5.59    5.09
  10  -1 -25    9.42    8.98
 -10  -1  25   -0.00    5.08
 -10   1  26   -0.00    4.05
  10  -1 -26    1.18    6.52
 -10  -1  26   -0.00    5.59
 -10   1  27   -0.00    4.73
 -10  -1  27    2.20    5.62
 -10   1  28    0.39    5.40
 -10  -1  28    2.83    5.99
 -10   1  29   -0.00    4.57
 -10  -1  29    1.55    4.73
 -10   1  30   -0.00    5.62
 -10  -1  30   -0.00    4.95
 -10   1  31    2.20    5.38
 -10  -1  31   -0.00    4.19
 -10   1  32    4.36    6.71
 -10  -1  32    9.59    5.96
 -10   2   1   -0.00    3.22
  10  -2  -1    3.89    4.98
  10   2  -1    2.25    5.10
 -10  -2   1    1.03    3.79
 -10  -2   1    1.71    4.18
 -10   2   2    3.13    3.88
  10   2  -2    2.04    4.56
 -10  -2   2    0.00    2.93
 -10  -2   2    1.84    3.68
 -10   2   3   -0.00    2.98
  10   2  -3    0.00    3.11
 -10  -2   3   -0.00    3.25
 -10  -2   3   -0.00    3.80
 -10   2   4  126.75   19.58
  10   2  -4   98.95   20.95
 -10  -2   4  132.97   19.91
 -10  -2   4  107.63   20.41
 -10   2   5   37.71   10.24
  10   2  -5   23.51    9.92
 -10  -2   5   43.71   10.65
 -10   2   6   18.86    7.45
  10   2  -6   15.70    8.71
 -10  -2   6   35.11   10.20
 -10   2   7    6.72    4.99
  10   2  -7   -0.00    3.95
 -10  -2   7    2.84    5.17
 -10   2   8    9.21    6.01
  10   2  -8   25.85   10.11
 -10  -2   8   19.03    7.74
 -10   2   9   11.32    6.63
  10   2  -9    6.44    6.56
 -10  -2   9    6.64    5.29
 -10   2  10   48.08   11.86
  10   2 -10   45.90   14.04
 -10  -2  10   57.87   12.82
 -10   2  11    1.08    3.08
  10   2 -11    3.28    4.71
 -10  -2  11    6.56    5.94
 -10   2  12    4.05    4.64
  10  -2 -12    2.06    5.53
  10   2 -12   -0.00    2.74
 -10  -2  12    4.01    3.95
 -10   2  13    0.00    3.02
  10  -2 -13   -0.00    4.08
  10   2 -13    2.70    6.05
 -10  -2  13   -0.00    3.17
 -10   2  14   25.09    9.43
  10  -2 -14   20.31   10.02
  10   2 -14   11.34    8.47
 -10  -2  14   37.88   10.33
 -10   2  15    8.11    6.21
  10  -2 -15   18.78    9.09
  10   2 -15    3.18    5.13
 -10  -2  15   26.43    9.27
 -10   2  16    3.65    4.60
  10  -2 -16    8.90    8.24
 -10  -2  16    6.41    5.98
 -10   2  17   -0.00    4.57
  10  -2 -17    1.83    4.66
 -10  -2  17    0.00    3.46
 -10   2  18    2.85    4.67
  10  -2 -18    1.83    5.56
 -10  -2  18    2.98    4.20
 -10   2  19    4.04    5.21
  10  -2 -19    6.19    5.46
 -10  -2  19    2.08    4.42
 -10   2  20   39.29   11.62
  10  -2 -20   10.12    7.92
 -10  -2  20   13.84    7.74
 -10   2  21   -0.00    4.91
  10  -2 -21    0.01    4.19
 -10  -2  21    1.19    5.89
 -10   2  22    1.58    4.95
  10  -2 -22   -0.00    7.50
 -10  -2  22    2.68    5.75
 -10   2  23   -0.00    4.78
  10  -2 -23    4.14    5.51
 -10  -2  23   -0.00    5.20
 -10   2  24    6.18    7.42
  10  -2 -24    8.17    7.45
 -10  -2  24   12.03    7.67
 -10   2  25    6.67    5.89
  10  -2 -25    4.54    6.66
 -10  -2  25    2.86    5.93
 -10   2  26    8.73    6.38
  10  -2 -26    0.14    5.49
 -10  -2  26   14.04    7.85
 -10   2  27    2.45    4.91
  10  -2 -27    6.45    6.58
 -10  -2  27   -0.00    3.80
 -10   2  28   -0.00    4.51
  10  -2 -28    0.00    6.16
 -10  -2  28   11.53    7.29
 -10   2  29   -0.00    4.54
  10  -2 -29   -0.00    5.84
 -10  -2  29   -0.00    4.73
 -10   2  30    2.09    6.00
 -10  -2  30    9.58    7.31
 -10   2  31    3.10    5.85
 -10  -2  31    3.60    4.55
 -10   2  32   -0.00    5.59
 -10  -2  32    2.24    5.81
 -10   3   1    6.00    4.91
  10   3  -1   15.92    8.71
 -10  -3   1   13.93    6.17
 -10   3   2   68.60   14.13
  10   3  -2   85.96   17.92
 -10  -3   2   73.97   14.54
 -10   3   3   39.08   10.60
  10   3  -3   38.87   12.56
 -10  -3   3   53.55   12.09
 -10   3   4   -0.00    3.63
  10   3  -4   -0.00    3.80
 -10  -3   4    0.70    2.46
 -10   3   5    5.54    4.81
  10   3  -5    0.00    3.77
 -10  -3   5    8.44    5.62
 -10   3   6   23.73    8.27
  10  -3  -6    7.29    7.06
  10   3  -6   30.65   11.35
 -10  -3   6   24.83    8.19
 -10   3   7   18.26    7.35
  10  -3  -7    7.09    6.60
  10   3  -7    1.80    4.96
 -10  -3   7   11.71    6.26
 -10   3   8   41.30   10.77
  10  -3  -8   35.32   12.28
 -10  -3   8   64.97   13.19
 -10   3   9    4.20    4.74
  10  -3  -9    7.44    5.75
 -10  -3   9   -0.00    2.76
 -10   3  10    4.52    4.72
  10  -3 -10   -0.00    3.60
 -10  -3  10    7.17    5.22
 -10   3  11    4.31    5.19
  10  -3 -11    9.24    7.11
 -10  -3  11   12.79    6.91
 -10   3  12   25.66    9.04
  10  -3 -12   29.99   11.27
 -10  -3  12   30.56    9.46
 -10   3  13    2.79    4.70
  10  -3 -13    0.73    4.60
 -10  -3  13   -0.00    3.25
 -10   3  14    3.28    4.02
  10  -3 -14   -0.00    3.50
 -10  -3  14   -2.22    4.47
 -10   3  15    1.40    3.73
  10  -3 -15    6.78    6.57
 -10  -3  15    0.50    4.91
 -10   3  16    9.77    6.15
  10  -3 -16    6.92    6.66
 -10  -3  16   12.68    8.01
 -10   3  17   13.33    6.91
  10  -3 -17    3.71    6.06
 -10  -3  17   10.71    7.34
 -10   3  18   21.47    8.62
  10  -3 -18    0.81    4.82
 -10  -3  18   14.64    7.70
 -10   3  19    1.16    4.26
  10  -3 -19   -0.00    6.29
 -10  -3  19   13.13    6.77
 -10   3  20    3.79    5.71
  10  -3 -20    0.23    4.39
 -10  -3  20   -0.00    4.40
 -10   3  21   14.21    7.23
  10  -3 -21    0.30    4.76
 -10  -3  21   12.14    6.85
 -10   3  22   22.92    9.21
  10  -3 -22   11.72    8.36
 -10  -3  22   10.77    7.72
 -10   3  23    1.88    4.71
  10  -3 -23    4.66    6.89
 -10  -3  23   -0.00    4.34
 -10   3  24   -0.00    4.06
  10  -3 -24   -0.00    4.40
 -10  -3  24    0.83    4.56
 -10   3  25    1.60    4.92
  10  -3 -25    0.26    5.46
 -10  -3  25    6.13    5.39
 -10   3  26   -0.00    3.82
  10  -3 -26    4.14    8.15
 -10  -3  26    4.75    5.47
 -10   3  27    1.03    5.02
  10  -3 -27    3.58    6.66
 -10  -3  27    0.62    5.70
 -10   3  28    3.56    6.21
 -10  -3  28   10.08    8.00
 -10   3  29   -0.00    5.22
  10  -3 -29   -0.00    6.64
 -10  -3  29    4.75    4.60
 -10   3  30   -0.00    4.82
  10  -3 -30    7.85    8.45
 -10  -3  30   -0.00    4.98
 -10   3  31    0.51    6.11
  10  -3 -31   -0.00    5.64
 -10  -3  31   -0.00    6.06
 -10   3  32    0.17    5.11
  10  -3 -32    0.00    4.64
 -10   4   1    3.49    4.21
  10  -4  -1    3.83    5.87
 -10  -4   1    5.40    4.61
 -10   4   2    3.90    4.49
  10  -4  -2    5.02    5.63
 -10  -4   2    0.94    2.66
 -10   4   3   10.85    6.12
  10  -4  -3    5.63    5.58
 -10  -4   3    6.96    5.44
 -10   4   4   49.49   11.51
  10  -4  -4   26.08   10.23
 -10  -4   4   46.91   11.31
 -10   4   5   36.32    9.97
  10  -4  -5   15.37    8.80
 -10  -4   5   40.09   10.56
 -10   4   6   38.48   10.21
  10  -4  -6   12.86    8.46
 -10  -4   6   25.03    8.52
 -10   4   7   -0.00    3.22
  10  -4  -7    0.98    4.27
 -10  -4   7    0.00    5.34
 -10   4   8   49.56   12.12
  10  -4  -8   57.94   14.92
 -10  -4   8   75.67   14.34
 -10   4   9   11.04    6.33
  10  -4  -9    3.68    4.61
 -10  -4   9    8.73    5.44
 -10   4  10   21.46    7.95
  10  -4 -10    5.62    5.79
 -10  -4  10   15.05    7.01
 -10   4  11    6.21    4.86
  10  -4 -11    6.42    5.77
 -10  -4  11    1.66    4.24
 -10   4  12   -0.00    4.08
  10  -4 -12   -0.00    3.78
 -10  -4  12    0.47    3.77
 -10   4  13   -0.00    3.72
  10  -4 -13    5.67    6.22
 -10  -4  13    1.47    3.71
 -10   4  14    6.35    5.60
  10  -4 -14    3.68    5.84
 -10  -4  14   25.85    9.07
 -10   4  15    1.96    4.69
  10  -4 -15    1.68    4.87
 -10  -4  15   13.30    7.28
 -10   4  16    6.88    5.42
  10  -4 -16    8.35    6.93
 -10  -4  16   13.01    6.90
 -10   4  17    1.13    4.32
  10  -4 -17   -0.00    5.19
 -10  -4  17   -0.00    4.67
 -10   4  18    6.45    5.39
  10  -4 -18    0.85    4.68
 -10  -4  18    1.00    4.84
 -10   4  19    3.27    5.15
  10  -4 -19    0.00    5.51
 -10  -4  19   -0.00    4.94
 -10   4  20   17.00    8.30
  10  -4 -20    5.75    6.86
 -10  -4  20   13.33    7.36
 -10   4  21    9.02    7.16
  10  -4 -21   12.16    9.67
 -10  -4  21   11.17    6.81
 -10   4  22    3.12    5.01
  10  -4 -22    2.47    6.85
 -10  -4  22    2.06    5.16
 -10   4  23    4.52    5.18
  10  -4 -23    1.52    5.20
 -10  -4  23   -0.00    6.04
 -10   4  24    7.22    5.93
  10  -4 -24    1.55    7.60
 -10  -4  24   12.78    7.56
 -10   4  25   13.90    8.15
  10  -4 -25    5.53    5.95
 -10  -4  25    2.12    5.39
 -10   4  26   -0.00    5.55
  10  -4 -26   -0.00    3.42
 -10  -4  26    2.51    5.34
 -10   4  27   -0.00    5.26
  10  -4 -27    1.32    5.38
 -10  -4  27   -0.00    5.26
 -10   4  28    3.15    6.13
  10  -4 -28   -0.00    5.58
 -10  -4  28   -0.00    5.22
 -10   4  29   -0.00    6.68
  10  -4 -29    0.20    5.82
 -10  -4  29    1.97    4.90
 -10   4  30    0.00    5.02
  10  -4 -30    9.51    8.64
 -10  -4  30   -0.00    3.54
 -10   4  31   -0.00    5.28
  10  -4 -31   -0.00    5.89
 -10  -4  31    7.73    7.71
 -10   4  32    1.89    5.59
  10  -4 -32    5.11    7.86
 -10   4  33    4.47    6.08
  10  -4 -33   -0.00    6.86
  10  -4 -34    0.00    5.81
  10  -4 -35   -0.00    6.35
 -10   5   1   45.88   11.22
  10  -5  -1   28.07   10.61
 -10  -5   1   36.52   10.34
 -10   5   2  130.21   20.21
  10  -5  -2  103.49   20.97
 -10  -5   2  163.20   22.11
 -10   5   3   19.65    7.72
  10  -5  -3    4.39    5.40
 -10  -5   3    9.70    6.26
 -10   5   4   -0.00    2.91
  10  -5  -4    1.24    4.76
 -10  -5   4    4.30    4.76
 -10   5   5    7.26    5.17
  10  -5  -5    7.23    6.74
 -10  -5   5    5.67    5.12
 -10   5   6   32.26    9.56
  10  -5  -6   15.58    8.55
 -10  -5   6   15.97    6.75
 -10   5   7   27.16    8.74
  10  -5  -7   10.09    7.27
 -10  -5   7   36.68    9.78
 -10   5   8   26.12    8.51
  10  -5  -8   23.32    9.45
 -10  -5   8    6.17    4.89
 -10   5   9   -0.00    3.38
  10  -5  -9   -0.00    4.70
 -10  -5   9    0.71    3.51
 -10   5  10   -0.00    3.61
  10  -5 -10    2.89    4.96
 -10  -5  10    0.41    3.39
 -10   5  11    6.80    5.41
  10  -5 -11    0.83    4.42
 -10  -5  11    5.09    5.00
 -10   5  12   26.26    8.43
  10  -5 -12   30.06   10.96
 -10  -5  12   16.43    7.65
 -10   5  13   13.35    6.98
  10  -5 -13    6.19    5.71
 -10  -5  13    9.80    6.50
 -10   5  14    0.81    4.70
  10  -5 -14   -0.00    3.57
 -10  -5  14    1.86    3.77
 -10   5  15   -0.00    4.19
  10  -5 -15   -0.00    3.81
 -10   5  16    1.53    5.17
  10  -5 -16    3.55    4.87
 -10  -5  16    2.95    5.29
 -10   5  17   13.25    7.50
  10  -5 -17    8.90    7.13
 -10  -5  17   28.12    9.63
 -10   5  18   14.62    7.59
  10  -5 -18   -0.00    4.78
 -10  -5  18   11.82    6.84
 -10   5  19   -0.00    3.92
  10  -5 -19    4.40    7.69
 -10  -5  19    0.00    3.82
 -10   5  20   -0.00    3.59
  10  -5 -20    0.00    4.37
 -10  -5  20    0.00    4.66
 -10   5  21    4.76    6.43
  10  -5 -21    1.88    5.99
 -10  -5  21    3.05    5.47
 -10   5  22    7.38    6.64
  10  -5 -22    4.16    6.64
 -10  -5  22   16.40    7.92
 -10   5  23    0.00    6.27
  10  -5 -23    1.92    5.77
 -10  -5  23    0.00    4.87
 -10   5  24   -0.00    4.71
  10  -5 -24   -0.00    4.52
 -10  -5  24    3.13    3.99
 -10   5  25    0.00    5.47
  10  -5 -25   -0.00    4.98
 -10  -5  25   -0.00    3.91
 -10   5  26    4.75    6.39
  10  -5 -26    7.15    7.61
 -10  -5  26   -0.00    5.69
 -10   5  27    8.40    7.38
  10  -5 -27    6.85    7.27
 -10  -5  27    1.70    5.73
 -10   5  28    4.02    7.16
  10  -5 -28   -0.00    5.66
 -10  -5  28    4.26    5.37
 -10   5  29    1.99    5.38
  10  -5 -29   -0.00    5.68
 -10  -5  29    5.36    5.64
 -10   5  30    1.58    5.11
  10  -5 -30    0.00    5.40
 -10  -5  30    6.85    6.69
 -10   5  31    0.00    5.78
  10  -5 -31    4.32    5.35
 -10  -5  31   -0.00    5.55
 -10   5  32    1.43    4.11
  10  -5 -32    0.85    7.77
 -10   5  33   -0.00    5.18
  10  -5 -33    3.59    6.93
  10  -5 -34    1.59    6.09
 -10   6   1    0.00    4.20
  10  -6  -1    1.18    4.26
 -10  -6   1   -0.00    4.54
 -10   6   2    4.34    4.53
  10  -6  -2    1.49    5.12
 -10  -6   2    1.88    3.91
 -10   6   3    3.51    4.56
  10  -6  -3    6.68    5.85
 -10  -6   3   20.41    7.76
 -10   6   4   -0.00    3.83
  10  -6  -4   11.49    7.11
 -10  -6   4   16.52    7.06
 -10   6   5   12.08    6.55
  10  -6  -5    5.19    6.32
 -10  -6   5   12.40    6.72
 -10   6   6   20.17    7.63
  10  -6  -6   17.73    9.09
 -10  -6   6   15.71    7.63
 -10   6   7   -0.00    3.07
  10  -6  -7   -0.00    5.10
 -10  -6   7    3.19    4.65
 -10   6   8    2.19    4.53
  10  -6  -8    1.35    4.28
 -10  -6   8    0.08    3.24
 -10   6   9   41.27   10.63
  10  -6  -9   42.01   12.28
 -10  -6   9   34.93    9.87
 -10   6  10   15.11    6.51
  10  -6 -10   10.52    7.33
 -10  -6  10   33.92    9.53
 -10   6  11   -0.00    3.49
  10  -6 -11    2.94    4.48
 -10  -6  11   11.51    6.60
 -10   6  12   -0.00    4.01
  10  -6 -12    0.00    3.55
 -10  -6  12    2.77    4.33
 -10   6  13    9.24    5.79
  10  -6 -13    9.98    6.78
 -10  -6  13   14.75    7.44
 -10   6  14    1.91    4.23
  10  -6 -14    8.24    6.51
 -10  -6  14    5.33    5.33
 -10   6  15   22.34    8.40
  10  -6 -15   15.28    8.89
 -10  -6  15   22.44    9.07
 -10   6  16   -0.00    4.42
  10  -6 -16    5.34    6.49
 -10  -6  16    5.72    5.77
 -10   6  17   -0.00    3.61
  10  -6 -17   -0.00    4.61
 -10  -6  17    5.44    5.36
 -10   6  18    2.46    5.32
  10  -6 -18    0.16    6.13
 -10  -6  18    3.09    4.59
 -10   6  19   10.69    6.82
  10  -6 -19   13.20    8.79
 -10  -6  19   16.32    7.85
 -10   6  20    1.32    4.22
  10  -6 -20    1.69    4.89
 -10  -6  20    3.25    5.07
 -10   6  21    1.25    4.25
  10  -6 -21    0.31    3.36
 -10  -6  21   -0.00    4.23
 -10   6  22    0.55    4.23
  10  -6 -22   -0.00    5.56
 -10  -6  22    2.25    4.55
 -10   6  23    0.00    4.21
  10  -6 -23   -0.00    5.97
 -10  -6  23    0.00    3.91
 -10   6  24    2.35    4.44
  10  -6 -24    9.82    8.11
 -10  -6  24    2.85    4.74
 -10   6  25    8.17    6.73
  10  -6 -25   -0.00    6.71
 -10  -6  25    1.02    4.74
 -10   6  26    1.67    4.73
  10  -6 -26   -0.00    6.66
 -10  -6  26   10.23    8.06
 -10   6  27   -0.00    5.04
  10  -6 -27   -0.00    5.75
 -10  -6  27   -0.00    4.64
 -10   6  28   -0.00    5.58
  10  -6 -28   -0.00    4.19
 -10  -6  28    2.88    5.33
 -10   6  29    3.49    5.86
  10  -6 -29    4.05    7.10
 -10  -6  29    6.43    7.08
 -10   6  30   -0.00    4.54
  10  -6 -30    0.43    5.90
 -10  -6  30   -0.00    4.79
 -10   6  31    5.29    4.69
  10  -6 -31    3.27    7.65
 -10   6  32    0.00    5.42
  10  -6 -32   -0.00    5.37
 -10   7   1   55.11   12.27
  10  -7  -1   34.02   11.25
 -10  -7   1   60.20   12.65
 -10   7   2   -0.00    3.91
  10  -7  -2   -0.00    4.14
 -10  -7   2    5.29    4.82
 -10   7   3    7.47    5.14
  10  -7  -3    2.20    5.37
 -10  -7   3   24.53    7.93
 -10   7   4   -0.00    3.18
  10  -7  -4   -0.00    4.96
 -10  -7   4   -0.00    3.74
 -10   7   5   36.26   10.34
  10  -7  -5   32.99   11.31
 -10  -7   5   41.07   10.78
 -10   7   6    2.64    4.16
  10  -7  -6    0.00    4.60
 -10  -7   6    2.89    5.18
 -10   7   7   31.81    9.19
  10  -7  -7   36.56   11.70
 -10  -7   7   26.16    9.05
 -10   7   8    3.69    4.22
  10  -7  -8    0.48    3.27
 -10  -7   8    6.02    5.06
 -10   7   9    0.00    3.37
  10  -7  -9    0.00    4.07
 -10  -7   9    4.74    3.81
 -10   7  10   -0.00    3.31
  10  -7 -10    1.47    4.50
 -10  -7  10    2.86    4.53
 -10   7  11    4.29    4.92
  10  -7 -11    3.33    6.22
 -10  -7  11   11.14    6.47
 -10   7  12    4.09    4.78
  10  -7 -12    0.59    3.16
 -10  -7  12    1.04    3.41
 -10   7  13   14.14    6.86
  10  -7 -13   11.87    8.85
 -10  -7  13   20.24    8.37
 -10   7  14    1.58    4.05
  10  -7 -14   -0.00    5.47
 -10  -7  14    1.28    4.10
 -10   7  15    0.00    4.30
  10  -7 -15   -0.00    4.34
 -10  -7  15   -0.00    3.57
 -10   7  16    1.08    3.50
  10  -7 -16   -0.00    4.03
 -10  -7  16    3.75    5.70
 -10   7  17   10.53    6.34
  10  -7 -17   18.99    9.61
 -10  -7  17   19.16    8.70
 -10   7  18    1.72    4.68
  10  -7 -18    0.41    3.91
 -10  -7  18    1.77    4.31
 -10   7  19    1.56    4.61
  10  -7 -19    4.09    6.39
 -10  -7  19    0.98    4.08
 -10   7  20    3.75    4.63
  10  -7 -20    0.00    6.98
 -10  -7  20    0.00    5.54
 -10   7  21    0.20    4.92
  10  -7 -21   -0.00    5.74
 -10  -7  21   -0.00    3.21
 -10   7  22    2.32    4.43
  10  -7 -22    9.41    7.16
 -10  -7  22    0.00    3.43
 -10   7  23    6.17    5.86
  10  -7 -23   -0.00    7.52
 -10  -7  23    2.55    4.69
 -10   7  24   -0.00    4.64
  10  -7 -24   -0.00    6.25
 -10  -7  24   -0.00    3.76
 -10   7  25   -0.00    4.26
  10  -7 -25    2.36    6.23
 -10  -7  25   -0.00    5.67
 -10   7  26   -0.00    5.20
  10  -7 -26   -0.00    5.57
 -10  -7  26   -0.00    6.25
 -10   7  27    0.02    4.37
  10  -7 -27    1.61    6.11
 -10  -7  27   18.80    9.26
 -10   7  28    0.08    4.91
  10  -7 -28   -0.00    5.84
 -10  -7  28    1.78    5.28
 -10   7  29    0.00    5.20
  10  -7 -29   -0.00    4.88
 -10  -7  29   -0.00    4.70
 -10   7  30   -0.00    5.16
  10  -7 -30   -0.00    6.28
 -10  -7  30   -0.00    6.00
 -10   7  31    2.12    4.52
 -10   7  32   -0.00    5.29
 -10   8   1    6.02    4.53
  10  -8  -1    7.03    6.01
 -10  -8   1    1.21    3.93
 -10   8   2   -0.00    3.51
  10  -8  -2    4.90    4.84
 -10  -8   2    3.08    3.46
 -10   8   3   11.18    6.44
  10  -8  -3   23.36    9.84
 -10  -8   3   29.55    9.01
 -10   8   4   13.51    6.43
  10  -8  -4    2.89    5.80
 -10  -8   4   13.08    6.25
 -10   8   5   39.25   10.48
  10  -8  -5   45.04   12.59
 -10  -8   5   42.61   11.16
 -10   8   6    5.38    4.72
  10  -8  -6    0.03    4.62
 -10  -8   6    4.60    5.03
 -10   8   7    5.16    4.75
  10  -8  -7    4.92    6.41
 -10  -8   7    1.40    3.21
 -10   8   8    0.71    3.78
  10  -8  -8    0.12    3.84
 -10  -8   8    1.30    3.40
 -10   8   9    6.28    5.81
  10  -8  -9    2.35    5.55
 -10  -8   9    6.20    5.11
 -10   8  10    0.21    3.46
  10  -8 -10   -0.00    4.47
 -10  -8  10    5.85    5.66
 -10   8  11   22.12    8.18
  10  -8 -11    4.23    6.06
 -10  -8  11   16.28    7.31
 -10   8  12    0.80    3.16
  10  -8 -12   -0.00    5.31
 -10  -8  12    2.81    4.01
 -10   8  13    2.82    4.33
  10  -8 -13   -0.00    5.40
 -10  -8  13    2.04    4.14
 -10   8  14    1.25    3.64
  10  -8 -14    3.25    5.16
 -10  -8  14    5.51    4.99
 -10   8  15    6.80    5.33
  10  -8 -15    6.26    6.26
 -10  -8  15   35.79   10.34
 -10   8  16    0.00    3.27
  10  -8 -16    3.17    6.06
 -10  -8  16    0.51    4.72
 -10   8  17    8.19    5.72
  10  -8 -17    5.68    5.83
 -10  -8  17   -0.00    4.86
 -10   8  18    1.56    4.29
  10  -8 -18   -0.00    6.11
 -10  -8  18    0.00    4.86
 -10   8  19   11.85    6.93
  10  -8 -19    7.99    7.09
 -10  -8  19    7.81    6.18
 -10   8  20   -0.00    4.15
  10  -8 -20   -0.00    6.69
 -10  -8  20   -0.00    5.39
 -10   8  21    6.34    5.84
  10  -8 -21    0.00    5.25
 -10  -8  21    0.00    4.72
 -10   8  22    1.99    4.63
  10  -8 -22    2.53    5.52
 -10  -8  22    0.00    5.75
 -10   8  23    0.85    4.45
  10  -8 -23    0.04    5.85
 -10  -8  23    4.85    5.86
 -10   8  24   -0.00    3.75
  10  -8 -24    5.97    6.59
 -10  -8  24   -0.00    4.77
 -10   8  25    3.24    4.44
  10  -8 -25    0.72    5.24
 -10  -8  25    5.06    6.16
 -10   8  26   -0.00    4.42
  10  -8 -26   -0.00    6.32
 -10  -8  26    0.89    5.65
 -10   8  27    4.42    5.62
  10  -8 -27    0.00    5.33
 -10  -8  27   -0.00    4.37
 -10   8  28   -0.00    4.72
  10  -8 -28   -0.00    5.95
 -10  -8  28   -0.00    4.47
 -10   8  29   -0.00    4.48
 -10  -8  29    1.74    5.65
 -10   8  30   -0.00    5.97
 -10   8  31    1.28    5.18
 -10   9   1   30.47    9.45
  10  -9  -1   41.15   11.89
 -10  -9   1   31.99    9.69
 -10   9   2    5.28    4.38
  10  -9  -2    0.55    4.03
 -10  -9   2    2.61    4.29
 -10   9   3   15.66    7.21
  10  -9  -3   17.45    8.61
 -10  -9   3   26.60    8.51
 -10   9   4    0.48    3.19
  10  -9  -4   -0.00    2.78
 -10  -9   4   -0.00    3.74
 -10   9   5    5.42    5.04
  10  -9  -5    7.02    6.33
 -10  -9   5    6.10    5.56
 -10   9   6   -0.00    2.75
  10  -9  -6   -0.00    4.67
 -10  -9   6   -0.00    3.77
 -10   9   7   16.28    7.68
  10  -9  -7   22.45    8.82
 -10  -9   7   23.89    8.62
 -10   9   8    6.71    5.20
  10  -9  -8    1.37    5.25
 -10  -9   8    5.43    5.09
 -10   9   9    3.85    4.72
  10  -9  -9   -0.00    4.83
 -10  -9   9    0.00    4.24
 -10   9  10    1.54    3.79
  10  -9 -10   -0.00    3.46
 -10  -9  10    0.00    3.62
 -10   9  11    5.13    5.04
  10  -9 -11   11.75    7.15
 -10  -9  11   18.76    7.80
 -10   9  12    6.26    5.72
  10  -9 -12   -0.00    3.27
 -10  -9  12    3.35    4.71
 -10   9  13    5.57    4.98
  10  -9 -13    2.73    5.87
 -10  -9  13    2.45    4.70
 -10   9  14    1.07    3.57
  10  -9 -14    3.73    5.36
 -10  -9  14    1.31    4.16
 -10   9  15   -0.00    3.74
  10  -9 -15   -0.00    4.53
 -10  -9  15    0.04    3.52
 -10   9  16    1.91    3.80
  10  -9 -16    3.21    5.98
 -10  -9  16    7.44    5.95
 -10   9  17   38.54   11.01
  10  -9 -17   10.39    8.08
 -10  -9  17   18.30    8.53
 -10   9  18    0.00    3.88
  10  -9 -18   -0.00    5.04
 -10  -9  18    2.88    5.36
 -10   9  19    1.19    3.58
  10  -9 -19    0.92    6.58
 -10  -9  19   -0.00    4.17
 -10   9  20    0.00    3.06
  10  -9 -20   -0.00    5.06
 -10  -9  20    6.12    5.64
 -10   9  21    0.71    4.80
  10  -9 -21    3.61    6.33
 -10  -9  21   -0.00    4.62
  10  -9 -22    4.02    5.63
 -10  -9  22   -0.00    3.73
  10  -9 -23    0.00    5.28
 -10  -9  23    7.45    7.10
  10  -9 -24   -0.00    4.16
 -10  -9  24    8.56    8.02
  10  -9 -25    0.22    3.28
 -10  -9  25    0.00    5.75
  10  -9 -26    0.56    6.07
 -10  -9  26    4.22    5.10
 -10  -9  27    0.00    4.55
 -10  -9  28   -0.00    6.30
 -10  -9  29    4.19    5.94
 -10  10   1    1.58    3.55
  10 -10  -1    7.37    5.59
 -10 -10   1    5.00    4.80
 -10  10   2    0.30    3.35
  10 -10  -2    1.68    4.54
 -10 -10   2   -0.00    3.41
 -10  10   3    1.39    3.94
  10 -10  -3    4.39    5.52
 -10 -10   3    6.71    5.56
 -10  10   4   -0.00    2.57
  10 -10  -4   -0.00    3.74
 -10 -10   4    1.13    3.17
 -10  10   5   14.00    6.80
  10 -10  -5    8.33    7.49
 -10 -10   5   34.16    9.62
 -10  10   6   -0.00    3.68
  10 -10  -6   11.88    6.01
 -10 -10   6   -0.00    4.09
  10 -10  -7    8.01    6.51
 -10 -10   7    9.52    5.88
  10 -10  -8   -0.00    3.53
 -10 -10   8   -0.00    4.24
  10 -10  -9   15.02    7.96
 -10 -10   9   24.53    8.83
  10 -10 -10    1.80    5.42
 -10 -10  10    2.82    4.43
  10 -10 -11    7.95    6.26
 -10 -10  11    2.01    4.32
  10 -10 -12    1.23    5.65
 -10 -10  12    7.57    5.36
  10 -10 -13    1.28    4.12
 -10 -10  13   29.72    9.74
  10 -10 -14   -0.00    4.79
 -10 -10  14    1.06    4.42
  10 -10 -15    7.37    6.41
 -10 -10  15    4.43    5.85
  10 -10 -16    0.58    4.20
 -10 -10  16    3.22    5.71
  10 -10 -17   -0.00    5.04
 -10 -10  17    3.82    5.23
  10 -10 -18    1.55    4.49
 -10 -10  18    0.76    4.63
  10 -10 -19    0.12    3.67
 -10 -10  19    7.13    5.57
  10 -10 -20   10.28    8.37
 -10 -10  20   -0.00    4.17
  10 -10 -21    0.71    5.87
 -10 -10  21   10.80    6.71
  10 -10 -22   -0.00    4.58
 -10 -10  22    0.79    5.35
  10 -10 -23   -0.00    5.64
 -10 -10  23   -0.00    4.39
 -10 -10  24    2.88    5.05
 -10 -10  25    1.63    4.88
 -10 -10  26   -0.00    5.24
 -10 -10  27    6.27    6.73
 -10 -10  28   -0.00    5.82
  10 -11  -1    3.81    5.47
  10 -11  -2   -0.00    4.23
  10 -11  -3    8.41    5.94
  10 -11  -4   -0.00    4.57
  10 -11  -5    6.42    5.96
  10 -11  -6    5.86    5.51
  10 -11  -7   15.10    8.05
  10 -11  -8    3.44    4.96
  10 -11  -9    1.21    4.45
  10 -11 -10    0.00    4.95
  10 -11 -11   12.66    7.38
  10 -11 -12    5.17    6.58
  10 -11 -13    4.78    5.95
  10 -11 -14    6.51    5.77
  10 -11 -15   -0.00    4.42
  10 -11 -16   -0.00    4.93
  10 -11 -17    7.03    6.64
  10 -11 -18   -0.00    5.51
  10 -11 -19   -0.00    4.95
  10 -11 -20   10.80    7.03
  10 -12  -1    1.25    3.85
  10 -12  -2    1.99    4.20
  10 -12  -3   -0.00    4.30
  10 -12  -4    5.04    4.81
  10 -12  -5    6.22    6.22
  10 -12  -6   -0.00    3.33
  10 -12  -7    0.00    3.55
  10 -12  -8    0.72    4.33
  10 -12  -9    9.56    7.44
  10 -12 -10    1.75    4.22
  10 -12 -11   -0.00    6.04
  10 -12 -12   -0.00    3.68
  10 -12 -13    2.26    5.36
  10 -12 -14    0.01    5.14
  10 -12 -15    6.03    6.20
  10 -12 -16   -0.00    4.72
  10 -12 -17    8.14    6.78
  10 -13  -1    0.00    3.58
  10 -13  -2    1.79    4.75
  10 -13  -3   -0.00    4.29
  10 -13  -4   -0.00    5.09
  10 -13  -5   -0.00    4.80
  10 -13  -6    7.07    5.22
  10 -13  -7   -0.00    3.95
  10 -13  -8    3.37    4.53
  10 -13  -9   -0.00    4.24
  10 -13 -10   -0.00    4.80
  10 -13 -11   -0.00    5.18
  10 -13 -12    2.82    5.32
  10 -13 -13    0.00    4.78
  10 -14  -1    0.39    3.67
  10 -14  -2   -0.00    3.87
  10 -14  -3    8.24    6.32
  10 -14  -4    0.08    4.80
   9   0  -1    7.76    5.80
   9   0  -2    0.00    5.02
   9   0  -3  148.89   24.05
   9   0  -4   -0.00    4.36
  -9   0   5   19.57    7.68
   9   0  -5   26.13    9.77
  -9   0   6   -0.00    3.82
   9   0  -6    6.84    5.26
  -9   0   7  135.07   19.79
   9   0  -7  130.22   22.58
  -9   0   8    0.00    3.55
   9   0  -8    0.41    3.58
  -9   0   9   62.49   12.55
   9   0  -9   40.15   12.65
  -9   0  10   -0.00    3.72
   9   0 -10    2.80    5.23
  -9   0  11    3.80    4.61
   9   0 -11   20.77    9.32
  -9   0  12   -0.39    3.96
   9   0 -12   -0.00    3.71
  -9   0  13  118.03   18.54
   9   0 -13   94.45   20.74
  -9   0  14    5.43    5.45
   9   0 -14   -0.00    4.32
  -9   0  15   19.55    8.42
   9   0 -15   25.48   11.25
  -9   0  16    2.82    4.70
   9   0 -16   -0.00    4.97
  -9   0  17    8.81    5.51
   9   0 -17   15.75    8.99
  -9   0  18   -0.00    4.63
  -9   0  19   31.23   10.20
  -9   0  20    2.11    4.80
  -9   0  21   12.28    7.10
  -9   0  22   -0.00    4.56
   9   0 -22   -0.00    4.65
  -9   0  23   32.73   10.84
   9   0 -23    4.29    7.18
  -9   0  24    0.24    4.18
   9   0 -24   -0.00    5.47
  -9   0  25   12.20    8.00
   9   0 -25   12.80   10.24
  -9   0  26    4.28    5.86
   9   0 -26    0.00    5.44
  -9   0  27    3.34    5.36
  -9   0  28   -0.00    5.86
  -9   0  29    7.79    7.18
  -9   0  30    1.08    6.49
  -9   0  31    0.00    6.39
  -9   0  32    0.00    5.72
  -9   0  33    5.99    6.82
  -9   0  34   -0.00    5.80
   9  -1  -1  302.99   39.43
   9   1  -1  334.11   40.55
  -9  -1   1  385.74   40.99
   9  -1  -2    3.12    4.74
   9   1  -2    2.83    4.14
  -9  -1   2    3.72    5.20
   9  -1  -3    7.66    5.76
   9   1  -3    3.86    4.90
  -9  -1   3    7.63    5.45
   9  -1  -4   27.83    9.96
   9   1  -4   42.33   11.97
  -9  -1   4   42.80   11.77
  -9   1   5   85.29   15.28
   9  -1  -5   84.10   17.60
   9   1  -5   82.12   17.36
  -9  -1   5   89.37   15.51
  -9  -1   5  117.37   18.89
  -9   1   6   -0.00    3.80
   9  -1  -6    2.92    5.07
   9   1  -6   -0.00    3.37
  -9  -1   6   -0.00    2.76
  -9  -1   6    1.14    3.46
  -9   1   7   22.56    8.36
   9  -1  -7   40.57   12.02
   9   1  -7   28.12   10.35
  -9  -1   7   36.06    9.90
  -9  -1   7   31.23   10.02
  -9   1   8   -0.00    3.58
   9  -1  -8   -0.00    4.08
   9   1  -8    8.40    6.06
  -9  -1   8    0.37    3.69
  -9   1   9   19.74    7.37
   9  -1  -9   26.99    9.49
   9   1  -9   11.87    6.96
  -9  -1   9   16.67    7.38
  -9   1  10    3.03    4.09
   9  -1 -10   -0.00    4.10
   9   1 -10    1.58    4.08
  -9  -1  10    0.70    2.74
  -9   1  11   66.38   14.08
   9  -1 -11   96.16   19.20
   9   1 -11   98.39   19.72
  -9  -1  11   71.32   14.42
  -9   1  12    6.63    4.75
   9  -1 -12    1.09    5.30
   9   1 -12   -0.00    4.62
  -9  -1  12    3.79    4.13
  -9   1  13   -0.00    2.80
   9  -1 -13    0.00    4.57
   9   1 -13    0.89    4.21
  -9  -1  13    0.00    4.12
  -9   1  14   -0.00    3.87
   9  -1 -14   -0.00    6.59
   9   1 -14   -0.00    3.41
  -9  -1  14   -0.00    4.06
  -9   1  15   50.46   12.26
   9   1 -15   68.51   17.18
  -9  -1  15   59.16   13.43
  -9   1  16    7.63    6.05
   9   1 -16   11.05    7.50
  -9  -1  16   15.54    8.03
  -9   1  17   28.34    9.50
   9   1 -17   16.22    8.98
  -9  -1  17   51.55   12.24
  -9   1  18    4.98    5.19
   9   1 -18   -0.00    4.04
  -9  -1  18    2.14    3.91
  -9   1  19   -0.00    5.01
   9  -1 -19    0.34    5.32
   9   1 -19   23.76   11.23
  -9  -1  19    1.88    5.16
  -9   1  20    6.56    5.71
   9  -1 -20   -0.00    3.80
   9   1 -20   -0.00    3.94
  -9  -1  20    2.29    4.91
  -9   1  21   42.88   12.19
   9  -1 -21   29.80   12.45
  -9  -1  21   49.27   12.85
  -9   1  22    0.89    3.35
   9  -1 -22   -0.00    5.18
  -9  -1  22    1.49    5.43
  -9   1  23    2.82    5.61
   9  -1 -23   -0.00    5.50
  -9  -1  23   13.27    7.16
  -9   1  24   -0.00    4.54
   9  -1 -24    0.70    5.35
  -9  -1  24    1.66    3.37
  -9   1  25    2.21    4.73
   9  -1 -25    1.76    5.18
  -9  -1  25    5.25    5.98
  -9   1  26   -0.00    6.21
   9  -1 -26   -0.00    3.11
  -9  -1  26    0.01    3.72
  -9   1  27   10.08    7.07
   9  -1 -27   12.11    9.86
  -9  -1  27   14.15    7.90
  -9   1  28   -0.00    4.57
   9  -1 -28   -0.00    4.45
  -9  -1  28   -0.00    4.89
  -9   1  29    0.19    4.96
   9  -1 -29    3.76    6.38
  -9  -1  29    1.95    4.32
  -9   1  30   -0.00    4.50
  -9  -1  30   -0.00    5.67
  -9   1  31    3.15    5.72
  -9  -1  31   -0.00    6.69
  -9   1  32    0.08    5.01
  -9  -1  32   -0.00    5.79
  -9   1  33    0.00    7.50
  -9  -1  33    2.77    4.30
  -9   1  34   -0.00    4.40
  -9  -1  34    2.31    4.81
   9  -2  -1   17.41    8.61
   9   2  -1   42.13   11.63
  -9  -2   1   29.04    9.96
   9  -2  -2    9.14    7.04
   9   2  -2    2.56    4.18
  -9  -2   2   13.49    7.02
   9  -2  -3  114.87   19.90
   9   2  -3  100.11   19.27
  -9  -2   3   88.42   17.49
   9  -2  -4    4.65    5.28
   9   2  -4    4.22    5.55
  -9  -2   4    1.32    3.28
  -9   2   5   11.77    6.00
   9  -2  -5   -0.00    3.69
   9   2  -5   14.94    7.59
  -9  -2   5    3.04    4.00
  -9  -2   5   15.54    7.30
  -9   2   6   -0.00    4.75
   9  -2  -6   -0.00    2.96
   9   2  -6   -0.00    3.73
  -9  -2   6    0.26    3.35
  -9  -2   6   -0.00    3.15
  -9   2   7   43.58   10.77
   9  -2  -7   65.14   14.86
   9   2  -7   22.27    9.96
  -9  -2   7   43.77   10.88
  -9  -2   7   47.46   12.26
  -9   2   8   14.06    6.82
   9  -2  -8   15.88    8.42
   9   2  -8   13.84    7.90
  -9  -2   8   20.87    7.51
  -9  -2   8   24.79    9.14
  -9   2   9   42.48   10.45
   9  -2  -9   46.18   12.65
   9   2  -9   42.81   13.26
  -9  -2   9   18.61    7.22
  -9  -2   9   22.58    9.05
  -9   2  10   -0.00    3.77
   9  -2 -10    2.53    5.64
   9   2 -10    2.33    4.97
  -9  -2  10    3.63    4.36
  -9  -2  10    1.33    2.98
  -9   2  11    2.39    3.25
   9   2 -11    0.00    4.62
  -9  -2  11   -0.00    3.48
  -9  -2  11   -0.00    3.86
  -9   2  12   14.03    6.78
   9   2 -12    7.53    7.11
  -9  -2  12   11.07    6.19
  -9   2  13   23.66    8.56
   9   2 -13   29.09   11.79
  -9  -2  13   28.98    9.27
  -9   2  14   37.95    9.86
   9   2 -14   25.03   10.98
  -9  -2  14   13.97    6.62
  -9   2  15   15.51    6.83
   9   2 -15   13.82    9.10
  -9  -2  15    8.23    6.05
  -9   2  16    2.19    4.94
   9  -2 -16    0.00    4.14
   9   2 -16    0.00    6.49
  -9  -2  16    2.90    3.74
  -9   2  17   21.84    8.35
   9  -2 -17   15.17    8.90
   9   2 -17   37.15   13.34
  -9  -2  17   24.76    9.57
  -9   2  18   -0.00    3.90
   9  -2 -18   -0.00    5.09
   9   2 -18    5.82    6.66
  -9  -2  18   -0.00    2.02
  -9   2  19   76.12   15.40
   9  -2 -19   44.18   15.45
   9   2 -19   50.69   16.09
  -9  -2  19   65.56   14.36
  -9   2  20    6.04    5.69
   9  -2 -20    0.07    5.49
  -9  -2  20    0.01    5.28
  -9   2  21   -0.00    4.43
   9  -2 -21    0.70    5.57
  -9  -2  21    2.91    5.24
  -9   2  22    8.33    6.34
   9  -2 -22    0.19    6.03
  -9  -2  22   -0.00    5.29
  -9   2  23   36.51   10.80
   9  -2 -23   20.25   10.09
  -9  -2  23   17.49    9.19
  -9   2  24    0.11    4.00
   9  -2 -24   -0.00    4.72
  -9  -2  24   -0.00    5.14
  -9   2  25   -0.00    5.16
   9  -2 -25   -0.00    5.25
  -9  -2  25   14.52    7.13
  -9   2  26   -0.00    3.29
   9  -2 -26    0.00    4.82
  -9  -2  26   -0.00    5.00
  -9   2  27   -0.00    4.58
   9  -2 -27    3.25    6.79
  -9  -2  27   10.21    7.06
  -9   2  28   -0.00    5.07
   9  -2 -28    0.52    5.63
  -9  -2  28   -0.00    4.20
  -9   2  29    0.00    4.22
   9  -2 -29    6.88    7.56
  -9  -2  29    9.24    8.23
  -9   2  30    1.36    5.43
   9  -2 -30   -0.00    5.17
  -9  -2  30    0.46    4.99
  -9   2  31   -0.00    4.59
   9  -2 -31    0.00    6.37
  -9  -2  31    0.87    4.69
  -9   2  32   -0.00    5.72
   9  -2 -32   -0.00    5.09
  -9  -2  32   -0.00    4.48
  -9   2  33    1.27    5.41
  -9  -2  33    0.00    4.54
  -9   2  34    1.95    6.50
  -9  -2  34   -0.00    4.94
   9  -3  -1  171.18   25.72
   9   3  -1  161.89   25.48
  -9  -3   1  166.09   25.24
   9  -3  -2   14.65    8.14
   9   3  -2   24.18    9.36
  -9  -3   2   27.58    9.30
   9  -3  -3    0.00    4.26
   9   3  -3    5.35    5.66
  -9  -3   3    3.86    5.23
   9  -3  -4    0.00    4.62
   9   3  -4    1.91    4.82
  -9  -3   4    3.67    4.93
  -9  -3   4    0.00    3.68
  -9   3   5   28.51    9.00
   9   3  -5   45.14   12.45
  -9  -3   5   40.00    9.93
  -9  -3   5   50.30   12.79
  -9   3   6   16.22    6.99
   9   3  -6   27.43   10.56
  -9  -3   6   38.64    9.54
  -9  -3   6   24.71    8.81
  -9   3   7    9.37    6.34
   9   3  -7   27.44   10.15
  -9  -3   7   30.05    8.52
  -9  -3   7   25.57    9.48
  -9   3   8    6.55    4.61
   9   3  -8   -0.00    3.77
  -9  -3   8   -0.00    3.80
  -9  -3   8    7.07    6.49
  -9   3   9   10.28    5.35
   9   3  -9    4.40    5.97
  -9  -3   9    9.13    5.77
  -9  -3   9   -0.00    3.88
  -9   3  10    5.07    5.63
   9   3 -10    3.82    6.15
  -9  -3  10   10.96    6.15
  -9  -3  10    5.93    5.56
  -9   3  11  129.71   19.24
   9   3 -11   95.52   20.63
  -9  -3  11  122.86   19.12
  -9  -3  11  115.26   20.98
  -9   3  12   32.64    9.19
   9   3 -12   13.79    7.67
  -9  -3  12   20.32    7.83
  -9  -3  12   17.05    9.03
  -9   3  13    3.19    4.12
   9  -3 -13    1.41    4.81
   9   3 -13    7.44    7.55
  -9  -3  13   16.08    7.13
  -9  -3  13    4.07    6.13
  -9   3  14   -0.00    3.31
   9  -3 -14    2.31    5.90
   9   3 -14   -0.00    6.17
  -9  -3  14   -0.00    3.98
  -9   3  15   17.18    7.86
   9  -3 -15   45.33   13.58
   9   3 -15   34.36   13.15
  -9  -3  15   33.00   10.34
  -9   3  16   13.18    7.19
   9  -3 -16    9.47    6.81
  -9  -3  16   13.94    7.17
  -9   3  17   30.14    9.88
   9  -3 -17   18.56    9.79
  -9  -3  17   28.02    9.59
  -9   3  18   -0.00    3.36
   9  -3 -18    0.68    4.68
  -9  -3  18    0.30    3.72
  -9   3  19    1.11    4.31
   9  -3 -19   -0.00    5.92
  -9  -3  19    6.62    5.97
  -9   3  20    8.45    6.54
   9  -3 -20    0.49    4.80
  -9  -3  20    8.22    6.30
  -9   3  21   50.78   12.86
   9  -3 -21   27.08   12.29
  -9  -3  21   54.46   13.28
  -9   3  22    3.00    5.21
   9  -3 -22   -0.00    7.00
  -9  -3  22    1.47    4.99
  -9   3  23    2.70    5.07
   9  -3 -23    0.52    5.84
  -9  -3  23    5.33    7.09
  -9   3  24    0.00    5.18
   9  -3 -24   10.59    7.51
  -9  -3  24    0.58    3.47
  -9   3  25   18.59    8.79
   9  -3 -25    5.08    7.15
  -9  -3  25    1.53    5.04
  -9   3  26   -0.00    4.86
   9  -3 -26    9.08    7.87
  -9  -3  26    3.65    6.05
  -9   3  27   -0.00    6.15
   9  -3 -27   -0.00    3.86
  -9  -3  27    3.62    6.05
  -9   3  28    1.73    5.28
   9  -3 -28    3.14    6.51
  -9  -3  28   10.80    7.34
  -9   3  29    2.60    5.37
   9  -3 -29    1.20    5.89
  -9  -3  29    0.00    4.82
  -9   3  30    1.31    6.22
   9  -3 -30   -0.00    5.62
  -9  -3  30    5.33    5.71
  -9   3  31   12.44    8.39
   9  -3 -31    0.69    6.92
  -9  -3  31    3.16    6.47
  -9   3  32    0.44    4.73
   9  -3 -32    4.43    5.78
  -9  -3  32   -0.00    6.65
  -9   3  33    3.37    6.59
   9  -3 -33    0.66    5.80
  -9  -3  33    0.00    4.22
  -9   3  34    2.84    5.38
   9  -3 -34   -0.00    6.31
   9   4  -1    6.85    5.60
  -9  -4   1    4.78    5.84
   9   4  -2   19.27    8.79
  -9  -4   2   30.46   10.04
   9   4  -3   35.02   11.11
  -9  -4   3   51.29   13.37
   9   4  -4   33.35   10.79
  -9  -4   4   38.24    9.86
  -9  -4   4   22.57    8.90
  -9   4   5   74.44   13.72
   9   4  -5   74.79   16.07
  -9  -4   5   69.38   13.44
  -9  -4   5   41.54   12.32
  -9   4   6    0.00    3.31
   9   4  -6    2.12    5.66
  -9  -4   6    0.70    3.50
  -9  -4   6    3.40    5.22
  -9   4   7   51.83   11.79
   9   4  -7   72.38   16.18
  -9  -4   7   44.84   11.08
  -9   4   8   67.96   13.45
   9  -4  -8   67.34   15.02
   9   4  -8   44.17   13.73
  -9  -4   8   76.43   14.11
  -9   4   9   30.11    9.07
   9  -4  -9   30.01   10.67
  -9  -4   9   48.14   11.02
  -9   4  10   -0.00    3.37
   9  -4 -10    1.78    3.93
  -9  -4  10   -0.00    3.16
  -9   4  11    2.92    4.49
   9  -4 -11    2.10    3.83
  -9  -4  11    1.17    3.92
  -9   4  12    3.34    4.52
   9  -4 -12    0.60    4.75
  -9  -4  12    1.71    3.78
  -9   4  13   21.90    8.20
   9  -4 -13   17.55    8.65
  -9  -4  13   26.02    9.11
  -9   4  14    3.37    4.94
   9  -4 -14    2.82    5.95
  -9  -4  14    8.31    5.69
  -9   4  15    8.54    6.12
   9  -4 -15    2.07    6.60
  -9  -4  15    8.03    6.10
  -9   4  16    0.03    3.80
   9  -4 -16   -0.00    7.28
  -9  -4  16   -0.00    4.18
  -9   4  17   12.63    6.58
   9  -4 -17    6.37    6.23
  -9  -4  17   19.09    7.98
  -9   4  18   39.15   11.30
   9  -4 -18   25.24   11.00
  -9  -4  18   32.10   11.08
  -9   4  19   34.72   10.50
   9  -4 -19   27.29   11.63
  -9  -4  19   18.56    8.44
  -9   4  20    5.51    5.24
   9  -4 -20    2.01    6.27
  -9  -4  20    1.70    3.40
  -9   4  21    0.00    3.91
   9  -4 -21   -0.00    6.90
  -9  -4  21    2.11    4.69
  -9   4  22    5.44    5.85
   9  -4 -22    8.19    6.30
  -9  -4  22    2.72    4.19
  -9   4  23   25.27    9.08
   9  -4 -23    0.62    6.35
  -9  -4  23   34.01   10.68
  -9   4  24    0.00    6.09
   9  -4 -24    6.50    7.66
  -9  -4  24    0.00    5.25
  -9   4  25   -0.00    3.16
   9  -4 -25    1.24    4.64
  -9  -4  25    0.10    3.78
  -9   4  26    0.06    3.92
   9  -4 -26    4.41    6.51
  -9  -4  26   -0.00    3.39
  -9   4  27   -0.00    5.74
   9  -4 -27   -0.00    6.05
  -9  -4  27    2.58    5.28
  -9   4  28   -0.00    5.60
   9  -4 -28    0.00    5.45
  -9  -4  28    6.50    6.55
  -9   4  29    1.39    5.06
   9  -4 -29    2.81    5.66
  -9  -4  29   11.41    7.72
  -9   4  30   -0.00    5.35
   9  -4 -30   -0.00    5.53
  -9  -4  30    6.61    6.24
  -9   4  31   -0.00    5.89
   9  -4 -31   13.57    8.56
  -9  -4  31    0.00    4.40
  -9   4  32    7.89    6.87
   9  -4 -32    0.08    5.65
  -9  -4  32    2.65    6.17
  -9   4  33    1.77    5.18
   9  -4 -33    0.29    3.95
  -9  -4  33   -0.00    5.43
  -9   4  34    2.14    5.92
   9  -4 -34    1.76    6.14
   9  -4 -35    4.11    7.28
   9  -4 -36   -0.00    5.00
   9  -4 -37   -0.00    8.35
  -9   5   1   88.46   15.60
   9  -5  -1   92.10   18.16
   9  -5  -2   33.91   11.17
   9  -5  -3    7.37    5.63
  -9  -5   3    3.73    4.02
  -9   5   4   45.89   10.90
   9  -5  -4   33.80   11.26
  -9  -5   4   65.86   12.64
  -9   5   5   26.99    8.45
   9  -5  -5   20.75    8.69
  -9  -5   5   12.63    6.23
  -9   5   6   55.38   11.68
   9  -5  -6   18.12    9.00
  -9  -5   6   39.44    9.95
  -9   5   7   52.45   11.86
   9  -5  -7   56.83   14.25
  -9  -5   7   71.92   13.36
  -9   5   8    0.00    3.22
   9  -5  -8    3.76    5.94
  -9  -5   8    1.56    3.64
  -9   5   9   -0.00    3.44
   9  -5  -9   -0.00    4.99
  -9  -5   9   -0.00    2.52
  -9   5  10    3.56    4.58
   9  -5 -10    5.57    4.92
  -9  -5  10   -0.00    3.69
  -9   5  11   23.85    8.47
   9  -5 -11   30.00   10.23
  -9  -5  11   55.98   12.04
  -9   5  12   21.47    7.74
   9  -5 -12   14.62    8.99
  -9  -5  12   26.97    8.71
  -9   5  13    0.06    3.55
   9  -5 -13   -0.00    4.48
  -9  -5  13    0.62    4.50
  -9   5  14   21.99    7.95
   9  -5 -14   11.97    7.77
  -9  -5  14    9.13    5.88
  -9   5  15   15.60    7.11
   9  -5 -15   10.81    8.22
  -9  -5  15   13.83    7.82
  -9   5  16    7.75    5.37
   9  -5 -16    0.52    6.08
  -9  -5  16    7.71    6.27
  -9   5  17   15.53    7.17
   9  -5 -17   12.62    8.33
  -9  -5  17   20.01    8.56
  -9   5  18    0.86    4.17
   9  -5 -18   -0.00    5.52
  -9  -5  18    5.70    5.58
  -9   5  19   -0.00    3.57
   9  -5 -19   -0.00    4.32
  -9  -5  19   -0.00    4.69
  -9   5  20    3.37    4.92
   9  -5 -20   -0.00    4.51
  -9  -5  20    6.18    5.78
  -9   5  21    8.59    6.82
   9  -5 -21   18.45    9.62
  -9  -5  21   13.98    7.41
  -9   5  22   24.66    8.80
   9  -5 -22    0.39    4.17
  -9  -5  22   17.33    8.54
  -9   5  23    5.31    5.24
   9  -5 -23   -0.00    4.34
  -9  -5  23    6.35    5.90
  -9   5  24    3.85    5.88
   9  -5 -24    2.67    6.60
  -9  -5  24   -0.00    4.03
  -9   5  25   -0.00    4.62
   9  -5 -25   -0.00    5.38
  -9  -5  25    0.00    4.42
  -9   5  26    3.36    4.96
   9  -5 -26    4.65    6.36
  -9  -5  26   10.44    7.41
  -9   5  27   10.80    7.27
   9  -5 -27    3.53    7.29
  -9  -5  27    9.36    6.89
  -9   5  28    1.95    5.58
   9  -5 -28    1.80    4.74
  -9  -5  28    3.42    4.39
  -9   5  29    0.37    3.71
   9  -5 -29    1.28    6.03
  -9  -5  29   -0.00    4.63
  -9   5  30    0.00    4.33
   9  -5 -30    2.42    6.97
  -9  -5  30   -0.00    5.68
  -9   5  31    1.66    5.73
   9  -5 -31    2.48    5.12
  -9  -5  31    5.64    7.13
  -9   5  32    0.39    5.24
   9  -5 -32    7.58    7.49
  -9  -5  32    5.02    5.73
  -9   5  33    2.26    5.07
   9  -5 -33   -0.00    6.06
  -9  -5  33    4.10    5.23
  -9   5  34    4.23    7.34
   9  -5 -34    8.40    8.93
   9  -5 -35   -0.00    6.31
   9  -5 -36   -0.00    6.63
  -9   6   1   -0.00    2.70
   9  -6  -1    1.63    4.25
  -9   6   2   90.67   15.53
   9  -6  -2   84.19   16.62
  -9  -6   2   76.97   14.64
  -9   6   3   31.84    8.77
   9  -6  -3   16.72    7.66
  -9  -6   3   26.08    8.19
  -9   6   4   27.38    8.49
   9  -6  -4    7.96    6.88
  -9  -6   4   39.43    9.51
  -9   6   5    7.27    4.92
   9  -6  -5   11.40    7.01
  -9  -6   5   27.72    8.56
  -9   6   6   12.58    6.09
   9  -6  -6    4.34    4.77
  -9  -6   6    7.86    5.08
  -9   6   7   16.40    7.17
   9  -6  -7   22.53    9.62
  -9  -6   7   18.01    7.24
  -9   6   8   71.57   13.55
   9  -6  -8   52.39   13.57
  -9  -6   8   63.89   13.17
  -9   6   9    9.51    5.42
   9  -6  -9   16.04    7.47
  -9  -6   9    4.58    4.76
  -9   6  10   -0.00    2.94
   9  -6 -10   -0.00    3.94
  -9  -6  10   -0.00    3.25
  -9   6  11    1.10    3.12
   9  -6 -11    1.24    3.51
  -9  -6  11    0.12    3.72
  -9   6  12    7.33    5.24
   9  -6 -12   16.53    8.49
  -9  -6  12   15.31    6.96
  -9   6  13    9.53    5.73
   9  -6 -13   19.38    8.87
  -9  -6  13   10.81    6.11
  -9   6  14   17.45    7.58
   9  -6 -14    8.32    6.91
  -9  -6  14   32.88    9.92
  -9   6  15    5.49    5.54
   9  -6 -15    0.00    3.14
  -9  -6  15    5.30    5.17
  -9   6  16   -0.00    3.58
   9  -6 -16   -0.00    3.73
  -9  -6  16    2.60    4.70
  -9   6  17    7.61    5.50
   9  -6 -17    0.00    4.74
  -9  -6  17    5.40    5.01
  -9   6  18   30.04    9.66
   9  -6 -18    5.05    5.89
  -9  -6  18   21.56    8.80
  -9   6  19    7.66    6.22
   9  -6 -19    0.00    5.65
  -9  -6  19    0.00    5.45
  -9   6  20    1.16    4.88
   9  -6 -20    3.09    6.10
  -9  -6  20    4.79    5.57
  -9   6  21    1.07    3.83
   9  -6 -21    4.15    6.27
  -9  -6  21    3.36    5.01
  -9   6  22    1.17    3.81
   9  -6 -22    2.66    5.71
  -9  -6  22    3.60    5.59
  -9   6  23    7.13    6.70
   9  -6 -23    1.98    6.10
  -9  -6  23    0.06    3.68
  -9   6  24    1.41    5.19
   9  -6 -24   13.42    9.38
  -9  -6  24    0.79    4.69
  -9   6  25    3.05    4.82
   9  -6 -25   -0.00    5.63
  -9  -6  25    2.81    5.08
  -9   6  26   -0.00    4.60
   9  -6 -26    0.00    4.97
  -9  -6  26    3.38    5.00
  -9   6  27   -0.00    4.33
   9  -6 -27   -0.00    6.09
  -9  -6  27    2.18    4.72
  -9   6  28    2.77    4.74
   9  -6 -28    7.22    8.46
  -9  -6  28    2.53    4.73
  -9   6  29    0.59    5.94
   9  -6 -29    3.44    6.95
  -9  -6  29    0.00    3.65
  -9   6  30    3.11    6.22
   9  -6 -30   -0.00    6.37
  -9  -6  30    1.90    5.79
  -9   6  31   -0.00    4.43
   9  -6 -31   -0.00    6.45
  -9  -6  31    0.99    4.76
  -9   6  32    2.74    5.10
   9  -6 -32   -0.00    5.81
  -9  -6  32    0.00    4.15
  -9   6  33    0.02    3.84
   9  -6 -33   -0.00    6.60
  -9   6  34    9.34    7.61
   9  -6 -34   -0.00    6.92
  -9   7   1   11.88    5.86
   9  -7  -1   16.71    7.78
  -9  -7   1   13.43    6.20
  -9   7   2    6.74    5.03
   9  -7  -2    4.36    5.22
  -9  -7   2    2.40    3.96
  -9   7   3    1.09    3.04
   9  -7  -3   -0.00    4.33
  -9  -7   3    0.00    3.68
  -9   7   4   15.79    6.65
   9  -7  -4   10.23    6.85
  -9  -7   4   10.07    5.57
  -9   7   5    2.84    4.05
   9  -7  -5    4.94    4.77
  -9  -7   5    8.37    5.51
  -9   7   6   57.07   11.95
   9  -7  -6   32.01   10.33
  -9  -7   6   36.83    9.78
  -9   7   7    0.00    3.53
   9  -7  -7    0.69    3.44
  -9  -7   7    3.27    4.79
  -9   7   8    0.47    3.70
   9  -7  -8   -0.00    4.29
  -9  -7   8    3.77    4.54
  -9   7   9   10.36    5.68
   9  -7  -9    1.49    4.49
  -9  -7   9   12.58    5.66
  -9   7  10    5.71    5.02
   9  -7 -10    2.82    4.77
  -9  -7  10    6.95    5.27
  -9   7  11    4.37    5.09
   9  -7 -11   22.21    9.03
  -9  -7  11    9.05    5.44
  -9   7  12   37.50   10.00
   9  -7 -12   24.92    9.60
  -9  -7  12   36.44   10.33
  -9   7  13    0.00    4.37
   9  -7 -13    3.17    4.53
  -9  -7  13    1.14    4.20
  -9   7  14   -0.00    3.07
   9  -7 -14    1.06    3.95
  -9  -7  14    3.98    4.49
  -9   7  15    1.22    4.02
   9  -7 -15   -0.00    3.99
  -9  -7  15   -0.00    3.58
  -9   7  16   20.91    8.34
   9  -7 -16   54.46   14.28
  -9  -7  16   21.48    8.62
  -9   7  17    4.32    4.95
   9  -7 -17    4.13    5.19
  -9  -7  17    1.57    4.15
  -9   7  18   -0.00    4.12
   9  -7 -18   -0.00    4.74
  -9  -7  18    0.59    3.86
  -9   7  19    0.00    4.86
   9  -7 -19   -0.00    3.98
  -9  -7  19    1.24    4.53
  -9   7  20    5.31    5.09
   9  -7 -20    5.93    6.84
  -9  -7  20    1.47    4.91
  -9   7  21    1.73    3.93
   9  -7 -21    5.08    6.78
  -9  -7  21   20.69    8.63
  -9   7  22   21.77    8.76
   9  -7 -22    3.23    6.37
  -9  -7  22   15.22    8.23
  -9   7  23   -0.00    5.30
   9  -7 -23   -0.00    4.93
  -9  -7  23    0.92    4.09
  -9   7  24   -0.00    2.63
   9  -7 -24   -0.00    5.46
  -9  -7  24    2.52    6.21
  -9   7  25   -0.00    4.66
   9  -7 -25   -0.00    5.51
  -9  -7  25    2.10    4.83
  -9   7  26    7.19    6.10
   9  -7 -26    3.25    5.46
  -9  -7  26    5.74    6.14
  -9   7  27    0.68    4.91
   9  -7 -27   -0.00    5.15
  -9  -7  27    0.00    4.52
  -9   7  28    0.00    4.16
   9  -7 -28    1.82    5.75
  -9  -7  28    0.88    5.99
  -9   7  29   -0.00    5.29
   9  -7 -29   -0.00    6.09
  -9  -7  29   -0.00    6.13
  -9   7  30   -0.00    5.73
   9  -7 -30    2.74    6.09
  -9  -7  30   -0.00    5.22
  -9   7  31    2.20    6.14
   9  -7 -31    8.86    8.35
  -9  -7  31    2.23    4.81
  -9   7  32    0.00    4.80
   9  -7 -32   -0.00    5.98
  -9  -7  32    4.34    5.19
  -9   7  33    1.08    4.91
  -9   7  34    6.10    6.68
  -9   8   1    7.20    4.95
   9  -8  -1   20.04    7.96
  -9  -8   1    6.41    4.79
  -9   8   2   20.11    7.31
   9  -8  -2   15.58    7.29
  -9  -8   2   18.44    7.13
  -9   8   3    3.14    4.05
   9  -8  -3    4.13    4.45
  -9  -8   3    1.03    3.54
  -9   8   4   31.71    9.31
   9  -8  -4   41.68   11.62
  -9  -8   4   38.09   10.06
  -9   8   5    0.77    3.46
   9  -8  -5   -0.00    5.97
  -9  -8   5    0.24    3.32
  -9   8   6    1.82    3.29
   9  -8  -6   -0.00    4.42
  -9  -8   6    6.49    4.38
  -9   8   7   -0.00    3.35
   9  -8  -7    0.00    3.88
  -9  -8   7    1.26    3.01
  -9   8   8   49.52   11.89
   9  -8  -8   44.03   12.27
  -9  -8   8   67.02   13.43
  -9   8   9    7.15    5.38
   9  -8  -9    0.17    4.04
  -9  -8   9    3.92    4.20
  -9   8  10    6.79    4.61
   9  -8 -10    4.14    4.40
  -9  -8  10    7.50    5.56
  -9   8  11    1.42    3.47
   9  -8 -11   -0.00    3.78
  -9  -8  11    7.90    5.05
  -9   8  12   16.94    7.45
   9  -8 -12    0.00    4.71
  -9  -8  12    5.03    5.39
  -9   8  13    2.00    3.20
   9  -8 -13    1.46    4.43
  -9  -8  13    4.80    4.38
  -9   8  14   16.65    6.96
   9  -8 -14   12.83    7.65
  -9  -8  14   11.60    6.93
  -9   8  15   -0.00    3.39
   9  -8 -15    0.00    4.74
  -9  -8  15    1.04    2.95
  -9   8  16    0.00    5.05
   9  -8 -16    3.09    4.42
  -9  -8  16    1.44    4.42
  -9   8  17   -0.00    3.50
   9  -8 -17   -0.00    5.17
  -9  -8  17    2.29    4.44
  -9   8  18   13.86    6.95
   9  -8 -18    3.57    6.72
  -9  -8  18   16.94    7.73
  -9   8  19   -0.00    3.25
   9  -8 -19    3.83    6.50
  -9  -8  19    1.66    5.24
  -9   8  20    9.95    6.12
   9  -8 -20    0.44    4.96
  -9  -8  20    3.49    4.92
  -9   8  21    0.00    4.55
   9  -8 -21    5.81    6.86
  -9  -8  21    0.00    4.27
  -9   8  22   -0.00    3.65
   9  -8 -22    1.00    4.49
  -9  -8  22   -0.00    3.39
  -9   8  23   -0.00    4.04
   9  -8 -23    1.65    5.21
  -9  -8  23    1.76    4.78
  -9   8  24    3.38    5.96
   9  -8 -24   -0.00    6.75
  -9  -8  24   11.82    8.05
  -9   8  25   -0.00    4.48
   9  -8 -25    2.56    5.68
  -9  -8  25   -0.00    3.84
  -9   8  26    3.92    5.06
   9  -8 -26   -0.00    5.11
  -9  -8  26    1.84    5.01
  -9   8  27    1.92    5.43
   9  -8 -27    3.94    6.99
  -9  -8  27   -0.00    4.52
  -9   8  28    7.15    6.05
   9  -8 -28    0.11    4.64
  -9  -8  28    2.37    5.67
  -9   8  29    1.26    4.80
   9  -8 -29   -0.00    5.62
  -9  -8  29   -0.00    4.99
  -9   8  30    2.64    6.27
   9  -8 -30    0.55    4.60
  -9  -8  30    6.58    6.83
  -9   8  31    1.55    5.80
  -9  -8  31   -0.00    5.54
  -9   8  32    5.93    5.96
  -9   9   1    3.83    4.01
   9  -9  -1    4.03    5.04
  -9  -9   1    1.93    3.71
  -9   9   2   25.82    8.02
   9  -9  -2   12.46    7.45
  -9  -9   2   26.62    8.38
  -9   9   3    0.00    3.12
   9  -9  -3    6.41    5.89
  -9  -9   3    0.56    3.86
  -9   9   4    5.28    4.64
   9  -9  -4    5.11    6.12
  -9  -9   4    7.69    5.08
  -9   9   5    0.97    3.77
   9  -9  -5    1.15    3.85
  -9  -9   5    3.57    4.01
  -9   9   6   73.02   13.03
   9  -9  -6   34.55   10.89
  -9  -9   6   43.03   10.78
  -9   9   7   -0.00    3.05
   9  -9  -7   -0.00    4.95
  -9  -9   7   -0.00    2.82
  -9   9   8    0.00    3.06
   9  -9  -8   -0.00    3.67
  -9  -9   8   -0.00    2.86
  -9   9   9    1.24    3.59
   9  -9  -9    2.38    4.81
  -9  -9   9    1.53    3.19
  -9   9  10    6.46    4.92
   9  -9 -10   -0.00    4.28
  -9  -9  10   10.18    6.22
  -9   9  11   -0.00    3.89
   9  -9 -11   -0.00    6.24
  -9  -9  11   -0.00    3.27
  -9   9  12   17.71    7.31
   9  -9 -12    8.43    6.26
  -9  -9  12   27.98    9.48
  -9   9  13   -0.00    3.72
   9  -9 -13   -0.00    5.15
  -9  -9  13    2.26    4.64
  -9   9  14    2.18    2.81
   9  -9 -14    3.58    5.97
  -9  -9  14    2.81    5.11
  -9   9  15    0.92    4.04
   9  -9 -15   -0.00    4.51
  -9  -9  15    4.77    5.21
  -9   9  16   28.09    9.48
   9  -9 -16    6.02    6.17
  -9  -9  16   22.41    8.75
  -9   9  17   -0.00    3.85
   9  -9 -17   -0.00    5.21
  -9  -9  17    1.09    3.72
  -9   9  18    1.11    4.39
   9  -9 -18   -0.00    4.21
  -9  -9  18    2.94    5.14
  -9   9  19    0.00    4.47
   9  -9 -19   -0.00    5.97
  -9  -9  19   -0.00    4.37
  -9   9  20    6.54    5.76
   9  -9 -20    4.56    5.78
  -9  -9  20    4.02    4.63
  -9   9  21    2.87    4.03
   9  -9 -21    3.27    5.85
  -9  -9  21   -0.00    6.32
  -9   9  22   13.46    7.24
   9  -9 -22    0.00    4.95
  -9  -9  22   17.19    8.15
   9  -9 -23    4.80    7.32
  -9  -9  23   -0.00    4.36
   9  -9 -24    8.16    7.32
  -9  -9  24    4.64    4.65
   9  -9 -25    2.60    6.40
  -9  -9  25    1.10    4.38
   9  -9 -26    2.24    6.28
  -9  -9  26    6.92    7.67
   9  -9 -27    1.56    4.61
  -9  -9  27    3.69    4.97
   9  -9 -28   -0.00    4.92
  -9  -9  28    6.26    6.06
  -9  -9  29    6.19    6.52
  -9  -9  30   -0.00    4.96
  -9  -9  31    1.13    3.93
  -9  10   1    4.92    4.51
   9 -10  -1   -0.00    3.42
  -9 -10   1    0.30    3.79
  -9  10   2   10.79    6.06
   9 -10  -2   19.15    8.01
  -9 -10   2    3.43    4.54
  -9  10   3    2.61    3.52
   9 -10  -3    1.59    3.42
  -9 -10   3    1.21    3.62
  -9  10   4   44.75   10.57
   9 -10  -4   29.82   10.05
  -9 -10   4   33.77    9.25
  -9  10   5   -0.00    3.67
   9 -10  -5   -0.00    4.41
  -9 -10   5    1.46    3.87
  -9  10   6   -0.00    3.03
   9 -10  -6   -0.00    4.67
  -9 -10   6    1.29    3.88
  -9  10   7    0.00    3.28
   9 -10  -7    2.58    4.62
  -9 -10   7    1.72    3.67
  -9  10   8    7.29    5.35
   9 -10  -8   11.64    7.16
  -9 -10   8   20.04    7.80
   9 -10  -9    0.00    4.88
  -9 -10   9    2.58    4.56
   9 -10 -10    3.17    5.34
  -9 -10  10    8.10    5.60
   9 -10 -11    3.76    5.42
  -9 -10  11    0.00    3.58
   9 -10 -12    0.54    4.10
  -9 -10  12    5.19    5.30
   9 -10 -13    2.61    4.47
  -9 -10  13    0.00    3.43
   9 -10 -14   13.81    8.04
  -9 -10  14   17.76    7.68
   9 -10 -15   -0.00    3.89
  -9 -10  15    1.49    4.37
   9 -10 -16   -0.00    5.26
  -9 -10  16    1.47    3.89
   9 -10 -17    2.03    6.19
  -9 -10  17    1.51    4.93
   9 -10 -18    6.66    6.91
  -9 -10  18   15.63    7.37
   9 -10 -19   -0.00    5.73
  -9 -10  19   -0.00    3.95
   9 -10 -20    8.58    7.42
  -9 -10  20    9.67    6.74
   9 -10 -21   -0.00    4.90
  -9 -10  21   -0.00    5.08
   9 -10 -22    0.32    4.66
  -9 -10  22    3.82    5.87
   9 -10 -23    0.98    4.98
  -9 -10  23    1.63    5.30
   9 -10 -24    3.76    6.59
  -9 -10  24    6.74    6.25
   9 -10 -25    0.65    5.59
  -9 -10  25   -0.00    4.41
   9 -10 -26    3.68    5.53
  -9 -10  26   -0.00    5.84
  -9 -10  27   -0.00    5.20
  -9 -10  28    4.46    6.11
  -9 -10  29    1.64    5.91
  -9 -10  30    0.00    5.49
   9 -11  -1    0.11    3.12
   9 -11  -2   19.50    7.68
   9 -11  -3   -0.00    4.22
   9 -11  -4    7.95    6.98
   9 -11  -5    1.38    4.18
   9 -11  -6    6.35    5.31
   9 -11  -7    0.75    3.96
   9 -11  -8   -0.00    4.40
   9 -11  -9    2.17    5.03
   9 -11 -10    8.13    6.58
   9 -11 -11    0.00    4.84
   9 -11 -12    1.48    3.85
   9 -11 -13    0.00    5.15
   9 -11 -14    0.81    5.08
   9 -11 -15    1.11    4.06
   9 -11 -16   13.06    7.27
   9 -11 -17   -0.00    3.62
   9 -11 -18    1.16    4.81
   9 -11 -19    0.54    5.23
   9 -11 -20    2.49    4.31
   9 -11 -21    2.78    5.30
   9 -11 -22   -0.00    5.27
   9 -11 -23   -0.00    5.59
   9 -12  -1    0.23    4.70
   9 -12  -2    2.80    3.85
   9 -12  -3   -0.00    3.46
   9 -12  -4    8.72    5.84
   9 -12  -5   -0.00    4.39
   9 -12  -6   -0.00    3.26
   9 -12  -7    0.42    3.65
   9 -12  -8    3.67    4.86
   9 -12  -9    0.00    5.21
   9 -12 -10   -0.00    3.91
   9 -12 -11    1.97    4.37
   9 -12 -12    0.00    4.79
   9 -12 -13   -0.00    4.56
   9 -12 -14    2.40    5.20
   9 -12 -15   -0.00    2.88
   9 -12 -16    0.00    3.92
   9 -12 -17    0.00    4.68
   9 -12 -18    6.79    6.51
   9 -12 -19   -0.00    3.81
   9 -12 -20    4.20    5.40
   9 -13  -1    2.07    4.13
   9 -13  -2    2.11    3.58
   9 -13  -3   -0.00    5.22
   9 -13  -4    2.14    4.40
   9 -13  -5    6.86    5.50
   9 -13  -6   13.70    7.24
   9 -13  -7   -0.00    3.87
   9 -13  -8    0.31    3.18
   9 -13  -9    1.66    5.05
   9 -13 -10   -0.00    4.32
   9 -13 -11    4.43    5.78
   9 -13 -12    0.04    3.11
   9 -13 -13   -0.00    4.07
   9 -13 -14    0.00    4.28
   9 -13 -15    0.00    3.66
   9 -13 -16    2.49    4.67
   9 -13 -17    1.41    4.65
   9 -14  -1    0.00    3.91
   9 -14  -2   -0.00    4.34
   9 -14  -3    3.64    4.70
   9 -14  -4    5.16    5.48
   9 -14  -5    3.21    5.11
   9 -14  -6    1.68    3.37
   9 -14  -7    1.74    4.64
   9 -14  -8   -0.00    3.59
   9 -14  -9    3.62    5.47
   9 -14 -10   -0.00    3.92
   9 -14 -11    0.09    2.71
   9 -14 -12    3.56    4.77
   9 -14 -13    3.71    4.70
   9 -15  -1    4.54    5.49
   9 -15  -2    0.77    3.65
   9 -15  -3    3.21    3.96
   9 -15  -4   -0.00    5.13
   9 -15  -5   -0.00    4.21
  -8   0   1    0.99    3.35
  -8   0   1    0.54    4.15
   8   0  -1    4.03    4.72
  -8   0   2  398.89   41.11
  -8   0   2  441.32   44.38
   8   0  -2  380.35   44.17
  -8   0   3   -0.00    3.67
  -8   0   3    1.37    3.84
   8   0  -3    3.66    4.31
  -8   0   4   56.19   11.83
  -8   0   4   73.35   14.29
   8   0  -4   88.92   16.48
  -8   0   5   -0.00    3.81
  -8   0   5   -0.00    3.57
   8   0  -5   -0.00    2.68
  -8   0   6   72.92   13.67
  -8   0   6   94.93   16.31
   8   0  -6   85.46   16.78
  -8   0   7   -0.00    3.56
  -8   0   7    2.08    4.12
   8   0  -7    1.83    3.75
  -8   0   8  125.56   19.96
   8   0  -8  122.23   20.98
  -8   0   9    0.56    3.89
   8   0  -9   -0.00    4.59
   8   0 -10    0.00    4.33
   8   0 -11    1.35    4.16
   8   0 -12  111.19   20.94
  -8   0  13   -0.00    3.47
   8   0 -13    0.25    4.25
  -8   0  14   68.70   13.80
   8   0 -14   72.59   16.79
  -8   0  15   -0.00    3.43
   8   0 -15    1.41    4.71
  -8   0  16    0.00    4.85
   8   0 -16    2.73    5.68
  -8   0  17    1.36    3.39
   8   0 -17    2.39    5.44
  -8   0  18   71.82   14.52
   8   0 -18   42.21   13.57
  -8   0  19   -0.00    4.75
   8   0 -19   -0.00    5.74
  -8   0  20    9.49    6.22
   8   0 -20   13.20    7.66
  -8   0  21   -0.00    4.83
  -8   0  22   32.22   10.27
  -8   0  23    3.91    5.51
  -8   0  24   28.69   10.38
   8   0 -24   16.10    9.95
  -8   0  25   -0.00    5.26
   8   0 -25    0.70    5.05
  -8   0  26    0.00    2.92
   8   0 -26    1.10    6.11
  -8   0  27   -0.00    4.43
   8   0 -27   -0.00    3.36
  -8   0  28   30.26   11.06
   8   0 -28   19.96   10.50
  -8   0  29    7.07    7.34
  -8   0  30    0.37    5.81
  -8   0  31   -0.00    5.66
  -8   0  32    1.05    4.81
  -8   0  33    1.36    5.78
  -8   0  34   10.07    7.94
  -8   0  35    3.87    6.82
  -8   0  36   -0.00    5.96
  -8   1   1   41.77    9.94
  -8   1   1   46.43   11.47
   8  -1  -1   50.33   12.67
   8   1  -1   54.08   12.73
  -8  -1   1   60.06   11.33
  -8  -1   1   43.06   11.21
  -8   1   2    3.80    4.08
  -8   1   2    0.14    3.32
   8  -1  -2   -0.00    2.50
   8   1  -2    4.66    5.40
  -8  -1   2    0.00    3.40
  -8  -1   2    2.36    3.90
  -8   1   3    7.79    4.80
  -8   1   3    3.30    3.80
   8  -1  -3    1.93    3.77
   8   1  -3    8.82    5.80
  -8  -1   3    1.59    3.49
  -8  -1   3    9.76    5.46
  -8   1   4   34.15    8.92
  -8   1   4   33.80    9.20
   8  -1  -4   35.91   10.44
   8   1  -4   43.08   11.24
  -8  -1   4   23.53    7.54
  -8  -1   4   42.95   10.99
  -8   1   5    6.11    4.55
  -8   1   5   10.51    6.55
   8  -1  -5    9.11    6.05
   8   1  -5    3.95    5.20
  -8  -1   5    3.68    4.08
  -8  -1   5    5.19    4.65
  -8   1   6   78.26   13.57
   8  -1  -6  103.38   17.49
   8   1  -6   55.67   13.60
  -8  -1   6   71.43   13.21
  -8  -1   6   57.34   13.02
  -8   1   7    4.88    4.39
   8  -1  -7    0.00    4.16
   8   1  -7    1.88    2.83
  -8  -1   7    1.45    4.49
   8  -1  -8    3.78    4.35
   8   1  -8    1.29    4.97
  -8  -1   8    8.10    5.13
   8  -1  -9   10.91    6.29
   8   1  -9   21.25    8.49
  -8  -1   9    3.40    3.95
   8  -1 -10  130.46   22.51
   8   1 -10  158.44   24.60
  -8  -1  10  135.42   21.58
   8  -1 -11    0.30    3.91
   8   1 -11    9.04    6.79
  -8  -1  11    7.93    5.17
   8  -1 -12    6.47    5.75
   8   1 -12   -0.00    3.49
  -8  -1  12    0.00    3.35
  -8   1  13    1.71    2.92
   8  -1 -13   -0.00    2.68
   8   1 -13    6.86    5.68
  -8  -1  13   -0.00    3.68
  -8   1  14   44.79   11.32
   8  -1 -14   63.01   15.75
   8   1 -14   48.85   14.77
  -8  -1  14   71.09   13.80
  -8   1  15   30.14    9.46
   8  -1 -15   40.68   12.68
   8   1 -15   54.27   14.36
  -8  -1  15   29.05    9.77
  -8   1  16   40.82   10.88
   8  -1 -16   55.90   14.68
   8   1 -16   35.69   13.06
  -8  -1  16   47.58   11.82
  -8   1  17    0.00    4.79
   8  -1 -17    1.18    3.57
   8   1 -17    3.55    6.08
  -8  -1  17   -0.00    4.31
  -8   1  18    0.41    3.80
   8   1 -18    5.01    6.98
  -8  -1  18   -0.00    3.94
  -8   1  19    3.16    4.52
   8   1 -19    3.39    5.86
  -8  -1  19    5.87    4.66
  -8   1  20    5.53    6.80
   8   1 -20   22.39   10.12
  -8  -1  20    7.25    5.55
  -8   1  21   -0.00    4.58
   8   1 -21   -0.00    3.89
  -8  -1  21    2.97    4.79
  -8   1  22   30.37   10.77
   8  -1 -22   31.23   12.42
   8   1 -22   27.55   12.13
  -8  -1  22   43.94   12.23
  -8   1  23   -0.00    5.03
   8  -1 -23   -0.00    4.71
  -8  -1  23    3.75    5.31
  -8   1  24   21.05    8.47
   8  -1 -24   10.36    8.86
  -8  -1  24    8.10    6.86
  -8   1  25    0.28    4.18
   8  -1 -25   -0.00    5.59
  -8  -1  25   -0.00    5.03
  -8   1  26   14.95    7.93
   8  -1 -26    0.70    5.73
  -8  -1  26   -0.00    4.43
  -8   1  27    1.77    4.71
   8  -1 -27   -0.00    4.64
  -8  -1  27    2.47    4.77
  -8   1  28    9.05    6.27
   8  -1 -28    0.23    5.90
  -8  -1  28    5.11    4.74
  -8   1  29    4.55    5.73
   8  -1 -29    6.46    7.67
  -8  -1  29    0.00    5.38
  -8   1  30    2.38    5.80
   8  -1 -30    9.88    9.06
  -8  -1  30    2.92    7.22
  -8   1  31    4.54    5.80
   8  -1 -31   -0.00    6.76
  -8  -1  31    1.46    6.15
  -8   1  32   -0.00    5.05
  -8  -1  32   -0.00    6.14
  -8   1  33   -0.00    6.33
  -8  -1  33   -0.00    5.50
  -8   1  34    0.94    4.64
  -8  -1  34    0.50    4.93
  -8   1  35    1.94    5.42
  -8  -1  35   -0.00    4.78
  -8   1  36    0.92    4.81
  -8   2   1   -0.00    2.36
   8  -2  -1   -0.00    2.59
   8   2  -1    3.75    4.91
  -8  -2   1   -0.00    3.51
  -8  -2   1   -0.00    3.12
  -8   2   2   54.12   10.98
   8  -2  -2   75.53   15.05
   8   2  -2   70.22   14.65
  -8  -2   2   39.15   10.01
  -8  -2   2   62.77   13.32
  -8   2   3    9.55    4.94
   8  -2  -3   21.68    8.23
   8   2  -3   18.58    7.45
  -8  -2   3   22.96    7.44
  -8  -2   3    0.00    4.19
  -8   2   4   38.29    9.31
   8  -2  -4   32.89   10.10
   8   2  -4   54.68   12.84
  -8  -2   4   27.77    8.25
  -8  -2   4   33.46    9.72
  -8   2   5   10.28    4.94
   8  -2  -5    0.80    3.40
   8   2  -5    0.54    3.44
  -8  -2   5    9.89    5.47
  -8  -2   5    0.00    3.53
  -8   2   6   85.01   14.59
   8  -2  -6   80.63   16.55
   8   2  -6   98.35   17.83
  -8  -2   6  105.18   15.92
  -8  -2   6   67.02   14.64
  -8   2   7   31.62    8.71
   8  -2  -7   34.15   10.33
   8   2  -7   40.54   11.20
  -8  -2   7   41.41   10.77
   8  -2  -8   78.97   15.75
   8   2  -8   64.33   14.88
  -8  -2   8   71.56   14.95
   8  -2  -9    9.75    6.42
   8   2  -9    8.94    6.10
  -8  -2   9    8.33    6.29
   8  -2 -10   -0.00    4.85
   8   2 -10    0.57    3.15
  -8  -2  10    5.44    4.90
   8  -2 -11    0.86    4.29
   8   2 -11    4.18    6.04
  -8  -2  11    2.29    3.83
   8  -2 -12   49.92   13.64
   8   2 -12   60.26   15.07
  -8  -2  12   68.96   13.24
  -8  -2  12   70.09   14.83
  -8   2  13   19.03    7.16
   8  -2 -13   26.99   10.16
   8   2 -13   28.42   11.43
  -8  -2  13   48.54   10.91
  -8  -2  13   28.45   10.42
  -8   2  14   24.62    7.80
   8  -2 -14   33.25   11.13
   8   2 -14   20.89    9.73
  -8  -2  14   16.29    7.05
  -8  -2  14   17.27    8.28
  -8   2  15    8.90    5.51
   8   2 -15   18.51    9.70
  -8  -2  15    5.20    5.78
  -8  -2  15   17.69    7.98
  -8   2  16   12.07    6.75
   8   2 -16   15.89    9.24
  -8  -2  16   22.07    8.55
  -8   2  17   22.68    8.23
   8   2 -17   12.82    8.91
  -8  -2  17   17.48    7.64
  -8   2  18  120.46   19.55
   8   2 -18   82.55   19.90
  -8  -2  18  117.15   19.48
  -8   2  19    5.99    5.75
   8  -2 -19   -0.00    5.55
   8   2 -19    3.01    4.89
  -8  -2  19    5.49    5.53
  -8   2  20    0.00    4.33
   8  -2 -20    4.78    6.48
   8   2 -20    4.53    5.70
  -8  -2  20   -0.00    4.42
  -8   2  21   -0.00    2.76
   8  -2 -21    0.00    6.59
   8   2 -21   -0.00    3.38
  -8  -2  21   -0.00    5.14
  -8   2  22   11.88    6.54
   8  -2 -22   27.81   11.60
   8   2 -22    9.91    8.30
  -8  -2  22   10.63    6.72
  -8   2  23    1.02    4.21
   8  -2 -23    3.07    6.37
  -8  -2  23    2.84    5.29
  -8   2  24    5.58    5.69
   8  -2 -24    5.76    6.47
  -8  -2  24    1.48    4.70
  -8   2  25   -0.00    5.18
   8  -2 -25    3.78    6.84
  -8  -2  25   -0.00    4.44
  -8   2  26   -0.00    4.72
   8  -2 -26   -0.00    4.19
  -8  -2  26    4.87    5.23
  -8   2  27    2.39    4.37
   8  -2 -27    3.40    6.45
  -8  -2  27   -0.00    4.32
  -8   2  28   14.34    7.79
   8  -2 -28    5.52    7.94
  -8  -2  28   16.81    9.59
  -8   2  29   11.71    7.20
   8  -2 -29    1.46    6.07
  -8  -2  29    3.61    7.07
  -8   2  30    0.00    4.77
   8  -2 -30    0.63    6.52
  -8  -2  30    1.72    6.24
  -8   2  31    0.00    5.38
   8  -2 -31   -0.00    6.16
  -8  -2  31   -0.00    4.84
  -8   2  32    9.06    7.67
   8  -2 -32    2.03    6.33
  -8  -2  32    0.00    5.38
  -8   2  33    0.00    4.61
   8  -2 -33    2.10    5.03
  -8  -2  33    4.04    4.85
  -8   2  34    0.00    4.88
   8  -2 -34    1.85    5.50
  -8  -2  34    6.66    5.43
  -8   2  35   -0.00    5.47
  -8  -2  35    0.37    4.80
  -8   2  36    3.80    6.04
  -8   3   1   64.04   12.16
   8  -3  -1   53.17   13.04
   8   3  -1   64.25   14.06
  -8  -3   1   73.47   12.94
  -8  -3   1   58.97   13.28
  -8   3   2   -0.00    1.97
   8  -3  -2    0.00    4.34
   8   3  -2    0.00    4.56
  -8  -3   2    0.00    2.80
  -8  -3   2    1.96    4.58
  -8   3   3   30.42    8.25
   8  -3  -3   50.42   12.28
   8   3  -3   41.90   11.40
  -8  -3   3   40.89    9.55
  -8  -3   3   29.34    9.54
  -8   3   4  100.21   15.75
   8  -3  -4   87.00   16.99
   8   3  -4   97.31   17.85
  -8  -3   4  106.98   16.34
  -8  -3   4   98.29   17.69
  -8   3   5   10.00    5.18
   8  -3  -5   15.78    7.27
   8   3  -5   10.13    6.22
  -8  -3   5   12.15    5.89
  -8  -3   5    6.87    5.01
  -8   3   6   22.90    7.67
   8  -3  -6   36.54   10.41
   8   3  -6   27.32    9.86
  -8  -3   6   30.64    8.66
  -8  -3   6   27.62    9.29
  -8   3   7   20.39    7.05
   8  -3  -7    8.83    6.03
   8   3  -7   26.10    9.05
  -8  -3   7    5.93    5.54
   8  -3  -8    9.33    6.26
   8   3  -8    1.64    4.57
  -8  -3   8    3.03    3.94
   8  -3  -9    0.00    4.10
   8   3  -9    3.39    4.64
  -8  -3   9    2.68    4.54
   8  -3 -10   95.70   17.48
   8   3 -10   93.54   18.61
  -8  -3  10   62.70   14.68
   8  -3 -11   64.29   15.09
   8   3 -11   59.23   15.07
  -8  -3  11   66.76   14.84
   8   3 -12    9.70    7.02
  -8  -3  12    2.21    3.77
  -8  -3  12    5.50    5.80
  -8   3  13    7.02    5.21
   8   3 -13    9.36    6.80
  -8  -3  13    2.27    4.09
  -8  -3  13    3.41    4.77
  -8   3  14   20.58    7.46
   8   3 -14   12.95    7.84
  -8  -3  14   23.99    8.10
  -8  -3  14   22.95    9.17
  -8   3  15   17.27    6.93
   8   3 -15    8.58    7.90
  -8  -3  15    9.05    6.19
  -8  -3  15   19.54    8.44
  -8   3  16   57.30   12.88
   8  -3 -16   30.67   12.56
   8   3 -16   67.94   17.09
  -8  -3  16   68.19   13.82
  -8  -3  16  107.25   18.59
  -8   3  17   -0.00    4.20
   8  -3 -17    0.00    5.06
   8   3 -17   -0.00    3.89
  -8  -3  17   -0.00    4.03
  -8  -3  17   -0.00    3.32
  -8   3  18   11.06    6.78
   8  -3 -18    0.50    4.69
   8   3 -18    5.07    5.30
  -8  -3  18    0.00    4.52
  -8   3  19   11.19    6.61
   8  -3 -19    4.11    7.60
   8   3 -19    8.46    6.98
  -8  -3  19   13.66    6.81
  -8   3  20   75.36   15.07
   8  -3 -20   58.68   16.33
  -8  -3  20   58.05   13.62
  -8   3  21    5.13    4.70
   8  -3 -21   -0.00    5.40
  -8  -3  21   11.48    6.96
  -8   3  22   -0.00    4.31
   8  -3 -22    3.53    6.08
  -8  -3  22    9.54    5.71
  -8   3  23   -0.00    5.22
   8  -3 -23    1.50    5.57
  -8  -3  23   -0.00    4.89
  -8   3  24   14.93    7.16
   8  -3 -24    4.96    8.22
  -8  -3  24   18.36    8.64
  -8   3  25   10.66    6.43
   8  -3 -25    0.00    5.46
  -8  -3  25   19.80    8.73
  -8   3  26    0.00    5.80
   8  -3 -26    1.17    5.00
  -8  -3  26    4.77    6.19
  -8   3  27   -0.00    4.01
   8  -3 -27   -0.00    6.41
  -8  -3  27    1.21    4.93
  -8   3  28   -0.00    5.21
   8  -3 -28   -0.00    4.93
  -8  -3  28    0.00    4.64
  -8   3  29    1.37    5.30
   8  -3 -29   -0.00    5.94
  -8  -3  29    4.44    5.58
  -8   3  30    7.44    6.94
   8  -3 -30    6.71    7.39
  -8  -3  30    0.00    4.56
  -8   3  31   -0.00    6.00
   8  -3 -31    5.71    7.37
  -8  -3  31   -0.00    3.87
  -8   3  32   -0.00    5.71
   8  -3 -32    0.73    5.71
  -8  -3  32    4.28    5.66
  -8   3  33   -0.00    5.20
   8  -3 -33   -0.00    4.90
  -8  -3  33   -0.00    4.53
  -8   3  34    3.31    6.22
   8  -3 -34    3.08    6.56
  -8  -3  34   -0.00    5.46
  -8   3  35    0.00    5.17
   8  -3 -35    2.56    5.51
  -8  -3  35    5.52    6.02
  -8   3  36    4.54    6.53
   8  -3 -36   -0.00    6.20
  -8   4   1   70.58   12.33
   8  -4  -1   23.34    9.68
   8   4  -1   56.88   12.90
  -8  -4   1   69.47   12.28
  -8  -4   1   64.36   13.35
  -8   4   2   18.62    6.69
   8  -4  -2   24.06    8.56
   8   4  -2   18.67    8.02
  -8  -4   2   20.73    7.31
  -8  -4   2   19.32    7.75
  -8   4   3   14.47    6.06
   8  -4  -3   10.79    6.30
   8   4  -3    3.60    4.76
  -8  -4   3   12.65    5.80
  -8  -4   3   15.82    7.32
  -8   4   4   88.95   15.27
   8  -4  -4  115.35   18.80
   8   4  -4  102.96   18.51
  -8  -4   4   97.46   15.58
  -8  -4   4   93.25   17.30
  -8   4   5    6.61    3.80
   8  -4  -5    8.59    6.23
   8   4  -5   10.66    6.96
  -8  -4   5    8.47    4.68
  -8  -4   5    1.63    4.30
  -8   4   6   40.28    9.86
   8   4  -6   25.89    9.75
  -8  -4   6   56.17   12.85
  -8   4   7   76.78   13.66
   8   4  -7   88.94   17.30
  -8  -4   7   63.84   14.23
   8   4  -8   27.45   10.07
  -8  -4   8   36.12   10.63
   8   4  -9    9.30    6.45
  -8  -4   9    4.66    5.32
   8   4 -10   -0.00    3.48
  -8  -4  10    3.80    4.82
   8   4 -11   18.17    8.22
  -8  -4  11   12.03    6.85
   8   4 -12   74.51   16.90
  -8  -4  12   56.45   12.43
  -8  -4  12   79.10   16.43
   8  -4 -13    4.07    5.44
   8   4 -13    5.65    6.25
  -8  -4  13    7.47    5.60
  -8  -4  13   33.08   10.05
  -8   4  14   29.84    8.90
   8  -4 -14   21.00    9.12
   8   4 -14   52.66   14.17
  -8  -4  14   15.47    7.76
  -8  -4  14   25.42    9.69
  -8   4  15   -0.00    3.82
   8  -4 -15   -0.00    5.21
  -8  -4  15   -0.00    5.38
  -8   4  16   13.41    6.55
   8  -4 -16   15.02    8.00
  -8  -4  16   16.37    7.49
  -8   4  17   17.85    7.69
   8  -4 -17   21.53    9.55
  -8  -4  17   10.14    6.37
  -8   4  18   64.13   13.72
   8  -4 -18   33.29   12.37
  -8  -4  18   72.29   14.74
  -8   4  19    5.41    4.93
   8  -4 -19    2.41    4.58
  -8  -4  19    1.56    4.70
  -8   4  20    0.00    3.78
   8  -4 -20    3.68    6.73
  -8  -4  20   -0.00    4.05
  -8   4  21    1.90    4.60
   8  -4 -21   -0.00    5.49
  -8  -4  21    0.97    3.94
  -8   4  22   11.66    6.72
   8  -4 -22   14.71    8.82
  -8  -4  22   13.49    7.56
  -8   4  23   13.09    6.73
   8  -4 -23    2.49    5.64
  -8  -4  23    6.25    5.56
  -8   4  24   -0.00    5.14
   8  -4 -24    3.89    6.64
  -8  -4  24    3.03    5.33
  -8   4  25    0.37    4.40
   8  -4 -25    1.26    5.20
  -8  -4  25    1.57    4.28
  -8   4  26   -0.00    5.03
   8  -4 -26   -0.00    6.08
  -8  -4  26    3.61    5.24
  -8   4  27    2.96    4.25
   8  -4 -27    6.07    6.34
  -8  -4  27    0.00    4.77
  -8   4  28   17.56    8.93
   8  -4 -28    3.87    6.19
  -8  -4  28    6.30    5.90
  -8   4  29    0.20    4.69
   8  -4 -29    6.50    8.36
  -8  -4  29    2.47    5.49
  -8   4  30   -0.00    6.79
   8  -4 -30   -0.00    4.27
  -8  -4  30   -0.00    4.92
  -8   4  31   -0.00    4.86
   8  -4 -31   -0.00    4.62
  -8  -4  31    3.00    4.98
  -8   4  32    3.56    6.06
   8  -4 -32    0.66    5.10
  -8  -4  32   10.56    7.48
  -8   4  33    0.00    6.93
   8  -4 -33   -0.00    5.64
  -8  -4  33   14.56    8.93
  -8   4  34    9.39    7.16
   8  -4 -34   -0.00    5.70
  -8  -4  34    4.55    7.09
  -8   4  35   -0.00    4.22
   8  -4 -35    1.37    6.75
  -8   4  36    0.00    6.02
   8  -4 -36    4.22    7.18
   8  -4 -37    3.26    5.29
   8  -4 -38    3.13    6.03
  -8   5   1   34.72    8.55
   8   5  -1   23.48    8.58
  -8  -5   1   16.01    6.20
  -8  -5   1   28.80    9.73
  -8   5   2   15.58    6.39
   8   5  -2   20.89    7.97
  -8  -5   2   22.22    7.14
  -8  -5   2   30.29    9.83
  -8   5   3   66.92   12.49
   8   5  -3   60.93   14.29
  -8  -5   3   62.71   12.34
  -8  -5   3   83.05   15.73
  -8   5   4   17.52    6.51
   8   5  -4   19.04    8.36
  -8  -5   4   10.99    5.95
  -8  -5   4   18.26    7.81
  -8   5   5   56.31   11.22
   8   5  -5   26.27    9.57
  -8  -5   5   64.92   12.03
  -8  -5   5   53.75   12.86
  -8   5   6   76.92   13.58
   8   5  -6   79.61   16.21
  -8  -5   6   47.89   12.99
  -8   5   7    5.95    4.21
   8   5  -7    0.24    3.70
  -8  -5   7   -0.00    3.22
   8   5  -8    3.03    4.56
  -8  -5   8    0.00    3.58
   8  -5  -9    2.05    4.74
   8   5  -9    5.75    6.36
   8  -5 -10  129.53   21.64
   8  -5 -11    5.51    6.33
  -8  -5  11   20.48    7.20
   8  -5 -12   -0.00    4.94
  -8  -5  12    0.90    3.10
   8  -5 -13    0.00    3.69
  -8  -5  13    0.00    3.35
  -8   5  14    3.12    4.49
   8  -5 -14   11.31    6.38
  -8  -5  14    4.28    4.97
  -8   5  15    6.86    5.70
   8  -5 -15   24.91    9.43
  -8  -5  15   14.32    7.22
  -8   5  16   54.27   12.13
   8  -5 -16   34.74   11.60
  -8  -5  16   23.26    9.14
  -8   5  17    6.59    5.61
   8  -5 -17    2.05    5.42
  -8  -5  17   13.33    6.63
  -8   5  18    2.00    4.02
   8  -5 -18    3.83    5.17
  -8  -5  18    2.18    4.35
  -8   5  19   11.90    6.46
   8  -5 -19    6.64    7.08
  -8  -5  19   10.21    6.37
  -8   5  20   12.06    6.48
   8  -5 -20    3.93    5.64
  -8  -5  20   19.25    8.06
  -8   5  21   17.44    8.07
   8  -5 -21   17.00    8.68
  -8  -5  21   22.15    9.00
  -8   5  22    9.88    6.01
   8  -5 -22    5.66    6.10
  -8  -5  22    6.31    6.15
  -8   5  23   -0.00    3.97
   8  -5 -23   -0.00    4.93
  -8  -5  23   -0.00    3.89
  -8   5  24    9.24    6.11
   8  -5 -24    1.69    4.58
  -8  -5  24    6.55    6.10
  -8   5  25   13.79    7.81
   8  -5 -25    0.82    5.09
  -8  -5  25    0.00    5.30
  -8   5  26    7.28    6.42
   8  -5 -26    6.75    7.25
  -8  -5  26    4.80    5.65
  -8   5  27    7.58    6.53
   8  -5 -27    3.75    6.34
  -8  -5  27   -0.00    5.21
  -8   5  28    2.64    4.73
   8  -5 -28    9.65    8.46
  -8  -5  28   -0.00    4.91
  -8   5  29    4.10    4.80
   8  -5 -29    0.00    5.70
  -8  -5  29   12.86    7.87
  -8   5  30    1.56    5.02
   8  -5 -30   -0.00    5.50
  -8  -5  30   -0.00    5.49
  -8   5  31   12.41    8.27
   8  -5 -31    0.77    4.52
  -8  -5  31    1.88    5.49
  -8   5  32    1.13    6.22
   8  -5 -32    0.00    4.97
  -8  -5  32   10.01    8.84
  -8   5  33    0.48    3.55
   8  -5 -33   -0.00    6.20
  -8  -5  33    0.94    5.22
  -8   5  34   -0.00    4.04
   8  -5 -34    1.80    4.96
  -8  -5  34   -0.00    6.14
  -8   5  35    3.75    6.17
   8  -5 -35    3.42    7.06
  -8   5  36    3.58    5.21
   8  -5 -36   -0.00    2.50
   8  -5 -37   -0.00    5.82
  -8   6   1   71.52   13.40
   8  -6  -1   81.25   15.80
  -8  -6   1   83.54   14.11
  -8   6   2   83.29   13.98
   8  -6  -2   61.51   14.11
  -8  -6   2   86.55   14.31
  -8   6   3   95.34   15.45
   8  -6  -3   79.37   16.09
  -8  -6   3  101.55   15.74
  -8   6   4   14.61    6.48
   8  -6  -4   23.10    8.38
  -8  -6   4   25.89    7.85
  -8   6   5   18.24    6.54
   8  -6  -5   16.74    7.30
  -8   6   6   33.09    9.06
   8  -6  -6   25.26    8.88
  -8   6   7   25.43    7.92
   8  -6  -7   33.93   10.22
   8  -6  -8   16.70    7.48
   8  -6  -9   -0.00    2.97
   8  -6 -10    6.94    5.37
   8  -6 -11   18.46    8.34
  -8  -6  11   20.62    7.52
   8  -6 -12   21.21    8.67
  -8  -6  12   10.80    6.29
   8  -6 -13    6.69    8.08
  -8  -6  13    9.19    6.10
  -8   6  14   24.11    8.09
   8  -6 -14    8.94    7.19
  -8  -6  14   18.77    7.57
  -8   6  15    8.76    5.78
   8  -6 -15   10.88    6.84
  -8  -6  15    3.34    5.13
  -8   6  16    5.40    4.55
   8  -6 -16    1.71    6.08
  -8  -6  16    1.00    3.61
  -8   6  17   53.90   12.89
   8  -6 -17   59.64   14.91
  -8  -6  17   35.00   11.24
  -8   6  18   22.06    8.24
   8  -6 -18    9.25    7.62
  -8  -6  18   15.95    7.46
  -8   6  19    7.14    6.28
   8  -6 -19    8.90    6.68
  -8  -6  19    7.60    5.99
  -8   6  20   -0.00    2.85
   8  -6 -20    3.97    6.69
  -8  -6  20    0.11    4.07
  -8   6  21    0.68    3.37
   8  -6 -21   -0.00    3.83
  -8  -6  21    0.00    3.89
  -8   6  22    1.20    4.48
   8  -6 -22   -0.00    6.09
  -8  -6  22    2.24    5.27
  -8   6  23   16.62    7.83
   8  -6 -23    5.25    6.40
  -8  -6  23   26.32    9.48
  -8   6  24    3.80    5.43
   8  -6 -24    0.57    3.15
  -8  -6  24    5.28    4.52
  -8   6  25    5.58    5.56
   8  -6 -25    5.50    6.20
  -8  -6  25    7.28    6.73
  -8   6  26   -0.00    4.19
   8  -6 -26    1.50    5.92
  -8  -6  26    0.43    3.22
  -8   6  27   -0.00    5.72
   8  -6 -27    3.62    5.91
  -8  -6  27    7.26    5.71
  -8   6  28    3.85    6.37
   8  -6 -28   -0.00    4.74
  -8  -6  28    0.00    3.77
  -8   6  29    2.02    4.85
   8  -6 -29    1.48    6.78
  -8  -6  29    1.96    4.80
  -8   6  30   -0.00    3.65
   8  -6 -30   -0.00    5.15
  -8  -6  30   -0.00    5.69
  -8   6  31    0.00    4.30
   8  -6 -31   -0.00    6.49
  -8  -6  31    4.25    5.51
  -8   6  32    0.19    4.53
   8  -6 -32   -0.00    5.55
  -8  -6  32    1.04    3.69
  -8   6  33    0.00    5.37
   8  -6 -33    5.39    7.70
  -8  -6  33    7.19    7.22
  -8   6  34   -0.00    5.58
   8  -6 -34   -0.00    4.86
  -8  -6  34    3.76    6.72
  -8   6  35   -0.00    4.34
   8  -6 -35   -0.00    5.59
  -8   6  36    2.18    4.68
   8  -6 -36   -0.00    3.14
  -8   7   1   68.84   12.30
   8  -7  -1   32.17   10.34
  -8  -7   1   55.88   11.41
  -8   7   2    0.90    2.75
   8  -7  -2    0.87    3.67
  -8  -7   2   -0.00    2.98
  -8   7   3   44.92    9.68
   8  -7  -3    4.17    4.93
  -8  -7   3   28.29    7.85
  -8   7   4   -0.00    2.99
   8  -7  -4    1.70    3.82
  -8  -7   4   -0.00    3.00
  -8   7   5   63.27   12.34
   8  -7  -5   55.52   13.06
  -8   7   6    8.69    5.17
   8  -7  -6    2.99    4.98
  -8   7   7   -0.00    2.63
   8  -7  -7   -0.00    4.15
   8  -7  -8   -0.00    4.65
   8  -7  -9   12.10    6.76
   8  -7 -10    8.18    5.93
   8  -7 -11   36.41   10.66
  -8  -7  11   26.09    8.62
   8  -7 -12    2.33    4.36
  -8  -7  12    0.22    4.11
   8  -7 -13   16.50    8.10
  -8  -7  13    6.35    6.16
  -8   7  14   12.75    6.49
   8  -7 -14   -0.00    5.09
  -8  -7  14    4.39    5.14
  -8   7  15   42.44   10.65
   8  -7 -15   11.68    7.48
  -8  -7  15   36.58   10.20
  -8   7  16    7.08    5.27
   8  -7 -16   -0.00    4.26
  -8  -7  16    5.42    5.44
  -8   7  17    8.49    5.39
   8  -7 -17    1.12    5.01
  -8  -7  17    1.75    4.09
  -8   7  18   -0.00    1.93
   8  -7 -18    0.27    4.97
  -8  -7  18   -0.00    3.48
  -8   7  19   11.30    6.21
   8  -7 -19   -0.00    4.10
  -8  -7  19   -0.00    3.14
  -8   7  20   -0.00    3.55
   8  -7 -20   -0.00    3.04
  -8  -7  20    3.52    5.51
  -8   7  21   10.00    6.20
   8  -7 -21    5.62    6.70
  -8  -7  21   18.05    8.31
  -8   7  22    4.31    5.56
   8  -7 -22    6.96    5.57
  -8  -7  22    8.39    6.42
  -8   7  23   -0.00    5.04
   8  -7 -23   -0.00    4.70
  -8  -7  23    4.20    5.58
  -8   7  24    1.24    4.38
   8  -7 -24    4.43    6.58
  -8  -7  24   -0.00    4.14
  -8   7  25    2.36    4.24
   8  -7 -25   -0.00    5.63
  -8  -7  25   11.77    6.95
  -8   7  26    4.34    5.11
   8  -7 -26    3.13    6.79
  -8  -7  26    2.21    4.77
  -8   7  27    0.18    4.47
   8  -7 -27   -0.00    5.17
  -8  -7  27    4.18    6.17
  -8   7  28   -0.00    4.77
   8  -7 -28    1.86    5.61
  -8  -7  28   -0.00    5.18
  -8   7  29    2.48    4.57
   8  -7 -29   -0.00    5.33
  -8  -7  29   -0.00    5.38
  -8   7  30   -0.00    4.30
   8  -7 -30    0.01    4.54
  -8  -7  30   -0.00    4.65
  -8   7  31    6.74    7.02
   8  -7 -31    1.29    4.97
  -8  -7  31   10.05    6.34
  -8   7  32   -0.00    5.30
   8  -7 -32    5.32    7.41
  -8  -7  32   -0.00    5.65
  -8   7  33    4.43    5.80
   8  -7 -33   -0.00    5.73
  -8  -7  33    0.86    4.04
  -8   7  34    8.71    7.12
   8  -7 -34    6.67    6.82
  -8   7  35    0.33    5.28
  -8   7  36    0.00    3.80
  -8   8   1   81.17   13.87
   8  -8  -1   61.73   14.02
  -8  -8   1   70.80   13.30
  -8   8   2    0.39    3.12
   8  -8  -2    3.32    4.70
  -8  -8   2   -0.00    3.63
  -8   8   3   20.57    6.80
   8  -8  -3   13.66    6.82
  -8  -8   3   19.12    6.76
  -8   8   4   10.64    5.49
   8  -8  -4   17.13    7.88
  -8  -8   4    9.74    5.12
  -8   8   5    1.46    3.77
   8  -8  -5   -0.00    2.83
  -8   8   6    0.11    3.00
   8  -8  -6    1.59    4.72
  -8   8   7   95.78   15.40
   8  -8  -7   79.46   15.80
   8  -8  -8    8.75    5.46
   8  -8  -9    1.69    4.42
   8  -8 -10    3.92    4.49
  -8  -8  10    4.27    4.91
   8  -8 -11    3.26    3.86
  -8  -8  11    0.00    3.19
   8  -8 -12   -0.00    4.10
  -8  -8  12    0.29    3.29
   8  -8 -13    9.85    7.21
  -8  -8  13   31.46    9.20
  -8   8  14   -0.00    4.76
   8  -8 -14    3.74    5.01
  -8  -8  14    0.52    2.98
  -8   8  15   11.47    5.97
   8  -8 -15   -0.00    4.58
  -8  -8  15   12.16    6.60
  -8   8  16    0.13    3.45
   8  -8 -16   -0.00    4.46
  -8  -8  16    0.00    3.81
  -8   8  17   23.79    7.91
   8  -8 -17   15.95    7.94
  -8  -8  17   23.32    8.78
  -8   8  18   -0.00    4.30
   8  -8 -18    3.61    5.11
  -8  -8  18    9.08    6.10
  -8   8  19    3.25    4.93
   8  -8 -19    5.60    6.02
  -8  -8  19    7.92    6.38
  -8   8  20    0.63    3.31
   8  -8 -20    3.11    6.44
  -8  -8  20    4.59    5.37
  -8   8  21    8.54    5.50
   8  -8 -21    1.29    5.99
  -8  -8  21    4.21    6.51
  -8   8  22   -0.00    4.19
   8  -8 -22    3.86    6.09
  -8  -8  22   -0.00    3.80
  -8   8  23   10.32    6.32
   8  -8 -23    1.38    5.22
  -8  -8  23    4.85    6.08
  -8   8  24    2.80    5.20
   8  -8 -24    2.89    5.56
  -8  -8  24    3.55    5.79
  -8   8  25   -0.00    3.96
   8  -8 -25    6.65    8.42
  -8  -8  25    2.95    6.08
  -8   8  26    0.00    4.06
   8  -8 -26   -0.00    5.59
  -8  -8  26    5.23    5.96
  -8   8  27    0.65    4.98
   8  -8 -27    6.27    7.45
  -8  -8  27    0.36    3.51
  -8   8  28   -0.00    5.01
   8  -8 -28   -0.00    4.47
  -8  -8  28    0.21    3.92
  -8   8  29    1.60    4.69
   8  -8 -29   -0.00    5.96
  -8  -8  29   -0.00    4.47
  -8   8  30    0.95    4.46
   8  -8 -30   -0.00    5.71
  -8  -8  30   -0.00    4.72
  -8   8  31   -0.00    5.07
   8  -8 -31    2.51    6.29
  -8  -8  31   -0.00    6.44
  -8   8  32    0.03    5.33
   8  -8 -32    0.00    7.08
  -8  -8  32    2.18    6.45
  -8   8  33    1.74    5.22
  -8  -8  33   -0.00    5.85
  -8   9   1   58.27   11.87
   8  -9  -1   40.60   11.62
  -8  -9   1   69.21   12.69
  -8   9   2    8.92    4.80
   8  -9  -2    0.00    4.13
  -8  -9   2    1.28    3.32
  -8   9   3   31.48    8.60
   8  -9  -3    9.53    6.16
  -8  -9   3   19.93    6.89
  -8   9   4   -0.00    3.36
   8  -9  -4    1.42    4.01
  -8   9   5   26.48    7.96
   8  -9  -5   37.31   10.11
  -8   9   6    1.74    3.39
   8  -9  -6    1.36    4.19
  -8   9   7    1.42    3.13
   8  -9  -7   -0.00    2.84
   8  -9  -8    1.04    3.81
   8  -9  -9    3.33    4.08
   8  -9 -10    2.82    4.46
  -8  -9  10    1.42    3.96
   8  -9 -11   51.28   12.91
  -8  -9  11   55.28   12.41
   8  -9 -12    3.40    4.41
  -8  -9  12    1.27    3.47
   8  -9 -13    1.76    5.14
  -8  -9  13    0.60    3.27
  -8   9  14    1.35    3.38
   8  -9 -14    3.84    5.94
  -8  -9  14    4.96    5.78
  -8   9  15   31.52    9.47
   8  -9 -15   16.99    8.20
  -8   9  16    0.00    4.14
   8  -9 -16   -0.00    4.40
  -8  -9  16   -0.00    3.45
  -8   9  17    0.74    3.61
   8  -9 -17    1.76    5.75
  -8  -9  17   -0.00    4.33
  -8   9  18    2.77    3.71
   8  -9 -18    1.17    5.01
  -8  -9  18    0.00    4.51
  -8   9  19    7.79    5.68
   8  -9 -19    1.56    5.77
  -8  -9  19   10.84    6.70
  -8   9  20   -0.00    3.08
   8  -9 -20    5.08    6.11
  -8  -9  20    0.00    4.65
  -8   9  21   -0.00    5.07
   8  -9 -21    7.29    6.82
  -8  -9  21   21.31    8.77
  -8   9  22    6.22    5.66
   8  -9 -22    0.02    2.18
  -8  -9  22    0.00    5.39
  -8   9  23    1.26    4.05
   8  -9 -23   -0.00    4.72
  -8  -9  23    0.00    3.75
   8  -9 -24   -0.00    4.07
  -8  -9  24   -0.00    4.39
   8  -9 -25   11.82    7.82
  -8  -9  25    6.82    6.67
   8  -9 -26    6.06    6.48
  -8  -9  26   -0.00    2.97
   8  -9 -27   -0.00    4.57
  -8  -9  27    0.62    4.34
   8  -9 -28   -0.00    5.25
  -8  -9  28    9.45    6.59
   8  -9 -29    3.70    5.74
  -8  -9  29    2.97    4.50
   8  -9 -30    3.97    6.83
  -8  -9  30    1.64    5.18
  -8  -9  31    1.96    5.27
  -8  -9  32    0.96    3.41
  -8  10   1   22.28    7.25
   8 -10  -1   16.01    6.58
  -8 -10   1   12.20    5.72
  -8  10   2   -0.00    3.27
   8 -10  -2   -0.00    4.53
  -8 -10   2    0.00    3.03
  -8  10   3   43.81    9.95
   8 -10  -3   31.10    9.87
  -8 -10   3   27.47    8.23
  -8  10   4   11.24    5.61
   8 -10  -4    5.94    4.77
  -8  10   5    6.83    5.08
   8 -10  -5    1.35    3.94
  -8  10   6    0.00    3.38
   8 -10  -6    0.89    3.07
  -8  10   7   50.94   10.93
   8 -10  -7   42.70   11.73
   8 -10  -8    0.74    2.86
   8 -10  -9    1.43    3.86
   8 -10 -10    3.36    4.81
  -8 -10  10    1.55    3.99
   8 -10 -11    4.92    5.82
  -8 -10  11    3.38    4.25
   8 -10 -12    3.82    4.92
  -8 -10  12    4.07    4.54
   8 -10 -13    7.60    6.45
  -8 -10  13   21.79    8.08
   8 -10 -14    2.21    3.18
  -8 -10  14   -0.00    3.99
   8 -10 -15    3.63    4.89
  -8 -10  15   -0.00    4.12
   8 -10 -16    1.82    4.75
  -8 -10  16   -0.00    3.02
   8 -10 -17   11.06    6.65
  -8 -10  17   33.27   10.14
   8 -10 -18    0.11    4.91
  -8 -10  18   -0.00    4.06
   8 -10 -19    2.89    5.41
  -8 -10  19    9.74    6.71
   8 -10 -20    3.51    5.26
  -8 -10  20    1.56    4.95
   8 -10 -21   -0.00    4.88
  -8 -10  21   -0.00    3.40
   8 -10 -22    6.08    7.64
  -8 -10  22   -0.00    3.66
   8 -10 -23   10.82    7.24
  -8 -10  23    3.87    6.39
   8 -10 -24   -0.00    3.89
  -8 -10  24    0.00    4.12
   8 -10 -25    0.09    2.82
  -8 -10  25    0.00    4.25
   8 -10 -26   -0.00    5.41
  -8 -10  26    1.18    4.84
   8 -10 -27    2.79    3.94
  -8 -10  27    3.62    5.74
   8 -10 -28   -0.00    7.09
  -8 -10  28    0.75    4.50
  -8 -10  29    3.84    6.63
  -8 -10  30    4.69    6.69
  -8 -10  31    4.05    6.89
  -8 -10  32   -0.00    4.83
   8 -11  -1   20.91    7.68
   8 -11  -2    1.44    4.08
   8 -11  -3    2.63    4.71
   8 -11  -4    0.53    3.60
   8 -11  -5   10.63    5.58
   8 -11  -6    4.57    4.49
   8 -11  -7    4.32    4.18
   8 -11  -8    2.04    4.78
   8 -11  -9    6.47    5.01
   8 -11 -10    3.06    4.57
   8 -11 -11    6.34    5.82
   8 -11 -12   -0.00    2.99
   8 -11 -13    0.00    4.59
   8 -11 -14    4.33    5.03
   8 -11 -15   13.99    7.69
   8 -11 -16   -0.00    4.97
  -8 -11  16    1.08    3.26
   8 -11 -17    3.85    4.79
  -8 -11  17   -0.00    3.44
   8 -11 -18   -0.00    4.80
  -8 -11  18    6.97    5.83
   8 -11 -19    1.43    5.60
  -8 -11  19    3.34    4.73
   8 -11 -20   -0.00    4.40
  -8 -11  20    1.69    4.61
   8 -11 -21    0.79    4.67
  -8 -11  21   -0.00    4.18
   8 -11 -22    3.30    5.76
  -8 -11  22   -0.00    4.41
   8 -11 -23    1.61    4.40
  -8 -11  23    3.44    5.78
   8 -11 -24   -0.00    4.87
  -8 -11  24   -0.00    5.06
   8 -11 -25    2.09    5.42
  -8 -11  25    4.52    5.79
  -8 -11  26   -0.00    4.95
  -8 -11  27   -0.00    4.29
  -8 -11  28   -0.00    5.05
  -8 -11  29   -0.00    4.29
  -8 -11  30   -0.00    4.57
   8 -12  -1   -0.00    4.74
   8 -12  -2   -0.00    3.05
   8 -12  -3   25.87    8.65
   8 -12  -4   -0.00    4.03
   8 -12  -5   -0.00    4.13
   8 -12  -6   -0.00    3.65
   8 -12  -7   16.21    7.46
   8 -12  -8    1.32    3.88
   8 -12  -9    8.08    5.35
   8 -12 -10   -0.00    4.42
   8 -12 -11    6.87    5.38
   8 -12 -12   -0.00    4.80
   8 -12 -13   16.58    8.25
   8 -12 -14    4.27    4.66
   8 -12 -15   -0.00    4.13
   8 -12 -16    9.59    6.15
   8 -12 -17    0.58    5.22
   8 -12 -18    1.73    5.36
   8 -12 -19    2.24    4.39
   8 -12 -20   -0.00    5.44
   8 -12 -21   -0.00    2.91
   8 -12 -22    3.97    5.94
   8 -12 -23   -0.00    4.70
   8 -13  -1    6.11    5.45
   8 -13  -2    0.00    3.34
   8 -13  -3    1.78    3.29
   8 -13  -4    9.04    5.97
   8 -13  -5    9.80    6.21
   8 -13  -6   -0.00    3.49
   8 -13  -7    0.86    3.13
   8 -13  -8   -0.00    5.45
   8 -13  -9    2.63    4.55
   8 -13 -10   -0.00    2.25
   8 -13 -11   -0.00    4.14
   8 -13 -12    0.02    4.56
   8 -13 -13   -0.00    2.37
   8 -13 -14    0.14    2.89
   8 -13 -15    5.98    5.53
   8 -13 -16   -0.00    3.93
   8 -13 -17   -0.00    4.08
   8 -13 -18   -0.00    5.13
   8 -13 -19    6.73    7.06
   8 -13 -20    1.94    5.65
   8 -14  -1    1.72    3.22
   8 -14  -2    4.04    4.39
   8 -14  -3    7.89    5.37
   8 -14  -4    0.00    3.51
   8 -14  -5    3.97    4.94
   8 -14  -6    2.15    3.08
   8 -14  -7    9.84    5.93
   8 -14  -8    1.07    4.50
   8 -14  -9    3.76    4.63
   8 -14 -10   -0.00    3.72
   8 -14 -11   -0.00    3.82
   8 -14 -12    0.00    4.09
   8 -14 -13    7.47    5.64
   8 -14 -14    5.37    5.50
   8 -14 -15    2.35    4.59
   8 -14 -16   -0.00    3.61
   8 -14 -17   -0.00    5.55
   8 -15  -1    0.00    2.80
   8 -15  -2    0.95    3.65
   8 -15  -3   -0.00    3.35
   8 -15  -4    1.87    3.62
   8 -15  -5    5.25    4.11
   8 -15  -6    3.09    3.58
   8 -15  -7   -0.00    3.42
   8 -15  -8    0.73    3.18
   8 -15  -9    0.00    3.21
   8 -15 -10    4.28    4.35
   8 -15 -11    0.00    2.98
   8 -15 -12   -0.00    3.34
   8 -15 -13    0.42    3.71
   8 -16  -1    2.07    3.49
   8 -16  -2    0.91    3.93
   8 -16  -3   -0.00    3.24
   8 -16  -4    0.59    2.86
   8 -16  -5   -0.00    2.43
  -7   0   1  710.31   62.02
  -7   0   1  661.42   63.56
   7   0  -1  702.95   61.12
   7   0  -1  652.86   64.58
  -7   0   2    0.00    2.54
  -7   0   2   -0.00    3.36
   7   0  -2    0.00    4.08
  -7   0   3    2.01    3.68
  -7   0   3    0.00    3.36
   7   0  -3    6.93    4.76
  -7   0   4   -0.00    3.96
  -7   0   4   -0.00    2.53
   7   0  -4    0.90    3.32
  -7   0   5   37.76    8.80
  -7   0   5   34.65    9.23
   7   0  -5   37.41   10.60
  -7   0   6    3.78    4.14
   7   0  -6    2.28    4.06
  -7   0   7  307.74   31.65
  -7   0   7  257.41   32.04
   7   0  -7  300.01   34.70
  -7   0   8   -0.00    3.18
  -7   0   8   -0.00    1.76
   7   0  -8    4.42    4.33
  -7   0   9   13.65    5.68
  -7   0   9    9.26    5.46
   7   0  -9   10.43    5.98
  -7   0  10   -0.00    3.24
  -7   0  10   -0.00    3.82
   7   0 -10   -0.00    3.28
  -7   0  11  288.95   31.30
  -7   0  11  298.80   33.54
   7   0 -11  239.65   33.47
  -7   0  12   -0.00    2.80
  -7   0  12    2.97    4.76
   7   0 -12   -0.00    3.53
  -7   0  13  128.07   20.06
   7   0 -13  128.38   22.09
   7   0 -14    0.66    4.14
   7   0 -15    8.79    7.18
   7   0 -16   -0.00    4.53
  -7   0  17  337.62   39.25
   7   0 -17  421.83   46.58
  -7   0  18    0.00    4.86
   7   0 -18   -0.00    5.09
  -7   0  19   15.82    6.80
   7   0 -19   10.84    8.34
   7   0 -20   -0.00    5.31
  -7   0  21    6.53    5.36
   7   0 -21   -0.00    3.65
  -7   0  22    1.96    4.23
   7   0 -22   -0.00    4.40
  -7   0  23   35.49   10.79
  -7   0  24    0.68    4.40
  -7   0  25    0.00    3.91
  -7   0  26   -0.00    5.20
   7   0 -26    0.00    4.05
  -7   0  27   21.00    9.01
   7   0 -27   31.95   13.43
  -7   0  28    2.26    5.56
   7   0 -28   -0.00    4.30
  -7   0  29   11.79    7.78
   7   0 -29    6.99    7.69
  -7   0  30   -0.00    5.75
   7   0 -30    0.31    6.07
  -7   0  31    4.52    6.36
  -7   0  32    1.68    4.92
  -7   0  33    8.30    6.92
  -7   0  34    0.00    5.61
  -7   0  35    0.74    4.05
  -7   0  36   -0.00    5.55
  -7   0  37   15.73    8.81
  -7   1   1    1.36    2.53
  -7   1   1    2.11    3.70
   7  -1  -1    3.30    4.48
   7   1  -1    3.86    4.85
  -7  -1   1    0.43    2.46
  -7  -1   1    1.66    2.95
  -7   1   2   24.48    7.19
  -7   1   2   22.95    7.39
   7  -1  -2   18.24    7.50
   7   1  -2   16.63    6.99
  -7  -1   2   26.15    7.27
  -7  -1   2   28.25    8.65
  -7   1   3  247.59   28.38
  -7   1   3  225.80   28.95
   7  -1  -3  258.85   31.23
   7   1  -3  266.33   31.64
  -7  -1   3  319.25   30.42
  -7  -1   3  258.33   30.51
  -7   1   4    8.48    4.37
  -7   1   4    0.00    3.19
   7  -1  -4    4.09    4.15
   7   1  -4    7.48    5.05
  -7  -1   4    2.03    2.69
  -7  -1   4   -0.00    2.70
  -7   1   5   93.34   14.40
  -7   1   5   77.74   14.31
   7  -1  -5   87.43   15.70
   7   1  -5   93.56   16.34
  -7  -1   5   83.83   13.82
  -7  -1   5   86.60   15.16
  -7   1   6   -0.00    2.88
  -7   1   6   -0.00    3.02
   7  -1  -6   -0.00    3.36
   7   1  -6   -0.00    3.38
  -7  -1   6    2.32    2.53
  -7  -1   6   -0.00    3.71
  -7   1   7   40.11    9.21
  -7   1   7   28.16    8.78
   7  -1  -7   53.60   11.90
   7   1  -7   39.49   10.65
  -7  -1   7   38.89    8.83
  -7  -1   7   44.55   10.64
  -7   1   8   10.01    5.06
  -7   1   8   14.38    6.10
   7  -1  -8   16.45    6.65
   7   1  -8   16.79    7.35
  -7  -1   8   15.86    5.96
  -7  -1   8   20.38    7.49
  -7   1   9  278.05   31.38
  -7   1   9  290.50   33.31
   7  -1  -9  374.46   37.84
   7   1  -9  250.90   33.87
  -7  -1   9  277.28   31.26
  -7  -1   9  296.75   33.87
  -7   1  10   10.33    5.45
  -7   1  10   19.07    7.18
   7  -1 -10    5.73    5.99
   7   1 -10   31.18    9.89
  -7  -1  10   18.58    6.42
  -7  -1  10   11.98    5.96
  -7   1  11   89.29   13.94
   7  -1 -11   47.05   12.57
   7   1 -11   47.49   12.65
  -7  -1  11   53.32   11.07
  -7  -1  11   62.43   13.10
  -7   1  12   -0.00    2.69
   7  -1 -12    2.63    4.29
   7   1 -12    0.03    3.89
  -7  -1  12    2.81    4.03
  -7  -1  12   -0.00    3.57
   7  -1 -13  168.70   25.77
   7   1 -13  144.08   24.66
  -7  -1  13  203.47   25.73
   7  -1 -14    2.23    4.31
   7   1 -14   -0.00    4.48
  -7  -1  14    4.27    5.05
   7  -1 -15  124.92   22.25
   7   1 -15  124.98   22.36
  -7  -1  15  128.14   20.73
   7  -1 -16   21.95    9.09
   7   1 -16   17.85    9.08
  -7  -1  16   16.38    7.63
  -7   1  17   11.48    5.69
   7  -1 -17   19.91    8.93
   7   1 -17    2.90    4.82
  -7  -1  17    6.50    5.22
  -7   1  18    3.50    5.69
   7  -1 -18    5.06    5.83
   7   1 -18   -0.00    5.15
  -7  -1  18    8.00    5.30
  -7   1  19  159.24   22.41
   7  -1 -19  103.67   21.88
   7   1 -19  110.30   22.70
  -7  -1  19  175.53   23.15
  -7   1  20   -0.00    4.08
   7   1 -20    4.71    6.25
  -7  -1  20    5.23    4.93
  -7   1  21   47.81   12.18
   7   1 -21   22.76   10.44
  -7  -1  21   58.07   13.19
  -7   1  22    2.09    4.22
   7   1 -22    0.00    5.50
  -7  -1  22   -0.00    4.56
  -7   1  23   34.64   10.82
   7   1 -23   40.77   13.76
  -7  -1  23   33.26   10.65
  -7   1  24    6.30    5.91
   7  -1 -24    5.36    6.41
   7   1 -24    2.40    5.88
  -7  -1  24   -0.00    4.25
  -7   1  25   35.27   10.77
   7  -1 -25   19.82   10.92
  -7  -1  25   31.28   11.54
  -7   1  26   -0.00    5.06
   7  -1 -26   -0.00    5.38
  -7  -1  26    2.93    6.42
  -7   1  27    3.29    5.50
   7  -1 -27    0.82    3.85
  -7  -1  27    0.02    4.31
  -7   1  28   -0.00    5.73
   7  -1 -28   -0.00    4.98
   7   1 -28    2.35    6.21
  -7  -1  28   -0.00    4.91
  -7   1  29    8.65    6.81
   7  -1 -29   16.70   10.36
  -7  -1  29   18.15    8.56
  -7   1  30    0.10    4.02
   7  -1 -30    0.00    6.19
  -7  -1  30    0.00    3.87
  -7   1  31   22.09    9.84
   7  -1 -31   18.87   10.05
  -7  -1  31    8.40    7.90
  -7   1  32    3.90    5.95
   7  -1 -32   -0.00    5.87
  -7  -1  32    0.66    3.09
  -7   1  33   14.67    7.89
   7  -1 -33   -0.00    5.52
  -7  -1  33    1.62    5.05
  -7   1  34    1.61    4.57
  -7  -1  34    4.28    6.14
  -7   1  35    2.96    5.50
  -7  -1  35   -0.00    4.70
  -7   1  36    1.54    5.08
  -7  -1  36    1.54    5.67
  -7   1  37    0.89    5.97
  -7  -1  37   -0.00    6.72
  -7   2   1   53.01    9.90
  -7   2   1   55.13   11.04
   7  -2  -1   46.11   11.37
   7   2  -1   29.31    9.22
  -7  -2   1   39.40    8.98
  -7  -2   1   51.27   11.39
  -7   2   2   29.05    7.69
  -7   2   2   40.20    9.52
   7  -2  -2   37.48   10.08
   7   2  -2   42.82   10.43
  -7  -2   2   37.10    8.69
  -7  -2   2   28.56    8.75
  -7   2   3    7.30    3.94
  -7   2   3   -0.00    2.93
   7  -2  -3    2.76    5.16
   7   2  -3    7.47    5.51
  -7  -2   3    8.52    4.73
  -7  -2   3    6.43    5.08
  -7   2   4    3.79    3.33
  -7   2   4    3.95    4.40
   7  -2  -4    0.83    2.89
   7   2  -4    0.00    4.07
  -7  -2   4    6.66    4.31
  -7  -2   4    3.84    4.25
  -7   2   5  234.08   27.32
  -7   2   5  255.94   29.03
   7  -2  -5  213.80   28.93
   7   2  -5  232.89   29.82
  -7  -2   5  275.75   28.54
  -7  -2   5  257.48   30.06
  -7   2   6   17.84    6.31
  -7   2   6   21.07    6.93
   7  -2  -6   -0.00    3.41
   7   2  -6   10.28    6.47
  -7  -2   6    9.76    5.01
  -7  -2   6   27.59    8.40
  -7   2   7  214.63   25.45
  -7   2   7  242.93   27.63
   7  -2  -7  224.77   28.42
   7   2  -7  201.73   27.99
  -7  -2   7  184.51   24.38
  -7  -2   7  263.09   29.23
  -7   2   8    5.70    4.60
   7  -2  -8    7.10    5.71
   7   2  -8    1.96    4.42
  -7  -2   8    7.19    4.12
  -7  -2   8    2.86    4.21
  -7   2   9   67.19   11.68
   7  -2  -9   37.65   10.62
   7   2  -9   34.02   10.39
  -7  -2   9   49.62   10.38
  -7  -2   9   65.11   13.22
  -7   2  10   14.38    5.78
   7  -2 -10    7.09    5.06
   7   2 -10    7.13    5.45
  -7  -2  10   13.63    5.77
  -7  -2  10   10.15    6.24
  -7   2  11  136.55   19.29
   7  -2 -11  148.72   22.77
   7   2 -11  159.91   24.15
  -7  -2  11  137.18   19.54
  -7  -2  11  132.18   20.88
  -7   2  12   35.23    9.46
   7  -2 -12   47.61   12.78
   7   2 -12   45.75   12.71
  -7  -2  12   60.87   11.98
  -7  -2  12   54.52   12.47
  -7   2  13   71.45   13.17
   7  -2 -13   54.59   13.81
   7   2 -13   66.48   15.45
  -7  -2  13   69.77   14.44
   7  -2 -14    5.57    5.76
   7   2 -14   -0.00    4.87
  -7  -2  14    3.33    3.84
   7  -2 -15   26.15   10.15
   7   2 -15   29.77   10.98
  -7  -2  15   39.00   11.04
   7  -2 -16   60.48   14.70
   7   2 -16   55.47   14.73
  -7  -2  16   69.03   13.75
  -7  -2  16   66.98   14.36
  -7   2  17   53.87   12.29
   7  -2 -17   41.31   12.76
   7   2 -17   34.58   12.16
  -7  -2  17   79.35   14.48
  -7  -2  17   71.34   15.16
  -7   2  18   26.81    8.86
   7   2 -18   29.69   11.49
  -7  -2  18   10.36    6.61
  -7   2  19    3.15    4.20
   7   2 -19    1.05    4.04
  -7  -2  19   -0.00    2.81
  -7   2  20    0.56    3.77
   7   2 -20   11.19    7.74
  -7  -2  20    0.67    3.87
  -7   2  21   35.48   10.64
   7  -2 -21   23.42   10.18
   7   2 -21   38.51   13.26
  -7  -2  21   29.03    9.66
  -7   2  22    3.18    5.15
   7  -2 -22    4.57    5.95
   7   2 -22    3.22    7.02
  -7  -2  22   10.06    6.57
  -7   2  23   19.82    8.89
   7  -2 -23   16.51    9.56
   7   2 -23   45.04   14.27
  -7  -2  23   28.45    9.76
  -7   2  24    0.00    3.99
   7  -2 -24   -0.00    4.57
   7   2 -24    1.28    3.77
  -7  -2  24   -0.00    3.84
  -7   2  25   -0.00    3.97
   7  -2 -25   10.33    7.12
   7   2 -25    0.00    5.91
  -7  -2  25    7.16    6.29
  -7   2  26   -0.00    5.38
   7  -2 -26   -0.00    4.61
  -7  -2  26    2.61    4.63
  -7   2  27   16.39    8.36
   7  -2 -27   16.21    9.87
  -7  -2  27   22.35    8.69
  -7   2  28    7.43    6.70
   7  -2 -28    1.84    5.18
  -7  -2  28    3.59    5.12
  -7   2  29    4.89    5.21
   7  -2 -29    7.23    8.45
  -7  -2  29    8.96    7.29
  -7   2  30    2.36    4.22
   7  -2 -30    0.62    4.77
  -7  -2  30   -0.00    4.37
  -7   2  31    2.46    6.10
   7  -2 -31    6.16    7.54
  -7  -2  31    2.56    6.00
  -7   2  32    0.00    5.03
   7  -2 -32   10.34    9.74
  -7  -2  32   -0.00    4.50
  -7   2  33    3.41    5.13
   7  -2 -33    0.35    4.36
  -7  -2  33    5.31    5.73
  -7   2  34    1.96    5.74
   7  -2 -34   11.05   10.58
  -7  -2  34   -0.00    3.96
  -7   2  35    1.04    5.36
   7  -2 -35    0.00    5.90
  -7  -2  35    1.60    5.15
  -7   2  36    2.31    4.15
  -7  -2  36    6.01    5.99
  -7   2  37   11.15    7.58
  -7   3   1    0.00    2.38
   7  -3  -1   -0.00    3.82
   7   3  -1   -0.00    3.27
  -7  -3   1    1.47    3.06
  -7  -3   1    1.31    2.78
  -7   3   2  135.84   18.68
   7  -3  -2  144.78   21.28
   7   3  -2  158.78   22.12
  -7  -3   2  144.00   19.07
  -7  -3   2  163.02   21.86
  -7   3   3   40.69    9.25
   7  -3  -3   55.89   11.92
   7   3  -3   24.31    8.68
  -7  -3   3   55.94   10.63
  -7  -3   3   67.99   12.81
  -7   3   4   10.69    4.86
   7  -3  -4   10.08    5.40
   7   3  -4    2.48    4.26
  -7  -3   4    1.85    3.35
  -7  -3   4    4.14    4.44
  -7   3   5   74.72   12.48
   7  -3  -5   63.43   13.07
   7   3  -5   50.72   12.38
  -7  -3   5   61.54   11.42
  -7  -3   5   54.24   12.23
  -7   3   6   16.79    6.12
   7  -3  -6   20.45    7.86
   7   3  -6    9.85    6.57
  -7  -3   6   26.49    7.27
  -7  -3   6   17.84    7.30
  -7   3   7    4.35    3.72
   7  -3  -7    4.06    3.90
   7   3  -7    7.17    4.96
  -7  -3   7    4.66    3.46
  -7  -3   7    4.62    4.61
  -7   3   8    1.49    3.04
   7  -3  -8    0.77    3.63
   7   3  -8    0.52    2.91
  -7  -3   8    1.89    3.53
  -7  -3   8    0.22    3.82
  -7   3   9  192.29   24.36
   7  -3  -9  205.37   27.44
   7   3  -9  224.27   29.57
  -7  -3   9  240.76   26.23
  -7  -3   9  190.72   26.48
  -7   3  10   53.75   11.23
   7  -3 -10   81.10   15.29
   7   3 -10   70.40   15.35
  -7  -3  10   54.86   11.36
  -7  -3  10   71.43   14.46
  -7   3  11    0.00    3.53
   7  -3 -11    3.67    4.87
   7   3 -11    6.52    5.60
  -7  -3  11   12.91    5.59
  -7  -3  11    0.00    4.18
  -7   3  12    0.38    3.33
   7  -3 -12   -0.00    3.31
   7   3 -12    1.92    4.84
  -7  -3  12    3.12    4.10
  -7   3  13   73.62   13.56
   7  -3 -13   68.73   15.47
   7   3 -13   84.33   17.41
  -7  -3  13   69.48   14.90
   7  -3 -14   79.49   16.77
   7   3 -14   68.59   16.29
  -7  -3  14   74.35   15.41
   7   3 -15  140.10   24.24
  -7  -3  15  142.69   22.80
   7   3 -16   21.45    9.45
  -7  -3  16   13.35    6.47
  -7  -3  16    7.82    6.49
  -7   3  17    2.51    4.31
   7   3 -17    2.65    4.53
  -7  -3  17    1.03    4.11
  -7  -3  17    2.38    4.28
  -7   3  18   19.56    8.15
   7   3 -18   10.27    7.52
  -7  -3  18   13.83    7.32
  -7  -3  18   19.30    8.73
  -7   3  19  254.73   30.32
   7  -3 -19  233.77   33.01
   7   3 -19  205.17   32.59
  -7  -3  19  219.98   29.17
  -7  -3  19  224.29   31.77
  -7   3  20   -0.00    4.09
   7  -3 -20    4.00    6.25
   7   3 -20    4.60    6.47
  -7  -3  20   -0.00    3.91
  -7   3  21    3.03    5.43
   7  -3 -21    6.40    7.26
   7   3 -21   14.02    8.42
  -7  -3  21    5.57    6.09
  -7   3  22    2.54    5.02
   7  -3 -22    1.55    4.17
   7   3 -22   -0.00    3.98
  -7  -3  22   -0.00    4.58
  -7   3  23   11.05    6.39
   7  -3 -23   10.39    7.12
  -7  -3  23    6.63    5.83
  -7   3  24    5.09    5.53
   7  -3 -24    0.88    3.71
  -7  -3  24    5.64    5.50
  -7   3  25   10.58    6.66
   7  -3 -25    0.33    6.15
  -7  -3  25    9.71    6.79
  -7   3  26    0.99    4.22
   7  -3 -26    1.87    4.69
  -7  -3  26    0.00    4.37
  -7   3  27    1.57    5.56
   7  -3 -27   -0.00    4.70
  -7  -3  27    3.24    6.02
  -7   3  28   -0.00    4.42
   7  -3 -28   -0.00    6.27
  -7  -3  28   -0.00    6.40
  -7   3  29    8.21    7.12
   7  -3 -29   10.96    8.01
  -7  -3  29    7.85    7.09
  -7   3  30    3.84    5.64
   7  -3 -30    0.46    4.01
  -7  -3  30    5.51    5.58
  -7   3  31    1.02    5.84
   7  -3 -31    4.98    6.83
  -7  -3  31    7.65    7.46
  -7   3  32   -0.00    4.73
   7  -3 -32    1.53    5.33
  -7  -3  32   -0.00    3.90
  -7   3  33   -0.00    5.87
   7  -3 -33   -0.00    7.03
  -7  -3  33    2.94    5.79
  -7   3  34   -0.00    4.93
   7  -3 -34    0.42    5.87
  -7  -3  34   -0.00    4.02
  -7   3  35    6.33    6.82
   7  -3 -35    3.59    7.64
  -7  -3  35    2.14    5.19
  -7   3  36   -0.00    4.77
   7  -3 -36    3.72    6.90
  -7  -3  36   -0.00    4.98
  -7   3  37   -0.00    6.67
   7  -3 -37    4.69    7.34
  -7   4   1   70.57   11.88
   7  -4  -1   62.85   13.08
   7   4  -1   62.58   12.68
  -7  -4   1   44.08    9.72
  -7  -4   1   54.76   12.26
  -7   4   2   87.47   13.94
   7  -4  -2   85.50   15.62
   7   4  -2   87.60   15.67
  -7  -4   2   79.90   13.55
  -7  -4   2  103.81   16.82
  -7   4   3   10.49    5.00
   7  -4  -3   11.87    5.87
   7   4  -3    3.01    3.57
  -7  -4   3   13.23    5.25
  -7  -4   3    4.91    4.81
  -7   4   4   42.17    9.18
   7  -4  -4   24.52    8.70
   7   4  -4   35.13    9.89
  -7  -4   4   32.94    8.31
  -7  -4   4   30.93    8.94
  -7   4   5   55.61   11.40
   7  -4  -5   64.88   13.63
   7   4  -5   66.24   14.01
  -7  -4   5   84.35   13.29
  -7  -4   5   86.56   15.39
  -7   4   6   65.34   11.67
   7  -4  -6   58.02   12.62
   7   4  -6   58.52   13.34
  -7  -4   6   53.89   10.85
  -7  -4   6   45.60   11.51
  -7   4   7   42.47    9.30
   7  -4  -7   40.84   10.80
   7   4  -7   22.71    8.79
  -7  -4   7   43.43    9.48
  -7  -4   7   26.23    8.75
  -7   4   8   56.77   10.77
   7  -4  -8   24.62    8.98
   7   4  -8   38.40   10.88
  -7  -4   8   43.74    9.91
  -7  -4   8   42.11   10.83
  -7   4   9   21.12    6.55
   7  -4  -9   22.73    8.25
   7   4  -9   21.48    8.77
  -7  -4   9   25.22    7.71
  -7  -4   9   13.10    7.29
  -7   4  10   -0.00    2.58
   7  -4 -10    2.93    4.46
   7   4 -10    1.80    4.32
  -7  -4  10    3.58    3.72
  -7  -4  10   -0.00    3.68
  -7   4  11  133.37   17.55
   7  -4 -11   99.15   18.04
   7   4 -11   99.03   18.99
  -7  -4  11   89.59   15.44
  -7  -4  11   86.68   17.05
  -7   4  12   87.29   15.25
   7   4 -12  105.98   19.61
  -7  -4  12  120.89   19.77
  -7   4  13  101.66   16.34
   7   4 -13   82.67   17.86
  -7  -4  13  107.68   18.84
   7   4 -14    9.59    7.15
  -7  -4  14   11.46    6.29
   7   4 -15   36.35   12.20
  -7  -4  15   58.02   13.58
   7  -4 -16   27.39   10.01
   7   4 -16   45.69   13.14
  -7  -4  16   23.06    8.29
  -7  -4  16   20.90    9.44
  -7   4  17  129.00   19.33
   7  -4 -17   66.78   17.50
   7   4 -17  118.36   22.51
  -7  -4  17  147.81   20.69
  -7  -4  17  124.52   21.39
  -7   4  18    1.30    4.02
   7  -4 -18    4.31    6.70
   7   4 -18   13.80    8.34
  -7  -4  18   13.82    7.04
  -7   4  19    3.13    4.72
   7  -4 -19    3.43    4.67
  -7  -4  19    8.67    6.14
  -7   4  20   18.30    7.63
   7  -4 -20   14.33    8.90
  -7  -4  20   17.90    7.64
  -7   4  21   51.30   12.18
   7  -4 -21   35.75   12.46
  -7  -4  21   17.73    8.16
  -7   4  22   11.21    7.10
   7  -4 -22   19.26    9.33
  -7  -4  22   30.79   10.49
  -7   4  23    8.59    6.65
   7  -4 -23    0.56    5.21
  -7  -4  23    7.56    6.76
  -7   4  24    0.00    4.33
   7  -4 -24    2.64    5.77
  -7  -4  24   -0.00    4.10
  -7   4  25   -0.00    3.11
   7  -4 -25   -0.00    4.04
  -7  -4  25    0.60    4.67
  -7   4  26   10.82    6.72
   7  -4 -26    6.22    8.56
  -7  -4  26   10.07    6.41
  -7   4  27    7.80    6.41
   7  -4 -27    7.02    8.70
  -7  -4  27   12.00    7.57
  -7   4  28    4.06    6.30
   7  -4 -28    4.87    7.05
  -7  -4  28    4.47    6.05
  -7   4  29    0.87    4.87
   7  -4 -29    5.44    7.03
  -7  -4  29    2.28    5.41
  -7   4  30    2.80    6.87
   7  -4 -30    0.58    5.01
  -7  -4  30    3.90    5.04
  -7   4  31    1.26    5.11
   7  -4 -31   -0.00    5.38
  -7  -4  31    9.39    6.55
  -7   4  32    2.88    6.28
   7  -4 -32   -0.00    4.67
  -7  -4  32    1.11    5.14
  -7   4  33    0.00    5.67
   7  -4 -33    1.88    6.89
  -7  -4  33    7.43    7.86
  -7   4  34   -0.00    5.20
   7  -4 -34    5.83    7.89
  -7  -4  34    0.27    4.48
  -7   4  35    1.51    5.15
   7  -4 -35   -0.00    6.22
  -7  -4  35    0.07    5.22
  -7   4  36   -0.00    5.61
   7  -4 -36   -0.00    5.63
  -7  -4  36    2.18    5.78
  -7   4  37    4.33    5.89
   7  -4 -37   -0.00    6.84
   7  -4 -38    1.58    7.86
   7  -4 -39    3.34    6.09
   7  -4 -40    5.82    8.49
  -7   5   1    0.57    2.79
   7  -5  -1    5.46    4.19
   7   5  -1   -0.00    3.45
  -7  -5   1    0.00    2.74
  -7  -5   1    0.59    3.51
  -7   5   2    5.98    3.98
   7  -5  -2    1.88    2.75
   7   5  -2    2.84    3.48
  -7  -5   2    3.06    3.29
  -7  -5   2    0.00    3.34
  -7   5   3   39.68    8.61
   7  -5  -3    9.14    5.71
   7   5  -3   32.82    9.80
  -7  -5   3   29.43    7.86
  -7  -5   3   34.64    9.66
  -7   5   4  122.94   16.45
   7  -5  -4   74.25   15.16
   7   5  -4  102.51   17.48
  -7  -5   4  108.92   15.85
  -7  -5   4  104.43   17.39
  -7   5   5   49.07    9.87
   7  -5  -5   25.54    8.43
   7   5  -5   53.95   12.25
  -7  -5   5   37.27    8.69
  -7  -5   5   47.06   11.27
  -7   5   6   -0.00    3.04
   7  -5  -6    0.00    2.22
   7   5  -6    1.21    3.40
  -7  -5   6    2.96    3.26
  -7  -5   6    4.73    4.22
  -7   5   7   11.25    5.08
   7  -5  -7   23.54    8.36
   7   5  -7   13.45    6.53
  -7  -5   7   11.91    5.69
  -7  -5   7    9.39    5.63
  -7   5   8   59.20   11.23
   7   5  -8   37.32   11.64
  -7  -5   8   66.13   12.16
  -7  -5   8   60.09   13.24
  -7   5   9  116.99   16.64
   7   5  -9  107.57   19.12
  -7  -5   9   96.67   15.60
  -7  -5   9   93.08   17.36
  -7   5  10   45.42    9.67
   7   5 -10   39.98   12.73
  -7  -5  10   32.81    8.93
  -7  -5  10   39.58   11.00
  -7   5  11   75.81   13.04
   7   5 -11   48.72   13.68
  -7  -5  11   71.86   13.20
  -7  -5  11   54.08   13.52
  -7   5  12    0.00    3.57
   7   5 -12    0.00    4.45
  -7  -5  12    3.60    4.68
  -7   5  13   31.77    8.86
   7  -5 -13   27.18    9.69
   7   5 -13   22.98    9.34
  -7  -5  13   27.69   10.02
   7  -5 -14   32.30   10.66
   7   5 -14   25.97   10.49
  -7  -5  14   55.79   13.66
   7  -5 -15  134.17   22.40
  -7  -5  15  130.79   20.03
   7  -5 -16    0.57    4.13
  -7  -5  16    1.81    3.95
  -7   5  17    1.14    3.94
   7  -5 -17    3.49    5.66
  -7  -5  17   10.60    6.11
  -7   5  18    8.07    5.48
   7  -5 -18    3.05    4.77
  -7  -5  18    4.32    4.88
  -7   5  19   19.89    7.52
   7  -5 -19   17.28    9.05
  -7  -5  19   21.07    8.38
  -7   5  20   26.26    8.62
   7  -5 -20    2.91    6.06
  -7  -5  20   21.91    8.65
  -7   5  21    9.25    5.69
   7  -5 -21    9.07    6.34
  -7  -5  21    1.20    5.11
  -7   5  22    1.36    3.75
   7  -5 -22   -0.00    5.51
  -7  -5  22   -0.00    4.16
  -7   5  23    3.01    4.85
   7  -5 -23    1.83    6.63
  -7  -5  23   10.98    6.30
  -7   5  24    9.21    6.53
   7  -5 -24    7.87    6.27
  -7  -5  24   13.29    6.89
  -7   5  25   11.47    6.59
   7  -5 -25    1.60    4.26
  -7  -5  25    2.73    5.01
  -7   5  26    3.41    5.53
   7  -5 -26    5.10    7.33
  -7  -5  26    0.40    4.67
  -7   5  27    2.34    5.28
   7  -5 -27    4.60    5.63
  -7  -5  27    3.13    5.04
  -7   5  28   -0.00    4.26
   7  -5 -28   11.58    8.37
  -7  -5  28    5.94    5.53
  -7   5  29    3.99    6.05
   7  -5 -29    1.59    7.11
  -7  -5  29    5.82    6.20
  -7   5  30    5.80    6.35
   7  -5 -30   -0.00    5.97
  -7  -5  30   19.52    9.26
  -7   5  31    5.57    7.13
   7  -5 -31    2.96    6.45
  -7  -5  31    1.24    4.63
  -7   5  32   -0.00    6.52
   7  -5 -32    2.51    5.57
  -7  -5  32    3.69    5.28
  -7   5  33    0.06    4.72
   7  -5 -33    2.56    6.02
  -7  -5  33    3.16    5.36
  -7   5  34    1.66    5.70
   7  -5 -34   -0.00    4.31
  -7  -5  34    0.00    5.48
  -7   5  35    6.74    7.04
   7  -5 -35   -0.00    6.10
  -7  -5  35    5.61    8.17
  -7   5  36    0.68    6.52
   7  -5 -36    1.41    7.17
  -7   5  37    1.96    5.39
   7  -5 -37    5.06    7.83
   7  -5 -38    6.11    7.99
  -7   6   1   67.57   12.04
   7   6  -1   75.94   14.24
  -7  -6   1   61.24   11.58
  -7  -6   1   69.50   13.88
  -7   6   2   61.95   11.27
   7   6  -2   36.43   10.24
  -7  -6   2   50.70   10.30
  -7  -6   2   63.29   13.04
  -7   6   3   25.54    7.26
   7   6  -3   25.48    8.26
  -7  -6   3   38.81    8.62
  -7  -6   3    3.86    4.12
  -7   6   4   14.77    5.76
   7   6  -4    8.77    5.59
  -7  -6   4    7.40    4.18
  -7  -6   4    2.68    4.37
  -7   6   5    5.79    4.01
   7   6  -5    0.51    2.19
  -7  -6   5    0.07    2.15
  -7  -6   5    0.00    3.93
  -7   6   6   96.07   14.41
   7   6  -6   82.07   15.91
  -7  -6   6   64.64   12.31
  -7  -6   6   74.27   15.36
  -7   6   7  123.00   17.87
   7   6  -7  136.24   21.66
  -7  -6   7  138.49   18.78
  -7  -6   7  141.64   21.46
  -7   6   8   60.00   11.22
   7   6  -8   38.38   11.24
  -7  -6   8   44.30    9.98
  -7  -6   8   48.17   12.06
  -7   6   9    3.90    4.09
   7  -6  -9   -0.00    3.27
   7   6  -9    5.64    5.78
  -7  -6   9    1.27    3.33
  -7  -6   9    2.62    4.51
  -7   6  10   73.74   13.11
   7  -6 -10   70.88   14.73
  -7  -6  10   83.30   14.56
  -7   6  11  115.10   17.13
   7  -6 -11  108.84   18.77
  -7   6  12   10.76    5.51
   7  -6 -12    2.43    4.08
  -7   6  13   16.81    6.47
   7  -6 -13    6.09    5.17
   7  -6 -14    8.55    7.15
   7  -6 -15    5.67    6.05
  -7  -6  15    3.28    4.55
   7  -6 -16   56.51   14.06
  -7  -6  16   37.65   10.48
   7  -6 -17   14.73    9.11
  -7  -6  17   44.75   11.58
  -7   6  18   47.27   11.38
   7  -6 -18   38.99   12.96
  -7  -6  18   65.71   13.75
  -7   6  19    4.65    4.93
   7  -6 -19    3.90    5.32
  -7  -6  19   -0.00    3.77
  -7   6  20    1.52    4.80
   7  -6 -20    0.00    4.13
  -7  -6  20    2.41    4.24
  -7   6  21    0.09    2.98
   7  -6 -21    2.47    4.77
  -7   6  22   25.24    9.01
   7  -6 -22   11.36    7.99
  -7  -6  22   34.86   10.75
  -7   6  23    5.47    5.80
   7  -6 -23    1.58    5.01
  -7  -6  23    4.90    5.41
  -7   6  24    9.91    6.51
   7  -6 -24   -0.00    5.45
  -7  -6  24    1.46    4.22
  -7   6  25    3.88    5.20
   7  -6 -25   -0.00    4.77
  -7  -6  25    2.58    4.22
  -7   6  26    4.61    4.61
   7  -6 -26    3.95    6.25
  -7  -6  26   20.78    8.96
  -7   6  27   -0.00    5.30
   7  -6 -27    3.60    6.29
  -7  -6  27    6.83    5.62
  -7   6  28    6.31    6.33
   7  -6 -28    3.21    7.15
  -7  -6  28   10.90    6.77
  -7   6  29   -0.00    5.64
   7  -6 -29    4.28    6.35
  -7  -6  29    1.43    5.31
  -7   6  30   -0.00    3.42
   7  -6 -30   -0.00    6.35
  -7  -6  30   -0.00    4.31
  -7   6  31    5.03    5.73
   7  -6 -31   -0.00    4.28
  -7  -6  31   -0.00    4.52
  -7   6  32    0.00    3.69
   7  -6 -32    2.94    6.39
  -7  -6  32    7.55    6.32
  -7   6  33   -0.00    3.41
   7  -6 -33    1.07    6.39
  -7  -6  33   -0.00    5.24
  -7   6  34   -0.00    5.03
   7  -6 -34    2.09    7.00
  -7  -6  34    0.00    4.76
  -7   6  35   -0.00    5.38
   7  -6 -35    5.95    7.68
  -7  -6  35   -0.00    6.64
  -7   6  36    8.55    8.26
   7  -6 -36    0.00    5.92
  -7   6  37   -0.00    6.93
   7  -6 -37    3.02    5.38
  -7   7   1    0.63    3.22
   7  -7  -1    4.08    4.32
  -7  -7   1    2.35    2.79
  -7   7   2   17.13    5.87
   7  -7  -2   18.70    7.16
  -7  -7   2   22.78    6.98
  -7   7   3    8.30    4.48
   7  -7  -3   13.68    6.65
  -7  -7   3    8.60    4.81
  -7   7   4  196.61   23.23
   7  -7  -4  209.63   26.10
  -7  -7   4  166.99   22.17
  -7   7   5   80.66   13.13
   7  -7  -5   55.87   13.06
  -7  -7   5   90.22   13.83
  -7   7   6    5.63    3.70
   7  -7  -6    9.77    5.50
  -7  -7   6    9.72    4.70
  -7   7   7   74.26   12.16
   7  -7  -7   27.05    9.22
  -7  -7   7   53.27   10.66
  -7   7   8   12.31    5.63
   7  -7  -8   16.19    6.60
  -7  -7   8   14.15    5.69
  -7   7   9   34.05    8.35
   7  -7  -9   12.10    5.86
  -7  -7   9   35.16    9.00
  -7   7  10   79.01   13.29
   7  -7 -10   56.04   13.14
  -7  -7  10   67.30   13.02
  -7   7  11   24.40    7.54
   7  -7 -11   18.94    7.94
  -7   7  12    5.69    4.69
   7  -7 -12   -0.00    4.55
  -7   7  13   14.38    6.51
   7  -7 -13   15.40    6.98
   7  -7 -14   96.91   18.27
   7  -7 -15   -0.00    3.54
  -7  -7  15   -0.00    3.48
   7  -7 -16    0.17    3.63
  -7  -7  16    0.32    3.51
   7  -7 -17   -0.00    3.73
  -7  -7  17    4.19    4.89
  -7   7  18    4.24    4.81
   7  -7 -18    6.73    6.07
  -7  -7  18    8.76    6.41
  -7   7  19   -0.00    4.44
   7  -7 -19    0.84    4.45
  -7  -7  19    0.00    4.14
  -7   7  20   16.97    7.43
   7  -7 -20   13.47    7.71
  -7  -7  20    6.99    5.62
  -7   7  21    1.19    3.73
   7  -7 -21    4.96    5.60
  -7  -7  21    2.05    4.18
  -7   7  22    5.78    4.82
   7  -7 -22    3.24    5.69
  -7  -7  22    0.00    3.52
  -7   7  23    7.64    5.89
   7  -7 -23    4.70    5.34
  -7  -7  23    4.98    5.69
  -7   7  24   13.20    7.58
   7  -7 -24    1.43    5.90
  -7  -7  24   24.94    9.43
  -7   7  25    2.54    4.21
   7  -7 -25    0.13    5.44
  -7  -7  25    6.10    6.09
  -7   7  26    5.11    5.48
   7  -7 -26   -0.00    4.02
  -7  -7  26    4.29    5.19
  -7   7  27    0.58    3.66
   7  -7 -27   13.14    8.04
  -7  -7  27   -0.00    4.58
  -7   7  28   -0.00    4.62
   7  -7 -28   -0.00    5.77
  -7  -7  28    4.38    6.15
  -7   7  29    1.00    4.23
   7  -7 -29    3.73    6.46
  -7  -7  29    0.77    4.07
  -7   7  30    4.73    6.05
   7  -7 -30   -0.00    4.63
  -7  -7  30   -0.00    5.84
  -7   7  31   -0.00    4.22
   7  -7 -31    2.24    6.46
  -7  -7  31    4.92    5.26
  -7   7  32   -0.00    5.11
   7  -7 -32    0.64    4.44
  -7  -7  32    7.08    6.21
  -7   7  33    1.21    4.63
   7  -7 -33   -0.00    6.04
  -7  -7  33   -0.00    5.22
  -7   7  34    0.56    3.99
   7  -7 -34    2.82    5.50
  -7  -7  34    4.33    7.31
  -7   7  35    4.55    5.61
   7  -7 -35   -0.00    6.37
  -7  -7  35    7.94    6.98
  -7   7  36   -0.00    6.13
  -7   7  37   -0.00    4.77
  -7   8   1   41.94    9.29
   7  -8  -1   27.48    8.88
  -7  -8   1   35.27    8.55
  -7   8   2   63.77   11.99
   7  -8  -2   73.55   14.13
  -7  -8   2   77.23   12.90
  -7   8   3    5.27    3.91
   7  -8  -3    4.08    3.79
  -7  -8   3    1.10    3.16
  -7   8   4   15.92    5.84
   7  -8  -4   14.86    6.54
  -7  -8   4   20.15    6.72
  -7   8   5   10.20    4.86
   7  -8  -5    8.76    5.16
  -7  -8   5    7.27    4.49
  -7   8   6   19.57    6.53
   7  -8  -6   30.41    9.18
  -7  -8   6   23.38    7.31
  -7   8   7    1.53    3.18
   7  -8  -7    0.74    2.98
  -7  -8   7    3.47    4.03
  -7   8   8   52.95   10.48
   7  -8  -8   21.37    8.03
  -7  -8   8   66.98   11.91
  -7   8   9    0.08    2.62
   7  -8  -9    3.83    4.65
  -7  -8   9    3.77    3.59
  -7   8  10   14.17    6.08
   7  -8 -10   14.43    7.20
  -7  -8  10    6.83    5.00
  -7   8  11    7.56    4.77
   7  -8 -11    1.93    4.91
  -7   8  12  114.00   17.60
   7  -8 -12  111.84   18.99
  -7   8  13   -0.00    3.78
   7  -8 -13    1.71    4.50
   7  -8 -14    6.96    5.22
  -7  -8  14    8.25    4.90
   7  -8 -15    0.61    3.95
  -7  -8  15    3.52    4.43
   7  -8 -16   29.62   10.26
  -7  -8  16   51.11   11.86
   7  -8 -17   -0.00    3.67
  -7  -8  17    1.50    4.04
  -7   8  18    4.92    4.67
   7  -8 -18    6.93    5.65
  -7  -8  18    8.56    6.28
  -7   8  19   -0.00    2.69
   7  -8 -19    2.46    4.58
  -7  -8  19    0.66    3.66
  -7   8  20   14.72    6.83
   7  -8 -20    4.37    6.94
  -7  -8  20    6.92    5.53
  -7   8  21    3.45    4.32
   7  -8 -21    0.12    3.90
  -7  -8  21    2.40    4.48
  -7   8  22   10.49    6.99
   7  -8 -22    9.19    7.24
  -7  -8  22    7.96    6.05
  -7   8  23    3.22    4.58
   7  -8 -23    7.08    6.45
  -7  -8  23   10.77    6.68
  -7   8  24    6.96    6.02
   7  -8 -24    4.51    5.73
  -7  -8  24   -0.00    3.73
  -7   8  25    3.90    4.99
   7  -8 -25    0.45    4.68
  -7  -8  25   -0.00    4.03
  -7   8  26   12.50    7.40
   7  -8 -26   10.99    6.96
  -7  -8  26    0.98    4.25
  -7   8  27    3.21    5.83
   7  -8 -27   -0.00    4.79
  -7  -8  27    4.41    5.68
  -7   8  28    7.61    6.37
   7  -8 -28    4.22    6.72
  -7  -8  28    4.18    5.53
  -7   8  29    0.00    4.87
   7  -8 -29   -0.00    6.29
  -7  -8  29   -0.00    3.75
  -7   8  30    1.62    4.35
   7  -8 -30   -0.00    5.27
  -7  -8  30    2.17    4.89
  -7   8  31    2.10    5.08
   7  -8 -31   -0.00    6.71
  -7  -8  31    2.04    5.10
  -7   8  32    6.05    6.13
   7  -8 -32    1.75    6.39
  -7  -8  32    4.05    5.28
  -7   8  33    0.00    5.20
   7  -8 -33    2.41    6.08
  -7  -8  33    1.31    5.12
  -7   8  34    5.62    5.76
  -7  -8  34    0.00    5.98
  -7   9   1    1.10    2.47
   7  -9  -1    2.26    3.85
  -7  -9   1    1.28    2.85
  -7   9   2   36.16    8.46
   7  -9  -2   19.84    7.47
  -7  -9   2   25.33    7.19
  -7   9   3    5.76    4.28
   7  -9  -3   -0.00    3.53
  -7  -9   3    4.87    4.11
  -7   9   4   36.16    8.61
   7  -9  -4   26.23    8.52
  -7  -9   4   44.16    9.41
  -7   9   5    0.00    2.77
   7  -9  -5    4.06    3.92
  -7  -9   5    0.18    1.94
  -7   9   6   22.58    6.88
   7  -9  -6   15.70    6.68
  -7  -9   6   15.02    5.97
  -7   9   7   13.74    5.37
   7  -9  -7   17.18    6.68
  -7  -9   7   11.52    5.68
  -7   9   8   34.55    8.53
   7  -9  -8   26.32    9.15
  -7  -9   8   43.32    9.83
   7  -9  -9    0.96    2.72
  -7  -9   9   -0.00    3.20
   7  -9 -10   97.55   17.44
  -7   9  11   -0.00    2.93
   7  -9 -11    0.17    3.55
  -7   9  12    8.22    5.08
   7  -9 -12   -0.00    4.63
  -7   9  13    9.30    5.62
   7  -9 -13    2.71    4.74
  -7   9  14   42.74   10.09
   7  -9 -14   22.41    9.59
  -7  -9  14   59.84   12.49
   7  -9 -15   -0.00    5.33
  -7  -9  15    1.27    4.17
   7  -9 -16    4.82    5.32
  -7  -9  16    3.85    4.43
   7  -9 -17    0.39    3.68
  -7  -9  17    2.33    4.99
  -7   9  18   15.28    6.53
   7  -9 -18   12.85    7.90
  -7  -9  18   12.54    7.47
  -7   9  19   -0.00    3.32
   7  -9 -19   -0.00    4.28
  -7  -9  19   -0.00    4.27
  -7   9  20   10.83    6.48
   7  -9 -20    9.59    7.04
  -7  -9  20   13.55    6.90
  -7   9  21   -0.00    3.67
   7  -9 -21    1.99    4.85
  -7  -9  21    0.82    4.94
  -7   9  22    0.71    2.94
   7  -9 -22   -0.00    4.16
  -7  -9  22   -0.00    5.35
  -7   9  23    0.00    3.96
   7  -9 -23    2.11    4.77
  -7  -9  23   -0.00    3.38
  -7   9  24   14.47    7.65
   7  -9 -24    2.42    6.40
  -7  -9  24   13.95    7.88
   7  -9 -25    1.04    3.62
  -7  -9  25   -0.00    4.10
   7  -9 -26    6.03    7.35
  -7  -9  26   -0.00    5.06
   7  -9 -27   -0.00    6.50
  -7  -9  27    0.25    5.01
   7  -9 -28   -0.00    6.09
  -7  -9  28    0.00    5.49
   7  -9 -29    2.16    5.58
  -7  -9  29    2.57    5.57
   7  -9 -30    3.05    6.18
  -7  -9  30    0.00    4.50
   7  -9 -31    0.43    5.73
  -7  -9  31   -0.00    5.25
  -7  -9  32    0.00    5.57
  -7  -9  33    2.35    6.69
  -7  -9  34    4.90    7.17
  -7  10   1    7.75    4.19
   7 -10  -1   12.03    5.76
  -7 -10   1   11.90    5.14
  -7  10   2   38.06    8.78
   7 -10  -2   32.26    9.19
  -7 -10   2   30.54    7.95
  -7  10   3   -0.00    2.72
   7 -10  -3    0.00    3.23
  -7 -10   3   -0.00    2.92
  -7  10   4    1.69    2.43
   7 -10  -4   -0.00    3.18
  -7 -10   4    1.22    3.04
  -7  10   5    0.00    2.88
   7 -10  -5    0.29    3.21
  -7 -10   5    2.38    3.47
  -7  10   6   96.77   14.59
   7 -10  -6   71.26   14.78
  -7 -10   6   96.88   15.21
  -7  10   7   -0.00    3.01
   7 -10  -7    1.66    3.76
  -7 -10   7    0.00    3.37
  -7  10   8    7.77    4.93
   7 -10  -8    1.11    3.16
  -7 -10   8    4.23    4.33
  -7  10   9   -0.00    2.19
   7 -10  -9    3.66    4.40
  -7 -10   9   -0.00    3.47
  -7  10  10   12.15    5.56
   7 -10 -10    2.19    3.76
   7 -10 -12   23.77    8.76
   7 -10 -13    0.00    3.92
   7 -10 -14    4.74    5.65
  -7 -10  14    3.15    4.59
   7 -10 -15   -0.00    3.35
  -7 -10  15    0.00    3.63
   7 -10 -16   23.70    9.32
  -7 -10  16   33.28   10.01
   7 -10 -17    4.06    4.77
  -7 -10  17    0.00    4.26
   7 -10 -18    2.10    6.63
  -7 -10  18   14.40    7.56
   7 -10 -19    2.36    5.88
  -7 -10  19    6.01    5.21
   7 -10 -20    1.44    5.72
  -7 -10  20    0.03    3.49
   7 -10 -21    0.00    3.56
  -7 -10  21   -0.00    4.82
   7 -10 -22    4.49    6.17
  -7 -10  22   14.09    7.33
   7 -10 -23   -0.00    5.48
  -7 -10  23    2.09    5.00
   7 -10 -24   -0.00    4.69
  -7 -10  24    2.55    4.61
   7 -10 -25   -0.00    4.01
  -7 -10  25   -0.00    4.92
   7 -10 -26    3.89    5.92
  -7 -10  26   12.83    7.25
   7 -10 -27   -0.00    4.30
  -7 -10  27    8.72    7.35
   7 -10 -28    3.64    5.89
  -7 -10  28   12.07    7.40
   7 -10 -29    0.67    5.87
  -7 -10  29    2.71    5.35
  -7 -10  30    0.00    5.99
  -7 -10  31    7.61    6.78
  -7 -10  32   -0.00    4.68
  -7 -10  33    0.00    5.56
   7 -11  -1    0.00    3.46
   7 -11  -2    0.27    3.93
   7 -11  -3   12.04    5.58
   7 -11  -4   11.25    6.20
   7 -11  -5    4.41    4.84
   7 -11  -6   -0.00    3.34
   7 -11  -7    1.46    3.96
   7 -11  -8    4.12    4.78
   7 -11  -9    0.66    3.25
   7 -11 -10   17.54    7.26
   7 -11 -11    0.00    4.42
   7 -11 -12    0.00    3.63
   7 -11 -13   -0.00    3.35
  -7 -11  13    2.36    4.21
   7 -11 -14    8.18    5.63
  -7 -11  14   27.37    8.88
   7 -11 -15    0.00    4.96
  -7 -11  15    0.00    3.15
   7 -11 -16    4.87    5.37
  -7 -11  16   15.36    7.31
   7 -11 -17    1.53    4.51
  -7 -11  17    3.24    4.83
   7 -11 -18    3.51    5.23
  -7 -11  18    5.71    5.61
   7 -11 -19   14.52    7.43
  -7 -11  19    1.03    4.04
   7 -11 -20    5.64    5.32
  -7 -11  20    9.80    6.37
   7 -11 -21    1.83    4.30
  -7 -11  21    1.65    4.20
   7 -11 -22   -0.00    5.33
  -7 -11  22    0.00    5.15
   7 -11 -23   -0.00    4.04
  -7 -11  23   -0.00    3.94
   7 -11 -24   -0.00    5.52
  -7 -11  24   13.93    7.48
   7 -11 -25    2.54    4.50
  -7 -11  25    0.84    3.96
   7 -11 -26    4.30    5.76
  -7 -11  26    0.00    4.86
   7 -11 -27   -0.00    5.83
  -7 -11  27    0.00    4.57
  -7 -11  28    5.47    6.31
  -7 -11  29    0.00    5.54
  -7 -11  30    3.86    5.05
  -7 -11  31   -0.00    6.31
  -7 -11  32   -0.00    5.36
  -7 -11  33    3.71    6.09
   7 -12  -1    2.91    3.72
   7 -12  -2    3.68    4.64
   7 -12  -3    2.52    4.23
   7 -12  -4   -0.00    3.26
   7 -12  -5    1.85    4.06
   7 -12  -6   25.36    8.11
   7 -12  -7    1.61    3.72
   7 -12  -8   11.85    6.20
   7 -12  -9    1.85    4.21
   7 -12 -10    5.72    4.77
   7 -12 -11    0.00    4.09
   7 -12 -12   10.42    6.57
   7 -12 -13    5.90    4.78
   7 -12 -14   -0.00    3.73
   7 -12 -15    4.78    5.26
   7 -12 -16    4.46    5.72
   7 -12 -17   -0.00    3.40
   7 -12 -18    0.37    4.91
   7 -12 -19   -0.00    3.85
   7 -12 -20   -0.00    6.05
   7 -12 -21   -0.00    4.79
   7 -12 -22    6.91    6.14
   7 -12 -23    6.03    6.01
   7 -12 -24   -0.00    5.40
   7 -12 -25   -0.00    4.66
   7 -13  -1   -0.00    3.37
   7 -13  -2    2.20    3.77
   7 -13  -3    8.75    5.13
   7 -13  -4   22.65    7.98
   7 -13  -5    2.83    4.36
   7 -13  -6   -0.00    3.91
   7 -13  -7    0.00    3.72
   7 -13  -8    2.34    4.02
   7 -13  -9    4.20    4.54
   7 -13 -10    8.88    6.08
   7 -13 -11    1.94    3.81
   7 -13 -12   -0.00    3.93
   7 -13 -13    0.00    4.28
   7 -13 -14    4.58    5.93
   7 -13 -15   -0.00    3.45
   7 -13 -16   -0.00    4.00
   7 -13 -17   -0.00    4.00
   7 -13 -18   -0.00    5.61
   7 -13 -19   -0.00    5.00
   7 -13 -20   -0.00    4.52
   7 -13 -21   -0.00    4.59
   7 -13 -22    1.56    5.12
   7 -14  -1    4.16    3.70
   7 -14  -2   12.39    5.84
   7 -14  -3    1.27    3.21
   7 -14  -4   -0.00    2.40
   7 -14  -5    0.00    3.39
   7 -14  -6    3.42    3.34
   7 -14  -7   10.40    5.29
   7 -14  -8    5.57    3.97
   7 -14  -9    0.00    2.75
   7 -14 -10   -0.00    3.62
   7 -14 -11    0.33    3.11
   7 -14 -12    0.00    3.65
   7 -14 -13   -0.00    4.32
   7 -14 -14   -0.00    3.81
   7 -14 -15    0.93    4.52
   7 -14 -16    1.73    3.71
   7 -14 -17    3.97    5.00
   7 -14 -18   -0.00    3.37
   7 -14 -19    1.62    3.82
   7 -14 -20    0.00    3.59
   7 -15  -1   -0.00    2.27
   7 -15  -2    3.58    4.46
   7 -15  -3    1.63    4.38
   7 -15  -4    0.00    2.96
   7 -15  -5   -0.00    2.87
   7 -15  -6   -0.00    2.80
   7 -15  -7   -0.00    2.30
   7 -15  -8    3.75    3.49
   7 -15  -9    0.89    2.72
   7 -15 -10    5.50    4.38
   7 -15 -11   -0.00    3.54
   7 -15 -12    0.24    2.91
   7 -15 -13   -0.00    3.74
   7 -15 -14   -0.00    4.05
   7 -15 -15    0.36    2.36
   7 -15 -16   -0.00    2.85
   7 -16  -1    2.12    4.05
   7 -16  -2   -0.00    3.99
   7 -16  -3    0.01    2.89
   7 -16  -4   -0.00    2.95
   7 -16  -5   -0.00    2.44
   7 -16  -6   -0.00    2.36
   7 -16  -7    3.09    3.29
   7 -16  -8   -0.00    3.34
   7 -16  -9    6.33    4.96
   7 -16 -10   -0.00    3.61
   7 -16 -11    1.18    3.42
   7 -16 -12   -0.00    3.08
   7 -17  -1    0.96    3.68
   7 -17  -2   -0.00    3.72
   7 -17  -3   -0.00    3.29
   7 -17  -4    0.56    2.00
  -6   0   1    0.34    2.59
  -6   0   1    6.48    4.23
   6   0  -1    0.66    2.66
   6   0  -1    1.92    3.60
  -6   0   2  297.05   31.53
  -6   0   2  370.86   35.13
   6   0  -2  296.67   30.90
   6   0  -2  320.72   34.49
  -6   0   3    0.00    2.35
  -6   0   3    1.74    3.25
   6   0  -3   -0.00    2.52
   6   0  -3   -0.00    3.17
  -6   0   4   22.57    6.74
  -6   0   4   36.48    8.67
   6   0  -4   18.06    6.15
   6   0  -4   33.98    9.26
  -6   0   5   -0.00    3.16
  -6   0   5   -0.00    3.02
   6   0  -5   -0.00    2.55
   6   0  -5    2.80    4.12
  -6   0   6 1193.96  102.20
  -6   0   6 1338.35  105.70
   6   0  -6 1135.63  100.86
   6   0  -6 1319.39  106.69
  -6   0   7    1.34    2.63
  -6   0   7    1.94    3.39
   6   0  -7    1.77    3.24
   6   0  -7    4.25    4.10
  -6   0   8   19.61    6.11
  -6   0   8   22.70    7.57
   6   0  -8   19.40    5.92
   6   0  -8   15.82    6.85
  -6   0   9   -0.00    3.18
  -6   0   9    0.57    3.63
   6   0  -9   -0.00    2.48
   6   0  -9    0.00    4.10
  -6   0  10  206.89   24.99
  -6   0  10  221.20   26.92
   6   0 -10  222.20   24.73
   6   0 -10  241.96   29.49
  -6   0  11    2.06    3.04
  -6   0  11    0.00    3.64
   6   0 -11    0.00    3.19
  -6   0  12  273.36   29.10
  -6   0  12  256.19   29.96
   6   0 -12  213.57   30.44
  -6   0  13    1.25    3.07
  -6   0  13   -0.00    2.83
   6   0 -13   -0.00    4.00
  -6   0  14   75.55   13.61
  -6   0  14   63.98   13.47
   6   0 -14   91.20   17.33
  -6   0  15    0.38    2.71
  -6   0  15   -0.00    3.70
   6   0 -15   -0.00    3.12
  -6   0  16  207.42   27.66
   6   0 -16  222.39   30.44
   6   0 -17   -0.00    4.97
   6   0 -18  114.54   21.25
  -6   0  19   -6.17    5.69
   6   0 -19    5.01    5.55
  -6   0  20    3.06    4.94
   6   0 -20    5.13    5.80
  -6   0  21   -0.00    4.26
   6   0 -21    3.62    4.78
  -6   0  22   96.13   17.27
   6   0 -22   82.46   19.05
  -6   0  23    0.64    4.55
   6   0 -23   -0.00    3.71
  -6   0  24   -0.00    4.19
  -6   0  25    0.00    5.73
  -6   0  26   34.13   11.15
  -6   0  27    0.07    3.95
   6   0 -27    3.28    6.52
  -6   0  28   18.60    8.61
   6   0 -28   26.72   12.39
  -6   0  29    4.17    4.55
   6   0 -29   -0.00    3.92
  -6   0  30   10.36    7.93
   6   0 -30    7.32    8.13
  -6   0  31    0.00    4.93
   6   0 -31   -6.01    7.43
  -6   0  32   25.02   10.42
   6   0 -32   11.94    9.87
  -6   0  34    1.38    4.67
  -6   0  35    4.44    6.21
  -6   0  36   -0.00    7.62
  -6   0  37    5.77    7.41
  -6   0  38   -0.00    5.18
  -6   1   1    5.99    4.08
  -6   1   1    0.00    2.95
   6  -1  -1   12.71    4.60
   6  -1  -1    1.63    3.47
   6   1  -1    5.37    3.78
   6   1  -1    4.21    4.64
  -6  -1   1    6.69    3.99
  -6  -1   1    1.08    2.97
  -6   1   2  523.68   51.12
  -6   1   2  616.97   54.25
   6  -1  -2  574.70   51.10
   6  -1  -2  661.84   56.07
   6   1  -2  576.51   51.01
   6   1  -2  566.84   54.54
  -6  -1   2  544.15   51.41
  -6  -1   2  542.62   53.38
  -6   1   3   33.27    7.81
  -6   1   3   18.00    6.35
   6  -1  -3   40.26    7.91
   6  -1  -3   23.29    7.43
   6   1  -3   27.95    6.69
   6   1  -3   37.26    9.31
  -6  -1   3   18.12    6.14
  -6  -1   3   33.43    8.49
  -6   1   4  754.43   65.76
  -6   1   4  684.97   66.43
   6  -1  -4  821.03   65.39
   6  -1  -4  666.31   67.21
   6   1  -4  770.57   64.90
   6   1  -4  687.99   67.59
  -6  -1   4  759.67   65.82
  -6  -1   4  823.47   68.77
  -6   1   5  100.43   14.22
  -6   1   5   89.18   14.71
   6  -1  -5  120.36   14.55
   6  -1  -5  112.52   16.81
   6   1  -5   93.42   13.28
   6   1  -5   74.77   14.44
  -6  -1   5   96.77   14.20
  -6  -1   5   82.45   14.58
  -6   1   6  123.39   15.66
  -6   1   6  103.66   15.78
   6  -1  -6   86.72   13.09
   6  -1  -6  108.28   16.88
   6   1  -6   92.23   13.58
   6   1  -6   75.78   14.73
  -6  -1   6  107.82   14.89
  -6  -1   6  105.09   16.06
  -6   1   7  204.48   23.98
  -6   1   7  240.38   26.62
   6  -1  -7  208.36   23.36
   6  -1  -7  209.35   26.60
   6   1  -7  185.99   22.83
   6   1  -7  222.49   27.36
  -6  -1   7  224.13   24.81
  -6  -1   7  249.86   27.38
  -6   1   8  681.51   60.31
  -6   1   8  595.62   60.78
   6  -1  -8  717.53   59.73
   6  -1  -8  639.99   62.98
   6   1  -8  706.85   59.67
   6   1  -8  651.81   63.74
  -6  -1   8  636.76   59.74
  -6  -1   8  721.89   63.21
  -6   1   9   17.36    6.01
  -6   1   9   19.37    6.73
   6  -1  -9   13.64    5.06
   6  -1  -9   11.23    6.62
   6   1  -9    3.47    3.39
   6   1  -9    4.51    4.28
  -6  -1   9    6.27    4.50
  -6  -1   9   15.72    6.23
  -6   1  10   72.29   12.70
  -6   1  10   76.70   13.90
   6  -1 -10   70.57   12.08
   6  -1 -10   82.36   15.67
   6   1 -10   81.81   12.81
   6   1 -10  111.75   18.17
  -6  -1  10  107.84   14.92
  -6  -1  10   77.45   14.23
  -6   1  11   17.20    6.02
  -6   1  11    8.83    5.09
   6  -1 -11    1.68    3.80
   6   1 -11    9.45    6.97
  -6  -1  11   10.25    5.10
  -6  -1  11    6.87    5.13
  -6   1  12  277.94   31.36
  -6   1  12  289.45   32.85
   6  -1 -12  295.98   35.25
   6   1 -12  326.01   36.92
  -6  -1  12  277.96   31.44
  -6  -1  12  288.81   33.48
  -6   1  13   53.62   10.89
  -6   1  13   44.36   10.76
   6  -1 -13   50.15   12.72
   6   1 -13   62.21   14.18
  -6  -1  13   37.72    9.72
  -6  -1  13   47.05   11.32
  -6   1  14  115.24   18.51
  -6   1  14  117.30   19.13
   6  -1 -14  173.79   24.69
   6   1 -14  130.33   22.06
  -6  -1  14  175.13   21.43
  -6  -1  14  150.98   21.75
  -6   1  15    3.61    3.97
   6  -1 -15    2.82    4.93
   6   1 -15   11.58    6.53
  -6  -1  15    3.96    3.77
  -6  -1  15   17.71    7.21
  -6   1  16    0.00    2.95
   6  -1 -16    1.96    4.62
   6   1 -16    0.00    4.49
  -6  -1  16    6.25    4.68
   6  -1 -17   14.10    7.29
   6   1 -17    5.26    5.63
  -6  -1  17    6.19    5.70
   6  -1 -18  211.09   30.15
   6   1 -18  223.33   30.87
  -6  -1  18  182.87   27.15
  -6   1  19   35.22    9.77
   6  -1 -19   32.01   11.16
   6   1 -19   21.97    9.81
  -6  -1  19   25.01    8.71
  -6   1  20   -0.00    4.44
   6  -1 -20    0.00    5.64
   6   1 -20    1.46    3.96
  -6  -1  20   -0.00    4.12
  -6   1  21   -0.00    4.20
   6  -1 -21    1.53    4.97
   6   1 -21   -0.00    5.07
  -6  -1  21    0.19    3.46
  -6   1  22    7.30    5.75
   6   1 -22    7.52    6.84
  -6  -1  22    6.59    6.13
  -6   1  23    6.13    4.61
   6   1 -23   12.96    8.21
  -6  -1  23   -0.00    4.58
  -6   1  24   14.19    8.17
   6   1 -24   32.39   12.63
  -6  -1  24   18.43    8.29
  -6   1  25   -0.00    3.95
   6  -1 -25   -0.00    5.32
   6   1 -25   -0.00    4.73
  -6  -1  25   -0.00    5.45
  -6   1  26    5.25    5.59
   6  -1 -26   -0.00    5.30
   6   1 -26    8.69    7.35
  -6  -1  26    0.00    3.75
  -6   1  27   -0.00    4.48
   6  -1 -27    0.00    5.43
  -6  -1  27    6.33    5.33
  -6   1  28   23.01    9.80
   6  -1 -28   20.57   10.44
  -6  -1  28   23.88    9.70
  -6   1  29   -0.00    4.45
   6  -1 -29   -0.00    4.58
   6   1 -29    3.43    6.77
  -6  -1  29    1.94    4.35
  -6   1  30    3.99    5.80
   6  -1 -30   19.57   10.98
  -6  -1  30    4.81    5.84
  -6   1  31    1.44    4.11
   6  -1 -31    3.01    4.86
  -6  -1  31    2.35    5.29
  -6   1  32    0.32    4.11
   6  -1 -32   -0.00    6.44
  -6  -1  32   -0.00    3.63
  -6   1  33    9.63    7.36
   6  -1 -33   -0.00    5.86
  -6  -1  33   -0.00    3.98
  -6   1  34    7.48    7.35
   6  -1 -34    7.06    8.55
  -6  -1  34   15.73    9.71
  -6   1  35    1.04    6.59
  -6  -1  35   -0.00    5.92
  -6   1  36   -0.00    5.36
  -6  -1  36    8.91    7.91
  -6   1  37   -0.00    6.80
  -6  -1  37   -0.00    5.33
  -6   1  38    3.40    6.48
  -6  -1  38    0.00    6.43
  -6   2   1    4.30    3.24
  -6   2   1    6.83    4.63
   6  -2  -1    1.32    2.92
   6  -2  -1    1.31    3.27
   6   2  -1   12.11    4.67
   6   2  -1    5.65    4.93
  -6  -2   1   -0.00    2.50
  -6  -2   1    0.00    2.88
  -6   2   2   11.64    4.70
  -6   2   2    7.58    4.37
   6  -2  -2   10.37    4.15
   6  -2  -2   13.05    6.09
   6   2  -2   14.93    4.98
   6   2  -2    5.10    3.84
  -6  -2   2   13.17    5.06
  -6  -2   2    6.62    4.18
  -6   2   3    1.06    2.75
  -6   2   3    6.63    4.07
   6  -2  -3    5.67    3.32
   6  -2  -3   -0.00    3.04
   6   2  -3    9.52    4.35
   6   2  -3    1.45    3.87
  -6  -2   3    6.46    4.17
  -6  -2   3   -0.00    3.22
  -6   2   4   58.65   11.02
  -6   2   4   87.93   13.59
   6  -2  -4   71.31   11.13
   6  -2  -4  101.46   15.37
   6   2  -4   70.14   11.16
   6   2  -4   49.92   11.78
  -6  -2   4   88.58   12.79
  -6  -2   4   84.52   13.91
  -6   2   5   18.01    5.65
  -6   2   5   11.13    5.27
   6  -2  -5   13.99    4.90
   6  -2  -5   13.12    5.72
   6   2  -5    9.11    4.20
   6   2  -5   12.24    5.83
  -6  -2   5   15.09    5.55
  -6  -2   5   12.84    6.24
  -6   2   6  275.85   31.32
  -6   2   6  301.84   33.10
   6  -2  -6  345.28   31.91
   6  -2  -6  352.43   35.80
   6   2  -6  309.46   31.30
   6   2  -6  283.41   34.23
  -6  -2   6  347.21   33.03
  -6  -2   6  313.17   34.35
  -6   2   7   32.58    8.42
  -6   2   7   50.26   10.24
   6  -2  -7   46.32    8.80
   6  -2  -7   46.77   10.77
   6   2  -7   55.55    9.73
   6   2  -7   42.31   10.64
  -6  -2   7   49.73    9.67
  -6  -2   7   55.07   11.60
  -6   2   8   11.48    4.94
  -6   2   8    0.99    2.67
   6  -2  -8    3.08    3.17
   6  -2  -8    5.21    4.61
   6   2  -8    9.98    4.89
   6   2  -8    0.00    3.33
  -6  -2   8    8.59    4.28
  -6  -2   8    2.47    3.27
  -6   2   9   -0.00    2.33
  -6   2   9   -0.00    2.48
   6  -2  -9    1.34    3.02
   6  -2  -9    0.95    2.88
   6   2  -9   -0.00    2.68
   6   2  -9    3.01    4.50
  -6  -2   9    1.05    2.84
  -6  -2   9   -0.00    3.58
  -6   2  10  238.26   27.61
  -6   2  10  226.57   28.25
   6  -2 -10  274.86   27.68
   6  -2 -10  229.27   30.15
   6   2 -10  275.82   32.71
  -6  -2  10  267.19   28.67
  -6  -2  10  271.98   30.84
  -6   2  11  212.11   25.23
  -6   2  11  218.63   26.30
   6  -2 -11  246.53   29.46
   6   2 -11  177.75   27.11
  -6  -2  11  261.04   27.10
  -6  -2  11  199.76   26.72
  -6   2  12   85.61   14.05
   6  -2 -12   88.71   16.66
   6   2 -12   67.49   15.03
  -6  -2  12   84.63   14.23
  -6  -2  12   95.63   16.32
  -6   2  13    8.79    5.37
   6  -2 -13    9.26    5.90
   6   2 -13    2.15    4.79
  -6  -2  13   12.19    5.46
  -6  -2  13    0.12    3.23
  -6   2  14  126.23   18.25
   6  -2 -14  104.34   19.29
   6   2 -14  122.04   20.96
  -6  -2  14  118.30   17.97
  -6  -2  14  127.59   19.98
  -6   2  15   24.66    7.68
   6  -2 -15   31.61   10.23
   6   2 -15   24.79    9.23
  -6  -2  15   34.52    9.14
  -6  -2  15   50.05   11.94
  -6   2  16   70.88   13.15
   6  -2 -16   46.44   13.21
   6   2 -16   47.56   13.38
  -6  -2  16   75.62   15.18
   6  -2 -17    4.43    5.86
   6   2 -17    4.67    4.73
  -6  -2  17    9.55    6.50
   6  -2 -18    9.27    6.98
   6   2 -18    4.38    6.13
  -6  -2  18    9.75    6.88
   6  -2 -19   12.47    7.45
   6   2 -19    0.00    4.65
  -6  -2  19    0.00    3.08
  -6  -2  19    8.52    5.73
  -6   2  20  127.84   19.96
   6   2 -20  127.88   23.65
  -6  -2  20  129.76   20.32
  -6   2  21    0.28    3.43
   6   2 -21    7.18    6.57
  -6  -2  21   -0.00    4.89
  -6   2  22   17.04    7.50
   6   2 -22   20.78   10.23
  -6  -2  22   21.63    8.72
  -6   2  23    0.58    4.08
   6  -2 -23    0.00    5.61
   6   2 -23    5.03    7.02
  -6  -2  23    4.51    5.04
  -6   2  24    4.71    5.29
   6  -2 -24   14.46    8.34
   6   2 -24   15.17    8.65
  -6  -2  24   15.27    7.87
  -6   2  25    4.39    5.79
   6  -2 -25    0.45    4.11
   6   2 -25    5.11    7.18
  -6  -2  25    1.49    4.80
  -6   2  26   25.14    9.61
   6  -2 -26   28.22   11.88
   6   2 -26   27.57   11.98
  -6  -2  26   25.30    9.77
  -6   2  27   -0.00    3.48
   6  -2 -27    7.23    6.94
   6   2 -27    8.91    7.79
  -6  -2  27   11.66    7.22
  -6   2  28    3.71    5.92
   6  -2 -28    9.19    7.93
  -6  -2  28    5.02    5.20
  -6   2  29    0.73    4.65
   6  -2 -29    0.00    4.61
  -6  -2  29    0.79    4.76
  -6   2  30    8.21    6.53
   6  -2 -30   -0.00    5.52
  -6  -2  30    5.18    6.31
  -6   2  31   -0.00    4.29
   6  -2 -31   -0.00    5.59
  -6  -2  31    0.36    5.79
  -6   2  32   10.79    7.15
   6  -2 -32    7.26    8.04
  -6  -2  32    7.49    7.88
  -6   2  33    0.95    4.25
   6  -2 -33   -0.00    6.07
  -6  -2  33   12.08    7.02
  -6   2  34    2.35    5.05
   6  -2 -34    0.39    4.94
  -6  -2  34    4.97    6.02
  -6   2  35   -0.00    5.55
   6  -2 -35   -0.00    5.61
  -6  -2  35   -0.00    5.64
  -6   2  36   12.32    7.91
   6  -2 -36    3.73    6.71
  -6  -2  36    7.12    7.13
  -6   2  37   -0.00    6.47
  -6  -2  37    0.00    5.44
  -6   2  38   -0.00    4.24
  -6   3   1   -0.00    2.45
  -6   3   1    4.85    4.26
   6  -3  -1   -0.00    2.19
   6  -3  -1    3.83    3.79
   6   3  -1    1.43    3.17
   6   3  -1    2.70    3.75
  -6  -3   1    3.09    2.85
  -6  -3   1    0.00    3.12
  -6   3   2  134.21   17.68
  -6   3   2  160.15   19.77
   6  -3  -2  141.69   17.46
   6  -3  -2  142.34   19.77
   6   3  -2  150.72   17.75
   6   3  -2  164.09   21.01
  -6  -3   2  129.10   17.56
  -6  -3   2  147.83   19.95
  -6   3   3  105.59   16.10
  -6   3   3  147.43   18.77
   6  -3  -3  158.62   17.71
   6  -3  -3  133.80   19.16
   6   3  -3  129.86   16.53
   6   3  -3  158.02   20.39
  -6  -3   3  140.91   17.74
  -6  -3   3  132.85   19.01
  -6   3   4   31.98    7.52
  -6   3   4   29.95    7.76
   6  -3  -4   38.24    7.56
   6  -3  -4   33.55    8.76
   6   3  -4   36.39    7.45
   6   3  -4   34.21    9.08
  -6  -3   4   25.81    7.05
  -6  -3   4   35.42    9.01
  -6   3   5    8.22    4.24
  -6   3   5    6.10    4.24
   6  -3  -5   12.71    4.51
   6  -3  -5    6.90    5.16
   6   3  -5    8.39    4.14
   6   3  -5    8.86    4.91
  -6  -3   5   11.18    4.51
  -6  -3   5    9.94    5.43
  -6   3   6   18.78    5.84
  -6   3   6   10.82    5.29
   6  -3  -6   17.52    5.37
   6  -3  -6   18.90    7.33
   6   3  -6   17.73    5.29
   6   3  -6   22.35    7.97
  -6  -3   6   12.50    5.25
  -6  -3   6   17.41    6.77
  -6   3   7   13.09    5.52
  -6   3   7   22.04    6.85
   6  -3  -7   13.12    5.14
   6  -3  -7   23.95    7.55
   6   3  -7   17.07    5.56
   6   3  -7   29.30    9.05
  -6  -3   7   20.57    6.39
  -6  -3   7   35.26    9.32
  -6   3   8  338.94   35.69
  -6   3   8  381.02   37.61
   6  -3  -8  335.62   34.68
   6  -3  -8  384.35   39.51
   6   3  -8  387.25   36.05
   6   3  -8  387.66   40.77
  -6  -3   8  390.37   37.02
  -6  -3   8  308.43   37.31
  -6   3   9   79.73   12.54
   6  -3  -9   60.46   10.61
   6  -3  -9   65.16   13.20
   6   3  -9   63.97   11.03
   6   3  -9   47.36   12.07
  -6  -3   9   71.73   12.22
  -6  -3   9   72.34   13.45
  -6   3  10   21.26    6.48
   6  -3 -10   28.29    6.91
   6  -3 -10   12.93    6.66
   6   3 -10   18.02    7.64
  -6  -3  10   24.88    7.03
  -6  -3  10   27.77    8.28
  -6   3  11    4.05    4.40
   6  -3 -11   11.08    6.64
   6   3 -11   17.69    6.83
  -6  -3  11   10.11    5.61
  -6  -3  11    3.87    4.65
  -6   3  12   64.40   12.25
   6  -3 -12   66.96   14.58
   6   3 -12   64.89   14.32
  -6  -3  12   59.50   12.17
  -6  -3  12   92.39   15.84
  -6   3  13  121.62   17.14
   6  -3 -13  105.40   18.73
   6   3 -13  104.79   19.08
  -6  -3  13  100.04   16.41
  -6  -3  13  101.23   17.83
  -6   3  14  170.65   21.85
   6  -3 -14  157.50   23.86
   6   3 -14  156.49   24.44
  -6  -3  14  164.91   21.96
  -6  -3  14  136.65   22.35
  -6   3  15   12.93    5.60
   6  -3 -15   20.43    8.98
   6   3 -15   21.91    8.97
  -6  -3  15   13.56    6.15
  -6  -3  15    6.48    5.66
  -6   3  16   22.96    7.70
   6  -3 -16    8.89    6.30
   6   3 -16   16.08    8.15
  -6  -3  16   22.02    8.79
   6  -3 -17   60.49   14.39
   6   3 -17   45.38   13.37
  -6  -3  17   47.25   13.39
   6   3 -18  100.52   20.48
  -6  -3  18  117.53   18.93
  -6  -3  18  120.03   20.81
   6   3 -19   30.70   11.72
  -6  -3  19   28.03    9.11
  -6  -3  19   29.93   10.21
  -6   3  20    2.52    4.77
   6   3 -20    1.73    3.62
  -6  -3  20   -0.00    4.47
  -6  -3  20    4.57    5.74
  -6   3  21   -0.00    3.70
   6  -3 -21   -0.00    3.25
   6   3 -21    0.92    4.86
  -6  -3  21    0.00    2.90
  -6  -3  21    0.00    4.77
  -6   3  22   40.44   11.10
   6  -3 -22   16.41    9.73
   6   3 -22   45.55   13.97
  -6  -3  22   32.07   10.58
  -6   3  23   15.08    7.08
   6  -3 -23    3.83    5.88
   6   3 -23   16.30    8.61
  -6  -3  23   10.61    6.62
  -6   3  24   44.34   11.94
   6  -3 -24    9.00    7.94
   6   3 -24   40.36   13.47
  -6  -3  24   49.29   12.59
  -6   3  25   -0.00    3.70
   6  -3 -25   -0.00    5.20
  -6  -3  25   -0.00    4.23
  -6   3  26    2.13    4.84
   6  -3 -26    1.64    5.00
  -6  -3  26    5.87    5.71
  -6   3  27   -0.00    4.04
   6  -3 -27    2.83    6.10
  -6  -3  27    0.30    2.36
  -6   3  28   19.11    8.80
   6  -3 -28    7.71    6.32
  -6  -3  28   14.48    8.23
  -6   3  29   11.79    7.35
   6  -3 -29    3.88    6.19
  -6  -3  29    7.55    5.91
  -6   3  30   10.14    7.20
   6  -3 -30   10.26    8.83
  -6  -3  30   11.59    7.21
  -6   3  31    0.00    4.01
   6  -3 -31   -0.00    5.83
  -6  -3  31   -0.00    4.64
  -6   3  32    1.46    5.13
   6  -3 -32   -0.00    6.46
  -6  -3  32   -0.00    4.16
  -6   3  33    0.72    4.56
   6  -3 -33    1.32    5.87
  -6  -3  33    4.08    5.51
  -6   3  34    3.56    6.33
   6  -3 -34    2.41    7.05
  -6  -3  34    1.30    6.11
  -6   3  35    0.00    5.65
   6  -3 -35   10.12    8.52
  -6  -3  35    3.01    5.94
  -6   3  36    2.12    4.04
   6  -3 -36    3.10    7.38
  -6  -3  36    3.88    6.37
  -6   3  37   -0.00    5.78
   6  -3 -37    1.69    5.98
  -6  -3  37    5.12    6.80
  -6   3  38    2.60    6.35
   6  -3 -38   -0.00    6.27
   6  -3 -39   -0.00    6.86
  -6   4   1  143.66   19.19
  -6   4   1  155.44   20.51
   6  -4  -1  173.61   19.78
   6  -4  -1  145.11   21.03
   6   4  -1  175.22   19.75
   6   4  -1  188.02   22.80
  -6  -4   1  190.32   20.87
  -6  -4   1  197.20   23.27
  -6   4   2    8.77    4.17
  -6   4   2   18.63    6.02
   6  -4  -2   18.01    5.38
   6  -4  -2    9.48    4.99
   6   4  -2   12.14    4.56
   6   4  -2    5.62    4.75
  -6  -4   2    5.09    4.04
  -6  -4   2   13.51    5.60
  -6   4   3    8.27    4.17
  -6   4   3    5.43    3.97
   6  -4  -3    7.46    3.75
   6  -4  -3    0.00    3.04
   6   4  -3    4.21    3.04
   6   4  -3    9.60    5.24
  -6  -4   3    5.28    3.57
  -6  -4   3    4.31    4.28
  -6   4   4   16.24    5.54
  -6   4   4   16.63    5.85
   6  -4  -4   13.77    4.80
   6  -4  -4   12.12    5.83
   6   4  -4   17.62    5.42
   6   4  -4   11.64    5.72
  -6  -4   4   15.25    5.67
  -6  -4   4   12.95    5.82
  -6   4   5  236.31   25.56
   6  -4  -5  214.76   24.06
   6  -4  -5  208.94   26.76
   6   4  -5  272.35   25.69
   6   4  -5  194.85   26.95
  -6  -4   5  243.51   25.86
  -6  -4   5  231.00   27.54
  -6   4   6  205.74   24.51
   6  -4  -6  264.30   25.26
   6  -4  -6  175.69   25.52
   6   4  -6  262.44   25.35
   6   4  -6  202.51   27.29
  -6  -4   6  234.81   25.59
  -6  -4   6  230.83   27.72
  -6   4   7   61.15   10.82
   6  -4  -7   64.69   10.47
   6  -4  -7   64.81   12.54
   6   4  -7   66.22   10.70
   6   4  -7   40.99   10.69
  -6  -4   7   51.15   10.40
  -6  -4   7   69.43   13.22
  -6   4   8    5.79    4.30
   6  -4  -8    5.31    3.64
   6  -4  -8   11.11    5.63
   6   4  -8    1.51    2.70
   6   4  -8   -0.00    4.03
  -6  -4   8    4.54    4.51
  -6  -4   8    4.77    4.42
  -6   4   9   56.91   10.71
   6  -4  -9   70.08   10.99
   6  -4  -9   47.38   11.57
   6   4  -9   68.73   11.20
   6   4  -9   75.34   14.58
  -6  -4   9   56.14   10.85
  -6  -4   9   47.81   11.52
  -6   4  10   30.99    8.17
   6  -4 -10   35.51    7.76
   6  -4 -10   25.33    8.51
   6   4 -10   30.65    9.62
  -6  -4  10   34.39    8.40
  -6  -4  10   38.59   10.25
  -6   4  11  134.74   18.20
   6  -4 -11  120.97   19.84
   6   4 -11  155.42   22.52
  -6  -4  11  140.55   18.84
  -6  -4  11  107.27   18.98
  -6   4  12  120.23   16.58
   6  -4 -12  104.21   17.97
   6   4 -12   82.48   16.91
  -6  -4  12   94.79   15.49
  -6  -4  12   86.03   16.51
  -6   4  13   31.63    8.28
   6  -4 -13   22.32    8.25
   6   4 -13   21.59    8.39
  -6  -4  13   21.96    7.74
  -6  -4  13   28.74    9.51
  -6   4  14    3.17    4.00
   6  -4 -14    3.11    4.17
   6   4 -14    2.63    5.23
  -6  -4  14    1.62    4.05
  -6  -4  14   -0.00    4.05
  -6   4  15   97.77   16.15
   6   4 -15  100.13   19.31
  -6  -4  15  101.24   18.37
  -6   4  16  145.32   20.13
   6   4 -16  110.66   21.55
  -6  -4  16  151.91   23.44
   6   4 -17   20.53    8.87
  -6  -4  17   10.83    6.54
   6   4 -18   24.56   10.26
  -6  -4  18   33.18    9.62
  -6  -4  18   24.52    9.85
   6  -4 -19   26.18   10.55
   6   4 -19   74.71   17.07
  -6  -4  19   63.72   13.59
  -6  -4  19   85.64   17.31
  -6   4  20   82.34   16.00
   6  -4 -20   65.62   16.17
   6   4 -20   96.99   20.68
  -6  -4  20  102.90   17.60
  -6  -4  20  107.79   20.16
  -6   4  21    1.78    3.97
   6  -4 -21    1.40    4.33
  -6  -4  21   -0.00    4.64
  -6   4  22    7.90    5.70
   6  -4 -22    0.00    4.91
  -6  -4  22    9.13    5.69
  -6   4  23   -0.00    4.63
   6  -4 -23   -0.00    3.90
  -6  -4  23    0.00    3.54
  -6   4  24   -0.00    4.06
   6  -4 -24   -0.00    6.28
  -6  -4  24   -0.00    4.05
  -6   4  25    6.65    5.46
   6  -4 -25    0.00    4.70
  -6  -4  25    4.92    4.75
  -6   4  26    2.17    4.80
   6  -4 -26    5.78    5.97
  -6  -4  26   12.72    6.15
  -6   4  27    3.99    5.12
   6  -4 -27    1.43    5.59
  -6  -4  27    8.43    6.83
  -6   4  28    0.00    4.70
   6  -4 -28   14.73    9.48
  -6  -4  28    5.66    5.53
  -6   4  29   -0.00    4.71
   6  -4 -29    0.57    4.80
  -6  -4  29   -0.00    4.50
  -6   4  30    7.49    6.38
   6  -4 -30    0.00    6.36
  -6  -4  30    0.17    4.10
  -6   4  31   -0.00    5.82
   6  -4 -31    3.29    6.80
  -6  -4  31    0.12    4.59
  -6   4  32   12.51    8.80
   6  -4 -32    1.73    6.40
  -6  -4  32    5.65    5.86
  -6   4  33    2.13    6.18
   6  -4 -33   -0.00    6.83
  -6  -4  33   -0.00    5.81
  -6   4  34    1.74    5.39
   6  -4 -34   -0.00    5.96
  -6  -4  34    4.88    7.28
  -6   4  35    3.38    6.17
   6  -4 -35    2.45    6.84
  -6  -4  35    0.00    7.19
  -6   4  36    1.72    5.85
   6  -4 -36    6.69    7.54
  -6  -4  36    4.42    5.93
  -6   4  37    2.40    5.85
   6  -4 -37    7.51    6.82
  -6  -4  37   -0.00    7.08
  -6   4  38   -0.00    7.32
   6  -4 -38   -0.00    5.79
   6  -4 -39    3.86    6.84
   6  -4 -40    0.00    6.93
   6  -4 -41    0.11    5.39
  -6   5   1   18.84    5.88
   6  -5  -1   22.25    5.99
   6  -5  -1   14.36    6.06
   6   5  -1    9.24    4.34
   6   5  -1   13.71    5.65
  -6  -5   1   21.86    6.29
  -6  -5   1   17.57    6.64
  -6   5   2   80.41   12.64
   6  -5  -2   69.70   11.73
   6  -5  -2   94.55   15.16
   6   5  -2   99.28   13.06
   6   5  -2  122.50   16.83
  -6  -5   2   83.29   13.09
  -6  -5   2   74.54   13.74
  -6   5   3  141.14   17.47
   6  -5  -3  123.46   16.09
   6  -5  -3  108.30   17.41
   6   5  -3  123.95   16.00
   6   5  -3  130.77   19.02
  -6  -5   3  146.47   17.76
  -6  -5   3  145.69   19.82
  -6   5   4  112.28   15.19
   6  -5  -4  116.55   14.57
   6  -5  -4   81.14   15.05
   6   5  -4  119.36   14.76
   6   5  -4   93.24   16.10
  -6  -5   4  108.43   14.93
  -6  -5   4   82.28   15.27
  -6   5   5    2.67    2.69
   6  -5  -5    3.93    3.25
   6  -5  -5    0.00    3.03
   6   5  -5    1.28    2.23
   6   5  -5    3.90    4.20
  -6  -5   5    2.60    2.98
  -6  -5   5    0.00    3.20
  -6   5   6    1.15    2.17
   6  -5  -6    1.60    2.40
   6  -5  -6    0.00    2.89
   6   5  -6   -0.00    2.15
   6   5  -6    4.22    4.17
  -6  -5   6    2.77    2.95
  -6  -5   6    5.88    4.72
  -6   5   7   53.47   10.25
   6  -5  -7   71.18   10.65
   6  -5  -7   61.44   12.22
   6   5  -7   47.83    9.44
   6   5  -7   53.77   12.06
  -6  -5   7   53.64   10.17
  -6  -5   7   54.65   11.86
  -6   5   8   46.81    9.38
   6  -5  -8   54.18    9.31
   6  -5  -8   44.98   10.53
   6   5  -8   40.68    8.74
   6   5  -8   44.46   11.08
  -6  -5   8   48.55    9.75
  -6  -5   8   70.53   13.24
  -6   5   9   86.19   13.03
   6  -5  -9   74.00   11.57
   6  -5  -9   53.59   12.01
   6   5  -9   56.72   13.17
  -6  -5   9   76.46   12.86
  -6  -5   9   60.66   13.06
  -6   5  10   33.99    8.33
   6  -5 -10   31.10    7.78
   6  -5 -10   53.98   11.60
   6   5 -10   48.00   11.67
  -6  -5  10   40.46    9.12
  -6  -5  10   40.48   10.48
  -6   5  11    5.32    3.95
   6  -5 -11    2.56    4.43
   6   5 -11   -0.00    2.52
  -6  -5  11   -0.00    3.24
  -6  -5  11   -0.00    3.20
  -6   5  12    8.53    4.70
   6   5 -12    3.27    4.32
  -6  -5  12    3.48    3.92
  -6  -5  12   10.86    6.53
  -6   5  13  224.58   25.51
   6   5 -13  216.24   29.07
  -6  -5  13  205.96   25.32
  -6  -5  13  157.93   25.63
  -6   5  14  234.11   27.11
   6   5 -14  217.61   30.50
  -6  -5  14  223.62   27.32
  -6  -5  14  208.83   29.53
  -6   5  15   -0.00    3.60
   6   5 -15   -0.00    4.24
  -6  -5  15    5.17    5.24
  -6   5  16   11.58    5.48
   6  -5 -16   -0.00    4.15
   6   5 -16   11.55    7.26
  -6  -5  16    5.28    5.52
   6  -5 -17    2.71    4.04
   6   5 -17   -0.00    4.36
  -6  -5  17   -0.00    4.09
   6  -5 -18   63.01   15.15
  -6  -5  18  101.63   16.57
   6  -5 -19    5.62    5.76
  -6  -5  19   18.03    7.61
  -6   5  20    7.45    5.73
   6  -5 -20   11.11    6.48
  -6  -5  20    8.67    5.78
  -6   5  21    0.00    4.14
   6  -5 -21   -0.00    5.11
  -6  -5  21    0.00    4.53
  -6   5  22   -0.00    3.59
   6  -5 -22    4.14    5.18
  -6  -5  22    0.59    3.92
  -6   5  23   40.93   10.78
   6  -5 -23    6.46    7.18
  -6  -5  23   24.98    9.05
  -6   5  24   13.65    7.56
   6  -5 -24   10.33    7.10
  -6  -5  24   15.93    7.83
  -6   5  25    5.79    5.26
   6  -5 -25    7.19    7.37
  -6  -5  25    6.00    5.40
  -6   5  26    3.96    4.73
   6  -5 -26   -0.00    4.26
  -6  -5  26   -0.00    4.68
  -6   5  27   -0.00    3.94
   6  -5 -27   -0.00    6.28
  -6  -5  27   -0.00    4.02
  -6   5  28    8.83    7.89
   6  -5 -28    3.16    7.40
  -6  -5  28   14.86    8.41
  -6   5  29    8.57    7.30
   6  -5 -29    2.89    5.85
  -6  -5  29   16.41    8.87
  -6   5  30    8.07    6.76
   6  -5 -30    7.84    7.99
  -6  -5  30    5.21    5.29
  -6   5  31    2.84    5.68
   6  -5 -31   -0.00    6.91
  -6  -5  31    4.23    5.31
  -6   5  32   -0.00    5.61
   6  -5 -32   -0.00    5.54
  -6  -5  32    3.30    6.32
  -6   5  33    0.08    4.45
   6  -5 -33   -0.00    5.33
  -6  -5  33   -0.00    6.92
  -6   5  34    7.97    6.83
   6  -5 -34    0.63    6.77
  -6  -5  34    3.38    6.61
  -6   5  35   -0.00    6.00
   6  -5 -35   -0.00    5.52
  -6  -5  35    4.84    6.41
  -6   5  36   -0.00    4.76
   6  -5 -36    2.81    6.34
  -6  -5  36    4.49    4.40
  -6   5  37    4.53    6.13
   6  -5 -37    0.00    6.08
  -6   5  38   -0.00    5.24
   6  -5 -38   -0.00    5.91
   6  -5 -39    1.69    7.18
  -6   6   1  144.73   17.82
   6  -6  -1  131.97   16.85
   6  -6  -1   97.91   17.38
   6   6  -1  165.14   17.99
  -6  -6   1  132.20   17.36
  -6  -6   1  168.30   21.08
  -6   6   2   22.17    6.43
   6  -6  -2   33.46    7.30
   6  -6  -2   43.92    9.87
   6   6  -2   30.61    7.06
  -6  -6   2   25.94    6.85
  -6  -6   2   31.18    8.43
  -6   6   3    4.91    3.86
   6  -6  -3    0.81    2.33
   6  -6  -3    3.46    3.83
   6   6  -3    6.69    3.67
  -6  -6   3    3.19    2.92
  -6  -6   3    8.34    5.10
  -6   6   4   15.85    5.59
   6  -6  -4   14.71    5.24
   6  -6  -4   14.70    5.78
   6   6  -4   20.46    5.65
  -6  -6   4   21.87    6.54
  -6  -6   4   23.69    7.50
  -6   6   5  141.43   17.45
   6  -6  -5  127.46   16.17
   6  -6  -5  118.82   18.23
   6   6  -5  127.78   16.16
  -6  -6   5  123.46   16.77
  -6  -6   5  120.44   18.79
  -6   6   6  114.42   14.60
   6  -6  -6  101.82   13.26
   6  -6  -6   89.62   15.03
   6   6  -6   69.66   11.74
   6   6  -6   94.56   15.82
  -6  -6   6   58.26   11.56
  -6  -6   6   96.20   15.89
  -6   6   7   58.15   10.33
   6  -6  -7   55.30    9.41
   6  -6  -7   64.31   12.09
   6   6  -7   43.52    8.88
   6   6  -7   42.74   11.03
  -6  -6   7   43.16    9.61
  -6  -6   7   44.81   11.26
  -6   6   8   18.93    5.96
   6  -6  -8   20.67    5.68
   6   6  -8   15.10    5.40
   6   6  -8   13.56    6.47
  -6  -6   8   19.36    6.37
  -6  -6   8   11.26    6.04
  -6   6   9   74.48   12.90
   6  -6  -9  105.26   13.73
   6   6  -9   63.70   14.23
  -6  -6   9  118.25   16.04
  -6  -6   9   87.68   16.11
  -6   6  10   83.92   12.96
   6  -6 -10   83.90   12.27
   6   6 -10   49.04   12.66
  -6  -6  10   70.30   12.67
  -6  -6  10   58.64   13.45
  -6   6  11   48.18   10.43
   6   6 -11   52.25   12.81
  -6  -6  11   66.79   12.30
  -6  -6  11   65.44   14.01
  -6   6  12   59.31   11.44
   6   6 -12   55.78   13.58
  -6  -6  12   53.26   11.37
  -6  -6  12   54.15   13.20
  -6   6  13    2.87    3.51
   6  -6 -13   -0.00    2.65
   6   6 -13    3.08    4.53
  -6  -6  13    0.63    3.81
  -6  -6  13    2.98    5.20
  -6   6  14   -0.00    2.70
   6  -6 -14   -0.00    3.82
  -6  -6  14    1.28    4.31
  -6   6  15   62.81   12.06
   6  -6 -15   32.32   10.58
  -6   6  16   11.04    5.77
   6  -6 -16   13.84    6.76
   6  -6 -17   14.48    7.13
  -6  -6  17   14.09    6.76
   6  -6 -18   12.10    7.10
  -6  -6  18   50.59   11.38
   6  -6 -19   16.07    8.76
  -6  -6  19    5.61    5.30
  -6   6  20    5.38    4.83
   6  -6 -20   -0.00    3.92
  -6  -6  20    0.00    4.87
  -6   6  21    8.44    5.66
   6  -6 -21    5.17    6.58
  -6  -6  21   13.10    7.29
  -6   6  22    4.67    4.57
   6  -6 -22    0.00    4.82
  -6  -6  22   16.19    7.73
  -6   6  23    9.34    6.33
   6  -6 -23    0.37    3.68
  -6  -6  23   12.90    7.42
  -6   6  24    4.82    5.28
   6  -6 -24   -0.00    4.70
  -6  -6  24    2.51    4.19
  -6   6  25   19.69    7.98
   6  -6 -25    9.33    7.72
  -6  -6  25   12.74    7.35
  -6   6  26   10.30    6.48
   6  -6 -26    9.24    7.09
  -6  -6  26    5.19    5.30
  -6   6  27    8.47    7.23
   6  -6 -27    1.83    4.77
  -6  -6  27    0.55    4.89
  -6   6  28    8.30    6.54
   6  -6 -28    2.52    4.12
  -6  -6  28    2.60    4.98
  -6   6  29   -0.00    5.15
   6  -6 -29    2.12    4.93
  -6  -6  29   -0.00    4.37
  -6   6  30    2.02    4.86
   6  -6 -30    1.75    7.23
  -6  -6  30    5.18    5.44
  -6   6  31   10.02    6.88
   6  -6 -31    1.72    5.34
  -6  -6  31   11.66    7.63
  -6   6  32    1.71    5.70
   6  -6 -32    3.64    6.29
  -6  -6  32    5.65    6.90
  -6   6  33    3.09    4.90
   6  -6 -33    6.40    8.58
  -6  -6  33    7.05    6.98
  -6   6  34    0.22    4.44
   6  -6 -34   -0.00    6.29
  -6  -6  34   -0.00    5.93
  -6   6  35   -0.00    5.52
   6  -6 -35   10.54    9.16
  -6  -6  35    1.80    5.51
  -6   6  36   -0.00    5.77
   6  -6 -36   -0.00    5.65
  -6  -6  36    4.09    7.34
  -6   6  37   -0.00    4.78
   6  -6 -37   -0.00    4.81
  -6   6  38    1.06    5.71
   6  -6 -38   -0.00    6.56
  -6   7   1   12.35    5.08
   6  -7  -1   13.10    4.71
   6   7  -1   14.69    4.91
   6   7  -1   16.79    6.12
  -6  -7   1   23.23    6.30
  -6  -7   1   13.84    5.80
  -6   7   2   13.17    5.21
   6  -7  -2   13.54    4.64
   6   7  -2    9.14    4.03
   6   7  -2    7.51    4.60
  -6  -7   2    5.14    3.46
  -6  -7   2   24.07    7.76
  -6   7   3  215.91   24.94
   6  -7  -3  232.54   24.67
   6   7  -3  231.26   24.55
   6   7  -3  218.86   26.94
  -6  -7   3  247.78   25.84
  -6  -7   3  231.22   28.06
  -6   7   4   65.55   11.38
   6  -7  -4   76.34   11.38
   6   7  -4   77.18   11.32
   6   7  -4   72.22   13.20
  -6  -7   4   49.46   10.13
  -6  -7   4   71.50   13.32
  -6   7   5   29.66    7.26
   6  -7  -5   23.83    6.09
   6   7  -5   15.99    5.26
   6   7  -5    9.72    5.05
  -6  -7   5   18.89    6.07
  -6  -7   5    8.46    6.02
  -6   7   6   12.14    5.07
   6  -7  -6   20.69    5.69
   6   7  -6   21.68    5.85
   6   7  -6   13.56    5.90
  -6  -7   6   15.23    5.52
  -6  -7   6   21.38    7.54
  -6   7   7   14.05    5.64
   6  -7  -7   20.19    5.83
   6   7  -7   19.89    5.93
  -6  -7   7   31.98    7.82
  -6  -7   7   19.90    7.68
  -6   7   8   30.99    7.62
   6  -7  -8   41.01    8.28
   6   7  -8   46.78    8.89
  -6  -7   8   27.31    7.64
  -6  -7   8   39.13   10.27
  -6   7   9  135.59   17.33
   6  -7  -9  106.83   15.17
  -6  -7   9  133.28   18.08
  -6  -7   9  114.91   18.98
  -6   7  10   -0.00    3.02
   6  -7 -10    2.61    2.80
   6  -7 -10    0.11    2.74
  -6  -7  10    0.99    2.80
  -6   7  11    1.04    2.46
   6  -7 -11   -0.00    3.18
  -6  -7  11    0.51    2.62
  -6   7  12    9.61    5.44
   6  -7 -12   11.01    6.24
  -6  -7  12   20.94    7.53
  -6   7  13  147.42   19.14
   6  -7 -13   99.84   18.61
  -6  -7  13  136.74   19.43
  -6   7  14    1.99    3.87
   6  -7 -14    4.58    5.16
  -6   7  15   -0.00    3.09
   6  -7 -15    2.33    4.93
  -6   7  16    0.21    3.30
   6  -7 -16    6.26    5.03
   6  -7 -17    2.89    4.78
  -6  -7  17    3.13    4.17
   6  -7 -18    1.47    4.26
  -6  -7  18    0.24    3.60
   6  -7 -19   30.02   10.35
  -6  -7  19   37.24   10.57
  -6   7  20    0.00    3.73
   6  -7 -20   -0.00    4.36
  -6  -7  20    3.34    4.53
  -6   7  21    0.00    3.30
   6  -7 -21    1.66    3.98
  -6  -7  21    2.32    4.75
  -6   7  22    1.29    5.09
   6  -7 -22    1.23    4.98
  -6  -7  22    1.47    3.39
  -6   7  23   20.82    8.34
   6  -7 -23   15.26    7.99
  -6  -7  23   13.73    6.95
  -6   7  24    1.95    4.38
   6  -7 -24    6.56    6.34
  -6  -7  24    2.32    4.63
  -6   7  25   19.44    8.08
   6  -7 -25   12.52    8.61
  -6  -7  25    5.91    6.14
  -6   7  26    1.54    3.85
   6  -7 -26    0.37    4.59
  -6  -7  26    0.00    4.51
  -6   7  27    7.39    6.04
   6  -7 -27   10.36    7.66
  -6  -7  27    0.95    4.36
  -6   7  28    7.58    6.18
   6  -7 -28    5.28    6.50
  -6  -7  28    5.91    5.66
  -6   7  29   13.30    7.94
   6  -7 -29    2.98    5.86
  -6  -7  29    5.34    6.52
  -6   7  30    3.42    5.69
   6  -7 -30    0.84    5.99
  -6  -7  30    0.37    4.34
  -6   7  31    1.44    3.51
   6  -7 -31   -0.00    6.00
  -6  -7  31    4.05    5.25
  -6   7  32   -0.00    4.75
   6  -7 -32    2.39    7.17
  -6  -7  32    0.75    5.22
  -6   7  33   -0.00    4.61
   6  -7 -33    0.39    5.27
  -6  -7  33    9.70    8.12
  -6   7  34   -0.00    4.81
   6  -7 -34   -0.00    6.78
  -6  -7  34   -0.00    5.20
  -6   7  35    8.02    6.75
   6  -7 -35   -0.00    4.09
  -6  -7  35    5.20    7.43
  -6   7  36   -0.00    5.47
   6  -7 -36    2.88    5.53
  -6  -7  36    3.85    6.48
  -6   7  37    5.30    6.69
  -6   7  38    3.59    6.41
  -6   8   1  142.06   17.08
   6  -8  -1  127.42   15.94
   6   8  -1  127.82   15.95
  -6  -8   1   97.99   15.28
  -6   8   2    5.07    3.25
   6  -8  -2    6.41    3.84
   6  -8  -2    9.55    4.59
   6   8  -2    8.21    4.28
  -6  -8   2    4.08    3.36
  -6   8   3    1.94    2.86
   6  -8  -3   -0.00    2.67
   6  -8  -3    0.70    3.13
   6   8  -3    0.08    2.38
  -6  -8   3   -0.00    2.55
  -6   8   4    0.64    2.71
   6  -8  -4    0.00    2.34
   6  -8  -4    2.99    3.54
   6   8  -4   -0.00    2.51
  -6  -8   4    2.59    3.23
  -6   8   5  169.04   20.69
   6  -8  -5  196.94   20.86
   6  -8  -5  154.45   21.83
   6   8  -5  177.80   20.36
  -6  -8   5  172.08   21.14
  -6   8   6    0.79    2.84
   6  -8  -6    9.92    4.23
   6  -8  -6    1.97    3.96
   6   8  -6    5.31    3.57
  -6  -8   6    2.25    3.37
  -6   8   7   56.44   10.83
   6  -8  -7   92.89   12.62
   6  -8  -7   59.30   12.31
   6   8  -7   70.32   11.46
  -6  -8   7   74.49   12.68
  -6   8   8   -0.00    2.76
   6  -8  -8    3.80    3.33
   6  -8  -8    2.36    3.96
  -6  -8   8    0.52    2.61
  -6   8   9  115.04   16.74
   6  -8  -9  152.50   17.41
   6  -8  -9  112.51   18.13
  -6  -8   9  130.35   18.14
  -6   8  10   40.50    9.06
   6  -8 -10   41.74    8.40
   6  -8 -10   38.78   10.01
  -6  -8  10   35.03    9.31
  -6   8  11   70.76   12.66
   6  -8 -11   65.70   11.20
   6  -8 -11   80.13   14.65
  -6  -8  11   78.86   13.89
  -6   8  12   18.84    6.43
   6  -8 -12   10.01    6.06
  -6  -8  12   11.33    5.91
  -6   8  13   -0.00    3.30
   6  -8 -13    0.00    2.81
  -6  -8  13    0.00    3.99
  -6   8  14    5.68    3.97
   6  -8 -14    0.00    4.59
  -6   8  15   74.59   13.17
   6  -8 -15   40.91   11.51
  -6   8  16    0.34    3.00
   6  -8 -16    1.09    2.49
  -6   8  17   27.90    8.53
   6  -8 -17   22.78    8.70
  -6  -8  17   27.05    9.08
   6  -8 -18    0.44    4.38
  -6  -8  18   -0.00    3.08
   6  -8 -19    7.61    6.40
  -6  -8  19    4.98    5.15
  -6   8  20   -0.00    4.73
   6  -8 -20    0.00    4.40
  -6  -8  20   -0.00    3.95
  -6   8  21    9.41    5.72
   6  -8 -21    4.52    5.66
  -6  -8  21   13.73    7.17
  -6   8  22    2.79    4.15
   6  -8 -22    0.02    4.71
  -6  -8  22    2.66    3.70
  -6   8  23    1.66    3.78
   6  -8 -23    7.66    6.79
  -6  -8  23    4.60    5.17
  -6   8  24    0.00    3.74
   6  -8 -24   -0.00    4.71
  -6  -8  24   -0.00    4.23
  -6   8  25    5.72    5.96
   6  -8 -25    2.50    6.40
  -6  -8  25   14.61    7.85
  -6   8  26    1.84    5.62
   6  -8 -26    0.33    3.54
  -6  -8  26    1.77    5.62
  -6   8  27   11.23    6.34
   6  -8 -27    1.61    5.27
  -6  -8  27   10.51    6.88
  -6   8  28   -0.00    3.96
   6  -8 -28    0.00    7.36
  -6  -8  28   -0.00    4.01
  -6   8  29    0.49    4.42
   6  -8 -29    1.62    4.48
  -6  -8  29   -0.00    4.49
  -6   8  30   -0.00    3.22
   6  -8 -30    4.94    6.17
  -6  -8  30    3.00    5.75
  -6   8  31    2.19    4.89
   6  -8 -31    4.02    6.88
  -6  -8  31   -0.00    7.48
  -6   8  32   -0.00    5.46
   6  -8 -32    3.12    6.41
  -6  -8  32    0.14    4.61
  -6   8  33    5.27    5.77
   6  -8 -33   -0.00    6.47
  -6  -8  33    6.59    6.83
  -6   8  34    2.50    5.00
   6  -8 -34    0.61    5.49
  -6  -8  34    0.31    5.34
  -6  -8  35    0.82    5.32
  -6   9   1    4.21    3.46
   6  -9  -1    4.05    3.21
   6  -9  -1    1.22    3.09
   6   9  -1    8.56    4.07
  -6  -9   1    3.57    3.33
  -6   9   2    3.65    3.51
   6  -9  -2    9.80    4.14
   6  -9  -2    8.19    4.56
   6   9  -2    7.97    4.11
  -6  -9   2   14.06    4.80
  -6   9   3  143.26   18.88
   6  -9  -3  161.53   18.95
   6  -9  -3  153.71   20.91
   6   9  -3  163.29   19.02
  -6  -9   3  171.04   20.06
  -6   9   4    8.18    4.15
   6  -9  -4    8.33    3.94
   6  -9  -4   10.93    5.53
   6   9  -4    7.82    3.99
  -6  -9   4    9.77    4.42
  -6   9   5    2.25    3.20
   6  -9  -5    2.64    3.00
   6  -9  -5    0.37    3.12
   6   9  -5    0.80    2.87
  -6  -9   5   -0.00    3.39
  -6   9   6   19.36    5.88
   6  -9  -6   10.36    4.55
   6  -9  -6    0.95    3.87
   6   9  -6   15.23    5.15
  -6  -9   6    9.67    5.12
  -6   9   7   14.96    5.53
   6  -9  -7   20.21    5.71
   6  -9  -7    3.92    4.24
   6   9  -7    6.23    4.03
  -6  -9   7   11.10    5.11
  -6   9   8   -0.00    2.68
   6  -9  -8    0.91    2.83
   6  -9  -8    0.94    3.81
  -6  -9   8   -0.00    2.70
  -6   9   9   64.33   11.30
   6  -9  -9   70.75   11.09
   6  -9  -9   38.90   10.37
  -6  -9   9   67.35   12.26
  -6   9  10    4.91    4.02
   6  -9 -10    4.23    3.49
   6  -9 -10    0.00    3.60
  -6  -9  10    0.00    4.07
  -6   9  11    2.72    3.31
   6  -9 -11    1.24    3.70
  -6  -9  11    3.55    3.73
  -6   9  12    8.24    4.39
   6  -9 -12    1.77    4.57
  -6  -9  12   -0.00    2.92
  -6   9  13   90.45   13.68
   6  -9 -13   39.14   10.92
  -6  -9  13   56.77   12.18
  -6   9  14    0.00    3.40
   6  -9 -14    3.21    3.68
  -6   9  15   15.41    6.32
   6  -9 -15   11.28    6.54
  -6   9  16   22.38    7.40
   6  -9 -16    1.53    4.09
  -6  -9  16    6.84    5.25
  -6   9  17    5.37    4.89
   6  -9 -17    1.97    4.37
  -6  -9  17    6.89    5.71
   6  -9 -18    2.62    4.56
  -6  -9  18    0.00    4.38
   6  -9 -19    8.06    6.27
  -6  -9  19    9.31    6.48
   6  -9 -20   -0.00    5.07
  -6  -9  20   10.50    6.28
  -6   9  21   -0.00    2.97
   6  -9 -21   -0.00    3.16
  -6  -9  21   -0.00    4.14
  -6   9  22   -0.00    4.41
   6  -9 -22    2.39    4.37
  -6  -9  22    1.09    3.47
  -6   9  23   18.85    7.97
   6  -9 -23   11.08    6.90
  -6  -9  23   31.38   10.86
  -6   9  24    3.51    4.73
   6  -9 -24   -0.00    4.46
  -6  -9  24    2.82    5.22
  -6   9  25    4.65    5.95
   6  -9 -25    5.47    6.51
  -6  -9  25    3.66    5.52
   6  -9 -26    5.04    6.95
  -6  -9  26   -0.00    4.12
   6  -9 -27    2.59    5.27
  -6  -9  27    1.03    4.86
   6  -9 -28    0.00    3.26
  -6  -9  28    7.78    6.69
   6  -9 -29    0.00    6.55
  -6  -9  29    3.80    6.09
   6  -9 -30   -0.00    6.00
  -6  -9  30    3.11    5.90
   6  -9 -31    5.34    6.05
  -6  -9  31   -0.00    4.46
   6  -9 -32    2.26    5.08
  -6  -9  32   -0.00    4.77
   6  -9 -33   -0.00    7.58
  -6  -9  33    1.62    6.20
  -6  -9  34   -0.00    6.66
  -6  -9  35    3.07    5.39
  -6  10   1   29.95    7.57
   6 -10  -1   30.83    8.57
  -6 -10   1   33.63    7.68
  -6  10   2   13.67    5.31
   6 -10  -2    5.63    3.95
  -6 -10   2   10.54    4.75
  -6  10   3   -0.00    2.26
   6 -10  -3   -0.00    2.01
  -6 -10   3    0.38    3.34
  -6  10   4   11.26    4.78
   6 -10  -4    0.00    3.08
  -6 -10   4    7.32    4.14
  -6  10   5   36.32    8.02
   6 -10  -5   27.16    8.15
  -6 -10   5   30.84    7.90
  -6  10   6    0.68    2.36
   6 -10  -6    3.00    3.39
  -6 -10   6    0.00    2.76
  -6  10   7   11.84    5.05
   6 -10  -7   12.50    5.59
  -6 -10   7    8.21    4.62
  -6  10   8    2.05    2.64
   6 -10  -8    1.58    2.86
  -6 -10   8    2.08    3.38
  -6  10   9    0.00    2.82
   6 -10  -9    5.82    4.64
  -6 -10   9    0.15    3.09
  -6  10  10   -0.00    2.61
   6 -10 -10    8.13    4.77
  -6 -10  10    2.93    3.37
  -6  10  11   70.20   12.43
   6 -10 -11   59.50   13.16
  -6 -10  11   80.22   13.93
   6 -10 -12   -0.00    3.69
  -6 -10  12    0.00    3.15
   6 -10 -13    0.91    3.51
   6 -10 -14    3.58    4.72
   6 -10 -15   13.50    7.08
   6 -10 -16   -0.00    4.25
  -6 -10  16    2.91    4.46
   6 -10 -17   19.97    8.59
  -6 -10  17   20.34    8.46
   6 -10 -18    1.99    5.88
  -6 -10  18   -0.00    3.73
   6 -10 -19    0.71    4.49
  -6 -10  19    5.49    5.21
   6 -10 -20    0.00    4.84
  -6 -10  20   -0.00    4.41
   6 -10 -21    9.98    6.89
  -6 -10  21   29.45    9.79
   6 -10 -22    2.43    4.49
  -6 -10  22   -0.00    3.93
   6 -10 -23   -0.00    3.45
  -6 -10  23    0.00    3.89
   6 -10 -24   -0.00    4.50
  -6 -10  24   -0.00    3.96
   6 -10 -25    2.82    5.51
  -6 -10  25   12.91    7.97
   6 -10 -26    3.70    5.53
  -6 -10  26   -0.00    4.82
   6 -10 -27    0.00    4.27
  -6 -10  27   10.08    7.88
   6 -10 -28    5.95    5.91
  -6 -10  28   -0.00    3.81
   6 -10 -29    1.41    6.13
  -6 -10  29    2.59    5.21
   6 -10 -30    0.96    5.92
  -6 -10  30    0.34    4.14
   6 -10 -31   -0.00    4.90
  -6 -10  31    6.44    5.83
  -6 -10  32   -0.00    6.09
  -6 -10  33   -0.00    5.94
  -6 -10  34    3.27    6.38
   6 -11  -1    4.94    4.40
   6 -11  -2   -0.00    3.00
   6 -11  -3   21.76    7.37
   6 -11  -4    0.12    2.90
   6 -11  -5    2.83    3.68
   6 -11  -6   -0.00    3.63
   6 -11  -7    6.22    4.88
   6 -11  -8   15.34    6.15
   6 -11  -9   22.27    7.45
   6 -11 -10    3.96    4.72
  -6 -11  10    3.95    4.04
   6 -11 -11    0.84    3.11
  -6 -11  11   -0.00    3.39
   6 -11 -12    0.26    3.21
  -6 -11  12    0.00    2.31
   6 -11 -13   18.39    7.48
   6 -11 -14   -0.00    3.08
   6 -11 -15   10.08    6.90
   6 -11 -16   -0.00    5.13
  -6 -11  16    1.74    3.35
   6 -11 -17   10.48    6.32
  -6 -11  17   11.12    6.38
   6 -11 -18    8.70    7.09
  -6 -11  18    0.81    3.97
   6 -11 -19    4.63    5.63
  -6 -11  19    6.17    5.67
   6 -11 -20    4.21    5.18
  -6 -11  20   -0.00    3.14
   6 -11 -21    3.61    4.56
  -6 -11  21   -0.00    3.83
   6 -11 -22    0.00    5.05
  -6 -11  22   -0.00    4.14
   6 -11 -23    0.54    4.38
  -6 -11  23   17.26    8.41
   6 -11 -24    3.28    4.70
  -6 -11  24   -0.00    3.61
   6 -11 -25   10.37    6.38
  -6 -11  25    3.65    6.48
   6 -11 -26    3.95    5.67
  -6 -11  26    1.13    5.02
   6 -11 -27    4.53    5.87
  -6 -11  27   -0.00    5.31
   6 -11 -28   -0.00    6.43
  -6 -11  28    3.30    5.60
   6 -11 -29    0.66    5.96
  -6 -11  29    0.00    5.81
  -6 -11  30    1.12    4.44
  -6 -11  31    2.15    5.56
  -6 -11  32    6.46    7.31
  -6 -11  33    0.89    6.33
  -6 -11  34    0.00    4.42
   6 -12  -1   29.14    8.16
   6 -12  -2    1.23    3.13
   6 -12  -3    0.00    3.35
   6 -12  -4    3.49    3.90
   6 -12  -5   26.48    8.12
   6 -12  -6    1.18    2.79
   6 -12  -7    2.41    3.60
   6 -12  -8    0.79    3.07
   6 -12  -9    1.29    3.37
   6 -12 -10    6.21    4.10
   6 -12 -11   16.42    6.90
   6 -12 -12   -0.00    2.83
   6 -12 -13    0.00    3.51
   6 -12 -14   -0.00    3.13
   6 -12 -15    2.12    4.48
   6 -12 -16    3.46    4.35
   6 -12 -17    4.71    5.58
   6 -12 -18    0.11    3.71
   6 -12 -19   -0.00    5.67
   6 -12 -20    0.25    3.79
   6 -12 -21    2.31    4.16
   6 -12 -22    2.85    5.24
   6 -12 -23   -0.00    4.35
   6 -12 -24    0.60    4.89
   6 -12 -25    1.22    3.75
   6 -12 -26    2.68    5.71
   6 -12 -27    8.76    7.27
   6 -13  -1    0.00    3.13
   6 -13  -2    1.51    2.76
   6 -13  -3   24.03    7.51
   6 -13  -4    7.72    5.00
   6 -13  -5    1.45    3.39
   6 -13  -6    0.00    2.55
   6 -13  -7   13.89    5.48
   6 -13  -8    0.02    2.58
   6 -13  -9   26.50    7.91
   6 -13 -10    0.75    3.19
   6 -13 -11    1.09    3.50
   6 -13 -12    4.10    3.74
   6 -13 -13    2.52    4.89
   6 -13 -14    1.18    4.07
   6 -13 -15   -0.00    4.03
   6 -13 -16   -0.00    3.41
   6 -13 -17    0.00    4.79
   6 -13 -18   -0.00    4.22
   6 -13 -19    0.43    4.54
   6 -13 -20    4.30    4.94
   6 -13 -21    1.21    4.63
   6 -13 -22   -0.00    4.28
   6 -13 -23    1.81    4.92
   6 -13 -24    1.12    5.35
   6 -14  -1   11.70    5.38
   6 -14  -2    2.36    3.41
   6 -14  -3   -0.00    2.71
   6 -14  -4    4.18    4.10
   6 -14  -5    8.38    5.04
   6 -14  -6   20.34    6.54
   6 -14  -7   10.53    5.09
   6 -14  -8   -0.00    3.01
   6 -14  -9    0.00    3.43
   6 -14 -10    5.36    4.53
   6 -14 -11    2.36    3.89
   6 -14 -12    1.56    3.73
   6 -14 -13    2.66    3.94
   6 -14 -14    1.81    3.15
   6 -14 -15    2.49    3.18
   6 -14 -16    1.58    4.08
   6 -14 -17   -0.00    3.54
   6 -14 -18    3.22    4.48
   6 -14 -19   -0.00    4.00
   6 -14 -20    2.33    3.25
   6 -14 -21    6.50    5.64
   6 -14 -22   -0.00    4.30
   6 -15  -1   -0.00    2.57
   6 -15  -2    6.78    4.41
   6 -15  -3    4.93    3.95
   6 -15  -4    0.67    3.09
   6 -15  -5    0.00    2.14
   6 -15  -6    0.96    2.51
   6 -15  -7    4.06    3.24
   6 -15  -8    5.13    3.74
   6 -15  -9    4.32    4.23
   6 -15 -10   -0.00    3.36
   6 -15 -11    0.00    4.06
   6 -15 -12    3.79    4.27
   6 -15 -13    5.65    4.53
   6 -15 -14    2.02    3.60
   6 -15 -15   -0.00    3.40
   6 -15 -16    0.00    3.94
   6 -15 -17    4.30    4.41
   6 -15 -18    3.25    3.91
   6 -15 -19    2.44    4.66
   6 -16  -1    4.04    3.77
   6 -16  -2    0.10    2.66
   6 -16  -3    0.96    2.62
   6 -16  -4    0.42    3.40
   6 -16  -5    2.35    3.07
   6 -16  -6    0.95    2.27
   6 -16  -7    2.59    3.38
   6 -16  -8    0.00    2.52
   6 -16  -9    2.05    3.34
   6 -16 -10    0.28    2.73
   6 -16 -11    1.35    3.22
   6 -16 -12    2.08    3.66
   6 -16 -13    0.85    2.44
   6 -16 -14    1.57    2.94
   6 -16 -15    0.00    3.33
   6 -16 -16    3.89    4.38
   6 -17  -1    0.81    4.12
   6 -17  -2   -0.00    2.60
   6 -17  -3   -0.00    2.92
   6 -17  -4    2.47    2.51
   6 -17  -5   -0.00    2.27
   6 -17  -6    5.67    4.08
   6 -17  -7    1.36    3.13
   6 -17  -8    2.16    3.45
   6 -17  -9   -0.00    3.32
   6 -17 -10   -0.00    3.27
   6 -17 -11   -0.00    3.09
   6 -17 -12    0.43    2.34
   6 -18  -3   -0.00    2.28
  -5   0   1    0.03    1.84
  -5   0   1    3.92    3.12
   5   0  -1    3.28    3.04
   5   0  -1    0.00    3.25
  -5   0   2   -0.00    2.17
  -5   0   2    0.48    2.14
   5   0  -2    0.57    2.65
   5   0  -2   -0.00    2.80
  -5   0   3   87.94   12.27
  -5   0   3   93.76   13.48
   5   0  -3   77.07   11.14
   5   0  -3   74.28   12.93
  -5   0   4    1.35    2.55
  -5   0   4   -0.00    2.79
   5   0  -4    0.50    1.97
   5   0  -4   -0.00    3.13
  -5   0   5 2097.70  171.09
  -5   0   5 2345.57  174.40
   5   0  -5 2199.57  170.72
   5   0  -5 1971.86  173.23
  -5   0   6   -0.00    3.41
  -5   0   6    1.33    3.27
   5   0  -6   -0.00    2.39
   5   0  -6    0.60    3.17
  -5   0   7   76.89   11.79
  -5   0   7   74.40   12.64
   5   0  -7   73.28   11.06
   5   0  -7   68.39   12.85
  -5   0   8   -0.00    2.78
  -5   0   8    0.00    2.92
   5   0  -8    1.22    2.46
   5   0  -8    0.10    3.70
  -5   0   9  489.89   47.68
  -5   0   9  627.24   51.68
   5   0  -9  532.71   47.53
   5   0  -9  468.19   50.47
  -5   0  10    0.00    2.40
  -5   0  10   -0.00    3.13
   5   0 -10   -0.00    2.84
   5   0 -10    0.00    3.63
  -5   0  11   31.15    8.01
  -5   0  11   36.44    8.91
   5   0 -11   36.50    7.87
   5   0 -11   43.78   10.94
  -5   0  12    0.68    2.75
  -5   0  12   -0.00    3.23
   5   0 -12    1.44    2.97
   5   0 -12   -0.00    2.90
  -5   0  13    4.26    4.36
  -5   0  13    2.82    3.48
   5   0 -13    7.52    4.09
   5   0 -13    7.22    5.40
  -5   0  14    1.14    2.89
  -5   0  14    4.45    4.00
   5   0 -14   -0.00    3.79
  -5   0  15  117.50   18.05
  -5   0  15  130.05   19.94
   5   0 -15  152.90   22.65
  -5   0  16    1.95    3.42
  -5   0  16   -0.00    3.81
   5   0 -16    1.51    3.12
  -5   0  17   75.31   13.67
  -5   0  17   55.24   12.94
   5   0 -17   73.17   15.61
  -5   0  18    1.14    2.59
  -5   0  18   -0.00    3.32
   5   0 -18    3.73    4.26
   5   0 -19   93.65   18.76
   5   0 -20    0.92    4.48
  -5   0  21  165.05   22.98
   5   0 -21  141.65   25.20
  -5   0  22    0.63    5.18
   5   0 -22    6.43    5.98
  -5   0  23   -0.00    4.14
   5   0 -23    2.13    4.62
  -5   0  24   -0.00    3.56
   5   0 -24   -0.00    5.49
  -5   0  25   17.95    8.41
   5   0 -25   24.64   11.32
  -5   0  26    0.36    4.19
  -5   0  27   31.23   10.57
  -5   0  28   -0.00    6.26
   5   0 -28   -0.00    5.36
  -5   0  29    8.50    6.64
   5   0 -29    5.05    6.90
  -5   0  30   -0.00    4.32
   5   0 -30    1.70    4.70
  -5   0  31   18.24    8.75
   5   0 -31   33.25   12.90
  -5   0  32   -0.00    5.66
   5   0 -32   -0.00    4.89
  -5   0  33    4.32    7.39
   5   0 -33   -0.00    4.54
  -5   0  35   15.61    8.75
  -5   0  36    2.27    5.20
  -5   0  37    8.09    7.78
  -5   0  38    6.01    6.75
  -5   0  39   -0.00    5.87
  -5   1   1  431.54   41.09
  -5   1   1  459.28   43.00
   5  -1  -1  488.41   41.46
   5  -1  -1  422.33   43.03
   5   1  -1  433.60   40.64
   5   1  -1  439.27   43.41
  -5  -1   1  468.07   41.57
  -5  -1   1  483.24   43.68
  -5   1   2    7.20    3.71
  -5   1   2    0.30    2.97
   5  -1  -2    5.96    3.55
   5  -1  -2    2.50    3.34
   5   1  -2    1.60    2.71
   5   1  -2    4.41    3.61
  -5  -1   2    1.19    2.99
  -5  -1   2    3.46    3.65
  -5   1   3  510.48   43.37
  -5   1   3  431.17   43.52
   5  -1  -3  495.98   42.48
   5  -1  -3  447.78   44.63
   5   1  -3  465.33   42.06
   5   1  -3  451.67   44.67
  -5  -1   3  466.96   42.80
  -5  -1   3  469.55   44.59
  -5   1   4    8.28    4.14
  -5   1   4    9.79    5.08
   5  -1  -4    6.80    3.56
   5  -1  -4    8.42    4.91
   5   1  -4    6.46    3.87
   5   1  -4    8.60    5.37
  -5  -1   4    9.13    4.06
  -5  -1   4   13.90    5.35
  -5   1   5  107.35   14.35
  -5   1   5  142.19   16.93
   5  -1  -5  102.43   13.59
   5  -1  -5  109.90   16.15
   5   1  -5   98.49   13.46
   5   1  -5   93.19   15.29
  -5  -1   5   98.03   14.07
  -5  -1   5  134.96   17.04
  -5   1   6  518.71   45.21
  -5   1   6  428.71   45.23
   5  -1  -6  519.97   44.53
   5  -1  -6  466.90   46.83
   5   1  -6  500.12   44.38
   5   1  -6  473.12   47.22
  -5  -1   6  510.61   45.10
  -5  -1   6  483.77   46.57
  -5   1   7  580.78   53.17
  -5   1   7  636.11   55.52
   5  -1  -7  560.80   52.32
   5  -1  -7  690.56   57.62
   5   1  -7  609.49   52.96
   5   1  -7  553.76   55.81
  -5  -1   7  579.50   53.16
  -5  -1   7  624.04   55.79
  -5   1   8    0.00    2.58
  -5   1   8    0.15    2.64
   5  -1  -8    0.55    2.58
   5  -1  -8    1.76    2.92
   5   1  -8   -0.00    2.81
   5   1  -8    0.00    4.02
  -5  -1   8    0.00    2.86
  -5  -1   8    2.98    3.92
  -5   1   9   31.87    7.63
  -5   1   9   53.13   10.45
   5  -1  -9   40.85    8.15
   5  -1  -9   35.26    9.52
   5   1  -9   41.37    8.21
   5   1  -9   37.96    9.70
  -5  -1   9   33.75    8.06
  -5  -1   9   42.33    9.49
  -5   1  10    0.00    2.40
  -5   1  10    2.94    4.22
   5  -1 -10    1.97    2.94
   5  -1 -10    0.83    3.28
   5   1 -10    0.89    2.85
   5   1 -10    1.53    3.75
  -5  -1  10    0.07    2.71
  -5  -1  10    2.83    3.64
  -5   1  11  191.43   21.90
  -5   1  11  163.05   21.78
   5  -1 -11  159.38   19.98
   5  -1 -11  162.82   23.50
   5   1 -11  164.75   20.17
   5   1 -11  168.52   24.02
  -5  -1  11  221.74   23.19
  -5  -1  11  201.01   24.11
  -5   1  12   19.14    6.08
  -5   1  12   18.36    7.13
   5  -1 -12   14.86    5.22
   5  -1 -12   11.18    6.83
   5   1 -12    9.67    4.80
   5   1 -12   11.63    6.51
  -5  -1  12   16.66    6.01
  -5  -1  12   16.79    6.92
  -5   1  13  335.81   35.20
  -5   1  13  332.51   36.34
   5  -1 -13  375.04   34.64
   5  -1 -13  319.74   38.12
   5   1 -13  366.24   34.68
   5   1 -13  289.40   37.15
  -5  -1  13  323.46   35.12
  -5  -1  13  374.78   38.57
  -5   1  14    0.61    2.33
  -5   1  14    2.22    3.53
   5  -1 -14    0.00    4.34
   5   1 -14    0.13    4.23
  -5  -1  14    5.25    4.56
  -5  -1  14    1.03    2.66
  -5   1  15   38.44    9.13
  -5   1  15   41.85   10.27
   5  -1 -15   47.36   12.20
   5   1 -15   28.24    9.70
  -5  -1  15   27.98    8.30
  -5  -1  15   44.22   10.79
  -5   1  16    8.55    4.68
  -5   1  16   12.38    6.20
   5  -1 -16    2.85    4.84
   5   1 -16   17.59    7.98
  -5  -1  16    3.53    4.62
  -5  -1  16   10.40    5.63
  -5   1  17   33.52    8.95
   5  -1 -17   37.21   10.96
   5   1 -17   39.19   11.33
  -5  -1  17   13.83    6.35
  -5  -1  17   30.01    9.51
  -5   1  18    9.09    5.69
   5  -1 -18    0.00    4.83
   5   1 -18   -0.00    3.99
  -5  -1  18   12.78    6.95
   5  -1 -19  109.20   20.99
   5   1 -19  149.03   23.92
  -5  -1  19  118.97   20.66
   5  -1 -20    8.07    6.42
   5   1 -20   11.94    7.40
  -5   1  21   -0.00    3.51
   5  -1 -21   -0.00    5.04
   5   1 -21   -0.00    3.80
  -5  -1  21    4.30    4.71
  -5   1  22    4.28    5.35
   5  -1 -22    2.73    4.73
   5   1 -22    7.95    6.38
  -5  -1  22    1.46    4.26
  -5   1  23   30.38    9.81
   5  -1 -23   59.03   15.41
   5   1 -23   33.55   11.93
  -5  -1  23   45.06   11.88
  -5   1  24    1.56    4.57
   5   1 -24    1.50    5.32
  -5  -1  24    4.65    5.22
  -5   1  25    4.37    5.84
   5   1 -25    3.78    6.23
  -5  -1  25    7.66    5.94
  -5   1  26    2.94    5.52
   5  -1 -26    4.84    6.42
   5   1 -26    7.89    5.80
  -5  -1  26    9.30    5.93
  -5   1  27   41.36   12.44
   5  -1 -27   68.59   17.53
   5   1 -27   62.16   17.26
  -5  -1  27   42.38   12.26
  -5   1  28    5.37    5.49
   5  -1 -28   15.14    9.34
  -5  -1  28    1.69    5.12
  -5   1  29   13.39    7.57
   5  -1 -29   38.56   13.37
  -5  -1  29   18.48    8.53
  -5   1  30    2.89    5.06
   5  -1 -30    0.44    5.26
   5   1 -30   -0.00    5.27
  -5  -1  30   -0.00    4.01
  -5   1  31   -0.00    5.15
   5  -1 -31    1.19    5.67
  -5  -1  31   -0.00    5.52
  -5   1  32    1.54    5.73
   5  -1 -32   -0.00    3.93
  -5  -1  32   -0.00    5.84
  -5   1  33   21.49    9.43
   5  -1 -33   15.69   10.59
  -5  -1  33   13.29    9.42
  -5   1  34    1.15    4.86
   5  -1 -34    0.00    5.49
  -5  -1  34    1.92    4.91
  -5   1  35    7.29    6.55
   5  -1 -35   -0.00    5.39
  -5  -1  35    1.21    5.73
  -5   1  36    0.00    5.30
  -5  -1  36    0.00    6.58
  -5   1  37    3.96    6.77
  -5  -1  37   10.00    8.90
  -5   1  38    1.82    6.03
  -5  -1  38    0.90    5.54
  -5   1  39    2.23    5.79
  -5   2   1    0.00    2.95
  -5   2   1    4.63    3.98
   5  -2  -1    2.62    3.14
   5  -2  -1    6.17    4.13
   5   2  -1    4.46    3.20
   5   2  -1    0.00    2.94
  -5  -2   1    2.21    2.91
  -5  -2   1    5.25    3.59
  -5   2   2   17.70    5.09
  -5   2   2   15.99    5.57
   5  -2  -2   16.96    4.81
   5  -2  -2   14.89    5.47
   5   2  -2   11.38    4.46
   5   2  -2    7.48    4.62
  -5  -2   2   10.67    4.22
  -5  -2   2    5.37    4.17
  -5   2   3  185.47   21.57
  -5   2   3  190.38   22.71
   5  -2  -3  173.25   20.72
   5  -2  -3  215.58   24.41
   5   2  -3  219.15   21.88
   5   2  -3  245.88   25.41
  -5  -2   3  208.11   22.27
  -5  -2   3  232.96   24.52
  -5   2   4   75.36   10.94
  -5   2   4   73.68   11.67
   5  -2  -4   67.83   10.06
   5  -2  -4   91.13   13.47
   5   2  -4   54.32    9.42
   5   2  -4   60.14   11.39
  -5  -2   4   60.76   10.23
  -5  -2   4   46.20   10.23
  -5   2   5  603.79   53.03
  -5   2   5  683.71   55.38
   5  -2  -5  583.21   52.03
   5  -2  -5  596.65   55.31
   5   2  -5  572.30   52.07
   5   2  -5  538.21   54.76
  -5  -2   5  582.47   52.85
  -5  -2   5  655.60   55.93
  -5   2   6    2.34    2.99
  -5   2   6    6.56    4.57
   5  -2  -6    6.91    3.72
   5  -2  -6    0.00    3.22
   5   2  -6   10.03    4.39
   5   2  -6    0.00    3.74
  -5  -2   6    8.90    4.54
  -5  -2   6    5.75    3.99
  -5   2   7   66.02   10.81
  -5   2   7   54.67   10.76
   5  -2  -7   66.85   10.21
   5  -2  -7   45.77   10.60
   5   2  -7   79.85   10.98
   5   2  -7   41.34   10.28
  -5  -2   7   60.09   10.35
  -5  -2   7   73.78   12.48
  -5   2   8   10.20    4.57
  -5   2   8    4.26    3.75
   5  -2  -8   12.85    4.49
   5  -2  -8   11.37    5.58
   5   2  -8   11.27    4.88
   5   2  -8    7.89    5.35
  -5  -2   8    7.90    4.15
  -5  -2   8    7.27    4.28
  -5   2   9  574.06   55.22
  -5   2   9  645.12   57.41
   5  -2  -9  626.26   55.09
   5  -2  -9  654.06   59.52
   5   2  -9  606.91   54.95
   5   2  -9  644.89   60.15
  -5  -2   9  622.98   56.13
  -5  -2   9  656.86   58.90
  -5   2  10    2.00    3.65
  -5   2  10    1.93    3.15
   5  -2 -10    0.00    2.34
   5  -2 -10   -0.00    3.12
   5   2 -10    1.14    2.71
   5   2 -10    7.75    5.32
  -5  -2  10   -0.00    3.09
  -5  -2  10    4.80    4.42
  -5   2  11    8.57    4.83
  -5   2  11   11.00    5.29
   5  -2 -11    8.58    4.23
   5  -2 -11    9.14    5.90
   5   2 -11   11.59    5.12
   5   2 -11    9.77    6.13
  -5  -2  11    1.86    3.13
  -5  -2  11    8.05    4.73
  -5   2  12   72.01   11.93
  -5   2  12   40.87   10.05
   5  -2 -12   69.16   11.11
   5  -2 -12   52.99   11.97
   5   2 -12   71.52   11.14
   5   2 -12   58.64   13.07
  -5  -2  12   48.99   10.57
  -5  -2  12   58.75   12.51
  -5   2  13   55.75   11.08
  -5   2  13   57.49   11.48
   5  -2 -13   53.56   10.08
   5  -2 -13   73.93   14.15
   5   2 -13   72.70   14.68
  -5  -2  13   60.68   11.67
  -5  -2  13   83.89   14.83
  -5   2  14   34.37    8.49
  -5   2  14   29.12    8.05
   5  -2 -14   28.95    9.71
   5   2 -14   24.35    8.88
  -5  -2  14   31.00    8.39
  -5  -2  14   34.48    9.76
  -5   2  15  366.98   34.28
   5  -2 -15  239.07   33.29
   5   2 -15  285.09   35.88
  -5  -2  15  297.76   32.70
  -5  -2  15  287.27   34.73
  -5   2  16    2.36    3.91
   5  -2 -16    0.65    3.67
   5   2 -16    8.95    6.31
  -5  -2  16    4.35    4.77
  -5  -2  16    7.34    6.33
  -5   2  17    6.73    4.88
   5  -2 -17    0.00    3.97
   5   2 -17    5.98    5.80
  -5  -2  17    8.06    4.74
  -5  -2  17    3.61    4.80
  -5   2  18    3.27    3.99
   5  -2 -18   -0.00    3.77
   5   2 -18   -0.00    5.38
  -5  -2  18   -0.00    3.75
   5  -2 -19   72.72   16.37
   5   2 -19  101.83   19.81
  -5  -2  19   83.69   17.10
   5  -2 -20   31.73   11.37
   5   2 -20   56.91   14.53
  -5  -2  20   52.65   11.69
  -5  -2  20   39.83   11.95
  -5   2  21    4.82    4.52
   5  -2 -21    8.14    6.51
   5   2 -21    3.32    5.66
  -5  -2  21    0.74    3.48
  -5  -2  21    7.75    5.84
  -5   2  22    7.56    6.66
   5   2 -22    8.25    6.92
  -5  -2  22    0.09    3.85
  -5   2  23    4.30    5.22
   5   2 -23   13.84    8.81
  -5  -2  23    3.24    4.64
  -5   2  24    1.77    4.78
   5   2 -24   -0.00    6.17
  -5  -2  24    0.16    2.33
  -5   2  25   67.96   15.00
   5  -2 -25   61.06   16.36
   5   2 -25   81.65   19.26
  -5  -2  25   56.13   13.88
  -5   2  26   10.12    6.56
   5  -2 -26    3.58    6.32
   5   2 -26   11.60    8.23
  -5  -2  26    3.01    5.14
  -5   2  27   47.28   11.98
   5  -2 -27   12.93    8.93
   5   2 -27   34.92   13.46
  -5  -2  27   16.38    8.04
  -5   2  28   -0.00    2.57
   5  -2 -28    0.64    5.11
   5   2 -28    7.10    6.50
  -5  -2  28    2.83    5.27
  -5   2  29   14.89    8.13
   5  -2 -29   20.19   11.01
  -5  -2  29    8.48    6.53
  -5   2  30    1.58    4.73
   5  -2 -30   -0.00    5.07
  -5  -2  30    2.18    3.71
  -5   2  31   21.70    9.65
   5  -2 -31    7.46    8.50
  -5  -2  31    6.72    6.88
  -5   2  32   -0.00    5.11
   5  -2 -32    0.24    4.98
  -5  -2  32   -0.00    4.31
  -5   2  33   -0.00    5.52
   5  -2 -33   -0.00    5.92
  -5  -2  33   -0.00    4.17
  -5   2  34    0.94    6.03
   5  -2 -34    3.26    4.53
  -5  -2  34    3.37    6.69
  -5   2  35   12.05    7.53
   5  -2 -35    2.18    5.21
  -5  -2  35    9.96    7.63
  -5   2  36    2.59    6.87
   5  -2 -36   -0.00    5.58
  -5  -2  36    4.33    5.74
  -5   2  37    3.78    6.24
   5  -2 -37   -0.00    4.74
  -5  -2  37    0.02    5.83
  -5   2  38   -0.00    7.46
  -5  -2  38    0.00    6.67
  -5   2  39   -0.00    8.13
  -5   3   1  254.65   27.31
  -5   3   1  288.54   29.34
   5  -3  -1  256.43   27.04
   5  -3  -1  274.09   29.70
   5   3  -1  324.78   28.30
   5   3  -1  349.43   31.39
  -5  -3   1  240.86   27.02
  -5  -3   1  283.64   29.86
  -5   3   2   63.81    9.65
  -5   3   2   50.77    9.47
   5  -3  -2   52.05    8.75
   5  -3  -2   38.68    9.16
   5   3  -2   55.63    8.95
   5   3  -2   50.18   10.02
  -5  -3   2   53.59    9.16
  -5  -3   2   39.17    9.14
  -5   3   3   88.08   12.69
  -5   3   3  101.96   14.09
   5  -3  -3   87.15   12.27
   5  -3  -3  124.04   16.06
   5   3  -3  102.91   12.98
   5   3  -3  103.58   14.87
  -5  -3   3   99.88   13.43
  -5  -3   3   72.41   13.06
  -5   3   4    6.75    4.00
  -5   3   4    6.46    3.66
   5  -3  -4    5.50    3.21
   5  -3  -4   -0.00    2.55
   5   3  -4    1.45    2.96
   5   3  -4    5.71    4.46
  -5  -3   4    3.33    2.90
  -5  -3   4    4.25    4.51
  -5   3   5  201.52   21.77
  -5   3   5  197.08   22.37
   5  -3  -5  189.92   20.83
   5  -3  -5  199.79   23.66
   5   3  -5  195.64   21.10
   5   3  -5  204.88   24.20
  -5  -3   5  185.21   21.33
  -5  -3   5  195.12   23.49
  -5   3   6  198.38   20.73
  -5   3   6  177.39   21.05
   5  -3  -6  186.75   19.78
   5  -3  -6  192.49   22.61
   5   3  -6  200.23   20.44
   5   3  -6  155.10   21.71
  -5  -3   6  174.17   20.13
  -5  -3   6  126.90   20.03
  -5   3   7   65.92   10.87
  -5   3   7   84.01   12.48
   5  -3  -7   67.94   10.35
   5  -3  -7   48.53   10.75
   5   3  -7   63.56   10.33
   5   3  -7   82.33   14.00
  -5  -3   7   68.04   11.03
  -5  -3   7   66.13   12.24
  -5   3   8  104.90   13.77
  -5   3   8   69.20   12.60
   5  -3  -8   95.58   12.80
   5  -3  -8   91.71   14.91
   5   3  -8   99.51   13.24
   5   3  -8   88.62   15.40
  -5  -3   8  105.07   14.09
  -5  -3   8   63.65   13.13
  -5   3   9   74.86   11.66
  -5   3   9   71.76   12.22
   5  -3  -9   64.60   10.52
   5  -3  -9   72.55   13.20
   5   3  -9   69.11   11.00
   5   3  -9   53.84   12.22
  -5  -3   9   83.75   12.46
  -5  -3   9   61.73   12.49
  -5   3  10    9.04    4.58
  -5   3  10   26.85    7.15
   5  -3 -10   13.29    5.12
   5  -3 -10   21.92    7.47
   5   3 -10   13.04    4.95
   5   3 -10   14.02    6.32
  -5  -3  10   16.39    5.76
  -5  -3  10   12.91    5.84
  -5   3  11    0.00    2.73
  -5   3  11    1.58    2.36
   5  -3 -11    0.44    2.44
   5  -3 -11    2.35    4.26
   5   3 -11   -0.00    2.81
   5   3 -11    7.66    4.73
  -5  -3  11   -0.00    2.94
  -5  -3  11    2.79    3.73
  -5   3  12   24.99    7.23
  -5   3  12   33.46    8.33
   5  -3 -12   31.49    7.15
   5  -3 -12   38.49    9.89
   5   3 -12   24.20    6.68
   5   3 -12   24.39    8.33
  -5  -3  12   17.49    6.27
  -5  -3  12   20.71    7.92
  -5   3  13  192.34   22.72
   5  -3 -13  186.61   21.05
   5  -3 -13  168.94   24.20
   5   3 -13  204.17   26.58
  -5  -3  13  169.56   22.06
  -5  -3  13  150.12   23.13
  -5   3  14   17.14    6.26
   5  -3 -14   20.87    8.49
   5   3 -14   18.20    7.80
  -5  -3  14   26.07    7.49
  -5  -3  14   12.26    6.41
  -5   3  15   10.94    5.28
   5  -3 -15    1.13    4.01
   5   3 -15   10.73    6.34
  -5  -3  15    8.25    4.70
  -5  -3  15   16.29    7.17
  -5   3  16   44.12    9.87
   5  -3 -16   20.94    8.24
   5   3 -16   40.83   11.79
  -5  -3  16   32.67    8.84
  -5  -3  16   22.06    8.56
  -5   3  17   64.33   12.40
   5  -3 -17   38.35   11.50
   5   3 -17   54.26   13.96
  -5  -3  17   59.68   12.42
  -5  -3  17   88.75   16.42
  -5   3  18    2.51    3.88
   5  -3 -18   24.89    9.15
   5   3 -18   10.89    7.28
  -5  -3  18   20.77    8.93
   5   3 -19   -0.00    3.17
  -5  -3  19    1.15    3.45
   5   3 -20    0.00    3.59
  -5  -3  20   -0.00    3.52
  -5  -3  20    4.61    5.23
   5   3 -21   24.93   10.61
  -5  -3  21   25.04    9.18
  -5  -3  21   49.83   13.33
  -5   3  22   47.90   12.12
   5   3 -22   63.81   16.26
  -5  -3  22   61.87   13.85
  -5  -3  22   56.71   14.86
  -5   3  23   45.15   11.99
   5  -3 -23   44.84   13.54
   5   3 -23   72.30   17.65
  -5  -3  23   46.80   12.55
  -5   3  24    2.87    4.20
   5  -3 -24    4.69    7.18
   5   3 -24    4.56    6.55
  -5  -3  24    8.16    6.34
  -5   3  25    0.00    5.41
   5  -3 -25   -0.00    5.43
   5   3 -25    3.58    5.88
  -5  -3  25    1.79    5.62
  -5   3  26   -0.00    4.10
   5  -3 -26    0.64    4.17
  -5  -3  26    0.85    3.03
  -5   3  27   19.53    9.11
   5  -3 -27   27.89   11.15
  -5  -3  27   31.43   10.44
  -5   3  28    4.50    5.06
   5  -3 -28   -0.00    5.11
  -5  -3  28    0.64    3.64
  -5   3  29    5.25    6.48
   5  -3 -29   19.61    9.89
  -5  -3  29   13.15    7.56
  -5   3  30    1.99    4.69
   5  -3 -30   -0.00    5.54
  -5  -3  30    1.09    3.83
  -5   3  31    3.07    5.77
   5  -3 -31    0.75    4.62
  -5  -3  31    3.50    6.30
  -5   3  32    0.39    4.13
   5  -3 -32    1.29    4.87
  -5  -3  32    6.33    6.53
  -5   3  33    6.82    7.04
   5  -3 -33   12.95    8.80
  -5  -3  33   30.06   11.24
  -5   3  34   -0.00    6.30
   5  -3 -34    5.30    6.27
  -5  -3  34    8.46    6.81
  -5   3  35   -0.00    5.15
   5  -3 -35   -0.00    4.97
  -5  -3  35    2.39    6.12
  -5   3  36    0.07    5.64
   5  -3 -36    0.86    5.99
  -5  -3  36    1.63    5.79
  -5   3  37    5.24    6.52
   5  -3 -37   23.36   11.16
  -5  -3  37    4.78    7.01
  -5   3  38   -0.00    6.15
   5  -3 -38   -0.00    6.60
  -5  -3  38   -0.00    6.75
  -5   3  39    0.10    6.76
   5  -3 -39    6.30    8.28
   5  -3 -40   -0.00    6.41
  -5   4   1   79.43   11.47
  -5   4   1   79.67   11.93
   5  -4  -1   67.24   10.42
   5  -4  -1   76.37   12.65
   5   4  -1   71.54   10.66
   5   4  -1   76.04   12.38
  -5  -4   1   64.50   10.49
  -5  -4   1   92.75   13.47
  -5   4   2    7.29    3.65
  -5   4   2   10.66    4.46
   5  -4  -2   11.49    4.06
   5  -4  -2    5.62    4.50
   5   4  -2    8.10    3.76
   5   4  -2    6.98    3.68
  -5  -4   2    9.00    4.11
  -5  -4   2   12.12    5.37
  -5   4   3   27.22    6.71
  -5   4   3   58.13    9.49
   5  -4  -3   49.72    8.27
   5  -4  -3   43.05    9.20
   5   4  -3   31.90    6.88
   5   4  -3   48.04    9.62
  -5  -4   3   27.02    6.84
  -5  -4   3   42.86    9.18
  -5   4   4   58.97    9.92
  -5   4   4   62.61   10.38
   5  -4  -4   66.63    9.81
   5  -4  -4   64.38   11.64
   5   4  -4   42.43    8.45
   5   4  -4   56.48   11.04
  -5  -4   4   59.28    9.84
  -5  -4   4   69.19   11.89
  -5   4   5  167.25   19.59
  -5   4   5  167.65   20.14
   5  -4  -5  170.91   19.09
   5  -4  -5  209.23   22.87
   5   4  -5  158.39   18.81
   5   4  -5  179.99   22.49
  -5  -4   5  161.12   19.48
  -5  -4   5  197.89   22.55
  -5   4   6    0.00    2.16
  -5   4   6    0.00    2.63
   5  -4  -6   -0.00    2.05
   5  -4  -6   -0.00    2.56
   5   4  -6    1.71    2.76
   5   4  -6   -0.00    3.20
  -5  -4   6    0.25    1.75
  -5  -4   6    0.52    3.05
  -5   4   7    6.83    3.79
  -5   4   7    4.14    3.45
   5  -4  -7    7.73    3.90
   5  -4  -7   13.89    5.43
   5   4  -7    5.27    3.44
   5   4  -7    7.26    4.96
  -5  -4   7    6.85    3.80
  -5  -4   7    4.02    3.88
  -5   4   8   51.66    9.66
  -5   4   8   61.88   10.71
   5  -4  -8   65.45    9.98
   5  -4  -8   62.63   11.95
   5   4  -8   50.32    9.24
   5   4  -8   42.33   10.66
  -5  -4   8   67.82   10.90
  -5  -4   8   61.75   12.04
  -5   4   9   94.07   13.36
  -5   4   9   74.04   12.53
   5  -4  -9   74.88   11.70
   5  -4  -9  101.47   15.51
   5   4  -9   87.57   12.54
   5   4  -9   96.55   15.84
  -5  -4   9   80.22   13.07
  -5  -4   9   99.47   15.86
  -5   4  10  143.12   18.55
   5  -4 -10  149.85   18.05
   5  -4 -10  171.85   22.11
   5   4 -10  195.09   19.96
   5   4 -10  152.89   21.83
  -5  -4  10  136.15   18.71
  -5  -4  10  129.45   20.29
  -5   4  11  192.86   21.60
   5  -4 -11  163.26   19.44
   5  -4 -11  194.80   24.23
   5   4 -11  165.93   19.85
   5   4 -11  133.70   21.94
  -5  -4  11  144.54   20.20
  -5  -4  11  211.34   25.23
  -5   4  12    9.50    4.64
   5  -4 -12    3.05    3.01
   5  -4 -12    3.44    4.27
   5   4 -12    6.01    3.43
   5   4 -12    4.71    5.62
  -5  -4  12    1.45    3.77
  -5  -4  12    5.78    5.07
  -5   4  13   -0.00    2.83
   5  -4 -13    1.94    3.17
   5  -4 -13    3.66    4.51
   5   4 -13   -0.00    3.71
  -5  -4  13   -0.00    2.10
  -5  -4  13   -0.00    2.48
  -5   4  14   27.29    7.72
   5  -4 -14   17.52    5.81
   5  -4 -14   32.31    9.36
   5   4 -14   34.36   11.06
  -5  -4  14   24.10    7.40
  -5  -4  14   28.32    9.19
  -5   4  15  263.75   30.37
   5  -4 -15  252.94   32.56
   5   4 -15  295.46   35.65
  -5  -4  15  287.61   31.52
  -5  -4  15  284.34   34.31
  -5   4  16   43.97   10.22
   5  -4 -16   40.47   11.17
   5   4 -16   33.87   11.01
  -5  -4  16   57.71   11.61
  -5  -4  16   57.54   13.36
  -5   4  17   81.26   14.23
   5   4 -17   72.24   16.37
  -5  -4  17   77.24   16.19
  -5   4  18   -0.00    5.07
   5   4 -18    1.18    3.76
  -5  -4  18    0.64    3.87
   5   4 -19  160.38   26.60
  -5  -4  19  177.24   26.50
   5  -4 -20    6.71    6.16
   5   4 -20    2.89    4.92
  -5  -4  20    8.27    5.45
  -5  -4  20    0.00    4.06
   5  -4 -21   31.50   10.71
   5   4 -21   29.98   11.10
  -5  -4  21   32.86    9.95
  -5  -4  21   48.86   12.89
  -5   4  22    1.08    4.01
   5  -4 -22    2.90    5.09
   5   4 -22    4.60    6.20
  -5  -4  22    3.26    4.84
  -5  -4  22    2.14    4.86
  -5   4  23    2.65    5.25
   5  -4 -23   -0.00    4.50
  -5  -4  23    2.12    4.38
  -5   4  24    3.51    4.57
   5  -4 -24    0.04    4.87
  -5  -4  24    2.07    4.03
  -5   4  25    6.53    6.55
   5  -4 -25   25.24   10.77
  -5  -4  25   12.99    7.95
  -5   4  26    5.84    6.03
   5  -4 -26    2.51    6.23
  -5  -4  26   13.43    7.56
  -5   4  27   10.40    7.00
   5  -4 -27   11.66    8.16
  -5  -4  27    0.68    4.52
  -5   4  28    0.69    4.14
   5  -4 -28    2.86    6.73
  -5  -4  28    3.81    5.34
  -5   4  29   22.92    9.13
   5  -4 -29    2.97    7.09
  -5  -4  29   10.99    7.76
  -5   4  30   10.25    6.93
   5  -4 -30   -0.00    6.70
  -5  -4  30    5.07    6.66
  -5   4  31    0.00    4.08
   5  -4 -31    6.43    6.60
  -5  -4  31   20.59    9.49
  -5   4  32   -0.00    3.88
   5  -4 -32   12.26    8.27
  -5  -4  32    2.31    6.33
  -5   4  33    0.42    6.24
   5  -4 -33    2.53    7.32
  -5  -4  33   -0.00    6.46
  -5   4  34   11.88    8.15
   5  -4 -34    3.19    7.23
  -5  -4  34    3.51    6.16
  -5   4  35    4.91    6.88
   5  -4 -35    5.20    7.10
  -5  -4  35    2.81    6.71
  -5   4  36    3.57    6.16
   5  -4 -36    0.96    5.93
  -5  -4  36   -0.00    6.93
  -5   4  37   -0.00    5.67
   5  -4 -37    2.07    6.94
  -5  -4  37   -0.00    5.31
  -5   4  38   -0.00    5.34
   5  -4 -38    4.93    7.62
  -5  -4  38   -0.00    5.51
  -5   4  39    1.20    6.92
   5  -4 -39   -0.00    6.69
   5  -4 -40   -0.00    6.02
   5  -4 -41    0.36    6.34
   5  -4 -42   -0.00    5.86
  -5   5   1  208.98   20.87
  -5   5   1  149.58   19.77
   5  -5  -1  163.75   19.33
   5  -5  -1  192.92   22.45
   5   5  -1  181.23   19.64
  -5  -5   1  190.58   20.36
  -5  -5   1  194.29   22.55
  -5   5   2   59.58    9.62
  -5   5   2   57.01    9.85
   5  -5  -2   69.12    9.95
   5  -5  -2   70.93   11.66
   5   5  -2   44.74    8.47
  -5  -5   2   52.02    9.50
  -5  -5   2   65.84   11.58
  -5   5   3  123.54   15.89
  -5   5   3  150.21   17.32
   5  -5  -3  135.69   16.00
   5  -5  -3  137.89   18.04
   5   5  -3  120.45   15.40
  -5  -5   3  141.54   16.63
  -5  -5   3  123.80   17.65
  -5   5   4   27.86    6.92
  -5   5   4   43.15    8.23
   5  -5  -4   35.79    7.11
   5  -5  -4   26.45    7.50
   5   5  -4   41.03    7.48
  -5  -5   4   33.90    7.53
  -5  -5   4   38.28    8.90
  -5   5   5   16.24    4.96
  -5   5   5    8.64    4.24
   5  -5  -5   19.46    5.03
   5  -5  -5    7.61    4.36
   5   5  -5   15.98    4.88
   5   5  -5   11.21    5.55
  -5  -5   5   16.29    5.16
  -5  -5   5   13.32    5.41
  -5   5   6   11.41    4.42
  -5   5   6    9.88    4.68
   5  -5  -6   11.54    4.24
   5  -5  -6    7.96    5.12
   5   5  -6   11.72    4.41
   5   5  -6   13.42    5.78
  -5  -5   6   16.21    5.21
  -5  -5   6   17.04    5.93
  -5   5   7  294.78   27.09
   5  -5  -7  260.91   25.67
   5  -5  -7  226.71   27.51
   5   5  -7  231.78   25.46
   5   5  -7  273.66   29.71
  -5  -5   7  257.40   26.87
  -5  -5   7  206.38   27.39
  -5   5   8  121.78   15.99
   5  -5  -8  137.97   15.92
   5  -5  -8   93.53   16.08
   5   5  -8  122.60   15.78
   5   5  -8  132.33   18.97
  -5  -5   8  150.16   17.60
  -5  -5   8  119.26   18.23
  -5   5   9   17.58    5.67
   5  -5  -9   13.11    4.68
   5  -5  -9   18.43    6.27
   5   5  -9   23.19    6.03
   5   5  -9   11.13    5.77
  -5  -5   9   21.40    6.21
  -5  -5   9   14.19    6.37
  -5   5  10    1.71    2.95
   5  -5 -10    3.97    2.89
   5  -5 -10    5.42    4.91
   5   5 -10    1.94    2.90
   5   5 -10    6.41    4.31
  -5  -5  10    6.00    3.73
  -5  -5  10   -0.00    3.90
  -5   5  11   10.26    4.98
   5  -5 -11    8.08    3.88
   5  -5 -11   12.44    6.12
   5   5 -11   21.50    5.86
   5   5 -11   21.13    7.33
  -5  -5  11   14.23    5.90
  -5  -5  11    8.49    5.95
  -5   5  12  255.41   26.20
   5  -5 -12  194.42   23.14
   5  -5 -12  183.98   26.12
   5   5 -12  223.58   24.44
   5   5 -12  220.63   28.54
  -5  -5  12  217.01   25.61
  -5  -5  12  255.77   29.81
  -5   5  13  183.53   24.63
   5  -5 -13  230.51   24.75
   5  -5 -13  218.97   28.16
   5   5 -13  262.81   31.18
  -5  -5  13  248.86   27.34
  -5  -5  13  248.76   30.61
  -5   5  14   13.67    5.58
   5  -5 -14   13.47    5.18
   5  -5 -14   23.28    8.22
   5   5 -14   16.47    7.55
  -5  -5  14   13.56    6.15
  -5  -5  14   14.49    7.46
  -5   5  15    2.65    3.65
   5   5 -15    0.00    3.58
  -5  -5  15    3.59    3.86
  -5  -5  15   -0.00    3.34
  -5   5  16   27.69    8.40
   5   5 -16   41.30   12.38
  -5  -5  16   43.29   10.31
  -5  -5  16   58.59   13.50
  -5   5  17   65.67   12.68
   5   5 -17   50.99   14.19
  -5  -5  17   74.63   15.68
  -5   5  18   24.98    8.12
   5  -5 -18    8.83    6.18
   5   5 -18   33.45   11.33
  -5  -5  18   32.27   10.72
   5  -5 -19   40.59   11.67
   5   5 -19   51.20   13.83
  -5  -5  19   61.33   15.20
   5  -5 -20    3.42    4.52
  -5  -5  20    3.43    4.82
   5  -5 -21    0.00    4.03
  -5  -5  21    0.67    3.49
  -5   5  22   23.50    8.45
   5  -5 -22   29.55   11.01
  -5  -5  22   24.10    8.74
  -5   5  23    8.95    5.72
   5  -5 -23   30.96   10.97
  -5  -5  23   24.08    8.94
  -5   5  24   10.50    6.99
   5  -5 -24    6.76    7.17
  -5  -5  24    4.84    5.54
  -5   5  25    0.99    3.68
   5  -5 -25    3.58    5.60
  -5  -5  25    1.43    4.78
  -5   5  26    0.00    4.42
   5  -5 -26    1.12    4.82
  -5  -5  26   -0.00    3.63
  -5   5  27    7.25    6.70
   5  -5 -27    9.88    8.48
  -5  -5  27    1.89    5.16
  -5   5  28   18.87    8.55
   5  -5 -28    4.20    8.89
  -5  -5  28   11.04    6.96
  -5   5  29    7.67    7.11
   5  -5 -29    8.83    8.20
  -5  -5  29    4.83    6.70
  -5   5  30    2.85    5.36
   5  -5 -30   -0.00    5.64
  -5  -5  30   -0.00    5.63
  -5   5  31   -0.00    5.19
   5  -5 -31    0.95    5.47
  -5  -5  31   -0.00    4.50
  -5   5  32    5.11    6.51
   5  -5 -32    6.23    6.69
  -5  -5  32    6.38    7.80
  -5   5  33    1.50    5.74
   5  -5 -33    6.49    6.81
  -5  -5  33    9.50    7.73
  -5   5  34    3.56    6.58
   5  -5 -34    6.70    6.76
  -5  -5  34    4.19    6.83
  -5   5  35    1.98    6.19
   5  -5 -35   -0.00    6.55
  -5  -5  35    0.46    5.45
  -5   5  36    1.70    6.40
   5  -5 -36    4.95    6.42
  -5  -5  36    6.04    6.61
  -5   5  37   -0.00    5.52
   5  -5 -37   -0.00    5.32
  -5  -5  37    1.70    5.83
  -5   5  38    3.02    7.03
   5  -5 -38   -0.00    4.39
  -5   5  39   -0.00    5.95
   5  -5 -39    1.67    5.44
   5  -5 -40   -0.00    6.38
  -5   6   1   27.12    6.33
   5  -6  -1   24.26    5.76
   5  -6  -1   16.04    5.98
   5   6  -1   21.60    5.52
   5   6  -1   16.48    5.69
  -5  -6   1   14.20    5.03
  -5   6   2    2.10    2.44
   5  -6  -2    0.43    2.30
   5  -6  -2    2.07    3.28
   5   6  -2    0.68    2.00
   5   6  -2    1.51    2.55
  -5  -6   2   -0.00    2.50
  -5   6   3   86.70   11.68
   5  -6  -3   74.39   10.62
   5  -6  -3   47.45   10.63
   5   6  -3   71.59   10.62
   5   6  -3   88.38   13.14
  -5  -6   3   67.93   10.79
  -5  -6   3   64.46   12.13
  -5   6   4  116.29   14.64
   5  -6  -4  135.52   14.87
   5  -6  -4   87.49   14.63
   5   6  -4  108.08   13.81
   5   6  -4  127.44   16.85
  -5  -6   4   82.20   13.25
  -5  -6   4  130.45   17.40
  -5   6   5   88.90   12.63
   5  -6  -5   83.67   11.88
   5  -6  -5   81.87   13.73
   5   6  -5  105.23   13.07
  -5  -6   5   83.35   12.50
  -5  -6   5  105.39   15.39
  -5   6   6   18.68    5.54
   5  -6  -6   24.43    5.73
   5  -6  -6   15.70    5.91
   5   6  -6   22.22    5.74
  -5  -6   6   24.79    6.41
  -5  -6   6   21.70    6.83
  -5   6   7   73.40   11.24
   5  -6  -7   80.36   11.07
   5  -6  -7   80.80   12.94
   5   6  -7   73.71   11.17
  -5  -6   7   61.67   11.01
  -5  -6   7   62.91   12.51
  -5   6   8   37.57    7.69
   5  -6  -8   25.62    6.21
   5  -6  -8   31.91    8.45
   5   6  -8   26.59    6.48
  -5  -6   8   30.79    7.73
  -5  -6   8   39.56    9.69
  -5   6   9  108.77   14.73
   5  -6  -9  114.85   14.24
   5  -6  -9   93.19   15.42
   5   6  -9   88.19   13.52
  -5  -6   9  121.89   16.02
  -5  -6   9  102.48   17.07
  -5   6  10  134.05   16.60
   5  -6 -10  125.41   15.27
   5  -6 -10  108.96   16.94
   5   6 -10  103.44   14.77
   5   6 -10   97.88   17.26
  -5  -6  10   99.55   15.52
  -5  -6  10  131.82   19.56
  -5   6  11   86.77   13.41
   5  -6 -11   70.82   11.89
   5  -6 -11   90.39   15.38
   5   6 -11   84.71   13.00
   5   6 -11   83.67   15.80
  -5  -6  11  120.97   15.91
  -5  -6  11   91.50   16.90
  -5   6  12   11.04    4.99
   5  -6 -12   13.61    5.07
   5   6 -12   13.87    7.17
  -5  -6  12    8.04    5.19
  -5  -6  12   26.55    8.97
  -5   6  13    7.85    4.74
   5  -6 -13    6.69    3.87
   5   6 -13   12.35    6.03
  -5  -6  13    9.78    5.11
  -5  -6  13    5.17    5.35
  -5   6  14   97.54   15.13
   5  -6 -14   85.92   13.25
   5   6 -14  108.31   19.02
  -5  -6  14   96.91   15.54
  -5  -6  14   94.43   17.85
  -5   6  15   68.54   12.37
   5   6 -15   54.39   14.15
  -5  -6  15   72.13   13.42
  -5  -6  15   90.14   16.98
  -5   6  16   -0.00    2.92
   5  -6 -16    3.30    4.16
   5   6 -16   -0.00    4.12
  -5  -6  16   -0.00    3.38
  -5  -6  16   -0.00    3.20
  -5   6  17   51.26   10.57
   5  -6 -17   24.61    9.90
  -5   6  18   12.17    6.18
   5  -6 -18    1.67    3.59
  -5   6  19   22.01    8.02
   5  -6 -19   24.55    9.15
  -5  -6  19    8.17    5.32
   5  -6 -20    1.33    4.42
  -5  -6  20   -0.00    3.40
   5  -6 -21    0.00    4.10
  -5  -6  21    6.39    5.80
  -5   6  22   23.05    8.70
   5  -6 -22   24.76   10.26
  -5  -6  22   18.47    8.22
  -5   6  23   -0.00    4.18
   5  -6 -23   -0.00    3.41
  -5  -6  23    0.08    3.55
  -5   6  24    4.75    5.72
   5  -6 -24    2.51    5.68
  -5  -6  24    1.49    4.12
  -5   6  25   13.48    6.99
   5  -6 -25   12.73    9.34
  -5  -6  25   17.29    8.32
  -5   6  26    9.31    6.53
   5  -6 -26   11.77    8.24
  -5  -6  26   15.77    7.71
  -5   6  27    3.30    4.05
   5  -6 -27    3.64    5.47
  -5  -6  27    4.04    4.92
  -5   6  28   -0.00    3.75
   5  -6 -28    0.00    4.52
  -5  -6  28    2.10    4.66
  -5   6  29    2.58    4.97
   5  -6 -29    1.32    4.86
  -5  -6  29    0.00    4.47
  -5   6  30   10.29    7.32
   5  -6 -30    3.35    6.83
  -5  -6  30    4.77    6.60
  -5   6  31    4.85    5.45
   5  -6 -31   -0.00    5.50
  -5  -6  31    8.85    8.39
  -5   6  32    0.00    5.90
   5  -6 -32   11.47    8.33
  -5  -6  32   10.58    7.70
  -5   6  33    2.42    5.11
   5  -6 -33   -0.00    6.83
  -5  -6  33    0.00    5.56
  -5   6  34    4.81    5.78
   5  -6 -34    5.74    7.98
  -5  -6  34    8.37    8.34
  -5   6  35    4.13    6.81
   5  -6 -35    0.60    3.72
  -5  -6  35    0.43    4.69
  -5   6  36   -0.00    5.94
   5  -6 -36    0.53    6.06
  -5  -6  36    9.20    8.18
  -5   6  37    0.84    5.82
   5  -6 -37   -0.00    7.14
  -5  -6  37   -0.00    6.46
  -5   6  38    2.24    4.65
   5  -6 -38   -0.00    5.76
  -5   6  39   -0.00    5.39
   5  -6 -39    0.71    6.65
  -5   7   1    8.75    4.07
   5  -7  -1    7.77    3.46
   5  -7  -1   12.48    5.35
   5   7  -1   15.02    4.65
   5   7  -1   13.76    4.97
  -5  -7   1    6.59    3.40
  -5   7   2  140.95   17.37
   5  -7  -2  175.54   18.06
   5  -7  -2  138.92   18.80
   5   7  -2  158.07   17.53
   5   7  -2  142.51   18.58
  -5  -7   2  143.69   17.47
  -5   7   3   99.82   13.43
   5  -7  -3   97.84   12.93
   5  -7  -3  104.36   14.99
   5   7  -3  109.86   13.43
   5   7  -3   84.46   13.75
  -5  -7   3   96.35   13.31
  -5   7   4   88.72   12.18
   5  -7  -4   88.08   11.61
   5  -7  -4   65.84   12.11
   5   7  -4   83.96   11.46
   5   7  -4   69.36   12.25
  -5  -7   4   72.94   11.38
  -5   7   5    7.55    3.99
   5  -7  -5   18.10    4.93
   5  -7  -5   17.09    5.80
   5   7  -5    8.41    3.94
   5   7  -5   20.87    6.82
  -5  -7   5    7.78    4.05
  -5   7   6   31.20    6.97
   5  -7  -6   33.41    6.66
   5  -7  -6   26.94    7.37
   5   7  -6   25.26    6.35
   5   7  -6   30.64    8.16
  -5  -7   6   22.64    6.55
  -5   7   7  108.96   14.67
   5  -7  -7  128.69   14.88
   5  -7  -7  114.27   16.56
   5   7  -7   94.91   14.02
   5   7  -7  131.65   17.95
  -5  -7   7  109.51   15.32
  -5  -7   7  113.16   17.51
  -5   7   8  304.55   28.33
   5  -7  -8  253.55   26.33
   5  -7  -8  270.61   29.65
   5   7  -8  295.07   28.04
   5   7  -8  241.09   29.57
  -5  -7   8  242.41   27.76
  -5  -7   8  229.53   29.82
  -5   7   9   29.13    6.98
   5  -7  -9   26.20    6.19
   5   7  -9   16.48    5.52
   5   7  -9   29.49    8.17
  -5  -7   9   21.92    6.56
  -5  -7   9   24.90    8.16
  -5   7  10   14.05    5.41
   5  -7 -10   10.10    4.27
   5   7 -10   13.02    4.66
  -5  -7  10   15.06    5.61
  -5  -7  10   15.40    7.04
  -5   7  11   11.27    4.81
   5  -7 -11   11.38    4.38
   5   7 -11   24.65    6.42
  -5  -7  11   13.78    5.81
  -5  -7  11   11.14    6.71
  -5   7  12  135.31   17.77
   5  -7 -12  132.06   16.58
  -5  -7  12  121.26   17.80
  -5  -7  12  121.37   20.50
  -5   7  13   46.49   10.11
   5  -7 -13   70.19   11.02
   5  -7 -13   45.50   11.34
  -5  -7  13   62.67   12.06
  -5  -7  13   67.89   14.84
  -5   7  14    0.68    2.34
   5  -7 -14   -0.00    2.37
   5  -7 -14    0.00    4.47
  -5  -7  14   -0.00    3.75
  -5   7  15   39.30    9.08
   5  -7 -15   22.36    8.45
  -5  -7  15   32.74    9.17
  -5   7  16   12.38    5.34
   5  -7 -16    1.68    3.66
  -5  -7  16    7.67    4.48
  -5   7  17    1.59    2.92
   5  -7 -17    1.09    4.45
  -5   7  18   87.10   15.05
  -5   7  19    0.27    3.94
   5  -7 -19   -0.00    4.25
  -5  -7  19    2.59    4.25
   5  -7 -20    0.23    2.59
  -5  -7  20    1.70    4.54
   5  -7 -21   -0.00    4.50
  -5  -7  21    0.78    3.70
  -5   7  22   17.12    7.30
   5  -7 -22    8.82    7.12
  -5  -7  22   13.12    7.35
  -5   7  23    3.80    5.10
   5  -7 -23    8.91    7.92
  -5  -7  23    6.71    5.73
  -5   7  24   11.17    7.12
   5  -7 -24    8.08    7.43
  -5  -7  24   20.09    8.24
  -5   7  25   -0.00    5.39
   5  -7 -25    5.26    5.78
  -5  -7  25    2.56    5.16
  -5   7  26    2.25    4.97
   5  -7 -26    2.60    6.43
  -5  -7  26   -0.00    3.37
  -5   7  27    8.13    6.50
   5  -7 -27    5.43    6.49
  -5  -7  27   33.33   11.16
  -5   7  28    9.02    6.06
   5  -7 -28   20.30    9.79
  -5  -7  28   18.22    9.00
  -5   7  29    0.00    4.31
   5  -7 -29   -0.00    5.86
  -5  -7  29   -0.00    4.89
  -5   7  30   -0.00    4.03
   5  -7 -30   -0.00    5.90
  -5  -7  30   -0.00    4.06
  -5   7  31   -0.00    4.66
   5  -7 -31   -0.00    5.75
  -5  -7  31   -0.00    4.61
  -5   7  32    0.00    5.78
   5  -7 -32    4.39    6.66
  -5  -7  32    1.13    5.23
  -5   7  33   -0.00    5.53
   5  -7 -33    0.60    4.67
  -5  -7  33    2.98    4.80
  -5   7  34    4.23    6.88
   5  -7 -34    9.36    9.42
  -5  -7  34    7.85    7.61
  -5   7  35    5.17    7.61
   5  -7 -35    1.33    5.41
  -5  -7  35    2.79    6.46
  -5   7  36   -0.00    4.87
   5  -7 -36    1.13    6.21
  -5  -7  36    0.19    5.31
  -5   7  37    2.86    6.44
   5  -7 -37    2.78    6.41
  -5  -7  37    1.38    4.89
  -5   7  38    0.00    6.54
  -5   7  39    0.86    5.96
  -5   8   1   11.27    4.60
   5  -8  -1   15.26    4.73
   5   8  -1   21.65    5.36
   5   8  -1   12.64    4.94
  -5  -8   1   13.39    4.65
  -5  -8   1   27.35    7.64
  -5   8   2   13.11    4.36
   5  -8  -2    6.65    3.33
   5   8  -2   17.25    4.92
   5   8  -2    7.54    3.89
  -5  -8   2    7.18    3.72
  -5  -8   2    2.13    2.77
  -5   8   3   13.38    4.68
   5  -8  -3   13.71    4.50
   5   8  -3   21.69    5.64
   5   8  -3   11.61    5.33
  -5  -8   3   23.04    5.71
  -5  -8   3   15.98    6.00
  -5   8   4  373.06   32.96
   5  -8  -4  337.58   31.82
   5   8  -4  332.80   31.84
   5   8  -4  316.66   33.21
  -5  -8   4  314.74   32.21
  -5  -8   4  310.04   34.68
  -5   8   5   37.97    7.81
   5  -8  -5   52.72    8.46
   5   8  -5   38.93    7.65
   5   8  -5   39.45    8.91
  -5  -8   5   36.68    8.01
  -5   8   6   91.03   12.91
   5  -8  -6  100.07   12.91
   5   8  -6   89.57   12.66
   5   8  -6   84.64   14.17
  -5  -8   6  103.75   14.26
  -5   8   7    1.14    2.59
   5  -8  -7   -0.00    2.14
   5   8  -7    1.39    2.73
   5   8  -7    1.12    2.94
  -5  -8   7   -0.00    2.48
  -5   8   8   83.59   12.57
   5  -8  -8   81.23   11.80
   5   8  -8   89.69   12.83
   5   8  -8   76.99   13.98
  -5  -8   8  100.76   14.27
  -5   8   9  116.02   15.60
   5  -8  -9  110.25   14.40
   5   8  -9  132.31   16.06
  -5  -8   9  106.95   15.97
  -5  -8   9  104.07   18.47
  -5   8  10   35.02    8.59
   5  -8 -10   56.08    9.22
   5  -8 -10   57.27   11.37
   5   8 -10   63.36   10.36
  -5  -8  10   45.98    9.95
  -5   8  11   10.15    5.16
   5  -8 -11   21.81    5.77
   5  -8 -11   22.89    7.43
   5   8 -11   17.34    5.56
  -5  -8  11   20.55    6.63
  -5   8  12   17.04    6.11
   5  -8 -12   30.46    6.75
   5  -8 -12   14.85    6.77
  -5  -8  12   27.85    8.00
  -5   8  13    1.12    3.23
   5  -8 -13    0.72    2.55
   5  -8 -13    1.46    4.11
  -5  -8  13    2.13    4.02
  -5   8  14   89.97   14.50
   5  -8 -14  116.79   14.80
   5  -8 -14   61.07   14.30
  -5  -8  14  109.42   16.43
  -5   8  15    0.00    3.30
   5  -8 -15    2.11    4.35
  -5  -8  15    0.86    4.16
  -5   8  16   17.46    6.68
   5  -8 -16   12.17    6.89
  -5   8  17    2.56    3.63
   5  -8 -17    0.20    4.07
  -5   8  18    2.34    4.11
   5  -8 -18    0.23    3.65
  -5   8  19    7.77    4.74
   5  -8 -19    4.87    5.35
  -5  -8  19   -0.00    3.77
   5  -8 -20   63.96   14.06
  -5  -8  20   45.94   12.31
   5  -8 -21   -0.00    3.39
  -5  -8  21   -0.00    3.79
  -5   8  22    7.50    5.21
   5  -8 -22   -0.00    4.08
  -5  -8  22   20.14    8.44
  -5   8  23    0.93    4.05
   5  -8 -23    2.19    5.09
  -5  -8  23    2.96    4.28
  -5   8  24    7.65    6.17
   5  -8 -24   17.40    8.54
  -5  -8  24   20.66    8.60
  -5   8  25    1.85    3.69
   5  -8 -25    2.82    6.39
  -5  -8  25    5.86    6.06
  -5   8  26    7.08    6.41
   5  -8 -26    3.74    6.28
  -5  -8  26    9.06    7.11
  -5   8  27   -0.00    4.15
   5  -8 -27   -0.00    4.73
  -5  -8  27    0.57    4.91
  -5   8  28    0.55    5.29
   5  -8 -28   -0.00    5.68
  -5  -8  28    0.30    4.56
  -5   8  29   -0.00    5.08
   5  -8 -29   -0.00    4.17
  -5  -8  29   -0.00    5.98
  -5   8  30    9.44    7.04
   5  -8 -30    5.35    6.98
  -5  -8  30   11.14    7.94
  -5   8  31    0.16    4.71
   5  -8 -31   12.54    7.85
  -5  -8  31    7.01    8.04
  -5   8  32    8.95    7.53
   5  -8 -32    3.13    6.91
  -5  -8  32   10.65    7.23
  -5   8  33    2.77    6.03
   5  -8 -33    0.49    2.15
  -5  -8  33   -0.00    6.06
  -5   8  34    0.60    4.86
   5  -8 -34    2.85    6.55
  -5  -8  34   -0.00    4.71
  -5   8  35   -0.00    6.78
   5  -8 -35   -0.00    6.93
  -5  -8  35    8.98    7.83
  -5  -8  36    2.84    6.40
  -5   9   1    0.19    2.34
   5  -9  -1    0.08    1.93
   5   9  -1    0.00    1.94
   5   9  -1    0.00    2.18
  -5  -9   1   -0.00    2.55
  -5  -9   1   -0.00    3.29
  -5   9   2  126.34   15.83
   5  -9  -2  110.14   14.81
   5   9  -2  167.54   16.91
   5   9  -2  155.76   16.82
  -5  -9   2  146.17   16.61
  -5  -9   2   91.14   16.17
  -5   9   3   19.04    5.24
   5  -9  -3   11.49    4.47
   5   9  -3   20.41    5.22
   5   9  -3   16.64    5.31
  -5  -9   3   21.18    5.65
  -5  -9   3   21.70    6.90
  -5   9   4    0.94    2.43
   5  -9  -4   -0.00    2.12
   5   9  -4    3.70    2.76
  -5  -9   4    0.39    2.14
  -5  -9   4   -0.00    3.19
  -5   9   5    5.12    3.26
   5  -9  -5    2.74    2.82
   5  -9  -5    3.57    3.78
   5   9  -5   10.86    3.96
  -5  -9   5    9.75    4.29
  -5   9   6   42.78    8.06
   5  -9  -6   41.04    7.60
   5  -9  -6   29.83    7.80
   5   9  -6   38.06    7.44
  -5  -9   6   25.67    6.96
  -5   9   7    5.21    3.95
   5  -9  -7    8.03    3.78
   5  -9  -7   -0.00    2.04
   5   9  -7   11.14    4.18
  -5  -9   7    5.88    3.62
  -5   9   8  123.39   16.12
   5  -9  -8  133.18   15.71
   5  -9  -8  129.42   17.86
   5   9  -8  137.30   16.55
  -5  -9   8  108.00   16.28
  -5   9   9    4.07    3.19
   5  -9  -9   10.12    3.97
   5  -9  -9    2.98    4.06
   5   9  -9   10.86    4.47
  -5  -9   9    1.91    3.59
  -5   9  10    0.00    2.61
   5  -9 -10   -0.00    2.15
   5  -9 -10   -0.00    2.84
   5   9 -10    1.24    2.35
  -5  -9  10    4.98    4.16
  -5   9  11    6.96    4.05
   5  -9 -11    3.33    2.86
   5  -9 -11    3.62    4.10
   5   9 -11    5.45    3.91
  -5  -9  11    1.71    3.31
  -5   9  12  143.63   18.14
   5  -9 -12  141.81   16.96
   5  -9 -12  101.91   17.78
  -5  -9  12  138.31   18.90
  -5   9  13    2.08    3.02
   5  -9 -13    3.79    4.90
  -5  -9  13    6.48    4.94
  -5   9  14   21.96    6.74
   5  -9 -14    6.79    5.14
  -5  -9  14   19.76    6.71
  -5   9  15    2.07    3.60
   5  -9 -15   -0.00    2.19
  -5  -9  15    2.13    3.15
  -5   9  16   23.02    7.12
   5  -9 -16    7.98    6.47
  -5   9  17    0.71    3.09
   5  -9 -17    1.37    3.80
  -5   9  18   48.78   10.59
   5  -9 -18   10.32    6.98
  -5  -9  18   54.18   12.07
  -5   9  19    5.53    4.62
   5  -9 -19    1.05    4.18
  -5  -9  19   -0.00    3.47
   5  -9 -20   -0.00    2.84
  -5  -9  20   -0.00    3.27
   5  -9 -21    0.00    4.32
  -5  -9  21    0.83    3.79
   5  -9 -22    8.71    6.50
  -5  -9  22   18.72    8.48
  -5   9  23    3.09    4.75
   5  -9 -23    2.54    4.71
  -5  -9  23   -0.00    3.33
  -5   9  24   10.18    5.75
   5  -9 -24    6.94    6.71
  -5   9  25    1.93    4.97
   5  -9 -25   -0.00    4.34
  -5  -9  25    1.94    5.07
   5  -9 -26    0.30    3.96
  -5  -9  26    5.20    6.53
   5  -9 -27    1.93    6.31
  -5  -9  27   -0.00    5.42
   5  -9 -28   13.42    8.42
  -5  -9  28    0.00    5.14
   5  -9 -29   -0.00    5.31
  -5  -9  29    0.00    5.54
   5  -9 -30   -0.00    4.38
  -5  -9  30   -0.00    5.13
   5  -9 -31   -0.00    5.91
  -5  -9  31    4.07    7.06
   5  -9 -32   -0.00    4.73
  -5  -9  32    1.00    4.56
   5  -9 -33   -0.00    6.75
  -5  -9  33    0.00    5.37
   5  -9 -34    2.80    6.15
  -5  -9  34   13.45    9.16
  -5  -9  35   -0.00    7.20
  -5  -9  36    4.96    6.05
  -5  10   1    9.26    4.16
   5 -10  -1    4.73    3.58
  -5 -10   1    7.28    3.59
  -5  10   2   -0.00    2.09
   5 -10  -2    0.00    2.77
  -5 -10   2   -0.00    2.30
  -5  10   3   -0.00    2.05
   5 -10  -3    0.66    2.40
  -5 -10   3   -0.00    2.21
  -5  10   4    8.03    3.70
   5 -10  -4    4.27    4.05
  -5 -10   4    8.00    3.99
  -5  10   5    3.12    2.96
   5 -10  -5    3.30    3.55
  -5 -10   5    0.00    2.50
  -5  10   6   19.62    5.62
   5 -10  -6   17.65    6.25
  -5 -10   6   33.25    7.56
  -5  10   7    7.23    3.56
   5 -10  -7    3.71    3.39
  -5 -10   7    3.75    3.31
  -5  10   8    0.00    2.38
   5 -10  -8    1.95    3.57
  -5 -10   8    8.75    4.32
  -5  10   9   -0.00    2.28
   5 -10  -9   -0.00    2.40
  -5 -10   9    1.69    3.49
  -5  10  10   72.29   12.02
   5 -10 -10   66.27   12.72
  -5 -10  10   88.90   13.87
  -5  10  11    2.25    2.89
   5 -10 -11   -0.00    2.16
  -5 -10  11    3.21    4.78
   5 -10 -12    0.00    3.04
  -5 -10  12    2.43    3.50
   5 -10 -13   -0.00    2.34
  -5 -10  13    0.29    2.93
   5 -10 -14   19.31    7.35
  -5 -10  14   22.73    7.60
   5 -10 -15   -0.00    4.06
  -5 -10  15   -0.00    2.37
   5 -10 -16   20.01    7.51
   5 -10 -17   -0.00    4.13
   5 -10 -18   -0.00    3.49
  -5 -10  18    4.11    4.75
   5 -10 -19   -0.00    4.45
  -5 -10  19   -0.00    3.25
   5 -10 -20   17.30    7.99
  -5 -10  20   23.66    9.07
   5 -10 -21    0.00    4.39
  -5 -10  21    0.10    4.26
   5 -10 -22    0.00    5.09
  -5 -10  22   -0.00    4.43
   5 -10 -23   -0.00    4.63
  -5 -10  23   -0.00    4.98
   5 -10 -24    0.18    6.17
  -5 -10  24    3.64    4.93
   5 -10 -25    0.00    6.10
  -5 -10  25   -0.00    4.88
   5 -10 -26    4.67    6.63
  -5 -10  26    5.24    6.57
   5 -10 -27    2.16    5.84
  -5 -10  27    3.40    6.02
   5 -10 -28    1.23    5.26
  -5 -10  28   -0.00    5.46
   5 -10 -29   11.20    6.70
  -5 -10  29   -0.00    5.56
   5 -10 -30    7.91    6.20
  -5 -10  30   -0.00    6.63
   5 -10 -31    0.74    6.19
  -5 -10  31   -0.00    4.92
   5 -10 -32   -0.00    6.19
  -5 -10  32   -0.00    6.72
  -5 -10  33   -0.00    5.34
  -5 -10  34   -0.00    4.58
  -5 -10  35   -0.00    5.43
   5 -11  -1   12.92    5.32
   5 -11  -2   69.18   11.93
   5 -11  -3    4.71    3.47
   5 -11  -4   -0.00    2.41
   5 -11  -5   -0.00    2.70
   5 -11  -6    6.73    4.23
   5 -11  -7   -0.00    2.90
   5 -11  -8   35.72    8.63
   5 -11  -9    1.16    3.22
  -5 -11   9    1.15    3.81
   5 -11 -10   -0.00    3.26
  -5 -11  10    1.82    3.56
   5 -11 -11    2.77    3.93
  -5 -11  11    3.06    3.83
   5 -11 -12   16.20    6.91
  -5 -11  12   32.32    8.55
   5 -11 -13    2.91    3.84
  -5 -11  13    2.39    3.49
   5 -11 -14   11.37    6.17
  -5 -11  14   15.16    6.54
   5 -11 -15    2.61    5.00
   5 -11 -16    8.99    5.44
   5 -11 -17    0.26    3.33
   5 -11 -18   12.11    6.66
  -5 -11  18   28.32    9.49
   5 -11 -19    0.92    5.17
  -5 -11  19   -0.00    3.93
   5 -11 -20    7.71    5.28
  -5 -11  20   -0.00    3.34
   5 -11 -21    3.77    5.08
  -5 -11  21   -0.00    3.61
   5 -11 -22    5.73    6.03
  -5 -11  22   14.26    8.51
   5 -11 -23    1.92    3.95
  -5 -11  23    1.81    5.15
   5 -11 -24    0.96    5.73
  -5 -11  24    2.11    5.96
   5 -11 -25   -0.00    5.13
  -5 -11  25    0.00    4.67
   5 -11 -26    6.65    5.35
  -5 -11  26    1.30    4.72
   5 -11 -27    2.53    5.02
  -5 -11  27    2.61    5.31
   5 -11 -28    0.75    4.11
  -5 -11  28   16.77    8.92
   5 -11 -29    1.86    4.30
  -5 -11  29    2.07    5.95
   5 -11 -30    0.89    4.78
  -5 -11  30   -0.00    4.48
  -5 -11  31   -0.00    4.70
  -5 -11  32    9.45    9.10
  -5 -11  33   -0.00    6.14
  -5 -11  34    6.14    7.04
  -5 -11  35    7.69    7.29
   5 -12  -1    7.14    4.06
   5 -12  -2   -0.00    2.36
   5 -12  -3    2.22    2.70
   5 -12  -4   37.29    8.75
   5 -12  -5    1.72    3.35
   5 -12  -6    4.18    3.29
   5 -12  -7   -0.00    1.92
   5 -12  -8    2.80    3.02
   5 -12  -9    1.85    2.52
   5 -12 -10   18.05    6.73
   5 -12 -11   -0.00    3.15
   5 -12 -12    0.00    3.08
   5 -12 -13   -0.00    4.05
   5 -12 -14    2.27    3.59
   5 -12 -15   -0.00    4.07
   5 -12 -16    2.71    4.31
   5 -12 -17   -0.00    3.61
   5 -12 -18   -0.00    3.43
   5 -12 -19    1.56    4.05
   5 -12 -20    5.88    5.25
   5 -12 -21    0.00    3.96
   5 -12 -22   -0.00    2.86
   5 -12 -23    3.99    4.82
   5 -12 -24   -0.00    5.04
   5 -12 -25    2.81    5.42
   5 -12 -26    0.53    5.35
   5 -12 -27    3.43    4.93
   5 -12 -28    0.97    5.35
   5 -13  -1   12.69    5.01
   5 -13  -2   40.35    8.87
   5 -13  -3    4.57    3.43
   5 -13  -4    5.26    3.77
   5 -13  -5   -0.00    2.49
   5 -13  -6   34.10    8.11
   5 -13  -7    6.51    3.88
   5 -13  -8   24.58    7.01
   5 -13  -9    2.69    3.37
   5 -13 -10    1.45    2.88
   5 -13 -11    1.58    3.27
   5 -13 -12    6.24    4.38
   5 -13 -13    1.55    2.81
   5 -13 -14    0.83    2.86
   5 -13 -15   -0.00    2.84
   5 -13 -16   -0.00    3.16
   5 -13 -17    3.37    4.01
   5 -13 -18    1.37    3.53
   5 -13 -19    3.59    4.39
   5 -13 -20   -0.00    4.37
   5 -13 -21   -0.00    4.58
   5 -13 -22    2.54    4.98
   5 -13 -23    0.00    5.49
   5 -13 -24    0.22    4.68
   5 -13 -25   -0.00    4.84
   5 -13 -26    0.00    4.12
   5 -14  -1   -0.00    2.82
   5 -14  -2    0.98    2.71
   5 -14  -3    0.64    2.86
   5 -14  -4   12.02    5.03
   5 -14  -5    1.12    3.35
   5 -14  -6    9.94    4.49
   5 -14  -7   -0.00    2.15
   5 -14  -8    0.42    2.63
   5 -14  -9    0.08    2.70
   5 -14 -10    7.27    4.54
   5 -14 -11   -0.00    3.57
   5 -14 -12    0.27    2.82
   5 -14 -13   -0.00    2.49
   5 -14 -14    1.56    3.89
   5 -14 -15    5.41    4.42
   5 -14 -16   -0.00    3.17
   5 -14 -17    0.00    2.97
   5 -14 -18    1.09    3.77
   5 -14 -19   -0.00    4.15
   5 -14 -20    5.59    5.29
   5 -14 -21   -0.00    3.52
   5 -14 -22    0.53    4.35
   5 -14 -23    1.94    4.77
   5 -15  -1    0.21    2.42
   5 -15  -2    8.00    3.96
   5 -15  -3    4.63    3.76
   5 -15  -4   -0.00    3.06
   5 -15  -5   -0.00    2.18
   5 -15  -6    1.72    2.55
   5 -15  -7    3.97    3.37
   5 -15  -8    1.83    3.08
   5 -15  -9    3.54    3.80
   5 -15 -10    1.35    2.88
   5 -15 -11    1.02    3.42
   5 -15 -12    4.53    3.51
   5 -15 -13    0.35    2.27
   5 -15 -14   -0.00    3.15
   5 -15 -15    2.36    3.94
   5 -15 -16    1.61    3.62
   5 -15 -17    1.29    3.88
   5 -15 -18    5.67    4.90
   5 -15 -19   -0.00    3.86
   5 -15 -20    0.23    2.58
   5 -15 -21    1.44    3.58
   5 -16  -1    0.37    2.22
   5 -16  -2    0.02    2.78
   5 -16  -3   -0.00    2.24
   5 -16  -4   -0.00    2.21
   5 -16  -5    3.67    2.90
   5 -16  -6    3.45    3.05
   5 -16  -7   -0.00    2.09
   5 -16  -8    0.00    2.64
   5 -16  -9    0.89    2.70
   5 -16 -10   -0.00    2.33
   5 -16 -11    0.52    2.18
   5 -16 -12   -0.00    2.13
   5 -16 -13    0.50    3.03
   5 -16 -14    2.50    3.83
   5 -16 -15    1.74    3.65
   5 -16 -16   -0.00    3.70
   5 -16 -17   -0.00    3.46
   5 -16 -18   -0.00    3.80
   5 -17  -1    2.68    3.14
   5 -17  -2    0.46    2.72
   5 -17  -3    0.00    3.47
   5 -17  -4   -0.00    1.85
   5 -17  -5    0.81    1.96
   5 -17  -6    0.00    2.34
   5 -17  -7   -0.00    2.71
   5 -17  -8   -0.00    2.53
   5 -17  -9   -0.00    2.92
   5 -17 -10   -0.00    2.25
   5 -17 -11    2.86    2.87
   5 -17 -12   -0.00    3.45
   5 -17 -13    0.34    2.79
   5 -17 -14    3.52    3.16
   5 -17 -15   -0.00    3.44
   5 -18  -1    2.07    3.21
   5 -18  -2   -0.00    2.95
   5 -18  -3    0.13    2.13
   5 -18  -4   -0.00    2.10
   5 -18  -5    0.00    2.24
   5 -18  -6    2.10    3.40
   5 -18  -7   -0.00    2.78
   5 -18  -8    0.00    2.24
   5 -18  -9    0.00    2.89
   5 -18 -10   -0.00    1.79
   5 -18 -11    7.97    4.66
  -4   0   1    3.83    2.48
  -4   0   1    1.62    2.62
   4   0  -1   -0.00    2.79
   4   0  -1   -0.00    2.31
  -4   0   2   16.31    4.61
  -4   0   2   18.75    5.49
   4   0  -2   16.47    4.64
   4   0  -2   10.33    4.50
  -4   0   3    0.44    2.48
  -4   0   3   -0.00    2.24
   4   0  -3   -0.00    2.39
   4   0  -3    0.58    3.19
  -4   0   4 1130.59   93.80
  -4   0   4 1325.62   96.70
   4   0  -4 1128.91   93.27
   4   0  -4 1063.41   95.34
  -4   0   5   -0.00    2.22
  -4   0   5    0.51    2.91
   4   0  -5    0.80    2.48
   4   0  -5    2.75    4.05
  -4   0   6  710.29   57.68
  -4   0   6  623.39   58.34
   4   0  -6  692.29   57.13
   4   0  -6  631.58   59.36
  -4   0   7    0.31    2.73
  -4   0   7    1.99    3.23
   4   0  -7    0.00    2.45
   4   0  -7    0.18    3.08
  -4   0   8 2592.79  200.13
  -4   0   8 2225.22  200.60
   4   0  -8 2608.65  199.36
   4   0  -8 2742.28  204.29
  -4   0   9    0.00    2.98
  -4   0   9    0.79    3.15
   4   0  -9   -0.00    2.97
   4   0  -9   -0.00    3.79
  -4   0  10   41.49    8.49
  -4   0  10   46.87    9.64
   4   0 -10   29.01    6.93
   4   0 -10   49.90   10.74
  -4   0  11    0.00    3.28
  -4   0  11   -0.00    3.76
   4   0 -11    1.36    2.67
   4   0 -11   -0.00    3.95
  -4   0  12    8.91    4.79
  -4   0  12   35.85    8.97
   4   0 -12   13.67    4.86
   4   0 -12   24.23    7.87
  -4   0  13    3.03    4.24
  -4   0  13    0.00    3.05
   4   0 -13   -0.00    3.15
   4   0 -13   -0.00    3.58
  -4   0  14 1324.23  114.92
  -4   0  14 1476.08  118.65
   4   0 -14 1497.53  114.68
   4   0 -14 1221.88  117.64
  -4   0  15   -0.00    2.48
  -4   0  15    5.95    4.30
   4   0 -15   -0.00    2.28
   4   0 -15   -0.00    3.72
  -4   0  16   47.07   10.05
  -4   0  16   41.50   10.78
   4   0 -16   34.86   10.56
  -4   0  17    0.00    2.94
  -4   0  17    1.19    3.79
   4   0 -17   -0.00    3.83
  -4   0  18  137.99   20.17
  -4   0  18  150.52   22.09
   4   0 -18  146.86   23.57
  -4   0  19    1.54    4.09
  -4   0  19    0.76    3.91
   4   0 -19   -0.00    3.83
   4   0 -20  137.37   23.36
   4   0 -21    0.83    4.47
  -4   0  22   10.10    6.35
   4   0 -22   11.80    7.95
  -4   0  23    1.30    3.53
   4   0 -23   -0.00    4.65
  -4   0  24   23.42    8.95
   4   0 -24   33.37   11.80
  -4   0  25   -0.00    3.60
   4   0 -25   -0.00    4.89
  -4   0  26   47.81   12.46
   4   0 -26   53.95   15.15
  -4   0  27   -0.00    4.89
  -4   0  28    7.48    6.27
  -4   0  29    5.17    5.43
   4   0 -29   -0.00    5.14
  -4   0  30   36.03   11.72
   4   0 -30   20.15   10.97
  -4   0  31   -0.00    5.30
   4   0 -31   -0.00    4.51
  -4   0  32   -0.00    4.56
   4   0 -32    1.41    6.01
  -4   0  33    5.37    5.92
   4   0 -33   -0.00    6.43
  -4   0  34    2.67    6.11
   4   0 -34    3.92    7.17
  -4   0  35    0.81    4.49
  -4   0  36   18.53   10.01
  -4   0  37    0.79    3.87
  -4   0  38    2.49    7.58
  -4   0  39   -0.00    6.18
  -4   1   1   21.28    4.98
  -4   1   1   19.28    5.49
   4  -1  -1   23.86    5.14
   4  -1  -1   15.88    5.54
   4   1  -1   17.18    4.54
   4   1  -1   15.31    5.10
  -4  -1   1   15.57    4.39
  -4  -1   1   13.97    4.95
  -4   1   2  933.08   81.87
  -4   1   2 1096.74   84.39
   4  -1  -2 1037.78   82.11
   4  -1  -2 1201.09   85.97
   4   1  -2  987.96   81.81
   4   1  -2  938.13   83.77
  -4  -1   2  993.81   82.30
  -4  -1   2  928.06   83.44
  -4   1   3   23.86    5.30
  -4   1   3   10.25    4.47
   4  -1  -3   12.83    4.08
   4  -1  -3    7.00    4.00
   4   1  -3   16.33    4.55
   4   1  -3    7.33    4.14
  -4  -1   3   17.81    4.65
  -4  -1   3   11.31    4.56
  -4   1   4    0.00    2.56
  -4   1   4    0.78    2.83
   4  -1  -4    1.53    2.39
   4  -1  -4    0.00    3.34
   4   1  -4    2.98    2.80
   4   1  -4   -0.00    2.23
  -4  -1   4    4.15    3.02
  -4  -1   4    5.03    3.99
  -4   1   5    7.84    3.68
  -4   1   5    7.27    4.23
   4  -1  -5   18.72    4.81
   4  -1  -5   10.73    5.22
   4   1  -5    8.87    3.78
   4   1  -5    8.08    4.26
  -4  -1   5   10.87    3.92
  -4  -1   5    9.92    4.50
  -4   1   6  412.24   43.48
  -4   1   6  605.21   47.33
   4  -1  -6  455.53   43.64
   4  -1  -6  559.24   47.65
   4   1  -6  480.59   43.95
   4   1  -6  661.29   49.77
  -4  -1   6  456.16   44.05
  -4  -1   6  566.31   47.27
  -4   1   7   35.49    7.19
  -4   1   7   36.11    7.81
   4  -1  -7   39.11    7.32
   4  -1  -7   31.96    8.13
   4   1  -7   52.09    8.15
   4   1  -7   44.47    9.25
  -4  -1   7   31.50    6.98
  -4  -1   7   39.42    8.56
  -4   1   8 1108.46   93.63
  -4   1   8 1105.79   95.08
   4  -1  -8 1201.56   93.51
   4  -1  -8 1068.27   96.22
   4   1  -8 1150.43   93.33
   4   1  -8 1094.62   96.72
  -4  -1   8 1132.20   93.98
  -4  -1   8 1234.71   96.87
  -4   1   9    0.50    2.77
  -4   1   9    0.39    3.38
   4  -1  -9    2.58    3.00
   4  -1  -9    3.22    4.09
   4   1  -9    0.00    2.58
   4   1  -9    0.89    4.13
  -4  -1   9   -0.00    2.64
  -4  -1   9    0.77    2.85
  -4   1  10  467.44   45.22
  -4   1  10  453.74   46.07
   4  -1 -10  447.23   43.91
   4  -1 -10  542.73   49.29
   4   1 -10  489.96   44.58
   4   1 -10  543.97   49.49
  -4  -1  10  600.92   47.42
  -4  -1  10  482.08   47.50
  -4   1  11  117.24   16.38
  -4   1  11  114.99   17.16
   4  -1 -11  148.23   16.71
   4  -1 -11  115.13   18.21
   4   1 -11  165.86   17.46
   4   1 -11  126.39   19.08
  -4  -1  11  130.07   17.04
  -4  -1  11  126.28   18.51
  -4   1  12  396.79   38.66
  -4   1  12  382.60   39.66
   4  -1 -12  397.40   37.41
   4  -1 -12  440.68   42.59
   4   1 -12  411.02   42.07
  -4  -1  12  333.89   37.40
  -4  -1  12  451.26   42.20
  -4   1  13   83.55   13.29
  -4   1  13   84.13   14.13
   4  -1 -13   90.07   12.69
   4  -1 -13   77.06   14.44
   4   1 -13   82.96   12.50
   4   1 -13  106.50   16.93
  -4  -1  13   63.77   12.07
  -4  -1  13   76.45   14.32
  -4   1  14    2.59    3.63
  -4   1  14    2.54    3.76
   4  -1 -14    1.83    2.52
   4  -1 -14   -0.00    4.06
   4   1 -14    0.00    2.16
   4   1 -14    4.06    4.34
  -4  -1  14    0.00    3.01
  -4  -1  14    2.86    3.94
  -4   1  15   39.62    9.09
  -4   1  15   36.33    9.60
   4  -1 -15   31.72    7.80
   4  -1 -15   33.05    9.86
   4   1 -15   40.31    8.53
   4   1 -15   35.15   10.52
  -4  -1  15   29.12    8.00
  -4  -1  15   28.72    9.09
  -4   1  16  232.27   26.76
  -4   1  16  216.98   27.74
   4  -1 -16  235.51   30.00
   4   1 -16  246.07   30.88
  -4  -1  16  240.08   27.37
  -4  -1  16  205.61   27.92
  -4   1  17    0.00    3.63
  -4   1  17    2.14    4.19
   4  -1 -17   -0.00    3.42
   4   1 -17   -0.00    4.45
  -4  -1  17    0.00    3.62
  -4  -1  17    2.29    4.23
  -4   1  18  253.83   29.36
   4  -1 -18  237.45   32.01
   4   1 -18  214.85   31.37
  -4  -1  18  254.12   29.61
  -4  -1  18  268.43   31.95
  -4   1  19   13.34    5.99
   4  -1 -19    1.81    3.69
   4   1 -19   14.50    7.26
  -4  -1  19    7.07    5.43
  -4  -1  19   11.06    6.80
   4  -1 -20   10.61    6.38
   4   1 -20   31.28   10.61
  -4  -1  20   23.73    8.93
   4  -1 -21    2.82    5.46
   4   1 -21    0.00    3.87
   4  -1 -22  198.33   29.37
   4   1 -22  204.46   30.24
  -4  -1  22  172.71   25.31
  -4   1  23    3.44    4.94
   4  -1 -23    0.00    5.14
   4   1 -23    5.62    5.95
  -4  -1  23   -0.00    4.39
  -4   1  24   14.40    6.88
   4  -1 -24    7.77    6.80
   4   1 -24    2.88    5.11
  -4  -1  24    1.33    3.50
  -4   1  25    8.12    5.99
   4   1 -25    5.83    6.63
  -4  -1  25    5.57    5.68
  -4   1  26   53.87   12.88
   4   1 -26   19.53   10.39
  -4  -1  26   30.31   10.19
  -4   1  27    1.75    4.61
   4  -1 -27    0.37    3.32
   4   1 -27    1.35    5.61
  -4  -1  27   -0.00    3.72
  -4   1  28   18.01    9.22
   4  -1 -28   59.98   16.28
  -4  -1  28   29.86   10.61
  -4   1  29   -0.00    4.99
   4  -1 -29    0.26    4.69
  -4  -1  29    1.66    4.39
  -4   1  30   -0.00    4.79
   4  -1 -30   -0.00    5.68
  -4  -1  30    2.46    5.60
  -4   1  31   -0.00    3.91
   4  -1 -31    0.28    3.90
   4   1 -31    0.00    4.34
  -4  -1  31    6.15    5.01
  -4   1  32   21.43   10.53
   4  -1 -32    9.16    8.85
  -4  -1  32   44.69   12.98
  -4   1  33   -0.00    5.71
   4  -1 -33    1.96    5.64
  -4  -1  33    2.20    5.99
  -4   1  34    6.00    6.54
   4  -1 -34    2.05    5.12
  -4  -1  34   -0.00    7.09
  -4   1  35    0.94    2.95
   4  -1 -35   -0.00    6.22
  -4  -1  35   -0.00    6.52
  -4   1  36   22.74   10.14
   4  -1 -36    1.48    6.44
  -4  -1  36    6.95    8.13
  -4   1  37    0.18    7.00
  -4  -1  37   -0.00    5.76
  -4   1  38    5.65    8.28
  -4  -1  38    2.23    5.38
  -4   1  39    0.00    6.78
  -4  -1  39    2.48    5.26
  -4   2   1   76.92   10.29
  -4   2   1   84.21   11.56
   4  -2  -1   75.78   10.09
   4  -2  -1   65.40   10.85
   4   2  -1   65.77    9.58
   4   2  -1   62.34   10.54
  -4  -2   1   77.56   10.34
  -4  -2   1   73.60   11.29
  -4   2   2  173.31   19.18
  -4   2   2  164.83   19.79
   4  -2  -2  207.87   19.65
   4  -2  -2  177.21   20.71
   4   2  -2  200.17   19.44
   4   2  -2  190.39   21.06
  -4  -2   2  182.47   19.46
  -4  -2   2  200.10   21.39
  -4   2   3   24.68    5.47
  -4   2   3   30.12    6.36
   4  -2  -3   17.90    4.76
   4  -2  -3   29.44    6.71
   4   2  -3   16.58    4.66
   4   2  -3   10.37    4.53
  -4  -2   3   14.45    4.61
  -4  -2   3   18.58    5.74
  -4   2   4 1616.87  133.05
  -4   2   4 1645.25  134.27
   4  -2  -4 1692.41  132.76
   4  -2  -4 1609.36  134.95
   4   2  -4 1752.64  133.15
   4   2  -4 1748.61  136.07
  -4  -2   4 1613.06  133.06
  -4  -2   4 1685.19  135.20
  -4   2   5   38.02    7.17
  -4   2   5   38.36    7.79
   4  -2  -5   35.37    6.78
   4  -2  -5   38.85    8.39
   4   2  -5   39.64    7.30
   4   2  -5   43.21    8.99
  -4  -2   5   26.18    6.24
  -4  -2   5   54.99    9.17
  -4   2   6   10.32    4.07
  -4   2   6   21.51    5.78
   4  -2  -6    0.00    2.28
   4  -2  -6   23.60    6.42
   4   2  -6    9.80    3.70
   4   2  -6   20.64    6.13
  -4  -2   6    8.19    3.68
  -4  -2   6   13.24    5.14
  -4   2   7  261.82   27.35
  -4   2   7  307.29   29.36
   4  -2  -7  307.42   27.76
   4  -2  -7  242.65   28.87
   4   2  -7  277.84   27.36
   4   2  -7  308.86   31.21
  -4  -2   7  267.71   27.75
  -4  -2   7  295.44   30.24
  -4   2   8  703.01   62.80
  -4   2   8  864.64   65.60
   4  -2  -8  705.32   62.17
   4  -2  -8  710.68   65.51
   4   2  -8  758.33   62.84
   4   2  -8  721.65   66.17
  -4  -2   8  699.70   63.09
  -4  -2   8  763.31   66.02
  -4   2   9  248.23   23.33
  -4   2   9  167.18   21.72
   4  -2  -9  193.96   21.09
   4  -2  -9  216.81   24.80
   4   2  -9  190.00   21.17
   4   2  -9  194.45   24.16
  -4  -2   9  212.54   22.59
  -4  -2   9  198.58   24.09
  -4   2  10   55.60    9.86
  -4   2  10   61.08   10.98
   4  -2 -10   67.45    9.95
   4  -2 -10   59.97   11.85
   4   2 -10   57.69    9.52
   4   2 -10   57.30   11.49
  -4  -2  10   38.26    8.85
  -4  -2  10   56.84   11.47
  -4   2  11   61.95   10.19
  -4   2  11   46.02    9.73
   4  -2 -11   56.40    9.10
   4  -2 -11   88.64   13.77
   4   2 -11   36.15    8.00
   4   2 -11   52.84   11.30
  -4  -2  11   31.07    8.02
  -4  -2  11   57.15   11.48
  -4   2  12    1.34    3.02
  -4   2  12    1.54    3.38
   4  -2 -12   -0.00    2.30
   4  -2 -12   -0.00    4.01
   4   2 -12    2.63    2.89
   4   2 -12    3.95    4.09
  -4  -2  12    0.20    2.69
  -4  -2  12   -0.00    3.24
  -4   2  13   15.48    5.67
  -4   2  13   28.83    7.91
   4  -2 -13   18.45    5.65
   4  -2 -13   12.92    6.55
   4   2 -13   14.54    5.31
   4   2 -13   13.15    6.64
  -4  -2  13   13.86    5.41
  -4  -2  13   17.75    7.71
  -4   2  14  759.02   66.59
  -4   2  14  745.28   67.72
   4  -2 -14  721.44   64.65
   4  -2 -14  747.88   69.76
   4   2 -14  789.71   65.83
   4   2 -14  737.28   70.50
  -4  -2  14  711.20   66.39
  -4  -2  14  750.81   69.61
  -4   2  15   34.41    8.69
  -4   2  15   47.05   10.48
   4  -2 -15   38.90    8.43
   4  -2 -15   53.55   12.12
   4   2 -15   52.93    9.97
   4   2 -15   32.35    9.79
  -4  -2  15   48.14   10.43
  -4  -2  15   57.45   12.17
  -4   2  16   22.27    6.74
  -4   2  16   12.96    6.42
   4  -2 -16    7.22    5.61
   4   2 -16    4.10    4.61
  -4  -2  16   15.84    6.72
  -4  -2  16    5.57    5.65
  -4   2  17    1.87    3.51
   4  -2 -17    0.96    3.62
   4   2 -17    5.16    4.92
  -4  -2  17    0.91    2.83
  -4  -2  17    6.55    5.22
  -4   2  18  104.39   16.58
   4  -2 -18   92.06   18.15
   4   2 -18   96.69   18.76
  -4  -2  18  108.39   17.20
  -4  -2  18  126.66   19.98
  -4   2  19   77.77   15.06
   4  -2 -19  108.28   19.50
   4   2 -19  101.71   19.36
  -4  -2  19   98.41   16.85
  -4  -2  19  111.70   18.90
   4  -2 -20   57.81   13.93
   4   2 -20   27.19   10.76
  -4  -2  20   42.99   11.82
   4  -2 -21    3.63    4.56
   4   2 -21    3.29    4.65
  -4  -2  21    1.29    4.14
   4  -2 -22   18.27    9.15
   4   2 -22   15.33    8.20
  -4  -2  22    1.82    3.55
  -4  -2  22   11.65    7.39
  -4   2  23   -0.00    3.58
   4   2 -23   -0.00    4.52
  -4  -2  23    3.25    5.10
  -4   2  24   91.48   17.79
   4   2 -24  129.20   23.19
  -4  -2  24   86.69   17.81
  -4   2  25   20.81    8.48
   4   2 -25    9.70    7.42
  -4  -2  25   13.21    7.26
  -4   2  26   36.86   11.00
   4  -2 -26   25.74   11.43
   4   2 -26   27.40   11.40
  -4  -2  26   35.59   11.31
  -4   2  27    0.00    4.89
   4  -2 -27   -0.00    3.90
   4   2 -27    2.34    5.95
  -4  -2  27    1.50    4.28
  -4   2  28   45.04   12.38
   4  -2 -28    2.75    6.85
   4   2 -28   32.57   12.29
  -4  -2  28   14.40    8.18
  -4   2  29   11.96    7.94
   4  -2 -29   17.94    9.51
   4   2 -29    9.61    8.60
  -4  -2  29    5.06    6.76
  -4   2  30   41.56   12.79
   4  -2 -30   23.51   11.43
  -4  -2  30   56.70   14.64
  -4   2  31    0.00    4.66
   4  -2 -31    4.89    6.63
  -4  -2  31    1.57    4.93
  -4   2  32    1.89    5.33
   4  -2 -32   -0.00    4.69
  -4  -2  32    2.43    4.68
  -4   2  33    2.44    6.24
   4  -2 -33   -0.00    3.23
  -4  -2  33    1.69    6.18
  -4   2  34    6.08    5.73
   4  -2 -34    5.82    7.64
  -4  -2  34    5.98    6.50
  -4   2  35    1.80    4.70
   4  -2 -35   -0.00    5.79
  -4  -2  35    6.27    6.43
  -4   2  36    9.30    6.89
   4  -2 -36    3.01    5.88
  -4  -2  36    5.92    6.87
  -4   2  37   -0.00    5.04
   4  -2 -37   -0.00    5.72
  -4  -2  37    2.49    6.35
  -4   2  38   -0.00    6.18
   4  -2 -38    1.87    6.07
  -4  -2  38   -0.00    5.46
  -4   2  39   -0.00    6.19
  -4  -2  39    1.19    7.18
  -4   2  40    1.21    7.63
  -4   3   1   43.27    7.58
  -4   3   1   46.02    8.35
   4  -3  -1   43.31    7.35
   4  -3  -1   46.62    8.64
   4   3  -1   44.73    7.40
   4   3  -1   44.10    8.43
  -4  -3   1   49.61    7.87
  -4  -3   1   51.40    8.98
  -4   3   2  336.35   30.34
  -4   3   2  288.87   30.46
   4  -3  -2  272.26   29.03
   4  -3  -2  415.70   33.63
   4   3  -2  313.66   29.60
   4   3  -2  364.57   32.61
  -4  -3   2  322.53   30.29
  -4  -3   2  336.90   32.00
  -4   3   3    8.91    3.62
  -4   3   3   15.39    4.64
   4  -3  -3   15.47    4.29
   4  -3  -3   19.04    5.63
   4   3  -3   11.27    3.72
   4   3  -3    6.09    4.36
  -4  -3   3    5.18    3.08
  -4  -3   3   13.04    4.68
  -4   3   4   12.43    4.31
  -4   3   4   15.88    4.83
   4  -3  -4   14.83    4.41
   4  -3  -4   20.04    6.00
   4   3  -4   20.64    4.97
   4   3  -4   19.08    5.91
  -4  -3   4   11.29    4.23
  -4  -3   4   20.03    6.09
  -4   3   5   22.73    5.86
  -4   3   5   29.82    6.73
   4  -3  -5   38.46    6.64
   4  -3  -5   26.79    6.74
   4   3  -5   24.38    5.77
   4   3  -5   33.73    8.14
  -4  -3   5   24.64    5.91
  -4  -3   5   34.34    7.55
  -4   3   6   60.54    9.61
  -4   3   6   56.60    9.81
   4  -3  -6   62.54    9.47
   4  -3  -6   75.46   11.80
   4   3  -6   71.18   10.02
   4   3  -6   96.03   13.59
  -4  -3   6   60.83    9.79
  -4  -3   6   59.43   10.93
  -4   3   7  433.68   39.66
  -4   3   7  470.46   41.14
   4  -3  -7  464.21   39.70
   4  -3  -7  395.54   41.12
   4   3  -7  392.51   38.95
   4   3  -7  500.70   43.93
  -4  -3   7  451.08   40.48
  -4  -3   7  418.68   41.94
  -4   3   8   95.06   12.58
  -4   3   8  105.56   13.77
   4  -3  -8   92.47   12.16
   4  -3  -8   84.83   13.54
   4   3  -8   92.88   12.31
   4   3  -8   66.21   13.17
  -4  -3   8   77.73   12.12
  -4  -3   8  103.27   15.15
  -4   3   9    0.00    2.44
  -4   3   9    0.00    2.69
   4  -3  -9    0.00    2.29
   4  -3  -9    1.63    3.19
   4   3  -9    0.28    2.33
   4   3  -9    0.92    3.12
  -4  -3   9    0.46    2.92
  -4  -3   9    3.47    4.00
  -4   3  10  186.92   22.18
  -4   3  10  210.04   23.23
   4  -3 -10  218.01   22.07
   4  -3 -10  184.88   24.16
   4   3 -10  223.65   22.57
   4   3 -10  188.92   24.61
  -4  -3  10  194.91   22.90
  -4  -3  10  220.72   25.71
  -4   3  11  322.61   32.90
  -4   3  11  348.70   33.89
   4  -3 -11  346.34   32.26
   4  -3 -11  292.41   34.33
   4   3 -11  353.69   32.76
   4   3 -11  309.86   35.63
  -4  -3  11  310.53   33.01
  -4  -3  11  355.63   36.55
  -4   3  12  255.90   28.44
  -4   3  12  275.36   29.49
   4  -3 -12  285.05   27.97
   4  -3 -12  287.21   31.73
   4   3 -12  294.27   28.61
   4   3 -12  257.16   31.46
  -4  -3  12  248.36   28.59
  -4  -3  12  290.29   32.20
  -4   3  13   76.66   12.93
  -4   3  13   97.54   14.56
   4  -3 -13   96.79   13.00
   4  -3 -13   86.08   15.33
   4   3 -13   76.31   12.36
   4   3 -13   98.40   16.72
  -4  -3  13   92.20   14.18
  -4  -3  13   75.86   14.47
  -4   3  14    1.73    2.80
  -4   3  14    0.00    2.58
   4  -3 -14    4.96    3.40
   4  -3 -14    3.52    4.70
   4   3 -14    2.82    3.23
   4   3 -14    0.62    3.70
  -4  -3  14    8.40    4.77
  -4  -3  14    0.70    3.42
  -4   3  15   51.52   10.01
   4  -3 -15   38.51    8.32
   4  -3 -15   30.18    9.43
   4   3 -15   72.36   14.48
  -4  -3  15   38.95    9.65
  -4  -3  15   29.92    9.54
  -4   3  16  260.48   28.99
   4  -3 -16  256.77   31.72
   4   3 -16  310.29   34.82
  -4  -3  16  245.85   29.06
  -4  -3  16  222.81   30.50
  -4   3  17   14.44    6.25
   4  -3 -17   14.21    6.68
   4   3 -17    6.34    5.04
  -4  -3  17   19.10    6.89
  -4  -3  17   21.78    7.83
  -4   3  18   34.12    9.26
   4  -3 -18   51.20   12.26
   4   3 -18   48.29   12.81
  -4  -3  18   40.30   10.43
  -4  -3  18   37.74   11.04
  -4   3  19    9.61    5.33
   4  -3 -19    2.53    4.97
   4   3 -19    1.80    5.09
  -4  -3  19    9.24    6.12
  -4   3  20   15.33    6.97
   4  -3 -20   11.57    7.03
   4   3 -20   14.28    7.73
  -4  -3  20    9.98    6.91
   4   3 -21   61.83   15.67
  -4  -3  21   68.01   15.21
   4   3 -22   43.53   13.52
  -4  -3  22   49.43   12.50
  -4  -3  22   73.05   15.90
  -4   3  23   38.50   10.59
   4   3 -23   36.60   12.35
  -4  -3  23   29.59    9.61
  -4  -3  23   37.91   12.05
  -4   3  24    0.09    2.58
   4  -3 -24    0.00    5.51
   4   3 -24    5.71    6.86
  -4  -3  24   -0.00    3.15
  -4   3  25    7.13    6.13
   4  -3 -25   -0.00    3.85
   4   3 -25   10.90    7.24
  -4  -3  25    2.79    4.66
  -4   3  26   44.41   12.50
   4  -3 -26   26.93   12.28
   4   3 -26   71.70   17.85
  -4  -3  26   50.68   13.26
  -4   3  27    4.98    5.12
   4  -3 -27    6.01    6.55
  -4  -3  27    5.03    7.43
  -4   3  28   43.14   12.71
   4  -3 -28   67.54   17.13
  -4  -3  28   42.13   12.89
  -4   3  29   -0.00    5.34
   4  -3 -29    4.41    7.48
  -4  -3  29    0.00    5.06
  -4   3  30   10.03    7.21
   4  -3 -30    6.56    8.16
  -4  -3  30    3.71    7.62
  -4   3  31    3.07    4.82
   4  -3 -31    4.48    7.23
  -4  -3  31    4.20    6.98
  -4   3  32   41.93   12.72
   4  -3 -32    9.20    8.26
  -4  -3  32   33.15   11.35
  -4   3  33    0.89    5.19
   4  -3 -33    1.26    5.15
  -4  -3  33   -0.00    4.47
  -4   3  34    1.51    5.48
   4  -3 -34   -0.00    3.78
  -4  -3  34   -0.00    5.72
  -4   3  35   -0.00    5.87
   4  -3 -35   -0.00    5.38
  -4  -3  35    4.10    6.68
  -4   3  36    0.62    5.08
   4  -3 -36    1.22    4.14
  -4  -3  36    5.77    7.11
  -4   3  37   -0.00    6.03
   4  -3 -37    1.96    6.13
  -4  -3  37    5.97    6.56
[truncated: 820,065 more chars]
