# Supplementary material for: LED-pump-X-ray-multiprobe crystallography for sub-second timescales
Source: Commun Chem. 2022 Aug 26;5:102. doi: 10.1038/s42004-022-00716-1 (PMC9814726; doi:10.1038/s42004-022-00716-1)
Supplement: Supplementary file 10 — Supplementary Data 1 [file 42004_2022_716_MOESM10_ESM.zip › CIFs/0-4s_283K/283K_0-4s_t7_decay.cif]

data_global

# SUBMISSION DETAILS
 
_publ_contact_author_name       'Hatcher, Lauren'
_publ_contact_author_address
;
School of Chemistry
Cardiff University
Main Building
Park Place 
Cardiff
CF10 3AT
United Kingdom
;
_publ_contact_author_email       'HatcherL1@cardiff.ac.uk'
_publ_requested_category          FM
_publ_section_comment
; 
?
;
_publ_section_references
;
Diamond General Data Aquisition (GDA) software: http://www.opengda.org/

XIA2: Winter, G. (2010) J. Appl. Cryst. 43, 186-190.
POINTLESS: Evans, P. (2006) Acta Cryst. D62, 72-82.
AIMLESS: Evans, P. R. and Murshudov, G. N. (2013) Acta Cryst. D69, 1204-1214.
DIALS: Winter, G., et al. Acta Cryst. (2018) D74, 85-97.
CCP4: Winn, M. D. et al. (2011) Acta Cryst. D67, 235-242.
   
SHELXL: Sheldrick G. M. (2015). Acta Cryst. C71, 3-8.
SHELXT:	Sheldrick, G. M. (2015). Acta Cryst. A71, 3-8.
 
OLEX2: Dolomanov, O.V.; Bourhis, L.J.; Gildea, R.J.; Howard, J.A.K.; Puschmann,
 H., OLEX2: A complete structure solution, refinement and analysis program 
 (2009). J. Appl. Cryst., 42, 339-341.

MERCURY: Macrae, C. F., Bruno, I. J., Chisholm, J. A., Edgington,
P. R., McCabe, P., Pidcock, E., Rodriguez-Monge, L., Taylor, R.,
van de Streek, J. & Wood, P. A. (2008). J. Appl. Cryst. 41, 466-470.
;

####
 
data_283K_0-4s_t7_decay
 
_audit_creation_method            'SHELXL-2018/3'
_shelx_SHELXL_version_number      '2018/3'
_chemical_name_systematic         
;
Nitro-(N,N,N',N'-tetrabutyldiethylenetriamine)palladium(II)
tetraphenylborate, tetrahydrofuran solvate
;
_chemical_name_common             ?
_chemical_melting_point           ?
_chemical_formula_moiety          
;
C20 H45 N4 O2 Pd, C24 H20 B, C4 H8 O
;
_chemical_formula_sum            'C48 H73 B N4 O3 Pd' 
_chemical_formula_weight          871.31

loop_
 _atom_type_symbol
 _atom_type_description
 _atom_type_scat_dispersion_real
 _atom_type_scat_dispersion_imag
 _atom_type_scat_source
 'C'  'C'   0.0010   0.0010
 'International Tables Vol C Tables 4.2.6.8 and 6.1.1.4'
 'H'  'H'   0.0000   0.0000
 'International Tables Vol C Tables 4.2.6.8 and 6.1.1.4'
 'B'  'B'   0.0000   0.0000
 'International Tables Vol C Tables 4.2.6.8 and 6.1.1.4'
 'N'  'N'   0.0030   0.0020
 'International Tables Vol C Tables 4.2.6.8 and 6.1.1.4'
 'O'  'O'   0.0050   0.0030
 'International Tables Vol C Tables 4.2.6.8 and 6.1.1.4'
 'Pd'  'Pd'  -2.5040   0.6150
 'International Tables Vol C Tables 4.2.6.8 and 6.1.1.4'
 
_space_group_crystal_system       monoclinic
_space_group_IT_number            14
_space_group_name_H-M_alt         'P 21/n'
_space_group_name_Hall            '-P 2yn'
 
_shelx_space_group_comment
;
The symmetry employed for this shelxl refinement is uniquely defined
by the following loop, which should always be used as a source of
symmetry information in preference to the above space-group names.
They are only intended as comments.
;
 
loop_
 _space_group_symop_operation_xyz
 'x, y, z'
 '-x+1/2, y+1/2, -z+1/2'
 '-x, -y, -z'
 'x-1/2, -y-1/2, z-1/2'
 
_cell_length_a                    11.6995(5)
_cell_length_b                    13.6274(5)
_cell_length_c                    30.2833(13)
_cell_angle_alpha                 90
_cell_angle_beta                  93.254(4)
_cell_angle_gamma                 90
_cell_volume                      4820.4(4)
_cell_formula_units_Z             4
_cell_measurement_temperature     283(2)
_cell_measurement_reflns_used     7713
_cell_measurement_theta_max       19.5675063223
_cell_measurement_theta_min       1.23668178737
 
_exptl_crystal_description        Plate
_exptl_crystal_colour             Yellow
_exptl_crystal_density_meas       ?
_exptl_crystal_density_method     ?
_exptl_crystal_density_diffrn     1.201          
_exptl_crystal_F_000              1856
_exptl_transmission_factor_min    ?
_exptl_transmission_factor_max    ?
_exptl_crystal_size_max           0.100
_exptl_crystal_size_mid           0.100
_exptl_crystal_size_min           0.050
_exptl_absorpt_coefficient_mu     0.200
_shelx_estimated_absorpt_T_min    0.980
_shelx_estimated_absorpt_T_max    0.990
_exptl_absorpt_correction_T_min   0.993841940375
_exptl_absorpt_correction_T_max   1.0
_exptl_absorpt_correction_type    empirical
_exptl_absorpt_process_details    
;
CCP4 7.0.048: AIMLESS, version 0.5.32 : 29/03/17
Scaling & analysis of unmerged intensities, absorption correction using spherical harmonics
;
_exptl_absorpt_special_details    ?
_diffrn_ambient_temperature       283(2)
_diffrn_radiation_wavelength      0.534
_diffrn_measurement_device_type   'Photon counting pixel array'
_diffrn_radiation_type            Synchrotron
_diffrn_measurement_method        'shutterless scans'
_diffrn_radiation_source          'Diamond Light Source Beamline I19-2'
_diffrn_radiation_monochromator   'Silicon 111'
_diffrn_detector_area_resol_mean  ?
_diffrn_reflns_number             32843
_diffrn_reflns_av_unetI/netI      0.1033
_diffrn_reflns_av_R_equivalents   0.0924
_diffrn_reflns_limit_h_min        -14
_diffrn_reflns_limit_h_max        14
_diffrn_reflns_limit_k_min        -17
_diffrn_reflns_limit_k_max        11
_diffrn_reflns_limit_l_min        -37
_diffrn_reflns_limit_l_max        37
_diffrn_reflns_theta_min          1.231
_diffrn_reflns_theta_max          19.496
_diffrn_reflns_theta_full         18.687
_diffrn_measured_fraction_theta_max   0.993
_diffrn_measured_fraction_theta_full  0.992
_diffrn_reflns_Laue_measured_fraction_max    0.993
_diffrn_reflns_Laue_measured_fraction_full   0.992
_diffrn_reflns_point_group_measured_fraction_max   0.993
_diffrn_reflns_point_group_measured_fraction_full  0.992
_reflns_number_total              9780
_reflns_number_gt                 4482
_reflns_threshold_expression      'I > 2\s(I)'
_reflns_Friedel_coverage          0.000
_reflns_Friedel_fraction_max      .
_reflns_Friedel_fraction_full     .
 
_reflns_special_details
;
 Reflections were merged by SHELXL according to the crystal
 class for the calculation of statistics and refinement.
 
 _reflns_Friedel_fraction is defined as the number of unique
 Friedel pairs measured divided by the number that would be
 possible theoretically, ignoring centric projections and
 systematic absences.
;
 
_computing_data_collection        'Diamond GDA (http://www.opengda.org/)'
_computing_cell_refinement        'DIALS (Winter, 2018)'
_computing_data_reduction         'XIA2 (Winter 2010)'
_computing_structure_solution     'SHELXT (Sheldrick, 2015)'
_computing_structure_refinement   'SHELXL (Sheldrick, 2015)'
_computing_molecular_graphics     'OLEX2 (Dolomanov et al., 2009)'
_computing_publication_material   'MERCURY (Macrae et al., 2008)'
_refine_special_details           ?
_refine_ls_structure_factor_coef  Fsqd
_refine_ls_matrix_type            full
_refine_ls_weighting_scheme       calc
_refine_ls_weighting_details
'w=1/[\s^2^(Fo^2^)+(0.0671P)^2^] where P=(Fo^2^+2Fc^2^)/3'
_atom_sites_solution_primary      ?
_atom_sites_solution_secondary    ?
_atom_sites_solution_hydrogens    geom
_refine_ls_hydrogen_treatment     constr
_refine_ls_extinction_method      none
_refine_ls_extinction_coef        .
_refine_ls_number_reflns          9780
_refine_ls_number_parameters      526
_refine_ls_number_restraints      491
_refine_ls_R_factor_all           0.1238
_refine_ls_R_factor_gt            0.0603
_refine_ls_wR_factor_ref          0.1634
_refine_ls_wR_factor_gt           0.1345
_refine_ls_goodness_of_fit_ref    0.884
_refine_ls_restrained_S_all       0.884
_refine_ls_shift/su_max           0.001
_refine_ls_shift/su_mean          0.000
 
loop_
 _atom_site_label
 _atom_site_type_symbol
 _atom_site_fract_x
 _atom_site_fract_y
 _atom_site_fract_z
 _atom_site_U_iso_or_equiv
 _atom_site_adp_type
 _atom_site_occupancy
 _atom_site_site_symmetry_order  
 _atom_site_calc_flag
 _atom_site_refinement_flags_posn
 _atom_site_refinement_flags_adp
 _atom_site_refinement_flags_occupancy
 _atom_site_disorder_assembly
 _atom_site_disorder_group
Pd1 Pd 0.33945(3) 0.77517(2) 0.34664(2) 0.06200(16) Uani 1 1 d D . . . .
N2 N 0.3446(3) 0.9270(3) 0.33761(12) 0.0740(9) Uani 1 1 d . . . . .
N3 N 0.4533(3) 0.7988(2) 0.39786(11) 0.0619(9) Uani 1 1 d . . . . .
H3 H 0.530257 0.788622 0.387449 0.074 Uiso 1 1 calc R U . . .
N4 N 0.3317(3) 0.6320(2) 0.37112(12) 0.0665(9) Uani 1 1 d . . . . .
C1 C 0.4403(4) 0.9631(3) 0.36955(15) 0.0800(13) Uani 1 1 d . . . . .
H1A H 0.513019 0.957571 0.355888 0.096 Uiso 1 1 calc R U . . .
H1B H 0.427942 1.031630 0.376466 0.096 Uiso 1 1 calc R U . . .
C2 C 0.4436(4) 0.9034(3) 0.41137(15) 0.0764(12) Uani 1 1 d . . . . .
H2A H 0.508807 0.922184 0.430745 0.092 Uiso 1 1 calc R U . . .
H2B H 0.374308 0.913568 0.426895 0.092 Uiso 1 1 calc R U . . .
C3 C 0.4338(4) 0.7237(3) 0.43234(14) 0.0664(11) Uani 1 1 d . . . . .
H3A H 0.364953 0.738857 0.447408 0.080 Uiso 1 1 calc R U . . .
H3B H 0.498024 0.721871 0.454029 0.080 Uiso 1 1 calc R U . . .
C4 C 0.4212(4) 0.6265(3) 0.40883(14) 0.0683(11) Uani 1 1 d . . . . .
H4A H 0.399829 0.576539 0.429608 0.082 Uiso 1 1 calc R U . . .
H4B H 0.494096 0.607927 0.397536 0.082 Uiso 1 1 calc R U . . .
C5 C 0.2296(4) 0.9650(3) 0.35127(17) 0.0860(14) Uani 1 1 d . . . . .
H5A H 0.170179 0.934434 0.332329 0.103 Uiso 1 1 calc R U . . .
H5B H 0.219240 0.942884 0.381231 0.103 Uiso 1 1 calc R U . . .
C6 C 0.2107(5) 1.0753(3) 0.3498(2) 0.1156(19) Uani 1 1 d . . . . .
H6A H 0.216931 1.098497 0.319750 0.139 Uiso 1 1 calc R U . . .
H6B H 0.269720 1.107400 0.368394 0.139 Uiso 1 1 calc R U . . .
C7 C 0.0937(5) 1.1026(4) 0.3656(2) 0.143(2) Uani 1 1 d . . . . .
H7A H 0.035207 1.064414 0.349344 0.172 Uiso 1 1 calc R U . . .
H7B H 0.090762 1.086565 0.396685 0.172 Uiso 1 1 calc R U . . .
C8 C 0.0696(7) 1.2086(5) 0.3590(4) 0.223(5) Uani 1 1 d . . . . .
H8A H 0.006779 1.227451 0.376243 0.335 Uiso 1 1 calc R U . . .
H8B H 0.050235 1.221022 0.328303 0.335 Uiso 1 1 calc R U . . .
H8C H 0.136251 1.246010 0.368303 0.335 Uiso 1 1 calc R U . . .
C9 C 0.3648(4) 0.9598(3) 0.29138(16) 0.0821(13) Uani 1 1 d . . . . .
H9A H 0.297386 0.944222 0.272547 0.099 Uiso 1 1 calc R U . . .
H9B H 0.373473 1.030622 0.291434 0.099 Uiso 1 1 calc R U . . .
C10 C 0.4670(4) 0.9153(4) 0.27160(16) 0.0928(15) Uani 1 1 d . . . . .
H10A H 0.464349 0.844546 0.274737 0.111 Uiso 1 1 calc R U . . .
H10B H 0.536177 0.938737 0.287400 0.111 Uiso 1 1 calc R U . . .
C11 C 0.4706(5) 0.9417(4) 0.22285(18) 0.1131(18) Uani 1 1 d . . . . .
H11A H 0.406633 0.910614 0.206584 0.136 Uiso 1 1 calc R U . . .
H11B H 0.461927 1.012154 0.219508 0.136 Uiso 1 1 calc R U . . .
C12 C 0.5782(6) 0.9109(6) 0.2037(2) 0.165(3) Uani 1 1 d . . . . .
H12A H 0.576901 0.930210 0.173147 0.248 Uiso 1 1 calc R U . . .
H12B H 0.585838 0.840925 0.205803 0.248 Uiso 1 1 calc R U . . .
H12C H 0.641921 0.941660 0.219565 0.248 Uiso 1 1 calc R U . . .
C13 C 0.2120(4) 0.6229(3) 0.38879(15) 0.0753(12) Uani 1 1 d . . . . .
H13A H 0.203260 0.674970 0.410171 0.090 Uiso 1 1 calc R U . . .
H13B H 0.156439 0.634773 0.364373 0.090 Uiso 1 1 calc R U . . .
C14 C 0.1814(4) 0.5279(3) 0.41015(18) 0.0911(15) Uani 1 1 d . . . . .
H14A H 0.233908 0.515587 0.435488 0.109 Uiso 1 1 calc R U . . .
H14B H 0.188613 0.474538 0.389295 0.109 Uiso 1 1 calc R U . . .
C15 C 0.0600(4) 0.5315(4) 0.42492(19) 0.1003(17) Uani 1 1 d . . . . .
H15A H 0.054094 0.584260 0.446189 0.120 Uiso 1 1 calc R U . . .
H15B H 0.008539 0.546593 0.399578 0.120 Uiso 1 1 calc R U . . .
C16 C 0.0220(5) 0.4372(4) 0.4455(2) 0.118(2) Uani 1 1 d . . . . .
H16A H 0.028559 0.384387 0.424812 0.177 Uiso 1 1 calc R U . . .
H16B H -0.056191 0.443242 0.453116 0.177 Uiso 1 1 calc R U . . .
H16C H 0.069571 0.423816 0.471698 0.177 Uiso 1 1 calc R U . . .
C17 C 0.3512(4) 0.5518(3) 0.33885(15) 0.0779(13) Uani 1 1 d . . . . .
H17A H 0.284668 0.547351 0.318322 0.093 Uiso 1 1 calc R U . . .
H17B H 0.357543 0.490133 0.354814 0.093 Uiso 1 1 calc R U . . .
C18 C 0.4552(4) 0.5643(4) 0.31297(17) 0.0952(15) Uani 1 1 d . . . . .
H18A H 0.522649 0.566890 0.333075 0.114 Uiso 1 1 calc R U . . .
H18B H 0.449960 0.625731 0.296834 0.114 Uiso 1 1 calc R U . . .
C19 C 0.4668(6) 0.4793(5) 0.2804(2) 0.149(3) Uani 1 1 d . . . . .
H19A H 0.462331 0.418050 0.296482 0.179 Uiso 1 1 calc R U . . .
H19B H 0.402264 0.481380 0.258836 0.179 Uiso 1 1 calc R U . . .
C20 C 0.5678(7) 0.4791(6) 0.2577(3) 0.180(3) Uani 1 1 d . . . . .
H20A H 0.567556 0.423818 0.238044 0.270 Uiso 1 1 calc R U . . .
H20B H 0.632487 0.474779 0.278541 0.270 Uiso 1 1 calc R U . . .
H20C H 0.572452 0.538616 0.240915 0.270 Uiso 1 1 calc R U . . .
C21 C 0.6559(4) 0.3742(3) 0.42701(15) 0.0669(11) Uani 1 1 d . . . . .
C22 C 0.7091(4) 0.4234(3) 0.39389(17) 0.0824(13) Uani 1 1 d . . . . .
H22 H 0.725930 0.388964 0.368547 0.099 Uiso 1 1 calc R U . . .
C23 C 0.7382(4) 0.5212(4) 0.3969(2) 0.1003(17) Uani 1 1 d . . . . .
H23 H 0.773585 0.551428 0.373708 0.120 Uiso 1 1 calc R U . . .
C24 C 0.7152(4) 0.5742(4) 0.4338(2) 0.0972(16) Uani 1 1 d . . . . .
H24 H 0.736658 0.639829 0.436118 0.117 Uiso 1 1 calc R U . . .
C25 C 0.6607(4) 0.5299(3) 0.46692(19) 0.0867(14) Uani 1 1 d . . . . .
H25 H 0.643506 0.565116 0.491997 0.104 Uiso 1 1 calc R U . . .
C26 C 0.6311(4) 0.4312(3) 0.46282(16) 0.0734(12) Uani 1 1 d . . . . .
H26 H 0.592543 0.402173 0.485464 0.088 Uiso 1 1 calc R U . . .
C27 C 0.7347(4) 0.2016(3) 0.45889(15) 0.0683(11) Uani 1 1 d . . . . .
C28 C 0.8090(4) 0.2501(3) 0.48758(17) 0.0816(14) Uani 1 1 d . . . . .
H28 H 0.804535 0.318197 0.488957 0.098 Uiso 1 1 calc R U . . .
C29 C 0.8910(5) 0.2028(4) 0.5148(2) 0.1051(18) Uani 1 1 d . . . . .
H29 H 0.938964 0.239762 0.533860 0.126 Uiso 1 1 calc R U . . .
C30 C 0.9028(5) 0.1049(4) 0.5143(2) 0.1111(19) Uani 1 1 d . . . . .
H30 H 0.956566 0.073371 0.533112 0.133 Uiso 1 1 calc R U . . .
C31 C 0.8329(5) 0.0531(4) 0.4851(2) 0.114(2) Uani 1 1 d . . . . .
H31 H 0.840775 -0.014721 0.483548 0.137 Uiso 1 1 calc R U . . .
C32 C 0.7505(4) 0.0993(3) 0.4575(2) 0.0980(17) Uani 1 1 d . . . . .
H32 H 0.704767 0.061868 0.437850 0.118 Uiso 1 1 calc R U . . .
C33 C 0.5047(4) 0.2304(3) 0.44444(15) 0.0671(11) Uani 1 1 d . . . . .
C34 C 0.4790(4) 0.1459(3) 0.46671(14) 0.0686(11) Uani 1 1 d . . . . .
H34 H 0.537679 0.101269 0.473232 0.082 Uiso 1 1 calc R U . . .
C35 C 0.3700(4) 0.1238(3) 0.47999(17) 0.0849(14) Uani 1 1 d . . . . .
H35 H 0.357222 0.065107 0.494632 0.102 Uiso 1 1 calc R U . . .
C36 C 0.2813(5) 0.1881(4) 0.47155(18) 0.0931(15) Uani 1 1 d . . . . .
H36 H 0.208712 0.174850 0.481112 0.112 Uiso 1 1 calc R U . . .
C37 C 0.3020(5) 0.2726(3) 0.4487(2) 0.1022(18) Uani 1 1 d . . . . .
H37 H 0.242641 0.316220 0.441642 0.123 Uiso 1 1 calc R U . . .
C38 C 0.4116(4) 0.2926(3) 0.43613(19) 0.0898(16) Uani 1 1 d . . . . .
H38 H 0.423646 0.351116 0.421259 0.108 Uiso 1 1 calc R U . . .
C39 C 0.6350(5) 0.2130(3) 0.37490(17) 0.0831(13) Uani 1 1 d . . . . .
C40 C 0.5425(6) 0.2206(3) 0.34463(19) 0.0999(16) Uani 1 1 d . . . . .
H40 H 0.473823 0.245032 0.354074 0.120 Uiso 1 1 calc R U . . .
C41 C 0.5483(7) 0.1925(4) 0.2998(2) 0.121(2) Uani 1 1 d . . . . .
H41 H 0.484335 0.199032 0.280342 0.145 Uiso 1 1 calc R U . . .
C42 C 0.6464(8) 0.1565(5) 0.2854(3) 0.148(3) Uani 1 1 d . . . . .
H42 H 0.650822 0.138998 0.255859 0.178 Uiso 1 1 calc R U . . .
C43 C 0.7405(8) 0.1455(6) 0.3145(2) 0.167(3) Uani 1 1 d . . . . .
H43 H 0.807977 0.118713 0.304989 0.200 Uiso 1 1 calc R U . . .
C44 C 0.7336(6) 0.1742(5) 0.3574(2) 0.134(2) Uani 1 1 d . . . . .
H44 H 0.798634 0.167599 0.376249 0.161 Uiso 1 1 calc R U . . .
B1 B 0.6315(5) 0.2541(4) 0.42674(19) 0.0698(11) Uani 1 1 d . . . . .
O3 O 0.6878(12) 0.805(2) 0.3648(9) 0.1103(19) Uani 0.645(16) 1 d D . P A 1
C45 C 0.7371(11) 0.7741(15) 0.3251(6) 0.119(2) Uani 0.645(16) 1 d D . P A 1
H45A H 0.729494 0.824776 0.302686 0.142 Uiso 0.645(16) 1 calc R U P A 1
H45B H 0.700315 0.714769 0.313758 0.142 Uiso 0.645(16) 1 calc R U P A 1
C46 C 0.8617(10) 0.7553(12) 0.3383(5) 0.131(3) Uani 0.645(16) 1 d D . P A 1
H46A H 0.873994 0.687436 0.346982 0.157 Uiso 0.645(16) 1 calc R U P A 1
H46B H 0.909942 0.770717 0.314230 0.157 Uiso 0.645(16) 1 calc R U P A 1
C47 C 0.8838(9) 0.8193(13) 0.3745(4) 0.131(3) Uani 0.645(16) 1 d D . P A 1
H47A H 0.924710 0.876754 0.364947 0.157 Uiso 0.645(16) 1 calc R U P A 1
H47B H 0.931290 0.786410 0.397264 0.157 Uiso 0.645(16) 1 calc R U P A 1
C48 C 0.7777(10) 0.8484(10) 0.3920(4) 0.119(2) Uani 0.645(16) 1 d D . P A 1
H48A H 0.774260 0.826047 0.422261 0.142 Uiso 0.645(16) 1 calc R U P A 1
H48B H 0.770712 0.919349 0.391547 0.142 Uiso 0.645(16) 1 calc R U P A 1
O3A O 0.674(2) 0.806(4) 0.3624(16) 0.1103(19) Uani 0.355(16) 1 d D . P A 2
C45A C 0.7283(18) 0.757(3) 0.3277(12) 0.119(2) Uani 0.355(16) 1 d D . P A 2
H45C H 0.694416 0.776629 0.299092 0.142 Uiso 0.355(16) 1 calc R U P A 2
H45D H 0.722008 0.686498 0.330620 0.142 Uiso 0.355(16) 1 calc R U P A 2
C46A C 0.8518(17) 0.7890(18) 0.3329(9) 0.131(3) Uani 0.355(16) 1 d D . P A 2
H46C H 0.898454 0.738130 0.347209 0.157 Uiso 0.355(16) 1 calc R U P A 2
H46D H 0.881289 0.803011 0.304240 0.157 Uiso 0.355(16) 1 calc R U P A 2
C47A C 0.8528(17) 0.8743(19) 0.3591(8) 0.131(3) Uani 0.355(16) 1 d D . P A 2
H47C H 0.861120 0.931843 0.340750 0.157 Uiso 0.355(16) 1 calc R U P A 2
H47D H 0.916778 0.872191 0.380912 0.157 Uiso 0.355(16) 1 calc R U P A 2
C48A C 0.7475(17) 0.8793(16) 0.3808(7) 0.119(2) Uani 0.355(16) 1 d D . P A 2
H48C H 0.761271 0.868612 0.412286 0.142 Uiso 0.355(16) 1 calc R U P A 2
H48D H 0.712801 0.943465 0.376334 0.142 Uiso 0.355(16) 1 calc R U P A 2
O1 O 0.1250(3) 0.7600(3) 0.29953(12) 0.1339(13) Uani 0.941(6) 1 d D . P B 3
O2 O 0.2611(3) 0.7236(2) 0.26032(12) 0.1339(13) Uani 0.941(6) 1 d D . P B 3
N1 N 0.2256(3) 0.74934(13) 0.29492(10) 0.0872(12) Uani 0.941(6) 1 d D . P B 3
O1A O 0.2097(11) 0.7551(2) 0.3018(3) 0.1339(13) Uani 0.059(6) 1 d D . P B 4
O2A O 0.3186(16) 0.7139(4) 0.2522(5) 0.1339(13) Uani 0.059(6) 1 d D . P B 4
N1A N 0.2121(14) 0.7276(3) 0.2608(3) 0.0872(12) Uani 0.059(6) 1 d D . P B 4
 
loop_
 _atom_site_aniso_label
 _atom_site_aniso_U_11
 _atom_site_aniso_U_22
 _atom_site_aniso_U_33
 _atom_site_aniso_U_23
 _atom_site_aniso_U_13
 _atom_site_aniso_U_12
Pd1 0.0603(3) 0.0674(3) 0.0578(3) 0.00105(18) -0.00166(18) -0.00205(17)
N2 0.076(2) 0.078(2) 0.067(2) 0.0026(17) -0.0031(17) 0.0015(17)
N3 0.061(2) 0.0684(16) 0.055(2) -0.0017(14) -0.0048(17) -0.0053(16)
N4 0.062(2) 0.0666(19) 0.070(2) -0.0084(16) -0.0021(15) -0.0056(17)
C1 0.088(3) 0.073(3) 0.077(3) 0.002(2) -0.008(2) -0.008(2)
C2 0.087(3) 0.0692(19) 0.072(3) -0.0041(19) -0.010(2) -0.003(2)
C3 0.073(3) 0.072(2) 0.053(2) 0.0026(15) -0.007(2) -0.002(2)
C4 0.068(3) 0.069(2) 0.067(3) 0.0016(19) -0.003(2) -0.003(2)
C5 0.090(3) 0.079(2) 0.089(4) -0.002(3) 0.004(3) 0.012(2)
C6 0.123(4) 0.081(2) 0.140(5) -0.006(3) -0.010(4) 0.022(3)
C7 0.121(5) 0.117(4) 0.189(7) -0.045(4) -0.019(4) 0.042(4)
C8 0.177(8) 0.120(4) 0.365(14) -0.056(6) -0.048(9) 0.060(5)
C9 0.092(3) 0.079(3) 0.074(3) 0.014(2) -0.001(2) -0.009(2)
C10 0.093(4) 0.102(4) 0.083(3) 0.007(3) 0.005(3) -0.010(3)
C11 0.112(4) 0.139(5) 0.090(3) 0.016(3) 0.018(3) -0.015(4)
C12 0.129(6) 0.246(8) 0.125(6) -0.012(6) 0.039(4) -0.004(5)
C13 0.064(2) 0.084(3) 0.077(3) 0.009(2) -0.003(2) -0.010(2)
C14 0.076(3) 0.086(3) 0.112(4) 0.015(3) 0.013(3) -0.009(2)
C15 0.073(3) 0.107(3) 0.123(5) 0.002(3) 0.017(3) -0.015(3)
C16 0.099(4) 0.110(4) 0.147(6) 0.010(3) 0.023(4) -0.017(3)
C17 0.093(3) 0.064(2) 0.076(3) -0.008(2) -0.003(2) 0.001(2)
C18 0.096(4) 0.112(4) 0.078(4) -0.012(3) 0.005(3) 0.012(3)
C19 0.159(6) 0.153(5) 0.139(6) -0.055(4) 0.052(5) 0.000(5)
C20 0.192(8) 0.191(7) 0.165(8) -0.026(6) 0.085(6) 0.024(6)
C21 0.062(3) 0.0672(19) 0.071(3) 0.0063(17) -0.005(2) 0.0005(19)
C22 0.070(3) 0.084(2) 0.094(3) 0.015(2) 0.011(3) -0.003(2)
C23 0.079(4) 0.084(3) 0.140(5) 0.028(3) 0.019(4) -0.008(3)
C24 0.076(4) 0.068(3) 0.145(5) 0.017(2) -0.011(3) 0.000(3)
C25 0.085(4) 0.065(2) 0.107(4) -0.004(2) -0.017(3) 0.009(2)
C26 0.082(3) 0.066(2) 0.072(3) 0.0066(19) -0.003(2) 0.003(2)
C27 0.063(3) 0.067(2) 0.075(3) 0.001(2) 0.0113(19) 0.0067(18)
C28 0.080(3) 0.076(3) 0.088(3) -0.005(2) -0.004(2) 0.011(2)
C29 0.095(4) 0.104(3) 0.114(4) -0.006(3) -0.022(3) 0.021(3)
C30 0.081(4) 0.104(3) 0.147(5) 0.014(3) -0.006(3) 0.026(3)
C31 0.088(4) 0.080(3) 0.172(6) 0.018(3) -0.008(3) 0.016(3)
C32 0.078(3) 0.069(2) 0.146(5) -0.001(3) -0.003(3) 0.011(2)
C33 0.067(2) 0.062(2) 0.071(3) -0.0024(19) -0.006(2) 0.0003(17)
C34 0.073(2) 0.063(2) 0.069(3) 0.002(2) -0.002(2) 0.005(2)
C35 0.077(3) 0.083(3) 0.094(4) 0.011(3) 0.001(3) -0.005(2)
C36 0.072(3) 0.090(3) 0.118(5) 0.004(3) 0.007(3) -0.001(2)
C37 0.069(3) 0.081(3) 0.155(6) 0.010(3) 0.003(3) 0.006(3)
C38 0.073(2) 0.068(3) 0.128(5) 0.012(3) 0.003(3) 0.008(2)
C39 0.105(3) 0.075(3) 0.070(3) -0.002(2) 0.008(2) -0.006(3)
C40 0.129(4) 0.089(4) 0.080(3) 0.015(3) -0.013(3) -0.027(3)
C41 0.181(6) 0.100(4) 0.079(3) 0.011(3) -0.016(4) -0.047(4)
C42 0.221(8) 0.139(6) 0.086(5) -0.010(4) 0.016(4) -0.031(5)
C43 0.205(7) 0.200(7) 0.098(4) -0.046(5) 0.028(4) 0.031(6)
C44 0.133(5) 0.181(6) 0.091(4) -0.032(4) 0.021(3) 0.025(4)
B1 0.073(2) 0.067(2) 0.070(3) 0.001(2) 0.003(2) 0.002(2)
O3 0.085(4) 0.126(3) 0.121(4) -0.005(3) 0.013(3) -0.008(3)
C45 0.101(3) 0.133(5) 0.122(4) -0.015(4) 0.007(3) -0.008(3)
C46 0.096(3) 0.142(7) 0.155(6) -0.004(5) 0.013(3) -0.008(3)
C47 0.096(3) 0.142(7) 0.155(6) -0.004(5) 0.013(3) -0.008(3)
C48 0.101(3) 0.133(5) 0.122(4) -0.015(4) 0.007(3) -0.008(3)
O3A 0.085(4) 0.126(3) 0.121(4) -0.005(3) 0.013(3) -0.008(3)
C45A 0.101(3) 0.133(5) 0.122(4) -0.015(4) 0.007(3) -0.008(3)
C46A 0.096(3) 0.142(7) 0.155(6) -0.004(5) 0.013(3) -0.008(3)
C47A 0.096(3) 0.142(7) 0.155(6) -0.004(5) 0.013(3) -0.008(3)
C48A 0.101(3) 0.133(5) 0.122(4) -0.015(4) 0.007(3) -0.008(3)
O1 0.087(2) 0.224(3) 0.0874(19) -0.0315(19) -0.0211(18) 0.003(2)
O2 0.087(2) 0.224(3) 0.0874(19) -0.0315(19) -0.0211(18) 0.003(2)
N1 0.087(2) 0.095(3) 0.077(2) 0.001(2) -0.016(2) -0.007(2)
O1A 0.087(2) 0.224(3) 0.0874(19) -0.0315(19) -0.0211(18) 0.003(2)
O2A 0.087(2) 0.224(3) 0.0874(19) -0.0315(19) -0.0211(18) 0.003(2)
N1A 0.087(2) 0.095(3) 0.077(2) 0.001(2) -0.016(2) -0.007(2)
 
_geom_special_details
;
 All esds (except the esd in the dihedral angle between two l.s. planes)
 are estimated using the full covariance matrix.  The cell esds are taken
 into account individually in the estimation of esds in distances, angles
 and torsion angles; correlations between esds in cell parameters are only
 used when they are defined by crystal symmetry.  An approximate (isotropic)
 treatment of cell esds is used for estimating esds involving l.s. planes.
;
 
loop_
 _geom_bond_atom_site_label_1
 _geom_bond_atom_site_label_2
 _geom_bond_distance
 _geom_bond_site_symmetry_2
 _geom_bond_publ_flag
Pd1 O1A 1.997(9) . ?
Pd1 N3 2.013(3) . ?
Pd1 N1 2.028(3) . ?
Pd1 N2 2.088(4) . ?
Pd1 N4 2.090(3) . ?
N2 C9 1.501(5) . ?
N2 C1 1.519(5) . ?
N2 C5 1.520(5) . ?
N3 C3 1.489(5) . ?
N3 C2 1.490(5) . ?
N3 H3 0.9800 . ?
N4 C17 1.493(5) . ?
N4 C4 1.507(5) . ?
N4 C13 1.533(5) . ?
C1 C2 1.504(6) . ?
C1 H1A 0.9700 . ?
C1 H1B 0.9700 . ?
C2 H2A 0.9700 . ?
C2 H2B 0.9700 . ?
C3 C4 1.506(5) . ?
C3 H3A 0.9700 . ?
C3 H3B 0.9700 . ?
C4 H4A 0.9700 . ?
C4 H4B 0.9700 . ?
C5 C6 1.520(6) . ?
C5 H5A 0.9700 . ?
C5 H5B 0.9700 . ?
C6 C7 1.522(7) . ?
C6 H6A 0.9700 . ?
C6 H6B 0.9700 . ?
C7 C8 1.484(8) . ?
C7 H7A 0.9700 . ?
C7 H7B 0.9700 . ?
C8 H8A 0.9600 . ?
C8 H8B 0.9600 . ?
C8 H8C 0.9600 . ?
C9 C10 1.497(6) . ?
C9 H9A 0.9700 . ?
C9 H9B 0.9700 . ?
C10 C11 1.522(6) . ?
C10 H10A 0.9700 . ?
C10 H10B 0.9700 . ?
C11 C12 1.477(7) . ?
C11 H11A 0.9700 . ?
C11 H11B 0.9700 . ?
C12 H12A 0.9600 . ?
C12 H12B 0.9600 . ?
C12 H12C 0.9600 . ?
C13 C14 1.500(6) . ?
C13 H13A 0.9700 . ?
C13 H13B 0.9700 . ?
C14 C15 1.514(6) . ?
C14 H14A 0.9700 . ?
C14 H14B 0.9700 . ?
C15 C16 1.507(6) . ?
C15 H15A 0.9700 . ?
C15 H15B 0.9700 . ?
C16 H16A 0.9600 . ?
C16 H16B 0.9600 . ?
C16 H16C 0.9600 . ?
C17 C18 1.494(6) . ?
C17 H17A 0.9700 . ?
C17 H17B 0.9700 . ?
C18 C19 1.532(7) . ?
C18 H18A 0.9700 . ?
C18 H18B 0.9700 . ?
C19 C20 1.399(8) . ?
C19 H19A 0.9700 . ?
C19 H19B 0.9700 . ?
C20 H20A 0.9600 . ?
C20 H20B 0.9600 . ?
C20 H20C 0.9600 . ?
C21 C26 1.378(6) . ?
C21 C22 1.383(6) . ?
C21 B1 1.662(6) . ?
C22 C23 1.378(6) . ?
C22 H22 0.9300 . ?
C23 C24 1.370(7) . ?
C23 H23 0.9300 . ?
C24 C25 1.361(7) . ?
C24 H24 0.9300 . ?
C25 C26 1.393(6) . ?
C25 H25 0.9300 . ?
C26 H26 0.9300 . ?
C27 C28 1.364(6) . ?
C27 C32 1.408(6) . ?
C27 B1 1.669(7) . ?
C28 C29 1.388(7) . ?
C28 H28 0.9300 . ?
C29 C30 1.341(7) . ?
C29 H29 0.9300 . ?
C30 C31 1.366(7) . ?
C30 H30 0.9300 . ?
C31 C32 1.389(7) . ?
C31 H31 0.9300 . ?
C32 H32 0.9300 . ?
C33 C34 1.376(5) . ?
C33 C38 1.392(6) . ?
C33 B1 1.638(7) . ?
C34 C35 1.393(6) . ?
C34 H34 0.9300 . ?
C35 C36 1.372(6) . ?
C35 H35 0.9300 . ?
C36 C37 1.371(6) . ?
C36 H36 0.9300 . ?
C37 C38 1.385(7) . ?
C37 H37 0.9300 . ?
C38 H38 0.9300 . ?
C39 C40 1.382(7) . ?
C39 C44 1.400(7) . ?
C39 B1 1.670(7) . ?
C40 C41 1.416(8) . ?
C40 H40 0.9300 . ?
C41 C42 1.343(9) . ?
C41 H41 0.9300 . ?
C42 C43 1.379(10) . ?
C42 H42 0.9300 . ?
C43 C44 1.363(8) . ?
C43 H43 0.9300 . ?
C44 H44 0.9300 . ?
O3 C48 1.425(11) . ?
O3 C45 1.427(9) . ?
C45 C46 1.510(12) . ?
C45 H45A 0.9700 . ?
C45 H45B 0.9700 . ?
C46 C47 1.414(10) . ?
C46 H46A 0.9700 . ?
C46 H46B 0.9700 . ?
C47 C48 1.433(9) . ?
C47 H47A 0.9700 . ?
C47 H47B 0.9700 . ?
C48 H48A 0.9700 . ?
C48 H48B 0.9700 . ?
O3A C48A 1.418(13) . ?
O3A C45A 1.421(10) . ?
C45A C46A 1.508(13) . ?
C45A H45C 0.9700 . ?
C45A H45D 0.9700 . ?
C46A C47A 1.407(11) . ?
C46A H46C 0.9700 . ?
C46A H46D 0.9700 . ?
C47A C48A 1.430(10) . ?
C47A H47C 0.9700 . ?
C47A H47D 0.9700 . ?
C48A H48C 0.9700 . ?
C48A H48D 0.9700 . ?
O1 N1 1.2012(10) . ?
O2 N1 1.2013(10) . ?
O1A N1A 1.3001(10) . ?
O2A N1A 1.3001(10) . ?
 
loop_
 _geom_angle_atom_site_label_1
 _geom_angle_atom_site_label_2
 _geom_angle_atom_site_label_3
 _geom_angle
 _geom_angle_site_symmetry_1
 _geom_angle_site_symmetry_3
 _geom_angle_publ_flag
O1A Pd1 N3 172.0(4) . . ?
N3 Pd1 N1 179.15(12) . . ?
O1A Pd1 N2 94.18(12) . . ?
N3 Pd1 N2 85.41(13) . . ?
N1 Pd1 N2 95.35(11) . . ?
O1A Pd1 N4 93.84(11) . . ?
N3 Pd1 N4 85.17(13) . . ?
N1 Pd1 N4 94.14(11) . . ?
N2 Pd1 N4 166.67(14) . . ?
C9 N2 C1 110.3(4) . . ?
C9 N2 C5 109.9(4) . . ?
C1 N2 C5 110.3(4) . . ?
C9 N2 Pd1 115.2(3) . . ?
C1 N2 Pd1 105.3(3) . . ?
C5 N2 Pd1 105.6(3) . . ?
C3 N3 C2 116.6(3) . . ?
C3 N3 Pd1 108.0(2) . . ?
C2 N3 Pd1 107.9(2) . . ?
C3 N3 H3 108.0 . . ?
C2 N3 H3 108.0 . . ?
Pd1 N3 H3 108.0 . . ?
C17 N4 C4 109.5(3) . . ?
C17 N4 C13 110.2(3) . . ?
C4 N4 C13 109.9(3) . . ?
C17 N4 Pd1 116.1(3) . . ?
C4 N4 Pd1 105.8(2) . . ?
C13 N4 Pd1 105.0(2) . . ?
C2 C1 N2 110.1(4) . . ?
C2 C1 H1A 109.6 . . ?
N2 C1 H1A 109.6 . . ?
C2 C1 H1B 109.6 . . ?
N2 C1 H1B 109.6 . . ?
H1A C1 H1B 108.2 . . ?
N3 C2 C1 106.6(3) . . ?
N3 C2 H2A 110.4 . . ?
C1 C2 H2A 110.4 . . ?
N3 C2 H2B 110.4 . . ?
C1 C2 H2B 110.4 . . ?
H2A C2 H2B 108.6 . . ?
N3 C3 C4 106.7(3) . . ?
N3 C3 H3A 110.4 . . ?
C4 C3 H3A 110.4 . . ?
N3 C3 H3B 110.4 . . ?
C4 C3 H3B 110.4 . . ?
H3A C3 H3B 108.6 . . ?
C3 C4 N4 111.1(3) . . ?
C3 C4 H4A 109.4 . . ?
N4 C4 H4A 109.4 . . ?
C3 C4 H4B 109.4 . . ?
N4 C4 H4B 109.4 . . ?
H4A C4 H4B 108.0 . . ?
C6 C5 N2 117.3(4) . . ?
C6 C5 H5A 108.0 . . ?
N2 C5 H5A 108.0 . . ?
C6 C5 H5B 108.0 . . ?
N2 C5 H5B 108.0 . . ?
H5A C5 H5B 107.2 . . ?
C5 C6 C7 111.4(5) . . ?
C5 C6 H6A 109.4 . . ?
C7 C6 H6A 109.4 . . ?
C5 C6 H6B 109.4 . . ?
C7 C6 H6B 109.4 . . ?
H6A C6 H6B 108.0 . . ?
C8 C7 C6 111.3(7) . . ?
C8 C7 H7A 109.4 . . ?
C6 C7 H7A 109.4 . . ?
C8 C7 H7B 109.4 . . ?
C6 C7 H7B 109.4 . . ?
H7A C7 H7B 108.0 . . ?
C7 C8 H8A 109.5 . . ?
C7 C8 H8B 109.5 . . ?
H8A C8 H8B 109.5 . . ?
C7 C8 H8C 109.5 . . ?
H8A C8 H8C 109.5 . . ?
H8B C8 H8C 109.5 . . ?
C10 C9 N2 115.1(4) . . ?
C10 C9 H9A 108.5 . . ?
N2 C9 H9A 108.5 . . ?
C10 C9 H9B 108.5 . . ?
N2 C9 H9B 108.5 . . ?
H9A C9 H9B 107.5 . . ?
C9 C10 C11 111.0(4) . . ?
C9 C10 H10A 109.4 . . ?
C11 C10 H10A 109.4 . . ?
C9 C10 H10B 109.4 . . ?
C11 C10 H10B 109.4 . . ?
H10A C10 H10B 108.0 . . ?
C12 C11 C10 112.7(5) . . ?
C12 C11 H11A 109.1 . . ?
C10 C11 H11A 109.1 . . ?
C12 C11 H11B 109.1 . . ?
C10 C11 H11B 109.1 . . ?
H11A C11 H11B 107.8 . . ?
C11 C12 H12A 109.5 . . ?
C11 C12 H12B 109.5 . . ?
H12A C12 H12B 109.5 . . ?
C11 C12 H12C 109.5 . . ?
H12A C12 H12C 109.5 . . ?
H12B C12 H12C 109.5 . . ?
C14 C13 N4 117.8(4) . . ?
C14 C13 H13A 107.9 . . ?
N4 C13 H13A 107.9 . . ?
C14 C13 H13B 107.9 . . ?
N4 C13 H13B 107.9 . . ?
H13A C13 H13B 107.2 . . ?
C13 C14 C15 110.5(4) . . ?
C13 C14 H14A 109.5 . . ?
C15 C14 H14A 109.5 . . ?
C13 C14 H14B 109.5 . . ?
C15 C14 H14B 109.5 . . ?
H14A C14 H14B 108.1 . . ?
C16 C15 C14 113.4(4) . . ?
C16 C15 H15A 108.9 . . ?
C14 C15 H15A 108.9 . . ?
C16 C15 H15B 108.9 . . ?
C14 C15 H15B 108.9 . . ?
H15A C15 H15B 107.7 . . ?
C15 C16 H16A 109.5 . . ?
C15 C16 H16B 109.5 . . ?
H16A C16 H16B 109.5 . . ?
C15 C16 H16C 109.5 . . ?
H16A C16 H16C 109.5 . . ?
H16B C16 H16C 109.5 . . ?
N4 C17 C18 114.8(4) . . ?
N4 C17 H17A 108.6 . . ?
C18 C17 H17A 108.6 . . ?
N4 C17 H17B 108.6 . . ?
C18 C17 H17B 108.6 . . ?
H17A C17 H17B 107.6 . . ?
C17 C18 C19 110.9(5) . . ?
C17 C18 H18A 109.5 . . ?
C19 C18 H18A 109.5 . . ?
C17 C18 H18B 109.5 . . ?
C19 C18 H18B 109.5 . . ?
H18A C18 H18B 108.0 . . ?
C20 C19 C18 115.2(6) . . ?
C20 C19 H19A 108.5 . . ?
C18 C19 H19A 108.5 . . ?
C20 C19 H19B 108.5 . . ?
C18 C19 H19B 108.5 . . ?
H19A C19 H19B 107.5 . . ?
C19 C20 H20A 109.5 . . ?
C19 C20 H20B 109.5 . . ?
H20A C20 H20B 109.5 . . ?
C19 C20 H20C 109.5 . . ?
H20A C20 H20C 109.5 . . ?
H20B C20 H20C 109.5 . . ?
C26 C21 C22 114.9(4) . . ?
C26 C21 B1 121.0(4) . . ?
C22 C21 B1 123.9(4) . . ?
C23 C22 C21 122.8(5) . . ?
C23 C22 H22 118.6 . . ?
C21 C22 H22 118.6 . . ?
C24 C23 C22 120.3(5) . . ?
C24 C23 H23 119.9 . . ?
C22 C23 H23 119.9 . . ?
C25 C24 C23 119.3(5) . . ?
C25 C24 H24 120.3 . . ?
C23 C24 H24 120.3 . . ?
C24 C25 C26 119.2(5) . . ?
C24 C25 H25 120.4 . . ?
C26 C25 H25 120.4 . . ?
C21 C26 C25 123.5(5) . . ?
C21 C26 H26 118.3 . . ?
C25 C26 H26 118.3 . . ?
C28 C27 C32 114.8(5) . . ?
C28 C27 B1 125.3(4) . . ?
C32 C27 B1 119.9(4) . . ?
C27 C28 C29 123.1(5) . . ?
C27 C28 H28 118.4 . . ?
C29 C28 H28 118.4 . . ?
C30 C29 C28 121.6(6) . . ?
C30 C29 H29 119.2 . . ?
C28 C29 H29 119.2 . . ?
C29 C30 C31 117.6(6) . . ?
C29 C30 H30 121.2 . . ?
C31 C30 H30 121.2 . . ?
C30 C31 C32 121.6(6) . . ?
C30 C31 H31 119.2 . . ?
C32 C31 H31 119.2 . . ?
C31 C32 C27 121.3(5) . . ?
C31 C32 H32 119.4 . . ?
C27 C32 H32 119.4 . . ?
C34 C33 C38 114.1(4) . . ?
C34 C33 B1 123.5(4) . . ?
C38 C33 B1 122.3(4) . . ?
C33 C34 C35 123.5(4) . . ?
C33 C34 H34 118.3 . . ?
C35 C34 H34 118.3 . . ?
C36 C35 C34 120.2(5) . . ?
C36 C35 H35 119.9 . . ?
C34 C35 H35 119.9 . . ?
C37 C36 C35 118.5(5) . . ?
C37 C36 H36 120.8 . . ?
C35 C36 H36 120.8 . . ?
C36 C37 C38 119.8(5) . . ?
C36 C37 H37 120.1 . . ?
C38 C37 H37 120.1 . . ?
C37 C38 C33 123.8(5) . . ?
C37 C38 H38 118.1 . . ?
C33 C38 H38 118.1 . . ?
C40 C39 C44 114.1(6) . . ?
C40 C39 B1 122.6(5) . . ?
C44 C39 B1 123.2(5) . . ?
C39 C40 C41 122.5(7) . . ?
C39 C40 H40 118.7 . . ?
C41 C40 H40 118.7 . . ?
C42 C41 C40 119.9(8) . . ?
C42 C41 H41 120.1 . . ?
C40 C41 H41 120.1 . . ?
C41 C42 C43 119.9(8) . . ?
C41 C42 H42 120.1 . . ?
C43 C42 H42 120.1 . . ?
C44 C43 C42 119.3(8) . . ?
C44 C43 H43 120.4 . . ?
C42 C43 H43 120.4 . . ?
C43 C44 C39 124.4(7) . . ?
C43 C44 H44 117.8 . . ?
C39 C44 H44 117.8 . . ?
C33 B1 C21 110.6(4) . . ?
C33 B1 C27 111.3(4) . . ?
C21 B1 C27 107.5(4) . . ?
C33 B1 C39 108.2(4) . . ?
C21 B1 C39 108.8(4) . . ?
C27 B1 C39 110.4(4) . . ?
C48 O3 C45 106.7(6) . . ?
O3 C45 C46 105.0(11) . . ?
O3 C45 H45A 110.7 . . ?
C46 C45 H45A 110.7 . . ?
O3 C45 H45B 110.7 . . ?
C46 C45 H45B 110.7 . . ?
H45A C45 H45B 108.8 . . ?
C47 C46 C45 103.4(8) . . ?
C47 C46 H46A 111.1 . . ?
C45 C46 H46A 111.1 . . ?
C47 C46 H46B 111.1 . . ?
C45 C46 H46B 111.1 . . ?
H46A C46 H46B 109.0 . . ?
C46 C47 C48 109.4(8) . . ?
C46 C47 H47A 109.8 . . ?
C48 C47 H47A 109.8 . . ?
C46 C47 H47B 109.8 . . ?
C48 C47 H47B 109.8 . . ?
H47A C47 H47B 108.2 . . ?
O3 C48 C47 107.4(7) . . ?
O3 C48 H48A 110.2 . . ?
C47 C48 H48A 110.2 . . ?
O3 C48 H48B 110.2 . . ?
C47 C48 H48B 110.2 . . ?
H48A C48 H48B 108.5 . . ?
C48A O3A C45A 109.3(10) . . ?
O3A C45A C46A 105.0(9) . . ?
O3A C45A H45C 110.8 . . ?
C46A C45A H45C 110.8 . . ?
O3A C45A H45D 110.8 . . ?
C46A C45A H45D 110.8 . . ?
H45C C45A H45D 108.8 . . ?
C47A C46A C45A 105.9(10) . . ?
C47A C46A H46C 110.6 . . ?
C45A C46A H46C 110.6 . . ?
C47A C46A H46D 110.6 . . ?
C45A C46A H46D 110.6 . . ?
H46C C46A H46D 108.7 . . ?
C46A C47A C48A 108.6(11) . . ?
C46A C47A H47C 110.0 . . ?
C48A C47A H47C 110.0 . . ?
C46A C47A H47D 110.0 . . ?
C48A C47A H47D 110.0 . . ?
H47C C47A H47D 108.3 . . ?
O3A C48A C47A 107.9(9) . . ?
O3A C48A H48C 110.1 . . ?
C47A C48A H48C 110.1 . . ?
O3A C48A H48D 110.1 . . ?
C47A C48A H48D 110.1 . . ?
H48C C48A H48D 108.4 . . ?
O2 N1 O1 121.73(15) . . ?
O2 N1 Pd1 118.7(3) . . ?
O1 N1 Pd1 119.6(3) . . ?
N1A O1A Pd1 129.2(7) . . ?
O2A N1A O1A 107.73(12) . . ?
 
loop_
 _geom_torsion_atom_site_label_1
 _geom_torsion_atom_site_label_2
 _geom_torsion_atom_site_label_3
 _geom_torsion_atom_site_label_4
 _geom_torsion
 _geom_torsion_site_symmetry_1
 _geom_torsion_site_symmetry_2
 _geom_torsion_site_symmetry_3
 _geom_torsion_site_symmetry_4
 _geom_torsion_publ_flag
C9 N2 C1 C2 -160.4(4) . . . . ?
C5 N2 C1 C2 78.0(4) . . . . ?
Pd1 N2 C1 C2 -35.6(4) . . . . ?
C3 N3 C2 C1 -167.6(4) . . . . ?
Pd1 N3 C2 C1 -45.9(4) . . . . ?
N2 C1 C2 N3 54.9(5) . . . . ?
C2 N3 C3 C4 167.3(4) . . . . ?
Pd1 N3 C3 C4 45.7(4) . . . . ?
N3 C3 C4 N4 -52.8(5) . . . . ?
C17 N4 C4 C3 158.6(4) . . . . ?
C13 N4 C4 C3 -80.2(4) . . . . ?
Pd1 N4 C4 C3 32.7(4) . . . . ?
C9 N2 C5 C6 -57.5(5) . . . . ?
C1 N2 C5 C6 64.4(5) . . . . ?
Pd1 N2 C5 C6 177.7(4) . . . . ?
N2 C5 C6 C7 -178.4(5) . . . . ?
C5 C6 C7 C8 -173.1(6) . . . . ?
C1 N2 C9 C10 66.5(5) . . . . ?
C5 N2 C9 C10 -171.6(4) . . . . ?
Pd1 N2 C9 C10 -52.5(5) . . . . ?
N2 C9 C10 C11 172.0(4) . . . . ?
C9 C10 C11 C12 172.0(5) . . . . ?
C17 N4 C13 C14 56.2(5) . . . . ?
C4 N4 C13 C14 -64.6(5) . . . . ?
Pd1 N4 C13 C14 -178.1(3) . . . . ?
N4 C13 C14 C15 -179.2(4) . . . . ?
C13 C14 C15 C16 178.3(5) . . . . ?
C4 N4 C17 C18 -70.3(5) . . . . ?
C13 N4 C17 C18 168.6(4) . . . . ?
Pd1 N4 C17 C18 49.5(5) . . . . ?
N4 C17 C18 C19 -179.2(5) . . . . ?
C17 C18 C19 C20 -173.9(6) . . . . ?
C26 C21 C22 C23 1.8(7) . . . . ?
B1 C21 C22 C23 -173.6(5) . . . . ?
C21 C22 C23 C24 0.3(8) . . . . ?
C22 C23 C24 C25 -1.7(8) . . . . ?
C23 C24 C25 C26 0.9(8) . . . . ?
C22 C21 C26 C25 -2.5(7) . . . . ?
B1 C21 C26 C25 173.0(4) . . . . ?
C24 C25 C26 C21 1.3(7) . . . . ?
C32 C27 C28 C29 -2.5(8) . . . . ?
B1 C27 C28 C29 177.7(5) . . . . ?
C27 C28 C29 C30 0.5(9) . . . . ?
C28 C29 C30 C31 1.7(9) . . . . ?
C29 C30 C31 C32 -1.6(10) . . . . ?
C30 C31 C32 C27 -0.6(9) . . . . ?
C28 C27 C32 C31 2.5(8) . . . . ?
B1 C27 C32 C31 -177.6(5) . . . . ?
C38 C33 C34 C35 -0.1(7) . . . . ?
B1 C33 C34 C35 -177.0(4) . . . . ?
C33 C34 C35 C36 -0.8(8) . . . . ?
C34 C35 C36 C37 2.0(8) . . . . ?
C35 C36 C37 C38 -2.3(9) . . . . ?
C36 C37 C38 C33 1.5(9) . . . . ?
C34 C33 C38 C37 -0.2(8) . . . . ?
B1 C33 C38 C37 176.7(5) . . . . ?
C44 C39 C40 C41 -0.7(7) . . . . ?
B1 C39 C40 C41 175.1(4) . . . . ?
C39 C40 C41 C42 0.3(9) . . . . ?
C40 C41 C42 C43 1.0(11) . . . . ?
C41 C42 C43 C44 -2.0(13) . . . . ?
C42 C43 C44 C39 1.6(12) . . . . ?
C40 C39 C44 C43 -0.2(10) . . . . ?
B1 C39 C44 C43 -176.0(6) . . . . ?
C34 C33 B1 C21 -149.2(4) . . . . ?
C38 C33 B1 C21 34.2(6) . . . . ?
C34 C33 B1 C27 -29.7(6) . . . . ?
C38 C33 B1 C27 153.6(5) . . . . ?
C34 C33 B1 C39 91.8(5) . . . . ?
C38 C33 B1 C39 -84.8(5) . . . . ?
C26 C21 B1 C33 45.5(6) . . . . ?
C22 C21 B1 C33 -139.4(4) . . . . ?
C26 C21 B1 C27 -76.2(5) . . . . ?
C22 C21 B1 C27 98.9(5) . . . . ?
C26 C21 B1 C39 164.2(4) . . . . ?
C22 C21 B1 C39 -20.7(6) . . . . ?
C28 C27 B1 C33 -107.8(5) . . . . ?
C32 C27 B1 C33 72.3(5) . . . . ?
C28 C27 B1 C21 13.4(7) . . . . ?
C32 C27 B1 C21 -166.4(4) . . . . ?
C28 C27 B1 C39 131.9(5) . . . . ?
C32 C27 B1 C39 -47.9(6) . . . . ?
C40 C39 B1 C33 38.5(6) . . . . ?
C44 C39 B1 C33 -146.1(5) . . . . ?
C40 C39 B1 C21 -81.6(5) . . . . ?
C44 C39 B1 C21 93.8(6) . . . . ?
C40 C39 B1 C27 160.6(4) . . . . ?
C44 C39 B1 C27 -24.0(7) . . . . ?
C48 O3 C45 C46 27(2) . . . . ?
O3 C45 C46 C47 -27.8(18) . . . . ?
C45 C46 C47 C48 18.5(18) . . . . ?
C45 O3 C48 C47 -16(2) . . . . ?
C46 C47 C48 O3 -3(2) . . . . ?
C48A O3A C45A C46A 13(4) . . . . ?
O3A C45A C46A C47A -19(4) . . . . ?
C45A C46A C47A C48A 17(3) . . . . ?
C45A O3A C48A C47A -3(5) . . . . ?
C46A C47A C48A O3A -9(4) . . . . ?
Pd1 O1A N1A O2A 0.00(3) . . . . ?
 
_refine_diff_density_max    0.531
_refine_diff_density_min   -0.459
_refine_diff_density_rms    0.062

_shelx_res_file
;
TITL shelxt in P 1 21/n 1
    07_decay.res
    created by SHELXL-2018/3 at 15:38:28 on 03-Apr-2020
CELL 0.534 11.6995 13.6274 30.2833 90 93.254 90
ZERR 4 0.000525 0.000548 0.001259 0 0.003835 0
LATT 1
SYMM 0.5-X,0.5+Y,0.5-Z
SFAC C H B N O Pd
DISP B 0 0 4.561
DISP C 0.001 0.001 6.94
DISP H -0 0 0.611
DISP N 0.003 0.002 10.693
DISP O 0.005 0.003 16.398
DISP Pd -2.504 0.615 1934.604
UNIT 192 292 4 16 12 4
DFIX 1.2 0.001 N1 O1 N1 O2
DFIX 1.3 0.001 O1A N1A N1A O2A
DFIX 2 0.01 O1A Pd1
DANG 2.1 0.001 O1 O2 O1A O2A
FLAT 0.001 Pd1 O1 O2 N1 O1A O2A N1A
RIGU 0.001 0.002
EADP O3 O3A
EADP C45 C45A C48 C48A
EADP C46 C46A C47 C47A
EADP O1 O1A O2 O2A
EADP N1 N1A

L.S. 20
PLAN  5
SIZE 0.1 0.1 0.05
TEMP 10
BOND $H
list 4
CONF
fmap 2
acta
SHEL 999 0.8
OMIT -1 2 3
OMIT -6 10 15
OMIT -2 1 2
REM <olex2.extras>
REM <HklSrc "%.\\07_decay.hkl">
REM </olex2.extras>

WGHT    0.067100
FVAR       0.24153   0.64478   0.94056
PD1   6    0.339450    0.775174    0.346643    11.00000    0.06026    0.06739 =
         0.05778    0.00105   -0.00166   -0.00205
N2    4    0.344582    0.926960    0.337612    11.00000    0.07645    0.07788 =
         0.06674    0.00263   -0.00310    0.00148
N3    4    0.453348    0.798767    0.397862    11.00000    0.06147    0.06843 =
         0.05483   -0.00172   -0.00476   -0.00527
AFIX  13
H3    2    0.530257    0.788622    0.387449    11.00000   -1.20000
AFIX   0
N4    4    0.331733    0.632048    0.371122    11.00000    0.06249    0.06664 =
         0.06974   -0.00843   -0.00208   -0.00556
C1    1    0.440284    0.963076    0.369551    11.00000    0.08841    0.07273 =
         0.07740    0.00238   -0.00829   -0.00787
AFIX  23
H1A   2    0.513019    0.957571    0.355888    11.00000   -1.20000
H1B   2    0.427942    1.031630    0.376466    11.00000   -1.20000
AFIX   0
C2    1    0.443607    0.903411    0.411367    11.00000    0.08661    0.06924 =
         0.07154   -0.00405   -0.01045   -0.00346
AFIX  23
H2A   2    0.508807    0.922184    0.430745    11.00000   -1.20000
H2B   2    0.374308    0.913568    0.426895    11.00000   -1.20000
AFIX   0
C3    1    0.433777    0.723696    0.432342    11.00000    0.07281    0.07197 =
         0.05319    0.00260   -0.00679   -0.00226
AFIX  23
H3A   2    0.364953    0.738857    0.447408    11.00000   -1.20000
H3B   2    0.498024    0.721871    0.454029    11.00000   -1.20000
AFIX   0
C4    1    0.421244    0.626542    0.408830    11.00000    0.06829    0.06921 =
         0.06659    0.00162   -0.00329   -0.00269
AFIX  23
H4A   2    0.399829    0.576539    0.429608    11.00000   -1.20000
H4B   2    0.494096    0.607927    0.397536    11.00000   -1.20000
AFIX   0
C5    1    0.229636    0.964971    0.351274    11.00000    0.08974    0.07879 =
         0.08946   -0.00182    0.00374    0.01176
AFIX  23
H5A   2    0.170179    0.934434    0.332329    11.00000   -1.20000
H5B   2    0.219240    0.942884    0.381231    11.00000   -1.20000
AFIX   0
C6    1    0.210713    1.075297    0.349800    11.00000    0.12275    0.08149 =
         0.14049   -0.00595   -0.01018    0.02215
AFIX  23
H6A   2    0.216931    1.098497    0.319750    11.00000   -1.20000
H6B   2    0.269720    1.107400    0.368394    11.00000   -1.20000
AFIX   0
C7    1    0.093663    1.102560    0.365557    11.00000    0.12149    0.11685 =
         0.18855   -0.04481   -0.01880    0.04219
AFIX  23
H7A   2    0.035207    1.064414    0.349344    11.00000   -1.20000
H7B   2    0.090762    1.086565    0.396685    11.00000   -1.20000
AFIX   0
C8    1    0.069610    1.208617    0.359025    11.00000    0.17742    0.11978 =
         0.36478   -0.05572   -0.04785    0.05952
AFIX 137
H8A   2    0.006779    1.227451    0.376243    11.00000   -1.50000
H8B   2    0.050235    1.221022    0.328303    11.00000   -1.50000
H8C   2    0.136251    1.246010    0.368303    11.00000   -1.50000
AFIX   0
C9    1    0.364762    0.959835    0.291381    11.00000    0.09237    0.07917 =
         0.07425    0.01440   -0.00093   -0.00852
AFIX  23
H9A   2    0.297386    0.944222    0.272547    11.00000   -1.20000
H9B   2    0.373473    1.030622    0.291434    11.00000   -1.20000
AFIX   0
C10   1    0.467043    0.915333    0.271601    11.00000    0.09281    0.10207 =
         0.08342    0.00727    0.00495   -0.01039
AFIX  23
H10A  2    0.464349    0.844546    0.274737    11.00000   -1.20000
H10B  2    0.536177    0.938737    0.287400    11.00000   -1.20000
AFIX   0
C11   1    0.470618    0.941713    0.222855    11.00000    0.11243    0.13863 =
         0.08972    0.01559    0.01794   -0.01509
AFIX  23
H11A  2    0.406633    0.910614    0.206584    11.00000   -1.20000
H11B  2    0.461927    1.012154    0.219508    11.00000   -1.20000
AFIX   0
C12   1    0.578240    0.910933    0.203662    11.00000    0.12910    0.24582 =
         0.12466   -0.01174    0.03881   -0.00394
AFIX 137
H12A  2    0.576901    0.930210    0.173147    11.00000   -1.50000
H12B  2    0.585838    0.840925    0.205803    11.00000   -1.50000
H12C  2    0.641921    0.941660    0.219565    11.00000   -1.50000
AFIX   0
C13   1    0.212008    0.622898    0.388787    11.00000    0.06379    0.08380 =
         0.07739    0.00899   -0.00342   -0.01015
AFIX  23
H13A  2    0.203260    0.674970    0.410171    11.00000   -1.20000
H13B  2    0.156439    0.634773    0.364373    11.00000   -1.20000
AFIX   0
C14   1    0.181398    0.527906    0.410149    11.00000    0.07639    0.08584 =
         0.11205    0.01484    0.01302   -0.00876
AFIX  23
H14A  2    0.233908    0.515587    0.435488    11.00000   -1.20000
H14B  2    0.188613    0.474538    0.389295    11.00000   -1.20000
AFIX   0
C15   1    0.059987    0.531536    0.424919    11.00000    0.07261    0.10674 =
         0.12294    0.00190    0.01697   -0.01465
AFIX  23
H15A  2    0.054094    0.584260    0.446189    11.00000   -1.20000
H15B  2    0.008539    0.546593    0.399578    11.00000   -1.20000
AFIX   0
C16   1    0.022039    0.437186    0.445504    11.00000    0.09908    0.10976 =
         0.14714    0.01007    0.02342   -0.01706
AFIX 137
H16A  2    0.028559    0.384387    0.424812    11.00000   -1.50000
H16B  2   -0.056191    0.443242    0.453116    11.00000   -1.50000
H16C  2    0.069571    0.423816    0.471698    11.00000   -1.50000
AFIX   0
C17   1    0.351191    0.551778    0.338850    11.00000    0.09255    0.06416 =
         0.07599   -0.00782   -0.00295    0.00078
AFIX  23
H17A  2    0.284668    0.547351    0.318322    11.00000   -1.20000
H17B  2    0.357543    0.490133    0.354814    11.00000   -1.20000
AFIX   0
C18   1    0.455155    0.564258    0.312971    11.00000    0.09634    0.11181 =
         0.07756   -0.01196    0.00477    0.01154
AFIX  23
H18A  2    0.522649    0.566890    0.333075    11.00000   -1.20000
H18B  2    0.449960    0.625731    0.296834    11.00000   -1.20000
AFIX   0
C19   1    0.466839    0.479320    0.280370    11.00000    0.15939    0.15349 =
         0.13946   -0.05493    0.05186    0.00033
AFIX  23
H19A  2    0.462331    0.418050    0.296482    11.00000   -1.20000
H19B  2    0.402264    0.481380    0.258836    11.00000   -1.20000
AFIX   0
C20   1    0.567753    0.479117    0.257688    11.00000    0.19248    0.19075 =
         0.16543   -0.02609    0.08507    0.02431
AFIX 137
H20A  2    0.567556    0.423818    0.238044    11.00000   -1.50000
H20B  2    0.632487    0.474779    0.278541    11.00000   -1.50000
H20C  2    0.572452    0.538616    0.240915    11.00000   -1.50000
AFIX   0

C21   1    0.655904    0.374225    0.427011    11.00000    0.06161    0.06717 =
         0.07096    0.00632   -0.00478    0.00047
C22   1    0.709100    0.423396    0.393886    11.00000    0.06972    0.08385 =
         0.09435    0.01541    0.01139   -0.00304
AFIX  43
H22   2    0.725930    0.388964    0.368547    11.00000   -1.20000
AFIX   0
C23   1    0.738200    0.521237    0.396854    11.00000    0.07852    0.08385 =
         0.14008    0.02801    0.01945   -0.00815
AFIX  43
H23   2    0.773585    0.551428    0.373708    11.00000   -1.20000
AFIX   0
C24   1    0.715234    0.574236    0.433753    11.00000    0.07638    0.06835 =
         0.14475    0.01743   -0.01138   -0.00002
AFIX  43
H24   2    0.736658    0.639829    0.436118    11.00000   -1.20000
AFIX   0
C25   1    0.660743    0.529925    0.466917    11.00000    0.08473    0.06538 =
         0.10733   -0.00358   -0.01657    0.00886
AFIX  43
H25   2    0.643506    0.565116    0.491997    11.00000   -1.20000
AFIX   0
C26   1    0.631104    0.431176    0.462825    11.00000    0.08215    0.06559 =
         0.07158    0.00662   -0.00343    0.00268
AFIX  43
H26   2    0.592543    0.402173    0.485464    11.00000   -1.20000
AFIX   0
C27   1    0.734723    0.201644    0.458888    11.00000    0.06339    0.06748 =
         0.07499    0.00096    0.01125    0.00672
C28   1    0.809034    0.250141    0.487575    11.00000    0.07981    0.07604 =
         0.08787   -0.00460   -0.00395    0.01143
AFIX  43
H28   2    0.804535    0.318197    0.488957    11.00000   -1.20000
AFIX   0
C29   1    0.891047    0.202755    0.514804    11.00000    0.09451    0.10398 =
         0.11361   -0.00587   -0.02151    0.02136
AFIX  43
H29   2    0.938964    0.239762    0.533860    11.00000   -1.20000
AFIX   0
C30   1    0.902793    0.104871    0.514270    11.00000    0.08102    0.10367 =
         0.14716    0.01424   -0.00575    0.02634
AFIX  43
H30   2    0.956566    0.073371    0.533112    11.00000   -1.20000
AFIX   0
C31   1    0.832932    0.053089    0.485054    11.00000    0.08784    0.08002 =
         0.17226    0.01825   -0.00814    0.01603
AFIX  43
H31   2    0.840775   -0.014721    0.483548    11.00000   -1.20000
AFIX   0
C32   1    0.750455    0.099280    0.457537    11.00000    0.07810    0.06881 =
         0.14599   -0.00140   -0.00324    0.01059
AFIX  43
H32   2    0.704767    0.061868    0.437850    11.00000   -1.20000
AFIX   0
C33   1    0.504653    0.230436    0.444445    11.00000    0.06735    0.06170 =
         0.07100   -0.00241   -0.00581    0.00027
C34   1    0.479042    0.145942    0.466707    11.00000    0.07269    0.06328 =
         0.06916    0.00190   -0.00232    0.00518
AFIX  43
H34   2    0.537679    0.101269    0.473232    11.00000   -1.20000
AFIX   0
C35   1    0.369960    0.123752    0.479994    11.00000    0.07688    0.08336 =
         0.09400    0.01060    0.00136   -0.00495
AFIX  43
H35   2    0.357222    0.065107    0.494632    11.00000   -1.20000
AFIX   0
C36   1    0.281255    0.188147    0.471550    11.00000    0.07161    0.09027 =
         0.11757    0.00424    0.00654   -0.00127
AFIX  43
H36   2    0.208712    0.174850    0.481112    11.00000   -1.20000
AFIX   0
C37   1    0.301996    0.272564    0.448691    11.00000    0.06933    0.08133 =
         0.15548    0.01024    0.00338    0.00560
AFIX  43
H37   2    0.242641    0.316220    0.441642    11.00000   -1.20000
AFIX   0
C38   1    0.411567    0.292640    0.436126    11.00000    0.07308    0.06822 =
         0.12792    0.01189    0.00286    0.00750
AFIX  43
H38   2    0.423646    0.351116    0.421259    11.00000   -1.20000
AFIX   0
C39   1    0.635003    0.212971    0.374902    11.00000    0.10485    0.07506 =
         0.06968   -0.00208    0.00755   -0.00557
C40   1    0.542516    0.220563    0.344633    11.00000    0.12861    0.08936 =
         0.07973    0.01474   -0.01256   -0.02705
AFIX  43
H40   2    0.473823    0.245032    0.354074    11.00000   -1.20000
AFIX   0
C41   1    0.548308    0.192517    0.299791    11.00000    0.18149    0.10013 =
         0.07882    0.01076   -0.01627   -0.04699
AFIX  43
H41   2    0.484335    0.199032    0.280342    11.00000   -1.20000
AFIX   0
C42   1    0.646395    0.156480    0.285398    11.00000    0.22059    0.13923 =
         0.08650   -0.01018    0.01632   -0.03107
AFIX  43
H42   2    0.650822    0.138998    0.255859    11.00000   -1.20000
AFIX   0
C43   1    0.740507    0.145460    0.314508    11.00000    0.20542    0.20028 =
         0.09762   -0.04638    0.02784    0.03123
AFIX  43
H43   2    0.807977    0.118713    0.304989    11.00000   -1.20000
AFIX   0
C44   1    0.733562    0.174192    0.357378    11.00000    0.13262    0.18137 =
         0.09100   -0.03180    0.02123    0.02542
AFIX  43
H44   2    0.798634    0.167599    0.376249    11.00000   -1.20000
AFIX   0
B1    3    0.631481    0.254108    0.426741    11.00000    0.07294    0.06659 =
         0.06966    0.00102    0.00333    0.00176

PART 1
O3    5    0.687786    0.805137    0.364841    21.00000    0.08463    0.12564 =
         0.12148   -0.00455    0.01291   -0.00802
C45   1    0.737103    0.774090    0.325149    21.00000    0.10092    0.13307 =
         0.12228   -0.01487    0.00732   -0.00786
AFIX  23
H45A  2    0.729494    0.824776    0.302686    21.00000   -1.20000
H45B  2    0.700315    0.714769    0.313758    21.00000   -1.20000
AFIX   0
C46   1    0.861651    0.755291    0.338288    21.00000    0.09607    0.14244 =
         0.15461   -0.00362    0.01268   -0.00791
AFIX  23
H46A  2    0.873994    0.687436    0.346982    21.00000   -1.20000
H46B  2    0.909942    0.770717    0.314230    21.00000   -1.20000
AFIX   0
C47   1    0.883843    0.819305    0.374500    21.00000    0.09607    0.14244 =
         0.15461   -0.00362    0.01268   -0.00791
AFIX  23
H47A  2    0.924710    0.876754    0.364947    21.00000   -1.20000
H47B  2    0.931290    0.786410    0.397264    21.00000   -1.20000
AFIX   0
C48   1    0.777732    0.848426    0.391960    21.00000    0.10092    0.13307 =
         0.12228   -0.01487    0.00732   -0.00786
AFIX  23
H48A  2    0.774260    0.826047    0.422261    21.00000   -1.20000
H48B  2    0.770712    0.919349    0.391547    21.00000   -1.20000
AFIX   0

SAME 0.01 0.02 O3 > C48
PART 0
PART 2
O3A   5    0.673733    0.805567    0.362355   -21.00000    0.08463    0.12564 =
         0.12148   -0.00455    0.01291   -0.00802
C45A  1    0.728340    0.757150    0.327727   -21.00000    0.10092    0.13307 =
         0.12228   -0.01487    0.00732   -0.00786
AFIX  23
H45C  2    0.694416    0.776629    0.299092   -21.00000   -1.20000
H45D  2    0.722008    0.686498    0.330620   -21.00000   -1.20000
AFIX   0
C46A  1    0.851810    0.789050    0.332872   -21.00000    0.09607    0.14244 =
         0.15461   -0.00362    0.01268   -0.00791
AFIX  23
H46C  2    0.898454    0.738130    0.347209   -21.00000   -1.20000
H46D  2    0.881289    0.803011    0.304240   -21.00000   -1.20000
AFIX   0
C47A  1    0.852777    0.874262    0.359120   -21.00000    0.09607    0.14244 =
         0.15461   -0.00362    0.01268   -0.00791
AFIX  23
H47C  2    0.861120    0.931843    0.340750   -21.00000   -1.20000
H47D  2    0.916778    0.872191    0.380912   -21.00000   -1.20000
AFIX   0
C48A  1    0.747462    0.879299    0.380766   -21.00000    0.10092    0.13307 =
         0.12228   -0.01487    0.00732   -0.00786
AFIX  23
H48C  2    0.761271    0.868612    0.412286   -21.00000   -1.20000
H48D  2    0.712801    0.943465    0.376334   -21.00000   -1.20000
AFIX   0

PART 0
PART 3
O1    5    0.125042    0.760022    0.299531    31.00000    0.08707    0.22432 =
         0.08736   -0.03152   -0.02114    0.00294
O2    5    0.261083    0.723600    0.260319    31.00000    0.08707    0.22432 =
         0.08736   -0.03152   -0.02114    0.00294
N1    4    0.225586    0.749342    0.294925    31.00000    0.08719    0.09535 =
         0.07667    0.00118   -0.01636   -0.00652
PART 0
PART 4
O1A   5    0.209727    0.755120    0.301796   -31.00000    0.08707    0.22432 =
         0.08736   -0.03152   -0.02114    0.00294
O2A   5    0.318618    0.713854    0.252227   -31.00000    0.08707    0.22432 =
         0.08736   -0.03152   -0.02114    0.00294
N1A   4    0.212138    0.727597    0.260755   -31.00000    0.08719    0.09535 =
         0.07667    0.00118   -0.01636   -0.00652
HKLF 4


REM  shelxt in P 1 21/n 1
REM wR2 = 0.1634, GooF = S = 0.884, Restrained GooF = 0.884 for all data
REM R1 = 0.0603 for 4482 Fo > 4sig(Fo) and 0.1238 for all 9780 data
REM 526 parameters refined using 491 restraints

END

WGHT      0.0671      0.0000

REM Highest difference peak  0.531,  deepest hole -0.459,  1-sigma level  0.062
Q1    1   0.3438  0.6593  0.3463  11.00000  0.05    0.53
Q2    1   0.2005  0.6666  0.2822  11.00000  0.05    0.32
Q3    1   0.3411  0.9000  0.3472  11.00000  0.05    0.31
Q4    1   0.1169  0.7254  0.2851  11.00000  0.05    0.31
Q5    1   0.3373  0.8015  0.3456  11.00000  0.05    0.30
;
_shelx_res_checksum   34973

_shelx_hkl_file
;
  16  -6  -1   -0.00    6.06
  16  -6  -2    7.19    6.74
  16  -6  -3    1.88    5.44
  16  -6  -4    2.32    6.26
  16  -6  -5    0.00    6.05
  16  -6  -6   -0.00    5.57
  16  -6  -7   -0.00    5.13
  16  -6  -8    3.01    7.18
  16  -6  -9    5.48    6.49
 -15   0   1    4.46    3.83
 -15   0   2   -0.00    4.76
 -15   0   3   29.88   10.14
 -15   0   4   -0.00    4.46
 -15   0   5    5.78    5.52
 -15   0   6    0.92    3.53
 -15   0   7    0.49    5.21
 -15   0   8    2.34    3.51
 -15   0   9   11.24    6.93
 -15   0  10    2.75    4.85
 -15   0  11   -0.00    3.53
 -15   0  12    3.44    4.67
 -15   0  13    1.71    4.31
 -15   1   1   15.74    8.13
 -15  -1   1   -0.00    5.66
 -15   1   2    1.83    4.83
 -15  -1   2   -0.00    4.89
 -15   1   3    1.88    4.29
 -15  -1   3    3.02    5.30
 -15   1   4    0.27    4.99
 -15  -1   4    4.59    5.05
 -15   1   5   12.45    6.86
 -15  -1   5    6.31    5.80
 -15   1   6    2.13    5.18
 -15  -1   6    3.63    5.20
 -15   1   7    9.64    5.82
 -15  -1   7   11.01    6.57
 -15   1   8    0.32    4.98
 -15  -1   8    1.26    4.31
 -15   1   9   -0.00    4.44
 -15  -1   9   -0.00    3.99
 -15   1  10    0.28    3.29
 -15  -1  10    1.84    4.94
 -15   1  11    2.41    4.38
 -15  -1  11    1.70    3.08
 -15   1  12    0.00    5.84
 -15  -1  12    4.70    5.21
 -15   1  13    4.77    5.09
 -15  -1  13    1.76    5.91
 -15   2   1   -0.00    4.60
 -15  -2   1   -0.00    3.68
 -15   2   2   -0.00    3.14
 -15  -2   2   -0.00    4.97
 -15   2   3   11.13    7.70
 -15  -2   3   20.07    9.12
 -15   2   4    2.60    4.63
 -15  -2   4    1.05    3.99
 -15   2   5   -0.00    5.49
 -15  -2   5    5.18    5.82
 -15   2   6   -0.00    5.12
 -15  -2   6    0.00    4.86
 -15   2   7    0.95    4.80
 -15  -2   7    3.25    5.33
 -15   2   8    2.15    5.37
 -15  -2   8   -0.00    3.36
 -15   2   9    5.19    4.93
 -15  -2   9    0.00    5.12
 -15   2  10   -0.00    5.44
 -15  -2  10    0.40    4.96
 -15   2  11   -0.00    4.59
 -15  -2  11   -0.00    4.75
 -15   2  12    0.12    4.73
 -15  -2  12    0.00    4.67
 -15   2  13    2.01    4.12
 -15  -2  13   -0.00    3.43
 -15   3   1   -0.00    4.84
 -15  -3   1    4.75    5.84
 -15   3   2    1.59    4.78
 -15  -3   2    2.44    5.65
 -15   3   3    2.46    5.12
 -15  -3   3    0.76    3.43
 -15   3   4   -0.00    3.04
 -15  -3   4   -0.00    5.14
 -15   3   5   -0.00    4.75
 -15  -3   5    2.16    5.04
 -15   3   6   -0.00    3.91
 -15  -3   6    2.38    5.66
 -15   3   7    0.00    5.01
 -15  -3   7    8.41    6.73
 -15   3   8    0.61    4.08
 -15  -3   8    0.00    5.04
 -15   3   9    0.00    4.48
 -15  -3   9   -0.00    3.76
 -15   3  10    6.77    5.96
 -15  -3  10   -0.00    4.37
 -15   3  11    5.59    5.50
 -15  -3  11   19.32    7.86
 -15   3  12    0.27    4.41
 -15  -3  12    0.50    5.16
 -15   3  13    0.00    4.28
 -15   4   1    0.39    3.77
  15  -4  -1   -0.00    5.12
 -15  -4   1    0.06    3.48
 -15   4   2    3.33    4.85
  15  -4  -2    1.06    5.51
 -15  -4   2    7.98    5.34
 -15   4   3   -0.00    4.05
  15  -4  -3    3.11    5.88
 -15  -4   3   -0.00    4.14
 -15   4   4    4.52    4.65
  15  -4  -4   -0.00    7.29
 -15  -4   4   10.70    6.54
 -15   4   5    3.82    5.69
  15  -4  -5    2.57    5.50
 -15  -4   5    4.08    5.17
 -15   4   6    0.94    4.15
  15  -4  -6    1.82    5.11
 -15  -4   6    4.03    5.31
 -15   4   7    0.24    4.50
  15  -4  -7    0.00    7.24
 -15  -4   7    0.00    3.67
 -15   4   8    1.01    5.47
  15  -4  -8   -0.00    4.29
 -15  -4   8    0.00    4.37
 -15   4   9    5.25    5.93
  15  -4  -9   -0.00    6.65
 -15  -4   9    3.20    4.30
 -15   4  10    0.59    4.15
  15  -4 -10   -0.00    5.60
 -15  -4  10    3.59    4.56
 -15   4  11   -0.00    5.07
  15  -4 -11    5.96    7.66
 -15  -4  11    2.13    2.88
 -15   4  12   -0.00    4.93
 -15  -4  12    5.28    6.13
 -15   4  13    7.27    6.54
 -15   5   1    4.52    5.70
  15  -5  -1    0.88    4.99
 -15  -5   1    1.56    5.01
 -15   5   2   -0.00    4.76
  15  -5  -2    0.53    4.99
 -15  -5   2    2.35    3.46
 -15   5   3    1.30    5.13
  15  -5  -3   -0.00    4.92
 -15  -5   3    0.00    4.01
 -15   5   4   -0.00    5.06
  15  -5  -4   -0.00    6.56
 -15  -5   4    0.00    4.01
 -15   5   5   -0.00    3.53
  15  -5  -5    0.00    6.95
 -15  -5   5    0.72    3.80
 -15   5   6    4.32    5.37
  15  -5  -6   -0.00    5.37
 -15  -5   6    8.32    6.76
 -15   5   7    2.81    4.95
  15  -5  -7    0.97    4.98
 -15  -5   7    7.02    5.99
 -15   5   8    3.40    6.11
  15  -5  -8    3.74    6.62
 -15  -5   8    0.55    4.92
 -15   5   9    0.22    4.35
  15  -5  -9    6.37    7.14
 -15  -5   9   -0.00    3.64
 -15   5  10    3.42    4.79
  15  -5 -10   -0.00    5.59
 -15  -5  10    1.18    3.83
 -15   5  11   10.29    6.68
  15  -5 -11    7.71    7.33
 -15  -5  11    0.53    3.53
 -15   5  12    0.00    4.45
  15  -5 -12    8.84    7.60
 -15   5  13    0.00    3.76
  15  -5 -13   -0.00    5.33
  15  -5 -14    5.48    7.49
  15  -5 -15    4.76    8.54
  15  -5 -16   -0.00    3.83
  15  -5 -17    3.30    6.82
  15  -5 -18   -0.00    4.61
 -15   6   1   -0.00    5.22
  15  -6  -1   -0.00    4.87
 -15  -6   1   -0.00    4.03
 -15   6   2    1.66    4.19
  15  -6  -2   -0.00    6.09
 -15  -6   2   -0.00    4.85
 -15   6   3    2.50    4.89
  15  -6  -3    0.39    6.47
 -15  -6   3    1.55    4.17
 -15   6   4    0.14    5.42
  15  -6  -4    5.18    6.42
 -15  -6   4    5.72    5.65
 -15   6   5    0.00    3.45
  15  -6  -5    4.54    6.52
 -15  -6   5    4.03    4.63
 -15   6   6    5.96    5.79
  15  -6  -6    4.42    6.63
 -15  -6   6   -0.00    3.55
 -15   6   7    0.35    4.23
  15  -6  -7   -0.00    4.89
 -15  -6   7   -0.00    3.20
 -15   6   8   -0.00    3.42
  15  -6  -8   -0.00    3.62
 -15  -6   8    2.96    4.48
 -15   6   9    3.36    5.51
  15  -6  -9    1.86    6.36
 -15  -6   9    4.34    5.02
 -15   6  10    2.25    4.57
  15  -6 -10    3.51    5.62
 -15  -6  10    1.99    4.38
 -15   6  11   -0.00    4.60
  15  -6 -11   -0.00    5.77
 -15   6  12   -0.00    4.13
  15  -6 -12    8.45    6.93
  15  -6 -13   -0.00    5.93
  15  -6 -14   -0.00    5.72
  15  -6 -15    1.93    6.41
  15  -6 -16    2.22    5.41
  15  -6 -17   -0.00    5.67
 -15   7   1    5.02    5.04
  15  -7  -1    0.21    5.10
 -15  -7   1    2.88    4.83
 -15   7   2    0.60    4.29
  15  -7  -2    4.50    7.12
 -15  -7   2    7.05    6.04
 -15   7   3   -0.00    3.94
  15  -7  -3    2.81    4.98
 -15  -7   3   -0.00    3.65
 -15   7   4   -0.00    4.34
  15  -7  -4   -0.00    4.31
 -15  -7   4   -0.00    3.55
 -15   7   5    0.93    4.17
  15  -7  -5   -0.00    5.76
 -15  -7   5    4.46    5.05
 -15   7   6    5.09    5.83
  15  -7  -6   -0.00    5.76
 -15  -7   6    4.69    4.78
 -15   7   7    6.49    5.97
  15  -7  -7    5.66    7.13
 -15  -7   7    0.66    3.95
 -15   7   8    0.95    3.85
  15  -7  -8   -0.00    4.27
 -15  -7   8    6.16    6.10
 -15   7   9   -0.00    4.15
  15  -7  -9   -0.00    4.08
 -15  -7   9   -0.00    4.38
 -15   7  10    3.51    4.67
  15  -7 -10    0.86    4.73
 -15   7  11   -0.00    4.38
  15  -7 -11   -0.00    5.90
  15  -7 -12   -0.00    4.99
 -15   8   1    1.97    4.19
 -15  -8   1    0.00    3.70
 -15   8   2    0.00    3.03
 -15  -8   2    4.31    5.12
 -15   8   3   -0.00    4.46
 -15  -8   3    1.53    3.55
 -15   8   4    2.37    4.76
 -15  -8   4    8.60    5.93
 -15   8   5   -0.00    3.27
 -15  -8   5    0.00    4.16
 -15   8   6    0.42    3.54
 -15  -8   6   -0.00    4.03
 -15   8   7    0.00    4.55
 -15  -8   7   -0.00    3.66
 -15   8   8    0.00    4.48
 -15   8   9   -0.00    4.27
 -15   8  10    6.54    5.34
 -15   9   1   -0.00    3.64
 -15  -9   1    4.52    4.94
 -15   9   2    2.57    4.61
 -15  -9   2    1.06    4.29
 -15   9   3   -0.00    4.54
 -15  -9   3    2.83    4.46
 -15   9   4    3.46    4.57
 -15  -9   4   -0.00    3.92
 -15   9   5    1.53    4.28
 -15  -9   5    1.04    3.54
 -15   9   6    0.61    4.64
 -15  -9   6    3.28    4.79
 -15   9   7   -0.00    4.37
 -15   9   8    0.00    4.90
 -15   9   9    2.00    4.06
 -14   0   1    2.33    4.62
 -14   0   2   13.24    7.89
 -14   0   3    0.00    4.78
 -14   0   4   18.35    8.07
 -14   0   5    3.39    5.38
 -14   0   6    1.31    6.67
 -14   0   7    6.63    5.27
 -14   0   8    3.54    5.13
 -14   0   9    4.34    5.90
 -14   0  10    1.33    4.12
 -14   0  11    0.96    4.07
 -14   0  12    1.71    3.96
 -14   0  13    0.80    2.46
 -14   0  14   22.28    8.32
 -14   0  15   -0.00    3.40
 -14   0  16    4.41    4.54
 -14   0  17   -0.00    4.93
 -14   0  18    2.72    5.37
 -14   0  19    1.70    4.34
 -14   0  20    0.00    3.95
 -14   1   1    2.71    5.08
 -14  -1   1    1.68    4.49
 -14   1   2    2.67    5.49
 -14  -1   2   -0.00    4.25
 -14   1   3   -0.00    4.99
 -14  -1   3    5.05    5.44
 -14   1   4   -0.00    4.86
 -14  -1   4    6.07    5.61
 -14   1   5    4.76    4.64
 -14  -1   5   -0.00    4.99
 -14   1   6   12.42    7.65
 -14  -1   6    3.84    5.73
 -14   1   7   -0.00    2.66
 -14  -1   7    1.44    4.19
 -14   1   8    1.36    4.56
 -14  -1   8    0.36    4.49
 -14   1   9    1.46    3.16
 -14  -1   9    2.39    4.34
 -14   1  10   12.17    7.40
 -14  -1  10    7.52    5.63
 -14   1  11    1.95    4.89
 -14  -1  11   -0.00    4.00
 -14   1  12   -0.00    3.83
 -14  -1  12   -0.00    2.62
 -14   1  13    0.00    3.61
 -14  -1  13   -0.00    4.46
 -14   1  14    8.91    6.01
 -14  -1  14    1.45    4.38
 -14   1  15    0.48    3.31
 -14  -1  15    0.08    4.27
 -14   1  16    3.95    5.01
 -14  -1  16    0.78    5.01
 -14   1  17   -0.00    4.24
 -14  -1  17   -0.00    3.86
 -14   1  18    7.42    5.19
 -14  -1  18    0.48    4.46
 -14   1  19   -0.00    3.18
 -14  -1  19   -0.00    3.81
 -14   1  20    3.81    5.90
 -14   2   1   -0.00    3.45
 -14  -2   1   -0.00    3.43
 -14   2   2   17.87    8.09
 -14  -2   2   15.33    7.65
 -14   2   3    3.55    5.15
 -14  -2   3    4.21    5.66
 -14   2   4    3.16    4.47
 -14  -2   4   12.06    8.51
 -14   2   5    5.02    5.30
 -14  -2   5    2.58    5.06
 -14   2   6   10.64    6.35
 -14  -2   6   10.80    7.52
 -14   2   7    1.49    4.45
 -14  -2   7    1.62    4.82
 -14   2   8    7.90    5.77
 -14  -2   8    6.43    6.49
 -14   2   9    2.15    4.60
 -14  -2   9    0.00    4.63
 -14   2  10   -0.00    4.04
 -14  -2  10    0.00    5.66
 -14   2  11    6.47    5.72
 -14  -2  11    0.18    3.73
 -14   2  12    6.63    5.78
 -14  -2  12    5.90    6.08
 -14   2  13    2.81    4.60
 -14  -2  13    3.99    4.47
 -14   2  14    5.78    6.20
 -14  -2  14    0.21    3.96
 -14   2  15   -0.00    3.18
 -14  -2  15   -0.00    3.50
 -14   2  16    3.84    4.82
 -14  -2  16    4.37    4.88
 -14   2  17    0.93    4.16
 -14  -2  17    3.67    4.42
 -14   2  18    4.42    5.32
 -14  -2  18   -0.00    3.76
 -14   2  19    0.81    5.65
 -14  -2  19    4.26    5.85
 -14   2  20   -0.00    5.13
 -14   3   1   -0.00    3.46
  14  -3  -1   -0.00    4.86
 -14  -3   1   -0.00    4.64
 -14   3   2   -0.00    4.57
  14  -3  -2    3.96    5.63
 -14  -3   2    2.84    5.51
 -14   3   3    0.61    4.15
  14  -3  -3    0.00    5.67
 -14  -3   3    6.36    6.32
 -14   3   4    1.00    4.26
  14  -3  -4   -0.00    3.79
 -14  -3   4    0.00    4.90
 -14   3   5   -0.00    4.85
  14  -3  -5    1.34    5.07
 -14  -3   5    0.00    5.14
 -14   3   6   13.75    7.46
  14  -3  -6    7.43    7.02
 -14  -3   6   16.02    7.75
 -14   3   7    3.76    5.27
  14  -3  -7    0.00    5.36
 -14  -3   7    0.82    4.35
 -14   3   8    1.32    4.99
  14  -3  -8   -0.00    5.58
 -14  -3   8    0.00    4.70
 -14   3   9    0.00    4.34
  14  -3  -9   -0.00    5.36
 -14  -3   9    0.68    4.91
 -14   3  10    8.83    7.15
  14  -3 -10    1.04    6.02
 -14  -3  10   10.62    6.93
 -14   3  11    5.88    5.48
  14  -3 -11    8.25    7.56
 -14  -3  11    9.19    6.90
 -14   3  12    0.19    3.19
  14  -3 -12    5.15    6.82
 -14  -3  12    1.08    4.14
 -14   3  13    0.83    4.50
  14  -3 -13    2.31    7.70
 -14  -3  13   -0.00    4.31
 -14   3  14    2.67    5.24
  14  -3 -14   -0.00    6.21
 -14  -3  14    0.00    3.41
 -14   3  15   -0.00    4.34
  14  -3 -15   -0.00    5.38
 -14  -3  15    5.16    6.73
 -14   3  16    7.09    6.41
 -14  -3  16    3.94    5.65
 -14   3  17    2.44    4.36
 -14  -3  17    1.60    4.66
 -14   3  18    1.79    5.23
 -14  -3  18    2.25    4.20
 -14   3  19    1.90    5.66
 -14  -3  19    4.69    5.74
 -14   3  20    5.93    6.30
 -14   4   1    4.47    5.31
  14  -4  -1    4.34    6.95
 -14  -4   1    5.68    5.49
 -14   4   2    0.41    5.24
  14  -4  -2   -0.00    5.77
 -14  -4   2    5.41    5.24
 -14   4   3    1.94    5.01
  14  -4  -3   -0.00    4.60
 -14  -4   3    0.25    3.48
 -14   4   4   -0.00    4.12
  14  -4  -4    4.03    5.64
 -14  -4   4    4.31    4.68
 -14   4   5   -0.00    3.32
  14  -4  -5   -0.00    3.28
 -14  -4   5   -0.00    4.40
 -14   4   6    0.00    4.55
  14  -4  -6    1.33    5.22
 -14  -4   6   -0.00    3.96
 -14   4   7    0.00    4.17
 -14  -4   7    0.55    3.81
 -14   4   8    1.32    3.44
 -14  -4   8    2.40    3.59
 -14   4   9    2.87    4.41
  14  -4  -9    2.86    5.30
 -14  -4   9    2.26    4.12
 -14   4  10    2.06    4.95
  14  -4 -10    3.94    6.04
 -14  -4  10    3.73    4.99
 -14   4  11   -0.00    4.61
  14  -4 -11    1.90    5.70
 -14  -4  11    4.11    5.03
 -14   4  12    0.80    5.18
  14  -4 -12    0.59    5.57
 -14  -4  12   12.51    6.71
 -14   4  13    5.79    5.59
  14  -4 -13   10.28    7.47
 -14  -4  13    1.37    3.82
 -14   4  14    7.31    5.62
  14  -4 -14    9.48    8.14
 -14  -4  14    4.93    5.93
 -14   4  15   -0.00    4.51
  14  -4 -15   -0.00    7.01
 -14  -4  15    4.85    5.70
 -14   4  16   -0.00    5.47
  14  -4 -16    0.20    4.96
 -14  -4  16    4.84    5.79
 -14   4  17    4.76    6.39
  14  -4 -17    4.19    7.05
 -14  -4  17   -0.00    4.62
 -14   4  18    2.37    5.21
  14  -4 -18    0.81    5.44
 -14  -4  18   -0.00    4.68
 -14   4  19   -0.00    4.49
  14  -4 -19   -0.00    6.28
 -14   4  20    4.17    4.71
  14  -4 -20    4.13    7.10
  14  -4 -21    9.19    8.01
 -14   5   1   11.10    7.47
  14  -5  -1    6.19    6.71
 -14  -5   1   12.74    6.91
 -14   5   2    5.06    5.15
  14  -5  -2   -0.00    5.25
 -14  -5   2   -0.00    3.69
 -14   5   3    0.00    4.64
  14  -5  -3   -0.00    4.79
 -14  -5   3   -0.00    4.26
 -14   5   4    0.00    4.31
  14  -5  -4    0.59    4.79
 -14  -5   4   -0.00    3.78
 -14   5   5    5.07    5.98
  14  -5  -5    6.45    6.28
 -14  -5   5    3.41    4.60
 -14   5   6    8.79    5.73
  14  -5  -6    4.63    6.19
 -14  -5   6    5.18    4.72
 -14   5   7   -0.00    4.08
  14  -5  -7   -0.00    5.25
 -14  -5   7   -0.00    4.06
 -14   5   8    4.42    5.95
  14  -5  -8   -0.00    5.95
 -14  -5   8    1.94    4.30
 -14   5   9    2.44    4.80
  14  -5  -9   -0.00    5.42
 -14  -5   9    7.68    5.90
 -14   5  10    5.57    4.95
  14  -5 -10    4.99    7.61
 -14  -5  10   16.41    7.42
 -14   5  11    4.25    5.22
  14  -5 -11   -0.00    3.95
 -14  -5  11   -0.00    3.35
 -14   5  12    3.77    4.88
  14  -5 -12   -0.00    3.44
 -14  -5  12   -0.00    3.86
 -14   5  13   -0.00    4.08
  14  -5 -13    6.21    6.62
 -14  -5  13   -0.00    3.44
 -14   5  14    2.59    4.34
  14  -5 -14    3.81    5.63
 -14  -5  14    2.45    5.48
 -14   5  15    2.28    4.31
  14  -5 -15   -0.00    4.36
 -14  -5  15    0.68    4.77
 -14   5  16    4.78    5.01
  14  -5 -16   -0.00    6.42
 -14  -5  16   13.21    7.26
 -14   5  17   -0.00    4.79
  14  -5 -17    2.92    6.84
 -14  -5  17   -0.00    4.23
 -14   5  18    3.85    5.18
  14  -5 -18    0.11    6.21
 -14  -5  18    1.37    3.87
 -14   5  19    0.00    4.85
  14  -5 -19   -0.00    2.90
 -14   5  20   -0.00    3.89
  14  -5 -20   -0.00    4.59
  14  -5 -21   -0.00    4.55
  14  -5 -22    3.43    6.38
  14  -5 -23    6.81    7.12
  14  -5 -24    2.86    6.17
 -14   6   1    7.75    5.66
  14  -6  -1    0.00    4.09
 -14  -6   1   12.67    6.96
 -14   6   2    1.57    4.42
  14  -6  -2    4.42    7.03
 -14  -6   2   -0.00    4.41
 -14   6   3    6.79    5.59
  14  -6  -3    3.92    6.43
 -14  -6   3    0.73    3.23
 -14   6   4    7.34    5.62
  14  -6  -4   -0.00    6.08
 -14  -6   4    8.68    6.05
 -14   6   5    3.25    4.53
  14  -6  -5   -0.00    5.41
 -14  -6   5    1.78    4.91
 -14   6   6    3.11    4.90
  14  -6  -6    4.44    6.28
 -14  -6   6    2.34    4.52
 -14   6   7    0.00    5.44
  14  -6  -7    1.73    5.81
 -14  -6   7    6.49    5.93
 -14   6   8    0.27    5.40
  14  -6  -8    5.01    6.81
 -14  -6   8    1.92    4.30
 -14   6   9   -0.00    5.48
  14  -6  -9   -0.00    5.09
 -14  -6   9    1.17    3.70
 -14   6  10    0.64    4.35
  14  -6 -10   -0.00    5.91
 -14  -6  10    0.00    4.21
 -14   6  11    0.00    4.16
  14  -6 -11    3.90    5.69
 -14  -6  11    0.84    3.44
 -14   6  12    0.80    4.52
  14  -6 -12   -0.00    5.45
 -14  -6  12    0.00    3.75
 -14   6  13    1.78    4.16
  14  -6 -13   -0.00    5.52
 -14  -6  13    2.56    4.65
 -14   6  14    0.69    3.80
  14  -6 -14    0.00    5.20
 -14  -6  14    3.16    4.61
 -14   6  15   -0.00    3.95
  14  -6 -15   -0.00    6.45
 -14  -6  15    2.59    4.39
 -14   6  16    0.00    3.38
  14  -6 -16    7.16    7.95
 -14  -6  16   -0.00    5.57
 -14   6  17    5.31    5.60
  14  -6 -17    6.75    7.57
 -14  -6  17   -0.00    5.72
 -14   6  18   -0.00    3.06
  14  -6 -18   -0.00    7.16
 -14   6  19    0.34    4.39
  14  -6 -19   -0.00    4.46
  14  -6 -20   -0.00    4.36
  14  -6 -21    0.97    6.98
  14  -6 -22    0.67    4.97
 -14   7   1    0.98    4.46
  14  -7  -1    9.24    7.67
 -14  -7   1   -0.00    4.08
 -14   7   2   -0.00    4.57
  14  -7  -2    1.55    5.28
 -14  -7   2   -0.00    4.74
 -14   7   3    0.00    5.31
  14  -7  -3    0.16    4.17
 -14  -7   3    0.39    4.04
 -14   7   4    3.80    5.60
  14  -7  -4   10.57    8.28
 -14  -7   4   -0.00    4.88
 -14   7   5    5.42    5.54
  14  -7  -5   -0.00    6.64
 -14  -7   5   13.00    7.06
 -14   7   6    2.30    4.02
  14  -7  -6    4.60    6.43
 -14  -7   6    0.00    4.07
 -14   7   7    4.54    5.94
  14  -7  -7   -0.00    6.26
 -14  -7   7   -0.00    3.37
 -14   7   8    0.00    4.50
  14  -7  -8    0.20    5.52
 -14  -7   8    0.00    3.38
 -14   7   9    3.44    5.22
  14  -7  -9    0.00    4.01
 -14  -7   9    1.30    4.05
 -14   7  10   -0.00    4.36
  14  -7 -10    1.10    5.29
 -14  -7  10    0.13    3.46
 -14   7  11    8.01    6.24
  14  -7 -11   16.25    9.37
 -14  -7  11    0.00    4.49
 -14   7  12    1.99    4.29
  14  -7 -12    0.00    5.34
 -14  -7  12    0.60    3.88
 -14   7  13   -0.00    3.36
  14  -7 -13   -0.00    5.16
 -14  -7  13    3.25    4.75
 -14   7  14   -0.00    4.77
  14  -7 -14    1.98    7.76
 -14  -7  14    4.41    5.63
 -14   7  15    9.99    6.67
  14  -7 -15    5.22    7.44
 -14  -7  15    5.45    5.68
 -14   7  16    6.04    5.99
  14  -7 -16   -0.00    4.83
 -14  -7  16    1.24    4.68
 -14   7  17    7.95    5.90
  14  -7 -17   -0.00    7.08
 -14  -7  17    0.88    4.57
 -14   7  18   -0.00    4.75
  14  -7 -18   -0.00    5.51
 -14   7  19    3.38    5.12
 -14   8   1    0.05    3.74
  14  -8  -1    1.80    6.31
 -14  -8   1   -0.00    4.01
 -14   8   2   -0.00    3.90
  14  -8  -2    0.00    4.46
 -14  -8   2    2.11    4.59
 -14   8   3    0.00    4.77
  14  -8  -3   -0.00    7.06
 -14  -8   3    4.86    5.12
 -14   8   4   -0.00    4.77
  14  -8  -4    0.32    5.18
 -14  -8   4    2.55    4.25
 -14   8   5    0.00    4.45
  14  -8  -5   -0.00    4.79
 -14  -8   5   -0.00    3.72
 -14   8   6    0.30    3.78
  14  -8  -6   -0.00    5.82
 -14  -8   6   -0.00    3.61
 -14   8   7    5.12    5.97
  14  -8  -7    2.82    6.37
 -14  -8   7    2.63    5.23
 -14   8   8   -0.00    4.82
  14  -8  -8    1.73    6.76
 -14  -8   8   -0.00    4.10
 -14   8   9    0.95    4.19
  14  -8  -9    0.08    3.90
 -14  -8   9    2.70    4.33
 -14   8  10    2.44    4.68
  14  -8 -10    1.35    5.72
 -14  -8  10   -0.00    3.26
 -14   8  11   -0.00    3.69
  14  -8 -11   -0.00    5.68
 -14  -8  11    4.09    5.04
 -14   8  12   -0.00    3.66
  14  -8 -12    0.00    6.28
 -14  -8  12    0.00    3.20
 -14   8  13    5.95    5.29
  14  -8 -13   -0.00    5.29
 -14  -8  13    5.68    6.76
 -14   8  14    1.86    4.39
  14  -8 -14   -0.00    5.77
 -14  -8  14   -0.00    4.41
 -14   8  15   -0.00    3.46
 -14  -8  15    3.28    5.42
 -14   8  16   -0.00    4.14
 -14  -8  16   -0.00    4.92
 -14   8  17    7.17    5.58
 -14   8  18    7.95    5.78
 -14   8  19    1.78    4.68
 -14   9   1    3.62    4.86
  14  -9  -1    3.06    5.72
 -14  -9   1   -0.00    3.77
 -14   9   2    3.79    5.06
  14  -9  -2   -0.00    4.56
 -14  -9   2    2.25    4.74
 -14   9   3   -0.00    3.84
  14  -9  -3    4.51    7.06
 -14  -9   3   -0.00    4.12
 -14   9   4   -0.00    4.33
  14  -9  -4   -0.00    5.65
 -14  -9   4    0.81    4.25
 -14   9   5    1.92    4.28
  14  -9  -5    0.26    5.88
 -14  -9   5   -0.00    3.90
 -14   9   6    0.49    4.14
  14  -9  -6    2.93    4.72
 -14  -9   6    0.08    3.01
 -14   9   7   -0.00    4.19
  14  -9  -7    2.21    5.61
 -14  -9   7    4.64    4.39
 -14   9   8    0.87    3.45
 -14  -9   8    3.72    4.71
 -14   9   9   -0.00    4.54
 -14  -9   9    1.86    3.99
 -14   9  10    1.84    4.15
 -14  -9  10    0.00    4.31
 -14   9  11    5.75    5.93
 -14  -9  11   13.38    7.37
 -14   9  12   -0.00    3.71
 -14  -9  12    0.73    4.72
 -14   9  13   -0.00    3.60
 -14  -9  13    5.21    5.12
 -14  -9  14    0.00    4.46
 -14  -9  15    0.14    4.95
 -14 -10  14   -0.00    4.54
 -13   0   1   26.37    9.36
 -13   0   2   -0.00    3.27
 -13   0   3    7.63    5.69
 -13   0   4    1.17    3.04
 -13   0   5   15.85    7.92
 -13   0   6    1.18    3.76
 -13   0   7    0.00    4.99
 -13   0   8   -0.00    4.82
 -13   0   9    3.74    6.01
 -13   0  10    2.66    4.46
 -13   0  11   23.47    8.95
 -13   0  12   -0.00    3.17
 -13   0  13    7.19    5.83
 -13   0  14   -0.00    3.48
 -13   0  15   -0.00    3.57
 -13   0  16   -0.00    4.73
 -13   0  17    6.45    6.17
 -13   0  18    1.08    4.83
 -13   0  19    0.00    5.55
 -13   0  20    0.57    4.11
 -13   0  21   -0.00    3.75
 -13   0  22    2.52    5.50
 -13   0  23    3.23    6.65
 -13   0  24   -0.00    4.47
 -13   1   1    3.83    4.41
  13  -1  -1    8.18    7.03
 -13  -1   1   13.02    7.57
 -13   1   2   -0.00    3.96
  13  -1  -2   -0.00    3.45
 -13  -1   2    4.26    4.12
 -13   1   3    1.13    4.96
  13  -1  -3   10.94    8.27
 -13  -1   3    2.62    4.61
 -13   1   4    1.00    3.45
  13  -1  -4    2.35    4.43
 -13  -1   4    4.65    4.50
 -13   1   5   37.17   11.00
  13  -1  -5   25.26   11.06
 -13  -1   5   34.34   10.77
 -13   1   6    0.00    4.91
  13  -1  -6    0.53    5.18
 -13  -1   6   -0.00    4.95
 -13   1   7    5.31    5.47
  13  -1  -7    5.55    5.88
 -13  -1   7    4.89    4.72
 -13   1   8    0.00    3.84
  13  -1  -8   -0.00    6.62
 -13  -1   8   -0.00    4.71
 -13   1   9   24.66    8.84
  13  -1  -9    7.77    7.74
 -13  -1   9   16.48    7.32
 -13   1  10    2.43    4.14
  13  -1 -10    3.02    5.73
 -13  -1  10   -0.00    4.13
 -13   1  11    0.13    3.31
 -13  -1  11    1.48    3.60
 -13   1  12    9.81    6.40
 -13  -1  12   -0.00    3.56
 -13   1  13   -0.00    4.57
 -13  -1  13    3.37    4.65
 -13   1  14   -0.00    4.38
 -13  -1  14    0.10    4.20
 -13   1  15    9.96    7.17
 -13  -1  15    5.36    6.19
 -13   1  16    1.72    4.03
 -13  -1  16    1.19    3.58
 -13   1  17    0.35    3.02
 -13  -1  17   -0.00    4.17
 -13   1  18    1.19    3.94
 -13  -1  18   -0.00    5.44
 -13   1  19   -0.00    5.38
 -13  -1  19    2.27    5.27
 -13   1  20   -0.00    4.43
 -13  -1  20   -0.00    3.63
 -13   1  21    5.82    5.10
 -13  -1  21    0.00    6.22
 -13   1  22   -0.00    5.12
 -13  -1  22    0.97    4.63
 -13   1  23   -0.00    4.99
 -13  -1  23   -0.00    4.56
 -13   1  24   -0.00    3.65
 -13  -1  24    1.21    4.60
 -13   2   1   22.87    8.53
  13  -2  -1    9.65    7.74
 -13  -2   1   36.19   10.04
 -13   2   2    0.88    3.35
  13  -2  -2   12.00    7.87
 -13  -2   2   -0.00    3.60
 -13   2   3    0.50    4.27
  13  -2  -3    1.17    5.34
 -13  -2   3    1.60    5.00
 -13   2   4    1.02    4.11
  13  -2  -4    8.47    7.15
 -13  -2   4    0.00    5.08
 -13   2   5    3.22    4.63
  13  -2  -5    9.53    8.33
 -13  -2   5    2.59    3.39
 -13   2   6    0.48    3.83
  13  -2  -6   -0.00    3.74
 -13  -2   6    0.00    5.50
 -13   2   7    8.64    5.72
  13  -2  -7    4.83    6.48
 -13  -2   7   12.71    7.16
 -13   2   8    0.40    4.05
  13  -2  -8    3.38    5.07
 -13  -2   8   -0.00    4.78
 -13   2   9    3.82    4.63
  13  -2  -9   -0.00    5.03
 -13  -2   9    9.44    6.12
 -13   2  10    0.01    4.67
  13  -2 -10    0.00    4.33
 -13  -2  10   -0.00    3.94
 -13   2  11    7.77    5.71
  13  -2 -11    8.28    7.05
 -13  -2  11   14.05    7.31
 -13   2  12    0.00    3.47
  13  -2 -12    0.79    6.19
 -13  -2  12    0.27    3.74
 -13   2  13    8.97    6.98
  13  -2 -13    1.18    5.01
 -13  -2  13   10.82    6.58
 -13   2  14    2.66    3.89
  13  -2 -14   -0.00    5.06
 -13  -2  14    0.75    3.18
 -13   2  15    3.92    4.98
  13  -2 -15    0.00    5.52
 -13  -2  15    0.00    4.70
 -13   2  16    0.76    3.81
  13  -2 -16   -0.00    6.12
 -13  -2  16    0.79    3.82
 -13   2  17    9.19    6.77
  13  -2 -17   -0.00    3.15
 -13  -2  17    5.90    6.03
 -13   2  18    2.30    4.74
 -13  -2  18   -0.00    4.84
 -13   2  19    2.61    4.14
 -13  -2  19    1.59    4.28
 -13   2  20    0.99    4.28
 -13  -2  20    3.92    5.07
 -13   2  21    0.00    5.01
 -13  -2  21    0.06    4.23
 -13   2  22    2.75    5.28
 -13  -2  22   -0.00    5.09
 -13   2  23    5.20    5.72
 -13  -2  23    7.06    6.54
 -13   2  24   -0.00    5.12
 -13  -2  24    2.59    5.75
 -13   3   1   -0.00    4.66
  13  -3  -1    0.00    3.77
 -13  -3   1    4.04    4.78
 -13   3   2   -0.00    4.44
  13  -3  -2    0.48    5.62
 -13  -3   2    0.21    3.66
 -13   3   3    6.13    5.26
  13  -3  -3    5.24    6.78
 -13  -3   3   -0.00    3.15
 -13   3   4    1.93    4.36
  13  -3  -4    2.18    5.61
 -13  -3   4    1.92    3.58
 -13   3   5    1.59    4.78
  13  -3  -5   17.00    9.97
 -13  -3   5    4.13    5.03
 -13   3   6   -0.00    3.64
  13  -3  -6   -0.00    2.67
 -13  -3   6    7.26    5.33
 -13   3   7    0.00    3.82
  13  -3  -7    0.26    5.63
 -13  -3   7    2.40    5.29
 -13   3   8    3.16    3.84
  13  -3  -8    3.20    6.39
 -13  -3   8    1.74    4.70
 -13   3   9    2.90    5.01
  13  -3  -9    6.12    6.88
 -13  -3   9    3.52    5.75
 -13   3  10    6.25    5.22
  13  -3 -10   -0.00    7.06
 -13  -3  10   -0.00    3.93
 -13   3  11   -0.00    4.66
  13  -3 -11   -0.00    3.72
 -13  -3  11    8.18    6.66
 -13   3  12    2.30    4.57
  13  -3 -12   -0.00    5.57
 -13  -3  12    0.65    2.52
 -13   3  13    2.30    5.03
  13  -3 -13    2.08    5.22
 -13  -3  13   -0.00    3.46
 -13   3  14    3.39    5.07
  13  -3 -14   -0.00    6.18
 -13  -3  14    0.63    4.17
 -13   3  15    5.67    6.39
  13  -3 -15    5.43    7.41
 -13  -3  15   10.38    6.58
 -13   3  16   -0.00    4.39
  13  -3 -16    1.96    6.12
 -13  -3  16    7.09    6.54
 -13   3  17    1.96    4.65
  13  -3 -17   12.51    8.82
 -13  -3  17   -0.00    4.06
 -13   3  18    3.08    3.96
  13  -3 -18    4.52    6.32
 -13  -3  18   11.25    6.07
 -13   3  19    0.00    3.79
  13  -3 -19    1.42    5.59
 -13  -3  19    6.19    6.13
 -13   3  20    3.36    5.18
  13  -3 -20    5.27    6.80
 -13  -3  20    0.00    5.27
 -13   3  21    3.45    5.09
  13  -3 -21    7.06    7.20
 -13  -3  21   -0.00    5.32
 -13   3  22    1.53    4.11
  13  -3 -22    0.00    4.55
 -13  -3  22    0.81    5.27
 -13   3  23   -0.00    5.44
 -13  -3  23    0.95    4.10
 -13   3  24    3.44    5.65
 -13   4   1   16.26    7.22
  13  -4  -1   12.21    9.21
 -13  -4   1   14.71    7.39
 -13   4   2    3.19    5.39
  13  -4  -2    1.61    4.97
 -13  -4   2    5.28    5.51
 -13   4   3   -0.00    3.39
  13  -4  -3    2.65    4.77
 -13  -4   3    3.69    4.52
 -13   4   4   -0.00    3.95
  13  -4  -4    2.51    5.51
 -13  -4   4   -0.00    4.03
 -13   4   5    0.00    4.21
  13  -4  -5    3.03    6.06
 -13  -4   5   -0.00    2.69
 -13   4   6   -0.00    4.30
  13  -4  -6    0.87    4.54
 -13  -4   6    5.12    5.19
 -13   4   7    5.35    5.31
  13  -4  -7    0.00    6.31
 -13  -4   7    0.00    3.60
 -13   4   8    1.86    3.75
  13  -4  -8    7.35    6.04
 -13  -4   8    2.84    4.90
 -13   4   9    1.77    4.58
  13  -4  -9    0.00    5.38
 -13  -4   9    0.42    3.22
 -13   4  10    3.71    4.61
  13  -4 -10   -0.00    5.47
 -13  -4  10   -0.00    4.76
 -13   4  11   17.57    7.96
  13  -4 -11   17.74    9.43
 -13  -4  11    1.17    4.38
 -13   4  12    6.81    5.14
  13  -4 -12   10.58    8.24
 -13  -4  12    2.68    5.05
 -13   4  13    8.30    6.14
  13  -4 -13   -0.00    5.60
 -13  -4  13    3.83    4.59
 -13   4  14    4.78    4.84
  13  -4 -14   -0.00    4.94
 -13  -4  14   -0.00    4.05
 -13   4  15    1.58    4.95
  13  -4 -15    2.85    6.67
 -13  -4  15   -0.00    3.20
 -13   4  16    4.22    5.67
  13  -4 -16   -0.00    5.74
 -13  -4  16    1.24    4.03
 -13   4  17    1.39    5.14
  13  -4 -17    1.85    5.10
 -13  -4  17    6.31    5.02
 -13   4  18   -0.00    3.56
  13  -4 -18   -0.00    6.52
 -13  -4  18    3.07    5.20
 -13   4  19   -0.00    4.31
  13  -4 -19    0.00    7.22
 -13  -4  19    5.58    4.65
 -13   4  20   -0.00    5.53
  13  -4 -20   -0.00    5.59
 -13  -4  20   -0.00    4.52
 -13   4  21    2.01    5.44
  13  -4 -21    0.88    5.27
 -13  -4  21    0.00    6.20
 -13   4  22    8.21    6.59
  13  -4 -22   -0.00    4.69
 -13  -4  22   -0.00    5.43
 -13   4  23   -0.00    4.60
  13  -4 -23   -0.00    4.88
 -13  -4  23    0.00    5.19
 -13   4  24    2.31    5.95
  13  -4 -24    0.95    5.10
  13  -4 -25    4.76    5.99
  13  -4 -26   -0.00    4.25
 -13   5   1    2.36    4.42
  13  -5  -1    1.67    5.20
 -13  -5   1    6.72    4.71
 -13   5   2   -0.00    3.87
  13  -5  -2   15.69    8.87
 -13  -5   2    1.07    4.67
 -13   5   3    6.06    5.68
  13  -5  -3    6.74    6.90
 -13  -5   3    4.73    5.31
 -13   5   4    2.22    4.41
  13  -5  -4    1.92    5.11
 -13  -5   4    7.88    5.99
 -13   5   5    9.03    6.10
  13  -5  -5    4.86    5.64
 -13  -5   5    6.79    5.36
 -13   5   6    1.92    4.40
  13  -5  -6    1.73    6.09
 -13  -5   6   -0.00    3.33
 -13   5   7   -0.00    3.72
  13  -5  -7    0.16    5.33
 -13  -5   7    0.51    3.69
 -13   5   8    0.00    3.71
  13  -5  -8    0.26    4.81
 -13  -5   8    0.03    3.43
 -13   5   9    1.25    4.84
  13  -5  -9    0.04    4.20
 -13  -5   9    1.89    4.08
 -13   5  10    8.90    6.03
  13  -5 -10    3.00    6.85
 -13  -5  10   10.68    6.23
 -13   5  11    4.75    5.17
  13  -5 -11    0.50    4.29
 -13  -5  11    2.61    4.16
 -13   5  12    5.22    4.94
  13  -5 -12    3.42    6.57
 -13  -5  12   -0.00    3.31
 -13   5  13    0.25    4.50
  13  -5 -13   -0.00    5.49
 -13  -5  13    4.12    5.30
 -13   5  14    2.74    4.80
  13  -5 -14   -0.00    4.16
 -13  -5  14    3.07    4.48
 -13   5  15   16.84    7.76
  13  -5 -15    0.00    7.16
 -13  -5  15    8.34    6.35
 -13   5  16   -0.00    3.23
  13  -5 -16    2.88    4.97
 -13  -5  16    3.03    5.07
 -13   5  17    2.30    5.05
  13  -5 -17    3.71    6.89
 -13  -5  17   -0.00    3.44
 -13   5  18    1.90    4.78
  13  -5 -18   -0.00    4.17
 -13  -5  18    1.98    4.17
 -13   5  19   -0.00    4.82
  13  -5 -19    1.98    6.10
 -13  -5  19    4.78    5.60
 -13   5  20   -0.00    3.85
  13  -5 -20    3.67    6.16
 -13  -5  20    2.03    5.04
 -13   5  21    0.00    3.21
  13  -5 -21   -0.00    5.62
 -13  -5  21    0.00    5.41
 -13   5  22    4.52    5.64
  13  -5 -22   -0.00    3.56
 -13  -5  22   -0.00    4.49
 -13   5  23   -0.00    4.16
  13  -5 -23   -0.00    5.35
 -13   5  24    2.37    5.17
  13  -5 -24    0.71    5.68
  13  -5 -25   -0.00    4.97
  13  -5 -26   -0.00    4.33
  13  -5 -27   -0.00    6.71
  13  -5 -28   -0.00    5.82
 -13   6   1    1.37    3.95
  13  -6  -1    7.03    7.50
 -13  -6   1    1.25    4.32
 -13   6   2    0.19    4.28
  13  -6  -2    2.10    5.31
 -13  -6   2    6.55    5.25
 -13   6   3   -0.00    3.74
  13  -6  -3   -0.00    5.26
 -13  -6   3   -0.00    4.71
 -13   6   4    1.95    4.48
  13  -6  -4   10.71    8.08
 -13  -6   4    1.90    4.36
 -13   6   5   -0.00    4.80
  13  -6  -5    2.17    5.95
 -13  -6   5   -0.00    3.77
 -13   6   6    4.47    5.52
  13  -6  -6    0.27    4.47
 -13  -6   6   10.01    6.30
 -13   6   7   -0.00    4.46
  13  -6  -7    4.01    6.37
 -13  -6   7    2.18    4.81
 -13   6   8    0.95    4.42
  13  -6  -8    3.73    5.22
 -13  -6   8    6.34    5.90
 -13   6   9   -0.00    3.44
  13  -6  -9   -0.00    5.51
 -13  -6   9    1.48    3.48
 -13   6  10    7.12    5.25
  13  -6 -10    5.36    6.89
 -13  -6  10    5.58    4.52
 -13   6  11    5.01    4.88
  13  -6 -11    1.93    4.74
 -13  -6  11   -0.00    2.04
 -13   6  12   10.27    5.85
  13  -6 -12    5.45    6.45
 -13  -6  12   12.58    7.10
 -13   6  13    2.96    5.31
  13  -6 -13    1.28    4.94
 -13  -6  13    2.28    4.61
 -13   6  14    2.03    3.37
  13  -6 -14    3.55    5.71
 -13  -6  14   -0.00    4.69
 -13   6  15    2.73    4.43
  13  -6 -15   -0.00    4.83
 -13  -6  15   -0.00    4.01
 -13   6  16    3.72    4.77
  13  -6 -16   -0.00    5.01
 -13  -6  16    2.86    5.52
 -13   6  17    1.65    4.20
  13  -6 -17   -0.00    4.85
 -13  -6  17    0.00    4.39
 -13   6  18   -0.00    5.11
  13  -6 -18   10.12    8.72
 -13  -6  18   -0.00    4.24
 -13   6  19    8.68    6.78
  13  -6 -19    4.05    6.05
 -13  -6  19   -0.00    4.76
 -13   6  20   -0.00    5.74
  13  -6 -20   -0.00    5.10
 -13  -6  20   -0.00    4.81
 -13   6  21    7.02    6.04
  13  -6 -21   -0.00    6.19
 -13  -6  21    0.00    4.43
 -13   6  22    0.83    4.68
  13  -6 -22    2.62    6.38
 -13  -6  22   -0.00    3.30
 -13   6  23    1.77    5.09
  13  -6 -23    1.42    5.03
 -13   6  24    4.72    5.99
  13  -6 -24   -0.00    3.05
  13  -6 -25    0.00    5.26
 -13   7   1   -0.00    3.50
  13  -7  -1   13.08    8.51
 -13  -7   1    0.22    3.69
 -13   7   2    0.00    3.72
  13  -7  -2   -0.00    5.34
 -13  -7   2    2.24    4.82
 -13   7   3    5.88    5.29
  13  -7  -3    1.63    5.62
 -13  -7   3    1.36    3.34
 -13   7   4    3.38    5.11
  13  -7  -4    6.81    6.81
 -13  -7   4   21.51    8.45
 -13   7   5    3.45    4.63
  13  -7  -5   -0.00    5.15
 -13  -7   5    0.00    4.49
 -13   7   6   -0.00    3.15
  13  -7  -6   -0.00    4.66
 -13  -7   6    1.66    3.60
 -13   7   7    0.32    3.43
  13  -7  -7    3.04    5.50
 -13  -7   7    0.46    3.56
 -13   7   8    8.35    5.88
  13  -7  -8    0.06    4.72
 -13  -7   8    2.29    4.50
 -13   7   9   10.79    6.50
  13  -7  -9    8.07    7.60
 -13  -7   9    8.27    6.31
 -13   7  10    6.97    6.34
  13  -7 -10    5.96    5.83
 -13  -7  10    5.79    4.95
 -13   7  11   -0.00    3.84
  13  -7 -11   -0.00    5.78
 -13  -7  11    1.87    3.30
 -13   7  12    1.23    4.07
  13  -7 -12    1.55    4.31
 -13  -7  12    2.39    4.58
 -13   7  13    1.20    3.51
  13  -7 -13   -0.00    5.33
 -13  -7  13   -0.00    3.85
 -13   7  14    0.00    4.35
  13  -7 -14   -0.00    3.92
 -13  -7  14    0.00    3.80
 -13   7  15    2.49    4.58
  13  -7 -15    1.86    5.83
 -13  -7  15    0.55    4.03
 -13   7  16    1.13    4.18
  13  -7 -16    2.83    7.01
 -13  -7  16   -0.00    4.49
 -13   7  17    1.70    4.26
  13  -7 -17    0.00    5.43
 -13  -7  17    1.75    5.45
 -13   7  18    4.84    5.55
  13  -7 -18   -0.00    7.25
 -13  -7  18   -0.00    4.02
 -13   7  19    0.29    4.14
  13  -7 -19   -0.00    5.16
 -13  -7  19    6.84    5.62
 -13   7  20    2.26    5.21
  13  -7 -20    2.71    5.69
 -13  -7  20   -0.00    4.46
 -13   7  21    0.53    3.58
  13  -7 -21   -0.00    5.45
 -13  -7  21    3.91    4.20
 -13   7  22    2.50    5.29
  13  -7 -22    0.56    4.09
 -13   7  23    0.67    4.48
 -13   7  24   -0.00    4.38
 -13   8   1    0.59    3.38
  13  -8  -1    7.76    7.24
 -13  -8   1    1.16    4.09
 -13   8   2    0.54    4.27
  13  -8  -2    4.02    5.80
 -13  -8   2    3.98    4.53
 -13   8   3    7.86    5.90
  13  -8  -3    2.44    5.52
 -13  -8   3    1.58    4.25
 -13   8   4    0.00    3.54
  13  -8  -4   -0.00    3.98
 -13  -8   4    2.51    4.07
 -13   8   5    4.19    5.78
  13  -8  -5    1.86    5.37
 -13  -8   5    2.56    3.99
 -13   8   6    7.36    6.13
  13  -8  -6   10.06    7.51
 -13  -8   6    8.02    5.42
 -13   8   7    2.50    4.24
  13  -8  -7   -0.00    5.30
 -13  -8   7    0.00    3.65
 -13   8   8    0.35    3.68
  13  -8  -8    3.07    7.66
 -13  -8   8    8.73    5.54
 -13   8   9   -0.00    3.51
  13  -8  -9   -0.00    5.10
 -13  -8   9    2.00    3.55
 -13   8  10    2.55    4.67
  13  -8 -10    2.94    5.20
 -13  -8  10    6.44    5.88
 -13   8  11   -0.00    3.57
  13  -8 -11    0.50    3.26
 -13  -8  11    0.00    4.20
 -13   8  12    0.79    3.31
  13  -8 -12    2.16    7.45
 -13  -8  12    3.85    4.74
 -13   8  13    0.15    4.19
  13  -8 -13    3.58    7.12
 -13  -8  13    2.95    4.71
 -13   8  14   -0.00    3.99
  13  -8 -14   -0.00    5.35
 -13  -8  14    2.53    5.42
 -13   8  15   -0.00    3.58
  13  -8 -15   -0.00    6.03
 -13  -8  15   -0.00    4.83
 -13   8  16    0.00    3.57
  13  -8 -16    5.31    6.92
 -13  -8  16    8.62    6.40
 -13   8  17   -0.00    3.76
  13  -8 -17    5.76    5.98
 -13  -8  17    0.00    4.40
 -13   8  18    3.01    5.05
  13  -8 -18   -0.00    6.70
 -13  -8  18    8.44    7.86
 -13   8  19   -0.00    4.92
  13  -8 -19   10.26    7.99
 -13  -8  19    3.51    5.66
 -13   8  20   -0.00    4.18
 -13  -8  20    0.63    4.07
 -13   8  21   -0.00    5.19
 -13  -8  21   -0.00    4.32
 -13   8  22   -0.00    4.50
 -13   8  23    0.65    4.55
 -13   8  24   -0.00    3.62
 -13   9   1    1.62    3.91
  13  -9  -1   -0.00    4.61
 -13  -9   1    3.12    4.27
 -13   9   2   -0.00    4.51
  13  -9  -2   -0.00    5.46
 -13  -9   2    0.00    4.33
 -13   9   3    2.49    4.47
  13  -9  -3   10.06    7.19
 -13  -9   3    0.00    3.89
 -13   9   4    7.46    6.18
  13  -9  -4    4.10    6.08
 -13  -9   4    3.20    3.95
 -13   9   5    2.70    4.66
  13  -9  -5    0.16    4.51
 -13  -9   5   -0.00    3.74
 -13   9   6    2.07    4.61
  13  -9  -6   -0.00    4.42
 -13  -9   6    1.63    4.31
 -13   9   7    2.83    3.69
  13  -9  -7    0.11    5.94
 -13  -9   7   -0.00    3.32
 -13   9   8    5.36    5.86
  13  -9  -8    5.95    6.97
 -13  -9   8   -0.00    3.25
 -13   9   9    0.48    3.74
  13  -9  -9    4.42    6.72
 -13  -9   9    0.30    4.32
 -13   9  10   -0.00    4.03
  13  -9 -10   -0.00    5.36
 -13  -9  10    5.09    5.44
 -13   9  11    3.47    4.46
  13  -9 -11    1.81    5.63
 -13  -9  11    1.18    4.54
 -13   9  12    0.02    4.24
  13  -9 -12    0.91    5.56
 -13  -9  12    0.92    4.26
 -13   9  13   -0.00    2.84
  13  -9 -13    1.26    5.33
 -13  -9  13    2.30    4.52
 -13   9  14    9.01    6.03
  13  -9 -14    0.02    6.30
 -13  -9  14    6.85    6.22
 -13   9  15    0.61    3.55
  13  -9 -15   10.13    7.90
 -13  -9  15   -0.00    4.12
 -13  -9  16   -0.00    3.40
 -13  -9  17    2.12    5.66
 -13  -9  18   -0.00    4.41
 -13  -9  19    7.97    6.30
 -13  -9  20    0.92    5.30
  13 -10  -1    0.00    4.99
  13 -10  -2   -0.00    5.07
  13 -10  -3   -0.00    3.97
  13 -10  -4    0.98    4.34
  13 -10  -5    2.00    5.97
  13 -10  -6   -0.00    4.78
 -13 -10   6    0.09    3.30
  13 -10  -7   -0.00    5.38
 -13 -10   7   -0.00    2.15
  13 -10  -8   10.22    6.54
 -13 -10   8   -0.00    3.30
  13 -10  -9    2.84    5.30
 -13 -10   9   -0.00    3.84
  13 -10 -10    0.11    5.34
 -13 -10  10    1.16    3.76
 -13 -10  11   -0.00    3.58
 -13 -10  12    1.18    5.03
 -13 -10  13    1.42    5.29
 -13 -10  14   -0.00    3.60
 -13 -10  15    5.10    6.02
 -13 -10  16    1.51    5.67
 -13 -10  17    4.85    5.82
 -13 -10  18    8.05    6.32
 -13 -10  19   -0.00    3.93
 -12   0   1   -0.00    3.28
 -12   0   2    9.16    5.88
 -12   0   3    1.40    3.28
 -12   0   4    4.26    4.63
 -12   0   5    1.79    4.06
 -12   0   6   58.49   13.53
 -12   0   7   -0.00    4.46
 -12   0   8    6.04    5.46
 -12   0   9   -0.00    3.82
 -12   0  10   31.27    9.41
  12   0 -10   15.14    8.18
 -12   0  11    0.00    4.53
  12   0 -11    0.42    6.12
 -12   0  12   22.67    8.65
  12   0 -12   17.05   10.38
 -12   0  13    9.20    5.25
  12   0 -13    0.68    6.14
 -12   0  14   -0.00    2.93
 -12   0  15    2.48    5.19
 -12   0  16   17.43    8.25
 -12   0  17    1.26    3.95
 -12   0  18    4.66    4.87
 -12   0  19   -0.00    4.38
 -12   0  20    1.71    5.73
 -12   0  21   -0.00    4.92
 -12   0  22   11.38    7.36
 -12   0  23   -0.00    4.88
 -12   0  24    2.03    3.56
 -12   0  25    2.99    4.66
 -12   0  26    0.35    3.27
 -12   0  27    0.66    4.99
 -12   1   1   -0.00    3.00
  12  -1  -1    0.13    5.05
 -12  -1   1    1.57    3.43
 -12   1   2   22.64    8.82
  12  -1  -2   24.20   10.28
 -12  -1   2   15.12    6.83
 -12   1   3    0.00    4.45
  12  -1  -3   11.80    7.43
 -12  -1   3    9.99    5.99
 -12   1   4   36.90   10.07
  12  -1  -4    6.75    6.98
 -12  -1   4   30.63    9.91
 -12   1   5   -0.00    4.33
  12  -1  -5    7.56    6.19
 -12  -1   5    0.00    4.80
 -12   1   6    1.63    4.57
  12  -1  -6    3.80    5.72
 -12  -1   6    4.49    4.84
 -12   1   7    1.65    4.69
  12  -1  -7    5.74    6.10
 -12  -1   7   -0.00    4.53
 -12   1   8   43.79   12.00
  12  -1  -8   33.26   12.75
 -12  -1   8   40.93   11.17
 -12   1   9    8.92    5.69
  12  -1  -9    3.33    7.01
 -12  -1   9    2.19    4.44
 -12   1  10    3.41    5.13
  12  -1 -10   12.18    7.55
 -12  -1  10    1.46    4.24
 -12   1  11    0.30    4.16
  12  -1 -11    0.46    4.29
 -12  -1  11    2.99    3.76
 -12   1  12    4.61    4.52
  12  -1 -12   -0.00    5.40
 -12  -1  12    7.28    4.86
 -12   1  13    1.95    3.22
  12  -1 -13   -0.00    5.19
 -12  -1  13    1.66    3.51
 -12   1  14   36.00   10.52
  12  -1 -14   30.24   12.31
 -12  -1  14   40.71   10.93
 -12   1  15    5.80    4.99
  12  -1 -15   -0.00    3.94
 -12  -1  15    0.00    4.33
 -12   1  16    0.80    3.27
  12  -1 -16    2.28    5.55
 -12  -1  16    2.59    4.36
 -12   1  17    2.78    3.55
  12  -1 -17   -0.00    5.67
 -12  -1  17   -0.00    4.24
 -12   1  18    1.32    4.80
  12  -1 -18    3.02    5.65
 -12  -1  18    4.63    5.82
 -12   1  19    2.39    4.93
 -12  -1  19    2.53    3.76
 -12   1  20   -0.00    3.48
 -12  -1  20   15.19    7.28
 -12   1  21    0.37    3.35
 -12  -1  21    3.12    4.83
 -12   1  22   -0.00    3.46
 -12  -1  22   -0.00    4.38
 -12   1  23   -0.00    5.14
 -12  -1  23    3.57    5.55
 -12   1  24   12.53    7.43
 -12  -1  24    3.07    6.96
 -12   1  25    1.94    4.62
 -12  -1  25    3.71    5.53
 -12   1  26   -0.00    4.77
 -12  -1  26    6.24    6.62
 -12   1  27   -0.00    6.19
 -12  -1  27    0.00    4.85
 -12   2   1    7.44    5.94
  12  -2  -1    5.19    5.97
 -12  -2   1    7.06    5.20
 -12   2   2   18.51    8.01
  12  -2  -2   18.23    9.51
 -12  -2   2   26.29    8.73
 -12   2   3    0.65    4.69
  12  -2  -3    0.00    4.81
 -12  -2   3    0.93    4.53
 -12   2   4    2.81    4.27
  12  -2  -4    4.91    5.53
 -12  -2   4    3.27    3.94
 -12   2   5    0.00    4.88
  12  -2  -5    3.31    6.09
 -12  -2   5    2.91    5.61
 -12   2   6   32.10    9.69
  12  -2  -6   35.28   12.33
 -12  -2   6   36.23   10.97
 -12   2   7    5.97    5.55
  12  -2  -7    5.45    6.96
 -12  -2   7   12.48    6.54
 -12   2   8    1.84    4.70
  12  -2  -8   -0.00    4.52
 -12  -2   8    8.07    5.15
 -12   2   9   -0.00    4.32
  12  -2  -9   -0.00    4.43
 -12  -2   9    0.12    3.84
 -12   2  10   23.27    8.76
  12  -2 -10   26.91   11.00
 -12  -2  10   10.98    7.42
 -12   2  11   16.39    7.04
  12  -2 -11    6.26    6.83
 -12  -2  11    8.90    6.28
 -12   2  12    3.68    4.77
  12  -2 -12    8.23    8.11
 -12  -2  12   10.06    6.28
 -12   2  13    0.10    3.53
  12  -2 -13   -0.00    4.09
 -12  -2  13   -0.00    4.12
 -12   2  14    0.45    2.75
  12  -2 -14    8.48    7.46
 -12  -2  14    0.64    3.68
 -12   2  15    0.95    4.68
  12  -2 -15    3.30    5.41
 -12  -2  15   -0.00    4.78
 -12   2  16    1.00    4.78
  12  -2 -16    3.98    5.74
 -12  -2  16   23.04    8.80
 -12   2  17    0.53    3.25
  12  -2 -17    6.69    6.89
 -12  -2  17    1.98    4.56
 -12   2  18    1.33    4.00
  12  -2 -18   -0.00    6.59
 -12  -2  18    6.91    6.47
 -12   2  19    0.00    3.55
  12  -2 -19    1.42    5.90
 -12  -2  19   -0.00    5.01
 -12   2  20    7.98    5.82
  12  -2 -20    0.14    3.58
 -12  -2  20    8.42    6.63
 -12   2  21    6.50    5.46
  12  -2 -21    3.45    7.08
 -12  -2  21    2.04    4.59
 -12   2  22    4.47    4.83
  12  -2 -22    6.14    6.62
 -12  -2  22    2.41    5.73
 -12   2  23   -0.00    3.65
  12  -2 -23    0.08    3.94
 -12  -2  23    1.18    4.13
 -12   2  24   -0.00    5.26
 -12  -2  24   -0.00    4.75
 -12   2  25    9.04    6.81
 -12  -2  25   -0.00    3.97
 -12   2  26   10.47    7.10
 -12  -2  26    6.99    7.41
 -12   2  27    1.30    4.96
 -12  -2  27   -0.00    5.56
 -12   2  28    1.18    4.02
 -12   3   1    0.00    2.72
  12  -3  -1    6.48    6.48
 -12  -3   1    1.05    3.41
 -12   3   2   10.20    6.14
  12  -3  -2   24.01   10.17
 -12  -3   2   17.81    7.45
 -12   3   3    3.73    4.90
  12  -3  -3    0.00    6.00
 -12  -3   3    4.13    4.59
 -12   3   4   27.68    9.07
  12  -3  -4    6.57    5.82
 -12  -3   4   22.14    8.42
 -12   3   5   -0.00    3.76
  12  -3  -5    2.44    5.79
 -12  -3   5    9.30    6.28
 -12   3   6   -0.00    3.54
  12  -3  -6    3.39    3.70
 -12  -3   6   -0.00    3.59
 -12   3   7   -0.00    3.41
  12  -3  -7    0.70    3.91
 -12  -3   7    0.00    4.53
 -12   3   8   10.00    6.54
  12  -3  -8   16.95    9.45
 -12  -3   8   23.97    8.99
 -12   3   9    0.01    4.21
  12  -3  -9   11.97    8.07
 -12  -3   9    4.13    5.15
 -12   3  10   12.79    7.04
  12  -3 -10    9.53    7.45
 -12  -3  10   16.69    7.90
 -12   3  11    5.08    5.76
  12  -3 -11   -0.00    5.13
 -12  -3  11    0.00    4.48
 -12   3  12    1.35    5.13
  12  -3 -12   11.13    8.19
 -12  -3  12   13.41    7.32
 -12   3  13    0.00    3.69
  12  -3 -13    3.24    6.73
 -12  -3  13    0.00    4.23
 -12   3  14   24.97    8.91
  12  -3 -14    0.16    6.84
 -12  -3  14   13.11    6.94
 -12   3  15    7.44    5.48
  12  -3 -15    7.50    7.07
 -12  -3  15    6.13    6.39
 -12   3  16    1.00    4.02
  12  -3 -16    0.00    5.54
 -12  -3  16    0.38    2.85
 -12   3  17    0.35    4.42
  12  -3 -17   16.74    9.55
 -12  -3  17    0.00    5.13
 -12   3  18   -0.00    4.41
  12  -3 -18   -0.00    2.78
 -12  -3  18    2.98    4.31
 -12   3  19    0.00    4.54
  12  -3 -19    3.27    6.06
 -12  -3  19   -0.00    4.61
 -12   3  20    0.88    3.77
  12  -3 -20    3.99    6.89
 -12  -3  20    3.54    4.83
 -12   3  21    1.90    4.85
  12  -3 -21   -0.00    5.04
 -12  -3  21    0.91    5.10
 -12   3  22    0.00    4.87
  12  -3 -22   -0.00    4.92
 -12  -3  22    4.17    5.62
 -12   3  23    0.00    5.14
  12  -3 -23   -0.00    4.84
 -12  -3  23    5.99    5.35
 -12   3  24   -0.00    4.83
  12  -3 -24   11.13    8.54
 -12  -3  24    9.74    6.76
 -12   3  25    5.63    5.52
  12  -3 -25   -0.00    4.10
 -12  -3  25   -0.00    4.14
 -12   3  26   -0.00    3.98
  12  -3 -26    5.71    7.76
 -12  -3  26   -0.00    5.69
 -12   3  27   -0.00    4.04
 -12  -3  27    0.62    4.77
 -12   3  28   -0.00    4.18
 -12   4   1    7.66    6.09
  12  -4  -1    5.79    7.15
 -12  -4   1    5.91    5.72
 -12   4   2    1.75    3.78
  12  -4  -2   17.56    9.30
 -12  -4   2    3.19    4.57
 -12   4   3    0.00    3.37
  12  -4  -3    0.00    4.91
 -12  -4   3    0.00    4.31
 -12   4   4    4.32    4.51
  12  -4  -4    5.00    5.27
 -12  -4   4    0.43    3.97
 -12   4   5    2.94    4.22
  12  -4  -5    3.02    5.75
 -12  -4   5    6.89    5.30
 -12   4   6   13.98    6.99
  12  -4  -6   23.00   10.60
 -12  -4   6   14.33    7.03
 -12   4   7    6.97    5.57
  12  -4  -7    5.56    7.38
 -12  -4   7   12.02    6.03
 -12   4   8    0.00    4.08
  12  -4  -8   -0.00    3.18
 -12  -4   8    3.45    4.22
 -12   4   9    3.72    4.94
  12  -4  -9    8.27    6.57
 -12  -4   9    6.23    4.76
 -12   4  10    4.50    5.39
  12  -4 -10    0.98    5.71
 -12  -4  10   16.34    7.88
 -12   4  11   10.28    6.51
  12  -4 -11    2.10    3.77
 -12  -4  11    5.76    5.59
 -12   4  12   22.40    8.41
  12  -4 -12    0.29    5.52
 -12  -4  12   17.27    8.11
 -12   4  13   12.01    7.11
  12  -4 -13   -0.00    5.47
 -12  -4  13    2.78    4.17
 -12   4  14    0.86    3.96
  12  -4 -14   -0.00    4.61
 -12  -4  14    5.10    4.96
 -12   4  15    3.93    4.92
  12  -4 -15   -0.00    3.73
 -12  -4  15    0.00    3.66
 -12   4  16   11.81    6.50
  12  -4 -16    8.70    7.40
 -12  -4  16   12.56    6.48
 -12   4  17    5.22    6.19
  12  -4 -17    6.85    8.32
 -12  -4  17    0.00    5.36
 -12   4  18   11.11    6.71
  12  -4 -18    4.42    5.06
 -12  -4  18    0.00    5.00
 -12   4  19    2.80    4.58
  12  -4 -19    0.59    5.85
 -12  -4  19   -0.00    5.00
 -12   4  20    7.22    5.69
  12  -4 -20    2.30    5.73
 -12  -4  20    3.78    5.68
 -12   4  21    4.21    5.75
  12  -4 -21   -0.00    6.72
 -12  -4  21    4.68    6.36
 -12   4  22    6.03    6.15
  12  -4 -22    0.88    4.54
 -12  -4  22    6.52    6.60
 -12   4  23    4.73    5.86
  12  -4 -23    0.89    4.99
 -12  -4  23    3.78    5.59
 -12   4  24   -0.00    4.10
  12  -4 -24    8.42    7.32
 -12  -4  24   -0.00    3.37
 -12   4  25    8.83    6.87
  12  -4 -25    5.51    6.47
 -12  -4  25   -0.00    4.09
 -12   4  26   -0.00    4.59
  12  -4 -26   -0.00    4.95
 -12  -4  26    4.99    6.18
 -12   4  27   -0.00    5.12
  12  -4 -27    0.00    7.21
 -12   4  28   -0.00    4.54
  12  -4 -28    2.26    5.64
  12  -4 -29   -0.00    6.13
 -12   5   1   -0.00    3.60
  12  -5  -1    3.26    4.68
 -12  -5   1   -0.00    3.60
 -12   5   2    3.37    4.99
  12  -5  -2    7.16    5.60
 -12  -5   2    5.62    5.53
 -12   5   3    3.23    5.16
  12  -5  -3    3.70    6.61
 -12  -5   3   12.53    6.67
 -12   5   4    0.00    3.56
  12  -5  -4   -0.00    4.95
 -12  -5   4    1.45    4.84
 -12   5   5    4.96    5.07
  12  -5  -5    2.43    5.22
 -12  -5   5    1.24    4.03
 -12   5   6   -0.00    2.65
  12  -5  -6   -0.00    5.22
 -12  -5   6   -0.00    2.93
 -12   5   7    7.49    5.43
  12  -5  -7   -0.00    3.84
 -12  -5   7    8.30    5.43
 -12   5   8    6.02    5.15
  12  -5  -8    0.00    5.71
 -12  -5   8    4.36    4.12
 -12   5   9   15.73    6.99
  12  -5  -9    5.93    6.10
 -12  -5   9   10.48    5.76
 -12   5  10    7.02    5.14
  12  -5 -10    0.01    3.79
 -12  -5  10    6.01    4.95
 -12   5  11    1.34    3.89
  12  -5 -11    0.16    6.69
 -12  -5  11   -0.00    3.57
 -12   5  12    0.00    3.28
  12  -5 -12   -0.00    4.27
 -12  -5  12    2.02    3.97
 -12   5  13   11.17    6.59
  12  -5 -13    3.71    5.31
 -12  -5  13    4.97    5.47
 -12   5  14    9.32    6.63
  12  -5 -14   12.24    8.72
 -12  -5  14    8.65    6.10
 -12   5  15    1.33    3.98
  12  -5 -15    3.96    6.50
 -12  -5  15    5.14    5.33
 -12   5  16   -0.00    4.15
  12  -5 -16   -0.00    6.58
 -12  -5  16   -0.00    3.46
 -12   5  17   -0.00    3.96
  12  -5 -17    0.00    5.64
 -12  -5  17    0.00    4.23
 -12   5  18    9.48    6.35
  12  -5 -18    6.95    7.58
 -12  -5  18    9.01    6.65
 -12   5  19    2.15    4.29
  12  -5 -19    0.76    4.77
 -12  -5  19    0.00    3.90
 -12   5  20    1.98    4.42
  12  -5 -20   -0.00    5.20
 -12  -5  20    1.92    4.32
 -12   5  21    3.37    5.28
  12  -5 -21    0.00    6.46
 -12  -5  21    2.19    4.45
 -12   5  22   -0.00    4.45
  12  -5 -22    0.48    5.41
 -12  -5  22    1.18    5.63
 -12   5  23    7.17    6.34
  12  -5 -23   -0.00    5.67
 -12  -5  23    3.71    6.06
 -12   5  24    1.09    4.87
  12  -5 -24    0.00    5.14
 -12  -5  24    6.94    6.33
 -12   5  25    1.55    4.25
  12  -5 -25    3.99    5.69
 -12  -5  25    0.00    5.30
 -12   5  26    0.00    4.42
  12  -5 -26   -0.00    4.08
 -12  -5  26    0.63    4.11
 -12   5  27    4.68    5.97
  12  -5 -27    2.44    4.94
 -12   5  28   -0.00    3.76
  12  -5 -28   -0.00    5.83
  12  -5 -29   -0.00    6.12
  12  -5 -30   11.44    8.77
 -12   6   1   13.59    7.35
  12  -6  -1   12.25    8.59
 -12  -6   1   20.71    8.15
 -12   6   2    7.67    6.05
  12  -6  -2    3.45    5.18
 -12  -6   2    1.07    2.84
 -12   6   3    1.98    3.34
  12  -6  -3    4.51    5.29
 -12  -6   3   -0.00    4.05
 -12   6   4    0.88    3.98
  12  -6  -4   -0.00    6.88
 -12  -6   4    2.96    3.90
 -12   6   5   26.90    9.25
  12  -6  -5   17.69    9.17
 -12  -6   5   20.62    8.16
 -12   6   6   22.22    8.30
  12  -6  -6    1.75    5.03
 -12  -6   6   26.35    8.84
 -12   6   7    8.91    5.59
  12  -6  -7    4.32    6.28
 -12  -6   7   12.75    6.34
 -12   6   8    4.59    5.10
  12  -6  -8   -0.00    5.95
 -12  -6   8   11.07    6.04
 -12   6   9    0.00    3.55
  12  -6  -9    1.82    5.49
 -12  -6   9   -0.00    2.90
 -12   6  10    3.07    4.70
  12  -6 -10    0.00    6.36
 -12  -6  10    1.48    3.36
 -12   6  11   13.11    6.88
  12  -6 -11   14.36    8.03
 -12  -6  11   17.40    7.38
 -12   6  12    5.50    5.67
  12  -6 -12    9.72    7.79
 -12  -6  12    3.98    4.71
 -12   6  13   -0.00    3.57
  12  -6 -13    5.35    7.39
 -12  -6  13    1.71    4.36
 -12   6  14   -0.00    3.29
  12  -6 -14   -0.00    5.39
 -12  -6  14    0.00    4.53
 -12   6  15    0.00    2.89
  12  -6 -15    6.85    5.99
 -12  -6  15    4.87    6.16
 -12   6  16    1.37    4.63
  12  -6 -16    4.02    5.80
 -12  -6  16    7.99    5.58
 -12   6  17   -0.00    3.65
  12  -6 -17    5.22    6.03
 -12  -6  17   -0.00    3.81
 -12   6  18    0.00    4.27
  12  -6 -18   -0.00    4.94
 -12  -6  18    7.18    5.93
 -12   6  19   -0.00    4.89
  12  -6 -19    6.54    7.10
 -12  -6  19    0.00    3.94
 -12   6  20   -0.00    3.93
  12  -6 -20   -0.00    5.78
 -12  -6  20   -0.00    4.04
 -12   6  21    1.72    4.28
  12  -6 -21   -0.00    4.94
 -12  -6  21    0.00    5.58
 -12   6  22   -0.00    4.71
  12  -6 -22    3.86    6.36
 -12  -6  22    0.00    3.93
 -12   6  23   -0.00    4.16
  12  -6 -23   -0.00    4.53
 -12  -6  23   -0.00    4.28
 -12   6  24   -0.00    3.95
  12  -6 -24   -0.00    4.25
 -12  -6  24    4.06    4.88
 -12   6  25   -0.00    4.17
  12  -6 -25   -0.00    5.03
 -12  -6  25   -0.00    4.89
 -12   6  26    0.00    4.73
  12  -6 -26   -0.00    4.63
 -12   6  27    3.69    6.41
  12  -6 -27   -0.00    7.87
  12  -6 -28   -0.00    4.01
 -12   7   1    0.77    4.18
 -12  -7   1    6.11    5.14
 -12   7   2    0.70    3.75
  12  -7  -2    0.56    3.90
 -12  -7   2    4.04    4.54
 -12   7   3    9.98    6.34
  12  -7  -3    5.37    7.30
 -12  -7   3   12.72    6.65
 -12   7   4    0.33    3.35
  12  -7  -4    0.00    6.10
 -12  -7   4    0.18    2.81
 -12   7   5   -0.00    3.41
  12  -7  -5    1.27    4.32
 -12  -7   5    3.40    5.10
 -12   7   6   -0.00    3.37
  12  -7  -6    0.00    4.49
 -12  -7   6   -0.00    2.70
 -12   7   7    0.66    2.77
  12  -7  -7    2.26    6.24
 -12  -7   7    2.82    3.83
 -12   7   8    3.21    4.62
  12  -7  -8    0.00    5.56
 -12  -7   8   -0.00    2.54
 -12   7   9   12.39    6.79
  12  -7  -9   18.04    8.79
 -12  -7   9   19.71    7.63
 -12   7  10   -0.00    3.53
  12  -7 -10   -0.00    4.48
 -12  -7  10   -0.00    3.29
 -12   7  11   -0.00    3.70
  12  -7 -11    0.02    4.72
 -12  -7  11    4.87    4.88
 -12   7  12    0.13    3.14
  12  -7 -12    0.39    4.43
 -12  -7  12    0.88    3.21
 -12   7  13    2.06    4.35
  12  -7 -13   11.54    7.82
 -12  -7  13    9.39    6.45
 -12   7  14   -0.00    4.12
  12  -7 -14    3.15    5.76
 -12  -7  14    1.01    3.35
 -12   7  15    3.02    4.74
  12  -7 -15   11.90    8.19
 -12  -7  15    0.00    4.32
 -12   7  16    0.00    4.25
  12  -7 -16    1.68    5.00
 -12  -7  16    0.25    3.17
 -12   7  17   -0.00    4.32
  12  -7 -17    3.97    6.55
 -12  -7  17    0.00    4.68
 -12   7  18    1.38    4.03
  12  -7 -18    0.00    5.44
 -12  -7  18    0.76    4.70
 -12   7  19    3.75    5.50
  12  -7 -19    0.50    7.32
 -12  -7  19    4.14    5.24
 -12   7  20    1.60    3.75
  12  -7 -20    0.26    4.86
 -12  -7  20   -0.00    4.72
 -12   7  21   -0.00    4.15
  12  -7 -21    3.52    5.35
 -12  -7  21    0.29    3.64
 -12   7  22   -0.00    4.34
  12  -7 -22   -0.00    4.30
 -12  -7  22    0.00    3.64
 -12   7  23    3.54    4.64
  12  -7 -23   -0.00    5.73
 -12  -7  23    0.66    4.39
 -12   7  24   -0.00    4.08
  12  -7 -24    2.64    5.30
 -12  -7  24   -0.00    5.05
 -12   7  25    4.74    5.47
  12  -7 -25    0.73    4.49
 -12  -7  25    3.29    6.67
 -12   7  26   -0.00    3.85
  12  -7 -26   -0.00    5.86
 -12   7  27   -0.00    3.97
 -12   8   1    6.60    5.35
  12  -8  -1    3.87    5.25
 -12  -8   1    7.69    6.09
 -12   8   2   -0.00    2.97
  12  -8  -2   -0.00    6.87
 -12  -8   2   -0.00    3.74
 -12   8   3    2.02    3.88
  12  -8  -3    7.53    6.39
 -12  -8   3    2.04    4.12
 -12   8   4    3.97    4.71
  12  -8  -4    1.56    5.45
 -12  -8   4   -0.00    3.96
 -12   8   5   12.35    6.86
  12  -8  -5    0.00    5.69
 -12  -8   5    9.36    5.94
 -12   8   6    0.00    3.76
  12  -8  -6   -0.00    4.70
 -12  -8   6    1.93    3.61
 -12   8   7    7.13    6.15
  12  -8  -7    2.78    5.60
 -12  -8   7   20.16    7.68
 -12   8   8   -0.00    3.34
  12  -8  -8   -0.00    4.89
 -12  -8   8    3.05    3.90
 -12   8   9    0.90    3.67
  12  -8  -9    0.00    4.85
 -12  -8   9    0.00    3.64
 -12   8  10    2.76    3.73
  12  -8 -10   -0.00    4.30
 -12  -8  10   -0.00    3.80
 -12   8  11    6.38    5.29
  12  -8 -11    7.42    6.73
 -12  -8  11    9.99    6.57
 -12   8  12    0.53    3.94
  12  -8 -12   -0.00    6.04
 -12  -8  12   -0.00    3.07
 -12   8  13    2.45    4.48
  12  -8 -13    0.00    4.68
 -12  -8  13    3.66    5.56
 -12   8  14    2.06    4.30
  12  -8 -14   -0.00    5.87
 -12  -8  14   -0.00    4.38
 -12   8  15    4.16    5.83
  12  -8 -15    3.60    7.02
 -12  -8  15    4.28    5.05
 -12   8  16   -0.00    4.97
  12  -8 -16   -0.00    6.00
 -12  -8  16   -0.00    4.72
 -12   8  17   11.74    6.13
  12  -8 -17    0.00    6.14
 -12  -8  17    6.88    5.64
 -12   8  18    2.95    5.01
  12  -8 -18    4.79    6.34
 -12  -8  18   -0.00    5.09
 -12   8  19   -0.00    4.24
  12  -8 -19   -0.00    5.84
 -12  -8  19   -0.00    4.18
 -12   8  20   -0.00    4.65
  12  -8 -20    2.65    6.13
 -12  -8  20   -0.00    4.91
 -12   8  21    8.64    6.84
  12  -8 -21    4.01    6.42
 -12  -8  21   11.96    6.97
 -12   8  22   -0.00    3.34
  12  -8 -22    4.11    6.34
 -12  -8  22   -0.00    5.19
 -12   8  23   -0.00    4.46
  12  -8 -23    1.08    4.45
 -12  -8  23    3.59    5.71
 -12   8  24    2.52    4.29
 -12  -8  24    1.08    5.02
 -12   8  25    2.37    4.43
 -12   8  26   -0.00    5.71
 -12   8  27    2.68    4.70
 -12   9   1    0.79    3.06
  12  -9  -1    1.15    4.18
 -12  -9   1    2.17    3.67
 -12   9   2    0.26    4.25
  12  -9  -2    2.69    5.22
 -12  -9   2    0.00    3.09
 -12   9   3   19.49    7.61
  12  -9  -3    7.92    7.71
 -12  -9   3    5.12    5.00
 -12   9   4    0.22    3.88
  12  -9  -4    1.55    4.73
 -12  -9   4    0.71    3.48
 -12   9   5    8.66    5.95
  12  -9  -5   -0.00    4.23
 -12  -9   5    6.35    5.72
 -12   9   6   -0.00    4.94
  12  -9  -6    2.37    4.69
 -12  -9   6   -0.00    3.05
 -12   9   7   -0.00    4.07
  12  -9  -7    0.95    4.32
 -12  -9   7   -0.00    3.86
 -12   9   8   -0.00    3.97
  12  -9  -8   -0.00    5.80
 -12  -9   8   -0.00    3.10
 -12   9   9   15.69    7.16
  12  -9  -9    5.07    6.64
 -12  -9   9   14.40    7.50
 -12   9  10    0.00    3.98
  12  -9 -10    4.60    6.09
 -12  -9  10   -0.00    3.59
 -12   9  11   -0.00    4.00
  12  -9 -11   -0.00    5.41
 -12  -9  11    0.17    4.11
 -12   9  12    3.83    4.26
  12  -9 -12   -0.00    5.28
 -12  -9  12   -0.00    4.43
 -12   9  13    3.35    4.89
  12  -9 -13    3.20    4.62
 -12  -9  13    7.91    6.01
 -12   9  14    0.18    3.65
  12  -9 -14    1.99    5.24
 -12  -9  14    3.43    4.36
 -12   9  15    6.60    5.25
  12  -9 -15   -0.00    6.32
 -12  -9  15    8.18    6.22
 -12   9  16   -0.00    4.89
  12  -9 -16    1.70    5.16
 -12  -9  16    1.70    4.41
 -12   9  17   -0.00    3.80
  12  -9 -17    2.26    4.27
 -12  -9  17   -0.00    4.34
 -12   9  18   -0.00    3.67
  12  -9 -18   -0.00    4.83
 -12  -9  18    1.27    4.12
  12  -9 -19    5.35    6.55
 -12  -9  19    4.54    5.73
  12  -9 -20   -0.00    5.84
 -12  -9  20   -0.00    4.04
 -12  -9  21   -0.00    4.08
 -12  -9  22   -0.00    4.34
 -12  -9  23    3.24    6.50
 -12  -9  24    1.78    5.28
 -12  10   1   -0.00    3.74
  12 -10  -1   13.04    8.10
  12 -10  -2   -0.00    4.47
 -12 -10   2   -0.00    3.74
  12 -10  -3   -0.00    4.59
 -12 -10   3    3.14    4.52
  12 -10  -4   -0.00    5.23
 -12 -10   4    0.72    3.30
  12 -10  -5    7.23    6.65
 -12 -10   5    5.44    5.00
  12 -10  -6    5.29    5.73
 -12 -10   6    2.10    4.02
  12 -10  -7    6.11    6.82
 -12 -10   7    7.64    5.34
  12 -10  -8   -0.00    3.77
 -12 -10   8   -0.00    3.70
  12 -10  -9    1.60    4.67
 -12 -10   9    6.84    5.52
  12 -10 -10    1.64    4.66
 -12 -10  10   -0.00    3.86
  12 -10 -11    7.33    6.72
 -12 -10  11    3.23    4.59
  12 -10 -12    2.54    5.45
 -12 -10  12    3.66    5.26
  12 -10 -13   -0.00    6.55
 -12 -10  13    2.29    4.25
  12 -10 -14   -0.00    3.85
 -12 -10  14    3.92    4.53
  12 -10 -15    0.00    6.29
 -12 -10  15    3.26    6.36
  12 -10 -16   -0.00    5.14
 -12 -10  16    3.27    4.25
 -12 -10  17    8.27    6.04
 -12 -10  18    7.16    5.11
 -12 -10  19    0.38    3.50
 -12 -10  20    1.70    5.08
 -12 -10  21   11.12    7.23
 -12 -10  22    0.53    5.12
 -12 -10  23    7.27    6.17
  12 -11  -1    0.88    5.01
  12 -11  -2    3.53    4.66
  12 -11  -3   -0.00    7.03
  12 -11  -4    3.68    6.36
  12 -11  -5   -0.00    4.94
  12 -11  -6    0.30    5.08
  12 -11  -7   12.40    7.59
  12 -11  -8    0.53    4.96
  12 -11  -9    4.37    5.53
  12 -11 -10    5.43    5.39
  12 -11 -11   -0.00    4.35
 -11   0   1   79.30   15.59
  11   0  -1   92.62   19.46
 -11   0   2    1.97    3.66
  11   0  -2    0.00    4.31
 -11   0   3   21.96    8.38
  11   0  -3   43.83   13.30
 -11   0   4   -0.00    3.09
  11   0  -4   -0.00    5.24
 -11   0   5   84.39   16.61
  11   0  -5  107.73   21.15
 -11   0   6    2.78    4.78
  11   0  -6   -0.00    4.89
 -11   0   7   -0.00    2.84
  11   0  -7   -0.00    4.30
 -11   0   8    3.14    3.68
  11   0  -8   -0.00    3.61
 -11   0   9   28.67    9.21
  11   0  -9   21.87    9.56
 -11   0  10    3.45    4.61
 -11   0  11   41.72   11.39
 -11   0  12   -0.00    2.68
 -11   0  13    3.98    5.44
 -11   0  14    1.22    4.20
 -11   0  15   14.04    7.14
 -11   0  16    2.10    4.41
  11   0 -16    1.82    4.31
 -11   0  17    0.00    4.58
  11   0 -17   -0.00    4.80
 -11   0  18    4.54    4.49
  11   0 -18    1.72    4.71
 -11   0  19   15.29    6.82
  11   0 -19    1.05    4.40
 -11   0  20   -0.00    5.26
 -11   0  21   11.19    7.57
 -11   0  22    2.87    5.34
 -11   0  23    0.35    5.16
 -11   0  24   -0.00    5.07
 -11   0  25    3.50    5.20
 -11   0  26    0.00    3.53
 -11   0  27    4.27    6.68
 -11   0  28    0.33    5.77
 -11   0  29   -0.00    3.43
 -11   0  30    2.07    4.26
 -11   1   1   86.89   15.25
  11   1  -1   66.49   16.39
 -11  -1   1   58.89   13.11
 -11   1   2   -0.00    3.31
  11   1  -2   11.08    7.22
 -11  -1   2   -0.00    3.28
 -11   1   3   19.38    7.99
  11   1  -3   41.21   12.75
 -11  -1   3   39.68   10.53
 -11   1   4   -0.00    3.26
  11   1  -4   -0.00    4.87
 -11  -1   4   -0.00    3.47
 -11   1   5    4.89    5.31
  11   1  -5    7.82    6.13
 -11  -1   5    1.33    4.39
 -11   1   6    0.15    4.01
  11   1  -6    4.01    5.65
 -11  -1   6    0.39    3.50
 -11   1   7   38.48   10.80
  11   1  -7   39.55   12.67
 -11  -1   7   22.45    8.85
 -11   1   8    1.27    4.21
  11   1  -8    2.17    5.05
 -11  -1   8    0.00    3.51
 -11   1   9   17.64    7.99
  11   1  -9   24.71   10.10
 -11  -1   9   13.16    7.21
 -11   1  10    0.00    3.81
  11   1 -10    1.02    3.01
 -11  -1  10    5.15    4.69
 -11   1  11   12.50    6.00
  11  -1 -11   13.81    7.72
  11   1 -11   16.70    8.76
 -11  -1  11    6.28    5.51
 -11   1  12   -0.00    4.62
  11  -1 -12   -0.00    4.88
  11   1 -12    8.55    6.72
 -11  -1  12    3.52    4.21
 -11   1  13   26.69    9.33
  11  -1 -13   18.44    9.68
  11   1 -13   22.20   10.94
 -11  -1  13   35.06   10.18
 -11   1  14    1.26    3.65
  11  -1 -14   -0.00    4.20
  11   1 -14   -0.00    6.16
 -11  -1  14    1.59    3.58
 -11   1  15   -0.00    3.72
  11  -1 -15   -0.00    5.74
 -11  -1  15   -0.00    3.57
 -11   1  16   -0.00    4.00
  11  -1 -16    3.46    6.55
 -11  -1  16   -0.00    5.40
 -11   1  17   15.39    7.24
  11  -1 -17    9.05    7.58
 -11  -1  17   14.62    7.96
 -11   1  18   -0.00    3.19
  11  -1 -18    2.92    6.08
 -11  -1  18    6.09    5.12
 -11   1  19    2.93    4.61
  11  -1 -19    2.25    4.65
 -11  -1  19    5.61    4.65
 -11   1  20   -0.00    4.47
  11  -1 -20   -0.00    3.44
 -11  -1  20   -0.00    3.58
 -11   1  21    3.49    5.02
  11  -1 -21    0.00    4.06
 -11  -1  21    1.20    4.12
 -11   1  22    5.91    5.81
  11  -1 -22   -0.00    3.98
 -11  -1  22    0.63    4.98
 -11   1  23   20.45    9.47
  11  -1 -23    4.37    5.84
 -11  -1  23   27.78   10.17
 -11   1  24    3.69    5.12
 -11  -1  24    7.69    6.55
 -11   1  25    1.14    5.22
 -11  -1  25    6.15    5.48
 -11   1  26   -0.00    5.06
 -11  -1  26   -0.00    4.34
 -11   1  27    1.08    4.58
 -11  -1  27    2.58    4.39
 -11   1  28   -0.00    5.85
 -11  -1  28   -0.00    6.18
 -11   1  29   -0.00    5.51
 -11  -1  29    3.17    5.94
 -11   1  30    2.71    6.14
 -11  -1  30   -0.00    4.83
 -11   2   1   26.51    8.05
 -11  -2   1   11.74    6.33
 -11   2   2   -1.48    3.25
 -11  -2   2    0.00    3.93
 -11   2   3    0.68    3.95
 -11  -2   3    8.81    6.45
 -11   2   4   -0.00    3.80
  11  -2  -4    1.54    4.67
 -11  -2   4    7.62    4.89
 -11   2   5   40.55   10.96
  11  -2  -5   19.00    9.88
 -11  -2   5   33.48    9.88
 -11   2   6    6.06    5.00
  11  -2  -6    3.95    5.80
 -11  -2   6   15.03    6.58
 -11   2   7    1.58    3.80
  11  -2  -7   -0.00    3.12
 -11  -2   7    0.00    4.04
 -11   2   8    9.71    5.61
  11  -2  -8   13.73    7.39
 -11  -2   8    7.37    5.79
 -11   2   9   29.71    9.09
  11  -2  -9   30.25   10.97
 -11  -2   9   27.94    9.19
 -11   2  10    1.37    4.23
  11  -2 -10    3.07    5.15
 -11  -2  10    1.00    4.70
 -11   2  11   23.89    8.28
  11  -2 -11   14.43    8.33
 -11  -2  11   19.73    7.85
 -11   2  12    0.00    3.08
  11  -2 -12    1.21    4.76
 -11  -2  12   -0.00    3.18
 -11   2  13    0.00    3.50
  11  -2 -13   -0.00    5.32
 -11  -2  13   -0.00    3.15
 -11   2  14   -0.00    3.31
  11  -2 -14    2.63    5.99
 -11  -2  14   -0.00    3.32
 -11   2  15   18.59    7.76
  11  -2 -15   10.08    8.84
 -11  -2  15   25.27    8.56
 -11   2  16    4.56    4.39
  11  -2 -16    4.19    6.42
 -11  -2  16    2.37    4.44
 -11   2  17   13.65    7.02
  11  -2 -17    2.54    5.17
 -11  -2  17    1.55    5.27
 -11   2  18    0.18    3.12
  11  -2 -18    1.21    4.99
 -11  -2  18    0.00    3.21
 -11   2  19    0.00    5.54
  11  -2 -19   -0.00    4.67
 -11  -2  19    1.35    4.99
 -11   2  20   -0.00    4.73
  11  -2 -20    1.02    5.63
 -11  -2  20    5.87    5.82
 -11   2  21    6.21    5.72
  11  -2 -21    2.72    4.40
 -11  -2  21    6.82    6.15
 -11   2  22   -0.00    3.20
  11  -2 -22    4.80    5.84
 -11  -2  22   -0.00    4.45
 -11   2  23   -0.00    4.64
  11  -2 -23   -0.00    4.04
 -11  -2  23   -0.00    5.38
 -11   2  24    0.08    3.98
  11  -2 -24    1.64    4.22
 -11  -2  24    0.64    4.08
 -11   2  25    1.67    4.68
  11  -2 -25    0.70    5.27
 -11  -2  25   -0.00    3.68
 -11   2  26    3.26    5.77
  11  -2 -26   -0.00    6.50
 -11  -2  26    3.72    5.54
 -11   2  27    0.94    5.14
 -11  -2  27    0.00    5.12
 -11   2  28   -0.00    5.47
 -11  -2  28    4.05    5.39
 -11   2  29    2.57    4.83
 -11  -2  29    0.56    4.30
 -11   2  30    2.29    5.57
 -11  -2  30   -0.00    3.98
 -11   3   1   11.78    5.72
  11  -3  -1   10.47    7.48
 -11  -3   1   10.16    5.66
 -11   3   2   18.13    7.46
  11  -3  -2    9.96    7.50
 -11  -3   2   15.41    7.18
 -11   3   3   53.97   12.01
  11  -3  -3   31.41   11.55
 -11  -3   3   38.69   10.88
 -11   3   4    1.41    3.82
  11  -3  -4    5.79    5.02
 -11  -3   4    2.36    4.89
 -11   3   5    1.97    4.32
  11  -3  -5    1.98    5.72
 -11  -3   5    0.00    4.08
 -11   3   6   15.90    6.96
  11  -3  -6    5.86    5.86
 -11  -3   6   13.36    7.18
 -11   3   7   29.80    9.36
  11  -3  -7   30.67   11.94
 -11  -3   7   31.66    9.74
 -11   3   8    4.32    5.02
  11  -3  -8   -0.00    4.86
 -11  -3   8    4.72    5.32
 -11   3   9   18.79    7.87
  11  -3  -9    6.01    6.92
 -11  -3   9    8.88    6.43
 -11   3  10    2.92    4.50
  11  -3 -10   -0.00    5.13
 -11  -3  10    1.68    3.88
 -11   3  11    0.00    4.57
  11  -3 -11    5.55    6.36
 -11  -3  11   -0.00    3.11
 -11   3  12    0.04    3.46
  11  -3 -12    3.58    5.91
 -11  -3  12    2.57    4.11
 -11   3  13    8.31    5.71
  11  -3 -13   16.49    8.72
 -11  -3  13    8.35    5.70
 -11   3  14    1.44    5.05
  11  -3 -14    1.89    4.84
 -11  -3  14    1.04    4.51
 -11   3  15    0.29    3.09
  11  -3 -15   -0.00    5.51
 -11  -3  15   -0.00    4.50
 -11   3  16    2.91    5.01
  11  -3 -16   -0.00    4.24
 -11  -3  16    1.09    2.86
 -11   3  17    7.70    5.98
  11  -3 -17    1.56    4.74
 -11  -3  17    8.50    6.55
 -11   3  18    1.87    4.53
  11  -3 -18    2.57    6.08
 -11  -3  18    9.13    7.04
 -11   3  19   10.16    7.34
  11  -3 -19    1.96    5.73
 -11  -3  19    9.83    6.67
 -11   3  20    2.28    4.74
  11  -3 -20    2.77    4.35
 -11  -3  20    0.00    5.37
 -11   3  21   -0.00    5.47
  11  -3 -21    3.89    4.80
 -11  -3  21    0.37    4.02
 -11   3  22    6.83    6.05
  11  -3 -22   -0.00    3.72
 -11  -3  22    7.48    5.81
 -11   3  23   20.95    8.71
  11  -3 -23   13.92    8.42
 -11  -3  23   20.51    8.93
 -11   3  24   -0.00    3.71
  11  -3 -24    6.78    6.69
 -11  -3  24   11.68    7.34
 -11   3  25    0.00    3.83
  11  -3 -25    2.48    5.02
 -11  -3  25   -0.00    3.16
 -11   3  26   -0.00    3.78
  11  -3 -26   -0.00    5.80
 -11  -3  26   -0.00    5.28
 -11   3  27   10.22    7.97
  11  -3 -27    4.06    6.66
 -11  -3  27    9.68    7.63
 -11   3  28   -0.00    4.28
  11  -3 -28   -0.00    5.25
 -11  -3  28   -0.00    3.50
 -11   3  29    0.82    5.23
  11  -3 -29    3.57    6.34
 -11  -3  29   13.60    7.82
 -11   3  30    6.76    6.24
 -11   4   1   30.88    9.30
  11  -4  -1   19.03    9.46
 -11  -4   1   21.06    7.83
 -11   4   2   -0.00    3.89
  11  -4  -2    2.99    5.62
 -11  -4   2   -0.00    2.42
 -11   4   3    1.98    4.53
  11  -4  -3    1.27    4.12
 -11  -4   3    4.42    4.03
 -11   4   4   -0.00    3.67
  11  -4  -4    4.31    5.64
 -11  -4   4    4.81    3.77
 -11   4   5   31.41    9.57
  11  -4  -5   21.71    9.99
 -11  -4   5   52.13   11.90
 -11   4   6    1.65    4.33
  11  -4  -6    7.41    7.10
 -11  -4   6    5.88    5.81
 -11   4   7    0.00    4.00
  11  -4  -7    4.22    6.07
 -11  -4   7    0.00    4.62
 -11   4   8    0.12    3.63
  11  -4  -8   -0.00    5.72
 -11  -4   8   -0.00    3.94
 -11   4   9   25.82    9.04
  11  -4  -9   14.94    8.94
 -11  -4   9   32.30    9.63
 -11   4  10   13.92    6.90
  11  -4 -10    2.84    4.40
 -11  -4  10    0.00    5.36
 -11   4  11   18.71    7.54
  11  -4 -11   11.09    7.36
 -11  -4  11   29.41    8.92
 -11   4  12    4.46    4.47
  11  -4 -12   -0.00    3.56
 -11  -4  12    0.00    2.33
 -11   4  13    3.15    3.45
  11  -4 -13   -0.00    5.46
 -11  -4  13    1.31    3.97
 -11   4  14    0.91    3.93
  11  -4 -14    0.93    4.60
 -11  -4  14    1.86    3.74
 -11   4  15    7.93    5.68
  11  -4 -15    2.43    6.77
 -11  -4  15    0.00    4.51
 -11   4  16    4.24    4.96
  11  -4 -16   18.33    9.22
 -11  -4  16    4.47    4.89
 -11   4  17   -0.00    4.28
  11  -4 -17   -0.00    3.83
 -11  -4  17    2.42    4.09
 -11   4  18    0.57    3.62
  11  -4 -18    2.19    4.19
 -11  -4  18   -0.00    3.73
 -11   4  19    1.56    4.04
  11  -4 -19    4.35    7.22
 -11  -4  19    7.57    5.68
 -11   4  20    1.05    4.05
  11  -4 -20    4.53    6.38
 -11  -4  20    0.00    5.66
 -11   4  21   10.76    7.14
  11  -4 -21   -0.00    4.60
 -11  -4  21   12.21    7.53
 -11   4  22    4.97    5.14
  11  -4 -22   -0.00    6.11
 -11  -4  22   -0.00    5.29
 -11   4  23    0.20    4.32
  11  -4 -23    0.21    3.97
 -11  -4  23    6.32    6.60
 -11   4  24   -0.00    4.34
  11  -4 -24    1.62    5.05
 -11  -4  24    1.59    4.66
 -11   4  25    8.68    6.43
  11  -4 -25    4.40    5.95
 -11  -4  25   11.29    7.20
 -11   4  26    0.95    5.36
  11  -4 -26   -0.00    5.87
 -11  -4  26    3.54    5.12
 -11   4  27   13.21    7.54
  11  -4 -27    0.00    5.97
 -11  -4  27    2.32    5.70
 -11   4  28   -0.00    5.29
  11  -4 -28    0.00    5.59
 -11  -4  28    4.28    5.64
 -11   4  29   -0.00    4.42
  11  -4 -29    1.24    6.79
 -11  -4  29    0.00    5.88
 -11   4  30   -0.00    3.90
  11  -4 -30   -0.00    5.59
  11  -4 -31    0.05    4.39
  11  -4 -32   -0.00    4.81
 -11   5   1    5.98    4.81
  11  -5  -1    0.00    5.51
 -11  -5   1   -0.00    3.83
 -11   5   2   12.24    6.57
  11  -5  -2   24.87   10.11
 -11  -5   2   19.64    7.56
 -11   5   3   48.41   11.33
  11  -5  -3   20.12    9.37
 -11  -5   3   45.10   11.06
 -11   5   4    0.00    2.88
  11  -5  -4    2.33    4.92
 -11  -5   4    0.00    3.16
 -11   5   5    0.67    3.15
  11  -5  -5   -0.00    4.38
 -11  -5   5   -0.00    3.28
 -11   5   6    1.62    4.37
  11  -5  -6    5.32    5.46
 -11  -5   6   14.56    6.80
 -11   5   7    8.70    5.86
  11  -5  -7    7.15    7.95
 -11  -5   7   14.01    6.59
 -11   5   8    8.07    5.25
  11  -5  -8    7.88    6.59
 -11  -5   8    2.64    3.93
 -11   5   9    8.88    5.74
  11  -5  -9   15.23    8.17
 -11  -5   9   14.17    6.37
 -11   5  10    4.18    4.63
  11  -5 -10   -0.00    3.93
 -11  -5  10    2.63    3.99
 -11   5  11   10.66    6.07
  11  -5 -11    8.48    6.42
 -11  -5  11    5.58    4.75
 -11   5  12   12.34    6.35
  11  -5 -12    6.10    6.75
 -11  -5  12   14.13    6.56
 -11   5  13    6.66    5.64
  11  -5 -13   13.24    8.41
 -11  -5  13   19.19    8.05
 -11   5  14    0.36    4.39
  11  -5 -14    0.06    4.09
 -11  -5  14    1.82    3.79
 -11   5  15   -0.00    3.46
  11  -5 -15    4.84    6.42
 -11  -5  15    1.02    4.13
 -11   5  16    6.44    5.51
  11  -5 -16   -0.00    4.93
 -11  -5  16    0.00    3.65
 -11   5  17    8.98    6.07
  11  -5 -17   -0.00    5.00
 -11  -5  17    2.92    4.95
 -11   5  18    8.74    5.76
  11  -5 -18    0.00    6.10
 -11  -5  18    0.00    3.92
 -11   5  19    0.42    4.05
  11  -5 -19   10.54    8.23
 -11  -5  19   12.26    6.68
 -11   5  20    0.19    3.60
  11  -5 -20    1.75    5.27
 -11  -5  20    1.63    4.06
 -11   5  21    2.68    4.62
  11  -5 -21    1.27    5.04
 -11  -5  21   -0.00    4.93
 -11   5  22    2.04    3.09
  11  -5 -22    8.98    6.85
 -11  -5  22    0.00    4.68
 -11   5  23    8.33    6.40
  11  -5 -23   12.79    8.60
 -11  -5  23    4.73    6.04
 -11   5  24    5.36    5.67
  11  -5 -24    0.00    5.27
 -11  -5  24    1.88    6.41
 -11   5  25    0.00    4.69
  11  -5 -25    4.95    5.76
 -11  -5  25    5.70    5.69
 -11   5  26    1.64    5.29
  11  -5 -26    1.71    5.03
 -11  -5  26    0.00    4.75
 -11   5  27    0.00    3.42
  11  -5 -27    2.86    6.13
 -11  -5  27    2.15    5.25
 -11   5  28   14.48    8.11
  11  -5 -28   -0.00    6.46
 -11  -5  28    1.76    5.98
 -11   5  29    0.79    6.34
  11  -5 -29   -0.00    6.27
 -11   5  30   -0.00    3.85
  11  -5 -30   -0.00    5.93
  11  -5 -31    3.34    5.53
  11  -5 -32    0.27    4.33
  11  -5 -33   -0.00    4.54
 -11   6   1    5.79    5.17
  11  -6  -1    8.56    6.70
 -11  -6   1   16.38    6.55
 -11   6   2    0.00    3.89
  11  -6  -2   -0.00    5.68
 -11  -6   2    0.08    2.43
 -11   6   3    7.67    5.12
  11  -6  -3    3.86    4.68
 -11  -6   3    2.09    4.13
 -11   6   4   15.31    7.51
  11  -6  -4   12.40    7.27
 -11  -6   4   23.17    8.33
 -11   6   5   12.68    6.59
  11  -6  -5    4.23    5.46
 -11  -6   5   22.88    7.81
 -11   6   6   13.48    6.66
  11  -6  -6   13.00    7.91
 -11  -6   6   11.96    6.18
 -11   6   7    0.88    4.03
  11  -6  -7    0.64    5.46
 -11  -6   7    2.94    4.41
 -11   6   8    4.36    5.14
  11  -6  -8    8.30    7.69
 -11  -6   8    9.28    5.26
 -11   6   9    4.12    4.60
  11  -6  -9    2.90    5.22
 -11  -6   9    3.59    4.36
 -11   6  10   11.28    6.35
  11  -6 -10    8.77    7.42
 -11  -6  10   21.18    7.96
 -11   6  11    3.50    4.68
  11  -6 -11    0.00    5.90
 -11  -6  11    3.13    4.15
 -11   6  12    2.09    4.44
  11  -6 -12    0.00    5.59
 -11  -6  12    0.00    4.50
 -11   6  13    1.43    4.32
  11  -6 -13    7.34    6.51
 -11  -6  13    1.61    4.21
 -11   6  14   12.74    6.70
  11  -6 -14    9.87    8.25
 -11  -6  14    7.79    5.72
 -11   6  15    1.74    4.40
  11  -6 -15   10.54    7.55
 -11  -6  15    4.07    4.31
 -11   6  16    7.72    6.18
  11  -6 -16    5.68    7.28
 -11  -6  16    9.97    6.95
 -11   6  17    5.32    5.33
  11  -6 -17    0.30    4.13
 -11  -6  17   -0.00    4.41
 -11   6  18    0.00    3.18
  11  -6 -18    2.24    4.62
 -11  -6  18    0.57    3.64
 -11   6  19    2.14    4.61
  11  -6 -19    4.21    5.33
 -11  -6  19   10.06    7.34
 -11   6  20   -0.00    4.67
  11  -6 -20   -0.00    5.17
 -11  -6  20    9.80    6.74
 -11   6  21    1.64    3.81
  11  -6 -21    1.92    5.83
 -11  -6  21    6.39    5.47
 -11   6  22    0.00    3.93
  11  -6 -22    2.13    5.85
 -11  -6  22   -0.00    4.08
 -11   6  23    0.00    3.79
  11  -6 -23    1.86    4.50
 -11  -6  23    2.55    5.06
 -11   6  24    2.32    5.29
  11  -6 -24    3.79    5.03
 -11  -6  24   -0.00    4.62
 -11   6  25   -0.00    4.83
  11  -6 -25   -0.00    5.01
 -11  -6  25    3.53    4.48
 -11   6  26    2.82    6.14
  11  -6 -26    2.14    6.10
 -11  -6  26    2.69    5.13
 -11   6  27    0.72    4.54
  11  -6 -27    7.78    6.94
 -11  -6  27    1.14    3.86
 -11   6  28    4.28    5.84
  11  -6 -28   -0.00    5.59
 -11  -6  28   -0.00    4.68
 -11   6  29    1.12    4.74
  11  -6 -29    1.41    5.84
 -11   6  30    0.00    4.96
  11  -6 -30   -0.00    5.01
 -11   7   1    5.40    5.39
  11  -7  -1    4.42    6.29
 -11  -7   1    3.93    4.43
 -11   7   2   15.86    7.14
  11  -7  -2    9.75    6.47
 -11  -7   2   26.51    8.71
 -11   7   3    6.80    4.89
  11  -7  -3    8.55    5.99
 -11  -7   3    0.00    3.37
 -11   7   4   14.30    6.71
  11  -7  -4    4.05    5.11
 -11  -7   4    5.44    4.41
 -11   7   5    1.50    3.27
  11  -7  -5    0.23    2.01
 -11  -7   5    5.62    4.63
 -11   7   6   13.56    6.58
  11  -7  -6    7.38    6.69
 -11  -7   6   12.28    6.17
 -11   7   7   -0.00    4.03
  11  -7  -7    1.45    5.28
 -11  -7   7   -0.00    2.29
 -11   7   8   18.67    7.40
  11  -7  -8   10.36    7.85
 -11  -7   8   18.49    7.51
 -11   7   9   21.77    7.86
  11  -7  -9   12.64    7.01
 -11  -7   9   20.14    7.81
 -11   7  10    2.30    3.60
  11  -7 -10   -0.00    4.78
 -11  -7  10    0.00    3.60
 -11   7  11    4.39    5.06
  11  -7 -11   -0.00    4.23
 -11  -7  11   -0.00    3.39
 -11   7  12   12.17    6.12
  11  -7 -12    5.29    7.35
 -11  -7  12    4.11    4.30
 -11   7  13    2.85    3.89
  11  -7 -13    6.53    6.59
 -11  -7  13    0.00    4.16
 -11   7  14    4.62    4.89
  11  -7 -14    7.64    8.00
 -11  -7  14   -0.00    3.31
 -11   7  15    2.72    3.99
  11  -7 -15   -0.00    4.78
 -11  -7  15    0.00    2.46
 -11   7  16    2.48    4.11
  11  -7 -16    1.58    5.61
 -11  -7  16    2.61    4.45
 -11   7  17    1.43    4.07
  11  -7 -17   -0.00    3.02
 -11  -7  17    6.95    6.01
 -11   7  18    4.22    5.17
  11  -7 -18    0.94    4.91
 -11  -7  18    9.47    6.12
 -11   7  19    0.71    3.93
  11  -7 -19   -0.00    4.80
 -11  -7  19   -0.00    4.49
 -11   7  20   -0.00    3.71
  11  -7 -20   -0.00    6.15
 -11  -7  20   -0.00    4.64
 -11   7  21   -0.00    3.58
  11  -7 -21   -0.00    5.67
 -11  -7  21   -0.00    4.78
 -11   7  22    2.94    4.77
  11  -7 -22    2.53    5.36
 -11  -7  22   14.42    7.98
 -11   7  23   -0.00    4.99
  11  -7 -23    1.00    5.29
 -11  -7  23    2.82    5.90
 -11   7  24   -0.00    4.62
  11  -7 -24    2.15    6.58
 -11  -7  24    2.56    5.05
 -11   7  25    3.27    5.76
  11  -7 -25   -0.00    5.69
 -11  -7  25   -0.00    4.67
 -11   7  26   -0.00    4.61
  11  -7 -26   -0.00    7.25
 -11  -7  26   -0.00    3.31
 -11   7  27    2.42    4.26
  11  -7 -27   -0.00    7.15
 -11  -7  27    3.16    5.43
 -11   7  28    1.80    3.52
  11  -7 -28   11.77    9.37
 -11  -7  28    1.43    4.95
 -11   7  29    1.23    5.08
 -11   7  30    3.31    4.82
 -11   8   1    0.05    3.33
  11  -8  -1    6.12    5.85
 -11  -8   1   -0.00    3.96
 -11   8   2   -0.00    3.51
  11  -8  -2    1.54    5.38
 -11  -8   2    2.87    4.48
 -11   8   3    0.00    3.16
  11  -8  -3   -0.00    4.95
 -11  -8   3    0.55    3.00
 -11   8   4   13.60    6.99
  11  -8  -4   22.01    9.12
 -11  -8   4   26.78    8.49
 -11   8   5   -0.00    3.39
  11  -8  -5    5.98    5.54
 -11  -8   5   -0.00    2.28
 -11   8   6   14.94    6.80
  11  -8  -6    2.97    5.14
 -11  -8   6   15.49    7.03
 -11   8   7    0.54    2.81
  11  -8  -7   -0.00    4.91
 -11  -8   7    1.86    3.12
 -11   8   8    0.96    2.91
  11  -8  -8    9.18    6.76
 -11  -8   8    2.10    3.88
 -11   8   9    0.68    2.83
  11  -8  -9   -0.00    3.12
 -11  -8   9    1.39    3.43
 -11   8  10   17.37    7.06
  11  -8 -10    6.94    7.07
 -11  -8  10   12.09    6.19
 -11   8  11    2.02    3.50
  11  -8 -11    2.47    5.26
 -11  -8  11    3.98    4.73
 -11   8  12   -0.00    3.93
  11  -8 -12    0.67    3.39
 -11  -8  12   -0.00    3.59
 -11   8  13    1.56    3.30
  11  -8 -13    2.99    5.76
 -11  -8  13   -0.00    4.36
 -11   8  14    2.57    3.37
  11  -8 -14   10.96    7.13
 -11  -8  14   -0.00    3.58
 -11   8  15    5.80    4.76
  11  -8 -15    1.57    4.88
 -11  -8  15    0.00    4.44
 -11   8  16    0.06    3.15
  11  -8 -16   14.73    8.45
 -11  -8  16    3.87    5.02
 -11   8  17   -0.00    4.90
  11  -8 -17    3.05    5.11
 -11  -8  17   -0.00    4.83
 -11   8  18   -0.00    4.58
  11  -8 -18    4.41    5.88
 -11  -8  18    0.97    3.41
 -11   8  19    1.23    3.87
  11  -8 -19    1.89    3.66
 -11  -8  19    0.00    4.74
 -11   8  20    7.50    5.52
  11  -8 -20    2.38    7.03
 -11  -8  20    2.51    5.65
 -11   8  21   -0.00    3.31
  11  -8 -21    2.36    5.98
 -11  -8  21   -0.00    3.24
 -11   8  22   11.38    6.89
  11  -8 -22   -0.00    5.11
 -11  -8  22    0.48    5.06
 -11   8  23    3.20    4.94
  11  -8 -23   -0.00    5.41
 -11  -8  23    4.16    4.90
 -11   8  24    0.13    4.33
  11  -8 -24   -0.00    4.13
 -11  -8  24   -0.00    4.68
 -11   8  25    2.07    4.85
  11  -8 -25   -0.00    4.75
 -11  -8  25    0.09    3.82
 -11   8  26    5.57    5.73
  11  -8 -26    5.91    6.47
 -11  -8  26    6.77    5.75
 -11   8  27   -0.00    3.68
 -11  -8  27   -0.00    4.58
 -11   8  28   -0.00    4.12
 -11   8  29   -0.00    4.69
 -11   8  30   -0.00    4.27
 -11   9   1   -0.00    3.79
  11  -9  -1    0.17    4.43
 -11  -9   1    0.00    2.85
 -11   9   2   15.46    7.30
  11  -9  -2   12.27    7.26
 -11  -9   2   25.08    8.32
 -11   9   3   -0.00    3.68
  11  -9  -3    1.90    4.39
 -11  -9   3    3.27    3.88
 -11   9   4    8.22    5.55
  11  -9  -4    0.93    5.96
 -11  -9   4    8.17    4.91
 -11   9   5   -0.00    3.63
  11  -9  -5   -0.00    3.96
 -11  -9   5   -0.00    3.69
 -11   9   6   12.09    6.14
  11  -9  -6    9.66    7.61
 -11  -9   6   10.47    5.57
 -11   9   7    1.34    4.06
  11  -9  -7    1.26    4.58
 -11  -9   7   -0.00    2.93
 -11   9   8   15.09    6.95
  11  -9  -8    6.06    6.68
 -11  -9   8   22.54    7.92
 -11   9   9    0.11    2.76
  11  -9  -9    1.15    4.85
 -11  -9   9    2.55    3.84
 -11   9  10   -0.00    2.91
  11  -9 -10   -0.00    3.64
 -11  -9  10    0.00    3.75
 -11   9  11    4.71    4.33
  11  -9 -11   -0.00    5.27
 -11  -9  11    0.48    3.38
 -11   9  12    2.24    4.26
  11  -9 -12    5.70    5.07
 -11  -9  12    4.65    4.90
 -11   9  13    0.39    3.46
  11  -9 -13   -0.00    4.86
 -11  -9  13   -0.00    4.40
 -11   9  14    9.25    5.64
  11  -9 -14   12.09    7.34
 -11  -9  14    3.37    5.14
 -11   9  15   -0.00    3.82
  11  -9 -15    0.10    5.11
 -11  -9  15   -0.00    3.68
 -11   9  16   -0.00    3.06
  11  -9 -16   -0.00    5.00
 -11  -9  16    2.67    4.12
 -11   9  17   -0.00    3.13
  11  -9 -17    0.00    5.00
 -11  -9  17   -0.00    4.25
 -11   9  18    4.46    4.53
  11  -9 -18    2.32    4.77
 -11  -9  18    3.11    4.97
 -11   9  19   -0.00    4.10
  11  -9 -19   -0.00    4.92
 -11  -9  19   -0.00    4.11
  11  -9 -20   -0.00    5.38
 -11  -9  20   -0.00    4.80
  11  -9 -21    2.21    5.64
 -11  -9  21    4.07    5.27
  11  -9 -22    3.50    5.33
 -11  -9  22    3.83    5.67
  11  -9 -23    0.56    4.96
 -11  -9  23    1.54    4.22
 -11  -9  24    3.85    5.59
 -11  -9  25    6.51    6.42
 -11  -9  26    0.00    5.02
 -11  10   1    2.92    3.83
  11 -10  -1   -0.00    5.28
 -11 -10   1   -0.00    2.60
 -11  10   2    2.44    3.87
  11 -10  -2   -0.00    4.17
 -11 -10   2    1.91    3.67
 -11  10   3    2.50    4.25
  11 -10  -3    3.53    4.20
 -11 -10   3   -0.00    2.83
 -11  10   4    5.84    5.54
  11 -10  -4    6.17    5.55
 -11 -10   4    2.82    3.92
  11 -10  -5   -0.00    3.42
 -11 -10   5    0.36    3.16
  11 -10  -6   12.08    7.22
 -11 -10   6    4.70    4.47
  11 -10  -7    1.42    5.47
 -11 -10   7   -0.00    2.71
  11 -10  -8   -0.00    3.59
 -11 -10   8    0.00    4.17
  11 -10  -9    2.03    5.10
 -11 -10   9    0.00    3.83
  11 -10 -10    8.70    6.62
 -11 -10  10   16.43    7.31
  11 -10 -11    1.57    5.12
 -11 -10  11    0.00    4.89
  11 -10 -12    0.00    4.15
 -11 -10  12   -0.00    3.51
  11 -10 -13    0.00    6.23
 -11 -10  13    4.26    5.38
  11 -10 -14    9.88    6.60
 -11 -10  14    1.86    3.62
  11 -10 -15    1.52    4.93
 -11 -10  15    4.33    4.76
  11 -10 -16    1.09    5.53
 -11 -10  16    6.03    5.79
  11 -10 -17    0.96    5.76
 -11 -10  17   -0.00    4.20
  11 -10 -18   -0.00    4.80
 -11 -10  18   -0.00    3.77
  11 -10 -19    0.00    4.62
 -11 -10  19    1.37    5.05
  11 -10 -20   -0.00    4.98
 -11 -10  20    0.00    5.22
 -11 -10  21   -0.00    4.68
 -11 -10  22    0.40    4.34
 -11 -10  23    7.16    5.68
 -11 -10  24   -0.00    4.39
 -11 -10  25    1.67    5.11
 -11 -10  26    0.18    5.21
  11 -11  -1   -0.00    3.76
  11 -11  -2    0.85    4.69
  11 -11  -3   -0.00    4.94
  11 -11  -4   -0.00    4.40
  11 -11  -5    2.01    5.36
  11 -11  -6    7.46    6.23
  11 -11  -7    0.83    5.43
  11 -11  -8    2.60    5.58
  11 -11  -9   -0.00    3.96
  11 -11 -10    0.00    4.23
  11 -11 -11   -0.00    4.24
  11 -11 -12   -0.00    3.81
  11 -11 -13    0.45    4.45
  11 -11 -14    0.00    5.09
  11 -11 -15   -0.00    4.87
  11 -11 -16   -0.00    5.48
  11 -11 -17    2.16    4.40
  11 -12  -1   -0.00    4.83
  11 -12  -2   -0.00    4.00
  11 -12  -3   -0.00    4.88
  11 -12  -4   -0.00    4.83
  11 -12  -5    3.93    5.33
  11 -12  -6    7.95    5.88
  11 -12  -7    0.00    3.45
  11 -12  -8    1.04    4.97
  11 -12  -9   -0.00    4.04
  11 -12 -10    1.74    5.30
  11 -12 -11    1.06    3.68
  11 -12 -12    3.20    5.03
 -10   0   1   -0.00    3.18
  10   0  -1    3.35    5.25
 -10   0   2   24.76    8.56
  10   0  -2   23.62    9.63
 -10   0   3    0.86    3.19
  10   0  -3    0.00    4.83
 -10   0   4   98.21   16.65
  10   0  -4   85.94   18.19
 -10   0   5    0.48    3.70
  10   0  -5   -0.00    4.55
 -10   0   6   15.78    6.15
  10   0  -6   12.75    6.96
 -10   0   7    0.00    2.41
  10   0  -7    1.58    4.48
 -10   0   8   19.80    7.29
  10   0  -8   16.26    8.72
 -10   0   9    5.13    3.76
  10   0  -9   -0.00    4.92
 -10   0  10  103.56   17.11
  10   0 -10   84.50   18.79
 -10   0  11    0.29    4.28
  10   0 -11    4.50    5.82
 -10   0  12   -0.00    3.26
  10   0 -12   -0.00    4.39
 -10   0  13    2.06    3.50
  10   0 -13    3.91    4.99
 -10   0  14   16.62    6.89
  10   0 -14    9.80    7.81
 -10   0  15    1.31    3.54
 -10   0  16   14.24    6.58
 -10   0  17   -0.00    4.30
 -10   0  18    7.25    6.12
 -10   0  19   -0.00    3.54
  10   0 -19    0.83    3.09
 -10   0  20   35.08   10.11
  10   0 -20   20.65   10.29
 -10   0  21    2.73    5.16
  10   0 -21   -0.00    4.70
 -10   0  22   -0.00    4.09
  10   0 -22   -0.00    4.52
 -10   0  23    0.00    5.01
  10   0 -23   -0.00    4.96
 -10   0  24    9.60    5.86
 -10   0  25   -0.00    4.38
 -10   0  26   25.77   10.25
 -10   0  27   -0.00    5.52
 -10   0  28   -0.00    4.51
 -10   0  29   -0.00    4.26
 -10   0  30   11.35    6.86
 -10   0  31   -0.00    3.71
 -10   0  32    6.61    7.64
 -10   1   1   -0.00    2.00
  10  -1  -1    0.28    4.51
  10   1  -1   -0.00    4.73
 -10  -1   1    1.59    3.38
 -10   1   2  113.12   19.07
  10  -1  -2  150.89   24.11
  10   1  -2  129.64   22.93
 -10  -1   2  137.83   20.28
 -10   1   3    2.68    3.71
  10  -1  -3    7.03    5.53
  10   1  -3    7.93    6.31
 -10  -1   3    4.55    4.43
 -10   1   4    1.07    2.77
  10  -1  -4   -0.00    3.53
  10   1  -4    4.86    5.85
 -10  -1   4    2.88    3.93
 -10   1   5   10.23    5.93
  10  -1  -5   17.49    8.44
  10   1  -5    8.63    7.65
 -10  -1   5   12.98    5.93
 -10   1   6   74.37   14.20
  10  -1  -6   99.47   18.54
  10   1  -6  105.33   19.43
 -10  -1   6   49.32   12.36
 -10   1   7    0.56    3.20
  10  -1  -7    3.03    4.72
  10   1  -7   -5.82    6.28
 -10  -1   7    2.39    3.89
 -10   1   8   35.12    9.76
  10  -1  -8   55.83   14.30
  10   1  -8   18.29    8.74
 -10  -1   8   40.94   10.40
 -10   1   9    1.05    4.16
  10  -1  -9   -0.00    4.01
  10   1  -9    0.00    4.08
 -10  -1   9   -0.00    2.61
 -10   1  10   -0.00    3.92
  10   1 -10   -0.00    2.91
 -10  -1  10    0.98    4.35
 -10   1  11    7.90    5.05
  10   1 -11    7.16    7.51
 -10  -1  11    9.42    5.35
 -10   1  12   51.97   12.26
  10   1 -12   71.69   17.47
 -10  -1  12   55.64   12.31
 -10   1  13    0.00    3.82
  10   1 -13   -0.00    4.23
 -10  -1  13    0.23    3.41
 -10   1  14    8.01    5.22
  10   1 -14    5.33    6.07
 -10  -1  14    5.18    4.94
 -10   1  15    3.38    4.94
  10   1 -15    0.73    4.96
 -10  -1  15    1.86    3.76
 -10   1  16   15.96    7.62
  10  -1 -16   11.72    8.08
  10   1 -16   28.72   11.90
 -10  -1  16   14.51    6.87
 -10   1  17   -0.00    4.38
  10  -1 -17   -0.00    4.35
  10   1 -17    1.78    4.78
 -10  -1  17   -0.00    4.29
 -10   1  18   20.04    8.15
  10  -1 -18   12.20    8.76
 -10  -1  18   12.99    6.93
 -10   1  19    2.96    5.41
  10  -1 -19    0.00    4.22
 -10  -1  19    1.60    3.81
 -10   1  20    0.00    4.37
  10  -1 -20    4.89    5.70
 -10  -1  20    0.00    3.21
 -10   1  21    2.50    4.39
  10  -1 -21   -0.00    5.40
 -10  -1  21    1.26    4.91
 -10   1  22   53.08   13.79
  10  -1 -22   31.15   13.11
 -10  -1  22   65.41   14.11
 -10   1  23    2.22    4.45
  10  -1 -23    0.00    4.30
 -10  -1  23    6.16    5.65
 -10   1  24    3.47    4.41
  10  -1 -24    3.06    6.12
 -10  -1  24    1.58    4.92
 -10   1  25   -0.00    2.65
  10  -1 -25    6.51    6.51
 -10  -1  25    1.25    5.72
 -10   1  26    7.05    4.84
  10  -1 -26    6.09    7.29
 -10  -1  26    1.92    3.88
 -10   1  27    0.19    5.86
 -10  -1  27   -0.00    4.98
 -10   1  28    1.35    2.75
 -10  -1  28    2.27    4.39
 -10   1  29   -0.00    4.60
 -10  -1  29   -0.00    4.92
 -10   1  30    2.04    5.23
 -10  -1  30    2.65    5.73
 -10   1  31   -0.00    5.51
 -10  -1  31   -0.00    3.24
 -10   1  32   10.26    6.79
 -10  -1  32   17.31    8.52
 -10   2   1    5.67    4.21
  10  -2  -1    1.24    4.60
  10   2  -1   -0.00    4.63
 -10  -2   1    1.40    2.87
 -10  -2   1    2.52    4.81
 -10   2   2    3.42    3.55
  10   2  -2    6.91    5.49
 -10  -2   2    1.50    3.39
 -10  -2   2    7.09    5.66
 -10   2   3    0.00    3.10
  10   2  -3    1.38    4.21
 -10  -2   3    0.97    3.76
 -10  -2   3    3.42    4.76
 -10   2   4  129.92   19.99
  10   2  -4  114.14   21.74
 -10  -2   4  123.28   19.55
 -10  -2   4  142.89   22.64
 -10   2   5   28.36    8.86
  10   2  -5   38.99   11.98
 -10  -2   5   30.31    8.95
 -10   2   6   18.43    7.12
  10   2  -6   17.86    8.24
 -10  -2   6   28.03    8.33
 -10   2   7    5.44    4.92
  10   2  -7    4.31    6.04
 -10  -2   7   -0.00    2.71
 -10   2   8   18.37    7.00
  10   2  -8   22.59    9.00
 -10  -2   8   19.33    7.26
 -10   2   9   11.60    6.17
  10   2  -9   11.71    7.60
 -10  -2   9   11.35    5.86
 -10   2  10   46.27   11.45
  10   2 -10   63.28   16.20
 -10  -2  10   70.25   13.78
 -10   2  11    9.52    5.66
  10   2 -11    9.22    7.70
 -10  -2  11    5.94    5.05
 -10   2  12    0.00    4.00
  10  -2 -12    0.99    5.42
  10   2 -12    0.00    4.05
 -10  -2  12   -0.00    3.70
 -10   2  13    0.58    2.33
  10  -2 -13   -0.00    4.36
  10   2 -13    3.30    4.76
 -10  -2  13    1.04    2.94
 -10   2  14   11.70    6.48
  10  -2 -14   14.38    7.99
  10   2 -14   21.63   10.41
 -10  -2  14   22.53    8.09
 -10   2  15   10.21    6.36
  10  -2 -15    3.51    5.40
  10   2 -15    0.00    5.56
 -10  -2  15    4.66    5.27
 -10   2  16    3.90    4.32
  10  -2 -16    8.86    6.95
 -10  -2  16   16.18    7.59
 -10   2  17   -0.00    4.15
  10  -2 -17    5.76    5.57
 -10  -2  17    3.94    4.84
 -10   2  18    7.79    5.24
  10  -2 -18    3.22    4.92
 -10  -2  18   10.16    6.32
 -10   2  19    3.66    4.56
  10  -2 -19   11.50    8.08
 -10  -2  19    5.23    5.31
 -10   2  20   35.10   10.23
  10  -2 -20    4.10    6.47
 -10  -2  20   31.24   10.47
 -10   2  21   11.20    6.87
  10  -2 -21   -0.00    3.89
 -10  -2  21    0.00    4.25
 -10   2  22    0.00    3.46
  10  -2 -22    3.06    4.70
 -10  -2  22    3.18    5.82
 -10   2  23    4.00    5.78
  10  -2 -23   -0.00    3.47
 -10  -2  23    2.30    5.14
 -10   2  24   14.06    7.88
  10  -2 -24    5.78    7.39
 -10  -2  24   13.60    7.42
 -10   2  25   -0.00    4.84
  10  -2 -25   -0.00    5.45
 -10  -2  25    5.50    6.36
 -10   2  26    8.58    6.67
  10  -2 -26   13.35    9.13
 -10  -2  26   11.34    8.07
 -10   2  27    0.05    3.85
  10  -2 -27    2.15    4.92
 -10  -2  27    0.00    5.04
 -10   2  28    5.56    5.49
  10  -2 -28    0.34    4.08
 -10  -2  28    3.69    4.95
 -10   2  29    2.79    4.26
  10  -2 -29    6.40    6.75
 -10  -2  29   -0.00    3.55
 -10   2  30    8.28    6.98
 -10  -2  30    6.61    7.03
 -10   2  31    8.50    6.83
 -10  -2  31    2.33    4.42
 -10   2  32    4.22    6.29
 -10  -2  32   -0.00    6.04
 -10   3   1   11.06    5.95
  10   3  -1   17.17    8.43
 -10  -3   1   10.29    5.30
 -10   3   2   89.09   15.37
  10   3  -2   61.69   14.94
 -10  -3   2   65.78   13.42
 -10   3   3   35.06    9.63
  10   3  -3   40.90   12.18
 -10  -3   3   37.74    9.81
 -10   3   4    0.86    3.53
  10   3  -4    0.44    2.95
 -10  -3   4   -0.00    2.87
 -10   3   5   10.59    5.65
  10   3  -5    8.33    6.92
 -10  -3   5   10.06    5.59
 -10   3   6   19.63    7.54
  10  -3  -6    7.63    6.59
  10   3  -6   15.76    7.99
 -10  -3   6   14.12    6.02
 -10   3   7    3.94    4.27
  10  -3  -7    3.50    6.52
  10   3  -7   12.55    8.02
 -10  -3   7    9.18    5.34
 -10   3   8   45.19   10.90
  10  -3  -8   47.62   13.56
 -10  -3   8   44.31   10.88
 -10   3   9    4.06    4.75
  10  -3  -9    4.28    6.54
 -10  -3   9    2.00    4.41
 -10   3  10    4.78    4.62
  10  -3 -10   -0.00    4.82
 -10  -3  10   -0.00    3.12
 -10   3  11    6.27    5.54
  10  -3 -11    7.94    5.95
 -10  -3  11    6.96    4.94
 -10   3  12   41.83    9.81
  10  -3 -12   16.59    8.78
 -10  -3  12   16.09    6.85
 -10   3  13    1.50    3.94
  10  -3 -13    0.00    5.47
 -10  -3  13    0.00    2.24
 -10   3  14    7.05    4.70
  10  -3 -14    0.00    5.39
 -10  -3  14   -0.00    4.73
 -10   3  15    0.38    3.73
  10  -3 -15    8.82    6.46
 -10  -3  15    1.76    3.63
 -10   3  16   17.81    7.70
  10  -3 -16    8.63    7.71
 -10  -3  16    9.20    6.24
 -10   3  17   21.36    8.78
  10  -3 -17    3.55    6.74
 -10  -3  17   25.09    8.95
 -10   3  18    2.88    4.81
  10  -3 -18    4.50    7.09
 -10  -3  18    8.32    5.82
 -10   3  19    5.43    5.51
  10  -3 -19    2.99    5.35
 -10  -3  19    1.84    3.89
 -10   3  20    0.00    4.70
  10  -3 -20    8.05    7.51
 -10  -3  20   -0.00    4.27
 -10   3  21    9.89    6.20
  10  -3 -21    8.55    7.51
 -10  -3  21    7.00    5.89
 -10   3  22   26.88    9.37
  10  -3 -22   21.33    9.84
 -10  -3  22   15.91    7.84
 -10   3  23   -0.00    3.49
  10  -3 -23    4.67    6.43
 -10  -3  23    4.25    5.91
 -10   3  24   -0.00    4.60
  10  -3 -24    6.76    5.96
 -10  -3  24    1.55    5.12
 -10   3  25   -0.00    5.26
  10  -3 -25   -0.00    6.43
 -10  -3  25   -0.00    4.63
 -10   3  26   11.03    6.58
  10  -3 -26    1.93    6.17
 -10  -3  26    2.02    5.21
 -10   3  27   13.25    7.80
  10  -3 -27    1.70    4.86
 -10  -3  27    3.38    5.33
 -10   3  28    4.46    4.98
 -10  -3  28    3.24    5.28
 -10   3  29    2.24    4.36
  10  -3 -29    4.41    6.88
 -10  -3  29    0.00    5.96
 -10   3  30   -0.00    4.15
  10  -3 -30    4.79    7.53
 -10  -3  30   -0.00    4.61
 -10   3  31   -0.00    4.03
  10  -3 -31   -0.00    6.62
 -10  -3  31    4.19    6.57
 -10   3  32   11.69    7.73
  10  -3 -32    1.20    5.69
 -10   4   1   -0.00    3.74
  10  -4  -1    0.00    3.37
 -10  -4   1    3.35    3.54
 -10   4   2    2.18    3.97
  10  -4  -2    3.69    4.94
 -10  -4   2   -0.00    2.45
 -10   4   3    3.49    4.64
  10  -4  -3    0.00    4.41
 -10  -4   3    6.13    5.12
 -10   4   4   49.36   11.80
  10  -4  -4   52.04   13.82
 -10  -4   4   76.36   13.97
 -10   4   5   25.67    8.23
  10  -4  -5   16.53    8.52
 -10  -4   5   38.28    9.92
 -10   4   6   24.94    8.50
  10  -4  -6   13.64    7.10
 -10  -4   6   27.28    8.45
 -10   4   7   -0.00    3.01
  10  -4  -7   -0.00    3.85
 -10  -4   7    0.18    4.17
 -10   4   8   37.16   10.00
  10  -4  -8   30.56   10.98
 -10  -4   8   47.65   11.36
 -10   4   9    2.83    4.31
  10  -4  -9    0.26    4.51
 -10  -4   9    6.11    4.93
 -10   4  10   14.98    6.62
  10  -4 -10   15.83    8.73
 -10  -4  10   13.11    6.07
 -10   4  11    3.93    4.30
  10  -4 -11    7.47    6.43
 -10  -4  11    2.50    4.09
 -10   4  12   -0.00    2.63
  10  -4 -12    1.59    4.36
 -10  -4  12   -0.00    3.52
 -10   4  13   -0.00    3.58
  10  -4 -13    2.24    5.67
 -10  -4  13    3.91    4.62
 -10   4  14    6.12    5.02
  10  -4 -14   12.02    7.56
 -10  -4  14   15.92    7.37
 -10   4  15    7.99    6.24
  10  -4 -15    4.83    6.49
 -10  -4  15   11.43    6.86
 -10   4  16    5.82    5.46
  10  -4 -16    2.08    5.51
 -10  -4  16    4.88    5.37
 -10   4  17   -0.00    3.46
  10  -4 -17   -0.00    5.77
 -10  -4  17   -0.00    3.18
 -10   4  18   -0.00    3.36
  10  -4 -18    1.72    5.03
 -10  -4  18   -0.00    4.20
 -10   4  19    5.19    5.34
  10  -4 -19    9.22    7.69
 -10  -4  19   14.96    6.53
 -10   4  20   10.29    6.50
  10  -4 -20   23.69   10.83
 -10  -4  20   12.30    7.68
 -10   4  21   15.05    7.90
  10  -4 -21    5.25    6.61
 -10  -4  21    5.11    6.22
 -10   4  22    0.95    3.31
  10  -4 -22    4.99    6.37
 -10  -4  22   -0.00    3.19
 -10   4  23    3.06    5.02
  10  -4 -23    2.24    4.00
 -10  -4  23    1.12    4.10
 -10   4  24   15.05    7.15
  10  -4 -24   20.05   10.15
 -10  -4  24   14.85    8.38
 -10   4  25   -0.00    4.03
  10  -4 -25   -0.00    5.07
 -10  -4  25    2.51    5.83
 -10   4  26    1.50    3.72
  10  -4 -26    3.31    5.53
 -10  -4  26    1.34    3.91
 -10   4  27    2.97    5.38
  10  -4 -27   -0.00    4.54
 -10  -4  27   -0.00    4.29
 -10   4  28    0.67    4.87
  10  -4 -28   -0.00    5.56
 -10  -4  28    3.18    6.04
 -10   4  29    1.61    5.15
  10  -4 -29   10.72    9.93
 -10  -4  29    2.34    5.45
 -10   4  30    2.80    4.43
  10  -4 -30   -0.00    3.15
 -10  -4  30    0.50    5.08
 -10   4  31   -0.00    4.13
  10  -4 -31    9.47    7.42
 -10  -4  31    3.73    5.48
 -10   4  32    5.20    6.43
  10  -4 -32   -0.00    5.26
 -10   4  33    3.57    5.20
  10  -4 -33   -0.00    5.92
  10  -4 -34   -0.00    6.41
  10  -4 -35    6.22    7.78
 -10   5   1   27.64    8.70
  10  -5  -1   48.63   12.86
 -10  -5   1   33.08    9.50
 -10   5   2  132.56   20.45
  10  -5  -2  145.17   24.11
 -10  -5   2  144.22   21.10
 -10   5   3    3.40    4.80
  10  -5  -3    2.74    4.54
 -10  -5   3    7.87    5.19
 -10   5   4   -0.00    2.74
  10  -5  -4    1.63    3.61
 -10  -5   4    1.41    3.81
 -10   5   5    1.77    3.35
  10  -5  -5    0.98    5.33
 -10  -5   5    5.38    4.96
 -10   5   6   29.34    8.93
  10  -5  -6   24.35    9.09
 -10  -5   6   14.07    6.59
 -10   5   7   30.51    9.00
  10  -5  -7   16.94    8.38
 -10  -5   7   42.57   10.48
 -10   5   8    4.04    4.86
  10  -5  -8    9.12    6.22
 -10  -5   8   16.88    6.82
 -10   5   9    0.67    3.08
  10  -5  -9    0.00    4.94
 -10  -5   9    3.29    3.99
 -10   5  10   -0.00    2.92
  10  -5 -10    0.00    4.68
 -10  -5  10   -0.00    2.94
 -10   5  11    6.29    5.09
  10  -5 -11   13.71    7.81
 -10  -5  11    4.01    4.26
 -10   5  12   17.35    6.95
  10  -5 -12   17.99    8.42
 -10  -5  12   13.47    6.59
 -10   5  13   10.48    6.25
  10  -5 -13   10.15    6.57
 -10  -5  13   17.44    7.05
 -10   5  14    0.00    3.44
  10  -5 -14    0.15    4.62
 -10  -5  14    2.03    3.91
 -10   5  15   -0.00    3.05
  10  -5 -15    4.44    6.08
 -10   5  16   -0.00    3.30
  10  -5 -16    0.00    4.21
 -10  -5  16    6.31    5.46
 -10   5  17   15.42    7.69
  10  -5 -17   15.33    8.50
 -10  -5  17   17.53    8.03
 -10   5  18    2.37    4.19
  10  -5 -18    4.48    4.70
 -10  -5  18    6.08    5.33
 -10   5  19   -0.00    3.84
  10  -5 -19   -0.00    3.67
 -10  -5  19    4.89    5.36
 -10   5  20   -0.00    4.39
  10  -5 -20   -0.00    3.97
 -10  -5  20   -0.00    3.62
 -10   5  21    1.37    3.71
  10  -5 -21    7.83    6.19
 -10  -5  21    2.42    6.04
 -10   5  22    2.92    4.90
  10  -5 -22   13.36    8.06
 -10  -5  22   17.76    8.98
 -10   5  23    6.17    6.03
  10  -5 -23    2.79    6.35
 -10  -5  23    9.85    6.32
 -10   5  24    1.79    4.70
  10  -5 -24    5.81    6.28
 -10  -5  24    0.00    4.25
 -10   5  25   -0.00    4.36
  10  -5 -25   -0.00    5.86
 -10  -5  25   -0.00    4.34
 -10   5  26    5.84    6.32
  10  -5 -26   -0.00    6.45
 -10  -5  26    5.31    5.56
 -10   5  27   -0.00    4.10
  10  -5 -27   10.50    8.20
 -10  -5  27    9.14    6.64
 -10   5  28    2.01    4.64
  10  -5 -28   -0.00    5.42
 -10  -5  28   -0.00    4.87
 -10   5  29    1.19    5.69
  10  -5 -29   -0.00    5.79
 -10  -5  29    2.58    4.78
 -10   5  30   -0.00    4.61
  10  -5 -30   -0.00    5.22
 -10  -5  30    1.86    4.21
 -10   5  31    0.00    5.64
  10  -5 -31    3.19    5.68
 -10  -5  31    0.00    3.56
 -10   5  32    7.83    7.27
  10  -5 -32    1.27    5.63
 -10   5  33   -0.00    4.00
  10  -5 -33    1.62    4.40
  10  -5 -34   -0.00    6.26
 -10   6   1   -0.00    3.25
  10  -6  -1    5.07    5.42
 -10  -6   1    0.34    2.32
 -10   6   2    3.35    4.16
  10  -6  -2   -0.00    4.18
 -10  -6   2    8.81    5.59
 -10   6   3    3.21    4.11
  10  -6  -3    3.20    5.56
 -10  -6   3   13.92    6.39
 -10   6   4    7.58    5.50
  10  -6  -4    9.01    5.86
 -10  -6   4    5.26    4.48
 -10   6   5    8.87    5.79
  10  -6  -5   12.98    7.74
 -10  -6   5   15.70    6.71
 -10   6   6    7.24    5.65
  10  -6  -6   18.92    8.34
 -10  -6   6   16.18    6.99
 -10   6   7   -0.00    3.62
  10  -6  -7    2.23    4.60
 -10  -6   7    1.64    4.03
 -10   6   8    2.64    4.08
  10  -6  -8    4.42    4.89
 -10  -6   8    2.35    3.14
 -10   6   9   21.01    7.87
  10  -6  -9   24.76    9.48
 -10  -6   9   32.66    9.17
 -10   6  10   23.07    7.72
  10  -6 -10   23.54    9.52
 -10  -6  10    9.80    5.98
 -10   6  11    2.57    4.11
  10  -6 -11    0.00    4.90
 -10  -6  11    3.51    3.51
 -10   6  12   -0.00    3.19
  10  -6 -12   -0.00    3.85
 -10  -6  12    2.18    3.47
 -10   6  13   10.47    5.87
  10  -6 -13   21.11    9.65
 -10  -6  13    3.76    4.47
 -10   6  14    7.28    5.59
  10  -6 -14    2.46    5.03
 -10  -6  14    0.79    4.66
 -10   6  15   15.21    7.09
  10  -6 -15   10.33    7.09
 -10  -6  15   20.76    8.12
 -10   6  16    3.55    3.85
  10  -6 -16    8.70    7.49
 -10  -6  16    1.77    3.83
 -10   6  17    4.61    5.19
  10  -6 -17   -0.00    5.16
 -10  -6  17   -0.00    3.07
 -10   6  18    2.85    3.74
  10  -6 -18    0.00    4.06
 -10  -6  18    9.56    6.24
 -10   6  19    3.58    4.47
  10  -6 -19    5.77    5.28
 -10  -6  19    9.08    6.90
 -10   6  20    9.11    6.00
  10  -6 -20    0.00    4.99
 -10  -6  20   13.17    7.06
 -10   6  21    2.66    4.40
  10  -6 -21    1.97    4.91
 -10  -6  21    2.96    5.16
 -10   6  22    0.13    3.60
  10  -6 -22   -0.00    5.05
 -10  -6  22   -0.00    4.40
 -10   6  23    7.69    5.60
  10  -6 -23    5.43    5.44
 -10  -6  23    0.30    5.26
 -10   6  24    0.76    4.92
  10  -6 -24    1.62    3.65
 -10  -6  24    6.94    5.84
 -10   6  25    1.01    4.33
  10  -6 -25    7.31    6.99
 -10  -6  25    0.00    4.03
 -10   6  26    4.68    4.97
  10  -6 -26    1.81    5.76
 -10  -6  26    0.00    4.92
 -10   6  27    0.14    5.20
  10  -6 -27   -0.00    3.58
 -10  -6  27    0.00    3.98
 -10   6  28    0.22    3.61
  10  -6 -28   -0.00    4.22
 -10  -6  28    6.27    5.54
 -10   6  29    7.88    6.80
  10  -6 -29   -0.00    6.09
 -10  -6  29    3.85    6.29
 -10   6  30   -0.00    3.86
  10  -6 -30    4.83    6.81
 -10  -6  30   -0.00    4.21
 -10   6  31   -0.00    5.23
  10  -6 -31    2.12    6.53
 -10   6  32   -0.00    3.97
  10  -6 -32    2.78    5.19
 -10   6  33    2.55    6.29
 -10   7   1   40.63   10.48
  10  -7  -1   24.79   10.14
 -10  -7   1   54.29   11.73
 -10   7   2    3.80    4.36
  10  -7  -2    6.04    5.32
 -10  -7   2    3.98    3.81
 -10   7   3    6.23    4.99
  10  -7  -3    9.80    6.61
 -10  -7   3    9.64    5.40
 -10   7   4    4.17    4.37
  10  -7  -4    0.09    3.56
 -10  -7   4    4.29    3.79
 -10   7   5   16.20    7.12
  10  -7  -5   37.11   11.87
 -10  -7   5   23.23    7.86
 -10   7   6    1.30    3.55
  10  -7  -6   -0.00    3.61
 -10  -7   6   10.20    5.26
 -10   7   7   29.51    8.55
  10  -7  -7    3.62    6.57
 -10  -7   7   27.37    8.51
 -10   7   8    7.13    4.88
  10  -7  -8    8.14    5.88
 -10  -7   8    8.05    4.98
 -10   7   9    1.01    3.21
  10  -7  -9   -0.00    3.41
 -10  -7   9    1.29    3.71
 -10   7  10    0.49    2.77
  10  -7 -10   -0.00    4.67
 -10  -7  10    0.34    2.04
 -10   7  11    5.37    4.50
  10  -7 -11    6.41    6.11
 -10  -7  11   11.76    6.28
 -10   7  12    1.32    3.89
  10  -7 -12    5.24    5.05
 -10  -7  12    1.45    4.11
 -10   7  13   16.08    6.74
  10  -7 -13    0.00    4.45
 -10  -7  13   25.42    8.47
 -10   7  14    0.17    3.65
  10  -7 -14   -0.00    4.45
 -10  -7  14   -0.00    4.23
 -10   7  15   -0.00    3.91
  10  -7 -15   -0.00    4.98
 -10  -7  15    2.43    4.19
 -10   7  16    2.66    3.76
  10  -7 -16   -0.00    5.22
 -10  -7  16    2.06    4.19
 -10   7  17    6.73    5.11
  10  -7 -17    0.05    4.02
 -10  -7  17   13.79    7.07
 -10   7  18    3.79    4.01
  10  -7 -18   -0.00    4.19
 -10  -7  18   -0.00    3.95
 -10   7  19    0.08    3.34
  10  -7 -19    1.03    5.56
 -10  -7  19   12.58    6.36
 -10   7  20    3.71    4.76
  10  -7 -20   -0.00    3.42
 -10  -7  20   -0.00    4.50
 -10   7  21   -0.00    2.95
  10  -7 -21    3.67    5.62
 -10  -7  21   -0.00    4.06
 -10   7  22    2.77    4.24
  10  -7 -22    0.99    3.71
 -10  -7  22   -0.00    4.40
 -10   7  23    0.00    4.37
  10  -7 -23   -0.00    4.37
 -10  -7  23    0.00    5.39
 -10   7  24    0.03    5.03
  10  -7 -24   -0.00    3.92
 -10  -7  24    0.81    3.69
 -10   7  25   -0.00    4.59
  10  -7 -25    2.93    5.68
 -10  -7  25    1.21    5.15
 -10   7  26   -0.43    4.54
  10  -7 -26   -0.00    6.89
 -10  -7  26   -0.00    4.61
 -10   7  27   10.21    6.62
  10  -7 -27    0.79    4.59
 -10  -7  27   11.25    7.81
 -10   7  28    5.70    4.97
  10  -7 -28    7.81    6.58
 -10  -7  28    1.76    3.96
 -10   7  29    0.98    4.63
  10  -7 -29   -0.00    5.09
 -10  -7  29    3.80    5.05
 -10   7  30    3.75    5.26
  10  -7 -30   -0.00    4.71
 -10  -7  30    1.52    4.27
 -10   7  31    0.00    4.25
 -10   7  32    6.94    6.61
 -10   8   1    6.38    4.45
  10  -8  -1    4.98    5.03
 -10  -8   1    4.09    4.34
 -10   8   2    0.40    3.15
  10  -8  -2    2.67    5.21
 -10  -8   2    1.15    3.47
 -10   8   3   17.82    7.45
  10  -8  -3   22.96    9.27
 -10  -8   3   13.50    6.27
 -10   8   4    6.79    4.80
  10  -8  -4   16.89    8.54
 -10  -8   4    5.40    4.86
 -10   8   5   29.26    9.07
  10  -8  -5   30.39   10.18
 -10  -8   5   28.77    8.57
 -10   8   6    2.20    3.72
  10  -8  -6    2.74    5.37
 -10  -8   6    0.81    2.96
 -10   8   7    1.59    4.62
  10  -8  -7    6.36    5.18
 -10  -8   7    5.62    4.38
 -10   8   8   -0.00    3.54
  10  -8  -8    4.08    5.10
 -10  -8   8    1.16    3.04
 -10   8   9   11.69    5.92
  10  -8  -9    4.91    5.21
 -10  -8   9    4.10    4.40
 -10   8  10    3.84    4.22
  10  -8 -10    3.99    4.53
 -10  -8  10    2.46    3.90
 -10   8  11   14.66    6.54
  10  -8 -11    2.77    4.38
 -10  -8  11   11.34    6.43
 -10   8  12    0.00    2.22
  10  -8 -12   -0.00    4.73
 -10  -8  12   -0.00    3.58
 -10   8  13    2.37    3.48
  10  -8 -13    4.92    5.88
 -10  -8  13   13.92    7.07
 -10   8  14    4.17    4.47
  10  -8 -14   -0.00    4.90
 -10  -8  14    0.00    4.04
 -10   8  15   20.34    7.80
  10  -8 -15    3.35    4.98
 -10  -8  15   12.33    7.00
 -10   8  16    0.00    3.94
  10  -8 -16    0.00    5.47
 -10  -8  16   -0.00    3.85
 -10   8  17   -0.00    4.05
  10  -8 -17    0.99    4.30
 -10  -8  17    0.33    3.80
 -10   8  18   -0.00    4.11
  10  -8 -18   -0.00    4.79
 -10  -8  18    4.25    4.65
 -10   8  19    2.86    4.65
  10  -8 -19    6.86    7.01
 -10  -8  19   14.71    7.83
 -10   8  20   -0.00    3.25
  10  -8 -20    5.05    5.26
 -10  -8  20   -0.00    4.23
 -10   8  21    5.88    5.73
  10  -8 -21    1.84    5.28
 -10  -8  21   10.13    6.53
 -10   8  22    1.23    4.17
  10  -8 -22    0.00    4.17
 -10  -8  22   -0.00    4.90
 -10   8  23    2.10    4.25
  10  -8 -23    1.50    5.49
 -10  -8  23    0.00    6.01
 -10   8  24    4.00    5.77
  10  -8 -24    0.23    3.85
 -10  -8  24   -0.00    4.36
 -10   8  25    7.41    5.60
  10  -8 -25    5.83    6.51
 -10  -8  25    6.27    7.00
 -10   8  26    1.00    3.79
  10  -8 -26    3.40    6.75
 -10  -8  26    0.42    3.33
 -10   8  27    0.16    4.30
  10  -8 -27    3.58    6.07
 -10  -8  27    3.19    4.41
 -10   8  28    0.24    4.62
  10  -8 -28   -0.00    4.16
 -10  -8  28   -0.00    4.48
 -10   8  29    0.00    3.97
 -10  -8  29   -0.00    3.90
 -10   8  30   -0.00    5.43
 -10   8  31    2.33    4.29
 -10   9   1   36.08    9.41
  10  -9  -1   15.29    7.78
 -10  -9   1   28.39    8.84
 -10   9   2   -0.00    3.31
  10  -9  -2   -0.00    5.37
 -10  -9   2   -0.00    2.98
 -10   9   3   20.40    7.47
  10  -9  -3   10.70    6.93
 -10  -9   3    7.84    5.18
 -10   9   4    0.04    3.36
  10  -9  -4    5.37    5.15
 -10  -9   4   -0.00    2.73
 -10   9   5    0.04    2.56
  10  -9  -5    6.64    5.38
 -10  -9   5    4.33    4.37
 -10   9   6   -0.00    3.01
  10  -9  -6   -0.00    3.98
 -10  -9   6    1.20    3.12
 -10   9   7   26.25    8.54
  10  -9  -7   13.27    7.79
 -10  -9   7   26.63    8.41
 -10   9   8    6.32    4.70
  10  -9  -8    1.65    4.05
 -10  -9   8    0.41    3.73
 -10   9   9    0.83    3.61
  10  -9  -9    0.00    4.33
 -10  -9   9    3.52    4.30
 -10   9  10    0.00    2.99
  10  -9 -10    6.63    6.75
 -10  -9  10    7.43    5.11
 -10   9  11    8.92    5.55
  10  -9 -11   16.57    8.32
 -10  -9  11   16.83    7.05
 -10   9  12    0.00    3.34
  10  -9 -12    2.13    3.96
 -10  -9  12   -0.00    3.27
 -10   9  13    3.59    3.88
  10  -9 -13    1.45    4.45
 -10  -9  13    0.00    3.44
 -10   9  14    0.00    2.87
  10  -9 -14   -0.00    4.46
 -10  -9  14    2.59    4.53
 -10   9  15   -0.00    3.83
  10  -9 -15    3.86    5.27
 -10  -9  15    0.00    3.74
 -10   9  16   -0.00    3.24
  10  -9 -16    0.81    3.32
 -10  -9  16   -0.00    3.45
 -10   9  17   13.34    7.00
  10  -9 -17    9.91    6.98
 -10  -9  17   29.41   10.11
 -10   9  18   -0.00    4.60
  10  -9 -18    2.18    5.01
 -10  -9  18   -0.00    4.30
 -10   9  19    1.54    3.20
  10  -9 -19    1.55    5.90
 -10  -9  19   -0.00    3.60
 -10   9  20    1.46    3.51
  10  -9 -20   -0.00    3.67
 -10  -9  20    6.46    5.73
 -10   9  21    6.65    5.36
  10  -9 -21    3.90    5.07
 -10  -9  21   -0.00    3.96
  10  -9 -22   -0.00    1.95
 -10  -9  22    3.95    5.34
  10  -9 -23   -0.00    4.35
 -10  -9  23    6.52    6.57
  10  -9 -24    3.44    4.54
 -10  -9  24    1.31    5.00
  10  -9 -25    0.45    5.95
 -10  -9  25   -0.00    4.61
  10  -9 -26   -0.00    6.95
 -10  -9  26   -0.00    4.18
 -10  -9  27   18.77    8.22
 -10  -9  28   -0.00    4.69
 -10  -9  29    2.10    5.46
 -10  10   1    4.47    4.25
  10 -10  -1   -0.00    4.95
 -10 -10   1    2.01    3.21
 -10  10   2   -0.00    3.07
  10 -10  -2    4.03    5.33
 -10 -10   2   -0.00    2.62
 -10  10   3    1.59    3.71
  10 -10  -3    8.85    5.89
 -10 -10   3    5.95    5.06
 -10  10   4   -0.00    3.07
  10 -10  -4    4.31    4.45
 -10 -10   4   -0.00    3.23
 -10  10   5   30.04    8.92
  10 -10  -5   13.97    7.86
 -10 -10   5   29.58    8.79
 -10  10   6   -0.00    2.63
  10 -10  -6    1.66    3.91
 -10 -10   6    0.61    2.29
  10 -10  -7    3.36    4.99
 -10 -10   7   17.45    7.14
  10 -10  -8    0.40    5.33
 -10 -10   8    1.61    3.80
  10 -10  -9    7.95    7.04
 -10 -10   9   16.42    7.09
  10 -10 -10    0.02    4.20
 -10 -10  10   -0.00    3.93
  10 -10 -11    4.31    5.65
 -10 -10  11    0.36    3.77
  10 -10 -12   -0.00    4.50
 -10 -10  12    2.07    3.69
  10 -10 -13   13.84    8.01
 -10 -10  13   20.44    8.24
  10 -10 -14   -0.00    5.88
 -10 -10  14    1.14    3.80
  10 -10 -15    1.40    5.21
 -10 -10  15    9.77    6.10
  10 -10 -16   -0.00    5.93
 -10 -10  16    0.00    4.53
  10 -10 -17   -0.00    4.61
 -10 -10  17    0.00    4.78
  10 -10 -18    0.00    4.86
 -10 -10  18    5.40    5.83
  10 -10 -19    5.09    6.01
 -10 -10  19    7.50    5.74
  10 -10 -20    3.77    6.40
 -10 -10  20   -0.00    4.56
  10 -10 -21    2.86    5.36
 -10 -10  21    3.86    5.11
  10 -10 -22    0.45    5.01
 -10 -10  22   -0.00    4.42
  10 -10 -23    1.25    4.49
 -10 -10  23    0.00    4.45
 -10 -10  24    6.62    6.03
 -10 -10  25    8.55    6.62
 -10 -10  26    5.01    5.40
 -10 -10  27   -0.00    4.79
 -10 -10  28    4.60    5.75
  10 -11  -1    2.90    5.06
  10 -11  -2   -0.00    3.88
  10 -11  -3   14.32    7.17
  10 -11  -4    3.36    4.36
  10 -11  -5   -0.00    4.21
  10 -11  -6    0.77    4.63
  10 -11  -7    2.30    5.85
  10 -11  -8   -0.00    3.45
  10 -11  -9   -0.00    3.30
  10 -11 -10    2.47    4.28
  10 -11 -11   15.59    7.53
  10 -11 -12    1.29    5.03
  10 -11 -13    6.53    5.51
  10 -11 -14   -0.00    4.46
  10 -11 -15    8.16    6.43
  10 -11 -16   -0.00    5.29
  10 -11 -17    8.52    7.08
  10 -11 -18    3.10    5.32
  10 -11 -19    2.52    5.55
  10 -11 -20    0.72    5.26
  10 -12  -1    2.88    4.41
  10 -12  -2    0.00    2.49
  10 -12  -3    6.38    6.01
  10 -12  -4   -0.00    4.33
  10 -12  -5    4.83    6.21
  10 -12  -6    0.12    3.15
  10 -12  -7    0.00    5.43
  10 -12  -8    3.03    5.16
  10 -12  -9   16.50    7.24
  10 -12 -10    2.49    5.21
  10 -12 -11    0.22    4.13
  10 -12 -12    4.64    5.89
  10 -12 -13    0.84    4.59
  10 -12 -14    0.00    4.71
  10 -12 -15    2.24    6.20
  10 -12 -16   -0.00    4.47
  10 -12 -17   -0.00    5.39
  10 -13  -1    0.00    4.31
  10 -13  -2    0.36    3.11
  10 -13  -3   -0.00    4.94
  10 -13  -4    1.54    5.12
  10 -13  -5    0.14    3.81
  10 -13  -6   -0.00    4.38
  10 -13  -7    0.12    5.30
  10 -13  -8   -0.00    4.41
  10 -13  -9   -0.00    4.65
  10 -13 -10    0.00    3.33
  10 -13 -11    0.00    5.34
  10 -13 -12   -0.00    5.46
  10 -13 -13    3.05    5.60
  10 -14  -1    0.84    3.92
  10 -14  -2   -0.00    4.58
  10 -14  -3    0.00    3.30
  10 -14  -4    4.78    5.73
   9   0  -1    3.18    4.57
   9   0  -2    2.84    4.27
   9   0  -3  105.57   19.55
   9   0  -4    2.33    4.54
  -9   0   5   34.52    8.95
   9   0  -5   22.68    8.92
  -9   0   6   -0.00    3.47
   9   0  -6   -0.00    3.31
  -9   0   7  117.52   18.23
   9   0  -7  117.23   20.82
  -9   0   8    1.76    3.07
   9   0  -8    0.24    3.46
  -9   0   9   65.13   12.64
   9   0  -9   49.65   13.35
  -9   0  10   -0.00    3.26
   9   0 -10   -0.00    4.73
  -9   0  11    9.91    5.37
   9   0 -11   11.54    7.15
  -9   0  12   -0.00    3.80
   9   0 -12    0.26    4.94
  -9   0  13   77.27   14.70
   9   0 -13   84.48   18.46
  -9   0  14    3.85    4.74
   9   0 -14   -0.00    4.69
  -9   0  15    4.55    5.29
   9   0 -15   15.31    8.55
  -9   0  16   -0.00    3.48
   9   0 -16    0.02    4.50
  -9   0  17    8.96    6.26
   9   0 -17    9.44    7.46
  -9   0  18    1.43    3.55
  -9   0  19   36.16   10.57
  -9   0  20   -0.00    4.41
  -9   0  21    3.32    5.50
  -9   0  22    5.11    4.82
   9   0 -22    2.00    6.06
  -9   0  23   61.46   13.62
   9   0 -23   19.25   10.60
  -9   0  24   -0.00    3.96
   9   0 -24   -0.00    5.19
  -9   0  25   15.13    7.59
   9   0 -25    5.94    6.55
  -9   0  26    1.70    4.38
   9   0 -26   -0.00    5.69
  -9   0  27    7.45    6.19
  -9   0  28    1.27    3.26
  -9   0  29   11.51    7.48
  -9   0  30   -0.00    5.37
  -9   0  31    5.16    5.25
  -9   0  32    0.00    4.63
  -9   0  33    0.00    6.88
  -9   0  34    4.66    5.38
   9  -1  -1  276.59   36.64
   9   1  -1  318.31   38.17
  -9  -1   1  291.39   36.08
   9  -1  -2    3.62    4.91
   9   1  -2    9.95    6.10
  -9  -1   2   11.46    6.45
   9  -1  -3    7.67    5.20
   9   1  -3    2.07    4.66
  -9  -1   3    0.00    3.27
   9  -1  -4   52.11   12.65
   9   1  -4   42.87   12.35
  -9  -1   4   52.20   12.31
  -9   1   5   93.51   16.19
   9  -1  -5   90.49   18.19
   9   1  -5  127.69   21.00
  -9  -1   5  117.95   17.80
  -9  -1   5  108.23   18.65
  -9   1   6    0.22    3.40
   9  -1  -6   -0.00    4.53
   9   1  -6    0.16    4.69
  -9  -1   6    1.06    2.73
  -9  -1   6   -0.00    3.42
  -9   1   7   30.87    9.41
   9  -1  -7   71.41   15.01
   9   1  -7   36.97   11.35
  -9  -1   7   31.43    8.98
  -9  -1   7   39.84   10.70
  -9   1   8    0.00    3.85
   9  -1  -8    0.11    4.14
   9   1  -8    1.92    3.81
  -9  -1   8    5.00    5.00
  -9   1   9   14.91    6.52
   9  -1  -9   19.59    8.26
   9   1  -9   12.21    7.73
  -9  -1   9   12.84    5.74
  -9   1  10    2.92    3.51
   9  -1 -10    1.84    4.45
   9   1 -10   -0.00    4.03
  -9  -1  10    0.81    3.81
  -9   1  11   85.38   14.94
   9  -1 -11   68.18   16.43
   9   1 -11   68.41   16.67
  -9  -1  11   85.38   14.92
  -9   1  12    5.38    3.82
   9  -1 -12    8.14    6.15
   9   1 -12   -0.00    3.65
  -9  -1  12    2.26    3.71
  -9   1  13   -0.00    2.10
   9  -1 -13    0.00    5.96
   9   1 -13   -0.00    5.74
  -9  -1  13    1.51    4.21
  -9   1  14    6.04    5.20
   9  -1 -14   -0.00    3.54
   9   1 -14   -0.00    4.87
  -9  -1  14    1.21    3.81
  -9   1  15   43.90   11.17
   9   1 -15   56.68   15.25
  -9  -1  15   73.05   14.24
  -9   1  16   15.92    6.70
   9   1 -16   10.68    7.43
  -9  -1  16   14.71    7.08
  -9   1  17   23.81    8.91
   9   1 -17   30.26   11.58
  -9  -1  17   31.48    9.69
  -9   1  18    3.04    5.43
   9   1 -18   -0.00    4.44
  -9  -1  18    1.50    4.71
  -9   1  19    0.00    5.03
   9  -1 -19    6.72    6.87
   9   1 -19    9.24    7.50
  -9  -1  19    0.00    4.34
  -9   1  20    1.80    4.83
   9  -1 -20   -0.00    3.42
   9   1 -20    5.62    6.28
  -9  -1  20   12.14    6.30
  -9   1  21   79.88   15.37
   9  -1 -21   42.72   13.85
  -9  -1  21   50.11   13.22
  -9   1  22    0.43    3.82
   9  -1 -22   -0.00    6.04
  -9  -1  22    0.27    2.08
  -9   1  23    3.95    5.40
   9  -1 -23    6.88    8.11
  -9  -1  23    6.47    4.81
  -9   1  24   -0.00    3.82
   9  -1 -24    1.43    5.62
  -9  -1  24    2.71    5.29
  -9   1  25   10.77    7.14
   9  -1 -25   -0.00    4.77
  -9  -1  25    7.51    5.75
  -9   1  26   -0.00    4.58
   9  -1 -26    0.94    5.58
  -9  -1  26   -0.00    6.01
  -9   1  27   11.04    7.18
   9  -1 -27    9.51    7.58
  -9  -1  27    7.98    6.20
  -9   1  28   -0.00    4.62
   9  -1 -28   -0.00    3.03
  -9  -1  28   -0.00    5.90
  -9   1  29    0.00    4.33
   9  -1 -29    4.37    6.83
  -9  -1  29   -0.00    4.87
  -9   1  30   -0.00    5.14
  -9  -1  30    2.13    3.65
  -9   1  31    0.92    3.60
  -9  -1  31    9.20    6.95
  -9   1  32    0.03    3.80
  -9  -1  32   -0.00    6.11
  -9   1  33   -0.00    5.82
  -9  -1  33    6.12    6.20
  -9   1  34   -0.00    5.18
  -9  -1  34    0.97    6.58
   9  -2  -1   24.79    9.44
   9   2  -1   35.90   10.42
  -9  -2   1    9.93    6.07
   9  -2  -2   13.34    6.97
   9   2  -2    5.52    4.93
  -9  -2   2    4.93    4.70
   9  -2  -3  103.95   18.83
   9   2  -3  104.78   19.17
  -9  -2   3   88.68   16.87
   9  -2  -4    3.82    4.43
   9   2  -4    0.00    3.91
  -9  -2   4   -0.00    3.88
  -9   2   5   18.25    6.55
   9  -2  -5   11.03    7.13
   9   2  -5   30.89   10.26
  -9  -2   5   13.30    5.34
  -9  -2   5    0.00    3.40
  -9   2   6   -0.00    3.41
   9  -2  -6    0.00    3.38
   9   2  -6    0.30    3.14
  -9  -2   6    0.71    3.74
  -9  -2   6    2.27    5.18
  -9   2   7   75.06   13.62
   9  -2  -7   52.52   13.52
   9   2  -7   53.72   13.71
  -9  -2   7   49.91   11.15
  -9  -2   7   51.38   12.95
  -9   2   8   29.64    8.50
   9  -2  -8   29.57   10.64
   9   2  -8    7.89    6.21
  -9  -2   8   17.80    7.24
  -9  -2   8   23.49    9.02
  -9   2   9   24.86    7.95
   9  -2  -9   30.67   10.14
   9   2  -9   36.66   11.74
  -9  -2   9   33.40    9.04
  -9  -2   9   26.02    9.52
  -9   2  10   -0.00    3.35
   9  -2 -10   -0.00    3.46
   9   2 -10    1.99    5.05
  -9  -2  10    5.58    4.85
  -9  -2  10    4.67    4.74
  -9   2  11    2.03    3.69
   9   2 -11    0.05    4.31
  -9  -2  11    4.13    4.04
  -9  -2  11    1.23    3.54
  -9   2  12   15.04    6.09
   9   2 -12   22.65   10.09
  -9  -2  12    8.46    5.31
  -9   2  13   43.09   10.05
   9   2 -13   22.49    9.93
  -9  -2  13   26.31    8.52
  -9   2  14   26.04    8.60
   9   2 -14   18.55    9.32
  -9  -2  14   49.50   10.91
  -9   2  15    8.24    6.19
   9   2 -15    0.00    4.17
  -9  -2  15   14.51    6.87
  -9   2  16    2.74    3.81
   9  -2 -16   -0.00    5.67
   9   2 -16   -0.00    5.74
  -9  -2  16    3.12    4.29
  -9   2  17   25.18    8.51
   9  -2 -17    5.05    5.29
   9   2 -17   34.46   12.66
  -9  -2  17   30.39    9.63
  -9   2  18    3.44    4.84
   9  -2 -18   -0.00    3.11
   9   2 -18    3.72    5.73
  -9  -2  18   -0.00    4.17
  -9   2  19   72.63   15.07
   9  -2 -19   38.04   13.97
   9   2 -19   58.15   16.36
  -9  -2  19   93.25   16.20
  -9   2  20   -0.00    3.75
   9  -2 -20    1.46    4.22
  -9  -2  20    2.76    3.86
  -9   2  21   -0.00    4.92
   9  -2 -21    1.78    5.11
  -9  -2  21    1.50    3.12
  -9   2  22    6.15    5.90
   9  -2 -22    6.14    7.40
  -9  -2  22    4.15    4.50
  -9   2  23   27.72   10.02
   9  -2 -23   37.94   12.52
  -9  -2  23   23.08    8.77
  -9   2  24    7.56    5.22
   9  -2 -24    2.66    6.12
  -9  -2  24   -0.00    4.45
  -9   2  25    9.75    7.11
   9  -2 -25    3.36    6.32
  -9  -2  25    4.66    5.42
  -9   2  26   -0.00    4.05
   9  -2 -26    0.88    4.68
  -9  -2  26    3.98    5.93
  -9   2  27    1.15    4.01
   9  -2 -27   -0.00    5.78
  -9  -2  27    2.20    2.49
  -9   2  28    1.47    4.93
   9  -2 -28   -0.00    4.87
  -9  -2  28   -0.00    4.96
  -9   2  29    6.57    5.39
   9  -2 -29    2.15    5.49
  -9  -2  29   11.23    6.98
  -9   2  30    1.48    5.49
   9  -2 -30   -0.00    4.48
  -9  -2  30   -0.00    6.69
  -9   2  31    7.23    6.58
   9  -2 -31   -0.00    5.33
  -9  -2  31   -0.00    5.72
  -9   2  32   -0.00    4.16
   9  -2 -32   -0.00    4.56
  -9  -2  32   -0.00    5.81
  -9   2  33   -0.00    4.89
  -9  -2  33    1.32    4.82
  -9   2  34    0.18    4.07
  -9  -2  34   -0.00    4.92
   9  -3  -1  169.63   25.13
   9   3  -1  152.88   24.18
  -9  -3   1  141.86   23.04
   9  -3  -2   13.67    7.53
   9   3  -2   24.19    9.23
  -9  -3   2   32.86    9.71
   9  -3  -3    1.01    4.73
   9   3  -3   -0.00    3.40
  -9  -3   3   -0.00    4.51
   9  -3  -4    0.00    5.55
   9   3  -4    4.07    5.03
  -9  -3   4   -0.00    4.33
  -9  -3   4    1.85    4.51
  -9   3   5   48.99   11.43
   9   3  -5   46.42   12.60
  -9  -3   5   45.46   10.92
  -9  -3   5   55.86   12.91
  -9   3   6   26.95    8.14
   9   3  -6   49.96   12.79
  -9  -3   6   23.16    7.92
  -9  -3   6   53.40   12.33
  -9   3   7   26.65    8.10
   9   3  -7   17.08    7.89
  -9  -3   7   21.66    7.55
  -9  -3   7   38.21   10.56
  -9   3   8    1.75    3.51
   9   3  -8    0.00    5.08
  -9  -3   8   -0.00    4.03
  -9  -3   8    1.26    5.05
  -9   3   9    4.69    4.93
   9   3  -9   14.34    8.46
  -9  -3   9   16.55    6.69
  -9  -3   9   11.63    7.08
  -9   3  10    5.27    4.39
   9   3 -10    0.00    4.74
  -9  -3  10    1.41    3.06
  -9  -3  10    9.71    6.08
  -9   3  11  108.65   17.04
   9   3 -11   83.16   18.75
  -9  -3  11   81.10   15.52
  -9  -3  11  124.70   20.55
  -9   3  12   10.21    6.39
   9   3 -12   12.59    8.21
  -9  -3  12   22.46    7.54
  -9  -3  12   18.40    7.69
  -9   3  13    5.20    4.21
   9  -3 -13    3.15    5.49
   9   3 -13    9.54    7.49
  -9  -3  13   -0.00    4.36
  -9  -3  13   11.07    6.46
  -9   3  14    1.00    3.23
   9  -3 -14    0.13    5.39
   9   3 -14   -0.00    4.04
  -9  -3  14    2.94    5.05
  -9   3  15   33.89   10.11
   9  -3 -15   16.20    9.20
   9   3 -15   48.86   13.99
  -9  -3  15   39.90   10.43
  -9   3  16    6.23    5.65
   9  -3 -16    7.70    6.08
  -9  -3  16    8.67    5.37
  -9   3  17   21.20    7.87
   9  -3 -17   14.29    8.87
  -9  -3  17   12.52    7.05
  -9   3  18   -0.00    3.98
   9  -3 -18   10.53    7.21
  -9  -3  18   -0.00    4.12
  -9   3  19    2.73    3.59
   9  -3 -19    5.46    6.52
  -9  -3  19   -0.00    4.25
  -9   3  20   13.50    7.01
   9  -3 -20    6.07    5.33
  -9  -3  20    4.46    5.80
  -9   3  21   40.95   11.22
   9  -3 -21   13.72    8.75
  -9  -3  21   53.83   12.62
  -9   3  22    3.66    5.11
   9  -3 -22    0.00    4.15
  -9  -3  22    8.96    5.98
  -9   3  23    3.04    4.65
   9  -3 -23    4.48    6.36
  -9  -3  23    2.99    5.37
  -9   3  24    2.45    4.17
   9  -3 -24   -0.00    4.37
  -9  -3  24    2.73    4.22
  -9   3  25   11.57    6.17
   9  -3 -25    1.42    6.68
  -9  -3  25    4.66    4.74
  -9   3  26    1.04    4.92
   9  -3 -26   11.07    8.31
  -9  -3  26    3.97    5.42
  -9   3  27    2.61    4.35
   9  -3 -27    4.68    7.19
  -9  -3  27    8.71    6.55
  -9   3  28   -0.00    4.54
   9  -3 -28   -0.00    5.63
  -9  -3  28    6.61    5.54
  -9   3  29   -0.00    3.20
   9  -3 -29    1.73    4.56
  -9  -3  29    1.63    5.16
  -9   3  30    0.00    4.88
   9  -3 -30   -0.00    5.69
  -9  -3  30    2.36    4.62
  -9   3  31    7.69    5.77
   9  -3 -31    5.26    6.74
  -9  -3  31   13.69    8.18
  -9   3  32   -0.00    4.63
   9  -3 -32   -0.00    4.55
  -9  -3  32    4.75    6.49
  -9   3  33   -0.00    5.28
   9  -3 -33   -0.00    5.98
  -9  -3  33    2.61    5.10
  -9   3  34    2.46    5.85
   9  -3 -34    0.92    4.88
   9   4  -1   -0.00    4.87
  -9  -4   1   -0.00    3.61
   9   4  -2   36.82   10.89
  -9  -4   2   52.45   12.75
   9   4  -3   37.72   10.99
  -9  -4   3   27.58   10.19
   9   4  -4   37.55   11.14
  -9  -4   4   38.82    9.68
  -9  -4   4   33.19   10.48
  -9   4   5   51.49   11.57
   9   4  -5   41.70   11.94
  -9  -4   5   65.27   12.49
  -9  -4   5   45.22   12.06
  -9   4   6   -0.00    3.22
   9   4  -6    1.30    4.30
  -9  -4   6    1.72    3.78
  -9  -4   6    2.93    5.00
  -9   4   7   53.82   11.97
   9   4  -7   62.66   15.13
  -9  -4   7   69.98   13.19
  -9   4   8   86.21   14.35
   9  -4  -8   82.71   16.34
   9   4  -8   70.42   16.15
  -9  -4   8   46.93   11.33
  -9   4   9   59.15   11.86
   9  -4  -9   59.77   14.01
  -9  -4   9   43.13   10.71
  -9   4  10    0.19    3.95
   9  -4 -10   -0.00    4.74
  -9  -4  10    0.94    2.94
  -9   4  11    4.54    3.77
   9  -4 -11   -0.00    3.41
  -9  -4  11    0.15    2.32
  -9   4  12    0.00    3.41
   9  -4 -12    5.36    6.19
  -9  -4  12   -0.00    4.06
  -9   4  13   23.57    8.20
   9  -4 -13   22.84    9.82
  -9  -4  13   28.46    8.78
  -9   4  14   12.10    6.15
   9  -4 -14    2.14    4.60
  -9  -4  14    4.30    5.14
  -9   4  15   17.73    7.20
   9  -4 -15   10.44    7.44
  -9  -4  15   21.21    7.99
  -9   4  16    0.00    4.34
   9  -4 -16    2.46    4.96
  -9  -4  16   -0.00    3.89
  -9   4  17    6.08    5.55
   9  -4 -17    9.17    7.12
  -9  -4  17   33.37    9.93
  -9   4  18   36.76   10.54
   9  -4 -18   35.07   11.84
  -9  -4  18   20.76    8.88
  -9   4  19   26.71    9.02
   9  -4 -19   19.77    9.33
  -9  -4  19   33.63   10.18
  -9   4  20    2.11    3.34
   9  -4 -20   -0.00    4.29
  -9  -4  20    0.40    3.63
  -9   4  21    1.59    3.41
   9  -4 -21    0.00    3.66
  -9  -4  21   -0.00    3.48
  -9   4  22    1.79    5.04
   9  -4 -22    3.58    4.77
  -9  -4  22    3.12    5.38
  -9   4  23    5.63    5.70
   9  -4 -23   12.13    8.32
  -9  -4  23   18.14    8.31
  -9   4  24    2.03    5.17
   9  -4 -24    8.49    7.45
  -9  -4  24    6.02    6.30
  -9   4  25    6.12    5.54
   9  -4 -25    0.03    4.03
  -9  -4  25    2.07    4.68
  -9   4  26   -0.00    4.21
   9  -4 -26    5.41    6.76
  -9  -4  26   -0.00    3.82
  -9   4  27    1.82    5.08
   9  -4 -27   -0.00    5.92
  -9  -4  27    3.40    4.95
  -9   4  28   -0.00    3.44
   9  -4 -28    7.98    8.23
  -9  -4  28   12.99    7.34
  -9   4  29    1.90    5.30
   9  -4 -29   20.78   10.59
  -9  -4  29    0.00    5.81
  -9   4  30   -0.00    4.86
   9  -4 -30    0.33    6.21
  -9  -4  30    1.74    4.57
  -9   4  31   -0.00    4.22
   9  -4 -31   -0.00    4.66
  -9  -4  31    1.76    5.00
  -9   4  32    4.32    5.75
   9  -4 -32   -0.00    5.22
  -9  -4  32    2.59    5.89
  -9   4  33    0.92    5.39
   9  -4 -33   -0.00    4.41
  -9  -4  33   -0.00    5.79
  -9   4  34    1.63    5.24
   9  -4 -34    4.23    7.38
   9  -4 -35   -0.00    6.13
   9  -4 -36    0.05    4.63
   9  -4 -37    4.75    6.71
  -9   5   1   61.06   12.48
   9  -5  -1   82.34   16.27
   9  -5  -2   46.00   12.51
   9  -5  -3    6.00    5.28
  -9  -5   3    0.20    3.03
  -9   5   4   45.44   10.68
   9  -5  -4   64.14   14.27
  -9  -5   4   36.80    9.66
  -9   5   5   20.35    6.85
   9  -5  -5   28.75    9.60
  -9  -5   5   12.72    5.66
  -9   5   6   22.09    7.51
   9  -5  -6   31.48   10.17
  -9  -5   6   23.47    7.49
  -9   5   7   39.61   10.05
   9  -5  -7   54.45   13.05
  -9  -5   7   46.48   10.73
  -9   5   8    1.92    3.45
   9  -5  -8    3.08    5.34
  -9  -5   8    1.87    3.09
  -9   5   9    2.33    3.35
   9  -5  -9    1.71    4.78
  -9  -5   9    0.30    2.66
  -9   5  10    2.46    3.68
   9  -5 -10    2.04    5.38
  -9  -5  10    0.42    2.86
  -9   5  11   26.15    8.11
   9  -5 -11   38.87   11.44
  -9  -5  11   45.81   10.62
  -9   5  12   16.52    6.82
   9  -5 -12   29.50   10.56
  -9  -5  12   12.24    6.21
  -9   5  13   -0.00    3.02
   9  -5 -13   -0.00    3.75
  -9  -5  13    2.63    3.54
  -9   5  14    9.36    5.57
   9  -5 -14   14.30    8.39
  -9  -5  14    8.17    6.07
  -9   5  15    5.36    5.01
   9  -5 -15   11.17    7.78
  -9  -5  15   11.22    6.49
  -9   5  16   22.92    8.21
   9  -5 -16    3.04    6.21
  -9  -5  16   22.96    8.27
  -9   5  17   17.05    7.37
   9  -5 -17   15.98    8.74
  -9  -5  17   12.65    6.44
  -9   5  18    3.36    4.15
   9  -5 -18    1.90    6.00
  -9  -5  18    1.12    4.05
  -9   5  19    0.00    4.03
   9  -5 -19   -0.00    4.90
  -9  -5  19    0.90    3.66
  -9   5  20    0.00    4.60
   9  -5 -20    5.00    5.79
  -9  -5  20    5.38    5.14
  -9   5  21    4.60    4.83
   9  -5 -21   34.38   11.66
  -9  -5  21   15.74    7.49
  -9   5  22   14.76    7.84
   9  -5 -22    4.28    6.47
  -9  -5  22   24.35    9.29
  -9   5  23    4.26    5.25
   9  -5 -23   -0.00    5.34
  -9  -5  23   -0.00    3.84
  -9   5  24    0.20    3.93
   9  -5 -24    0.15    5.81
  -9  -5  24    0.00    4.50
  -9   5  25    1.17    4.55
   9  -5 -25    5.30    7.13
  -9  -5  25   -0.00    4.79
  -9   5  26    2.33    5.30
   9  -5 -26   11.06    8.08
  -9  -5  26    8.28    6.31
  -9   5  27    1.14    4.30
   9  -5 -27    1.43    5.69
  -9  -5  27    5.15    6.30
  -9   5  28    0.12    4.18
   9  -5 -28   -0.00    4.13
  -9  -5  28   -0.00    5.02
  -9   5  29    2.14    5.70
   9  -5 -29   -0.00    4.41
  -9  -5  29   -0.00    4.27
  -9   5  30    4.39    5.55
   9  -5 -30   -0.00    5.91
  -9  -5  30    0.00    5.41
  -9   5  31    0.00    4.97
   9  -5 -31   -0.00    5.10
  -9  -5  31    6.97    5.73
  -9   5  32    6.43    6.46
   9  -5 -32   -0.00    5.45
  -9  -5  32    6.81    6.18
  -9   5  33   -0.00    3.90
   9  -5 -33    2.59    5.43
  -9  -5  33    8.28    7.25
  -9   5  34   -0.00    5.84
   9  -5 -34   -0.00    5.05
   9  -5 -35    5.53    7.11
   9  -5 -36    6.75    7.60
  -9   6   1   -0.00    3.18
   9  -6  -1    5.64    4.71
  -9   6   2  107.12   15.90
   9  -6  -2   65.22   14.97
  -9  -6   2   63.93   13.05
  -9   6   3   22.16    7.31
   9  -6  -3   15.01    7.48
  -9  -6   3   16.97    6.76
  -9   6   4   30.32    8.66
   9  -6  -4   21.74    8.73
  -9  -6   4   17.66    6.73
  -9   6   5    7.64    5.03
   9  -6  -5    2.85    5.60
  -9  -6   5   16.14    6.07
  -9   6   6    2.23    3.31
   9  -6  -6   17.65    7.54
  -9  -6   6    4.67    4.11
  -9   6   7   20.23    7.46
   9  -6  -7   22.03    9.12
  -9  -6   7   18.47    6.70
  -9   6   8   65.75   12.59
   9  -6  -8   42.71   11.97
  -9  -6   8   48.24   11.10
  -9   6   9    6.93    4.60
   9  -6  -9   13.36    6.45
  -9  -6   9    2.07    3.64
  -9   6  10   -0.00    3.14
   9  -6 -10    5.82    5.38
  -9  -6  10   -0.00    2.65
  -9   6  11    3.05    3.35
   9  -6 -11   -0.00    3.96
  -9  -6  11    2.07    3.30
  -9   6  12   12.24    6.12
   9  -6 -12    8.49    7.09
  -9  -6  12   20.91    7.38
  -9   6  13   10.21    5.66
   9  -6 -13    9.44    6.33
  -9  -6  13   14.04    6.79
  -9   6  14   30.94    9.18
   9  -6 -14   22.88    9.34
  -9  -6  14   37.81   10.19
  -9   6  15   10.42    5.75
   9  -6 -15   -0.00    4.73
  -9  -6  15    9.75    5.86
  -9   6  16    0.00    3.50
   9  -6 -16    0.11    4.77
  -9  -6  16    3.90    5.07
  -9   6  17   13.01    6.25
   9  -6 -17    0.34    5.54
  -9  -6  17   15.07    7.31
  -9   6  18   16.40    7.47
   9  -6 -18    9.51    7.45
  -9  -6  18   22.10    7.95
  -9   6  19    6.44    5.46
   9  -6 -19    1.92    5.09
  -9  -6  19   11.82    6.47
  -9   6  20    0.86    4.73
   9  -6 -20   -0.00    5.81
  -9  -6  20    8.80    6.42
  -9   6  21    0.00    3.22
   9  -6 -21    2.46    4.16
  -9  -6  21   -0.00    3.28
  -9   6  22    7.47    5.86
   9  -6 -22    0.59    4.19
  -9  -6  22    6.17    4.87
  -9   6  23   12.65    6.79
   9  -6 -23    5.70    6.12
  -9  -6  23   14.74    7.15
  -9   6  24    5.47    5.50
   9  -6 -24    4.28    6.39
  -9  -6  24    6.98    6.08
  -9   6  25    0.33    4.26
   9  -6 -25    2.60    6.79
  -9  -6  25    0.00    5.20
  -9   6  26   -0.00    4.37
   9  -6 -26   -0.00    4.62
  -9  -6  26    5.05    5.55
  -9   6  27   -0.00    3.74
   9  -6 -27    2.22    5.03
  -9  -6  27    3.53    5.21
  -9   6  28    0.83    3.75
   9  -6 -28    1.35    6.07
  -9  -6  28    4.40    5.76
  -9   6  29    6.41    6.47
   9  -6 -29    0.72    4.54
  -9  -6  29   12.93    7.42
  -9   6  30    0.87    4.81
   9  -6 -30   -0.00    6.18
  -9  -6  30    1.22    5.65
  -9   6  31   -0.00    4.54
   9  -6 -31    3.39    5.62
  -9  -6  31    0.37    3.84
  -9   6  32   -0.00    5.40
   9  -6 -32   -0.00    6.49
  -9  -6  32    2.25    4.89
  -9   6  33    0.34    5.04
   9  -6 -33    8.30    7.74
  -9   6  34    2.11    5.75
   9  -6 -34   -0.00    6.80
  -9   7   1    4.27    4.36
   9  -7  -1   12.68    6.90
  -9  -7   1    3.87    3.49
  -9   7   2    1.12    4.14
   9  -7  -2    5.84    5.26
  -9  -7   2    5.88    4.62
  -9   7   3    2.97    3.91
   9  -7  -3   -0.00    4.14
  -9  -7   3   -0.00    3.34
  -9   7   4    9.27    5.27
   9  -7  -4   11.32    6.57
  -9  -7   4   11.45    6.22
  -9   7   5    3.44    4.09
   9  -7  -5    9.20    6.77
  -9  -7   5    1.91    3.91
  -9   7   6   30.80    8.96
   9  -7  -6   42.88   11.27
  -9  -7   6   30.57    8.67
  -9   7   7    3.96    3.73
   9  -7  -7    0.29    4.60
  -9  -7   7    0.00    3.09
  -9   7   8   -0.00    3.30
   9  -7  -8   -0.00    4.02
  -9  -7   8   -0.00    2.74
  -9   7   9    2.60    3.75
   9  -7  -9    6.60    5.97
  -9  -7   9    3.64    3.67
  -9   7  10   12.98    5.61
   9  -7 -10    9.03    5.64
  -9  -7  10   11.46    5.88
  -9   7  11   13.08    5.78
   9  -7 -11    7.23    5.90
  -9  -7  11    9.37    5.73
  -9   7  12   20.80    7.68
   9  -7 -12   33.08   10.52
  -9  -7  12   22.89    8.02
  -9   7  13    0.40    3.00
   9  -7 -13    0.00    4.51
  -9  -7  13    0.86    4.04
  -9   7  14    1.76    3.78
   9  -7 -14    9.22    6.34
  -9  -7  14    4.47    5.01
  -9   7  15    8.88    5.20
   9  -7 -15   -0.00    5.44
  -9  -7  15    6.36    5.74
  -9   7  16   25.06    8.55
   9  -7 -16   24.73   10.02
  -9  -7  16   37.76   10.10
  -9   7  17   -0.00    4.13
   9  -7 -17    2.89    4.82
  -9  -7  17    1.24    4.12
  -9   7  18   -0.00    3.06
   9  -7 -18   -0.00    4.69
  -9  -7  18   -0.00    3.24
  -9   7  19    1.02    4.14
   9  -7 -19    4.29    5.68
  -9  -7  19   -0.00    4.02
  -9   7  20    8.67    5.52
   9  -7 -20    4.27    5.19
  -9  -7  20    8.11    5.36
  -9   7  21   12.13    6.63
   9  -7 -21    2.79    4.91
  -9  -7  21    4.83    4.80
  -9   7  22   11.85    6.78
   9  -7 -22    2.18    6.27
  -9  -7  22   18.62    7.84
  -9   7  23    0.79    4.33
   9  -7 -23    0.11    3.34
  -9  -7  23    8.98    5.84
  -9   7  24    1.41    3.74
   9  -7 -24   -0.00    4.94
  -9  -7  24    0.85    4.27
  -9   7  25   -0.00    3.44
   9  -7 -25    0.00    5.58
  -9  -7  25    4.37    4.31
  -9   7  26    1.48    4.73
   9  -7 -26   -0.00    5.32
  -9  -7  26    5.15    5.71
  -9   7  27   -0.00    3.99
   9  -7 -27    4.08    5.74
  -9  -7  27    2.50    5.14
  -9   7  28   -0.00    4.42
   9  -7 -28   -0.00    3.95
  -9  -7  28    4.91    5.45
  -9   7  29    0.00    4.43
   9  -7 -29   -0.00    4.75
  -9  -7  29    0.86    5.08
  -9   7  30   -0.00    5.01
   9  -7 -30    0.00    4.05
  -9  -7  30   -0.00    5.20
  -9   7  31    1.45    5.56
   9  -7 -31   -0.00    5.36
  -9  -7  31   -0.00    4.43
  -9   7  32    3.59    5.30
   9  -7 -32    6.17    7.17
  -9  -7  32    2.27    5.25
  -9   7  33   -0.00    4.39
  -9   7  34   -0.00    6.47
  -9   8   1   15.68    6.57
   9  -8  -1   23.25    8.61
  -9  -8   1   16.67    6.50
  -9   8   2   11.42    5.75
   9  -8  -2   22.71    9.05
  -9  -8   2   15.41    6.29
  -9   8   3    1.64    3.64
   9  -8  -3    0.33    2.94
  -9  -8   3    1.38    3.29
  -9   8   4   55.87   11.54
   9  -8  -4   39.86   11.52
  -9  -8   4   31.85    8.93
  -9   8   5    0.50    3.49
   9  -8  -5    0.76    2.64
  -9  -8   5    3.56    3.45
  -9   8   6    1.41    2.93
   9  -8  -6    4.32    5.32
  -9  -8   6    1.32    3.24
  -9   8   7    1.88    3.83
   9  -8  -7   -0.00    4.85
  -9  -8   7    1.75    3.45
  -9   8   8   51.44   11.73
   9  -8  -8   73.01   15.12
  -9  -8   8   70.94   13.41
  -9   8   9    6.04    4.44
   9  -8  -9    1.95    3.76
  -9  -8   9    8.00    5.91
  -9   8  10   23.08    7.23
   9  -8 -10    9.14    6.30
  -9  -8  10    8.50    5.34
  -9   8  11    3.89    4.05
   9  -8 -11    3.31    5.22
  -9  -8  11    4.68    5.01
  -9   8  12   18.95    7.20
   9  -8 -12    3.69    5.18
  -9  -8  12   22.09    7.77
  -9   8  13    0.57    3.82
   9  -8 -13    0.03    4.25
  -9  -8  13    1.73    3.82
  -9   8  14   14.58    6.52
   9  -8 -14    5.94    6.73
  -9  -8  14    6.40    5.64
  -9   8  15    1.10    2.97
   9  -8 -15    1.16    4.30
  -9  -8  15   -0.00    2.91
  -9   8  16    3.93    4.52
   9  -8 -16   -0.00    5.17
  -9  -8  16    1.05    3.49
  -9   8  17    1.84    3.27
   9  -8 -17    2.90    5.00
  -9  -8  17    2.44    5.00
  -9   8  18   12.55    6.71
   9  -8 -18    5.01    6.06
  -9  -8  18   15.79    7.13
  -9   8  19   -0.00    4.09
   9  -8 -19   -0.00    5.68
  -9  -8  19    3.06    5.61
  -9   8  20    0.00    3.31
   9  -8 -20    8.86    6.44
  -9  -8  20    7.24    5.49
  -9   8  21    1.08    4.12
   9  -8 -21   -0.00    5.07
  -9  -8  21    3.28    5.59
  -9   8  22    4.48    4.75
   9  -8 -22    0.09    6.10
  -9  -8  22    0.84    3.72
  -9   8  23    1.61    4.51
   9  -8 -23   -0.00    3.70
  -9  -8  23   -0.00    3.91
  -9   8  24    1.83    4.57
   9  -8 -24   -0.00    5.72
  -9  -8  24    0.00    4.81
  -9   8  25    6.90    5.43
   9  -8 -25    5.66    5.32
  -9  -8  25   -0.00    4.05
  -9   8  26    0.70    4.18
   9  -8 -26    7.77    7.55
  -9  -8  26    5.74    5.76
  -9   8  27   -0.00    4.61
   9  -8 -27    5.70    6.80
  -9  -8  27    0.63    3.65
  -9   8  28    4.16    4.86
   9  -8 -28    3.41    7.14
  -9  -8  28    6.78    5.67
  -9   8  29   -0.00    5.85
   9  -8 -29    0.21    5.40
  -9  -8  29    1.42    4.96
  -9   8  30    1.99    4.89
   9  -8 -30   -0.00    4.13
  -9  -8  30    6.95    6.10
  -9   8  31    0.00    4.15
  -9  -8  31    1.75    4.40
  -9   8  32    0.00    4.45
  -9   9   1    3.24    3.85
   9  -9  -1    6.86    5.25
  -9  -9   1    7.52    4.70
  -9   9   2    9.36    5.77
   9  -9  -2   19.63    8.15
  -9  -9   2   25.06    7.69
  -9   9   3    0.90    3.06
   9  -9  -3    5.55    4.66
  -9  -9   3    3.14    4.15
  -9   9   4   11.12    5.19
   9  -9  -4    1.68    4.15
  -9  -9   4    4.87    4.14
  -9   9   5    2.42    3.95
   9  -9  -5    8.04    5.83
  -9  -9   5    4.41    4.22
  -9   9   6   52.62   11.58
   9  -9  -6   39.29   11.23
  -9  -9   6   62.03   12.34
  -9   9   7    1.58    2.87
   9  -9  -7    1.42    3.90
  -9  -9   7   -0.00    3.07
  -9   9   8   -0.00    2.31
   9  -9  -8   -0.00    3.89
  -9  -9   8    0.04    2.81
  -9   9   9   -0.00    2.96
   9  -9  -9   -0.00    2.86
  -9  -9   9    0.18    3.20
  -9   9  10    4.84    4.26
   9  -9 -10    7.85    5.40
  -9  -9  10    4.81    4.68
  -9   9  11   -0.00    3.00
   9  -9 -11   -0.00    3.54
  -9  -9  11    2.61    3.73
  -9   9  12   20.46    7.34
   9  -9 -12   14.37    8.46
  -9  -9  12   16.66    7.42
  -9   9  13    0.02    2.75
   9  -9 -13   -0.00    3.85
  -9  -9  13   -0.00    3.37
  -9   9  14   -0.00    3.57
   9  -9 -14    3.28    5.50
  -9  -9  14   -0.00    2.96
  -9   9  15    1.31    3.71
   9  -9 -15    1.62    5.25
  -9  -9  15    1.94    4.07
  -9   9  16   35.63    9.99
   9  -9 -16   16.76    8.96
  -9  -9  16   33.86    9.79
  -9   9  17   -0.00    3.44
   9  -9 -17    1.01    4.88
  -9  -9  17    0.00    4.89
  -9   9  18   -0.00    3.81
   9  -9 -18   -0.00    4.83
  -9  -9  18   -0.00    5.08
  -9   9  19    0.77    3.25
   9  -9 -19   -0.00    4.27
  -9  -9  19    3.35    4.51
  -9   9  20    0.86    3.82
   9  -9 -20    5.51    5.79
  -9  -9  20    6.42    5.89
  -9   9  21    0.72    3.89
   9  -9 -21    0.80    5.10
  -9  -9  21   -0.00    5.32
  -9   9  22    2.44    4.51
   9  -9 -22    4.74    5.78
  -9  -9  22   11.46    6.77
   9  -9 -23    0.76    4.38
  -9  -9  23   -0.00    4.24
   9  -9 -24    0.00    5.15
  -9  -9  24    0.00    4.62
   9  -9 -25   -0.00    4.33
  -9  -9  25   -0.00    4.19
   9  -9 -26   15.18    9.06
  -9  -9  26    9.96    7.25
   9  -9 -27   -0.00    4.04
  -9  -9  27   -0.00    4.18
   9  -9 -28    0.00    4.05
  -9  -9  28    1.37    4.43
  -9  -9  29   -0.00    4.21
  -9  -9  30    0.00    4.72
  -9  -9  31    6.78    7.04
  -9  10   1    3.85    4.17
   9 -10  -1    0.63    4.22
  -9 -10   1    1.95    3.43
  -9  10   2   19.47    6.83
   9 -10  -2    6.55    5.80
  -9 -10   2   13.24    5.60
  -9  10   3    0.00    2.85
   9 -10  -3    0.78    5.08
  -9 -10   3    6.99    4.49
  -9  10   4   24.10    7.97
   9 -10  -4   31.07    9.47
  -9 -10   4   28.91    8.32
  -9  10   5    0.73    3.36
   9 -10  -5   -0.00    3.14
  -9 -10   5    1.49    2.78
  -9  10   6    3.07    3.96
   9 -10  -6    2.46    4.40
  -9 -10   6    0.00    3.17
  -9  10   7    0.84    3.90
   9 -10  -7    0.58    2.93
  -9 -10   7    6.12    4.91
  -9  10   8   16.80    6.76
   9 -10  -8   17.29    8.37
  -9 -10   8    8.89    5.44
   9 -10  -9    7.53    6.31
  -9 -10   9    0.04    3.44
   9 -10 -10    5.69    4.75
  -9 -10  10    4.74    4.46
   9 -10 -11   -0.00    4.50
  -9 -10  11    1.85    4.02
   9 -10 -12    6.70    5.79
  -9 -10  12    1.60    3.24
   9 -10 -13    0.78    4.05
  -9 -10  13   -0.00    3.71
   9 -10 -14    3.68    4.90
  -9 -10  14   10.30    6.09
   9 -10 -15    1.15    5.70
  -9 -10  15    1.32    4.03
   9 -10 -16    1.05    4.13
  -9 -10  16    0.00    3.77
   9 -10 -17   -0.00    5.16
  -9 -10  17    3.65    4.52
   9 -10 -18    9.06    6.34
  -9 -10  18    8.55    6.06
   9 -10 -19   -0.00    4.52
  -9 -10  19   -0.00    4.48
   9 -10 -20    0.89    3.63
  -9 -10  20   -0.00    4.38
   9 -10 -21    4.41    4.54
  -9 -10  21    3.23    5.52
   9 -10 -22   -0.00    4.72
  -9 -10  22   10.77    6.97
   9 -10 -23    3.54    5.11
  -9 -10  23   -0.00    3.82
   9 -10 -24    0.43    4.98
  -9 -10  24    4.87    5.84
   9 -10 -25    2.53    5.34
  -9 -10  25   -0.00    4.76
   9 -10 -26    8.56    6.83
  -9 -10  26   -0.00    3.70
  -9 -10  27    1.65    4.65
  -9 -10  28    3.90    5.90
  -9 -10  29   -0.00    4.88
  -9 -10  30    2.80    5.63
   9 -11  -1    0.00    3.74
   9 -11  -2   16.66    7.59
   9 -11  -3    6.87    5.59
   9 -11  -4    7.94    5.84
   9 -11  -5   -0.00    3.64
   9 -11  -6    9.12    5.78
   9 -11  -7   -0.00    4.03
   9 -11  -8    4.71    4.99
   9 -11  -9   -0.00    3.05
   9 -11 -10    7.52    5.89
   9 -11 -11    4.22    4.46
   9 -11 -12    0.00    4.06
   9 -11 -13    3.21    4.72
   9 -11 -14   -0.00    4.71
   9 -11 -15   -0.00    5.22
   9 -11 -16    9.91    6.68
   9 -11 -17   -0.00    4.30
   9 -11 -18    0.04    3.60
   9 -11 -19   -0.00    4.98
   9 -11 -20    2.76    5.59
   9 -11 -21   -0.00    4.02
   9 -11 -22   -0.00    4.33
   9 -11 -23    1.94    4.90
   9 -12  -1   -0.00    3.78
   9 -12  -2    9.38    5.45
   9 -12  -3    2.42    5.06
   9 -12  -4    4.10    5.35
   9 -12  -5    0.39    3.51
   9 -12  -6   -0.00    3.95
   9 -12  -7    0.30    2.47
   9 -12  -8   14.33    6.98
   9 -12  -9    1.43    3.42
   9 -12 -10    0.10    3.06
   9 -12 -11    3.29    4.48
   9 -12 -12   -0.00    4.50
   9 -12 -13   -0.00    4.64
   9 -12 -14    9.90    6.12
   9 -12 -15   -0.00    4.77
   9 -12 -16   -0.00    4.54
   9 -12 -17   -0.00    4.45
   9 -12 -18   -0.00    4.18
   9 -12 -19    1.59    5.85
   9 -12 -20    5.17    6.08
   9 -13  -1    0.39    3.37
   9 -13  -2   -0.00    3.67
   9 -13  -3   -0.00    4.03
   9 -13  -4   -0.00    4.70
   9 -13  -5    1.30    4.33
   9 -13  -6    0.00    4.51
   9 -13  -7   -0.00    4.26
   9 -13  -8   -0.00    3.79
   9 -13  -9   -0.00    4.27
   9 -13 -10    1.31    4.34
   9 -13 -11    0.00    3.51
   9 -13 -12   -0.00    4.21
   9 -13 -13   -0.00    4.21
   9 -13 -14    2.64    4.27
   9 -13 -15   -0.00    5.97
   9 -13 -16   -0.00    3.63
   9 -13 -17   -0.00    3.56
   9 -14  -1    0.00    2.90
   9 -14  -2    0.00    4.65
   9 -14  -3    0.48    3.40
   9 -14  -4   -0.00    3.19
   9 -14  -5    1.97    4.59
   9 -14  -6   -0.00    3.77
   9 -14  -7   -0.00    3.07
   9 -14  -8    0.59    4.10
   9 -14  -9    1.33    3.40
   9 -14 -10    0.01    4.11
   9 -14 -11    0.17    4.51
   9 -14 -12   -0.00    4.27
   9 -14 -13    1.42    3.81
   9 -15  -1    3.52    4.58
   9 -15  -2   -0.00    3.18
   9 -15  -3   -0.00    3.65
   9 -15  -4    1.88    4.69
   9 -15  -5    2.25    4.11
  -8   0   1    1.61    3.51
  -8   0   1   -0.00    3.29
   8   0  -1    1.30    3.56
  -8   0   2  407.25   43.52
  -8   0   2  436.97   45.99
   8   0  -2  419.23   47.06
  -8   0   3   -0.00    3.28
  -8   0   3    2.34    4.49
   8   0  -3    1.65    3.82
  -8   0   4   61.88   11.73
  -8   0   4   54.06   11.86
   8   0  -4   49.11   12.32
  -8   0   5    0.55    3.22
  -8   0   5   -0.00    3.83
   8   0  -5   -0.00    3.57
  -8   0   6   84.55   14.29
  -8   0   6   72.02   14.44
   8   0  -6   89.38   16.55
  -8   0   7    2.10    4.00
  -8   0   7   -0.00    3.91
   8   0  -7   -0.00    3.59
  -8   0   8  154.73   22.46
   8   0  -8  154.28   23.97
  -8   0   9   -0.00    3.02
   8   0  -9    3.00    5.00
   8   0 -10   -0.00    3.24
   8   0 -11    1.74    4.53
   8   0 -12  150.69   24.64
  -8   0  13   -0.00    3.34
   8   0 -13   -0.00    5.19
  -8   0  14   40.74    9.92
   8   0 -14   25.65    9.56
  -8   0  15   -0.00    3.85
   8   0 -15    3.03    5.53
  -8   0  16    4.39    5.46
   8   0 -16   12.75    8.15
  -8   0  17   -0.00    4.34
   8   0 -17    4.34    5.04
  -8   0  18   65.88   14.29
   8   0 -18   87.13   18.51
  -8   0  19    2.49    5.40
   8   0 -19   -0.00    3.66
  -8   0  20   14.12    7.44
   8   0 -20    5.21    6.03
  -8   0  21   -0.62    4.72
  -8   0  22   45.08   11.96
  -8   0  23   -0.00    4.17
  -8   0  24   21.76    8.68
   8   0 -24    6.50    6.89
  -8   0  25   -0.00    5.18
   8   0 -25   -0.00    4.45
  -8   0  26    4.78    4.30
   8   0 -26   -0.00    3.93
  -8   0  27    6.56    5.30
   8   0 -27   -0.00    5.62
  -8   0  28   19.02    9.62
   8   0 -28    7.35    7.17
  -8   0  29    0.02    4.63
  -8   0  30    3.45    4.38
  -8   0  31    1.83    3.51
  -8   0  32    1.82    4.59
  -8   0  33   -0.00    5.11
  -8   0  34    8.13    7.07
  -8   0  35    4.81    5.53
  -8   0  36    2.80    4.69
  -8   1   1   49.20   10.25
  -8   1   1   42.51   10.94
   8  -1  -1   64.96   13.70
   8   1  -1   44.06   11.68
  -8  -1   1   80.12   12.76
  -8  -1   1   51.96   11.81
  -8   1   2    2.07    3.24
  -8   1   2    0.00    3.54
   8  -1  -2    0.00    4.06
   8   1  -2    5.61    5.43
  -8  -1   2    9.57    4.87
  -8  -1   2    3.35    3.73
  -8   1   3    2.68    3.03
  -8   1   3    6.07    4.48
   8  -1  -3   -0.00    3.57
   8   1  -3    5.99    4.85
  -8  -1   3    4.14    4.05
  -8  -1   3   -0.00    3.74
  -8   1   4   34.40    8.79
  -8   1   4   32.23    9.22
   8  -1  -4   38.84   10.31
   8   1  -4   34.99   10.00
  -8  -1   4   30.94    8.12
  -8  -1   4   38.03    9.99
  -8   1   5    2.08    3.32
  -8   1   5    6.40    5.13
   8  -1  -5    3.70    5.06
   8   1  -5    5.23    4.87
  -8  -1   5    3.25    4.40
  -8  -1   5    4.27    4.60
  -8   1   6   74.40   12.98
   8  -1  -6   61.15   13.77
   8   1  -6   70.10   14.83
  -8  -1   6   78.42   13.37
  -8  -1   6   61.49   13.25
  -8   1   7    3.45    3.71
   8  -1  -7    1.76    4.21
   8   1  -7    4.20    4.68
  -8  -1   7    2.98    4.43
   8  -1  -8    0.00    3.79
   8   1  -8    5.66    5.18
  -8  -1   8    7.69    5.36
   8  -1  -9    7.95    5.75
   8   1  -9   12.08    7.12
  -8  -1   9    8.08    5.45
   8  -1 -10  155.09   24.20
   8   1 -10  169.06   25.68
  -8  -1  10  139.99   22.03
   8  -1 -11    1.14    4.25
   8   1 -11    5.44    6.13
  -8  -1  11    2.45    4.09
   8  -1 -12   12.98    6.54
   8   1 -12    7.12    6.62
  -8  -1  12    5.37    4.98
  -8   1  13    0.80    2.99
   8  -1 -13   -0.00    3.87
   8   1 -13   -0.00    5.32
  -8  -1  13    0.82    3.65
  -8   1  14   45.67   11.29
   8  -1 -14   80.93   16.90
   8   1 -14   67.21   16.16
  -8  -1  14   86.74   14.52
  -8   1  15   32.32    8.95
   8  -1 -15   33.60   11.06
   8   1 -15   21.44    9.25
  -8  -1  15   15.66    6.89
  -8   1  16   36.95   10.49
   8  -1 -16   33.64   11.83
   8   1 -16   49.47   13.75
  -8  -1  16   37.99   10.26
  -8   1  17    0.00    3.67
   8  -1 -17    2.48    4.50
   8   1 -17    3.45    5.97
  -8  -1  17   -0.00    2.84
  -8   1  18    1.26    4.23
   8   1 -18    4.98    5.41
  -8  -1  18    2.07    3.80
  -8   1  19    2.17    4.38
   8   1 -19    5.18    5.21
  -8  -1  19    5.44    5.54
  -8   1  20    7.47    5.17
   8   1 -20   12.85    8.11
  -8  -1  20   11.47    6.16
  -8   1  21   -0.00    3.12
   8   1 -21    3.36    5.69
  -8  -1  21    2.97    5.19
  -8   1  22   50.40   12.08
   8  -1 -22   35.43   12.80
   8   1 -22   41.44   13.29
  -8  -1  22   38.96   11.44
  -8   1  23   -0.00    2.76
   8  -1 -23   -0.00    4.56
  -8  -1  23   -0.00    4.06
  -8   1  24    3.63    6.85
   8  -1 -24    6.98    6.80
  -8  -1  24   11.95    6.76
  -8   1  25   -0.00    5.36
   8  -1 -25    2.84    5.88
  -8  -1  25    4.21    4.07
  -8   1  26   14.61    7.22
   8  -1 -26    5.17    6.40
  -8  -1  26    4.31    6.85
  -8   1  27    4.22    4.87
   8  -1 -27    1.59    4.85
  -8  -1  27    0.44    4.45
  -8   1  28   -0.00    4.11
   8  -1 -28   -0.00    6.48
  -8  -1  28    3.75    4.65
  -8   1  29   -0.00    4.38
   8  -1 -29   -0.00    5.14
  -8  -1  29    3.33    4.99
  -8   1  30    3.92    7.23
   8  -1 -30    6.61    7.17
  -8  -1  30   16.67    8.24
  -8   1  31    2.85    4.29
   8  -1 -31    2.62    5.40
  -8  -1  31    0.04    4.57
  -8   1  32    7.36    7.03
  -8  -1  32    4.35    6.62
  -8   1  33    1.23    4.22
  -8  -1  33   -0.00    6.73
  -8   1  34   -0.00    4.25
  -8  -1  34   -0.00    6.11
  -8   1  35    1.38    5.39
  -8  -1  35    1.53    4.81
  -8   1  36    3.85    5.54
  -8   2   1    1.57    3.23
   8  -2  -1   -0.00    2.60
   8   2  -1    2.73    3.74
  -8  -2   1    0.00    2.81
  -8  -2   1   -0.00    2.30
  -8   2   2   55.80   11.55
   8  -2  -2   84.33   15.60
   8   2  -2   69.78   14.50
  -8  -2   2   56.11   11.36
  -8  -2   2   79.71   14.77
  -8   2   3    4.72    4.26
   8  -2  -3   11.67    5.71
   8   2  -3    4.39    4.62
  -8  -2   3    9.46    4.88
  -8  -2   3    8.14    5.08
  -8   2   4   26.61    7.87
   8  -2  -4   32.81    9.72
   8   2  -4   34.91    9.94
  -8  -2   4   26.78    7.97
  -8  -2   4   36.53    9.86
  -8   2   5    5.44    3.27
   8  -2  -5    5.06    4.84
   8   2  -5    2.32    4.04
  -8  -2   5   10.29    5.47
  -8  -2   5    0.00    3.53
  -8   2   6   85.44   14.15
   8  -2  -6   68.54   14.72
   8   2  -6   78.40   16.17
  -8  -2   6   86.28   14.23
  -8  -2   6   77.98   15.05
  -8   2   7   39.42    9.18
   8  -2  -7   21.67    8.63
   8   2  -7   34.40   10.35
  -8  -2   7   14.80    7.25
   8  -2  -8   81.83   15.97
   8   2  -8   74.45   16.13
  -8  -2   8   82.77   15.76
   8  -2  -9    8.13    5.38
   8   2  -9    8.01    6.04
  -8  -2   9   21.10    8.33
   8  -2 -10    1.53    4.27
   8   2 -10   -0.00    3.04
  -8  -2  10    0.80    3.97
   8  -2 -11    3.95    5.40
   8   2 -11    0.71    3.84
  -8  -2  11    0.00    3.25
   8  -2 -12   33.71   11.37
   8   2 -12   58.48   14.21
  -8  -2  12   48.28   11.05
  -8  -2  12   79.07   15.10
  -8   2  13   26.45    7.99
   8  -2 -13   27.82   10.18
   8   2 -13   15.60    8.54
  -8  -2  13   25.97    8.22
  -8  -2  13   34.52    9.84
  -8   2  14   23.84    8.00
   8  -2 -14   23.53    9.67
   8   2 -14    8.40    6.09
  -8  -2  14   32.04    8.74
  -8  -2  14   29.43    9.51
  -8   2  15   16.82    6.91
   8   2 -15   10.07    6.91
  -8  -2  15   12.94    6.36
  -8  -2  15   15.24    7.43
  -8   2  16   15.50    6.46
   8   2 -16   19.19    9.33
  -8  -2  16   23.87    8.12
  -8   2  17   10.37    6.10
   8   2 -17   14.28    8.11
  -8  -2  17   16.08    6.97
  -8   2  18   91.96   17.70
   8   2 -18  113.53   22.38
  -8  -2  18  143.03   20.71
  -8   2  19    8.88    5.82
   8  -2 -19    2.58    4.80
   8   2 -19    4.19    5.77
  -8  -2  19    0.00    3.61
  -8   2  20    6.97    6.01
   8  -2 -20   -0.00    3.45
   8   2 -20    0.31    4.84
  -8  -2  20   -0.00    4.84
  -8   2  21    4.70    4.32
   8  -2 -21   -0.00    3.66
   8   2 -21   -0.00    4.70
  -8  -2  21    1.58    5.06
  -8   2  22   26.11    8.94
   8  -2 -22    6.18    6.96
   8   2 -22   21.27   10.07
  -8  -2  22   22.44    8.91
  -8   2  23    4.97    4.32
   8  -2 -23   -0.00    5.17
  -8  -2  23    3.03    4.16
  -8   2  24    0.93    4.60
   8  -2 -24    0.87    4.81
  -8  -2  24   -0.00    3.67
  -8   2  25   -0.00    3.98
   8  -2 -25   -0.00    6.09
  -8  -2  25    5.59    5.05
  -8   2  26    6.62    6.27
   8  -2 -26   -0.00    4.90
  -8  -2  26    1.01    4.30
  -8   2  27    2.79    5.48
   8  -2 -27   -0.00    3.11
  -8  -2  27    1.40    3.87
  -8   2  28   12.82    7.23
   8  -2 -28    8.46    7.34
  -8  -2  28   14.11    8.50
  -8   2  29    1.95    4.39
   8  -2 -29    2.20    5.36
  -8  -2  29    5.40    5.79
  -8   2  30   -0.00    6.02
   8  -2 -30   -0.00    5.34
  -8  -2  30    1.31    5.70
  -8   2  31   -0.00    5.21
   8  -2 -31   -0.00    5.32
  -8  -2  31   -0.00    5.03
  -8   2  32    2.93    6.19
   8  -2 -32    6.08    7.11
  -8  -2  32    0.72    4.42
  -8   2  33    3.60    6.09
   8  -2 -33    1.45    3.76
  -8  -2  33    3.37    4.22
  -8   2  34    0.13    3.68
   8  -2 -34   -0.00    5.47
  -8  -2  34    5.65    5.66
  -8   2  35    5.32    5.93
  -8  -2  35    0.00    5.68
  -8   2  36   -0.00    5.11
  -8   3   1   67.92   12.19
   8  -3  -1   65.66   14.23
   8   3  -1   68.62   14.49
  -8  -3   1   70.94   12.89
  -8  -3   1   73.07   14.33
  -8   3   2   -0.00    2.27
   8  -3  -2   -0.00    4.10
   8   3  -2    2.71    4.47
  -8  -3   2   -0.00    2.85
  -8  -3   2   -0.00    3.02
  -8   3   3   26.60    7.65
   8  -3  -3   44.73   10.97
   8   3  -3   29.78    9.65
  -8  -3   3   44.19    9.81
  -8  -3   3   41.68   10.63
  -8   3   4  113.35   16.72
   8  -3  -4   93.25   17.51
   8   3  -4   83.77   17.06
  -8  -3   4  123.05   17.39
  -8  -3   4  118.32   18.77
  -8   3   5   16.98    6.14
   8  -3  -5   11.17    6.37
   8   3  -5    9.63    6.17
  -8  -3   5   13.47    5.83
  -8  -3   5    5.02    5.14
  -8   3   6   11.03    5.66
   8  -3  -6   26.21    9.08
   8   3  -6   43.12   11.27
  -8  -3   6   32.31    8.16
  -8  -3   6   32.58    9.41
  -8   3   7   11.34    5.74
   8  -3  -7   16.30    7.01
   8   3  -7    7.38    5.30
  -8  -3   7   13.44    6.86
   8  -3  -8    7.63    6.18
   8   3  -8   16.60    7.01
  -8  -3   8    0.00    4.38
   8  -3  -9    1.85    4.21
   8   3  -9    5.19    5.11
  -8  -3   9   -0.00    3.28
   8  -3 -10   40.10   11.78
   8   3 -10   83.35   16.68
  -8  -3  10   64.52   13.85
   8  -3 -11   38.22   11.83
   8   3 -11   57.42   14.39
  -8  -3  11  101.61   17.08
   8   3 -12   -0.00    4.52
  -8  -3  12   -0.00    3.30
  -8  -3  12    9.16    6.33
  -8   3  13   12.78    5.82
   8   3 -13   11.38    6.63
  -8  -3  13    8.32    5.84
  -8  -3  13    7.85    5.86
  -8   3  14   15.51    6.87
   8   3 -14   18.57    8.63
  -8  -3  14   22.56    7.87
  -8  -3  14   17.99    7.75
  -8   3  15   11.35    6.37
   8   3 -15   25.48   10.19
  -8  -3  15   19.62    7.97
  -8  -3  15   16.16    8.40
  -8   3  16   31.88   10.06
   8  -3 -16   62.09   15.08
   8   3 -16   85.83   17.81
  -8  -3  16   65.56   13.34
  -8  -3  16   60.71   14.24
  -8   3  17   -0.00    3.38
   8  -3 -17    6.66    5.75
   8   3 -17    2.83    5.77
  -8  -3  17    2.64    4.48
  -8  -3  17   -0.00    3.12
  -8   3  18   -0.00    3.97
   8  -3 -18    0.98    5.20
   8   3 -18    5.11    5.02
  -8  -3  18    2.50    4.29
  -8   3  19   16.04    7.28
   8  -3 -19    1.05    4.58
   8   3 -19   23.09    9.91
  -8  -3  19   11.16    5.93
  -8   3  20   65.45   14.20
   8  -3 -20   80.86   17.57
  -8  -3  20   74.12   14.95
  -8   3  21    0.71    3.95
   8  -3 -21   -0.00    3.16
  -8  -3  21    5.75    5.23
  -8   3  22   -0.00    4.89
   8  -3 -22    7.83    6.91
  -8  -3  22   10.21    7.08
  -8   3  23    4.75    4.67
   8  -3 -23    3.72    6.87
  -8  -3  23    4.57    5.76
  -8   3  24    8.25    6.27
   8  -3 -24    6.14    6.87
  -8  -3  24   11.73    6.83
  -8   3  25   12.53    7.02
   8  -3 -25    4.86    6.83
  -8  -3  25    8.29    6.76
  -8   3  26    2.73    4.73
   8  -3 -26    0.05    3.36
  -8  -3  26    0.45    3.34
  -8   3  27   -0.00    4.32
   8  -3 -27    3.80    5.24
  -8  -3  27   -0.00    4.10
  -8   3  28   -0.00    5.49
   8  -3 -28   -0.00    3.36
  -8  -3  28   -0.00    4.71
  -8   3  29   -0.00    4.72
   8  -3 -29   -0.00    5.38
  -8  -3  29    1.61    4.69
  -8   3  30    3.68    6.11
   8  -3 -30    1.40    5.94
  -8  -3  30   10.12    6.80
  -8   3  31   -0.00    4.47
   8  -3 -31    0.27    4.73
  -8  -3  31   -0.00    5.62
  -8   3  32    0.00    5.00
   8  -3 -32    2.70    6.35
  -8  -3  32   -0.00    2.50
  -8   3  33   -0.00    5.10
   8  -3 -33   -0.00    3.65
  -8  -3  33   -0.00    5.12
  -8   3  34    2.81    4.21
   8  -3 -34   -0.00    6.02
  -8  -3  34    7.17    6.52
  -8   3  35    3.67    6.09
   8  -3 -35   -0.00    5.21
  -8  -3  35    2.02    7.22
  -8   3  36    3.49    6.79
   8  -3 -36    0.00    5.19
  -8   4   1   65.15   11.61
   8  -4  -1   30.88   10.04
   8   4  -1   44.44   11.07
  -8  -4   1   58.74   10.99
  -8  -4   1   42.98   11.34
  -8   4   2    6.35    4.84
   8  -4  -2   35.46   10.37
   8   4  -2   11.86    6.02
  -8  -4   2   20.25    6.73
  -8  -4   2   21.21    7.97
  -8   4   3   22.77    6.80
   8  -4  -3    9.01    6.03
   8   4  -3    7.84    5.59
  -8  -4   3   22.92    7.32
  -8  -4   3   15.86    6.87
  -8   4   4  104.58   16.56
   8  -4  -4   87.68   17.52
   8   4  -4  102.37   18.32
  -8  -4   4  125.20   17.36
  -8  -4   4  128.54   19.64
  -8   4   5    1.97    3.19
   8  -4  -5    0.00    3.21
   8   4  -5   21.90    7.92
  -8  -4   5   12.45    5.23
  -8  -4   5    2.70    4.15
  -8   4   6   48.36   10.08
   8   4  -6   39.41   11.25
  -8  -4   6   36.18   10.29
  -8   4   7   81.66   13.81
   8   4  -7   80.24   16.54
  -8  -4   7   56.81   13.55
   8   4  -8   15.97    7.86
  -8  -4   8   20.72    7.94
   8   4  -9    0.00    4.44
  -8  -4   9    1.82    3.64
   8   4 -10    0.75    3.52
  -8  -4  10   -0.00    3.92
   8   4 -11   14.30    7.21
  -8  -4  11   14.37    7.55
   8   4 -12   62.79   15.12
  -8  -4  12   76.24   13.86
  -8  -4  12   56.85   13.67
   8  -4 -13   13.14    7.21
   8   4 -13    7.28    6.16
  -8  -4  13    3.54    4.69
  -8  -4  13   18.96    7.79
  -8   4  14   41.94    9.90
   8  -4 -14   13.62    7.92
   8   4 -14   35.17   10.95
  -8  -4  14   52.79   11.68
  -8  -4  14   38.87   11.18
  -8   4  15    4.29    4.01
   8  -4 -15    0.00    3.57
  -8  -4  15    1.07    3.67
  -8   4  16    7.34    5.41
   8  -4 -16   11.86    7.36
  -8  -4  16   20.68    7.47
  -8   4  17   13.22    5.83
   8  -4 -17    1.22    4.28
  -8  -4  17   18.97    7.37
  -8   4  18   51.01   12.13
   8  -4 -18   55.96   14.65
  -8  -4  18   58.31   12.68
  -8   4  19    3.87    5.04
   8  -4 -19    7.06    5.53
  -8  -4  19    0.37    5.20
  -8   4  20    1.96    3.98
   8  -4 -20    3.31    4.29
  -8  -4  20    8.39    5.95
  -8   4  21    5.63    4.94
   8  -4 -21   -0.00    3.39
  -8  -4  21    5.37    4.70
  -8   4  22   10.29    6.35
   8  -4 -22    3.42    6.46
  -8  -4  22   12.21    6.46
  -8   4  23    0.45    3.09
   8  -4 -23    2.47    5.04
  -8  -4  23   12.68    7.24
  -8   4  24    4.97    5.77
   8  -4 -24   -0.00    5.11
  -8  -4  24    4.35    6.01
  -8   4  25    0.50    3.57
   8  -4 -25   -0.00    5.41
  -8  -4  25    1.26    4.63
  -8   4  26   -0.00    2.92
   8  -4 -26   -0.00    3.91
  -8  -4  26    1.48    3.97
  -8   4  27   -0.00    4.12
   8  -4 -27   -0.00    5.95
  -8  -4  27    3.45    5.33
  -8   4  28   -0.00    3.54
   8  -4 -28   -0.00    5.29
  -8  -4  28    7.77    5.31
  -8   4  29    7.94    6.86
   8  -4 -29   -0.00    4.59
  -8  -4  29    9.90    7.24
  -8   4  30    1.12    4.66
   8  -4 -30    2.78    6.39
  -8  -4  30    1.10    5.19
  -8   4  31   -0.00    5.33
   8  -4 -31   -0.00    5.73
  -8  -4  31   -0.00    4.96
  -8   4  32    1.64    5.45
   8  -4 -32    8.42    7.12
  -8  -4  32   11.36    7.87
  -8   4  33    5.09    7.17
   8  -4 -33    4.83    6.59
  -8  -4  33    6.64    6.13
  -8   4  34    8.50    7.97
   8  -4 -34    0.44    5.59
  -8  -4  34    0.00    8.17
  -8   4  35    9.28    7.28
   8  -4 -35   -0.00    5.91
  -8   4  36    0.00    6.51
   8  -4 -36   -0.00    6.27
   8  -4 -37    6.65    6.88
   8  -4 -38    4.54    7.41
  -8   5   1   32.57    8.17
   8   5  -1   18.96    7.84
  -8  -5   1   18.46    6.40
  -8  -5   1   20.02    8.19
  -8   5   2   17.84    6.34
   8   5  -2    8.42    5.99
  -8  -5   2   19.05    6.33
  -8  -5   2   12.97    6.56
  -8   5   3   69.81   12.84
   8   5  -3   75.77   15.36
  -8  -5   3   92.16   14.30
  -8  -5   3   59.06   13.61
  -8   5   4   15.64    6.18
   8   5  -4   11.83    6.62
  -8  -5   4   16.76    6.10
  -8  -5   4   13.27    6.93
  -8   5   5   52.39   10.97
   8   5  -5   44.60   12.44
  -8  -5   5   46.65   10.34
  -8  -5   5   74.36   14.57
  -8   5   6   75.40   13.41
   8   5  -6   88.49   16.69
  -8  -5   6   70.11   15.24
  -8   5   7    1.26    3.43
   8   5  -7    0.00    3.29
  -8  -5   7    2.94    3.55
   8   5  -8   -0.00    4.51
  -8  -5   8    1.19    4.54
   8  -5  -9    4.30    5.05
   8   5  -9   16.13    7.76
   8  -5 -10  147.15   22.95
   8  -5 -11   26.47    9.11
  -8  -5  11   23.20    7.52
   8  -5 -12   -0.00    3.84
  -8  -5  12   -0.00    3.07
   8  -5 -13    1.47    4.83
  -8  -5  13   -0.00    3.21
  -8   5  14   13.77    6.39
   8  -5 -14    2.93    4.18
  -8  -5  14    0.17    4.11
  -8   5  15   12.39    6.21
   8  -5 -15    7.70    5.49
  -8  -5  15   18.17    7.51
  -8   5  16   49.40   11.23
   8  -5 -16   27.02   10.71
  -8  -5  16   47.07   11.63
  -8   5  17    6.87    5.46
   8  -5 -17    9.46    6.93
  -8  -5  17    6.63    5.28
  -8   5  18    2.00    4.65
   8  -5 -18    0.39    3.38
  -8  -5  18    1.71    3.71
  -8   5  19   18.76    7.52
   8  -5 -19   11.65    7.20
  -8  -5  19   16.07    7.52
  -8   5  20   21.57    7.73
   8  -5 -20    9.62    7.22
  -8  -5  20   14.32    7.00
  -8   5  21   18.80    7.62
   8  -5 -21   15.36    8.27
  -8  -5  21   18.97    8.34
  -8   5  22   15.14    7.43
   8  -5 -22   11.03    8.19
  -8  -5  22    4.11    5.22
  -8   5  23    1.60    4.00
   8  -5 -23    1.01    6.11
  -8  -5  23    2.07    4.49
  -8   5  24    3.44    4.43
   8  -5 -24   -0.00    5.99
  -8  -5  24    7.64    5.79
  -8   5  25    4.78    5.78
   8  -5 -25    8.05    7.87
  -8  -5  25   11.74    6.30
  -8   5  26    3.86    4.84
   8  -5 -26    0.47    3.29
  -8  -5  26   10.11    6.37
  -8   5  27   -0.00    4.35
   8  -5 -27    6.84    7.41
  -8  -5  27    0.02    3.33
  -8   5  28    1.27    5.12
   8  -5 -28    2.36    5.95
  -8  -5  28   -0.00    4.65
  -8   5  29    1.99    4.40
   8  -5 -29    0.00    4.71
  -8  -5  29    3.74    6.11
  -8   5  30    0.00    6.00
   8  -5 -30    0.00    5.61
  -8  -5  30    1.35    5.17
  -8   5  31    2.26    5.47
   8  -5 -31    2.29    5.37
  -8  -5  31    0.00    6.06
  -8   5  32    3.07    6.42
   8  -5 -32    3.75    5.58
  -8  -5  32   17.36    8.02
  -8   5  33    0.08    4.71
   8  -5 -33   -0.00    2.18
  -8  -5  33    1.84    4.66
  -8   5  34    0.00    5.06
   8  -5 -34   -0.00    4.15
  -8  -5  34   -0.00    6.52
  -8   5  35    4.69    6.32
   8  -5 -35    3.06    6.82
  -8   5  36    1.91    5.12
   8  -5 -36   -0.00    4.41
   8  -5 -37    2.73    6.51
  -8   6   1   82.90   13.95
   8  -6  -1   72.22   15.02
  -8  -6   1   96.82   15.06
  -8   6   2   50.40   10.85
   8  -6  -2   52.94   12.61
  -8  -6   2   79.87   12.95
  -8   6   3   65.18   12.44
   8  -6  -3   50.97   13.04
  -8  -6   3   88.81   13.96
  -8   6   4   52.68   10.65
   8  -6  -4   31.00    9.69
  -8  -6   4   29.18    8.10
  -8   6   5   21.03    7.11
   8  -6  -5    6.81    5.30
  -8   6   6   31.55    8.01
   8  -6  -6   13.16    6.88
  -8   6   7   31.93    8.38
   8  -6  -7   20.37    8.29
   8  -6  -8   28.32    9.05
   8  -6  -9    1.75    4.03
   8  -6 -10    0.54    3.64
   8  -6 -11   13.61    7.29
  -8  -6  11   23.75    7.58
   8  -6 -12    5.36    5.99
  -8  -6  12   19.82    7.58
   8  -6 -13   17.04    8.34
  -8  -6  13   10.69    5.71
  -8   6  14   15.06    6.29
   8  -6 -14    4.22    5.60
  -8  -6  14   24.56    8.21
  -8   6  15   11.39    5.98
   8  -6 -15    9.80    6.46
  -8  -6  15    7.29    4.85
  -8   6  16    5.27    4.95
   8  -6 -16    2.00    5.40
  -8  -6  16    7.80    5.64
  -8   6  17   46.03   10.98
   8  -6 -17   20.20    9.75
  -8  -6  17   55.77   12.12
  -8   6  18   14.69    6.67
   8  -6 -18   21.16    9.00
  -8  -6  18    7.43    5.28
  -8   6  19    2.74    4.60
   8  -6 -19   -0.00    3.52
  -8  -6  19    1.14    4.28
  -8   6  20    0.34    4.07
   8  -6 -20    0.00    3.67
  -8  -6  20    3.60    4.69
  -8   6  21   -0.00    3.20
   8  -6 -21   -0.00    3.88
  -8  -6  21   -0.00    4.06
  -8   6  22   -0.00    4.54
   8  -6 -22    1.59    4.02
  -8  -6  22    1.96    4.55
  -8   6  23   16.28    7.51
   8  -6 -23    6.39    7.18
  -8  -6  23   15.06    7.09
  -8   6  24    1.93    3.91
   8  -6 -24   -0.00    5.90
  -8  -6  24    6.97    6.36
  -8   6  25    3.84    4.59
   8  -6 -25    0.59    4.28
  -8  -6  25    3.47    5.36
  -8   6  26    1.53    4.24
   8  -6 -26   -0.00    4.37
  -8  -6  26    1.27    4.44
  -8   6  27    1.43    4.13
   8  -6 -27    1.79    6.73
  -8  -6  27    5.78    6.09
  -8   6  28   -0.00    3.59
   8  -6 -28   -0.00    6.55
  -8  -6  28    0.15    3.35
  -8   6  29    6.79    6.33
   8  -6 -29    0.00    5.59
  -8  -6  29    3.88    5.07
  -8   6  30    1.32    5.05
   8  -6 -30    2.60    6.31
  -8  -6  30    0.61    3.46
  -8   6  31    5.59    5.26
   8  -6 -31    2.00    6.48
  -8  -6  31    2.48    5.02
  -8   6  32   -0.00    3.80
   8  -6 -32    2.05    6.44
  -8  -6  32   -0.00    4.30
  -8   6  33   -0.00    4.72
   8  -6 -33   17.79    9.18
  -8  -6  33    6.54    6.01
  -8   6  34    0.86    5.30
   8  -6 -34   -0.00    6.55
  -8  -6  34   -0.00    3.54
  -8   6  35    4.09    6.23
   8  -6 -35   -0.00    6.66
  -8   6  36   -0.00    4.97
   8  -6 -36    5.65    6.52
  -8   7   1   67.72   12.04
   8  -7  -1   42.08   11.38
  -8  -7   1   54.31   11.21
  -8   7   2    1.35    3.81
   8  -7  -2    2.83    4.52
  -8  -7   2   -0.00    2.64
  -8   7   3   26.21    7.96
   8  -7  -3   29.08    9.23
  -8  -7   3   40.10    9.08
  -8   7   4    2.26    2.66
   8  -7  -4    7.92    4.88
  -8  -7   4    0.69    3.12
  -8   7   5   54.53   11.43
   8  -7  -5   61.74   13.54
  -8   7   6   18.11    6.45
   8  -7  -6    5.81    5.66
  -8   7   7   -0.00    3.15
   8  -7  -7    0.19    4.18
   8  -7  -8    1.99    4.09
   8  -7  -9   42.36   11.34
   8  -7 -10   17.99    7.69
   8  -7 -11   24.95    9.28
  -8  -7  11   46.53   10.46
   8  -7 -12   -0.00    2.41
  -8  -7  12    0.53    4.03
   8  -7 -13   14.10    7.79
  -8  -7  13    8.09    5.20
  -8   7  14    2.41    4.38
   8  -7 -14    4.80    5.30
  -8  -7  14   20.83    7.49
  -8   7  15   37.93    9.98
   8  -7 -15   34.41   11.14
  -8  -7  15   36.74   10.33
  -8   7  16    1.76    3.60
   8  -7 -16    1.45    6.08
  -8  -7  16    2.66    4.27
  -8   7  17    4.04    4.02
   8  -7 -17   -0.00    3.87
  -8  -7  17    0.00    4.25
  -8   7  18   -0.00    3.86
   8  -7 -18   -0.00    4.15
  -8  -7  18    2.15    4.01
  -8   7  19    1.48    3.08
   8  -7 -19   -0.00    4.27
  -8  -7  19    0.00    3.43
  -8   7  20    6.37    5.21
   8  -7 -20    1.04    4.91
  -8  -7  20    0.24    3.39
  -8   7  21    3.45    5.27
   8  -7 -21   11.53    8.02
  -8  -7  21   29.36    8.81
  -8   7  22    2.39    4.62
   8  -7 -22    2.25    4.98
  -8  -7  22    2.08    4.55
  -8   7  23    3.19    4.33
   8  -7 -23    0.00    3.83
  -8  -7  23    2.24    4.35
  -8   7  24    0.10    3.75
   8  -7 -24    6.27    6.00
  -8  -7  24    0.51    3.96
  -8   7  25   16.84    7.50
   8  -7 -25    6.89    7.08
  -8  -7  25   22.91    8.81
  -8   7  26    5.59    5.49
   8  -7 -26    3.55    6.01
  -8  -7  26    5.89    5.47
  -8   7  27   10.98    6.93
   8  -7 -27   -0.00    4.89
  -8  -7  27    6.10    5.66
  -8   7  28    0.00    4.45
   8  -7 -28   -0.00    5.69
  -8  -7  28    6.43    5.99
  -8   7  29    2.53    4.84
   8  -7 -29   -0.00    6.36
  -8  -7  29    0.22    4.79
  -8   7  30    1.53    5.26
   8  -7 -30   -0.00    4.12
  -8  -7  30    2.71    4.82
  -8   7  31    5.10    5.70
   8  -7 -31    2.39    4.91
  -8  -7  31    2.98    4.95
  -8   7  32    2.35    5.08
   8  -7 -32   11.77    8.79
  -8  -7  32    2.39    5.37
  -8   7  33    1.59    4.21
   8  -7 -33    3.13    7.31
  -8  -7  33   -0.00    4.57
  -8   7  34   -0.00    6.15
   8  -7 -34   -0.00    4.19
  -8   7  35    2.40    5.42
  -8   7  36    3.33    4.82
  -8   8   1   58.17   11.72
   8  -8  -1   68.04   13.73
  -8  -8   1   63.41   12.01
  -8   8   2    3.51    3.97
   8  -8  -2    3.31    3.88
  -8  -8   2    0.00    3.50
  -8   8   3   45.98    9.64
   8  -8  -3   23.83    8.65
  -8  -8   3   30.61    8.33
  -8   8   4   12.89    5.79
   8  -8  -4    9.03    5.70
  -8  -8   4   15.88    6.44
  -8   8   5    2.54    3.42
   8  -8  -5    0.11    3.98
  -8   8   6    3.37    3.45
   8  -8  -6    2.01    4.28
  -8   8   7   92.93   15.27
   8  -8  -7   87.77   16.47
   8  -8  -8    3.45    4.55
   8  -8  -9    5.30    5.51
   8  -8 -10    0.43    3.58
  -8  -8  10    3.74    3.96
   8  -8 -11    0.00    4.82
  -8  -8  11    6.34    5.03
   8  -8 -12    1.45    4.26
  -8  -8  12    2.83    3.99
   8  -8 -13   20.70    8.66
  -8  -8  13   26.91    8.62
  -8   8  14   -0.00    4.14
   8  -8 -14    0.20    4.23
  -8  -8  14    0.53    3.80
  -8   8  15    1.03    4.14
   8  -8 -15    8.91    5.47
  -8  -8  15    9.45    5.74
  -8   8  16   -0.00    3.06
   8  -8 -16    2.02    4.07
  -8  -8  16    3.88    4.39
  -8   8  17   16.36    7.03
   8  -8 -17    5.12    6.08
  -8  -8  17   25.22    8.54
  -8   8  18    1.93    3.64
   8  -8 -18    0.00    5.34
  -8  -8  18    0.13    3.97
  -8   8  19    2.71    4.54
   8  -8 -19    8.17    6.34
  -8  -8  19    1.88    3.67
  -8   8  20   -0.00    3.66
   8  -8 -20   -0.00    4.16
  -8  -8  20   -0.00    3.85
  -8   8  21    6.04    5.00
   8  -8 -21   -0.00    4.48
  -8  -8  21   -0.00    4.57
  -8   8  22    1.50    4.61
   8  -8 -22   -0.00    3.22
  -8  -8  22    0.66    3.29
  -8   8  23    9.02    6.15
   8  -8 -23   21.60    8.82
  -8  -8  23   25.32    9.39
  -8   8  24    7.02    5.23
   8  -8 -24    0.00    5.82
  -8  -8  24    2.14    5.06
  -8   8  25    4.30    4.84
   8  -8 -25   -0.00    5.61
  -8  -8  25    4.26    5.55
  -8   8  26    2.10    4.19
   8  -8 -26    7.64    6.52
  -8  -8  26   -0.00    5.18
  -8   8  27    6.04    5.51
   8  -8 -27    2.47    4.77
  -8  -8  27    1.16    4.16
  -8   8  28   -0.00    3.99
   8  -8 -28   -0.00    5.77
  -8  -8  28   -0.00    3.78
  -8   8  29    7.60    5.48
   8  -8 -29   -0.00    5.45
  -8  -8  29    7.17    6.38
  -8   8  30   -0.00    4.54
   8  -8 -30    4.30    5.86
  -8  -8  30    2.16    5.43
  -8   8  31   -0.00    4.06
   8  -8 -31   -0.00    4.18
  -8  -8  31   -0.00    4.87
  -8   8  32   -0.00    4.20
   8  -8 -32    1.02    5.79
  -8  -8  32    3.51    5.44
  -8   8  33    0.57    5.01
  -8  -8  33   -0.00    5.34
  -8   9   1   97.36   14.77
   8  -9  -1   58.54   14.04
  -8  -9   1   82.25   13.92
  -8   9   2    1.02    3.16
   8  -9  -2    0.00    4.37
  -8  -9   2    4.86    4.40
  -8   9   3   36.53    8.90
   8  -9  -3   32.29    9.67
  -8  -9   3   32.02    8.50
  -8   9   4    2.11    3.83
   8  -9  -4    3.96    4.71
  -8   9   5   31.38    7.97
   8  -9  -5   12.83    6.65
  -8   9   6    5.47    4.07
   8  -9  -6    2.13    4.49
  -8   9   7   -0.00    2.99
   8  -9  -7    0.75    4.25
   8  -9  -8   -0.58    4.74
   8  -9  -9    8.00    4.54
   8  -9 -10   -0.00    2.14
  -8  -9  10    0.32    3.64
   8  -9 -11   81.89   15.74
  -8  -9  11   66.22   13.59
   8  -9 -12   -0.00    3.41
  -8  -9  12    2.08    3.39
   8  -9 -13   -0.00    4.85
  -8  -9  13    0.13    3.58
  -8   9  14    2.53    3.59
   8  -9 -14    7.47    5.33
  -8  -9  14   -0.00    3.90
  -8   9  15   23.62    7.88
   8  -9 -15    8.63    6.31
  -8   9  16    5.72    4.45
   8  -9 -16   -0.00    4.77
  -8  -9  16    0.00    3.88
  -8   9  17    2.25    3.87
   8  -9 -17   -0.00    4.75
  -8  -9  17   -0.00    3.86
  -8   9  18    1.66    3.66
   8  -9 -18    5.87    5.91
  -8  -9  18    5.23    5.25
  -8   9  19   12.22    6.01
   8  -9 -19    3.63    5.92
  -8  -9  19   12.26    6.72
  -8   9  20    8.38    5.50
   8  -9 -20    0.45    3.18
  -8  -9  20   -0.00    3.55
  -8   9  21    3.18    4.45
   8  -9 -21    2.08    5.09
  -8  -9  21   28.42    9.33
  -8   9  22   -0.00    3.59
   8  -9 -22   -0.00    4.62
  -8  -9  22    7.67    6.60
  -8   9  23    1.94    3.82
   8  -9 -23    4.14    5.62
  -8  -9  23    0.00    3.74
   8  -9 -24    1.82    5.47
  -8  -9  24   -0.00    4.76
   8  -9 -25    8.51    7.07
  -8  -9  25    3.41    4.28
   8  -9 -26   -0.00    4.49
  -8  -9  26    5.83    5.79
   8  -9 -27    2.47    6.02
  -8  -9  27    0.45    5.08
   8  -9 -28   -0.00    4.71
  -8  -9  28   -0.00    3.23
   8  -9 -29   -0.00    6.31
  -8  -9  29    0.23    4.44
   8  -9 -30    6.11    7.04
  -8  -9  30    0.00    4.90
  -8  -9  31    3.17    5.21
  -8  -9  32   -0.00    5.30
  -8  10   1   21.63    7.13
   8 -10  -1   15.01    6.91
  -8 -10   1   20.65    6.75
  -8  10   2   -0.00    2.52
   8 -10  -2    0.00    3.32
  -8 -10   2    0.00    2.72
  -8  10   3   23.35    7.29
   8 -10  -3   33.90    9.42
  -8 -10   3   39.50    8.99
  -8  10   4   16.83    6.39
   8 -10  -4   10.89    6.14
  -8  10   5    3.05    3.51
   8 -10  -5    2.68    4.96
  -8  10   6   -0.00    3.21
   8 -10  -6   -0.00    3.64
  -8  10   7   36.25    9.14
   8 -10  -7   38.21   10.39
   8 -10  -8    0.00    3.78
   8 -10  -9    5.92    4.67
   8 -10 -10    2.05    4.54
  -8 -10  10   -0.00    3.67
   8 -10 -11    5.15    4.95
  -8 -10  11    4.60    3.94
   8 -10 -12    0.00    4.01
  -8 -10  12   -0.00    3.57
   8 -10 -13    8.53    6.98
  -8 -10  13   33.79    9.22
   8 -10 -14    3.78    4.57
  -8 -10  14    0.00    4.58
   8 -10 -15   -0.00    3.06
  -8 -10  15    0.63    3.39
   8 -10 -16    0.08    3.58
  -8 -10  16   -0.00    3.69
   8 -10 -17   17.68    8.61
  -8 -10  17   31.07    9.98
   8 -10 -18    2.40    4.43
  -8 -10  18   -0.00    2.94
   8 -10 -19    5.30    5.90
  -8 -10  19    5.85    5.16
   8 -10 -20    0.49    4.49
  -8 -10  20    0.00    4.50
   8 -10 -21    0.81    3.73
  -8 -10  21    4.26    4.75
   8 -10 -22    0.00    4.88
  -8 -10  22   -0.00    4.10
   8 -10 -23   10.86    7.24
  -8 -10  23    9.90    6.55
   8 -10 -24    5.34    5.59
  -8 -10  24    3.87    5.45
   8 -10 -25   -0.00    4.07
  -8 -10  25   -0.00    4.16
   8 -10 -26    6.68    6.58
  -8 -10  26   -0.00    4.44
   8 -10 -27    1.90    5.60
  -8 -10  27    3.02    4.65
   8 -10 -28   -0.00    5.33
  -8 -10  28    1.09    4.16
  -8 -10  29    4.37    5.65
  -8 -10  30   -0.00    3.15
  -8 -10  31    0.00    3.84
  -8 -10  32   -0.00    4.70
   8 -11  -1   19.73    7.49
   8 -11  -2    4.13    4.68
   8 -11  -3    3.12    4.45
   8 -11  -4   -0.00    3.20
   8 -11  -5   10.86    6.71
   8 -11  -6   -0.00    3.45
   8 -11  -7    2.03    4.08
   8 -11  -8    0.00    3.79
   8 -11  -9    5.97    5.74
   8 -11 -10    2.69    4.25
   8 -11 -11    7.82    5.73
   8 -11 -12    1.61    3.30
   8 -11 -13    1.04    3.92
   8 -11 -14   -0.00    5.51
   8 -11 -15    9.36    6.99
   8 -11 -16    0.95    4.10
  -8 -11  16    0.09    3.35
   8 -11 -17    0.66    4.03
  -8 -11  17    0.00    3.78
   8 -11 -18   -0.00    4.56
  -8 -11  18   -0.00    3.61
   8 -11 -19    4.80    5.91
  -8 -11  19    0.04    3.56
   8 -11 -20    0.76    3.74
  -8 -11  20   -0.00    3.78
   8 -11 -21    1.54    4.33
  -8 -11  21   -0.00    3.73
   8 -11 -22   -0.00    5.01
  -8 -11  22   -0.00    3.67
   8 -11 -23   -0.00    3.70
  -8 -11  23   -0.00    3.68
   8 -11 -24   -0.00    6.08
  -8 -11  24    0.78    3.74
   8 -11 -25    8.24    6.62
  -8 -11  25    0.81    4.41
  -8 -11  26   -0.00    3.97
  -8 -11  27    3.70    5.39
  -8 -11  28    0.76    4.22
  -8 -11  29    5.91    5.93
  -8 -11  30    0.58    4.74
   8 -12  -1    3.96    4.78
   8 -12  -2    0.94    3.64
   8 -12  -3   25.38    8.53
   8 -12  -4   -0.00    3.47
   8 -12  -5    1.60    3.27
   8 -12  -6    0.00    4.01
   8 -12  -7    4.85    5.23
   8 -12  -8    0.00    5.39
   8 -12  -9    4.43    5.63
   8 -12 -10    3.01    4.14
   8 -12 -11    3.43    4.56
   8 -12 -12    0.00    4.10
   8 -12 -13    9.01    6.02
   8 -12 -14   -0.00    3.49
   8 -12 -15    3.07    4.56
   8 -12 -16    3.24    4.57
   8 -12 -17    5.03    4.26
   8 -12 -18   -0.00    3.93
   8 -12 -19    0.25    3.46
   8 -12 -20    0.26    3.31
   8 -12 -21    2.98    4.61
   8 -12 -22    0.45    4.27
   8 -12 -23   -0.00    4.72
   8 -13  -1    4.15    4.54
   8 -13  -2    0.60    3.37
   8 -13  -3    0.69    3.10
   8 -13  -4    9.18    5.85
   8 -13  -5   24.20    8.14
   8 -13  -6    4.81    4.73
   8 -13  -7    6.19    4.82
   8 -13  -8   -0.00    3.37
   8 -13  -9   17.05    6.47
   8 -13 -10    0.00    3.70
   8 -13 -11   -0.00    3.71
   8 -13 -12    0.87    3.86
   8 -13 -13    0.52    4.35
   8 -13 -14   -0.00    4.15
   8 -13 -15    2.72    4.32
   8 -13 -16   -0.00    4.20
   8 -13 -17    1.13    3.53
   8 -13 -18   -0.00    3.87
   8 -13 -19    3.24    4.76
   8 -13 -20   -0.00    4.26
   8 -14  -1   14.94    6.88
   8 -14  -2    0.97    4.61
   8 -14  -3    0.00    3.73
   8 -14  -4    1.44    3.52
   8 -14  -5   -0.00    3.57
   8 -14  -6   -0.00    3.81
   8 -14  -7    5.75    4.61
   8 -14  -8    0.00    3.60
   8 -14  -9    0.00    4.73
   8 -14 -10   -0.00    2.80
   8 -14 -11    0.98    3.51
   8 -14 -12    2.17    4.29
   8 -14 -13    6.78    5.40
   8 -14 -14    4.40    4.94
   8 -14 -15    3.63    4.34
   8 -14 -16   -0.00    2.99
   8 -14 -17   -0.00    4.53
   8 -15  -1    2.82    3.77
   8 -15  -2    2.01    3.63
   8 -15  -3    0.00    3.43
   8 -15  -4    0.89    2.79
   8 -15  -5   13.62    6.25
   8 -15  -6    0.11    2.53
   8 -15  -7   -0.00    3.00
   8 -15  -8    0.41    2.80
   8 -15  -9    0.55    2.35
   8 -15 -10   -0.00    3.60
   8 -15 -11    1.48    3.03
   8 -15 -12    5.33    4.59
   8 -15 -13    0.10    2.64
   8 -16  -1   -0.00    3.78
   8 -16  -2    0.15    3.59
   8 -16  -3   -0.00    3.73
   8 -16  -4    0.87    2.92
   8 -16  -5   -0.00    3.16
  -7   0   1  813.58   65.36
  -7   0   1  631.47   65.09
   7   0  -1  668.53   63.06
   7   0  -1  587.57   65.51
  -7   0   2   -0.00    3.05
  -7   0   2    4.57    4.23
   7   0  -2    2.90    4.06
  -7   0   3    5.80    3.94
  -7   0   3    5.15    3.74
   7   0  -3    7.91    5.29
  -7   0   4    1.84    3.75
  -7   0   4    1.92    2.36
   7   0  -4    6.32    4.21
  -7   0   5   29.12    7.97
  -7   0   5   44.56    9.98
   7   0  -5   51.51   11.40
  -7   0   6    1.64    3.02
   7   0  -6   -0.00    3.80
  -7   0   7  298.83   31.41
  -7   0   7  248.28   31.58
   7   0  -7  279.52   33.73
  -7   0   8    1.80    2.89
  -7   0   8   -0.00    3.38
   7   0  -8   -0.00    2.51
  -7   0   9    3.55    4.27
  -7   0   9    9.21    5.20
   7   0  -9   13.15    6.31
  -7   0  10   -0.00    2.89
  -7   0  10    2.87    4.17
   7   0 -10   -0.00    2.99
  -7   0  11  274.30   31.30
  -7   0  11  273.70   32.91
   7   0 -11  278.55   35.18
  -7   0  12   -0.00    2.92
  -7   0  12    0.00    3.46
   7   0 -12    2.66    4.90
  -7   0  13  103.75   17.22
   7   0 -13   94.48   18.25
   7   0 -14    5.83    5.42
   7   0 -15   14.68    8.08
   7   0 -16   -0.00    5.08
  -7   0  17  321.89   38.53
   7   0 -17  376.11   43.91
  -7   0  18    0.00    3.96
   7   0 -18   -0.00    4.76
  -7   0  19    9.84    6.11
   7   0 -19    4.95    6.49
   7   0 -20   -0.00    3.79
  -7   0  21    0.00    4.29
   7   0 -21    3.40    5.91
  -7   0  22    0.70    3.73
   7   0 -22    0.51    3.39
  -7   0  23   20.73    8.45
  -7   0  24   -0.00    3.11
  -7   0  25    1.00    3.53
  -7   0  26    2.17    4.87
   7   0 -26   -0.00    5.84
  -7   0  27   39.71   11.42
   7   0 -27   24.51   11.47
  -7   0  28   -0.00    3.67
   7   0 -28    3.01    5.30
  -7   0  29    4.73    5.63
   7   0 -29    0.10    4.40
  -7   0  30    1.25    5.46
   7   0 -30   -0.00    5.29
  -7   0  31    3.19    4.29
  -7   0  32   -0.00    4.55
  -7   0  33   18.33    8.29
  -7   0  34   -0.00    4.41
  -7   0  35    0.07    4.68
  -7   0  36    5.06    5.59
  -7   0  37    7.81    6.93
  -7   1   1    1.43    3.26
  -7   1   1   -0.00    3.69
   7  -1  -1    2.44    3.70
   7   1  -1    1.56    3.11
  -7  -1   1    1.33    2.76
  -7  -1   1   -0.00    3.48
  -7   1   2   15.57    5.83
  -7   1   2   23.46    7.65
   7  -1  -2   17.78    7.19
   7   1  -2   36.88    9.32
  -7  -1   2   40.01    8.30
  -7  -1   2   31.64    8.76
  -7   1   3  279.09   29.44
  -7   1   3  258.89   30.13
   7  -1  -3  235.27   30.47
   7   1  -3  262.12   31.52
  -7  -1   3  281.32   29.43
  -7  -1   3  210.96   28.98
  -7   1   4    5.40    4.28
  -7   1   4   -0.00    3.07
   7  -1  -4    0.00    4.29
   7   1  -4    6.72    5.32
  -7  -1   4    0.00    2.95
  -7  -1   4    2.67    3.66
  -7   1   5   71.17   12.64
  -7   1   5   90.31   14.66
   7  -1  -5   78.52   14.96
   7   1  -5   73.50   14.50
  -7  -1   5   80.30   13.40
  -7  -1   5   82.48   14.42
  -7   1   6    0.48    3.09
  -7   1   6   -0.00    3.13
   7  -1  -6   -0.00    3.35
   7   1  -6    1.30    3.07
  -7  -1   6    1.28    3.56
  -7  -1   6    0.35    2.84
  -7   1   7   39.09    8.46
  -7   1   7   25.66    7.69
   7  -1  -7   24.63    8.22
   7   1  -7   26.00    8.53
  -7  -1   7   41.51    8.63
  -7  -1   7   35.54    9.60
  -7   1   8   35.56    7.83
  -7   1   8   17.16    6.43
   7  -1  -8    3.25    4.37
   7   1  -8   15.49    6.60
  -7  -1   8   12.98    5.35
  -7  -1   8   15.17    6.15
  -7   1   9  282.21   30.98
  -7   1   9  277.70   32.31
   7  -1  -9  376.02   37.15
   7   1  -9  238.61   33.18
  -7  -1   9  241.93   29.82
  -7  -1   9  259.94   32.17
  -7   1  10   24.33    6.85
  -7   1  10   18.83    6.92
   7  -1 -10   29.12    9.66
   7   1 -10    9.57    6.21
  -7  -1  10   22.40    6.70
  -7  -1  10   12.66    6.09
  -7   1  11   71.42   12.56
   7  -1 -11   61.25   13.68
   7   1 -11   35.78   11.27
  -7  -1  11   74.69   12.62
  -7  -1  11   72.46   13.90
  -7   1  12   -0.00    2.67
   7  -1 -12    3.82    4.58
   7   1 -12   -0.00    4.03
  -7  -1  12    5.29    3.69
  -7  -1  12    3.42    4.32
   7  -1 -13  109.09   21.35
   7   1 -13  134.62   23.04
  -7  -1  13  202.59   24.62
   7  -1 -14    9.71    6.22
   7   1 -14    7.83    5.95
  -7  -1  14   10.12    5.84
   7  -1 -15  108.22   20.55
   7   1 -15  133.21   22.09
  -7  -1  15  115.08   19.38
   7  -1 -16   30.51   10.83
   7   1 -16   28.62    9.66
  -7  -1  16   16.25    7.39
  -7   1  17   22.79    7.83
   7  -1 -17    5.86    5.79
   7   1 -17   32.05   11.10
  -7  -1  17    9.33    5.88
  -7   1  18   -1.91    3.68
   7  -1 -18   -0.00    4.05
   7   1 -18    0.00    5.26
  -7  -1  18   -0.00    3.47
  -7   1  19  119.78   19.11
   7  -1 -19  125.14   22.38
   7   1 -19   92.08   20.17
  -7  -1  19  145.06   20.87
  -7   1  20    4.22    4.71
   7   1 -20    2.07    4.58
  -7  -1  20    0.78    3.48
  -7   1  21   56.92   12.50
   7   1 -21   46.66   14.10
  -7  -1  21   50.66   11.92
  -7   1  22   -0.00    3.54
   7   1 -22    6.85    7.21
  -7  -1  22   -0.00    1.43
  -7   1  23   19.86    8.06
   7   1 -23   25.81   10.95
  -7  -1  23   34.30    9.99
  -7   1  24    8.35    6.19
   7  -1 -24   17.25    8.81
   7   1 -24   10.22    8.25
  -7  -1  24    5.16    5.94
  -7   1  25   49.18   11.88
   7  -1 -25   14.25    9.18
  -7  -1  25   31.10   10.50
  -7   1  26   -0.00    5.72
   7  -1 -26    1.45    4.61
  -7  -1  26    3.89    4.30
  -7   1  27    2.34    5.01
   7  -1 -27   -0.00    5.15
  -7  -1  27   -0.00    5.40
  -7   1  28    2.05    4.32
   7  -1 -28    4.05    5.01
   7   1 -28   -0.00    4.60
  -7  -1  28   -0.00    4.55
  -7   1  29   44.03   12.16
   7  -1 -29   14.79    9.04
  -7  -1  29   37.04   11.37
  -7   1  30   -0.00    3.86
   7  -1 -30   -0.00    4.79
  -7  -1  30    3.06    4.54
  -7   1  31    8.89    7.93
   7  -1 -31    2.79    4.98
  -7  -1  31   18.29    8.05
  -7   1  32   -0.00    5.94
   7  -1 -32   -0.00    6.18
  -7  -1  32    2.57    4.87
  -7   1  33   -0.00    5.88
   7  -1 -33   -0.00    5.24
  -7  -1  33    0.29    5.66
  -7   1  34   -0.00    5.21
  -7  -1  34    3.60    3.79
  -7   1  35    7.34    6.99
  -7  -1  35    9.39    7.70
  -7   1  36   -0.00    5.74
  -7  -1  36   -0.00    4.49
  -7   1  37    2.11    5.41
  -7  -1  37   -0.00    4.51
  -7   2   1   20.41    6.61
  -7   2   1   44.57    9.86
   7  -2  -1   45.98   10.73
   7   2  -1   46.46   10.59
  -7  -2   1   32.60    7.96
  -7  -2   1   33.11    9.27
  -7   2   2   47.94    9.17
  -7   2   2   29.53    8.08
   7  -2  -2   27.87    8.76
   7   2  -2   28.88    8.47
  -7  -2   2   34.87    8.02
  -7  -2   2   30.05    8.66
  -7   2   3    5.11    3.83
  -7   2   3    4.56    4.22
   7  -2  -3    0.00    3.52
   7   2  -3    3.13    3.31
  -7  -2   3    8.27    4.06
  -7  -2   3    5.35    4.40
  -7   2   4    4.24    3.40
  -7   2   4   -0.00    2.44
   7  -2  -4    1.98    3.15
   7   2  -4   -0.00    2.16
  -7  -2   4    5.86    3.90
  -7  -2   4    0.96    2.90
  -7   2   5  252.34   27.83
  -7   2   5  201.97   27.13
   7  -2  -5  236.00   29.64
   7   2  -5  225.98   29.40
  -7  -2   5  252.46   27.71
  -7  -2   5  244.37   29.47
  -7   2   6   13.77    5.37
  -7   2   6   16.49    6.19
   7  -2  -6   21.78    7.23
   7   2  -6   13.93    6.68
  -7  -2   6   14.64    5.64
  -7  -2   6   19.30    7.10
  -7   2   7  232.22   27.51
  -7   2   7  255.15   29.33
   7  -2  -7  230.86   29.95
   7   2  -7  221.21   30.20
  -7  -2   7  234.25   27.62
  -7  -2   7  265.94   30.67
  -7   2   8    6.23    4.12
   7  -2  -8    7.71    4.98
   7   2  -8    7.05    5.42
  -7  -2   8    2.17    3.67
  -7  -2   8    8.16    5.11
  -7   2   9   53.99   10.56
   7  -2  -9   48.61   11.75
   7   2  -9   36.01   10.97
  -7  -2   9   67.52   11.46
  -7  -2   9   56.52   12.33
  -7   2  10   22.52    6.57
   7  -2 -10   11.73    6.02
   7   2 -10    8.03    5.61
  -7  -2  10   10.14    5.48
  -7  -2  10    7.36    4.94
  -7   2  11  150.53   19.50
   7  -2 -11  123.75   20.79
   7   2 -11  131.47   21.75
  -7  -2  11  109.99   17.51
  -7  -2  11  139.22   20.83
  -7   2  12   37.05    9.24
   7  -2 -12   56.88   13.17
   7   2 -12   42.05   12.08
  -7  -2  12   60.92   11.45
  -7  -2  12   41.45   10.92
  -7   2  13   78.70   12.90
   7  -2 -13   58.21   13.96
   7   2 -13   40.79   12.54
  -7  -2  13   55.37   12.72
   7  -2 -14   -0.00    3.90
   7   2 -14    4.84    5.10
  -7  -2  14    9.03    5.85
   7  -2 -15   41.21   11.57
   7   2 -15   19.52    9.52
  -7  -2  15   58.40   12.63
   7  -2 -16   43.74   13.16
   7   2 -16   83.75   17.05
  -7  -2  16   93.86   15.00
  -7  -2  16   50.19   12.95
  -7   2  17   60.71   12.08
   7  -2 -17   51.70   13.52
   7   2 -17   49.54   13.57
  -7  -2  17   39.55   10.61
  -7  -2  17   46.69   12.09
  -7   2  18   19.92    8.04
   7   2 -18   23.16   10.48
  -7  -2  18   36.93    9.80
  -7   2  19    0.00    3.74
   7   2 -19    1.44    5.39
  -7  -2  19    1.39    3.67
  -7   2  20    0.38    3.12
   7   2 -20   -0.00    3.72
  -7  -2  20   13.31    6.30
  -7   2  21   50.40   12.17
   7  -2 -21   23.36   10.49
   7   2 -21   47.69   13.91
  -7  -2  21   41.66   11.10
  -7   2  22    8.92    6.59
   7  -2 -22    3.73    5.56
   7   2 -22    4.62    5.64
  -7  -2  22    5.67    4.87
  -7   2  23   43.73   10.92
   7  -2 -23    8.32    6.56
   7   2 -23   38.45   12.44
  -7  -2  23   26.54    8.97
  -7   2  24    1.57    3.95
   7  -2 -24   -0.00    5.64
   7   2 -24    0.02    5.52
  -7  -2  24    0.83    4.43
  -7   2  25    3.50    5.77
   7  -2 -25   -0.00    4.35
   7   2 -25    5.37    6.64
  -7  -2  25   14.12    6.81
  -7   2  26   -0.00    3.97
   7  -2 -26    0.01    4.19
  -7  -2  26    0.00    4.74
  -7   2  27   18.81    8.65
   7  -2 -27    4.86    6.91
  -7  -2  27    5.09    6.02
  -7   2  28   -0.00    4.34
   7  -2 -28    4.78    6.41
  -7  -2  28    2.05    4.24
  -7   2  29    0.38    4.33
   7  -2 -29    0.50    5.30
  -7  -2  29    3.45    5.14
  -7   2  30   -0.00    4.35
   7  -2 -30    0.07    5.03
  -7  -2  30   -0.00    3.61
  -7   2  31    3.00    5.27
   7  -2 -31    1.27    4.77
  -7  -2  31    9.14    6.89
  -7   2  32    0.00    4.51
   7  -2 -32    3.72    6.42
  -7  -2  32   -0.00    2.16
  -7   2  33    8.46    7.50
   7  -2 -33    2.92    6.13
  -7  -2  33   15.30    8.63
  -7   2  34    1.71    5.75
   7  -2 -34   -0.00    6.00
  -7  -2  34   -0.00    6.16
  -7   2  35    2.68    4.97
   7  -2 -35    1.56    6.46
  -7  -2  35    3.66    5.25
  -7   2  36    4.10    5.72
  -7  -2  36    3.77    6.45
  -7   2  37    2.92    5.09
  -7   3   1    0.97    2.91
   7  -3  -1    0.00    3.11
   7   3  -1   -0.00    3.79
  -7  -3   1   -0.00    2.67
  -7  -3   1   -0.00    2.50
  -7   3   2  114.97   17.28
   7  -3  -2  161.89   21.59
   7   3  -2  156.04   21.19
  -7  -3   2  133.44   18.28
  -7  -3   2  123.18   19.21
  -7   3   3   44.12    9.30
   7  -3  -3   48.44   11.26
   7   3  -3   42.98   10.79
  -7  -3   3   54.15   10.21
  -7  -3   3   53.32   11.41
  -7   3   4    3.91    3.61
   7  -3  -4    6.45    4.42
   7   3  -4    5.96    4.47
  -7  -3   4    7.82    4.02
  -7  -3   4    4.00    4.23
  -7   3   5   81.91   13.14
   7  -3  -5   78.71   14.79
   7   3  -5   60.39   13.31
  -7  -3   5   72.28   12.38
  -7  -3   5   78.69   14.59
  -7   3   6   16.41    5.61
   7  -3  -6   13.21    6.62
   7   3  -6   10.17    5.37
  -7  -3   6   14.01    5.54
  -7  -3   6    7.92    5.46
  -7   3   7   14.19    5.26
   7  -3  -7    3.65    3.93
   7   3  -7    1.37    2.75
  -7  -3   7    2.14    3.38
  -7  -3   7    8.11    5.26
  -7   3   8    0.00    2.62
   7  -3  -8   -0.00    3.59
   7   3  -8    0.00    3.94
  -7  -3   8   -0.00    2.61
  -7  -3   8    0.55    3.79
  -7   3   9  191.62   25.09
   7  -3  -9  238.43   29.39
   7   3  -9  227.53   30.08
  -7  -3   9  207.61   25.61
  -7  -3   9  230.26   28.60
  -7   3  10   79.10   12.74
   7  -3 -10   48.69   12.18
   7   3 -10   43.23   11.89
  -7  -3  10   55.78   11.20
  -7  -3  10   63.24   12.99
  -7   3  11    2.80    2.96
   7  -3 -11    0.00    3.94
   7   3 -11   10.20    6.28
  -7  -3  11    7.94    4.78
  -7  -3  11    4.03    4.38
  -7   3  12   -0.00    2.84
   7  -3 -12   -0.00    2.55
   7   3 -12    1.12    3.83
  -7  -3  12    0.32    2.48
  -7   3  13   65.94   12.63
   7  -3 -13   59.56   14.44
   7   3 -13   75.68   15.97
  -7  -3  13   79.45   15.31
   7  -3 -14   86.83   16.82
   7   3 -14   63.17   14.96
  -7  -3  14   74.04   15.08
   7   3 -15  106.16   21.15
  -7  -3  15  156.19   22.96
   7   3 -16   11.38    7.37
  -7  -3  16   27.68    8.14
  -7  -3  16   14.15    6.96
  -7   3  17    1.03    2.78
   7   3 -17    5.50    5.10
  -7  -3  17    7.36    5.15
  -7  -3  17    0.00    3.54
  -7   3  18   22.94    8.03
   7   3 -18   25.14    9.61
  -7  -3  18   18.36    7.04
  -7  -3  18   19.05    9.05
  -7   3  19  211.83   26.77
   7  -3 -19  149.83   26.56
   7   3 -19  189.09   29.65
  -7  -3  19  206.88   26.81
  -7  -3  19  178.32   27.49
  -7   3  20    0.73    2.97
   7  -3 -20    0.00    5.35
   7   3 -20   -0.00    4.77
  -7  -3  20    0.00    4.55
  -7   3  21    1.23    4.42
   7  -3 -21    0.97    5.96
   7   3 -21    2.45    5.50
  -7  -3  21    6.18    5.19
  -7   3  22   -0.00    5.06
   7  -3 -22   -0.00    3.66
   7   3 -22   -0.00    5.84
  -7  -3  22    3.81    5.03
  -7   3  23   13.04    6.08
   7  -3 -23    5.44    6.25
  -7  -3  23    5.32    4.87
  -7   3  24   17.98    7.72
   7  -3 -24   -0.00    4.13
  -7  -3  24    6.31    6.59
  -7   3  25   40.00   10.82
   7  -3 -25   11.67    8.25
  -7  -3  25    6.99    5.71
  -7   3  26    2.91    5.10
   7  -3 -26    3.01    5.14
  -7  -3  26   -0.00    4.67
  -7   3  27   -0.00    4.77
   7  -3 -27   -0.00    4.38
  -7  -3  27    0.00    3.94
  -7   3  28    2.40    5.03
   7  -3 -28   -0.00    5.60
  -7  -3  28    4.99    5.01
  -7   3  29    2.63    5.31
   7  -3 -29    5.41    6.22
  -7  -3  29   19.37    8.63
  -7   3  30   -0.00    4.54
   7  -3 -30    0.44    5.10
  -7  -3  30   -0.00    5.59
  -7   3  31    8.34    7.25
   7  -3 -31    3.81    6.66
  -7  -3  31    0.00    5.68
  -7   3  32   -0.00    4.95
   7  -3 -32   -0.00    4.13
  -7  -3  32    0.31    3.68
  -7   3  33   13.85    8.40
   7  -3 -33    5.31    8.24
  -7  -3  33    1.10    5.77
  -7   3  34   -0.00    5.50
   7  -3 -34   -0.00    5.70
  -7  -3  34    5.31    6.44
  -7   3  35    2.23    5.77
   7  -3 -35   16.63    9.76
  -7  -3  35    9.28    7.20
  -7   3  36   -0.00    6.14
   7  -3 -36    0.00    4.21
  -7  -3  36    3.42    5.65
  -7   3  37   -0.00    6.14
   7  -3 -37    2.82    5.96
  -7   4   1   53.70   10.78
   7  -4  -1   82.32   14.49
   7   4  -1   56.27   12.32
  -7  -4   1   71.19   11.81
  -7  -4   1   76.98   13.89
  -7   4   2   93.12   14.24
   7  -4  -2   82.60   15.22
   7   4  -2   83.71   15.15
  -7  -4   2   89.49   13.96
  -7  -4   2   87.82   15.50
  -7   4   3    7.73    4.31
   7  -4  -3   18.74    7.15
   7   4  -3   11.38    5.83
  -7  -4   3   16.62    5.64
  -7  -4   3   19.00    7.32
  -7   4   4   13.09    5.50
   7  -4  -4   14.83    6.42
   7   4  -4   10.41    6.17
  -7  -4   4   26.54    6.88
  -7  -4   4   21.45    7.28
  -7   4   5   66.75   11.98
   7  -4  -5   82.75   14.67
   7   4  -5   58.34   13.31
  -7  -4   5   69.17   11.99
  -7  -4   5   67.71   13.63
  -7   4   6   65.78   11.95
   7  -4  -6   69.77   13.58
   7   4  -6   64.52   14.08
  -7  -4   6   66.37   12.02
  -7  -4   6   75.79   14.12
  -7   4   7   44.98    9.29
   7  -4  -7   34.74    9.88
   7   4  -7   60.97   13.07
  -7  -4   7   34.16    8.46
  -7  -4   7   44.92   10.70
  -7   4   8   46.52    9.63
   7  -4  -8   29.10    9.28
   7   4  -8   39.18   10.79
  -7  -4   8   50.22    9.76
  -7  -4   8   37.88   10.21
  -7   4   9   22.09    6.61
   7  -4  -9   22.10    7.98
   7   4  -9   27.08    9.12
  -7  -4   9   26.14    7.27
  -7  -4   9   12.72    6.71
  -7   4  10    0.00    3.08
   7  -4 -10   -0.00    3.24
   7   4 -10    3.09    3.94
  -7  -4  10    0.00    2.39
  -7  -4  10    4.04    4.19
  -7   4  11   90.20   14.90
   7  -4 -11   82.51   16.57
   7   4 -11  106.07   18.88
  -7  -4  11  101.41   15.93
  -7  -4  11  108.36   17.84
  -7   4  12  119.50   17.02
   7   4 -12  110.46   19.75
  -7  -4  12   82.28   16.96
  -7   4  13   91.33   14.94
   7   4 -13   82.03   17.09
  -7  -4  13   85.95   16.63
   7   4 -14   16.44    8.00
  -7  -4  14   21.11    8.68
   7   4 -15   62.71   14.51
  -7  -4  15   27.19    9.78
   7  -4 -16   13.28    7.92
   7   4 -16   19.03    8.59
  -7  -4  16   31.90    9.34
  -7  -4  16   26.08    9.35
  -7   4  17  131.53   19.41
   7  -4 -17   90.89   19.12
   7   4 -17  107.45   21.21
  -7  -4  17  126.32   19.35
  -7  -4  17  121.55   21.27
  -7   4  18   12.76    6.15
   7  -4 -18    2.46    4.71
   7   4 -18   17.49    8.63
  -7  -4  18    9.53    5.53
  -7   4  19    0.00    3.40
   7  -4 -19    3.46    4.43
  -7  -4  19   14.14    6.87
  -7   4  20    9.81    6.15
   7  -4 -20   31.24   10.37
  -7  -4  20    6.98    5.71
  -7   4  21   36.55   10.33
   7  -4 -21   23.20   10.40
  -7  -4  21   35.01   10.07
  -7   4  22   30.61    9.27
   7  -4 -22   21.28    9.63
  -7  -4  22   25.17    8.86
  -7   4  23    7.48    5.65
   7  -4 -23    5.95    6.43
  -7  -4  23    8.57    6.93
  -7   4  24    0.00    3.09
   7  -4 -24    1.34    3.53
  -7  -4  24    0.43    4.68
  -7   4  25    3.08    4.63
   7  -4 -25    1.37    4.61
  -7  -4  25    0.46    3.58
  -7   4  26    9.09    5.99
   7  -4 -26   -0.00    4.19
  -7  -4  26    6.44    5.66
  -7   4  27    6.86    6.42
   7  -4 -27   10.69    8.10
  -7  -4  27    5.20    6.52
  -7   4  28    5.45    5.61
   7  -4 -28    8.34    6.99
  -7  -4  28    4.32    6.01
  -7   4  29    2.59    4.31
   7  -4 -29    0.57    5.14
  -7  -4  29    1.41    5.33
  -7   4  30    3.87    5.24
   7  -4 -30   -0.00    3.31
  -7  -4  30    6.05    6.62
  -7   4  31    6.93    5.98
   7  -4 -31   13.47    8.65
  -7  -4  31    9.69    7.25
  -7   4  32   -0.00    4.36
   7  -4 -32    0.55    4.48
  -7  -4  32    1.09    4.16
  -7   4  33    8.29    7.89
   7  -4 -33    5.49    7.17
  -7  -4  33    6.98    6.40
  -7   4  34    2.84    5.50
   7  -4 -34    0.34    4.34
  -7  -4  34    3.63    4.86
  -7   4  35    4.74    5.63
   7  -4 -35    0.29    5.97
  -7  -4  35   -0.00    4.39
  -7   4  36   -0.00    4.30
   7  -4 -36   -0.00    5.67
  -7  -4  36    5.75    7.34
  -7   4  37    4.64    6.66
   7  -4 -37   -0.00    5.86
   7  -4 -38    0.00    5.90
   7  -4 -39    4.79    6.41
   7  -4 -40   -0.00    6.69
  -7   5   1    2.01    3.34
   7  -5  -1    0.69    3.11
   7   5  -1    2.89    3.72
  -7  -5   1    0.00    2.19
  -7  -5   1    1.42    3.04
  -7   5   2    1.96    2.91
   7  -5  -2    0.00    3.24
   7   5  -2    9.60    5.21
  -7  -5   2    1.98    2.45
  -7  -5   2    0.92    2.46
  -7   5   3   39.30    8.76
   7  -5  -3   57.58   12.16
   7   5  -3   29.85    9.12
  -7  -5   3   44.62    9.30
  -7  -5   3   52.45   11.30
  -7   5   4   78.24   13.21
   7  -5  -4   78.46   14.65
   7   5  -4   64.76   13.98
  -7  -5   4  107.38   14.83
  -7  -5   4   98.00   16.24
  -7   5   5   32.02    8.01
   7  -5  -5   55.23   11.40
   7   5  -5   55.45   12.24
  -7  -5   5   28.19    7.95
  -7  -5   5   33.08    9.52
  -7   5   6    0.00    2.78
   7  -5  -6    0.42    2.64
   7   5  -6    0.00    3.82
  -7  -5   6    0.00    2.70
  -7  -5   6   -0.00    3.63
  -7   5   7   13.75    5.51
   7  -5  -7   15.02    6.60
   7   5  -7    5.37    4.87
  -7  -5   7   16.99    5.80
  -7  -5   7    9.28    5.31
  -7   5   8   73.47   12.04
   7   5  -8   46.71   12.34
  -7  -5   8   50.83   10.48
  -7  -5   8   50.78   11.99
  -7   5   9   98.09   15.09
   7   5  -9   78.66   16.58
  -7  -5   9  101.59   15.51
  -7  -5   9  109.79   17.84
  -7   5  10   51.37   10.17
   7   5 -10   23.43    9.07
  -7  -5  10   36.26    8.73
  -7  -5  10   30.19    9.40
  -7   5  11   51.21   11.02
   7   5 -11   61.33   14.31
  -7  -5  11   79.99   13.40
  -7  -5  11   70.86   14.61
  -7   5  12    3.63    3.56
   7   5 -12    4.38    4.42
  -7  -5  12    3.96    4.94
  -7   5  13   57.44   11.26
   7  -5 -13   50.33   12.96
   7   5 -13   32.78   10.86
  -7  -5  13   45.70   12.15
   7  -5 -14   27.02    9.78
   7   5 -14   61.10   14.46
  -7  -5  14   42.41   11.83
   7  -5 -15   99.18   19.52
  -7  -5  15  135.67   19.51
   7  -5 -16    1.05    3.89
  -7  -5  16   -0.00    3.57
  -7   5  17    0.86    3.77
   7  -5 -17    2.41    4.03
  -7  -5  17    3.55    4.14
  -7   5  18    7.52    4.99
   7  -5 -18    2.77    4.07
  -7  -5  18    1.90    4.90
  -7   5  19   18.91    7.22
   7  -5 -19   31.79   10.08
  -7  -5  19   19.33    7.80
  -7   5  20   26.27    8.69
   7  -5 -20   17.24    8.51
  -7  -5  20   39.62   10.68
  -7   5  21   11.14    6.30
   7  -5 -21    3.26    5.48
  -7  -5  21    2.26    4.81
  -7   5  22    4.80    4.60
   7  -5 -22   -0.00    4.44
  -7  -5  22    3.90    4.27
  -7   5  23    3.16    4.53
   7  -5 -23    2.93    3.96
  -7  -5  23    8.99    5.85
  -7   5  24    0.61    4.12
   7  -5 -24   11.45    7.61
  -7  -5  24    6.17    5.60
  -7   5  25    4.49    4.70
   7  -5 -25    4.81    5.56
  -7  -5  25    4.92    6.34
  -7   5  26    0.73    4.27
   7  -5 -26    1.68    4.53
  -7  -5  26    0.00    4.91
  -7   5  27   -0.00    3.75
   7  -5 -27   -0.00    5.76
  -7  -5  27    0.00    3.65
  -7   5  28   -0.00    4.29
   7  -5 -28    2.18    5.03
  -7  -5  28    0.00    4.71
  -7   5  29   -0.00    5.33
   7  -5 -29    2.50    5.87
  -7  -5  29    3.44    6.09
  -7   5  30    6.38    5.79
   7  -5 -30    9.13    7.50
  -7  -5  30    0.00    5.55
  -7   5  31    1.39    5.62
   7  -5 -31   -0.00    5.81
  -7  -5  31    8.38    7.27
  -7   5  32    2.32    5.36
   7  -5 -32    4.26    6.20
  -7  -5  32   -0.00    5.68
  -7   5  33    2.99    5.51
   7  -5 -33   -0.00    4.38
  -7  -5  33   -0.00    5.37
  -7   5  34    6.45    6.80
   7  -5 -34    8.28    8.76
  -7  -5  34    1.98    5.62
  -7   5  35   -0.00    5.38
   7  -5 -35    2.41    5.52
  -7  -5  35    3.31    6.68
  -7   5  36    0.65    3.97
   7  -5 -36   -0.00    5.95
  -7   5  37    6.91    6.36
   7  -5 -37    0.93    6.80
   7  -5 -38    7.07    8.87
  -7   6   1   63.25   11.50
   7   6  -1   62.56   12.78
  -7  -6   1   79.47   12.48
  -7  -6   1   61.83   12.80
  -7   6   2   56.74   10.79
   7   6  -2   41.78   10.79
  -7  -6   2   69.55   11.60
  -7  -6   2   64.55   13.29
  -7   6   3   37.83    8.50
   7   6  -3   19.45    7.28
  -7  -6   3   30.14    7.59
  -7  -6   3   31.97    9.15
  -7   6   4    8.74    4.52
   7   6  -4   14.57    6.55
  -7  -6   4    8.95    4.62
  -7  -6   4    1.58    3.35
  -7   6   5    2.38    3.10
   7   6  -5    0.00    3.63
  -7  -6   5    1.35    3.00
  -7  -6   5    3.83    3.97
  -7   6   6   85.07   13.19
   7   6  -6   78.37   14.84
  -7  -6   6   71.49   12.19
  -7  -6   6   43.77   12.70
  -7   6   7  148.86   19.53
   7   6  -7  117.63   20.72
  -7  -6   7  152.36   19.82
  -7  -6   7  170.40   23.29
  -7   6   8   54.03   10.42
   7   6  -8   28.79    9.59
  -7  -6   8   46.27    9.75
  -7  -6   8   43.17   10.85
  -7   6   9    3.09    3.47
   7  -6  -9   -0.00    3.48
   7   6  -9    1.37    3.34
  -7  -6   9    0.00    3.28
  -7  -6   9    3.72    4.15
  -7   6  10   58.41   11.42
   7  -6 -10   72.62   14.10
  -7  -6  10   62.96   12.09
  -7   6  11   91.54   14.97
   7  -6 -11  109.58   18.32
  -7   6  12   11.52    5.50
   7  -6 -12   15.67    7.52
  -7   6  13   13.03    5.67
   7  -6 -13   18.00    7.96
   7  -6 -14    5.66    5.38
   7  -6 -15   -0.00    3.38
  -7  -6  15    1.63    3.17
   7  -6 -16   47.40   12.58
  -7  -6  16   45.96   10.93
   7  -6 -17   33.32   10.66
  -7  -6  17   29.71    9.30
  -7   6  18   61.11   12.44
   7  -6 -18   41.41   12.42
  -7  -6  18   52.22   12.36
  -7   6  19    1.48    3.53
   7  -6 -19    0.00    4.11
  -7  -6  19    7.28    5.53
  -7   6  20    1.33    3.72
   7  -6 -20   -0.00    2.77
  -7  -6  20    0.36    4.14
  -7   6  21    3.32    4.79
   7  -6 -21    5.42    5.68
  -7   6  22   19.88    7.50
   7  -6 -22    6.91    8.49
  -7  -6  22   24.34    8.89
  -7   6  23   16.86    7.04
   7  -6 -23    1.82    4.14
  -7  -6  23    6.83    5.77
  -7   6  24    3.54    5.13
   7  -6 -24    0.56    5.78
  -7  -6  24    7.34    6.54
  -7   6  25    3.55    4.45
   7  -6 -25   -0.00    4.31
  -7  -6  25   -0.00    3.82
  -7   6  26   26.32    9.35
   7  -6 -26    4.98    7.03
  -7  -6  26    5.54    5.52
  -7   6  27   11.68    6.67
   7  -6 -27    1.97    4.58
  -7  -6  27    1.47    4.81
  -7   6  28    5.16    5.87
   7  -6 -28   15.94    8.70
  -7  -6  28    3.90    6.19
  -7   6  29    1.73    4.44
   7  -6 -29    3.82    6.54
  -7  -6  29   -0.00    4.39
  -7   6  30   -0.00    4.61
   7  -6 -30   -0.00    5.88
  -7  -6  30   -0.00    4.43
  -7   6  31    0.29    4.07
   7  -6 -31   -0.00    4.91
  -7  -6  31    0.00    3.51
  -7   6  32   -0.00    6.01
   7  -6 -32    2.55    6.37
  -7  -6  32    8.99    7.13
  -7   6  33   -0.00    5.72
   7  -6 -33    5.27    7.71
  -7  -6  33   -0.00    5.32
  -7   6  34    2.15    4.79
   7  -6 -34    2.69    5.38
  -7  -6  34    0.00    4.70
  -7   6  35    4.77    5.76
   7  -6 -35   -0.00    4.53
  -7  -6  35    0.00    4.40
  -7   6  36    3.05    5.98
   7  -6 -36   -0.00    7.06
  -7   6  37    0.70    4.42
   7  -6 -37    4.87    6.68
  -7   7   1    2.48    3.02
   7  -7  -1    2.26    3.54
  -7  -7   1    2.49    2.97
  -7   7   2   17.03    5.74
   7  -7  -2   24.27    7.59
  -7  -7   2   21.42    6.29
  -7   7   3    2.52    2.84
   7  -7  -3   11.23    6.20
  -7  -7   3   10.77    4.84
  -7   7   4  232.77   25.56
   7  -7  -4  177.32   25.61
  -7  -7   4  202.37   24.52
  -7   7   5   79.28   12.73
   7  -7  -5   45.02   12.05
  -7  -7   5   83.99   12.90
  -7   7   6    8.03    3.91
   7  -7  -6    1.35    3.87
  -7  -7   6    7.33    4.40
  -7   7   7   84.91   12.89
   7  -7  -7   45.72   11.44
  -7  -7   7   49.47   10.59
  -7   7   8   18.77    6.22
   7  -7  -8   12.35    6.27
  -7  -7   8   10.21    5.06
  -7   7   9   23.57    7.16
   7  -7  -9   23.15    8.50
  -7  -7   9   42.64    9.38
  -7   7  10  100.20   14.87
   7  -7 -10   64.70   14.27
  -7  -7  10   78.48   13.86
  -7   7  11   16.30    6.04
   7  -7 -11   21.61    8.03
  -7   7  12    2.72    3.32
   7  -7 -12   -0.00    4.47
  -7   7  13   17.94    6.72
   7  -7 -13    7.48    5.05
   7  -7 -14   66.76   14.90
   7  -7 -15   -0.00    4.00
  -7  -7  15   -0.00    3.78
   7  -7 -16   -0.00    4.94
  -7  -7  16    3.89    4.22
   7  -7 -17   -0.00    2.93
  -7  -7  17    2.32    3.93
  -7   7  18    2.31    3.80
   7  -7 -18    4.31    5.67
  -7  -7  18    5.25    4.40
  -7   7  19    2.52    3.76
   7  -7 -19   -0.00    3.54
  -7  -7  19    0.00    3.82
  -7   7  20   22.87    7.69
   7  -7 -20   20.53    8.59
  -7  -7  20   13.41    6.63
  -7   7  21   -0.00    3.69
   7  -7 -21    0.04    4.26
  -7  -7  21    1.86    3.81
  -7   7  22   -0.00    3.03
   7  -7 -22   -0.00    3.34
  -7  -7  22    1.52    4.14
  -7   7  23    2.42    4.21
   7  -7 -23    2.41    5.03
  -7  -7  23    3.96    4.59
  -7   7  24   13.13    6.94
   7  -7 -24   33.07   11.76
  -7  -7  24   24.92    9.22
  -7   7  25    0.30    3.65
   7  -7 -25   -0.00    5.60
  -7  -7  25   14.93    7.14
  -7   7  26   10.50    6.24
   7  -7 -26    5.87    6.20
  -7  -7  26    3.25    5.59
  -7   7  27   -0.00    4.83
   7  -7 -27   -0.00    4.02
  -7  -7  27    2.87    5.21
  -7   7  28    3.72    4.07
   7  -7 -28    1.31    5.75
  -7  -7  28   -0.00    3.81
  -7   7  29    0.25    3.00
   7  -7 -29   -0.00    4.29
  -7  -7  29    0.56    4.13
  -7   7  30    4.69    5.87
   7  -7 -30   10.03    7.61
  -7  -7  30    6.52    5.68
  -7   7  31    2.01    5.43
   7  -7 -31    2.44    5.96
  -7  -7  31    0.00    4.65
  -7   7  32   -0.00    4.96
   7  -7 -32   -0.00    5.61
  -7  -7  32   -0.00    5.36
  -7   7  33   -0.00    5.04
   7  -7 -33    9.66    8.25
  -7  -7  33   -0.00    5.56
  -7   7  34    0.11    4.78
   7  -7 -34    2.50    5.15
  -7  -7  34    1.27    5.32
  -7   7  35   -0.00    3.97
   7  -7 -35   -0.00    5.96
  -7  -7  35    8.12    6.83
  -7   7  36   11.26    8.09
  -7   7  37    0.00    6.00
  -7   8   1   32.03    7.91
   7  -8  -1   15.29    6.87
  -7  -8   1   48.77    9.35
  -7   8   2   73.59   12.54
   7  -8  -2   86.64   14.59
  -7  -8   2   56.67   11.10
  -7   8   3   10.47    4.85
   7  -8  -3    1.76    3.75
  -7  -8   3    7.41    4.09
  -7   8   4   22.38    6.92
   7  -8  -4   29.37    8.47
  -7  -8   4   33.11    8.02
  -7   8   5   15.71    5.63
   7  -8  -5    6.28    5.13
  -7  -8   5    4.71    4.01
  -7   8   6   34.94    7.94
   7  -8  -6   18.78    7.46
  -7  -8   6   17.70    6.44
  -7   8   7    0.00    2.94
   7  -8  -7    0.28    2.67
  -7  -8   7    0.25    2.65
  -7   8   8   59.80   10.86
   7  -8  -8   50.35   11.60
  -7  -8   8   56.57   11.31
  -7   8   9    8.12    4.45
   7  -8  -9    9.69    5.30
  -7  -8   9    4.58    3.90
  -7   8  10   16.21    5.99
   7  -8 -10   16.51    6.99
  -7  -8  10   20.87    7.23
  -7   8  11    2.75    3.39
   7  -8 -11    6.60    5.18
  -7   8  12  121.60   17.43
   7  -8 -12   92.15   17.59
  -7   8  13   -0.00    2.95
   7  -8 -13    3.74    4.74
   7  -8 -14    6.55    5.63
  -7  -8  14    4.31    4.40
   7  -8 -15   -0.00    4.80
  -7  -8  15    0.16    3.49
   7  -8 -16   37.51   11.45
  -7  -8  16   57.54   12.24
   7  -8 -17    1.59    5.01
  -7  -8  17    0.00    3.77
  -7   8  18    1.81    3.86
   7  -8 -18    2.33    4.49
  -7  -8  18    1.47    3.87
  -7   8  19    1.46    3.68
   7  -8 -19    4.55    5.06
  -7  -8  19   -0.00    3.98
  -7   8  20    7.36    5.11
   7  -8 -20    6.79    5.76
  -7  -8  20    4.30    5.59
  -7   8  21   -0.00    3.39
   7  -8 -21    5.45    6.04
  -7  -8  21   -0.00    3.58
  -7   8  22    8.61    5.47
   7  -8 -22    2.10    6.18
  -7  -8  22    4.96    4.75
  -7   8  23    1.35    3.96
   7  -8 -23   13.97    7.69
  -7  -8  23   10.13    6.16
  -7   8  24    0.53    3.58
   7  -8 -24    0.00    5.87
  -7  -8  24    8.19    6.02
  -7   8  25    0.00    4.29
   7  -8 -25    5.21    5.18
  -7  -8  25    0.00    4.60
  -7   8  26   -0.00    4.08
   7  -8 -26   13.25    7.60
  -7  -8  26    4.46    6.75
  -7   8  27    1.45    4.21
   7  -8 -27    4.94    5.69
  -7  -8  27    0.67    3.88
  -7   8  28    8.41    6.57
   7  -8 -28   -0.00    5.01
  -7  -8  28    6.86    4.98
  -7   8  29   -0.00    4.78
   7  -8 -29    2.25    4.77
  -7  -8  29    0.00    4.36
  -7   8  30    4.74    5.56
   7  -8 -30   -0.00    4.07
  -7  -8  30   -0.00    3.85
  -7   8  31    0.50    4.95
   7  -8 -31   -0.00    5.23
  -7  -8  31    0.04    4.58
  -7   8  32   -0.00    4.51
   7  -8 -32    4.66    6.79
  -7  -8  32    0.31    4.33
  -7   8  33    1.17    5.58
   7  -8 -33   -0.00    4.38
  -7  -8  33    0.15    4.24
  -7   8  34    5.46    6.54
  -7  -8  34    9.55    6.84
  -7   9   1    3.27    3.37
   7  -9  -1   -0.00    3.43
  -7  -9   1   -0.00    2.51
  -7   9   2   28.22    7.48
   7  -9  -2   15.28    6.46
  -7  -9   2   29.71    7.31
  -7   9   3    2.11    3.65
   7  -9  -3    1.11    3.23
  -7  -9   3    0.18    2.72
  -7   9   4   37.38    8.71
   7  -9  -4   29.86    8.89
  -7  -9   4   49.07    9.53
  -7   9   5    2.63    3.11
   7  -9  -5    0.00    3.68
  -7  -9   5    2.04    2.84
  -7   9   6    9.71    4.93
   7  -9  -6   22.74    7.39
  -7  -9   6   16.53    5.89
  -7   9   7   17.64    5.80
   7  -9  -7    6.68    4.83
  -7  -9   7    9.62    4.87
  -7   9   8   29.46    7.59
   7  -9  -8   32.32    8.95
  -7  -9   8   22.53    7.29
   7  -9  -9    1.95    4.26
  -7  -9   9    0.90    3.41
   7  -9 -10   51.67   12.18
  -7   9  11   -0.00    2.97
   7  -9 -11    0.00    3.79
  -7   9  12    6.53    4.46
   7  -9 -12    4.35    4.77
  -7   9  13    3.24    3.93
   7  -9 -13    2.55    4.34
  -7   9  14   34.39    8.94
   7  -9 -14   56.86   12.48
  -7  -9  14   14.40    6.73
   7  -9 -15    3.21    4.54
  -7  -9  15    1.92    3.89
   7  -9 -16    0.00    4.54
  -7  -9  16    5.90    5.46
   7  -9 -17   -0.00    3.16
  -7  -9  17    5.65    4.81
  -7   9  18   13.52    6.46
   7  -9 -18   10.26    6.75
  -7  -9  18   17.25    6.85
  -7   9  19   -0.00    3.31
   7  -9 -19    1.91    4.34
  -7  -9  19   -0.00    3.91
  -7   9  20    0.31    3.59
   7  -9 -20   15.52    7.89
  -7  -9  20   15.46    7.27
  -7   9  21   -0.00    3.31
   7  -9 -21    3.38    4.88
  -7  -9  21    3.10    4.19
  -7   9  22    0.06    3.02
   7  -9 -22   -0.00    4.85
  -7  -9  22    2.30    4.12
  -7   9  23    6.72    4.81
   7  -9 -23   -0.00    4.92
  -7  -9  23   -0.00    3.83
  -7   9  24    4.17    5.30
   7  -9 -24    3.41    5.20
  -7  -9  24    4.84    5.40
   7  -9 -25    4.28    6.15
  -7  -9  25    4.25    4.52
   7  -9 -26   -0.00    3.46
  -7  -9  26   -0.00    3.30
   7  -9 -27    0.00    4.66
  -7  -9  27    1.23    4.97
   7  -9 -28   -0.00    4.65
  -7  -9  28    3.81    5.33
   7  -9 -29    2.74    5.83
  -7  -9  29    5.49    6.12
   7  -9 -30   -0.00    5.99
  -7  -9  30    1.43    4.18
   7  -9 -31   -0.00    4.58
  -7  -9  31    0.82    4.00
  -7  -9  32   -0.00    3.96
  -7  -9  33    2.10    3.96
  -7  -9  34    8.81    8.52
  -7  10   1    5.06    3.90
   7 -10  -1    4.94    4.05
  -7 -10   1    8.28    4.08
  -7  10   2   42.06    8.80
   7 -10  -2   16.91    7.63
  -7 -10   2   33.84    7.97
  -7  10   3   -0.00    2.78
   7 -10  -3    1.56    3.21
  -7 -10   3    1.46    2.93
  -7  10   4    5.58    3.87
   7 -10  -4    1.27    2.55
  -7 -10   4   -0.00    2.24
  -7  10   5    0.26    2.63
   7 -10  -5    0.60    2.83
  -7 -10   5   -0.00    2.99
  -7  10   6   94.31   14.33
   7 -10  -6   78.68   15.15
  -7 -10   6   93.10   14.76
  -7  10   7   -0.00    2.14
   7 -10  -7    0.36    2.32
  -7 -10   7   -0.00    2.38
  -7  10   8    1.57    2.89
   7 -10  -8    3.08    3.80
  -7 -10   8   -0.00    3.82
  -7  10   9   -0.00    2.34
   7 -10  -9    1.45    3.09
  -7 -10   9   -0.00    3.25
  -7  10  10    7.57    4.31
   7 -10 -10    3.11    4.17
   7 -10 -12   14.84    6.64
   7 -10 -13    1.33    3.90
   7 -10 -14    2.85    5.05
  -7 -10  14    5.74    4.56
   7 -10 -15   -0.00    3.20
  -7 -10  15    1.54    3.38
   7 -10 -16   20.98    8.38
  -7 -10  16   27.82    8.90
   7 -10 -17    0.39    2.80
  -7 -10  17    1.70    4.15
   7 -10 -18    3.07    5.57
  -7 -10  18   31.18    9.47
   7 -10 -19    8.87    5.91
  -7 -10  19    4.81    4.34
   7 -10 -20    3.40    3.97
  -7 -10  20    4.75    5.55
   7 -10 -21    3.26    5.29
  -7 -10  21    0.00    3.73
   7 -10 -22    5.13    5.42
  -7 -10  22   32.74   10.00
   7 -10 -23    4.51    4.82
  -7 -10  23   -0.00    3.87
   7 -10 -24   -0.00    5.48
  -7 -10  24    0.46    3.84
   7 -10 -25    0.37    4.34
  -7 -10  25   -0.00    3.63
   7 -10 -26   -0.00    3.66
  -7 -10  26    0.00    4.94
   7 -10 -27   -0.00    4.81
  -7 -10  27   -0.00    4.14
   7 -10 -28   -0.00    4.65
  -7 -10  28   11.23    7.41
   7 -10 -29   -0.00    3.30
  -7 -10  29    0.56    4.42
  -7 -10  30    2.83    4.80
  -7 -10  31    6.37    6.44
  -7 -10  32    4.73    5.91
  -7 -10  33    4.65    6.08
   7 -11  -1   -0.00    3.46
   7 -11  -2    5.91    4.49
   7 -11  -3    7.94    4.78
   7 -11  -4   16.69    7.20
   7 -11  -5    3.67    4.84
   7 -11  -6    0.00    3.23
   7 -11  -7    6.27    5.03
   7 -11  -8    3.05    4.63
   7 -11  -9    3.92    4.18
   7 -11 -10   15.66    6.98
   7 -11 -11    0.00    3.31
   7 -11 -12   -0.00    4.15
   7 -11 -13    3.50    5.00
  -7 -11  13    0.00    3.41
   7 -11 -14    3.06    5.05
  -7 -11  14    9.92    5.89
   7 -11 -15    4.25    4.64
  -7 -11  15    0.89    3.29
   7 -11 -16    8.62    5.67
  -7 -11  16    6.85    5.29
   7 -11 -17   -0.00    5.63
  -7 -11  17    0.00    3.48
   7 -11 -18    9.13    5.88
  -7 -11  18    8.35    5.53
   7 -11 -19   -0.00    4.50
  -7 -11  19    0.00    3.48
   7 -11 -20    2.15    5.29
  -7 -11  20   10.77    6.33
   7 -11 -21    0.00    3.85
  -7 -11  21    2.39    4.09
   7 -11 -22   -0.00    4.46
  -7 -11  22   -0.00    3.93
   7 -11 -23   -0.00    3.44
  -7 -11  23   -0.00    3.42
   7 -11 -24    3.32    5.52
  -7 -11  24    8.48    6.38
   7 -11 -25    0.43    4.47
  -7 -11  25   -0.00    3.05
   7 -11 -26   -0.00    2.87
  -7 -11  26   -0.00    3.62
   7 -11 -27    1.17    4.43
  -7 -11  27   -0.00    4.40
  -7 -11  28    1.89    4.04
  -7 -11  29   -0.00    4.37
  -7 -11  30    6.74    6.21
  -7 -11  31    0.00    4.98
  -7 -11  32   -0.00    5.36
  -7 -11  33    4.67    6.37
   7 -12  -1    0.00    3.01
   7 -12  -2    9.58    5.79
   7 -12  -3   -0.00    2.86
   7 -12  -4    0.00    2.67
   7 -12  -5   -0.00    2.48
   7 -12  -6   19.48    7.17
   7 -12  -7    1.00    3.22
   7 -12  -8    3.47    3.39
   7 -12  -9   -0.00    3.42
   7 -12 -10    7.81    5.13
   7 -12 -11   -0.00    4.47
   7 -12 -12   22.82    8.32
   7 -12 -13   -0.00    4.59
   7 -12 -14    1.76    3.91
   7 -12 -15    1.51    3.44
   7 -12 -16   14.58    7.36
   7 -12 -17    0.00    3.45
   7 -12 -18    7.32    5.47
   7 -12 -19   -0.00    4.80
   7 -12 -20    0.00    4.07
   7 -12 -21   -0.00    3.17
   7 -12 -22    0.00    3.95
   7 -12 -23   -0.00    4.29
   7 -12 -24    0.00    4.42
   7 -12 -25    0.81    3.84
   7 -13  -1   -0.00    3.46
   7 -13  -2    5.30    4.62
   7 -13  -3    1.26    3.73
   7 -13  -4   37.27    9.58
   7 -13  -5    0.93    3.14
   7 -13  -6    0.79    3.41
   7 -13  -7    3.12    3.98
   7 -13  -8    0.74    3.29
   7 -13  -9    1.73    3.81
   7 -13 -10    3.32    4.35
   7 -13 -11    0.28    4.17
   7 -13 -12    0.70    3.27
   7 -13 -13    5.56    5.02
   7 -13 -14    6.42    5.48
   7 -13 -15    3.12    3.72
   7 -13 -16   -0.00    3.72
   7 -13 -17   -0.00    2.39
   7 -13 -18   -0.00    3.59
   7 -13 -19   -0.00    3.55
   7 -13 -20   -0.00    5.37
   7 -13 -21    1.75    5.26
   7 -13 -22    2.56    4.20
   7 -14  -1    0.00    2.76
   7 -14  -2    0.81    3.36
   7 -14  -3    2.02    3.88
   7 -14  -4   -0.00    3.67
   7 -14  -5    1.01    3.62
   7 -14  -6    6.13    4.35
   7 -14  -7    5.54    4.29
   7 -14  -8    8.46    4.62
   7 -14  -9    0.00    2.78
   7 -14 -10    5.01    5.43
   7 -14 -11    1.15    4.10
   7 -14 -12    1.64    3.52
   7 -14 -13   -0.00    3.66
   7 -14 -14   -0.00    2.95
   7 -14 -15    2.90    4.26
   7 -14 -16   -0.00    2.46
   7 -14 -17    0.00    3.65
   7 -14 -18   -0.00    4.47
   7 -14 -19   -0.00    3.59
   7 -14 -20    0.00    4.13
   7 -15  -1   -0.00    2.65
   7 -15  -2   -0.00    2.91
   7 -15  -3   13.53    6.14
   7 -15  -4    1.31    3.68
   7 -15  -5    1.56    3.30
   7 -15  -6    1.10    2.95
   7 -15  -7   -0.00    2.08
   7 -15  -8    1.98    2.73
   7 -15  -9    0.49    2.38
   7 -15 -10    0.00    3.63
   7 -15 -11    1.81    3.45
   7 -15 -12   -0.00    3.96
   7 -15 -13    0.52    2.05
   7 -15 -14   -0.00    2.70
   7 -15 -15   -0.00    3.01
   7 -15 -16    1.34    3.31
   7 -16  -1   -0.00    3.07
   7 -16  -2    4.31    4.07
   7 -16  -3    1.06    3.20
   7 -16  -4   -0.00    3.37
   7 -16  -5    0.75    2.97
   7 -16  -6    1.53    2.81
   7 -16  -7    4.48    3.71
   7 -16  -8   -0.00    2.32
   7 -16  -9    0.00    3.03
   7 -16 -10    0.00    3.56
   7 -16 -11    0.00    3.05
   7 -16 -12    0.92    2.52
   7 -17  -1   -0.00    3.56
   7 -17  -2   -0.00    3.02
   7 -17  -3   -0.00    3.54
   7 -17  -4    0.26    2.85
   7 -17  -5    0.68    2.72
  -6   0   1    0.33    2.42
  -6   0   1    1.84    3.75
   6   0  -1   -0.00    2.40
   6   0  -1    0.26    3.12
  -6   0   2  291.69   32.96
  -6   0   2  369.28   36.14
   6   0  -2  331.16   33.14
   6   0  -2  319.84   35.85
  -6   0   3    0.59    1.94
  -6   0   3   -0.00    3.17
   6   0  -3    1.37    2.75
   6   0  -3    0.84    3.37
  -6   0   4   12.13    5.04
  -6   0   4   36.43    8.63
   6   0  -4   20.70    5.66
   6   0  -4   39.58    9.21
  -6   0   5    0.56    2.08
  -6   0   5    0.00    3.32
   6   0  -5    0.87    2.98
   6   0  -5   -0.00    2.99
  -6   0   6 1112.06  106.60
  -6   0   6 1327.29  110.20
   6   0  -6 1255.12  106.60
   6   0  -6 1178.36  109.89
  -6   0   7    0.40    2.61
  -6   0   7    0.00    3.34
   6   0  -7   -0.00    2.45
   6   0  -7   -0.00    3.26
  -6   0   8   22.43    6.46
  -6   0   8   17.19    6.41
   6   0  -8   25.41    6.59
   6   0  -8   26.08    7.96
  -6   0   9    0.71    2.67
  -6   0   9   -0.00    2.99
   6   0  -9   -0.00    2.75
   6   0  -9    0.76    3.73
  -6   0  10  193.71   24.70
  -6   0  10  226.05   27.25
   6   0 -10  215.40   24.86
   6   0 -10  263.09   30.37
  -6   0  11    1.31    2.73
  -6   0  11   -0.00    2.70
   6   0 -11    0.55    3.53
  -6   0  12  259.71   28.21
  -6   0  12  201.76   27.69
   6   0 -12  251.59   31.44
  -6   0  13   -0.00    2.33
  -6   0  13   -0.00    2.73
   6   0 -13   -0.00    3.55
  -6   0  14   64.52   12.83
  -6   0  14   91.51   15.51
   6   0 -14  110.97   18.36
  -6   0  15   -0.00    3.01
  -6   0  15    2.41    3.27
   6   0 -15   -0.00    3.97
  -6   0  16  203.68   28.28
   6   0 -16  257.05   32.28
   6   0 -17   -0.00    3.67
   6   0 -18   86.38   17.68
  -6   0  19    2.14    4.18
   6   0 -19    0.00    4.17
  -6   0  20   -0.00    3.79
   6   0 -20    1.65    4.07
  -6   0  21   -0.00    2.90
   6   0 -21    0.00    4.59
  -6   0  22   64.58   14.15
   6   0 -22   90.61   19.13
  -6   0  23    7.28    5.15
   6   0 -23    0.56    3.62
  -6   0  24    0.00    4.32
  -6   0  25    0.00    4.37
  -6   0  26   16.65    8.20
  -6   0  27   -0.00    4.61
   6   0 -27   -0.00    5.98
  -6   0  28    4.19    7.82
   6   0 -28   26.16   11.28
  -6   0  29    0.00    4.17
   6   0 -29   -0.00    5.24
  -6   0  30   27.78    9.76
   6   0 -30    6.59    6.79
  -6   0  31    0.24    3.94
   6   0 -31   -0.00    3.81
  -6   0  32   45.16   12.86
   6   0 -32   15.11    8.98
  -6   0  34    3.93    6.02
  -6   0  35    2.18    5.61
  -6   0  36    6.71    6.75
  -6   0  37    2.98    5.36
  -6   0  38    4.46    6.15
  -6   1   1    2.43    3.35
  -6   1   1    9.11    4.97
   6  -1  -1    7.30    4.27
   6  -1  -1    3.14    4.07
   6   1  -1    5.82    3.88
   6   1  -1    2.13    3.83
  -6  -1   1    2.30    3.21
  -6  -1   1   10.63    5.13
  -6   1   2  534.27   51.52
  -6   1   2  581.24   53.74
   6  -1  -2  461.93   50.00
   6  -1  -2  558.52   54.50
   6   1  -2  576.06   51.36
   6   1  -2  502.20   53.51
  -6  -1   2  597.04   52.36
  -6  -1   2  546.84   53.49
  -6   1   3   25.50    6.89
  -6   1   3   26.70    7.31
   6  -1  -3   32.73    6.88
   6  -1  -3   21.22    7.38
   6   1  -3   35.21    7.15
   6   1  -3   19.27    6.88
  -6  -1   3   29.26    6.86
  -6  -1   3   24.38    7.61
  -6   1   4  795.48   69.97
  -6   1   4  701.69   70.22
   6  -1  -4  845.11   69.35
   6  -1  -4  720.22   71.61
   6   1  -4  762.88   68.64
   6   1  -4  819.55   72.90
  -6  -1   4  719.31   69.25
  -6  -1   4  668.08   70.27
  -6   1   5   97.46   13.87
  -6   1   5  105.90   15.40
   6  -1  -5  131.21   14.67
   6  -1  -5   94.32   15.36
   6   1  -5   83.99   12.66
   6   1  -5   48.37   12.58
  -6  -1   5  132.25   15.52
  -6  -1   5   78.95   14.37
  -6   1   6  132.72   15.77
  -6   1   6  118.11   16.26
   6  -1  -6   81.82   12.74
   6  -1  -6   98.48   15.98
   6   1  -6   83.84   12.93
   6   1  -6   95.00   15.87
  -6  -1   6   88.05   13.93
  -6  -1   6   91.72   15.31
  -6   1   7  202.29   23.18
  -6   1   7  186.55   24.05
   6  -1  -7  203.65   22.53
   6  -1  -7  158.50   23.83
   6   1  -7  208.48   22.79
   6   1  -7  179.99   24.98
  -6  -1   7  217.73   23.68
  -6  -1   7  190.81   24.69
  -6   1   8  635.03   61.93
  -6   1   8  639.48   63.54
   6  -1  -8  709.30   61.99
   6  -1  -8  612.73   64.67
   6   1  -8  751.91   62.56
   6   1  -8  642.27   65.66
  -6  -1   8  641.36   62.01
  -6  -1   8  639.36   64.02
  -6   1   9   17.48    5.43
  -6   1   9    7.50    4.77
   6  -1  -9   10.55    4.42
   6  -1  -9   25.93    8.15
   6   1  -9   11.48    4.60
   6   1  -9   17.08    7.23
  -6  -1   9    6.11    4.41
  -6  -1   9   16.64    6.41
  -6   1  10   89.64   14.13
  -6   1  10  101.71   15.65
   6  -1 -10   91.44   13.63
   6  -1 -10   61.06   14.25
   6   1 -10   84.99   13.24
   6   1 -10   93.09   16.73
  -6  -1  10  114.39   15.29
  -6  -1  10  113.71   16.67
  -6   1  11   15.38    5.32
  -6   1  11   12.71    5.72
   6  -1 -11    6.72    5.57
   6   1 -11    8.45    5.02
  -6  -1  11    9.24    4.75
  -6  -1  11    7.99    4.52
  -6   1  12  229.33   29.78
  -6   1  12  321.16   33.52
   6  -1 -12  231.67   32.73
   6   1 -12  369.09   37.49
  -6  -1  12  276.81   31.25
  -6  -1  12  285.64   33.09
  -6   1  13   46.67   10.09
  -6   1  13   49.67   10.95
   6  -1 -13   54.66   13.29
   6   1 -13   39.98   11.15
  -6  -1  13   44.03   10.00
  -6  -1  13   56.83   11.93
  -6   1  14  120.82   18.30
  -6   1  14  138.20   19.99
   6  -1 -14  177.44   24.10
   6   1 -14  119.97   20.91
  -6  -1  14  137.01   19.64
  -6  -1  14  132.36   20.33
  -6   1  15    4.70    4.02
   6  -1 -15    3.85    4.59
   6   1 -15    9.77    6.08
  -6  -1  15    5.35    4.49
  -6  -1  15   12.49    6.42
  -6   1  16    3.97    3.34
   6  -1 -16   13.43    7.34
   6   1 -16    1.42    4.23
  -6  -1  16    8.73    5.82
   6  -1 -17    3.66    5.12
   6   1 -17    6.24    4.82
  -6  -1  17   11.61    5.87
   6  -1 -18  200.90   30.05
   6   1 -18  198.00   30.19
  -6  -1  18  261.66   31.54
  -6   1  19   48.86   10.69
   6  -1 -19   42.91   12.01
   6   1 -19   36.02   11.80
  -6  -1  19   28.13    8.92
  -6   1  20   -0.00    3.27
   6  -1 -20    9.20    6.70
   6   1 -20    3.94    5.86
  -6  -1  20   -0.00    3.87
  -6   1  21    3.20    4.16
   6  -1 -21    2.71    5.18
   6   1 -21   -0.00    4.93
  -6  -1  21    2.53    3.54
  -6   1  22    4.84    4.57
   6   1 -22    1.99    5.67
  -6  -1  22    4.81    5.51
  -6   1  23    1.88    4.08
   6   1 -23    7.94    6.50
  -6  -1  23    2.08    4.62
  -6   1  24   16.56    8.52
   6   1 -24   35.95   12.24
  -6  -1  24   27.61    9.57
  -6   1  25    1.54    4.32
   6  -1 -25   -0.00    3.93
   6   1 -25   -0.00    5.98
  -6  -1  25    4.46    5.40
  -6   1  26    3.69    4.49
   6  -1 -26   -0.00    4.48
   6   1 -26   -0.00    4.53
  -6  -1  26   -0.00    4.10
  -6   1  27   -0.00    4.95
   6  -1 -27    1.88    5.44
  -6  -1  27   -0.00    3.60
  -6   1  28   28.15   10.01
   6  -1 -28    6.00    7.67
  -6  -1  28   10.61    6.52
  -6   1  29   -0.00    4.50
   6  -1 -29    0.00    4.70
   6   1 -29   -0.00    6.88
  -6  -1  29    4.53    5.06
  -6   1  30    1.82    5.20
   6  -1 -30   12.50    8.31
  -6  -1  30   29.13   10.54
  -6   1  31    0.47    4.40
   6  -1 -31   -0.00    6.10
  -6  -1  31   -0.00    4.25
  -6   1  32    8.75    6.71
   6  -1 -32    8.64    7.86
  -6  -1  32   -0.00    5.44
  -6   1  33   -0.00    5.97
   6  -1 -33    7.20    6.99
  -6  -1  33    1.23    4.06
  -6   1  34    1.21    6.76
   6  -1 -34    1.33    4.42
  -6  -1  34   15.18    8.35
  -6   1  35   -0.00    5.23
  -6  -1  35   -0.00    4.31
  -6   1  36    0.00    5.75
  -6  -1  36    1.56    4.92
  -6   1  37    1.35    4.47
  -6  -1  37    0.00    5.90
  -6   1  38    0.00    6.35
  -6  -1  38   -0.00    4.41
  -6   2   1    3.12    3.18
  -6   2   1    6.69    4.60
   6  -2  -1    4.29    3.26
   6  -2  -1    8.17    5.22
   6   2  -1    6.90    3.69
   6   2  -1    2.77    3.54
  -6  -2   1    7.68    4.07
  -6  -2   1    2.89    3.28
  -6   2   2   12.65    4.65
  -6   2   2   12.21    4.91
   6  -2  -2    4.83    3.36
   6  -2  -2    8.80    4.84
   6   2  -2    9.13    4.05
   6   2  -2    3.75    3.81
  -6  -2   2    5.48    3.93
  -6  -2   2    1.05    3.44
  -6   2   3    2.62    3.17
  -6   2   3    4.27    4.04
   6  -2  -3    3.45    2.81
   6  -2  -3    1.40    3.11
   6   2  -3    3.01    2.98
   6   2  -3   -0.00    2.72
  -6  -2   3    4.08    3.28
  -6  -2   3    4.01    3.66
  -6   2   4   67.14   11.24
  -6   2   4   75.50   12.40
   6  -2  -4   67.61   10.74
   6  -2  -4   93.45   14.70
   6   2  -4   57.62   10.23
   6   2  -4   71.24   13.07
  -6  -2   4   53.22   10.42
  -6  -2   4   81.05   13.41
  -6   2   5    8.12    4.07
  -6   2   5    9.19    4.66
   6  -2  -5    7.85    4.18
   6  -2  -5   10.17    5.48
   6   2  -5   10.01    3.88
   6   2  -5    6.45    4.82
  -6  -2   5   15.35    4.88
  -6  -2   5    4.43    4.19
  -6   2   6  286.17   31.62
  -6   2   6  321.00   33.46
   6  -2  -6  348.73   31.94
   6  -2  -6  271.57   33.37
   6   2  -6  279.03   30.75
   6   2  -6  281.70   34.05
  -6  -2   6  328.35   32.55
  -6  -2   6  279.09   33.33
  -6   2   7   48.02    9.45
  -6   2   7   47.77    9.83
   6  -2  -7   46.77    8.62
   6  -2  -7   40.70    9.93
   6   2  -7   52.85    9.24
   6   2  -7   62.22   12.60
  -6  -2   7   34.81    8.55
  -6  -2   7   48.51   10.50
  -6   2   8    6.22    3.97
  -6   2   8    5.08    4.23
   6  -2  -8   10.39    4.30
   6  -2  -8    8.11    4.72
   6   2  -8    7.15    4.03
   6   2  -8    2.86    3.68
  -6  -2   8    5.67    3.67
  -6  -2   8    8.09    4.76
  -6   2   9    0.63    3.20
  -6   2   9   -0.00    2.94
   6  -2  -9   -0.00    2.51
   6  -2  -9   -0.00    3.19
   6   2  -9    3.61    3.10
   6   2  -9   -0.00    3.74
  -6  -2   9    0.47    2.81
  -6  -2   9    1.84    3.11
  -6   2  10  273.94   28.73
  -6   2  10  217.12   28.10
   6  -2 -10  258.64   27.59
   6  -2 -10  212.70   29.60
   6   2 -10  256.09   31.81
  -6  -2  10  260.69   28.57
  -6  -2  10  257.15   30.45
  -6   2  11  217.89   25.41
  -6   2  11  226.90   26.79
   6  -2 -11  271.91   30.47
   6   2 -11  167.62   26.56
  -6  -2  11  246.52   26.51
  -6  -2  11  172.71   25.74
  -6   2  12   81.62   13.60
   6  -2 -12   71.56   14.97
   6   2 -12   62.55   14.33
  -6  -2  12   84.51   13.82
  -6  -2  12   98.47   15.93
  -6   2  13    4.90    4.23
   6  -2 -13    6.50    5.96
   6   2 -13    3.93    4.20
  -6  -2  13   19.24    6.12
  -6  -2  13    8.54    5.27
  -6   2  14  104.07   16.25
   6  -2 -14  123.99   19.80
   6   2 -14  143.10   21.38
  -6  -2  14  104.25   16.20
  -6  -2  14   76.59   15.98
  -6   2  15   28.47    7.78
   6  -2 -15   40.89   11.48
   6   2 -15   32.00   10.04
  -6  -2  15   23.64    7.82
  -6  -2  15   17.08    7.13
  -6   2  16   56.75   11.45
   6  -2 -16   37.82   11.78
   6   2 -16   54.26   13.44
  -6  -2  16   68.88   14.10
   6  -2 -17   13.87    6.61
   6   2 -17    2.70    4.81
  -6  -2  17   19.48    8.07
   6  -2 -18   11.22    6.14
   6   2 -18   11.72    8.00
  -6  -2  18   13.73    7.22
   6  -2 -19    6.47    5.84
   6   2 -19   10.19    7.42
  -6  -2  19    5.51    5.22
  -6  -2  19   10.43    6.42
  -6   2  20  127.04   19.71
   6   2 -20  133.00   23.90
  -6  -2  20  122.92   20.26
  -6   2  21   -0.00    4.16
   6   2 -21    0.89    5.10
  -6  -2  21   10.15    6.50
  -6   2  22   10.98    6.84
   6   2 -22   17.80    9.23
  -6  -2  22   24.35    8.51
  -6   2  23    1.01    4.31
   6  -2 -23    5.93    5.49
   6   2 -23   -0.00    5.92
  -6  -2  23   -0.00    3.62
  -6   2  24    4.04    4.84
   6  -2 -24    3.79    5.48
   6   2 -24    5.74    6.21
  -6  -2  24    2.83    4.49
  -6   2  25    4.75    4.64
   6  -2 -25    4.79    6.34
   6   2 -25    2.82    5.57
  -6  -2  25    8.28    7.36
  -6   2  26   31.06    9.97
   6  -2 -26   16.67    9.55
   6   2 -26   26.55   11.04
  -6  -2  26   22.54    9.08
  -6   2  27   -0.00    5.37
   6  -2 -27    6.17    7.34
   6   2 -27   -0.00    5.39
  -6  -2  27    1.41    4.00
  -6   2  28    4.27    4.67
   6  -2 -28   -0.00    4.66
  -6  -2  28    3.78    5.74
  -6   2  29    2.58    4.43
   6  -2 -29   -0.00    3.89
  -6  -2  29    5.51    6.48
  -6   2  30   10.80    7.38
   6  -2 -30    6.09    7.12
  -6  -2  30    2.27    5.92
  -6   2  31    6.18    5.94
   6  -2 -31    1.33    6.30
  -6  -2  31    0.00    4.04
  -6   2  32   17.15    9.33
   6  -2 -32    0.50    5.29
  -6  -2  32   12.20    7.52
  -6   2  33   -0.00    4.03
   6  -2 -33   -0.00    5.20
  -6  -2  33   -0.00    5.02
  -6   2  34   -0.00    5.00
   6  -2 -34    1.19    5.98
  -6  -2  34    2.70    5.16
  -6   2  35    1.29    3.69
   6  -2 -35    7.74    7.45
  -6  -2  35    0.86    4.75
  -6   2  36    4.67    6.52
   6  -2 -36    6.82    6.62
  -6  -2  36    1.26    5.80
  -6   2  37   -0.00    4.03
  -6  -2  37    2.50    5.53
  -6   2  38    2.23    5.02
  -6   3   1    0.00    2.54
  -6   3   1    1.96    2.73
   6  -3  -1    4.41    3.28
   6  -3  -1    1.83    3.56
   6   3  -1    0.43    2.86
   6   3  -1    1.90    3.15
  -6  -3   1    0.97    2.55
  -6  -3   1   -0.00    3.17
  -6   3   2  135.48   17.13
  -6   3   2  126.32   17.77
   6  -3  -2  104.59   15.61
   6  -3  -2  122.70   18.39
   6   3  -2  124.31   16.17
   6   3  -2  162.64   20.04
  -6  -3   2  129.76   16.84
  -6  -3   2  159.15   19.73
  -6   3   3  128.69   16.92
  -6   3   3  122.27   17.35
   6  -3  -3  155.07   17.42
   6  -3  -3  177.42   20.92
   6   3  -3  133.40   16.56
   6   3  -3  114.91   18.17
  -6  -3   3  107.13   16.27
  -6  -3   3  128.04   18.69
  -6   3   4   40.71    8.14
  -6   3   4   47.33    9.25
   6  -3  -4   34.00    7.26
   6  -3  -4   40.88    9.65
   6   3  -4   31.18    7.03
   6   3  -4   35.51    9.18
  -6  -3   4   29.32    7.21
  -6  -3   4   29.11    8.37
  -6   3   5    2.99    2.90
  -6   3   5   13.50    5.20
   6  -3  -5   15.68    4.79
   6  -3  -5    5.10    4.78
   6   3  -5   12.00    4.54
   6   3  -5    7.01    4.78
  -6  -3   5   11.98    5.21
  -6  -3   5   10.24    5.32
  -6   3   6   15.09    5.16
  -6   3   6   14.12    5.27
   6  -3  -6   20.85    5.53
   6  -3  -6    7.41    5.10
   6   3  -6   25.26    6.02
   6   3  -6   12.62    6.14
  -6  -3   6   22.84    6.19
  -6  -3   6   11.00    5.66
  -6   3   7   22.46    6.39
  -6   3   7   31.04    7.64
   6  -3  -7   27.40    6.38
   6  -3  -7   20.71    6.89
   6   3  -7   24.71    6.53
   6   3  -7   17.61    7.19
  -6  -3   7   24.81    6.26
  -6  -3   7   21.14    7.09
  -6   3   8  338.68   35.82
  -6   3   8  332.41   36.60
   6  -3  -8  337.03   34.97
   6  -3  -8  356.82   38.76
   6   3  -8  373.38   35.88
   6   3  -8  351.01   39.74
  -6  -3   8  309.45   35.29
  -6  -3   8  390.16   39.39
  -6   3   9   77.11   11.95
   6  -3  -9   73.54   11.22
   6  -3  -9   52.65   12.02
   6   3  -9   80.04   11.76
   6   3  -9   53.87   12.85
  -6  -3   9   52.36   10.69
  -6  -3   9   65.50   12.89
  -6   3  10   20.05    6.48
   6  -3 -10   26.94    6.55
   6  -3 -10   14.33    6.21
   6   3 -10   31.71    9.30
  -6  -3  10   22.19    6.47
  -6  -3  10   14.17    6.61
  -6   3  11    6.48    4.23
   6  -3 -11    9.75    6.30
   6   3 -11    7.45    5.43
  -6  -3  11    7.58    4.08
  -6  -3  11    9.86    5.11
  -6   3  12   75.21   12.86
   6  -3 -12   59.99   13.81
   6   3 -12   81.08   15.51
  -6  -3  12   76.08   13.03
  -6  -3  12   69.14   13.89
  -6   3  13  116.63   16.69
   6  -3 -13  101.42   18.15
   6   3 -13  111.12   19.34
  -6  -3  13   93.58   16.02
  -6  -3  13  127.87   19.45
  -6   3  14  211.52   23.25
   6  -3 -14  101.75   20.59
   6   3 -14  152.51   23.90
  -6  -3  14  153.14   21.14
  -6  -3  14  173.93   24.10
  -6   3  15    5.60    3.98
   6  -3 -15   17.47    7.60
   6   3 -15    3.86    5.47
  -6  -3  15    7.10    5.49
  -6  -3  15    9.06    5.88
  -6   3  16   19.68    6.81
   6  -3 -16   16.30    7.83
   6   3 -16   16.35    8.11
  -6  -3  16   10.53    6.67
   6  -3 -17   48.40   12.58
   6   3 -17   58.77   14.33
  -6  -3  17   45.82   12.62
   6   3 -18  101.75   20.06
  -6  -3  18  105.21   17.76
  -6  -3  18  132.72   21.28
   6   3 -19   16.09    9.21
  -6  -3  19   36.02    9.86
  -6  -3  19   35.30   11.17
  -6   3  20    2.13    3.94
   6   3 -20    1.35    4.06
  -6  -3  20    0.00    3.45
  -6  -3  20   -0.00    4.95
  -6   3  21    0.99    3.86
   6  -3 -21    0.00    3.87
   6   3 -21   -0.00    3.54
  -6  -3  21   -0.00    4.38
  -6  -3  21   -0.00    3.81
  -6   3  22   23.49    8.48
   6  -3 -22   30.02   11.55
   6   3 -22   67.60   16.37
  -6  -3  22   49.97   11.96
  -6   3  23    5.11    4.14
   6  -3 -23    6.79    7.27
   6   3 -23   11.57    7.03
  -6  -3  23    7.08    6.57
  -6   3  24   58.07   12.76
   6  -3 -24   33.11   11.97
   6   3 -24   33.07   12.30
  -6  -3  24   18.88    8.49
  -6   3  25    0.00    4.84
   6  -3 -25   -0.00    5.37
  -6  -3  25    0.84    4.37
  -6   3  26    0.53    3.57
   6  -3 -26   -0.00    5.69
  -6  -3  26    8.14    5.07
  -6   3  27    1.07    4.08
   6  -3 -27    0.77    5.58
  -6  -3  27   -0.00    4.14
  -6   3  28   19.20    7.97
   6  -3 -28    1.86    6.78
  -6  -3  28    3.43    6.18
  -6   3  29    0.09    4.50
   6  -3 -29    2.92    5.06
  -6  -3  29   16.44    7.18
  -6   3  30   14.16    8.08
   6  -3 -30    2.74    6.73
  -6  -3  30    7.41    7.53
  -6   3  31   -0.00    4.94
   6  -3 -31   -0.00    4.50
  -6  -3  31    3.47    4.94
  -6   3  32   -0.00    4.62
   6  -3 -32   -0.00    5.60
  -6  -3  32    3.36    4.42
  -6   3  33    6.66    7.05
   6  -3 -33    2.51    3.87
  -6  -3  33    5.96    5.75
  -6   3  34    7.79    6.34
   6  -3 -34    2.65    5.33
  -6  -3  34   13.10    7.88
  -6   3  35   -0.00    5.03
   6  -3 -35    0.00    5.95
  -6  -3  35   -0.00    5.45
  -6   3  36   -0.00    4.88
   6  -3 -36    4.70    5.71
  -6  -3  36   -0.00    5.74
  -6   3  37    0.87    5.88
   6  -3 -37   -0.00    5.33
  -6  -3  37    0.00    4.53
  -6   3  38    0.00    5.16
   6  -3 -38    0.22    5.72
   6  -3 -39    6.97    7.18
  -6   4   1  126.33   17.91
  -6   4   1  160.70   19.95
   6  -4  -1  149.20   18.35
   6  -4  -1  175.71   21.75
   6   4  -1  177.26   19.24
   6   4  -1  139.93   19.95
  -6  -4   1  130.99   18.23
  -6  -4   1  184.36   21.99
  -6   4   2    2.96    3.02
  -6   4   2    9.19    4.72
   6  -4  -2   22.63    5.80
   6  -4  -2    8.24    4.81
   6   4  -2    6.81    3.54
   6   4  -2   19.38    6.57
  -6  -4   2   12.88    4.68
  -6  -4   2   11.67    5.27
  -6   4   3    3.77    3.37
  -6   4   3    0.00    3.49
   6  -4  -3    3.93    3.27
   6  -4  -3    5.46    4.37
   6   4  -3    3.22    2.92
   6   4  -3    2.63    3.19
  -6  -4   3    5.80    3.68
  -6  -4   3    4.20    3.56
  -6   4   4   17.19    5.34
  -6   4   4   18.95    5.79
   6  -4  -4   10.97    4.16
   6  -4  -4   16.18    6.26
   6   4  -4    9.80    4.16
   6   4  -4   22.63    7.28
  -6  -4   4   13.12    4.94
  -6  -4   4   12.69    5.35
  -6   4   5  209.84   23.89
   6  -4  -5  219.31   23.21
   6  -4  -5  207.74   25.73
   6   4  -5  206.31   22.95
   6   4  -5  166.79   24.78
  -6  -4   5  227.37   24.34
  -6  -4   5  179.14   24.82
  -6   4   6  262.91   26.50
   6  -4  -6  214.36   24.36
   6  -4  -6  156.96   25.15
   6   4  -6  255.23   25.56
   6   4  -6  196.02   27.24
  -6  -4   6  247.16   26.15
  -6  -4   6  256.81   28.79
  -6   4   7   73.54   11.63
   6  -4  -7   56.73    9.98
   6  -4  -7   74.82   13.23
   6   4  -7   64.99   10.69
   6   4  -7   53.62   12.37
  -6  -4   7   70.65   11.32
  -6  -4   7   48.66   11.44
  -6   4   8    3.68    3.61
   6  -4  -8   -0.00    2.35
   6  -4  -8    0.00    3.66
   6   4  -8    5.68    3.53
   6   4  -8   -0.00    3.48
  -6  -4   8   13.58    5.08
  -6  -4   8    4.61    3.90
  -6   4   9   60.21   10.48
   6  -4  -9   57.92    9.80
   6  -4  -9   60.90   12.16
   6   4  -9   60.48   10.12
   6   4  -9   51.01   11.99
  -6  -4   9   49.20    9.99
  -6  -4   9   29.22    9.17
  -6   4  10   35.94    7.96
   6  -4 -10   26.75    6.68
   6  -4 -10   42.67   10.15
   6   4 -10   28.72    8.68
  -6  -4  10   10.58    5.54
  -6  -4  10   46.27   10.31
  -6   4  11  118.17   16.92
   6  -4 -11  120.65   19.44
   6   4 -11  133.86   20.58
  -6  -4  11  146.73   18.76
  -6  -4  11   93.78   17.78
  -6   4  12  100.06   15.08
   6  -4 -12  109.64   17.85
   6   4 -12   88.23   16.65
  -6  -4  12   97.49   15.13
  -6  -4  12   73.27   15.18
  -6   4  13   30.01    7.73
   6  -4 -13   30.77    9.40
   6   4 -13   11.87    6.63
  -6  -4  13   23.21    7.18
  -6  -4  13   15.39    7.12
  -6   4  14    2.28    3.56
   6  -4 -14    5.73    4.35
   6   4 -14    0.01    3.66
  -6  -4  14    4.00    3.47
  -6  -4  14    4.60    5.10
  -6   4  15   82.70   14.43
   6   4 -15   92.18   17.57
  -6  -4  15   79.95   16.62
  -6   4  16  140.19   20.12
   6   4 -16  131.25   22.73
  -6  -4  16  143.75   22.87
   6   4 -17    4.14    5.68
  -6  -4  17   20.01    8.16
   6   4 -18   49.25   13.69
  -6  -4  18   48.22   11.23
  -6  -4  18   48.50   13.13
   6  -4 -19   71.56   15.99
   6   4 -19   92.19   19.03
  -6  -4  19   67.35   14.29
  -6  -4  19  111.03   19.68
  -6   4  20   75.91   14.98
   6  -4 -20   94.66   18.72
   6   4 -20  141.90   23.26
  -6  -4  20   68.84   15.14
  -6  -4  20   87.24   18.03
  -6   4  21    7.05    5.02
   6  -4 -21   12.00    7.12
  -6  -4  21    0.80    4.35
  -6   4  22    3.53    4.51
   6  -4 -22   10.71    6.89
  -6  -4  22    0.38    4.95
  -6   4  23    0.93    3.41
   6  -4 -23   -0.00    4.86
  -6  -4  23    0.92    4.04
  -6   4  24    4.94    4.68
   6  -4 -24    0.00    4.70
  -6  -4  24    3.15    5.09
  -6   4  25    5.38    4.97
   6  -4 -25    5.21    5.45
  -6  -4  25    3.72    5.42
  -6   4  26   12.24    6.95
   6  -4 -26    2.33    6.66
  -6  -4  26   20.32    7.81
  -6   4  27    5.65    5.73
   6  -4 -27    1.03    4.83
  -6  -4  27   15.51    7.52
  -6   4  28   13.14    7.04
   6  -4 -28    3.92    6.52
  -6  -4  28    5.63    6.35
  -6   4  29   -0.00    4.62
   6  -4 -29   -0.00    5.43
  -6  -4  29   -0.00    4.47
  -6   4  30   18.73    8.44
   6  -4 -30   11.97    8.62
  -6  -4  30    4.01    5.59
  -6   4  31    0.41    3.80
   6  -4 -31    4.96    5.23
  -6  -4  31    1.07    5.19
  -6   4  32    5.05    6.62
   6  -4 -32    8.65    7.67
  -6  -4  32    7.57    6.33
  -6   4  33    1.04    4.87
   6  -4 -33    0.00    6.21
  -6  -4  33   -0.00    3.59
  -6   4  34    0.04    4.45
   6  -4 -34    1.69    6.61
  -6  -4  34    1.81    5.32
  -6   4  35    4.10    5.40
   6  -4 -35    1.95    4.72
  -6  -4  35    1.58    4.25
  -6   4  36   -0.00    5.36
   6  -4 -36   -0.00    5.19
  -6  -4  36   -0.00    6.06
  -6   4  37    2.62    5.95
   6  -4 -37    7.15    7.86
  -6  -4  37    0.00    6.04
  -6   4  38   -0.00    5.61
   6  -4 -38    4.19    7.15
   6  -4 -39   -0.00    3.55
   6  -4 -40    1.57    7.00
   6  -4 -41    1.74    4.58
  -6   5   1    3.04    3.18
   6  -5  -1   13.77    4.74
   6  -5  -1   22.77    6.92
   6   5  -1   28.30    6.16
   6   5  -1   22.07    6.95
  -6  -5   1   21.84    5.81
  -6  -5   1   33.18    8.26
  -6   5   2   82.86   13.07
   6  -5  -2   93.31   13.26
   6  -5  -2   85.28   14.70
   6   5  -2   97.68   13.36
   6   5  -2  104.27   15.90
  -6  -5   2   94.89   13.75
  -6  -5   2  114.47   16.57
  -6   5   3  133.03   17.03
   6  -5  -3  122.71   16.08
   6  -5  -3  140.38   19.07
   6   5  -3  124.49   16.08
   6   5  -3  115.43   18.14
  -6  -5   3  128.21   16.80
  -6  -5   3  124.56   18.50
  -6   5   4   89.50   13.52
   6  -5  -4   91.86   12.99
   6  -5  -4  103.12   15.70
   6   5  -4  103.06   13.55
   6   5  -4   97.12   16.07
  -6  -5   4   83.59   13.23
  -6  -5   4   82.66   15.02
  -6   5   5    0.00    2.41
   6  -5  -5   -0.00    2.21
   6  -5  -5    0.00    4.13
   6   5  -5    5.35    3.22
   6   5  -5   -0.00    3.01
  -6  -5   5    0.00    2.65
  -6  -5   5   -0.00    1.82
  -6   5   6    1.89    2.48
   6  -5  -6    3.76    2.86
   6  -5  -6    1.97    3.60
   6   5  -6    2.77    2.92
   6   5  -6   -0.00    3.28
  -6  -5   6    0.00    2.03
  -6  -5   6    0.20    2.57
  -6   5   7   47.02    9.47
   6  -5  -7   49.58    9.05
   6  -5  -7   50.05   11.02
   6   5  -7   54.57    9.46
   6   5  -7   44.45   10.91
  -6  -5   7   61.78   10.49
  -6  -5   7   64.03   12.26
  -6   5   8   38.76    8.83
   6  -5  -8   41.27    8.40
   6  -5  -8   56.63   11.18
   6   5  -8   57.19    9.71
   6   5  -8   44.59   10.89
  -6  -5   8   56.10   10.11
  -6  -5   8   48.26   11.03
  -6   5   9   95.77   13.54
   6  -5  -9   77.35   11.99
   6  -5  -9   56.51   12.57
   6   5  -9   77.14   14.82
  -6  -5   9  101.17   14.25
  -6  -5   9   76.37   14.57
  -6   5  10   38.09    8.38
   6  -5 -10   32.43    7.45
   6  -5 -10   28.35    8.88
   6   5 -10   40.64   10.25
  -6  -5  10   41.97    8.96
  -6  -5  10   34.73    9.69
  -6   5  11    0.00    3.17
   6  -5 -11    0.00    4.00
   6   5 -11    2.16    3.70
  -6  -5  11    3.83    3.64
  -6  -5  11    4.50    4.10
  -6   5  12    6.92    4.08
   6   5 -12    6.51    4.84
  -6  -5  12    7.40    5.03
  -6  -5  12    9.08    5.66
  -6   5  13  191.70   24.26
   6   5 -13  163.50   26.22
  -6  -5  13  217.09   25.65
  -6  -5  13  221.79   28.58
  -6   5  14  199.85   26.19
   6   5 -14  199.17   29.64
  -6  -5  14  251.13   28.47
  -6  -5  14  247.70   31.32
  -6   5  15    1.26    2.91
   6   5 -15    1.36    4.00
  -6  -5  15    1.03    4.60
  -6   5  16    6.56    4.32
   6  -5 -16   10.63    6.62
   6   5 -16    0.00    4.73
  -6  -5  16   12.31    7.39
   6  -5 -17    1.68    3.33
   6   5 -17    2.89    4.69
  -6  -5  17    9.34    6.41
   6  -5 -18   89.30   17.69
  -6  -5  18  103.04   16.76
   6  -5 -19    4.33    5.46
  -6  -5  19   18.23    7.08
  -6   5  20    8.03    5.34
   6  -5 -20    1.53    5.04
  -6  -5  20   16.24    6.95
  -6   5  21    3.35    3.46
   6  -5 -21    3.11    4.47
  -6  -5  21    2.08    3.66
  -6   5  22   -0.00    4.82
   6  -5 -22    0.00    3.71
  -6  -5  22    5.05    4.88
  -6   5  23   25.16    8.45
   6  -5 -23   18.02    8.53
  -6  -5  23   26.82    9.25
  -6   5  24   16.77    7.21
   6  -5 -24   22.26    9.54
  -6  -5  24   16.59    8.54
  -6   5  25    2.84    4.87
   6  -5 -25    1.65    5.03
  -6  -5  25    0.00    4.74
  -6   5  26   -0.00    3.97
   6  -5 -26   -0.00    5.40
  -6  -5  26    7.38    5.79
  -6   5  27    0.00    3.45
   6  -5 -27    4.33    6.53
  -6  -5  27   -0.00    4.40
  -6   5  28   11.96    6.73
   6  -5 -28    5.36    6.74
  -6  -5  28    6.03    5.82
  -6   5  29   10.77    6.53
   6  -5 -29    6.98    6.97
  -6  -5  29    5.49    5.83
  -6   5  30    7.63    6.79
   6  -5 -30    0.00    4.99
  -6  -5  30    5.28    5.44
  -6   5  31   -0.00    4.85
   6  -5 -31    2.17    4.65
  -6  -5  31   -0.00    4.76
  -6   5  32    2.08    4.77
   6  -5 -32    1.93    5.65
  -6  -5  32    3.87    6.42
  -6   5  33    7.08    5.59
   6  -5 -33   11.03    8.83
  -6  -5  33    4.93    6.43
  -6   5  34    3.48    5.72
   6  -5 -34    2.12    5.56
  -6  -5  34    5.91    6.68
  -6   5  35    1.92    4.36
   6  -5 -35   13.43    9.73
  -6  -5  35    0.00    3.69
  -6   5  36    1.19    4.85
   6  -5 -36    3.26    6.51
  -6  -5  36    2.48    4.56
  -6   5  37   -0.00    4.39
   6  -5 -37    2.88    5.81
  -6   5  38    0.18    4.18
   6  -5 -38   -0.00    4.29
   6  -5 -39    2.39    6.71
  -6   6   1  131.80   16.84
   6  -6  -1  127.01   16.21
   6  -6  -1  112.34   17.54
   6   6  -1  113.56   15.67
  -6  -6   1  138.84   17.13
  -6  -6   1  135.56   18.96
  -6   6   2   25.75    6.77
   6  -6  -2   22.12    5.92
   6  -6  -2   24.49    7.81
   6   6  -2   41.92    7.57
  -6  -6   2   28.16    6.86
  -6  -6   2   23.50    7.41
  -6   6   3    8.11    3.83
   6  -6  -3   11.17    4.07
   6  -6  -3    5.58    3.79
   6   6  -3    3.80    2.96
  -6  -6   3    4.89    3.25
  -6  -6   3    0.00    3.48
  -6   6   4   28.09    6.83
   6  -6  -4   22.04    5.76
   6  -6  -4   14.38    6.44
   6   6  -4   19.27    5.46
  -6  -6   4   22.68    6.41
  -6  -6   4   21.17    7.44
  -6   6   5  121.93   16.34
   6  -6  -5  123.33   15.75
   6  -6  -5  121.93   18.15
   6   6  -5  116.55   15.47
  -6  -6   5  119.62   16.25
  -6  -6   5  114.30   17.91
  -6   6   6   79.52   12.59
   6  -6  -6   83.48   12.22
   6  -6  -6   91.73   14.81
   6   6  -6   77.24   12.03
   6   6  -6   70.85   14.09
  -6  -6   6   90.36   13.28
  -6  -6   6   86.03   15.06
  -6   6   7   54.89    9.92
   6  -6  -7   58.23    9.61
   6  -6  -7   60.74   11.57
   6   6  -7   58.58    9.83
   6   6  -7   54.31   11.85
  -6  -6   7   37.67    8.74
  -6  -6   7   54.35   11.91
  -6   6   8    5.34    3.72
   6  -6  -8   10.80    4.33
   6   6  -8    7.00    3.69
   6   6  -8   23.78    7.62
  -6  -6   8    9.16    4.73
  -6  -6   8   18.55    7.00
  -6   6   9  106.19   14.79
   6  -6  -9   86.85   13.23
   6   6  -9   75.92   15.30
  -6  -6   9  103.26   15.13
  -6  -6   9  117.36   18.14
  -6   6  10   85.26   12.88
   6  -6 -10   80.05   11.91
   6   6 -10   63.92   13.86
  -6  -6  10   71.47   12.71
  -6  -6  10   58.69   13.11
  -6   6  11   55.82   10.53
   6   6 -11   57.95   12.97
  -6  -6  11   46.71   10.23
  -6  -6  11   56.07   12.50
  -6   6  12   60.31   11.26
   6   6 -12   47.28   12.24
  -6  -6  12   65.00   11.92
  -6  -6  12   56.39   13.21
  -6   6  13    0.00    2.77
   6  -6 -13    0.99    3.49
   6   6 -13   -0.00    4.43
  -6  -6  13    1.73    3.31
  -6  -6  13    4.68    4.88
  -6   6  14   -0.00    2.68
   6  -6 -14    0.00    3.33
  -6  -6  14    0.92    3.02
  -6   6  15   55.38   11.39
   6  -6 -15   55.27   12.89
  -6   6  16   10.46    5.27
   6  -6 -16   12.24    6.81
   6  -6 -17   16.01    7.48
  -6  -6  17   13.86    6.71
   6  -6 -18    8.11    6.10
  -6  -6  18   32.42    9.16
   6  -6 -19   16.30    7.43
  -6  -6  19    8.84    5.61
  -6   6  20    4.85    4.55
   6  -6 -20    0.94    3.94
  -6  -6  20    3.18    4.86
  -6   6  21   16.47    6.80
   6  -6 -21    0.77    5.08
  -6  -6  21   28.69    9.07
  -6   6  22    6.59    5.28
   6  -6 -22    2.47    6.19
  -6  -6  22    6.94    5.08
  -6   6  23    8.57    6.08
   6  -6 -23   17.45    8.80
  -6  -6  23   21.05    7.93
  -6   6  24   -0.00    3.95
   6  -6 -24    0.00    5.48
  -6  -6  24   -0.00    3.67
  -6   6  25   12.50    6.70
   6  -6 -25   17.54    9.18
  -6  -6  25   11.42    6.81
  -6   6  26    7.58    5.86
   6  -6 -26   18.15    9.18
  -6  -6  26   12.30    6.89
  -6   6  27   13.59    7.28
   6  -6 -27    8.50    7.31
  -6  -6  27    2.26    5.02
  -6   6  28    3.91    6.10
   6  -6 -28   -0.00    5.59
  -6  -6  28   -0.00    2.99
  -6   6  29    1.15    3.79
   6  -6 -29   -0.00    4.62
  -6  -6  29    0.04    4.26
  -6   6  30    2.09    4.71
   6  -6 -30   -0.00    5.60
  -6  -6  30    1.22    3.94
  -6   6  31   11.17    7.02
   6  -6 -31    1.71    4.65
  -6  -6  31   13.09    7.16
  -6   6  32    8.55    7.34
   6  -6 -32    0.00    5.62
  -6  -6  32    3.34    6.76
  -6   6  33    3.61    5.30
   6  -6 -33   -0.00    6.81
  -6  -6  33    4.03    5.38
  -6   6  34    0.88    4.97
   6  -6 -34   -0.00    6.82
  -6  -6  34    2.15    4.30
  -6   6  35    6.39    7.02
   6  -6 -35    7.66    6.84
  -6  -6  35    2.15    4.71
  -6   6  36   -0.00    3.92
   6  -6 -36    8.06    7.97
  -6  -6  36   -0.00    4.93
  -6   6  37    1.35    4.82
   6  -6 -37    0.40    5.66
  -6   6  38   -0.00    5.31
   6  -6 -38   -0.00    2.71
  -6   7   1   16.95    5.24
   6  -7  -1   16.80    5.20
   6   7  -1   12.85    4.52
   6   7  -1   12.24    5.07
  -6  -7   1   10.36    4.40
  -6  -7   1   11.33    5.68
  -6   7   2   13.83    5.20
   6  -7  -2   14.45    4.51
   6   7  -2   17.54    4.98
   6   7  -2    9.28    5.04
  -6  -7   2    5.78    3.80
  -6  -7   2   10.71    5.58
  -6   7   3  229.04   26.09
   6  -7  -3  245.37   25.76
   6   7  -3  219.93   25.03
   6   7  -3  216.79   27.52
  -6  -7   3  233.61   26.08
  -6  -7   3  261.68   29.54
  -6   7   4   52.99   10.05
   6  -7  -4   79.87   11.06
   6   7  -4   49.08    9.25
   6   7  -4   50.53   11.08
  -6  -7   4   52.67    9.74
  -6  -7   4   58.29   12.01
  -6   7   5   13.10    4.98
   6  -7  -5   23.31    5.86
   6   7  -5   14.16    4.97
   6   7  -5   14.87    6.06
  -6  -7   5   14.11    5.26
  -6  -7   5   14.57    6.17
  -6   7   6   18.17    5.59
   6  -7  -6   24.31    6.13
   6   7  -6   19.05    5.52
   6   7  -6   18.91    6.86
  -6  -7   6   14.35    5.50
  -6  -7   6   15.83    6.89
  -6   7   7   28.86    7.04
   6  -7  -7   18.72    5.62
   6   7  -7   17.32    5.48
  -6  -7   7   13.86    5.34
  -6  -7   7   17.86    6.99
  -6   7   8   36.11    7.97
   6  -7  -8   34.71    7.52
   6   7  -8   41.14    8.30
  -6  -7   8   36.02    8.33
  -6  -7   8   42.23   10.34
  -6   7   9  116.15   16.88
   6  -7  -9  141.56   17.11
  -6  -7   9  147.32   18.73
  -6  -7   9  105.92   19.06
  -6   7  10    0.00    2.90
   6  -7 -10    2.18    2.84
   6  -7 -10    0.00    3.27
  -6  -7  10    0.16    2.84
  -6   7  11   -0.00    3.29
   6  -7 -11    3.59    4.20
  -6  -7  11    0.00    2.96
  -6   7  12   17.00    5.86
   6  -7 -12    0.00    4.27
  -6  -7  12   13.02    5.41
  -6   7  13  143.01   18.05
   6  -7 -13   73.48   16.37
  -6  -7  13  114.85   17.18
  -6   7  14    7.17    4.02
   6  -7 -14   -0.00    2.94
  -6   7  15    0.00    3.30
   6  -7 -15    3.60    4.10
  -6   7  16   -0.00    3.72
   6  -7 -16    0.28    3.38
   6  -7 -17    4.94    4.79
  -6  -7  17   -0.00    2.69
   6  -7 -18    2.57    4.30
  -6  -7  18    7.78    4.94
   6  -7 -19   44.65   11.89
  -6  -7  19   59.03   12.78
  -6   7  20    5.92    5.11
   6  -7 -20    3.72    5.52
  -6  -7  20    0.00    3.85
  -6   7  21    3.39    4.80
   6  -7 -21    4.85    5.52
  -6  -7  21   -0.00    3.60
  -6   7  22    0.00    4.70
   6  -7 -22    0.00    4.58
  -6  -7  22   -0.00    4.30
  -6   7  23   13.23    6.39
   6  -7 -23   10.07    6.62
  -6  -7  23   12.59    6.71
  -6   7  24    6.12    5.31
   6  -7 -24   -0.00    5.81
  -6  -7  24    0.00    4.28
  -6   7  25    8.11    5.80
   6  -7 -25    8.53    6.80
  -6  -7  25    7.11    6.63
  -6   7  26    1.30    4.64
   6  -7 -26    2.40    6.15
  -6  -7  26    3.10    4.82
  -6   7  27   -0.00    3.67
   6  -7 -27   -0.00    5.14
  -6  -7  27    3.55    4.11
  -6   7  28    2.60    4.17
   6  -7 -28    2.42    4.80
  -6  -7  28   12.64    7.25
  -6   7  29   21.06    8.66
   6  -7 -29    1.85    5.71
  -6  -7  29   16.19    8.36
  -6   7  30    0.85    4.58
   6  -7 -30   -0.00    5.80
  -6  -7  30   -0.00    4.00
  -6   7  31    4.15    5.92
   6  -7 -31   -0.00    5.90
  -6  -7  31   -0.00    4.64
  -6   7  32    0.63    4.02
   6  -7 -32   -0.00    5.29
  -6  -7  32   -0.00    3.66
  -6   7  33    8.86    6.22
   6  -7 -33   -0.00    4.20
  -6  -7  33   11.84    7.36
  -6   7  34   -0.00    4.79
   6  -7 -34    2.48    4.97
  -6  -7  34   -0.00    4.41
  -6   7  35    4.48    6.83
   6  -7 -35    1.04    6.06
  -6  -7  35    8.87    7.02
  -6   7  36    0.03    4.05
   6  -7 -36   -0.00    4.47
  -6  -7  36    2.21    6.45
  -6   7  37   -0.00    4.80
  -6   7  38    1.69    5.80
  -6   8   1   92.77   14.40
   6  -8  -1  132.50   15.56
   6   8  -1  117.34   14.96
  -6  -8   1   99.16   14.67
  -6   8   2    4.43    3.53
   6  -8  -2   11.13    4.21
   6  -8  -2    4.10    3.92
   6   8  -2    5.92    3.88
  -6  -8   2    6.77    3.70
  -6   8   3   -0.00    2.58
   6  -8  -3    0.42    2.63
   6  -8  -3   -0.00    2.96
   6   8  -3   -0.00    2.56
  -6  -8   3    0.00    2.12
  -6   8   4    2.43    2.88
   6  -8  -4    0.63    2.25
   6  -8  -4    3.17    3.53
   6   8  -4    0.00    2.70
  -6  -8   4    0.93    2.62
  -6   8   5  224.59   23.68
   6  -8  -5  194.60   22.21
   6  -8  -5  151.33   23.08
   6   8  -5  202.76   22.41
  -6  -8   5  196.50   23.06
  -6   8   6    7.38    3.87
   6  -8  -6   11.15    4.05
   6  -8  -6    8.83    5.24
   6   8  -6    3.15    2.88
  -6  -8   6    5.33    3.95
  -6   8   7   68.30   11.53
   6  -8  -7   99.29   12.66
   6  -8  -7   48.03   11.31
   6   8  -7   76.40   11.65
  -6  -8   7   71.51   12.19
  -6   8   8    0.95    3.27
   6  -8  -8    1.41    2.50
   6  -8  -8    0.02    3.00
  -6  -8   8   -0.00    2.89
  -6   8   9  109.36   15.45
   6  -8  -9  119.72   15.10
   6  -8  -9   80.03   15.60
  -6  -8   9  118.11   16.52
  -6   8  10   46.10    8.97
   6  -8 -10   29.95    7.17
   6  -8 -10   22.96    7.90
  -6  -8  10   32.00    8.67
  -6   8  11   86.04   13.31
   6  -8 -11   72.83   11.66
   6  -8 -11   80.84   14.60
  -6  -8  11   61.47   12.50
  -6   8  12   12.35    5.17
   6  -8 -12    3.71    4.49
  -6  -8  12   15.03    6.09
  -6   8  13    4.29    3.82
   6  -8 -13    5.80    5.36
  -6  -8  13    5.17    4.38
  -6   8  14    1.10    2.87
   6  -8 -14   -0.00    2.73
  -6   8  15   70.92   12.52
   6  -8 -15   47.19   11.95
  -6   8  16    1.74    2.96
   6  -8 -16    0.00    3.49
  -6   8  17   26.23    8.04
   6  -8 -17   21.99    9.03
  -6  -8  17   21.70    8.54
   6  -8 -18    1.27    3.64
  -6  -8  18    1.78    4.03
   6  -8 -19    0.72    3.21
  -6  -8  19    8.86    5.96
  -6   8  20    2.44    3.47
   6  -8 -20    0.00    4.03
  -6  -8  20    0.00    3.84
  -6   8  21   10.12    6.34
   6  -8 -21    9.54    7.24
  -6  -8  21    7.60    5.39
  -6   8  22    1.07    3.94
   6  -8 -22    1.21    4.67
  -6  -8  22   -0.00    3.79
  -6   8  23    2.94    4.08
   6  -8 -23    0.00    4.64
  -6  -8  23    5.78    5.72
  -6   8  24    3.25    4.43
   6  -8 -24    2.32    4.57
  -6  -8  24    4.86    4.73
  -6   8  25   17.36    7.47
   6  -8 -25   11.10    6.47
  -6  -8  25    7.17    6.40
  -6   8  26   -0.00    2.85
   6  -8 -26    3.79    5.91
  -6  -8  26    3.24    5.50
  -6   8  27    0.00    4.44
   6  -8 -27   19.79    8.91
  -6  -8  27   12.88    6.58
  -6   8  28   -0.00    3.78
   6  -8 -28    5.16    6.45
  -6  -8  28    1.76    4.19
  -6   8  29   -0.00    5.04
   6  -8 -29    0.00    3.42
  -6  -8  29   -0.00    5.68
  -6   8  30    5.12    5.64
   6  -8 -30   -0.00    5.10
  -6  -8  30    3.20    5.29
  -6   8  31    2.55    5.02
   6  -8 -31   -0.00    5.56
  -6  -8  31    7.81    7.00
  -6   8  32    0.00    4.19
   6  -8 -32    5.23    7.23
  -6  -8  32    3.56    5.01
  -6   8  33    0.07    3.01
   6  -8 -33   -0.00    7.69
  -6  -8  33    3.05    5.02
  -6   8  34    2.52    5.32
   6  -8 -34   -0.00    4.31
  -6  -8  34    4.99    5.47
  -6  -8  35    1.20    5.25
  -6   9   1    2.26    2.97
   6  -9  -1   10.28    4.00
   6  -9  -1    3.03    3.46
   6   9  -1    5.94    3.45
  -6  -9   1    3.80    2.90
  -6   9   2    9.38    4.37
   6  -9  -2    9.61    4.18
   6  -9  -2    1.05    3.48
   6   9  -2   11.25    4.30
  -6  -9   2    9.51    4.37
  -6   9   3  145.68   17.87
   6  -9  -3  129.53   16.49
   6  -9  -3  118.37   18.17
   6   9  -3  116.81   16.15
  -6  -9   3  146.70   17.82
  -6   9   4    7.64    4.17
   6  -9  -4   10.58    4.07
   6  -9  -4   11.06    5.57
   6   9  -4    6.05    3.26
  -6  -9   4    3.63    3.37
  -6   9   5    3.20    3.16
   6  -9  -5    8.67    3.93
   6  -9  -5   -0.00    2.95
   6   9  -5    4.57    3.32
  -6  -9   5    1.08    2.67
  -6   9   6    6.26    3.94
   6  -9  -6   14.30    4.60
   6  -9  -6    9.90    5.14
   6   9  -6   14.25    4.83
  -6  -9   6    6.62    4.03
  -6   9   7   14.29    4.87
   6  -9  -7   15.79    4.96
   6  -9  -7   10.11    5.21
   6   9  -7   12.39    4.75
  -6  -9   7   12.17    5.19
  -6   9   8   -0.00    2.54
   6  -9  -8    0.66    2.44
   6  -9  -8   -0.00    2.96
  -6  -9   8    0.00    2.63
  -6   9   9   65.41   11.34
   6  -9  -9   85.28   11.71
   6  -9  -9   51.55   11.46
  -6  -9   9   54.03   11.07
  -6   9  10    0.00    3.12
   6  -9 -10    7.20    3.58
   6  -9 -10    3.65    3.93
  -6  -9  10    0.00    3.50
  -6   9  11   -0.00    2.47
   6  -9 -11    2.52    4.28
  -6  -9  11    0.00    2.82
  -6   9  12    4.73    4.01
   6  -9 -12    1.31    3.34
  -6  -9  12    0.00    3.02
  -6   9  13   55.28   11.00
   6  -9 -13   39.56   11.50
  -6  -9  13   66.05   12.56
  -6   9  14   -0.00    2.78
   6  -9 -14    1.61    3.90
  -6   9  15   20.18    6.87
   6  -9 -15   18.39    7.24
  -6   9  16    4.78    3.84
   6  -9 -16    7.22    6.05
  -6  -9  16    7.92    5.86
  -6   9  17    9.62    4.89
   6  -9 -17    6.97    5.30
  -6  -9  17    3.49    4.83
   6  -9 -18    5.86    5.33
  -6  -9  18    9.88    5.33
   6  -9 -19   12.69    6.71
  -6  -9  19   17.74    7.42
   6  -9 -20   -0.00    5.94
  -6  -9  20    1.56    4.33
  -6   9  21    0.61    2.77
   6  -9 -21    2.14    4.00
  -6  -9  21   -0.00    2.83
  -6   9  22    1.29    3.59
   6  -9 -22   -0.00    5.67
  -6  -9  22   -0.00    3.44
  -6   9  23    4.57    5.46
   6  -9 -23    3.25    5.07
  -6  -9  23    5.06    5.59
  -6   9  24    1.94    3.91
   6  -9 -24    1.92    5.09
  -6  -9  24   -0.00    3.61
  -6   9  25    7.44    5.77
   6  -9 -25    2.68    5.06
  -6  -9  25   27.31    9.35
   6  -9 -26    5.74    6.03
  -6  -9  26    3.05    5.12
   6  -9 -27    1.54    4.99
  -6  -9  27   -0.00    4.40
   6  -9 -28    5.08    5.80
  -6  -9  28    2.11    5.52
   6  -9 -29    3.00    6.02
  -6  -9  29    6.57    5.60
   6  -9 -30    0.42    3.53
  -6  -9  30    0.60    4.48
   6  -9 -31    0.17    5.14
  -6  -9  31    9.23    6.40
   6  -9 -32    0.00    5.34
  -6  -9  32   -0.00    4.53
   6  -9 -33   -0.00    6.08
  -6  -9  33    8.59    7.46
  -6  -9  34   -0.00    5.41
  -6  -9  35    7.16    6.51
  -6  10   1   27.08    6.88
   6 -10  -1   24.45    7.47
  -6 -10   1   26.29    6.39
  -6  10   2   20.86    5.76
   6 -10  -2    5.23    3.67
  -6 -10   2   11.26    4.63
  -6  10   3    2.31    2.60
   6 -10  -3    1.47    2.64
  -6 -10   3    0.24    2.13
  -6  10   4    8.56    3.80
   6 -10  -4    7.12    4.68
  -6 -10   4    6.81    3.94
  -6  10   5   29.57    7.09
   6 -10  -5   25.29    7.71
  -6 -10   5   26.71    7.15
  -6  10   6    3.82    3.27
   6 -10  -6    1.85    3.74
  -6 -10   6    0.65    2.94
  -6  10   7   16.83    5.54
   6 -10  -7   12.42    5.66
  -6 -10   7   20.42    6.43
  -6  10   8    0.00    2.32
   6 -10  -8    1.13    2.92
  -6 -10   8    0.96    2.66
  -6  10   9    1.01    2.57
   6 -10  -9    6.61    4.63
  -6 -10   9    1.51    2.68
  -6  10  10    3.57    3.55
   6 -10 -10    8.35    4.96
  -6 -10  10    0.29    3.28
  -6  10  11   64.65   12.02
   6 -10 -11   95.04   15.73
  -6 -10  11   81.48   13.98
   6 -10 -12    0.11    2.93
  -6 -10  12   -0.00    2.65
   6 -10 -13    0.42    3.78
   6 -10 -14   -0.00    3.85
   6 -10 -15    5.14    5.04
   6 -10 -16    1.22    3.44
  -6 -10  16   -0.00    2.77
   6 -10 -17   24.22    8.74
  -6 -10  17   29.97    9.03
   6 -10 -18    3.81    4.30
  -6 -10  18   -0.00    3.53
   6 -10 -19   -3.65    4.72
  -6 -10  19   -0.00    2.98
   6 -10 -20   -0.00    5.13
  -6 -10  20   -0.00    3.03
   6 -10 -21   27.81    9.18
  -6 -10  21   17.42    8.26
   6 -10 -22   -0.00    5.07
  -6 -10  22    1.62    4.64
   6 -10 -23    2.94    5.10
  -6 -10  23    1.02    3.92
   6 -10 -24   -0.00    3.75
  -6 -10  24    1.05    4.75
   6 -10 -25    7.77    6.17
  -6 -10  25   -0.00    3.63
   6 -10 -26    1.18    4.52
  -6 -10  26    1.92    4.72
   6 -10 -27   -0.00    5.52
  -6 -10  27    0.45    4.26
   6 -10 -28    0.00    5.79
  -6 -10  28   -0.00    4.92
   6 -10 -29    3.93    7.83
  -6 -10  29    0.66    4.84
   6 -10 -30    1.13    4.24
  -6 -10  30   -0.00    5.66
   6 -10 -31    8.17    6.73
  -6 -10  31   -0.00    4.12
  -6 -10  32   -0.00    3.94
  -6 -10  33   -0.00    4.69
  -6 -10  34    0.25    4.53
   6 -11  -1    2.03    3.78
   6 -11  -2    0.97    3.03
   6 -11  -3   11.01    5.61
   6 -11  -4    3.71    3.23
   6 -11  -5   -0.00    2.84
   6 -11  -6    1.66    2.97
   6 -11  -7    3.61    3.77
   6 -11  -8   17.95    6.63
   6 -11  -9   25.75    7.80
   6 -11 -10   -0.00    3.86
  -6 -11  10    1.96    3.35
   6 -11 -11   -0.00    2.99
  -6 -11  11   -0.00    3.27
   6 -11 -12    0.28    3.91
  -6 -11  12    3.22    3.77
   6 -11 -13   32.06    9.55
   6 -11 -14   -0.00    4.01
   6 -11 -15    8.33    5.75
   6 -11 -16    1.76    3.56
  -6 -11  16    0.00    3.79
   6 -11 -17   11.52    6.64
  -6 -11  17   15.05    6.40
   6 -11 -18    1.82    4.27
  -6 -11  18    2.83    3.91
   6 -11 -19    6.64    6.32
  -6 -11  19   24.28    8.20
   6 -11 -20    6.90    6.03
  -6 -11  20   -0.00    5.48
   6 -11 -21    0.02    3.35
  -6 -11  21   -0.00    4.14
   6 -11 -22   -0.00    4.54
  -6 -11  22    2.43    4.85
   6 -11 -23    9.60    7.06
  -6 -11  23   14.34    7.17
   6 -11 -24    1.52    4.57
  -6 -11  24   -0.00    3.62
   6 -11 -25   -0.00    3.79
  -6 -11  25    2.72    6.07
   6 -11 -26   -0.00    5.12
  -6 -11  26    0.96    5.29
   6 -11 -27    4.24    5.20
  -6 -11  27    2.58    4.61
   6 -11 -28    5.06    5.18
  -6 -11  28   -0.00    5.35
   6 -11 -29   -0.00    4.46
  -6 -11  29    3.02    5.04
  -6 -11  30   -0.00    4.00
  -6 -11  31    6.14    6.41
  -6 -11  32   -0.00    4.60
  -6 -11  33   -0.00    4.90
  -6 -11  34    0.37    4.13
   6 -12  -1   20.34    6.96
   6 -12  -2    0.39    3.43
   6 -12  -3    1.65    4.52
   6 -12  -4    2.57    3.62
   6 -12  -5   22.24    7.41
   6 -12  -6   -0.00    2.94
   6 -12  -7    3.58    3.77
   6 -12  -8    2.53    3.55
   6 -12  -9    5.80    4.23
   6 -12 -10    1.76    3.52
   6 -12 -11    9.95    5.19
   6 -12 -12   -0.00    3.12
   6 -12 -13    0.00    3.45
   6 -12 -14    1.20    2.98
   6 -12 -15    9.41    5.64
   6 -12 -16   -0.00    3.31
   6 -12 -17    0.24    3.17
   6 -12 -18    1.03    4.25
   6 -12 -19   -0.00    3.73
   6 -12 -20    1.77    3.88
   6 -12 -21    0.00    6.41
   6 -12 -22   -0.00    3.40
   6 -12 -23    0.68    5.18
   6 -12 -24   -0.00    4.24
   6 -12 -25    5.68    5.66
   6 -12 -26    0.98    4.06
   6 -12 -27    0.00    5.66
   6 -13  -1   10.94    5.10
   6 -13  -2    3.45    3.52
   6 -13  -3   25.16    7.61
   6 -13  -4    4.99    3.78
   6 -13  -5    3.79    3.43
   6 -13  -6    4.96    3.61
   6 -13  -7    9.88    4.64
   6 -13  -8    6.14    3.98
   6 -13  -9   27.56    7.68
   6 -13 -10   -0.00    3.84
   6 -13 -11    1.22    2.53
   6 -13 -12   10.90    5.56
   6 -13 -13   11.22    5.70
   6 -13 -14   -0.00    2.05
   6 -13 -15   -0.00    3.81
   6 -13 -16   -0.00    3.64
   6 -13 -17    0.00    3.64
   6 -13 -18    1.30    3.84
   6 -13 -19    0.00    4.49
   6 -13 -20    1.74    5.12
   6 -13 -21    1.90    4.41
   6 -13 -22    3.28    4.70
   6 -13 -23    0.00    4.33
   6 -13 -24    7.36    6.03
   6 -14  -1    6.55    3.83
   6 -14  -2    4.49    3.39
   6 -14  -3    0.00    3.48
   6 -14  -4    4.87    4.36
   6 -14  -5    5.30    4.76
   6 -14  -6    8.79    4.57
   6 -14  -7   15.89    5.62
   6 -14  -8   -0.00    1.70
   6 -14  -9    5.35    3.69
   6 -14 -10    0.56    2.78
   6 -14 -11    2.02    3.75
   6 -14 -12    1.95    3.82
   6 -14 -13   -0.00    3.27
   6 -14 -14    3.72    4.06
   6 -14 -15    0.67    3.84
   6 -14 -16    0.33    3.65
   6 -14 -17    5.98    4.59
   6 -14 -18    1.89    3.65
   6 -14 -19   -0.00    4.29
   6 -14 -20    6.57    5.19
   6 -14 -21   -0.00    3.79
   6 -14 -22   -0.00    2.98
   6 -15  -1   -0.00    2.55
   6 -15  -2    4.62    3.43
   6 -15  -3    0.85    3.20
   6 -15  -4    3.92    4.35
   6 -15  -5   -0.00    1.97
   6 -15  -6    0.50    2.42
   6 -15  -7    4.90    3.78
   6 -15  -8    2.76    2.82
   6 -15  -9    6.30    4.63
   6 -15 -10    0.00    3.04
   6 -15 -11   -0.00    2.96
   6 -15 -12    0.90    2.87
   6 -15 -13   -0.00    2.17
   6 -15 -14    3.98    3.84
   6 -15 -15    0.00    4.29
   6 -15 -16   -0.00    3.12
   6 -15 -17   -0.00    3.50
   6 -15 -18    2.05    4.28
   6 -15 -19    2.55    5.09
   6 -16  -1   -0.00    2.35
   6 -16  -2    4.94    3.91
   6 -16  -3    0.03    3.04
   6 -16  -4   -0.00    3.18
   6 -16  -5    2.37    2.75
   6 -16  -6   -0.00    2.16
   6 -16  -7   -0.00    1.58
   6 -16  -8    0.00    1.91
   6 -16  -9   -0.00    3.04
   6 -16 -10    3.57    3.70
   6 -16 -11   -0.00    2.21
   6 -16 -12   -0.00    2.07
   6 -16 -13   -0.00    2.52
   6 -16 -14   -0.00    3.67
   6 -16 -15   -0.00    3.06
   6 -16 -16   -0.00    3.85
   6 -17  -1    0.00    2.79
   6 -17  -2   -0.00    3.11
   6 -17  -3    0.17    2.82
   6 -17  -4    0.76    2.95
   6 -17  -5   -0.00    2.61
   6 -17  -6    0.00    1.99
   6 -17  -7    1.57    2.50
   6 -17  -8    0.63    3.08
   6 -17  -9   -0.00    3.14
   6 -17 -10    0.15    2.87
   6 -17 -11   -0.00    2.42
   6 -17 -12    0.22    1.85
   6 -18  -3   -0.00    2.63
  -5   0   1    3.31    3.20
  -5   0   1    1.87    3.33
   5   0  -1    0.00    2.47
   5   0  -1    5.35    4.51
  -5   0   2    0.33    2.04
  -5   0   2    0.04    2.37
   5   0  -2    0.00    1.98
   5   0  -2    0.79    2.82
  -5   0   3   84.17   12.60
  -5   0   3  127.57   15.49
   5   0  -3   84.75   12.11
   5   0  -3   88.60   13.91
  -5   0   4   -0.00    2.71
  -5   0   4    0.75    3.29
   5   0  -4    0.00    2.03
   5   0  -4    2.17    3.06
  -5   0   5 2139.31  185.26
  -5   0   5 2314.70  187.83
   5   0  -5 2201.99  184.76
   5   0  -5 2067.72  187.31
  -5   0   6    2.61    3.27
  -5   0   6   -0.00    2.65
   5   0  -6    3.59    3.14
   5   0  -6   -0.00    3.48
  -5   0   7   65.74   10.79
  -5   0   7   62.34   11.55
   5   0  -7   79.23   11.21
   5   0  -7   71.91   12.82
  -5   0   8    2.24    2.93
  -5   0   8    0.00    2.83
   5   0  -8   -0.00    2.34
   5   0  -8   -0.00    3.85
  -5   0   9  487.25   48.86
  -5   0   9  526.21   51.07
   5   0  -9  537.85   48.96
   5   0  -9  496.49   52.13
  -5   0  10    0.35    1.96
  -5   0  10    1.29    3.07
   5   0 -10    0.00    2.28
   5   0 -10   -0.00    3.66
  -5   0  11   12.81    5.45
  -5   0  11   43.97    9.51
   5   0 -11   23.25    5.94
   5   0 -11   25.64    8.37
  -5   0  12    1.97    2.61
  -5   0  12    1.95    3.48
   5   0 -12    0.21    1.79
   5   0 -12    1.34    3.74
  -5   0  13    2.08    2.83
  -5   0  13    5.02    4.38
   5   0 -13    8.79    4.07
   5   0 -13    0.69    3.93
  -5   0  14    0.00    2.87
  -5   0  14    0.15    2.99
   5   0 -14    1.14    3.80
  -5   0  15   95.12   16.33
  -5   0  15  163.06   21.04
   5   0 -15  133.02   20.70
  -5   0  16    0.25    3.65
  -5   0  16    5.20    4.61
   5   0 -16    0.00    3.03
  -5   0  17   57.34   12.11
  -5   0  17   97.91   16.07
   5   0 -17   57.72   14.35
  -5   0  18   -0.00    2.44
  -5   0  18    1.86    3.37
   5   0 -18    1.98    3.44
   5   0 -19  119.26   21.06
   5   0 -20   -0.00    4.63
  -5   0  21  125.60   19.89
   5   0 -21  154.59   24.93
  -5   0  22    5.73    5.20
   5   0 -22    1.65    5.04
  -5   0  23    1.35    4.98
   5   0 -23   -0.00    5.26
  -5   0  24    2.30    4.55
   5   0 -24    0.83    5.26
  -5   0  25   14.71    7.97
   5   0 -25   22.31    9.82
  -5   0  26   -0.00    5.13
  -5   0  27   18.01    8.27
  -5   0  28    0.52    2.26
   5   0 -28   -0.00    6.33
  -5   0  29    1.90    6.08
   5   0 -29    0.35    5.12
  -5   0  30    2.65    5.56
   5   0 -30    0.37    3.57
  -5   0  31   20.30    9.56
   5   0 -31   24.78   11.49
  -5   0  32    1.97    4.73
   5   0 -32   -0.00    5.38
  -5   0  33    3.12    4.52
   5   0 -33    5.00    6.89
  -5   0  35   17.62    9.04
  -5   0  36   -0.00    3.48
  -5   0  37   -0.00    5.20
  -5   0  38    3.66    5.23
  -5   0  39   -0.00    3.75
  -5   1   1  510.34   42.83
  -5   1   1  419.94   42.97
   5  -1  -1  361.07   40.61
   5  -1  -1  420.46   43.68
   5   1  -1  467.50   41.93
   5   1  -1  437.14   43.99
  -5  -1   1  454.46   42.11
  -5  -1   1  457.38   43.84
  -5   1   2    0.00    2.54
  -5   1   2    5.09    3.68
   5  -1  -2    4.46    3.21
   5  -1  -2    3.73    4.52
   5   1  -2    0.00    2.48
   5   1  -2    7.73    4.42
  -5  -1   2    5.05    3.16
  -5  -1   2    8.88    4.34
  -5   1   3  446.65   42.98
  -5   1   3  457.27   44.34
   5  -1  -3  399.20   41.78
   5  -1  -3  446.86   44.98
   5   1  -3  485.92   42.81
   5   1  -3  494.05   45.67
  -5  -1   3  411.67   42.59
  -5  -1   3  481.79   45.08
  -5   1   4    8.40    3.92
  -5   1   4   12.21    4.61
   5  -1  -4   14.82    4.27
   5  -1  -4   10.26    5.27
   5   1  -4   13.36    4.47
   5   1  -4    0.00    3.32
  -5  -1   4    5.63    3.41
  -5  -1   4    4.15    3.73
  -5   1   5  101.79   13.97
  -5   1   5  115.93   15.68
   5  -1  -5  115.94   14.08
   5  -1  -5   85.52   14.66
   5   1  -5   89.91   13.35
   5   1  -5  108.13   16.03
  -5  -1   5  107.81   14.42
  -5  -1   5  149.74   17.44
  -5   1   6  526.15   47.94
  -5   1   6  455.77   48.26
   5  -1  -6  509.00   47.11
   5  -1  -6  484.43   49.57
   5   1  -6  528.79   47.44
   5   1  -6  455.14   49.46
  -5  -1   6  519.92   47.90
  -5  -1   6  500.39   49.25
  -5   1   7  556.69   53.16
  -5   1   7  585.61   55.03
   5  -1  -7  589.55   53.04
   5  -1  -7  493.32   54.73
   5   1  -7  544.16   52.67
   5   1  -7  536.25   55.83
  -5  -1   7  594.02   53.68
  -5  -1   7  654.72   56.43
  -5   1   8    1.33    2.73
  -5   1   8    0.00    3.11
   5  -1  -8    0.00    2.17
   5  -1  -8    2.11    3.73
   5   1  -8    0.00    2.51
   5   1  -8    1.80    3.19
  -5  -1   8    0.00    2.88
  -5  -1   8    1.24    3.33
  -5   1   9   31.01    7.25
  -5   1   9   52.93   10.03
   5  -1  -9   37.50    7.65
   5  -1  -9   58.51   11.39
   5   1  -9   31.16    7.14
   5   1  -9   43.17   10.25
  -5  -1   9   49.95    9.17
  -5  -1   9   42.42    9.25
  -5   1  10    2.86    2.81
  -5   1  10   -0.00    3.25
   5  -1 -10    0.00    2.34
   5  -1 -10    5.21    5.06
   5   1 -10    1.73    2.50
   5   1 -10   10.17    5.40
  -5  -1  10    1.32    2.76
  -5  -1  10    1.42    3.44
  -5   1  11  229.73   24.21
  -5   1  11  198.85   24.15
   5  -1 -11  182.17   21.82
   5  -1 -11  202.71   26.06
   5   1 -11  176.36   21.72
   5   1 -11  155.55   24.06
  -5  -1  11  214.96   23.76
  -5  -1  11  209.06   25.24
  -5   1  12   18.77    6.08
  -5   1  12   11.78    5.46
   5  -1 -12   17.30    5.13
   5  -1 -12   21.24    7.75
   5   1 -12   14.64    5.15
   5   1 -12    5.46    4.76
  -5  -1  12   18.70    5.96
  -5  -1  12   11.81    5.75
  -5   1  13  326.90   35.15
  -5   1  13  307.58   35.73
   5  -1 -13  341.23   34.21
   5  -1 -13  349.02   38.64
   5   1 -13  343.25   34.25
   5   1 -13  279.93   36.66
  -5  -1  13  315.26   35.05
  -5  -1  13  356.86   37.98
  -5   1  14    1.34    2.90
  -5   1  14    4.16    4.20
   5  -1 -14   -0.00    2.83
   5   1 -14    8.06    5.45
  -5  -1  14    0.10    2.46
  -5  -1  14   -0.00    2.63
  -5   1  15   25.37    7.75
  -5   1  15   31.35    8.96
   5  -1 -15   44.54   11.24
   5   1 -15   44.65   11.33
  -5  -1  15   39.01    8.92
  -5  -1  15   51.57   11.38
  -5   1  16    6.89    4.41
  -5   1  16   10.71    5.61
   5  -1 -16    2.30    4.28
   5   1 -16    1.85    4.17
  -5  -1  16    4.10    4.29
  -5  -1  16   12.16    6.28
  -5   1  17   37.12    9.22
   5  -1 -17   43.75   11.42
   5   1 -17   23.60    8.52
  -5  -1  17   17.44    6.46
  -5  -1  17   28.77    8.86
  -5   1  18    0.64    3.12
   5  -1 -18    0.60    3.15
   5   1 -18   -0.00    4.62
  -5  -1  18    5.43    5.22
   5  -1 -19   98.71   20.30
   5   1 -19  146.05   23.34
  -5  -1  19  150.72   22.26
   5  -1 -20    0.00    4.55
   5   1 -20   10.29    7.08
  -5   1  21   -0.00    3.45
   5  -1 -21    0.75    3.80
   5   1 -21   -0.00    4.51
  -5  -1  21    0.00    3.91
  -5   1  22    6.39    4.64
   5  -1 -22    1.57    4.81
   5   1 -22    3.29    5.40
  -5  -1  22   14.86    6.13
  -5   1  23   45.64   11.86
   5  -1 -23   45.65   13.33
   5   1 -23   34.87   12.36
  -5  -1  23   54.68   12.41
  -5   1  24    1.30    4.10
   5   1 -24    0.00    3.35
  -5  -1  24    0.00    4.88
  -5   1  25    5.64    5.02
   5   1 -25    9.27    6.75
  -5  -1  25    4.35    5.25
  -5   1  26    3.98    5.04
   5  -1 -26    0.68    5.05
   5   1 -26   -0.00    3.73
  -5  -1  26    6.16    5.79
  -5   1  27   39.11   11.40
   5  -1 -27   25.34   11.38
   5   1 -27   23.00   10.79
  -5  -1  27   53.63   13.36
  -5   1  28    8.79    5.63
   5  -1 -28    0.00    5.32
  -5  -1  28    0.47    4.37
  -5   1  29   21.81    9.48
   5  -1 -29   17.64    9.99
  -5  -1  29   21.27    9.43
  -5   1  30    1.02    4.98
   5  -1 -30   -0.00    4.15
   5   1 -30    1.47    4.10
  -5  -1  30    0.71    4.39
  -5   1  31    0.00    6.02
   5  -1 -31   -0.00    3.51
  -5  -1  31    0.07    4.22
  -5   1  32   -0.00    5.27
   5  -1 -32    1.02    5.29
  -5  -1  32    1.86    4.38
  -5   1  33   38.07   11.74
   5  -1 -33    6.57    8.26
  -5  -1  33   20.78    9.81
  -5   1  34    3.72    5.43
   5  -1 -34    1.34    5.00
  -5  -1  34   -0.00    6.00
  -5   1  35    3.51    5.08
   5  -1 -35    5.48    6.80
  -5  -1  35   -0.00    4.79
  -5   1  36    3.93    6.13
  -5  -1  36    0.00    4.58
  -5   1  37    2.45    5.50
  -5  -1  37   11.72    7.52
  -5   1  38   -0.00    6.08
  -5  -1  38   -0.00    6.36
  -5   1  39    8.89    7.36
  -5   2   1    9.49    3.97
  -5   2   1    6.03    3.61
   5  -2  -1    4.85    3.56
   5  -2  -1    3.73    3.19
   5   2  -1    3.09    3.02
   5   2  -1    3.68    3.61
  -5  -2   1    1.06    2.54
  -5  -2   1    6.03    4.08
  -5   2   2   14.62    4.62
  -5   2   2   18.50    5.83
   5  -2  -2   22.20    5.40
   5  -2  -2   16.16    5.81
   5   2  -2   15.63    4.65
   5   2  -2   16.62    5.86
  -5  -2   2   13.27    4.64
  -5  -2   2   20.85    6.55
  -5   2   3  180.20   21.71
  -5   2   3  210.01   23.27
   5  -2  -3  196.50   21.49
   5  -2  -3  221.97   24.65
   5   2  -3  187.90   21.39
   5   2  -3  233.95   25.00
  -5  -2   3  173.71   21.57
  -5  -2   3  223.09   24.42
  -5   2   4   81.35   11.18
  -5   2   4   77.71   11.72
   5  -2  -4   53.24    9.28
   5  -2  -4   65.26   11.55
   5   2  -4   60.60    9.72
   5   2  -4   45.23   10.39
  -5  -2   4   66.88   10.61
  -5  -2   4   84.47   12.51
  -5   2   5  553.98   53.23
  -5   2   5  608.81   55.00
   5  -2  -5  597.31   52.97
   5  -2  -5  571.61   55.51
   5   2  -5  538.80   52.47
   5   2  -5  594.41   56.29
  -5  -2   5  554.22   53.20
  -5  -2   5  572.23   55.29
  -5   2   6    6.40    3.58
  -5   2   6    7.68    4.55
   5  -2  -6    8.85    3.89
   5  -2  -6    2.73    3.14
   5   2  -6    3.92    3.05
   5   2  -6    1.00    3.32
  -5  -2   6    5.39    3.60
  -5  -2   6    5.58    4.29
  -5   2   7   73.30   10.76
  -5   2   7   47.56    9.96
   5  -2  -7   74.10   10.39
   5  -2  -7   41.25    9.77
   5   2  -7   68.18   10.22
   5   2  -7   54.62   11.31
  -5  -2   7   69.04   10.61
  -5  -2   7   48.83   10.49
  -5   2   8    4.68    3.62
  -5   2   8   12.79    5.28
   5  -2  -8    6.35    3.51
   5  -2  -8   17.15    6.20
   5   2  -8    3.13    3.26
   5   2  -8   13.81    6.31
  -5  -2   8   13.45    4.91
  -5  -2   8   15.16    5.67
  -5   2   9  574.81   57.67
  -5   2   9  671.00   60.03
   5  -2  -9  645.71   57.84
   5  -2  -9  614.52   61.08
   5   2  -9  604.31   57.53
   5   2  -9  672.19   62.55
  -5  -2   9  627.07   58.55
  -5  -2   9  587.82   60.03
  -5   2  10    5.32    3.40
  -5   2  10   -0.00    2.35
   5  -2 -10    5.20    3.15
   5  -2 -10    3.54    4.00
   5   2 -10    0.62    2.92
   5   2 -10    2.05    3.76
  -5  -2  10    0.00    2.53
  -5  -2  10   -0.00    2.93
  -5   2  11   11.95    4.71
  -5   2  11    9.74    4.85
   5  -2 -11   16.15    4.74
   5  -2 -11   10.87    5.58
   5   2 -11    0.00    2.88
   5   2 -11   16.12    6.21
  -5  -2  11    5.51    3.60
  -5  -2  11   16.42    6.49
  -5   2  12   69.40   11.42
  -5   2  12   58.52   11.36
   5  -2 -12   68.78   10.74
   5  -2 -12   43.80   11.07
   5   2 -12   85.21   11.80
   5   2 -12   41.43   11.25
  -5  -2  12   52.73   10.48
  -5  -2  12   76.29   13.61
  -5   2  13   66.58   11.87
  -5   2  13   53.18   11.03
   5  -2 -13   61.52   10.42
   5  -2 -13   62.93   13.03
   5   2 -13   39.35   11.19
  -5  -2  13   68.44   11.87
  -5  -2  13   69.68   13.15
  -5   2  14   37.43    8.43
  -5   2  14   16.07    6.58
   5  -2 -14   33.09    9.46
   5   2 -14   35.87    9.83
  -5  -2  14   31.69    8.23
  -5  -2  14   33.57    9.44
  -5   2  15  297.16   33.41
   5  -2 -15  313.94   36.76
   5   2 -15  289.27   36.39
  -5  -2  15  304.89   33.78
  -5  -2  15  306.54   36.18
  -5   2  16    2.59    3.79
   5  -2 -16    0.00    3.05
   5   2 -16    7.75    6.04
  -5  -2  16    0.00    3.56
  -5  -2  16    8.78    6.42
  -5   2  17    2.49    3.58
   5  -2 -17    8.91    5.76
   5   2 -17    9.04    6.45
  -5  -2  17    6.75    4.69
  -5  -2  17    0.00    3.43
  -5   2  18    0.73    3.09
   5  -2 -18    0.81    2.96
   5   2 -18   -0.00    3.84
  -5  -2  18    0.00    3.96
   5  -2 -19  105.82   18.64
   5   2 -19   85.05   18.07
  -5  -2  19   77.46   16.61
   5  -2 -20   37.00   11.47
   5   2 -20   45.52   12.97
  -5  -2  20   40.08   10.31
  -5  -2  20   63.51   14.25
  -5   2  21    0.00    3.72
   5  -2 -21   -0.00    5.27
   5   2 -21    0.00    5.14
  -5  -2  21    0.83    4.00
  -5  -2  21    0.00    2.88
  -5   2  22   25.90    8.62
   5   2 -22   13.51    8.24
  -5  -2  22   11.69    5.87
  -5   2  23    8.83    6.12
   5   2 -23   20.66    9.66
  -5  -2  23    1.35    5.15
  -5   2  24    1.94    3.03
   5   2 -24    3.18    5.14
  -5  -2  24    0.00    4.31
  -5   2  25   73.60   15.59
   5  -2 -25   76.85   17.96
   5   2 -25   92.68   20.15
  -5  -2  25   73.65   15.38
  -5   2  26    2.39    4.62
   5  -2 -26    4.22    5.77
   5   2 -26    2.23    5.40
  -5  -2  26    5.70    5.36
  -5   2  27   38.55   11.61
   5  -2 -27   11.78    8.18
   5   2 -27   24.30   10.81
  -5  -2  27   40.47   11.42
  -5   2  28    5.10    6.02
   5  -2 -28   -0.00    5.06
   5   2 -28    2.00    4.87
  -5  -2  28   -0.00    4.96
  -5   2  29   36.33   11.65
   5  -2 -29   41.74   13.64
  -5  -2  29   26.89    9.91
  -5   2  30    0.00    4.10
   5  -2 -30    0.00    4.60
  -5  -2  30    6.47    5.91
  -5   2  31    2.45    5.79
   5  -2 -31    6.77    6.90
  -5  -2  31   23.11    9.06
  -5   2  32   -0.00    6.56
   5  -2 -32   -0.00    4.89
  -5  -2  32   -0.00    5.17
  -5   2  33    0.75    4.02
   5  -2 -33    3.83    6.40
  -5  -2  33   -0.00    4.40
  -5   2  34    3.50    5.23
   5  -2 -34   -0.00    5.75
  -5  -2  34   -0.00    5.21
  -5   2  35    0.00    5.75
   5  -2 -35   14.81    9.80
  -5  -2  35    6.66    6.93
  -5   2  36    1.46    4.40
   5  -2 -36   -0.00    5.85
  -5  -2  36    1.00    3.86
  -5   2  37    1.01    5.80
   5  -2 -37    0.00    6.45
  -5  -2  37    0.00    5.14
  -5   2  38   -0.00    3.24
  -5  -2  38    0.85    4.18
  -5   2  39    0.62    5.98
  -5   3   1  253.44   28.13
  -5   3   1  280.88   29.77
   5  -3  -1  297.63   28.73
   5  -3  -1  258.30   30.03
   5   3  -1  314.31   28.87
   5   3  -1  344.25   31.91
  -5  -3   1  224.98   27.60
  -5  -3   1  289.15   30.61
  -5   3   2   35.05    7.43
  -5   3   2   52.53    9.34
   5  -3  -2   38.97    7.50
   5  -3  -2   42.81    9.03
   5   3  -2   59.35    8.69
   5   3  -2   52.69    9.88
  -5  -3   2   40.37    7.81
  -5  -3   2   41.54    9.00
  -5   3   3   87.75   12.25
  -5   3   3   89.93   12.99
   5  -3  -3   88.01   11.86
   5  -3  -3  112.34   14.94
   5   3  -3   83.40   11.66
   5   3  -3   72.29   12.86
  -5  -3   3   82.27   12.11
  -5  -3   3   78.78   13.09
  -5   3   4    3.68    3.07
  -5   3   4    2.00    3.40
   5  -3  -4    1.56    2.14
   5  -3  -4    3.14    3.97
   5   3  -4    2.63    2.44
   5   3  -4    4.79    3.86
  -5  -3   4    0.00    2.06
  -5  -3   4    0.09    2.76
  -5   3   5  185.35   21.62
  -5   3   5  210.36   22.97
   5  -3  -5  171.35   20.61
   5  -3  -5  204.74   23.87
   5   3  -5  215.45   21.91
   5   3  -5  174.76   23.30
  -5  -3   5  182.02   21.48
  -5  -3   5  210.90   24.11
  -5   3   6  191.11   20.79
  -5   3   6  147.74   20.13
   5  -3  -6  155.11   19.19
   5  -3  -6  213.30   23.31
   5   3  -6  180.91   20.17
   5   3  -6  178.60   22.88
  -5  -3   6  179.63   20.51
  -5  -3   6  168.65   21.83
  -5   3   7   80.54   11.52
  -5   3   7   86.05   12.43
   5  -3  -7   47.49    9.39
   5  -3  -7   54.02   11.24
   5   3  -7   57.41   10.05
   5   3  -7   90.36   14.25
  -5  -3   7   71.75   11.00
  -5  -3   7   83.95   13.30
  -5   3   8   93.44   12.81
  -5   3   8   74.24   12.46
   5  -3  -8   97.86   12.59
   5  -3  -8   93.08   14.57
   5   3  -8  110.07   13.43
   5   3  -8   75.91   14.11
  -5  -3   8   78.47   12.31
  -5  -3   8   58.45   12.36
  -5   3   9   71.17   11.30
  -5   3   9   80.00   12.30
   5  -3  -9   70.04   10.85
   5  -3  -9   61.73   12.37
   5   3  -9   59.60   10.27
   5   3  -9   81.56   14.07
  -5  -3   9   78.28   11.84
  -5  -3   9   62.17   12.21
  -5   3  10   18.11    5.46
  -5   3  10    7.84    4.32
   5  -3 -10   19.27    5.34
   5  -3 -10    6.41    4.65
   5   3 -10   13.68    4.54
   5   3 -10   15.22    6.60
  -5  -3  10   12.14    4.94
  -5  -3  10    9.96    5.10
  -5   3  11    1.80    3.01
  -5   3  11    1.57    2.67
   5  -3 -11    0.60    2.20
   5  -3 -11    2.94    3.42
   5   3 -11    0.24    2.26
   5   3 -11    3.42    4.10
  -5  -3  11    2.17    3.11
  -5  -3  11   -0.00    3.06
  -5   3  12   22.11    6.55
  -5   3  12   28.52    7.42
   5  -3 -12   21.52    6.02
   5  -3 -12   30.40    8.82
   5   3 -12   36.15    7.55
   5   3 -12   32.79    9.08
  -5  -3  12   22.62    6.85
  -5  -3  12   45.88   10.48
  -5   3  13  175.91   21.94
   5  -3 -13  176.51   20.83
   5  -3 -13  151.21   23.25
   5   3 -13  191.99   25.50
  -5  -3  13  177.72   22.36
  -5  -3  13  179.27   24.51
  -5   3  14   21.00    6.58
   5  -3 -14   29.00    8.80
   5   3 -14   27.21    8.62
  -5  -3  14   25.78    7.39
  -5  -3  14   16.22    7.58
  -5   3  15    4.14    4.12
   5  -3 -15    7.63    5.61
   5   3 -15    5.32    5.14
  -5  -3  15    7.33    4.35
  -5  -3  15   15.73    6.91
  -5   3  16   42.69    9.62
   5  -3 -16   21.76    8.34
   5   3 -16   39.38   11.30
  -5  -3  16   35.61    9.07
  -5  -3  16   52.07   12.15
  -5   3  17   62.68   12.19
   5  -3 -17   80.81   15.32
   5   3 -17   61.83   14.29
  -5  -3  17   42.84   10.47
  -5  -3  17   58.42   13.39
  -5   3  18    5.52    4.53
   5  -3 -18   10.73    6.30
   5   3 -18    2.23    4.48
  -5  -3  18   18.68    7.93
   5   3 -19    3.79    5.03
  -5  -3  19    1.88    3.98
   5   3 -20    0.54    3.34
  -5  -3  20   -0.00    2.91
  -5  -3  20    2.92    4.03
   5   3 -21   44.26   12.90
  -5  -3  21   29.00    9.45
  -5  -3  21   45.58   12.05
  -5   3  22   56.02   12.66
   5   3 -22   54.30   15.06
  -5  -3  22   63.07   13.55
  -5  -3  22   47.21   13.23
  -5   3  23   60.20   13.61
   5  -3 -23   62.79   15.35
   5   3 -23   43.35   13.79
  -5  -3  23   59.58   13.69
  -5   3  24    3.29    4.61
   5  -3 -24    9.56    6.65
   5   3 -24   -0.00    4.03
  -5  -3  24    6.85    6.02
  -5   3  25    1.61    5.51
   5  -3 -25    0.64    4.51
   5   3 -25   10.47    7.93
  -5  -3  25   -0.00    3.37
  -5   3  26    0.48    3.51
   5  -3 -26    0.79    3.49
  -5  -3  26    1.40    5.24
  -5   3  27   20.90    8.37
   5  -3 -27    2.97    5.74
  -5  -3  27   21.55    8.69
  -5   3  28    1.83    5.42
   5  -3 -28    3.93    5.72
  -5  -3  28    1.21    4.89
  -5   3  29    6.53    6.45
   5  -3 -29   22.41   10.29
  -5  -3  29   14.79    7.77
  -5   3  30    2.54    5.28
   5  -3 -30   -0.00    4.31
  -5  -3  30   -0.00    5.18
  -5   3  31   -0.00    3.79
   5  -3 -31    5.13    6.42
  -5  -3  31   -0.00    4.84
  -5   3  32    0.00    3.89
   5  -3 -32    0.00    5.31
  -5  -3  32    3.59    6.35
  -5   3  33   14.72    7.77
   5  -3 -33    3.75    6.59
  -5  -3  33   16.91    9.09
  -5   3  34   -0.00    2.96
   5  -3 -34    0.00    3.88
  -5  -3  34    0.48    6.22
  -5   3  35    0.42    4.65
   5  -3 -35   -0.00    5.05
  -5  -3  35    1.11    4.85
  -5   3  36    2.23    4.64
   5  -3 -36   -0.00    4.34
  -5  -3  36    1.24    5.44
  -5   3  37    4.59    5.94
   5  -3 -37    3.01    6.90
  -5  -3  37    4.86    6.60
  -5   3  38    3.49    5.37
   5  -3 -38    2.88    6.32
  -5  -3  38    3.75    6.89
  -5   3  39   -0.00    5.46
   5  -3 -39   -0.00    5.65
   5  -3 -40    1.42    6.51
  -5   4   1   69.94   10.63
  -5   4   1   87.74   12.43
   5  -4  -1   68.20   10.33
   5  -4  -1   64.80   11.72
   5   4  -1   68.44   10.25
   5   4  -1   74.76   12.07
  -5  -4   1   74.19   10.81
  -5  -4   1   59.94   11.24
  -5   4   2    9.12    4.05
  -5   4   2   11.81    4.32
   5  -4  -2    7.55    3.66
   5  -4  -2   11.81    5.01
   5   4  -2   11.93    4.07
   5   4  -2    7.01    4.15
  -5  -4   2    6.82    3.45
  -5  -4   2    2.66    3.96
  -5   4   3   41.90    7.77
  -5   4   3   54.25    9.20
   5  -4  -3   33.30    7.00
   5  -4  -3   46.54    9.46
   5   4  -3   40.76    7.39
   5   4  -3   35.64    8.64
  -5  -4   3   32.41    7.19
  -5  -4   3   47.44    9.41
  -5   4   4   52.50    9.44
  -5   4   4   57.87   10.21
   5  -4  -4   70.19    9.96
   5  -4  -4   58.08   11.07
   5   4  -4   62.03    9.62
   5   4  -4   64.79   11.75
  -5  -4   4   64.48   10.18
  -5  -4   4   65.88   11.66
  -5   4   5  167.59   20.05
  -5   4   5  196.61   21.34
   5  -4  -5  158.36   19.21
   5  -4  -5  181.38   22.17
   5   4  -5  186.36   20.14
   5   4  -5  171.70   22.41
  -5  -4   5  169.63   20.16
  -5  -4   5  181.47   22.25
  -5   4   6   -0.00    2.17
  -5   4   6   -0.00    2.33
   5  -4  -6   -0.00    2.10
   5  -4  -6    1.60    2.42
   5   4  -6   -0.00    1.77
   5   4  -6    1.73    2.63
  -5  -4   6    0.85    2.02
  -5  -4   6    0.92    2.78
  -5   4   7    6.39    3.38
  -5   4   7    9.50    4.41
   5  -4  -7    4.26    2.98
   5  -4  -7    3.48    3.60
   5   4  -7    3.23    2.68
   5   4  -7    1.21    3.64
  -5  -4   7    4.03    2.97
  -5  -4   7    3.17    3.21
  -5   4   8   53.45    9.39
  -5   4   8   51.07    9.59
   5  -4  -8   54.52    9.10
   5  -4  -8   52.57   10.52
   5   4  -8   57.93    9.52
   5   4  -8   49.29   10.73
  -5  -4   8   58.88   10.03
  -5  -4   8   45.58   10.43
  -5   4   9   80.51   12.68
  -5   4   9   88.01   13.44
   5  -4  -9   80.22   12.09
   5  -4  -9   80.78   14.17
   5   4  -9   84.86   12.55
   5   4  -9   87.12   15.05
  -5  -4   9   98.25   13.85
  -5  -4   9  126.06   17.17
  -5   4  10  178.69   19.95
   5  -4 -10  187.08   19.50
   5  -4 -10  123.90   19.79
   5   4 -10  159.03   18.91
   5   4 -10  124.12   20.38
  -5  -4  10  159.09   19.70
  -5  -4  10  128.85   20.38
  -5   4  11  147.20   19.80
   5  -4 -11  164.80   19.58
   5  -4 -11  168.51   22.72
   5   4 -11  193.77   20.68
   5   4 -11  165.70   23.13
  -5  -4  11  147.42   20.19
  -5  -4  11  167.97   23.19
  -5   4  12    9.58    4.22
   5  -4 -12    4.08    2.90
   5  -4 -12   -0.00    2.95
   5   4 -12    0.00    1.96
   5   4 -12    0.95    3.11
  -5  -4  12    6.16    3.99
  -5  -4  12    1.35    3.56
  -5   4  13    2.40    2.81
   5  -4 -13    1.17    2.44
   5  -4 -13   -0.00    2.34
   5   4 -13   -0.00    3.76
  -5  -4  13    5.00    3.16
  -5  -4  13    0.00    2.95
  -5   4  14   33.52    8.07
   5  -4 -14   28.14    6.70
   5  -4 -14   24.81    8.56
   5   4 -14   21.18    7.90
  -5  -4  14   12.69    5.81
  -5  -4  14   29.27    9.49
  -5   4  15  253.69   28.71
   5  -4 -15  224.04   30.21
   5   4 -15  230.37   31.57
  -5  -4  15  258.21   29.30
  -5  -4  15  239.22   31.46
  -5   4  16   59.06   11.33
   5  -4 -16   46.25   11.62
   5   4 -16   38.60   11.77
  -5  -4  16   55.97   11.55
  -5  -4  16   54.35   12.70
  -5   4  17  112.37   16.08
   5   4 -17   77.34   16.68
  -5  -4  17   66.79   15.41
  -5   4  18    0.00    3.69
   5   4 -18    0.00    4.28
  -5  -4  18    5.90    4.54
   5   4 -19  120.06   22.49
  -5  -4  19  144.22   22.91
   5  -4 -20    3.73    5.88
   5   4 -20   -0.00    3.43
  -5  -4  20    2.27    3.67
  -5  -4  20   15.58    7.53
   5  -4 -21   27.25    9.79
   5   4 -21   28.03   10.80
  -5  -4  21   45.49   10.79
  -5  -4  21   42.34   12.33
  -5   4  22    2.51    4.74
   5  -4 -22    0.00    3.68
   5   4 -22    4.86    5.38
  -5  -4  22    4.95    5.23
  -5  -4  22    0.00    4.40
  -5   4  23    2.05    4.44
   5  -4 -23   -0.00    5.08
  -5  -4  23    3.04    5.14
  -5   4  24    0.70    4.39
   5  -4 -24    0.00    5.35
  -5  -4  24   -0.00    4.62
  -5   4  25   13.61    7.35
   5  -4 -25   18.20    8.92
  -5  -4  25   21.81    8.06
  -5   4  26   18.11    8.03
   5  -4 -26    5.29    7.04
  -5  -4  26    6.20    5.79
  -5   4  27    3.22    4.55
   5  -4 -27    6.74    6.01
  -5  -4  27   14.63    6.89
  -5   4  28    0.00    4.72
   5  -4 -28   -0.00    5.12
  -5  -4  28    4.42    4.93
  -5   4  29   10.39    7.51
   5  -4 -29   10.40    8.62
  -5  -4  29    9.39    7.03
  -5   4  30    0.00    5.06
   5  -4 -30   14.50    9.61
  -5  -4  30    9.10    6.56
  -5   4  31   12.76    6.95
   5  -4 -31    0.17    4.09
  -5  -4  31    6.05    6.44
  -5   4  32    3.85    5.21
   5  -4 -32    0.48    5.54
  -5  -4  32   15.39    7.91
  -5   4  33    2.64    5.19
   5  -4 -33    3.10    5.90
  -5  -4  33   -0.00    4.71
  -5   4  34    0.37    4.35
   5  -4 -34   -0.00    5.69
  -5  -4  34    8.26    6.01
  -5   4  35    5.48    5.53
   5  -4 -35   -0.00    7.29
  -5  -4  35    6.90    6.24
  -5   4  36    5.15    5.99
   5  -4 -36    5.71    6.91
  -5  -4  36    9.94    7.74
  -5   4  37    1.64    5.58
   5  -4 -37    2.04    6.55
  -5  -4  37    3.44    6.81
  -5   4  38   -0.00    4.15
   5  -4 -38   10.58    7.22
  -5  -4  38    0.42    4.23
  -5   4  39   -0.00    3.48
   5  -4 -39    3.95    6.36
   5  -4 -40   -0.00    4.30
   5  -4 -41    0.00    7.43
   5  -4 -42   12.78    9.55
  -5   5   1  163.58   20.28
  -5   5   1  187.92   21.51
   5  -5  -1  180.14   20.44
   5  -5  -1  171.47   22.14
   5   5  -1  211.22   21.12
  -5  -5   1  183.43   20.88
  -5  -5   1  210.55   23.46
  -5   5   2   63.30    9.58
  -5   5   2   52.77    9.31
   5  -5  -2   43.75    8.15
   5  -5  -2   66.12   11.11
   5   5  -2   51.58    8.57
  -5  -5   2   57.25    9.33
  -5  -5   2   47.47    9.99
  -5   5   3  137.39   17.27
  -5   5   3  141.02   17.76
   5  -5  -3  152.94   17.23
   5  -5  -3  158.65   19.61
   5   5  -3  137.09   16.77
  -5  -5   3  151.55   17.67
  -5  -5   3  133.08   18.63
  -5   5   4   40.33    7.42
  -5   5   4   30.39    6.88
   5  -5  -4   26.89    6.06
   5  -5  -4   35.65    8.21
   5   5  -4   23.41    5.82
  -5  -5   4   29.10    6.62
  -5  -5   4   33.85    8.07
  -5   5   5   20.59    5.36
  -5   5   5   12.98    4.57
   5  -5  -5   19.08    5.01
   5  -5  -5   12.85    5.39
   5   5  -5   12.78    4.52
   5   5  -5   11.47    5.14
  -5  -5   5   17.99    5.32
  -5  -5   5   12.78    5.26
  -5   5   6   11.52    4.49
  -5   5   6   14.67    4.71
   5  -5  -6    9.40    3.86
   5  -5  -6   13.11    5.88
   5   5  -6   16.06    4.58
   5   5  -6   13.01    5.23
  -5  -5   6   18.09    5.14
  -5  -5   6   16.30    5.90
  -5   5   7  287.04   27.38
   5  -5  -7  255.36   26.03
   5  -5  -7  237.64   28.09
   5   5  -7  226.19   25.89
   5   5  -7  256.72   29.37
  -5  -5   7  235.69   26.68
  -5  -5   7  233.06   28.60
  -5   5   8  157.70   17.37
   5  -5  -8  124.54   15.68
   5  -5  -8  156.09   19.15
   5   5  -8  137.37   16.54
   5   5  -8   95.67   16.97
  -5  -5   8  113.15   16.23
  -5  -5   8  105.85   17.43
  -5   5   9   18.24    5.70
   5  -5  -9   16.73    4.97
   5  -5  -9   17.62    6.31
   5   5  -9    7.51    3.81
   5   5  -9   23.08    7.63
  -5  -5   9   17.49    5.60
  -5  -5   9    9.94    5.10
  -5   5  10    4.43    3.33
   5  -5 -10    0.28    1.74
   5  -5 -10    1.69    3.70
   5   5 -10    2.72    2.69
   5   5 -10    1.81    3.33
  -5  -5  10    0.10    2.21
  -5  -5  10    1.03    3.69
  -5   5  11   14.28    5.19
   5  -5 -11   17.35    5.23
   5  -5 -11   11.36    5.74
   5   5 -11   12.34    4.55
   5   5 -11   14.22    6.20
  -5  -5  11   16.83    5.81
  -5  -5  11   13.99    6.55
  -5   5  12  252.03   27.19
   5  -5 -12  239.36   25.77
   5  -5 -12  223.71   28.67
   5   5 -12  235.75   25.96
   5   5 -12  240.48   30.00
  -5  -5  12  201.07   26.23
  -5  -5  12  241.34   30.28
  -5   5  13  206.99   25.05
   5  -5 -13  228.70   24.47
   5  -5 -13  203.82   27.32
   5   5 -13  203.59   28.14
  -5  -5  13  241.91   26.71
  -5  -5  13  178.86   27.09
  -5   5  14   25.97    7.16
   5  -5 -14   26.62    6.36
   5  -5 -14   12.14    6.41
   5   5 -14   11.47    6.40
  -5  -5  14   16.74    6.44
  -5  -5  14   11.35    6.85
  -5   5  15    0.00    3.17
   5   5 -15    5.65    5.41
  -5  -5  15    0.00    3.09
  -5  -5  15    8.16    5.71
  -5   5  16   36.14    8.84
   5   5 -16   53.35   12.91
  -5  -5  16   26.77    8.48
  -5  -5  16   48.16   12.22
  -5   5  17   79.32   13.72
   5   5 -17   88.25   17.56
  -5  -5  17   68.64   15.58
  -5   5  18   36.51    8.99
   5  -5 -18   18.84    7.82
   5   5 -18   21.71    9.42
  -5  -5  18   10.58    6.66
   5  -5 -19   47.81   12.62
   5   5 -19   44.75   13.07
  -5  -5  19   53.72   13.99
   5  -5 -20    7.04    5.02
  -5  -5  20    6.48    4.30
   5  -5 -21    5.34    4.92
  -5  -5  21   -0.00    3.70
  -5   5  22   36.67    9.93
   5  -5 -22   21.17    9.21
  -5  -5  22   20.74    8.33
  -5   5  23   20.68    7.74
   5  -5 -23   29.67   10.06
  -5  -5  23   11.11    6.89
  -5   5  24    7.11    5.83
   5  -5 -24    7.27    6.55
  -5  -5  24    6.91    6.42
  -5   5  25   -0.00    3.74
   5  -5 -25    2.10    4.35
  -5  -5  25   -0.00    3.25
  -5   5  26   -0.00    4.14
   5  -5 -26    1.35    3.62
  -5  -5  26   -0.00    4.50
  -5   5  27    5.26    5.64
   5  -5 -27    5.61    5.98
  -5  -5  27    1.69    5.94
  -5   5  28    8.48    6.53
   5  -5 -28    9.68    6.83
  -5  -5  28   14.17    8.23
  -5   5  29   11.71    7.14
   5  -5 -29    0.90    6.05
  -5  -5  29   17.28    8.14
  -5   5  30    4.12    4.55
   5  -5 -30    2.99    5.33
  -5  -5  30    1.93    4.78
  -5   5  31   -0.00    3.63
   5  -5 -31    2.08    5.46
  -5  -5  31   -0.00    3.73
  -5   5  32    0.00    5.42
   5  -5 -32    2.69    5.74
  -5  -5  32    4.42    6.63
  -5   5  33    6.20    7.01
   5  -5 -33    0.00    6.16
  -5  -5  33   17.41    8.14
  -5   5  34    1.63    5.38
   5  -5 -34    1.99    7.08
  -5  -5  34    5.64    5.20
  -5   5  35   -0.00    3.49
   5  -5 -35   -0.00    5.70
  -5  -5  35   -0.00    4.80
  -5   5  36    1.12    5.90
   5  -5 -36    0.78    5.96
  -5  -5  36    0.41    4.29
  -5   5  37    5.30    5.64
   5  -5 -37    4.85    5.85
  -5  -5  37   -0.00    5.28
  -5   5  38    1.60    4.38
   5  -5 -38   12.35    9.40
  -5   5  39    2.71    6.95
   5  -5 -39   -0.00    5.60
   5  -5 -40   -0.00    6.82
  -5   6   1   16.69    4.94
   5  -6  -1   21.23    5.13
   5  -6  -1   13.55    5.39
   5   6  -1   11.27    4.14
   5   6  -1   21.34    6.08
  -5  -6   1   22.90    5.48
  -5   6   2    0.35    2.23
   5  -6  -2    0.93    2.21
   5  -6  -2    1.09    2.60
   5   6  -2    1.91    2.58
   5   6  -2    2.35    2.62
  -5  -6   2    2.07    2.76
  -5   6   3   79.11   11.20
   5  -6  -3   90.74   11.45
   5  -6  -3   66.86   12.00
   5   6  -3   68.18   10.41
   5   6  -3   80.97   12.62
  -5  -6   3   51.79    9.89
  -5  -6   3   91.74   13.63
  -5   6   4  107.62   14.03
   5  -6  -4  121.13   14.10
   5  -6  -4   95.99   15.19
   5   6  -4  106.95   13.56
   5   6  -4  109.72   15.58
  -5  -6   4   87.87   13.27
  -5  -6   4   98.55   15.28
  -5   6   5  119.21   14.34
   5  -6  -5   92.76   12.82
   5  -6  -5   83.36   14.08
   5   6  -5  107.18   13.60
  -5  -6   5   96.14   13.48
  -5  -6   5  105.89   15.78
  -5   6   6    7.14    3.52
   5  -6  -6   21.50    5.10
   5  -6  -6    8.48    4.84
   5   6  -6   14.03    4.43
  -5  -6   6   19.43    5.52
  -5  -6   6   22.85    7.04
  -5   6   7   60.89   10.11
   5  -6  -7   82.15   10.66
   5  -6  -7   46.87   10.33
   5   6  -7   49.77    9.34
  -5  -6   7   69.87   11.03
  -5  -6   7   82.37   13.36
  -5   6   8   38.12    7.41
   5  -6  -8   24.99    5.94
   5  -6  -8   27.79    7.66
   5   6  -8   24.02    6.08
  -5  -6   8   22.67    6.38
  -5  -6   8   34.23    8.74
  -5   6   9  118.99   15.03
   5  -6  -9   91.38   13.18
   5  -6  -9   94.98   15.21
   5   6  -9   97.31   13.80
  -5  -6   9  102.62   14.83
  -5  -6   9  108.19   16.94
  -5   6  10  104.21   15.44
   5  -6 -10  132.11   15.85
   5  -6 -10  161.83   19.70
   5   6 -10  122.73   15.86
   5   6 -10   94.50   17.05
  -5  -6  10  119.13   16.65
  -5  -6  10  107.27   18.17
  -5   6  11   86.43   13.23
   5  -6 -11   94.90   12.92
   5  -6 -11   89.43   15.04
   5   6 -11   77.63   12.31
   5   6 -11   84.06   15.59
  -5  -6  11   88.32   13.84
  -5  -6  11   71.42   14.89
  -5   6  12    7.41    4.24
   5  -6 -12   21.94    5.55
   5   6 -12    9.56    5.57
  -5  -6  12   14.24    5.67
  -5  -6  12    6.40    5.88
  -5   6  13    4.37    4.05
   5  -6 -13    0.00    2.53
   5   6 -13    5.58    4.49
  -5  -6  13    1.82    3.32
  -5  -6  13    4.88    4.72
  -5   6  14   86.33   13.96
   5  -6 -14   83.72   12.76
   5   6 -14   98.70   17.46
  -5  -6  14   98.75   15.21
  -5  -6  14   67.06   15.36
  -5   6  15   55.53   10.89
   5   6 -15   62.94   13.95
  -5  -6  15   59.62   11.86
  -5  -6  15   46.74   12.50
  -5   6  16    1.06    2.59
   5  -6 -16   -0.00    3.53
   5   6 -16    0.97    3.95
  -5  -6  16   -0.00    3.09
  -5  -6  16   -0.00    2.76
  -5   6  17   59.05   11.45
   5  -6 -17   37.48   10.92
  -5   6  18   12.61    5.82
   5  -6 -18    7.43    6.72
  -5   6  19   22.99    7.83
   5  -6 -19   23.60    8.17
  -5  -6  19   10.11    6.15
   5  -6 -20    2.13    3.39
  -5  -6  20    0.96    2.78
   5  -6 -21   20.19    8.19
  -5  -6  21   10.85    5.81
  -5   6  22   18.71    7.63
   5  -6 -22   14.44    7.40
  -5  -6  22   11.77    6.16
  -5   6  23   -0.00    3.99
   5  -6 -23   -0.00    4.16
  -5  -6  23   -0.00    2.89
  -5   6  24   -0.00    3.52
   5  -6 -24    0.00    4.67
  -5  -6  24    8.53    5.85
  -5   6  25    6.77    5.02
   5  -6 -25    2.67    5.69
  -5  -6  25   21.15    8.13
  -5   6  26   11.28    6.27
   5  -6 -26   -0.00    5.90
  -5  -6  26    9.75    6.64
  -5   6  27   -0.00    4.78
   5  -6 -27   -0.00    5.75
  -5  -6  27    7.13    5.75
  -5   6  28   -0.00    4.45
   5  -6 -28   -0.00    4.59
  -5  -6  28    2.74    4.47
  -5   6  29    1.06    4.31
   5  -6 -29    6.29    6.44
  -5  -6  29    3.28    4.57
  -5   6  30   14.77    8.03
   5  -6 -30    7.32    6.30
  -5  -6  30    5.31    6.31
  -5   6  31   -0.00    3.18
   5  -6 -31    8.12    6.70
  -5  -6  31    0.26    3.43
  -5   6  32    2.62    4.85
   5  -6 -32   11.66    8.22
  -5  -6  32    0.00    4.08
  -5   6  33   -0.00    3.81
   5  -6 -33    0.96    4.79
  -5  -6  33    1.39    3.66
  -5   6  34    1.76    4.76
   5  -6 -34    6.89    7.19
  -5  -6  34    5.37    5.18
  -5   6  35    3.04    5.43
   5  -6 -35    5.29    7.46
  -5  -6  35    1.22    5.34
  -5   6  36    5.05    6.97
   5  -6 -36    3.14    5.86
  -5  -6  36    2.00    5.49
  -5   6  37   -0.00    3.75
   5  -6 -37    0.00    6.33
  -5  -6  37    0.86    5.56
  -5   6  38    2.19    5.46
   5  -6 -38    6.54    7.11
  -5   6  39    0.00    5.00
   5  -6 -39   -0.00    6.89
  -5   7   1    8.14    3.61
   5  -7  -1    8.24    3.58
   5  -7  -1    6.99    4.01
   5   7  -1   14.42    4.47
   5   7  -1   13.21    4.77
  -5  -7   1   13.12    4.50
  -5   7   2  162.44   18.04
   5  -7  -2  152.08   17.35
   5  -7  -2  134.64   18.59
   5   7  -2  139.86   16.98
   5   7  -2  144.65   18.56
  -5  -7   2  142.58   17.45
  -5   7   3   81.86   12.82
   5  -7  -3  112.07   13.68
   5  -7  -3   99.74   15.03
   5   7  -3  104.95   13.38
   5   7  -3  114.10   15.30
  -5  -7   3  104.25   13.77
  -5   7   4   71.69   11.20
   5  -7  -4  102.11   12.07
   5  -7  -4   65.32   11.90
   5   7  -4   73.57   10.85
   5   7  -4   65.39   11.80
  -5  -7   4   80.84   11.65
  -5   7   5   22.54    5.46
   5  -7  -5   16.10    4.50
   5  -7  -5   19.49    5.80
   5   7  -5    3.69    3.07
   5   7  -5   21.31    6.14
  -5  -7   5   16.45    4.87
  -5   7   6   19.86    5.91
   5  -7  -6   32.42    6.58
   5  -7  -6   34.62    7.97
   5   7  -6   35.12    6.93
   5   7  -6   36.09    8.19
  -5  -7   6   24.05    6.46
  -5   7   7  102.61   14.60
   5  -7  -7  131.09   15.18
   5  -7  -7  111.00   16.46
   5   7  -7  124.36   15.45
   5   7  -7  123.23   17.37
  -5  -7   7  110.08   15.44
  -5  -7   7  108.35   17.47
  -5   7   8  278.50   27.85
   5  -7  -8  270.95   26.98
   5  -7  -8  196.29   27.51
   5   7  -8  258.43   27.44
   5   7  -8  234.68   29.27
  -5  -7   8  282.20   28.90
  -5  -7   8  272.08   31.34
  -5   7   9   18.65    5.58
   5  -7  -9   28.20    6.16
   5   7  -9   31.93    6.87
   5   7  -9   20.86    6.91
  -5  -7   9   23.75    6.65
  -5  -7   9   13.00    6.00
  -5   7  10    5.84    3.84
   5  -7 -10   14.93    4.60
   5   7 -10   17.55    5.32
  -5  -7  10    7.15    3.92
  -5  -7  10   11.41    6.84
  -5   7  11   15.31    5.54
   5  -7 -11   12.79    4.62
   5   7 -11   24.14    6.31
  -5  -7  11   16.12    6.00
  -5  -7  11   13.02    6.64
  -5   7  12  105.83   16.63
   5  -7 -12  149.15   17.43
  -5  -7  12  138.29   18.59
  -5  -7  12  138.23   21.23
  -5   7  13   66.68   11.04
   5  -7 -13   51.50    9.44
   5  -7 -13   24.90    8.78
  -5  -7  13   78.90   12.73
  -5  -7  13   62.77   13.73
  -5   7  14    2.95    3.53
   5  -7 -14    0.92    2.76
   5  -7 -14   -0.00    3.88
  -5  -7  14    2.72    3.96
  -5   7  15   54.68   10.17
   5  -7 -15   27.24    9.20
  -5  -7  15   27.82    8.57
  -5   7  16    4.02    4.00
   5  -7 -16    3.46    4.41
  -5  -7  16    0.00    3.69
  -5   7  17    0.67    2.61
   5  -7 -17    1.55    3.57
  -5   7  18   87.69   14.96
  -5   7  19    0.00    2.58
   5  -7 -19    2.21    4.69
  -5  -7  19    1.32    3.86
   5  -7 -20    3.69    4.30
  -5  -7  20    8.38    5.67
   5  -7 -21   -0.00    4.01
  -5  -7  21    2.86    4.29
  -5   7  22   17.61    7.12
   5  -7 -22   32.35   10.34
  -5  -7  22   10.42    6.48
  -5   7  23   12.50    6.22
   5  -7 -23   11.44    6.56
  -5  -7  23    6.78    5.55
  -5   7  24   27.46    9.07
   5  -7 -24   14.54    8.18
  -5  -7  24   14.46    7.39
  -5   7  25    0.72    4.14
   5  -7 -25   -0.00    4.96
  -5  -7  25    5.33    4.96
  -5   7  26    0.81    4.87
   5  -7 -26   -0.00    3.65
  -5  -7  26    2.65    3.96
  -5   7  27    9.77    6.46
   5  -7 -27    4.89    6.67
  -5  -7  27    0.00    3.70
  -5   7  28   11.26    7.35
   5  -7 -28   17.53    9.00
  -5  -7  28   16.02    8.33
  -5   7  29    7.12    5.70
   5  -7 -29   -0.00    6.08
  -5  -7  29   -0.00    4.30
  -5   7  30    1.39    4.37
   5  -7 -30   -0.00    6.20
  -5  -7  30   -0.00    4.16
  -5   7  31    2.34    4.42
   5  -7 -31    0.00    4.29
  -5  -7  31    3.33    4.82
  -5   7  32    8.79    6.38
   5  -7 -32    9.45    7.38
  -5  -7  32    4.72    6.19
  -5   7  33   -0.00    3.42
   5  -7 -33    3.07    6.07
  -5  -7  33    3.56    5.29
  -5   7  34    1.42    4.20
   5  -7 -34    0.11    6.26
  -5  -7  34   -0.00    5.37
  -5   7  35   -0.00    5.08
   5  -7 -35    1.35    6.02
  -5  -7  35   -0.00    5.26
  -5   7  36    4.45    5.91
   5  -7 -36    1.30    6.00
  -5  -7  36   -0.00    4.42
  -5   7  37   -0.00    4.00
   5  -7 -37   -0.00    6.27
  -5  -7  37    2.26    6.30
  -5   7  38    4.01    4.94
  -5   7  39   -0.00    5.16
  -5   8   1   17.74    4.97
   5  -8  -1   22.50    5.24
   5   8  -1   18.89    4.77
   5   8  -1    9.87    4.43
  -5  -8   1   16.21    4.75
  -5  -8   1    9.10    4.93
  -5   8   2    9.91    4.05
   5  -8  -2    9.38    3.57
   5   8  -2    7.49    3.36
   5   8  -2    2.66    2.98
  -5  -8   2   10.33    3.77
  -5  -8   2    8.30    4.47
  -5   8   3   23.44    5.58
   5  -8  -3   12.08    4.28
   5   8  -3   23.37    5.50
   5   8  -3   20.73    5.89
  -5  -8   3   17.94    5.02
  -5  -8   3    8.05    5.07
  -5   8   4  326.00   32.05
   5  -8  -4  357.06   32.05
   5   8  -4  310.71   31.32
   5   8  -4  277.28   32.28
  -5  -8   4  319.31   32.16
  -5  -8   4  280.63   33.66
  -5   8   5   31.32    6.99
   5  -8  -5   39.64    7.42
   5   8  -5   48.51    8.16
   5   8  -5   50.51    9.37
  -5  -8   5   35.06    7.61
  -5   8   6   72.79   11.63
   5  -8  -6   96.50   12.33
   5   8  -6   83.23   12.04
   5   8  -6   80.89   13.32
  -5  -8   6  101.05   13.61
  -5   8   7    0.00    1.98
   5  -8  -7   -0.00    1.84
   5   8  -7    0.50    2.13
   5   8  -7    2.70    3.66
  -5  -8   7    0.37    2.90
  -5   8   8   72.90   11.47
   5  -8  -8   70.45   10.76
   5   8  -8   77.44   11.62
   5   8  -8   64.64   12.36
  -5  -8   8   93.54   13.16
  -5   8   9  120.26   15.37
   5  -8  -9   90.67   13.49
   5   8  -9  109.71   14.90
  -5  -8   9  121.38   16.32
  -5  -8   9  116.13   18.35
  -5   8  10   58.92   10.07
   5  -8 -10   50.99    8.76
   5  -8 -10   45.65   10.22
   5   8 -10   47.59    9.05
  -5  -8  10   37.99    8.94
  -5   8  11   14.26    5.41
   5  -8 -11   31.93    6.74
   5  -8 -11   11.67    5.89
   5   8 -11   16.19    5.02
  -5  -8  11   24.01    6.96
  -5   8  12   25.80    6.83
   5  -8 -12   29.81    6.60
   5  -8 -12   22.35    7.29
  -5  -8  12   19.74    6.73
  -5   8  13    1.06    3.02
   5  -8 -13    6.61    3.58
   5  -8 -13   -0.00    2.66
  -5  -8  13    3.56    3.83
  -5   8  14   97.57   14.35
   5  -8 -14   79.99   12.25
   5  -8 -14   50.99   12.34
  -5  -8  14   86.44   14.37
  -5   8  15   -0.00    3.31
   5  -8 -15    3.99    4.22
  -5  -8  15    4.73    4.23
  -5   8  16   31.45    8.09
   5  -8 -16   13.17    6.70
  -5   8  17    5.00    4.11
   5  -8 -17    1.47    3.42
  -5   8  18    0.00    3.24
   5  -8 -18   -0.00    3.83
  -5   8  19    2.04    3.16
   5  -8 -19   -0.00    3.93
  -5  -8  19    2.75    4.74
   5  -8 -20   24.14    9.24
  -5  -8  20   32.63    9.63
   5  -8 -21   -0.00    4.15
  -5  -8  21   -0.00    4.67
  -5   8  22    3.89    3.88
   5  -8 -22    1.47    4.60
  -5  -8  22    7.28    5.34
  -5   8  23    0.27    3.27
   5  -8 -23    6.35    6.17
  -5  -8  23    1.86    4.50
  -5   8  24   11.75    6.56
   5  -8 -24   18.77    8.65
  -5  -8  24   27.66    9.30
  -5   8  25    2.27    4.20
   5  -8 -25   -0.00    2.98
  -5  -8  25    8.33    5.62
  -5   8  26    7.00    5.71
   5  -8 -26    1.47    4.97
  -5  -8  26    5.93    5.22
  -5   8  27   -0.00    3.78
   5  -8 -27    0.88    4.73
  -5  -8  27   -0.00    3.24
  -5   8  28   -0.00    3.85
   5  -8 -28    0.70    4.83
  -5  -8  28    4.64    5.30
  -5   8  29   -0.00    3.64
   5  -8 -29   -0.00    4.79
  -5  -8  29    0.00    5.00
  -5   8  30    1.86    4.54
   5  -8 -30    0.15    4.25
  -5  -8  30    9.75    6.44
  -5   8  31    9.70    6.24
   5  -8 -31    3.42    5.97
  -5  -8  31    5.64    6.73
  -5   8  32    1.24    5.04
   5  -8 -32   -0.00    5.16
  -5  -8  32    2.20    5.61
  -5   8  33   -0.00    3.24
   5  -8 -33   -0.00    5.29
  -5  -8  33   -0.00    3.82
  -5   8  34    2.90    5.47
   5  -8 -34   -0.00    5.11
  -5  -8  34    3.82    5.25
  -5   8  35   -0.00    4.45
   5  -8 -35    3.02    5.60
  -5  -8  35    3.34    5.94
  -5  -8  36    4.03    5.76
  -5   9   1    0.66    1.99
   5  -9  -1    0.31    1.82
   5   9  -1   -0.00    2.33
   5   9  -1   -0.00    1.99
  -5  -9   1    0.34    1.92
  -5  -9   1    2.05    2.80
  -5   9   2  123.58   15.59
   5  -9  -2  131.28   15.24
   5   9  -2  156.20   16.26
   5   9  -2  114.87   15.13
  -5  -9   2   97.46   14.56
  -5  -9   2  116.28   17.45
  -5   9   3   10.84    4.23
   5  -9  -3   16.44    4.69
   5   9  -3    9.90    4.11
   5   9  -3   12.77    4.43
  -5  -9   3   20.55    5.34
  -5  -9   3   16.75    6.27
  -5   9   4   -0.00    2.27
   5  -9  -4    1.09    2.13
   5   9  -4   -0.00    1.96
  -5  -9   4    0.28    2.64
  -5  -9   4   -0.00    2.74
  -5   9   5    0.00    2.47
   5  -9  -5    2.22    2.38
   5  -9  -5    6.58    4.00
   5   9  -5    6.87    3.54
  -5  -9   5    5.41    3.60
  -5   9   6   27.34    6.56
   5  -9  -6   31.66    6.56
   5  -9  -6   19.13    6.76
   5   9  -6   39.45    7.42
  -5  -9   6   47.57    8.59
  -5   9   7    6.83    3.71
   5  -9  -7   12.35    3.95
   5  -9  -7    7.92    4.50
   5   9  -7    8.45    3.73
  -5  -9   7    9.70    4.42
  -5   9   8  109.23   15.13
   5  -9  -8  131.45   15.27
   5  -9  -8  119.05   16.93
   5   9  -8  112.30   15.26
  -5  -9   8  112.36   16.03
  -5   9   9    0.00    2.26
   5  -9  -9   10.90    3.86
   5  -9  -9    2.04    2.93
   5   9  -9    6.15    3.40
  -5  -9   9    5.81    4.34
  -5   9  10    1.90    2.45
   5  -9 -10    1.10    2.39
   5  -9 -10    1.24    3.05
   5   9 -10   -0.00    2.90
  -5  -9  10    1.10    2.73
  -5   9  11    4.34    3.58
   5  -9 -11    3.94    3.17
   5  -9 -11   -0.00    3.31
   5   9 -11    1.91    2.87
  -5  -9  11    0.00    2.75
  -5   9  12  125.08   16.97
   5  -9 -12  148.01   16.79
   5  -9 -12   83.85   16.50
  -5  -9  12  144.00   18.75
  -5   9  13    7.44    4.38
   5  -9 -13    6.40    4.23
  -5  -9  13    7.26    4.67
  -5   9  14   19.12    6.37
   5  -9 -14   12.98    6.72
  -5  -9  14   37.61    8.96
  -5   9  15    3.39    3.34
   5  -9 -15    2.32    3.62
  -5  -9  15    2.86    3.75
  -5   9  16   13.18    5.43
   5  -9 -16    8.10    5.09
  -5   9  17   -0.00    3.75
   5  -9 -17    1.25    3.09
  -5   9  18   41.89    9.99
   5  -9 -18   21.97    8.47
  -5  -9  18   27.89    8.90
  -5   9  19    1.95    3.87
   5  -9 -19   -0.00    3.69
  -5  -9  19    2.34    4.69
   5  -9 -20   -0.00    3.96
  -5  -9  20    0.11    3.05
   5  -9 -21   -0.00    3.53
  -5  -9  21   -0.00    2.61
   5  -9 -22   34.06   10.20
  -5  -9  22   12.96    6.91
  -5   9  23   -0.00    3.90
   5  -9 -23   -0.00    4.42
  -5  -9  23    3.06    4.37
  -5   9  24    6.42    4.81
   5  -9 -24    5.52    6.55
  -5   9  25    5.76    5.00
   5  -9 -25    0.00    3.86
  -5  -9  25   -0.00    3.64
   5  -9 -26    3.53    4.71
  -5  -9  26   -0.00    4.14
   5  -9 -27   -0.00    4.33
  -5  -9  27    2.66    4.88
   5  -9 -28    6.46    6.74
  -5  -9  28   -0.00    5.36
   5  -9 -29   -0.00    4.67
  -5  -9  29   -0.00    3.72
   5  -9 -30    0.18    4.63
  -5  -9  30   -0.00    3.92
   5  -9 -31   -0.00    4.05
  -5  -9  31    0.02    3.82
   5  -9 -32    5.88    6.34
  -5  -9  32    1.30    4.62
   5  -9 -33   -0.00    4.85
  -5  -9  33   -0.00    3.94
   5  -9 -34    0.00    6.12
  -5  -9  34    1.69    5.72
  -5  -9  35   -0.00    5.91
  -5  -9  36   -0.00    6.24
  -5  10   1    7.29    3.56
   5 -10  -1    5.33    3.54
  -5 -10   1   12.73    4.10
  -5  10   2   -0.00    2.22
   5 -10  -2   -0.00    2.46
  -5 -10   2    0.99    2.15
  -5  10   3   -0.00    1.69
   5 -10  -3    0.43    2.20
  -5 -10   3   -0.00    2.01
  -5  10   4    7.60    3.68
   5 -10  -4    8.57    4.65
  -5 -10   4    6.96    3.55
  -5  10   5    3.88    2.75
   5 -10  -5    3.77    3.37
  -5 -10   5    2.92    2.77
  -5  10   6   26.22    6.24
   5 -10  -6   22.03    6.99
  -5 -10   6   31.31    7.26
  -5  10   7    4.32    3.12
   5 -10  -7    2.42    3.33
  -5 -10   7    7.96    4.29
  -5  10   8    2.09    2.85
   5 -10  -8    0.00    2.77
  -5 -10   8    0.00    2.78
  -5  10   9   -0.00    1.98
   5 -10  -9    4.29    3.75
  -5 -10   9   -0.00    3.19
  -5  10  10   95.06   13.59
   5 -10 -10   83.75   14.44
  -5 -10  10   91.60   14.44
  -5  10  11    0.55    2.42
   5 -10 -11    1.46    3.46
  -5 -10  11    1.50    3.26
   5 -10 -12    6.29    4.19
  -5 -10  12    1.43    3.92
   5 -10 -13    2.25    3.43
  -5 -10  13   12.23    5.31
   5 -10 -14   36.43    9.63
  -5 -10  14   18.70    7.03
   5 -10 -15    0.00    3.42
  -5 -10  15    0.00    2.70
   5 -10 -16   17.44    6.95
   5 -10 -17    3.67    4.35
   5 -10 -18    7.68    5.19
  -5 -10  18    1.43    3.98
   5 -10 -19   -0.00    4.56
  -5 -10  19    0.86    3.51
   5 -10 -20   20.08    8.09
  -5 -10  20   25.69    8.85
   5 -10 -21   -0.00    3.03
  -5 -10  21    5.06    4.68
   5 -10 -22    0.00    3.04
  -5 -10  22    5.77    5.41
   5 -10 -23    4.08    5.84
  -5 -10  23    1.61    4.30
   5 -10 -24   14.33    7.50
  -5 -10  24   -0.00    3.97
   5 -10 -25    0.75    5.19
  -5 -10  25    0.44    4.56
   5 -10 -26    4.18    5.93
  -5 -10  26    4.90    5.56
   5 -10 -27    1.59    4.48
  -5 -10  27    0.00    4.57
   5 -10 -28    1.58    4.67
  -5 -10  28   -0.00    5.13
   5 -10 -29    3.81    5.00
  -5 -10  29   -0.00    4.78
   5 -10 -30   -0.00    4.22
  -5 -10  30    4.39    5.28
   5 -10 -31    0.00    5.84
  -5 -10  31   -0.00    4.03
   5 -10 -32   -0.00    3.74
  -5 -10  32    0.00    5.78
  -5 -10  33    0.16    5.11
  -5 -10  34    2.81    5.48
  -5 -10  35    5.01    6.30
   5 -11  -1    7.79    4.49
   5 -11  -2   52.60   10.08
   5 -11  -3    5.63    4.30
   5 -11  -4    0.00    2.88
   5 -11  -5   -0.00    3.11
   5 -11  -6    0.69    2.84
   5 -11  -7   -0.00    2.76
   5 -11  -8   24.33    7.03
   5 -11  -9    2.69    3.48
  -5 -11   9    0.00    3.03
   5 -11 -10    6.95    4.28
  -5 -11  10   -0.00    3.07
   5 -11 -11    0.95    3.50
  -5 -11  11   -0.00    2.98
   5 -11 -12   34.13    9.54
  -5 -11  12   34.94    9.02
   5 -11 -13    0.18    3.35
  -5 -11  13   -0.00    2.64
   5 -11 -14   17.90    7.11
  -5 -11  14   18.78    7.11
   5 -11 -15    4.72    4.56
   5 -11 -16    3.79    4.25
   5 -11 -17   -0.00    3.02
   5 -11 -18   22.04    8.01
  -5 -11  18   20.31    7.88
   5 -11 -19    1.05    4.29
  -5 -11  19   -0.00    3.53
   5 -11 -20    3.59    4.47
  -5 -11  20   -0.00    3.59
   5 -11 -21    3.98    5.33
  -5 -11  21    4.68    4.90
   5 -11 -22   10.88    7.15
  -5 -11  22   17.91    7.80
   5 -11 -23    0.19    3.68
  -5 -11  23   -0.00    4.35
   5 -11 -24   -0.00    3.80
  -5 -11  24    9.91    6.86
   5 -11 -25    0.91    3.65
  -5 -11  25    5.92    5.88
   5 -11 -26    0.03    3.29
  -5 -11  26    3.87    5.41
   5 -11 -27    3.16    5.43
  -5 -11  27    1.93    4.37
   5 -11 -28    1.93    5.10
  -5 -11  28    7.91    6.39
   5 -11 -29    0.00    4.32
  -5 -11  29    0.00    5.20
   5 -11 -30    1.72    5.05
  -5 -11  30   -0.00    5.63
  -5 -11  31    1.42    5.66
  -5 -11  32   -0.00    4.42
  -5 -11  33   -0.00    4.90
  -5 -11  34    6.60    7.24
  -5 -11  35   -0.00    5.64
   5 -12  -1    2.47    2.77
   5 -12  -2    0.65    2.36
   5 -12  -3    0.19    2.35
   5 -12  -4   45.83    9.43
   5 -12  -5    0.00    3.00
   5 -12  -6    3.71    2.77
   5 -12  -7   -0.00    1.78
   5 -12  -8    5.80    3.38
   5 -12  -9    2.02    2.70
   5 -12 -10    9.70    4.96
   5 -12 -11   -0.00    3.26
   5 -12 -12   -0.00    2.23
   5 -12 -13    0.93    3.27
   5 -12 -14    3.08    3.77
   5 -12 -15    4.20    4.38
   5 -12 -16    0.07    3.12
   5 -12 -17   -0.00    4.20
   5 -12 -18   -0.00    3.88
   5 -12 -19   -0.00    4.09
   5 -12 -20    3.90    5.12
   5 -12 -21    2.61    4.07
   5 -12 -22    3.76    5.06
   5 -12 -23    2.86    4.03
   5 -12 -24    4.82    5.97
   5 -12 -25    0.90    4.70
   5 -12 -26    0.00    5.07
   5 -12 -27   -0.00    5.16
   5 -12 -28    2.47    4.35
   5 -13  -1   16.58    5.43
   5 -13  -2   31.93    7.70
   5 -13  -3   -0.00    2.78
   5 -13  -4    4.38    3.91
   5 -13  -5   -0.00    2.44
   5 -13  -6   41.88    8.80
   5 -13  -7    1.15    2.26
   5 -13  -8   19.94    5.98
   5 -13  -9    0.71    2.42
   5 -13 -10   -0.00    3.00
   5 -13 -11    2.25    3.49
   5 -13 -12    6.29    3.94
   5 -13 -13    1.57    3.43
   5 -13 -14    2.85    3.18
   5 -13 -15   -0.00    3.47
   5 -13 -16   -0.00    3.37
   5 -13 -17    1.45    3.81
   5 -13 -18   -0.00    4.68
   5 -13 -19    2.03    4.21
   5 -13 -20   -0.00    3.70
   5 -13 -21    0.42    3.42
   5 -13 -22   18.84    7.84
   5 -13 -23    0.94    4.32
   5 -13 -24    6.19    5.58
   5 -13 -25    3.94    4.84
   5 -13 -26    2.91    4.01
   5 -14  -1    0.01    2.38
   5 -14  -2    0.12    1.74
   5 -14  -3    3.37    3.31
   5 -14  -4   14.17    5.24
   5 -14  -5    3.31    3.50
   5 -14  -6   11.80    4.60
   5 -14  -7    1.04    2.08
   5 -14  -8    4.05    2.98
   5 -14  -9    5.04    4.04
   5 -14 -10    4.46    3.69
   5 -14 -11    6.16    4.21
   5 -14 -12    1.97    3.12
   5 -14 -13    0.48    2.88
   5 -14 -14   -0.00    2.58
   5 -14 -15    2.31    3.67
   5 -14 -16    0.33    2.93
   5 -14 -17   -0.00    3.38
   5 -14 -18    1.13    3.05
   5 -14 -19    0.64    3.39
   5 -14 -20   -0.00    4.62
   5 -14 -21   -0.00    4.25
   5 -14 -22   -0.00    4.14
   5 -14 -23    3.33    4.91
   5 -15  -1    2.26    2.78
   5 -15  -2    5.78    3.65
   5 -15  -3    9.37    4.61
   5 -15  -4   -0.00    2.85
   5 -15  -5    1.12    2.33
   5 -15  -6    2.09    2.66
   5 -15  -7    3.42    2.75
   5 -15  -8    1.77    3.37
   5 -15  -9   -0.00    2.73
   5 -15 -10   -0.00    2.63
   5 -15 -11    0.00    2.60
   5 -15 -12    7.01    4.28
   5 -15 -13   -0.00    2.86
   5 -15 -14    1.04    3.65
   5 -15 -15    1.62    3.38
   5 -15 -16    7.83    5.02
   5 -15 -17    3.38    3.95
   5 -15 -18   -0.00    3.24
   5 -15 -19    3.80    4.10
   5 -15 -20   -0.00    3.90
   5 -15 -21    0.00    4.44
   5 -16  -1    2.41    2.72
   5 -16  -2    0.02    2.66
   5 -16  -3    2.32    3.12
   5 -16  -4   -0.00    1.76
   5 -16  -5    1.38    2.23
   5 -16  -6    0.00    1.96
   5 -16  -7   -0.00    1.40
   5 -16  -8    2.29    3.03
   5 -16  -9    1.64    3.11
   5 -16 -10    0.81    2.34
   5 -16 -11    0.76    2.84
   5 -16 -12    0.00    2.47
   5 -16 -13    0.09    3.15
   5 -16 -14    0.40    2.79
   5 -16 -15    2.14    3.48
   5 -16 -16    2.09    3.53
   5 -16 -17   -0.00    2.26
   5 -16 -18    2.77    4.78
   5 -17  -1   -0.00    1.61
   5 -17  -2    3.29    3.58
   5 -17  -3    4.59    3.34
   5 -17  -4    0.70    2.03
   5 -17  -5   -0.00    1.91
   5 -17  -6    0.61    1.74
   5 -17  -7    0.00    2.21
   5 -17  -8   -0.00    2.48
   5 -17  -9    0.77    2.14
   5 -17 -10   -0.00    1.95
   5 -17 -11   -0.00    2.25
   5 -17 -12    2.06    3.10
   5 -17 -13    1.31    3.60
   5 -17 -14    0.78    3.21
   5 -17 -15    1.64    3.70
   5 -18  -1    0.67    2.50
   5 -18  -2   -0.00    2.58
   5 -18  -3   -0.00    2.27
   5 -18  -4   -0.00    2.26
   5 -18  -5    2.52    2.41
   5 -18  -6    2.87    2.93
   5 -18  -7   -0.00    2.19
   5 -18  -8    0.77    2.06
   5 -18  -9    1.85    2.75
   5 -18 -10    0.49    2.54
   5 -18 -11    2.38    3.23
  -4   0   1   -0.00    2.15
  -4   0   1    1.79    2.41
   4   0  -1    2.33    2.62
   4   0  -1   -0.00    2.83
  -4   0   2   20.43    4.76
  -4   0   2   14.16    4.94
   4   0  -2    7.47    3.45
   4   0  -2   15.55    4.93
  -4   0   3    0.64    1.77
  -4   0   3    1.41    2.78
   4   0  -3   -0.00    2.27
   4   0  -3    1.22    3.31
  -4   0   4 1106.76  102.71
  -4   0   4 1359.52  105.57
   4   0  -4 1191.85  102.65
   4   0  -4 1157.89  104.75
  -4   0   5   -0.00    2.02
  -4   0   5    2.79    3.12
   4   0  -5    3.50    2.59
   4   0  -5    0.67    3.10
  -4   0   6  754.28   60.18
  -4   0   6  609.96   60.29
   4   0  -6  639.61   58.94
   4   0  -6  614.48   61.14
  -4   0   7    0.82    2.84
  -4   0   7   -0.00    2.11
   4   0  -7    2.03    2.60
   4   0  -7   -0.00    3.19
  -4   0   8 2444.07  207.65
  -4   0   8 2186.96  208.48
   4   0  -8 2604.02  207.47
   4   0  -8 2613.81  211.49
  -4   0   9    0.22    2.22
  -4   0   9    1.58    3.31
   4   0  -9    1.13    2.56
   4   0  -9    1.16    3.01
  -4   0  10   27.29    6.97
  -4   0  10   44.50    9.36
   4   0 -10   52.83    8.40
   4   0 -10   52.65   10.59
  -4   0  11    0.00    3.11
  -4   0  11    4.71    4.24
   4   0 -11   -0.00    2.50
   4   0 -11    4.69    4.55
  -4   0  12    5.47    3.69
  -4   0  12   25.31    7.29
   4   0 -12   10.08    4.75
   4   0 -12    9.72    6.02
  -4   0  13    0.00    2.48
  -4   0  13    7.18    5.12
   4   0 -13   -0.00    2.85
   4   0 -13   -0.00    3.49
  -4   0  14 1282.20  115.34
  -4   0  14 1256.79  117.34
   4   0 -14 1367.08  114.51
   4   0 -14 1275.60  118.48
  -4   0  15    3.17    3.47
  -4   0  15   -0.00    2.66
   4   0 -15    1.02    2.23
   4   0 -15    2.60    4.26
  -4   0  16   39.24    8.66
  -4   0  16   31.73    9.26
   4   0 -16   33.23    9.79
  -4   0  17   -0.00    3.10
  -4   0  17    1.14    3.75
   4   0 -17    1.13    4.01
  -4   0  18  121.14   18.53
  -4   0  18  106.96   18.96
   4   0 -18  187.72   24.73
  -4   0  19   -0.00    3.02
  -4   0  19    0.66    2.90
   4   0 -19   -0.00    4.63
   4   0 -20  144.23   23.55
   4   0 -21    3.36    4.94
  -4   0  22   14.14    6.74
   4   0 -22    4.17    4.81
  -4   0  23    3.07    5.01
   4   0 -23    0.47    3.55
  -4   0  24    5.68    5.73
   4   0 -24   31.81   11.36
  -4   0  25    0.00    3.48
   4   0 -25   -0.00    5.30
  -4   0  26   28.17    9.58
   4   0 -26   78.20   17.26
  -4   0  27   -0.00    3.07
  -4   0  28   10.97    6.74
  -4   0  29   -0.00    4.15
   4   0 -29    4.72    5.69
  -4   0  30   22.13    8.63
   4   0 -30   30.90   12.66
  -4   0  31   -0.00    4.44
   4   0 -31    1.29    4.33
  -4   0  32    1.85    5.00
   4   0 -32   -0.00    4.88
  -4   0  33   -0.00    3.76
   4   0 -33    0.00    4.59
  -4   0  34   15.56    7.80
   4   0 -34    0.00    6.48
  -4   0  35   -0.00    4.94
  -4   0  36   12.18    8.18
  -4   0  37    1.89    6.12
  -4   0  38    5.24    5.71
  -4   0  39    0.00    5.74
  -4   1   1   18.64    4.69
  -4   1   1   20.36    5.43
   4  -1  -1   21.10    4.97
   4  -1  -1   20.06    5.41
   4   1  -1   26.17    5.25
   4   1  -1   24.64    6.09
  -4  -1   1   13.75    4.26
  -4  -1   1   17.44    5.05
  -4   1   2  782.99   83.64
  -4   1   2 1090.01   86.71
   4  -1  -2 1093.81   84.96
   4  -1  -2  979.65   86.59
   4   1  -2  970.55   84.29
   4   1  -2  928.29   86.10
  -4  -1   2 1000.07   84.91
  -4  -1   2 1010.41   86.47
  -4   1   3   21.12    4.90
  -4   1   3    8.07    4.14
   4  -1  -3   15.93    4.11
   4  -1  -3    4.99    4.05
   4   1  -3   16.04    4.03
   4   1  -3   15.90    4.99
  -4  -1   3   13.54    4.18
  -4  -1   3   11.02    4.36
  -4   1   4    6.15    3.06
  -4   1   4    0.72    2.81
   4  -1  -4    3.49    2.35
   4  -1  -4    2.05    2.68
   4   1  -4    0.00    2.57
   4   1  -4    1.36    3.33
  -4  -1   4    4.95    2.43
  -4  -1   4    0.00    2.69
  -4   1   5   10.83    3.89
  -4   1   5    4.13    3.70
   4  -1  -5   13.89    4.11
   4  -1  -5   13.09    5.14
   4   1  -5   17.41    4.39
   4   1  -5    4.05    3.71
  -4  -1   5    9.05    4.00
  -4  -1   5    8.01    4.08
  -4   1   6  389.62   44.32
  -4   1   6  532.28   47.24
   4  -1  -6  488.02   45.17
   4  -1  -6  495.41   47.53
   4   1  -6  470.06   45.03
   4   1  -6  633.49   50.04
  -4  -1   6  476.68   45.35
  -4  -1   6  530.71   47.59
  -4   1   7   39.59    7.29
  -4   1   7   35.09    7.65
   4  -1  -7   50.61    7.94
   4  -1  -7   35.71    8.36
   4   1  -7   37.31    6.93
   4   1  -7   25.01    7.51
  -4  -1   7   46.29    7.94
  -4  -1   7   39.85    8.40
  -4   1   8 1018.96   98.56
  -4   1   8  963.24   99.44
   4  -1  -8 1186.86   98.97
   4  -1  -8 1192.38  102.58
   4   1  -8 1268.68   99.49
   4   1  -8 1121.19  102.19
  -4  -1   8 1094.51   99.20
  -4  -1   8 1332.05  102.77
  -4   1   9    1.18    2.53
  -4   1   9   -0.00    3.10
   4  -1  -9   -0.00    2.70
   4  -1  -9    0.00    3.40
   4   1  -9    0.00    1.82
   4   1  -9    3.35    3.80
  -4  -1   9    1.84    3.06
  -4  -1   9    0.33    2.94
  -4   1  10  446.62   46.62
  -4   1  10  430.66   47.45
   4  -1 -10  493.58   46.27
   4  -1 -10  534.36   50.55
   4   1 -10  479.16   46.15
   4   1 -10  493.31   49.88
  -4  -1  10  599.95   48.82
  -4  -1  10  499.18   49.34
  -4   1  11  134.55   17.15
  -4   1  11  137.80   18.20
   4  -1 -11  145.62   16.72
   4  -1 -11  132.44   18.90
   4   1 -11  139.03   16.57
   4   1 -11  110.47   18.05
  -4  -1  11  111.07   16.40
  -4  -1  11  139.35   19.01
  -4   1  12  362.99   39.96
  -4   1  12  454.79   43.09
   4  -1 -12  381.88   39.21
   4  -1 -12  478.21   44.77
   4   1 -12  447.90   44.34
  -4  -1  12  363.56   40.17
  -4  -1  12  422.17   43.28
  -4   1  13  101.90   14.42
  -4   1  13   91.32   14.96
   4  -1 -13   94.17   13.17
   4  -1 -13   79.26   14.74
   4   1 -13   85.27   12.88
   4   1 -13   92.19   15.69
  -4  -1  13   96.61   14.24
  -4  -1  13   82.70   14.79
  -4   1  14    2.82    3.54
  -4   1  14    1.72    3.60
   4  -1 -14   -0.00    2.55
   4  -1 -14    0.67    3.81
   4   1 -14    2.30    3.08
   4   1 -14    0.00    3.23
  -4  -1  14    0.64    2.68
  -4  -1  14    1.30    3.90
  -4   1  15   21.65    6.97
  -4   1  15   11.60    6.20
   4  -1 -15   34.45    7.39
   4  -1 -15   27.02    8.53
   4   1 -15   22.48    6.52
   4   1 -15   30.85    9.56
  -4  -1  15   19.16    6.34
  -4  -1  15   38.55    9.43
  -4   1  16  272.21   29.50
  -4   1  16  212.84   28.94
   4  -1 -16  274.43   32.38
   4   1 -16  293.74   33.56
  -4  -1  16  242.07   28.83
  -4  -1  16  213.85   29.64
  -4   1  17    3.49    3.99
  -4   1  17    0.00    3.11
   4  -1 -17    0.17    3.60
   4   1 -17   -0.00    4.17
  -4  -1  17    1.05    3.08
  -4  -1  17    0.00    3.64
  -4   1  18  272.65   31.72
   4  -1 -18  258.83   34.15
   4   1 -18  283.92   35.34
  -4  -1  18  275.93   31.89
  -4  -1  18  266.16   33.30
  -4   1  19   17.22    6.65
   4  -1 -19   13.52    6.70
   4   1 -19   11.51    6.44
  -4  -1  19    5.76    5.22
  -4  -1  19   25.04    8.59
   4  -1 -20   12.69    7.10
   4   1 -20   27.30    9.94
  -4  -1  20   24.66    8.60
   4  -1 -21    6.10    6.67
   4   1 -21    1.05    4.29
   4  -1 -22  185.74   27.73
   4   1 -22  176.07   27.47
  -4  -1  22  149.13   23.28
  -4   1  23   -0.00    4.74
   4  -1 -23    5.12    5.89
   4   1 -23    3.90    5.14
  -4  -1  23    5.96    5.61
  -4   1  24    4.03    4.70
   4  -1 -24   12.94    8.47
   4   1 -24    3.66    4.38
  -4  -1  24    3.39    6.28
  -4   1  25   14.41    7.37
   4   1 -25    9.89    7.12
  -4  -1  25   13.47    7.99
  -4   1  26   35.77   11.27
   4   1 -26   31.53   11.82
  -4  -1  26   49.00   12.33
  -4   1  27   -0.00    3.53
   4  -1 -27   -0.00    5.16
   4   1 -27   -0.00    4.75
  -4  -1  27    0.00    4.55
  -4   1  28   35.53   10.77
   4  -1 -28   21.75   10.69
  -4  -1  28   46.47   12.93
  -4   1  29    2.92    5.53
   4  -1 -29   -0.00    4.33
  -4  -1  29    0.01    3.42
  -4   1  30    0.00    3.35
   4  -1 -30    8.05    6.40
  -4  -1  30    0.55    4.98
  -4   1  31    4.37    5.03
   4  -1 -31   -0.00    3.77
   4   1 -31    2.52    6.06
  -4  -1  31    2.63    5.56
  -4   1  32   10.74    8.06
   4  -1 -32   14.81    9.54
  -4  -1  32   20.78    9.62
  -4   1  33   -0.00    4.28
   4  -1 -33    7.89    6.89
  -4  -1  33   14.22    8.13
  -4   1  34    1.34    4.19
   4  -1 -34    5.14    6.39
  -4  -1  34   -0.00    5.49
  -4   1  35    4.54    4.76
   4  -1 -35    1.07    5.56
  -4  -1  35    7.18    6.67
  -4   1  36   -0.00    5.27
   4  -1 -36    6.44    6.84
  -4  -1  36    8.76    5.81
  -4   1  37    0.00    4.35
  -4  -1  37    5.79    5.88
  -4   1  38    9.66    8.37
  -4  -1  38   -0.00    5.80
  -4   1  39   -0.00    5.98
  -4  -1  39    0.90    7.81
  -4   2   1   56.68    8.99
  -4   2   1   66.66   10.12
   4  -2  -1   76.96    9.70
   4  -2  -1   52.45    9.88
   4   2  -1   59.70    8.92
   4   2  -1   76.18   10.97
  -4  -2   1   67.27    9.46
  -4  -2   1   68.70   10.55
  -4   2   2  177.11   19.72
  -4   2   2  197.60   21.13
   4  -2  -2  182.07   19.61
   4  -2  -2  176.77   21.10
   4   2  -2  163.96   19.15
   4   2  -2  238.04   22.77
  -4  -2   2  180.84   19.96
  -4  -2   2  210.03   21.94
  -4   2   3   17.42    4.74
  -4   2   3   21.15    5.41
   4  -2  -3   22.25    4.86
   4  -2  -3   20.91    5.61
   4   2  -3   16.48    4.25
   4   2  -3   21.04    5.60
  -4  -2   3   15.05    4.79
  -4  -2   3   25.04    6.27
  -4   2   4 1575.93  142.08
  -4   2   4 1665.52  143.33
   4  -2  -4 1670.48  141.85
   4  -2  -4 1723.50  144.44
   4   2  -4 1832.72  142.56
   4   2  -4 1705.66  144.69
  -4  -2   4 1533.89  141.89
  -4  -2   4 1710.15  144.25
  -4   2   5   33.70    6.77
  -4   2   5   44.62    8.08
   4  -2  -5   28.88    6.15
   4  -2  -5   41.99    8.49
   4   2  -5   37.14    6.79
   4   2  -5   35.64    8.05
  -4  -2   5   39.23    7.21
  -4  -2   5   46.38    8.60
  -4   2   6    4.74    2.98
  -4   2   6   15.80    5.22
   4  -2  -6   11.81    3.87
   4  -2  -6   10.42    4.83
   4   2  -6    4.96    3.31
   4   2  -6   16.56    5.35
  -4  -2   6    8.17    3.61
  -4  -2   6   22.42    5.82
  -4   2   7  303.02   29.50
  -4   2   7  297.97   30.49
   4  -2  -7  288.92   28.99
   4  -2  -7  276.84   30.98
   4   2  -7  281.90   28.94
   4   2  -7  343.53   33.10
  -4  -2   7  264.90   29.10
  -4  -2   7  283.87   31.08
  -4   2   8  724.03   66.75
  -4   2   8  788.91   68.43
   4  -2  -8  720.20   66.23
   4  -2  -8  746.61   69.50
   4   2  -8  776.60   66.80
   4   2  -8  730.23   69.72
  -4  -2   8  680.58   66.70
  -4  -2   8  793.42   69.90
  -4   2   9  174.79   21.48
  -4   2   9  224.44   23.59
   4  -2  -9  170.88   20.80
   4  -2  -9  261.18   26.29
   4   2  -9  179.90   21.20
   4   2  -9  195.05   24.31
  -4  -2   9  214.02   22.82
  -4  -2   9  206.26   24.41
  -4   2  10   47.26    8.99
  -4   2  10   42.14    9.31
   4  -2 -10   78.85   10.38
   4  -2 -10   40.40    9.64
   4   2 -10   57.87    9.33
   4   2 -10   57.04   11.31
  -4  -2  10   61.50   10.33
  -4  -2  10   56.74   11.27
  -4   2  11   46.41    9.11
  -4   2  11   50.84    9.85
   4  -2 -11   56.86    9.16
   4  -2 -11   46.40   10.38
   4   2 -11   44.31    8.52
   4   2 -11   51.19   10.86
  -4  -2  11   54.37    9.78
  -4  -2  11   72.08   12.58
  -4   2  12   -0.00    2.80
  -4   2  12    1.74    2.86
   4  -2 -12    2.85    2.98
   4  -2 -12    2.96    3.90
   4   2 -12    0.97    2.44
   4   2 -12    0.00    3.01
  -4  -2  12    3.16    2.97
  -4  -2  12    0.00    3.85
  -4   2  13    8.44    4.29
  -4   2  13   18.09    6.23
   4  -2 -13   13.16    4.82
   4  -2 -13   14.08    5.89
   4   2 -13   14.10    5.05
   4   2 -13   24.22    8.06
  -4  -2  13   13.12    5.64
  -4  -2  13   17.48    6.52
  -4   2  14  840.70   70.44
  -4   2  14  669.65   69.69
   4  -2 -14  716.71   67.68
   4  -2 -14  704.48   71.56
   4   2 -14  752.40   68.39
   4   2 -14  720.14   72.49
  -4  -2  14  735.33   69.61
  -4  -2  14  812.36   73.04
  -4   2  15   42.82    9.48
  -4   2  15   53.80   11.14
   4  -2 -15   56.46    9.64
   4  -2 -15   44.97   11.08
   4   2 -15   45.53    9.30
   4   2 -15   47.73   11.81
  -4  -2  15   52.92   10.29
  -4  -2  15   35.27    9.85
  -4   2  16   18.45    6.34
  -4   2  16   20.30    6.76
   4  -2 -16   14.51    6.77
   4   2 -16    8.40    5.57
  -4  -2  16   22.82    7.16
  -4  -2  16    5.50    4.73
  -4   2  17    0.43    2.89
   4  -2 -17    0.94    3.23
   4   2 -17    3.28    4.22
  -4  -2  17   -0.00    3.13
  -4  -2  17   -0.00    3.63
  -4   2  18   83.11   15.12
   4  -2 -18   95.68   17.79
   4   2 -18  114.76   19.65
  -4  -2  18  113.47   17.06
  -4  -2  18  101.31   17.73
  -4   2  19   91.44   15.38
   4  -2 -19   96.38   17.76
   4   2 -19  107.99   19.23
  -4  -2  19   79.53   14.93
  -4  -2  19   83.67   16.27
   4  -2 -20   48.13   12.43
   4   2 -20   38.62   11.95
  -4  -2  20   45.39   11.71
   4  -2 -21    4.93    4.49
   4   2 -21    0.00    4.31
  -4  -2  21    3.92    4.49
   4  -2 -22    9.25    6.84
   4   2 -22    6.97    6.07
  -4  -2  22    6.14    4.72
  -4  -2  22    0.00    4.11
  -4   2  23   -0.00    1.98
   4   2 -23    0.00    5.85
  -4  -2  23   -0.00    4.39
  -4   2  24  123.10   19.35
   4   2 -24   85.98   19.88
  -4  -2  24   94.52   17.82
  -4   2  25    6.75    5.39
   4   2 -25   15.12    8.48
  -4  -2  25   23.58    8.54
  -4   2  26   58.56   12.67
   4  -2 -26   10.89    8.17
   4   2 -26   32.25   12.28
  -4  -2  26   48.96   11.85
  -4   2  27    0.48    3.83
   4  -2 -27    3.39    5.73
   4   2 -27    5.58    6.83
  -4  -2  27    0.72    4.34
  -4   2  28   22.51    9.83
   4  -2 -28   15.50   10.17
   4   2 -28   23.02   10.89
  -4  -2  28   45.29   11.76
  -4   2  29   22.18    8.70
   4  -2 -29    6.26    6.20
   4   2 -29    7.18    7.96
  -4  -2  29    0.00    5.85
  -4   2  30   52.54   13.73
   4  -2 -30   48.58   14.68
  -4  -2  30   32.90   10.96
  -4   2  31    3.62    5.86
   4  -2 -31    1.39    4.86
  -4  -2  31    1.38    5.36
  -4   2  32   -0.00    5.83
   4  -2 -32    0.00    5.17
  -4  -2  32   -0.00    5.05
  -4   2  33    5.13    5.23
   4  -2 -33    1.26    5.04
  -4  -2  33    0.00    5.63
  -4   2  34    1.48    4.37
   4  -2 -34    4.70    6.06
  -4  -2  34    9.39    6.64
  -4   2  35    4.34    5.69
   4  -2 -35    6.08    7.35
  -4  -2  35    2.21    4.87
  -4   2  36    3.33    4.88
   4  -2 -36    0.00    6.31
  -4  -2  36   -0.00    5.68
  -4   2  37    2.31    5.13
   4  -2 -37   -0.00    6.87
  -4  -2  37    4.34    7.51
  -4   2  38   -0.00    4.20
   4  -2 -38    1.93    6.31
  -4  -2  38    1.26    5.71
  -4   2  39    0.00    6.10
  -4  -2  39    0.81    5.83
  -4   2  40   13.93    8.47
  -4   3   1   34.12    6.58
  -4   3   1   54.24    8.54
   4  -3  -1   31.00    6.31
   4  -3  -1   45.52    8.32
   4   3  -1   37.22    6.71
   4   3  -1   49.08    8.43
  -4  -3   1   39.94    7.08
  -4  -3   1   42.78    8.13
  -4   3   2  299.60   30.36
  -4   3   2  326.44   31.59
   4  -3  -2  343.42   30.68
   4  -3  -2  321.39   32.22
   4   3  -2  305.27   30.09
   4   3  -2  355.70   32.85
  -4  -3   2  262.86   29.92
  -4  -3   2  318.18   32.17
  -4   3   3   12.96    3.97
  -4   3   3    5.43    2.81
   4  -3  -3   13.58    3.90
   4  -3  -3    9.11    4.64
   4   3  -3   12.15    3.81
   4   3  -3   16.37    5.04
  -4  -3   3   10.47    3.71
  -4  -3   3    6.99    3.72
  -4   3   4   21.12    5.09
  -4   3   4   19.40    5.20
   4  -3  -4   13.37    4.02
   4  -3  -4   17.99    5.47
   4   3  -4   18.64    4.63
   4   3  -4   22.59    6.14
  -4  -3   4    8.81    3.80
  -4  -3   4   15.65    5.31
  -4   3   5   26.05    5.65
  -4   3   5   34.84    6.95
   4  -3  -5   29.25    5.71
   4  -3  -5   28.88    6.92
   4   3  -5   21.51    5.39
   4   3  -5   21.75    6.63
  -4  -3   5   29.36    6.03
  -4  -3   5   17.34    5.75
  -4   3   6   64.33    9.62
  -4   3   6   59.08    9.93
   4  -3  -6   47.47    8.53
   4  -3  -6   69.57   11.08
   4   3  -6   63.56    9.56
   4   3  -6   68.96   11.49
  -4  -3   6   75.13   10.30
  -4  -3   6   73.39   11.60
  -4   3   7  427.62   41.21
  -4   3   7  424.95   42.09
   4  -3  -7  440.79   41.04
   4  -3  -7  401.56   42.76
   4   3  -7  443.30   41.26
   4   3  -7  466.08   44.46
  -4  -3   7  449.81   41.86
  -4  -3   7  428.64   43.62
  -4   3   8   93.00   12.50
  -4   3   8   74.41   12.24
   4  -3  -8   93.89   12.23
   4  -3  -8   93.96   14.23
   4   3  -8  120.51   13.34
   4   3  -8   76.68   13.66
  -4  -3   8   84.93   12.47
  -4  -3   8   86.59   14.01
  -4   3   9    2.12    2.90
  -4   3   9    0.00    2.79
   4  -3  -9    0.23    1.99
   4  -3  -9    1.62    3.19
   4   3  -9   -0.00    2.20
   4   3  -9   -0.00    2.78
  -4  -3   9   -0.00    2.56
  -4  -3   9   -0.00    3.17
  -4   3  10  161.29   20.44
  -4   3  10  231.25   22.95
   4  -3 -10  189.65   20.45
   4  -3 -10  173.21   22.77
   4   3 -10  168.27   20.17
   4   3 -10  188.72   23.63
  -4  -3  10  180.52   21.44
  -4  -3  10  171.23   22.95
  -4   3  11  349.95   33.63
  -4   3  11  346.99   34.06
   4  -3 -11  342.03   32.41
   4  -3 -11  298.23   34.85
   4   3 -11  299.35   32.05
   4   3 -11  319.72   35.84
  -4  -3  11  330.40   33.57
  -4  -3  11  257.20   34.06
  -4   3  12  264.61   28.54
  -4   3  12  278.52   29.45
   4  -3 -12  265.96   27.54
   4  -3 -12  236.72   30.00
   4   3 -12  264.21   27.89
   4   3 -12  238.80   30.70
  -4  -3  12  273.48   29.24
  -4  -3  12  255.91   30.99
  -4   3  13   97.00   14.04
  -4   3  13  102.02   14.75
   4  -3 -13   95.30   13.18
   4  -3 -13   73.79   14.27
   4   3 -13   92.63   13.34
   4   3 -13   97.77   16.62
  -4  -3  13  109.46   15.10
  -4  -3  13   72.02   14.29
  -4   3  14    2.74    2.75
  -4   3  14    1.84    2.96
   4  -3 -14    3.14    2.93
   4  -3 -14    7.86    4.20
   4   3 -14    3.82    3.19
   4   3 -14   -0.00    3.43
  -4  -3  14    2.58    3.74
  -4  -3  14    2.18    3.60
  -4   3  15   30.01    7.93
   4  -3 -15   33.57    7.31
   4  -3 -15   40.99   10.19
   4   3 -15   34.95   10.15
  -4  -3  15   30.69    8.03
  -4  -3  15   30.63    8.94
  -4   3  16  260.02   28.78
   4  -3 -16  219.00   29.76
   4   3 -16  257.04   32.33
  -4  -3  16  230.79   28.39
  -4  -3  16  252.69   31.03
  -4   3  17   12.52    5.59
   4  -3 -17   24.99    8.22
   4   3 -17   14.07    6.83
  -4  -3  17    9.09    4.94
  -4  -3  17   14.96    7.36
  -4   3  18   57.72   11.39
   4  -3 -18   46.44   12.00
   4   3 -18   38.36   11.41
  -4  -3  18   52.07   11.13
  -4  -3  18   50.21   12.13
  -4   3  19    0.00    3.03
   4  -3 -19    4.78    4.85
   4   3 -19    7.45    6.58
  -4  -3  19    1.15    3.56
  -4   3  20   21.36    7.37
   4  -3 -20   20.00    8.47
   4   3 -20   18.31    8.37
  -4  -3  20   17.20    7.33
   4   3 -21   25.37   10.08
  -4  -3  21   42.73   11.87
   4   3 -22   38.92   12.25
  -4  -3  22   43.86   11.12
  -4  -3  22   36.29   11.87
  -4   3  23   34.18    9.89
   4   3 -23   10.82    7.71
  -4  -3  23   36.71   10.23
  -4  -3  23   40.12   11.59
  -4   3  24    0.01    2.64
   4  -3 -24    2.83    6.15
   4   3 -24    4.83    6.10
  -4  -3  24    2.32    4.82
  -4   3  25    0.89    4.11
   4  -3 -25   15.76    8.68
   4   3 -25   11.52    7.22
  -4  -3  25   -0.00    3.72
  -4   3  26   39.53   11.69
   4  -3 -26   75.35   16.91
   4   3 -26   60.36   16.30
  -4  -3  26   50.03   13.14
  -4   3  27   -0.00    4.19
   4  -3 -27   10.57    7.17
  -4  -3  27    7.02    5.23
  -4   3  28   48.49   12.42
   4  -3 -28   33.01   12.43
  -4  -3  28   67.06   14.98
  -4   3  29    8.20    6.40
   4  -3 -29    2.37    6.10
  -4  -3  29    3.67    4.59
  -4   3  30   -0.00    5.04
   4  -3 -30    2.34    4.15
  -4  -3  30    7.58    6.98
  -4   3  31    5.90    5.43
   4  -3 -31   17.30    9.05
  -4  -3  31    3.43    5.83
  -4   3  32   24.93   10.06
   4  -3 -32    8.53    6.73
  -4  -3  32    9.35    8.12
  -4   3  33    0.00    5.64
   4  -3 -33    4.81    7.08
  -4  -3  33   -0.00    4.96
  -4   3  34   -0.00    4.21
   4  -3 -34    9.27    6.58
  -4  -3  34   -0.00    5.90
  -4   3  35   -0.00    3.69
   4  -3 -35    2.15    6.05
  -4  -3  35   -0.00    6.49
  -4   3  36    3.85    5.28
   4  -3 -36    2.69    6.84
[truncated: 820,065 more chars]
