# Supplementary material for: LED-pump-X-ray-multiprobe crystallography for sub-second timescales
Source: Commun Chem. 2022 Aug 26;5:102. doi: 10.1038/s42004-022-00716-1 (PMC9814726; doi:10.1038/s42004-022-00716-1)
Supplement: Supplementary file 10 — Supplementary Data 1 [file 42004_2022_716_MOESM10_ESM.zip › CIFs/0-4s_283K/283K_0-4s_t8_decay.cif]

data_global

# SUBMISSION DETAILS
 
_publ_contact_author_name       'Hatcher, Lauren'
_publ_contact_author_address
;
School of Chemistry
Cardiff University
Main Building
Park Place 
Cardiff
CF10 3AT
United Kingdom
;
_publ_contact_author_email       'HatcherL1@cardiff.ac.uk'
_publ_requested_category          FM
_publ_section_comment
; 
?
;
_publ_section_references
;
Diamond General Data Aquisition (GDA) software: http://www.opengda.org/

XIA2: Winter, G. (2010) J. Appl. Cryst. 43, 186-190.
POINTLESS: Evans, P. (2006) Acta Cryst. D62, 72-82.
AIMLESS: Evans, P. R. and Murshudov, G. N. (2013) Acta Cryst. D69, 1204-1214.
DIALS: Winter, G., et al. Acta Cryst. (2018) D74, 85-97.
CCP4: Winn, M. D. et al. (2011) Acta Cryst. D67, 235-242.
   
SHELXL: Sheldrick G. M. (2015). Acta Cryst. C71, 3-8.
SHELXT:	Sheldrick, G. M. (2015). Acta Cryst. A71, 3-8.
 
OLEX2: Dolomanov, O.V.; Bourhis, L.J.; Gildea, R.J.; Howard, J.A.K.; Puschmann,
 H., OLEX2: A complete structure solution, refinement and analysis program 
 (2009). J. Appl. Cryst., 42, 339-341.

MERCURY: Macrae, C. F., Bruno, I. J., Chisholm, J. A., Edgington,
P. R., McCabe, P., Pidcock, E., Rodriguez-Monge, L., Taylor, R.,
van de Streek, J. & Wood, P. A. (2008). J. Appl. Cryst. 41, 466-470.
;

####
 
data_283K_0-4s_t8_decay
 
_audit_creation_method            'SHELXL-2018/3'
_shelx_SHELXL_version_number      '2018/3'
_chemical_name_systematic         
;
Nitro-(N,N,N',N'-tetrabutyldiethylenetriamine)palladium(II)
tetraphenylborate, tetrahydrofuran solvate
;
_chemical_name_common             ?
_chemical_melting_point           ?
_chemical_formula_moiety          
;
C20 H45 N4 O2 Pd, C24 H20 B, C4 H8 O
;
_chemical_formula_sum            'C48 H73 B N4 O3 Pd' 
_chemical_formula_weight          871.31

loop_
 _atom_type_symbol
 _atom_type_description
 _atom_type_scat_dispersion_real
 _atom_type_scat_dispersion_imag
 _atom_type_scat_source
 'C'  'C'   0.0010   0.0010
 'International Tables Vol C Tables 4.2.6.8 and 6.1.1.4'
 'H'  'H'   0.0000   0.0000
 'International Tables Vol C Tables 4.2.6.8 and 6.1.1.4'
 'B'  'B'   0.0000   0.0000
 'International Tables Vol C Tables 4.2.6.8 and 6.1.1.4'
 'N'  'N'   0.0030   0.0020
 'International Tables Vol C Tables 4.2.6.8 and 6.1.1.4'
 'O'  'O'   0.0050   0.0030
 'International Tables Vol C Tables 4.2.6.8 and 6.1.1.4'
 'Pd'  'Pd'  -2.5040   0.6150
 'International Tables Vol C Tables 4.2.6.8 and 6.1.1.4'
 
_space_group_crystal_system       monoclinic
_space_group_IT_number            14
_space_group_name_H-M_alt         'P 21/n'
_space_group_name_Hall            '-P 2yn'
 
_shelx_space_group_comment
;
The symmetry employed for this shelxl refinement is uniquely defined
by the following loop, which should always be used as a source of
symmetry information in preference to the above space-group names.
They are only intended as comments.
;
 
loop_
 _space_group_symop_operation_xyz
 'x, y, z'
 '-x+1/2, y+1/2, -z+1/2'
 '-x, -y, -z'
 'x-1/2, -y-1/2, z-1/2'
 
_cell_length_a                    11.6985(5)
_cell_length_b                    13.6232(5)
_cell_length_c                    30.2815(13)
_cell_angle_alpha                 90
_cell_angle_beta                  93.255(4)
_cell_angle_gamma                 90
_cell_volume                      4818.2(3)
_cell_formula_units_Z             4
_cell_measurement_temperature     283(2)
_cell_measurement_reflns_used     7820
_cell_measurement_theta_max       20.7172322724
_cell_measurement_theta_min       1.23730168913
 
_exptl_crystal_description        Plate
_exptl_crystal_colour             Yellow
_exptl_crystal_density_meas       ?
_exptl_crystal_density_method     ?
_exptl_crystal_density_diffrn     1.201          
_exptl_crystal_F_000              1856
_exptl_transmission_factor_min    ?
_exptl_transmission_factor_max    ?
_exptl_crystal_size_max           0.100
_exptl_crystal_size_mid           0.100
_exptl_crystal_size_min           0.050
_exptl_absorpt_coefficient_mu     0.200
_shelx_estimated_absorpt_T_min    0.980
_shelx_estimated_absorpt_T_max    0.990
_exptl_absorpt_correction_T_min   0.99468028957
_exptl_absorpt_correction_T_max   1.0
_exptl_absorpt_correction_type    empirical
_exptl_absorpt_process_details    
;
CCP4 7.0.048: AIMLESS, version 0.5.32 : 29/03/17
Scaling & analysis of unmerged intensities, absorption correction using spherical harmonics
;
_exptl_absorpt_special_details    ?
_diffrn_ambient_temperature       283(2)
_diffrn_radiation_wavelength      0.534
_diffrn_measurement_device_type   'Photon counting pixel array'
_diffrn_radiation_type            Synchrotron
_diffrn_measurement_method        'shutterless scans'
_diffrn_radiation_source          'Diamond Light Source Beamline I19-2'
_diffrn_radiation_monochromator   'Silicon 111'
_diffrn_detector_area_resol_mean  ?
_diffrn_reflns_number             32835
_diffrn_reflns_av_unetI/netI      0.1035
_diffrn_reflns_av_R_equivalents   0.0913
_diffrn_reflns_limit_h_min        -14
_diffrn_reflns_limit_h_max        14
_diffrn_reflns_limit_k_min        -17
_diffrn_reflns_limit_k_max        11
_diffrn_reflns_limit_l_min        -37
_diffrn_reflns_limit_l_max        37
_diffrn_reflns_theta_min          1.377
_diffrn_reflns_theta_max          19.496
_diffrn_reflns_theta_full         18.687
_diffrn_measured_fraction_theta_max   0.992
_diffrn_measured_fraction_theta_full  0.992
_diffrn_reflns_Laue_measured_fraction_max    0.992
_diffrn_reflns_Laue_measured_fraction_full   0.992
_diffrn_reflns_point_group_measured_fraction_max   0.992
_diffrn_reflns_point_group_measured_fraction_full  0.992
_reflns_number_total              9774
_reflns_number_gt                 4451
_reflns_threshold_expression      'I > 2\s(I)'
_reflns_Friedel_coverage          0.000
_reflns_Friedel_fraction_max      .
_reflns_Friedel_fraction_full     .
 
_reflns_special_details
;
 Reflections were merged by SHELXL according to the crystal
 class for the calculation of statistics and refinement.
 
 _reflns_Friedel_fraction is defined as the number of unique
 Friedel pairs measured divided by the number that would be
 possible theoretically, ignoring centric projections and
 systematic absences.
;
 
_computing_data_collection        'Diamond GDA (http://www.opengda.org/)'
_computing_cell_refinement        'DIALS (Winter, 2018)'
_computing_data_reduction         'XIA2 (Winter 2010)'
_computing_structure_solution     'SHELXT (Sheldrick, 2015)'
_computing_structure_refinement   'SHELXL (Sheldrick, 2015)'
_computing_molecular_graphics     'OLEX2 (Dolomanov et al., 2009)'
_computing_publication_material   'MERCURY (Macrae et al., 2008)'
_refine_special_details           ?
_refine_ls_structure_factor_coef  Fsqd
_refine_ls_matrix_type            full
_refine_ls_weighting_scheme       calc
_refine_ls_weighting_details
'w=1/[\s^2^(Fo^2^)+(0.0643P)^2^] where P=(Fo^2^+2Fc^2^)/3'
_atom_sites_solution_primary      ?
_atom_sites_solution_secondary    ?
_atom_sites_solution_hydrogens    geom
_refine_ls_hydrogen_treatment     constr
_refine_ls_extinction_method      none
_refine_ls_extinction_coef        .
_refine_ls_number_reflns          9774
_refine_ls_number_parameters      526
_refine_ls_number_restraints      491
_refine_ls_R_factor_all           0.1225
_refine_ls_R_factor_gt            0.0592
_refine_ls_wR_factor_ref          0.1597
_refine_ls_wR_factor_gt           0.1326
_refine_ls_goodness_of_fit_ref    0.882
_refine_ls_restrained_S_all       0.884
_refine_ls_shift/su_max           0.001
_refine_ls_shift/su_mean          0.000
 
loop_
 _atom_site_label
 _atom_site_type_symbol
 _atom_site_fract_x
 _atom_site_fract_y
 _atom_site_fract_z
 _atom_site_U_iso_or_equiv
 _atom_site_adp_type
 _atom_site_occupancy
 _atom_site_site_symmetry_order  
 _atom_site_calc_flag
 _atom_site_refinement_flags_posn
 _atom_site_refinement_flags_adp
 _atom_site_refinement_flags_occupancy
 _atom_site_disorder_assembly
 _atom_site_disorder_group
Pd1 Pd 0.33940(3) 0.77516(2) 0.34661(2) 0.06148(16) Uani 1 1 d D . . . .
N2 N 0.3452(3) 0.9273(2) 0.33774(12) 0.0715(9) Uani 1 1 d . . . . .
N3 N 0.4536(3) 0.7990(2) 0.39795(11) 0.0611(8) Uani 1 1 d . . . . .
H3 H 0.530537 0.788988 0.387577 0.073 Uiso 1 1 calc R U . . .
N4 N 0.3314(3) 0.6323(2) 0.37135(12) 0.0659(9) Uani 1 1 d . . . . .
C1 C 0.4403(4) 0.9632(3) 0.36951(15) 0.0777(13) Uani 1 1 d . . . . .
H1A H 0.513104 0.957569 0.355893 0.093 Uiso 1 1 calc R U . . .
H1B H 0.428085 1.031858 0.376378 0.093 Uiso 1 1 calc R U . . .
C2 C 0.4433(4) 0.9038(3) 0.41127(15) 0.0772(13) Uani 1 1 d . . . . .
H2A H 0.508164 0.922779 0.430763 0.093 Uiso 1 1 calc R U . . .
H2B H 0.373713 0.913817 0.426646 0.093 Uiso 1 1 calc R U . . .
C3 C 0.4338(4) 0.7238(3) 0.43244(14) 0.0656(11) Uani 1 1 d . . . . .
H3A H 0.364825 0.738900 0.447452 0.079 Uiso 1 1 calc R U . . .
H3B H 0.497888 0.721896 0.454183 0.079 Uiso 1 1 calc R U . . .
C4 C 0.4213(4) 0.6263(3) 0.40879(14) 0.0675(11) Uani 1 1 d . . . . .
H4A H 0.494039 0.607974 0.397307 0.081 Uiso 1 1 calc R U . . .
H4B H 0.400281 0.576120 0.429537 0.081 Uiso 1 1 calc R U . . .
C5 C 0.2299(4) 0.9654(3) 0.35133(17) 0.0843(13) Uani 1 1 d . . . . .
H5A H 0.170539 0.934414 0.332451 0.101 Uiso 1 1 calc R U . . .
H5B H 0.219545 0.943517 0.381330 0.101 Uiso 1 1 calc R U . . .
C6 C 0.2102(5) 1.0754(3) 0.3497(2) 0.117(2) Uani 1 1 d . . . . .
H6A H 0.216578 1.098363 0.319565 0.141 Uiso 1 1 calc R U . . .
H6B H 0.268988 1.107897 0.368224 0.141 Uiso 1 1 calc R U . . .
C7 C 0.0930(5) 1.1030(4) 0.3652(2) 0.142(2) Uani 1 1 d . . . . .
H7A H 0.034715 1.065067 0.348765 0.171 Uiso 1 1 calc R U . . .
H7B H 0.089640 1.086446 0.396251 0.171 Uiso 1 1 calc R U . . .
C8 C 0.0683(7) 1.2091(5) 0.3591(4) 0.226(5) Uani 1 1 d . . . . .
H8A H 0.015885 1.230095 0.380447 0.340 Uiso 1 1 calc R U . . .
H8B H 0.034930 1.220112 0.329815 0.340 Uiso 1 1 calc R U . . .
H8C H 0.138238 1.245784 0.363050 0.340 Uiso 1 1 calc R U . . .
C9 C 0.3651(4) 0.9599(3) 0.29142(15) 0.0817(13) Uani 1 1 d . . . . .
H9A H 0.297455 0.944660 0.272686 0.098 Uiso 1 1 calc R U . . .
H9B H 0.374454 1.030689 0.291409 0.098 Uiso 1 1 calc R U . . .
C10 C 0.4670(4) 0.9146(4) 0.27154(16) 0.0903(14) Uani 1 1 d . . . . .
H10A H 0.463528 0.843751 0.274561 0.108 Uiso 1 1 calc R U . . .
H10B H 0.536496 0.937337 0.287295 0.108 Uiso 1 1 calc R U . . .
C11 C 0.4702(5) 0.9414(4) 0.22275(18) 0.1141(18) Uani 1 1 d . . . . .
H11A H 0.406012 0.910675 0.206469 0.137 Uiso 1 1 calc R U . . .
H11B H 0.461991 1.011949 0.219519 0.137 Uiso 1 1 calc R U . . .
C12 C 0.5789(6) 0.9098(6) 0.2034(2) 0.164(3) Uani 1 1 d . . . . .
H12A H 0.576685 0.927156 0.172640 0.246 Uiso 1 1 calc R U . . .
H12B H 0.587305 0.840000 0.206427 0.246 Uiso 1 1 calc R U . . .
H12C H 0.642534 0.941957 0.218702 0.246 Uiso 1 1 calc R U . . .
C13 C 0.2124(4) 0.6240(3) 0.38890(15) 0.0747(12) Uani 1 1 d . . . . .
H13A H 0.204380 0.675575 0.410574 0.090 Uiso 1 1 calc R U . . .
H13B H 0.156854 0.636839 0.364590 0.090 Uiso 1 1 calc R U . . .
C14 C 0.1810(4) 0.5281(3) 0.40988(18) 0.0909(15) Uani 1 1 d . . . . .
H14A H 0.233785 0.514912 0.435041 0.109 Uiso 1 1 calc R U . . .
H14B H 0.187881 0.475335 0.388689 0.109 Uiso 1 1 calc R U . . .
C15 C 0.0599(4) 0.5308(4) 0.42499(19) 0.0993(16) Uani 1 1 d . . . . .
H15A H 0.054030 0.583427 0.446300 0.119 Uiso 1 1 calc R U . . .
H15B H 0.008010 0.545776 0.399769 0.119 Uiso 1 1 calc R U . . .
C16 C 0.0220(4) 0.4365(4) 0.4456(2) 0.116(2) Uani 1 1 d . . . . .
H16A H 0.024967 0.384202 0.424479 0.174 Uiso 1 1 calc R U . . .
H16B H -0.054955 0.443646 0.454581 0.174 Uiso 1 1 calc R U . . .
H16C H 0.071933 0.421544 0.471004 0.174 Uiso 1 1 calc R U . . .
C17 C 0.3513(4) 0.5516(3) 0.33896(15) 0.0776(13) Uani 1 1 d . . . . .
H17A H 0.284792 0.547114 0.318405 0.093 Uiso 1 1 calc R U . . .
H17B H 0.357515 0.489992 0.354968 0.093 Uiso 1 1 calc R U . . .
C18 C 0.4558(4) 0.5638(4) 0.31295(17) 0.0949(15) Uani 1 1 d . . . . .
H18A H 0.523308 0.566408 0.333050 0.114 Uiso 1 1 calc R U . . .
H18B H 0.450775 0.625233 0.296744 0.114 Uiso 1 1 calc R U . . .
C19 C 0.4671(6) 0.4789(5) 0.2806(2) 0.146(3) Uani 1 1 d . . . . .
H19A H 0.462882 0.417701 0.296737 0.175 Uiso 1 1 calc R U . . .
H19B H 0.402433 0.480801 0.259070 0.175 Uiso 1 1 calc R U . . .
C20 C 0.5688(7) 0.4789(6) 0.2576(3) 0.182(3) Uani 1 1 d . . . . .
H20A H 0.574141 0.418727 0.241399 0.273 Uiso 1 1 calc R U . . .
H20B H 0.633524 0.484681 0.278411 0.273 Uiso 1 1 calc R U . . .
H20C H 0.567852 0.533368 0.237489 0.273 Uiso 1 1 calc R U . . .
C21 C 0.6551(4) 0.3739(3) 0.42734(15) 0.0673(11) Uani 1 1 d . . . . .
C22 C 0.7089(4) 0.4233(3) 0.39344(17) 0.0829(14) Uani 1 1 d . . . . .
H22 H 0.725160 0.389076 0.367974 0.099 Uiso 1 1 calc R U . . .
C23 C 0.7382(4) 0.5213(4) 0.3970(2) 0.1047(18) Uani 1 1 d . . . . .
H23 H 0.774271 0.551433 0.373979 0.126 Uiso 1 1 calc R U . . .
C24 C 0.7156(4) 0.5746(4) 0.4334(2) 0.0986(16) Uani 1 1 d . . . . .
H24 H 0.736660 0.640301 0.435555 0.118 Uiso 1 1 calc R U . . .
C25 C 0.6609(4) 0.5298(3) 0.46688(19) 0.0883(14) Uani 1 1 d . . . . .
H25 H 0.644215 0.565095 0.491986 0.106 Uiso 1 1 calc R U . . .
C26 C 0.6307(4) 0.4314(3) 0.46311(16) 0.0762(13) Uani 1 1 d . . . . .
H26 H 0.592136 0.402810 0.485854 0.091 Uiso 1 1 calc R U . . .
C27 C 0.7343(4) 0.2016(3) 0.45887(15) 0.0666(11) Uani 1 1 d . . . . .
C28 C 0.8093(4) 0.2498(3) 0.48753(17) 0.0812(14) Uani 1 1 d . . . . .
H28 H 0.805045 0.317897 0.488678 0.097 Uiso 1 1 calc R U . . .
C29 C 0.8913(5) 0.2034(4) 0.51499(19) 0.1035(18) Uani 1 1 d . . . . .
H29 H 0.938904 0.240517 0.534097 0.124 Uiso 1 1 calc R U . . .
C30 C 0.9027(5) 0.1049(4) 0.5143(2) 0.1115(19) Uani 1 1 d . . . . .
H30 H 0.956569 0.073155 0.533031 0.134 Uiso 1 1 calc R U . . .
C31 C 0.8327(5) 0.0533(4) 0.4852(2) 0.1116(19) Uani 1 1 d . . . . .
H31 H 0.839803 -0.014627 0.483981 0.134 Uiso 1 1 calc R U . . .
C32 C 0.7509(4) 0.0994(3) 0.45723(19) 0.0967(16) Uani 1 1 d . . . . .
H32 H 0.706465 0.062016 0.437112 0.116 Uiso 1 1 calc R U . . .
C33 C 0.5050(4) 0.2304(3) 0.44430(14) 0.0639(10) Uani 1 1 d . . . . .
C34 C 0.4788(4) 0.1456(3) 0.46697(14) 0.0681(11) Uani 1 1 d . . . . .
H34 H 0.537367 0.101053 0.473846 0.082 Uiso 1 1 calc R U . . .
C35 C 0.3697(4) 0.1238(3) 0.47995(17) 0.0830(14) Uani 1 1 d . . . . .
H35 H 0.356839 0.065193 0.494608 0.100 Uiso 1 1 calc R U . . .
C36 C 0.2812(4) 0.1874(3) 0.47142(18) 0.0920(15) Uani 1 1 d . . . . .
H36 H 0.208544 0.173816 0.480755 0.110 Uiso 1 1 calc R U . . .
C37 C 0.3025(5) 0.2730(3) 0.4484(2) 0.1026(18) Uani 1 1 d . . . . .
H37 H 0.243397 0.316970 0.441487 0.123 Uiso 1 1 calc R U . . .
C38 C 0.4122(4) 0.2925(3) 0.43592(19) 0.0899(16) Uani 1 1 d . . . . .
H38 H 0.424544 0.350795 0.420962 0.108 Uiso 1 1 calc R U . . .
C39 C 0.6349(5) 0.2133(3) 0.37508(16) 0.0814(13) Uani 1 1 d . . . . .
C40 C 0.5418(5) 0.2201(3) 0.34456(18) 0.0979(16) Uani 1 1 d . . . . .
H40 H 0.472584 0.243239 0.354132 0.118 Uiso 1 1 calc R U . . .
C41 C 0.5478(7) 0.1936(4) 0.2997(2) 0.118(2) Uani 1 1 d . . . . .
H41 H 0.484491 0.201788 0.280052 0.142 Uiso 1 1 calc R U . . .
C42 C 0.6461(8) 0.1561(5) 0.2856(3) 0.147(3) Uani 1 1 d . . . . .
H42 H 0.650261 0.137243 0.256194 0.177 Uiso 1 1 calc R U . . .
C43 C 0.7402(8) 0.1458(6) 0.3146(2) 0.165(3) Uani 1 1 d . . . . .
H43 H 0.807763 0.119379 0.304980 0.198 Uiso 1 1 calc R U . . .
C44 C 0.7341(6) 0.1745(5) 0.3579(2) 0.138(2) Uani 1 1 d . . . . .
H44 H 0.799165 0.167932 0.376777 0.165 Uiso 1 1 calc R U . . .
B1 B 0.6313(5) 0.2546(3) 0.42660(18) 0.0673(10) Uani 1 1 d . . . . .
O3 O 0.6875(11) 0.8044(18) 0.3651(8) 0.109(2) Uani 0.708(14) 1 d D . P A 1
C45 C 0.7347(10) 0.7722(15) 0.3255(6) 0.117(2) Uani 0.708(14) 1 d D . P A 1
H45A H 0.725000 0.821621 0.302472 0.140 Uiso 0.708(14) 1 calc R U P A 1
H45B H 0.699056 0.711659 0.315000 0.140 Uiso 0.708(14) 1 calc R U P A 1
C46 C 0.8606(8) 0.7565(10) 0.3385(4) 0.128(3) Uani 0.708(14) 1 d D . P A 1
H46A H 0.874629 0.689876 0.348752 0.153 Uiso 0.708(14) 1 calc R U P A 1
H46B H 0.907798 0.769720 0.313864 0.153 Uiso 0.708(14) 1 calc R U P A 1
C47 C 0.8824(8) 0.8252(10) 0.3732(4) 0.128(3) Uani 0.708(14) 1 d D . P A 1
H47A H 0.934185 0.796887 0.395860 0.153 Uiso 0.708(14) 1 calc R U P A 1
H47B H 0.917930 0.883579 0.361788 0.153 Uiso 0.708(14) 1 calc R U P A 1
C48 C 0.7772(8) 0.8502(9) 0.3914(4) 0.117(2) Uani 0.708(14) 1 d D . P A 1
H48A H 0.767002 0.920838 0.391206 0.140 Uiso 0.708(14) 1 calc R U P A 1
H48B H 0.776603 0.827347 0.421737 0.140 Uiso 0.708(14) 1 calc R U P A 1
O3A O 0.673(3) 0.806(4) 0.3611(19) 0.109(2) Uani 0.292(14) 1 d D . P A 2
C45A C 0.727(2) 0.756(4) 0.3268(16) 0.117(2) Uani 0.292(14) 1 d D . P A 2
H45C H 0.689155 0.769188 0.298017 0.140 Uiso 0.292(14) 1 calc R U P A 2
H45D H 0.729472 0.685827 0.331858 0.140 Uiso 0.292(14) 1 calc R U P A 2
C46A C 0.8462(19) 0.802(2) 0.3311(10) 0.128(3) Uani 0.292(14) 1 d D . P A 2
H46C H 0.900757 0.754610 0.343794 0.153 Uiso 0.292(14) 1 calc R U P A 2
H46D H 0.870345 0.820420 0.302101 0.153 Uiso 0.292(14) 1 calc R U P A 2
C47A C 0.843(2) 0.884(2) 0.3581(9) 0.128(3) Uani 0.292(14) 1 d D . P A 2
H47C H 0.844737 0.943356 0.340369 0.153 Uiso 0.292(14) 1 calc R U P A 2
H47D H 0.908594 0.884535 0.379111 0.153 Uiso 0.292(14) 1 calc R U P A 2
C48A C 0.740(2) 0.8803(19) 0.3807(8) 0.117(2) Uani 0.292(14) 1 d D . P A 2
H48C H 0.757054 0.865928 0.411775 0.140 Uiso 0.292(14) 1 calc R U P A 2
H48D H 0.700651 0.942735 0.378331 0.140 Uiso 0.292(14) 1 calc R U P A 2
O1 O 0.1244(3) 0.7601(3) 0.29931(12) 0.1372(13) Uani 0.955(6) 1 d D . P B 3
O2 O 0.2610(3) 0.7236(2) 0.26043(12) 0.1372(13) Uani 0.955(6) 1 d D . P B 3
N1 N 0.2250(3) 0.74944(13) 0.29495(10) 0.0876(12) Uani 0.955(6) 1 d D . P B 3
O1A O 0.2085(10) 0.7556(2) 0.3022(3) 0.1372(13) Uani 0.045(6) 1 d D . P B 4
O2A O 0.3206(16) 0.7144(4) 0.2537(5) 0.1372(13) Uani 0.045(6) 1 d D . P B 4
N1A N 0.2134(14) 0.7278(3) 0.2613(3) 0.0876(12) Uani 0.045(6) 1 d D . P B 4
 
loop_
 _atom_site_aniso_label
 _atom_site_aniso_U_11
 _atom_site_aniso_U_22
 _atom_site_aniso_U_33
 _atom_site_aniso_U_23
 _atom_site_aniso_U_13
 _atom_site_aniso_U_12
Pd1 0.0599(3) 0.0663(3) 0.0577(3) 0.00124(17) -0.00124(18) -0.00242(17)
N2 0.073(2) 0.073(2) 0.068(2) 0.0014(17) -0.0009(16) 0.0015(16)
N3 0.061(2) 0.0662(16) 0.055(2) -0.0020(14) -0.0032(17) -0.0055(16)
N4 0.0605(19) 0.0645(18) 0.072(2) -0.0071(16) -0.0011(15) -0.0026(16)
C1 0.091(3) 0.070(3) 0.072(3) 0.000(2) -0.006(2) -0.008(2)
C2 0.093(3) 0.0686(19) 0.069(3) -0.0060(18) -0.006(2) -0.005(2)
C3 0.070(3) 0.072(2) 0.053(2) 0.0049(15) -0.004(2) -0.001(2)
C4 0.065(3) 0.072(2) 0.065(3) 0.0016(19) -0.0015(19) -0.001(2)
C5 0.081(3) 0.079(2) 0.092(4) -0.003(3) 0.002(3) 0.009(2)
C6 0.126(4) 0.084(2) 0.140(5) -0.003(3) -0.011(4) 0.028(3)
C7 0.123(5) 0.119(4) 0.182(7) -0.044(4) -0.020(4) 0.046(4)
C8 0.178(8) 0.117(4) 0.377(14) -0.063(6) -0.052(9) 0.057(5)
C9 0.093(3) 0.079(3) 0.072(3) 0.012(2) -0.002(2) -0.005(2)
C10 0.091(4) 0.103(3) 0.076(3) 0.007(3) 0.001(3) -0.006(3)
C11 0.123(5) 0.140(5) 0.080(3) 0.012(3) 0.015(3) -0.010(4)
C12 0.132(6) 0.247(8) 0.116(5) -0.010(6) 0.036(4) -0.004(5)
C13 0.061(2) 0.081(2) 0.081(3) 0.009(2) -0.001(2) -0.004(2)
C14 0.077(3) 0.090(3) 0.106(4) 0.018(3) 0.010(3) -0.006(2)
C15 0.076(3) 0.102(3) 0.121(5) -0.002(3) 0.019(3) -0.016(3)
C16 0.099(4) 0.108(3) 0.142(6) 0.007(3) 0.027(4) -0.020(3)
C17 0.091(3) 0.063(2) 0.078(3) -0.010(2) 0.000(2) 0.000(2)
C18 0.095(4) 0.109(3) 0.081(4) -0.015(3) 0.008(3) 0.009(3)
C19 0.153(6) 0.144(5) 0.145(6) -0.055(4) 0.053(5) -0.003(5)
C20 0.181(7) 0.198(7) 0.175(8) -0.033(6) 0.083(6) 0.016(6)
C21 0.068(3) 0.0664(18) 0.066(3) 0.0062(16) -0.010(2) -0.0006(19)
C22 0.079(3) 0.081(2) 0.089(3) 0.012(2) 0.010(3) -0.004(2)
C23 0.087(4) 0.081(3) 0.148(5) 0.025(3) 0.023(4) -0.008(3)
C24 0.078(4) 0.063(3) 0.153(5) 0.015(2) -0.011(3) -0.001(3)
C25 0.087(4) 0.065(2) 0.110(4) -0.006(2) -0.017(3) 0.009(2)
C26 0.089(3) 0.066(2) 0.073(3) 0.0043(19) -0.002(3) 0.005(2)
C27 0.069(3) 0.0634(19) 0.068(3) 0.0023(19) 0.0092(19) 0.0043(18)
C28 0.077(3) 0.076(3) 0.089(3) -0.007(2) -0.008(2) 0.014(2)
C29 0.094(4) 0.103(3) 0.111(4) -0.006(3) -0.025(3) 0.023(3)
C30 0.084(4) 0.102(3) 0.148(5) 0.015(3) -0.004(3) 0.025(3)
C31 0.086(4) 0.077(3) 0.170(5) 0.020(3) -0.004(3) 0.015(3)
C32 0.079(3) 0.066(2) 0.144(5) -0.001(3) -0.005(3) 0.008(2)
C33 0.068(2) 0.060(2) 0.064(3) -0.0031(19) -0.003(2) -0.0028(17)
C34 0.068(2) 0.060(2) 0.076(3) 0.0039(19) 0.000(2) 0.002(2)
C35 0.073(2) 0.080(3) 0.096(4) 0.011(3) 0.003(3) -0.008(2)
C36 0.070(3) 0.085(3) 0.120(5) -0.001(3) 0.006(3) -0.004(2)
C37 0.075(3) 0.082(3) 0.152(6) 0.009(3) 0.011(3) 0.010(3)
C38 0.075(2) 0.069(3) 0.125(5) 0.011(3) 0.003(3) 0.006(2)
C39 0.101(3) 0.078(3) 0.065(2) -0.002(2) 0.006(2) -0.012(3)
C40 0.129(4) 0.083(3) 0.079(3) 0.009(3) -0.019(3) -0.026(3)
C41 0.185(6) 0.088(4) 0.078(3) 0.011(3) -0.018(4) -0.039(4)
C42 0.225(8) 0.130(5) 0.087(5) -0.013(4) 0.012(4) -0.021(5)
C43 0.207(7) 0.197(7) 0.094(4) -0.041(5) 0.028(4) 0.038(6)
C44 0.136(5) 0.190(6) 0.088(4) -0.033(4) 0.020(3) 0.027(4)
B1 0.071(2) 0.0663(19) 0.064(2) 0.001(2) 0.002(2) -0.002(2)
O3 0.087(4) 0.123(3) 0.118(5) -0.016(3) 0.012(4) -0.007(3)
C45 0.098(3) 0.132(5) 0.120(4) -0.022(3) 0.009(3) -0.007(3)
C46 0.093(3) 0.142(7) 0.150(5) -0.008(4) 0.014(3) -0.004(3)
C47 0.093(3) 0.142(7) 0.150(5) -0.008(4) 0.014(3) -0.004(3)
C48 0.098(3) 0.132(5) 0.120(4) -0.022(3) 0.009(3) -0.007(3)
O3A 0.087(4) 0.123(3) 0.118(5) -0.016(3) 0.012(4) -0.007(3)
C45A 0.098(3) 0.132(5) 0.120(4) -0.022(3) 0.009(3) -0.007(3)
C46A 0.093(3) 0.142(7) 0.150(5) -0.008(4) 0.014(3) -0.004(3)
C47A 0.093(3) 0.142(7) 0.150(5) -0.008(4) 0.014(3) -0.004(3)
C48A 0.098(3) 0.132(5) 0.120(4) -0.022(3) 0.009(3) -0.007(3)
O1 0.084(2) 0.231(3) 0.094(2) -0.0328(19) -0.0198(18) 0.0055(19)
O2 0.084(2) 0.231(3) 0.094(2) -0.0328(19) -0.0198(18) 0.0055(19)
N1 0.083(2) 0.098(3) 0.080(2) 0.005(2) -0.016(2) -0.004(2)
O1A 0.084(2) 0.231(3) 0.094(2) -0.0328(19) -0.0198(18) 0.0055(19)
O2A 0.084(2) 0.231(3) 0.094(2) -0.0328(19) -0.0198(18) 0.0055(19)
N1A 0.083(2) 0.098(3) 0.080(2) 0.005(2) -0.016(2) -0.004(2)
 
_geom_special_details
;
 All esds (except the esd in the dihedral angle between two l.s. planes)
 are estimated using the full covariance matrix.  The cell esds are taken
 into account individually in the estimation of esds in distances, angles
 and torsion angles; correlations between esds in cell parameters are only
 used when they are defined by crystal symmetry.  An approximate (isotropic)
 treatment of cell esds is used for estimating esds involving l.s. planes.
;
 
loop_
 _geom_bond_atom_site_label_1
 _geom_bond_atom_site_label_2
 _geom_bond_distance
 _geom_bond_site_symmetry_2
 _geom_bond_publ_flag
Pd1 O1A 1.998(9) . ?
Pd1 N3 2.018(3) . ?
Pd1 N1 2.030(3) . ?
Pd1 N4 2.090(3) . ?
Pd1 N2 2.092(3) . ?
N2 C9 1.502(5) . ?
N2 C1 1.511(5) . ?
N2 C5 1.523(5) . ?
N3 C2 1.489(5) . ?
N3 C3 1.491(5) . ?
N3 H3 0.9800 . ?
N4 C17 1.500(5) . ?
N4 C4 1.505(5) . ?
N4 C13 1.522(5) . ?
C1 C2 1.501(6) . ?
C1 H1A 0.9700 . ?
C1 H1B 0.9700 . ?
C2 H2A 0.9700 . ?
C2 H2B 0.9700 . ?
C3 C4 1.511(5) . ?
C3 H3A 0.9700 . ?
C3 H3B 0.9700 . ?
C4 H4A 0.9700 . ?
C4 H4B 0.9700 . ?
C5 C6 1.518(6) . ?
C5 H5A 0.9700 . ?
C5 H5B 0.9700 . ?
C6 C7 1.522(7) . ?
C6 H6A 0.9700 . ?
C6 H6B 0.9700 . ?
C7 C8 1.484(8) . ?
C7 H7A 0.9700 . ?
C7 H7B 0.9700 . ?
C8 H8A 0.9600 . ?
C8 H8B 0.9600 . ?
C8 H8C 0.9600 . ?
C9 C10 1.499(6) . ?
C9 H9A 0.9700 . ?
C9 H9B 0.9700 . ?
C10 C11 1.524(6) . ?
C10 H10A 0.9700 . ?
C10 H10B 0.9700 . ?
C11 C12 1.493(7) . ?
C11 H11A 0.9700 . ?
C11 H11B 0.9700 . ?
C12 H12A 0.9600 . ?
C12 H12B 0.9600 . ?
C12 H12C 0.9600 . ?
C13 C14 1.507(6) . ?
C13 H13A 0.9700 . ?
C13 H13B 0.9700 . ?
C14 C15 1.514(6) . ?
C14 H14A 0.9700 . ?
C14 H14B 0.9700 . ?
C15 C16 1.506(6) . ?
C15 H15A 0.9700 . ?
C15 H15B 0.9700 . ?
C16 H16A 0.9600 . ?
C16 H16B 0.9600 . ?
C16 H16C 0.9600 . ?
C17 C18 1.501(6) . ?
C17 H17A 0.9700 . ?
C17 H17B 0.9700 . ?
C18 C19 1.527(7) . ?
C18 H18A 0.9700 . ?
C18 H18B 0.9700 . ?
C19 C20 1.410(7) . ?
C19 H19A 0.9700 . ?
C19 H19B 0.9700 . ?
C20 H20A 0.9600 . ?
C20 H20B 0.9600 . ?
C20 H20C 0.9600 . ?
C21 C26 1.379(6) . ?
C21 C22 1.406(6) . ?
C21 B1 1.649(6) . ?
C22 C23 1.381(6) . ?
C22 H22 0.9300 . ?
C23 C24 1.358(7) . ?
C23 H23 0.9300 . ?
C24 C25 1.373(7) . ?
C24 H24 0.9300 . ?
C25 C26 1.389(6) . ?
C25 H25 0.9300 . ?
C26 H26 0.9300 . ?
C27 C28 1.366(6) . ?
C27 C32 1.408(6) . ?
C27 B1 1.672(7) . ?
C28 C29 1.386(6) . ?
C28 H28 0.9300 . ?
C29 C30 1.349(7) . ?
C29 H29 0.9300 . ?
C30 C31 1.364(7) . ?
C30 H30 0.9300 . ?
C31 C32 1.390(7) . ?
C31 H31 0.9300 . ?
C32 H32 0.9300 . ?
C33 C34 1.387(5) . ?
C33 C38 1.387(6) . ?
C33 B1 1.634(7) . ?
C34 C35 1.389(6) . ?
C34 H34 0.9300 . ?
C35 C36 1.363(6) . ?
C35 H35 0.9300 . ?
C36 C37 1.387(6) . ?
C36 H36 0.9300 . ?
C37 C38 1.385(6) . ?
C37 H37 0.9300 . ?
C38 H38 0.9300 . ?
C39 C40 1.391(7) . ?
C39 C44 1.402(7) . ?
C39 B1 1.661(7) . ?
C40 C41 1.411(7) . ?
C40 H40 0.9300 . ?
C41 C42 1.350(9) . ?
C41 H41 0.9300 . ?
C42 C43 1.377(9) . ?
C42 H42 0.9300 . ?
C43 C44 1.373(8) . ?
C43 H43 0.9300 . ?
C44 H44 0.9300 . ?
O3 C45 1.419(10) . ?
O3 C48 1.425(10) . ?
C45 C46 1.518(14) . ?
C45 H45A 0.9700 . ?
C45 H45B 0.9700 . ?
C46 C47 1.419(10) . ?
C46 H46A 0.9700 . ?
C46 H46B 0.9700 . ?
C47 C48 1.418(9) . ?
C47 H47A 0.9700 . ?
C47 H47B 0.9700 . ?
C48 H48A 0.9700 . ?
C48 H48B 0.9700 . ?
O3A C48A 1.394(18) . ?
O3A C45A 1.421(16) . ?
C45A C46A 1.528(18) . ?
C45A H45C 0.9700 . ?
C45A H45D 0.9700 . ?
C46A C47A 1.389(16) . ?
C46A H46C 0.9700 . ?
C46A H46D 0.9700 . ?
C47A C48A 1.417(16) . ?
C47A H47C 0.9700 . ?
C47A H47D 0.9700 . ?
C48A H48C 0.9700 . ?
C48A H48D 0.9700 . ?
O1 N1 1.2012(10) . ?
O2 N1 1.2016(10) . ?
O1A N1A 1.3000(10) . ?
O2A N1A 1.3001(10) . ?
 
loop_
 _geom_angle_atom_site_label_1
 _geom_angle_atom_site_label_2
 _geom_angle_atom_site_label_3
 _geom_angle
 _geom_angle_site_symmetry_1
 _geom_angle_site_symmetry_3
 _geom_angle_publ_flag
O1A Pd1 N3 171.4(4) . . ?
N3 Pd1 N1 179.33(11) . . ?
O1A Pd1 N4 93.93(11) . . ?
N3 Pd1 N4 85.14(13) . . ?
N1 Pd1 N4 94.27(11) . . ?
O1A Pd1 N2 94.30(12) . . ?
N3 Pd1 N2 85.09(13) . . ?
N1 Pd1 N2 95.55(11) . . ?
N4 Pd1 N2 166.30(14) . . ?
C9 N2 C1 110.5(4) . . ?
C9 N2 C5 109.8(4) . . ?
C1 N2 C5 110.5(4) . . ?
C9 N2 Pd1 114.9(3) . . ?
C1 N2 Pd1 105.5(2) . . ?
C5 N2 Pd1 105.5(2) . . ?
C2 N3 C3 116.8(3) . . ?
C2 N3 Pd1 107.6(2) . . ?
C3 N3 Pd1 107.8(2) . . ?
C2 N3 H3 108.1 . . ?
C3 N3 H3 108.1 . . ?
Pd1 N3 H3 108.1 . . ?
C17 N4 C4 109.0(3) . . ?
C17 N4 C13 110.7(3) . . ?
C4 N4 C13 110.3(3) . . ?
C17 N4 Pd1 115.9(3) . . ?
C4 N4 Pd1 106.0(2) . . ?
C13 N4 Pd1 104.8(2) . . ?
C2 C1 N2 110.0(4) . . ?
C2 C1 H1A 109.7 . . ?
N2 C1 H1A 109.7 . . ?
C2 C1 H1B 109.7 . . ?
N2 C1 H1B 109.7 . . ?
H1A C1 H1B 108.2 . . ?
N3 C2 C1 106.7(3) . . ?
N3 C2 H2A 110.4 . . ?
C1 C2 H2A 110.4 . . ?
N3 C2 H2B 110.4 . . ?
C1 C2 H2B 110.4 . . ?
H2A C2 H2B 108.6 . . ?
N3 C3 C4 106.7(3) . . ?
N3 C3 H3A 110.4 . . ?
C4 C3 H3A 110.4 . . ?
N3 C3 H3B 110.4 . . ?
C4 C3 H3B 110.4 . . ?
H3A C3 H3B 108.6 . . ?
N4 C4 C3 110.8(3) . . ?
N4 C4 H4A 109.5 . . ?
C3 C4 H4A 109.5 . . ?
N4 C4 H4B 109.5 . . ?
C3 C4 H4B 109.5 . . ?
H4A C4 H4B 108.1 . . ?
C6 C5 N2 117.5(4) . . ?
C6 C5 H5A 107.9 . . ?
N2 C5 H5A 107.9 . . ?
C6 C5 H5B 107.9 . . ?
N2 C5 H5B 107.9 . . ?
H5A C5 H5B 107.2 . . ?
C5 C6 C7 111.8(5) . . ?
C5 C6 H6A 109.3 . . ?
C7 C6 H6A 109.3 . . ?
C5 C6 H6B 109.3 . . ?
C7 C6 H6B 109.3 . . ?
H6A C6 H6B 107.9 . . ?
C8 C7 C6 112.0(6) . . ?
C8 C7 H7A 109.2 . . ?
C6 C7 H7A 109.2 . . ?
C8 C7 H7B 109.2 . . ?
C6 C7 H7B 109.2 . . ?
H7A C7 H7B 107.9 . . ?
C7 C8 H8A 109.5 . . ?
C7 C8 H8B 109.5 . . ?
H8A C8 H8B 109.5 . . ?
C7 C8 H8C 109.5 . . ?
H8A C8 H8C 109.5 . . ?
H8B C8 H8C 109.5 . . ?
C10 C9 N2 115.0(4) . . ?
C10 C9 H9A 108.5 . . ?
N2 C9 H9A 108.5 . . ?
C10 C9 H9B 108.5 . . ?
N2 C9 H9B 108.5 . . ?
H9A C9 H9B 107.5 . . ?
C9 C10 C11 110.7(4) . . ?
C9 C10 H10A 109.5 . . ?
C11 C10 H10A 109.5 . . ?
C9 C10 H10B 109.5 . . ?
C11 C10 H10B 109.5 . . ?
H10A C10 H10B 108.1 . . ?
C12 C11 C10 112.3(5) . . ?
C12 C11 H11A 109.1 . . ?
C10 C11 H11A 109.1 . . ?
C12 C11 H11B 109.1 . . ?
C10 C11 H11B 109.1 . . ?
H11A C11 H11B 107.9 . . ?
C11 C12 H12A 109.5 . . ?
C11 C12 H12B 109.5 . . ?
H12A C12 H12B 109.5 . . ?
C11 C12 H12C 109.5 . . ?
H12A C12 H12C 109.5 . . ?
H12B C12 H12C 109.5 . . ?
C14 C13 N4 117.5(3) . . ?
C14 C13 H13A 107.9 . . ?
N4 C13 H13A 107.9 . . ?
C14 C13 H13B 107.9 . . ?
N4 C13 H13B 107.9 . . ?
H13A C13 H13B 107.2 . . ?
C13 C14 C15 111.2(4) . . ?
C13 C14 H14A 109.4 . . ?
C15 C14 H14A 109.4 . . ?
C13 C14 H14B 109.4 . . ?
C15 C14 H14B 109.4 . . ?
H14A C14 H14B 108.0 . . ?
C16 C15 C14 114.1(4) . . ?
C16 C15 H15A 108.7 . . ?
C14 C15 H15A 108.7 . . ?
C16 C15 H15B 108.7 . . ?
C14 C15 H15B 108.7 . . ?
H15A C15 H15B 107.6 . . ?
C15 C16 H16A 109.5 . . ?
C15 C16 H16B 109.5 . . ?
H16A C16 H16B 109.5 . . ?
C15 C16 H16C 109.5 . . ?
H16A C16 H16C 109.5 . . ?
H16B C16 H16C 109.5 . . ?
N4 C17 C18 115.0(4) . . ?
N4 C17 H17A 108.5 . . ?
C18 C17 H17A 108.5 . . ?
N4 C17 H17B 108.5 . . ?
C18 C17 H17B 108.5 . . ?
H17A C17 H17B 107.5 . . ?
C17 C18 C19 110.9(4) . . ?
C17 C18 H18A 109.5 . . ?
C19 C18 H18A 109.5 . . ?
C17 C18 H18B 109.5 . . ?
C19 C18 H18B 109.5 . . ?
H18A C18 H18B 108.1 . . ?
C20 C19 C18 115.0(6) . . ?
C20 C19 H19A 108.5 . . ?
C18 C19 H19A 108.5 . . ?
C20 C19 H19B 108.5 . . ?
C18 C19 H19B 108.5 . . ?
H19A C19 H19B 107.5 . . ?
C19 C20 H20A 109.5 . . ?
C19 C20 H20B 109.5 . . ?
H20A C20 H20B 109.5 . . ?
C19 C20 H20C 109.5 . . ?
H20A C20 H20C 109.5 . . ?
H20B C20 H20C 109.5 . . ?
C26 C21 C22 115.0(4) . . ?
C26 C21 B1 121.9(4) . . ?
C22 C21 B1 123.0(4) . . ?
C23 C22 C21 121.7(5) . . ?
C23 C22 H22 119.2 . . ?
C21 C22 H22 119.2 . . ?
C24 C23 C22 121.4(5) . . ?
C24 C23 H23 119.3 . . ?
C22 C23 H23 119.3 . . ?
C23 C24 C25 118.8(5) . . ?
C23 C24 H24 120.6 . . ?
C25 C24 H24 120.6 . . ?
C24 C25 C26 119.7(5) . . ?
C24 C25 H25 120.2 . . ?
C26 C25 H25 120.2 . . ?
C21 C26 C25 123.3(5) . . ?
C21 C26 H26 118.3 . . ?
C25 C26 H26 118.3 . . ?
C28 C27 C32 114.4(4) . . ?
C28 C27 B1 125.4(4) . . ?
C32 C27 B1 120.2(4) . . ?
C27 C28 C29 124.0(5) . . ?
C27 C28 H28 118.0 . . ?
C29 C28 H28 118.0 . . ?
C30 C29 C28 120.7(6) . . ?
C30 C29 H29 119.7 . . ?
C28 C29 H29 119.7 . . ?
C29 C30 C31 117.8(6) . . ?
C29 C30 H30 121.1 . . ?
C31 C30 H30 121.1 . . ?
C30 C31 C32 121.9(5) . . ?
C30 C31 H31 119.1 . . ?
C32 C31 H31 119.1 . . ?
C31 C32 C27 121.1(5) . . ?
C31 C32 H32 119.4 . . ?
C27 C32 H32 119.4 . . ?
C34 C33 C38 114.0(4) . . ?
C34 C33 B1 124.0(4) . . ?
C38 C33 B1 122.0(4) . . ?
C33 C34 C35 123.4(4) . . ?
C33 C34 H34 118.3 . . ?
C35 C34 H34 118.3 . . ?
C36 C35 C34 120.7(5) . . ?
C36 C35 H35 119.7 . . ?
C34 C35 H35 119.7 . . ?
C35 C36 C37 118.3(5) . . ?
C35 C36 H36 120.9 . . ?
C37 C36 H36 120.9 . . ?
C38 C37 C36 119.6(5) . . ?
C38 C37 H37 120.2 . . ?
C36 C37 H37 120.2 . . ?
C37 C38 C33 124.1(5) . . ?
C37 C38 H38 118.0 . . ?
C33 C38 H38 118.0 . . ?
C40 C39 C44 114.3(5) . . ?
C40 C39 B1 122.7(5) . . ?
C44 C39 B1 122.8(5) . . ?
C39 C40 C41 122.8(7) . . ?
C39 C40 H40 118.6 . . ?
C41 C40 H40 118.6 . . ?
C42 C41 C40 119.5(8) . . ?
C42 C41 H41 120.3 . . ?
C40 C41 H41 120.3 . . ?
C41 C42 C43 120.1(8) . . ?
C41 C42 H42 120.0 . . ?
C43 C42 H42 120.0 . . ?
C44 C43 C42 119.8(8) . . ?
C44 C43 H43 120.1 . . ?
C42 C43 H43 120.1 . . ?
C43 C44 C39 123.4(7) . . ?
C43 C44 H44 118.3 . . ?
C39 C44 H44 118.3 . . ?
C33 B1 C21 110.4(4) . . ?
C33 B1 C39 108.1(4) . . ?
C21 B1 C39 109.5(4) . . ?
C33 B1 C27 110.9(4) . . ?
C21 B1 C27 107.6(4) . . ?
C39 B1 C27 110.3(4) . . ?
C45 O3 C48 107.3(7) . . ?
O3 C45 C46 104.0(12) . . ?
O3 C45 H45A 110.9 . . ?
C46 C45 H45A 110.9 . . ?
O3 C45 H45B 110.9 . . ?
C46 C45 H45B 110.9 . . ?
H45A C45 H45B 109.0 . . ?
C47 C46 C45 103.3(8) . . ?
C47 C46 H46A 111.1 . . ?
C45 C46 H46A 111.1 . . ?
C47 C46 H46B 111.1 . . ?
C45 C46 H46B 111.1 . . ?
H46A C46 H46B 109.1 . . ?
C48 C47 C46 108.8(8) . . ?
C48 C47 H47A 109.9 . . ?
C46 C47 H47A 109.9 . . ?
C48 C47 H47B 109.9 . . ?
C46 C47 H47B 109.9 . . ?
H47A C47 H47B 108.3 . . ?
C47 C48 O3 107.7(7) . . ?
C47 C48 H48A 110.2 . . ?
O3 C48 H48A 110.2 . . ?
C47 C48 H48B 110.2 . . ?
O3 C48 H48B 110.2 . . ?
H48A C48 H48B 108.5 . . ?
C48A O3A C45A 113.2(15) . . ?
O3A C45A C46A 100.7(13) . . ?
O3A C45A H45C 111.6 . . ?
C46A C45A H45C 111.6 . . ?
O3A C45A H45D 111.6 . . ?
C46A C45A H45D 111.6 . . ?
H45C C45A H45D 109.4 . . ?
C47A C46A C45A 108.8(15) . . ?
C47A C46A H46C 109.9 . . ?
C45A C46A H46C 109.9 . . ?
C47A C46A H46D 109.9 . . ?
C45A C46A H46D 109.9 . . ?
H46C C46A H46D 108.3 . . ?
C46A C47A C48A 107.9(15) . . ?
C46A C47A H47C 110.1 . . ?
C48A C47A H47C 110.1 . . ?
C46A C47A H47D 110.1 . . ?
C48A C47A H47D 110.1 . . ?
H47C C47A H47D 108.4 . . ?
O3A C48A C47A 107.2(14) . . ?
O3A C48A H48C 110.3 . . ?
C47A C48A H48C 110.3 . . ?
O3A C48A H48D 110.3 . . ?
C47A C48A H48D 110.3 . . ?
H48C C48A H48D 108.5 . . ?
O1 N1 O2 121.67(15) . . ?
O1 N1 Pd1 120.1(2) . . ?
O2 N1 Pd1 118.2(2) . . ?
N1A O1A Pd1 127.3(7) . . ?
O1A N1A O2A 107.73(12) . . ?
 
loop_
 _geom_torsion_atom_site_label_1
 _geom_torsion_atom_site_label_2
 _geom_torsion_atom_site_label_3
 _geom_torsion_atom_site_label_4
 _geom_torsion
 _geom_torsion_site_symmetry_1
 _geom_torsion_site_symmetry_2
 _geom_torsion_site_symmetry_3
 _geom_torsion_site_symmetry_4
 _geom_torsion_publ_flag
C9 N2 C1 C2 -160.4(4) . . . . ?
C5 N2 C1 C2 77.8(4) . . . . ?
Pd1 N2 C1 C2 -35.7(4) . . . . ?
C3 N3 C2 C1 -167.6(4) . . . . ?
Pd1 N3 C2 C1 -46.2(4) . . . . ?
N2 C1 C2 N3 55.2(5) . . . . ?
C2 N3 C3 C4 167.0(3) . . . . ?
Pd1 N3 C3 C4 45.8(4) . . . . ?
C17 N4 C4 C3 158.7(3) . . . . ?
C13 N4 C4 C3 -79.6(4) . . . . ?
Pd1 N4 C4 C3 33.3(4) . . . . ?
N3 C3 C4 N4 -53.2(4) . . . . ?
C9 N2 C5 C6 -57.5(5) . . . . ?
C1 N2 C5 C6 64.7(5) . . . . ?
Pd1 N2 C5 C6 178.2(4) . . . . ?
N2 C5 C6 C7 -178.5(5) . . . . ?
C5 C6 C7 C8 -173.9(6) . . . . ?
C1 N2 C9 C10 66.9(5) . . . . ?
C5 N2 C9 C10 -171.0(4) . . . . ?
Pd1 N2 C9 C10 -52.3(5) . . . . ?
N2 C9 C10 C11 172.3(4) . . . . ?
C9 C10 C11 C12 171.8(5) . . . . ?
C17 N4 C13 C14 55.4(5) . . . . ?
C4 N4 C13 C14 -65.3(5) . . . . ?
Pd1 N4 C13 C14 -179.0(3) . . . . ?
N4 C13 C14 C15 -179.1(4) . . . . ?
C13 C14 C15 C16 179.0(4) . . . . ?
C4 N4 C17 C18 -70.1(5) . . . . ?
C13 N4 C17 C18 168.5(4) . . . . ?
Pd1 N4 C17 C18 49.4(5) . . . . ?
N4 C17 C18 C19 -179.1(5) . . . . ?
C17 C18 C19 C20 -174.1(6) . . . . ?
C26 C21 C22 C23 2.2(7) . . . . ?
B1 C21 C22 C23 -173.3(4) . . . . ?
C21 C22 C23 C24 -0.5(8) . . . . ?
C22 C23 C24 C25 -0.9(8) . . . . ?
C23 C24 C25 C26 0.4(8) . . . . ?
C22 C21 C26 C25 -2.7(7) . . . . ?
B1 C21 C26 C25 172.8(4) . . . . ?
C24 C25 C26 C21 1.5(7) . . . . ?
C32 C27 C28 C29 -3.6(8) . . . . ?
B1 C27 C28 C29 177.6(5) . . . . ?
C27 C28 C29 C30 1.0(9) . . . . ?
C28 C29 C30 C31 1.2(9) . . . . ?
C29 C30 C31 C32 -0.7(10) . . . . ?
C30 C31 C32 C27 -2.2(9) . . . . ?
C28 C27 C32 C31 4.1(7) . . . . ?
B1 C27 C32 C31 -177.1(5) . . . . ?
C38 C33 C34 C35 0.5(7) . . . . ?
B1 C33 C34 C35 -176.8(4) . . . . ?
C33 C34 C35 C36 -1.2(8) . . . . ?
C34 C35 C36 C37 1.7(8) . . . . ?
C35 C36 C37 C38 -1.6(8) . . . . ?
C36 C37 C38 C33 1.0(9) . . . . ?
C34 C33 C38 C37 -0.4(8) . . . . ?
B1 C33 C38 C37 176.9(5) . . . . ?
C44 C39 C40 C41 -2.1(7) . . . . ?
B1 C39 C40 C41 173.9(4) . . . . ?
C39 C40 C41 C42 2.7(9) . . . . ?
C40 C41 C42 C43 -1.2(11) . . . . ?
C41 C42 C43 C44 -0.6(12) . . . . ?
C42 C43 C44 C39 1.1(12) . . . . ?
C40 C39 C44 C43 0.2(9) . . . . ?
B1 C39 C44 C43 -175.8(6) . . . . ?
C34 C33 B1 C21 -148.3(4) . . . . ?
C38 C33 B1 C21 34.7(6) . . . . ?
C34 C33 B1 C39 91.9(5) . . . . ?
C38 C33 B1 C39 -85.1(5) . . . . ?
C34 C33 B1 C27 -29.1(6) . . . . ?
C38 C33 B1 C27 153.9(4) . . . . ?
C26 C21 B1 C33 45.4(6) . . . . ?
C22 C21 B1 C33 -139.4(4) . . . . ?
C26 C21 B1 C39 164.4(4) . . . . ?
C22 C21 B1 C39 -20.5(6) . . . . ?
C26 C21 B1 C27 -75.7(5) . . . . ?
C22 C21 B1 C27 99.4(5) . . . . ?
C40 C39 B1 C33 38.5(5) . . . . ?
C44 C39 B1 C33 -145.8(5) . . . . ?
C40 C39 B1 C21 -81.9(5) . . . . ?
C44 C39 B1 C21 93.9(6) . . . . ?
C40 C39 B1 C27 159.9(4) . . . . ?
C44 C39 B1 C27 -24.3(6) . . . . ?
C28 C27 B1 C33 -108.5(5) . . . . ?
C32 C27 B1 C33 72.8(5) . . . . ?
C28 C27 B1 C21 12.4(6) . . . . ?
C32 C27 B1 C21 -166.3(4) . . . . ?
C28 C27 B1 C39 131.7(5) . . . . ?
C32 C27 B1 C39 -46.9(6) . . . . ?
C48 O3 C45 C46 27(2) . . . . ?
O3 C45 C46 C47 -29.3(19) . . . . ?
C45 C46 C47 C48 21.5(16) . . . . ?
C46 C47 C48 O3 -5.8(18) . . . . ?
C45 O3 C48 C47 -14(2) . . . . ?
C48A O3A C45A C46A 6(6) . . . . ?
O3A C45A C46A C47A -13(5) . . . . ?
C45A C46A C47A C48A 15(4) . . . . ?
C45A O3A C48A C47A 2(6) . . . . ?
C46A C47A C48A O3A -11(4) . . . . ?
Pd1 O1A N1A O2A 0.00(3) . . . . ?
 
_refine_diff_density_max    0.625
_refine_diff_density_min   -0.442
_refine_diff_density_rms    0.062

_shelx_res_file
;
TITL shelxt in P 1 21/n 1
    08_decay.res
    created by SHELXL-2018/3 at 15:44:49 on 03-Apr-2020
CELL 0.534 11.6985 13.6232 30.2815 90 93.255 90
ZERR 4 0.000516 0.000539 0.00125 0 0.003797 0
LATT 1
SYMM 0.5-X,0.5+Y,0.5-Z
SFAC C H B N O Pd
DISP B 0 0 4.561
DISP C 0.001 0.001 6.94
DISP H -0 0 0.611
DISP N 0.003 0.002 10.693
DISP O 0.005 0.003 16.398
DISP Pd -2.504 0.615 1934.604
UNIT 192 292 4 16 12 4
DFIX 1.2 0.001 N1 O1 N1 O2
DFIX 1.3 0.001 O1A N1A N1A O2A
DFIX 2 0.01 Pd1 O1A
DANG 2.1 0.001 O1 O2 O1A O2A
FLAT 0.001 Pd1 O1 O2 N1 O1A O2A N1A
RIGU 0.001 0.002
EADP O3 O3A
EADP C45 C45A C48 C48A
EADP C46 C46A C47 C47A
EADP O1 O1A O2 O2A
EADP N1 N1A

L.S. 20
PLAN  5
SIZE 0.1 0.1 0.05
TEMP 10
BOND $H
list 4
CONF
fmap 2
acta
SHEL 999 0.8
OMIT -1 2 3
OMIT 5 0 19
OMIT -4 7 22
REM <olex2.extras>
REM <HklSrc "%.\\08_decay.hkl">
REM </olex2.extras>

WGHT    0.064300
FVAR       0.23904   0.70780   0.95548
PD1   6    0.339403    0.775157    0.346612    11.00000    0.05985    0.06632 =
         0.05774    0.00124   -0.00124   -0.00242
N2    4    0.345170    0.927331    0.337737    11.00000    0.07265    0.07314 =
         0.06806    0.00144   -0.00085    0.00154
N3    4    0.453564    0.799043    0.397950    11.00000    0.06074    0.06621 =
         0.05547   -0.00199   -0.00315   -0.00545
AFIX  13
H3    2    0.530537    0.788988    0.387577    11.00000   -1.20000
AFIX   0
N4    4    0.331380    0.632271    0.371346    11.00000    0.06047    0.06453 =
         0.07211   -0.00709   -0.00112   -0.00261
C1    1    0.440316    0.963242    0.369508    11.00000    0.09053    0.06966 =
         0.07162   -0.00012   -0.00567   -0.00830
AFIX  23
H1A   2    0.513104    0.957569    0.355893    11.00000   -1.20000
H1B   2    0.428085    1.031858    0.376378    11.00000   -1.20000
AFIX   0
C2    1    0.443278    0.903753    0.411270    11.00000    0.09333    0.06860 =
         0.06854   -0.00598   -0.00609   -0.00477
AFIX  23
H2A   2    0.508164    0.922779    0.430763    11.00000   -1.20000
H2B   2    0.373713    0.913817    0.426646    11.00000   -1.20000
AFIX   0
C3    1    0.433752    0.723769    0.432442    11.00000    0.07038    0.07229 =
         0.05322    0.00489   -0.00375   -0.00070
AFIX  23
H3A   2    0.364825    0.738900    0.447452    11.00000   -1.20000
H3B   2    0.497888    0.721896    0.454183    11.00000   -1.20000
AFIX   0
C4    1    0.421317    0.626343    0.408791    11.00000    0.06451    0.07179 =
         0.06548    0.00164   -0.00153   -0.00120
AFIX  23
H4A   2    0.494039    0.607974    0.397307    11.00000   -1.20000
H4B   2    0.400281    0.576120    0.429537    11.00000   -1.20000
AFIX   0
C5    1    0.229852    0.965359    0.351328    11.00000    0.08126    0.07888 =
         0.09243   -0.00295    0.00225    0.00936
AFIX  23
H5A   2    0.170539    0.934414    0.332451    11.00000   -1.20000
H5B   2    0.219545    0.943517    0.381330    11.00000   -1.20000
AFIX   0
C6    1    0.210192    1.075443    0.349652    11.00000    0.12564    0.08414 =
         0.14044   -0.00302   -0.01078    0.02815
AFIX  23
H6A   2    0.216578    1.098363    0.319565    11.00000   -1.20000
H6B   2    0.268988    1.107897    0.368224    11.00000   -1.20000
AFIX   0
C7    1    0.092989    1.103003    0.365197    11.00000    0.12335    0.11856 =
         0.18227   -0.04361   -0.01988    0.04605
AFIX  23
H7A   2    0.034715    1.065067    0.348765    11.00000   -1.20000
H7B   2    0.089640    1.086446    0.396251    11.00000   -1.20000
AFIX   0
C8    1    0.068336    1.209110    0.359088    11.00000    0.17800    0.11662 =
         0.37707   -0.06309   -0.05164    0.05727
AFIX 137
H8A   2    0.015885    1.230095    0.380447    11.00000   -1.50000
H8B   2    0.034930    1.220112    0.329815    11.00000   -1.50000
H8C   2    0.138238    1.245784    0.363050    11.00000   -1.50000
AFIX   0
C9    1    0.365127    0.959939    0.291421    11.00000    0.09304    0.07931 =
         0.07205    0.01239   -0.00206   -0.00509
AFIX  23
H9A   2    0.297455    0.944660    0.272686    11.00000   -1.20000
H9B   2    0.374454    1.030689    0.291409    11.00000   -1.20000
AFIX   0
C10   1    0.467001    0.914556    0.271537    11.00000    0.09144    0.10322 =
         0.07583    0.00744    0.00124   -0.00593
AFIX  23
H10A  2    0.463528    0.843751    0.274561    11.00000   -1.20000
H10B  2    0.536496    0.937337    0.287295    11.00000   -1.20000
AFIX   0
C11   1    0.470225    0.941424    0.222754    11.00000    0.12294    0.14035 =
         0.08018    0.01161    0.01496   -0.00962
AFIX  23
H11A  2    0.406012    0.910675    0.206469    11.00000   -1.20000
H11B  2    0.461991    1.011949    0.219519    11.00000   -1.20000
AFIX   0
C12   1    0.578886    0.909813    0.203403    11.00000    0.13185    0.24749 =
         0.11647   -0.01004    0.03605   -0.00367
AFIX 137
H12A  2    0.576685    0.927156    0.172640    11.00000   -1.50000
H12B  2    0.587305    0.840000    0.206427    11.00000   -1.50000
H12C  2    0.642534    0.941957    0.218702    11.00000   -1.50000
AFIX   0
C13   1    0.212404    0.623954    0.388905    11.00000    0.06083    0.08132 =
         0.08131    0.00917   -0.00110   -0.00446
AFIX  23
H13A  2    0.204380    0.675575    0.410574    11.00000   -1.20000
H13B  2    0.156854    0.636839    0.364590    11.00000   -1.20000
AFIX   0
C14   1    0.180988    0.528105    0.409879    11.00000    0.07692    0.09003 =
         0.10627    0.01821    0.00987   -0.00564
AFIX  23
H14A  2    0.233785    0.514912    0.435041    11.00000   -1.20000
H14B  2    0.187881    0.475335    0.388689    11.00000   -1.20000
AFIX   0
C15   1    0.059878    0.530752    0.424993    11.00000    0.07646    0.10249 =
         0.12059   -0.00183    0.01909   -0.01558
AFIX  23
H15A  2    0.054030    0.583427    0.446300    11.00000   -1.20000
H15B  2    0.008010    0.545776    0.399769    11.00000   -1.20000
AFIX   0
C16   1    0.022026    0.436496    0.445635    11.00000    0.09931    0.10836 =
         0.14221    0.00728    0.02729   -0.01962
AFIX 137
H16A  2    0.024967    0.384202    0.424479    11.00000   -1.50000
H16B  2   -0.054955    0.443646    0.454581    11.00000   -1.50000
H16C  2    0.071933    0.421544    0.471004    11.00000   -1.50000
AFIX   0
C17   1    0.351259    0.551611    0.338963    11.00000    0.09133    0.06327 =
         0.07781   -0.01021    0.00048    0.00018
AFIX  23
H17A  2    0.284792    0.547114    0.318405    11.00000   -1.20000
H17B  2    0.357515    0.489992    0.354968    11.00000   -1.20000
AFIX   0
C18   1    0.455799    0.563820    0.312948    11.00000    0.09458    0.10935 =
         0.08125   -0.01485    0.00831    0.00856
AFIX  23
H18A  2    0.523308    0.566408    0.333050    11.00000   -1.20000
H18B  2    0.450775    0.625233    0.296744    11.00000   -1.20000
AFIX   0
C19   1    0.467143    0.478913    0.280551    11.00000    0.15321    0.14425 =
         0.14514   -0.05535    0.05263   -0.00313
AFIX  23
H19A  2    0.462882    0.417701    0.296737    11.00000   -1.20000
H19B  2    0.402433    0.480801    0.259070    11.00000   -1.20000
AFIX   0
C20   1    0.568778    0.478923    0.257633    11.00000    0.18145    0.19779 =
         0.17496   -0.03312    0.08327    0.01616
AFIX 137
H20A  2    0.574141    0.418727    0.241399    11.00000   -1.50000
H20B  2    0.633524    0.484681    0.278411    11.00000   -1.50000
H20C  2    0.567852    0.533368    0.237489    11.00000   -1.50000
AFIX   0

C21   1    0.655064    0.373921    0.427338    11.00000    0.06777    0.06638 =
         0.06604    0.00624   -0.01023   -0.00061
C22   1    0.708887    0.423284    0.393443    11.00000    0.07933    0.08119 =
         0.08869    0.01224    0.00968   -0.00435
AFIX  43
H22   2    0.725160    0.389076    0.367974    11.00000   -1.20000
AFIX   0
C23   1    0.738235    0.521305    0.396986    11.00000    0.08695    0.08092 =
         0.14813    0.02534    0.02305   -0.00796
AFIX  43
H23   2    0.774271    0.551433    0.373979    11.00000   -1.20000
AFIX   0
C24   1    0.715550    0.574589    0.433375    11.00000    0.07752    0.06323 =
         0.15317    0.01514   -0.01073   -0.00060
AFIX  43
H24   2    0.736660    0.640301    0.435555    11.00000   -1.20000
AFIX   0
C25   1    0.660927    0.529761    0.466878    11.00000    0.08684    0.06492 =
         0.11043   -0.00561   -0.01704    0.00922
AFIX  43
H25   2    0.644215    0.565095    0.491986    11.00000   -1.20000
AFIX   0
C26   1    0.630721    0.431375    0.463108    11.00000    0.08851    0.06600 =
         0.07329    0.00429   -0.00164    0.00487
AFIX  43
H26   2    0.592136    0.402810    0.485854    11.00000   -1.20000
AFIX   0
C27   1    0.734339    0.201629    0.458873    11.00000    0.06925    0.06341 =
         0.06778    0.00232    0.00918    0.00430
C28   1    0.809289    0.249784    0.487525    11.00000    0.07697    0.07551 =
         0.08948   -0.00720   -0.00830    0.01379
AFIX  43
H28   2    0.805045    0.317897    0.488678    11.00000   -1.20000
AFIX   0
C29   1    0.891276    0.203363    0.514987    11.00000    0.09378    0.10280 =
         0.11057   -0.00644   -0.02473    0.02293
AFIX  43
H29   2    0.938904    0.240517    0.534097    11.00000   -1.20000
AFIX   0
C30   1    0.902718    0.104852    0.514287    11.00000    0.08390    0.10196 =
         0.14754    0.01477   -0.00378    0.02459
AFIX  43
H30   2    0.956569    0.073155    0.533031    11.00000   -1.20000
AFIX   0
C31   1    0.832679    0.053299    0.485175    11.00000    0.08601    0.07747 =
         0.17012    0.02006   -0.00385    0.01529
AFIX  43
H31   2    0.839803   -0.014627    0.483981    11.00000   -1.20000
AFIX   0
C32   1    0.750937    0.099376    0.457231    11.00000    0.07851    0.06629 =
         0.14394   -0.00143   -0.00479    0.00761
AFIX  43
H32   2    0.706465    0.062016    0.437112    11.00000   -1.20000
AFIX   0
C33   1    0.504964    0.230411    0.444300    11.00000    0.06762    0.05960 =
         0.06357   -0.00314   -0.00346   -0.00282
C34   1    0.478814    0.145616    0.466974    11.00000    0.06767    0.05999 =
         0.07622    0.00390   -0.00042    0.00151
AFIX  43
H34   2    0.537367    0.101053    0.473846    11.00000   -1.20000
AFIX   0
C35   1    0.369692    0.123807    0.479947    11.00000    0.07263    0.08036 =
         0.09579    0.01075    0.00292   -0.00785
AFIX  43
H35   2    0.356839    0.065193    0.494608    11.00000   -1.20000
AFIX   0
C36   1    0.281239    0.187423    0.471415    11.00000    0.07012    0.08546 =
         0.12042   -0.00135    0.00554   -0.00365
AFIX  43
H36   2    0.208544    0.173816    0.480755    11.00000   -1.20000
AFIX   0
C37   1    0.302483    0.272970    0.448442    11.00000    0.07491    0.08180 =
         0.15171    0.00892    0.01082    0.01005
AFIX  43
H37   2    0.243397    0.316970    0.441487    11.00000   -1.20000
AFIX   0
C38   1    0.412238    0.292460    0.435922    11.00000    0.07524    0.06922 =
         0.12502    0.01102    0.00268    0.00553
AFIX  43
H38   2    0.424544    0.350795    0.420962    11.00000   -1.20000
AFIX   0
C39   1    0.634873    0.213283    0.375077    11.00000    0.10101    0.07834 =
         0.06494   -0.00227    0.00556   -0.01192
C40   1    0.541779    0.220138    0.344563    11.00000    0.12900    0.08330 =
         0.07866    0.00889   -0.01924   -0.02583
AFIX  43
H40   2    0.472584    0.243239    0.354132    11.00000   -1.20000
AFIX   0
C41   1    0.547765    0.193561    0.299713    11.00000    0.18500    0.08838 =
         0.07769    0.01052   -0.01779   -0.03903
AFIX  43
H41   2    0.484491    0.201788    0.280052    11.00000   -1.20000
AFIX   0
C42   1    0.646096    0.156091    0.285576    11.00000    0.22523    0.12961 =
         0.08712   -0.01327    0.01155   -0.02101
AFIX  43
H42   2    0.650261    0.137243    0.256194    11.00000   -1.20000
AFIX   0
C43   1    0.740233    0.145759    0.314633    11.00000    0.20688    0.19661 =
         0.09367   -0.04068    0.02766    0.03766
AFIX  43
H43   2    0.807763    0.119379    0.304980    11.00000   -1.20000
AFIX   0
C44   1    0.734108    0.174513    0.357891    11.00000    0.13620    0.19027 =
         0.08779   -0.03315    0.02047    0.02749
AFIX  43
H44   2    0.799165    0.167932    0.376777    11.00000   -1.20000
AFIX   0
B1    3    0.631299    0.254593    0.426601    11.00000    0.07119    0.06628 =
         0.06437    0.00139    0.00191   -0.00173

PART 1
O3    5    0.687475    0.804378    0.365088    21.00000    0.08680    0.12270 =
         0.11832   -0.01587    0.01204   -0.00712
C45   1    0.734739    0.772250    0.325459    21.00000    0.09756    0.13220 =
         0.12031   -0.02211    0.00935   -0.00695
AFIX  23
H45A  2    0.725000    0.821621    0.302472    21.00000   -1.20000
H45B  2    0.699056    0.711659    0.315000    21.00000   -1.20000
AFIX   0
C46   1    0.860573    0.756476    0.338495    21.00000    0.09263    0.14200 =
         0.14966   -0.00848    0.01385   -0.00419
AFIX  23
H46A  2    0.874629    0.689876    0.348752    21.00000   -1.20000
H46B  2    0.907798    0.769720    0.313864    21.00000   -1.20000
AFIX   0
C47   1    0.882366    0.825192    0.373172    21.00000    0.09263    0.14200 =
         0.14966   -0.00848    0.01385   -0.00419
AFIX  23
H47A  2    0.934185    0.796887    0.395860    21.00000   -1.20000
H47B  2    0.917930    0.883579    0.361788    21.00000   -1.20000
AFIX   0
C48   1    0.777188    0.850174    0.391409    21.00000    0.09756    0.13220 =
         0.12031   -0.02211    0.00935   -0.00695
AFIX  23
H48A  2    0.767002    0.920838    0.391206    21.00000   -1.20000
H48B  2    0.776603    0.827347    0.421737    21.00000   -1.20000
AFIX   0

SAME 0.02 0.04 O3 > C48
PART 0
PART 2
O3A   5    0.672706    0.806175    0.361070   -21.00000    0.08680    0.12270 =
         0.11832   -0.01587    0.01204   -0.00712
C45A  1    0.726885    0.756109    0.326768   -21.00000    0.09756    0.13220 =
         0.12031   -0.02211    0.00935   -0.00695
AFIX  23
H45C  2    0.689155    0.769188    0.298017   -21.00000   -1.20000
H45D  2    0.729472    0.685827    0.331858   -21.00000   -1.20000
AFIX   0
C46A  1    0.846247    0.801814    0.331062   -21.00000    0.09263    0.14200 =
         0.14966   -0.00848    0.01385   -0.00419
AFIX  23
H46C  2    0.900757    0.754610    0.343794   -21.00000   -1.20000
H46D  2    0.870345    0.820420    0.302101   -21.00000   -1.20000
AFIX   0
C47A  1    0.842906    0.884093    0.358071   -21.00000    0.09263    0.14200 =
         0.14966   -0.00848    0.01385   -0.00419
AFIX  23
H47C  2    0.844737    0.943356    0.340369   -21.00000   -1.20000
H47D  2    0.908594    0.884535    0.379111   -21.00000   -1.20000
AFIX   0
C48A  1    0.740291    0.880256    0.380703   -21.00000    0.09756    0.13220 =
         0.12031   -0.02211    0.00935   -0.00695
AFIX  23
H48C  2    0.757054    0.865928    0.411775   -21.00000   -1.20000
H48D  2    0.700651    0.942735    0.378331   -21.00000   -1.20000
AFIX   0

PART 0
PART 3
O1    5    0.124380    0.760146    0.299313    31.00000    0.08439    0.23062 =
         0.09380   -0.03283   -0.01980    0.00551
O2    5    0.260986    0.723556    0.260428    31.00000    0.08439    0.23062 =
         0.09380   -0.03283   -0.01980    0.00551
N1    4    0.225029    0.749439    0.294949    31.00000    0.08334    0.09755 =
         0.07954    0.00540   -0.01556   -0.00387
PART 0
PART 4
O1A   5    0.208471    0.755572    0.302201   -31.00000    0.08439    0.23062 =
         0.09380   -0.03283   -0.01980    0.00551
O2A   5    0.320619    0.714447    0.253713   -31.00000    0.08439    0.23062 =
         0.09380   -0.03283   -0.01980    0.00551
N1A   4    0.213445    0.727805    0.261280   -31.00000    0.08334    0.09755 =
         0.07954    0.00540   -0.01556   -0.00387
HKLF 4


REM  shelxt in P 1 21/n 1
REM wR2 = 0.1597, GooF = S = 0.882, Restrained GooF = 0.884 for all data
REM R1 = 0.0592 for 4451 Fo > 4sig(Fo) and 0.1225 for all 9774 data
REM 526 parameters refined using 491 restraints

END

WGHT      0.0642      0.0000

REM Highest difference peak  0.625,  deepest hole -0.442,  1-sigma level  0.062
Q1    1   0.3414  0.6600  0.3465  11.00000  0.05    0.62
Q2    1   0.1363  0.7189  0.2837  11.00000  0.05    0.42
Q3    1   0.2553  0.7177  0.3243  11.00000  0.05    0.35
Q4    1   0.4327  0.8249  0.3710  11.00000  0.05    0.35
Q5    1   0.4222  0.7218  0.3707  11.00000  0.05    0.34
;
_shelx_res_checksum   17735

_shelx_hkl_file
;
  16  -6  -1   -0.00    6.00
  16  -6  -2   -0.00    5.49
  16  -6  -3    4.88    6.94
  16  -6  -4   -0.00    4.29
  16  -6  -5   -0.00    4.37
  16  -6  -6   -0.00    5.65
  16  -6  -7    1.65    5.12
  16  -6  -8    1.17    5.65
  16  -6  -9    0.85    5.09
 -15   0   1   -0.00    4.07
 -15   0   2   -0.00    3.92
 -15   0   3   12.27    6.94
 -15   0   4    2.62    6.34
 -15   0   5    1.84    4.33
 -15   0   6    0.00    3.96
 -15   0   7    3.66    4.38
 -15   0   8    2.55    4.86
 -15   0   9    4.40    5.04
 -15   0  10    0.00    5.69
 -15   0  11    0.18    4.18
 -15   0  12   -0.00    3.71
 -15   0  13    6.01    5.77
 -15   1   1   10.70    6.90
 -15  -1   1   12.27    7.66
 -15   1   2    1.80    3.58
 -15  -1   2    2.37    5.20
 -15   1   3    1.51    4.72
 -15  -1   3    5.89    5.11
 -15   1   4   -0.00    4.32
 -15  -1   4    0.41    3.89
 -15   1   5    8.19    7.37
 -15  -1   5   16.50    7.96
 -15   1   6    0.98    4.34
 -15  -1   6    1.18    4.47
 -15   1   7    5.10    5.26
 -15  -1   7    6.41    6.17
 -15   1   8   -0.00    3.31
 -15  -1   8    0.00    3.46
 -15   1   9    3.12    5.46
 -15  -1   9    0.31    3.84
 -15   1  10   -0.00    4.76
 -15  -1  10   -0.00    3.95
 -15   1  11    8.21    5.77
 -15  -1  11    0.00    5.15
 -15   1  12   -0.00    4.20
 -15  -1  12    5.93    5.93
 -15   1  13    5.85    6.49
 -15  -1  13    2.38    4.88
 -15   2   1    2.28    5.91
 -15  -2   1    0.00    3.48
 -15   2   2    3.60    3.91
 -15  -2   2   -0.00    4.98
 -15   2   3    6.21    5.86
 -15  -2   3   11.85    7.11
 -15   2   4    0.00    4.58
 -15  -2   4   -0.00    3.48
 -15   2   5    2.75    5.77
 -15  -2   5    3.20    5.05
 -15   2   6   -0.00    4.62
 -15  -2   6   -0.00    4.17
 -15   2   7    5.28    5.13
 -15  -2   7    0.00    4.95
 -15   2   8    3.54    4.52
 -15  -2   8   -0.00    3.96
 -15   2   9    1.91    3.72
 -15  -2   9    2.83    5.29
 -15   2  10    0.26    4.66
 -15  -2  10    3.03    5.61
 -15   2  11   -0.00    4.26
 -15  -2  11   -0.00    4.85
 -15   2  12    0.00    3.90
 -15  -2  12    3.04    4.43
 -15   2  13    8.06    6.39
 -15  -2  13    2.11    4.30
 -15   3   1   10.01    6.79
 -15  -3   1    7.45    6.41
 -15   3   2    1.47    3.62
 -15  -3   2    2.22    4.41
 -15   3   3   -0.00    4.08
 -15  -3   3    2.32    5.47
 -15   3   4    0.00    5.71
 -15  -3   4   -0.00    3.67
 -15   3   5    4.58    6.69
 -15  -3   5    0.00    4.23
 -15   3   6    2.21    4.39
 -15  -3   6   -0.00    5.33
 -15   3   7    3.65    4.95
 -15  -3   7    3.09    4.68
 -15   3   8    1.37    4.64
 -15  -3   8    2.81    4.51
 -15   3   9    0.29    3.95
 -15  -3   9    2.59    3.95
 -15   3  10   -0.00    3.97
 -15  -3  10    0.89    3.81
 -15   3  11   11.18    7.27
 -15  -3  11    7.82    6.04
 -15   3  12    3.82    4.87
 -15  -3  12    2.32    4.01
 -15   3  13    0.05    7.00
 -15   4   1    4.17    6.62
  15  -4  -1    3.41    6.51
 -15  -4   1   -0.00    4.75
 -15   4   2    0.00    4.33
  15  -4  -2    0.55    3.82
 -15  -4   2   -0.00    3.59
 -15   4   3    2.37    4.33
  15  -4  -3   -0.00    4.40
 -15  -4   3   -0.00    4.58
 -15   4   4   -0.00    4.68
  15  -4  -4    1.36    6.16
 -15  -4   4    3.41    4.21
 -15   4   5    4.59    5.26
  15  -4  -5   -0.00    5.81
 -15  -4   5    7.92    6.61
 -15   4   6    6.68    5.67
  15  -4  -6    0.00    4.48
 -15  -4   6   -0.00    3.67
 -15   4   7   -0.00    4.46
  15  -4  -7    0.00    5.61
 -15  -4   7    1.49    4.40
 -15   4   8   -0.00    4.61
  15  -4  -8   -0.00    4.79
 -15  -4   8    0.41    3.76
 -15   4   9    2.20    5.42
  15  -4  -9    2.73    5.89
 -15  -4   9    4.92    5.07
 -15   4  10    3.20    4.77
  15  -4 -10   -0.00    6.55
 -15  -4  10    2.28    4.14
 -15   4  11   -0.00    3.97
  15  -4 -11    2.26    6.55
 -15  -4  11    0.27    4.19
 -15   4  12   -0.00    2.94
 -15   4  13    4.83    5.70
 -15   5   1    0.46    4.86
  15  -5  -1    0.00    6.13
 -15  -5   1    0.98    3.25
 -15   5   2    4.45    6.55
  15  -5  -2   -0.00    7.18
 -15  -5   2   -0.00    4.44
 -15   5   3    0.48    3.19
  15  -5  -3    0.00    5.08
 -15  -5   3   -0.00    3.51
 -15   5   4    0.00    4.61
  15  -5  -4    3.93    6.17
 -15  -5   4   -0.00    3.43
 -15   5   5    1.25    3.93
  15  -5  -5   -0.00    5.45
 -15  -5   5    2.18    4.59
 -15   5   6    7.20    5.37
  15  -5  -6    1.26    5.41
 -15  -5   6   -0.00    4.78
 -15   5   7   -0.00    4.59
  15  -5  -7    5.11    6.60
 -15  -5   7    3.78    5.20
 -15   5   8   -0.00    4.20
  15  -5  -8    1.64    5.60
 -15  -5   8    0.00    3.71
 -15   5   9    0.33    4.06
  15  -5  -9    0.40    6.22
 -15  -5   9   -0.00    3.92
 -15   5  10    4.79    5.77
  15  -5 -10   -0.00    5.65
 -15  -5  10    0.19    3.50
 -15   5  11    7.05    6.29
  15  -5 -11    6.15    5.93
 -15  -5  11    6.58    6.02
 -15   5  12   -0.00    3.69
  15  -5 -12    4.11    6.96
 -15   5  13   -0.00    4.00
  15  -5 -13   -0.00    6.78
  15  -5 -14    5.91    6.38
  15  -5 -15   -0.00    5.70
  15  -5 -16    4.72    7.35
  15  -5 -17    0.43    5.86
  15  -5 -18    0.00    4.78
 -15   6   1    5.00    5.49
  15  -6  -1    2.03    6.43
 -15  -6   1   -0.00    4.30
 -15   6   2    4.42    5.11
  15  -6  -2    3.46    5.87
 -15  -6   2    0.83    3.84
 -15   6   3    4.42    6.28
  15  -6  -3    5.67    7.12
 -15  -6   3    2.67    4.15
 -15   6   4    6.72    6.94
  15  -6  -4    0.52    5.11
 -15  -6   4    6.49    5.91
 -15   6   5    6.86    5.44
  15  -6  -5   -0.00    6.28
 -15  -6   5    3.82    4.76
 -15   6   6    4.51    4.31
  15  -6  -6    0.00    4.07
 -15  -6   6    2.09    4.35
 -15   6   7    0.00    4.72
  15  -6  -7    2.23    5.82
 -15  -6   7    3.59    5.13
 -15   6   8   -0.00    3.82
  15  -6  -8   -0.00    4.77
 -15  -6   8    0.44    3.60
 -15   6   9   -0.00    3.49
  15  -6  -9    2.67    6.15
 -15  -6   9    0.00    3.99
 -15   6  10    4.34    4.66
  15  -6 -10   -0.00    6.20
 -15  -6  10    2.76    4.44
 -15   6  11    0.63    5.00
  15  -6 -11   -0.00    4.79
 -15   6  12    3.25    5.37
  15  -6 -12   -0.00    4.95
  15  -6 -13    1.73    7.69
  15  -6 -14   -0.00    4.91
  15  -6 -15    1.90    5.51
  15  -6 -16    0.91    5.74
  15  -6 -17   -0.00    5.87
 -15   7   1    5.00    4.74
  15  -7  -1   -0.00    4.77
 -15  -7   1    0.00    4.82
 -15   7   2    1.90    4.92
  15  -7  -2    2.57    6.32
 -15  -7   2    4.25    5.16
 -15   7   3    0.00    4.48
  15  -7  -3   -0.00    6.02
 -15  -7   3    3.74    4.78
 -15   7   4    3.09    5.34
  15  -7  -4    3.61    7.22
 -15  -7   4    0.75    3.38
 -15   7   5    0.39    3.58
  15  -7  -5    3.85    6.15
 -15  -7   5   -0.00    3.36
 -15   7   6    3.40    5.29
  15  -7  -6    3.16    6.30
 -15  -7   6   13.47    6.91
 -15   7   7    3.39    5.55
  15  -7  -7    0.07    4.18
 -15  -7   7    0.00    4.23
 -15   7   8    2.79    4.28
  15  -7  -8    2.46    5.09
 -15  -7   8    3.80    4.27
 -15   7   9    0.09    3.44
  15  -7  -9   -0.00    5.04
 -15  -7   9    0.10    3.63
 -15   7  10    2.32    4.25
  15  -7 -10    5.03    7.42
 -15   7  11    0.63    3.57
  15  -7 -11    0.39    5.03
  15  -7 -12   10.17    7.40
 -15   8   1   -0.00    3.52
 -15  -8   1    4.28    4.46
 -15   8   2   -0.00    3.66
 -15  -8   2    0.01    3.61
 -15   8   3    0.00    3.85
 -15  -8   3   -0.00    4.85
 -15   8   4    2.83    4.81
 -15  -8   4    6.72    5.37
 -15   8   5    1.92    3.13
 -15  -8   5   -0.00    2.75
 -15   8   6    0.00    4.87
 -15  -8   6    1.55    3.88
 -15   8   7   -0.00    3.37
 -15  -8   7   -0.00    3.19
 -15   8   8   -0.00    4.24
 -15   8   9   -0.00    4.51
 -15   8  10    0.82    3.01
 -15   9   1    3.88    5.05
 -15  -9   1   -0.00    4.19
 -15   9   2   -0.00    4.31
 -15  -9   2    0.00    4.23
 -15   9   3    1.31    3.15
 -15  -9   3    0.36    3.08
 -15   9   4    0.53    3.47
 -15  -9   4   -0.00    4.03
 -15   9   5    4.06    5.76
 -15  -9   5   -0.00    3.91
 -15   9   6    8.88    6.19
 -15  -9   6    0.00    4.37
 -15   9   7   -0.00    3.63
 -15   9   8    2.72    5.03
 -15   9   9   -0.00    3.94
 -14   0   1    3.00    4.62
 -14   0   2   11.14    7.50
 -14   0   3   -0.00    3.83
 -14   0   4   10.95    6.71
 -14   0   5   -0.00    5.55
 -14   0   6    3.76    4.71
 -14   0   7   -0.00    3.00
 -14   0   8    4.21    5.05
 -14   0   9    0.89    3.73
 -14   0  10    5.20    5.32
 -14   0  11    0.25    2.37
 -14   0  12   -0.00    3.80
 -14   0  13   -0.00    3.62
 -14   0  14    5.86    5.43
 -14   0  15   -0.00    5.24
 -14   0  16    6.31    5.18
 -14   0  17    0.06    3.45
 -14   0  18   -0.00    4.54
 -14   0  19   -0.00    6.28
 -14   0  20    0.00    4.08
 -14   1   1   -0.00    5.79
 -14  -1   1    0.99    4.36
 -14   1   2   -0.00    4.72
 -14  -1   2    0.10    4.14
 -14   1   3   -0.00    4.54
 -14  -1   3    0.01    3.34
 -14   1   4    7.96    5.56
 -14  -1   4    5.43    6.29
 -14   1   5   -0.00    4.27
 -14  -1   5   -0.00    2.79
 -14   1   6    3.00    5.97
 -14  -1   6    9.53    6.50
 -14   1   7   -0.00    2.75
 -14  -1   7    1.97    4.72
 -14   1   8    2.08    4.75
 -14  -1   8    4.76    5.62
 -14   1   9   -0.00    3.91
 -14  -1   9   -0.00    3.19
 -14   1  10   15.09    7.90
 -14  -1  10    0.16    3.48
 -14   1  11    1.14    3.25
 -14  -1  11   -0.00    3.31
 -14   1  12    3.57    4.73
 -14  -1  12    2.59    3.59
 -14   1  13   -0.00    4.17
 -14  -1  13    1.58    3.99
 -14   1  14    4.06    4.85
 -14  -1  14    4.05    5.18
 -14   1  15    0.65    3.40
 -14  -1  15    2.32    4.33
 -14   1  16   -0.00    5.05
 -14  -1  16    0.00    4.94
 -14   1  17   -0.00    4.54
 -14  -1  17    6.11    6.28
 -14   1  18    1.72    4.77
 -14  -1  18    3.45    5.68
 -14   1  19   -0.00    3.98
 -14  -1  19   -0.00    3.50
 -14   1  20    7.63    6.67
 -14   2   1    1.47    3.39
 -14  -2   1   -0.00    4.21
 -14   2   2    9.20    5.76
 -14  -2   2   15.70    7.92
 -14   2   3    0.00    4.39
 -14  -2   3    1.26    4.47
 -14   2   4   -0.00    4.18
 -14  -2   4    6.90    6.05
 -14   2   5    2.01    3.70
 -14  -2   5    1.17    3.33
 -14   2   6    9.43    5.92
 -14  -2   6   13.68    7.27
 -14   2   7    2.32    3.49
 -14  -2   7    0.53    4.69
 -14   2   8    0.19    4.35
 -14  -2   8    5.07    4.74
 -14   2   9   -0.00    4.48
 -14  -2   9    9.15    7.35
 -14   2  10   -0.00    2.79
 -14  -2  10    2.83    4.92
 -14   2  11   -0.00    3.49
 -14  -2  11    2.24    3.26
 -14   2  12   10.84    6.14
 -14  -2  12    5.95    5.37
 -14   2  13    0.00    3.83
 -14  -2  13    6.43    6.18
 -14   2  14    9.40    7.05
 -14  -2  14    1.85    4.44
 -14   2  15    3.49    4.71
 -14  -2  15   -0.00    5.47
 -14   2  16    2.61    5.76
 -14  -2  16    0.98    3.60
 -14   2  17    0.00    5.07
 -14  -2  17    0.46    3.13
 -14   2  18   -0.00    4.19
 -14  -2  18    3.51    6.27
 -14   2  19   -0.00    4.74
 -14  -2  19   -0.00    6.66
 -14   2  20    0.00    4.82
 -14   3   1   -0.00    2.47
  14  -3  -1    3.25    6.17
 -14  -3   1    0.44    4.89
 -14   3   2   -0.00    3.81
  14  -3  -2    0.00    6.65
 -14  -3   2   -0.00    5.14
 -14   3   3   -0.00    4.49
  14  -3  -3    8.08   10.30
 -14  -3   3    1.67    3.42
 -14   3   4    1.62    4.52
  14  -3  -4   -0.00    4.85
 -14  -3   4   -0.00    4.46
 -14   3   5    0.43    3.79
  14  -3  -5   -0.00    3.71
 -14  -3   5   -0.00    5.07
 -14   3   6   11.58    6.43
  14  -3  -6    5.67    7.42
 -14  -3   6   16.00    7.78
 -14   3   7    0.29    3.99
  14  -3  -7    0.99    5.14
 -14  -3   7   -0.00    4.30
 -14   3   8    3.52    4.81
  14  -3  -8    3.85    7.39
 -14  -3   8    2.02    4.65
 -14   3   9    2.14    4.29
  14  -3  -9    3.55    6.22
 -14  -3   9   -0.00    5.06
 -14   3  10    7.40    5.66
  14  -3 -10    7.27    6.79
 -14  -3  10    7.42    5.75
 -14   3  11    2.31    3.50
  14  -3 -11    1.88    5.49
 -14  -3  11    1.49    4.26
 -14   3  12   -0.00    4.77
  14  -3 -12    3.12    6.19
 -14  -3  12   -0.00    4.87
 -14   3  13    1.17    3.28
  14  -3 -13   -0.00    4.57
 -14  -3  13    4.38    6.03
 -14   3  14    1.22    4.30
  14  -3 -14    2.74    4.79
 -14  -3  14    5.31    5.14
 -14   3  15    0.00    5.30
  14  -3 -15    8.47    8.35
 -14  -3  15    7.76    5.69
 -14   3  16   -0.00    5.29
 -14  -3  16    6.78    6.11
 -14   3  17   -0.00    4.96
 -14  -3  17    8.66    6.02
 -14   3  18    2.68    5.34
 -14  -3  18   -0.00    3.47
 -14   3  19    0.80    3.94
 -14  -3  19   -0.00    4.46
 -14   3  20    5.15    5.90
 -14   4   1   -0.00    4.13
  14  -4  -1    3.00    5.79
 -14  -4   1    8.21    5.39
 -14   4   2   12.40    6.53
  14  -4  -2   10.29    7.50
 -14  -4   2    0.59    3.23
 -14   4   3   -0.00    4.16
  14  -4  -3    6.83    7.26
 -14  -4   3    0.62    4.14
 -14   4   4    1.45    4.60
  14  -4  -4   -0.00    4.71
 -14  -4   4    2.46    4.08
 -14   4   5   -0.00    5.21
  14  -4  -5    6.67    6.37
 -14  -4   5    3.47    4.86
 -14   4   6   -0.00    4.50
  14  -4  -6    4.84    5.54
 -14  -4   6    0.00    3.64
 -14   4   7    4.40    4.64
 -14  -4   7   -0.00    4.33
 -14   4   8    1.61    3.83
 -14  -4   8    5.11    5.02
 -14   4   9   -0.00    3.85
  14  -4  -9    0.91    3.37
 -14  -4   9    0.00    3.79
 -14   4  10   14.34    7.97
  14  -4 -10    9.55    8.48
 -14  -4  10    0.00    3.36
 -14   4  11    6.29    5.10
  14  -4 -11   -0.00    4.47
 -14  -4  11   -0.00    3.71
 -14   4  12    6.93    6.23
  14  -4 -12    4.55    7.53
 -14  -4  12   13.62    6.93
 -14   4  13    4.71    4.94
  14  -4 -13    1.98    5.75
 -14  -4  13   16.13    7.80
 -14   4  14   18.43    8.18
  14  -4 -14    0.00    6.38
 -14  -4  14    1.11    4.66
 -14   4  15   -0.00    4.81
  14  -4 -15   -0.00    5.19
 -14  -4  15    6.77    6.56
 -14   4  16    4.33    6.20
  14  -4 -16    1.29    4.99
 -14  -4  16    1.85    4.75
 -14   4  17    0.00    4.52
  14  -4 -17   -0.00    6.28
 -14  -4  17   -0.00    2.89
 -14   4  18    0.00    4.81
  14  -4 -18    7.66    8.44
 -14  -4  18   -0.00    4.54
 -14   4  19    3.00    4.24
  14  -4 -19    0.00    8.28
 -14   4  20   -0.00    4.73
  14  -4 -20    1.06    7.91
  14  -4 -21   -0.00    4.01
 -14   5   1    8.83    5.77
  14  -5  -1   -0.00    3.95
 -14  -5   1   -0.00    3.89
 -14   5   2    0.37    4.15
  14  -5  -2    1.93    5.94
 -14  -5   2   -0.00    4.41
 -14   5   3   -0.00    4.18
  14  -5  -3   -0.00    5.99
 -14  -5   3    0.00    4.19
 -14   5   4   -0.00    4.97
  14  -5  -4   -0.00    4.70
 -14  -5   4    0.00    3.58
 -14   5   5    2.73    4.98
  14  -5  -5   -0.00    7.07
 -14  -5   5    4.33    4.55
 -14   5   6    1.11    4.00
  14  -5  -6   -0.00    5.38
 -14  -5   6    8.91    5.85
 -14   5   7    5.90    4.89
  14  -5  -7    5.08    6.94
 -14  -5   7    3.15    4.53
 -14   5   8    2.00    5.21
  14  -5  -8    2.40    5.29
 -14  -5   8    3.80    4.84
 -14   5   9    2.19    4.72
  14  -5  -9   -0.00    4.45
 -14  -5   9    9.57    5.81
 -14   5  10   12.12    6.62
  14  -5 -10    3.62    5.84
 -14  -5  10    2.79    4.78
 -14   5  11    7.77    6.47
  14  -5 -11    1.92    5.15
 -14  -5  11   -0.00    3.16
 -14   5  12    2.76    5.02
  14  -5 -12    5.15    6.91
 -14  -5  12    2.43    4.62
 -14   5  13    0.39    5.04
  14  -5 -13    1.84    6.25
 -14  -5  13   -0.00    4.00
 -14   5  14   -0.00    4.93
  14  -5 -14   -0.00    6.72
 -14  -5  14   -0.00    4.36
 -14   5  15    0.00    3.54
  14  -5 -15    0.66    4.34
 -14  -5  15    3.00    5.05
 -14   5  16    8.02    5.80
  14  -5 -16    1.89    6.44
 -14  -5  16   10.40    5.99
 -14   5  17    5.08    5.38
  14  -5 -17    4.56    5.48
 -14  -5  17    0.60    3.47
 -14   5  18    0.00    4.85
  14  -5 -18    3.14    5.75
 -14  -5  18    1.44    3.98
 -14   5  19    0.00    4.42
  14  -5 -19   -0.00    5.54
 -14   5  20    4.06    4.51
  14  -5 -20   -0.00    4.71
  14  -5 -21    0.00    7.75
  14  -5 -22   -0.00    5.03
  14  -5 -23   -0.00    4.87
  14  -5 -24   -0.00    6.31
 -14   6   1   -0.00    4.11
  14  -6  -1    0.06    6.05
 -14  -6   1    0.00    4.43
 -14   6   2    3.26    4.84
  14  -6  -2    2.19    6.48
 -14  -6   2    3.39    5.33
 -14   6   3    0.91    4.13
  14  -6  -3   11.51    8.35
 -14  -6   3   -0.00    4.46
 -14   6   4    5.48    4.69
  14  -6  -4    3.65    6.63
 -14  -6   4   10.86    6.46
 -14   6   5   -0.00    2.71
  14  -6  -5   -0.00    4.59
 -14  -6   5   -0.00    4.82
 -14   6   6   -0.00    3.68
  14  -6  -6    3.75    5.86
 -14  -6   6    5.21    4.84
 -14   6   7   -0.00    4.13
  14  -6  -7    4.84    6.68
 -14  -6   7   12.09    7.30
 -14   6   8    2.57    3.65
  14  -6  -8    1.49    5.20
 -14  -6   8    1.24    4.27
 -14   6   9    3.75    4.74
  14  -6  -9   -0.00    5.13
 -14  -6   9   -0.00    3.34
 -14   6  10    2.02    4.81
  14  -6 -10   -0.00    5.67
 -14  -6  10    2.30    4.47
 -14   6  11    3.36    4.57
  14  -6 -11    3.00    4.72
 -14  -6  11    4.48    4.54
 -14   6  12   -0.00    3.90
  14  -6 -12   -0.00    4.90
 -14  -6  12    0.04    3.21
 -14   6  13    4.26    4.96
  14  -6 -13    2.14    5.79
 -14  -6  13    4.77    5.87
 -14   6  14    5.57    4.90
  14  -6 -14   -0.00    6.61
 -14  -6  14   -0.00    3.60
 -14   6  15   -0.00    4.19
  14  -6 -15    3.25    6.85
 -14  -6  15    0.42    4.86
 -14   6  16    5.28    5.70
  14  -6 -16   -0.00    5.46
 -14  -6  16    2.04    5.28
 -14   6  17    1.73    5.15
  14  -6 -17    0.00    6.58
 -14  -6  17    1.34    4.83
 -14   6  18    0.00    4.51
  14  -6 -18    0.00    6.86
 -14   6  19    2.79    5.35
  14  -6 -19    1.66    5.83
  14  -6 -20   -0.00    6.45
  14  -6 -21   -0.00    6.14
  14  -6 -22    0.00    4.54
 -14   7   1    0.08    4.37
  14  -7  -1    0.00    4.15
 -14  -7   1    5.87    5.23
 -14   7   2    0.11    4.54
  14  -7  -2    0.22    4.66
 -14  -7   2    0.58    4.10
 -14   7   3   -0.00    5.68
  14  -7  -3    1.83    6.03
 -14  -7   3   -0.00    4.40
 -14   7   4    0.84    4.32
  14  -7  -4   -0.00    6.58
 -14  -7   4   -0.00    4.24
 -14   7   5    4.58    5.75
  14  -7  -5    9.05    8.42
 -14  -7   5    1.31    4.36
 -14   7   6    0.57    3.71
  14  -7  -6   -0.00    6.79
 -14  -7   6    0.19    3.67
 -14   7   7    3.86    4.90
  14  -7  -7    3.70    6.06
 -14  -7   7   -0.00    3.21
 -14   7   8    0.00    4.64
  14  -7  -8   -0.00    6.23
 -14  -7   8   -0.00    3.13
 -14   7   9    2.31    4.71
  14  -7  -9    8.17    6.83
 -14  -7   9   -0.00    3.92
 -14   7  10    1.46    4.64
  14  -7 -10    4.30    5.73
 -14  -7  10    2.93    3.97
 -14   7  11    5.51    5.23
  14  -7 -11    1.47    5.23
 -14  -7  11    5.66    4.97
 -14   7  12    1.35    4.31
  14  -7 -12   -0.00    4.89
 -14  -7  12   -0.00    3.80
 -14   7  13   -0.00    3.35
  14  -7 -13   -0.00    6.78
 -14  -7  13    5.48    5.01
 -14   7  14   -0.00    4.02
  14  -7 -14    1.21    7.16
 -14  -7  14   -0.00    3.90
 -14   7  15   -0.00    4.27
  14  -7 -15    1.52    4.77
 -14  -7  15    2.39    4.04
 -14   7  16   -0.00    3.46
  14  -7 -16    0.00    5.79
 -14  -7  16    0.00    4.00
 -14   7  17    5.76    5.54
  14  -7 -17   -0.00    4.52
 -14  -7  17    5.80    6.07
 -14   7  18    0.00    4.46
  14  -7 -18    0.00    4.38
 -14   7  19    0.28    4.23
 -14   8   1    2.43    4.79
  14  -8  -1    7.07    7.56
 -14  -8   1   -0.00    4.30
 -14   8   2    2.11    4.66
  14  -8  -2    5.04    6.39
 -14  -8   2   -0.00    3.13
 -14   8   3   13.95    7.48
  14  -8  -3    9.84    7.42
 -14  -8   3    4.02    5.04
 -14   8   4   -0.00    4.54
  14  -8  -4    5.36    6.95
 -14  -8   4   -0.00    4.16
 -14   8   5    2.38    3.70
  14  -8  -5   -0.00    6.05
 -14  -8   5   -0.00    4.34
 -14   8   6   -0.00    3.52
  14  -8  -6    5.54    6.28
 -14  -8   6    3.03    4.25
 -14   8   7   -0.00    3.41
  14  -8  -7    0.29    4.66
 -14  -8   7    6.43    4.77
 -14   8   8    1.39    4.20
  14  -8  -8    3.09    4.24
 -14  -8   8   -0.00    3.91
 -14   8   9   -0.00    4.30
  14  -8  -9    4.39    6.85
 -14  -8   9    3.90    4.61
 -14   8  10    2.11    4.15
  14  -8 -10   -0.00    4.50
 -14  -8  10    2.72    4.64
 -14   8  11    0.00    4.69
  14  -8 -11   -0.00    5.30
 -14  -8  11    2.96    5.04
 -14   8  12    1.55    4.32
  14  -8 -12    1.61    4.83
 -14  -8  12   -0.00    3.80
 -14   8  13    1.30    3.99
  14  -8 -13    5.28    6.63
 -14  -8  13    4.99    6.00
 -14   8  14    0.00    3.73
  14  -8 -14   -0.00    5.32
 -14  -8  14   -0.00    3.70
 -14   8  15    2.70    4.14
 -14  -8  15    0.00    4.39
 -14   8  16   -0.00    4.29
 -14  -8  16    0.14    3.66
 -14   8  17   -0.00    3.69
 -14   8  18    2.65    3.85
 -14   8  19   -0.00    5.15
 -14   9   1   -0.00    4.85
  14  -9  -1    0.31    5.57
 -14  -9   1    3.22    4.69
 -14   9   2   -0.00    3.72
  14  -9  -2   -0.00    5.48
 -14  -9   2   -0.00    3.72
 -14   9   3    0.45    3.54
  14  -9  -3    0.00    5.45
 -14  -9   3   -0.00    4.87
 -14   9   4   -0.00    4.00
  14  -9  -4    2.36    6.00
 -14  -9   4    3.96    4.92
 -14   9   5    1.11    3.85
  14  -9  -5    9.82    9.02
 -14  -9   5    8.85    5.70
 -14   9   6   -0.00    4.16
  14  -9  -6   -0.00    4.82
 -14  -9   6   -0.00    2.08
 -14   9   7   -0.00    4.31
  14  -9  -7    2.59    5.01
 -14  -9   7    4.26    4.18
 -14   9   8    3.15    4.98
 -14  -9   8    1.17    3.42
 -14   9   9    3.26    5.33
 -14  -9   9   -0.00    4.20
 -14   9  10   -0.00    4.28
 -14  -9  10   -0.00    3.87
 -14   9  11    1.42    4.11
 -14  -9  11    8.63    6.46
 -14   9  12    0.67    3.63
 -14  -9  12   -0.00    4.21
 -14   9  13    6.60    5.59
 -14  -9  13    3.52    4.86
 -14  -9  14   -0.00    3.57
 -14  -9  15    2.41    4.86
 -14 -10  14    1.10    4.56
 -13   0   1   29.55   10.01
 -13   0   2    0.00    3.91
 -13   0   3    1.24    5.10
 -13   0   4   -0.00    3.38
 -13   0   5   13.91    7.52
 -13   0   6    0.13    3.45
 -13   0   7   17.02    7.22
 -13   0   8    1.95    4.10
 -13   0   9    5.58    5.30
 -13   0  10    1.62    3.79
 -13   0  11   19.78    8.33
 -13   0  12   -0.00    3.48
 -13   0  13   19.97    8.85
 -13   0  14    0.06    4.48
 -13   0  15    1.39    4.61
 -13   0  16   -0.00    3.87
 -13   0  17   12.89    7.67
 -13   0  18    4.53    5.59
 -13   0  19    7.30    6.11
 -13   0  20    7.12    5.85
 -13   0  21   -0.00    5.17
 -13   0  22   -0.00    3.71
 -13   0  23    5.56    7.02
 -13   0  24   -0.00    4.33
 -13   1   1    0.00    3.35
  13  -1  -1   -0.00    4.58
 -13  -1   1   -0.00    5.20
 -13   1   2    0.24    4.11
  13  -1  -2   -0.00    4.29
 -13  -1   2    2.27    3.93
 -13   1   3   13.52    6.54
  13  -1  -3    4.11    5.83
 -13  -1   3   -0.00    4.62
 -13   1   4    4.69    5.17
  13  -1  -4    3.03    5.04
 -13  -1   4    4.36    5.60
 -13   1   5   43.33   12.10
  13  -1  -5   14.94    9.04
 -13  -1   5   51.15   12.54
 -13   1   6    0.00    3.68
  13  -1  -6    2.14    4.50
 -13  -1   6    0.29    4.39
 -13   1   7    3.39    5.39
  13  -1  -7   13.34    8.43
 -13  -1   7    0.70    4.03
 -13   1   8    0.91    2.77
  13  -1  -8    1.35    4.99
 -13  -1   8   -0.00    4.06
 -13   1   9   10.63    7.42
  13  -1  -9   18.34   10.25
 -13  -1   9   24.70    9.08
 -13   1  10    3.76    4.40
  13  -1 -10    0.00    4.39
 -13  -1  10    2.68    3.60
 -13   1  11    3.96    5.32
 -13  -1  11    0.00    4.92
 -13   1  12    2.00    2.29
 -13  -1  12    5.36    5.12
 -13   1  13    0.12    4.27
 -13  -1  13   -0.00    3.42
 -13   1  14    3.51    5.75
 -13  -1  14    1.71    3.92
 -13   1  15    4.41    5.86
 -13  -1  15   16.76    8.72
 -13   1  16    2.53    4.73
 -13  -1  16    2.98    3.60
 -13   1  17   -0.00    3.63
 -13  -1  17   -0.00    5.50
 -13   1  18    4.25    6.14
 -13  -1  18    0.88    4.34
 -13   1  19    3.24    5.97
 -13  -1  19   -0.00    5.37
 -13   1  20    0.32    3.69
 -13  -1  20    3.42    4.80
 -13   1  21    0.00    4.97
 -13  -1  21    7.71    6.53
 -13   1  22   -0.00    4.27
 -13  -1  22   -0.00    5.44
 -13   1  23   -0.00    2.86
 -13  -1  23   -0.00    4.70
 -13   1  24   -0.00    5.18
 -13  -1  24   -0.00    6.46
 -13   2   1   28.69    9.59
  13  -2  -1   10.63    8.65
 -13  -2   1   19.95    8.22
 -13   2   2    3.29    4.06
  13  -2  -2    3.89    6.16
 -13  -2   2   -0.00    4.54
 -13   2   3    7.47    5.48
  13  -2  -3   -0.00    5.83
 -13  -2   3    2.45    4.28
 -13   2   4    6.34    5.43
  13  -2  -4    4.43    6.42
 -13  -2   4   -0.00    4.09
 -13   2   5   -0.00    2.99
  13  -2  -5   -0.00    5.07
 -13  -2   5    0.00    4.03
 -13   2   6    0.00    4.30
  13  -2  -6    2.52    5.31
 -13  -2   6    0.00    4.13
 -13   2   7   26.01    9.28
  13  -2  -7    4.95    6.20
 -13  -2   7   30.04    9.69
 -13   2   8   -0.00    3.94
  13  -2  -8   -0.00    4.79
 -13  -2   8    3.20    4.19
 -13   2   9    3.79    4.20
  13  -2  -9   -0.00    5.10
 -13  -2   9    4.30    5.22
 -13   2  10    4.18    5.18
  13  -2 -10    0.92    4.35
 -13  -2  10    0.00    4.77
 -13   2  11   17.40    7.99
  13  -2 -11    9.76    8.22
 -13  -2  11   15.86    7.20
 -13   2  12    0.27    4.62
  13  -2 -12    0.89    4.77
 -13  -2  12    1.22    4.45
 -13   2  13    8.52    5.43
  13  -2 -13   10.37    8.78
 -13  -2  13   15.37    7.03
 -13   2  14   -0.00    4.53
  13  -2 -14    0.12    5.48
 -13  -2  14    1.07    4.28
 -13   2  15    1.87    5.22
  13  -2 -15    2.12    6.42
 -13  -2  15    0.00    4.64
 -13   2  16   -0.00    4.64
  13  -2 -16    1.07    5.13
 -13  -2  16    4.61    5.09
 -13   2  17    6.64    5.24
  13  -2 -17   -0.00    6.16
 -13  -2  17    6.25    5.78
 -13   2  18    7.99    6.14
 -13  -2  18   -0.00    3.05
 -13   2  19    0.84    4.09
 -13  -2  19    0.00    4.37
 -13   2  20   -0.00    2.63
 -13  -2  20    0.00    4.43
 -13   2  21    3.05    4.78
 -13  -2  21    0.17    5.49
 -13   2  22    0.15    4.31
 -13  -2  22    0.00    4.42
 -13   2  23    4.63    6.69
 -13  -2  23   10.62    7.41
 -13   2  24    8.64    6.03
 -13  -2  24   -0.00    6.91
 -13   3   1   -0.00    4.37
  13  -3  -1   -0.00    4.42
 -13  -3   1    0.69    4.06
 -13   3   2    1.58    3.71
  13  -3  -2    4.95    4.91
 -13  -3   2   -0.00    4.18
 -13   3   3    0.40    3.77
  13  -3  -3   -0.00    4.77
 -13  -3   3    6.64    4.68
 -13   3   4    3.42    4.87
  13  -3  -4    0.89    5.32
 -13  -3   4    0.71    3.88
 -13   3   5   18.05    8.08
  13  -3  -5    9.06    7.49
 -13  -3   5    6.57    5.51
 -13   3   6    0.64    4.98
  13  -3  -6   -0.00    3.72
 -13  -3   6    2.12    3.73
 -13   3   7    1.32    3.72
  13  -3  -7    1.60    4.63
 -13  -3   7    0.96    3.35
 -13   3   8   -0.00    4.50
  13  -3  -8    0.46    4.38
 -13  -3   8   -0.00    3.06
 -13   3   9    6.79    5.31
  13  -3  -9    6.20    5.86
 -13  -3   9   22.83    8.46
 -13   3  10    5.80    5.27
  13  -3 -10   -0.00    4.97
 -13  -3  10    0.77    3.92
 -13   3  11    8.45    6.30
  13  -3 -11    8.14    7.23
 -13  -3  11    6.69    5.73
 -13   3  12   -0.00    4.90
  13  -3 -12    8.73    7.81
 -13  -3  12   -0.00    3.94
 -13   3  13    5.17    4.51
  13  -3 -13    3.40    7.19
 -13  -3  13   -0.00    3.58
 -13   3  14   -0.00    4.34
  13  -3 -14   -0.00    5.96
 -13  -3  14    1.63    4.48
 -13   3  15    0.53    4.16
  13  -3 -15   -0.00    4.64
 -13  -3  15   15.93    7.51
 -13   3  16    2.88    5.38
  13  -3 -16    7.39    7.79
 -13  -3  16   -0.00    4.37
 -13   3  17    3.77    4.54
  13  -3 -17    0.00    4.35
 -13  -3  17   -0.00    4.39
 -13   3  18    5.55    5.08
  13  -3 -18    7.99    7.12
 -13  -3  18   -0.00    3.36
 -13   3  19    4.94    5.98
  13  -3 -19   10.81    9.04
 -13  -3  19    4.70    5.19
 -13   3  20    3.00    5.33
  13  -3 -20    2.64    7.05
 -13  -3  20   -0.00    4.93
 -13   3  21    4.49    5.06
  13  -3 -21   -0.00    4.28
 -13  -3  21    5.93    5.43
 -13   3  22   -0.00    4.00
  13  -3 -22   -0.00    5.58
 -13  -3  22   -0.00    3.56
 -13   3  23   -0.00    4.07
 -13  -3  23    1.25    6.68
 -13   3  24   -0.00    5.62
 -13   4   1   14.66    6.83
  13  -4  -1    2.99    5.95
 -13  -4   1    4.98    5.14
 -13   4   2    0.03    4.29
  13  -4  -2    2.12    5.07
 -13  -4   2    0.00    3.18
 -13   4   3    1.59    3.79
  13  -4  -3    0.24    5.73
 -13  -4   3    4.40    4.98
 -13   4   4   -0.00    4.13
  13  -4  -4    0.00    4.33
 -13  -4   4    0.14    3.66
 -13   4   5    0.00    3.84
  13  -4  -5    1.13    5.95
 -13  -4   5    0.00    3.09
 -13   4   6    2.73    4.99
  13  -4  -6    3.82    5.15
 -13  -4   6    2.44    4.41
 -13   4   7    4.78    5.03
  13  -4  -7    1.30    5.68
 -13  -4   7    5.37    4.57
 -13   4   8   -0.00    2.75
  13  -4  -8    3.16    5.83
 -13  -4   8    4.22    4.50
 -13   4   9   -0.00    4.09
  13  -4  -9    7.63    6.13
 -13  -4   9   -0.00    3.38
 -13   4  10   -0.00    4.35
  13  -4 -10   -0.00    5.78
 -13  -4  10   -0.00    4.13
 -13   4  11    4.79    5.65
  13  -4 -11   -0.00    4.82
 -13  -4  11   11.28    6.44
 -13   4  12    3.73    4.70
  13  -4 -12   -0.00    5.76
 -13  -4  12    7.59    5.31
 -13   4  13   21.30    8.59
  13  -4 -13   -0.00    5.77
 -13  -4  13   16.07    7.55
 -13   4  14    1.15    3.94
  13  -4 -14    1.89    4.60
 -13  -4  14    4.59    4.97
 -13   4  15   -0.00    3.67
  13  -4 -15   -0.00    4.77
 -13  -4  15   -0.00    4.29
 -13   4  16   -0.00    3.89
  13  -4 -16    7.97    6.89
 -13  -4  16    0.54    4.58
 -13   4  17    7.66    5.73
  13  -4 -17    0.00    4.87
 -13  -4  17   -0.00    4.79
 -13   4  18    4.59    5.40
  13  -4 -18    4.94    6.69
 -13  -4  18   -0.00    3.63
 -13   4  19    6.17    6.31
  13  -4 -19   -0.00    5.35
 -13  -4  19    3.14    4.83
 -13   4  20   -0.00    4.48
  13  -4 -20    3.52    6.51
 -13  -4  20    2.93    4.38
 -13   4  21    5.36    6.30
  13  -4 -21   -0.00    4.73
 -13  -4  21   -0.00    4.71
 -13   4  22    3.27    5.47
  13  -4 -22    4.71    7.46
 -13  -4  22    1.75    5.67
 -13   4  23   -0.00    4.24
  13  -4 -23    6.89    8.00
 -13  -4  23    5.89    5.37
 -13   4  24    0.00    5.45
  13  -4 -24    5.84    9.10
  13  -4 -25   -0.00    5.52
  13  -4 -26    0.00    7.52
 -13   5   1    1.67    4.18
  13  -5  -1    4.69    6.57
 -13  -5   1    7.89    5.43
 -13   5   2   -0.00    3.43
  13  -5  -2   -0.00    4.55
 -13  -5   2   -0.00    3.55
 -13   5   3    0.00    4.49
  13  -5  -3    9.25    6.47
 -13  -5   3    0.00    3.80
 -13   5   4   -0.00    4.31
  13  -5  -4   -0.00    4.46
 -13  -5   4   -0.00    4.40
 -13   5   5    2.12    3.21
  13  -5  -5    2.71    5.88
 -13  -5   5    9.99    6.19
 -13   5   6    0.00    4.51
  13  -5  -6    6.55    6.88
 -13  -5   6    4.42    4.86
 -13   5   7    0.78    4.20
  13  -5  -7    2.47    4.86
 -13  -5   7    0.68    4.06
 -13   5   8    4.49    5.25
  13  -5  -8   -0.00    4.26
 -13  -5   8    0.55    3.08
 -13   5   9   10.48    7.03
  13  -5  -9    2.38    6.09
 -13  -5   9   10.01    6.03
 -13   5  10    1.40    4.96
  13  -5 -10   10.53    8.18
 -13  -5  10   13.22    7.10
 -13   5  11   -0.00    3.58
  13  -5 -11    3.35    5.15
 -13  -5  11   11.53    6.76
 -13   5  12    1.85    4.80
  13  -5 -12   -0.00    6.66
 -13  -5  12   -0.00    3.24
 -13   5  13    3.42    4.66
  13  -5 -13    2.07    5.38
 -13  -5  13   -0.00    3.63
 -13   5  14    3.35    4.58
  13  -5 -14    5.49    7.10
 -13  -5  14   10.61    6.26
 -13   5  15    5.51    6.04
  13  -5 -15   -0.00    7.31
 -13  -5  15   15.86    7.86
 -13   5  16    2.42    4.83
  13  -5 -16    1.39    5.16
 -13  -5  16    5.06    4.84
 -13   5  17    4.88    5.91
  13  -5 -17   -0.00    5.27
 -13  -5  17   -0.00    4.34
 -13   5  18   -0.00    3.80
  13  -5 -18    9.90    8.15
 -13  -5  18    4.39    4.99
 -13   5  19    7.92    6.47
  13  -5 -19   -0.00    5.02
 -13  -5  19    0.00    5.12
 -13   5  20    2.65    4.99
  13  -5 -20   -0.00    5.07
 -13  -5  20   -0.00    2.82
 -13   5  21    1.95    5.13
  13  -5 -21    4.16    6.40
 -13  -5  21   -0.00    4.28
 -13   5  22    0.38    3.24
  13  -5 -22   -0.00    5.32
 -13  -5  22   -0.00    4.92
 -13   5  23    0.00    5.27
  13  -5 -23   -0.00    5.87
 -13   5  24    3.26    5.79
  13  -5 -24    1.03    6.76
  13  -5 -25    2.18    6.45
  13  -5 -26   -0.00    6.88
  13  -5 -27   -0.00    7.04
  13  -5 -28   -0.00    5.35
 -13   6   1    2.64    4.69
  13  -6  -1    3.20    5.65
 -13  -6   1   10.05    6.15
 -13   6   2    2.38    4.19
  13  -6  -2   -0.00    3.71
 -13  -6   2    6.58    5.54
 -13   6   3    0.00    4.09
  13  -6  -3   -0.00    4.20
 -13  -6   3    1.22    3.53
 -13   6   4    7.34    5.97
  13  -6  -4    1.63    4.55
 -13  -6   4    4.22    5.26
 -13   6   5   -0.00    4.32
  13  -6  -5    0.00    4.74
 -13  -6   5   -0.00    3.13
 -13   6   6    1.07    4.10
  13  -6  -6    0.83    4.57
 -13  -6   6   23.21    8.93
 -13   6   7    4.76    5.20
  13  -6  -7    6.72    6.38
 -13  -6   7    5.92    5.54
 -13   6   8    2.72    4.83
  13  -6  -8    1.35    6.09
 -13  -6   8    7.70    5.73
 -13   6   9    0.00    3.65
  13  -6  -9   -0.00    5.09
 -13  -6   9    2.09    4.13
 -13   6  10    3.39    4.64
  13  -6 -10   -0.00    5.66
 -13  -6  10    5.22    4.89
 -13   6  11   -0.00    3.90
  13  -6 -11   -0.00    6.01
 -13  -6  11    4.39    5.25
 -13   6  12    7.98    6.28
  13  -6 -12    9.86    7.64
 -13  -6  12   10.39    6.16
 -13   6  13    4.77    5.70
  13  -6 -13    2.02    4.41
 -13  -6  13    7.65    6.26
 -13   6  14   -0.00    3.46
  13  -6 -14    1.08    5.24
 -13  -6  14   -0.00    4.61
 -13   6  15    3.08    5.11
  13  -6 -15   -0.00    4.71
 -13  -6  15    3.11    4.68
 -13   6  16   -0.00    4.64
  13  -6 -16    2.19    7.01
 -13  -6  16   -0.00    4.41
 -13   6  17   -0.00    3.95
  13  -6 -17   -0.00    4.77
 -13  -6  17    0.00    4.09
 -13   6  18   -0.00    4.21
  13  -6 -18   -0.00    5.09
 -13  -6  18    0.13    3.37
 -13   6  19   -0.00    5.21
  13  -6 -19   -0.00    4.85
 -13  -6  19    0.61    3.86
 -13   6  20    0.09    4.19
  13  -6 -20   -0.00    5.21
 -13  -6  20   -0.00    3.51
 -13   6  21   -0.00    4.85
  13  -6 -21   -0.00    5.08
 -13  -6  21    3.89    5.47
 -13   6  22    3.39    5.24
  13  -6 -22    4.45    7.14
 -13  -6  22    5.09    5.20
 -13   6  23    0.61    5.56
  13  -6 -23   -0.00    6.20
 -13   6  24   -0.00    3.75
  13  -6 -24    5.84    6.26
  13  -6 -25   -0.00    5.51
 -13   7   1    0.51    3.92
  13  -7  -1   -0.00    4.13
 -13  -7   1    1.75    3.83
 -13   7   2    0.00    3.54
  13  -7  -2    3.36    4.91
 -13  -7   2    2.54    4.15
 -13   7   3    0.19    3.87
  13  -7  -3   -0.00    4.57
 -13  -7   3   -0.00    4.37
 -13   7   4   13.26    7.97
  13  -7  -4    7.03    6.38
 -13  -7   4   17.17    7.81
 -13   7   5   11.35    6.29
  13  -7  -5    6.41    8.11
 -13  -7   5    1.35    3.58
 -13   7   6    0.00    3.58
  13  -7  -6    7.05    6.27
 -13  -7   6    0.40    3.01
 -13   7   7    1.00    3.14
  13  -7  -7   -0.00    4.88
 -13  -7   7    0.34    2.95
 -13   7   8    0.00    4.75
  13  -7  -8   -0.00    4.62
 -13  -7   8    1.20    3.08
 -13   7   9    0.97    4.27
  13  -7  -9    4.05    5.79
 -13  -7   9   -0.00    3.38
 -13   7  10    3.03    5.08
  13  -7 -10    2.30    6.02
 -13  -7  10    4.94    5.40
 -13   7  11    2.71    4.68
  13  -7 -11    2.15    5.41
 -13  -7  11   -0.00    4.06
 -13   7  12   -0.00    3.42
  13  -7 -12    6.34    6.74
 -13  -7  12    0.00    3.00
 -13   7  13    2.46    3.80
  13  -7 -13    4.65    7.53
 -13  -7  13    0.00    2.78
 -13   7  14    1.77    3.85
  13  -7 -14    5.20    6.31
 -13  -7  14    3.90    5.65
 -13   7  15   -0.00    5.18
  13  -7 -15    1.53    6.08
 -13  -7  15    1.18    4.24
 -13   7  16    4.10    5.29
  13  -7 -16    0.00    4.18
 -13  -7  16   -0.00    4.54
 -13   7  17   -0.00    3.42
  13  -7 -17    0.36    5.69
 -13  -7  17   -0.00    3.90
 -13   7  18    3.42    5.43
  13  -7 -18    9.69    9.22
 -13  -7  18   -0.00    4.51
 -13   7  19    1.80    4.75
  13  -7 -19   -0.00    6.09
 -13  -7  19    0.37    3.77
 -13   7  20    3.46    5.55
  13  -7 -20   -0.00    6.94
 -13  -7  20    3.10    4.33
 -13   7  21   -0.00    4.80
  13  -7 -21    5.64    6.22
 -13  -7  21   -0.00    4.82
 -13   7  22   -0.00    4.76
  13  -7 -22   -0.00    5.22
 -13   7  23    0.20    3.88
 -13   7  24   -0.00    5.00
 -13   8   1    7.65    5.90
  13  -8  -1    0.25    4.72
 -13  -8   1    0.84    3.51
 -13   8   2    3.11    4.67
  13  -8  -2   -0.00    5.75
 -13  -8   2    4.97    5.28
 -13   8   3    3.86    5.11
  13  -8  -3   -0.00    5.70
 -13  -8   3   -0.00    3.54
 -13   8   4    3.02    5.14
  13  -8  -4   -0.00    5.60
 -13  -8   4   -0.00    3.52
 -13   8   5    3.01    4.75
  13  -8  -5    0.00    6.15
 -13  -8   5    5.53    4.96
 -13   8   6   13.33    7.03
  13  -8  -6   10.61    8.03
 -13  -8   6    8.16    5.39
 -13   8   7   -0.00    3.16
  13  -8  -7   -0.00    4.67
 -13  -8   7    0.00    3.56
 -13   8   8    0.70    4.03
  13  -8  -8    3.43    5.75
 -13  -8   8    2.56    4.16
 -13   8   9   -0.00    3.38
  13  -8  -9    0.00    5.46
 -13  -8   9   -0.00    3.37
 -13   8  10    4.70    4.46
  13  -8 -10   10.96    7.54
 -13  -8  10    0.26    3.40
 -13   8  11   -0.00    4.69
  13  -8 -11   -0.00    5.31
 -13  -8  11    1.99    3.97
 -13   8  12    6.20    4.90
  13  -8 -12    4.06    6.28
 -13  -8  12   -0.00    4.62
 -13   8  13   -0.00    3.09
  13  -8 -13    2.50    5.27
 -13  -8  13    0.59    4.19
 -13   8  14   -0.00    3.72
  13  -8 -14   -0.00    6.27
 -13  -8  14    0.00    4.48
 -13   8  15    0.51    4.68
  13  -8 -15   -0.00    3.42
 -13  -8  15    0.59    3.98
 -13   8  16    1.50    4.70
  13  -8 -16    2.41    7.22
 -13  -8  16   14.43    7.77
 -13   8  17   -0.00    3.45
  13  -8 -17    0.00    5.57
 -13  -8  17   -0.00    4.55
 -13   8  18    1.13    4.04
  13  -8 -18    0.12    4.76
 -13  -8  18    6.42    5.80
 -13   8  19    8.16    6.39
  13  -8 -19    2.43    6.40
 -13  -8  19   -0.00    3.79
 -13   8  20    4.82    5.04
 -13  -8  20    0.25    4.78
 -13   8  21    0.82    4.84
 -13  -8  21    2.15    4.88
 -13   8  22   15.47    7.99
 -13   8  23    5.89    6.00
 -13   8  24    1.15    3.10
 -13   9   1   -0.00    3.73
  13  -9  -1    5.28    5.80
 -13  -9   1    0.00    3.81
 -13   9   2    3.20    4.28
  13  -9  -2    6.78    6.09
 -13  -9   2    0.21    3.67
 -13   9   3   -0.00    3.64
  13  -9  -3    4.70    5.89
 -13  -9   3    6.28    5.58
 -13   9   4    5.84    5.26
  13  -9  -4    3.35    5.63
 -13  -9   4    3.10    4.19
 -13   9   5   -0.00    3.93
  13  -9  -5    0.73    5.28
 -13  -9   5    1.62    3.49
 -13   9   6    1.77    4.34
  13  -9  -6    6.78    5.95
 -13  -9   6   -0.00    3.58
 -13   9   7    0.75    3.87
  13  -9  -7    0.00    5.42
 -13  -9   7    1.59    4.25
 -13   9   8    0.24    3.72
  13  -9  -8    2.35    5.48
 -13  -9   8   -0.00    2.17
 -13   9   9    2.29    3.72
  13  -9  -9    2.91    5.01
 -13  -9   9    3.47    5.10
 -13   9  10    0.61    3.43
  13  -9 -10    1.20    5.13
 -13  -9  10    6.29    5.74
 -13   9  11   -0.00    4.20
  13  -9 -11    0.00    5.20
 -13  -9  11   -0.00    3.82
 -13   9  12    0.00    3.54
  13  -9 -12    7.59    6.51
 -13  -9  12   -0.00    3.88
 -13   9  13   -0.00    4.50
  13  -9 -13    2.82    6.18
 -13  -9  13   -0.00    4.25
 -13   9  14    0.00    4.05
  13  -9 -14    1.45    5.38
 -13  -9  14    2.54    4.56
 -13   9  15    4.65    4.87
  13  -9 -15   -0.00    5.63
 -13  -9  15    8.71    5.91
 -13  -9  16    5.89    6.33
 -13  -9  17    1.47    4.97
 -13  -9  18    2.63    4.86
 -13  -9  19   -0.00    5.00
 -13  -9  20    4.28    6.46
  13 -10  -1    1.71    5.69
  13 -10  -2    1.93    4.70
  13 -10  -3    0.00    5.02
  13 -10  -4    0.06    3.69
  13 -10  -5    1.75    5.68
  13 -10  -6    2.35    5.39
 -13 -10   6    0.00    3.54
  13 -10  -7    0.00    4.77
 -13 -10   7    2.57    4.99
  13 -10  -8   -0.00    5.26
 -13 -10   8    0.00    3.24
  13 -10  -9   -0.00    4.39
 -13 -10   9   -0.00    3.82
 -13 -10  10    3.62    5.28
 -13 -10  11    2.27    4.51
 -13 -10  12   15.87    7.81
 -13 -10  13    5.24    4.97
 -13 -10  14    2.31    4.37
 -13 -10  15    0.57    3.75
 -13 -10  16   -0.00    3.54
 -13 -10  17    2.82    5.19
 -13 -10  18   -0.00    5.52
 -13 -10  19   -0.00    4.95
 -12   0   1    0.00    3.82
 -12   0   2   26.70    9.16
 -12   0   3    5.95    4.62
 -12   0   4    2.77    4.12
 -12   0   5    3.20    4.69
 -12   0   6   41.69   11.71
 -12   0   7   -0.00    2.91
 -12   0   8    7.10    6.17
 -12   0   9   -0.00    4.43
 -12   0  10   23.95    9.02
 -12   0  11   -0.00    3.91
  12   0 -11    4.11    5.84
 -12   0  12   31.61   10.11
  12   0 -12    4.90    6.74
 -12   0  13   -0.00    3.74
  12   0 -13    0.00    4.38
 -12   0  14    0.00    3.39
 -12   0  15    3.22    5.10
 -12   0  16    8.17    6.10
 -12   0  17   -0.00    4.23
 -12   0  18    0.62    3.97
 -12   0  19    0.37    2.18
 -12   0  20    5.77    5.70
 -12   0  21   -0.00    4.62
 -12   0  22    5.09    7.05
 -12   0  23   -0.00    5.08
 -12   0  24   -0.00    5.69
 -12   0  25    0.00    5.54
 -12   0  26    0.56    4.64
 -12   0  27   -0.00    6.47
 -12   1   1    0.62    2.81
  12  -1  -1    0.69    4.42
 -12  -1   1    1.28    3.93
 -12   1   2   12.54    6.81
  12  -1  -2   18.47    9.10
 -12  -1   2   35.31    9.53
 -12   1   3    0.01    3.10
  12  -1  -3    2.86    5.12
 -12  -1   3    1.83    4.74
 -12   1   4   38.19   10.33
  12  -1  -4   16.37    9.32
 -12  -1   4   50.13   12.58
 -12   1   5   -0.00    4.45
  12  -1  -5    2.10    4.56
 -12  -1   5    0.29    3.29
 -12   1   6    3.99    4.13
  12  -1  -6    0.00    3.66
 -12  -1   6   -0.00    4.01
 -12   1   7    5.30    4.25
  12  -1  -7    1.87    4.62
 -12  -1   7    0.21    3.56
 -12   1   8   45.29   11.97
  12  -1  -8   47.43   14.64
 -12  -1   8   50.20   12.11
 -12   1   9    1.20    3.49
  12  -1  -9   -0.00    3.70
 -12  -1   9    5.35    4.59
 -12   1  10    9.67    6.03
  12  -1 -10   18.98    9.35
 -12  -1  10   10.34    5.80
 -12   1  11    0.00    3.48
  12  -1 -11    1.45    5.72
 -12  -1  11   -0.00    4.03
 -12   1  12    4.10    4.70
  12  -1 -12    3.97    5.95
 -12  -1  12    0.38    2.88
 -12   1  13   -0.00    3.94
  12  -1 -13   -0.00    4.46
 -12  -1  13   -0.00    4.18
 -12   1  14   31.99   10.06
  12  -1 -14    9.11    6.93
 -12  -1  14   26.68    9.12
 -12   1  15   -0.00    4.64
  12  -1 -15   -0.00    5.25
 -12  -1  15    3.62    4.91
 -12   1  16   -0.00    3.86
  12  -1 -16    4.18    6.44
 -12  -1  16    0.00    4.80
 -12   1  17    0.96    3.34
  12  -1 -17    0.55    4.27
 -12  -1  17   -0.00    4.94
 -12   1  18   11.15    6.89
  12  -1 -18    7.85    7.76
 -12  -1  18   16.36    8.51
 -12   1  19    0.00    4.57
 -12  -1  19   -0.00    3.29
 -12   1  20    6.01    6.25
 -12  -1  20    0.00    3.07
 -12   1  21    0.00    5.08
 -12  -1  21   -0.00    4.88
 -12   1  22   -0.00    5.13
 -12  -1  22    8.96    6.51
 -12   1  23    5.63    5.77
 -12  -1  23   -0.00    4.05
 -12   1  24    8.25    7.14
 -12  -1  24    0.94    5.70
 -12   1  25    3.95    4.80
 -12  -1  25    0.00    5.09
 -12   1  26   -0.00    5.25
 -12  -1  26   -0.00    7.07
 -12   1  27   -0.00    5.05
 -12  -1  27   -0.00    3.68
 -12   2   1   -0.00    4.40
  12  -2  -1    2.54    5.39
 -12  -2   1    3.13    4.89
 -12   2   2   14.08    7.32
  12  -2  -2   14.99    8.64
 -12  -2   2   19.22    8.29
 -12   2   3    0.88    4.27
  12  -2  -3   -0.00    5.35
 -12  -2   3    0.00    4.27
 -12   2   4    6.05    5.06
  12  -2  -4   10.81    7.26
 -12  -2   4    2.07    4.07
 -12   2   5    7.61    5.34
  12  -2  -5    1.03    4.81
 -12  -2   5    3.13    4.89
 -12   2   6   18.30    8.12
  12  -2  -6   27.67   11.05
 -12  -2   6   39.16   10.62
 -12   2   7    8.12    5.14
  12  -2  -7    1.50    4.96
 -12  -2   7    6.02    5.55
 -12   2   8   12.81    6.55
  12  -2  -8   13.42    8.81
 -12  -2   8    4.70    5.24
 -12   2   9    0.72    4.38
  12  -2  -9    2.84    3.75
 -12  -2   9   -0.00    4.31
 -12   2  10   53.16   12.09
  12  -2 -10   29.05   11.59
 -12  -2  10   10.34    6.56
 -12   2  11    5.52    5.02
  12  -2 -11   -0.00    5.06
 -12  -2  11    4.93    4.95
 -12   2  12   10.01    6.38
  12  -2 -12   22.28   10.26
 -12  -2  12    2.45    4.11
 -12   2  13   -0.00    3.57
  12  -2 -13   -0.00    5.39
 -12  -2  13    0.24    3.43
 -12   2  14   -0.00    3.85
  12  -2 -14    3.70    6.13
 -12  -2  14    1.25    4.38
 -12   2  15    2.16    4.78
  12  -2 -15    2.38    4.74
 -12  -2  15   -0.00    3.82
 -12   2  16    5.26    5.41
  12  -2 -16    2.90    7.22
 -12  -2  16    9.28    6.86
 -12   2  17    0.00    4.10
  12  -2 -17    2.13    5.36
 -12  -2  17   -0.00    4.51
 -12   2  18    1.32    3.83
  12  -2 -18    7.92    7.37
 -12  -2  18    0.00    4.67
 -12   2  19    0.49    3.92
  12  -2 -19   -0.00    2.83
 -12  -2  19   -0.00    5.37
 -12   2  20    0.00    4.03
  12  -2 -20    3.30    5.16
 -12  -2  20    1.74    3.58
 -12   2  21    1.68    3.87
  12  -2 -21   -7.27    8.03
 -12  -2  21    2.39    4.42
 -12   2  22    0.00    5.26
  12  -2 -22    0.71    5.69
 -12  -2  22    8.31    7.10
 -12   2  23    5.51    6.32
  12  -2 -23    0.13    5.30
 -12  -2  23    1.57    5.24
 -12   2  24    5.19    5.06
 -12  -2  24   -0.00    5.29
 -12   2  25    1.59    4.59
 -12  -2  25    0.00    4.40
 -12   2  26   12.76    7.51
 -12  -2  26    5.52    7.11
 -12   2  27   -0.00    5.28
 -12  -2  27    2.43    4.41
 -12   2  28    1.13    4.78
 -12   3   1   -0.00    2.96
  12  -3  -1    2.00    6.05
 -12  -3   1   -0.00    4.39
 -12   3   2    6.52    5.32
  12  -3  -2    8.95    7.14
 -12  -3   2    8.88    6.22
 -12   3   3    3.17    4.22
  12  -3  -3    6.01    6.85
 -12  -3   3    7.44    6.01
 -12   3   4   13.57    6.81
  12  -3  -4    4.72    6.14
 -12  -3   4   18.04    8.11
 -12   3   5    8.16    6.47
  12  -3  -5    2.52    5.82
 -12  -3   5   10.71    6.42
 -12   3   6    1.24    3.57
  12  -3  -6    0.68    4.08
 -12  -3   6    1.64    3.23
 -12   3   7    2.77    4.46
  12  -3  -7    3.81    5.68
 -12  -3   7   -9.32    6.96
 -12   3   8   18.85    8.36
  12  -3  -8   20.53    9.97
 -12  -3   8   26.39    8.92
 -12   3   9   17.34    7.64
  12  -3  -9    9.57    6.83
 -12  -3   9    9.01    6.01
 -12   3  10   31.97    9.97
  12  -3 -10    6.10    6.98
 -12  -3  10   11.03    6.71
 -12   3  11    0.00    3.23
  12  -3 -11   -0.00    5.17
 -12  -3  11   -0.00    5.09
 -12   3  12    2.95    4.98
  12  -3 -12    5.58    7.67
 -12  -3  12   14.70    7.01
 -12   3  13   -0.00    4.12
  12  -3 -13    0.00    5.78
 -12  -3  13    7.24    4.57
 -12   3  14    6.42    5.73
  12  -3 -14    7.57    8.01
 -12  -3  14   17.29    8.01
 -12   3  15    1.17    4.24
  12  -3 -15   -0.00    5.08
 -12  -3  15   -0.00    4.09
 -12   3  16   -0.00    3.44
  12  -3 -16   -0.00    5.59
 -12  -3  16    0.00    4.53
 -12   3  17    6.09    6.09
  12  -3 -17    7.22    7.39
 -12  -3  17   -0.00    4.32
 -12   3  18    2.46    4.77
  12  -3 -18    5.46    5.94
 -12  -3  18    4.91    5.49
 -12   3  19   -0.00    4.93
  12  -3 -19   -0.00    5.34
 -12  -3  19    0.66    4.57
 -12   3  20    0.91    4.40
  12  -3 -20    0.33    5.42
 -12  -3  20    4.24    4.78
 -12   3  21    4.00    6.16
  12  -3 -21   -0.00    4.86
 -12  -3  21    0.54    4.53
 -12   3  22    1.75    5.02
  12  -3 -22    1.72    5.20
 -12  -3  22   -0.00    5.41
 -12   3  23    3.19    5.99
  12  -3 -23    4.61    7.73
 -12  -3  23    5.57    6.91
 -12   3  24    3.21    5.55
  12  -3 -24    0.77    4.79
 -12  -3  24    9.63    6.85
 -12   3  25   -0.00    6.14
  12  -3 -25   -0.00    8.40
 -12  -3  25    3.23    5.44
 -12   3  26    4.38    5.25
  12  -3 -26   -0.00    4.22
 -12  -3  26    0.10    4.75
 -12   3  27    1.77    5.42
 -12  -3  27   -0.00    4.29
 -12   3  28    6.77    6.28
 -12   4   1    7.47    5.57
  12  -4  -1    0.12    4.38
 -12  -4   1    2.50    4.61
 -12   4   2    2.84    4.17
  12  -4  -2    1.52    5.17
 -12  -4   2    4.43    4.74
 -12   4   3   -0.00    3.70
  12  -4  -3    0.00    4.95
 -12  -4   3   -0.00    3.64
 -12   4   4    0.00    3.80
  12  -4  -4   -0.00    4.59
 -12  -4   4    5.60    4.81
 -12   4   5    3.67    4.75
  12  -4  -5    8.90    7.37
 -12  -4   5   11.13    6.42
 -12   4   6   10.63    7.01
  12  -4  -6   19.45    9.82
 -12  -4   6   12.82    6.60
 -12   4   7   27.26    8.68
  12  -4  -7    4.15    6.89
 -12  -4   7    8.93    5.82
 -12   4   8   -0.00    3.49
  12  -4  -8    7.39    6.29
 -12  -4   8   -0.00    3.04
 -12   4   9    7.70    5.35
  12  -4  -9   -0.00    4.43
 -12  -4   9    7.10    5.25
 -12   4  10    6.46    5.81
  12  -4 -10    6.49    7.02
 -12  -4  10    9.19    5.82
 -12   4  11    5.13    5.04
  12  -4 -11    3.37    5.34
 -12  -4  11    7.08    5.71
 -12   4  12    7.58    6.33
  12  -4 -12    7.15    7.86
 -12  -4  12   10.09    6.20
 -12   4  13    4.61    5.11
  12  -4 -13   -0.00    5.55
 -12  -4  13    0.00    4.32
 -12   4  14    1.22    3.39
  12  -4 -14   -0.00    5.14
 -12  -4  14   -0.00    2.54
 -12   4  15    3.61    4.87
  12  -4 -15   -0.00    6.43
 -12  -4  15   -0.00    4.82
 -12   4  16   12.08    7.03
  12  -4 -16    0.28    5.66
 -12  -4  16    6.75    6.31
 -12   4  17    0.00    5.21
  12  -4 -17   16.08    9.33
 -12  -4  17    4.87    6.03
 -12   4  18   -0.00    5.82
  12  -4 -18    2.35    7.20
 -12  -4  18    5.11    5.34
 -12   4  19    3.87    4.47
  12  -4 -19    2.45    4.94
 -12  -4  19    4.95    4.72
 -12   4  20    0.00    4.90
  12  -4 -20    5.09    7.27
 -12  -4  20    2.61    4.43
 -12   4  21    3.19    4.98
  12  -4 -21    9.09    7.99
 -12  -4  21    2.72    5.43
 -12   4  22   14.53    8.27
  12  -4 -22    0.40    5.95
 -12  -4  22    2.94    6.18
 -12   4  23    2.91    4.56
  12  -4 -23   -0.00    7.05
 -12  -4  23   -0.00    5.35
 -12   4  24    0.31    4.63
  12  -4 -24   -0.00    6.95
 -12  -4  24   -0.00    4.83
 -12   4  25    0.00    5.18
  12  -4 -25   -0.00    5.06
 -12  -4  25   -0.00    4.75
 -12   4  26    8.94    7.41
  12  -4 -26    0.00    4.59
 -12  -4  26    3.45    5.27
 -12   4  27   -0.00    6.52
  12  -4 -27   -0.00    7.15
 -12   4  28   -0.00    3.46
  12  -4 -28   -0.00    3.95
  12  -4 -29    4.12    8.18
 -12   5   1    3.48    4.37
  12  -5  -1   -0.00    4.22
 -12  -5   1    1.23    3.08
 -12   5   2    0.16    3.66
  12  -5  -2    1.45    4.86
 -12  -5   2    1.44    4.59
 -12   5   3    8.39    6.53
  12  -5  -3    3.97    6.63
 -12  -5   3   11.15    6.45
 -12   5   4    5.98    5.82
  12  -5  -4    5.77    6.59
 -12  -5   4   13.65    6.63
 -12   5   5    5.98    5.62
  12  -5  -5    7.54    7.22
 -12  -5   5    2.73    4.45
 -12   5   6   -0.00    3.86
  12  -5  -6    1.87    5.15
 -12  -5   6    1.26    3.43
 -12   5   7   11.73    6.67
  12  -5  -7    7.35    6.30
 -12  -5   7    4.61    4.30
 -12   5   8   21.33    8.12
  12  -5  -8    6.43    6.16
 -12  -5   8    9.63    5.71
 -12   5   9   22.11    8.25
  12  -5  -9    0.00    3.46
 -12  -5   9   12.76    6.56
 -12   5  10    1.65    4.48
  12  -5 -10    0.00    5.42
 -12  -5  10    2.85    3.84
 -12   5  11    4.27    4.86
  12  -5 -11   -0.00    5.25
 -12  -5  11   -0.00    3.19
 -12   5  12    0.81    2.27
  12  -5 -12    3.97    6.16
 -12  -5  12    1.27    3.45
 -12   5  13   17.52    8.01
  12  -5 -13   13.50    8.66
 -12  -5  13    9.63    7.04
 -12   5  14    3.79    4.93
  12  -5 -14   12.15    8.57
 -12  -5  14   12.50    6.57
 -12   5  15    1.55    3.33
  12  -5 -15    0.00    7.05
 -12  -5  15   -0.00    3.63
 -12   5  16   -0.00    3.92
  12  -5 -16    0.00    5.71
 -12  -5  16    1.95    5.10
 -12   5  17    0.00    4.05
  12  -5 -17    0.05    6.13
 -12  -5  17    0.00    4.39
 -12   5  18    0.00    4.10
  12  -5 -18    0.00    5.35
 -12  -5  18    8.57    5.58
 -12   5  19    2.05    4.85
  12  -5 -19   11.03    8.07
 -12  -5  19    0.00    4.28
 -12   5  20    6.46    5.65
  12  -5 -20    6.98    8.57
 -12  -5  20    0.45    4.12
 -12   5  21    0.52    4.97
  12  -5 -21   -0.00    4.57
 -12  -5  21    3.80    4.69
 -12   5  22    4.34    5.94
  12  -5 -22    1.75    4.98
 -12  -5  22    0.00    4.70
 -12   5  23    0.46    4.31
  12  -5 -23    3.97    6.27
 -12  -5  23    1.07    5.22
 -12   5  24   -0.00    5.49
  12  -5 -24    0.00    6.00
 -12  -5  24    3.53    6.60
 -12   5  25   -0.00    4.44
  12  -5 -25    6.32    6.86
 -12  -5  25    1.88    4.20
 -12   5  26    0.00    5.35
  12  -5 -26   -0.00    7.22
 -12  -5  26    0.44    3.85
 -12   5  27    3.50    6.31
  12  -5 -27   -0.00    4.60
 -12   5  28    2.45    3.64
  12  -5 -28   -0.00    6.18
  12  -5 -29    3.55    6.04
  12  -5 -30   -0.00    5.56
 -12   6   1    9.72    6.70
  12  -6  -1   17.01    8.93
 -12  -6   1   14.39    7.09
 -12   6   2    5.56    5.13
  12  -6  -2   -0.00    6.00
 -12  -6   2    0.00    4.45
 -12   6   3    0.00    3.69
  12  -6  -3    3.87    6.52
 -12  -6   3    2.08    3.86
 -12   6   4   -0.00    3.43
  12  -6  -4   -0.00    4.48
 -12  -6   4    4.26    5.44
 -12   6   5    9.15    5.91
  12  -6  -5   31.60   11.14
 -12  -6   5   29.50    9.30
 -12   6   6   12.24    7.28
  12  -6  -6   10.95    7.33
 -12  -6   6    4.28    5.32
 -12   6   7    4.35    5.19
  12  -6  -7    0.00    4.96
 -12  -6   7    3.61    4.64
 -12   6   8    1.54    4.10
  12  -6  -8    1.49    4.16
 -12  -6   8    2.87    4.01
 -12   6   9    0.00    4.12
  12  -6  -9    3.78    5.74
 -12  -6   9    5.24    5.16
 -12   6  10    2.06    4.53
  12  -6 -10    0.00    4.63
 -12  -6  10    3.01    4.27
 -12   6  11    7.67    6.67
  12  -6 -11   15.22    8.68
 -12  -6  11   42.74   11.14
 -12   6  12    1.19    4.96
  12  -6 -12    6.35    6.97
 -12  -6  12   10.01    5.85
 -12   6  13    0.33    3.85
  12  -6 -13    0.91    6.30
 -12  -6  13    2.24    4.06
 -12   6  14   -0.00    3.72
  12  -6 -14   -0.00    4.35
 -12  -6  14   -0.00    3.30
 -12   6  15    2.06    4.37
  12  -6 -15   11.24    8.15
 -12  -6  15    1.12    4.74
 -12   6  16    4.92    5.27
  12  -6 -16   -0.00    5.27
 -12  -6  16    4.86    5.01
 -12   6  17    1.82    3.91
  12  -6 -17   -0.00    4.78
 -12  -6  17    0.00    3.64
 -12   6  18    0.00    4.12
  12  -6 -18    5.81    5.58
 -12  -6  18   -0.00    4.73
 -12   6  19   -0.00    3.12
  12  -6 -19    2.72    6.55
 -12  -6  19    1.93    4.25
 -12   6  20    3.34    4.73
  12  -6 -20    0.78    5.93
 -12  -6  20    0.00    4.05
 -12   6  21    0.41    4.42
  12  -6 -21   -0.00    4.21
 -12  -6  21    2.11    4.96
 -12   6  22   -0.00    4.11
  12  -6 -22    0.00    5.93
 -12  -6  22    2.84    4.99
 -12   6  23    3.07    5.82
  12  -6 -23   -0.00    5.34
 -12  -6  23    1.66    4.15
 -12   6  24   -0.00    5.42
  12  -6 -24    2.24    6.05
 -12  -6  24   -0.00    4.43
 -12   6  25   -0.00    4.39
  12  -6 -25    4.47    6.51
 -12  -6  25   -0.00    4.26
 -12   6  26   -0.00    3.56
  12  -6 -26   -0.00    7.21
 -12   6  27    0.71    5.04
  12  -6 -27   -0.00    5.32
  12  -6 -28    1.33    4.26
 -12   7   1    0.35    3.66
 -12  -7   1    1.68    3.91
 -12   7   2    0.00    3.62
  12  -7  -2    6.44    6.69
 -12  -7   2    4.74    5.33
 -12   7   3   23.07    8.16
  12  -7  -3   17.05    8.83
 -12  -7   3    4.66    4.34
 -12   7   4    1.28    3.92
  12  -7  -4    0.00    6.26
 -12  -7   4    0.00    3.19
 -12   7   5   -0.00    3.95
  12  -7  -5    0.00    5.41
 -12  -7   5    0.27    3.67
 -12   7   6   -0.00    3.98
  12  -7  -6    5.52    5.88
 -12  -7   6   -0.00    2.82
 -12   7   7    4.82    3.83
  12  -7  -7    4.63    5.98
 -12  -7   7    3.93    4.54
 -12   7   8    1.11    3.35
  12  -7  -8   -0.00    4.62
 -12  -7   8    0.33    3.15
 -12   7   9   20.92    8.25
  12  -7  -9   18.07    9.22
 -12  -7   9   19.18    7.58
 -12   7  10    3.31    4.86
  12  -7 -10    9.40    6.81
 -12  -7  10   -0.00    3.48
 -12   7  11   -0.00    3.71
  12  -7 -11   -0.00    4.02
 -12  -7  11    1.89    3.94
 -12   7  12    0.31    2.24
  12  -7 -12   -0.00    3.93
 -12  -7  12   -0.00    3.61
 -12   7  13   -0.00    4.09
  12  -7 -13    0.00    5.46
 -12  -7  13   -0.00    3.94
 -12   7  14    3.33    4.55
  12  -7 -14    8.53    6.55
 -12  -7  14    5.24    5.21
 -12   7  15    4.38    5.05
  12  -7 -15    1.62    5.55
 -12  -7  15    7.11    5.78
 -12   7  16   -0.00    3.67
  12  -7 -16    0.45    5.53
 -12  -7  16    2.16    4.20
 -12   7  17    2.13    4.25
  12  -7 -17    5.92    7.49
 -12  -7  17    0.33    3.28
 -12   7  18   -0.00    4.33
  12  -7 -18   -0.00    5.70
 -12  -7  18   -0.00    2.67
 -12   7  19    3.68    4.81
  12  -7 -19    2.85    6.47
 -12  -7  19   12.69    7.68
 -12   7  20   -0.00    4.44
  12  -7 -20    9.76    8.19
 -12  -7  20   -0.00    4.26
 -12   7  21   -0.00    4.86
  12  -7 -21    5.29    6.73
 -12  -7  21   -0.00    4.96
 -12   7  22    0.00    3.70
  12  -7 -22   -0.00    5.92
 -12  -7  22    3.55    5.92
 -12   7  23    2.52    5.32
  12  -7 -23    1.22    6.10
 -12  -7  23    0.00    4.02
 -12   7  24    0.05    2.37
  12  -7 -24    0.82    6.27
 -12  -7  24    4.56    5.23
 -12   7  25    6.85    7.57
  12  -7 -25   -0.00    6.57
 -12  -7  25    1.34    6.31
 -12   7  26    0.79    3.57
  12  -7 -26    4.39    8.67
 -12   7  27    2.22    3.75
 -12   8   1    6.61    5.51
  12  -8  -1   18.11    8.87
 -12  -8   1   11.52    6.82
 -12   8   2    3.13    4.08
  12  -8  -2   -0.00    4.01
 -12  -8   2   -0.00    3.63
 -12   8   3    3.28    3.88
  12  -8  -3   16.31    8.87
 -12  -8   3    2.54    4.03
 -12   8   4    0.58    2.86
  12  -8  -4   -0.00    3.94
 -12  -8   4   -0.00    2.46
 -12   8   5   14.17    7.16
  12  -8  -5    5.34    6.72
 -12  -8   5   23.48    8.47
 -12   8   6    0.01    3.56
  12  -8  -6   -0.00    3.55
 -12  -8   6    1.59    3.19
 -12   8   7   16.17    7.08
  12  -8  -7    7.92    8.04
 -12  -8   7   14.88    6.98
 -12   8   8   -0.00    3.87
  12  -8  -8   -0.00    3.92
 -12  -8   8   -0.00    2.86
 -12   8   9   -0.00    3.17
  12  -8  -9   -0.00    5.25
 -12  -8   9    1.61    4.00
 -12   8  10   -0.00    4.17
  12  -8 -10    1.15    4.78
 -12  -8  10    2.92    3.89
 -12   8  11    0.26    3.76
  12  -8 -11    2.96    5.33
 -12  -8  11    2.56    4.58
 -12   8  12   -0.00    2.86
  12  -8 -12    0.00    4.33
 -12  -8  12    7.78    5.54
 -12   8  13    6.88    5.37
  12  -8 -13    1.15    5.29
 -12  -8  13    1.60    3.73
 -12   8  14    0.00    4.30
  12  -8 -14   -0.00    4.91
 -12  -8  14    0.00    4.30
 -12   8  15    1.81    4.68
  12  -8 -15    7.00    7.04
 -12  -8  15   14.85    7.54
 -12   8  16    2.94    4.25
  12  -8 -16    4.94    6.35
 -12  -8  16   -0.00    3.88
 -12   8  17    0.63    3.83
  12  -8 -17    5.22    5.89
 -12  -8  17    6.65    6.33
 -12   8  18   -0.00    4.18
  12  -8 -18    1.48    3.84
 -12  -8  18    1.47    3.94
 -12   8  19   -0.00    5.00
  12  -8 -19    1.20    5.72
 -12  -8  19   -0.00    4.78
 -12   8  20   -0.00    4.19
  12  -8 -20    7.20    7.56
 -12  -8  20    1.06    3.96
 -12   8  21    5.07    5.13
  12  -8 -21   -0.00    5.76
 -12  -8  21   10.34    6.58
 -12   8  22    7.12    6.40
  12  -8 -22    1.89    6.53
 -12  -8  22   -0.00    5.37
 -12   8  23    1.98    4.44
  12  -8 -23    0.00    4.98
 -12  -8  23    8.69    6.45
 -12   8  24    1.95    4.55
 -12  -8  24    1.39    3.78
 -12   8  25   -0.00    4.26
 -12   8  26    2.61    5.04
 -12   8  27   -0.00    5.44
 -12   9   1    2.67    4.61
  12  -9  -1    0.00    4.85
 -12  -9   1    1.09    3.90
 -12   9   2    1.68    3.41
  12  -9  -2    2.11    5.83
 -12  -9   2   -0.00    3.44
 -12   9   3   11.93    7.09
  12  -9  -3    3.80    6.74
 -12  -9   3   14.20    7.07
 -12   9   4    0.00    3.17
  12  -9  -4    2.03    5.81
 -12  -9   4    3.71    4.20
 -12   9   5    3.73    4.50
  12  -9  -5    0.00    6.42
 -12  -9   5   -0.00    2.98
 -12   9   6    0.10    2.90
  12  -9  -6    0.43    4.43
 -12  -9   6   -0.00    3.10
 -12   9   7    1.62    4.15
  12  -9  -7    0.00    6.41
 -12  -9   7    0.00    3.31
 -12   9   8   -0.00    3.41
  12  -9  -8    2.63    4.84
 -12  -9   8   -0.00    3.62
 -12   9   9    6.78    5.92
  12  -9  -9    3.77    4.79
 -12  -9   9   23.35    8.61
 -12   9  10   -0.00    3.50
  12  -9 -10    9.49    7.44
 -12  -9  10   -0.00    4.51
 -12   9  11    0.25    2.54
  12  -9 -11   -0.00    4.36
 -12  -9  11   -0.00    3.74
 -12   9  12    0.00    3.60
  12  -9 -12   -0.00    4.65
 -12  -9  12   -0.00    4.44
 -12   9  13    1.16    4.76
  12  -9 -13    6.32    6.80
 -12  -9  13    0.00    4.09
 -12   9  14   -0.00    2.85
  12  -9 -14    8.09    8.06
 -12  -9  14   -0.00    3.34
 -12   9  15    5.84    6.33
  12  -9 -15    0.83    5.40
 -12  -9  15    5.14    5.63
 -12   9  16   -0.00    3.66
  12  -9 -16    3.36    5.80
 -12  -9  16   -0.00    3.08
 -12   9  17   -0.00    3.69
  12  -9 -17   -0.00    5.56
 -12  -9  17   -0.00    3.16
  12  -9 -18    2.12    5.65
 -12  -9  18   -0.00    4.76
  12  -9 -19    1.97    6.95
 -12  -9  19    1.19    4.87
  12  -9 -20   -0.00    6.80
 -12  -9  20    3.35    5.18
 -12  -9  21    1.65    4.39
 -12  -9  22    4.67    6.39
 -12  -9  23    4.14    5.55
 -12  -9  24    9.51    7.01
 -12  10   1    1.92    3.88
  12 -10  -1    6.39    5.61
  12 -10  -2    4.24    5.61
 -12 -10   2   -0.00    3.78
  12 -10  -3    2.91    5.38
 -12 -10   3    3.28    4.42
  12 -10  -4    1.34    4.52
 -12 -10   4    2.18    3.61
  12 -10  -5    0.39    3.93
 -12 -10   5    6.48    5.32
  12 -10  -6    3.75    4.77
 -12 -10   6   -0.00    2.62
  12 -10  -7    5.40    5.31
 -12 -10   7    9.02    6.06
  12 -10  -8    0.11    4.63
 -12 -10   8   -0.00    3.51
  12 -10  -9    7.60    6.64
 -12 -10   9    5.84    6.07
  12 -10 -10   -0.00    4.36
 -12 -10  10    1.74    4.18
  12 -10 -11    5.24    7.02
 -12 -10  11   10.27    6.78
  12 -10 -12    0.00    5.15
 -12 -10  12    3.58    4.83
  12 -10 -13   -0.00    4.69
 -12 -10  13    0.22    4.13
  12 -10 -14   -0.00    4.08
 -12 -10  14   -0.00    3.57
  12 -10 -15    4.80    5.53
 -12 -10  15    2.89    5.09
  12 -10 -16    3.07    6.55
 -12 -10  16   -0.00    3.42
 -12 -10  17    2.86    5.08
 -12 -10  18   -0.00    4.63
 -12 -10  19   -0.00    4.39
 -12 -10  20    1.23    4.39
 -12 -10  21    2.82    5.55
 -12 -10  22    5.09    5.49
 -12 -10  23   -0.00    4.23
  12 -11  -1   11.81    7.72
  12 -11  -2    3.77    5.89
  12 -11  -3   -0.00    4.48
  12 -11  -4    1.38    5.29
  12 -11  -5    0.71    5.16
  12 -11  -6    2.47    5.43
  12 -11  -7    2.13    4.77
  12 -11  -8   -0.00    4.85
  12 -11  -9    3.46    5.89
  12 -11 -10   -0.00    4.59
  12 -11 -11    4.59    6.10
 -11   0   1   88.68   15.49
  11   0  -1   45.22   14.35
 -11   0   2    0.00    3.69
  11   0  -2    0.98    4.16
 -11   0   3   18.29    8.03
  11   0  -3   32.20   11.56
 -11   0   4   -0.00    3.34
  11   0  -4   -0.00    5.63
 -11   0   5  101.55   17.70
  11   0  -5   95.98   20.17
 -11   0   6    2.04    3.34
  11   0  -6    1.93    5.08
 -11   0   7    0.35    2.22
  11   0  -7    0.00    5.50
 -11   0   8    0.96    4.52
  11   0  -8    1.10    4.16
 -11   0   9   17.47    7.85
  11   0  -9   24.48   10.18
 -11   0  10   -0.00    4.06
 -11   0  11   53.44   12.65
 -11   0  12   -0.00    3.19
 -11   0  13    0.99    2.82
 -11   0  14   -0.00    3.49
 -11   0  15   16.54    7.65
 -11   0  16    4.42    5.24
  11   0 -16   -0.00    5.16
 -11   0  17    3.71    4.99
  11   0 -17    2.23    5.06
 -11   0  18    3.57    5.42
  11   0 -18   -0.00    3.38
 -11   0  19   11.33    6.66
  11   0 -19    4.51    7.61
 -11   0  20   -0.00    3.73
 -11   0  21   16.50    8.69
 -11   0  22   -0.00    4.73
 -11   0  23    2.27    6.04
 -11   0  24    5.58    6.39
 -11   0  25   16.15    8.79
 -11   0  26   -0.00    3.74
 -11   0  27   -0.00    3.67
 -11   0  28   -0.00    2.49
 -11   0  29    8.39    6.54
 -11   0  30   -0.00    5.71
 -11   1   1   73.37   14.69
  11   1  -1   67.42   16.55
 -11  -1   1   84.47   15.23
 -11   1   2   -0.00    3.89
  11   1  -2   -0.00    3.87
 -11  -1   2    2.19    3.79
 -11   1   3   21.15    8.23
  11   1  -3   41.22   13.40
 -11  -1   3   38.46   10.45
 -11   1   4    1.50    3.57
  11   1  -4   -0.00    4.93
 -11  -1   4   -0.00    3.07
 -11   1   5    6.06    5.26
  11   1  -5   -0.00    5.65
 -11  -1   5    1.56    3.67
 -11   1   6    3.73    3.50
  11   1  -6    4.40    4.98
 -11  -1   6   -0.00    4.61
 -11   1   7   41.89   10.86
  11   1  -7   28.68   12.11
 -11  -1   7   55.47   12.51
 -11   1   8   -0.00    3.78
  11   1  -8    3.74    5.41
 -11  -1   8   -0.00    3.24
 -11   1   9   20.71    7.71
  11   1  -9   12.52    7.77
 -11  -1   9    8.32    5.47
 -11   1  10   -0.00    3.65
  11   1 -10   -0.00    3.91
 -11  -1  10    1.47    3.67
 -11   1  11    4.14    5.13
  11  -1 -11    2.94    5.42
  11   1 -11    9.48    7.20
 -11  -1  11   15.67    6.73
 -11   1  12   -0.00    3.69
  11  -1 -12    5.67    6.26
  11   1 -12    5.61    5.86
 -11  -1  12   10.64    5.78
 -11   1  13   12.62    7.03
  11  -1 -13    9.52    8.59
  11   1 -13   27.60   11.34
 -11  -1  13   42.74   11.04
 -11   1  14   -0.00    2.92
  11  -1 -14    1.66    4.28
  11   1 -14   -0.00    4.96
 -11  -1  14    1.53    3.37
 -11   1  15    2.15    3.72
  11  -1 -15    0.13    5.10
 -11  -1  15    1.18    2.88
 -11   1  16    1.29    3.53
  11  -1 -16    2.03    6.64
 -11  -1  16    0.71    5.39
 -11   1  17   11.66    6.49
  11  -1 -17    4.26    7.27
 -11  -1  17   10.79    7.76
 -11   1  18   -0.00    3.75
  11  -1 -18   -0.00    4.17
 -11  -1  18    3.45    4.46
 -11   1  19    4.99    5.42
  11  -1 -19    3.04    6.04
 -11  -1  19    1.70    4.92
 -11   1  20   -0.00    5.81
  11  -1 -20    2.20    5.34
 -11  -1  20   -0.00    4.16
 -11   1  21    0.00    5.37
  11  -1 -21   -0.00    4.99
 -11  -1  21   -0.00    4.07
 -11   1  22    2.82    4.60
  11  -1 -22    0.00    6.60
 -11  -1  22   -0.00    5.53
 -11   1  23   25.28    9.63
  11  -1 -23    8.44    7.29
 -11  -1  23   13.12    7.70
 -11   1  24    0.00    4.56
 -11  -1  24   -0.00    4.67
 -11   1  25    6.36    6.76
 -11  -1  25    2.76    4.39
 -11   1  26    0.00    4.80
 -11  -1  26   -0.00    5.45
 -11   1  27    4.23    6.08
 -11  -1  27    4.50    5.31
 -11   1  28    7.48    6.33
 -11  -1  28    1.17    3.33
 -11   1  29    6.82    6.97
 -11  -1  29    7.19    7.05
 -11   1  30   -0.00    5.29
 -11  -1  30   -0.00    4.39
 -11   2   1   28.38    8.48
 -11  -2   1   18.14    7.48
 -11   2   2    2.24    4.27
 -11  -2   2   -0.00    2.92
 -11   2   3   16.11    7.38
 -11  -2   3   15.14    6.58
 -11   2   4    0.00    4.33
  11  -2  -4    8.51    6.05
 -11  -2   4    1.42    3.76
 -11   2   5   52.71   11.90
  11  -2  -5   22.54   10.16
 -11  -2   5   61.27   12.93
 -11   2   6   16.36    6.78
  11  -2  -6    8.25    6.46
 -11  -2   6   10.19    6.31
 -11   2   7   15.26    6.39
  11  -2  -7    1.01    4.30
 -11  -2   7   19.59    7.63
 -11   2   8   14.25    6.53
  11  -2  -8    8.87    7.19
 -11  -2   8    6.64    6.06
 -11   2   9   24.50    8.25
  11  -2  -9   19.78    9.92
 -11  -2   9   30.11    9.09
 -11   2  10    4.09    4.28
  11  -2 -10   10.81    7.62
 -11  -2  10    3.55    5.01
 -11   2  11   28.73    8.74
  11  -2 -11   11.65    7.49
 -11  -2  11   18.31    7.93
 -11   2  12    2.95    3.91
  11  -2 -12    3.42    5.41
 -11  -2  12    0.66    2.21
 -11   2  13    0.65    3.45
  11  -2 -13   -0.00    5.41
 -11  -2  13   -0.00    3.77
 -11   2  14    0.34    4.33
  11  -2 -14    3.52    7.00
 -11  -2  14    1.10    4.78
 -11   2  15   19.24    7.72
  11  -2 -15    6.87    6.50
 -11  -2  15   15.74    7.55
 -11   2  16    4.18    4.89
  11  -2 -16    1.95    5.14
 -11  -2  16    3.14    4.67
 -11   2  17    1.19    5.23
  11  -2 -17   -0.00    4.92
 -11  -2  17   -0.00    5.40
 -11   2  18    2.76    4.26
  11  -2 -18   -0.00    4.61
 -11  -2  18    0.32    4.57
 -11   2  19    6.20    6.26
  11  -2 -19    3.75    4.77
 -11  -2  19    6.12    5.04
 -11   2  20    2.67    4.28
  11  -2 -20   -0.00    5.45
 -11  -2  20    0.38    5.60
 -11   2  21   23.44    8.57
  11  -2 -21    9.23    8.11
 -11  -2  21    5.58    6.27
 -11   2  22    0.00    3.90
  11  -2 -22    1.24    6.07
 -11  -2  22    0.00    4.88
 -11   2  23    0.40    4.28
  11  -2 -23   -0.00    5.52
 -11  -2  23   -0.00    5.50
 -11   2  24   -0.00    4.86
  11  -2 -24    4.54    6.55
 -11  -2  24   -0.00    4.82
 -11   2  25   11.77    7.88
  11  -2 -25    1.71    5.39
 -11  -2  25   11.69    6.80
 -11   2  26    1.83    5.07
  11  -2 -26   -0.00    5.53
 -11  -2  26   -0.00    4.20
 -11   2  27   -0.00    5.72
 -11  -2  27    6.71    6.30
 -11   2  28   -0.00    4.68
 -11  -2  28    0.39    4.72
 -11   2  29    1.88    4.93
 -11  -2  29    0.69    3.69
 -11   2  30   -0.00    6.67
 -11  -2  30   -0.00    5.01
 -11   3   1   29.17    9.04
  11  -3  -1    1.71    5.16
 -11  -3   1    3.47    4.70
 -11   3   2   15.53    6.97
  11  -3  -2    9.88    7.45
 -11  -3   2    9.97    6.58
 -11   3   3   51.31   11.62
  11  -3  -3   37.79   12.50
 -11  -3   3   42.09   11.40
 -11   3   4   15.40    6.81
  11  -3  -4    4.46    7.10
 -11  -3   4    3.84    4.49
 -11   3   5    7.30    5.26
  11  -3  -5    3.21    5.51
 -11  -3   5    3.27    3.47
 -11   3   6    5.06    5.59
  11  -3  -6    7.16    6.63
 -11  -3   6   22.86    7.32
 -11   3   7   21.84    8.28
  11  -3  -7   13.15    8.72
 -11  -3   7   46.68   10.84
 -11   3   8    7.99    5.21
  11  -3  -8    2.75    4.57
 -11  -3   8    2.62    3.36
 -11   3   9    5.70    5.55
  11  -3  -9    5.93    6.59
 -11  -3   9    6.76    4.67
 -11   3  10   -0.00    3.43
  11  -3 -10   -0.00    5.00
 -11  -3  10    2.52    3.64
 -11   3  11    9.03    5.24
  11  -3 -11    2.34    5.39
 -11  -3  11   -0.00    3.73
 -11   3  12    3.18    4.20
  11  -3 -12    1.74    5.14
 -11  -3  12    6.86    5.23
 -11   3  13    7.71    6.29
  11  -3 -13   15.49    8.98
 -11  -3  13   29.92    9.20
 -11   3  14    0.88    3.44
  11  -3 -14    1.21    3.86
 -11  -3  14   -0.00    3.75
 -11   3  15   -0.00    4.98
  11  -3 -15    6.03    6.01
 -11  -3  15    0.00    3.13
 -11   3  16   -0.00    3.66
  11  -3 -16    0.37    4.58
 -11  -3  16    0.00    5.00
 -11   3  17    4.79    5.13
  11  -3 -17    6.86    7.78
 -11  -3  17    9.60    5.29
 -11   3  18    0.85    3.78
  11  -3 -18    2.51    4.96
 -11  -3  18    4.86    5.61
 -11   3  19   12.74    6.81
  11  -3 -19   -0.00    6.10
 -11  -3  19    5.08    6.38
 -11   3  20    0.00    4.39
  11  -3 -20    7.70    6.66
 -11  -3  20    1.42    4.27
 -11   3  21   -0.00    4.85
  11  -3 -21    5.38    6.50
 -11  -3  21   -0.00    4.11
 -11   3  22    7.38    6.55
  11  -3 -22    4.75    8.65
 -11  -3  22    5.93    5.46
 -11   3  23   29.58    9.88
  11  -3 -23    0.00    6.16
 -11  -3  23    8.66    6.79
 -11   3  24    3.58    5.61
  11  -3 -24    4.25    6.46
 -11  -3  24    2.46    6.13
 -11   3  25    7.07    6.21
  11  -3 -25    3.71    6.51
 -11  -3  25   -0.00    4.82
 -11   3  26    2.63    5.08
  11  -3 -26    0.29    4.58
 -11  -3  26   -0.00    5.82
 -11   3  27    1.94    4.85
  11  -3 -27   -0.00    5.57
 -11  -3  27    6.11    6.99
 -11   3  28    0.95    4.56
  11  -3 -28    2.90    5.12
 -11  -3  28   -0.00    4.09
 -11   3  29    6.22    6.26
  11  -3 -29    2.88    5.30
 -11  -3  29    0.00    4.82
 -11   3  30    2.87    5.48
 -11   4   1   24.27    8.52
  11  -4  -1   16.74    9.10
 -11  -4   1   31.61    9.46
 -11   4   2    3.10    4.02
  11  -4  -2   -0.00    4.96
 -11  -4   2   -0.00    3.99
 -11   4   3    5.24    5.20
  11  -4  -3    5.90    6.64
 -11  -4   3    1.96    4.55
 -11   4   4    3.31    4.82
  11  -4  -4    3.66    5.72
 -11  -4   4    3.45    4.17
 -11   4   5   31.23    9.85
  11  -4  -5   35.01   12.16
 -11  -4   5   27.68    9.58
 -11   4   6   16.29    7.44
  11  -4  -6   12.11    8.20
 -11  -4   6   17.14    7.32
 -11   4   7    2.40    3.45
  11  -4  -7    5.61    6.55
 -11  -4   7    9.29    5.95
 -11   4   8    4.52    4.60
  11  -4  -8    1.09    4.71
 -11  -4   8    1.32    4.14
 -11   4   9   17.34    7.47
  11  -4  -9   14.75    8.23
 -11  -4   9   25.11    8.56
 -11   4  10    3.54    4.64
  11  -4 -10    1.72    4.59
 -11  -4  10    9.27    5.52
 -11   4  11   10.14    6.19
  11  -4 -11   12.00    7.13
 -11  -4  11   21.65    8.26
 -11   4  12   -0.00    3.14
  11  -4 -12    0.00    4.42
 -11  -4  12   -0.00    3.93
 -11   4  13   -0.00    3.40
  11  -4 -13   -0.00    4.12
 -11  -4  13    0.00    4.91
 -11   4  14    2.43    4.28
  11  -4 -14    0.00    5.73
 -11  -4  14    7.83    6.10
 -11   4  15    2.34    4.91
  11  -4 -15    3.99    5.80
 -11  -4  15    6.67    5.53
 -11   4  16   11.33    6.73
  11  -4 -16    6.97    6.85
 -11  -4  16    2.42    3.89
 -11   4  17    5.14    4.58
  11  -4 -17    6.10    6.80
 -11  -4  17    2.25    3.43
 -11   4  18    2.05    4.62
  11  -4 -18    0.01    4.32
 -11  -4  18    0.00    3.54
 -11   4  19    9.48    6.02
  11  -4 -19   -0.00    5.45
 -11  -4  19    4.75    6.22
 -11   4  20    0.54    3.64
  11  -4 -20    3.54    6.35
 -11  -4  20    1.57    4.73
 -11   4  21    9.45    6.56
  11  -4 -21    7.50    7.43
 -11  -4  21   12.58    6.71
 -11   4  22    4.87    6.09
  11  -4 -22    0.00    5.91
 -11  -4  22    2.19    4.53
 -11   4  23    1.48    4.39
  11  -4 -23   -0.00    6.65
 -11  -4  23    2.45    5.25
 -11   4  24    1.54    5.47
  11  -4 -24    0.23    5.36
 -11  -4  24   -0.00    5.49
 -11   4  25    6.79    6.84
  11  -4 -25    2.30    7.64
 -11  -4  25    8.57    7.17
 -11   4  26    5.20    6.11
  11  -4 -26    1.40    6.31
 -11  -4  26    2.86    5.23
 -11   4  27    5.20    5.79
  11  -4 -27    2.55    5.47
 -11  -4  27    0.00    5.01
 -11   4  28    2.89    6.60
  11  -4 -28   -0.00    4.78
 -11  -4  28    5.63    6.12
 -11   4  29   -0.00    5.29
  11  -4 -29   -0.00    5.62
 -11  -4  29    5.90    6.94
 -11   4  30   -0.00    3.43
  11  -4 -30    0.00    5.24
  11  -4 -31   -0.00    6.48
  11  -4 -32   -0.00    4.73
 -11   5   1    1.69    3.86
  11  -5  -1   -0.00    4.28
 -11  -5   1    0.17    2.88
 -11   5   2   20.38    7.95
  11  -5  -2   11.39    7.52
 -11  -5   2   16.67    7.02
 -11   5   3   45.26   11.02
  11  -5  -3   13.20    8.51
 -11  -5   3   22.81    8.54
 -11   5   4    6.80    5.53
  11  -5  -4    5.22    5.96
 -11  -5   4    7.38    5.31
 -11   5   5    0.02    2.68
  11  -5  -5    0.27    6.05
 -11  -5   5    2.63    4.31
 -11   5   6    7.67    5.87
  11  -5  -6   10.65    8.05
 -11  -5   6    9.92    5.70
 -11   5   7    8.95    6.15
  11  -5  -7   16.82    9.47
 -11  -5   7   16.12    7.06
 -11   5   8    8.21    5.19
  11  -5  -8   13.42    7.42
 -11  -5   8    9.64    6.01
 -11   5   9    9.98    5.61
  11  -5  -9    9.69    7.07
 -11  -5   9   11.67    6.03
 -11   5  10    4.23    5.47
  11  -5 -10    0.00    4.59
 -11  -5  10    0.00    3.46
 -11   5  11    3.54    5.03
  11  -5 -11    0.77    5.92
 -11  -5  11    3.16    4.42
 -11   5  12   17.52    7.56
  11  -5 -12    0.44    5.15
 -11  -5  12   13.19    6.47
 -11   5  13   15.42    7.55
  11  -5 -13   10.61    8.59
 -11  -5  13   19.24    7.78
 -11   5  14    3.06    4.23
  11  -5 -14   -0.00    4.23
 -11  -5  14    0.30    4.47
 -11   5  15    3.21    4.33
  11  -5 -15   -0.00    3.30
 -11  -5  15   -0.00    3.04
 -11   5  16   -0.00    3.50
  11  -5 -16   -0.00    5.23
 -11  -5  16    0.00    3.01
 -11   5  17    0.01    2.75
  11  -5 -17    1.52    5.25
 -11  -5  17    3.28    5.09
 -11   5  18    2.16    4.65
  11  -5 -18   10.78    7.78
 -11  -5  18   12.48    7.69
 -11   5  19   17.66    8.17
  11  -5 -19   11.17    8.14
 -11  -5  19    0.00    5.04
 -11   5  20    1.21    3.57
  11  -5 -20   -0.00    5.68
 -11  -5  20    0.86    4.11
 -11   5  21    4.18    4.80
  11  -5 -21    2.70    6.02
 -11  -5  21   -0.00    4.71
 -11   5  22   -0.00    5.02
  11  -5 -22   -0.00    4.97
 -11  -5  22    5.42    6.00
 -11   5  23   12.35    6.88
  11  -5 -23   11.54    9.37
 -11  -5  23    9.25    6.62
 -11   5  24   -0.00    3.91
  11  -5 -24    7.88    6.74
 -11  -5  24    1.99    4.80
 -11   5  25   -0.00    5.81
  11  -5 -25    0.00    5.65
 -11  -5  25    2.26    4.31
 -11   5  26   -0.00    5.13
  11  -5 -26   -0.00    6.10
 -11  -5  26    5.02    5.91
 -11   5  27    7.58    5.85
  11  -5 -27   -0.00    4.97
 -11  -5  27    0.00    4.10
 -11   5  28    3.51    5.66
  11  -5 -28    3.31    5.46
 -11  -5  28    6.93    6.61
 -11   5  29   -0.00    3.40
  11  -5 -29   -0.00    7.18
 -11   5  30    3.39    5.25
  11  -5 -30    0.00    5.19
  11  -5 -31   -0.00    3.65
  11  -5 -32    4.80    6.71
  11  -5 -33    3.19    6.94
 -11   6   1   11.82    6.27
  11  -6  -1   12.28    7.33
 -11  -6   1   20.41    7.68
 -11   6   2    0.00    3.62
  11  -6  -2    1.31    4.44
 -11  -6   2    2.79    4.46
 -11   6   3   -0.00    2.99
  11  -6  -3   -0.00    4.05
 -11  -6   3    4.10    4.50
 -11   6   4   23.06    8.34
  11  -6  -4   14.37    8.41
 -11  -6   4   22.21    8.45
 -11   6   5   16.43    7.05
  11  -6  -5   12.09    8.07
 -11  -6   5    9.49    6.31
 -11   6   6    7.93    5.55
  11  -6  -6    8.59    7.21
 -11  -6   6   14.46    6.38
 -11   6   7   -0.00    2.99
  11  -6  -7    2.69    5.24
 -11  -6   7    0.00    3.23
 -11   6   8    3.50    3.76
  11  -6  -8    2.11    4.45
 -11  -6   8    8.38    5.21
 -11   6   9   12.53    5.79
  11  -6  -9   -0.00    4.26
 -11  -6   9    2.53    3.93
 -11   6  10   24.22    8.33
  11  -6 -10   14.25    8.35
 -11  -6  10   19.23    7.79
 -11   6  11    1.68    3.99
  11  -6 -11    2.22    5.00
 -11  -6  11    9.23    6.04
 -11   6  12    1.56    3.46
  11  -6 -12    2.45    5.12
 -11  -6  12    1.44    3.49
 -11   6  13    3.46    4.43
  11  -6 -13   -0.00    3.99
 -11  -6  13    2.56    4.23
 -11   6  14    2.61    5.11
  11  -6 -14   20.68    9.45
 -11  -6  14    9.73    6.01
 -11   6  15    3.71    4.71
  11  -6 -15    0.55    4.92
 -11  -6  15    7.14    5.42
 -11   6  16    0.48    5.14
  11  -6 -16    6.31    5.53
 -11  -6  16    7.25    6.13
 -11   6  17    4.46    4.57
  11  -6 -17    2.42    6.73
 -11  -6  17    5.14    5.11
 -11   6  18   -0.00    3.36
  11  -6 -18   -0.00    4.79
 -11  -6  18    1.42    3.85
 -11   6  19   12.66    6.35
  11  -6 -19    2.29    5.97
 -11  -6  19   -0.00    3.75
 -11   6  20    2.44    4.36
  11  -6 -20    3.67    7.39
 -11  -6  20    4.38    5.62
 -11   6  21    2.16    5.01
  11  -6 -21    0.76    4.54
 -11  -6  21    2.89    4.95
 -11   6  22    7.97    5.86
  11  -6 -22    1.63    4.04
 -11  -6  22    7.97    6.67
 -11   6  23   -0.00    4.82
  11  -6 -23    3.10    6.74
 -11  -6  23   -0.00    5.54
 -11   6  24   -0.00    4.49
  11  -6 -24    1.84    5.71
 -11  -6  24    4.53    5.38
 -11   6  25    0.00    4.40
  11  -6 -25    0.00    6.87
 -11  -6  25    5.22    4.49
 -11   6  26    7.22    5.40
  11  -6 -26    3.39    5.73
 -11  -6  26    7.78    7.18
 -11   6  27   -0.00    3.70
  11  -6 -27   -0.00    4.96
 -11  -6  27   -0.00    4.99
 -11   6  28   -0.00    3.49
  11  -6 -28   10.85    8.08
 -11  -6  28   -0.00    3.57
 -11   6  29   -0.00    4.77
  11  -6 -29   -0.00    5.41
 -11   6  30    1.86    5.00
  11  -6 -30    3.18    8.19
 -11   7   1    1.01    3.53
  11  -7  -1   18.84    8.28
 -11  -7   1    1.72    3.63
 -11   7   2   31.78    9.20
  11  -7  -2    1.06    5.18
 -11  -7   2    5.22    4.47
 -11   7   3    1.29    3.43
  11  -7  -3    0.56    3.54
 -11  -7   3   -0.00    3.07
 -11   7   4    0.00    4.09
  11  -7  -4    2.23    4.99
 -11  -7   4   12.87    6.28
 -11   7   5   -0.00    3.54
  11  -7  -5   -0.00    4.25
 -11  -7   5    0.77    3.64
 -11   7   6    3.88    4.67
  11  -7  -6    5.93    5.65
 -11  -7   6   10.45    5.79
 -11   7   7    0.00    2.25
  11  -7  -7   11.22    7.31
 -11  -7   7    2.04    3.68
 -11   7   8   24.25    8.56
  11  -7  -8   20.53    8.74
 -11  -7   8   30.24    9.05
 -11   7   9   26.64    9.01
  11  -7  -9   28.36   10.54
 -11  -7   9   21.32    8.27
 -11   7  10   -0.00    3.81
  11  -7 -10   -0.00    3.36
 -11  -7  10    1.55    3.62
 -11   7  11    1.15    3.60
  11  -7 -11    2.68    5.84
 -11  -7  11    1.79    4.82
 -11   7  12   17.68    7.37
  11  -7 -12   10.80    7.09
 -11  -7  12    9.66    5.44
 -11   7  13    2.18    3.93
  11  -7 -13    0.19    4.84
 -11  -7  13    7.32    5.13
 -11   7  14    2.38    4.29
  11  -7 -14    9.89    7.82
 -11  -7  14    0.66    4.00
 -11   7  15    0.00    3.69
  11  -7 -15   -0.00    4.40
 -11  -7  15   -0.00    4.28
 -11   7  16    0.63    3.99
  11  -7 -16   -0.00    6.11
 -11  -7  16   -0.00    3.67
 -11   7  17   -0.00    4.87
  11  -7 -17    1.01    3.97
 -11  -7  17    0.00    3.94
 -11   7  18    6.85    6.66
  11  -7 -18    9.40    7.99
 -11  -7  18    4.18    5.38
 -11   7  19    1.76    3.94
  11  -7 -19   -0.00    5.71
 -11  -7  19   -0.00    4.07
 -11   7  20    0.99    3.79
  11  -7 -20   -0.00    3.55
 -11  -7  20    0.00    5.24
 -11   7  21   -0.00    4.76
  11  -7 -21   -0.00    4.44
 -11  -7  21    3.16    5.25
 -11   7  22    4.11    5.47
  11  -7 -22   -0.00    6.17
 -11  -7  22   -0.00    5.01
 -11   7  23    0.08    4.29
  11  -7 -23   -0.00    7.23
 -11  -7  23    2.65    4.89
 -11   7  24   -0.00    4.04
  11  -7 -24   -0.00    5.32
 -11  -7  24    4.03    5.81
 -11   7  25    2.87    4.05
  11  -7 -25    1.16    6.57
 -11  -7  25   -0.00    5.01
 -11   7  26    0.00    3.95
  11  -7 -26   -0.00    6.48
 -11  -7  26    0.00    4.74
 -11   7  27    2.89    4.43
  11  -7 -27    0.01    6.37
 -11  -7  27   -0.00    3.45
 -11   7  28   -0.00    5.36
  11  -7 -28    1.68    5.80
 -11  -7  28    4.09    4.81
 -11   7  29   -0.00    4.76
 -11   7  30   -0.00    3.80
 -11   8   1   -0.00    3.26
  11  -8  -1    4.79    5.45
 -11  -8   1    0.48    3.50
 -11   8   2    6.24    5.16
  11  -8  -2    0.00    3.79
 -11  -8   2    7.40    5.20
 -11   8   3   -0.00    3.07
  11  -8  -3    6.34    6.48
 -11  -8   3    0.00    2.71
 -11   8   4   25.31    8.54
  11  -8  -4    7.98    6.70
 -11  -8   4   22.98    7.90
 -11   8   5    1.25    3.97
  11  -8  -5   -0.00    3.61
 -11  -8   5    0.34    2.97
 -11   8   6    7.42    5.84
  11  -8  -6    8.86    6.96
 -11  -8   6   17.28    7.34
 -11   8   7    6.90    5.12
  11  -8  -7    0.00    4.46
 -11  -8   7    4.44    4.57
 -11   8   8    0.52    3.55
  11  -8  -8   -0.00    4.81
 -11  -8   8    5.64    4.62
 -11   8   9    0.30    3.56
  11  -8  -9   -0.00    4.05
 -11  -8   9   -0.00    3.43
 -11   8  10   12.44    6.51
  11  -8 -10   18.79    8.33
 -11  -8  10   12.98    6.42
 -11   8  11    4.53    4.56
  11  -8 -11   -0.00    4.97
 -11  -8  11    0.58    3.86
 -11   8  12    1.89    4.49
  11  -8 -12   -0.00    5.50
 -11  -8  12    1.51    3.56
 -11   8  13    1.89    4.39
  11  -8 -13   -0.00    4.73
 -11  -8  13    0.04    3.59
 -11   8  14    1.49    4.18
  11  -8 -14    6.07    5.98
 -11  -8  14   -0.00    3.11
 -11   8  15   -0.00    3.67
  11  -8 -15    1.86    5.65
 -11  -8  15    0.41    3.08
 -11   8  16    4.95    4.67
  11  -8 -16    3.77    6.70
 -11  -8  16    1.83    5.06
 -11   8  17    2.63    3.63
  11  -8 -17    1.11    5.52
 -11  -8  17   -0.00    3.57
 -11   8  18    0.00    3.45
  11  -8 -18   -0.00    6.10
 -11  -8  18   -0.00    4.07
 -11   8  19    2.83    4.41
  11  -8 -19    2.38    5.42
 -11  -8  19    1.80    4.81
 -11   8  20    3.45    4.76
  11  -8 -20    5.23    6.13
 -11  -8  20    9.04    6.82
 -11   8  21    3.47    5.06
  11  -8 -21    0.39    4.71
 -11  -8  21    2.88    5.05
 -11   8  22   10.58    6.60
  11  -8 -22   -0.00    5.66
 -11  -8  22    4.48    5.41
 -11   8  23   -0.00    3.62
  11  -8 -23   -0.00    5.32
 -11  -8  23    5.17    4.48
 -11   8  24    0.32    4.17
  11  -8 -24   -0.00    5.00
 -11  -8  24   -0.00    4.66
 -11   8  25   -0.00    3.38
  11  -8 -25   -0.00    4.57
 -11  -8  25    5.06    5.28
 -11   8  26    0.00    4.78
  11  -8 -26    1.62    5.99
 -11  -8  26   -0.00    3.72
 -11   8  27    2.77    4.46
 -11  -8  27    0.00    5.04
 -11   8  28   -0.00    3.64
 -11   8  29   -0.00    4.87
 -11   8  30    5.43    5.93
 -11   9   1   -0.00    3.10
  11  -9  -1   -0.00    4.18
 -11  -9   1   -0.00    3.49
 -11   9   2    8.80    5.70
  11  -9  -2   14.89    8.21
 -11  -9   2   10.97    5.68
 -11   9   3   -0.00    4.89
  11  -9  -3    0.97    4.62
 -11  -9   3    0.07    3.42
 -11   9   4   14.21    6.83
  11  -9  -4   -0.00    4.99
 -11  -9   4   10.82    5.61
 -11   9   5   -0.00    3.96
  11  -9  -5    0.30    4.73
 -11  -9   5   -0.00    3.86
 -11   9   6    8.24    5.53
  11  -9  -6    3.75    5.43
 -11  -9   6    3.96    4.19
 -11   9   7   -0.00    2.86
  11  -9  -7   -0.00    4.70
 -11  -9   7   -0.00    3.60
 -11   9   8   14.38    6.97
  11  -9  -8   13.51    7.39
 -11  -9   8   23.78    8.24
 -11   9   9    1.51    3.60
  11  -9  -9    1.68    4.21
 -11  -9   9    0.00    3.76
 -11   9  10    1.28    3.86
  11  -9 -10   -0.00    4.23
 -11  -9  10    4.46    5.22
 -11   9  11    2.10    3.44
  11  -9 -11    4.62    6.71
 -11  -9  11    0.00    3.50
 -11   9  12   12.37    6.42
  11  -9 -12    3.93    6.67
 -11  -9  12    9.66    6.08
 -11   9  13    2.58    3.76
  11  -9 -13    2.42    5.42
 -11  -9  13    1.51    3.95
 -11   9  14    8.75    6.09
  11  -9 -14    4.63    5.46
 -11  -9  14    3.67    4.59
 -11   9  15    1.28    3.65
  11  -9 -15   -0.00    5.49
 -11  -9  15    2.19    3.93
 -11   9  16    2.52    3.93
  11  -9 -16    1.01    5.14
 -11  -9  16    5.48    4.86
 -11   9  17   -0.00    2.92
  11  -9 -17   -0.00    4.42
 -11  -9  17    0.00    4.43
 -11   9  18   22.39    8.76
  11  -9 -18    2.46    6.56
 -11  -9  18    0.62    4.17
 -11   9  19   -0.00    4.37
  11  -9 -19    3.09    5.51
 -11  -9  19    0.00    4.99
  11  -9 -20    0.67    4.78
 -11  -9  20    1.59    4.48
  11  -9 -21    0.00    5.03
 -11  -9  21    2.41    4.99
  11  -9 -22    0.62    4.88
 -11  -9  22    8.29    7.08
  11  -9 -23   -0.00    4.58
 -11  -9  23    2.99    4.92
 -11  -9  24    4.83    5.02
 -11  -9  25    0.00    4.27
 -11  -9  26    0.26    4.03
 -11  10   1    4.73    3.91
  11 -10  -1   -0.00    4.47
 -11 -10   1    0.50    3.23
 -11  10   2    1.77    3.06
  11 -10  -2    3.22    5.31
 -11 -10   2   -0.00    3.34
 -11  10   3   -0.00    2.89
  11 -10  -3    0.85    4.71
 -11 -10   3   -0.00    3.49
 -11  10   4   14.91    6.49
  11 -10  -4    0.05    4.15
 -11 -10   4   15.79    6.78
  11 -10  -5   -0.00    3.99
 -11 -10   5    1.27    3.01
  11 -10  -6    9.30    6.74
 -11 -10   6    5.40    4.84
  11 -10  -7   -0.00    4.38
 -11 -10   7   -0.00    3.78
  11 -10  -8    4.05    5.37
 -11 -10   8    6.60    5.01
  11 -10  -9    2.34    5.28
 -11 -10   9   -0.00    3.68
  11 -10 -10   -0.00    6.03
 -11 -10  10    4.97    4.47
  11 -10 -11    8.66    5.78
 -11 -10  11    2.67    3.67
  11 -10 -12   -0.00    5.10
 -11 -10  12   -0.00    3.12
  11 -10 -13    1.91    4.46
 -11 -10  13   -0.00    3.69
  11 -10 -14    2.77    5.04
 -11 -10  14    1.14    4.34
  11 -10 -15    0.83    4.31
 -11 -10  15    4.90    4.87
  11 -10 -16    0.00    4.30
 -11 -10  16   13.75    7.44
  11 -10 -17   -0.00    4.76
 -11 -10  17   -0.00    4.95
  11 -10 -18   -0.00    4.72
 -11 -10  18    0.63    4.08
  11 -10 -19    0.52    5.14
 -11 -10  19    3.23    5.63
  11 -10 -20    0.54    4.55
 -11 -10  20   -0.00    4.88
 -11 -10  21    0.00    4.18
 -11 -10  22   -0.00    4.41
 -11 -10  23    6.63    6.63
 -11 -10  24   -0.00    5.38
 -11 -10  25    1.62    5.75
 -11 -10  26    1.17    5.42
  11 -11  -1    2.43    3.85
  11 -11  -2    0.93    4.34
  11 -11  -3    0.42    4.05
  11 -11  -4    0.00    4.66
  11 -11  -5    4.89    6.10
  11 -11  -6    0.18    5.27
  11 -11  -7   -0.00    6.13
  11 -11  -8    3.80    5.63
  11 -11  -9   -0.00    5.63
  11 -11 -10    0.42    4.64
  11 -11 -11   -0.00    4.38
  11 -11 -12    7.78    7.06
  11 -11 -13    0.33    3.85
  11 -11 -14    2.83    5.72
  11 -11 -15    0.99    3.82
  11 -11 -16   -0.00    5.19
  11 -11 -17   -0.00    3.75
  11 -12  -1    0.20    3.30
  11 -12  -2    1.74    5.25
  11 -12  -3    0.00    4.94
  11 -12  -4    1.06    4.14
  11 -12  -5   -0.00    4.56
  11 -12  -6    4.39    4.97
  11 -12  -7   -0.00    5.27
  11 -12  -8   -0.00    4.81
  11 -12  -9    0.00    4.89
  11 -12 -10   -0.00    3.74
  11 -12 -11   -0.00    4.56
  11 -12 -12    4.24    5.38
 -10   0   1    3.02    4.44
  10   0  -1    1.25    5.84
 -10   0   2   14.14    6.81
  10   0  -2   28.05   10.38
 -10   0   3   -0.00    4.20
  10   0  -3   -0.00    4.77
 -10   0   4   81.55   15.69
  10   0  -4   92.96   18.88
 -10   0   5   -0.00    2.75
  10   0  -5    2.00    5.52
 -10   0   6   13.67    6.45
  10   0  -6    5.39    6.75
 -10   0   7   -0.00    2.23
  10   0  -7   -0.00    6.11
 -10   0   8   31.01    9.00
  10   0  -8   15.42    7.79
 -10   0   9   -0.00    3.92
  10   0  -9    3.79    4.80
 -10   0  10   79.37   15.16
  10   0 -10  111.59   21.03
 -10   0  11   -0.00    2.79
  10   0 -11    2.07    4.69
 -10   0  12    0.00    3.53
  10   0 -12   -0.00    4.34
 -10   0  13    0.35    1.92
  10   0 -13    2.46    5.77
 -10   0  14    9.94    6.20
  10   0 -14   23.39   10.32
 -10   0  15   -0.00    3.51
 -10   0  16   19.29    7.55
 -10   0  17   -0.00    4.64
 -10   0  18   18.30    8.52
 -10   0  19    1.61    4.29
  10   0 -19   -0.00    7.12
 -10   0  20   37.94   10.65
  10   0 -20   15.80    9.95
 -10   0  21   -0.00    4.04
  10   0 -21   -0.00    5.00
 -10   0  22    3.09    5.15
  10   0 -22   -0.00    4.58
 -10   0  23   -0.00    4.28
  10   0 -23    0.22    3.50
 -10   0  24    1.29    4.56
 -10   0  25   -0.00    4.04
 -10   0  26   33.36   10.93
 -10   0  27   -0.00    3.79
 -10   0  28    8.44    5.91
 -10   0  29    0.00    5.00
 -10   0  30    3.49    4.92
 -10   0  31   -0.00    4.70
 -10   0  32   -0.00    6.52
 -10   1   1   -0.00    4.28
  10  -1  -1   -0.00    5.11
  10   1  -1    6.24    5.98
 -10  -1   1    0.08    4.05
 -10   1   2  128.99   19.76
  10  -1  -2  114.27   21.75
  10   1  -2  113.70   21.81
 -10  -1   2  134.25   19.98
 -10   1   3    9.38    5.90
  10  -1  -3   13.79    8.02
  10   1  -3    9.73    7.38
 -10  -1   3   -0.00    4.17
 -10   1   4    1.38    3.60
  10  -1  -4    5.69    4.96
  10   1  -4   -0.00    4.05
 -10  -1   4    3.65    4.91
 -10   1   5   14.15    6.85
  10  -1  -5   29.49   10.24
  10   1  -5    5.06    5.73
 -10  -1   5    3.28    4.18
 -10   1   6   61.99   13.17
  10  -1  -6   83.89   17.72
  10   1  -6   94.06   18.62
 -10  -1   6   52.94   12.68
 -10   1   7    5.00    4.42
  10  -1  -7    7.37    6.02
  10   1  -7    2.22    4.94
 -10  -1   7    1.07    3.53
 -10   1   8   46.77   11.07
  10  -1  -8   24.64   10.91
  10   1  -8   37.06   11.86
 -10  -1   8   40.81   10.79
 -10   1   9    1.64    3.42
  10  -1  -9    0.12    5.44
  10   1  -9    6.83    6.71
 -10  -1   9    3.35    4.46
 -10   1  10    2.62    4.08
  10   1 -10   -0.00    4.25
 -10  -1  10    1.10    2.16
 -10   1  11    8.85    5.66
  10   1 -11    3.95    5.74
 -10  -1  11   17.59    7.27
 -10   1  12   68.07   13.97
  10   1 -12   88.11   19.26
 -10  -1  12   49.22   12.09
 -10   1  13    1.95    3.44
  10   1 -13    0.25    5.05
 -10  -1  13    0.07    3.74
 -10   1  14    7.15    5.14
  10   1 -14   18.31    9.84
 -10  -1  14    5.22    4.61
 -10   1  15    0.12    2.80
  10   1 -15    2.48    4.23
 -10  -1  15   -0.00    3.36
 -10   1  16   10.20    6.42
  10  -1 -16   22.47   10.40
  10   1 -16   14.47    8.93
 -10  -1  16   16.67    6.88
 -10   1  17    2.10    4.43
  10  -1 -17   -0.00    3.87
  10   1 -17   -0.00    5.87
 -10  -1  17   -0.00    3.49
 -10   1  18    7.72    6.99
  10  -1 -18    6.83    6.99
 -10  -1  18   13.69    6.93
 -10   1  19   -0.00    4.20
  10  -1 -19    7.23    6.72
 -10  -1  19   -0.00    3.01
 -10   1  20   -0.00    3.84
  10  -1 -20   -0.00    5.74
 -10  -1  20    2.07    3.79
 -10   1  21   -0.00    4.43
  10  -1 -21    0.00    6.86
 -10  -1  21    3.41    3.58
 -10   1  22   44.37   13.02
  10  -1 -22   33.81   13.37
 -10  -1  22   40.14   12.25
 -10   1  23   -0.00    4.30
  10  -1 -23    1.41    6.19
 -10  -1  23    0.00    4.95
 -10   1  24   -0.00    3.74
  10  -1 -24    4.28    6.14
 -10  -1  24    1.43    5.26
 -10   1  25    2.22    5.07
  10  -1 -25    0.96    5.50
 -10  -1  25    2.90    5.39
 -10   1  26    2.42    5.11
  10  -1 -26    0.00    4.66
 -10  -1  26    0.00    5.14
 -10   1  27    2.00    4.47
 -10  -1  27   -0.00    6.04
 -10   1  28    0.80    3.49
 -10  -1  28    0.27    4.65
 -10   1  29    2.10    4.79
 -10  -1  29    0.00    6.28
 -10   1  30   -0.00    4.64
 -10  -1  30   -0.00    3.12
 -10   1  31   -0.00    5.15
 -10  -1  31    2.07    4.68
 -10   1  32   24.89    9.78
 -10  -1  32   -0.00    6.12
 -10   2   1    0.60    1.75
  10  -2  -1   -0.00    3.28
  10   2  -1   -0.00    3.79
 -10  -2   1   -0.00    3.50
 -10  -2   1    2.96    4.47
 -10   2   2    0.00    2.93
  10   2  -2    3.96    5.16
 -10  -2   2   -0.00    2.82
 -10  -2   2    4.30    4.78
 -10   2   3    0.56    4.28
  10   2  -3    0.00    3.85
 -10  -2   3    0.45    2.69
 -10  -2   3    0.31    2.14
 -10   2   4   86.54   16.17
  10   2  -4  104.35   20.44
 -10  -2   4   90.81   16.54
 -10  -2   4  136.77   21.10
 -10   2   5   37.18    9.95
  10   2  -5   42.14   12.64
 -10  -2   5   22.57    7.93
 -10   2   6   21.42    7.57
  10   2  -6   36.82   11.52
 -10  -2   6   42.36   10.41
 -10   2   7    0.00    4.58
  10   2  -7    3.37    4.66
 -10  -2   7    1.97    4.21
 -10   2   8   19.19    7.23
  10   2  -8   18.25    9.49
 -10  -2   8   13.00    6.11
 -10   2   9    5.74    5.33
  10   2  -9    4.31    6.19
 -10  -2   9   10.00    5.81
 -10   2  10   71.29   13.65
  10   2 -10   31.90   12.18
 -10  -2  10   96.04   15.65
 -10   2  11    8.40    5.32
  10   2 -11    7.15    6.52
 -10  -2  11   14.92    7.05
 -10   2  12    4.09    4.23
  10  -2 -12    0.94    4.89
  10   2 -12   -0.00    4.16
 -10  -2  12   -0.00    3.49
 -10   2  13    0.93    3.41
  10  -2 -13    0.15    3.84
  10   2 -13   -0.00    4.13
 -10  -2  13   -0.00    2.94
 -10   2  14   13.23    6.59
  10  -2 -14    7.63    6.49
  10   2 -14   10.09    7.36
 -10  -2  14   18.39    7.59
 -10   2  15    0.90    3.77
  10  -2 -15    7.25    6.10
  10   2 -15    2.03    5.63
 -10  -2  15   12.14    7.02
 -10   2  16    5.36    4.77
  10  -2 -16    1.19    4.58
 -10  -2  16    0.45    3.92
 -10   2  17   -0.00    2.49
  10  -2 -17    2.86    5.16
 -10  -2  17    0.88    4.40
 -10   2  18    4.70    5.28
  10  -2 -18   14.53    9.30
 -10  -2  18    5.72    6.21
 -10   2  19    7.55    5.76
  10  -2 -19   -0.00    4.28
 -10  -2  19    8.33    5.86
 -10   2  20   25.01    9.56
  10  -2 -20    8.11    7.72
 -10  -2  20   37.78   11.26
 -10   2  21    2.79    5.60
  10  -2 -21   -0.00    4.81
 -10  -2  21    6.35    6.70
 -10   2  22   -0.00    4.90
  10  -2 -22   -0.00    6.10
 -10  -2  22    5.14    6.10
 -10   2  23    4.74    5.31
  10  -2 -23    0.43    3.61
 -10  -2  23   -0.00    3.94
 -10   2  24   14.04    7.37
  10  -2 -24    6.57    7.29
 -10  -2  24   11.44    6.84
 -10   2  25   -0.00    4.32
  10  -2 -25    0.60    6.25
 -10  -2  25    1.23    4.65
 -10   2  26    1.94    4.74
  10  -2 -26   11.85   10.65
 -10  -2  26   12.23    8.46
 -10   2  27    5.17    5.49
  10  -2 -27   -0.00    4.48
 -10  -2  27    5.92    5.73
 -10   2  28    3.02    5.30
  10  -2 -28   -0.00    5.23
 -10  -2  28    0.00    3.98
 -10   2  29    0.25    2.93
  10  -2 -29   -0.00    5.22
 -10  -2  29    4.30    5.69
 -10   2  30    4.30    5.66
 -10  -2  30   -0.00    5.53
 -10   2  31   -0.00    4.79
 -10  -2  31    1.05    5.43
 -10   2  32    2.02    4.79
 -10  -2  32   -0.00    4.88
 -10   3   1    0.12    3.91
  10   3  -1    8.93    6.57
 -10  -3   1    4.59    4.77
 -10   3   2   84.60   14.71
  10   3  -2   86.14   17.56
 -10  -3   2   38.99   10.78
 -10   3   3   21.41    7.53
  10   3  -3   15.27    8.49
 -10  -3   3   27.81    8.23
 -10   3   4   -0.00    2.53
  10   3  -4   -0.00    4.87
 -10  -3   4   -0.00    2.83
 -10   3   5    6.58    4.91
  10   3  -5   32.00   10.38
 -10  -3   5   14.40    6.63
 -10   3   6   25.54    8.16
  10  -3  -6   17.73    8.50
  10   3  -6   24.02    9.96
 -10  -3   6   44.03   10.59
 -10   3   7    2.80    4.22
  10  -3  -7   12.12    6.78
  10   3  -7    5.65    5.19
 -10  -3   7   10.47    5.32
 -10   3   8   74.03   13.81
  10  -3  -8   53.83   14.23
 -10  -3   8   47.98   11.48
 -10   3   9    5.75    4.99
  10  -3  -9    2.47    5.14
 -10  -3   9    2.24    4.05
 -10   3  10    5.14    4.71
  10  -3 -10    0.00    5.04
 -10  -3  10    2.88    4.09
 -10   3  11    4.57    4.78
  10  -3 -11   17.54    8.63
 -10  -3  11    5.69    5.02
 -10   3  12   29.29    8.59
  10  -3 -12   32.22   11.20
 -10  -3  12   15.70    7.25
 -10   3  13   -0.00    4.46
  10  -3 -13    1.00    6.11
 -10  -3  13   -0.00    2.97
 -10   3  14    2.54    3.36
  10  -3 -14    2.44    5.80
 -10  -3  14    5.57    4.38
 -10   3  15    2.06    4.00
  10  -3 -15    1.64    4.14
 -10  -3  15   -0.00    4.63
 -10   3  16   17.67    7.67
  10  -3 -16   14.09    8.45
 -10  -3  16   10.85    6.71
 -10   3  17   16.47    7.51
  10  -3 -17   -0.00    4.83
 -10  -3  17   13.24    7.08
 -10   3  18    9.43    6.76
  10  -3 -18   13.95    8.62
 -10  -3  18   12.34    6.98
 -10   3  19    0.00    4.27
  10  -3 -19    4.09    6.47
 -10  -3  19    7.84    5.73
 -10   3  20    2.09    5.46
  10  -3 -20    0.23    4.29
 -10  -3  20    1.43    5.02
 -10   3  21    3.57    4.20
  10  -3 -21    3.04    6.90
 -10  -3  21    1.36    5.32
 -10   3  22   11.17    7.07
  10  -3 -22   17.09    9.48
 -10  -3  22   33.43   10.14
 -10   3  23    2.08    4.54
  10  -3 -23    5.23    6.94
 -10  -3  23    2.95    3.44
 -10   3  24   -0.00    4.39
  10  -3 -24   -0.00    3.75
 -10  -3  24    2.30    4.22
 -10   3  25    0.57    4.38
  10  -3 -25   -0.00    5.41
 -10  -3  25    2.13    5.38
 -10   3  26    7.77    5.96
  10  -3 -26   -0.00    4.92
 -10  -3  26    2.92    4.22
 -10   3  27    4.27    5.38
  10  -3 -27    4.77    8.52
 -10  -3  27    7.55    6.90
 -10   3  28    7.44    5.88
 -10  -3  28    4.25    5.86
 -10   3  29    0.00    4.59
  10  -3 -29    0.00    6.07
 -10  -3  29   -0.00    2.50
 -10   3  30   -0.00    4.37
  10  -3 -30   -0.00    4.33
 -10  -3  30   -0.00    5.36
 -10   3  31    0.82    4.44
  10  -3 -31    3.81    5.99
 -10  -3  31    3.03    5.41
 -10   3  32    0.00    4.17
  10  -3 -32   -0.00    4.91
 -10   4   1    0.00    4.18
  10  -4  -1    1.21    4.41
 -10  -4   1    1.23    3.57
 -10   4   2    1.58    3.99
  10  -4  -2    4.02    5.02
 -10  -4   2    1.40    3.71
 -10   4   3    5.50    5.21
  10  -4  -3   13.60    7.16
 -10  -4   3    3.30    4.24
 -10   4   4   39.93   10.47
  10  -4  -4   43.56   12.63
 -10  -4   4   54.11   12.21
 -10   4   5   23.84    8.09
  10  -4  -5   22.66    9.33
 -10  -4   5   34.27    9.48
 -10   4   6   20.34    7.66
  10  -4  -6   13.73    7.94
 -10  -4   6   34.77    9.29
 -10   4   7    1.03    2.53
  10  -4  -7    0.15    3.16
 -10  -4   7    2.78    3.51
 -10   4   8   45.57   11.03
  10  -4  -8   59.93   14.70
 -10  -4   8   46.67   11.28
 -10   4   9    2.34    4.78
  10  -4  -9    4.27    5.40
 -10  -4   9    5.79    4.51
 -10   4  10   17.45    6.79
  10  -4 -10   32.67   11.26
 -10  -4  10   11.69    6.18
 -10   4  11    9.08    5.26
  10  -4 -11   -0.00    4.08
 -10  -4  11    6.43    5.14
 -10   4  12   -0.00    4.16
  10  -4 -12    1.53    4.17
 -10  -4  12    0.00    4.01
 -10   4  13    0.16    3.35
  10  -4 -13    2.62    5.72
 -10  -4  13    2.93    4.80
 -10   4  14    8.99    5.83
  10  -4 -14   23.33   10.13
 -10  -4  14    9.26    6.29
 -10   4  15    3.98    4.51
  10  -4 -15    1.62    6.08
 -10  -4  15   14.23    6.91
 -10   4  16   10.03    6.09
  10  -4 -16    7.90    6.76
 -10  -4  16   14.13    7.11
 -10   4  17   -0.00    4.38
  10  -4 -17   -0.00    5.25
 -10  -4  17   -0.00    2.78
 -10   4  18    5.99    5.12
  10  -4 -18    1.58    5.31
 -10  -4  18    2.78    4.59
 -10   4  19    4.55    5.83
  10  -4 -19   -0.00    6.07
 -10  -4  19    7.95    5.45
 -10   4  20    2.62    5.69
  10  -4 -20   11.61    8.43
 -10  -4  20   14.46    8.01
 -10   4  21   13.63    7.38
  10  -4 -21    4.83    5.99
 -10  -4  21    0.00    4.40
 -10   4  22   -0.00    5.08
  10  -4 -22    3.27    5.78
 -10  -4  22    8.46    5.81
 -10   4  23    8.22    6.02
  10  -4 -23   10.05    7.46
 -10  -4  23    5.78    6.12
 -10   4  24   11.18    6.60
  10  -4 -24    2.08    6.72
 -10  -4  24    5.41    5.67
 -10   4  25    1.30    5.13
  10  -4 -25   -0.00    3.45
 -10  -4  25    2.29    5.49
 -10   4  26    2.28    4.55
  10  -4 -26    2.75    6.17
 -10  -4  26    8.05    6.57
 -10   4  27   -0.00    3.53
  10  -4 -27   -0.00    4.70
 -10  -4  27    0.00    4.93
 -10   4  28    0.93    4.09
  10  -4 -28    4.38    6.73
 -10  -4  28   -0.00    4.09
 -10   4  29    4.35    5.56
  10  -4 -29    1.12    6.60
 -10  -4  29    0.00    6.73
 -10   4  30   -0.00    5.61
  10  -4 -30    2.06    5.37
 -10  -4  30    0.00    4.00
 -10   4  31    6.05    6.10
  10  -4 -31    2.55    5.90
 -10  -4  31    4.86    6.52
 -10   4  32   -0.00    4.12
  10  -4 -32   -0.00    4.71
 -10   4  33    1.75    4.42
  10  -4 -33    2.22    6.04
  10  -4 -34    4.54    8.76
  10  -4 -35    3.90    7.18
 -10   5   1   29.42    9.46
  10  -5  -1   38.06   11.94
 -10  -5   1   43.69   10.74
 -10   5   2  118.26   18.52
  10  -5  -2   88.20   19.12
 -10  -5   2  133.32   19.57
 -10   5   3   17.79    7.16
  10  -5  -3    6.94    5.53
 -10  -5   3   11.97    6.43
 -10   5   4   -0.00    3.55
  10  -5  -4    3.00    4.79
 -10  -5   4   -0.00    3.63
 -10   5   5    2.02    3.38
  10  -5  -5    3.80    5.05
 -10  -5   5    5.22    4.61
 -10   5   6   19.99    7.35
  10  -5  -6   29.20   10.75
 -10  -5   6   17.09    7.12
 -10   5   7   19.79    7.76
  10  -5  -7   26.20    9.74
 -10  -5   7   38.85    9.82
 -10   5   8   21.20    7.52
  10  -5  -8    6.29    5.45
 -10  -5   8   31.90    9.02
 -10   5   9   -0.00    3.58
  10  -5  -9    4.86    5.79
 -10  -5   9    0.68    2.50
 -10   5  10    0.17    2.97
  10  -5 -10   -0.00    3.50
 -10  -5  10   -0.00    3.02
 -10   5  11   11.26    6.12
  10  -5 -11   14.28    8.01
 -10  -5  11   16.83    6.93
 -10   5  12   16.99    7.37
  10  -5 -12   23.33   10.42
 -10  -5  12   32.55    9.36
 -10   5  13   10.50    6.18
  10  -5 -13    1.36    5.22
 -10  -5  13   11.62    6.35
 -10   5  14    0.30    2.95
  10  -5 -14   -0.00    3.71
 -10  -5  14    1.61    3.64
 -10   5  15    3.42    4.24
  10  -5 -15   15.97    7.54
 -10   5  16    2.92    4.62
  10  -5 -16    4.09    6.17
 -10  -5  16    7.63    5.48
 -10   5  17   21.06    8.32
  10  -5 -17    7.13    6.30
 -10  -5  17   32.89    9.73
 -10   5  18   12.53    6.65
  10  -5 -18    1.82    5.59
 -10  -5  18   10.62    7.11
 -10   5  19   -0.00    3.78
  10  -5 -19    5.14    6.53
 -10  -5  19    0.55    4.53
 -10   5  20   -0.00    4.14
  10  -5 -20   -0.00    4.03
 -10  -5  20    2.26    4.57
 -10   5  21    9.09    6.15
  10  -5 -21    3.58    6.85
 -10  -5  21    0.32    4.15
 -10   5  22    4.44    5.34
  10  -5 -22   13.23    8.75
 -10  -5  22    8.70    5.56
 -10   5  23    9.49    5.96
  10  -5 -23    2.43    5.58
 -10  -5  23   -0.00    3.66
 -10   5  24    0.00    3.70
  10  -5 -24    2.50    5.21
 -10  -5  24    1.12    4.16
 -10   5  25    2.31    4.35
  10  -5 -25    5.63    6.82
 -10  -5  25    3.56    5.10
 -10   5  26   -0.00    4.59
  10  -5 -26    4.28    6.84
 -10  -5  26    1.03    4.27
 -10   5  27    3.55    4.72
  10  -5 -27    2.09    5.78
 -10  -5  27   13.11    7.62
 -10   5  28    2.47    4.50
  10  -5 -28    5.33    7.73
 -10  -5  28    0.00    4.70
 -10   5  29   -0.00    4.12
  10  -5 -29   -0.00    5.92
 -10  -5  29    0.00    5.81
 -10   5  30   -0.00    4.88
  10  -5 -30    3.67    5.72
 -10  -5  30   -0.00    4.23
 -10   5  31    0.00    4.27
  10  -5 -31    7.08    7.63
 -10  -5  31   -0.00    3.65
 -10   5  32    0.42    4.63
  10  -5 -32   -0.00    4.68
 -10   5  33    3.56    5.21
  10  -5 -33   -0.00    5.07
  10  -5 -34    6.77    8.21
 -10   6   1    2.34    3.60
  10  -6  -1    1.74    5.04
 -10  -6   1    0.00    3.28
 -10   6   2    2.58    4.03
  10  -6  -2    6.36    6.40
 -10  -6   2   12.95    6.11
 -10   6   3   16.09    6.68
  10  -6  -3   12.26    6.67
 -10  -6   3   12.84    6.06
 -10   6   4    6.73    5.16
  10  -6  -4    0.00    5.02
 -10  -6   4   12.16    5.81
 -10   6   5    0.74    3.99
  10  -6  -5    9.26    6.48
 -10  -6   5   15.81    6.68
 -10   6   6   19.83    7.42
  10  -6  -6    5.36    7.01
 -10  -6   6   24.21    7.70
 -10   6   7   -0.00    4.20
  10  -6  -7    9.69    6.72
 -10  -6   7    0.62    3.19
 -10   6   8    7.93    5.03
  10  -6  -8    3.38    4.04
 -10  -6   8    0.00    2.92
 -10   6   9   28.03    8.99
  10  -6  -9   20.13    8.87
 -10  -6   9   34.10    9.53
 -10   6  10    8.56    5.58
  10  -6 -10   10.58    7.13
 -10  -6  10   17.07    7.16
 -10   6  11    3.60    4.00
  10  -6 -11    3.56    4.92
 -10  -6  11    1.11    3.77
 -10   6  12    2.99    3.98
  10  -6 -12    3.82    5.62
 -10  -6  12    4.24    5.04
 -10   6  13    8.63    6.65
  10  -6 -13    9.61    6.53
 -10  -6  13   13.44    6.46
 -10   6  14    3.20    4.13
  10  -6 -14    6.99    7.26
 -10  -6  14    0.23    3.01
 -10   6  15   13.90    6.91
  10  -6 -15   27.77   10.61
 -10  -6  15   11.71    6.74
 -10   6  16    0.76    3.35
  10  -6 -16    4.45    6.60
 -10  -6  16    0.00    4.46
 -10   6  17    0.48    3.37
  10  -6 -17   -0.00    5.02
 -10  -6  17    3.61    4.42
 -10   6  18    1.38    4.04
  10  -6 -18    1.69    5.73
 -10  -6  18    1.87    4.70
 -10   6  19    9.76    6.71
  10  -6 -19    8.99    7.71
 -10  -6  19    5.28    5.16
 -10   6  20    2.38    4.17
  10  -6 -20    2.73    5.46
 -10  -6  20    2.28    4.90
 -10   6  21    0.36    4.25
  10  -6 -21    2.48    5.05
 -10  -6  21   -0.00    4.81
 -10   6  22    1.55    4.03
  10  -6 -22    2.20    6.74
 -10  -6  22    3.48    5.19
 -10   6  23    2.66    4.36
  10  -6 -23    0.00    5.35
 -10  -6  23    0.00    4.66
 -10   6  24    4.76    5.64
  10  -6 -24    4.41    5.91
 -10  -6  24    0.00    4.92
 -10   6  25   -0.00    4.57
  10  -6 -25   -0.00    5.12
 -10  -6  25   -0.00    3.22
 -10   6  26    5.92    5.66
  10  -6 -26    2.76    6.13
 -10  -6  26    5.69    7.03
 -10   6  27   -0.00    5.29
  10  -6 -27   -0.00    4.73
 -10  -6  27   -0.00    5.10
 -10   6  28    2.49    4.55
  10  -6 -28   -0.00    4.75
 -10  -6  28    0.00    4.69
 -10   6  29    0.43    3.79
  10  -6 -29    9.34    7.55
 -10  -6  29   -0.00    6.09
 -10   6  30   -0.00    4.85
  10  -6 -30    0.00    6.88
 -10  -6  30    2.95    5.57
 -10   6  31   10.60    7.12
  10  -6 -31    0.00    6.13
 -10   6  32   -0.00    4.03
  10  -6 -32    3.81    5.86
 -10   6  33   -0.00    5.64
 -10   7   1   72.81   14.06
  10  -7  -1   58.92   14.26
 -10  -7   1   54.24   12.36
 -10   7   2    0.00    3.89
  10  -7  -2    1.41    3.59
 -10  -7   2   -0.00    3.17
 -10   7   3    6.11    5.28
  10  -7  -3   20.90    8.60
 -10  -7   3   14.58    6.18
 -10   7   4    2.81    4.25
  10  -7  -4    7.96    5.41
 -10  -7   4    1.81    3.61
 -10   7   5   20.85    7.89
  10  -7  -5   30.45   10.14
 -10  -7   5   26.33    8.32
 -10   7   6   -0.00    2.82
  10  -7  -6    6.28    5.74
 -10  -7   6   13.50    6.17
 -10   7   7   14.46    6.74
  10  -7  -7   19.16    8.78
 -10  -7   7   23.88    7.83
 -10   7   8    9.16    5.00
  10  -7  -8    1.50    4.85
 -10  -7   8   14.20    6.40
 -10   7   9    0.68    3.45
  10  -7  -9    3.26    4.76
 -10  -7   9    0.00    2.98
 -10   7  10   -0.00    3.13
  10  -7 -10   -0.00    5.01
 -10  -7  10   -0.00    2.82
 -10   7  11    7.41    5.06
  10  -7 -11   10.21    6.76
 -10  -7  11    4.38    5.14
 -10   7  12    1.79    3.93
  10  -7 -12    0.00    4.90
 -10  -7  12    5.29    4.93
 -10   7  13    5.56    5.01
  10  -7 -13   12.52    7.57
 -10  -7  13   13.90    6.51
 -10   7  14    2.04    4.06
  10  -7 -14    0.00    4.24
 -10  -7  14    0.72    3.44
 -10   7  15   -0.00    3.42
  10  -7 -15    2.14    4.03
 -10  -7  15   -0.00    3.67
 -10   7  16    2.29    3.90
  10  -7 -16   -0.00    4.72
 -10  -7  16   -0.00    3.69
 -10   7  17   15.84    7.47
  10  -7 -17   11.17    7.31
 -10  -7  17   10.18    6.46
 -10   7  18    0.63    4.77
  10  -7 -18   -0.00    2.98
 -10  -7  18    0.00    5.15
 -10   7  19    1.38    3.04
  10  -7 -19   -0.00    5.58
 -10  -7  19    1.35    3.59
 -10   7  20   -0.00    3.45
  10  -7 -20   -0.00    5.77
 -10  -7  20    2.24    4.00
 -10   7  21    1.11    4.24
  10  -7 -21   -0.00    3.95
 -10  -7  21    3.69    6.10
 -10   7  22    0.59    3.31
  10  -7 -22    2.41    5.70
 -10  -7  22    3.34    4.24
 -10   7  23   18.43    8.25
  10  -7 -23    6.93    7.18
 -10  -7  23   -0.00    4.81
 -10   7  24    4.27    4.84
  10  -7 -24    0.66    6.45
 -10  -7  24    0.00    5.39
 -10   7  25    0.00    2.75
  10  -7 -25   -0.00    6.92
 -10  -7  25   -0.00    2.80
 -10   7  26   -0.00    4.20
  10  -7 -26   -0.00    5.16
 -10  -7  26    1.80    4.41
 -10   7  27    7.68    6.33
  10  -7 -27    1.74    5.15
 -10  -7  27   -0.00    4.72
 -10   7  28    3.29    4.76
  10  -7 -28    3.14    6.20
 -10  -7  28    1.76    5.25
 -10   7  29   -0.00    4.29
  10  -7 -29    6.49    6.49
 -10  -7  29   -0.00    5.21
 -10   7  30    7.50    5.93
  10  -7 -30    1.62    7.00
 -10  -7  30    2.17    5.10
 -10   7  31   -0.00    3.91
 -10   7  32    0.00    4.64
 -10   8   1    3.63    4.57
  10  -8  -1    7.74    6.47
 -10  -8   1    0.00    3.04
 -10   8   2   -0.00    3.56
  10  -8  -2    0.00    4.65
 -10  -8   2    2.42    3.53
 -10   8   3   35.20    9.23
  10  -8  -3   11.18    7.00
 -10  -8   3   17.59    7.08
 -10   8   4   10.58    5.88
  10  -8  -4   11.81    7.27
 -10  -8   4   10.68    5.48
 -10   8   5   37.99    9.87
  10  -8  -5   31.40   10.61
 -10  -8   5   36.09    9.93
 -10   8   6    1.95    4.07
  10  -8  -6   -0.00    3.75
 -10  -8   6    2.67    3.12
 -10   8   7    2.09    3.67
  10  -8  -7    4.47    5.53
 -10  -8   7    1.56    3.54
 -10   8   8    2.24    4.54
  10  -8  -8   -0.00    4.12
 -10  -8   8    2.08    3.53
 -10   8   9    7.70    4.88
  10  -8  -9   14.90    7.63
 -10  -8   9    8.29    5.49
 -10   8  10    2.19    4.25
  10  -8 -10    0.40    4.47
 -10  -8  10    5.04    4.49
 -10   8  11    4.94    4.84
  10  -8 -11   -0.00    4.77
 -10  -8  11   13.05    6.57
 -10   8  12    4.40    3.98
  10  -8 -12   -0.00    4.21
 -10  -8  12   -0.00    4.40
 -10   8  13    6.89    5.31
  10  -8 -13    5.20    5.56
 -10  -8  13    5.54    4.96
 -10   8  14    3.54    4.15
  10  -8 -14    1.11    2.69
 -10  -8  14    6.80    5.00
 -10   8  15   10.91    5.93
  10  -8 -15   16.67    8.84
 -10  -8  15   10.56    6.46
 -10   8  16   -0.00    2.74
  10  -8 -16    1.54    4.24
 -10  -8  16   -0.00    3.43
 -10   8  17    1.09    3.31
  10  -8 -17   -0.00    4.49
 -10  -8  17    2.15    4.18
 -10   8  18   -0.00    3.83
  10  -8 -18   -0.00    4.57
 -10  -8  18    3.87    5.58
 -10   8  19    7.14    5.64
  10  -8 -19    6.85    6.39
 -10  -8  19   10.85    7.10
 -10   8  20    0.00    3.49
  10  -8 -20   -0.00    4.20
 -10  -8  20   -0.00    4.51
 -10   8  21    0.97    4.76
  10  -8 -21    5.89    6.20
 -10  -8  21    2.21    4.62
 -10   8  22    3.69    4.84
  10  -8 -22   -0.00    5.50
 -10  -8  22   -0.00    4.22
 -10   8  23    1.95    4.02
  10  -8 -23    2.11    6.21
 -10  -8  23    9.61    7.07
 -10   8  24   -0.00    3.48
  10  -8 -24    5.83    7.06
 -10  -8  24   -0.00    4.06
 -10   8  25    0.00    4.32
  10  -8 -25    2.51    6.36
 -10  -8  25   14.08    8.58
 -10   8  26    2.14    3.67
  10  -8 -26    2.49    5.79
 -10  -8  26    4.43    6.45
 -10   8  27    1.98    4.30
  10  -8 -27   -0.00    5.64
 -10  -8  27    0.42    3.96
 -10   8  28   -0.00    4.61
  10  -8 -28    0.00    5.65
 -10  -8  28    4.65    5.85
 -10   8  29   -0.00    4.71
 -10  -8  29    0.00    4.63
 -10   8  30    3.74    5.20
 -10   8  31    0.95    3.84
 -10   9   1   19.82    7.49
  10  -9  -1   21.77    8.94
 -10  -9   1    8.67    5.74
 -10   9   2    2.22    3.79
  10  -9  -2   -0.00    3.69
 -10  -9   2    0.00    3.29
 -10   9   3   14.67    6.49
  10  -9  -3   19.69    8.37
 -10  -9   3   10.39    5.70
 -10   9   4   -0.00    2.62
  10  -9  -4   -0.00    4.33
 -10  -9   4    0.00    2.99
 -10   9   5    2.76    3.91
  10  -9  -5    5.75    5.77
 -10  -9   5   11.04    5.65
 -10   9   6    3.28    3.44
  10  -9  -6    1.46    4.57
 -10  -9   6   -0.00    3.14
 -10   9   7   23.93    8.13
  10  -9  -7   29.20   10.95
 -10  -9   7   19.97    7.59
 -10   9   8    3.97    4.31
  10  -9  -8    1.47    5.67
 -10  -9   8    7.38    4.97
 -10   9   9    5.18    4.45
  10  -9  -9    3.67    5.66
 -10  -9   9    5.06    5.15
 -10   9  10    3.39    3.92
  10  -9 -10    0.49    4.14
 -10  -9  10    0.00    3.28
 -10   9  11    5.42    5.00
  10  -9 -11    8.81    6.49
 -10  -9  11   13.63    6.92
 -10   9  12    1.71    3.96
  10  -9 -12    2.24    5.41
 -10  -9  12    2.10    3.50
 -10   9  13    2.71    4.84
  10  -9 -13   -0.00    4.72
 -10  -9  13   -0.00    3.43
 -10   9  14   -0.00    3.07
  10  -9 -14    1.74    4.18
 -10  -9  14   -0.00    3.96
 -10   9  15   -0.00    3.62
  10  -9 -15   -0.00    4.88
 -10  -9  15    0.00    3.52
 -10   9  16    0.34    2.82
  10  -9 -16    3.76    5.96
 -10  -9  16    0.00    4.20
 -10   9  17   16.98    7.88
  10  -9 -17   11.94    7.01
 -10  -9  17   27.33    9.41
 -10   9  18   -0.00    3.65
  10  -9 -18   -0.00    5.21
 -10  -9  18   -0.00    5.84
 -10   9  19    1.45    3.55
  10  -9 -19   -0.00    5.77
 -10  -9  19   -0.00    4.23
 -10   9  20   -0.00    3.88
  10  -9 -20   -0.00    5.08
 -10  -9  20   -0.00    4.09
 -10   9  21    0.00    4.01
  10  -9 -21    1.66    4.91
 -10  -9  21    0.00    4.25
  10  -9 -22    2.25    5.84
 -10  -9  22    1.96    5.25
  10  -9 -23    2.25    5.77
 -10  -9  23    3.05    4.94
  10  -9 -24    0.10    5.57
 -10  -9  24   -0.00    3.91
  10  -9 -25    3.80    6.13
 -10  -9  25    0.72    5.22
  10  -9 -26   -0.00    4.19
 -10  -9  26    2.57    4.22
 -10  -9  27    7.86    7.04
 -10  -9  28   -0.00    4.53
 -10  -9  29   -0.00    5.02
 -10  10   1    8.66    5.35
  10 -10  -1   13.88    8.04
 -10 -10   1    7.52    5.01
 -10  10   2    2.26    3.64
  10 -10  -2   -0.00    3.77
 -10 -10   2   -0.00    3.02
 -10  10   3    4.94    4.98
  10 -10  -3    4.80    6.51
 -10 -10   3    3.54    3.88
 -10  10   4   -0.00    3.35
  10 -10  -4   -0.00    3.49
 -10 -10   4    1.60    3.10
 -10  10   5   14.47    6.98
  10 -10  -5    9.10    7.33
 -10 -10   5   35.65    9.29
 -10  10   6    0.00    3.02
  10 -10  -6    4.06    5.21
 -10 -10   6    3.60    3.61
  10 -10  -7    3.81    5.19
 -10 -10   7    1.46    4.44
  10 -10  -8    1.53    3.87
 -10 -10   8   -0.00    3.23
  10 -10  -9    9.37    6.79
 -10 -10   9   20.35    7.40
  10 -10 -10    0.69    3.30
 -10 -10  10    1.06    3.57
  10 -10 -11    0.49    4.44
 -10 -10  11    7.82    5.38
  10 -10 -12   -0.00    4.09
 -10 -10  12   -0.00    3.66
  10 -10 -13    1.80    4.06
 -10 -10  13   10.36    6.62
  10 -10 -14    3.33    4.03
 -10 -10  14    1.15    4.76
  10 -10 -15    4.71    5.29
 -10 -10  15    3.22    4.67
  10 -10 -16    4.39    5.42
 -10 -10  16    0.00    4.32
  10 -10 -17    0.03    4.53
 -10 -10  17   -0.00    3.66
  10 -10 -18   -0.00    4.15
 -10 -10  18   -0.00    3.94
  10 -10 -19   -0.00    4.00
 -10 -10  19    2.15    4.58
  10 -10 -20    1.88    5.06
 -10 -10  20    0.00    3.82
  10 -10 -21    5.23    6.47
 -10 -10  21    1.43    4.16
  10 -10 -22    0.00    4.54
 -10 -10  22   -0.00    4.73
  10 -10 -23    0.30    5.79
 -10 -10  23    0.00    4.76
 -10 -10  24    2.65    5.20
 -10 -10  25    5.32    5.68
 -10 -10  26   -0.00    4.12
 -10 -10  27    5.60    6.60
 -10 -10  28    0.00    4.37
  10 -11  -1    2.49    4.28
  10 -11  -2   -0.00    3.85
  10 -11  -3    5.34    6.07
  10 -11  -4   -0.00    4.70
  10 -11  -5    0.41    2.83
  10 -11  -6   -0.00    5.68
  10 -11  -7   12.94    7.51
  10 -11  -8    2.14    4.82
  10 -11  -9    5.33    4.92
  10 -11 -10    0.04    3.03
  10 -11 -11   12.81    7.39
  10 -11 -12    1.97    4.09
  10 -11 -13    3.34    4.36
  10 -11 -14    0.06    3.71
  10 -11 -15    0.00    3.96
  10 -11 -16    3.10    5.42
  10 -11 -17    7.84    7.28
  10 -11 -18    3.45    5.67
  10 -11 -19   -0.00    5.50
  10 -11 -20    0.08    4.85
  10 -12  -1   -0.00    4.11
  10 -12  -2    2.55    5.61
  10 -12  -3   -0.00    4.18
  10 -12  -4   -0.00    5.31
  10 -12  -5   14.74    7.30
  10 -12  -6    1.36    5.13
  10 -12  -7    0.00    4.60
  10 -12  -8   -0.00    4.54
  10 -12  -9    6.02    5.03
  10 -12 -10   -0.00    5.22
  10 -12 -11    3.76    4.74
  10 -12 -12   -0.00    3.85
  10 -12 -13    2.10    4.86
  10 -12 -14    2.27    5.20
  10 -12 -15    4.73    5.41
  10 -12 -16    1.83    5.28
  10 -12 -17   -0.00    4.13
  10 -13  -1    3.04    5.62
  10 -13  -2   -0.00    2.57
  10 -13  -3    2.15    4.25
  10 -13  -4    3.23    4.76
  10 -13  -5    0.02    4.72
  10 -13  -6    2.41    5.04
  10 -13  -7   -0.00    4.77
  10 -13  -8    1.20    3.24
  10 -13  -9    1.33    4.40
  10 -13 -10   -0.00    4.98
  10 -13 -11    0.21    3.31
  10 -13 -12    1.76    4.76
  10 -13 -13    1.48    4.74
  10 -14  -1    0.27    2.92
  10 -14  -2    1.14    2.96
  10 -14  -3    0.00    4.25
  10 -14  -4    1.91    3.85
   9   0  -1    8.08    6.12
   9   0  -2   -0.00    4.34
   9   0  -3   94.64   18.23
   9   0  -4    0.00    4.05
  -9   0   5   43.07   10.43
   9   0  -5   34.31   10.92
  -9   0   6    0.00    3.90
   9   0  -6    2.13    4.94
  -9   0   7  105.33   16.38
   9   0  -7   82.19   17.66
  -9   0   8   -0.00    2.27
   9   0  -8    2.92    5.06
  -9   0   9   62.09   12.51
   9   0  -9   54.86   14.15
  -9   0  10   -0.00    2.75
   9   0 -10    0.15    4.90
  -9   0  11    0.00    4.09
   9   0 -11   16.40    8.32
  -9   0  12    0.35    2.36
   9   0 -12   -0.00    4.12
  -9   0  13   64.80   13.80
   9   0 -13  113.33   20.82
  -9   0  14    1.26    3.11
   9   0 -14    1.32    5.82
  -9   0  15   16.34    7.40
   9   0 -15    0.00    5.17
  -9   0  16    0.46    1.97
   9   0 -16   -0.00    4.57
  -9   0  17    8.33    5.56
   9   0 -17   20.37    9.65
  -9   0  18   -0.00    2.88
  -9   0  19   49.13   12.26
  -9   0  20    4.70    4.25
  -9   0  21   14.47    7.87
  -9   0  22    5.06    5.08
   9   0 -22   -0.00    6.44
  -9   0  23   14.78    7.85
   9   0 -23   40.07   13.60
  -9   0  24   -0.00    1.90
   9   0 -24    2.09    5.04
  -9   0  25   29.34   10.51
   9   0 -25   -0.00    5.64
  -9   0  26   10.40    6.57
   9   0 -26   -0.00    6.52
  -9   0  27    3.40    5.59
  -9   0  28    2.26    5.68
  -9   0  29   28.93   10.83
  -9   0  30   -0.00    5.00
  -9   0  31   -0.00    5.53
  -9   0  32   -0.00    4.78
  -9   0  33    6.21    6.46
  -9   0  34    2.04    5.59
   9  -1  -1  314.89   38.09
   9   1  -1  298.34   37.80
  -9  -1   1  301.87   36.36
   9  -1  -2    0.00    4.56
   9   1  -2    0.00    3.50
  -9  -1   2   -0.00    3.61
   9  -1  -3    1.21    4.23
   9   1  -3    4.21    4.30
  -9  -1   3    3.26    3.76
   9  -1  -4   38.15   11.30
   9   1  -4   41.79   11.72
  -9  -1   4   57.87   12.71
  -9   1   5   65.75   13.68
   9  -1  -5   95.29   18.35
   9   1  -5  107.98   19.40
  -9  -1   5   90.22   15.50
  -9  -1   5  130.14   19.34
  -9   1   6    1.25    3.91
   9  -1  -6    2.82    4.49
   9   1  -6    0.05    3.89
  -9  -1   6    2.19    3.09
  -9  -1   6    2.38    4.62
  -9   1   7   40.78    9.65
   9  -1  -7   28.14   10.15
   9   1  -7   28.88   10.38
  -9  -1   7   36.99    9.22
  -9  -1   7   29.97    9.76
  -9   1   8    2.88    3.26
   9  -1  -8    4.52    4.89
   9   1  -8   -0.00    4.49
  -9  -1   8   -0.00    4.05
  -9   1   9   16.08    6.37
   9  -1  -9   11.45    7.42
   9   1  -9    9.25    6.68
  -9  -1   9    9.37    5.31
  -9   1  10   -0.00    2.87
   9  -1 -10    1.14    5.07
   9   1 -10    0.00    3.98
  -9  -1  10   -0.00    2.36
  -9   1  11   74.89   14.18
   9  -1 -11   89.26   18.40
   9   1 -11   74.79   16.92
  -9  -1  11   83.84   15.18
  -9   1  12    2.38    4.08
   9  -1 -12   -0.00    4.69
   9   1 -12    0.20    3.98
  -9  -1  12    2.51    3.51
  -9   1  13    0.22    3.83
   9  -1 -13    0.00    4.75
   9   1 -13    3.05    6.32
  -9  -1  13    0.65    3.72
  -9   1  14    0.29    3.61
   9  -1 -14   -0.00    5.63
   9   1 -14   -0.00    4.33
  -9  -1  14    9.21    5.38
  -9   1  15   40.18   11.15
   9   1 -15   69.77   16.62
  -9  -1  15   59.03   12.72
  -9   1  16    5.30    4.95
   9   1 -16   12.25    7.22
  -9  -1  16   11.57    6.75
  -9   1  17   36.05   10.43
   9   1 -17   54.27   15.25
  -9  -1  17   44.74   11.74
  -9   1  18    0.91    3.79
   9   1 -18    3.08    6.96
  -9  -1  18    1.41    3.54
  -9   1  19   -0.00    3.07
   9  -1 -19    3.12    4.53
   9   1 -19    2.13    5.50
  -9  -1  19    7.73    5.65
  -9   1  20    0.00    3.58
   9  -1 -20    8.44    6.65
   9   1 -20    7.99    7.07
  -9  -1  20    1.55    4.24
  -9   1  21   54.29   13.17
   9  -1 -21   26.04   11.78
  -9  -1  21   55.64   13.37
  -9   1  22    3.08    5.75
   9  -1 -22    5.33    6.57
  -9  -1  22    1.45    4.12
  -9   1  23    0.27    4.40
   9  -1 -23    2.98    5.24
  -9  -1  23    3.09    5.55
  -9   1  24    0.00    5.30
   9  -1 -24   -0.00    4.78
  -9  -1  24    3.36    5.09
  -9   1  25   11.64    6.97
   9  -1 -25   12.26    8.15
  -9  -1  25    3.26    4.63
  -9   1  26    5.62    5.81
   9  -1 -26    2.39    4.38
  -9  -1  26   -0.00    4.78
  -9   1  27   17.39    8.60
   9  -1 -27    0.13    5.23
  -9  -1  27    2.84    5.53
  -9   1  28   -0.00    5.70
   9  -1 -28   -0.00    5.50
  -9  -1  28    4.42    5.93
  -9   1  29   -0.00    3.32
   9  -1 -29   -0.00    5.76
  -9  -1  29    0.83    5.11
  -9   1  30   -0.00    2.41
  -9  -1  30    1.88    3.90
  -9   1  31    4.24    5.04
  -9  -1  31    7.72    6.53
  -9   1  32   -0.00    4.84
  -9  -1  32    1.89    4.51
  -9   1  33    2.47    5.74
  -9  -1  33    0.00    6.17
  -9   1  34   -0.00    3.81
  -9  -1  34    2.12    5.63
   9  -2  -1   40.31   11.56
   9   2  -1   44.84   12.16
  -9  -2   1   26.12    9.48
   9  -2  -2   14.09    7.68
   9   2  -2    4.02    4.39
  -9  -2   2    7.69    5.44
   9  -2  -3  123.34   20.10
   9   2  -3   75.21   16.75
  -9  -2   3   84.86   16.58
   9  -2  -4    2.13    4.48
   9   2  -4    3.13    4.75
  -9  -2   4    8.46    5.55
  -9   2   5    8.41    4.91
   9  -2  -5   15.64    7.17
   9   2  -5   17.07    8.29
  -9  -2   5   13.41    5.85
  -9  -2   5   17.94    7.64
  -9   2   6   -0.00    3.47
   9  -2  -6   -0.00    4.62
   9   2  -6    0.87    4.30
  -9  -2   6    2.82    3.42
  -9  -2   6   -0.00    3.47
  -9   2   7   52.28   11.34
   9  -2  -7   70.91   15.17
   9   2  -7   54.73   13.95
  -9  -2   7   36.02    9.91
  -9  -2   7   52.43   12.47
  -9   2   8   50.22   10.51
   9  -2  -8   30.10   10.51
   9   2  -8   23.13    9.61
  -9  -2   8   28.56    8.41
  -9  -2   8   27.78    9.23
  -9   2   9   34.91    9.08
   9  -2  -9   35.20   11.15
   9   2  -9   28.15   10.34
  -9  -2   9   32.95    9.18
  -9  -2   9   25.83    9.94
  -9   2  10    1.63    3.26
   9  -2 -10   -0.00    4.50
   9   2 -10   -0.00    3.05
  -9  -2  10    3.81    3.92
  -9  -2  10    5.48    4.63
  -9   2  11    1.93    4.19
   9   2 -11   -0.00    4.01
  -9  -2  11   -0.00    3.39
  -9  -2  11    2.02    3.82
  -9   2  12    0.35    3.70
   9   2 -12   22.31    9.21
  -9  -2  12    7.17    5.07
  -9   2  13   53.06   11.27
   9   2 -13   30.24   11.16
  -9  -2  13   28.35    8.99
  -9   2  14   21.36    8.44
   9   2 -14   13.37    7.73
  -9  -2  14   19.28    7.01
  -9   2  15   10.77    6.35
   9   2 -15    7.34    7.07
  -9  -2  15    5.27    5.03
  -9   2  16    0.00    3.93
   9  -2 -16   -0.00    4.77
   9   2 -16   -0.00    5.74
  -9  -2  16    1.12    4.16
  -9   2  17   17.69    7.91
   9  -2 -17   16.67    8.90
   9   2 -17   30.10   11.86
  -9  -2  17   25.48    8.34
  -9   2  18    3.26    4.56
   9  -2 -18    6.16    5.89
   9   2 -18    8.12    6.52
  -9  -2  18   -0.00    3.24
  -9   2  19   60.76   13.72
   9  -2 -19   21.81   10.72
   9   2 -19   60.00   16.07
  -9  -2  19   59.79   13.70
  -9   2  20    8.70    5.74
   9  -2 -20   -0.00    5.80
  -9  -2  20    4.10    6.07
  -9   2  21    0.00    4.18
   9  -2 -21   -0.00    5.43
  -9  -2  21    1.56    4.34
  -9   2  22    0.00    3.78
   9  -2 -22    0.63    5.73
  -9  -2  22    3.17    4.83
  -9   2  23   43.30   11.58
   9  -2 -23   30.37   11.83
  -9  -2  23   51.17   12.45
  -9   2  24    0.36    4.50
   9  -2 -24   -0.00    4.95
  -9  -2  24    0.70    3.93
  -9   2  25    5.25    4.73
   9  -2 -25    0.93    5.26
  -9  -2  25   12.44    6.68
  -9   2  26   -0.00    4.58
   9  -2 -26    1.09    4.38
  -9  -2  26    0.00    4.97
  -9   2  27    2.39    5.37
   9  -2 -27   -0.00    4.05
  -9  -2  27   10.22    7.37
  -9   2  28    4.05    6.00
   9  -2 -28   -0.00    4.97
  -9  -2  28    2.06    4.73
  -9   2  29   -0.00    4.58
   9  -2 -29    2.29    5.09
  -9  -2  29   18.60    8.59
  -9   2  30   -0.00    5.56
   9  -2 -30    2.99    6.28
  -9  -2  30   -0.00    4.99
  -9   2  31   -0.00    4.54
   9  -2 -31   -0.00    4.98
  -9  -2  31    6.25    5.71
  -9   2  32   -0.00    4.85
   9  -2 -32    0.43    5.46
  -9  -2  32    3.51    4.02
  -9   2  33    1.05    4.98
  -9  -2  33    0.00    4.80
  -9   2  34    6.10    6.71
  -9  -2  34   -0.00    5.93
   9  -3  -1  125.78   21.92
   9   3  -1  167.53   24.43
  -9  -3   1  130.56   21.44
   9  -3  -2   16.49    8.03
   9   3  -2    7.24    5.74
  -9  -3   2   37.40   10.40
   9  -3  -3    2.96    4.67
   9   3  -3    2.83    4.99
  -9  -3   3    0.66    4.02
   9  -3  -4    7.54    6.33
   9   3  -4   -0.00    3.72
  -9  -3   4    0.70    3.18
  -9  -3   4    4.70    4.74
  -9   3   5   60.68   12.35
   9   3  -5   54.78   13.75
  -9  -3   5   47.47   11.06
  -9  -3   5   43.79   11.75
  -9   3   6   27.65    8.50
   9   3  -6   66.57   14.56
  -9  -3   6   28.07    8.31
  -9  -3   6   43.65   11.56
  -9   3   7   15.81    6.41
   9   3  -7   11.39    7.21
  -9  -3   7   23.43    7.37
  -9  -3   7   31.22    9.93
  -9   3   8    0.42    2.94
   9   3  -8    2.17    3.96
  -9  -3   8    2.84    3.48
  -9  -3   8   -0.00    4.17
  -9   3   9    2.94    3.23
   9   3  -9    3.27    5.12
  -9  -3   9    6.90    4.91
  -9  -3   9    7.70    6.26
  -9   3  10    3.65    3.37
   9   3 -10   12.42    7.85
  -9  -3  10    4.33    4.28
  -9  -3  10    9.07    6.29
  -9   3  11  114.03   17.80
   9   3 -11  141.25   23.25
  -9  -3  11   88.64   16.41
  -9  -3  11  102.41   19.22
  -9   3  12   15.55    6.79
   9   3 -12   30.51   11.10
  -9  -3  12   17.44    7.33
  -9  -3  12   25.49    9.46
  -9   3  13    6.92    4.58
   9  -3 -13    0.82    5.13
   9   3 -13   -0.00    5.25
  -9  -3  13    1.60    3.73
  -9  -3  13    5.03    5.87
  -9   3  14    0.93    3.59
   9  -3 -14    1.66    5.31
   9   3 -14   -0.00    3.99
  -9  -3  14    3.44    5.09
  -9   3  15   31.07    9.91
   9  -3 -15   56.11   14.45
   9   3 -15   40.48   13.80
  -9  -3  15   48.09   11.81
  -9   3  16   11.35    5.84
   9  -3 -16   15.42    7.96
  -9  -3  16   16.91    7.26
  -9   3  17   17.51    7.21
   9  -3 -17   10.46    8.12
  -9  -3  17   27.22    9.28
  -9   3  18   -0.00    4.08
   9  -3 -18    5.38    5.74
  -9  -3  18   -0.00    2.89
  -9   3  19    3.88    4.56
   9  -3 -19    3.55    6.10
  -9  -3  19   -0.00    4.58
  -9   3  20    5.15    5.42
   9  -3 -20    6.26    6.48
  -9  -3  20   -0.00    5.13
  -9   3  21   24.98    8.71
   9  -3 -21   12.51    9.50
  -9  -3  21   31.61   10.59
  -9   3  22   12.46    7.05
   9  -3 -22   -0.00    5.09
  -9  -3  22    0.69    4.36
  -9   3  23    0.00    3.81
   9  -3 -23    0.00    6.58
  -9  -3  23   13.31    6.97
  -9   3  24   -0.00    4.24
   9  -3 -24    2.94    4.77
  -9  -3  24    3.41    5.59
  -9   3  25   -0.00    4.47
   9  -3 -25    4.03    7.42
  -9  -3  25   13.74    6.90
  -9   3  26   -0.00    4.74
   9  -3 -26   -0.00    4.35
  -9  -3  26   -0.00    5.58
  -9   3  27    4.91    4.80
   9  -3 -27    2.88    6.43
  -9  -3  27    1.40    5.11
  -9   3  28    2.77    5.94
   9  -3 -28    1.00    5.14
  -9  -3  28    3.48    5.39
  -9   3  29   -0.00    3.63
   9  -3 -29    2.08    4.35
  -9  -3  29   -0.00    6.27
  -9   3  30    3.23    5.58
   9  -3 -30   -0.00    5.55
  -9  -3  30    0.00    5.44
  -9   3  31    0.45    5.88
   9  -3 -31    9.17    7.61
  -9  -3  31    2.30    5.04
  -9   3  32    1.47    4.94
   9  -3 -32    5.10    7.66
  -9  -3  32    8.44    6.62
  -9   3  33   -0.00    3.67
   9  -3 -33   -0.00    6.37
  -9  -3  33    6.29    6.43
  -9   3  34   -0.00    4.43
   9  -3 -34   -0.00    5.22
   9   4  -1    0.00    3.96
  -9  -4   1   -0.00    4.03
   9   4  -2   29.11    9.87
  -9  -4   2   17.56    7.72
   9   4  -3   32.13   10.26
  -9  -4   3   39.99   11.33
   9   4  -4   40.88   11.77
  -9  -4   4   42.07   10.19
  -9  -4   4   42.37   11.48
  -9   4   5   74.37   13.02
   9   4  -5   33.25   11.07
  -9  -4   5   62.83   12.39
  -9  -4   5   44.75   12.00
  -9   4   6    4.79    4.39
   9   4  -6    0.71    4.96
  -9  -4   6   -0.00    3.17
  -9  -4   6   -0.00    3.61
  -9   4   7   39.90   10.16
   9   4  -7   63.25   14.85
  -9  -4   7   49.19   10.88
  -9   4   8   97.69   15.19
   9  -4  -8   48.15   13.09
   9   4  -8   51.17   14.23
  -9  -4   8   74.65   13.95
  -9   4   9   34.28    9.37
   9  -4  -9   64.01   14.40
  -9  -4   9   47.91   10.92
  -9   4  10    0.00    2.60
   9  -4 -10    0.82    3.71
  -9  -4  10   -0.00    3.19
  -9   4  11    5.04    4.26
   9  -4 -11    0.00    4.17
  -9  -4  11    3.31    3.99
  -9   4  12    3.69    4.31
   9  -4 -12    4.06    5.32
  -9  -4  12    1.45    2.94
  -9   4  13   22.63    7.60
   9  -4 -13   34.42   11.28
  -9  -4  13   27.04    8.86
  -9   4  14    5.55    4.71
   9  -4 -14   -0.00    4.22
  -9  -4  14    6.28    4.47
  -9   4  15   15.54    6.68
   9  -4 -15   11.52    8.37
  -9  -4  15   16.59    7.06
  -9   4  16    0.14    4.35
   9  -4 -16   -0.00    4.77
  -9  -4  16    1.17    4.03
  -9   4  17   14.88    7.13
   9  -4 -17   13.28    7.88
  -9  -4  17   23.14    8.45
  -9   4  18   23.55    8.60
   9  -4 -18   12.33    8.64
  -9  -4  18   28.53    9.57
  -9   4  19   57.03   12.51
   9  -4 -19    9.86    8.51
  -9  -4  19   44.41   11.89
  -9   4  20    0.59    4.47
   9  -4 -20    1.16    4.86
  -9  -4  20    1.94    5.03
  -9   4  21    1.15    4.53
   9  -4 -21   -0.00    4.79
  -9  -4  21    1.44    5.05
  -9   4  22    7.52    5.58
   9  -4 -22   14.35    8.98
  -9  -4  22    2.27    5.07
  -9   4  23   21.36    9.04
   9  -4 -23   22.68   10.65
  -9  -4  23   34.61   10.48
  -9   4  24   10.80    6.45
   9  -4 -24   -0.00    5.02
  -9  -4  24   18.68    7.96
  -9   4  25    7.34    5.27
   9  -4 -25    0.51    4.70
  -9  -4  25    4.60    5.67
  -9   4  26   -0.00    3.00
   9  -4 -26    8.11    6.43
  -9  -4  26   -0.00    4.33
  -9   4  27   -0.00    4.23
   9  -4 -27   -0.00    5.02
  -9  -4  27    1.61    3.85
  -9   4  28    2.90    3.99
   9  -4 -28    0.17    5.26
  -9  -4  28    3.59    6.38
  -9   4  29    0.00    5.08
   9  -4 -29    2.11    4.53
  -9  -4  29    9.96    7.86
  -9   4  30    5.09    6.04
   9  -4 -30    4.12    6.00
  -9  -4  30    2.49    4.59
  -9   4  31    1.21    4.34
   9  -4 -31   -0.00    3.57
  -9  -4  31    8.23    6.21
  -9   4  32   -0.00    3.44
   9  -4 -32   -0.00    5.33
  -9  -4  32   -0.00    5.03
  -9   4  33   -0.00    4.98
   9  -4 -33    3.18    6.54
  -9  -4  33   -0.00    3.89
  -9   4  34    2.67    5.21
   9  -4 -34    1.46    5.43
   9  -4 -35   -0.00    5.82
   9  -4 -36    1.01    5.48
   9  -4 -37    0.00    6.75
  -9   5   1   87.03   15.57
   9  -5  -1  116.35   19.61
   9  -5  -2   52.74   13.09
   9  -5  -3    7.32    5.74
  -9  -5   3    7.58    4.88
  -9   5   4   67.64   12.57
   9  -5  -4   31.54   10.59
  -9  -5   4   46.92   10.82
  -9   5   5   23.39    7.67
   9  -5  -5   22.79    9.43
  -9  -5   5   27.87    8.06
  -9   5   6   22.89    7.34
   9  -5  -6   37.35   10.95
  -9  -5   6   13.56    6.23
  -9   5   7   69.87   13.00
   9  -5  -7   37.22   11.64
  -9  -5   7   63.79   12.41
  -9   5   8    3.35    3.62
   9  -5  -8    0.92    3.47
  -9  -5   8    5.13    4.14
  -9   5   9    1.53    3.23
   9  -5  -9    6.59    5.77
  -9  -5   9   -0.00    1.94
  -9   5  10    1.40    3.53
   9  -5 -10    5.49    5.12
  -9  -5  10    0.00    2.19
  -9   5  11   44.99   10.60
   9  -5 -11   51.47   12.94
  -9  -5  11   27.56    8.64
  -9   5  12   10.41    6.07
   9  -5 -12   13.91    7.59
  -9  -5  12   26.31    8.28
  -9   5  13   -0.00    3.51
   9  -5 -13    0.68    3.64
  -9  -5  13    1.31    3.68
  -9   5  14    2.84    4.30
   9  -5 -14    1.93    4.35
  -9  -5  14   17.56    7.31
  -9   5  15   15.85    6.97
   9  -5 -15    4.83    4.73
  -9  -5  15    9.46    6.35
  -9   5  16   15.17    7.14
   9  -5 -16   17.06    8.73
  -9  -5  16   10.33    5.95
  -9   5  17   21.63    8.22
   9  -5 -17   17.05    8.84
  -9  -5  17   28.74    9.71
  -9   5  18    1.24    4.34
   9  -5 -18    2.44    5.26
  -9  -5  18    3.62    5.24
  -9   5  19    0.00    3.95
   9  -5 -19    2.02    4.50
  -9  -5  19    0.00    4.06
  -9   5  20   17.44    8.25
   9  -5 -20   -0.00    4.85
  -9  -5  20   -0.00    4.40
  -9   5  21   12.55    6.78
   9  -5 -21   13.43    8.90
  -9  -5  21   18.37    8.78
  -9   5  22    8.19    5.92
   9  -5 -22   10.64    8.01
  -9  -5  22   12.20    6.36
  -9   5  23    3.97    5.32
   9  -5 -23    3.15    4.75
  -9  -5  23    2.59    3.54
  -9   5  24    4.91    5.26
   9  -5 -24    1.70    5.69
  -9  -5  24    0.00    3.85
  -9   5  25   -0.00    5.06
   9  -5 -25   -0.00    3.77
  -9  -5  25   -0.00    4.56
  -9   5  26    4.42    5.30
   9  -5 -26   10.74    8.34
  -9  -5  26   15.87    8.56
  -9   5  27    3.73    5.78
   9  -5 -27    9.54    8.03
  -9  -5  27    9.55    6.26
  -9   5  28    0.38    3.90
   9  -5 -28    9.05    7.46
  -9  -5  28    1.15    4.06
  -9   5  29   -0.00    4.13
   9  -5 -29    0.00    6.42
  -9  -5  29    2.50    5.48
  -9   5  30    3.48    5.25
   9  -5 -30    4.15    6.80
  -9  -5  30    3.73    5.78
  -9   5  31    3.37    5.15
   9  -5 -31    1.14    5.33
  -9  -5  31    5.18    5.71
  -9   5  32    2.23    4.65
   9  -5 -32    1.06    4.17
  -9  -5  32    1.50    5.58
  -9   5  33    0.00    4.90
   9  -5 -33    5.89    7.44
  -9  -5  33   11.82    8.27
  -9   5  34    0.81    4.74
   9  -5 -34   -0.00    4.99
   9  -5 -35    1.38    5.07
   9  -5 -36    0.00    6.17
  -9   6   1   -0.00    3.00
   9  -6  -1    4.78    5.37
  -9   6   2   71.43   13.48
   9  -6  -2  110.24   18.25
  -9  -6   2   60.38   12.60
  -9   6   3   22.73    7.87
   9  -6  -3    9.91    5.89
  -9  -6   3   15.66    6.51
  -9   6   4   24.40    7.73
   9  -6  -4   29.26    9.42
  -9  -6   4   19.57    7.23
  -9   6   5   10.22    5.42
   9  -6  -5   13.14    6.96
  -9  -6   5   15.45    6.10
  -9   6   6    1.74    3.92
   9  -6  -6    0.00    4.76
  -9  -6   6   12.18    5.65
  -9   6   7   19.47    7.03
   9  -6  -7   15.83    8.11
  -9  -6   7   13.65    6.08
  -9   6   8   73.22   13.31
   9  -6  -8   48.74   12.74
  -9  -6   8   65.45   12.84
  -9   6   9   12.50    6.13
   9  -6  -9    6.18    5.36
  -9  -6   9    9.08    5.22
  -9   6  10    1.32    3.27
   9  -6 -10   -0.00    5.09
  -9  -6  10   -0.00    2.74
  -9   6  11    0.00    3.10
   9  -6 -11   -0.00    4.17
  -9  -6  11    0.74    3.05
  -9   6  12   18.72    7.45
   9  -6 -12   24.79    9.51
  -9  -6  12   20.22    7.95
  -9   6  13    6.20    5.09
   9  -6 -13   15.68    7.51
  -9  -6  13    7.88    5.00
  -9   6  14   28.22    8.69
   9  -6 -14    9.98    7.79
  -9  -6  14   20.05    7.80
  -9   6  15    0.64    3.80
   9  -6 -15    5.43    6.67
  -9  -6  15   21.45    7.47
  -9   6  16    3.68    4.42
   9  -6 -16    1.31    4.13
  -9  -6  16    0.14    3.20
  -9   6  17    3.83    4.75
   9  -6 -17   10.32    7.72
  -9  -6  17    5.79    5.20
  -9   6  18   46.34   11.45
   9  -6 -18   15.89    8.73
  -9  -6  18    8.87    6.24
  -9   6  19    4.44    4.98
   9  -6 -19   -0.00    5.18
  -9  -6  19    4.49    5.46
  -9   6  20    0.46    3.81
   9  -6 -20    0.92    4.20
  -9  -6  20    2.77    5.23
  -9   6  21    2.37    4.47
   9  -6 -21    7.60    7.10
  -9  -6  21    2.79    4.60
  -9   6  22    0.00    4.62
   9  -6 -22    3.27    5.39
  -9  -6  22   -0.00    4.85
  -9   6  23   10.51    5.92
   9  -6 -23    1.62    5.53
  -9  -6  23    8.58    6.17
  -9   6  24    4.51    5.35
   9  -6 -24    6.73    7.52
  -9  -6  24    4.00    5.43
  -9   6  25    4.83    5.54
   9  -6 -25    1.90    5.08
  -9  -6  25    5.08    5.35
  -9   6  26    0.99    3.80
   9  -6 -26    0.00    4.26
  -9  -6  26    3.07    4.95
  -9   6  27   -0.00    4.59
   9  -6 -27    0.04    6.87
  -9  -6  27    0.33    4.95
  -9   6  28    6.88    5.54
   9  -6 -28    4.50    7.10
  -9  -6  28    6.70    5.94
  -9   6  29    1.60    5.73
   9  -6 -29    9.27    7.50
  -9  -6  29   -0.00    4.36
  -9   6  30   -0.00    3.92
   9  -6 -30    5.08    5.60
  -9  -6  30   -0.00    4.56
  -9   6  31    0.00    4.36
   9  -6 -31    5.00    6.19
  -9  -6  31    1.43    5.51
  -9   6  32    3.33    5.13
   9  -6 -32   -0.00    3.73
  -9  -6  32    4.45    6.27
  -9   6  33    0.15    2.76
   9  -6 -33    5.78    7.57
  -9   6  34   -0.00    3.23
   9  -6 -34   -0.00    5.33
  -9   7   1    8.34    4.98
   9  -7  -1   10.49    6.56
  -9  -7   1    7.76    5.30
  -9   7   2    4.31    4.55
   9  -7  -2    3.62    5.71
  -9  -7   2    1.99    3.12
  -9   7   3    1.71    3.42
   9  -7  -3    4.16    4.23
  -9  -7   3   -0.00    3.14
  -9   7   4   12.22    5.83
   9  -7  -4    6.98    6.46
  -9  -7   4   13.55    5.72
  -9   7   5    5.40    4.89
   9  -7  -5   -0.00    4.52
  -9  -7   5    9.69    5.03
  -9   7   6   48.80   11.00
   9  -7  -6   36.61   11.07
  -9  -7   6   46.04   10.39
  -9   7   7    1.08    3.41
   9  -7  -7    0.00    4.63
  -9  -7   7    0.45    2.70
  -9   7   8   -0.00    3.15
   9  -7  -8   -0.00    2.19
  -9  -7   8    1.75    3.10
  -9   7   9    3.42    4.11
   9  -7  -9    7.90    5.93
  -9  -7   9   13.92    6.43
  -9   7  10   12.36    6.08
   9  -7 -10   14.66    7.41
  -9  -7  10   13.76    5.97
  -9   7  11    8.19    5.02
   9  -7 -11   23.19    9.52
  -9  -7  11    7.16    4.76
  -9   7  12   49.77   11.02
   9  -7 -12   38.74   11.35
  -9  -7  12   29.41    9.19
  -9   7  13   -0.00    3.62
   9  -7 -13   -0.00    4.26
  -9  -7  13    3.45    4.93
  -9   7  14    5.39    4.69
   9  -7 -14    4.31    4.98
  -9  -7  14    1.59    3.93
  -9   7  15    1.11    3.49
   9  -7 -15   -0.00    4.61
  -9  -7  15    1.19    3.59
  -9   7  16   34.35   10.32
   9  -7 -16   44.21   12.86
  -9  -7  16   31.37   10.07
  -9   7  17    0.64    4.06
   9  -7 -17    0.37    5.07
  -9  -7  17    3.85    4.59
  -9   7  18    2.84    4.27
   9  -7 -18   -0.00    5.45
  -9  -7  18   -0.00    4.12
  -9   7  19    1.17    3.66
   9  -7 -19   -0.00    5.48
  -9  -7  19    0.85    3.71
  -9   7  20    2.63    4.19
   9  -7 -20    6.93    6.22
  -9  -7  20   10.72    6.10
  -9   7  21   15.82    7.38
   9  -7 -21   -0.00    4.89
  -9  -7  21    2.23    5.11
  -9   7  22    5.72    5.86
   9  -7 -22   11.21    7.31
  -9  -7  22    6.70    6.56
  -9   7  23    0.74    4.16
   9  -7 -23    1.98    5.63
  -9  -7  23   -0.00    4.58
  -9   7  24   -0.00    5.14
   9  -7 -24   -0.00    4.66
  -9  -7  24   -0.00    4.87
  -9   7  25    2.48    4.09
   9  -7 -25    2.81    4.65
  -9  -7  25   -0.00    4.50
  -9   7  26    6.72    6.27
   9  -7 -26    6.04    6.28
  -9  -7  26    1.64    3.71
  -9   7  27    3.36    4.63
   9  -7 -27    3.89    6.74
  -9  -7  27    4.70    5.98
  -9   7  28    1.50    4.26
   9  -7 -28   -0.00    5.22
  -9  -7  28    1.85    4.96
  -9   7  29   -0.00    4.14
   9  -7 -29    0.00    6.67
  -9  -7  29   -0.00    4.92
  -9   7  30    0.78    3.63
   9  -7 -30    0.90    6.17
  -9  -7  30    0.36    5.39
  -9   7  31   -0.00    3.28
   9  -7 -31    0.86    4.88
  -9  -7  31   10.10    7.46
  -9   7  32    0.33    4.07
   9  -7 -32    4.77    5.79
  -9  -7  32   -0.00    5.06
  -9   7  33   -0.00    3.82
  -9   7  34   -0.00    4.03
  -9   8   1    9.77    5.26
   9  -8  -1    2.93    4.25
  -9  -8   1   11.67    5.53
  -9   8   2    8.29    5.26
   9  -8  -2   10.58    6.17
  -9  -8   2   18.86    6.76
  -9   8   3   -0.00    2.24
   9  -8  -3   -0.00    3.15
  -9  -8   3    0.12    2.52
  -9   8   4   57.60   11.66
   9  -8  -4   29.06   10.04
  -9  -8   4   38.38    9.69
  -9   8   5    0.00    3.30
   9  -8  -5   -0.00    3.16
  -9  -8   5    0.15    2.80
  -9   8   6    0.00    3.57
   9  -8  -6   -0.00    3.26
  -9  -8   6    3.79    4.12
  -9   8   7    2.16    3.21
   9  -8  -7    0.00    4.15
  -9  -8   7    0.95    2.64
  -9   8   8   53.49   11.70
   9  -8  -8   37.33   11.50
  -9  -8   8   72.46   13.26
  -9   8   9    5.44    4.79
   9  -8  -9    7.22    6.13
  -9  -8   9    8.68    5.44
  -9   8  10   13.57    6.37
   9  -8 -10   12.45    6.95
  -9  -8  10    9.09    5.56
  -9   8  11    0.37    3.07
   9  -8 -11    6.20    5.44
  -9  -8  11    3.47    4.52
  -9   8  12   13.69    6.57
   9  -8 -12   11.12    7.02
  -9  -8  12   13.85    6.52
  -9   8  13    0.48    2.95
   9  -8 -13   -0.00    3.18
  -9  -8  13    1.16    3.28
  -9   8  14   11.69    5.92
   9  -8 -14    7.82    6.88
  -9  -8  14   18.33    7.45
  -9   8  15    0.55    3.27
   9  -8 -15   -0.00    4.23
  -9  -8  15   -0.00    3.32
  -9   8  16    0.00    2.56
   9  -8 -16    1.50    5.30
  -9  -8  16    3.41    4.64
  -9   8  17    0.76    3.59
   9  -8 -17   -0.00    4.77
  -9  -8  17    0.12    4.05
  -9   8  18   22.04    7.87
   9  -8 -18    5.48    6.80
  -9  -8  18   17.52    7.71
  -9   8  19    0.90    3.88
   9  -8 -19    0.77    4.90
  -9  -8  19    2.77    4.77
  -9   8  20    6.31    5.31
   9  -8 -20    5.65    6.85
  -9  -8  20    0.91    3.54
  -9   8  21   -0.00    4.58
   9  -8 -21   -0.00    4.57
  -9  -8  21   -0.00    4.77
  -9   8  22    1.37    4.26
   9  -8 -22   -0.00    5.35
  -9  -8  22    9.24    6.86
  -9   8  23   -0.00    4.20
   9  -8 -23   -0.00    5.77
  -9  -8  23    9.58    7.05
  -9   8  24    2.19    4.52
   9  -8 -24    4.97    6.92
  -9  -8  24    1.32    4.49
  -9   8  25    2.00    4.08
   9  -8 -25    6.76    6.53
  -9  -8  25    4.13    5.42
  -9   8  26    1.95    3.79
   9  -8 -26    5.89    6.93
  -9  -8  26    0.48    4.65
  -9   8  27    3.39    5.25
   9  -8 -27    5.26    7.41
  -9  -8  27   -0.00    4.32
  -9   8  28    0.81    3.81
   9  -8 -28    4.45    6.37
  -9  -8  28    1.73    4.00
  -9   8  29    1.49    4.50
   9  -8 -29    2.88    6.79
  -9  -8  29    0.00    4.64
  -9   8  30   -0.00    4.03
   9  -8 -30    0.58    4.21
  -9  -8  30    4.09    5.67
  -9   8  31   -0.00    3.47
  -9  -8  31   -0.00    5.04
  -9   8  32   -0.00    4.20
  -9   9   1   10.46    5.40
   9  -9  -1    0.00    4.18
  -9  -9   1    1.97    3.34
  -9   9   2   21.81    7.66
   9  -9  -2   22.77    8.72
  -9  -9   2   25.19    7.82
  -9   9   3    1.63    3.37
   9  -9  -3   -0.00    3.69
  -9  -9   3    0.48    2.96
  -9   9   4    1.56    3.73
   9  -9  -4    0.00    3.21
  -9  -9   4    2.83    3.67
  -9   9   5    2.39    3.73
   9  -9  -5    1.31    3.97
  -9  -9   5    3.69    3.81
  -9   9   6   59.23   11.80
   9  -9  -6   35.82   10.96
  -9  -9   6   56.29   11.66
  -9   9   7   -0.00    3.25
   9  -9  -7    1.31    4.62
  -9  -9   7    0.99    2.90
  -9   9   8    1.93    2.67
   9  -9  -8   -0.00    3.81
  -9  -9   8    2.03    3.27
  -9   9   9   -0.00    2.99
   9  -9  -9    2.95    4.17
  -9  -9   9   -0.00    2.78
  -9   9  10    6.50    4.49
   9  -9 -10   11.36    7.19
  -9  -9  10    6.76    5.17
  -9   9  11   -0.00    2.72
   9  -9 -11    1.46    3.37
  -9  -9  11    1.03    3.17
  -9   9  12   14.99    6.95
   9  -9 -12   14.02    8.40
  -9  -9  12   23.69    8.29
  -9   9  13    1.48    3.45
   9  -9 -13    4.33    4.59
  -9  -9  13    0.55    3.45
  -9   9  14    0.25    2.81
   9  -9 -14    0.80    2.49
  -9  -9  14    1.97    3.80
  -9   9  15    3.33    3.89
   9  -9 -15    8.32    6.16
  -9  -9  15    0.15    3.45
  -9   9  16   40.05   10.23
   9  -9 -16    8.64    6.26
  -9  -9  16   18.83    7.84
  -9   9  17    1.42    3.87
   9  -9 -17    1.44    5.11
  -9  -9  17    0.65    3.78
  -9   9  18   -0.00    4.07
   9  -9 -18    3.24    4.54
  -9  -9  18    3.52    4.63
  -9   9  19   -0.00    3.44
   9  -9 -19    1.78    5.19
  -9  -9  19   -0.00    4.45
  -9   9  20    3.54    4.26
   9  -9 -20    1.44    4.92
  -9  -9  20    4.36    5.56
  -9   9  21   -0.00    3.20
   9  -9 -21   -0.00    5.20
  -9  -9  21    0.53    4.08
  -9   9  22   16.48    7.38
   9  -9 -22   13.28    8.58
  -9  -9  22   12.17    6.95
   9  -9 -23    5.87    6.41
  -9  -9  23    0.00    4.79
   9  -9 -24   -0.00    6.28
  -9  -9  24   -0.00    3.80
   9  -9 -25    0.46    4.62
  -9  -9  25   -0.00    5.24
   9  -9 -26    1.80    6.69
  -9  -9  26   24.02    9.68
   9  -9 -27   -0.00    6.09
  -9  -9  27    4.26    5.89
   9  -9 -28    3.01    5.59
  -9  -9  28    0.42    3.96
  -9  -9  29   -0.00    6.09
  -9  -9  30    3.73    6.12
  -9  -9  31    4.62    5.55
  -9  10   1    8.33    4.64
   9 -10  -1    0.93    3.85
  -9 -10   1    1.99    3.40
  -9  10   2   12.90    6.18
   9 -10  -2    3.37    4.90
  -9 -10   2   26.15    7.41
  -9  10   3   -0.00    2.43
   9 -10  -3    4.89    5.41
  -9 -10   3    0.00    2.56
  -9  10   4   25.19    7.78
   9 -10  -4   17.76    7.89
  -9 -10   4   29.23    8.29
  -9  10   5    0.84    3.35
   9 -10  -5   -0.00    3.89
  -9 -10   5    3.53    3.81
  -9  10   6    1.76    3.55
   9 -10  -6   -0.00    3.72
  -9 -10   6    0.30    2.94
  -9  10   7    1.65    3.05
   9 -10  -7   -0.00    5.44
  -9 -10   7    1.66    3.57
  -9  10   8   10.65    5.30
   9 -10  -8   16.00    7.27
  -9 -10   8   37.24    9.80
   9 -10  -9    1.71    3.61
  -9 -10   9    1.72    3.48
   9 -10 -10    3.46    4.44
  -9 -10  10    4.84    4.36
   9 -10 -11   -0.00    4.57
  -9 -10  11   -0.00    3.98
   9 -10 -12    7.16    6.17
  -9 -10  12    4.41    5.35
   9 -10 -13    0.37    3.27
  -9 -10  13   -0.00    3.78
   9 -10 -14   12.49    6.99
  -9 -10  14   12.20    7.10
   9 -10 -15   -0.00    3.71
  -9 -10  15    0.00    3.71
   9 -10 -16    0.38    4.51
  -9 -10  16    0.36    3.25
   9 -10 -17   -0.00    5.22
  -9 -10  17    3.60    4.66
   9 -10 -18    2.16    5.95
  -9 -10  18   15.11    7.25
   9 -10 -19    4.89    6.73
  -9 -10  19    1.04    3.94
   9 -10 -20    0.69    4.54
  -9 -10  20    0.00    3.36
   9 -10 -21   -0.00    5.39
  -9 -10  21    0.00    4.33
   9 -10 -22    3.74    6.37
  -9 -10  22    2.45    4.30
   9 -10 -23    1.98    5.53
  -9 -10  23    2.91    4.33
   9 -10 -24    0.00    5.82
  -9 -10  24   -0.00    4.99
   9 -10 -25   -0.00    4.35
  -9 -10  25    2.00    4.83
   9 -10 -26   -0.00    4.96
  -9 -10  26    2.30    4.23
  -9 -10  27    1.45    5.48
  -9 -10  28    8.79    6.84
  -9 -10  29   -0.00    5.07
  -9 -10  30    0.88    5.55
   9 -11  -1   -0.00    3.40
   9 -11  -2   25.81    8.79
   9 -11  -3    5.17    4.73
   9 -11  -4   12.61    7.17
   9 -11  -5   -0.00    4.66
   9 -11  -6    0.00    4.91
   9 -11  -7    0.63    4.06
   9 -11  -8   -0.00    3.84
   9 -11  -9    0.00    4.41
   9 -11 -10   10.62    6.68
   9 -11 -11    0.49    3.80
   9 -11 -12   19.24    8.43
   9 -11 -13    0.58    3.54
   9 -11 -14   -0.00    4.81
   9 -11 -15   -0.00    5.40
   9 -11 -16    5.07    6.30
   9 -11 -17    0.71    2.99
   9 -11 -18    3.53    5.70
   9 -11 -19    0.55    4.87
   9 -11 -20   -0.00    3.21
   9 -11 -21   -0.00    4.14
   9 -11 -22    2.10    4.91
   9 -11 -23    2.94    5.57
   9 -12  -1    0.00    3.86
   9 -12  -2   -0.00    3.53
   9 -12  -3    0.00    4.08
   9 -12  -4    5.51    5.54
   9 -12  -5    2.30    4.02
   9 -12  -6    2.62    3.61
   9 -12  -7    0.00    4.58
   9 -12  -8   15.48    7.28
   9 -12  -9   -0.00    4.04
   9 -12 -10    0.00    4.27
   9 -12 -11    5.73    5.64
   9 -12 -12    0.00    4.09
   9 -12 -13    8.43    5.89
   9 -12 -14   14.10    7.08
   9 -12 -15   -0.00    3.82
   9 -12 -16   -0.00    4.33
   9 -12 -17    2.09    3.90
   9 -12 -18    3.17    4.35
   9 -12 -19    1.75    6.10
   9 -12 -20    1.47    4.36
   9 -13  -1    0.29    3.81
   9 -13  -2    6.52    5.68
   9 -13  -3    3.18    4.87
   9 -13  -4   -0.00    3.57
   9 -13  -5    0.36    3.81
   9 -13  -6    7.18    5.07
   9 -13  -7    0.00    3.06
   9 -13  -8    8.15    5.70
   9 -13  -9    0.71    4.16
   9 -13 -10    6.27    5.14
   9 -13 -11   -0.00    5.40
   9 -13 -12    4.43    4.44
   9 -13 -13    2.45    4.54
   9 -13 -14   -0.00    3.63
   9 -13 -15   -0.00    5.24
   9 -13 -16    2.57    5.82
   9 -13 -17   -0.00    5.32
   9 -14  -1   -0.00    3.25
   9 -14  -2    0.17    4.11
   9 -14  -3    4.86    4.62
   9 -14  -4    1.40    3.32
   9 -14  -5   -0.00    4.08
   9 -14  -6   -0.00    4.42
   9 -14  -7    2.42    3.29
   9 -14  -8   -0.00    3.39
   9 -14  -9   -0.00    3.63
   9 -14 -10    2.00    3.85
   9 -14 -11   -0.00    3.85
   9 -14 -12    0.12    3.32
   9 -14 -13   -0.00    4.17
   9 -15  -1    0.41    3.89
   9 -15  -2   -0.00    3.71
   9 -15  -3   -0.00    3.30
   9 -15  -4   -0.00    3.76
   9 -15  -5    0.66    3.82
  -8   0   1    1.10    2.87
  -8   0   1    3.30    3.71
   8   0  -1    0.52    3.30
  -8   0   2  429.95   41.83
  -8   0   2  376.51   42.35
   8   0  -2  384.55   44.10
  -8   0   3    2.42    4.47
  -8   0   3    1.47    2.72
   8   0  -3    1.84    3.90
  -8   0   4   55.12   11.34
  -8   0   4   54.20   12.02
   8   0  -4   60.22   13.35
  -8   0   5    0.00    2.80
  -8   0   5   -0.00    3.50
   8   0  -5   -0.00    2.37
  -8   0   6   67.43   12.67
  -8   0   6   70.89   13.90
   8   0  -6   88.52   16.57
  -8   0   7   -0.00    2.41
  -8   0   7    1.01    3.11
   8   0  -7   -0.00    3.94
  -8   0   8  179.46   23.63
   8   0  -8  138.89   23.33
  -8   0   9   -0.00    3.53
   8   0  -9   -0.00    4.55
   8   0 -10   -0.00    2.80
   8   0 -11   -0.00    3.25
   8   0 -12  115.34   20.73
  -8   0  13    2.53    3.99
   8   0 -13    0.00    4.69
  -8   0  14   50.40   11.68
   8   0 -14   68.22   15.32
  -8   0  15    0.00    2.78
   8   0 -15    1.41    4.25
  -8   0  16    0.29    4.20
   8   0 -16    0.52    5.85
  -8   0  17   -0.00    2.97
   8   0 -17    1.42    3.74
  -8   0  18   61.25   13.20
   8   0 -18   60.25   16.09
  -8   0  19   -0.00    4.33
   8   0 -19    1.20    5.56
  -8   0  20    4.62    5.96
   8   0 -20    7.10    6.44
  -8   0  21    6.70    5.33
  -8   0  22   27.07    9.14
  -8   0  23    3.43    4.04
  -8   0  24   20.42    8.46
   8   0 -24    9.34    9.19
  -8   0  25   -0.00    4.96
   8   0 -25   -0.00    4.11
  -8   0  26    1.91    3.64
   8   0 -26    1.56    5.29
  -8   0  27   -0.00    3.49
   8   0 -27   -0.00    5.39
  -8   0  28   25.01    9.22
   8   0 -28   26.74   11.48
  -8   0  29   -0.00    4.42
  -8   0  30   -0.00    4.96
  -8   0  31   -0.00    5.52
  -8   0  32    1.32    3.95
  -8   0  33    2.86    5.46
  -8   0  34   -0.00    3.92
  -8   0  35    0.00    3.95
  -8   0  36    0.14    4.09
  -8   1   1   40.85    9.57
  -8   1   1   53.60   11.48
   8  -1  -1   31.32   10.08
   8   1  -1   41.45   11.28
  -8  -1   1   74.99   12.36
  -8  -1   1   48.72   11.38
  -8   1   2    3.35    3.16
  -8   1   2    3.31    3.53
   8  -1  -2    2.05    3.50
   8   1  -2    4.81    4.76
  -8  -1   2    2.41    3.72
  -8  -1   2    2.07    4.28
  -8   1   3    5.25    4.28
  -8   1   3    4.83    3.64
   8  -1  -3    0.00    3.14
   8   1  -3    0.63    4.51
  -8  -1   3    3.86    3.31
  -8  -1   3    9.14    5.41
  -8   1   4   29.59    8.50
  -8   1   4   33.14    8.91
   8  -1  -4   60.11   12.79
   8   1  -4   33.47   10.02
  -8  -1   4   14.74    6.48
  -8  -1   4   34.50    9.48
  -8   1   5    4.10    4.04
  -8   1   5    1.81    3.50
   8  -1  -5    2.18    4.35
   8   1  -5   -0.00    3.13
  -8  -1   5    3.63    4.06
  -8  -1   5   -0.00    3.10
  -8   1   6   75.68   12.92
   8  -1  -6   49.04   12.53
   8   1  -6   72.98   15.10
  -8  -1   6   59.19   12.27
  -8  -1   6   93.07   15.37
  -8   1   7    2.89    3.09
   8  -1  -7    1.14    3.70
   8   1  -7   -0.00    3.66
  -8  -1   7   10.36    5.68
   8  -1  -8    7.81    5.06
   8   1  -8    4.01    4.69
  -8  -1   8    9.80    5.47
   8  -1  -9   15.92    8.11
   8   1  -9   13.41    7.48
  -8  -1   9   11.69    6.11
   8  -1 -10  159.73   23.79
   8   1 -10  126.67   22.07
  -8  -1  10  126.62   20.71
   8  -1 -11    0.00    3.91
   8   1 -11    7.42    6.32
  -8  -1  11    7.65    5.31
   8  -1 -12    3.91    5.55
   8   1 -12    5.54    5.42
  -8  -1  12   10.45    6.76
  -8   1  13   -0.00    3.40
   8  -1 -13    3.40    4.01
   8   1 -13    4.70    5.97
  -8  -1  13   -0.00    3.14
  -8   1  14   53.02   11.74
   8  -1 -14   52.90   13.68
   8   1 -14   58.98   14.91
  -8  -1  14   39.77   10.34
  -8   1  15   24.82    7.93
   8  -1 -15   33.79   11.24
   8   1 -15   33.11   11.59
  -8  -1  15   25.95    8.67
  -8   1  16   37.01    9.87
   8  -1 -16   25.72   10.29
   8   1 -16   24.38   10.86
  -8  -1  16   37.62    9.83
  -8   1  17    2.45    4.23
   8  -1 -17   -0.00    4.73
   8   1 -17    0.00    5.45
  -8  -1  17    2.69    4.22
  -8   1  18    3.61    5.23
   8   1 -18    1.81    5.40
  -8  -1  18   -0.00    5.02
  -8   1  19    9.33    6.67
   8   1 -19   10.59    7.55
  -8  -1  19    3.16    3.95
  -8   1  20   13.45    7.16
   8   1 -20   22.79   10.61
  -8  -1  20   15.12    6.94
  -8   1  21    2.94    4.30
   8   1 -21    4.03    7.09
  -8  -1  21   -0.00    3.74
  -8   1  22   32.98   10.61
   8  -1 -22   36.82   12.82
   8   1 -22   36.13   13.17
  -8  -1  22   42.76   11.24
  -8   1  23    0.00    4.47
   8  -1 -23    1.68    4.96
  -8  -1  23    2.71    4.62
  -8   1  24    3.33    4.93
   8  -1 -24    7.98    8.33
  -8  -1  24   -0.00    2.59
  -8   1  25    5.25    4.66
   8  -1 -25    0.26    6.97
  -8  -1  25    0.00    5.37
  -8   1  26   16.55    8.24
   8  -1 -26    0.80    5.18
  -8  -1  26    6.26    5.36
  -8   1  27    4.64    6.50
   8  -1 -27   -0.00    4.71
  -8  -1  27    1.29    5.07
  -8   1  28   -0.00    4.38
   8  -1 -28   -0.00    4.76
  -8  -1  28   10.00    6.93
  -8   1  29   -0.00    4.07
   8  -1 -29    2.67    6.22
  -8  -1  29    2.59    4.58
  -8   1  30   12.52    7.78
   8  -1 -30    9.93    8.99
  -8  -1  30    9.90    7.38
  -8   1  31   -0.00    4.15
   8  -1 -31   -0.00    2.84
  -8  -1  31    0.00    4.21
  -8   1  32   -0.00    6.16
  -8  -1  32   12.09    7.80
  -8   1  33    2.68    5.72
  -8  -1  33    2.37    4.61
  -8   1  34   -0.00    4.57
  -8  -1  34   -0.00    5.63
  -8   1  35    2.18    5.46
  -8  -1  35    0.00    4.45
  -8   1  36    9.33    7.56
  -8   2   1   -0.00    2.98
   8  -2  -1   -0.00    3.36
   8   2  -1    0.89    3.40
  -8  -2   1    2.54    3.74
  -8  -2   1    2.81    3.39
  -8   2   2   55.45   11.50
   8  -2  -2   70.10   14.28
   8   2  -2   52.18   12.76
  -8  -2   2   70.37   12.29
  -8  -2   2   69.71   13.77
  -8   2   3    3.57    3.82
   8  -2  -3   11.13    6.46
   8   2  -3   14.81    7.08
  -8  -2   3    3.17    3.82
  -8  -2   3   23.72    7.51
  -8   2   4   37.96    9.35
   8  -2  -4   42.15   10.83
   8   2  -4   34.90   10.56
  -8  -2   4   44.86    9.88
  -8  -2   4   27.98    9.01
  -8   2   5    0.87    3.20
   8  -2  -5    9.78    6.23
   8   2  -5   12.80    6.66
  -8  -2   5    1.59    3.15
  -8  -2   5    8.57    4.98
  -8   2   6   83.48   13.70
   8  -2  -6   63.39   14.17
   8   2  -6   70.16   14.99
  -8  -2   6   67.29   13.03
  -8  -2   6   80.02   14.83
  -8   2   7   18.63    6.72
   8  -2  -7   27.72    9.43
   8   2  -7   31.92   10.39
  -8  -2   7   27.36    8.77
   8  -2  -8   80.95   15.87
   8   2  -8   78.38   16.11
  -8  -2   8   67.74   14.40
   8  -2  -9   13.74    7.43
   8   2  -9   11.27    5.98
  -8  -2   9   11.28    5.82
   8  -2 -10    2.17    4.44
   8   2 -10   -0.00    4.52
  -8  -2  10    0.09    2.89
   8  -2 -11   -0.00    3.72
   8   2 -11    0.77    4.62
  -8  -2  11    1.51    4.53
   8  -2 -12   61.48   14.64
   8   2 -12   73.03   15.92
  -8  -2  12   50.52   11.23
  -8  -2  12   69.66   14.57
  -8   2  13   22.25    7.55
   8  -2 -13   39.96   11.51
   8   2 -13   40.80   12.65
  -8  -2  13   11.96    6.25
  -8  -2  13   38.86   10.70
  -8   2  14   13.67    6.23
   8  -2 -14   16.00    8.63
   8   2 -14   19.47    8.69
  -8  -2  14   16.18    6.84
  -8  -2  14   24.01    8.85
  -8   2  15    6.42    5.31
   8   2 -15   15.02    8.47
  -8  -2  15    4.41    4.86
  -8  -2  15   19.05    7.95
  -8   2  16   17.54    7.42
   8   2 -16   21.22   10.16
  -8  -2  16   23.31    8.55
  -8   2  17    3.70    4.40
   8   2 -17   10.21    7.95
  -8  -2  17    9.00    6.16
  -8   2  18  115.68   18.62
   8   2 -18   84.60   19.77
  -8  -2  18  101.36   17.78
  -8   2  19   -0.00    3.55
   8  -2 -19    2.73    5.71
   8   2 -19    3.12    5.68
  -8  -2  19    0.00    4.52
  -8   2  20   -0.00    4.08
   8  -2 -20   -0.00    5.49
   8   2 -20    2.11    5.33
  -8  -2  20    0.29    3.60
  -8   2  21    2.95    5.75
   8  -2 -21    4.73    5.33
   8   2 -21    3.06    6.05
  -8  -2  21    1.86    4.45
  -8   2  22   18.11    8.02
   8  -2 -22   30.71   11.97
   8   2 -22   24.78   11.25
  -8  -2  22   24.97    8.83
  -8   2  23    3.86    5.02
   8  -2 -23    3.73    5.52
  -8  -2  23   -0.00    3.75
  -8   2  24    3.56    4.29
   8  -2 -24    4.40    5.82
  -8  -2  24   13.00    6.66
  -8   2  25    2.58    5.22
   8  -2 -25    6.40    6.99
  -8  -2  25   -0.00    4.72
  -8   2  26    0.00    3.80
   8  -2 -26   -0.00    4.76
  -8  -2  26    2.49    4.26
  -8   2  27    1.78    5.22
   8  -2 -27   -0.00    3.63
  -8  -2  27   -0.00    4.23
  -8   2  28    5.84    6.56
   8  -2 -28    3.73    5.37
  -8  -2  28    8.40    6.12
  -8   2  29    0.00    5.36
   8  -2 -29    0.48    4.64
  -8  -2  29    3.39    5.01
  -8   2  30    1.66    4.98
   8  -2 -30   12.01    9.21
  -8  -2  30   -0.00    4.00
  -8   2  31    0.00    5.34
   8  -2 -31    3.67    5.89
  -8  -2  31    8.19    6.17
  -8   2  32   -0.00    4.51
   8  -2 -32   11.00    9.23
  -8  -2  32    6.41    6.65
  -8   2  33    0.64    5.27
   8  -2 -33    7.48    8.19
  -8  -2  33    0.00    5.71
  -8   2  34    0.00    5.72
   8  -2 -34   -0.00    4.03
  -8  -2  34    3.12    7.96
  -8   2  35   -0.00    4.99
  -8  -2  35    2.14    6.93
  -8   2  36    0.81    6.28
  -8   3   1   57.24   11.46
   8  -3  -1   60.75   13.56
   8   3  -1   59.65   13.35
  -8  -3   1   78.56   13.20
  -8  -3   1   71.29   14.02
  -8   3   2   -0.00    2.53
   8  -3  -2    1.75    4.58
   8   3  -2    0.00    4.58
  -8  -3   2    2.85    4.24
  -8  -3   2   -0.00    3.69
  -8   3   3   21.73    6.75
   8  -3  -3   39.90   10.54
   8   3  -3   28.07    9.33
  -8  -3   3   25.79    7.45
  -8  -3   3   26.53    8.60
  -8   3   4  123.13   17.07
   8  -3  -4  113.04   18.65
   8   3  -4   95.90   18.12
  -8  -3   4  111.56   16.66
  -8  -3   4   88.58   16.93
  -8   3   5   12.69    5.58
   8  -3  -5    8.24    6.77
   8   3  -5    5.16    5.18
  -8  -3   5    7.71    5.11
  -8  -3   5   11.79    5.74
  -8   3   6   29.34    8.26
   8  -3  -6   32.28   10.33
   8   3  -6   25.01    8.84
  -8  -3   6   22.59    7.41
  -8  -3   6   24.89    8.36
  -8   3   7   13.14    5.62
   8  -3  -7   15.49    6.87
   8   3  -7    7.34    5.16
  -8  -3   7    8.55    5.46
   8  -3  -8   10.71    6.22
   8   3  -8    8.49    5.69
  -8  -3   8   17.63    7.34
   8  -3  -9    9.10    5.25
   8   3  -9    0.78    4.31
  -8  -3   9    1.18    3.84
   8  -3 -10   82.15   15.87
   8   3 -10   57.70   14.37
  -8  -3  10   60.80   13.99
   8  -3 -11   55.06   13.13
   8   3 -11   49.30   13.35
  -8  -3  11   59.63   13.41
   8   3 -12   -0.00    5.21
  -8  -3  12    3.49    4.21
  -8  -3  12    3.80    4.94
  -8   3  13   11.40    5.38
   8   3 -13   10.83    7.37
  -8  -3  13   14.45    6.02
  -8  -3  13    1.88    3.53
  -8   3  14   24.66    7.89
   8   3 -14   34.29   11.06
  -8  -3  14   24.95    7.80
  -8  -3  14    7.25    5.95
  -8   3  15   22.36    7.48
   8   3 -15   45.10   13.36
  -8  -3  15   21.11    8.00
  -8  -3  15   16.84    7.80
  -8   3  16   38.84   10.59
   8  -3 -16   28.61   11.57
   8   3 -16   40.49   12.79
  -8  -3  16   51.44   12.11
  -8  -3  16   69.78   14.83
  -8   3  17    0.34    4.12
   8  -3 -17    5.99    5.87
   8   3 -17   -0.00    3.78
  -8  -3  17    0.59    3.03
  -8  -3  17    3.27    4.56
  -8   3  18    1.77    3.85
   8  -3 -18    1.30    5.23
   8   3 -18    8.44    7.22
  -8  -3  18    2.00    4.61
  -8   3  19   17.25    6.89
   8  -3 -19    6.28    6.69
   8   3 -19   12.01    7.62
  -8  -3  19   10.92    6.79
  -8   3  20   67.23   14.26
   8  -3 -20   53.46   16.09
  -8  -3  20   78.99   15.25
  -8   3  21    6.22    5.38
   8  -3 -21    7.48    6.57
  -8  -3  21    6.31    4.94
  -8   3  22    2.60    4.75
   8  -3 -22    9.42    7.00
  -8  -3  22    4.19    6.12
  -8   3  23   -0.00    3.42
   8  -3 -23    3.99    6.42
  -8  -3  23    8.06    6.44
  -8   3  24    3.76    4.58
   8  -3 -24   19.74    9.92
  -8  -3  24   13.89    7.08
  -8   3  25    9.08    5.66
   8  -3 -25    3.02    5.55
  -8  -3  25   16.17    8.01
  -8   3  26   11.11    6.46
   8  -3 -26    3.17    6.19
  -8  -3  26    1.39    3.27
  -8   3  27    4.09    4.85
   8  -3 -27    0.00    4.23
  -8  -3  27    3.90    5.17
  -8   3  28    0.00    4.50
   8  -3 -28   -0.00    4.71
  -8  -3  28    2.88    5.60
  -8   3  29   -0.00    4.74
   8  -3 -29   -0.00    5.63
  -8  -3  29    3.47    4.82
  -8   3  30   13.37    7.82
   8  -3 -30    1.15    4.40
  -8  -3  30    7.15    6.48
  -8   3  31    3.07    4.79
   8  -3 -31    0.29    3.79
  -8  -3  31    3.12    6.78
  -8   3  32    1.14    5.72
   8  -3 -32   -0.00    5.62
  -8  -3  32    0.00    6.47
  -8   3  33    5.59    6.06
   8  -3 -33   -0.00    5.83
  -8  -3  33   -0.00    4.84
  -8   3  34    0.00    5.01
   8  -3 -34    1.38    5.37
  -8  -3  34    2.17    4.66
  -8   3  35   -0.00    5.25
   8  -3 -35   -0.00    6.20
  -8  -3  35    0.00    4.05
  -8   3  36   11.12    6.99
   8  -3 -36    1.62    6.69
  -8   4   1   64.74   11.64
   8  -4  -1   45.00   11.75
   8   4  -1   61.45   13.39
  -8  -4   1   59.57   11.48
  -8  -4   1   64.44   13.30
  -8   4   2   18.30    6.42
   8  -4  -2   37.50    9.80
   8   4  -2   29.52    9.06
  -8  -4   2   11.36    5.32
  -8  -4   2   14.88    6.59
  -8   4   3   14.20    5.56
   8  -4  -3   10.79    6.12
   8   4  -3   12.58    6.65
  -8  -4   3   20.65    6.92
  -8  -4   3    7.08    5.16
  -8   4   4   96.00   15.07
   8  -4  -4   94.23   17.02
   8   4  -4   76.42   16.34
  -8  -4   4  106.18   15.83
  -8  -4   4   90.20   16.58
  -8   4   5    4.32    3.74
   8  -4  -5    0.00    5.14
   8   4  -5    0.80    3.21
  -8  -4   5   11.59    5.30
  -8  -4   5    9.34    6.05
  -8   4   6   36.73    9.11
   8   4  -6   35.50   10.68
  -8  -4   6   44.36   11.42
  -8   4   7   48.14   10.78
   8   4  -7   64.58   14.54
  -8  -4   7   69.30   14.19
   8   4  -8    8.85    6.11
  -8  -4   8   28.54    8.94
   8   4  -9   12.05    7.22
  -8  -4   9    4.65    5.78
   8   4 -10    4.88    4.72
  -8  -4  10    2.18    4.63
   8   4 -11    6.48    5.99
  -8  -4  11    3.88    5.29
   8   4 -12   65.26   15.62
  -8  -4  12   64.16   12.92
  -8  -4  12   66.45   14.83
   8  -4 -13    5.40    5.75
   8   4 -13    5.04    5.63
  -8  -4  13   13.92    6.26
  -8  -4  13   14.33    7.43
  -8   4  14   20.09    7.49
   8  -4 -14   19.51    8.73
   8   4 -14   20.10    9.37
  -8  -4  14   35.03    9.79
  -8  -4  14   40.59   11.22
  -8   4  15    1.28    3.22
   8  -4 -15    1.69    4.99
  -8  -4  15   -0.00    4.30
  -8   4  16   13.36    6.63
   8  -4 -16    7.27    6.76
  -8  -4  16   11.27    5.67
  -8   4  17    8.65    5.56
   8  -4 -17    2.99    4.69
  -8  -4  17   20.97    7.48
  -8   4  18   70.98   13.86
   8  -4 -18   33.75   12.12
  -8  -4  18   52.39   12.48
  -8   4  19   -0.00    4.58
   8  -4 -19    2.96    5.10
  -8  -4  19    2.08    4.53
  -8   4  20    1.13    4.46
   8  -4 -20    3.40    6.60
  -8  -4  20    4.57    4.89
  -8   4  21    2.92    4.04
   8  -4 -21   -0.00    5.44
  -8  -4  21    2.86    5.04
  -8   4  22    8.01    5.20
   8  -4 -22   19.65    9.38
  -8  -4  22    2.77    4.33
  -8   4  23   10.22    6.49
   8  -4 -23    3.83    5.84
  -8  -4  23   17.79    7.63
  -8   4  24    4.09    5.28
   8  -4 -24   -0.00    4.81
  -8  -4  24    4.58    4.78
  -8   4  25    0.00    4.08
   8  -4 -25    1.80    5.93
  -8  -4  25    3.92    5.65
  -8   4  26    5.82    5.44
   8  -4 -26    2.61    5.61
  -8  -4  26    1.15    3.99
  -8   4  27    2.87    5.01
   8  -4 -27    0.70    5.12
  -8  -4  27   -0.00    3.90
  -8   4  28    2.21    4.47
   8  -4 -28    1.19    4.53
  -8  -4  28   -0.00    4.56
  -8   4  29    4.08    6.21
   8  -4 -29    7.79    7.29
  -8  -4  29    3.15    4.79
  -8   4  30   -0.00    2.85
   8  -4 -30    3.49    5.24
  -8  -4  30    1.59    5.05
  -8   4  31    2.90    4.68
   8  -4 -31   -0.00    6.21
  -8  -4  31    2.87    4.77
  -8   4  32    0.68    4.31
   8  -4 -32    1.72    6.24
  -8  -4  32    3.33    5.44
  -8   4  33    3.19    5.14
   8  -4 -33    0.00    5.77
  -8  -4  33    1.48    6.86
  -8   4  34    0.00    4.85
   8  -4 -34    4.89    6.41
  -8  -4  34    1.53    4.85
  -8   4  35   -0.00    5.22
   8  -4 -35    4.08    7.09
  -8   4  36   -0.00    4.44
   8  -4 -36    0.17    4.46
   8  -4 -37   -0.00    5.79
   8  -4 -38   -0.00    5.98
  -8   5   1   20.25    7.22
   8   5  -1   22.61    8.59
  -8  -5   1   26.01    7.11
  -8  -5   1   28.77    8.74
  -8   5   2   13.92    5.55
   8   5  -2   19.49    7.48
  -8  -5   2   32.68    7.96
  -8  -5   2    2.85    4.53
  -8   5   3   73.38   12.44
   8   5  -3   39.12   11.32
  -8  -5   3   53.37   11.31
  -8  -5   3   65.27   13.88
  -8   5   4   22.50    7.07
   8   5  -4   17.45    7.76
  -8  -5   4    5.40    4.24
  -8  -5   4   11.70    6.28
  -8   5   5   40.88    9.41
   8   5  -5   41.53   11.26
  -8  -5   5   27.72    8.13
  -8  -5   5   39.82   10.64
  -8   5   6   89.73   14.14
   8   5  -6   47.19   12.99
  -8  -5   6   71.41   14.82
  -8   5   7    6.99    4.57
   8   5  -7   -0.00    4.49
  -8  -5   7    3.87    4.51
   8   5  -8    1.80    4.33
  -8  -5   8    3.74    4.28
   8  -5  -9    9.73    5.86
   8   5  -9    0.00    3.74
   8  -5 -10  114.54   19.93
   8  -5 -11   28.34    9.45
  -8  -5  11   26.83    8.00
   8  -5 -12    4.05    4.79
  -8  -5  12    1.37    3.03
   8  -5 -13   -0.00    4.44
  -8  -5  13    1.36    3.14
  -8   5  14    4.26    4.39
   8  -5 -14    1.45    4.50
  -8  -5  14    0.16    3.55
  -8   5  15   11.65    6.23
   8  -5 -15   19.51    8.27
  -8  -5  15   10.82    6.16
  -8   5  16   49.39   10.95
   8  -5 -16   19.86    9.18
  -8  -5  16   44.43   11.25
  -8   5  17    3.85    4.74
   8  -5 -17    0.88    3.53
  -8  -5  17   10.12    6.18
  -8   5  18    1.40    3.62
   8  -5 -18   -0.00    4.82
  -8  -5  18    2.76    4.14
  -8   5  19    1.54    4.38
   8  -5 -19    0.00    6.19
  -8  -5  19   26.55    8.87
  -8   5  20   18.90    7.89
   8  -5 -20    1.21    5.10
  -8  -5  20   27.03    9.31
  -8   5  21   11.84    6.36
   8  -5 -21    0.68    5.64
  -8  -5  21   28.48    9.19
  -8   5  22   17.04    7.36
   8  -5 -22    0.27    4.09
  -8  -5  22   14.53    7.15
  -8   5  23    2.75    4.94
   8  -5 -23   -0.00    4.59
  -8  -5  23   -0.00    4.80
  -8   5  24    9.64    6.02
   8  -5 -24    8.30    6.68
  -8  -5  24    4.24    5.63
  -8   5  25    3.21    4.90
   8  -5 -25   -0.00    5.04
  -8  -5  25   10.46    7.04
  -8   5  26   11.13    6.76
   8  -5 -26    5.00    7.83
  -8  -5  26    6.45    6.15
  -8   5  27    3.68    4.64
   8  -5 -27    0.06    5.83
  -8  -5  27    2.76    5.25
  -8   5  28    1.86    4.95
   8  -5 -28    4.00    5.36
  -8  -5  28   -0.00    4.22
  -8   5  29    4.05    5.38
   8  -5 -29    3.57    6.28
  -8  -5  29    1.07    4.78
  -8   5  30    2.44    4.68
   8  -5 -30   11.08    7.76
  -8  -5  30    0.00    5.96
  -8   5  31   -0.00    5.44
   8  -5 -31   -0.00    4.29
  -8  -5  31   -0.00    4.27
  -8   5  32    2.39    4.93
   8  -5 -32    0.00    6.66
  -8  -5  32    7.07    6.33
  -8   5  33   -0.00    3.98
   8  -5 -33   -0.00    6.94
  -8  -5  33    0.13    3.69
  -8   5  34   -0.00    4.71
   8  -5 -34    2.86    6.22
  -8  -5  34    4.23    5.80
  -8   5  35    0.00    5.19
   8  -5 -35   -0.00    5.29
  -8   5  36    4.81    5.54
   8  -5 -36   -0.00    7.13
   8  -5 -37    4.50    7.48
  -8   6   1   83.89   13.78
   8  -6  -1   52.88   13.06
  -8  -6   1   95.45   14.51
  -8   6   2   87.69   13.83
   8  -6  -2   59.29   13.74
  -8  -6   2   64.71   12.42
  -8   6   3   68.97   13.06
   8  -6  -3   84.04   15.46
  -8  -6   3   80.36   13.78
  -8   6   4   29.27    8.07
   8  -6  -4   28.94    9.06
  -8  -6   4   21.54    6.87
  -8   6   5   25.25    7.31
   8  -6  -5    7.11    5.26
  -8   6   6   35.19    8.74
   8  -6  -6   24.90    8.86
  -8   6   7   11.60    5.12
   8  -6  -7   29.90    9.33
   8  -6  -8   18.65    8.04
   8  -6  -9    5.07    4.53
   8  -6 -10    2.45    4.59
   8  -6 -11   18.12    7.41
  -8  -6  11   15.91    7.05
   8  -6 -12   12.19    6.21
  -8  -6  12   15.76    6.60
   8  -6 -13   15.29    7.02
  -8  -6  13    6.42    4.92
  -8   6  14   17.73    7.37
   8  -6 -14    4.24    6.26
  -8  -6  14   22.53    7.68
  -8   6  15   13.00    6.50
   8  -6 -15   11.11    6.06
  -8  -6  15    9.73    5.51
  -8   6  16   11.88    5.58
   8  -6 -16   -0.00    3.66
  -8  -6  16    4.88    5.13
  -8   6  17   48.52   11.25
   8  -6 -17   18.52    9.65
  -8  -6  17   65.42   13.69
  -8   6  18    7.87    4.98
   8  -6 -18    5.14    6.47
  -8  -6  18   14.97    7.37
  -8   6  19    5.08    4.79
   8  -6 -19    3.38    5.53
  -8  -6  19   13.38    6.26
  -8   6  20    3.19    4.27
   8  -6 -20   -0.00    4.85
  -8  -6  20    1.40    4.18
  -8   6  21   -0.00    4.07
   8  -6 -21   -0.00    5.42
  -8  -6  21    0.88    3.35
  -8   6  22    3.90    4.64
   8  -6 -22    1.77    6.44
  -8  -6  22    5.52    4.27
  -8   6  23    2.72    4.70
   8  -6 -23   22.76   10.26
  -8  -6  23   23.10    8.53
  -8   6  24    4.48    4.74
   8  -6 -24   -0.00    4.88
  -8  -6  24   -0.00    4.05
  -8   6  25    4.13    5.51
   8  -6 -25   -0.00    4.33
  -8  -6  25    8.40    5.82
  -8   6  26    4.12    4.81
   8  -6 -26    4.06    6.35
  -8  -6  26    0.73    3.16
  -8   6  27    4.85    5.04
   8  -6 -27    2.85    6.04
  -8  -6  27   14.63    7.60
  -8   6  28    4.29    5.54
   8  -6 -28    2.78    6.68
  -8  -6  28    0.00    4.23
  -8   6  29    3.22    5.26
   8  -6 -29   -0.00    5.52
  -8  -6  29    3.88    5.97
  -8   6  30   -0.00    4.65
   8  -6 -30    0.00    5.06
  -8  -6  30   -0.00    4.45
  -8   6  31    6.94    6.60
   8  -6 -31   -0.00    5.18
  -8  -6  31    4.60    5.60
  -8   6  32   -0.00    4.66
   8  -6 -32   -0.00    4.23
  -8  -6  32    5.32    6.47
  -8   6  33    4.42    4.91
   8  -6 -33    4.87    5.84
  -8  -6  33    1.71    5.60
  -8   6  34    1.27    5.25
   8  -6 -34   -0.00    5.39
  -8  -6  34   -0.00    5.28
  -8   6  35   -0.00    4.87
   8  -6 -35   -0.00    6.97
  -8   6  36   -0.00    4.64
   8  -6 -36   -0.00    6.11
  -8   7   1   70.95   12.13
   8  -7  -1   34.30   10.03
  -8  -7   1   40.15    9.57
  -8   7   2    1.74    3.05
   8  -7  -2   -0.00    4.42
  -8  -7   2   -0.00    2.31
  -8   7   3   24.96    7.44
   8  -7  -3   17.52    7.45
  -8  -7   3   20.29    6.75
  -8   7   4   -0.00    2.87
   8  -7  -4   -0.00    3.90
  -8  -7   4   -0.00    2.93
  -8   7   5   54.09   11.32
   8  -7  -5   62.84   13.27
  -8   7   6   14.87    5.98
   8  -7  -6    3.71    4.05
  -8   7   7    2.26    3.18
   8  -7  -7    2.75    4.26
   8  -7  -8   -0.00    2.80
   8  -7  -9   28.95    9.58
   8  -7 -10    9.23    6.75
   8  -7 -11   50.87   12.34
  -8  -7  11   37.46    9.83
   8  -7 -12    0.87    4.32
  -8  -7  12    0.93    2.58
   8  -7 -13    4.52    5.35
  -8  -7  13   11.01    5.76
  -8   7  14   15.50    6.57
   8  -7 -14   16.01    7.86
  -8  -7  14    8.64    5.41
  -8   7  15   33.09    9.68
   8  -7 -15   29.70   10.32
  -8  -7  15   52.60   11.77
  -8   7  16    2.32    3.83
   8  -7 -16   -0.00    4.18
  -8  -7  16    6.01    4.78
  -8   7  17    2.37    3.52
   8  -7 -17    1.34    5.31
  -8  -7  17    3.18    4.50
  -8   7  18    4.84    4.65
   8  -7 -18   -0.00    5.36
  -8  -7  18   -0.00    3.34
  -8   7  19    0.05    3.62
   8  -7 -19    0.00    4.61
  -8  -7  19    2.67    3.84
  -8   7  20    2.30    4.31
   8  -7 -20    3.46    5.30
  -8  -7  20   -0.00    3.74
  -8   7  21    7.20    5.39
   8  -7 -21   14.66    8.18
  -8  -7  21   16.70    7.49
  -8   7  22    1.07    3.48
   8  -7 -22    4.65    6.07
  -8  -7  22    1.90    4.53
  -8   7  23   -0.00    4.03
   8  -7 -23   -0.00    5.63
  -8  -7  23   -0.00    5.06
  -8   7  24   -0.00    3.78
   8  -7 -24    0.00    7.02
  -8  -7  24    1.35    4.96
  -8   7  25    8.09    5.88
   8  -7 -25    5.03    5.47
  -8  -7  25    5.75    5.97
  -8   7  26    2.20    4.66
   8  -7 -26    0.00    5.16
  -8  -7  26    1.14    4.71
  -8   7  27   -7.70    6.58
   8  -7 -27   -0.00    5.61
  -8  -7  27    7.40    5.99
  -8   7  28    0.89    4.03
   8  -7 -28    8.13    6.75
  -8  -7  28    0.75    4.02
  -8   7  29    0.76    4.44
   8  -7 -29    6.86    6.20
  -8  -7  29    3.34    5.35
  -8   7  30   -0.00    4.47
   8  -7 -30   -0.00    6.46
  -8  -7  30    5.44    6.17
  -8   7  31    2.62    4.72
   8  -7 -31   -0.00    4.56
  -8  -7  31    1.06    6.98
  -8   7  32   -0.00    4.79
   8  -7 -32    4.95    6.90
  -8  -7  32   -0.00    6.00
  -8   7  33    3.92    5.66
   8  -7 -33   -0.00    5.89
  -8  -7  33   -0.00    5.97
  -8   7  34   -0.00    5.07
   8  -7 -34   -0.00    5.90
  -8   7  35   -0.00    4.22
  -8   7  36   -0.00    5.20
  -8   8   1   63.57   11.93
   8  -8  -1   65.29   13.39
  -8  -8   1   59.87   11.83
  -8   8   2   -0.00    2.88
   8  -8  -2   -0.00    3.22
  -8  -8   2   -0.00    3.16
  -8   8   3   25.98    7.57
   8  -8  -3   16.03    7.22
  -8  -8   3   28.65    7.81
  -8   8   4    9.66    4.62
   8  -8  -4    7.39    5.80
  -8  -8   4   11.61    5.47
  -8   8   5    3.90    3.67
   8  -8  -5    2.29    3.87
  -8   8   6    2.42    3.00
   8  -8  -6    2.42    3.80
  -8   8   7   85.83   13.95
   8  -8  -7   56.87   13.54
   8  -8  -8    3.41    4.50
   8  -8  -9    0.31    3.17
   8  -8 -10    0.00    4.38
  -8  -8  10    3.99    4.12
   8  -8 -11    0.00    5.04
  -8  -8  11    4.93    4.64
   8  -8 -12    5.05    4.73
  -8  -8  12   -0.00    3.71
   8  -8 -13   16.70    7.55
  -8  -8  13   41.32   10.27
  -8   8  14    0.74    3.74
   8  -8 -14    1.59    4.04
  -8  -8  14    1.29    3.15
  -8   8  15    7.49    5.23
   8  -8 -15    8.48    6.40
  -8  -8  15    5.23    5.14
  -8   8  16    2.66    3.90
   8  -8 -16   -0.00    4.82
  -8  -8  16    0.86    4.36
  -8   8  17   30.40    8.88
   8  -8 -17    1.89    6.75
  -8  -8  17    7.02    5.62
  -8   8  18    1.06    2.98
   8  -8 -18   -0.00    4.44
  -8  -8  18    2.18    4.49
  -8   8  19    4.76    4.69
   8  -8 -19    3.40    5.71
  -8  -8  19    6.87    5.54
  -8   8  20   -0.00    3.80
   8  -8 -20   -0.00    5.62
  -8  -8  20    0.00    3.65
  -8   8  21    2.42    4.36
   8  -8 -21   -0.00    6.71
  -8  -8  21    1.26    3.83
  -8   8  22    0.32    3.21
   8  -8 -22    7.05    6.83
  -8  -8  22   -0.00    3.71
  -8   8  23    6.36    5.72
   8  -8 -23    6.76    6.19
  -8  -8  23   10.13    6.10
  -8   8  24    1.65    4.03
   8  -8 -24    0.63    5.48
  -8  -8  24    3.02    5.36
  -8   8  25   -0.00    3.91
   8  -8 -25    7.88    7.42
  -8  -8  25    4.97    6.12
  -8   8  26    6.83    5.83
   8  -8 -26   -0.00    4.72
  -8  -8  26   -0.00    5.00
  -8   8  27    9.45    5.82
   8  -8 -27    6.51    6.78
  -8  -8  27    6.31    5.54
  -8   8  28    8.36    5.79
   8  -8 -28   -0.00    4.70
  -8  -8  28    1.79    4.60
  -8   8  29    6.49    5.82
   8  -8 -29    0.00    5.07
  -8  -8  29    2.52    5.99
  -8   8  30    2.14    5.24
   8  -8 -30    5.40    5.95
  -8  -8  30    2.82    6.26
  -8   8  31   -0.00    4.45
   8  -8 -31   -0.00    3.69
  -8  -8  31   -0.00    4.81
  -8   8  32    0.00    4.23
   8  -8 -32    1.51    6.19
  -8  -8  32    3.30    5.78
  -8   8  33   -0.00    4.31
  -8  -8  33    2.20    5.40
  -8   9   1   85.95   14.10
   8  -9  -1   65.94   13.87
  -8  -9   1   84.55   14.04
  -8   9   2    1.05    2.68
   8  -9  -2    5.13    4.55
  -8  -9   2    5.26    4.21
  -8   9   3   24.39    7.60
   8  -9  -3   27.12    8.42
  -8  -9   3   46.15    9.64
  -8   9   4    0.00    3.25
   8  -9  -4    1.46    3.53
  -8   9   5   41.00    9.58
   8  -9  -5   36.56   10.23
  -8   9   6    1.73    3.14
   8  -9  -6    3.45    3.97
  -8   9   7    4.69    3.82
   8  -9  -7    2.99    4.21
   8  -9  -8    2.39    4.06
   8  -9  -9    4.04    4.44
   8  -9 -10    1.13    4.34
  -8  -9  10    0.42    2.75
   8  -9 -11   66.25   14.10
  -8  -9  11   56.03   12.34
   8  -9 -12    0.09    4.50
  -8  -9  12   -0.00    3.74
   8  -9 -13    3.28    4.35
  -8  -9  13    0.45    2.96
  -8   9  14    0.15    2.96
   8  -9 -14    2.51    3.82
  -8  -9  14    4.98    4.45
  -8   9  15   20.36    8.18
   8  -9 -15   31.19   10.42
  -8   9  16    2.94    4.33
   8  -9 -16   -0.00    4.91
  -8  -9  16    1.54    3.76
  -8   9  17   -0.00    2.78
   8  -9 -17    2.60    5.71
  -8  -9  17   -0.00    3.99
  -8   9  18    2.75    4.60
   8  -9 -18   -0.00    4.35
  -8  -9  18    7.14    5.85
  -8   9  19   10.65    6.20
   8  -9 -19    7.71    6.21
  -8  -9  19   11.03    6.13
  -8   9  20    0.21    2.96
   8  -9 -20    0.00    5.01
  -8  -9  20   -0.00    4.26
  -8   9  21    0.25    3.29
   8  -9 -21    9.27    7.66
  -8  -9  21    5.08    5.36
  -8   9  22    1.54    4.10
   8  -9 -22    5.57    5.89
  -8  -9  22    0.64    4.01
  -8   9  23    2.97    4.58
   8  -9 -23    2.09    4.92
  -8  -9  23   -0.00    3.91
   8  -9 -24    2.08    5.40
  -8  -9  24    1.05    5.00
   8  -9 -25   11.47    7.50
  -8  -9  25   10.51    7.69
   8  -9 -26   -0.00    5.78
  -8  -9  26   -0.00    3.83
   8  -9 -27    2.57    5.26
  -8  -9  27   -0.00    4.77
   8  -9 -28    1.34    5.24
  -8  -9  28    6.28    5.50
   8  -9 -29    3.96    5.63
  -8  -9  29    4.92    6.06
   8  -9 -30    0.89    4.78
  -8  -9  30    5.40    6.73
  -8  -9  31    8.39    7.42
  -8  -9  32    0.89    5.07
  -8  10   1   34.72    8.24
   8 -10  -1   10.22    5.62
  -8 -10   1    8.79    4.96
  -8  10   2   -0.00    2.63
   8 -10  -2    0.78    3.57
  -8 -10   2    0.13    2.85
  -8  10   3   29.08    8.20
   8 -10  -3   15.28    7.20
  -8 -10   3   39.40    8.93
  -8  10   4   13.79    5.81
   8 -10  -4    2.42    3.86
  -8  10   5    1.19    2.96
   8 -10  -5    6.85    4.80
  -8  10   6   -0.00    2.60
   8 -10  -6    4.27    4.52
  -8  10   7   41.78    9.99
   8 -10  -7   46.19   12.01
   8 -10  -8   -0.00    3.84
   8 -10  -9    6.36    5.37
   8 -10 -10    6.69    5.19
  -8 -10  10   -0.00    3.28
   8 -10 -11    0.00    5.44
  -8 -10  11    2.31    4.03
   8 -10 -12    1.27    4.06
  -8 -10  12    0.09    2.88
   8 -10 -13   10.33    6.80
  -8 -10  13   19.59    7.84
   8 -10 -14    6.09    5.94
  -8 -10  14    3.06    4.16
   8 -10 -15    9.59    5.85
  -8 -10  15    1.63    3.89
   8 -10 -16   -0.00    2.15
  -8 -10  16   -0.00    3.78
   8 -10 -17    0.00    5.15
  -8 -10  17   33.97    9.73
   8 -10 -18    0.20    3.93
  -8 -10  18    1.05    3.95
   8 -10 -19    8.99    6.10
  -8 -10  19    6.16    5.34
   8 -10 -20    0.69    3.01
  -8 -10  20    0.00    4.98
   8 -10 -21   -0.00    4.59
  -8 -10  21   11.95    6.48
   8 -10 -22   -0.00    6.09
  -8 -10  22   -0.00    4.72
   8 -10 -23   -0.00    4.74
  -8 -10  23    7.93    6.63
   8 -10 -24    8.88    6.82
  -8 -10  24   -0.00    5.29
   8 -10 -25    9.24    7.63
  -8 -10  25   -0.00    5.02
   8 -10 -26    3.09    5.06
  -8 -10  26    9.45    7.02
   8 -10 -27    0.34    3.62
  -8 -10  27    1.01    5.43
   8 -10 -28   -0.00    4.74
  -8 -10  28   -0.00    3.72
  -8 -10  29    2.83    5.18
  -8 -10  30    2.30    5.75
  -8 -10  31    3.12    4.77
  -8 -10  32    1.41    5.24
   8 -11  -1   22.29    7.97
   8 -11  -2    8.47    5.50
   8 -11  -3   11.50    6.02
   8 -11  -4   -0.00    3.73
   8 -11  -5    7.18    5.67
   8 -11  -6   -0.00    2.99
   8 -11  -7    1.43    3.83
   8 -11  -8    0.95    4.05
   8 -11  -9   12.02    6.93
   8 -11 -10    2.47    4.79
   8 -11 -11   12.24    6.85
   8 -11 -12    1.18    3.93
   8 -11 -13    5.10    4.28
   8 -11 -14    1.43    4.58
   8 -11 -15   15.65    7.90
   8 -11 -16   -0.00    4.97
  -8 -11  16    1.97    4.55
   8 -11 -17    2.07    5.02
  -8 -11  17    0.00    4.49
   8 -11 -18    0.06    3.22
  -8 -11  18   -0.00    4.37
   8 -11 -19    1.31    4.73
  -8 -11  19    1.02    4.47
   8 -11 -20   -0.00    3.30
  -8 -11  20    0.63    3.97
   8 -11 -21    4.21    5.70
  -8 -11  21    4.30    5.10
   8 -11 -22    5.58    5.77
  -8 -11  22    8.53    6.58
   8 -11 -23   -0.00    4.48
  -8 -11  23    3.51    6.40
   8 -11 -24   -0.00    4.34
  -8 -11  24    3.00    5.57
   8 -11 -25    1.56    5.83
  -8 -11  25    8.96    6.73
  -8 -11  26    0.64    3.87
  -8 -11  27    2.32    5.13
  -8 -11  28    0.00    3.75
  -8 -11  29   -0.00    4.52
  -8 -11  30   -0.00    3.30
   8 -12  -1    5.80    5.08
   8 -12  -2    0.92    3.47
   8 -12  -3   34.32    9.70
   8 -12  -4    1.88    4.13
   8 -12  -5    0.64    3.71
   8 -12  -6    0.56    4.51
   8 -12  -7   11.29    6.40
   8 -12  -8    4.39    4.10
   8 -12  -9    7.69    5.57
   8 -12 -10   -0.00    3.92
   8 -12 -11   -0.00    3.96
   8 -12 -12   -0.00    3.35
   8 -12 -13    6.72    5.24
   8 -12 -14   -0.00    3.33
   8 -12 -15    3.22    3.97
   8 -12 -16    1.28    4.49
   8 -12 -17    2.82    5.04
   8 -12 -18    1.33    4.50
   8 -12 -19    2.19    4.25
   8 -12 -20    0.05    4.87
   8 -12 -21    2.44    4.97
   8 -12 -22    7.40    5.76
   8 -12 -23    2.32    4.47
   8 -13  -1    6.83    6.06
   8 -13  -2   -0.00    3.31
   8 -13  -3   -0.00    3.15
   8 -13  -4    4.88    5.22
   8 -13  -5   18.86    7.53
   8 -13  -6    2.01    3.35
   8 -13  -7    0.85    4.06
   8 -13  -8    1.04    3.11
   8 -13  -9    1.61    4.11
   8 -13 -10    0.00    3.10
   8 -13 -11   10.67    6.15
   8 -13 -12   -0.00    2.81
   8 -13 -13    0.00    4.21
   8 -13 -14    1.08    4.00
   8 -13 -15    3.03    5.21
   8 -13 -16    3.77    4.70
   8 -13 -17    0.12    3.66
   8 -13 -18   -0.00    3.51
   8 -13 -19    1.76    4.99
   8 -13 -20    0.28    4.13
   8 -14  -1    8.55    5.43
   8 -14  -2    1.49    4.20
   8 -14  -3    0.76    4.11
   8 -14  -4   -0.00    3.03
   8 -14  -5    2.30    3.73
   8 -14  -6    1.04    3.66
   8 -14  -7   10.64    5.88
   8 -14  -8    4.58    4.68
   8 -14  -9    1.00    3.51
   8 -14 -10   -0.00    3.66
   8 -14 -11    5.40    4.95
   8 -14 -12   -0.00    4.44
   8 -14 -13    0.00    3.98
   8 -14 -14    0.00    4.34
   8 -14 -15   -0.00    4.29
   8 -14 -16    5.70    5.18
   8 -14 -17   -0.00    4.48
   8 -15  -1    2.13    2.81
   8 -15  -2    0.00    3.69
   8 -15  -3    2.42    3.71
   8 -15  -4    6.13    5.46
   8 -15  -5   11.02    6.04
   8 -15  -6    0.63    3.62
   8 -15  -7    0.00    2.89
   8 -15  -8   -0.00    2.95
   8 -15  -9    0.32    2.74
   8 -15 -10    7.07    4.77
   8 -15 -11   -0.00    2.85
   8 -15 -12   -0.00    3.15
   8 -15 -13    0.68    3.96
   8 -16  -1   -0.00    2.64
   8 -16  -2   -0.00    3.70
   8 -16  -3   -0.00    3.24
   8 -16  -4    1.01    3.76
   8 -16  -5    1.31    3.27
  -7   0   1  555.73   57.91
  -7   0   1  648.33   60.85
   7   0  -1  687.00   58.70
   7   0  -1  649.15   62.21
  -7   0   2   -0.00    3.27
  -7   0   2    0.00    3.19
   7   0  -2   -0.00    4.17
  -7   0   3   11.97    5.09
  -7   0   3    4.76    3.99
   7   0  -3    8.99    5.31
  -7   0   4    1.31    2.51
  -7   0   4    1.30    2.59
   7   0  -4    1.24    3.88
  -7   0   5   38.17    8.62
  -7   0   5   46.35   10.11
   7   0  -5   26.72    8.71
  -7   0   6    0.00    2.16
   7   0  -6    1.37    4.40
  -7   0   7  259.85   29.34
  -7   0   7  254.50   30.79
   7   0  -7  278.86   32.82
  -7   0   8   -0.00    2.93
  -7   0   8    3.23    3.47
   7   0  -8    1.15    3.02
  -7   0   9   14.79    5.74
  -7   0   9   15.01    6.06
   7   0  -9   10.88    5.84
  -7   0  10   -0.00    2.75
  -7   0  10   -0.00    3.26
   7   0 -10    0.00    4.00
  -7   0  11  313.52   32.66
  -7   0  11  260.49   32.90
   7   0 -11  281.62   35.28
  -7   0  12   -0.00    2.79
  -7   0  12    3.19    4.57
   7   0 -12    1.41    4.33
  -7   0  13   97.36   16.72
   7   0 -13   85.02   17.19
   7   0 -14   -0.00    4.15
   7   0 -15    6.79    6.34
   7   0 -16   12.38    7.88
  -7   0  17  331.41   38.83
   7   0 -17  392.49   44.93
  -7   0  18    0.00    4.44
   7   0 -18    3.06    5.94
  -7   0  19    3.81    5.26
   7   0 -19    0.00    5.35
   7   0 -20    0.00    3.83
  -7   0  21   11.69    6.68
   7   0 -21    6.80    7.43
  -7   0  22   -0.00    4.32
   7   0 -22    1.57    5.53
  -7   0  23   48.19   11.92
  -7   0  24    1.69    4.38
  -7   0  25    0.00    4.72
  -7   0  26    0.00    2.78
   7   0 -26   -0.00    5.76
  -7   0  27   47.32   12.51
   7   0 -27   49.29   15.66
  -7   0  28    4.21    6.12
   7   0 -28   -0.00    5.23
  -7   0  29    3.91    5.39
   7   0 -29    7.54    8.47
  -7   0  30   -0.00    5.09
   7   0 -30   -0.00    5.73
  -7   0  31    2.69    5.97
  -7   0  32    3.38    6.28
  -7   0  33    6.67    6.28
  -7   0  34    0.00    4.33
  -7   0  35   -0.00    4.11
  -7   0  36    2.73    4.08
  -7   0  37    0.63    5.56
  -7   1   1    2.56    3.34
  -7   1   1    2.48    3.76
   7  -1  -1    2.69    3.09
   7   1  -1    0.00    3.99
  -7  -1   1    1.48    2.38
  -7  -1   1   -0.00    3.12
  -7   1   2   49.40    9.48
  -7   1   2   34.15    8.44
   7  -1  -2   18.18    7.39
   7   1  -2   19.28    7.02
  -7  -1   2   44.95    8.93
  -7  -1   2   31.89    8.46
  -7   1   3  242.51   28.36
  -7   1   3  239.41   29.30
   7  -1  -3  219.45   29.84
   7   1  -3  322.90   33.48
  -7  -1   3  313.07   30.29
  -7  -1   3  246.56   30.03
  -7   1   4   -0.00    2.28
  -7   1   4    2.36    3.96
   7  -1  -4    1.11    3.67
   7   1  -4    2.22    4.00
  -7  -1   4    0.73    2.52
  -7  -1   4    4.33    4.00
  -7   1   5   70.59   12.28
  -7   1   5   83.46   13.72
   7  -1  -5   67.39   13.75
   7   1  -5   72.76   14.12
  -7  -1   5   89.64   13.46
  -7  -1   5   53.47   11.86
  -7   1   6    1.02    2.46
  -7   1   6   -0.00    2.55
   7  -1  -6   -0.00    3.79
   7   1  -6   -0.00    3.51
  -7  -1   6    0.22    1.78
  -7  -1   6    0.97    3.55
  -7   1   7   30.24    7.98
  -7   1   7   39.02    9.65
   7  -1  -7   58.46   12.09
   7   1  -7   31.29    9.15
  -7  -1   7   26.29    7.17
  -7  -1   7   30.95    8.93
  -7   1   8   18.36    6.00
  -7   1   8   20.37    7.22
   7  -1  -8   17.49    6.90
   7   1  -8    8.52    5.30
  -7  -1   8   16.31    5.56
  -7  -1   8   17.64    7.01
  -7   1   9  291.89   31.44
  -7   1   9  282.75   32.81
   7  -1  -9  351.06   36.72
   7   1  -9  266.86   34.04
  -7  -1   9  272.40   30.99
  -7  -1   9  257.37   32.39
  -7   1  10   13.33    5.48
  -7   1  10   26.59    8.16
   7  -1 -10   17.60    7.36
   7   1 -10   15.67    7.40
  -7  -1  10   15.97    5.85
  -7  -1  10    7.06    5.36
  -7   1  11   59.08   11.23
   7  -1 -11   48.67   12.63
   7   1 -11   63.31   14.28
  -7  -1  11   58.57   11.59
  -7  -1  11   66.16   13.24
  -7   1  12    0.00    2.78
   7  -1 -12   -0.00    2.36
   7   1 -12   -0.00    3.52
  -7  -1  12   -0.00    3.16
  -7  -1  12   -0.00    3.38
   7  -1 -13  136.95   22.91
   7   1 -13  127.20   22.79
  -7  -1  13  216.14   25.55
   7  -1 -14    7.17    6.20
   7   1 -14    6.84    5.33
  -7  -1  14    0.00    3.56
   7  -1 -15   79.33   17.19
   7   1 -15   93.45   18.56
  -7  -1  15   98.05   17.13
   7  -1 -16   15.72    7.70
   7   1 -16   18.48    8.71
  -7  -1  16   17.26    7.79
  -7   1  17   14.32    6.39
   7  -1 -17   11.14    7.25
   7   1 -17   11.70    7.77
  -7  -1  17   14.15    7.14
  -7   1  18    6.73    5.20
   7  -1 -18   -0.00    2.92
   7   1 -18    0.46    4.44
  -7  -1  18    0.00    4.66
  -7   1  19  114.74   19.19
   7  -1 -19  111.21   22.02
   7   1 -19  117.04   22.61
  -7  -1  19  157.94   21.70
  -7   1  20    5.22    4.61
   7   1 -20   -0.00    4.14
  -7  -1  20   10.51    6.03
  -7   1  21   71.60   14.09
   7   1 -21   30.66   12.23
  -7  -1  21   65.30   13.60
  -7   1  22    2.39    3.92
   7   1 -22   -0.00    6.20
  -7  -1  22    0.68    4.12
  -7   1  23   32.22    9.73
   7   1 -23   25.73   10.82
  -7  -1  23   32.02    9.93
  -7   1  24   22.06    8.28
   7  -1 -24    5.87    5.76
   7   1 -24   -0.00    4.68
  -7  -1  24    9.90    6.75
  -7   1  25   39.16   11.17
   7  -1 -25   26.51   11.36
  -7  -1  25   54.47   13.26
  -7   1  26    5.55    5.52
   7  -1 -26    3.49    6.23
  -7  -1  26    1.42    4.24
  -7   1  27    1.11    3.31
   7  -1 -27   -0.00    4.34
  -7  -1  27    3.28    4.92
  -7   1  28   -0.00    4.09
   7  -1 -28    0.94    6.59
   7   1 -28   -0.00    6.33
  -7  -1  28    5.65    5.26
  -7   1  29   48.78   12.64
   7  -1 -29   15.54    9.50
  -7  -1  29   24.59    8.97
  -7   1  30    2.83    4.99
   7  -1 -30    5.57    6.89
  -7  -1  30   -0.00    5.61
  -7   1  31    5.88    6.33
   7  -1 -31   15.38    8.57
  -7  -1  31   15.76    8.28
  -7   1  32    0.59    4.88
   7  -1 -32   -0.00    6.65
  -7  -1  32   -0.00    5.21
  -7   1  33    1.29    6.57
   7  -1 -33   -0.00    5.64
  -7  -1  33    8.76    6.05
  -7   1  34    0.14    5.35
  -7  -1  34    2.57    5.45
  -7   1  35   14.07    7.61
  -7  -1  35    0.00    5.32
  -7   1  36    3.55    5.69
  -7  -1  36   -0.00    7.03
  -7   1  37   -0.00    6.91
  -7  -1  37   -0.00    4.02
  -7   2   1   25.64    7.38
  -7   2   1   33.36    8.61
   7  -2  -1   24.96    8.26
   7   2  -1   37.64   10.08
  -7  -2   1   33.75    8.08
  -7  -2   1   30.60    8.65
  -7   2   2   40.89    8.45
  -7   2   2   34.97    8.76
   7  -2  -2   28.09    8.53
   7   2  -2   45.36   10.29
  -7  -2   2   26.54    7.42
  -7  -2   2   28.64    8.25
  -7   2   3   -0.00    1.48
  -7   2   3    3.82    3.75
   7  -2  -3    1.48    3.01
   7   2  -3    3.23    3.73
  -7  -2   3    6.11    3.98
  -7  -2   3    0.00    2.83
  -7   2   4    0.00    1.47
  -7   2   4    4.17    3.72
   7  -2  -4    5.52    4.65
   7   2  -4    7.81    5.12
  -7  -2   4    6.42    3.93
  -7  -2   4    5.58    4.31
  -7   2   5  238.34   27.02
  -7   2   5  221.61   27.36
   7  -2  -5  272.28   30.67
   7   2  -5  209.81   28.48
  -7  -2   5  242.96   27.29
  -7  -2   5  228.04   28.57
  -7   2   6   17.38    5.87
  -7   2   6   17.37    6.43
   7  -2  -6   19.17    7.11
   7   2  -6   14.32    6.81
  -7  -2   6   15.26    5.87
  -7  -2   6   13.67    6.26
  -7   2   7  190.89   24.48
  -7   2   7  211.19   26.10
   7  -2  -7  215.34   27.81
   7   2  -7  190.43   27.25
  -7  -2   7  268.83   26.95
  -7  -2   7  213.01   27.16
  -7   2   8    5.60    3.61
   7  -2  -8    5.94    4.90
   7   2  -8    2.36    4.07
  -7  -2   8    4.07    3.53
  -7  -2   8   -0.00    2.52
  -7   2   9   63.89   11.57
   7  -2  -9   38.75   11.02
   7   2  -9   62.36   13.54
  -7  -2   9   71.59   12.11
  -7  -2   9   62.04   12.87
  -7   2  10   16.67    6.00
   7  -2 -10   10.11    6.36
   7   2 -10    0.00    3.84
  -7  -2  10   13.03    6.05
  -7  -2  10   11.80    6.03
  -7   2  11  130.53   17.95
   7  -2 -11  115.70   19.71
   7   2 -11  107.17   19.52
  -7  -2  11  118.41   17.64
  -7  -2  11  138.47   20.29
  -7   2  12   27.34    8.18
   7  -2 -12   57.99   13.01
   7   2 -12   12.67    7.35
  -7  -2  12   35.59    8.78
  -7  -2  12   50.10   11.52
  -7   2  13   48.27   10.93
   7  -2 -13   47.22   12.89
   7   2 -13   58.96   14.12
  -7  -2  13   81.40   14.80
   7  -2 -14   -0.00    3.16
   7   2 -14    0.67    3.22
  -7  -2  14    3.02    3.73
   7  -2 -15   32.02   10.55
   7   2 -15   29.27   10.31
  -7  -2  15   26.80    9.14
   7  -2 -16   47.31   13.43
   7   2 -16   58.81   14.44
  -7  -2  16   72.14   13.59
  -7  -2  16   48.97   12.44
  -7   2  17   73.88   13.95
   7  -2 -17   84.96   17.33
   7   2 -17   47.01   14.01
  -7  -2  17   65.24   13.13
  -7  -2  17   59.60   14.39
  -7   2  18   32.67    9.56
   7   2 -18   27.96   11.11
  -7  -2  18   40.55   10.43
  -7   2  19    1.10    2.80
   7   2 -19    2.89    5.72
  -7  -2  19    4.50    5.53
  -7   2  20    7.23    4.98
   7   2 -20    3.85    4.96
  -7  -2  20   -0.00    3.03
  -7   2  21   39.36   10.74
   7  -2 -21   33.17   11.63
   7   2 -21   64.57   16.08
  -7  -2  21   44.83   11.27
  -7   2  22    1.29    4.35
   7  -2 -22    8.99    8.12
   7   2 -22    5.87    6.68
  -7  -2  22    5.45    5.56
  -7   2  23   20.22    7.94
   7  -2 -23   14.73    9.13
   7   2 -23   40.09   13.47
  -7  -2  23   36.03   10.12
  -7   2  24   -0.00    4.00
   7  -2 -24    1.53    5.38
   7   2 -24   -0.00    3.88
  -7  -2  24    0.05    4.82
  -7   2  25    6.63    5.24
   7  -2 -25   10.28    7.41
   7   2 -25   25.61   11.55
  -7  -2  25   15.24    7.51
  -7   2  26    2.81    5.49
   7  -2 -26    0.67    4.07
  -7  -2  26   -0.00    3.70
  -7   2  27   24.33    9.51
   7  -2 -27    0.28    4.91
  -7  -2  27    6.49    4.85
  -7   2  28    2.55    5.52
   7  -2 -28    1.97    5.48
  -7  -2  28    2.33    4.10
  -7   2  29    4.95    6.18
   7  -2 -29    1.86    5.71
  -7  -2  29    6.23    5.35
  -7   2  30    4.30    5.60
   7  -2 -30   -0.00    4.16
  -7  -2  30    1.35    3.87
  -7   2  31    0.01    4.25
   7  -2 -31    0.49    4.82
  -7  -2  31    4.50    5.28
  -7   2  32    2.39    4.37
   7  -2 -32    1.61    5.38
  -7  -2  32   -0.00    4.92
  -7   2  33    6.80    6.61
   7  -2 -33    0.96    5.85
  -7  -2  33   14.29    7.99
  -7   2  34    1.71    4.95
   7  -2 -34    2.95    6.97
  -7  -2  34   -0.00    5.90
  -7   2  35   -0.00    5.12
   7  -2 -35   -0.00    5.57
  -7  -2  35    0.00    3.89
  -7   2  36    0.46    4.74
  -7  -2  36    1.11    3.08
  -7   2  37    1.77    6.24
  -7   3   1   -0.00    1.79
   7  -3  -1    0.26    3.65
   7   3  -1   -0.00    4.10
  -7  -3   1   -0.00    2.21
  -7  -3   1    0.93    2.91
  -7   3   2  115.33   17.21
   7  -3  -2  140.54   20.30
   7   3  -2  120.51   19.32
  -7  -3   2  152.79   18.94
  -7  -3   2  149.84   20.24
  -7   3   3   35.23    8.22
   7  -3  -3   31.58    9.42
   7   3  -3   36.49    9.78
  -7  -3   3   40.89    8.86
  -7  -3   3   45.25   10.18
  -7   3   4    5.88    4.22
   7  -3  -4    4.65    4.02
   7   3  -4    5.81    4.52
  -7  -3   4    4.22    3.27
  -7  -3   4    7.80    5.12
  -7   3   5   99.46   14.16
   7  -3  -5   71.71   14.19
   7   3  -5   70.60   14.14
  -7  -3   5   71.96   12.51
  -7  -3   5   74.08   14.17
  -7   3   6   21.78    6.45
   7  -3  -6   18.63    7.20
   7   3  -6   16.03    6.61
  -7  -3   6   20.77    6.43
  -7  -3   6    7.52    5.21
  -7   3   7    2.21    3.53
   7  -3  -7    2.90    3.86
   7   3  -7    8.00    5.71
  -7  -3   7    6.67    3.85
  -7  -3   7    1.31    3.90
  -7   3   8    0.00    2.42
   7  -3  -8   -0.00    3.25
   7   3  -8    1.74    3.81
  -7  -3   8    1.37    2.59
  -7  -3   8    2.11    3.57
  -7   3   9  230.44   25.35
   7  -3  -9  215.08   27.48
   7   3  -9  196.25   27.68
  -7  -3   9  199.27   24.46
  -7  -3   9  168.82   25.28
  -7   3  10   85.07   13.44
   7  -3 -10   70.79   14.31
   7   3 -10   60.15   13.87
  -7  -3  10   61.70   11.93
  -7  -3  10   56.07   13.12
  -7   3  11    0.30    2.96
   7  -3 -11    7.18    5.15
   7   3 -11    3.10    4.34
  -7  -3  11    2.27    3.31
  -7  -3  11   -0.00    3.03
  -7   3  12   -0.00    2.43
   7  -3 -12    3.03    4.26
   7   3 -12   -0.00    2.34
  -7  -3  12    6.15    4.58
  -7   3  13   77.79   14.15
   7  -3 -13  114.05   19.00
   7   3 -13   93.82   18.21
  -7  -3  13   77.45   15.85
   7  -3 -14   84.43   16.62
   7   3 -14   89.23   17.91
  -7  -3  14   74.04   15.29
   7   3 -15  118.91   21.94
  -7  -3  15  151.44   22.80
   7   3 -16   13.68    8.11
  -7  -3  16   15.98    6.27
  -7  -3  16   15.32    7.51
  -7   3  17    0.74    3.13
   7   3 -17   -0.00    3.16
  -7  -3  17    5.71    5.02
  -7  -3  17    8.46    5.76
  -7   3  18   22.11    8.18
   7   3 -18   20.63    9.28
  -7  -3  18   31.08    9.49
  -7  -3  18   17.12    8.19
  -7   3  19  243.41   29.37
   7  -3 -19  210.19   31.56
   7   3 -19  243.43   34.38
  -7  -3  19  232.50   29.52
  -7  -3  19  190.56   29.82
  -7   3  20   -0.00    4.59
   7  -3 -20    0.03    4.01
   7   3 -20    0.00    5.07
  -7  -3  20   -0.00    3.68
  -7   3  21    3.42    4.53
   7  -3 -21    2.78    5.52
   7   3 -21    8.53    6.60
  -7  -3  21    8.45    5.94
  -7   3  22    2.88    3.82
   7  -3 -22   -0.00    4.67
   7   3 -22    0.17    4.78
  -7  -3  22   10.15    6.04
  -7   3  23   14.16    7.24
   7  -3 -23   13.40    8.69
  -7  -3  23   19.53    8.27
  -7   3  24    5.97    5.22
   7  -3 -24    0.57    4.70
  -7  -3  24   15.55    7.62
  -7   3  25    5.75    5.75
   7  -3 -25    2.71    5.38
  -7  -3  25   12.82    6.91
  -7   3  26    3.16    5.17
   7  -3 -26    2.10    4.37
  -7  -3  26   -0.00    2.99
  -7   3  27   -0.00    3.79
   7  -3 -27   -0.00    4.89
  -7  -3  27   -0.00    4.47
  -7   3  28    6.50    5.61
   7  -3 -28    0.85    4.90
  -7  -3  28    0.00    5.43
  -7   3  29    9.98    6.50
   7  -3 -29    4.85    8.48
  -7  -3  29   15.18    7.55
  -7   3  30   -0.00    4.44
   7  -3 -30   -0.00    3.61
  -7  -3  30   -0.00    4.49
  -7   3  31   13.25    7.49
   7  -3 -31   -0.00    5.92
  -7  -3  31   10.04    7.44
  -7   3  32   -0.00    4.76
   7  -3 -32   -0.00    4.79
  -7  -3  32    1.66    5.13
  -7   3  33    2.50    4.61
   7  -3 -33    2.91    6.02
  -7  -3  33   -0.00    4.85
  -7   3  34    0.80    4.27
   7  -3 -34    5.14    6.67
  -7  -3  34    0.00    3.86
  -7   3  35    1.57    4.51
   7  -3 -35    4.30    8.08
  -7  -3  35    4.86    5.53
  -7   3  36   11.12    7.48
   7  -3 -36   -0.00    5.62
  -7  -3  36    4.19    5.45
  -7   3  37   -0.00    4.52
   7  -3 -37   -0.00    6.29
  -7   4   1   56.04   10.68
   7  -4  -1   66.56   13.07
   7   4  -1   75.35   13.65
  -7  -4   1   42.58    9.57
  -7  -4   1   79.47   13.85
  -7   4   2   82.76   13.57
   7  -4  -2   70.71   14.59
   7   4  -2  108.60   16.88
  -7  -4   2   93.91   14.23
  -7  -4   2   96.78   15.96
  -7   4   3   12.65    5.17
   7  -4  -3   10.89    5.90
   7   4  -3    9.81    5.87
  -7  -4   3   10.79    4.64
  -7  -4   3    5.46    4.56
  -7   4   4   25.09    7.05
   7  -4  -4   27.11    8.44
   7   4  -4   30.39    9.35
  -7  -4   4   27.13    7.60
  -7  -4   4   20.12    7.01
  -7   4   5   64.83   11.69
   7  -4  -5  102.44   15.89
   7   4  -5   73.64   14.33
  -7  -4   5   60.21   11.46
  -7  -4   5   57.56   13.05
  -7   4   6   43.14    9.50
   7  -4  -6   41.95   10.63
   7   4  -6   55.93   12.44
  -7  -4   6   68.40   11.42
  -7  -4   6   48.86   11.19
  -7   4   7   36.38    8.73
   7  -4  -7   57.08   12.17
   7   4  -7   30.11    9.99
  -7  -4   7   43.46    9.34
  -7  -4   7   59.95   12.28
  -7   4   8   44.85    9.20
   7  -4  -8   23.55    7.75
   7   4  -8   34.87   10.22
  -7  -4   8   30.43    8.05
  -7  -4   8   42.71   10.63
  -7   4   9   25.88    7.03
   7  -4  -9    8.90    5.63
   7   4  -9   12.14    6.76
  -7  -4   9   17.22    6.36
  -7  -4   9   16.40    7.34
  -7   4  10    5.41    4.20
   7  -4 -10    0.00    3.95
   7   4 -10    6.91    5.90
  -7  -4  10    0.00    2.28
  -7  -4  10    2.51    4.04
  -7   4  11   94.92   15.28
   7  -4 -11   83.25   16.42
   7   4 -11  104.01   19.15
  -7  -4  11  107.77   16.43
  -7  -4  11  126.89   19.40
  -7   4  12  108.23   16.19
   7   4 -12  105.56   19.20
  -7  -4  12   81.39   16.59
  -7   4  13   99.22   15.86
   7   4 -13   99.66   18.69
  -7  -4  13   82.36   16.44
   7   4 -14   11.06    6.84
  -7  -4  14   29.71    9.41
   7   4 -15   41.28   12.31
  -7  -4  15   36.32   10.93
   7  -4 -16   21.35    8.45
   7   4 -16   19.85    9.16
  -7  -4  16   36.26    9.94
  -7  -4  16   25.49    9.48
  -7   4  17  134.45   19.12
   7  -4 -17   50.15   16.02
   7   4 -17  104.84   21.02
  -7  -4  17  150.91   20.40
  -7  -4  17  137.40   21.97
  -7   4  18   28.25    8.54
   7  -4 -18   18.21    8.40
   7   4 -18    7.90    7.34
  -7  -4  18   17.66    7.68
  -7   4  19   22.23    7.91
   7  -4 -19    9.42    6.09
  -7  -4  19   12.77    6.43
  -7   4  20   28.55    9.15
   7  -4 -20   17.10    8.33
  -7  -4  20   24.21    9.02
  -7   4  21   38.95   10.29
   7  -4 -21   35.16   11.96
  -7  -4  21   29.11    9.48
  -7   4  22   30.02    9.13
   7  -4 -22   20.28    9.32
  -7  -4  22   22.35    8.82
  -7   4  23   11.47    6.02
   7  -4 -23    2.83    5.77
  -7  -4  23    7.93    6.07
  -7   4  24   -0.00    3.40
   7  -4 -24    1.85    6.16
  -7  -4  24    1.93    5.09
  -7   4  25   -0.00    3.59
   7  -4 -25    1.52    4.20
  -7  -4  25    1.24    3.31
  -7   4  26   10.58    6.46
   7  -4 -26    0.39    4.77
  -7  -4  26    8.78    6.07
  -7   4  27    3.68    5.53
   7  -4 -27    9.64    7.56
  -7  -4  27   10.02    7.60
  -7   4  28    7.37    5.72
   7  -4 -28    9.08    8.43
  -7  -4  28    3.17    5.99
  -7   4  29    1.13    3.93
   7  -4 -29   -0.00    3.85
  -7  -4  29   -0.00    3.79
  -7   4  30    3.63    5.17
   7  -4 -30   -0.00    6.89
  -7  -4  30   -0.00    6.08
  -7   4  31    3.65    4.77
   7  -4 -31    4.23    7.01
  -7  -4  31    2.11    5.78
  -7   4  32    1.26    5.24
   7  -4 -32    3.47    7.71
  -7  -4  32    3.44    6.46
  -7   4  33    5.97    6.75
   7  -4 -33    3.31    5.42
  -7  -4  33   10.08    7.11
  -7   4  34   -0.00    5.09
   7  -4 -34    2.49    8.04
  -7  -4  34    0.64    5.31
  -7   4  35   -0.00    3.34
   7  -4 -35    2.45    5.87
  -7  -4  35    8.86    5.90
  -7   4  36    0.89    4.63
   7  -4 -36    3.10    5.27
  -7  -4  36    3.78    5.44
  -7   4  37    2.49    5.26
   7  -4 -37    0.00    5.29
   7  -4 -38   -0.00    7.47
   7  -4 -39    0.86    5.97
   7  -4 -40   -0.00    6.47
  -7   5   1    2.70    3.15
   7  -5  -1    1.73    3.96
   7   5  -1    0.00    2.22
  -7  -5   1    0.18    2.10
  -7  -5   1    2.28    3.59
  -7   5   2    0.00    2.58
   7  -5  -2    0.00    2.71
   7   5  -2    2.43    3.39
  -7  -5   2    6.89    3.86
  -7  -5   2    5.58    5.03
  -7   5   3   20.58    6.45
   7  -5  -3   30.51    9.03
   7   5  -3   33.63    9.18
  -7  -5   3   46.43    9.07
  -7  -5   3   17.49    7.46
  -7   5   4  141.84   17.11
   7  -5  -4   98.22   16.49
   7   5  -4   72.01   15.16
  -7  -5   4   92.61   14.55
  -7  -5   4   98.04   16.70
  -7   5   5   44.70    9.31
   7  -5  -5   43.12   10.52
   7   5  -5   43.21   10.67
  -7  -5   5   42.06    9.06
  -7  -5   5   32.47    9.53
  -7   5   6   -0.00    3.09
   7  -5  -6    3.20    4.56
   7   5  -6   -0.00    3.50
  -7  -5   6   -0.00    3.14
  -7  -5   6    0.00    3.57
  -7   5   7   17.03    5.98
   7  -5  -7    5.61    5.37
   7   5  -7   16.97    7.04
  -7  -5   7    7.35    4.29
  -7  -5   7   13.72    6.53
  -7   5   8   70.23   12.23
   7   5  -8   88.56   16.15
  -7  -5   8   57.23   11.56
  -7  -5   8   94.64   16.04
  -7   5   9  103.08   15.79
   7   5  -9  106.18   18.70
  -7  -5   9  107.67   16.26
  -7  -5   9  116.95   18.85
  -7   5  10   34.88    8.61
   7   5 -10   30.67    9.77
  -7  -5  10   36.97    8.93
  -7  -5  10   25.83    9.02
  -7   5  11   77.02   12.81
   7   5 -11   58.28   13.93
  -7  -5  11   74.97   12.94
  -7  -5  11   34.83   11.24
  -7   5  12    0.00    3.26
   7   5 -12    2.95    5.16
  -7  -5  12    3.72    5.81
  -7   5  13   42.08    9.55
   7  -5 -13   33.23    9.91
   7   5 -13   38.79   11.48
  -7  -5  13   27.26    9.72
   7  -5 -14   38.65   11.23
   7   5 -14   46.21   12.81
  -7  -5  14   57.02   13.53
   7  -5 -15  120.45   21.03
  -7  -5  15  133.63   19.81
   7  -5 -16   -0.00    3.22
  -7  -5  16    1.25    4.07
  -7   5  17    1.77    3.99
   7  -5 -17    5.29    6.39
  -7  -5  17    7.60    5.24
  -7   5  18    3.00    4.22
   7  -5 -18   -0.00    4.57
  -7  -5  18    4.70    4.31
  -7   5  19   26.87    8.61
   7  -5 -19   23.42    9.85
  -7  -5  19   30.58    9.25
  -7   5  20   11.46    6.90
   7  -5 -20   13.94    8.01
  -7  -5  20   24.02    8.63
  -7   5  21    2.51    4.59
   7  -5 -21    4.35    5.11
  -7  -5  21   16.23    6.98
  -7   5  22    3.06    4.17
   7  -5 -22    0.00    3.61
  -7  -5  22    3.02    4.44
  -7   5  23    6.26    5.16
   7  -5 -23    0.73    5.22
  -7  -5  23    6.61    4.77
  -7   5  24    9.48    5.74
   7  -5 -24    9.26    7.39
  -7  -5  24    1.46    3.85
  -7   5  25    1.85    4.53
   7  -5 -25    0.32    5.25
  -7  -5  25    0.89    2.80
  -7   5  26    1.82    4.16
   7  -5 -26    2.33    4.89
  -7  -5  26    5.16    5.26
  -7   5  27    2.42    4.06
   7  -5 -27   -0.00    5.26
  -7  -5  27    2.54    5.69
  -7   5  28    4.08    5.24
   7  -5 -28   -0.00    5.05
  -7  -5  28    0.00    4.38
  -7   5  29    3.10    4.34
   7  -5 -29    2.03    5.88
  -7  -5  29    0.00    5.16
  -7   5  30    1.87    4.63
   7  -5 -30   15.50    8.89
  -7  -5  30    2.96    5.88
  -7   5  31    4.44    5.38
   7  -5 -31    0.00    6.49
  -7  -5  31    3.47    6.41
  -7   5  32   -0.63    4.89
   7  -5 -32   -0.00    5.29
  -7  -5  32    5.28    6.78
  -7   5  33   -0.00    6.45
   7  -5 -33    4.13    6.51
  -7  -5  33    0.00    5.27
  -7   5  34    4.05    5.63
   7  -5 -34   13.99    9.37
  -7  -5  34    7.92    6.02
  -7   5  35   -0.00    5.39
   7  -5 -35    3.17    6.17
  -7  -5  35    5.95    6.00
  -7   5  36    2.08    5.10
   7  -5 -36    0.00    5.18
  -7   5  37   -0.00    5.05
   7  -5 -37    5.67    7.87
   7  -5 -38    9.57    8.77
  -7   6   1   55.81   10.77
   7   6  -1   67.14   13.03
  -7  -6   1   59.60   11.09
  -7  -6   1   72.39   13.71
  -7   6   2   39.87    9.22
   7   6  -2   49.62   11.29
  -7  -6   2   53.72   10.28
  -7  -6   2   57.45   12.13
  -7   6   3   18.02    6.42
   7   6  -3   30.10    9.03
  -7  -6   3   22.13    6.80
  -7  -6   3   52.04   11.30
  -7   6   4    6.76    3.73
   7   6  -4    6.52    5.07
  -7  -6   4    8.09    4.21
  -7  -6   4    6.08    4.99
  -7   6   5    0.00    2.77
   7   6  -5    0.00    2.61
  -7  -6   5    0.00    2.38
  -7  -6   5    4.36    4.08
  -7   6   6   79.54   12.73
   7   6  -6   62.35   14.04
  -7  -6   6   73.45   12.48
  -7  -6   6   59.11   13.35
  -7   6   7  130.31   18.11
   7   6  -7  145.49   21.79
  -7  -6   7  128.33   18.07
  -7  -6   7  136.39   21.02
  -7   6   8   49.60    9.96
   7   6  -8   30.68    9.97
  -7  -6   8   55.59   10.64
  -7  -6   8   41.21   11.16
  -7   6   9    3.43    3.55
   7  -6  -9   -0.00    2.92
   7   6  -9    7.08    5.79
  -7  -6   9    1.02    2.46
  -7  -6   9    4.31    4.16
  -7   6  10   79.71   13.60
   7  -6 -10   95.37   16.35
  -7  -6  10   79.12   14.09
  -7   6  11   94.14   15.51
   7  -6 -11  121.30   18.90
  -7   6  12   13.84    5.80
   7  -6 -12    4.92    4.98
  -7   6  13    5.38    4.36
   7  -6 -13    3.80    4.88
   7  -6 -14   10.92    6.80
   7  -6 -15    0.59    4.31
  -7  -6  15    4.25    4.34
   7  -6 -16   30.56   10.56
  -7  -6  16   47.55   10.84
   7  -6 -17   36.25   11.40
  -7  -6  17   49.52   11.69
  -7   6  18   57.54   12.21
   7  -6 -18   29.80   10.60
  -7  -6  18   46.94   11.49
  -7   6  19    0.00    3.45
   7  -6 -19    0.00    4.44
  -7  -6  19    2.14    4.30
  -7   6  20    0.00    3.69
   7  -6 -20   -0.00    3.94
  -7  -6  20    4.11    4.07
  -7   6  21    1.81    3.70
   7  -6 -21    6.36    7.34
  -7   6  22   12.79    6.77
   7  -6 -22   12.18    7.43
  -7  -6  22   12.91    7.00
  -7   6  23   12.63    6.65
   7  -6 -23    3.50    6.34
  -7  -6  23   12.23    5.91
  -7   6  24    0.82    4.44
   7  -6 -24   15.72    8.37
  -7  -6  24    1.25    3.98
  -7   6  25   -0.00    4.06
   7  -6 -25    0.54    6.35
  -7  -6  25    0.05    4.47
  -7   6  26   12.92    6.86
   7  -6 -26    6.12    7.17
  -7  -6  26    8.67    7.08
  -7   6  27    3.13    4.78
   7  -6 -27    2.96    4.99
  -7  -6  27   -0.00    4.17
  -7   6  28    6.39    4.93
   7  -6 -28    2.29    6.32
  -7  -6  28    1.29    5.55
  -7   6  29    2.49    5.55
   7  -6 -29    1.86    4.96
  -7  -6  29   -0.00    3.65
  -7   6  30    1.11    4.73
   7  -6 -30   -0.00    5.02
  -7  -6  30    0.00    3.57
  -7   6  31    3.24    4.87
   7  -6 -31    3.41    5.64
  -7  -6  31    3.36    4.20
  -7   6  32    4.22    6.02
   7  -6 -32    2.72    5.56
  -7  -6  32    4.20    5.99
  -7   6  33   10.02    7.09
   7  -6 -33   -0.00    5.63
  -7  -6  33   -0.00    5.13
  -7   6  34   -0.00    4.83
   7  -6 -34   -0.00    5.80
  -7  -6  34    8.31    6.81
  -7   6  35   -0.00    3.69
   7  -6 -35    0.25    5.79
  -7  -6  35    0.29    4.97
  -7   6  36    0.52    3.72
   7  -6 -36   -0.00    4.68
  -7   6  37    7.55    6.72
   7  -6 -37    0.00    5.98
  -7   7   1    2.62    3.29
   7  -7  -1    0.70    2.96
  -7  -7   1   -0.00    2.60
  -7   7   2   20.20    6.32
   7  -7  -2   11.77    6.12
  -7  -7   2   25.01    6.92
  -7   7   3   12.04    5.08
   7  -7  -3    8.30    5.22
  -7  -7   3    1.65    3.11
  -7   7   4  242.38   26.04
   7  -7  -4  173.89   25.66
  -7  -7   4  228.37   25.58
  -7   7   5   57.28   10.99
   7  -7  -5   43.75   10.95
  -7  -7   5   85.02   12.76
  -7   7   6    8.43    4.64
   7  -7  -6    2.42    3.94
  -7  -7   6    6.12    4.20
  -7   7   7   81.59   12.46
   7  -7  -7   35.21   10.54
  -7  -7   7   61.99   11.55
  -7   7   8   15.87    6.16
   7  -7  -8   19.57    7.27
  -7  -7   8   10.47    5.29
  -7   7   9   19.84    6.41
   7  -7  -9   14.98    6.97
  -7  -7   9   25.78    7.62
  -7   7  10   92.93   14.51
   7  -7 -10   75.69   15.11
  -7  -7  10   89.48   14.87
  -7   7  11   13.92    6.03
   7  -7 -11   10.86    6.25
  -7   7  12    7.01    4.82
   7  -7 -12    5.91    5.21
  -7   7  13   11.57    6.03
   7  -7 -13   20.60    8.23
   7  -7 -14   89.59   17.06
   7  -7 -15   -0.00    3.20
  -7  -7  15    0.00    3.47
   7  -7 -16    1.96    4.99
  -7  -7  16    1.29    4.10
   7  -7 -17    0.85    4.30
  -7  -7  17    0.92    3.14
  -7   7  18    4.02    5.24
   7  -7 -18    2.24    5.19
  -7  -7  18    4.52    5.38
  -7   7  19   -0.00    3.66
   7  -7 -19    1.58    4.12
  -7  -7  19   -0.00    3.92
  -7   7  20   33.55    9.39
   7  -7 -20    9.07    7.48
  -7  -7  20   35.21    9.82
  -7   7  21    1.73    3.55
   7  -7 -21    0.77    3.08
  -7  -7  21    6.17    5.47
  -7   7  22   -0.00    4.12
   7  -7 -22    4.52    6.01
  -7  -7  22   -0.00    3.36
  -7   7  23    0.00    3.49
   7  -7 -23    0.21    4.96
  -7  -7  23    4.86    4.41
  -7   7  24   22.61    8.23
   7  -7 -24   19.16    8.92
  -7  -7  24   13.42    7.30
  -7   7  25    0.78    3.38
   7  -7 -25    0.00    5.06
  -7  -7  25   -0.00    5.28
  -7   7  26   13.33    6.70
   7  -7 -26    3.09    5.56
  -7  -7  26    1.47    4.73
  -7   7  27   -0.00    4.14
   7  -7 -27    2.31    4.59
  -7  -7  27    1.69    3.47
  -7   7  28    1.06    4.88
   7  -7 -28    2.05    4.84
  -7  -7  28    2.27    5.47
  -7   7  29    2.57    3.53
   7  -7 -29    8.44    6.69
  -7  -7  29    4.82    5.85
  -7   7  30   10.20    6.96
   7  -7 -30    7.58    6.68
  -7  -7  30    4.89    6.10
  -7   7  31    2.09    4.20
   7  -7 -31   16.18   10.01
  -7  -7  31    3.95    5.39
  -7   7  32    3.11    5.23
   7  -7 -32   -0.00    6.58
  -7  -7  32    0.00    4.44
  -7   7  33   -0.00    4.37
   7  -7 -33    6.76    7.12
  -7  -7  33   -0.00    5.28
  -7   7  34   -0.00    5.07
   7  -7 -34    4.87    6.44
  -7  -7  34   -0.00    3.67
  -7   7  35   -0.00    4.81
   7  -7 -35   -0.00    6.97
  -7  -7  35    4.77    7.16
  -7   7  36    4.89    6.00
  -7   7  37   -0.00    5.27
  -7   8   1   34.87    8.03
   7  -8  -1   31.30    8.99
  -7  -8   1   28.08    7.57
  -7   8   2   64.39   12.09
   7  -8  -2   89.45   14.86
  -7  -8   2   85.39   13.24
  -7   8   3    5.25    4.01
   7  -8  -3    7.28    4.76
  -7  -8   3   11.26    4.73
  -7   8   4   22.96    6.69
   7  -8  -4   16.05    6.76
  -7  -8   4   20.63    6.28
  -7   8   5   10.76    4.72
   7  -8  -5    2.35    3.48
  -7  -8   5   15.82    5.80
  -7   8   6   23.87    6.83
   7  -8  -6   33.00    8.83
  -7  -8   6   13.45    5.81
  -7   8   7   -0.00    2.56
   7  -8  -7   -0.00    3.69
  -7  -8   7    2.76    3.24
  -7   8   8   41.45    9.68
   7  -8  -8   80.17   14.13
  -7  -8   8   55.29   11.26
  -7   8   9    0.55    2.54
   7  -8  -9    2.19    3.36
  -7  -8   9    3.79    3.35
  -7   8  10   19.14    6.36
   7  -8 -10    7.93    5.70
  -7  -8  10   10.62    5.33
  -7   8  11    2.39    3.60
   7  -8 -11    0.00    4.36
  -7   8  12  120.37   17.57
   7  -8 -12  106.58   18.65
  -7   8  13    1.37    3.45
   7  -8 -13    1.31    3.19
   7  -8 -14    6.68    5.37
  -7  -8  14    8.60    5.64
   7  -8 -15    1.17    3.79
  -7  -8  15    4.09    4.57
   7  -8 -16   39.98   12.13
  -7  -8  16   62.98   12.84
   7  -8 -17    1.16    4.44
  -7  -8  17   -0.00    3.69
  -7   8  18   12.99    6.02
   7  -8 -18    9.14    5.83
  -7  -8  18    8.63    5.31
  -7   8  19   -0.00    3.40
   7  -8 -19   -0.00    5.29
  -7  -8  19    1.44    4.65
  -7   8  20    4.75    4.64
   7  -8 -20    1.01    4.74
  -7  -8  20   17.43    8.04
  -7   8  21   -0.00    2.83
   7  -8 -21    0.55    4.64
  -7  -8  21    0.24    3.23
  -7   8  22    0.00    3.33
   7  -8 -22    3.26    5.88
  -7  -8  22   11.65    6.62
  -7   8  23    5.47    5.27
   7  -8 -23    1.56    4.95
  -7  -8  23    7.45    5.85
  -7   8  24    6.74    4.78
   7  -8 -24    3.14    5.39
  -7  -8  24    3.45    4.82
  -7   8  25    0.00    3.69
   7  -8 -25    1.70    4.69
  -7  -8  25    0.21    3.97
  -7   8  26    5.34    5.07
   7  -8 -26    7.23    6.70
  -7  -8  26    5.76    6.08
  -7   8  27    7.55    6.13
   7  -8 -27    2.14    5.01
  -7  -8  27   -0.00    3.86
  -7   8  28    8.29    5.69
   7  -8 -28    3.98    5.88
  -7  -8  28   10.79    7.42
  -7   8  29   -0.00    3.49
   7  -8 -29    2.30    5.05
  -7  -8  29   -0.00    5.63
  -7   8  30   -0.00    4.68
   7  -8 -30    0.23    5.49
  -7  -8  30    4.03    5.67
  -7   8  31    2.16    4.32
   7  -8 -31    0.00    6.30
  -7  -8  31   -0.00    5.28
  -7   8  32   -0.00    3.69
   7  -8 -32   -0.00    5.72
  -7  -8  32    3.53    5.05
  -7   8  33   -0.00    3.83
   7  -8 -33   -0.00    4.40
  -7  -8  33   -0.00    5.05
  -7  -8  34    6.23    7.04
  -7   9   1    1.21    2.60
   7  -9  -1   -0.00    3.25
  -7  -9   1   -0.00    2.61
  -7   9   2   34.37    8.09
   7  -9  -2   27.36    8.26
  -7  -9   2   27.50    7.31
  -7   9   3    8.32    4.46
   7  -9  -3    0.00    3.39
  -7  -9   3    3.13    2.84
  -7   9   4   28.33    7.59
   7  -9  -4   29.09    8.59
  -7  -9   4   37.04    8.34
  -7   9   5   -0.00    2.24
   7  -9  -5    0.19    2.75
  -7  -9   5    3.27    2.94
  -7   9   6   24.48    6.86
   7  -9  -6    9.21    4.89
  -7  -9   6   14.99    5.71
  -7   9   7   13.37    5.01
   7  -9  -7   15.54    5.96
  -7  -9   7    5.28    3.66
  -7   9   8   18.29    6.49
   7  -9  -8   31.27    8.89
  -7  -9   8   27.12    7.62
   7  -9  -9    0.94    3.38
  -7  -9   9   -0.00    3.42
   7  -9 -10   91.50   16.20
  -7   9  11   -0.00    2.60
   7  -9 -11    2.40    4.83
  -7   9  12    3.46    4.09
   7  -9 -12    1.80    3.45
  -7   9  13    7.74    4.63
   7  -9 -13    6.32    4.83
  -7   9  14   50.42   10.82
   7  -9 -14   22.63    9.32
  -7  -9  14   59.59   12.11
   7  -9 -15    0.87    3.19
  -7  -9  15    3.29    4.32
   7  -9 -16    7.78    6.01
  -7  -9  16    6.96    5.37
   7  -9 -17   -0.00    4.60
  -7  -9  17   -0.00    3.90
  -7   9  18   22.21    7.90
   7  -9 -18   25.78    8.88
  -7  -9  18   10.40    6.68
  -7   9  19    1.64    3.89
   7  -9 -19    0.98    4.22
  -7  -9  19   -0.00    3.78
  -7   9  20   10.12    5.80
   7  -9 -20    4.53    6.13
  -7  -9  20   10.79    6.11
  -7   9  21   -0.00    3.18
   7  -9 -21   -0.00    3.90
  -7  -9  21   -0.00    3.90
  -7   9  22    0.63    3.44
   7  -9 -22    2.89    4.68
  -7  -9  22    1.99    5.06
  -7   9  23   -0.00    4.44
   7  -9 -23    0.29    5.31
  -7  -9  23    1.08    4.80
  -7   9  24    3.18    5.25
   7  -9 -24    6.48    5.75
  -7  -9  24    4.33    6.10
   7  -9 -25   -0.00    5.52
  -7  -9  25    0.00    4.56
   7  -9 -26   -0.00    4.73
  -7  -9  26   -0.00    4.09
   7  -9 -27   -0.00    3.63
  -7  -9  27   -0.00    4.44
   7  -9 -28   -0.00    4.28
  -7  -9  28    1.59    4.29
   7  -9 -29   -0.00    4.47
  -7  -9  29    3.99    5.33
   7  -9 -30   -0.00    4.98
  -7  -9  30    4.65    6.06
   7  -9 -31   -0.00    5.19
  -7  -9  31   -0.00    4.46
  -7  -9  32    1.55    4.87
  -7  -9  33   -0.00    5.90
  -7  -9  34   10.95    8.52
  -7  10   1    8.85    4.44
   7 -10  -1    5.75    4.96
  -7 -10   1   16.15    5.62
  -7  10   2   51.77    9.56
   7 -10  -2   18.32    7.73
  -7 -10   2   32.75    7.90
  -7  10   3   -0.00    2.55
   7 -10  -3   -0.00    3.89
  -7 -10   3    2.95    3.25
  -7  10   4   -0.00    2.42
   7 -10  -4    1.28    3.22
  -7 -10   4    0.05    1.92
  -7  10   5    1.50    2.47
   7 -10  -5   -0.00    3.50
  -7 -10   5    0.00    2.71
  -7  10   6   78.85   13.20
   7 -10  -6   80.23   14.65
  -7 -10   6   94.31   14.66
  -7  10   7    2.07    2.61
   7 -10  -7    0.00    3.03
  -7 -10   7   -0.00    2.14
  -7  10   8    0.00    2.07
   7 -10  -8    4.76    4.50
  -7 -10   8   -0.00    2.51
  -7  10   9    1.20    2.41
   7 -10  -9    4.56    4.37
  -7 -10   9   -0.00    2.84
  -7  10  10    3.03    3.65
   7 -10 -10    5.26    4.82
   7 -10 -12   31.16    9.61
   7 -10 -13    0.00    3.88
   7 -10 -14   -0.00    4.54
  -7 -10  14   -0.00    3.71
   7 -10 -15   -0.00    3.77
  -7 -10  15    1.60    3.96
   7 -10 -16   14.23    7.64
  -7 -10  16   28.66    8.91
   7 -10 -17   -0.00    4.52
  -7 -10  17    0.78    3.83
   7 -10 -18    5.64    5.92
  -7 -10  18   15.76    7.16
   7 -10 -19   -0.00    4.30
  -7 -10  19    0.00    4.15
   7 -10 -20    0.02    5.09
  -7 -10  20    0.00    4.34
   7 -10 -21    2.27    4.95
  -7 -10  21   -0.00    3.61
   7 -10 -22    7.26    6.06
  -7 -10  22   22.58    9.12
   7 -10 -23   -0.00    4.84
  -7 -10  23    2.09    4.88
   7 -10 -24   -0.00    4.77
  -7 -10  24   -0.00    4.05
   7 -10 -25    0.02    3.91
  -7 -10  25   -0.00    5.05
   7 -10 -26   -0.00    3.51
  -7 -10  26    4.51    6.73
   7 -10 -27    3.93    5.16
  -7 -10  27   -0.00    4.59
   7 -10 -28   -0.00    4.11
  -7 -10  28    4.49    6.12
   7 -10 -29   -0.00    5.25
  -7 -10  29    0.02    4.31
  -7 -10  30    0.84    5.05
  -7 -10  31   -0.00    4.38
  -7 -10  32    0.00    5.22
  -7 -10  33   -0.00    6.80
   7 -11  -1   -0.00    3.66
   7 -11  -2   11.48    5.68
   7 -11  -3    6.64    4.62
   7 -11  -4   12.29    5.97
   7 -11  -5    1.17    4.30
   7 -11  -6   -0.00    3.34
   7 -11  -7    7.92    5.20
   7 -11  -8    4.13    4.03
   7 -11  -9    2.78    3.63
   7 -11 -10    9.76    6.09
   7 -11 -11    0.41    3.44
   7 -11 -12    0.06    3.05
   7 -11 -13    4.49    4.57
  -7 -11  13    1.22    3.46
   7 -11 -14    1.82    4.68
  -7 -11  14   22.16    7.73
   7 -11 -15   -0.00    4.98
  -7 -11  15    0.00    4.16
   7 -11 -16    3.61    5.46
  -7 -11  16   14.95    6.87
   7 -11 -17    1.30    4.17
  -7 -11  17   -0.00    4.06
   7 -11 -18    4.14    4.95
  -7 -11  18    6.01    5.09
   7 -11 -19    2.34    4.00
  -7 -11  19    1.75    4.99
   7 -11 -20   20.40    8.36
  -7 -11  20   17.67    8.27
   7 -11 -21   -0.00    4.76
  -7 -11  21    2.09    4.50
   7 -11 -22    1.84    2.74
  -7 -11  22    2.34    4.80
   7 -11 -23    4.21    5.49
  -7 -11  23    2.91    5.18
   7 -11 -24    4.36    5.31
  -7 -11  24    7.27    6.60
   7 -11 -25    0.00    4.30
  -7 -11  25    0.00    5.08
   7 -11 -26    2.34    4.29
  -7 -11  26    0.20    4.64
   7 -11 -27    1.26    3.76
  -7 -11  27    2.60    4.46
  -7 -11  28    2.27    5.37
  -7 -11  29    3.89    5.34
  -7 -11  30    2.97    5.69
  -7 -11  31    3.05    5.14
  -7 -11  32    3.63    5.25
  -7 -11  33   -0.00    4.84
   7 -12  -1    4.91    4.78
   7 -12  -2   11.89    5.69
   7 -12  -3   -0.00    4.40
   7 -12  -4   -0.00    2.94
   7 -12  -5    1.67    3.75
   7 -12  -6   14.17    6.65
   7 -12  -7   -0.00    3.17
   7 -12  -8    0.22    2.81
   7 -12  -9    0.80    3.10
   7 -12 -10    1.59    3.88
   7 -12 -11    2.14    4.06
   7 -12 -12    7.65    5.65
   7 -12 -13    0.00    3.59
   7 -12 -14    0.08    2.98
   7 -12 -15   -0.00    4.10
   7 -12 -16   11.45    6.55
   7 -12 -17    3.63    4.00
   7 -12 -18    2.69    4.14
   7 -12 -19   -0.00    5.55
   7 -12 -20    6.99    5.99
   7 -12 -21    2.06    5.36
   7 -12 -22   -0.00    7.07
   7 -12 -23    0.96    4.93
   7 -12 -24   -0.00    5.23
   7 -12 -25    0.97    3.29
   7 -13  -1   -0.00    3.28
   7 -13  -2   11.40    5.52
   7 -13  -3    3.40    4.40
   7 -13  -4   21.38    7.27
   7 -13  -5    3.32    4.05
   7 -13  -6   -0.00    3.31
   7 -13  -7    3.38    4.00
   7 -13  -8    2.64    4.16
   7 -13  -9    1.65    4.28
   7 -13 -10   11.64    6.19
   7 -13 -11   -0.00    3.21
   7 -13 -12    2.78    4.16
   7 -13 -13    4.48    4.92
   7 -13 -14    6.79    5.30
   7 -13 -15    0.45    4.12
   7 -13 -16   -0.00    3.65
   7 -13 -17   -0.00    3.89
   7 -13 -18   -0.00    4.19
   7 -13 -19    3.73    4.83
   7 -13 -20    4.51    5.88
   7 -13 -21    2.13    5.45
   7 -13 -22    0.00    5.40
   7 -14  -1    3.73    3.24
   7 -14  -2    6.71    4.10
   7 -14  -3    1.73    4.35
   7 -14  -4   -0.00    3.74
   7 -14  -5    0.00    3.88
   7 -14  -6    6.82    4.74
   7 -14  -7   12.35    5.83
   7 -14  -8    6.37    4.47
   7 -14  -9    2.02    3.60
   7 -14 -10    1.73    3.36
   7 -14 -11    0.72    2.80
   7 -14 -12    9.93    5.56
   7 -14 -13   -0.00    3.59
   7 -14 -14    2.35    3.97
   7 -14 -15    0.00    4.24
   7 -14 -16   -0.00    3.51
   7 -14 -17   -0.00    3.51
   7 -14 -18    2.26    4.96
   7 -14 -19    2.02    4.67
   7 -14 -20    1.35    5.10
   7 -15  -1   -0.00    2.15
   7 -15  -2    0.62    3.22
   7 -15  -3    4.80    4.81
   7 -15  -4    1.86    4.04
   7 -15  -5    4.46    4.25
   7 -15  -6   -0.00    3.02
   7 -15  -7   -0.00    1.70
   7 -15  -8    0.09    2.87
   7 -15  -9    0.92    2.62
   7 -15 -10    2.17    3.67
   7 -15 -11    0.07    3.44
   7 -15 -12    3.82    4.56
   7 -15 -13   -0.00    2.96
   7 -15 -14   -0.00    3.26
   7 -15 -15   -0.00    4.29
   7 -15 -16    0.09    3.06
   7 -16  -1    4.58    4.32
   7 -16  -2    4.23    4.51
   7 -16  -3   -0.00    3.21
   7 -16  -4   -0.00    3.70
   7 -16  -5    1.22    3.60
   7 -16  -6   -0.00    2.13
   7 -16  -7    0.89    2.51
   7 -16  -8   -0.00    2.63
   7 -16  -9   -0.00    2.69
   7 -16 -10    1.04    3.40
   7 -16 -11    1.43    3.71
   7 -16 -12    0.81    3.02
   7 -17  -1   -0.00    3.32
   7 -17  -2    5.72    4.88
   7 -17  -3    1.74    3.69
   7 -17  -4    0.00    3.08
  -6   0   1    3.58    3.10
  -6   0   1   -0.00    2.92
   6   0  -1    0.76    2.01
   6   0  -1    1.23    3.14
  -6   0   2  274.97   30.98
  -6   0   2  327.57   33.63
   6   0  -2  312.30   31.12
   6   0  -2  326.74   34.57
  -6   0   3    2.35    2.94
  -6   0   3   -0.00    2.94
   6   0  -3   -0.00    2.03
   6   0  -3    5.17    4.37
  -6   0   4   22.70    6.22
  -6   0   4   29.62    7.86
   6   0  -4   18.45    5.40
   6   0  -4   19.41    7.21
  -6   0   5   -0.00    2.83
  -6   0   5   -0.00    2.73
   6   0  -5   -0.00    2.16
   6   0  -5   -0.00    2.62
  -6   0   6 1036.58  101.27
  -6   0   6 1283.95  105.18
   6   0  -6 1221.94  101.66
   6   0  -6 1263.63  106.19
  -6   0   7   -0.00    2.67
  -6   0   7   -0.00    3.87
   6   0  -7    2.89    2.50
   6   0  -7    0.06    3.06
  -6   0   8   16.03    5.72
  -6   0   8   20.76    7.11
   6   0  -8   30.44    6.77
   6   0  -8   27.38    8.81
  -6   0   9    0.03    2.13
  -6   0   9    0.63    3.17
   6   0  -9    0.42    2.43
   6   0  -9   -0.00    3.33
  -6   0  10  211.48   25.24
  -6   0  10  203.08   26.40
   6   0 -10  231.01   25.10
   6   0 -10  256.98   30.03
  -6   0  11    0.38    2.36
  -6   0  11    0.41    2.91
   6   0 -11    0.71    3.10
  -6   0  12  224.96   27.70
  -6   0  12  279.66   30.85
   6   0 -12  249.21   31.52
  -6   0  13   -0.00    3.20
  -6   0  13    0.82    3.36
   6   0 -13    2.71    4.35
  -6   0  14   59.34   12.05
  -6   0  14   89.29   15.36
   6   0 -14  106.16   18.00
  -6   0  15   -0.00    3.21
  -6   0  15   -0.00    3.30
   6   0 -15    0.15    3.65
  -6   0  16  220.12   28.82
   6   0 -16  236.97   31.57
   6   0 -17    1.88    5.47
   6   0 -18   64.08   15.53
  -6   0  19   -0.00    3.51
   6   0 -19    3.22    5.06
  -6   0  20    0.83    3.37
   6   0 -20    8.61    7.01
  -6   0  21   -0.00    3.43
   6   0 -21   -0.00    4.56
  -6   0  22   87.53   15.70
   6   0 -22   61.34   16.03
  -6   0  23    2.58    5.18
   6   0 -23   -0.00    4.93
  -6   0  24    3.60    3.72
  -6   0  25   -0.00    4.35
  -6   0  26   51.66   13.02
  -6   0  27    4.92    5.00
   6   0 -27    2.09    4.74
  -6   0  28   13.94    7.37
   6   0 -28   16.45    9.84
  -6   0  29    1.20    4.12
   6   0 -29   -0.00    6.06
  -6   0  30   20.96    9.62
   6   0 -30   11.91    8.82
  -6   0  31    3.41    5.66
   6   0 -31    2.48    3.60
  -6   0  32   13.22    8.52
   6   0 -32   17.15   10.14
  -6   0  34    1.78    4.35
  -6   0  35    1.94    5.82
  -6   0  36   -0.00    5.22
  -6   0  37   -0.00    4.66
  -6   0  38    3.32    5.97
  -6   1   1    6.20    4.42
  -6   1   1    1.83    3.42
   6  -1  -1    6.10    3.69
   6  -1  -1    2.73    3.52
   6   1  -1    5.00    3.72
   6   1  -1    0.66    3.76
  -6  -1   1    1.35    2.90
  -6  -1   1    5.20    4.17
  -6   1   2  458.59   47.15
  -6   1   2  598.14   50.64
   6  -1  -2  568.78   47.87
   6  -1  -2  592.25   51.90
   6   1  -2  390.96   45.56
   6   1  -2  458.80   49.52
  -6  -1   2  532.96   48.25
  -6  -1   2  583.23   50.80
  -6   1   3   39.14    8.07
  -6   1   3   15.08    5.72
   6  -1  -3   27.95    6.51
   6  -1  -3   26.50    7.61
   6   1  -3   17.00    5.29
   6   1  -3   39.62    9.41
  -6  -1   3   28.57    7.14
  -6  -1   3   26.92    7.67
  -6   1   4  765.17   67.71
  -6   1   4  693.64   68.05
   6  -1  -4  736.93   66.44
   6  -1  -4  693.14   69.30
   6   1  -4  753.16   66.61
   6   1  -4  782.48   70.64
  -6  -1   4  819.57   68.31
  -6  -1   4  754.00   69.46
  -6   1   5   88.38   13.34
  -6   1   5   81.86   13.88
   6  -1  -5   96.64   13.13
   6  -1  -5  104.19   15.97
   6   1  -5  100.14   13.32
   6   1  -5   68.80   13.79
  -6  -1   5  105.41   14.29
  -6  -1   5   73.99   13.70
  -6   1   6   81.64   13.18
  -6   1   6   90.70   14.56
   6  -1  -6   94.77   13.22
   6  -1  -6   94.64   15.58
   6   1  -6   79.17   12.52
   6   1  -6   92.63   15.58
  -6  -1   6  120.49   15.08
  -6  -1   6   91.88   14.83
  -6   1   7  231.32   24.42
  -6   1   7  211.43   25.17
   6  -1  -7  197.85   22.72
   6  -1  -7  166.92   24.53
   6   1  -7  201.31   22.88
   6   1  -7  240.62   27.52
  -6  -1   7  217.77   24.13
  -6  -1   7  186.21   24.68
  -6   1   8  615.48   58.91
  -6   1   8  661.31   61.24
   6  -1  -8  746.05   59.60
   6  -1  -8  619.65   62.10
   6   1  -8  632.76   58.41
   6   1  -8  660.58   63.07
  -6  -1   8  628.04   59.14
  -6  -1   8  571.30   60.34
  -6   1   9   12.35    4.85
  -6   1   9   14.04    5.87
   6  -1  -9    7.26    4.04
   6  -1  -9    3.87    4.32
   6   1  -9   10.21    4.37
   6   1  -9    8.62    5.53
  -6  -1   9    6.73    4.14
  -6  -1   9   17.50    6.48
  -6   1  10  122.21   15.99
  -6   1  10   92.81   15.47
   6  -1 -10   99.13   14.21
   6  -1 -10   86.32   16.00
   6   1 -10  109.33   14.72
   6   1 -10   96.92   16.95
  -6  -1  10   89.08   14.37
  -6  -1  10  105.49   16.54
  -6   1  11   13.41    5.74
  -6   1  11   24.82    7.49
   6  -1 -11    7.61    5.58
   6   1 -11    7.06    5.82
  -6  -1  11   15.21    5.65
  -6  -1  11    4.57    4.11
  -6   1  12  275.42   30.04
  -6   1  12  290.33   31.69
   6  -1 -12  242.36   31.92
   6   1 -12  287.35   33.94
  -6  -1  12  291.23   30.69
  -6  -1  12  211.07   29.66
  -6   1  13   34.50    9.00
  -6   1  13   59.74   12.11
   6  -1 -13   45.95   12.04
   6   1 -13   41.13   11.29
  -6  -1  13   45.91   10.10
  -6  -1  13   67.99   12.94
  -6   1  14  126.59   18.58
  -6   1  14  115.82   18.69
   6  -1 -14  131.07   21.31
   6   1 -14  138.73   21.94
  -6  -1  14  139.19   19.24
  -6  -1  14  143.17   20.82
  -6   1  15    6.93    4.35
   6  -1 -15   13.77    7.16
   6   1 -15    2.85    5.03
  -6  -1  15   12.77    5.31
  -6  -1  15    1.29    3.62
  -6   1  16    1.04    2.95
   6  -1 -16    5.09    5.48
   6   1 -16    3.64    4.73
  -6  -1  16    2.96    3.71
   6  -1 -17    3.17    4.88
   6   1 -17    4.61    5.59
  -6  -1  17   11.93    6.49
   6  -1 -18  209.63   30.24
   6   1 -18  170.40   28.70
  -6  -1  18  274.07   31.26
  -6   1  19   29.05    8.81
   6  -1 -19   33.17   11.14
   6   1 -19   18.71    8.65
  -6  -1  19   28.03    8.78
  -6   1  20    0.88    3.04
   6  -1 -20   -0.00    4.97
   6   1 -20   -0.00    4.15
  -6  -1  20   -0.00    3.26
  -6   1  21    3.22    4.17
   6  -1 -21    0.00    5.25
   6   1 -21    8.11    6.44
  -6  -1  21    1.16    3.67
  -6   1  22   -0.00    3.60
   6   1 -22    3.60    5.13
  -6  -1  22   16.48    6.86
  -6   1  23    6.47    5.42
   6   1 -23   13.04    7.77
  -6  -1  23   11.86    5.67
  -6   1  24   21.30    8.39
   6   1 -24   18.27    9.69
  -6  -1  24   14.46    6.94
  -6   1  25    6.40    5.43
   6  -1 -25   -0.00    4.86
   6   1 -25    0.00    4.92
  -6  -1  25   -0.00    5.13
  -6   1  26    7.42    5.15
   6  -1 -26   -0.00    5.70
   6   1 -26   -0.00    5.43
  -6  -1  26    1.72    3.62
  -6   1  27    1.01    4.62
   6  -1 -27   -0.00    4.89
  -6  -1  27   -0.00    4.33
  -6   1  28   19.74    9.27
   6  -1 -28   15.99    9.98
  -6  -1  28   47.36   12.67
  -6   1  29    0.00    4.88
   6  -1 -29   -0.00    5.18
   6   1 -29    0.00    6.58
  -6  -1  29    2.19    4.14
  -6   1  30   14.45    7.40
   6  -1 -30   11.43    9.31
  -6  -1  30   25.67    9.92
  -6   1  31   -0.00    4.84
   6  -1 -31    0.63    3.47
  -6  -1  31    0.30    5.08
  -6   1  32   -0.00    4.80
   6  -1 -32    5.81    6.78
  -6  -1  32   -0.00    4.50
  -6   1  33    1.93    5.98
   6  -1 -33    1.64    5.87
  -6  -1  33    7.45    6.82
  -6   1  34    2.55    5.78
   6  -1 -34    4.87    7.07
  -6  -1  34    8.76    7.31
  -6   1  35   -0.00    4.83
  -6  -1  35   -0.00    3.50
  -6   1  36    1.83    7.30
  -6  -1  36   -0.00    7.06
  -6   1  37   -0.00    5.49
  -6  -1  37   -0.00    5.09
  -6   1  38    2.64    5.76
  -6  -1  38    2.92    5.82
  -6   2   1    3.87    3.02
  -6   2   1    8.55    4.98
   6  -2  -1    6.88    3.32
   6  -2  -1    2.02    3.71
   6   2  -1    5.82    3.59
   6   2  -1    2.07    3.53
  -6  -2   1    5.82    3.84
  -6  -2   1    3.47    3.64
  -6   2   2    4.28    3.50
  -6   2   2    8.15    4.51
   6  -2  -2   13.77    4.55
   6  -2  -2   13.01    5.51
   6   2  -2    6.69    3.66
   6   2  -2   10.65    4.80
  -6  -2   2    8.46    4.42
  -6  -2   2    5.28    4.35
  -6   2   3    5.24    3.46
  -6   2   3    5.62    3.94
   6  -2  -3    4.13    3.06
   6  -2  -3    0.30    2.35
   6   2  -3    3.84    2.78
   6   2  -3    1.17    3.80
  -6  -2   3    1.45    2.97
  -6  -2   3    2.79    3.91
  -6   2   4   67.96   11.15
  -6   2   4   67.51   11.80
   6  -2  -4   70.44   10.77
   6  -2  -4   86.83   13.88
   6   2  -4   71.12   10.87
   6   2  -4   80.16   13.64
  -6  -2   4   44.23    9.88
  -6  -2   4   77.50   13.14
  -6   2   5   10.06    4.80
  -6   2   5    6.24    4.08
   6  -2  -5    8.46    4.07
   6  -2  -5   15.87    5.97
   6   2  -5    9.19    4.46
   6   2  -5    9.10    5.17
  -6  -2   5   10.80    4.83
  -6  -2   5    8.26    4.69
  -6   2   6  286.78   31.42
  -6   2   6  300.48   32.73
   6  -2  -6  324.18   31.36
   6  -2  -6  284.34   33.56
   6   2  -6  321.89   31.49
   6   2  -6  302.13   34.34
  -6  -2   6  285.21   31.38
  -6  -2   6  343.64   34.93
  -6   2   7   41.69    8.94
  -6   2   7   36.08    9.06
   6  -2  -7   44.32    8.62
   6  -2  -7   51.90   11.28
   6   2  -7   67.30   10.40
   6   2  -7   55.79   11.77
  -6  -2   7   51.05    9.80
  -6  -2   7   55.46   11.17
  -6   2   8    3.79    3.58
  -6   2   8    5.84    4.15
   6  -2  -8    5.58    3.70
   6  -2  -8    6.53    4.27
   6   2  -8    2.54    3.71
   6   2  -8    3.17    3.44
  -6  -2   8    3.90    3.45
  -6  -2   8    4.34    4.57
  -6   2   9    0.38    3.21
  -6   2   9   -0.00    2.82
   6  -2  -9    0.00    3.08
   6  -2  -9    1.19    3.60
   6   2  -9    0.33    2.39
   6   2  -9   -0.00    4.01
  -6  -2   9    0.66    3.20
  -6  -2   9   -0.00    3.34
  -6   2  10  260.82   28.68
  -6   2  10  244.08   29.26
   6  -2 -10  261.88   27.87
   6  -2 -10  253.11   31.00
   6   2 -10  247.62   31.57
  -6  -2  10  261.68   28.95
  -6  -2  10  280.54   31.48
  -6   2  11  215.15   26.03
  -6   2  11  257.47   28.43
   6  -2 -11  270.42   30.80
   6   2 -11  218.48   29.29
  -6  -2  11  247.57   27.25
  -6  -2  11  187.61   26.92
  -6   2  12   65.62   12.18
   6  -2 -12   76.95   15.20
   6   2 -12   70.16   15.04
  -6  -2  12  100.26   14.54
  -6  -2  12   77.44   14.48
  -6   2  13   10.43    4.97
   6  -2 -13    4.50    4.66
   6   2 -13   10.88    5.76
  -6  -2  13    9.73    5.18
  -6  -2  13   10.80    6.16
  -6   2  14   84.62   14.81
   6  -2 -14   92.72   17.35
   6   2 -14   96.90   18.16
  -6  -2  14  108.05   16.43
  -6  -2  14  103.25   17.54
  -6   2  15   27.94    7.87
   6  -2 -15   28.42    9.92
   6   2 -15   44.47   11.97
  -6  -2  15   37.36    9.41
  -6  -2  15   31.71    9.44
  -6   2  16   54.59   11.23
   6  -2 -16   54.83   13.46
   6   2 -16   40.95   12.09
  -6  -2  16   64.75   13.69
   6  -2 -17   13.04    7.94
   6   2 -17   13.80    7.01
  -6  -2  17   10.45    6.59
   6  -2 -18   10.93    6.76
   6   2 -18    8.95    6.58
  -6  -2  18    0.00    4.39
   6  -2 -19    9.52    6.69
   6   2 -19   16.42    8.09
  -6  -2  19   10.82    5.89
  -6  -2  19    5.76    5.29
  -6   2  20  126.07   19.12
   6   2 -20   91.82   20.30
  -6  -2  20  135.52   20.02
  -6   2  21    0.33    3.39
   6   2 -21    0.12    3.83
  -6  -2  21   -0.00    3.79
  -6   2  22   25.06    8.59
   6   2 -22   11.44    7.76
  -6  -2  22   29.99    9.30
  -6   2  23    0.00    3.11
   6  -2 -23   -0.00    3.58
   6   2 -23   -0.00    4.61
  -6  -2  23   -0.00    4.31
  -6   2  24    6.40    5.16
   6  -2 -24    8.03    6.38
   6   2 -24    3.08    5.80
  -6  -2  24    8.35    6.07
  -6   2  25    9.59    5.70
   6  -2 -25    5.44    6.85
   6   2 -25   14.91    9.10
  -6  -2  25    4.02    5.65
  -6   2  26   34.83   10.80
   6  -2 -26   23.84   10.56
   6   2 -26   22.43   10.98
  -6  -2  26   29.13   10.08
  -6   2  27    0.82    3.63
   6  -2 -27    0.39    5.71
   6   2 -27    0.00    5.42
  -6  -2  27    1.66    5.47
  -6   2  28    9.23    6.43
   6  -2 -28    1.91    5.42
  -6  -2  28    3.33    4.85
  -6   2  29    0.00    5.47
   6  -2 -29   -0.00    2.81
  -6  -2  29    2.78    5.66
  -6   2  30    2.94    5.50
   6  -2 -30    3.23    6.15
  -6  -2  30   13.66    7.31
  -6   2  31    2.74    4.96
   6  -2 -31    2.75    6.05
  -6  -2  31    2.78    5.71
  -6   2  32    7.56    7.09
   6  -2 -32   22.87   11.00
  -6  -2  32   11.87    7.88
  -6   2  33   -0.00    3.65
   6  -2 -33   -0.00    5.88
  -6  -2  33    8.52    5.85
  -6   2  34    0.00    6.04
   6  -2 -34   -0.00    6.15
  -6  -2  34    0.00    4.27
  -6   2  35   -0.00    3.80
   6  -2 -35    0.86    6.16
  -6  -2  35   -0.00    5.08
  -6   2  36    1.95    6.91
   6  -2 -36    1.84    4.86
  -6  -2  36    5.74    6.32
  -6   2  37   -0.00    5.24
  -6  -2  37   -0.00    4.89
  -6   2  38   -0.00    5.35
  -6   3   1    3.06    2.72
  -6   3   1    4.89    3.67
   6  -3  -1    0.00    2.48
   6  -3  -1    1.39    2.71
   6   3  -1    0.00    2.14
   6   3  -1    5.92    4.09
  -6  -3   1    4.19    3.28
  -6  -3   1    6.97    4.27
  -6   3   2  138.31   17.24
  -6   3   2  128.74   17.63
   6  -3  -2  108.96   15.55
   6  -3  -2  121.73   18.11
   6   3  -2  177.83   17.98
   6   3  -2  133.83   19.08
  -6  -3   2  127.62   16.83
  -6  -3   2  129.25   18.38
  -6   3   3  103.07   15.57
  -6   3   3  128.33   17.43
   6  -3  -3  153.88   16.99
   6  -3  -3  133.97   18.79
   6   3  -3  102.46   15.13
   6   3  -3  145.06   19.33
  -6  -3   3  137.07   17.22
  -6  -3   3  153.34   19.58
  -6   3   4   25.89    6.85
  -6   3   4   41.20    8.58
   6  -3  -4   55.83    8.91
   6  -3  -4   28.45    8.16
   6   3  -4   23.48    6.40
   6   3  -4   35.47    9.33
  -6  -3   4   34.27    7.82
  -6  -3   4   37.28    8.91
  -6   3   5    9.23    4.24
  -6   3   5   13.18    5.17
   6  -3  -5    8.54    3.97
   6  -3  -5    9.25    4.76
   6   3  -5   10.22    4.08
   6   3  -5    9.55    5.67
  -6  -3   5   10.24    4.36
  -6  -3   5   12.51    5.59
  -6   3   6   11.25    4.62
  -6   3   6   17.79    5.81
   6  -3  -6   18.10    5.28
   6  -3  -6   15.35    6.41
   6   3  -6   21.09    5.58
   6   3  -6   34.94    8.95
  -6  -3   6   12.30    4.93
  -6  -3   6    8.88    5.21
  -6   3   7   21.15    6.20
  -6   3   7   13.45    5.44
   6  -3  -7   18.19    5.45
   6  -3  -7   25.29    7.70
   6   3  -7   12.04    4.99
   6   3  -7   26.49    8.11
  -6  -3   7   16.69    5.58
  -6  -3   7   23.22    7.18
  -6   3   8  338.95   34.04
  -6   3   8  352.84   35.30
   6  -3  -8  309.51   32.59
   6  -3  -8  340.38   36.68
   6   3  -8  301.79   32.59
   6   3  -8  312.22   36.79
  -6  -3   8  337.15   34.11
  -6  -3   8  326.29   36.22
  -6   3   9   58.99   10.66
   6  -3  -9   75.93   11.27
   6  -3  -9   46.79   11.45
   6   3  -9   64.45   10.90
   6   3  -9   42.17   11.30
  -6  -3   9   86.64   12.77
  -6  -3   9   65.71   12.94
  -6   3  10   10.82    5.04
   6  -3 -10   27.53    6.66
   6  -3 -10   11.03    5.64
   6   3 -10   21.60    7.94
  -6  -3  10   20.63    6.51
  -6  -3  10   15.82    6.45
  -6   3  11    7.92    4.30
   6  -3 -11    7.28    4.81
   6   3 -11    0.00    4.09
  -6  -3  11   11.38    5.21
  -6  -3  11    3.47    4.55
  -6   3  12   68.56   12.34
   6  -3 -12   67.44   14.22
   6   3 -12   70.79   14.86
  -6  -3  12   77.03   13.43
  -6  -3  12   77.31   14.52
  -6   3  13  114.86   17.00
   6  -3 -13  106.08   18.50
   6   3 -13  107.57   19.17
  -6  -3  13  115.48   17.20
  -6  -3  13  128.40   19.64
  -6   3  14  178.32   21.39
   6  -3 -14  121.58   21.04
   6   3 -14  140.19   22.58
  -6  -3  14  132.41   19.54
  -6  -3  14  139.40   21.74
  -6   3  15   14.16    6.00
   6  -3 -15   11.51    6.45
   6   3 -15    5.17    5.60
  -6  -3  15   11.42    5.31
  -6  -3  15   11.71    6.40
  -6   3  16   17.85    6.68
   6  -3 -16   22.92    9.46
   6   3 -16   11.41    7.66
  -6  -3  16    9.05    6.49
   6  -3 -17   41.77   12.08
   6   3 -17   49.99   13.30
  -6  -3  17   86.38   16.08
   6   3 -18   98.91   19.95
  -6  -3  18  118.48   18.46
  -6  -3  18  118.74   20.45
   6   3 -19   51.72   14.03
  -6  -3  19   35.40    9.84
  -6  -3  19   28.31   10.50
  -6   3  20   -0.00    3.29
   6   3 -20   -0.00    3.00
  -6  -3  20    3.60    4.04
  -6  -3  20    4.51    5.04
  -6   3  21    1.23    3.09
   6  -3 -21   -0.00    2.51
   6   3 -21    0.00    4.72
  -6  -3  21    0.00    4.04
  -6  -3  21    3.25    4.75
  -6   3  22   36.00   10.18
   6  -3 -22   34.60   12.03
   6   3 -22   31.38   12.01
  -6  -3  22   29.86    9.29
  -6   3  23    3.38    4.39
   6  -3 -23    7.43    7.91
   6   3 -23   -0.00    3.40
  -6  -3  23   16.83    6.74
  -6   3  24   34.19   10.64
   6  -3 -24   19.69    9.83
   6   3 -24   74.92   17.94
  -6  -3  24   42.95   11.58
  -6   3  25    1.79    3.62
   6  -3 -25    3.28    4.96
  -6  -3  25    0.00    2.96
  -6   3  26    3.37    4.14
   6  -3 -26    0.48    4.81
  -6  -3  26    8.18    6.13
  -6   3  27   -0.00    3.94
   6  -3 -27    7.08    7.10
  -6  -3  27    5.68    5.33
  -6   3  28    8.52    6.41
   6  -3 -28   11.92    8.82
  -6  -3  28   23.66    9.53
  -6   3  29    5.19    6.68
   6  -3 -29    0.00    7.00
  -6  -3  29    1.97    5.16
  -6   3  30    8.60    5.86
   6  -3 -30    3.44    6.26
  -6  -3  30    5.01    6.86
  -6   3  31    1.51    6.02
   6  -3 -31   -0.00    5.46
  -6  -3  31    0.00    4.68
  -6   3  32    0.30    4.24
   6  -3 -32   -0.00    5.48
  -6  -3  32    3.21    4.41
  -6   3  33    5.74    6.41
   6  -3 -33   17.29    8.93
  -6  -3  33    1.40    4.73
  -6   3  34   13.03    7.01
   6  -3 -34    1.25    5.60
  -6  -3  34   13.97    8.58
  -6   3  35   -0.00    4.57
   6  -3 -35    1.66    5.56
  -6  -3  35   -0.00    4.35
  -6   3  36   -0.00    5.24
   6  -3 -36    4.86    6.86
  -6  -3  36   -0.00    6.63
  -6   3  37    0.49    3.84
   6  -3 -37    0.33    4.34
  -6  -3  37    0.00    4.45
  -6   3  38    5.94    6.00
   6  -3 -38    0.12    5.79
   6  -3 -39   -0.00    8.57
  -6   4   1  139.62   18.34
  -6   4   1  158.77   19.84
   6  -4  -1  162.18   18.60
   6  -4  -1  138.17   19.83
   6   4  -1  186.34   19.30
   6   4  -1  156.87   20.78
  -6  -4   1  144.83   18.64
  -6  -4   1  144.14   20.24
  -6   4   2   13.15    4.81
  -6   4   2    8.59    4.33
   6  -4  -2    5.43    3.27
   6  -4  -2   16.67    5.97
   6   4  -2    7.76    3.78
   6   4  -2   13.44    5.56
  -6  -4   2    9.45    4.53
  -6  -4   2    9.70    4.61
  -6   4   3    3.25    3.20
  -6   4   3    5.04    3.44
   6  -4  -3    2.85    2.54
   6  -4  -3    7.41    4.70
   6   4  -3    4.98    3.08
   6   4  -3    4.29    4.01
  -6  -4   3    2.01    3.44
  -6  -4   3    4.05    3.55
  -6   4   4   19.03    5.73
  -6   4   4   18.76    5.82
   6  -4  -4   13.28    4.61
   6  -4  -4   16.12    6.67
   6   4  -4   12.12    4.55
   6   4  -4   21.47    6.93
  -6  -4   4   19.23    5.78
  -6  -4   4   22.48    7.20
  -6   4   5  199.24   23.10
   6  -4  -5  224.39   22.92
   6  -4  -5  227.72   25.96
   6   4  -5  199.51   22.38
   6   4  -5  200.31   25.68
  -6  -4   5  205.82   23.33
  -6  -4   5  155.14   23.30
  -6   4   6  236.67   25.08
   6  -4  -6  192.47   22.99
   6  -4  -6  222.38   26.82
   6   4  -6  220.38   23.94
   6   4  -6  180.93   25.76
  -6  -4   6  236.58   25.16
  -6  -4   6  231.78   27.22
  -6   4   7   53.78   10.05
   6  -4  -7   53.25    9.38
   6  -4  -7   73.08   12.70
   6   4  -7   60.82   10.16
   6   4  -7   54.55   12.00
  -6  -4   7   49.60    9.76
  -6  -4   7   63.81   12.57
  -6   4   8    3.07    2.95
   6  -4  -8    5.82    3.13
   6  -4  -8    3.84    4.75
   6   4  -8    4.38    3.27
   6   4  -8    5.60    4.57
  -6  -4   8    3.00    3.35
  -6  -4   8   12.39    6.04
  -6   4   9   71.91   11.35
   6  -4  -9   64.07   10.24
   6  -4  -9   66.57   12.66
   6   4  -9   44.59    9.21
   6   4  -9   50.09   11.79
  -6  -4   9   57.44   10.58
  -6  -4   9   41.79   10.57
  -6   4  10   42.16    8.59
   6  -4 -10   38.98    7.84
   6  -4 -10   29.98    8.93
   6   4 -10   22.04    8.33
  -6  -4  10   32.42    7.98
  -6  -4  10   27.42    8.59
  -6   4  11  149.31   18.94
   6  -4 -11  124.17   19.80
   6   4 -11  132.57   21.00
  -6  -4  11  126.63   18.28
  -6  -4  11  141.86   20.87
  -6   4  12  101.27   15.19
   6  -4 -12   90.99   16.51
   6   4 -12   92.33   17.25
  -6  -4  12   91.43   14.79
  -6  -4  12   81.23   15.70
  -6   4  13   32.32    8.16
   6  -4 -13   22.41    7.98
   6   4 -13   36.70   10.44
  -6  -4  13   23.76    7.74
  -6  -4  13   28.31    9.39
  -6   4  14    2.55    3.24
   6  -4 -14    0.00    3.65
   6   4 -14   -0.00    4.80
  -6  -4  14    4.47    4.24
  -6  -4  14    4.57    4.58
  -6   4  15   96.94   16.06
   6   4 -15  108.04   19.71
  -6  -4  15  108.34   19.04
  -6   4  16  127.17   18.63
   6   4 -16  107.34   20.95
  -6  -4  16  141.32   22.22
   6   4 -17   15.25    8.07
  -6  -4  17   12.29    7.38
   6   4 -18   49.99   13.89
  -6  -4  18   45.40   10.95
  -6  -4  18   54.63   13.71
   6  -4 -19   62.61   14.59
   6   4 -19   48.16   14.32
  -6  -4  19   62.77   13.27
  -6  -4  19   94.02   17.66
  -6   4  20  118.68   17.90
   6  -4 -20   74.96   17.14
   6   4 -20   92.96   20.00
  -6  -4  20   94.87   16.73
  -6  -4  20   76.71   17.09
  -6   4  21    1.43    3.68
   6  -4 -21    0.87    3.76
  -6  -4  21   -0.00    3.22
  -6   4  22    7.07    6.03
   6  -4 -22    3.34    5.99
  -6  -4  22    6.36    5.64
  -6   4  23    0.00    2.54
   6  -4 -23    2.17    5.46
  -6  -4  23   -0.00    3.03
  -6   4  24    1.09    3.21
   6  -4 -24   -0.00    4.08
  -6  -4  24   -0.00    3.97
  -6   4  25    4.32    4.96
   6  -4 -25    1.18    5.06
  -6  -4  25    7.71    6.07
  -6   4  26    3.33    4.33
   6  -4 -26    6.73    6.80
  -6  -4  26   16.57    7.25
  -6   4  27    0.70    4.96
   6  -4 -27    0.71    5.12
  -6  -4  27    8.09    6.71
  -6   4  28    6.97    6.20
   6  -4 -28    3.60    6.88
  -6  -4  28   12.54    7.52
  -6   4  29    1.58    4.22
   6  -4 -29    4.50    7.10
  -6  -4  29    0.36    3.64
  -6   4  30    4.58    5.93
   6  -4 -30    4.14    6.25
  -6  -4  30    3.71    6.18
  -6   4  31   -0.00    2.95
   6  -4 -31    5.13    6.93
  -6  -4  31    4.36    5.48
  -6   4  32   10.58    7.54
   6  -4 -32    7.89    7.24
  -6  -4  32    2.55    6.39
  -6   4  33   -0.00    4.10
   6  -4 -33    7.06    7.95
  -6  -4  33   -0.00    5.38
  -6   4  34    5.88    5.41
   6  -4 -34    4.10    7.65
  -6  -4  34    3.60    5.93
  -6   4  35    4.04    6.55
   6  -4 -35   -0.00    6.40
  -6  -4  35    7.07    5.59
  -6   4  36    4.62    6.85
   6  -4 -36   -0.00    5.11
  -6  -4  36   -0.00    4.28
  -6   4  37    0.00    4.61
   6  -4 -37    0.07    6.08
  -6  -4  37   11.14    9.57
  -6   4  38    5.38    6.59
   6  -4 -38   -0.00    4.83
   6  -4 -39    0.56    4.14
   6  -4 -40    2.67    6.24
   6  -4 -41    5.86    6.83
  -6   5   1   22.21    5.98
   6  -5  -1    9.93    4.18
   6  -5  -1   24.97    7.46
   6   5  -1   21.87    5.59
   6   5  -1   14.14    5.52
  -6  -5   1   14.97    5.09
  -6  -5   1   15.87    6.13
  -6   5   2  105.17   13.71
   6  -5  -2   68.14   11.19
   6  -5  -2   80.48   13.67
   6   5  -2   90.58   12.32
   6   5  -2   73.59   13.42
  -6  -5   2   62.67   11.41
  -6  -5   2   92.66   14.67
  -6   5   3  155.93   17.58
   6  -5  -3  137.06   16.17
   6  -5  -3  122.61   17.81
   6   5  -3  137.41   16.19
   6   5  -3   93.32   16.39
  -6  -5   3  120.24   16.21
  -6  -5   3   94.50   16.68
  -6   5   4   95.65   13.62
   6  -5  -4  109.17   13.65
   6  -5  -4   65.30   13.34
   6   5  -4   90.33   12.81
   6   5  -4   88.19   15.07
  -6  -5   4   92.56   13.49
  -6  -5   4   93.60   15.42
  -6   5   5    1.52    2.82
   6  -5  -5    1.79    2.36
   6  -5  -5    3.33    3.82
   6   5  -5    1.26    2.32
   6   5  -5    1.52    2.62
  -6  -5   5    2.72    2.62
  -6  -5   5    1.99    3.36
  -6   5   6    1.64    2.43
   6  -5  -6    0.00    2.28
   6  -5  -6    0.00    2.71
   6   5  -6    1.93    2.26
   6   5  -6    2.88    3.70
  -6  -5   6    3.69    2.78
  -6  -5   6    1.85    3.50
  -6   5   7   59.63   10.33
   6  -5  -7   47.62    8.96
   6  -5  -7   58.67   11.79
   6   5  -7   62.22   10.14
   6   5  -7   45.97   10.96
  -6  -5   7   49.41    9.83
  -6  -5   7   63.50   12.46
  -6   5   8   43.99    9.06
   6  -5  -8   58.41    9.58
   6  -5  -8   45.26   10.64
   6   5  -8   46.36    9.00
   6   5  -8   45.27   11.00
  -6  -5   8   52.53    9.98
  -6  -5   8   68.16   12.83
  -6   5   9   68.95   11.68
   6  -5  -9   62.56   10.77
   6  -5  -9   73.44   13.71
   6   5  -9   70.20   14.20
  -6  -5   9   86.73   13.23
  -6  -5   9   77.64   14.41
  -6   5  10   30.89    7.82
   6  -5 -10   56.69    9.24
   6  -5 -10   37.39    9.92
   6   5 -10   37.49   10.43
  -6  -5  10   26.73    7.48
  -6  -5  10   42.77   10.81
  -6   5  11    1.18    2.58
   6  -5 -11    0.00    4.08
   6   5 -11   -0.00    4.38
  -6  -5  11    4.81    3.90
  -6  -5  11    0.69    3.16
  -6   5  12    4.85    4.18
   6   5 -12    1.34    3.00
  -6  -5  12    5.44    4.01
  -6  -5  12    0.48    5.03
  -6   5  13  201.94   23.62
   6   5 -13  138.99   24.11
  -6  -5  13  203.76   24.20
  -6  -5  13  167.83   24.85
  -6   5  14  205.41   25.23
   6   5 -14  202.88   28.79
  -6  -5  14  198.42   25.39
  -6  -5  14  202.64   28.17
  -6   5  15    0.88    2.72
   6   5 -15   -0.00    4.08
  -6  -5  15    0.24    4.93
  -6   5  16    9.73    5.16
   6  -5 -16    2.89    4.59
   6   5 -16    0.00    4.83
  -6  -5  16    5.18    4.97
   6  -5 -17   -0.00    3.34
   6   5 -17   -0.00    3.13
  -6  -5  17    0.77    4.44
   6  -5 -18   59.83   14.82
  -6  -5  18  102.74   16.67
   6  -5 -19   15.24    8.61
  -6  -5  19   22.01    7.77
  -6   5  20   10.32    6.10
   6  -5 -20    9.01    6.81
  -6  -5  20    5.71    4.90
  -6   5  21   -0.00    3.49
   6  -5 -21    1.55    5.22
  -6  -5  21    0.24    3.14
  -6   5  22   -0.00    3.49
   6  -5 -22    0.00    3.28
  -6  -5  22   -0.00    3.78
  -6   5  23   16.22    7.71
   6  -5 -23   21.04   10.01
  -6  -5  23   36.94   10.41
  -6   5  24   18.49    7.30
   6  -5 -24    6.43    7.02
  -6  -5  24   11.13    7.25
  -6   5  25    6.69    5.11
   6  -5 -25   -0.00    4.79
  -6  -5  25    7.62    6.57
  -6   5  26    0.57    4.98
   6  -5 -26    3.54    4.88
  -6  -5  26    2.16    4.70
  -6   5  27    2.74    4.66
   6  -5 -27    3.53    5.92
  -6  -5  27   -0.00    4.44
  -6   5  28    6.25    5.34
   6  -5 -28    3.46    6.50
  -6  -5  28    2.56    4.96
  -6   5  29   16.59    7.87
   6  -5 -29    1.93    4.47
  -6  -5  29    1.83    4.79
  -6   5  30    4.94    5.54
   6  -5 -30    7.58    8.37
  -6  -5  30   -0.00    5.83
  -6   5  31    2.48    5.68
   6  -5 -31    0.66    4.79
  -6  -5  31    0.52    5.02
  -6   5  32   -0.00    4.46
   6  -5 -32   -0.00    5.91
  -6  -5  32    2.93    5.14
  -6   5  33    6.14    6.55
   6  -5 -33    8.89    8.37
  -6  -5  33    3.12    6.47
  -6   5  34    0.82    4.35
   6  -5 -34    4.79    6.94
  -6  -5  34    1.77    5.98
  -6   5  35   12.73    7.62
   6  -5 -35    0.00    5.01
  -6  -5  35    8.28    5.98
  -6   5  36    2.06    5.03
   6  -5 -36    3.42    5.98
  -6  -5  36    1.75    6.06
  -6   5  37    4.26    5.30
   6  -5 -37    0.75    4.75
  -6   5  38    1.67    5.17
   6  -5 -38    0.00    4.05
   6  -5 -39   -0.00    6.83
  -6   6   1  137.08   17.50
   6  -6  -1  137.93   16.97
   6  -6  -1  131.70   18.80
   6   6  -1  150.14   17.40
  -6  -6   1  135.69   17.50
  -6  -6   1  129.54   19.13
  -6   6   2    9.85    4.66
   6  -6  -2   34.27    6.96
   6  -6  -2   26.73    7.70
   6   6  -2   30.17    6.50
  -6  -6   2   34.96    7.58
  -6  -6   2   33.89    8.28
  -6   6   3    2.88    2.66
   6  -6  -3    8.33    3.83
   6  -6  -3    4.13    4.29
   6   6  -3    8.06    3.54
  -6  -6   3    5.35    3.36
  -6  -6   3    0.00    2.53
  -6   6   4   27.28    6.68
   6  -6  -4   16.94    5.45
   6  -6  -4   13.92    6.38
   6   6  -4   24.47    5.98
  -6  -6   4   22.82    6.29
  -6  -6   4   12.84    6.07
  -6   6   5  111.46   15.55
   6  -6  -5  110.17   14.80
   6  -6  -5  121.74   17.57
   6   6  -5  116.68   15.15
  -6  -6   5  113.54   15.64
  -6  -6   5  111.81   17.50
  -6   6   6   66.09   11.73
   6  -6  -6   94.21   12.65
   6  -6  -6   72.32   13.81
   6   6  -6   96.26   13.04
   6   6  -6   82.19   14.81
  -6  -6   6   81.76   12.79
  -6  -6   6   84.53   14.70
  -6   6   7   39.36    8.61
   6  -6  -7   73.33   10.33
   6  -6  -7   51.93   11.02
   6   6  -7   48.45    9.08
   6   6  -7   41.06   10.68
  -6  -6   7   47.83    9.47
  -6  -6   7   50.32   11.24
  -6   6   8   13.67    5.10
   6  -6  -8   10.67    4.48
   6   6  -8    9.39    4.16
   6   6  -8    9.35    5.29
  -6  -6   8   14.72    5.42
  -6  -6   8    6.05    4.61
  -6   6   9  107.87   15.28
   6  -6  -9  125.70   15.21
   6   6  -9  101.38   17.36
  -6  -6   9  111.79   15.93
  -6  -6   9   76.15   15.60
  -6   6  10   74.06   12.33
   6  -6 -10   92.94   12.54
   6   6 -10   55.96   13.11
  -6  -6  10   67.01   12.28
  -6  -6  10   69.20   14.20
  -6   6  11   60.15   10.67
   6   6 -11   49.97   12.32
  -6  -6  11   53.27   10.74
  -6  -6  11   33.47   10.20
  -6   6  12   50.41   10.21
   6   6 -12   53.89   12.45
  -6  -6  12   44.07   10.27
  -6  -6  12   52.55   12.49
  -6   6  13    1.76    3.30
   6  -6 -13    2.14    4.35
   6   6 -13    0.90    4.36
  -6  -6  13    1.24    3.45
  -6  -6  13    2.84    5.08
  -6   6  14    0.21    2.66
   6  -6 -14    1.65    4.53
  -6  -6  14    0.00    3.15
  -6   6  15   59.71   11.44
   6  -6 -15   31.45   10.09
  -6   6  16   19.84    7.14
   6  -6 -16    6.10    5.47
   6  -6 -17   15.90    7.75
  -6  -6  17   11.24    6.33
   6  -6 -18   15.51    7.64
  -6  -6  18   23.81    7.95
   6  -6 -19    4.50    5.33
  -6  -6  19   19.40    7.80
  -6   6  20   -0.00    3.41
   6  -6 -20    3.87    6.34
  -6  -6  20    4.28    5.21
  -6   6  21   22.17    7.71
   6  -6 -21   12.22    7.35
  -6  -6  21   12.41    6.62
  -6   6  22    0.31    4.23
   6  -6 -22   -0.00    5.18
  -6  -6  22   -0.00    4.25
  -6   6  23    7.93    5.86
   6  -6 -23    9.10    7.10
  -6  -6  23   26.19    8.76
  -6   6  24    3.46    4.11
   6  -6 -24    1.40    4.83
  -6  -6  24   -0.00    3.17
  -6   6  25   10.70    6.43
   6  -6 -25   10.93    7.10
  -6  -6  25   14.26    7.36
  -6   6  26   17.71    7.96
   6  -6 -26   14.14    8.11
  -6  -6  26    3.42    4.86
  -6   6  27   11.88    6.45
   6  -6 -27   -0.00    4.62
  -6  -6  27    6.42    6.43
  -6   6  28    0.36    4.32
   6  -6 -28    2.56    5.70
  -6  -6  28    0.44    4.44
  -6   6  29    0.58    3.57
   6  -6 -29    6.38    6.79
  -6  -6  29   -0.00    3.76
  -6   6  30    1.41    5.84
   6  -6 -30   -0.00    3.47
  -6  -6  30   -0.00    4.51
  -6   6  31   13.13    7.45
   6  -6 -31   -0.00    5.52
  -6  -6  31    0.20    3.82
  -6   6  32    2.30    4.07
   6  -6 -32    4.86    6.52
  -6  -6  32    0.12    4.20
  -6   6  33    3.15    5.34
   6  -6 -33    4.21    6.68
  -6  -6  33    2.09    5.58
  -6   6  34   -0.00    4.65
   6  -6 -34    0.00    4.65
  -6  -6  34    1.78    5.06
  -6   6  35    1.92    5.34
   6  -6 -35    2.11    6.64
  -6  -6  35    3.75    5.89
  -6   6  36   -0.00    3.62
   6  -6 -36   12.33    9.28
  -6  -6  36   -0.00    5.04
  -6   6  37    6.73    7.68
   6  -6 -37   -0.00    4.53
  -6   6  38   -0.00    4.52
   6  -6 -38    7.22    7.14
  -6   7   1   18.73    5.69
   6  -7  -1   13.09    4.58
   6   7  -1   12.58    4.70
   6   7  -1   12.23    5.25
  -6  -7   1   19.99    5.80
  -6  -7   1   10.41    5.41
  -6   7   2   11.28    4.53
   6  -7  -2   14.10    4.59
   6   7  -2   20.93    5.49
   6   7  -2   20.84    6.92
  -6  -7   2   11.44    4.68
  -6  -7   2   14.09    6.17
  -6   7   3  172.51   21.74
   6  -7  -3  205.85   21.96
   6   7  -3  196.86   21.65
   6   7  -3  165.24   23.08
  -6  -7   3  206.45   22.66
  -6  -7   3  203.97   25.16
  -6   7   4   58.88   10.75
   6  -7  -4   82.12   11.50
   6   7  -4   71.87   10.99
   6   7  -4   71.60   13.06
  -6  -7   4   55.48   10.48
  -6  -7   4   84.57   14.34
  -6   7   5   18.09    5.55
   6  -7  -5   18.59    5.18
   6   7  -5   14.00    4.69
   6   7  -5    4.27    4.01
  -6  -7   5   25.44    6.41
  -6  -7   5    8.55    5.49
  -6   7   6   28.03    6.77
   6  -7  -6   28.22    6.22
   6   7  -6   15.60    5.08
   6   7  -6    9.58    5.48
  -6  -7   6   21.72    6.13
  -6  -7   6   11.29    6.54
  -6   7   7   15.28    5.43
   6  -7  -7   16.45    5.37
   6   7  -7   20.17    5.81
  -6  -7   7   23.05    6.38
  -6  -7   7   18.19    7.45
  -6   7   8   22.16    6.56
   6  -7  -8   31.11    6.94
   6   7  -8   37.67    7.75
  -6  -7   8   38.65    8.42
  -6  -7   8   26.43    8.37
  -6   7   9   90.51   15.11
   6  -7  -9  140.67   16.37
  -6  -7   9  135.95   17.89
  -6  -7   9  120.29   19.22
  -6   7  10    0.01    2.46
   6  -7 -10    0.00    1.94
   6  -7 -10   -0.00    2.96
  -6  -7  10    0.98    2.44
  -6   7  11    0.48    2.65
   6  -7 -11    0.06    1.81
  -6  -7  11    4.05    3.62
  -6   7  12    9.10    4.36
   6  -7 -12   14.51    6.40
  -6  -7  12   17.74    6.24
  -6   7  13  131.62   17.92
   6  -7 -13  108.54   18.29
  -6  -7  13  105.63   17.00
  -6   7  14    0.00    2.79
   6  -7 -14    0.00    4.73
  -6   7  15   -0.00    2.85
   6  -7 -15    0.00    4.62
  -6   7  16    7.94    4.45
   6  -7 -16    1.30    2.69
   6  -7 -17    0.58    4.00
  -6  -7  17    2.46    4.38
   6  -7 -18    1.14    3.79
  -6  -7  18    1.76    3.53
   6  -7 -19   24.10    9.75
  -6  -7  19   61.27   12.73
  -6   7  20    6.61    5.44
   6  -7 -20    1.52    4.12
  -6  -7  20    4.38    4.38
  -6   7  21   -0.00    3.41
   6  -7 -21    0.00    4.51
  -6  -7  21    1.59    3.90
  -6   7  22   -0.00    3.35
   6  -7 -22   -0.00    4.58
  -6  -7  22    2.12    4.46
  -6   7  23   16.24    7.16
   6  -7 -23    6.60    6.44
  -6  -7  23   16.24    7.38
  -6   7  24   -0.00    4.16
   6  -7 -24    2.71    5.68
  -6  -7  24    6.13    5.54
  -6   7  25   14.54    7.29
   6  -7 -25    8.51    7.41
  -6  -7  25    8.71    5.93
  -6   7  26    1.82    3.93
   6  -7 -26    1.50    4.56
  -6  -7  26    2.84    4.30
  -6   7  27   -0.00    4.07
   6  -7 -27   -1.46    5.01
  -6  -7  27    0.33    4.00
  -6   7  28    8.58    6.09
   6  -7 -28    1.70    5.61
  -6  -7  28   15.00    8.32
  -6   7  29    4.95    5.49
   6  -7 -29   10.55    8.74
  -6  -7  29   16.51    8.76
  -6   7  30    0.33    5.70
   6  -7 -30   -0.00    6.06
  -6  -7  30   -0.00    4.44
  -6   7  31   -0.00    4.66
   6  -7 -31   17.85    8.81
  -6  -7  31   -0.00    4.22
  -6   7  32    1.89    4.74
   6  -7 -32   -0.00    6.76
  -6  -7  32   -0.00    4.57
  -6   7  33    6.25    6.42
   6  -7 -33   -0.00    6.43
  -6  -7  33   -0.00    5.29
  -6   7  34    2.42    4.16
   6  -7 -34    7.19    7.26
  -6  -7  34    0.00    5.83
  -6   7  35    3.20    5.91
   6  -7 -35    0.00    5.53
  -6  -7  35    0.00    6.36
  -6   7  36    0.49    3.85
   6  -7 -36    1.12    6.33
  -6  -7  36    4.68    5.68
  -6   7  37    1.28    4.96
  -6   7  38    5.46    6.69
  -6   8   1  130.78   15.83
   6  -8  -1  126.00   14.91
   6   8  -1  100.52   13.93
  -6  -8   1   79.68   13.49
  -6   8   2    2.81    2.92
   6  -8  -2    8.02    3.69
   6  -8  -2    0.73    3.79
   6   8  -2    8.55    3.77
  -6  -8   2    4.34    2.91
  -6   8   3   -0.00    2.13
   6  -8  -3    0.89    2.25
   6  -8  -3   -0.00    2.94
   6   8  -3    0.72    2.39
  -6  -8   3   -0.00    2.31
  -6   8   4    2.51    2.41
   6  -8  -4   -0.00    2.32
   6  -8  -4    1.10    3.78
   6   8  -4    1.21    2.42
  -6  -8   4   -0.00    2.27
  -6   8   5  182.28   21.85
   6  -8  -5  190.31   21.41
   6  -8  -5  145.35   22.21
   6   8  -5  232.79   22.81
  -6  -8   5  201.49   22.75
  -6   8   6    8.88    4.11
   6  -8  -6    0.00    2.18
   6  -8  -6    1.17    2.75
   6   8  -6    7.63    3.60
  -6  -8   6    5.74    3.78
  -6   8   7   68.94   11.51
   6  -8  -7   76.03   11.37
   6  -8  -7   84.46   14.08
   6   8  -7   77.10   11.77
  -6  -8   7   64.62   11.69
  -6   8   8    3.28    2.77
   6  -8  -8   -0.00    2.24
   6  -8  -8    6.19    4.40
  -6  -8   8    0.56    2.72
  -6   8   9   89.90   14.27
   6  -8  -9  129.24   15.20
   6  -8  -9   81.46   15.22
  -6  -8   9  106.69   15.87
  -6   8  10   36.00    8.15
   6  -8 -10   38.25    7.75
   6  -8 -10   31.11    8.70
  -6  -8  10   22.28    7.26
  -6   8  11   88.16   13.76
   6  -8 -11  113.67   13.94
   6  -8 -11   47.17   12.08
  -6  -8  11   86.91   14.28
  -6   8  12   16.61    6.18
   6  -8 -12    8.81    5.33
  -6  -8  12   16.51    6.36
  -6   8  13    0.00    3.26
   6  -8 -13    0.00    2.43
  -6  -8  13   -0.00    3.46
  -6   8  14    1.07    3.10
   6  -8 -14    0.40    3.80
  -6   8  15   70.74   12.59
   6  -8 -15   44.14   11.88
  -6   8  16    3.34    3.48
   6  -8 -16    3.02    5.28
  -6   8  17   26.52    7.89
   6  -8 -17   13.88    7.23
  -6  -8  17   27.29    8.72
   6  -8 -18    3.21    4.48
  -6  -8  18   -0.00    3.45
   6  -8 -19    6.11    5.81
  -6  -8  19   14.48    6.73
  -6   8  20   -0.00    2.99
   6  -8 -20    1.10    5.23
  -6  -8  20   -0.00    3.36
  -6   8  21   15.68    6.62
   6  -8 -21    5.37    5.38
  -6  -8  21   12.04    7.06
  -6   8  22    1.04    4.38
   6  -8 -22    1.68    4.35
  -6  -8  22   -0.00    4.44
  -6   8  23    4.79    4.88
   6  -8 -23    1.10    3.81
  -6  -8  23    5.33    5.46
  -6   8  24    1.77    3.58
   6  -8 -24   -0.00    4.82
  -6  -8  24    2.49    4.49
  -6   8  25   16.90    7.25
   6  -8 -25    2.79    4.50
  -6  -8  25    7.31    6.75
  -6   8  26    6.34    5.32
   6  -8 -26   10.15    7.26
  -6  -8  26    1.39    3.91
  -6   8  27   18.34    7.78
   6  -8 -27    3.82    5.47
  -6  -8  27    7.91    6.15
  -6   8  28   -0.00    3.43
   6  -8 -28    0.00    5.19
  -6  -8  28    4.76    5.46
  -6   8  29   -0.16    4.75
   6  -8 -29    2.62    5.07
  -6  -8  29   -0.00    4.17
  -6   8  30   -0.00    3.91
   6  -8 -30    1.45    5.68
  -6  -8  30   -0.00    4.56
  -6   8  31    0.13    4.39
   6  -8 -31    4.26    6.97
  -6  -8  31    9.47    6.98
  -6   8  32    0.14    4.41
   6  -8 -32   -0.00    4.41
  -6  -8  32    4.84    6.88
  -6   8  33    2.28    4.70
   6  -8 -33   -0.00    5.81
  -6  -8  33    7.36    7.08
  -6   8  34   -0.00    4.69
   6  -8 -34    4.87    5.95
  -6  -8  34    8.63    7.36
  -6  -8  35    0.00    4.33
  -6   9   1    3.50    3.05
   6  -9  -1    6.48    3.48
   6  -9  -1    0.00    1.84
   6   9  -1    2.61    2.48
  -6  -9   1    8.97    4.16
  -6   9   2   20.16    5.72
   6  -9  -2   12.42    4.31
   6  -9  -2    3.83    3.52
   6   9  -2    3.34    3.29
  -6  -9   2    9.54    4.18
  -6   9   3  128.57   17.09
   6  -9  -3  148.19   17.09
   6  -9  -3   96.15   16.86
   6   9  -3  154.97   17.47
  -6  -9   3  141.81   17.66
  -6   9   4   11.73    4.78
   6  -9  -4   16.34    4.85
   6  -9  -4   13.42    5.81
   6   9  -4   15.47    4.93
  -6  -9   4   11.44    4.71
  -6   9   5    5.45    3.24
   6  -9  -5    1.09    2.65
   6  -9  -5   -0.00    2.96
   6   9  -5    2.82    2.73
  -6  -9   5    1.16    2.43
  -6   9   6    6.05    3.76
   6  -9  -6   12.45    4.33
   6  -9  -6   10.76    5.09
   6   9  -6   12.28    4.65
  -6  -9   6    9.65    4.57
  -6   9   7    6.75    3.78
   6  -9  -7   12.60    4.64
   6  -9  -7   18.62    6.51
   6   9  -7   12.63    4.59
  -6  -9   7    5.71    3.90
  -6   9   8    5.00    3.37
   6  -9  -8   -0.00    1.84
   6  -9  -8    3.08    3.16
  -6  -9   8   -0.00    3.35
  -6   9   9   64.65   11.25
   6  -9  -9   75.21   11.04
   6  -9  -9   43.34   10.81
  -6  -9   9   64.95   12.00
  -6   9  10    3.75    3.74
   6  -9 -10    8.05    3.90
   6  -9 -10    0.00    3.16
  -6  -9  10   -0.00    3.42
  -6   9  11   -0.00    2.52
   6  -9 -11   -0.00    2.77
  -6  -9  11    0.00    3.08
  -6   9  12   -0.00    2.98
   6  -9 -12   -0.00    3.01
  -6  -9  12    0.00    3.39
  -6   9  13   51.93   10.92
   6  -9 -13   61.16   12.81
  -6  -9  13   58.74   12.00
  -6   9  14    0.00    3.16
   6  -9 -14    3.30    4.18
  -6   9  15    6.76    4.49
   6  -9 -15   17.12    7.42
  -6   9  16    3.57    3.79
   6  -9 -16   -0.00    4.35
  -6  -9  16    9.30    5.43
  -6   9  17    6.14    4.17
   6  -9 -17    2.37    5.05
  -6  -9  17    6.47    5.13
   6  -9 -18   -0.09    4.02
  -6  -9  18    1.29    3.62
   6  -9 -19   20.75    8.87
  -6  -9  19   35.03    9.78
   6  -9 -20    5.57    6.68
  -6  -9  20    0.00    4.35
  -6   9  21   -0.00    2.97
   6  -9 -21    0.05    3.64
  -6  -9  21    0.65    4.25
  -6   9  22    0.34    2.93
   6  -9 -22   -0.00    3.92
  -6  -9  22   -0.00    4.10
  -6   9  23   18.43    7.44
   6  -9 -23    6.38    6.74
  -6  -9  23    9.01    6.97
  -6   9  24    0.00    3.89
   6  -9 -24   -0.00    4.75
  -6  -9  24   -0.00    5.19
   6  -9 -25    9.86    6.63
  -6  -9  25   11.23    6.45
   6  -9 -26    4.29    5.99
  -6  -9  26   11.88    6.88
   6  -9 -27    0.00    5.19
  -6  -9  27    4.03    5.71
   6  -9 -28    6.19    5.83
  -6  -9  28   -0.00    6.28
   6  -9 -29    6.01    6.41
  -6  -9  29   15.47    8.06
   6  -9 -30   -0.00    5.84
  -6  -9  30    2.17    5.58
   6  -9 -31   -0.00    4.21
  -6  -9  31   -0.00    5.13
   6  -9 -32   -0.00    5.60
  -6  -9  32    3.10    6.50
   6  -9 -33    7.15    6.41
  -6  -9  33    0.00    5.89
  -6  -9  34   -0.00    3.44
  -6  -9  35   -0.00    4.40
  -6  10   1   29.13    7.26
   6 -10  -1   37.32    8.83
  -6 -10   1   44.08    8.29
  -6  10   2   15.87    5.12
   6 -10  -2    7.23    4.62
  -6 -10   2   16.81    5.31
  -6  10   3    0.84    2.92
   6 -10  -3    1.49    3.02
  -6 -10   3   -0.00    2.57
  -6  10   4    7.09    3.93
   6 -10  -4    8.00    4.72
  -6 -10   4   12.29    4.65
  -6  10   5   33.31    7.35
   6 -10  -5   24.21    7.41
  -6 -10   5   31.57    7.42
  -6  10   6    2.62    2.78
   6 -10  -6    1.59    2.86
  -6 -10   6    0.00    2.49
  -6  10   7   21.53    6.07
   6 -10  -7    9.31    5.13
  -6 -10   7   17.70    6.04
  -6  10   8    0.91    2.41
   6 -10  -8   -0.00    2.56
  -6 -10   8    2.90    3.07
  -6  10   9    1.38    2.58
   6 -10  -9    0.01    2.66
  -6 -10   9    0.62    2.52
  -6  10  10   -0.00    2.88
   6 -10 -10    0.00    4.09
  -6 -10  10    0.92    3.06
  -6  10  11   63.00   11.99
   6 -10 -11   65.91   13.47
  -6 -10  11  118.01   16.24
   6 -10 -12    0.56    3.45
  -6 -10  12   -0.00    3.30
   6 -10 -13    4.03    4.60
   6 -10 -14    3.02    4.43
   6 -10 -15   22.28    8.46
   6 -10 -16    0.39    2.93
  -6 -10  16   -0.00    4.16
   6 -10 -17   23.51    8.10
  -6 -10  17   19.99    7.83
   6 -10 -18    3.39    6.09
  -6 -10  18    0.85    3.67
   6 -10 -19    0.00    4.08
  -6 -10  19    3.03    4.40
   6 -10 -20   -0.00    5.34
  -6 -10  20    0.63    3.15
   6 -10 -21   25.23    9.42
  -6 -10  21   31.77   10.39
   6 -10 -22   -0.00    4.53
  -6 -10  22    2.26    4.95
   6 -10 -23    0.40    4.16
  -6 -10  23   -0.00    4.37
   6 -10 -24   -0.00    2.70
  -6 -10  24    0.34    3.96
   6 -10 -25   15.42    8.07
  -6 -10  25    0.79    5.02
   6 -10 -26   -0.00    4.04
  -6 -10  26    1.64    3.36
   6 -10 -27    6.92    6.34
  -6 -10  27   10.06    6.92
   6 -10 -28    0.37    3.33
  -6 -10  28   -0.00    4.97
   6 -10 -29   -0.00    5.50
  -6 -10  29    0.00    4.68
   6 -10 -30    1.88    5.70
  -6 -10  30    6.37    6.06
   6 -10 -31    1.29    4.79
  -6 -10  31    0.78    5.68
  -6 -10  32   -0.00    4.48
  -6 -10  33    3.35    5.11
  -6 -10  34    1.86    5.13
   6 -11  -1    3.17    3.64
   6 -11  -2    0.12    2.54
   6 -11  -3   31.14    8.12
   6 -11  -4    2.47    3.25
   6 -11  -5    1.45    3.55
   6 -11  -6    0.88    2.84
   6 -11  -7    8.31    4.82
   6 -11  -8    9.37    5.19
   6 -11  -9   15.40    6.43
   6 -11 -10   -0.00    3.59
  -6 -11  10    3.20    3.50
   6 -11 -11   -0.00    3.23
  -6 -11  11    2.67    3.74
   6 -11 -12    1.11    3.55
  -6 -11  12    6.85    4.54
   6 -11 -13   32.51    9.28
   6 -11 -14   -0.00    3.69
   6 -11 -15    0.76    4.27
   6 -11 -16    2.01    3.57
  -6 -11  16    1.08    3.33
   6 -11 -17    0.00    3.90
  -6 -11  17    5.23    4.60
   6 -11 -18    0.83    3.94
  -6 -11  18    1.50    3.43
   6 -11 -19    4.47    6.27
  -6 -11  19   30.08    9.48
   6 -11 -20   -0.00    4.44
  -6 -11  20   -0.00    4.11
   6 -11 -21    1.05    5.22
  -6 -11  21   -0.00    3.60
   6 -11 -22    0.00    2.82
  -6 -11  22    4.56    5.12
   6 -11 -23    6.62    6.30
  -6 -11  23    6.65    6.25
   6 -11 -24   -0.00    4.34
  -6 -11  24   -0.00    3.85
   6 -11 -25    6.42    6.04
  -6 -11  25    0.89    4.74
   6 -11 -26    1.69    5.41
  -6 -11  26    2.12    4.79
   6 -11 -27    2.52    5.01
  -6 -11  27   -0.00    3.68
   6 -11 -28    2.51    4.81
  -6 -11  28    3.15    5.32
   6 -11 -29    1.89    5.10
  -6 -11  29    3.67    5.03
  -6 -11  30    0.61    4.47
  -6 -11  31    0.00    6.08
  -6 -11  32    1.40    5.02
  -6 -11  33    5.11    7.10
  -6 -11  34   -0.00    5.47
   6 -12  -1   38.31    9.04
   6 -12  -2   -0.00    3.30
   6 -12  -3    2.49    3.45
   6 -12  -4    2.24    3.83
   6 -12  -5   16.15    6.06
   6 -12  -6    1.91    3.27
   6 -12  -7    2.93    3.87
   6 -12  -8   -0.00    3.00
   6 -12  -9    5.76    4.64
   6 -12 -10    0.57    2.99
   6 -12 -11   24.00    7.59
   6 -12 -12   -0.00    3.44
   6 -12 -13    5.91    4.36
   6 -12 -14    1.96    4.13
   6 -12 -15    7.86    6.11
   6 -12 -16    0.00    4.64
   6 -12 -17   11.94    6.85
   6 -12 -18    3.30    4.62
   6 -12 -19   -0.00    3.31
   6 -12 -20   -0.00    4.40
   6 -12 -21    2.05    5.23
   6 -12 -22   -0.00    3.28
   6 -12 -23    0.00    5.33
   6 -12 -24   -0.00    5.01
   6 -12 -25    1.25    3.99
   6 -12 -26    1.12    4.31
   6 -12 -27    1.56    3.94
   6 -13  -1   11.09    5.11
   6 -13  -2    0.88    2.31
   6 -13  -3   18.16    7.02
   6 -13  -4   14.61    5.70
   6 -13  -5    0.59    2.95
   6 -13  -6    6.25    4.42
   6 -13  -7    7.27    4.22
   6 -13  -8    1.80    2.83
   6 -13  -9   19.43    6.55
   6 -13 -10    0.40    2.10
   6 -13 -11   -0.00    2.52
   6 -13 -12    6.61    5.16
   6 -13 -13    1.46    4.22
   6 -13 -14    1.61    3.73
   6 -13 -15   -0.00    4.32
   6 -13 -16   -0.00    3.95
   6 -13 -17    0.26    3.96
   6 -13 -18    0.00    3.81
   6 -13 -19    5.87    4.93
   6 -13 -20   -0.00    4.23
   6 -13 -21    0.19    5.31
   6 -13 -22    3.42    4.22
   6 -13 -23    1.00    4.28
   6 -13 -24    5.07    5.84
   6 -14  -1    5.37    3.65
   6 -14  -2    7.49    4.28
   6 -14  -3    3.11    4.10
   6 -14  -4    1.73    3.42
   6 -14  -5   12.69    5.98
   6 -14  -6    4.66    4.10
   6 -14  -7    8.47    4.65
   6 -14  -8    0.82    2.77
   6 -14  -9    6.18    3.77
   6 -14 -10    0.00    2.43
   6 -14 -11    1.33    3.70
   6 -14 -12    0.46    3.37
   6 -14 -13   -0.00    2.33
   6 -14 -14    2.86    4.28
   6 -14 -15   -0.00    4.39
   6 -14 -16    0.93    4.37
   6 -14 -17    1.67    4.14
   6 -14 -18   -0.00    3.00
   6 -14 -19    1.91    3.86
   6 -14 -20    2.97    4.20
   6 -14 -21    2.46    4.78
   6 -14 -22    0.91    4.19
   6 -15  -1    1.16    2.53
   6 -15  -2    2.91    2.88
   6 -15  -3    6.67    4.25
   6 -15  -4    2.57    3.22
   6 -15  -5    0.44    2.67
   6 -15  -6    0.41    1.87
   6 -15  -7    4.16    3.63
   6 -15  -8    3.06    3.10
   6 -15  -9    8.11    4.52
   6 -15 -10    1.63    2.63
   6 -15 -11    1.26    2.95
   6 -15 -12    2.90    3.66
   6 -15 -13    0.90    2.78
   6 -15 -14    0.54    3.10
   6 -15 -15    0.58    3.40
   6 -15 -16   -0.00    3.74
   6 -15 -17    2.50    3.91
   6 -15 -18    0.45    3.21
   6 -15 -19    0.00    3.61
   6 -16  -1    4.88    3.52
   6 -16  -2    1.42    3.52
   6 -16  -3   -0.00    2.83
   6 -16  -4    1.41    3.01
   6 -16  -5   -0.00    3.09
   6 -16  -6    0.48    2.31
   6 -16  -7   -0.00    2.15
   6 -16  -8    2.08    3.44
   6 -16  -9    0.00    2.26
   6 -16 -10   -0.00    3.16
   6 -16 -11    1.82    3.16
   6 -16 -12    2.69    3.36
   6 -16 -13    0.00    3.16
   6 -16 -14    0.00    3.70
   6 -16 -15    0.00    3.13
   6 -16 -16   -0.00    4.18
   6 -17  -1   -0.00    3.58
   6 -17  -2   -0.00    2.67
   6 -17  -3    1.07    3.39
   6 -17  -4    0.00    2.77
   6 -17  -5    0.30    1.82
   6 -17  -6    0.64    2.93
   6 -17  -7   -0.00    2.28
   6 -17  -8   -0.00    2.09
   6 -17  -9    0.00    3.12
   6 -17 -10    0.37    3.07
   6 -17 -11    0.00    2.42
   6 -17 -12    3.57    3.80
  -5   0   1    0.69    2.10
  -5   0   1    1.12    2.18
   5   0  -1    2.85    2.72
   5   0  -1    0.00    2.92
  -5   0   2   -0.00    2.83
  -5   0   2    2.92    2.99
   5   0  -2    4.95    2.83
   5   0  -2    1.08    3.38
  -5   0   3   75.77   11.59
  -5   0   3   81.09   12.86
   5   0  -3   93.24   11.94
   5   0  -3   88.25   13.68
  -5   0   4    1.62    2.52
  -5   0   4    2.09    2.99
   5   0  -4    0.00    2.48
   5   0  -4   -0.00    3.17
  -5   0   5 2023.21  173.88
  -5   0   5 2335.29  177.23
   5   0  -5 2100.26  173.55
   5   0  -5 2012.15  176.39
  -5   0   6   -0.00    2.76
  -5   0   6    1.86    3.41
   5   0  -6   -0.00    2.82
   5   0  -6   -0.00    2.88
  -5   0   7   59.54   10.29
  -5   0   7   86.47   13.11
   5   0  -7   77.67   11.05
   5   0  -7   62.51   12.19
  -5   0   8    2.27    3.41
  -5   0   8    1.10    2.95
   5   0  -8   -0.00    2.40
   5   0  -8   -0.00    2.82
  -5   0   9  432.15   45.05
  -5   0   9  545.81   48.52
   5   0  -9  476.05   44.97
   5   0  -9  501.04   49.10
  -5   0  10    1.58    2.77
  -5   0  10   -0.00    3.40
   5   0 -10    0.04    2.30
   5   0 -10   -0.00    3.67
  -5   0  11   30.09    7.60
  -5   0  11   36.30    8.84
   5   0 -11   27.48    6.53
   5   0 -11   34.44    9.53
  -5   0  12   -0.00    2.77
  -5   0  12    0.00    2.98
   5   0 -12   -0.00    3.02
   5   0 -12    1.38    3.43
  -5   0  13    5.73    3.73
  -5   0  13    2.51    3.99
   5   0 -13    3.57    2.76
   5   0 -13    0.00    4.55
  -5   0  14   -0.00    2.49
  -5   0  14   -0.00    2.67
   5   0 -14    1.29    3.80
  -5   0  15  144.72   19.73
  -5   0  15  154.15   21.17
   5   0 -15  124.34   20.98
  -5   0  16   -0.00    2.92
  -5   0  16   -0.00    3.44
   5   0 -16    1.68    4.03
  -5   0  17  102.52   15.68
  -5   0  17   76.34   15.18
   5   0 -17   73.27   15.94
  -5   0  18    7.77    4.24
  -5   0  18   -0.00    2.98
   5   0 -18    0.10    2.25
   5   0 -19  125.94   22.04
   5   0 -20    2.80    4.44
  -5   0  21  113.76   18.74
   5   0 -21  132.93   22.82
  -5   0  22    3.54    4.37
   5   0 -22   -0.00    3.65
  -5   0  23    3.51    3.66
   5   0 -23   -0.00    3.30
  -5   0  24   -0.00    4.29
   5   0 -24   -0.00    4.43
  -5   0  25   22.62    8.58
   5   0 -25   16.48    8.58
  -5   0  26   -0.00    5.20
  -5   0  27   25.13    9.80
  -5   0  28    0.87    3.91
   5   0 -28    4.26    6.21
  -5   0  29    8.36    7.20
   5   0 -29    4.77    6.23
  -5   0  30   -0.00    3.66
   5   0 -30   -0.00    4.24
  -5   0  31   12.42    7.71
   5   0 -31   17.76   10.05
  -5   0  32   -0.00    6.32
   5   0 -32   -0.00    5.63
  -5   0  33   -0.00    3.89
   5   0 -33    4.24    6.43
  -5   0  35    9.17    6.92
  -5   0  36    4.60    5.54
  -5   0  37    0.00    5.53
  -5   0  38   -0.00    5.80
  -5   0  39    0.00    5.56
  -5   1   1  460.39   41.37
  -5   1   1  409.87   41.75
   5  -1  -1  431.84   40.47
   5  -1  -1  384.97   42.09
   5   1  -1  443.44   40.63
   5   1  -1  428.80   42.94
  -5  -1   1  506.46   41.97
  -5  -1   1  422.80   42.25
  -5   1   2    1.92    2.52
  -5   1   2    1.83    3.63
   5  -1  -2    3.16    2.65
   5  -1  -2    3.51    3.78
   5   1  -2    5.24    3.16
   5   1  -2    5.50    3.79
  -5  -1   2    0.00    2.66
  -5  -1   2    4.91    3.18
  -5   1   3  416.37   43.19
  -5   1   3  498.52   45.49
   5  -1  -3  456.38   43.14
   5  -1  -3  528.22   46.93
   5   1  -3  489.57   43.55
   5   1  -3  423.19   45.19
  -5  -1   3  516.17   44.63
  -5  -1   3  470.65   45.57
  -5   1   4    6.91    3.75
  -5   1   4    4.51    3.65
   5  -1  -4    4.13    2.75
   5  -1  -4    3.55    3.96
   5   1  -4    8.00    3.64
   5   1  -4    6.16    4.40
  -5  -1   4   11.12    4.67
  -5  -1   4    7.52    4.18
  -5   1   5  105.83   13.99
  -5   1   5  122.16   15.69
   5  -1  -5   95.12   12.94
   5  -1  -5  106.07   15.61
   5   1  -5   83.13   12.52
   5   1  -5  117.33   16.19
  -5  -1   5   92.82   13.35
  -5  -1   5  118.01   15.81
  -5   1   6  496.23   45.45
  -5   1   6  426.52   45.77
   5  -1  -6  574.37   45.82
   5  -1  -6  484.32   47.66
   5   1  -6  536.10   45.51
   5   1  -6  416.90   46.72
  -5  -1   6  431.18   44.65
  -5  -1   6  515.34   47.61
  -5   1   7  575.41   52.89
  -5   1   7  617.77   55.00
   5  -1  -7  554.03   52.10
   5  -1  -7  556.99   55.21
   5   1  -7  585.31   52.53
   5   1  -7  542.73   55.26
  -5  -1   7  585.48   53.06
  -5  -1   7  604.77   55.29
  -5   1   8   -0.00    2.50
  -5   1   8    2.98    3.95
   5  -1  -8    0.00    2.55
   5  -1  -8    1.80    2.95
   5   1  -8    2.63    2.90
   5   1  -8    0.55    3.92
  -5  -1   8    1.95    3.02
  -5  -1   8    2.71    3.76
  -5   1   9   46.39    8.81
  -5   1   9   43.61    9.38
   5  -1  -9   31.29    7.14
   5  -1  -9   35.74    9.32
   5   1  -9   40.02    7.94
   5   1  -9   59.36   11.46
  -5  -1   9   31.18    7.47
  -5  -1   9   49.20    9.93
  -5   1  10   -0.00    1.81
  -5   1  10   -0.00    3.07
   5  -1 -10   -0.00    2.14
   5  -1 -10    0.00    3.25
   5   1 -10    0.00    2.63
   5   1 -10    1.32    3.29
  -5  -1  10    2.18    2.94
  -5  -1  10    1.14    3.35
  -5   1  11  232.41   24.27
  -5   1  11  181.01   23.60
   5  -1 -11  177.66   21.64
   5  -1 -11  163.41   24.29
   5   1 -11  205.05   22.45
   5   1 -11  205.48   26.07
  -5  -1  11  211.97   23.71
  -5  -1  11  207.89   25.12
  -5   1  12   17.34    5.70
  -5   1  12   12.55    5.86
   5  -1 -12   15.49    5.00
   5  -1 -12   28.02    8.36
   5   1 -12   18.06    5.73
   5   1 -12    5.78    4.68
  -5  -1  12   19.64    6.32
  -5  -1  12   10.59    5.55
  -5   1  13  327.08   34.50
  -5   1  13  281.38   34.55
   5  -1 -13  362.37   33.95
   5  -1 -13  278.22   36.10
   5   1 -13  383.15   34.45
   5   1 -13  285.08   36.44
  -5  -1  13  337.11   35.00
  -5  -1  13  342.03   36.92
  -5   1  14    1.43    2.63
  -5   1  14    3.36    3.13
   5  -1 -14    2.96    4.12
   5   1 -14    0.00    3.74
  -5  -1  14    8.29    4.38
  -5  -1  14   -0.00    2.80
  -5   1  15   37.20    8.85
  -5   1  15   30.37    9.13
   5  -1 -15   53.31   12.06
   5   1 -15   54.35   12.10
  -5  -1  15   28.21    8.08
  -5  -1  15   34.93    9.45
  -5   1  16    1.31    3.08
  -5   1  16    4.47    4.44
   5  -1 -16   11.03    6.60
   5   1 -16   -0.00    3.06
  -5  -1  16    2.48    3.85
  -5  -1  16    4.30    4.51
  -5   1  17   13.91    6.33
   5  -1 -17   34.93   10.39
   5   1 -17   17.35    8.03
  -5  -1  17   28.64    8.04
  -5  -1  17   37.05    9.96
  -5   1  18    8.62    4.90
   5  -1 -18    6.69    6.07
   5   1 -18    0.00    4.49
  -5  -1  18    1.42    4.35
   5  -1 -19  141.23   22.50
   5   1 -19  112.74   20.82
  -5  -1  19  109.71   19.38
   5  -1 -20    4.56    4.46
   5   1 -20    6.80    5.74
  -5   1  21   11.25    5.61
   5  -1 -21    0.00    4.25
   5   1 -21    3.04    5.24
  -5  -1  21    8.07    4.45
  -5   1  22    9.45    5.58
   5  -1 -22    5.25    5.64
   5   1 -22    4.49    5.33
  -5  -1  22    3.14    3.99
  -5   1  23   35.20   10.07
   5  -1 -23   40.08   12.42
   5   1 -23   36.06   12.35
  -5  -1  23   45.85   11.58
  -5   1  24    5.10    4.89
   5   1 -24    0.00    5.02
  -5  -1  24    4.61    5.65
  -5   1  25    6.88    6.46
   5   1 -25   14.21    8.77
  -5  -1  25   14.23    6.39
  -5   1  26    8.77    5.69
   5  -1 -26    0.00    6.07
   5   1 -26    4.00    6.39
  -5  -1  26    2.98    4.09
  -5   1  27   50.71   12.99
   5  -1 -27   37.28   13.30
   5   1 -27   47.37   15.17
  -5  -1  27   55.74   13.74
  -5   1  28   -0.00    5.05
   5  -1 -28    5.38    6.08
  -5  -1  28    6.67    6.94
  -5   1  29   24.57    9.67
   5  -1 -29   10.43    8.79
  -5  -1  29   18.26    8.34
  -5   1  30    3.14    5.81
   5  -1 -30    1.20    6.64
   5   1 -30   -0.00    3.30
  -5  -1  30    0.71    5.12
  -5   1  31    1.63    4.19
   5  -1 -31    3.49    6.58
  -5  -1  31    2.83    5.10
  -5   1  32    4.76    6.96
   5  -1 -32   -0.00    3.96
  -5  -1  32    5.36    6.32
  -5   1  33   40.65   12.27
   5  -1 -33   11.57    9.23
  -5  -1  33   19.73    9.13
  -5   1  34   -0.00    6.23
   5  -1 -34   -0.00    5.70
  -5  -1  34    0.46    5.00
  -5   1  35    7.93    7.25
   5  -1 -35    1.02    6.14
  -5  -1  35    0.36    5.06
  -5   1  36   -0.00    4.84
  -5  -1  36    2.19    5.31
  -5   1  37    5.76    7.06
  -5  -1  37    3.75    6.29
  -5   1  38    0.00    5.82
  -5  -1  38    1.83    6.41
  -5   1  39    0.43    5.03
  -5   2   1    2.62    2.96
  -5   2   1    8.81    4.17
   5  -2  -1    4.67    3.24
   5  -2  -1    2.86    3.16
   5   2  -1    4.64    2.67
   5   2  -1    9.81    4.94
  -5  -2   1    5.74    3.56
  -5  -2   1    8.71    4.58
  -5   2   2   10.78    4.25
  -5   2   2   16.04    5.35
   5  -2  -2   25.53    5.43
   5  -2  -2   13.71    5.52
   5   2  -2   12.76    4.15
   5   2  -2    6.89    4.89
  -5  -2   2   13.37    4.86
  -5  -2   2   12.89    5.33
  -5   2   3  213.87   22.59
  -5   2   3  208.22   23.26
   5  -2  -3  183.57   21.19
   5  -2  -3  194.81   23.70
   5   2  -3  198.13   21.58
   5   2  -3  274.05   26.19
  -5  -2   3  176.85   21.62
  -5  -2   3  221.06   24.29
  -5   2   4   90.72   11.71
  -5   2   4   79.30   11.87
   5  -2  -4   87.50   11.05
   5  -2  -4   67.80   11.88
   5   2  -4   55.84    9.59
   5   2  -4   50.27   10.99
  -5  -2   4   70.35   10.84
  -5  -2   4   56.87   10.98
  -5   2   5  520.94   50.87
  -5   2   5  571.08   52.55
   5  -2  -5  565.40   50.73
   5  -2  -5  695.76   55.55
   5   2  -5  595.79   51.19
   5   2  -5  515.48   53.09
  -5  -2   5  504.34   50.73
  -5  -2   5  577.89   53.58
  -5   2   6    3.04    2.98
  -5   2   6    6.69    4.59
   5  -2  -6   10.53    4.12
   5  -2  -6    2.86    3.67
   5   2  -6    8.73    4.08
   5   2  -6    2.35    3.91
  -5  -2   6    8.10    3.89
  -5  -2   6    5.19    4.02
  -5   2   7   59.55   10.30
  -5   2   7   56.20   10.64
   5  -2  -7   75.29   10.67
   5  -2  -7   67.60   12.23
   5   2  -7   71.11   10.72
   5   2  -7   75.91   12.96
  -5  -2   7   77.91   11.38
  -5  -2   7   49.95   10.84
  -5   2   8    9.27    4.10
  -5   2   8   11.70    4.87
   5  -2  -8    9.22    4.03
   5  -2  -8    4.99    4.32
   5   2  -8   17.19    5.27
   5   2  -8    7.87    4.98
  -5  -2   8    9.12    4.35
  -5  -2   8   16.93    5.86
  -5   2   9  583.11   56.04
  -5   2   9  634.11   57.93
   5  -2  -9  628.63   55.86
   5  -2  -9  629.10   59.47
   5   2  -9  592.34   55.49
   5   2  -9  667.66   60.70
  -5  -2   9  574.72   56.25
  -5  -2   9  650.95   59.31
  -5   2  10    2.36    2.21
  -5   2  10    2.50    3.19
   5  -2 -10    3.05    2.64
   5  -2 -10   -0.00    3.80
   5   2 -10    7.00    3.67
   5   2 -10    0.00    3.87
  -5  -2  10   -0.00    2.70
  -5  -2  10   -0.00    3.09
  -5   2  11    4.12    3.25
  -5   2  11   10.15    5.28
   5  -2 -11    7.90    3.75
   5  -2 -11   14.58    6.26
   5   2 -11   11.89    4.62
   5   2 -11   19.64    7.51
  -5  -2  11    4.05    3.50
  -5  -2  11    9.45    5.53
  -5   2  12   73.69   12.10
  -5   2  12   58.83   11.45
   5  -2 -12   75.64   11.22
   5  -2 -12   50.09   11.80
   5   2 -12   65.27   10.67
   5   2 -12   36.70   11.00
  -5  -2  12   64.25   11.56
  -5  -2  12   75.84   13.59
  -5   2  13   60.65   11.13
  -5   2  13   51.83   10.63
   5  -2 -13   58.48    9.81
   5  -2 -13   57.46   12.21
   5   2 -13   42.74   11.48
  -5  -2  13   43.88    9.77
  -5  -2  13   60.04   12.32
  -5   2  14   21.05    6.58
  -5   2  14   23.28    7.50
   5  -2 -14   46.16   11.03
   5   2 -14   17.67    7.75
  -5  -2  14   29.63    7.71
  -5  -2  14   37.03    9.54
  -5   2  15  380.91   36.01
   5  -2 -15  287.63   36.60
   5   2 -15  297.49   37.39
  -5  -2  15  313.50   34.52
  -5  -2  15  300.02   36.25
  -5   2  16    5.79    3.94
   5  -2 -16    3.50    5.09
   5   2 -16    4.33    5.98
  -5  -2  16    0.00    3.09
  -5  -2  16   15.20    6.42
  -5   2  17    1.89    3.72
   5  -2 -17    2.23    4.16
   5   2 -17    1.63    3.81
  -5  -2  17   11.87    5.43
  -5  -2  17    8.02    6.05
  -5   2  18   -0.00    4.17
   5  -2 -18   -0.00    4.43
   5   2 -18   -0.00    2.79
  -5  -2  18    2.66    4.20
   5  -2 -19  113.08   20.19
   5   2 -19  107.38   20.09
  -5  -2  19   94.36   18.17
   5  -2 -20   46.39   12.91
   5   2 -20   52.14   14.30
  -5  -2  20   46.16   10.97
  -5  -2  20   50.05   13.03
  -5   2  21    0.00    3.79
   5  -2 -21   -0.00    3.81
   5   2 -21   -0.00    5.17
  -5  -2  21    5.11    4.68
  -5  -2  21    1.23    4.70
  -5   2  22    4.31    4.80
   5   2 -22    9.63    7.43
  -5  -2  22   10.47    6.28
  -5   2  23    4.20    5.45
   5   2 -23    7.94    6.70
  -5  -2  23   10.01    6.82
  -5   2  24    6.05    5.25
   5   2 -24    1.91    4.20
  -5  -2  24    1.06    3.68
  -5   2  25   67.45   14.85
   5  -2 -25   54.68   15.50
   5   2 -25   85.84   19.32
  -5  -2  25   73.02   15.29
  -5   2  26    6.00    4.98
   5  -2 -26   22.42   10.16
   5   2 -26    9.65    7.75
  -5  -2  26   19.97    7.44
  -5   2  27   26.18    9.28
   5  -2 -27   23.96   10.92
   5   2 -27   64.26   16.69
  -5  -2  27   17.78    8.56
  -5   2  28    4.93    5.95
   5  -2 -28   -0.00    5.55
   5   2 -28    4.12    6.88
  -5  -2  28    0.55    3.17
  -5   2  29   19.52    9.06
   5  -2 -29   11.02    8.90
  -5  -2  29   17.61    9.51
  -5   2  30    3.53    5.52
   5  -2 -30    2.29    4.76
  -5  -2  30    0.70    5.04
  -5   2  31   31.28   10.88
   5  -2 -31   12.08    8.71
  -5  -2  31   19.42    8.28
  -5   2  32   -0.00    6.44
   5  -2 -32    0.00    5.51
  -5  -2  32   -0.00    4.00
  -5   2  33    3.68    4.98
   5  -2 -33   -0.00    6.34
  -5  -2  33    0.70    5.03
  -5   2  34   -0.00    4.86
   5  -2 -34   -0.00    5.86
  -5  -2  34    4.74    6.02
  -5   2  35    3.44    5.31
   5  -2 -35    5.76    6.73
  -5  -2  35    5.59    6.76
  -5   2  36    2.07    5.60
   5  -2 -36    0.00    5.69
  -5  -2  36    1.77    3.53
  -5   2  37    2.82    6.47
   5  -2 -37   -0.00    3.98
  -5  -2  37    2.14    5.77
  -5   2  38    2.04    5.17
  -5  -2  38   -0.00    6.05
  -5   2  39    0.00    4.33
  -5   3   1  269.91   28.25
  -5   3   1  318.95   30.34
   5  -3  -1  250.84   27.52
   5  -3  -1  262.36   29.82
   5   3  -1  318.62   28.68
   5   3  -1  344.51   31.79
  -5  -3   1  229.78   27.44
  -5  -3   1  316.08   30.97
  -5   3   2   50.13    8.51
  -5   3   2   40.39    8.41
   5  -3  -2   49.57    8.38
   5  -3  -2   45.98    9.46
   5   3  -2   68.71    9.48
   5   3  -2   48.80    9.84
  -5  -3   2   48.10    8.55
  -5  -3   2   38.89    8.84
  -5   3   3   96.66   13.02
  -5   3   3  107.37   14.01
   5  -3  -3   89.46   12.17
   5  -3  -3   88.28   13.85
   5   3  -3   88.02   12.21
   5   3  -3   84.50   13.79
  -5  -3   3   91.99   12.96
  -5  -3   3  107.91   15.00
  -5   3   4    4.69    3.60
  -5   3   4    1.98    2.68
   5  -3  -4    5.26    3.00
   5  -3  -4    2.80    3.15
   5   3  -4    2.00    2.65
   5   3  -4    0.00    2.87
  -5  -3   4    5.05    2.92
  -5  -3   4    5.12    4.20
  -5   3   5  205.03   22.10
  -5   3   5  184.79   22.14
   5  -3  -5  185.56   20.99
   5  -3  -5  250.39   25.35
   5   3  -5  205.97   21.66
   5   3  -5  169.21   23.09
  -5  -3   5  193.93   21.85
  -5  -3   5  207.84   24.02
  -5   3   6  178.52   20.16
  -5   3   6  171.41   20.65
   5  -3  -6  164.94   19.25
   5  -3  -6  198.57   22.69
   5   3  -6  185.22   20.03
   5   3  -6  185.93   22.69
  -5  -3   6  173.42   20.17
  -5  -3   6  147.96   20.71
  -5   3   7   62.63   10.34
  -5   3   7   79.54   11.89
   5  -3  -7   65.03   10.18
   5  -3  -7   56.38   11.21
   5   3  -7   57.63    9.85
   5   3  -7   53.55   11.46
  -5  -3   7   69.29   10.92
  -5  -3   7   88.27   13.41
  -5   3   8   85.47   12.46
  -5   3   8   87.86   13.33
   5  -3  -8   81.74   11.90
   5  -3  -8   87.58   14.56
   5   3  -8   89.97   12.46
   5   3  -8   91.07   14.95
  -5  -3   8   98.66   13.33
  -5  -3   8   63.93   12.92
  -5   3   9  115.26   13.54
  -5   3   9   78.15   12.27
   5  -3  -9   61.57   10.48
   5  -3  -9   60.39   12.22
   5   3  -9   68.76   10.91
   5   3  -9   70.90   13.59
  -5  -3   9   65.27   11.31
  -5  -3   9   58.15   12.14
  -5   3  10   10.86    4.83
  -5   3  10    8.24    4.34
   5  -3 -10    9.25    3.98
   5  -3 -10   13.37    5.53
   5   3 -10   12.00    4.34
   5   3 -10    3.20    3.80
  -5  -3  10   14.64    5.30
  -5  -3  10   13.84    6.13
  -5   3  11    2.39    2.98
  -5   3  11    2.62    3.43
   5  -3 -11    0.92    2.44
   5  -3 -11    4.53    4.43
   5   3 -11    0.80    2.38
   5   3 -11    1.42    3.51
  -5  -3  11    0.00    2.80
  -5  -3  11    2.69    3.80
  -5   3  12   27.60    7.04
  -5   3  12   29.96    7.73
   5  -3 -12   24.53    6.29
   5  -3 -12   20.94    7.32
   5   3 -12   22.38    6.38
   5   3 -12   26.57    8.54
  -5  -3  12   24.55    7.02
  -5  -3  12   34.34    9.48
  -5   3  13  149.54   20.55
   5  -3 -13  172.69   20.11
   5  -3 -13  178.93   23.85
   5   3 -13  199.98   25.58
  -5  -3  13  145.16   20.52
  -5  -3  13  185.38   24.15
  -5   3  14   24.66    6.95
   5  -3 -14   22.12    7.98
   5   3 -14    7.63    5.00
  -5  -3  14   13.00    5.28
  -5  -3  14    7.97    5.15
  -5   3  15    9.12    4.87
   5  -3 -15   15.16    7.01
   5   3 -15    5.46    5.68
  -5  -3  15    7.11    4.39
  -5  -3  15   10.96    6.10
  -5   3  16   32.89    8.47
   5  -3 -16   39.37   10.70
   5   3 -16   35.78   10.92
  -5  -3  16   32.31    8.70
  -5  -3  16   38.37   10.57
  -5   3  17   46.91   10.70
   5  -3 -17   51.95   12.87
   5   3 -17   64.01   14.65
  -5  -3  17   71.76   13.05
  -5  -3  17   81.40   15.48
  -5   3  18   11.91    5.86
   5  -3 -18   11.01    6.21
   5   3 -18   17.81    7.83
  -5  -3  18   10.96    6.62
   5   3 -19   11.19    7.04
  -5  -3  19    0.00    3.39
   5   3 -20    4.12    5.63
  -5  -3  20   -0.00    3.55
  -5  -3  20   -0.00    3.92
   5   3 -21   24.85   11.12
  -5  -3  21   45.77   11.17
  -5  -3  21   51.06   13.08
  -5   3  22   22.86    8.58
   5   3 -22   63.94   15.61
  -5  -3  22   55.70   12.38
  -5  -3  22   51.91   13.32
  -5   3  23   76.97   14.73
   5  -3 -23   58.83   15.22
   5   3 -23   80.82   18.47
  -5  -3  23   73.07   15.12
  -5   3  24    6.64    5.09
   5  -3 -24   -0.00    5.56
   5   3 -24    4.27    5.48
  -5  -3  24   18.18    7.69
  -5   3  25    1.58    4.71
   5  -3 -25   -0.00    5.40
   5   3 -25   -0.00    5.86
  -5  -3  25    2.90    4.72
  -5   3  26    0.00    3.73
   5  -3 -26   -0.00    5.58
  -5  -3  26    2.72    4.06
  -5   3  27   23.64    9.25
   5  -3 -27   13.65    8.67
  -5  -3  27   21.43    8.65
  -5   3  28    5.61    6.10
   5  -3 -28    2.65    5.72
  -5  -3  28    5.49    5.78
  -5   3  29   18.10    8.69
   5  -3 -29   20.62   10.18
  -5  -3  29   17.92    8.50
  -5   3  30   -0.00    4.95
   5  -3 -30    3.42    7.01
  -5  -3  30   -0.00    4.64
  -5   3  31    0.47    2.96
   5  -3 -31    2.19    6.28
  -5  -3  31    4.60    6.45
  -5   3  32   -0.00    3.91
   5  -3 -32   -0.00    3.89
  -5  -3  32    0.00    4.32
  -5   3  33    7.17    6.34
   5  -3 -33    0.00    4.61
  -5  -3  33    8.81    7.85
  -5   3  34    0.26    2.83
   5  -3 -34   -0.00    4.53
  -5  -3  34    0.00    5.11
  -5   3  35   -0.00    4.43
   5  -3 -35    4.99    6.94
  -5  -3  35   -0.00    5.72
  -5   3  36   -0.00    3.08
   5  -3 -36   -0.00    7.84
  -5  -3  36   -0.00    4.53
  -5   3  37    6.07    5.99
   5  -3 -37    5.50    6.87
  -5  -3  37    5.17    7.70
  -5   3  38    1.15    4.29
   5  -3 -38    3.91    7.44
  -5  -3  38    0.38    7.28
  -5   3  39    3.94    6.92
   5  -3 -39    5.20    8.34
   5  -3 -40   -0.00    4.99
  -5   4   1   84.03   11.34
  -5   4   1   63.82   10.79
   5  -4  -1   66.87   10.12
   5  -4  -1   70.92   11.95
   5   4  -1   65.02   10.10
   5   4  -1   77.43   12.17
  -5  -4   1   64.44   10.37
  -5  -4   1   81.46   12.59
  -5   4   2    9.03    3.98
  -5   4   2    6.01    3.64
   5  -4  -2   11.93    4.03
   5  -4  -2   13.15    5.31
   5   4  -2   12.54    3.97
   5   4  -2    8.50    4.71
  -5  -4   2    8.26    3.81
  -5  -4   2    8.10    4.46
  -5   4   3   30.51    6.79
  -5   4   3   33.93    7.49
   5  -4  -3   26.76    6.20
   5  -4  -3   46.53    9.08
   5   4  -3   38.12    7.09
   5   4  -3   45.71    9.14
  -5  -4   3   33.81    7.04
  -5  -4   3   40.65    8.71
  -5   4   4   45.40    8.63
  -5   4   4   42.40    8.56
   5  -4  -4   51.17    8.59
   5  -4  -4   54.66   10.58
   5   4  -4   52.32    8.69
   5   4  -4   57.74   10.72
  -5  -4   4   47.01    8.61
  -5  -4   4   68.24   11.40
  -5   4   5  159.23   19.56
  -5   4   5  190.68   20.92
   5  -4  -5  170.72   19.24
   5  -4  -5  180.35   21.87
   5   4  -5  152.98   18.99
   5   4  -5  198.59   23.03
  -5  -4   5  170.99   19.94
  -5  -4   5  210.10   23.05
  -5   4   6   -0.00    1.90
  -5   4   6    0.65    2.27
   5  -4  -6    0.68    1.86
   5  -4  -6    1.81    3.41
   5   4  -6   -0.00    1.78
   5   4  -6    1.09    2.93
  -5  -4   6    0.29    2.24
  -5  -4   6    1.08    2.50
  -5   4   7    9.21    4.05
  -5   4   7    3.28    3.15
   5  -4  -7    9.02    3.62
   5  -4  -7    9.29    4.63
   5   4  -7    6.32    3.44
   5   4  -7   10.29    5.31
  -5  -4   7    4.17    3.23
  -5  -4   7    8.87    4.87
  -5   4   8   57.75    9.83
  -5   4   8   58.77   10.29
   5  -4  -8   66.20    9.98
   5  -4  -8   71.94   12.17
   5   4  -8   51.02    9.29
   5   4  -8   76.36   13.28
  -5  -4   8   48.81    9.56
  -5  -4   8   51.74   11.00
  -5   4   9   77.95   12.30
  -5   4   9   81.31   12.86
   5  -4  -9   87.52   12.24
   5  -4  -9   82.58   14.20
   5   4  -9   84.49   12.41
   5   4  -9   85.58   14.74
  -5  -4   9  104.25   14.15
  -5  -4   9   84.37   14.64
  -5   4  10  140.39   18.38
   5  -4 -10  157.95   18.30
   5  -4 -10  123.16   19.63
   5   4 -10  167.83   18.79
   5   4 -10  123.81   20.09
  -5  -4  10  180.40   20.34
  -5  -4  10  159.32   21.47
  -5   4  11  176.02   21.20
   5  -4 -11  166.99   20.03
   5  -4 -11  194.07   24.13
   5   4 -11  192.20   20.99
   5   4 -11  191.14   24.71
  -5  -4  11  139.66   20.39
  -5  -4  11  187.33   24.20
  -5   4  12    3.97    3.59
   5  -4 -12    8.24    4.09
   5  -4 -12    4.23    4.37
   5   4 -12    5.49    3.56
   5   4 -12    5.54    5.38
  -5  -4  12    4.33    3.79
  -5  -4  12    1.72    3.94
  -5   4  13    1.84    3.39
   5  -4 -13   -0.00    2.57
   5  -4 -13    1.20    3.58
   5   4 -13   -0.00    2.79
  -5  -4  13    2.21    2.77
  -5  -4  13    0.00    4.04
  -5   4  14   31.66    7.94
   5  -4 -14   31.37    7.31
   5  -4 -14   35.10    9.45
   5   4 -14   51.95   11.98
  -5  -4  14   22.84    7.06
  -5  -4  14   21.64    8.09
  -5   4  15  240.03   29.09
   5  -4 -15  273.26   32.76
   5   4 -15  250.51   33.15
  -5  -4  15  285.32   30.69
  -5  -4  15  264.14   33.02
  -5   4  16   48.95   10.48
   5  -4 -16   30.65    9.57
   5   4 -16   62.31   13.85
  -5  -4  16   55.86   11.17
  -5  -4  16   54.70   12.92
  -5   4  17   95.59   15.29
   5   4 -17   90.13   17.92
  -5  -4  17   70.94   15.38
  -5   4  18    0.34    2.79
   5   4 -18    4.88    5.75
  -5  -4  18    4.10    5.18
   5   4 -19  175.86   27.45
  -5  -4  19  173.64   26.28
   5  -4 -20    4.28    4.93
   5   4 -20    4.24    5.35
  -5  -4  20    7.44    5.85
  -5  -4  20    5.78    5.22
   5  -4 -21   26.59    9.66
   5   4 -21   18.14    8.87
  -5  -4  21   28.51    9.14
  -5  -4  21   25.18    9.39
  -5   4  22    0.00    4.35
   5  -4 -22    4.00    5.39
   5   4 -22    0.92    4.38
  -5  -4  22    0.27    2.66
  -5  -4  22    2.31    4.52
  -5   4  23   -0.00    4.17
   5  -4 -23    3.42    4.95
  -5  -4  23    4.02    3.97
  -5   4  24    0.00    3.65
   5  -4 -24   10.56    6.65
  -5  -4  24    6.67    5.42
  -5   4  25    2.60    4.11
   5  -4 -25   16.74    9.40
  -5  -4  25   18.64    7.85
  -5   4  26   22.57    8.39
   5  -4 -26    1.02    5.39
  -5  -4  26   18.41    8.45
  -5   4  27    2.27    4.95
   5  -4 -27   11.18    8.33
  -5  -4  27    2.23    5.42
  -5   4  28    1.21    3.99
   5  -4 -28    0.59    4.33
  -5  -4  28   -0.00    4.35
  -5   4  29    4.97    6.66
   5  -4 -29    0.52    4.92
  -5  -4  29    0.00    5.99
  -5   4  30   22.70    9.26
   5  -4 -30   12.36    8.58
  -5  -4  30    4.93    6.18
  -5   4  31   -0.00    5.13
   5  -4 -31    2.98    5.86
  -5  -4  31    8.78    6.95
  -5   4  32    5.08    6.09
   5  -4 -32    4.77    6.57
  -5  -4  32   -0.00    4.23
  -5   4  33   -0.00    3.45
   5  -4 -33   -0.00    5.68
  -5  -4  33   -0.00    3.42
  -5   4  34   -0.00    6.21
   5  -4 -34   -0.00    6.24
  -5  -4  34    6.29    6.79
  -5   4  35    6.44    5.65
   5  -4 -35    0.00    5.77
  -5  -4  35    8.37    8.34
  -5   4  36    1.53    5.62
   5  -4 -36    5.51    6.69
  -5  -4  36    6.48    6.94
  -5   4  37    1.89    4.79
   5  -4 -37    3.84    7.32
  -5  -4  37    0.02    4.81
  -5   4  38    4.44    6.47
   5  -4 -38    2.75    6.84
  -5  -4  38   -0.00    4.61
  -5   4  39   -0.00    5.84
   5  -4 -39    7.20    7.86
   5  -4 -40    2.42    7.06
   5  -4 -41   -0.00    5.41
   5  -4 -42    0.00    6.17
  -5   5   1  203.32   20.24
  -5   5   1  166.33   19.73
   5  -5  -1  147.02   18.26
   5  -5  -1  171.85   20.94
   5   5  -1  180.26   19.12
  -5  -5   1  186.67   19.81
  -5  -5   1  139.08   19.92
  -5   5   2   56.68    9.15
  -5   5   2   57.75    9.66
   5  -5  -2   53.29    8.73
   5  -5  -2   49.54    9.65
   5   5  -2   56.61    8.89
  -5  -5   2   51.95    8.97
  -5  -5   2   51.88   10.13
  -5   5   3  105.68   15.09
  -5   5   3  143.23   16.86
   5  -5  -3  133.43   15.62
   5  -5  -3  133.61   17.63
   5   5  -3  129.80   15.55
  -5  -5   3  128.83   16.07
  -5  -5   3  149.51   18.55
  -5   5   4   42.60    7.67
  -5   5   4   25.24    6.69
   5  -5  -4   35.16    6.77
   5  -5  -4   21.44    6.86
   5   5  -4   41.17    7.37
  -5  -5   4   28.10    6.72
  -5  -5   4   30.56    7.59
  -5   5   5   14.91    4.85
  -5   5   5   11.21    4.67
   5  -5  -5   10.23    3.77
   5  -5  -5   18.14    5.98
   5   5  -5   17.62    5.02
   5   5  -5   19.04    6.30
  -5  -5   5   11.27    4.36
  -5  -5   5   14.12    5.68
  -5   5   6   17.11    4.92
  -5   5   6   15.40    5.01
   5  -5  -6   15.08    4.57
   5  -5  -6    8.54    4.87
   5   5  -6    9.80    4.08
   5   5  -6    6.30    4.35
  -5  -5   6   14.82    4.78
  -5  -5   6   22.04    6.62
  -5   5   7  275.68   26.09
   5  -5  -7  227.77   24.41
   5  -5  -7  242.52   27.26
   5   5  -7  256.81   25.45
   5   5  -7  259.68   28.62
  -5  -5   7  199.39   24.65
  -5  -5   7  200.67   26.75
  -5   5   8  117.92   15.60
   5  -5  -8  111.67   14.82
   5  -5  -8  106.81   16.74
   5   5  -8  138.20   16.17
   5   5  -8  132.68   18.57
  -5  -5   8  132.13   16.64
  -5  -5   8  115.41   17.70
  -5   5   9   14.54    4.84
   5  -5  -9   20.04    5.24
   5  -5  -9   17.76    6.39
   5   5  -9   15.45    4.98
   5   5  -9    7.94    4.97
  -5  -5   9    9.10    4.33
  -5  -5   9   23.44    7.47
  -5   5  10    1.58    2.52
   5  -5 -10    3.82    2.98
   5  -5 -10    0.68    3.51
   5   5 -10    1.36    2.38
   5   5 -10    6.11    5.02
  -5  -5  10    1.27    2.87
  -5  -5  10   -0.00    3.08
  -5   5  11   13.49    5.12
   5  -5 -11    7.59    3.76
   5  -5 -11    9.92    5.65
   5   5 -11   12.61    4.68
   5   5 -11   12.40    6.01
  -5  -5  11   18.65    6.15
  -5  -5  11   14.88    6.38
  -5   5  12  195.81   24.58
   5  -5 -12  220.36   24.14
   5  -5 -12  225.62   27.64
   5   5 -12  250.81   25.30
   5   5 -12  197.68   27.64
  -5  -5  12  216.77   25.75
  -5  -5  12  231.17   28.77
  -5   5  13  201.69   25.07
   5  -5 -13  223.88   24.49
   5  -5 -13  254.90   29.12
   5   5 -13  210.62   28.69
  -5  -5  13  231.96   26.66
  -5  -5  13  211.83   28.58
  -5   5  14   14.16    5.55
   5  -5 -14   20.20    6.02
   5  -5 -14   18.52    7.43
   5   5 -14    6.72    5.47
  -5  -5  14   21.71    6.77
  -5  -5  14   16.40    8.13
  -5   5  15    0.00    2.99
   5   5 -15    5.58    4.75
  -5  -5  15    8.06    4.82
  -5  -5  15    3.49    4.59
  -5   5  16   45.31    9.96
   5   5 -16   39.29   11.74
  -5  -5  16   48.07   10.61
  -5  -5  16   39.77   11.48
  -5   5  17   90.42   14.17
   5   5 -17   42.55   12.79
  -5  -5  17   58.05   13.51
  -5   5  18   22.97    7.35
   5  -5 -18   11.73    6.69
   5   5 -18   13.90    7.47
  -5  -5  18   17.05    8.23
   5  -5 -19   43.01   11.88
   5   5 -19   44.30   12.89
  -5  -5  19   51.49   13.38
   5  -5 -20    0.00    4.93
  -5  -5  20    1.44    3.68
   5  -5 -21    5.02    4.86
  -5  -5  21    2.43    3.69
  -5   5  22   44.85   10.91
   5  -5 -22   37.53   11.54
  -5  -5  22   33.65   10.40
  -5   5  23   23.67    8.69
   5  -5 -23   23.03    9.22
  -5  -5  23   20.80    8.24
  -5   5  24    4.27    5.54
   5  -5 -24    3.72    5.13
  -5  -5  24    2.95    5.60
  -5   5  25   -0.00    4.58
   5  -5 -25   -0.00    3.36
  -5  -5  25    1.84    2.90
  -5   5  26    0.26    4.55
   5  -5 -26   -0.00    4.22
  -5  -5  26   -0.00    4.88
  -5   5  27    9.35    6.41
   5  -5 -27    9.09    7.04
  -5  -5  27    3.98    6.50
  -5   5  28    4.72    6.25
   5  -5 -28   12.42    8.54
  -5  -5  28   21.98    9.04
  -5   5  29    1.82    5.10
   5  -5 -29    0.67    4.83
  -5  -5  29    0.50    4.39
  -5   5  30    1.97    4.62
   5  -5 -30   -0.00    6.93
  -5  -5  30    0.79    3.28
  -5   5  31    1.36    5.05
   5  -5 -31   -0.00    2.44
  -5  -5  31   -0.00    4.51
  -5   5  32    3.56    5.40
   5  -5 -32    3.71    6.60
  -5  -5  32    4.77    6.87
  -5   5  33   -0.00    4.82
   5  -5 -33   10.74    8.54
  -5  -5  33   10.47    7.74
  -5   5  34    4.59    6.89
   5  -5 -34   -0.00    4.96
  -5  -5  34    7.18    5.90
  -5   5  35    6.48    6.25
   5  -5 -35    0.02    5.19
  -5  -5  35   -0.00    4.38
  -5   5  36    6.31    7.27
   5  -5 -36    4.27    6.51
  -5  -5  36   -0.00    5.40
  -5   5  37   -0.00    6.26
   5  -5 -37    0.82    5.88
  -5  -5  37    1.09    4.40
  -5   5  38    8.05    7.12
   5  -5 -38    4.33    7.58
  -5   5  39    2.00    5.60
   5  -5 -39    4.11    7.90
   5  -5 -40   -0.00    6.04
  -5   6   1   19.23    5.32
   5  -6  -1   25.82    5.69
   5  -6  -1   21.55    6.22
   5   6  -1   16.77    4.93
   5   6  -1   17.85    5.44
  -5  -6   1   15.59    4.97
  -5   6   2    1.56    1.97
   5  -6  -2    0.57    1.94
   5  -6  -2   -0.00    3.15
   5   6  -2    3.04    2.51
   5   6  -2    0.86    2.74
  -5  -6   2    0.88    1.83
  -5   6   3   72.41   10.70
   5  -6  -3   82.07   10.81
   5  -6  -3   56.49   11.00
   5   6  -3   69.62   10.30
   5   6  -3   77.75   12.48
  -5  -6   3   57.43   10.03
  -5  -6   3   79.44   12.89
  -5   6   4   87.81   12.92
   5  -6  -4  116.35   13.53
   5  -6  -4   95.62   14.42
   5   6  -4  118.56   13.72
   5   6  -4  101.32   14.98
  -5  -6   4   74.73   12.26
  -5  -6   4  104.93   15.58
  -5   6   5  129.02   14.81
   5  -6  -5  106.52   13.42
   5  -6  -5   81.26   14.09
   5   6  -5   98.23   13.34
  -5  -6   5  107.27   14.12
  -5  -6   5  101.50   15.65
  -5   6   6   21.29    5.71
   5  -6  -6   21.73    5.32
   5  -6  -6   18.51    6.75
   5   6  -6   27.91    6.06
  -5  -6   6   15.84    5.10
  -5  -6   6   21.91    7.00
  -5   6   7   54.26    9.64
   5  -6  -7   61.92    9.64
   5  -6  -7   75.67   12.27
   5   6  -7   56.00    9.66
  -5  -6   7   69.91   11.02
  -5  -6   7   55.66   11.32
  -5   6   8   30.15    6.62
   5  -6  -8   24.99    5.93
   5  -6  -8   27.13    7.40
   5   6  -8   32.86    6.80
  -5  -6   8   17.77    5.77
  -5  -6   8   19.32    7.00
  -5   6   9   80.70   12.44
   5  -6  -9   86.80   12.09
   5  -6  -9   81.46   13.99
   5   6  -9   94.18   12.88
  -5  -6   9   68.33   12.29
  -5  -6   9  103.72   16.25
  -5   6  10  126.64   16.07
   5  -6 -10  125.37   15.22
   5  -6 -10  111.86   16.96
   5   6 -10  126.60   15.71
   5   6 -10  124.62   18.71
  -5  -6  10   93.58   15.21
  -5  -6  10   82.86   16.47
  -5   6  11   81.27   12.77
   5  -6 -11   73.53   11.64
   5  -6 -11   89.74   14.93
   5   6 -11   84.30   12.55
   5   6 -11   72.56   14.44
  -5  -6  11   89.13   13.74
  -5  -6  11   83.59   15.38
  -5   6  12    9.86    4.79
   5  -6 -12   20.67    5.47
   5   6 -12    6.64    5.13
  -5  -6  12   12.27    5.36
  -5  -6  12   21.53    7.47
  -5   6  13    2.66    3.41
   5  -6 -13    0.96    2.22
   5   6 -13    1.77    4.91
  -5  -6  13    0.51    3.32
  -5  -6  13    0.74    3.47
  -5   6  14   99.91   14.76
   5  -6 -14   82.99   12.84
   5   6 -14   79.93   16.52
  -5  -6  14   91.81   15.08
  -5  -6  14   86.94   16.41
  -5   6  15   69.51   12.40
   5   6 -15   49.75   13.26
  -5  -6  15   74.59   13.48
  -5  -6  15   98.94   17.32
  -5   6  16    4.34    3.82
   5  -6 -16    0.00    5.32
   5   6 -16   -0.00    3.75
  -5  -6  16    2.73    4.10
  -5  -6  16   -1.09    4.01
  -5   6  17   60.82   11.60
   5  -6 -17   39.01   11.11
  -5   6  18    0.00    3.48
   5  -6 -18    0.00    4.92
  -5   6  19   16.07    6.58
   5  -6 -19   20.56    8.40
  -5  -6  19   17.48    7.28
   5  -6 -20    4.32    5.42
  -5  -6  20    0.67    4.07
   5  -6 -21    7.36    6.04
  -5  -6  21   19.99    7.80
  -5   6  22   21.27    7.81
   5  -6 -22   22.22    9.09
  -5  -6  22   18.20    7.70
  -5   6  23    1.22    3.26
   5  -6 -23    1.47    4.08
  -5  -6  23   -0.00    3.80
  -5   6  24    2.53    4.14
   5  -6 -24    6.04    6.05
  -5  -6  24   12.61    6.35
  -5   6  25    5.03    5.24
   5  -6 -25    0.07    4.88
  -5  -6  25   14.25    6.85
  -5   6  26    5.97    5.65
   5  -6 -26   11.80    7.67
  -5  -6  26   10.36    6.79
  -5   6  27   -0.00    4.10
   5  -6 -27    3.29    6.09
  -5  -6  27    1.82    4.23
  -5   6  28   -0.00    4.84
   5  -6 -28    2.24    5.99
  -5  -6  28   -0.00    5.80
  -5   6  29    2.54    4.46
   5  -6 -29   10.07    8.09
  -5  -6  29   -0.00    3.70
  -5   6  30    9.95    6.70
   5  -6 -30    7.74    7.12
  -5  -6  30   10.48    8.04
  -5   6  31    6.15    5.61
   5  -6 -31    1.94    7.04
  -5  -6  31    2.16    5.14
  -5   6  32    5.01    5.95
   5  -6 -32    4.60    5.77
  -5  -6  32    3.58    4.87
  -5   6  33    0.00    4.45
   5  -6 -33   -0.00    6.31
  -5  -6  33   -0.00    6.21
  -5   6  34    0.00    4.81
   5  -6 -34    0.91    6.45
  -5  -6  34    8.73    7.58
  -5   6  35    0.00    4.42
   5  -6 -35    3.08    6.89
  -5  -6  35    0.00    4.47
  -5   6  36    3.73    5.79
   5  -6 -36    2.77    5.87
  -5  -6  36    9.59    7.97
  -5   6  37   -0.00    5.24
   5  -6 -37    1.97    6.49
  -5  -6  37    2.58    6.48
  -5   6  38    9.17    7.55
   5  -6 -38    1.44    3.64
  -5   6  39   -0.00    5.10
   5  -6 -39   -0.00    6.46
  -5   7   1   14.86    4.60
   5  -7  -1   10.52    3.68
   5  -7  -1   12.15    5.02
   5   7  -1   13.03    4.05
   5   7  -1   10.04    4.31
  -5  -7   1   10.27    4.07
  -5   7   2  152.69   17.29
   5  -7  -2  142.36   16.41
   5  -7  -2  120.79   17.45
   5   7  -2  145.01   16.56
   5   7  -2  138.53   17.84
  -5  -7   2  138.33   16.75
  -5   7   3  112.61   14.04
   5  -7  -3   92.50   12.70
   5  -7  -3   91.27   14.13
   5   7  -3  110.09   13.42
   5   7  -3   94.39   14.31
  -5  -7   3  109.21   13.88
  -5   7   4   82.50   11.14
   5  -7  -4   56.96    9.44
   5  -7  -4   71.55   11.80
   5   7  -4   75.20   10.52
   5   7  -4   52.96   10.64
  -5  -7   4   69.06   10.63
  -5   7   5    6.97    3.46
   5  -7  -5   14.83    4.38
   5  -7  -5    9.48    4.89
   5   7  -5   17.30    4.76
   5   7  -5   14.67    5.47
  -5  -7   5    8.11    3.82
  -5   7   6   33.72    6.95
   5  -7  -6   40.66    7.10
   5  -7  -6   28.60    7.48
   5   7  -6   21.55    5.65
   5   7  -6   29.27    7.72
  -5  -7   6   21.13    6.02
  -5   7   7  113.85   14.65
   5  -7  -7  128.18   14.57
   5  -7  -7  107.22   15.84
   5   7  -7  116.57   14.69
   5   7  -7   94.19   15.69
  -5  -7   7   93.75   14.36
  -5  -7   7  110.48   16.94
  -5   7   8  253.39   26.90
   5  -7  -8  299.08   27.09
   5  -7  -8  218.16   27.80
   5   7  -8  250.47   26.72
   5   7  -8  223.46   28.54
  -5  -7   8  260.49   28.02
  -5  -7   8  269.62   30.63
  -5   7   9   33.87    7.24
   5  -7  -9   25.92    5.87
   5   7  -9   22.44    5.95
   5   7  -9   18.57    6.70
  -5  -7   9   22.67    6.53
  -5  -7   9   21.06    7.70
  -5   7  10   12.34    4.93
   5  -7 -10   13.68    4.53
   5   7 -10    5.16    3.67
  -5  -7  10    9.31    4.45
  -5  -7  10   11.11    5.99
  -5   7  11   11.62    4.95
   5  -7 -11   17.41    5.28
   5   7 -11   29.35    6.73
  -5  -7  11   16.20    5.75
  -5  -7  11   20.13    7.24
  -5   7  12  122.47   16.85
   5  -7 -12  120.97   15.82
  -5  -7  12  136.70   18.20
  -5  -7  12  106.43   18.95
  -5   7  13   61.25   11.03
   5  -7 -13   62.75   10.38
   5  -7 -13   49.65   11.78
  -5  -7  13   52.95   11.15
  -5  -7  13   69.01   14.13
  -5   7  14   -0.00    3.17
   5  -7 -14    1.60    2.68
   5  -7 -14   -0.00    4.10
  -5  -7  14   -0.00    2.65
  -5   7  15   36.15    8.72
   5  -7 -15   30.66    8.92
  -5  -7  15   32.34    8.69
  -5   7  16   12.01    5.19
   5  -7 -16    2.81    5.17
  -5  -7  16    3.33    3.98
  -5   7  17    0.74    2.75
   5  -7 -17    0.00    4.20
  -5   7  18   83.06   14.62
  -5   7  19    1.80    3.62
   5  -7 -19    1.59    4.08
  -5  -7  19    1.75    3.85
   5  -7 -20   -0.00    3.93
  -5  -7  20    4.15    4.51
   5  -7 -21    1.07    4.67
  -5  -7  21    2.67    4.64
  -5   7  22   26.28    8.23
   5  -7 -22   24.50    9.19
  -5  -7  22   23.06    8.67
  -5   7  23    7.16    5.32
   5  -7 -23   23.15    8.74
  -5  -7  23   11.24    6.54
  -5   7  24   17.13    7.51
   5  -7 -24    9.91    6.87
  -5  -7  24   28.60    9.65
  -5   7  25   -0.00    3.73
   5  -7 -25   -0.00    3.98
  -5  -7  25    3.92    5.27
  -5   7  26    1.87    4.37
   5  -7 -26    1.16    4.73
  -5  -7  26   -0.00    4.40
  -5   7  27    8.74    6.37
   5  -7 -27    4.33    5.85
  -5  -7  27   25.20    9.92
  -5   7  28    3.93    4.74
   5  -7 -28   12.33    8.37
  -5  -7  28   28.80   10.60
  -5   7  29   -0.00    3.13
   5  -7 -29    0.43    4.96
  -5  -7  29    0.56    4.07
  -5   7  30    4.24    5.87
   5  -7 -30    1.28    5.24
  -5  -7  30    0.00    4.54
  -5   7  31    3.38    5.78
   5  -7 -31    1.65    6.87
  -5  -7  31    2.04    5.40
  -5   7  32    0.93    4.57
   5  -7 -32    1.74    6.08
  -5  -7  32    5.82    5.99
  -5   7  33    3.13    4.73
   5  -7 -33   -0.00    6.60
  -5  -7  33    0.84    5.73
  -5   7  34    4.58    6.00
   5  -7 -34    2.00    6.86
  -5  -7  34    8.99    6.80
  -5   7  35    1.40    4.40
   5  -7 -35    2.27    7.26
  -5  -7  35   -0.00    5.89
  -5   7  36   -0.00    5.07
   5  -7 -36   -0.00    5.81
  -5  -7  36    0.00    5.79
  -5   7  37   -0.00    4.01
   5  -7 -37   -0.00    5.98
  -5  -7  37   -0.00    5.15
  -5   7  38   -0.00    5.19
  -5   7  39    1.35    4.68
  -5   8   1   16.01    5.00
   5  -8  -1   14.77    4.46
   5   8  -1   21.07    5.18
   5   8  -1   11.51    4.46
  -5  -8   1   19.56    5.18
  -5  -8   1   11.74    5.01
  -5   8   2    8.88    3.83
   5  -8  -2   13.42    3.99
   5   8  -2    4.42    2.94
   5   8  -2    6.33    3.90
  -5  -8   2    8.36    3.47
  -5  -8   2    1.98    3.64
  -5   8   3   18.69    5.11
   5  -8  -3   22.93    5.28
   5   8  -3   17.82    4.79
   5   8  -3   11.43    4.73
  -5  -8   3    5.82    3.53
  -5  -8   3    6.72    4.29
  -5   8   4  339.37   32.30
   5  -8  -4  341.34   31.75
   5   8  -4  349.49   32.03
   5   8  -4  301.21   32.89
  -5  -8   4  303.23   31.99
  -5  -8   4  289.92   33.95
  -5   8   5   46.03    8.25
   5  -8  -5   50.47    8.21
   5   8  -5   43.15    7.79
   5   8  -5   36.64    8.45
  -5  -8   5   42.31    8.30
  -5   8   6   79.51   12.08
   5  -8  -6   99.43   12.44
   5   8  -6   95.62   12.66
   5   8  -6   82.34   13.50
  -5  -8   6   77.64   12.50
  -5   8   7    2.17    2.86
   5  -8  -7   -0.00    2.00
   5   8  -7   -0.00    1.99
   5   8  -7    1.01    2.71
  -5  -8   7    0.70    2.61
  -5   8   8   83.90   12.50
   5  -8  -8   75.51   11.42
   5   8  -8   81.09   12.27
   5   8  -8  100.13   15.26
  -5  -8   8  101.62   14.13
  -5   8   9  118.59   15.10
   5  -8  -9  107.65   13.72
   5   8  -9  104.74   14.16
  -5  -8   9   93.67   14.63
  -5  -8   9   77.51   15.54
  -5   8  10   53.69   10.42
   5  -8 -10   83.63   11.40
   5  -8 -10   71.76   12.71
   5   8 -10   80.60   12.00
  -5  -8  10   69.77   12.18
  -5   8  11   16.53    5.67
   5  -8 -11   23.49    5.82
   5  -8 -11    9.64    5.26
   5   8 -11   12.96    4.99
  -5  -8  11   25.99    7.16
  -5   8  12   25.71    6.87
   5  -8 -12   26.81    6.53
   5  -8 -12   30.88    8.30
  -5  -8  12   17.68    6.36
  -5   8  13   -0.00    3.13
   5  -8 -13    1.62    2.68
   5  -8 -13    3.92    4.94
  -5  -8  13    1.43    3.05
  -5   8  14  110.49   15.27
   5  -8 -14  100.80   13.43
   5  -8 -14   50.82   12.65
  -5  -8  14   81.92   14.34
  -5   8  15   -0.00    3.11
   5  -8 -15   -0.55    2.97
  -5  -8  15    2.69    4.02
  -5   8  16   23.24    7.28
   5  -8 -16   16.46    7.36
  -5   8  17    2.89    4.02
   5  -8 -17   -0.00    4.14
  -5   8  18   -0.00    2.85
   5  -8 -18    2.74    4.41
  -5   8  19   -0.00    2.35
   5  -8 -19    0.00    4.84
  -5  -8  19    0.00    3.51
   5  -8 -20   35.73   10.19
  -5  -8  20   25.26    8.58
   5  -8 -21    1.16    3.48
  -5  -8  21   -0.00    3.82
  -5   8  22    9.23    5.35
   5  -8 -22   -0.00    3.39
  -5  -8  22    7.68    5.88
  -5   8  23    1.15    4.12
   5  -8 -23    1.22    4.03
  -5  -8  23   -0.00    3.91
  -5   8  24   20.88    8.73
   5  -8 -24    7.38    7.20
  -5  -8  24    4.43    4.97
  -5   8  25    1.74    3.87
   5  -8 -25    0.00    4.49
  -5  -8  25   -0.00    4.91
  -5   8  26    7.14    6.06
   5  -8 -26   21.25    9.40
  -5  -8  26    6.80    6.81
  -5   8  27   -0.00    3.06
   5  -8 -27    1.13    4.71
  -5  -8  27   -0.00    4.33
  -5   8  28    0.52    3.29
   5  -8 -28   -0.00    5.44
  -5  -8  28   -0.00    4.22
  -5   8  29   -0.00    4.81
   5  -8 -29    4.82    5.00
  -5  -8  29   -0.00    4.33
  -5   8  30   15.69    7.86
   5  -8 -30    1.20    6.01
  -5  -8  30   18.55    9.17
  -5   8  31    4.55    6.06
   5  -8 -31   -0.00    4.27
  -5  -8  31    1.97    5.05
  -5   8  32    0.37    4.38
   5  -8 -32    3.20    5.98
  -5  -8  32   14.65    8.43
  -5   8  33    0.29    4.69
   5  -8 -33    0.08    4.70
  -5  -8  33   -0.00    3.69
  -5   8  34   -0.00    4.79
   5  -8 -34    0.00    4.94
  -5  -8  34    0.00    5.64
  -5   8  35   -0.00    4.97
   5  -8 -35   -0.00    6.58
  -5  -8  35    7.56    6.25
  -5  -8  36   -0.00    4.66
  -5   9   1    0.87    1.74
   5  -9  -1    0.46    1.92
   5   9  -1   -0.00    1.85
   5   9  -1   -0.00    2.51
  -5  -9   1    0.25    1.74
  -5  -9   1    2.68    3.12
  -5   9   2  129.72   16.09
   5  -9  -2  143.64   15.98
   5   9  -2  143.29   16.03
   5   9  -2  120.48   15.69
  -5  -9   2  136.53   16.27
  -5  -9   2  105.94   17.08
  -5   9   3   16.02    4.64
   5  -9  -3   10.87    3.76
   5   9  -3   16.29    4.69
   5   9  -3    1.27    2.64
  -5  -9   3   19.70    5.27
  -5  -9   3   12.25    5.60
  -5   9   4   -0.00    1.94
   5  -9  -4    0.00    1.42
   5   9  -4    0.00    2.26
  -5  -9   4    0.38    2.09
  -5  -9   4   -0.00    2.43
  -5   9   5    6.63    3.48
   5  -9  -5    7.04    3.32
   5  -9  -5    1.79    3.09
   5   9  -5    4.68    3.02
  -5  -9   5    7.09    3.79
  -5   9   6   32.18    7.06
   5  -9  -6   43.09    7.43
   5  -9  -6   27.86    7.66
   5   9  -6   39.38    7.48
  -5  -9   6   29.84    7.36
  -5   9   7    8.72    3.94
   5  -9  -7    4.07    2.73
   5  -9  -7    7.95    4.37
   5   9  -7    7.12    3.48
  -5  -9   7    5.43    3.59
  -5   9   8  136.68   15.85
   5  -9  -8  131.97   14.89
   5  -9  -8   85.40   14.74
   5   9  -8  119.38   15.08
  -5  -9   8   85.92   14.50
  -5   9   9   11.38    4.35
   5  -9  -9    9.77    3.86
   5  -9  -9   -0.00    3.41
   5   9  -9    3.76    2.89
  -5  -9   9    4.67    3.79
  -5   9  10    2.84    2.94
   5  -9 -10    0.50    1.96
   5  -9 -10    0.42    2.56
   5   9 -10    0.00    2.24
  -5  -9  10   -0.00    2.82
  -5   9  11   -0.00    3.15
   5  -9 -11    3.81    3.25
   5  -9 -11    0.00    2.55
   5   9 -11    3.50    3.15
  -5  -9  11    3.08    4.13
  -5   9  12  129.05   17.47
   5  -9 -12  134.64   16.49
   5  -9 -12  122.03   18.80
  -5  -9  12  132.37   18.48
  -5   9  13    5.72    3.91
   5  -9 -13    5.70    4.26
  -5  -9  13    0.00    2.84
  -5   9  14   34.87    8.28
   5  -9 -14   23.09    7.80
  -5  -9  14   24.34    7.60
  -5   9  15    6.23    3.96
   5  -9 -15   -0.00    3.18
  -5  -9  15    0.00    3.15
  -5   9  16   26.02    7.24
   5  -9 -16   13.04    6.26
  -5   9  17    0.07    2.97
   5  -9 -17   -0.00    4.35
  -5   9  18   26.40    7.93
   5  -9 -18   25.10    8.66
  -5  -9  18   25.63    8.60
  -5   9  19    0.00    3.03
   5  -9 -19    3.54    4.36
  -5  -9  19    4.53    4.35
   5  -9 -20    0.38    2.69
  -5  -9  20    2.93    4.29
   5  -9 -21    1.93    4.56
  -5  -9  21    2.57    3.80
   5  -9 -22    6.31    5.96
  -5  -9  22   22.79    8.98
  -5   9  23   -0.00    3.25
   5  -9 -23    1.47    5.30
  -5  -9  23    3.39    4.39
  -5   9  24   16.18    7.26
   5  -9 -24   10.59    6.89
  -5   9  25   -0.00    4.45
   5  -9 -25   -0.00    4.70
  -5  -9  25   -0.00    3.96
   5  -9 -26    0.93    5.02
  -5  -9  26    6.28    5.64
   5  -9 -27    2.60    5.64
  -5  -9  27    3.23    5.47
   5  -9 -28    2.94    6.58
  -5  -9  28    0.70    4.73
   5  -9 -29   -0.00    5.95
  -5  -9  29   -0.00    5.11
   5  -9 -30    2.94    5.83
  -5  -9  30   -0.00    5.14
   5  -9 -31   -0.00    4.73
  -5  -9  31    3.10    5.23
   5  -9 -32    3.81    5.95
  -5  -9  32   12.31    8.77
   5  -9 -33   -0.00    6.90
  -5  -9  33    1.76    5.48
   5  -9 -34    5.21    6.67
  -5  -9  34   -0.00    6.39
  -5  -9  35    1.79    4.21
  -5  -9  36    2.61    6.13
  -5  10   1   11.64    4.42
   5 -10  -1    4.47    3.22
  -5 -10   1    6.37    3.26
  -5  10   2   -0.00    2.24
   5 -10  -2   -0.00    2.30
  -5 -10   2    1.40    2.20
  -5  10   3    0.84    2.16
   5 -10  -3    1.91    2.76
  -5 -10   3    2.96    2.39
  -5  10   4   12.15    4.36
   5 -10  -4   17.17    5.36
  -5 -10   4   13.80    4.95
  -5  10   5    3.44    2.80
   5 -10  -5   -0.00    3.12
  -5 -10   5    5.04    3.36
  -5  10   6   21.47    5.70
   5 -10  -6   17.83    5.98
  -5 -10   6   35.56    7.60
  -5  10   7    0.00    2.34
   5 -10  -7    2.79    3.33
  -5 -10   7    9.24    4.25
  -5  10   8    3.90    2.94
   5 -10  -8    3.59    3.46
  -5 -10   8    4.72    3.52
  -5  10   9    0.00    2.68
   5 -10  -9    4.86    3.54
  -5 -10   9   -0.00    2.72
  -5  10  10   77.08   11.95
   5 -10 -10   55.34   11.63
  -5 -10  10   84.48   13.29
  -5  10  11    0.00    2.38
   5 -10 -11    4.32    3.39
  -5 -10  11    0.23    2.95
   5 -10 -12    2.01    3.21
  -5 -10  12    9.29    4.93
   5 -10 -13   -0.00    3.86
  -5 -10  13    3.05    3.92
   5 -10 -14   13.17    6.21
  -5 -10  14   47.85   10.21
   5 -10 -15    0.07    3.79
  -5 -10  15    2.69    3.94
   5 -10 -16    9.47    5.89
   5 -10 -17    3.39    4.03
   5 -10 -18    8.20    4.95
  -5 -10  18    0.00    3.40
   5 -10 -19    2.80    4.49
  -5 -10  19    0.00    4.18
   5 -10 -20   26.90    9.49
  -5 -10  20   16.72    7.41
   5 -10 -21   -0.00    3.88
  -5 -10  21   -0.00    3.27
   5 -10 -22    1.43    3.41
  -5 -10  22    2.67    4.83
   5 -10 -23   -0.00    4.33
  -5 -10  23   -0.00    3.22
   5 -10 -24    5.95    6.11
  -5 -10  24    7.15    6.80
   5 -10 -25    0.00    4.36
  -5 -10  25   -0.00    4.15
   5 -10 -26   10.11    6.75
  -5 -10  26    8.39    6.21
   5 -10 -27    5.56    5.39
  -5 -10  27    0.00    5.55
   5 -10 -28    0.00    4.15
  -5 -10  28    3.45    5.55
   5 -10 -29   -0.00    3.53
  -5 -10  29    1.35    5.42
   5 -10 -30    8.55    6.42
  -5 -10  30    9.23    7.93
   5 -10 -31    2.55    5.01
  -5 -10  31    0.37    4.21
   5 -10 -32    2.22    4.97
  -5 -10  32    1.76    5.12
  -5 -10  33    0.20    4.64
  -5 -10  34    1.68    5.25
  -5 -10  35   -0.00    4.72
   5 -11  -1   13.07    5.09
   5 -11  -2   49.68    9.77
   5 -11  -3   11.80    4.82
   5 -11  -4    0.49    2.79
   5 -11  -5   -0.00    2.66
   5 -11  -6    7.13    4.27
   5 -11  -7    5.26    4.03
   5 -11  -8   19.96    6.24
   5 -11  -9    8.45    4.37
  -5 -11   9    9.59    5.01
   5 -11 -10    2.23    3.18
  -5 -11  10    1.31    3.19
   5 -11 -11   -0.00    3.41
  -5 -11  11   -0.00    3.19
   5 -11 -12   41.38    9.55
  -5 -11  12   25.73    8.11
   5 -11 -13    1.19    3.14
  -5 -11  13   -0.00    3.20
   5 -11 -14   11.13    5.98
  -5 -11  14   15.75    6.71
   5 -11 -15    1.49    4.12
   5 -11 -16    3.98    4.84
   5 -11 -17   -0.00    3.22
   5 -11 -18   13.57    7.01
  -5 -11  18   38.67   10.43
   5 -11 -19    1.15    4.37
  -5 -11  19    2.48    4.41
   5 -11 -20   -0.00    4.48
  -5 -11  20    2.84    4.30
   5 -11 -21   -0.00    4.15
  -5 -11  21    0.00    3.74
   5 -11 -22    2.39    4.64
  -5 -11  22   21.96    8.52
   5 -11 -23   -0.00    2.95
  -5 -11  23    4.05    6.09
   5 -11 -24   -0.00    2.68
  -5 -11  24    5.30    6.20
   5 -11 -25    0.54    3.04
  -5 -11  25    2.07    4.29
   5 -11 -26   -0.00    4.85
  -5 -11  26   12.18    7.19
   5 -11 -27   -0.00    5.16
  -5 -11  27   -0.00    3.66
   5 -11 -28   -0.00    4.05
  -5 -11  28    6.25    6.86
   5 -11 -29   -0.00    5.09
  -5 -11  29   -0.00    4.22
   5 -11 -30   -0.00    3.19
  -5 -11  30    4.33    5.73
  -5 -11  31    0.00    5.85
  -5 -11  32    1.59    5.57
  -5 -11  33    3.55    5.46
  -5 -11  34    0.11    5.07
  -5 -11  35    0.95    4.54
   5 -12  -1   -0.00    2.95
   5 -12  -2    0.78    2.01
   5 -12  -3   -0.00    2.14
   5 -12  -4   59.88   11.05
   5 -12  -5    1.50    3.06
   5 -12  -6    9.29    4.63
   5 -12  -7    1.57    2.24
   5 -12  -8    2.95    2.62
   5 -12  -9    1.90    2.96
   5 -12 -10   28.22    7.59
   5 -12 -11    0.00    2.70
   5 -12 -12    5.13    3.90
   5 -12 -13   -0.00    3.09
   5 -12 -14    3.98    3.93
   5 -12 -15    2.12    4.03
   5 -12 -16    6.50    5.52
   5 -12 -17   -0.00    3.96
   5 -12 -18    0.70    4.43
   5 -12 -19   -0.00    3.71
   5 -12 -20    1.31    4.24
   5 -12 -21    0.56    3.15
   5 -12 -22    0.00    4.90
   5 -12 -23    0.00    3.65
   5 -12 -24    3.11    5.00
   5 -12 -25    4.51    5.16
   5 -12 -26    0.08    2.62
   5 -12 -27    1.62    2.55
   5 -12 -28    0.00    4.56
   5 -13  -1    9.83    4.34
   5 -13  -2   30.99    7.23
   5 -13  -3    1.05    2.17
   5 -13  -4    4.41    3.85
   5 -13  -5    1.70    3.17
   5 -13  -6   42.53    9.03
   5 -13  -7   19.36    5.90
   5 -13  -8   23.99    6.61
   5 -13  -9    3.71    3.07
   5 -13 -10   -0.00    2.06
   5 -13 -11    9.40    5.24
   5 -13 -12   11.00    5.24
   5 -13 -13   -0.00    2.52
   5 -13 -14    4.43    3.96
   5 -13 -15    2.04    2.79
   5 -13 -16    1.70    3.88
   5 -13 -17   -0.00    3.38
   5 -13 -18    2.06    4.33
   5 -13 -19    0.00    3.82
   5 -13 -20    0.00    3.72
   5 -13 -21    0.00    4.05
   5 -13 -22    1.36    4.31
   5 -13 -23    1.88    4.71
   5 -13 -24    3.17    5.30
   5 -13 -25   -0.00    3.78
   5 -13 -26    0.27    5.53
   5 -14  -1    0.87    2.02
   5 -14  -2   -0.00    1.54
   5 -14  -3    0.00    3.31
   5 -14  -4    7.21    4.30
   5 -14  -5    9.18    4.39
   5 -14  -6    5.31    3.75
   5 -14  -7    1.09    2.61
   5 -14  -8    0.00    2.76
   5 -14  -9    3.02    3.00
   5 -14 -10   15.83    6.04
   5 -14 -11    2.31    3.04
   5 -14 -12   -0.00    2.63
   5 -14 -13   -0.00    3.44
   5 -14 -14    4.96    4.64
   5 -14 -15    4.23    4.37
   5 -14 -16    1.14    3.59
   5 -14 -17    3.01    3.49
   5 -14 -18   -0.00    4.06
   5 -14 -19   -0.00    4.19
   5 -14 -20   -0.00    4.33
   5 -14 -21    9.24    6.23
   5 -14 -22    6.14    5.85
   5 -14 -23    4.11    4.45
   5 -15  -1    0.94    2.01
   5 -15  -2   11.23    4.44
   5 -15  -3    1.88    3.40
   5 -15  -4   -0.00    2.98
   5 -15  -5    1.59    3.01
   5 -15  -6    2.72    2.92
   5 -15  -7    3.47    3.31
   5 -15  -8   -0.00    2.13
   5 -15  -9   -0.00    2.46
   5 -15 -10    0.74    2.71
   5 -15 -11    0.37    2.12
   5 -15 -12   -0.00    2.89
   5 -15 -13    0.13    3.20
   5 -15 -14    7.25    4.66
   5 -15 -15    1.50    3.68
   5 -15 -16    0.00    3.27
   5 -15 -17   -0.00    3.05
   5 -15 -18    0.11    4.00
   5 -15 -19   -0.00    3.68
   5 -15 -20   -0.00    3.33
   5 -15 -21    0.00    3.74
   5 -16  -1   -0.00    1.52
   5 -16  -2    0.48    2.44
   5 -16  -3    0.67    2.67
   5 -16  -4    0.20    2.33
   5 -16  -5    4.04    2.87
   5 -16  -6    0.84    2.22
   5 -16  -7    0.11    1.97
   5 -16  -8   -0.00    2.29
   5 -16  -9    0.00    2.67
   5 -16 -10   -0.00    2.43
   5 -16 -11   -0.00    2.90
   5 -16 -12    0.00    3.01
   5 -16 -13   -0.00    2.51
   5 -16 -14    4.02    3.83
   5 -16 -15    0.00    3.15
   5 -16 -16    3.85    4.27
   5 -16 -17   -0.00    3.79
   5 -16 -18    1.10    3.75
   5 -17  -1    2.23    2.88
   5 -17  -2    0.90    2.96
   5 -17  -3   -0.00    2.62
   5 -17  -4    1.61    2.74
   5 -17  -5   -0.00    2.09
   5 -17  -6    2.71    2.71
   5 -17  -7    0.00    2.01
   5 -17  -8   -0.00    2.72
   5 -17  -9   -0.00    2.05
   5 -17 -10   -0.00    1.71
   5 -17 -11    1.19    2.81
   5 -17 -12   -0.00    3.10
   5 -17 -13    1.39    2.98
   5 -17 -14    2.74    4.09
   5 -17 -15   -0.00    3.15
   5 -18  -1    3.41    3.14
   5 -18  -2   -0.00    2.39
   5 -18  -3    3.71    3.15
   5 -18  -4    0.01    1.84
   5 -18  -5    4.62    3.26
   5 -18  -6    0.94    2.20
   5 -18  -7   -0.00    2.29
   5 -18  -8   -0.00    2.14
   5 -18  -9    1.39    2.40
   5 -18 -10    2.73    3.00
   5 -18 -11    4.58    3.89
  -4   0   1    0.00    1.46
  -4   0   1   -0.00    2.11
   4   0  -1   -0.00    1.83
   4   0  -1    0.00    2.74
  -4   0   2    9.85    3.90
  -4   0   2   10.14    4.27
   4   0  -2   18.50    4.53
   4   0  -2   11.44    4.25
  -4   0   3    0.00    2.08
  -4   0   3    0.99    2.53
   4   0  -3    0.91    1.69
   4   0  -3    0.09    3.24
  -4   0   4 1172.73   95.15
  -4   0   4 1259.22   97.26
   4   0  -4 1000.55   93.83
   4   0  -4 1134.30   96.86
  -4   0   5   -0.00    1.96
  -4   0   5    0.64    2.68
   4   0  -5    0.52    1.97
   4   0  -5   -0.00    2.51
  -4   0   6  671.93   59.15
  -4   0   6  656.61   60.45
   4   0  -6  705.24   59.08
   4   0  -6  636.09   61.00
  -4   0   7   -0.00    1.87
  -4   0   7    0.00    2.32
   4   0  -7    1.00    1.85
   4   0  -7    0.00    2.92
  -4   0   8 2466.77  202.06
  -4   0   8 2304.64  203.22
   4   0  -8 2598.48  201.71
   4   0  -8 2436.00  204.85
  -4   0   9   -0.00    3.04
  -4   0   9    0.00    3.40
   4   0  -9   -0.00    2.64
   4   0  -9    3.01    3.81
  -4   0  10   32.40    7.34
  -4   0  10   29.53    8.10
   4   0 -10   43.84    7.59
   4   0 -10   49.96   10.46
  -4   0  11   -0.00    3.41
  -4   0  11   -0.00    2.77
   4   0 -11    1.49    2.80
   4   0 -11    0.24    3.49
  -4   0  12   10.24    4.49
  -4   0  12   16.27    6.18
   4   0 -12   15.13    5.19
   4   0 -12   29.56    8.31
  -4   0  13   -0.00    3.00
  -4   0  13   -0.00    3.30
   4   0 -13   -0.00    2.22
   4   0 -13    2.11    4.39
  -4   0  14 1373.00  114.21
  -4   0  14 1303.33  115.74
   4   0 -14 1464.32  113.41
   4   0 -14 1091.94  115.24
  -4   0  15    1.15    2.15
  -4   0  15   -0.00    2.37
   4   0 -15   -0.00    2.77
   4   0 -15   -0.00    4.43
  -4   0  16   36.96    9.25
  -4   0  16   53.91   11.50
   4   0 -16   48.84   11.78
  -4   0  17   -0.00    2.86
  -4   0  17   -0.00    3.60
   4   0 -17    0.00    3.15
  -4   0  18  137.96   19.90
  -4   0  18  164.38   22.53
   4   0 -18  137.09   22.60
  -4   0  19    0.00    3.04
  -4   0  19    0.30    3.71
   4   0 -19    3.03    4.88
   4   0 -20   98.84   19.29
   4   0 -21    1.61    4.59
  -4   0  22   21.47    8.09
   4   0 -22   11.56    7.00
  -4   0  23   -0.00    4.35
   4   0 -23    0.00    4.63
  -4   0  24   20.09    7.96
   4   0 -24    5.41    6.73
  -4   0  25   -0.00    4.23
   4   0 -25   -0.00    4.37
  -4   0  26   34.47   10.63
   4   0 -26   53.35   14.69
  -4   0  27   -0.00    4.00
  -4   0  28   11.68    7.77
  -4   0  29    2.68    4.48
   4   0 -29   -4.68    5.95
  -4   0  30   15.23    8.07
   4   0 -30   19.01   10.11
  -4   0  31    2.18    5.02
   4   0 -31    1.20    4.86
  -4   0  32    2.65    5.21
   4   0 -32    6.23    5.71
  -4   0  33    0.97    3.63
   4   0 -33   -0.00    5.06
  -4   0  34    3.69    4.94
   4   0 -34   -0.00    5.86
  -4   0  35   -0.00    3.25
  -4   0  36   24.64   10.45
  -4   0  37   -0.00    6.29
  -4   0  38    1.52    5.08
  -4   0  39    0.86    5.29
  -4   1   1   16.19    4.47
  -4   1   1   20.67    5.39
   4  -1  -1   16.42    4.33
   4  -1  -1   21.68    6.00
   4   1  -1   20.03    4.57
   4   1  -1   17.04    5.73
  -4  -1   1   10.68    3.81
  -4  -1   1   18.55    5.18
  -4   1   2  886.18   82.87
  -4   1   2  902.59   83.98
   4  -1  -2 1041.77   83.36
   4  -1  -2 1081.56   86.04
   4   1  -2 1036.65   83.34
   4   1  -2  992.78   85.31
  -4  -1   2  936.04   83.19
  -4  -1   2 1040.67   85.38
  -4   1   3   10.83    3.98
  -4   1   3    8.07    4.11
   4  -1  -3   16.14    4.12
   4  -1  -3    5.53    3.70
   4   1  -3   14.26    3.89
   4   1  -3    6.93    3.83
  -4  -1   3   11.30    4.05
  -4  -1   3   14.39    4.86
  -4   1   4    1.33    2.26
  -4   1   4    2.16    3.21
   4  -1  -4    0.00    2.15
   4  -1  -4    2.30    3.39
   4   1  -4    0.52    2.15
   4   1  -4    0.85    2.92
  -4  -1   4    0.00    2.18
  -4  -1   4    2.42    2.93
  -4   1   5    9.53    3.65
  -4   1   5   10.95    4.43
   4  -1  -5    9.31    3.64
   4  -1  -5   12.03    4.97
   4   1  -5    8.73    3.56
   4   1  -5    5.97    4.39
  -4  -1   5   13.38    4.15
  -4  -1   5    5.24    3.61
  -4   1   6  395.60   43.62
  -4   1   6  545.82   46.76
   4  -1  -6  453.03   44.00
   4  -1  -6  545.44   47.60
   4   1  -6  453.88   44.03
   4   1  -6  609.68   48.96
  -4  -1   6  485.29   44.72
  -4  -1   6  592.25   47.87
  -4   1   7   44.04    7.64
  -4   1   7   41.65    8.21
   4  -1  -7   51.49    7.97
   4  -1  -7   36.66    8.53
   4   1  -7   35.35    7.06
   4   1  -7   43.05    9.22
  -4  -1   7   32.72    6.83
  -4  -1   7   37.17    8.39
  -4   1   8 1069.96   94.41
  -4   1   8 1025.18   95.47
   4  -1  -8 1119.08   94.08
   4  -1  -8 1042.11   96.79
   4   1  -8 1243.98   94.86
   4   1  -8 1089.57   97.44
  -4  -1   8 1123.43   94.95
  -4  -1   8 1145.38   96.98
  -4   1   9    0.88    2.66
  -4   1   9   -0.00    3.17
   4  -1  -9    1.18    2.10
   4  -1  -9    0.00    3.94
   4   1  -9    0.90    2.55
   4   1  -9   -0.00    3.49
  -4  -1   9    0.60    2.50
  -4  -1   9    0.00    2.76
  -4   1  10  412.95   44.53
  -4   1  10  464.28   46.31
   4  -1 -10  453.64   44.06
   4  -1 -10  476.93   47.90
   4   1 -10  484.63   44.59
   4   1 -10  487.44   48.32
  -4  -1  10  637.05   47.80
  -4  -1  10  491.82   47.43
  -4   1  11  111.87   16.23
  -4   1  11  125.89   17.76
   4  -1 -11  177.04   17.82
   4  -1 -11  103.15   17.68
   4   1 -11  178.65   17.90
   4   1 -11  125.22   18.86
  -4  -1  11  113.82   16.50
  -4  -1  11  151.09   19.48
  -4   1  12  424.50   41.30
  -4   1  12  462.12   43.13
   4  -1 -12  400.80   39.72
   4  -1 -12  415.19   43.69
   4   1 -12  491.24   45.71
  -4  -1  12  354.45   40.07
  -4  -1  12  445.48   43.72
  -4   1  13   82.54   13.35
  -4   1  13  105.71   15.58
   4  -1 -13   81.13   12.49
   4  -1 -13   80.79   15.00
   4   1 -13   85.79   12.96
   4   1 -13  123.54   17.90
  -4  -1  13   88.18   13.76
  -4  -1  13  105.08   16.13
  -4   1  14    0.00    3.04
  -4   1  14    0.83    3.09
   4  -1 -14    0.36    1.80
   4  -1 -14    1.21    4.00
   4   1 -14    0.60    1.85
   4   1 -14   -0.00    3.63
  -4  -1  14   -0.00    2.84
  -4  -1  14    1.12    3.16
  -4   1  15   23.84    7.12
  -4   1  15   24.40    7.89
   4  -1 -15   29.45    7.06
   4  -1 -15   17.55    7.16
   4   1 -15   30.56    7.49
   4   1 -15   23.78    8.72
  -4  -1  15   32.50    8.03
  -4  -1  15   21.24    7.56
  -4   1  16  193.33   25.94
  -4   1  16  262.51   29.34
   4  -1 -16  243.22   30.50
   4   1 -16  241.50   30.67
  -4  -1  16  218.55   26.96
  -4  -1  16  272.95   30.56
  -4   1  17    0.18    3.53
  -4   1  17    0.16    2.42
   4  -1 -17    1.93    4.37
   4   1 -17    1.57    4.47
  -4  -1  17    0.00    2.49
  -4  -1  17    1.37    3.89
  -4   1  18  306.50   31.62
   4  -1 -18  222.06   31.69
   4   1 -18  247.49   33.07
  -4  -1  18  245.69   29.93
  -4  -1  18  264.26   32.21
  -4   1  19   20.57    7.06
   4  -1 -19   12.47    6.65
   4   1 -19    9.04    6.89
  -4  -1  19    8.59    5.49
  -4  -1  19   26.82    8.91
   4  -1 -20   14.61    8.19
   4   1 -20   50.09   12.76
  -4  -1  20   21.26    8.23
   4  -1 -21    7.22    6.81
   4   1 -21    2.69    4.71
   4  -1 -22  197.49   28.95
   4   1 -22  212.91   29.84
  -4  -1  22  154.16   23.94
  -4   1  23   10.39    6.11
   4  -1 -23    1.78    5.80
   4   1 -23    7.18    6.18
  -4  -1  23    0.00    4.20
  -4   1  24   11.68    6.21
   4  -1 -24    8.71    7.03
   4   1 -24    0.00    5.20
  -4  -1  24    4.69    5.64
  -4   1  25    4.38    5.35
   4   1 -25   -0.00    3.79
  -4  -1  25    7.26    5.69
  -4   1  26   38.31   11.53
   4   1 -26   43.29   13.52
  -4  -1  26   50.78   12.67
  -4   1  27    0.00    4.80
   4  -1 -27   -0.00    4.97
   4   1 -27   -0.00    3.61
  -4  -1  27    2.42    5.03
  -4   1  28   15.95    8.82
   4  -1 -28   32.01   12.68
  -4  -1  28   49.84   12.91
  -4   1  29   -0.00    3.32
   4  -1 -29   -0.00    5.16
  -4  -1  29    0.00    3.74
  -4   1  30   -0.00    3.64
   4  -1 -30   -0.00    5.14
  -4  -1  30   -0.00    4.98
  -4   1  31    1.12    4.06
   4  -1 -31   -0.00    4.53
   4   1 -31    1.39    4.37
  -4  -1  31   -0.00    5.31
  -4   1  32   17.31    8.95
   4  -1 -32   22.92   11.15
  -4  -1  32   16.46    8.97
  -4   1  33   -0.00    4.90
   4  -1 -33    5.32    6.04
  -4  -1  33   -0.00    5.87
  -4   1  34    0.52    5.58
   4  -1 -34    1.69    5.45
  -4  -1  34   -0.00    6.18
  -4   1  35    0.00    4.93
   4  -1 -35   -0.00    7.03
  -4  -1  35   -0.00    5.57
  -4   1  36    7.27    7.06
   4  -1 -36    5.23    8.03
  -4  -1  36    1.92    4.80
  -4   1  37   -0.00    6.66
  -4  -1  37   -0.00    5.29
  -4   1  38    0.00    6.06
  -4  -1  38    5.35    7.79
  -4   1  39   -0.00    3.74
  -4  -1  39   -0.00    5.59
  -4   2   1   57.53    9.01
  -4   2   1   77.70   10.62
   4  -2  -1   65.31    9.11
   4  -2  -1   51.24    9.46
   4   2  -1   73.15    9.37
   4   2  -1   63.98   10.24
  -4  -2   1   66.03    9.46
  -4  -2   1   62.37   10.23
  -4   2   2  188.57   20.05
  -4   2   2  183.55   20.68
   4  -2  -2  216.18   20.27
   4  -2  -2  198.69   21.62
   4   2  -2  159.98   19.06
   4   2  -2  203.48   21.76
  -4  -2   2  176.68   19.83
  -4  -2   2  231.47   22.54
  -4   2   3   15.31    4.74
  -4   2   3   27.58    5.91
   4  -2  -3   16.26    4.29
   4  -2  -3   19.38    5.48
   4   2  -3   23.98    5.00
   4   2  -3   18.86    5.36
  -4  -2   3    9.84    3.88
  -4  -2   3   14.76    4.82
  -4   2   4 1515.62  137.56
  -4   2   4 1638.37  138.97
   4  -2  -4 1694.35  137.72
   4  -2  -4 1677.43  140.04
   4   2  -4 1871.50  138.46
   4   2  -4 1663.56  140.25
  -4  -2   4 1600.42  137.88
  -4  -2   4 1719.76  140.16
  -4   2   5   28.33    6.33
  -4   2   5   33.11    7.19
   4  -2  -5   31.42    6.20
   4  -2  -5   24.29    6.92
   4   2  -5   43.19    7.15
   4   2  -5   33.95    7.88
  -4  -2   5   40.55    7.25
  -4  -2   5   44.94    8.19
  -4   2   6    2.35    2.80
  -4   2   6   14.89    4.93
   4  -2  -6    6.64    3.22
   4  -2  -6   13.48    5.08
   4   2  -6   10.81    3.99
   4   2  -6   17.33    5.84
  -4  -2   6    8.87    3.94
  -4  -2   6   10.93    4.79
  -4   2   7  294.57   29.02
  -4   2   7  299.27   30.14
   4  -2  -7  314.70   28.98
   4  -2  -7  239.54   29.75
   4   2  -7  315.84   29.13
   4   2  -7  307.01   31.87
  -4  -2   7  264.44   28.73
  -4  -2   7  305.55   31.19
  -4   2   8  687.00   62.30
  -4   2   8  779.77   64.35
   4  -2  -8  693.81   61.78
   4  -2  -8  738.81   65.26
   4   2  -8  720.80   62.18
   4   2  -8  670.37   64.96
  -4  -2   8  678.92   62.54
  -4  -2   8  691.53   64.62
  -4   2   9  199.12   21.81
  -4   2   9  210.91   22.89
   4  -2  -9  175.87   20.50
   4  -2  -9  207.22   24.14
   4   2  -9  191.26   20.97
   4   2  -9  183.42   23.64
  -4  -2   9  186.02   21.67
  -4  -2   9  218.75   24.44
  -4   2  10   47.02    9.00
  -4   2  10   51.73    9.88
   4  -2 -10   55.24    9.00
   4  -2 -10   53.56   10.84
   4   2 -10   62.38    9.62
   4   2 -10   57.91   11.38
  -4  -2  10   58.66    9.93
  -4  -2  10   42.21    9.76
  -4   2  11   47.37    9.16
  -4   2  11   50.48    9.79
   4  -2 -11   47.88    8.53
   4  -2 -11   60.71   11.64
   4   2 -11   43.31    8.25
   4   2 -11   41.84   10.10
  -4  -2  11   54.67    9.82
  -4  -2  11   59.84   11.48
  -4   2  12    2.53    2.83
  -4   2  12    0.00    2.98
   4  -2 -12    0.49    1.81
   4  -2 -12    0.00    2.64
   4   2 -12    2.77    2.41
   4   2 -12    0.73    2.99
  -4  -2  12    2.60    3.45
  -4  -2  12   -0.00    2.51
  -4   2  13    9.82    4.87
  -4   2  13   26.31    7.23
   4  -2 -13   19.20    5.42
   4  -2 -13   19.61    7.50
   4   2 -13   15.09    5.25
   4   2 -13   12.73    6.10
  -4  -2  13   18.28    5.91
  -4  -2  13   12.24    6.20
  -4   2  14  714.51   65.24
  -4   2  14  748.66   66.75
   4  -2 -14  685.15   63.47
   4  -2 -14  738.55   68.63
   4   2 -14  731.81   64.35
   4   2 -14  679.54   68.40
  -4  -2  14  682.14   65.19
  -4  -2  14  693.69   67.60
  -4   2  15   36.78    8.95
  -4   2  15   62.95   11.68
   4  -2 -15   43.35    8.72
   4  -2 -15   52.89   11.88
   4   2 -15   47.24    9.38
   4   2 -15   42.34   11.24
  -4  -2  15   45.82    9.68
  -4  -2  15   30.52    9.01
  -4   2  16   14.10    5.25
  -4   2  16    7.40    4.89
   4  -2 -16    7.52    5.55
   4   2 -16    9.00    6.11
  -4  -2  16   21.64    6.68
  -4  -2  16    9.82    6.14
  -4   2  17    0.00    2.32
   4  -2 -17    0.00    4.99
   4   2 -17    2.96    4.87
  -4  -2  17    3.92    4.21
  -4  -2  17    4.59    4.24
  -4   2  18  120.74   16.87
   4  -2 -18   81.64   16.80
   4   2 -18  122.83   20.14
  -4  -2  18   76.71   14.85
  -4  -2  18  109.11   18.30
  -4   2  19   92.37   15.54
   4  -2 -19   97.90   18.21
   4   2 -19   75.46   16.64
  -4  -2  19  131.25   18.14
  -4  -2  19   73.95   15.69
   4  -2 -20   30.93   10.83
   4   2 -20   57.15   14.17
  -4  -2  20   44.27   11.42
   4  -2 -21   -0.00    3.66
   4   2 -21    3.12    4.78
  -4  -2  21    0.00    4.11
   4  -2 -22    7.12    6.04
   4   2 -22   14.66    8.12
  -4  -2  22   10.51    6.37
  -4  -2  22    1.30    3.82
  -4   2  23   -0.00    2.76
   4   2 -23   -0.00    4.12
  -4  -2  23   -0.00    4.20
  -4   2  24  114.42   18.30
   4   2 -24   74.15   17.80
  -4  -2  24   65.59   15.32
  -4   2  25   17.50    7.77
   4   2 -25   12.85    7.74
  -4  -2  25    2.90    5.04
  -4   2  26   25.49    9.31
   4  -2 -26   24.50   10.94
   4   2 -26   22.83   10.54
  -4  -2  26   35.97   10.91
  -4   2  27    0.00    4.16
   4  -2 -27   -0.00    5.22
   4   2 -27   -0.00    4.33
  -4  -2  27    2.06    3.18
  -4   2  28   22.00    9.20
   4  -2 -28   26.57   11.17
   4   2 -28   13.69    9.08
  -4  -2  28   28.63    9.81
  -4   2  29   15.17    8.62
   4  -2 -29    3.54    6.45
   4   2 -29   14.15    9.47
  -4  -2  29   14.99    8.74
  -4   2  30   45.55   12.44
   4  -2 -30   29.09   12.19
  -4  -2  30   57.12   14.38
  -4   2  31    2.19    5.38
   4  -2 -31    2.04    5.45
  -4  -2  31    0.00    5.57
  -4   2  32   -0.00    4.50
   4  -2 -32    1.15    5.78
  -4  -2  32   -0.00    5.57
  -4   2  33   -0.00    3.71
   4  -2 -33   -0.00    4.21
  -4  -2  33    4.49    5.94
  -4   2  34    0.00    4.75
   4  -2 -34   -0.00    6.45
  -4  -2  34    5.81    6.97
  -4   2  35    1.83    5.57
   4  -2 -35   -0.00    6.25
  -4  -2  35    6.01    5.69
  -4   2  36   12.17    7.69
   4  -2 -36    7.07    6.93
  -4  -2  36    9.65    7.62
  -4   2  37    1.70    4.82
   4  -2 -37    2.38    5.52
  -4  -2  37    6.94    5.91
  -4   2  38    4.01    6.17
   4  -2 -38   -0.00    6.91
  -4  -2  38    0.00    4.02
  -4   2  39    2.92    5.57
  -4  -2  39    3.24    6.51
  -4   2  40   -0.00    6.61
  -4   3   1   44.14    7.37
  -4   3   1   43.32    7.93
   4  -3  -1   40.59    7.04
   4  -3  -1   44.56    8.31
   4   3  -1   42.21    7.06
   4   3  -1   50.38    8.74
  -4  -3   1   38.63    7.05
  -4  -3   1   50.13    8.78
  -4   3   2  337.95   31.45
  -4   3   2  313.45   31.82
   4  -3  -2  335.28   31.06
   4  -3  -2  320.31   32.64
   4   3  -2  358.90   31.41
   4   3  -2  314.88   32.62
  -4  -3   2  315.29   31.16
  -4  -3   2  339.98   33.03
  -4   3   3   13.79    4.34
  -4   3   3    9.63    3.66
   4  -3  -3   10.33    3.46
   4  -3  -3   12.55    4.70
   4   3  -3    8.01    3.36
   4   3  -3    5.78    3.67
  -4  -3   3   15.96    4.49
  -4  -3   3    8.12    4.16
  -4   3   4   13.51    4.14
  -4   3   4   13.29    4.28
   4  -3  -4   14.53    4.05
   4  -3  -4   15.67    5.11
   4   3  -4    9.67    3.58
   4   3  -4   20.00    5.80
  -4  -3   4    7.36    3.40
  -4  -3   4    6.29    4.02
  -4   3   5   32.04    6.36
  -4   3   5   44.63    7.85
   4  -3  -5   32.11    6.17
   4  -3  -5   19.70    6.04
   4   3  -5   42.01    6.97
   4   3  -5   49.03    9.10
  -4  -3   5   37.53    6.98
  -4  -3   5   25.53    6.90
  -4   3   6   50.09    8.58
  -4   3   6   50.00    8.98
   4  -3  -6   60.24    8.75
   4  -3  -6   63.47   10.59
   4   3  -6   48.43    8.37
   4   3  -6   64.52   10.99
  -4  -3   6   50.27    8.70
  -4  -3   6   71.52   11.18
  -4   3   7  410.02   40.01
  -4   3   7  410.52   40.81
   4  -3  -7  435.58   39.91
   4  -3  -7  477.63   43.01
   4   3  -7  412.50   39.84
   4   3  -7  462.80   43.56
  -4  -3   7  415.77   40.44
  -4  -3   7  481.19   43.42
  -4   3   8   87.05   11.92
  -4   3   8  101.78   13.21
   4  -3  -8   85.29   11.47
   4  -3  -8   72.89   12.69
   4   3  -8   92.54   11.98
   4   3  -8   84.22   13.77
  -4  -3   8   68.67   11.46
  -4  -3   8   80.47   13.46
  -4   3   9    0.00    2.83
  -4   3   9    2.73    2.86
   4  -3  -9    1.46    2.52
   4  -3  -9    2.99    3.53
   4   3  -9    1.14    2.19
   4   3  -9    0.00    3.44
  -4  -3   9    1.87    3.06
  -4  -3   9    0.00    2.64
  -4   3  10  170.40   20.85
  -4   3  10  184.79   21.73
   4  -3 -10  208.78   20.97
   4  -3 -10  171.06   22.64
   4   3 -10  180.93   20.68
   4   3 -10  210.48   24.70
  -4  -3  10  175.73   21.45
  -4  -3  10  205.38   24.18
  -4   3  11  296.19   32.00
  -4   3  11  337.31   33.25
   4  -3 -11  347.58   31.84
   4  -3 -11  314.14   34.36
   4   3 -11  315.40   31.68
   4   3 -11  303.57   34.85
  -4  -3  11  300.76   32.50
  -4  -3  11  313.60   34.75
  -4   3  12  279.75   29.68
  -4   3  12  283.42   30.34
   4  -3 -12  296.84   28.98
   4  -3 -12  287.75   32.11
   4   3 -12  290.04   29.21
   4   3 -12  250.53   31.73
  -4  -3  12  261.61   29.72
  -4  -3  12  288.10   32.48
  -4   3  13   81.98   13.10
  -4   3  13   75.70   13.12
   4  -3 -13   84.92   12.39
   4  -3 -13   89.56   15.33
   4   3 -13   87.07   12.72
   4   3 -13   84.21   15.33
  -4  -3  13   97.63   14.43
  -4  -3  13  108.19   16.60
  -4   3  14    1.15    2.92
  -4   3  14    9.05    4.52
   4  -3 -14    4.99    3.32
   4  -3 -14    2.74    4.35
   4   3 -14    4.00    3.45
   4   3 -14    3.18    4.30
  -4  -3  14    1.72    3.85
  -4  -3  14    5.93    4.27
  -4   3  15   34.52    8.36
   4  -3 -15   51.64    9.00
   4  -3 -15   20.60    8.37
   4   3 -15   59.53   12.75
  -4  -3  15   36.59    9.06
  -4  -3  15   32.03    9.41
  -4   3  16  224.18   27.07
   4  -3 -16  245.88   30.43
   4   3 -16  296.81   33.36
  -4  -3  16  213.56   27.35
  -4  -3  16  241.51   30.27
  -4   3  17   16.89    6.45
   4  -3 -17   18.64    7.37
   4   3 -17   11.04    6.45
  -4  -3  17   12.02    5.71
  -4  -3  17    4.88    4.82
  -4   3  18   43.10   10.15
   4  -3 -18   77.92   14.82
   4   3 -18   42.87   12.22
  -4  -3  18   57.52   11.81
  -4  -3  18   62.61   13.56
  -4   3  19   11.17    5.45
   4  -3 -19   14.19    6.84
   4   3 -19    4.38    4.88
  -4  -3  19   -0.00    3.19
  -4   3  20   14.23    6.01
   4  -3 -20   18.34    7.78
   4   3 -20   23.12    9.54
  -4  -3  20   18.31    8.17
   4   3 -21   35.02   11.58
  -4  -3  21   51.17   13.03
   4   3 -22   30.80   11.66
  -4  -3  22   65.76   13.76
  -4  -3  22   73.82   15.64
  -4   3  23   35.31    9.57
   4   3 -23   37.87   12.47
  -4  -3  23   42.11   10.82
  -4  -3  23   21.59    9.64
  -4   3  24    3.43    4.90
   4  -3 -24    2.06    4.55
   4   3 -24    3.80    5.55
  -4  -3  24    1.21    3.75
  -4   3  25   -0.00    3.87
   4  -3 -25    1.40    4.69
   4   3 -25    9.24    7.50
  -4  -3  25    2.90    5.00
  -4   3  26   16.77    8.30
   4  -3 -26   40.61   12.56
   4   3 -26   59.05   15.57
  -4  -3  26   44.80   11.90
  -4   3  27    0.82    4.63
   4  -3 -27    6.01    4.90
  -4  -3  27    3.97    4.67
  -4   3  28   35.75   11.06
   4  -3 -28   31.97   12.05
  -4  -3  28   28.00   10.38
  -4   3  29   -0.00    3.92
   4  -3 -29    0.00    4.99
  -4  -3  29    1.36    3.34
  -4   3  30    5.15    6.57
   4  -3 -30    2.15    6.34
  -4  -3  30    1.58    5.81
  -4   3  31    1.68    4.77
   4  -3 -31    4.07    6.70
  -4  -3  31    5.27    5.79
  -4   3  32    5.09    6.53
   4  -3 -32   20.98   10.24
  -4  -3  32   13.36    7.60
  -4   3  33    0.03    3.99
   4  -3 -33    0.95    4.65
  -4  -3  33   -0.00    3.60
  -4   3  34    5.03    5.40
   4  -3 -34   -0.00    4.18
  -4  -3  34    3.49    5.02
  -4   3  35   -0.00    3.51
   4  -3 -35    4.37    6.60
  -4  -3  35   -0.00    5.42
  -4   3  36    3.78    5.81
   4  -3 -36    0.00    4.85
  -4  -3  36   -0.00    5.05
  -4   3  37    4.91    6.24
   4  -3 -37    4.08    6.08
  -4  -3  37    0.86    5.52
  -4   3  38    3.91    5.99
   4  -3 -38   -0.00    5.74
  -4  -3  38    5.44    6.16
  -4   3  39   -0.00    4.84
[truncated: 819,659 more chars]
