# Supplementary material for: LED-pump-X-ray-multiprobe crystallography for sub-second timescales
Source: Commun Chem. 2022 Aug 26;5:102. doi: 10.1038/s42004-022-00716-1 (PMC9814726; doi:10.1038/s42004-022-00716-1)
Supplement: Supplementary file 10 — Supplementary Data 1 [file 42004_2022_716_MOESM10_ESM.zip › CIFs/0-4s_283K/283K_0-4s_t9_decay.cif]

data_global

# SUBMISSION DETAILS
 
_publ_contact_author_name       'Hatcher, Lauren'
_publ_contact_author_address
;
School of Chemistry
Cardiff University
Main Building
Park Place 
Cardiff
CF10 3AT
United Kingdom
;
_publ_contact_author_email       'HatcherL1@cardiff.ac.uk'
_publ_requested_category          FM
_publ_section_comment
; 
?
;
_publ_section_references
;
Diamond General Data Aquisition (GDA) software: http://www.opengda.org/

XIA2: Winter, G. (2010) J. Appl. Cryst. 43, 186-190.
POINTLESS: Evans, P. (2006) Acta Cryst. D62, 72-82.
AIMLESS: Evans, P. R. and Murshudov, G. N. (2013) Acta Cryst. D69, 1204-1214.
DIALS: Winter, G., et al. Acta Cryst. (2018) D74, 85-97.
CCP4: Winn, M. D. et al. (2011) Acta Cryst. D67, 235-242.
   
SHELXL: Sheldrick G. M. (2015). Acta Cryst. C71, 3-8.
SHELXT:	Sheldrick, G. M. (2015). Acta Cryst. A71, 3-8.
 
OLEX2: Dolomanov, O.V.; Bourhis, L.J.; Gildea, R.J.; Howard, J.A.K.; Puschmann,
 H., OLEX2: A complete structure solution, refinement and analysis program 
 (2009). J. Appl. Cryst., 42, 339-341.

MERCURY: Macrae, C. F., Bruno, I. J., Chisholm, J. A., Edgington,
P. R., McCabe, P., Pidcock, E., Rodriguez-Monge, L., Taylor, R.,
van de Streek, J. & Wood, P. A. (2008). J. Appl. Cryst. 41, 466-470.
;

####
 
data_283K_0-4s_t9_decay
 
_audit_creation_method            'SHELXL-2018/3'
_shelx_SHELXL_version_number      '2018/3'
_chemical_name_systematic         
;
Nitro-(N,N,N',N'-tetrabutyldiethylenetriamine)palladium(II)
tetraphenylborate, tetrahydrofuran solvate
;
_chemical_name_common             ?
_chemical_melting_point           ?
_chemical_formula_moiety          
;
C20 H45 N4 O2 Pd, C24 H20 B, C4 H8 O
;
_chemical_formula_sum            'C48 H73 B N4 O3 Pd' 
_chemical_formula_weight          871.31

loop_
 _atom_type_symbol
 _atom_type_description
 _atom_type_scat_dispersion_real
 _atom_type_scat_dispersion_imag
 _atom_type_scat_source
 'C'  'C'   0.0010   0.0010
 'International Tables Vol C Tables 4.2.6.8 and 6.1.1.4'
 'H'  'H'   0.0000   0.0000
 'International Tables Vol C Tables 4.2.6.8 and 6.1.1.4'
 'B'  'B'   0.0000   0.0000
 'International Tables Vol C Tables 4.2.6.8 and 6.1.1.4'
 'N'  'N'   0.0030   0.0020
 'International Tables Vol C Tables 4.2.6.8 and 6.1.1.4'
 'O'  'O'   0.0050   0.0030
 'International Tables Vol C Tables 4.2.6.8 and 6.1.1.4'
 'Pd'  'Pd'  -2.5040   0.6150
 'International Tables Vol C Tables 4.2.6.8 and 6.1.1.4'
 
_space_group_crystal_system       monoclinic
_space_group_IT_number            14
_space_group_name_H-M_alt         'P 21/n'
_space_group_name_Hall            '-P 2yn'
 
_shelx_space_group_comment
;
The symmetry employed for this shelxl refinement is uniquely defined
by the following loop, which should always be used as a source of
symmetry information in preference to the above space-group names.
They are only intended as comments.
;
 
loop_
 _space_group_symop_operation_xyz
 'x, y, z'
 '-x+1/2, y+1/2, -z+1/2'
 '-x, -y, -z'
 'x-1/2, -y-1/2, z-1/2'
 
_cell_length_a                    11.6997(5)
_cell_length_b                    13.6253(6)
_cell_length_c                    30.2831(13)
_cell_angle_alpha                 90
_cell_angle_beta                  93.260(4)
_cell_angle_gamma                 90
_cell_volume                      4819.7(4)
_cell_formula_units_Z             4
_cell_measurement_temperature     283(2)
_cell_measurement_reflns_used     7805
_cell_measurement_theta_max       18.7905329904
_cell_measurement_theta_min       1.23711317878
 
_exptl_crystal_description        Plate
_exptl_crystal_colour             Yellow
_exptl_crystal_density_meas       ?
_exptl_crystal_density_method     ?
_exptl_crystal_density_diffrn     1.201          
_exptl_crystal_F_000              1856
_exptl_transmission_factor_min    ?
_exptl_transmission_factor_max    ?
_exptl_crystal_size_max           0.100
_exptl_crystal_size_mid           0.100
_exptl_crystal_size_min           0.050
_exptl_absorpt_coefficient_mu     0.200
_shelx_estimated_absorpt_T_min    0.980
_shelx_estimated_absorpt_T_max    0.990
_exptl_absorpt_correction_T_min   0.993053869005
_exptl_absorpt_correction_T_max   1.0
_exptl_absorpt_correction_type    empirical
_exptl_absorpt_process_details    
;
CCP4 7.0.048: AIMLESS, version 0.5.32 : 29/03/17
Scaling & analysis of unmerged intensities, absorption correction using spherical harmonics
;
_exptl_absorpt_special_details    ?
_diffrn_ambient_temperature       283(2)
_diffrn_radiation_wavelength      0.534
_diffrn_measurement_device_type   'Photon counting pixel array'
_diffrn_radiation_type            Synchrotron
_diffrn_measurement_method        'shutterless scans'
_diffrn_radiation_source          'Diamond Light Source Beamline I19-2'
_diffrn_radiation_monochromator   'Silicon 111'
_diffrn_detector_area_resol_mean  ?
_diffrn_reflns_number             32834
_diffrn_reflns_av_unetI/netI      0.1017
_diffrn_reflns_av_R_equivalents   0.0912
_diffrn_reflns_limit_h_min        -14
_diffrn_reflns_limit_h_max        14
_diffrn_reflns_limit_k_min        -17
_diffrn_reflns_limit_k_max        11
_diffrn_reflns_limit_l_min        -37
_diffrn_reflns_limit_l_max        37
_diffrn_reflns_theta_min          1.377
_diffrn_reflns_theta_max          19.496
_diffrn_reflns_theta_full         18.687
_diffrn_measured_fraction_theta_max   0.992
_diffrn_measured_fraction_theta_full  0.992
_diffrn_reflns_Laue_measured_fraction_max    0.992
_diffrn_reflns_Laue_measured_fraction_full   0.992
_diffrn_reflns_point_group_measured_fraction_max   0.992
_diffrn_reflns_point_group_measured_fraction_full  0.992
_reflns_number_total              9778
_reflns_number_gt                 4553
_reflns_threshold_expression      'I > 2\s(I)'
_reflns_Friedel_coverage          0.000
_reflns_Friedel_fraction_max      .
_reflns_Friedel_fraction_full     .
 
_reflns_special_details
;
 Reflections were merged by SHELXL according to the crystal
 class for the calculation of statistics and refinement.
 
 _reflns_Friedel_fraction is defined as the number of unique
 Friedel pairs measured divided by the number that would be
 possible theoretically, ignoring centric projections and
 systematic absences.
;
 
_computing_data_collection        'Diamond GDA (http://www.opengda.org/)'
_computing_cell_refinement        'DIALS (Winter, 2018)'
_computing_data_reduction         'XIA2 (Winter 2010)'
_computing_structure_solution     'SHELXT (Sheldrick, 2015)'
_computing_structure_refinement   'SHELXL (Sheldrick, 2015)'
_computing_molecular_graphics     'OLEX2 (Dolomanov et al., 2009)'
_computing_publication_material   'MERCURY (Macrae et al., 2008)'
_refine_special_details           ?
_refine_ls_structure_factor_coef  Fsqd
_refine_ls_matrix_type            full
_refine_ls_weighting_scheme       calc
_refine_ls_weighting_details
'w=1/[\s^2^(Fo^2^)+(0.0628P)^2^] where P=(Fo^2^+2Fc^2^)/3'
_atom_sites_solution_primary      ?
_atom_sites_solution_secondary    ?
_atom_sites_solution_hydrogens    geom
_refine_ls_hydrogen_treatment     constr
_refine_ls_extinction_method      none
_refine_ls_extinction_coef        .
_refine_ls_number_reflns          9778
_refine_ls_number_parameters      526
_refine_ls_number_restraints      491
_refine_ls_R_factor_all           0.1209
_refine_ls_R_factor_gt            0.0599
_refine_ls_wR_factor_ref          0.1567
_refine_ls_wR_factor_gt           0.1310
_refine_ls_goodness_of_fit_ref    0.886
_refine_ls_restrained_S_all       0.888
_refine_ls_shift/su_max           0.001
_refine_ls_shift/su_mean          0.000
 
loop_
 _atom_site_label
 _atom_site_type_symbol
 _atom_site_fract_x
 _atom_site_fract_y
 _atom_site_fract_z
 _atom_site_U_iso_or_equiv
 _atom_site_adp_type
 _atom_site_occupancy
 _atom_site_site_symmetry_order  
 _atom_site_calc_flag
 _atom_site_refinement_flags_posn
 _atom_site_refinement_flags_adp
 _atom_site_refinement_flags_occupancy
 _atom_site_disorder_assembly
 _atom_site_disorder_group
Pd1 Pd 0.33942(3) 0.77516(2) 0.34660(2) 0.06088(16) Uani 1 1 d D . . . .
N2 N 0.3453(3) 0.9272(2) 0.33782(12) 0.0713(9) Uani 1 1 d . . . . .
N3 N 0.4538(3) 0.7987(2) 0.39794(10) 0.0596(8) Uani 1 1 d . . . . .
H3 H 0.530735 0.788490 0.387581 0.071 Uiso 1 1 calc R U . . .
N4 N 0.3318(3) 0.6319(2) 0.37152(12) 0.0652(8) Uani 1 1 d . . . . .
C1 C 0.4412(4) 0.9635(3) 0.36945(15) 0.0794(13) Uani 1 1 d . . . . .
H1A H 0.513923 0.957650 0.355791 0.095 Uiso 1 1 calc R U . . .
H1B H 0.429160 1.032152 0.376338 0.095 Uiso 1 1 calc R U . . .
C2 C 0.4436(4) 0.9035(3) 0.41123(14) 0.0753(12) Uani 1 1 d . . . . .
H2A H 0.508238 0.922327 0.430864 0.090 Uiso 1 1 calc R U . . .
H2B H 0.373825 0.913596 0.426486 0.090 Uiso 1 1 calc R U . . .
C3 C 0.4337(4) 0.7238(3) 0.43249(14) 0.0666(11) Uani 1 1 d . . . . .
H3A H 0.364856 0.739105 0.447489 0.080 Uiso 1 1 calc R U . . .
H3B H 0.497869 0.721743 0.454226 0.080 Uiso 1 1 calc R U . . .
C4 C 0.4210(4) 0.6271(3) 0.40893(14) 0.0690(11) Uani 1 1 d . . . . .
H4A H 0.493851 0.608653 0.397545 0.083 Uiso 1 1 calc R U . . .
H4B H 0.400048 0.576962 0.429728 0.083 Uiso 1 1 calc R U . . .
C5 C 0.2297(4) 0.9648(3) 0.35139(16) 0.0835(13) Uani 1 1 d . . . . .
H5A H 0.170487 0.933657 0.332502 0.100 Uiso 1 1 calc R U . . .
H5B H 0.219376 0.942991 0.381401 0.100 Uiso 1 1 calc R U . . .
C6 C 0.2100(5) 1.0752(3) 0.3496(2) 0.1142(19) Uani 1 1 d . . . . .
H6A H 0.268963 1.107709 0.368035 0.137 Uiso 1 1 calc R U . . .
H6B H 0.216148 1.097885 0.319456 0.137 Uiso 1 1 calc R U . . .
C7 C 0.0931(5) 1.1032(4) 0.3652(2) 0.145(2) Uani 1 1 d . . . . .
H7A H 0.034500 1.065763 0.348721 0.174 Uiso 1 1 calc R U . . .
H7B H 0.089688 1.086444 0.396237 0.174 Uiso 1 1 calc R U . . .
C8 C 0.0695(7) 1.2098(4) 0.3592(4) 0.224(5) Uani 1 1 d . . . . .
H8A H 0.020635 1.231792 0.381671 0.336 Uiso 1 1 calc R U . . .
H8B H 0.032275 1.220743 0.330595 0.336 Uiso 1 1 calc R U . . .
H8C H 0.140215 1.245579 0.361629 0.336 Uiso 1 1 calc R U . . .
C9 C 0.3656(4) 0.9597(3) 0.29135(15) 0.0778(12) Uani 1 1 d . . . . .
H9A H 0.297984 0.944246 0.272613 0.093 Uiso 1 1 calc R U . . .
H9B H 0.374616 1.030473 0.291302 0.093 Uiso 1 1 calc R U . . .
C10 C 0.4666(4) 0.9152(4) 0.27152(16) 0.0896(14) Uani 1 1 d . . . . .
H10A H 0.463484 0.844434 0.274644 0.108 Uiso 1 1 calc R U . . .
H10B H 0.535938 0.938268 0.287287 0.108 Uiso 1 1 calc R U . . .
C11 C 0.4705(5) 0.9415(4) 0.22272(18) 0.1162(19) Uani 1 1 d . . . . .
H11A H 0.406604 0.910236 0.206417 0.139 Uiso 1 1 calc R U . . .
H11B H 0.461642 1.011894 0.219322 0.139 Uiso 1 1 calc R U . . .
C12 C 0.5786(6) 0.9107(6) 0.2035(2) 0.163(3) Uani 1 1 d . . . . .
H12A H 0.578085 0.931301 0.173216 0.244 Uiso 1 1 calc R U . . .
H12B H 0.585413 0.840549 0.205072 0.244 Uiso 1 1 calc R U . . .
H12C H 0.642252 0.940304 0.219912 0.244 Uiso 1 1 calc R U . . .
C13 C 0.2128(3) 0.6236(3) 0.38892(15) 0.0721(11) Uani 1 1 d . . . . .
H13A H 0.204504 0.675372 0.410495 0.087 Uiso 1 1 calc R U . . .
H13B H 0.157432 0.636341 0.364513 0.087 Uiso 1 1 calc R U . . .
C14 C 0.1810(4) 0.5282(3) 0.40995(18) 0.0906(15) Uani 1 1 d . . . . .
H14A H 0.233403 0.515196 0.435249 0.109 Uiso 1 1 calc R U . . .
H14B H 0.188247 0.475215 0.388882 0.109 Uiso 1 1 calc R U . . .
C15 C 0.0592(4) 0.5308(4) 0.42483(19) 0.1018(17) Uani 1 1 d . . . . .
H15A H 0.052746 0.583884 0.445891 0.122 Uiso 1 1 calc R U . . .
H15B H 0.007553 0.545037 0.399450 0.122 Uiso 1 1 calc R U . . .
C16 C 0.0219(4) 0.4367(4) 0.4458(2) 0.1159(19) Uani 1 1 d . . . . .
H16A H 0.027161 0.383800 0.425098 0.174 Uiso 1 1 calc R U . . .
H16B H -0.055772 0.443112 0.454007 0.174 Uiso 1 1 calc R U . . .
H16C H 0.070677 0.423338 0.471679 0.174 Uiso 1 1 calc R U . . .
C17 C 0.3509(4) 0.5519(3) 0.33874(15) 0.0751(12) Uani 1 1 d . . . . .
H17A H 0.356663 0.489873 0.354406 0.090 Uiso 1 1 calc R U . . .
H17B H 0.284492 0.548337 0.318121 0.090 Uiso 1 1 calc R U . . .
C18 C 0.4552(4) 0.5645(4) 0.31304(16) 0.0938(15) Uani 1 1 d . . . . .
H18A H 0.522496 0.567376 0.333241 0.113 Uiso 1 1 calc R U . . .
H18B H 0.450022 0.625804 0.296777 0.113 Uiso 1 1 calc R U . . .
C19 C 0.4673(6) 0.4786(4) 0.2805(2) 0.143(3) Uani 1 1 d . . . . .
H19A H 0.462428 0.417543 0.296681 0.172 Uiso 1 1 calc R U . . .
H19B H 0.402985 0.480567 0.258786 0.172 Uiso 1 1 calc R U . . .
C20 C 0.5689(7) 0.4780(5) 0.2579(3) 0.180(3) Uani 1 1 d . . . . .
H20A H 0.569989 0.421257 0.239123 0.270 Uiso 1 1 calc R U . . .
H20B H 0.633435 0.475983 0.278919 0.270 Uiso 1 1 calc R U . . .
H20C H 0.572709 0.536266 0.240228 0.270 Uiso 1 1 calc R U . . .
C21 C 0.6557(3) 0.3739(3) 0.42710(15) 0.0642(10) Uani 1 1 d . . . . .
C22 C 0.7088(4) 0.4234(3) 0.39372(17) 0.0811(13) Uani 1 1 d . . . . .
H22 H 0.724866 0.389176 0.368231 0.097 Uiso 1 1 calc R U . . .
C23 C 0.7384(4) 0.5212(3) 0.3970(2) 0.1011(17) Uani 1 1 d . . . . .
H23 H 0.774310 0.551213 0.373900 0.121 Uiso 1 1 calc R U . . .
C24 C 0.7157(4) 0.5742(3) 0.4336(2) 0.0965(16) Uani 1 1 d . . . . .
H24 H 0.737337 0.639793 0.435920 0.116 Uiso 1 1 calc R U . . .
C25 C 0.6602(4) 0.5292(3) 0.46706(18) 0.0880(14) Uani 1 1 d . . . . .
H25 H 0.642681 0.564418 0.492113 0.106 Uiso 1 1 calc R U . . .
C26 C 0.6307(4) 0.4312(3) 0.46296(15) 0.0737(12) Uani 1 1 d . . . . .
H26 H 0.592037 0.402206 0.485577 0.088 Uiso 1 1 calc R U . . .
C27 C 0.7348(4) 0.2018(3) 0.45879(15) 0.0684(11) Uani 1 1 d . . . . .
C28 C 0.8091(4) 0.2502(3) 0.48759(17) 0.0805(13) Uani 1 1 d . . . . .
H28 H 0.804099 0.318249 0.489081 0.097 Uiso 1 1 calc R U . . .
C29 C 0.8916(5) 0.2034(4) 0.51475(19) 0.1028(18) Uani 1 1 d . . . . .
H29 H 0.940048 0.240354 0.533637 0.123 Uiso 1 1 calc R U . . .
C30 C 0.9022(5) 0.1054(4) 0.5140(2) 0.1079(18) Uani 1 1 d . . . . .
H30 H 0.955696 0.073689 0.532941 0.130 Uiso 1 1 calc R U . . .
C31 C 0.8328(5) 0.0533(4) 0.4850(2) 0.1124(19) Uani 1 1 d . . . . .
H31 H 0.840351 -0.014537 0.483584 0.135 Uiso 1 1 calc R U . . .
C32 C 0.7514(4) 0.0997(3) 0.45755(19) 0.0985(16) Uani 1 1 d . . . . .
H32 H 0.706193 0.062252 0.437680 0.118 Uiso 1 1 calc R U . . .
C33 C 0.5047(4) 0.2305(3) 0.44462(14) 0.0628(10) Uani 1 1 d . . . . .
C34 C 0.4781(4) 0.1454(3) 0.46689(14) 0.0666(11) Uani 1 1 d . . . . .
H34 H 0.536363 0.100239 0.473280 0.080 Uiso 1 1 calc R U . . .
C35 C 0.3696(4) 0.1240(3) 0.48015(16) 0.0835(14) Uani 1 1 d . . . . .
H35 H 0.356757 0.065894 0.495202 0.100 Uiso 1 1 calc R U . . .
C36 C 0.2809(4) 0.1883(3) 0.47113(18) 0.0915(15) Uani 1 1 d . . . . .
H36 H 0.207857 0.174904 0.480183 0.110 Uiso 1 1 calc R U . . .
C37 C 0.3027(5) 0.2730(3) 0.4484(2) 0.1023(18) Uani 1 1 d . . . . .
H37 H 0.243646 0.316908 0.441329 0.123 Uiso 1 1 calc R U . . .
C38 C 0.4122(4) 0.2930(3) 0.43593(19) 0.0917(16) Uani 1 1 d . . . . .
H38 H 0.424568 0.351296 0.420969 0.110 Uiso 1 1 calc R U . . .
C39 C 0.6351(5) 0.2131(3) 0.37465(16) 0.0826(13) Uani 1 1 d . . . . .
C40 C 0.5428(5) 0.2201(3) 0.34447(18) 0.0952(15) Uani 1 1 d . . . . .
H40 H 0.473737 0.243672 0.353951 0.114 Uiso 1 1 calc R U . . .
C41 C 0.5492(7) 0.1930(4) 0.2996(2) 0.118(2) Uani 1 1 d . . . . .
H41 H 0.485658 0.200654 0.280053 0.142 Uiso 1 1 calc R U . . .
C42 C 0.6471(8) 0.1559(5) 0.2853(3) 0.149(3) Uani 1 1 d . . . . .
H42 H 0.651433 0.137564 0.255826 0.179 Uiso 1 1 calc R U . . .
C43 C 0.7394(8) 0.1457(5) 0.3142(2) 0.164(3) Uani 1 1 d . . . . .
H43 H 0.806552 0.119138 0.304296 0.197 Uiso 1 1 calc R U . . .
C44 C 0.7357(6) 0.1738(5) 0.3578(2) 0.134(2) Uani 1 1 d . . . . .
H44 H 0.800845 0.166759 0.376550 0.161 Uiso 1 1 calc R U . . .
B1 B 0.6318(5) 0.2542(3) 0.42644(18) 0.0684(10) Uani 1 1 d . . . . .
O3 O 0.6876(12) 0.805(2) 0.3652(9) 0.109(2) Uani 0.620(15) 1 d D . P A 1
C45 C 0.7364(10) 0.7750(15) 0.3253(6) 0.112(2) Uani 0.620(15) 1 d D . P A 1
H45A H 0.729732 0.826988 0.303390 0.135 Uiso 0.620(15) 1 calc R U P A 1
H45B H 0.697929 0.717023 0.313252 0.135 Uiso 0.620(15) 1 calc R U P A 1
C46 C 0.8601(9) 0.7532(12) 0.3374(5) 0.127(3) Uani 0.620(15) 1 d D . P A 1
H46A H 0.870675 0.685046 0.345980 0.153 Uiso 0.620(15) 1 calc R U P A 1
H46B H 0.907784 0.767618 0.313057 0.153 Uiso 0.620(15) 1 calc R U P A 1
C47 C 0.8856(9) 0.8170(12) 0.3738(4) 0.127(3) Uani 0.620(15) 1 d D . P A 1
H47A H 0.926094 0.874411 0.363925 0.153 Uiso 0.620(15) 1 calc R U P A 1
H47B H 0.934304 0.783641 0.396004 0.153 Uiso 0.620(15) 1 calc R U P A 1
C48 C 0.7812(10) 0.8462(10) 0.3923(4) 0.112(2) Uani 0.620(15) 1 d D . P A 1
H48A H 0.775436 0.917237 0.392679 0.135 Uiso 0.620(15) 1 calc R U P A 1
H48B H 0.779145 0.822457 0.422441 0.135 Uiso 0.620(15) 1 calc R U P A 1
O3A O 0.674(2) 0.806(4) 0.3613(15) 0.109(2) Uani 0.380(15) 1 d D . P A 2
C45A C 0.7296(16) 0.756(2) 0.3269(11) 0.112(2) Uani 0.380(15) 1 d D . P A 2
H45C H 0.697293 0.774205 0.297916 0.135 Uiso 0.380(15) 1 calc R U P A 2
H45D H 0.724774 0.685099 0.330298 0.135 Uiso 0.380(15) 1 calc R U P A 2
C46A C 0.8518(15) 0.7917(17) 0.3343(9) 0.127(3) Uani 0.380(15) 1 d D . P A 2
H46C H 0.899236 0.739876 0.347518 0.153 Uiso 0.380(15) 1 calc R U P A 2
H46D H 0.882046 0.809158 0.306178 0.153 Uiso 0.380(15) 1 calc R U P A 2
C47A C 0.8545(15) 0.8737(17) 0.3623(7) 0.127(3) Uani 0.380(15) 1 d D . P A 2
H47C H 0.869227 0.932808 0.345669 0.153 Uiso 0.380(15) 1 calc R U P A 2
H47D H 0.914474 0.866408 0.385507 0.153 Uiso 0.380(15) 1 calc R U P A 2
C48A C 0.7451(16) 0.8793(14) 0.3808(6) 0.112(2) Uani 0.380(15) 1 d D . P A 2
H48C H 0.753206 0.869657 0.412530 0.135 Uiso 0.380(15) 1 calc R U P A 2
H48D H 0.711396 0.943416 0.375047 0.135 Uiso 0.380(15) 1 calc R U P A 2
O1 O 0.1247(3) 0.7596(3) 0.29921(11) 0.1358(13) Uani 0.966(6) 1 d D . P B 3
O2 O 0.2613(3) 0.7234(2) 0.26024(12) 0.1358(13) Uani 0.966(6) 1 d D . P B 3
N1 N 0.2253(3) 0.74911(13) 0.29477(10) 0.0856(12) Uani 0.966(6) 1 d D . P B 3
O1A O 0.2119(11) 0.7541(2) 0.3008(3) 0.1358(13) Uani 0.034(6) 1 d D . P B 4
O2A O 0.3210(17) 0.7130(4) 0.2513(5) 0.1358(13) Uani 0.034(6) 1 d D . P B 4
N1A N 0.2145(14) 0.7266(3) 0.2598(3) 0.0856(12) Uani 0.034(6) 1 d D . P B 4
 
loop_
 _atom_site_aniso_label
 _atom_site_aniso_U_11
 _atom_site_aniso_U_22
 _atom_site_aniso_U_33
 _atom_site_aniso_U_23
 _atom_site_aniso_U_13
 _atom_site_aniso_U_12
Pd1 0.0594(3) 0.0656(3) 0.0571(3) 0.00096(17) -0.00116(18) -0.00218(17)
N2 0.075(2) 0.075(2) 0.064(2) 0.0039(16) -0.0002(16) -0.0001(16)
N3 0.057(2) 0.0687(16) 0.0524(19) -0.0026(13) -0.0025(16) -0.0076(15)
N4 0.0602(19) 0.0658(18) 0.069(2) -0.0068(15) -0.0005(15) -0.0041(16)
C1 0.092(3) 0.069(2) 0.075(3) 0.002(2) -0.009(2) -0.011(2)
C2 0.086(3) 0.0672(19) 0.072(3) -0.0027(18) -0.007(2) -0.005(2)
C3 0.074(3) 0.075(2) 0.051(2) 0.0038(15) -0.002(2) -0.003(2)
C4 0.064(3) 0.073(2) 0.069(3) 0.0017(19) -0.003(2) -0.002(2)
C5 0.088(3) 0.077(2) 0.085(3) -0.005(2) 0.002(3) 0.011(2)
C6 0.128(4) 0.081(2) 0.132(5) -0.008(3) -0.011(4) 0.026(3)
C7 0.127(5) 0.113(3) 0.192(7) -0.042(4) -0.017(4) 0.044(3)
C8 0.179(8) 0.113(4) 0.373(14) -0.065(6) -0.049(9) 0.057(4)
C9 0.084(3) 0.078(3) 0.070(2) 0.016(2) -0.003(2) -0.007(2)
C10 0.085(3) 0.106(3) 0.078(3) 0.010(3) 0.003(2) -0.007(3)
C11 0.118(5) 0.151(5) 0.081(3) 0.012(3) 0.018(3) -0.008(4)
C12 0.135(6) 0.236(8) 0.121(6) -0.013(5) 0.046(4) -0.006(5)
C13 0.058(2) 0.079(2) 0.079(3) 0.004(2) -0.001(2) -0.007(2)
C14 0.076(3) 0.090(3) 0.106(4) 0.019(3) 0.008(3) -0.006(2)
C15 0.076(3) 0.109(3) 0.122(5) 0.008(3) 0.018(3) -0.015(3)
C16 0.099(4) 0.111(3) 0.141(5) 0.013(3) 0.028(4) -0.016(3)
C17 0.083(3) 0.065(2) 0.076(3) -0.0094(19) -0.004(2) -0.002(2)
C18 0.091(3) 0.108(3) 0.082(4) -0.014(2) 0.009(3) 0.010(3)
C19 0.152(6) 0.143(5) 0.140(6) -0.050(4) 0.053(4) 0.005(4)
C20 0.185(7) 0.186(7) 0.177(8) -0.027(5) 0.089(6) 0.024(5)
C21 0.058(3) 0.0652(18) 0.068(3) 0.0074(16) -0.006(2) 0.0008(18)
C22 0.075(3) 0.080(2) 0.089(3) 0.017(2) 0.009(2) -0.005(2)
C23 0.082(4) 0.078(2) 0.144(5) 0.024(3) 0.019(3) -0.009(3)
C24 0.077(4) 0.061(3) 0.150(4) 0.015(2) -0.010(3) 0.000(2)
C25 0.090(4) 0.067(2) 0.105(4) -0.005(2) -0.018(3) 0.006(2)
C26 0.083(3) 0.066(2) 0.071(3) 0.0048(19) -0.004(2) 0.006(2)
C27 0.066(3) 0.0650(19) 0.075(3) -0.0001(19) 0.0069(19) 0.0047(18)
C28 0.078(3) 0.076(3) 0.086(3) -0.005(2) -0.006(2) 0.009(2)
C29 0.100(4) 0.101(3) 0.105(4) -0.007(3) -0.023(3) 0.022(3)
C30 0.085(4) 0.099(3) 0.138(5) 0.014(3) -0.007(3) 0.023(3)
C31 0.084(4) 0.081(3) 0.170(5) 0.013(3) -0.007(3) 0.015(3)
C32 0.076(3) 0.068(2) 0.151(5) -0.003(3) -0.006(3) 0.008(2)
C33 0.068(2) 0.059(2) 0.060(3) -0.0003(18) -0.004(2) -0.0003(16)
C34 0.072(2) 0.062(2) 0.066(3) 0.0055(19) 0.001(2) 0.002(2)
C35 0.075(3) 0.081(3) 0.094(4) 0.015(3) 0.006(3) -0.006(2)
C36 0.071(3) 0.084(3) 0.119(4) -0.005(3) 0.003(3) -0.002(2)
C37 0.071(3) 0.080(3) 0.155(5) 0.008(3) -0.001(3) 0.007(3)
C38 0.075(2) 0.068(3) 0.131(5) 0.016(3) -0.001(3) 0.008(2)
C39 0.106(3) 0.075(3) 0.067(2) 0.000(2) 0.007(2) -0.009(3)
C40 0.124(4) 0.084(3) 0.075(3) 0.009(3) -0.010(3) -0.021(3)
C41 0.189(6) 0.090(4) 0.074(3) 0.008(3) -0.007(4) -0.043(4)
C42 0.226(7) 0.138(5) 0.083(5) -0.017(4) 0.019(4) -0.024(5)
C43 0.211(7) 0.190(7) 0.092(4) -0.037(5) 0.031(4) 0.029(6)
C44 0.136(4) 0.184(6) 0.084(4) -0.024(4) 0.020(3) 0.028(4)
B1 0.072(2) 0.0662(19) 0.067(3) 0.002(2) 0.002(2) -0.001(2)
O3 0.084(3) 0.121(3) 0.122(5) -0.013(3) 0.014(3) -0.007(3)
C45 0.095(3) 0.122(5) 0.121(4) -0.016(4) 0.010(3) -0.004(2)
C46 0.091(3) 0.133(8) 0.159(5) -0.010(5) 0.017(3) -0.002(3)
C47 0.091(3) 0.133(8) 0.159(5) -0.010(5) 0.017(3) -0.002(3)
C48 0.095(3) 0.122(5) 0.121(4) -0.016(4) 0.010(3) -0.004(2)
O3A 0.084(3) 0.121(3) 0.122(5) -0.013(3) 0.014(3) -0.007(3)
C45A 0.095(3) 0.122(5) 0.121(4) -0.016(4) 0.010(3) -0.004(2)
C46A 0.091(3) 0.133(8) 0.159(5) -0.010(5) 0.017(3) -0.002(3)
C47A 0.091(3) 0.133(8) 0.159(5) -0.010(5) 0.017(3) -0.002(3)
C48A 0.095(3) 0.122(5) 0.121(4) -0.016(4) 0.010(3) -0.004(2)
O1 0.087(2) 0.229(3) 0.0892(19) -0.0298(18) -0.0156(17) 0.0036(19)
O2 0.087(2) 0.229(3) 0.0892(19) -0.0298(18) -0.0156(17) 0.0036(19)
N1 0.086(2) 0.093(2) 0.076(2) 0.0076(19) -0.011(2) -0.004(2)
O1A 0.087(2) 0.229(3) 0.0892(19) -0.0298(18) -0.0156(17) 0.0036(19)
O2A 0.087(2) 0.229(3) 0.0892(19) -0.0298(18) -0.0156(17) 0.0036(19)
N1A 0.086(2) 0.093(2) 0.076(2) 0.0076(19) -0.011(2) -0.004(2)
 
_geom_special_details
;
 All esds (except the esd in the dihedral angle between two l.s. planes)
 are estimated using the full covariance matrix.  The cell esds are taken
 into account individually in the estimation of esds in distances, angles
 and torsion angles; correlations between esds in cell parameters are only
 used when they are defined by crystal symmetry.  An approximate (isotropic)
 treatment of cell esds is used for estimating esds involving l.s. planes.
;
 
loop_
 _geom_bond_atom_site_label_1
 _geom_bond_atom_site_label_2
 _geom_bond_distance
 _geom_bond_site_symmetry_2
 _geom_bond_publ_flag
Pd1 O1A 1.998(9) . ?
Pd1 N3 2.018(3) . ?
Pd1 N1 2.033(3) . ?
Pd1 N2 2.091(3) . ?
Pd1 N4 2.096(3) . ?
N2 C9 1.507(5) . ?
N2 C1 1.516(5) . ?
N2 C5 1.525(5) . ?
N3 C2 1.490(5) . ?
N3 C3 1.490(5) . ?
N3 H3 0.9800 . ?
N4 C4 1.498(5) . ?
N4 C17 1.500(5) . ?
N4 C13 1.521(5) . ?
C1 C2 1.506(6) . ?
C1 H1A 0.9700 . ?
C1 H1B 0.9700 . ?
C2 H2A 0.9700 . ?
C2 H2B 0.9700 . ?
C3 C4 1.501(5) . ?
C3 H3A 0.9700 . ?
C3 H3B 0.9700 . ?
C4 H4A 0.9700 . ?
C4 H4B 0.9700 . ?
C5 C6 1.523(6) . ?
C5 H5A 0.9700 . ?
C5 H5B 0.9700 . ?
C6 C7 1.520(7) . ?
C6 H6A 0.9700 . ?
C6 H6B 0.9700 . ?
C7 C8 1.487(8) . ?
C7 H7A 0.9700 . ?
C7 H7B 0.9700 . ?
C8 H8A 0.9600 . ?
C8 H8B 0.9600 . ?
C8 H8C 0.9600 . ?
C9 C10 1.485(6) . ?
C9 H9A 0.9700 . ?
C9 H9B 0.9700 . ?
C10 C11 1.524(6) . ?
C10 H10A 0.9700 . ?
C10 H10B 0.9700 . ?
C11 C12 1.482(7) . ?
C11 H11A 0.9700 . ?
C11 H11B 0.9700 . ?
C12 H12A 0.9600 . ?
C12 H12B 0.9600 . ?
C12 H12C 0.9600 . ?
C13 C14 1.504(5) . ?
C13 H13A 0.9700 . ?
C13 H13B 0.9700 . ?
C14 C15 1.519(6) . ?
C14 H14A 0.9700 . ?
C14 H14B 0.9700 . ?
C15 C16 1.506(6) . ?
C15 H15A 0.9700 . ?
C15 H15B 0.9700 . ?
C16 H16A 0.9600 . ?
C16 H16B 0.9600 . ?
C16 H16C 0.9600 . ?
C17 C18 1.494(6) . ?
C17 H17A 0.9700 . ?
C17 H17B 0.9700 . ?
C18 C19 1.542(7) . ?
C18 H18A 0.9700 . ?
C18 H18B 0.9700 . ?
C19 C20 1.404(7) . ?
C19 H19A 0.9700 . ?
C19 H19B 0.9700 . ?
C20 H20A 0.9600 . ?
C20 H20B 0.9600 . ?
C20 H20C 0.9600 . ?
C21 C26 1.382(6) . ?
C21 C22 1.390(6) . ?
C21 B1 1.655(6) . ?
C22 C23 1.379(6) . ?
C22 H22 0.9300 . ?
C23 C24 1.362(7) . ?
C23 H23 0.9300 . ?
C24 C25 1.379(7) . ?
C24 H24 0.9300 . ?
C25 C26 1.384(6) . ?
C25 H25 0.9300 . ?
C26 H26 0.9300 . ?
C27 C28 1.366(6) . ?
C27 C32 1.406(6) . ?
C27 B1 1.670(7) . ?
C28 C29 1.387(6) . ?
C28 H28 0.9300 . ?
C29 C30 1.342(7) . ?
C29 H29 0.9300 . ?
C30 C31 1.362(7) . ?
C30 H30 0.9300 . ?
C31 C32 1.380(7) . ?
C31 H31 0.9300 . ?
C32 H32 0.9300 . ?
C33 C34 1.386(5) . ?
C33 C38 1.390(6) . ?
C33 B1 1.646(7) . ?
C34 C35 1.384(5) . ?
C34 H34 0.9300 . ?
C35 C36 1.374(6) . ?
C35 H35 0.9300 . ?
C36 C37 1.375(6) . ?
C36 H36 0.9300 . ?
C37 C38 1.382(6) . ?
C37 H37 0.9300 . ?
C38 H38 0.9300 . ?
C39 C40 1.378(7) . ?
C39 C44 1.414(7) . ?
C39 B1 1.668(7) . ?
C40 C41 1.413(7) . ?
C40 H40 0.9300 . ?
C41 C42 1.346(9) . ?
C41 H41 0.9300 . ?
C42 C43 1.358(9) . ?
C42 H42 0.9300 . ?
C43 C44 1.378(8) . ?
C43 H43 0.9300 . ?
C44 H44 0.9300 . ?
O3 C45 1.427(12) . ?
O3 C48 1.445(12) . ?
C45 C46 1.503(14) . ?
C45 H45A 0.9700 . ?
C45 H45B 0.9700 . ?
C46 C47 1.421(11) . ?
C46 H46A 0.9700 . ?
C46 H46B 0.9700 . ?
C47 C48 1.429(10) . ?
C47 H47A 0.9700 . ?
C47 H47B 0.9700 . ?
C48 H48A 0.9700 . ?
C48 H48B 0.9700 . ?
O3A C48A 1.408(18) . ?
O3A C45A 1.430(14) . ?
C45A C46A 1.516(16) . ?
C45A H45C 0.9700 . ?
C45A H45D 0.9700 . ?
C46A C47A 1.401(14) . ?
C46A H46C 0.9700 . ?
C46A H46D 0.9700 . ?
C47A C48A 1.429(14) . ?
C47A H47C 0.9700 . ?
C47A H47D 0.9700 . ?
C48A H48C 0.9700 . ?
C48A H48D 0.9700 . ?
O1 N1 1.2011(10) . ?
O2 N1 1.2014(10) . ?
O1A N1A 1.3000(10) . ?
O2A N1A 1.3001(10) . ?
 
loop_
 _geom_angle_atom_site_label_1
 _geom_angle_atom_site_label_2
 _geom_angle_atom_site_label_3
 _geom_angle
 _geom_angle_site_symmetry_1
 _geom_angle_site_symmetry_3
 _geom_angle_publ_flag
O1A Pd1 N3 173.3(4) . . ?
N3 Pd1 N1 179.03(11) . . ?
O1A Pd1 N2 94.74(12) . . ?
N3 Pd1 N2 85.13(13) . . ?
N1 Pd1 N2 95.73(11) . . ?
O1A Pd1 N4 94.07(11) . . ?
N3 Pd1 N4 84.86(12) . . ?
N1 Pd1 N4 94.36(11) . . ?
N2 Pd1 N4 166.15(13) . . ?
C9 N2 C1 110.1(3) . . ?
C9 N2 C5 110.0(3) . . ?
C1 N2 C5 110.9(3) . . ?
C9 N2 Pd1 114.7(3) . . ?
C1 N2 Pd1 105.8(2) . . ?
C5 N2 Pd1 105.2(2) . . ?
C2 N3 C3 116.7(3) . . ?
C2 N3 Pd1 107.5(2) . . ?
C3 N3 Pd1 107.9(2) . . ?
C2 N3 H3 108.2 . . ?
C3 N3 H3 108.2 . . ?
Pd1 N3 H3 108.2 . . ?
C4 N4 C17 110.2(3) . . ?
C4 N4 C13 110.3(3) . . ?
C17 N4 C13 110.4(3) . . ?
C4 N4 Pd1 105.8(2) . . ?
C17 N4 Pd1 115.3(3) . . ?
C13 N4 Pd1 104.6(2) . . ?
C2 C1 N2 109.3(3) . . ?
C2 C1 H1A 109.8 . . ?
N2 C1 H1A 109.8 . . ?
C2 C1 H1B 109.8 . . ?
N2 C1 H1B 109.8 . . ?
H1A C1 H1B 108.3 . . ?
N3 C2 C1 107.0(3) . . ?
N3 C2 H2A 110.3 . . ?
C1 C2 H2A 110.3 . . ?
N3 C2 H2B 110.3 . . ?
C1 C2 H2B 110.3 . . ?
H2A C2 H2B 108.6 . . ?
N3 C3 C4 106.4(3) . . ?
N3 C3 H3A 110.4 . . ?
C4 C3 H3A 110.4 . . ?
N3 C3 H3B 110.4 . . ?
C4 C3 H3B 110.4 . . ?
H3A C3 H3B 108.6 . . ?
N4 C4 C3 111.5(3) . . ?
N4 C4 H4A 109.3 . . ?
C3 C4 H4A 109.3 . . ?
N4 C4 H4B 109.3 . . ?
C3 C4 H4B 109.3 . . ?
H4A C4 H4B 108.0 . . ?
C6 C5 N2 117.2(4) . . ?
C6 C5 H5A 108.0 . . ?
N2 C5 H5A 108.0 . . ?
C6 C5 H5B 108.0 . . ?
N2 C5 H5B 108.0 . . ?
H5A C5 H5B 107.3 . . ?
C7 C6 C5 111.9(5) . . ?
C7 C6 H6A 109.2 . . ?
C5 C6 H6A 109.2 . . ?
C7 C6 H6B 109.2 . . ?
C5 C6 H6B 109.2 . . ?
H6A C6 H6B 107.9 . . ?
C8 C7 C6 111.8(6) . . ?
C8 C7 H7A 109.3 . . ?
C6 C7 H7A 109.3 . . ?
C8 C7 H7B 109.3 . . ?
C6 C7 H7B 109.3 . . ?
H7A C7 H7B 107.9 . . ?
C7 C8 H8A 109.5 . . ?
C7 C8 H8B 109.5 . . ?
H8A C8 H8B 109.5 . . ?
C7 C8 H8C 109.5 . . ?
H8A C8 H8C 109.5 . . ?
H8B C8 H8C 109.5 . . ?
C10 C9 N2 115.4(4) . . ?
C10 C9 H9A 108.4 . . ?
N2 C9 H9A 108.4 . . ?
C10 C9 H9B 108.4 . . ?
N2 C9 H9B 108.4 . . ?
H9A C9 H9B 107.5 . . ?
C9 C10 C11 111.4(4) . . ?
C9 C10 H10A 109.4 . . ?
C11 C10 H10A 109.4 . . ?
C9 C10 H10B 109.4 . . ?
C11 C10 H10B 109.4 . . ?
H10A C10 H10B 108.0 . . ?
C12 C11 C10 112.8(5) . . ?
C12 C11 H11A 109.0 . . ?
C10 C11 H11A 109.0 . . ?
C12 C11 H11B 109.0 . . ?
C10 C11 H11B 109.0 . . ?
H11A C11 H11B 107.8 . . ?
C11 C12 H12A 109.5 . . ?
C11 C12 H12B 109.5 . . ?
H12A C12 H12B 109.5 . . ?
C11 C12 H12C 109.5 . . ?
H12A C12 H12C 109.5 . . ?
H12B C12 H12C 109.5 . . ?
C14 C13 N4 117.7(3) . . ?
C14 C13 H13A 107.9 . . ?
N4 C13 H13A 107.9 . . ?
C14 C13 H13B 107.9 . . ?
N4 C13 H13B 107.9 . . ?
H13A C13 H13B 107.2 . . ?
C13 C14 C15 111.3(4) . . ?
C13 C14 H14A 109.4 . . ?
C15 C14 H14A 109.4 . . ?
C13 C14 H14B 109.4 . . ?
C15 C14 H14B 109.4 . . ?
H14A C14 H14B 108.0 . . ?
C16 C15 C14 113.8(4) . . ?
C16 C15 H15A 108.8 . . ?
C14 C15 H15A 108.8 . . ?
C16 C15 H15B 108.8 . . ?
C14 C15 H15B 108.8 . . ?
H15A C15 H15B 107.7 . . ?
C15 C16 H16A 109.5 . . ?
C15 C16 H16B 109.5 . . ?
H16A C16 H16B 109.5 . . ?
C15 C16 H16C 109.5 . . ?
H16A C16 H16C 109.5 . . ?
H16B C16 H16C 109.5 . . ?
C18 C17 N4 114.7(4) . . ?
C18 C17 H17A 108.6 . . ?
N4 C17 H17A 108.6 . . ?
C18 C17 H17B 108.6 . . ?
N4 C17 H17B 108.6 . . ?
H17A C17 H17B 107.6 . . ?
C17 C18 C19 110.7(4) . . ?
C17 C18 H18A 109.5 . . ?
C19 C18 H18A 109.5 . . ?
C17 C18 H18B 109.5 . . ?
C19 C18 H18B 109.5 . . ?
H18A C18 H18B 108.1 . . ?
C20 C19 C18 115.3(6) . . ?
C20 C19 H19A 108.5 . . ?
C18 C19 H19A 108.5 . . ?
C20 C19 H19B 108.5 . . ?
C18 C19 H19B 108.5 . . ?
H19A C19 H19B 107.5 . . ?
C19 C20 H20A 109.5 . . ?
C19 C20 H20B 109.5 . . ?
H20A C20 H20B 109.5 . . ?
C19 C20 H20C 109.5 . . ?
H20A C20 H20C 109.5 . . ?
H20B C20 H20C 109.5 . . ?
C26 C21 C22 114.9(4) . . ?
C26 C21 B1 121.5(4) . . ?
C22 C21 B1 123.4(4) . . ?
C23 C22 C21 122.5(5) . . ?
C23 C22 H22 118.7 . . ?
C21 C22 H22 118.7 . . ?
C24 C23 C22 120.7(5) . . ?
C24 C23 H23 119.6 . . ?
C22 C23 H23 119.6 . . ?
C23 C24 C25 119.0(5) . . ?
C23 C24 H24 120.5 . . ?
C25 C24 H24 120.5 . . ?
C24 C25 C26 119.2(5) . . ?
C24 C25 H25 120.4 . . ?
C26 C25 H25 120.4 . . ?
C21 C26 C25 123.6(5) . . ?
C21 C26 H26 118.2 . . ?
C25 C26 H26 118.2 . . ?
C28 C27 C32 114.3(4) . . ?
C28 C27 B1 125.4(4) . . ?
C32 C27 B1 120.2(4) . . ?
C27 C28 C29 123.5(5) . . ?
C27 C28 H28 118.2 . . ?
C29 C28 H28 118.2 . . ?
C30 C29 C28 120.7(6) . . ?
C30 C29 H29 119.7 . . ?
C28 C29 H29 119.7 . . ?
C29 C30 C31 118.4(6) . . ?
C29 C30 H30 120.8 . . ?
C31 C30 H30 120.8 . . ?
C30 C31 C32 121.1(5) . . ?
C30 C31 H31 119.5 . . ?
C32 C31 H31 119.5 . . ?
C31 C32 C27 121.9(5) . . ?
C31 C32 H32 119.1 . . ?
C27 C32 H32 119.1 . . ?
C34 C33 C38 114.3(4) . . ?
C34 C33 B1 123.9(4) . . ?
C38 C33 B1 121.7(4) . . ?
C35 C34 C33 123.5(4) . . ?
C35 C34 H34 118.2 . . ?
C33 C34 H34 118.2 . . ?
C36 C35 C34 120.2(4) . . ?
C36 C35 H35 119.9 . . ?
C34 C35 H35 119.9 . . ?
C35 C36 C37 118.3(5) . . ?
C35 C36 H36 120.8 . . ?
C37 C36 H36 120.8 . . ?
C36 C37 C38 120.2(5) . . ?
C36 C37 H37 119.9 . . ?
C38 C37 H37 119.9 . . ?
C37 C38 C33 123.4(5) . . ?
C37 C38 H38 118.3 . . ?
C33 C38 H38 118.3 . . ?
C40 C39 C44 115.0(5) . . ?
C40 C39 B1 122.7(5) . . ?
C44 C39 B1 122.1(5) . . ?
C39 C40 C41 122.5(6) . . ?
C39 C40 H40 118.8 . . ?
C41 C40 H40 118.8 . . ?
C42 C41 C40 120.1(7) . . ?
C42 C41 H41 120.0 . . ?
C40 C41 H41 120.0 . . ?
C41 C42 C43 119.3(8) . . ?
C41 C42 H42 120.3 . . ?
C43 C42 H42 120.3 . . ?
C42 C43 C44 121.5(8) . . ?
C42 C43 H43 119.3 . . ?
C44 C43 H43 119.3 . . ?
C43 C44 C39 121.6(7) . . ?
C43 C44 H44 119.2 . . ?
C39 C44 H44 119.2 . . ?
C33 B1 C21 110.1(4) . . ?
C33 B1 C39 108.6(4) . . ?
C21 B1 C39 109.2(4) . . ?
C33 B1 C27 110.8(4) . . ?
C21 B1 C27 107.4(4) . . ?
C39 B1 C27 110.7(4) . . ?
C45 O3 C48 105.4(8) . . ?
O3 C45 C46 106.0(13) . . ?
O3 C45 H45A 110.5 . . ?
C46 C45 H45A 110.5 . . ?
O3 C45 H45B 110.5 . . ?
C46 C45 H45B 110.5 . . ?
H45A C45 H45B 108.7 . . ?
C47 C46 C45 103.0(9) . . ?
C47 C46 H46A 111.2 . . ?
C45 C46 H46A 111.2 . . ?
C47 C46 H46B 111.2 . . ?
C45 C46 H46B 111.2 . . ?
H46A C46 H46B 109.1 . . ?
C46 C47 C48 109.2(8) . . ?
C46 C47 H47A 109.8 . . ?
C48 C47 H47A 109.8 . . ?
C46 C47 H47B 109.8 . . ?
C48 C47 H47B 109.8 . . ?
H47A C47 H47B 108.3 . . ?
C47 C48 O3 107.8(8) . . ?
C47 C48 H48A 110.1 . . ?
O3 C48 H48A 110.1 . . ?
C47 C48 H48B 110.1 . . ?
O3 C48 H48B 110.1 . . ?
H48A C48 H48B 108.5 . . ?
C48A O3A C45A 111.3(13) . . ?
O3A C45A C46A 101.7(12) . . ?
O3A C45A H45C 111.4 . . ?
C46A C45A H45C 111.4 . . ?
O3A C45A H45D 111.4 . . ?
C46A C45A H45D 111.4 . . ?
H45C C45A H45D 109.3 . . ?
C47A C46A C45A 109.6(13) . . ?
C47A C46A H46C 109.8 . . ?
C45A C46A H46C 109.8 . . ?
C47A C46A H46D 109.8 . . ?
C45A C46A H46D 109.8 . . ?
H46C C46A H46D 108.2 . . ?
C46A C47A C48A 106.8(13) . . ?
C46A C47A H47C 110.4 . . ?
C48A C47A H47C 110.4 . . ?
C46A C47A H47D 110.4 . . ?
C48A C47A H47D 110.4 . . ?
H47C C47A H47D 108.6 . . ?
O3A C48A C47A 108.5(12) . . ?
O3A C48A H48C 110.0 . . ?
C47A C48A H48C 110.0 . . ?
O3A C48A H48D 110.0 . . ?
C47A C48A H48D 110.0 . . ?
H48C C48A H48D 108.4 . . ?
O1 N1 O2 121.73(15) . . ?
O1 N1 Pd1 119.9(2) . . ?
O2 N1 Pd1 118.4(2) . . ?
N1A O1A Pd1 130.4(8) . . ?
O2A N1A O1A 107.73(12) . . ?
 
loop_
 _geom_torsion_atom_site_label_1
 _geom_torsion_atom_site_label_2
 _geom_torsion_atom_site_label_3
 _geom_torsion_atom_site_label_4
 _geom_torsion
 _geom_torsion_site_symmetry_1
 _geom_torsion_site_symmetry_2
 _geom_torsion_site_symmetry_3
 _geom_torsion_site_symmetry_4
 _geom_torsion_publ_flag
C9 N2 C1 C2 -160.3(3) . . . . ?
C5 N2 C1 C2 77.7(4) . . . . ?
Pd1 N2 C1 C2 -35.8(4) . . . . ?
C3 N3 C2 C1 -167.8(4) . . . . ?
Pd1 N3 C2 C1 -46.5(4) . . . . ?
N2 C1 C2 N3 55.4(5) . . . . ?
C2 N3 C3 C4 166.9(3) . . . . ?
Pd1 N3 C3 C4 45.8(4) . . . . ?
C17 N4 C4 C3 158.3(3) . . . . ?
C13 N4 C4 C3 -79.5(4) . . . . ?
Pd1 N4 C4 C3 33.1(4) . . . . ?
N3 C3 C4 N4 -53.2(5) . . . . ?
C9 N2 C5 C6 -57.6(5) . . . . ?
C1 N2 C5 C6 64.5(5) . . . . ?
Pd1 N2 C5 C6 178.4(4) . . . . ?
N2 C5 C6 C7 -178.3(5) . . . . ?
C5 C6 C7 C8 -174.4(6) . . . . ?
C1 N2 C9 C10 66.7(5) . . . . ?
C5 N2 C9 C10 -170.8(4) . . . . ?
Pd1 N2 C9 C10 -52.5(5) . . . . ?
N2 C9 C10 C11 172.2(4) . . . . ?
C9 C10 C11 C12 171.6(5) . . . . ?
C4 N4 C13 C14 -65.7(5) . . . . ?
C17 N4 C13 C14 56.3(5) . . . . ?
Pd1 N4 C13 C14 -179.0(3) . . . . ?
N4 C13 C14 C15 -179.0(4) . . . . ?
C13 C14 C15 C16 179.4(4) . . . . ?
C4 N4 C17 C18 -69.4(5) . . . . ?
C13 N4 C17 C18 168.5(4) . . . . ?
Pd1 N4 C17 C18 50.2(5) . . . . ?
N4 C17 C18 C19 179.9(4) . . . . ?
C17 C18 C19 C20 -173.7(6) . . . . ?
C26 C21 C22 C23 2.5(6) . . . . ?
B1 C21 C22 C23 -173.2(4) . . . . ?
C21 C22 C23 C24 -0.5(8) . . . . ?
C22 C23 C24 C25 -1.4(8) . . . . ?
C23 C24 C25 C26 1.1(8) . . . . ?
C22 C21 C26 C25 -2.9(6) . . . . ?
B1 C21 C26 C25 172.9(4) . . . . ?
C24 C25 C26 C21 1.2(7) . . . . ?
C32 C27 C28 C29 -2.3(8) . . . . ?
B1 C27 C28 C29 178.2(5) . . . . ?
C27 C28 C29 C30 -0.2(9) . . . . ?
C28 C29 C30 C31 2.2(9) . . . . ?
C29 C30 C31 C32 -1.5(10) . . . . ?
C30 C31 C32 C27 -1.2(9) . . . . ?
C28 C27 C32 C31 3.0(7) . . . . ?
B1 C27 C32 C31 -177.5(5) . . . . ?
C38 C33 C34 C35 -0.9(6) . . . . ?
B1 C33 C34 C35 -176.7(4) . . . . ?
C33 C34 C35 C36 0.5(7) . . . . ?
C34 C35 C36 C37 0.7(8) . . . . ?
C35 C36 C37 C38 -1.4(8) . . . . ?
C36 C37 C38 C33 1.0(9) . . . . ?
C34 C33 C38 C37 0.2(8) . . . . ?
B1 C33 C38 C37 176.1(5) . . . . ?
C44 C39 C40 C41 -1.9(7) . . . . ?
B1 C39 C40 C41 174.4(4) . . . . ?
C39 C40 C41 C42 2.0(9) . . . . ?
C40 C41 C42 C43 -0.4(11) . . . . ?
C41 C42 C43 C44 -1.0(13) . . . . ?
C42 C43 C44 C39 1.0(12) . . . . ?
C40 C39 C44 C43 0.4(9) . . . . ?
B1 C39 C44 C43 -175.9(6) . . . . ?
C34 C33 B1 C21 -149.2(4) . . . . ?
C38 C33 B1 C21 35.2(6) . . . . ?
C34 C33 B1 C39 91.2(5) . . . . ?
C38 C33 B1 C39 -84.3(5) . . . . ?
C34 C33 B1 C27 -30.5(6) . . . . ?
C38 C33 B1 C27 153.9(4) . . . . ?
C26 C21 B1 C33 44.8(6) . . . . ?
C22 C21 B1 C33 -139.7(4) . . . . ?
C26 C21 B1 C39 164.0(4) . . . . ?
C22 C21 B1 C39 -20.5(6) . . . . ?
C26 C21 B1 C27 -75.9(5) . . . . ?
C22 C21 B1 C27 99.5(5) . . . . ?
C40 C39 B1 C33 38.3(5) . . . . ?
C44 C39 B1 C33 -145.6(5) . . . . ?
C40 C39 B1 C21 -81.8(5) . . . . ?
C44 C39 B1 C21 94.2(5) . . . . ?
C40 C39 B1 C27 160.2(4) . . . . ?
C44 C39 B1 C27 -23.8(6) . . . . ?
C28 C27 B1 C33 -107.5(5) . . . . ?
C32 C27 B1 C33 73.0(5) . . . . ?
C28 C27 B1 C21 12.8(6) . . . . ?
C32 C27 B1 C21 -166.6(4) . . . . ?
C28 C27 B1 C39 132.0(5) . . . . ?
C32 C27 B1 C39 -47.5(6) . . . . ?
C48 O3 C45 C46 27(3) . . . . ?
O3 C45 C46 C47 -29(2) . . . . ?
C45 C46 C47 C48 19.9(18) . . . . ?
C46 C47 C48 O3 -4(2) . . . . ?
C45 O3 C48 C47 -15(3) . . . . ?
C48A O3A C45A C46A 12(5) . . . . ?
O3A C45A C46A C47A -15(4) . . . . ?
C45A C46A C47A C48A 12(3) . . . . ?
C45A O3A C48A C47A -5(5) . . . . ?
C46A C47A C48A O3A -5(4) . . . . ?
Pd1 O1A N1A O2A 0.00(3) . . . . ?
 
_refine_diff_density_max    0.518
_refine_diff_density_min   -0.485
_refine_diff_density_rms    0.061

_shelx_res_file
;
TITL shelxt in P 1 21/n 1
    09_decay.res
    created by SHELXL-2018/3 at 15:51:57 on 03-Apr-2020
CELL 0.534 11.6997 13.6253 30.2831 90 93.26 90
ZERR 4 0.000531 0.00055 0.00129 0 0.003885 0
LATT 1
SYMM 0.5-X,0.5+Y,0.5-Z
SFAC C H B N O Pd
DISP B 0 0 4.561
DISP C 0.001 0.001 6.94
DISP H -0 0 0.611
DISP N 0.003 0.002 10.693
DISP O 0.005 0.003 16.398
DISP Pd -2.504 0.615 1934.604
UNIT 192 292 4 16 12 4
DFIX 1.2 0.001 N1 O1 N1 O2
DFIX 1.3 0.001 O1A N1A N1A O2A
DFIX 2 0.01 Pd1 O1A
DANG 2.1 0.001 O1 O2 O1A O2A
FLAT 0.001 Pd1 O1 O2 N1 O1A O2A N1A
RIGU 0.001 0.002
EADP O3 O3A
EADP C45 C45A C48 C48A
EADP C46 C46A C47 C47A
EADP O1 O1A O2 O2A
EADP N1 N1A

L.S. 20
PLAN  5
SIZE 0.1 0.1 0.05
TEMP 10
BOND $H
list 4
CONF
fmap 2
acta
SHEL 999 0.8
OMIT -1 2 3
OMIT -2 2 1
OMIT -2 1 2
REM <olex2.extras>
REM <HklSrc "%.\\09_decay.hkl">
REM </olex2.extras>

WGHT    0.062800
FVAR       0.24085   0.61962   0.96558
PD1   6    0.339423    0.775156    0.346598    11.00000    0.05938    0.06561 =
         0.05713    0.00096   -0.00116   -0.00218
N2    4    0.345342    0.927225    0.337819    11.00000    0.07483    0.07458 =
         0.06407    0.00387   -0.00018   -0.00008
N3    4    0.453783    0.798695    0.397938    11.00000    0.05702    0.06865 =
         0.05244   -0.00264   -0.00250   -0.00760
AFIX  13
H3    2    0.530735    0.788490    0.387581    11.00000   -1.20000
AFIX   0
N4    4    0.331819    0.631942    0.371518    11.00000    0.06018    0.06583 =
         0.06901   -0.00679   -0.00047   -0.00410
C1    1    0.441226    0.963535    0.369448    11.00000    0.09249    0.06896 =
         0.07510    0.00165   -0.00872   -0.01125
AFIX  23
H1A   2    0.513923    0.957650    0.355791    11.00000   -1.20000
H1B   2    0.429160    1.032152    0.376338    11.00000   -1.20000
AFIX   0
C2    1    0.443559    0.903480    0.411231    11.00000    0.08569    0.06724 =
         0.07155   -0.00270   -0.00740   -0.00452
AFIX  23
H2A   2    0.508238    0.922327    0.430864    11.00000   -1.20000
H2B   2    0.373825    0.913596    0.426486    11.00000   -1.20000
AFIX   0
C3    1    0.433729    0.723762    0.432492    11.00000    0.07368    0.07461 =
         0.05089    0.00381   -0.00239   -0.00344
AFIX  23
H3A   2    0.364856    0.739105    0.447489    11.00000   -1.20000
H3B   2    0.497869    0.721743    0.454226    11.00000   -1.20000
AFIX   0
C4    1    0.421045    0.627079    0.408930    11.00000    0.06442    0.07304 =
         0.06861    0.00171   -0.00346   -0.00164
AFIX  23
H4A   2    0.493851    0.608653    0.397545    11.00000   -1.20000
H4B   2    0.400048    0.576962    0.429728    11.00000   -1.20000
AFIX   0
C5    1    0.229654    0.964760    0.351389    11.00000    0.08787    0.07747 =
         0.08476   -0.00479    0.00249    0.01099
AFIX  23
H5A   2    0.170487    0.933657    0.332502    11.00000   -1.20000
H5B   2    0.219376    0.942991    0.381401    11.00000   -1.20000
AFIX   0
C6    1    0.209960    1.075204    0.349588    11.00000    0.12776    0.08105 =
         0.13167   -0.00761   -0.01080    0.02572
AFIX  23
H6A   2    0.268963    1.107709    0.368035    11.00000   -1.20000
H6B   2    0.216148    1.097885    0.319456    11.00000   -1.20000
AFIX   0
C7    1    0.093116    1.103203    0.365209    11.00000    0.12667    0.11277 =
         0.19166   -0.04171   -0.01718    0.04411
AFIX  23
H7A   2    0.034500    1.065763    0.348721    11.00000   -1.20000
H7B   2    0.089688    1.086444    0.396237    11.00000   -1.20000
AFIX   0
C8    1    0.069464    1.209775    0.359248    11.00000    0.17861    0.11254 =
         0.37336   -0.06479   -0.04861    0.05698
AFIX 137
H8A   2    0.020635    1.231792    0.381671    11.00000   -1.50000
H8B   2    0.032275    1.220743    0.330595    11.00000   -1.50000
H8C   2    0.140215    1.245579    0.361629    11.00000   -1.50000
AFIX   0
C9    1    0.365597    0.959705    0.291345    11.00000    0.08449    0.07788 =
         0.07026    0.01568   -0.00303   -0.00748
AFIX  23
H9A   2    0.297984    0.944246    0.272613    11.00000   -1.20000
H9B   2    0.374616    1.030473    0.291302    11.00000   -1.20000
AFIX   0
C10   1    0.466588    0.915220    0.271518    11.00000    0.08460    0.10606 =
         0.07795    0.00979    0.00317   -0.00728
AFIX  23
H10A  2    0.463484    0.844434    0.274644    11.00000   -1.20000
H10B  2    0.535938    0.938268    0.287287    11.00000   -1.20000
AFIX   0
C11   1    0.470455    0.941464    0.222719    11.00000    0.11806    0.15130 =
         0.08078    0.01243    0.01790   -0.00813
AFIX  23
H11A  2    0.406604    0.910236    0.206417    11.00000   -1.20000
H11B  2    0.461642    1.011894    0.219322    11.00000   -1.20000
AFIX   0
C12   1    0.578574    0.910695    0.203541    11.00000    0.13519    0.23608 =
         0.12117   -0.01251    0.04584   -0.00602
AFIX 137
H12A  2    0.578085    0.931301    0.173216    11.00000   -1.50000
H12B  2    0.585413    0.840549    0.205072    11.00000   -1.50000
H12C  2    0.642252    0.940304    0.219912    11.00000   -1.50000
AFIX   0
C13   1    0.212752    0.623602    0.388920    11.00000    0.05846    0.07866 =
         0.07857    0.00417   -0.00140   -0.00684
AFIX  23
H13A  2    0.204504    0.675372    0.410495    11.00000   -1.20000
H13B  2    0.157432    0.636341    0.364513    11.00000   -1.20000
AFIX   0
C14   1    0.180980    0.528163    0.409950    11.00000    0.07632    0.09020 =
         0.10558    0.01927    0.00828   -0.00605
AFIX  23
H14A  2    0.233403    0.515196    0.435249    11.00000   -1.20000
H14B  2    0.188247    0.475215    0.388882    11.00000   -1.20000
AFIX   0
C15   1    0.059204    0.530801    0.424835    11.00000    0.07586    0.10950 =
         0.12152    0.00835    0.01836   -0.01521
AFIX  23
H15A  2    0.052746    0.583884    0.445891    11.00000   -1.20000
H15B  2    0.007553    0.545037    0.399450    11.00000   -1.20000
AFIX   0
C16   1    0.021941    0.436740    0.445805    11.00000    0.09856    0.11065 =
         0.14093    0.01287    0.02771   -0.01649
AFIX 137
H16A  2    0.027161    0.383800    0.425098    11.00000   -1.50000
H16B  2   -0.055772    0.443112    0.454007    11.00000   -1.50000
H16C  2    0.070677    0.423338    0.471679    11.00000   -1.50000
AFIX   0
C17   1    0.350913    0.551927    0.338737    11.00000    0.08309    0.06490 =
         0.07633   -0.00941   -0.00350   -0.00155
AFIX  23
H17A  2    0.356663    0.489873    0.354406    11.00000   -1.20000
H17B  2    0.284492    0.548337    0.318121    11.00000   -1.20000
AFIX   0
C18   1    0.455202    0.564482    0.313039    11.00000    0.09123    0.10828 =
         0.08224   -0.01383    0.00881    0.01029
AFIX  23
H18A  2    0.522496    0.567376    0.333241    11.00000   -1.20000
H18B  2    0.450022    0.625804    0.296777    11.00000   -1.20000
AFIX   0
C19   1    0.467281    0.478638    0.280452    11.00000    0.15234    0.14278 =
         0.14011   -0.05044    0.05261    0.00526
AFIX  23
H19A  2    0.462428    0.417543    0.296681    11.00000   -1.20000
H19B  2    0.402985    0.480567    0.258786    11.00000   -1.20000
AFIX   0
C20   1    0.568891    0.477984    0.257896    11.00000    0.18507    0.18649 =
         0.17724   -0.02680    0.08878    0.02374
AFIX 137
H20A  2    0.569989    0.421257    0.239123    11.00000   -1.50000
H20B  2    0.633435    0.475983    0.278919    11.00000   -1.50000
H20C  2    0.572709    0.536266    0.240228    11.00000   -1.50000
AFIX   0

C21   1    0.655686    0.373925    0.427104    11.00000    0.05808    0.06517 =
         0.06810    0.00738   -0.00618    0.00083
C22   1    0.708752    0.423362    0.393721    11.00000    0.07458    0.07984 =
         0.08937    0.01655    0.00865   -0.00517
AFIX  43
H22   2    0.724866    0.389176    0.368231    11.00000   -1.20000
AFIX   0
C23   1    0.738415    0.521168    0.396958    11.00000    0.08237    0.07845 =
         0.14393    0.02416    0.01897   -0.00862
AFIX  43
H23   2    0.774310    0.551213    0.373900    11.00000   -1.20000
AFIX   0
C24   1    0.715715    0.574237    0.433556    11.00000    0.07664    0.06076 =
         0.15025    0.01506   -0.01018   -0.00001
AFIX  43
H24   2    0.737337    0.639793    0.435920    11.00000   -1.20000
AFIX   0
C25   1    0.660158    0.529241    0.467058    11.00000    0.08976    0.06693 =
         0.10459   -0.00525   -0.01774    0.00642
AFIX  43
H25   2    0.642681    0.564418    0.492113    11.00000   -1.20000
AFIX   0
C26   1    0.630726    0.431165    0.462962    11.00000    0.08320    0.06571 =
         0.07120    0.00476   -0.00427    0.00569
AFIX  43
H26   2    0.592037    0.402206    0.485577    11.00000   -1.20000
AFIX   0
C27   1    0.734811    0.201776    0.458792    11.00000    0.06554    0.06500 =
         0.07490   -0.00007    0.00692    0.00470
C28   1    0.809098    0.250221    0.487594    11.00000    0.07832    0.07620 =
         0.08584   -0.00522   -0.00598    0.00869
AFIX  43
H28   2    0.804099    0.318249    0.489081    11.00000   -1.20000
AFIX   0
C29   1    0.891601    0.203414    0.514749    11.00000    0.09960    0.10088 =
         0.10482   -0.00731   -0.02266    0.02157
AFIX  43
H29   2    0.940048    0.240354    0.533637    11.00000   -1.20000
AFIX   0
C30   1    0.902207    0.105367    0.514037    11.00000    0.08464    0.09950 =
         0.13815    0.01442   -0.00719    0.02279
AFIX  43
H30   2    0.955696    0.073689    0.532941    11.00000   -1.20000
AFIX   0
C31   1    0.832776    0.053321    0.484971    11.00000    0.08433    0.08106 =
         0.17015    0.01293   -0.00718    0.01522
AFIX  43
H31   2    0.840351   -0.014537    0.483584    11.00000   -1.20000
AFIX   0
C32   1    0.751367    0.099662    0.457546    11.00000    0.07563    0.06759 =
         0.15091   -0.00331   -0.00645    0.00769
AFIX  43
H32   2    0.706193    0.062252    0.437680    11.00000   -1.20000
AFIX   0
C33   1    0.504693    0.230506    0.444620    11.00000    0.06834    0.05905 =
         0.06004   -0.00032   -0.00362   -0.00034
C34   1    0.478149    0.145398    0.466893    11.00000    0.07166    0.06153 =
         0.06623    0.00550    0.00137    0.00186
AFIX  43
H34   2    0.536363    0.100239    0.473280    11.00000   -1.20000
AFIX   0
C35   1    0.369639    0.123985    0.480146    11.00000    0.07527    0.08129 =
         0.09413    0.01514    0.00576   -0.00563
AFIX  43
H35   2    0.356757    0.065894    0.495202    11.00000   -1.20000
AFIX   0
C36   1    0.280868    0.188306    0.471126    11.00000    0.07125    0.08380 =
         0.11904   -0.00477    0.00318   -0.00236
AFIX  43
H36   2    0.207857    0.174904    0.480183    11.00000   -1.20000
AFIX   0
C37   1    0.302716    0.272962    0.448374    11.00000    0.07082    0.08032 =
         0.15503    0.00830   -0.00096    0.00711
AFIX  43
H37   2    0.243646    0.316908    0.441329    11.00000   -1.20000
AFIX   0
C38   1    0.412172    0.292991    0.435931    11.00000    0.07528    0.06810 =
         0.13111    0.01642   -0.00073    0.00775
AFIX  43
H38   2    0.424568    0.351296    0.420969    11.00000   -1.20000
AFIX   0
C39   1    0.635131    0.213102    0.374654    11.00000    0.10583    0.07506 =
         0.06705   -0.00017    0.00669   -0.00918
C40   1    0.542817    0.220144    0.344465    11.00000    0.12422    0.08429 =
         0.07519    0.00910   -0.00980   -0.02069
AFIX  43
H40   2    0.473737    0.243672    0.353951    11.00000   -1.20000
AFIX   0
C41   1    0.549171    0.192962    0.299642    11.00000    0.18853    0.08978 =
         0.07411    0.00782   -0.00716   -0.04350
AFIX  43
H41   2    0.485658    0.200654    0.280053    11.00000   -1.20000
AFIX   0
C42   1    0.647068    0.155940    0.285258    11.00000    0.22646    0.13817 =
         0.08306   -0.01719    0.01871   -0.02375
AFIX  43
H42   2    0.651433    0.137564    0.255826    11.00000   -1.20000
AFIX   0
C43   1    0.739355    0.145703    0.314154    11.00000    0.21116    0.19035 =
         0.09249   -0.03704    0.03068    0.02862
AFIX  43
H43   2    0.806552    0.119138    0.304296    11.00000   -1.20000
AFIX   0
C44   1    0.735661    0.173807    0.357771    11.00000    0.13555    0.18440 =
         0.08408   -0.02377    0.01988    0.02820
AFIX  43
H44   2    0.800845    0.166759    0.376550    11.00000   -1.20000
AFIX   0
B1    3    0.631773    0.254193    0.426444    11.00000    0.07183    0.06620 =
         0.06701    0.00238    0.00185   -0.00092

PART 1
O3    5    0.687605    0.804859    0.365246    21.00000    0.08374    0.12100 =
         0.12196   -0.01300    0.01422   -0.00725
C45   1    0.736419    0.775011    0.325273    21.00000    0.09490    0.12156 =
         0.12125   -0.01631    0.00959   -0.00365
AFIX  23
H45A  2    0.729732    0.826988    0.303390    21.00000   -1.20000
H45B  2    0.697929    0.717023    0.313252    21.00000   -1.20000
AFIX   0
C46   1    0.860123    0.753194    0.337425    21.00000    0.09054    0.13293 =
         0.15906   -0.00988    0.01670   -0.00224
AFIX  23
H46A  2    0.870675    0.685046    0.345980    21.00000   -1.20000
H46B  2    0.907784    0.767618    0.313057    21.00000   -1.20000
AFIX   0
C47   1    0.885603    0.817027    0.373780    21.00000    0.09054    0.13293 =
         0.15906   -0.00988    0.01670   -0.00224
AFIX  23
H47A  2    0.926094    0.874411    0.363925    21.00000   -1.20000
H47B  2    0.934304    0.783641    0.396004    21.00000   -1.20000
AFIX   0
C48   1    0.781247    0.846229    0.392305    21.00000    0.09490    0.12156 =
         0.12125   -0.01631    0.00959   -0.00365
AFIX  23
H48A  2    0.775436    0.917237    0.392679    21.00000   -1.20000
H48B  2    0.779145    0.822457    0.422441    21.00000   -1.20000
AFIX   0

SAME 0.02 0.04 O3 > C48
PART 0
PART 2
O3A   5    0.674132    0.805814    0.361276   -21.00000    0.08374    0.12100 =
         0.12196   -0.01300    0.01422   -0.00725
C45A  1    0.729622    0.755750    0.326938   -21.00000    0.09490    0.12156 =
         0.12125   -0.01631    0.00959   -0.00365
AFIX  23
H45C  2    0.697293    0.774205    0.297916   -21.00000   -1.20000
H45D  2    0.724774    0.685099    0.330298   -21.00000   -1.20000
AFIX   0
C46A  1    0.851836    0.791684    0.334296   -21.00000    0.09054    0.13293 =
         0.15906   -0.00988    0.01670   -0.00224
AFIX  23
H46C  2    0.899236    0.739876    0.347518   -21.00000   -1.20000
H46D  2    0.882046    0.809158    0.306178   -21.00000   -1.20000
AFIX   0
C47A  1    0.854544    0.873675    0.362260   -21.00000    0.09054    0.13293 =
         0.15906   -0.00988    0.01670   -0.00224
AFIX  23
H47C  2    0.869227    0.932808    0.345669   -21.00000   -1.20000
H47D  2    0.914474    0.866408    0.385507   -21.00000   -1.20000
AFIX   0
C48A  1    0.745054    0.879284    0.380771   -21.00000    0.09490    0.12156 =
         0.12125   -0.01631    0.00959   -0.00365
AFIX  23
H48C  2    0.753206    0.869657    0.412530   -21.00000   -1.20000
H48D  2    0.711396    0.943416    0.375047   -21.00000   -1.20000
AFIX   0

PART 0
PART 3
O1    5    0.124685    0.759554    0.299209    31.00000    0.08723    0.22867 =
         0.08918   -0.02983   -0.01559    0.00358
O2    5    0.261281    0.723431    0.260236    31.00000    0.08723    0.22867 =
         0.08918   -0.02983   -0.01559    0.00358
N1    4    0.225325    0.749114    0.294773    31.00000    0.08623    0.09270 =
         0.07600    0.00757   -0.01104   -0.00409
PART 0
PART 4
O1A   5    0.211910    0.754148    0.300831   -31.00000    0.08723    0.22867 =
         0.08918   -0.02983   -0.01559    0.00358
O2A   5    0.320990    0.713038    0.251302   -31.00000    0.08723    0.22867 =
         0.08918   -0.02983   -0.01559    0.00358
N1A   4    0.214465    0.726619    0.259795   -31.00000    0.08623    0.09270 =
         0.07600    0.00757   -0.01104   -0.00409
HKLF 4


REM  shelxt in P 1 21/n 1
REM wR2 = 0.1567, GooF = S = 0.886, Restrained GooF = 0.888 for all data
REM R1 = 0.0599 for 4553 Fo > 4sig(Fo) and 0.1209 for all 9778 data
REM 526 parameters refined using 491 restraints

END

WGHT      0.0628      0.0000

REM Highest difference peak  0.518,  deepest hole -0.485,  1-sigma level  0.061
Q1    1   0.3386  0.6625  0.3470  11.00000  0.05    0.52
Q2    1   0.1374  0.7133  0.2844  11.00000  0.05    0.37
Q3    1   0.4793  0.7274  0.4622  11.00000  0.05    0.36
Q4    1   0.2247  0.7769  0.2922  11.00000  0.05    0.34
Q5    1   0.4208  0.8428  0.3701  11.00000  0.05    0.32
;
_shelx_res_checksum    5441

_shelx_hkl_file
;
 -16  -6   1    2.91    5.97
 -16  -6   2   -0.00    5.06
 -16  -6   3   -0.00    6.08
 -16  -6   4   -0.00    4.83
 -16  -6   5    0.71    6.55
 -16  -6   6    5.67    7.41
 -16  -6   7   13.42    8.34
 -16  -6   8   -0.00    5.14
 -16  -6   9    2.53    5.42
  15   0  -1   -0.00    4.53
  15   0  -2   -0.00    3.27
  15   0  -3   26.97    9.60
  15   0  -4   -0.00    4.84
  15   0  -5    3.70    5.05
  15   0  -6    2.61    3.96
  15   0  -7   -0.00    5.26
  15   0  -8   -0.00    4.54
  15   0  -9   20.25    8.26
  15   0 -10    0.74    4.69
  15   0 -11   -0.00    4.13
  15   0 -12    1.38    3.93
  15   0 -13    0.00    5.18
  15  -1  -1    7.81    5.49
  15   1  -1    2.64    4.83
  15  -1  -2    0.73    3.37
  15   1  -2    0.00    4.22
  15  -1  -3    0.00    3.99
  15   1  -3    2.25    4.11
  15  -1  -4   -0.00    4.46
  15   1  -4    3.55    4.71
  15  -1  -5   12.69    6.76
  15   1  -5   14.64    6.89
  15  -1  -6    2.39    4.29
  15   1  -6    0.67    3.91
  15  -1  -7    1.05    4.51
  15   1  -7    4.26    5.49
  15  -1  -8   -0.00    4.54
  15   1  -8    1.56    4.68
  15  -1  -9   -0.00    4.64
  15   1  -9    1.47    4.23
  15  -1 -10    0.72    5.20
  15   1 -10   -0.00    3.83
  15  -1 -11    1.97    3.88
  15   1 -11    4.01    4.74
  15  -1 -12   -0.00    3.67
  15   1 -12    2.27    5.77
  15  -1 -13   -0.00    3.20
  15   1 -13    7.17    5.27
  15  -2  -1    4.65    4.79
  15   2  -1   -0.00    4.21
  15  -2  -2    2.20    4.99
  15   2  -2    0.22    3.76
  15  -2  -3   13.60    7.70
  15   2  -3    7.85    6.24
  15  -2  -4   14.72    7.46
  15   2  -4   -0.00    3.52
  15  -2  -5    3.71    4.38
  15   2  -5    3.61    5.68
  15  -2  -6    2.39    3.96
  15   2  -6    0.44    4.55
  15  -2  -7    5.27    4.75
  15   2  -7    2.85    4.41
  15  -2  -8    1.61    3.86
  15   2  -8   -0.00    3.99
  15  -2  -9   15.80    7.67
  15   2  -9    3.29    5.64
  15  -2 -10    1.86    4.70
  15   2 -10   -0.00    4.88
  15  -2 -11   -0.00    5.09
  15   2 -11    4.53    4.70
  15  -2 -12    1.49    3.77
  15   2 -12   -0.00    4.28
  15  -2 -13   -0.00    4.62
  15   2 -13    0.00    4.46
  15  -3  -1   -0.00    4.81
  15   3  -1    5.39    5.43
  15  -3  -2   -0.00    4.66
  15   3  -2    0.12    3.24
  15  -3  -3    0.08    3.32
  15   3  -3   -0.00    3.94
  15  -3  -4    0.99    4.02
  15   3  -4    1.71    4.37
  15  -3  -5   -0.00    4.61
  15   3  -5    2.35    4.82
  15  -3  -6    0.00    4.42
  15   3  -6   -0.00    3.58
  15  -3  -7    9.99    6.61
  15   3  -7    0.00    4.31
  15  -3  -8    2.79    5.53
  15   3  -8   -0.00    3.53
  15  -3  -9    0.00    4.21
  15   3  -9    5.75    5.15
  15  -3 -10   -0.00    3.80
  15   3 -10    1.14    4.01
  15  -3 -11    7.62    5.94
  15   3 -11    5.68    5.52
  15  -3 -12   -0.00    5.42
  15   3 -12    1.30    4.73
  15   3 -13    4.48    5.65
  15  -4  -1    1.36    4.10
  15   4  -1    3.18    3.91
 -15  -4   1   -0.00    6.17
  15  -4  -2   -0.00    4.90
  15   4  -2    0.00    4.74
 -15  -4   2    0.00    5.04
  15  -4  -3    4.61    5.59
  15   4  -3    1.84    5.66
 -15  -4   3   -0.00    5.53
  15  -4  -4    2.37    3.85
  15   4  -4    3.56    5.68
 -15  -4   4   -0.00    5.56
  15  -4  -5   -0.00    4.05
  15   4  -5    1.98    4.77
 -15  -4   5    2.02    5.58
  15  -4  -6    0.99    4.75
  15   4  -6    2.81    5.41
 -15  -4   6    0.00    4.81
  15  -4  -7   -0.00    5.23
  15   4  -7    0.00    2.92
 -15  -4   7    0.09    4.93
  15  -4  -8   -0.00    4.94
  15   4  -8    0.72    4.89
 -15  -4   8    3.56    5.49
  15  -4  -9    1.55    3.61
  15   4  -9    3.61    5.43
 -15  -4   9   -0.00    4.62
  15  -4 -10    2.45    5.04
  15   4 -10    1.07    3.78
 -15  -4  10   -0.00    4.44
  15  -4 -11   -0.00    3.99
  15   4 -11   -0.00    3.52
 -15  -4  11    7.08    6.83
  15  -4 -12   -0.00    4.74
  15   4 -12   -0.00    4.05
  15   4 -13   -0.00    4.61
  15  -5  -1    3.46    4.38
  15   5  -1    6.41    6.16
 -15  -5   1   -0.00    5.23
  15  -5  -2    1.31    3.10
  15   5  -2    6.50    5.49
 -15  -5   2   -0.00    4.55
  15  -5  -3    2.52    5.51
  15   5  -3    3.40    4.48
 -15  -5   3   -0.00    5.03
  15  -5  -4   -0.00    3.13
  15   5  -4    0.00    4.99
 -15  -5   4    4.69    6.40
  15  -5  -5    3.01    3.87
  15   5  -5   -0.00    3.02
 -15  -5   5    5.55    6.43
  15  -5  -6    5.62    6.37
  15   5  -6    3.24    4.97
 -15  -5   6    0.34    3.55
  15  -5  -7    4.10    4.90
  15   5  -7    4.81    5.55
 -15  -5   7    6.04    7.12
  15  -5  -8    0.28    3.73
  15   5  -8   -0.00    3.74
 -15  -5   8    2.39    4.27
  15  -5  -9   -0.00    3.33
  15   5  -9   -0.00    3.33
 -15  -5   9    4.35    6.00
  15  -5 -10    1.23    3.63
  15   5 -10    7.22    6.02
 -15  -5  10    6.76    7.80
  15  -5 -11   13.56    7.47
  15   5 -11   11.26    7.15
 -15  -5  11   10.92    7.70
  15   5 -12   -0.00    3.61
 -15  -5  12   -0.00    5.44
  15   5 -13    6.49    5.93
 -15  -5  13    3.58    6.16
 -15  -5  14   -0.00    5.18
 -15  -5  15   -0.00    6.49
 -15  -5  16    7.87    9.04
 -15  -5  17    7.57    8.32
 -15  -5  18   -0.00    4.70
  15  -6  -1   -0.00    4.06
  15   6  -1    2.89    5.30
 -15  -6   1   -0.00    7.15
  15  -6  -2    0.00    4.73
  15   6  -2    1.00    4.40
 -15  -6   2    0.01    5.69
  15  -6  -3    0.00    3.82
  15   6  -3   -0.00    3.46
 -15  -6   3   -0.00    5.97
  15  -6  -4    7.32    6.12
  15   6  -4    3.83    4.75
 -15  -6   4   10.22    7.79
  15  -6  -5    4.88    5.21
  15   6  -5    0.00    4.30
 -15  -6   5    2.20    5.12
  15  -6  -6    8.83    6.32
  15   6  -6    4.89    5.72
 -15  -6   6    0.13    5.15
  15  -6  -7    1.31    3.87
  15   6  -7    2.59    5.35
 -15  -6   7    0.40    7.24
  15  -6  -8   -0.00    4.09
  15   6  -8    1.58    4.62
 -15  -6   8    2.81    6.94
  15  -6  -9   -0.00    4.00
  15   6  -9    2.56    5.05
 -15  -6   9    4.07    5.86
  15  -6 -10   -0.00    4.16
  15   6 -10    3.83    5.27
 -15  -6  10    2.41    5.59
  15   6 -11    0.36    4.41
 -15  -6  11   -0.00    3.61
  15   6 -12   -0.00    4.27
 -15  -6  12    0.00    5.41
 -15  -6  13   -0.00    4.12
 -15  -6  14   -0.00    6.01
 -15  -6  15   -0.00    5.60
 -15  -6  16    1.49    6.02
 -15  -6  17    6.65    6.80
  15  -7  -1    3.12    5.32
  15   7  -1    0.00    5.24
 -15  -7   1    0.00    5.18
  15  -7  -2    4.23    4.54
  15   7  -2    0.79    4.09
 -15  -7   2    5.92    6.84
  15  -7  -3   -0.00    3.39
  15   7  -3    0.11    4.01
 -15  -7   3   -0.00    4.23
  15  -7  -4   -0.00    3.98
  15   7  -4    0.00    5.34
 -15  -7   4    4.48    5.88
  15  -7  -5    1.06    4.14
  15   7  -5    1.66    4.00
 -15  -7   5   -0.00    5.62
  15  -7  -6    3.21    4.22
  15   7  -6    7.30    5.95
 -15  -7   6   16.57    9.61
  15  -7  -7    2.23    4.87
  15   7  -7    1.72    4.92
 -15  -7   7   -0.00    6.48
  15  -7  -8    1.56    4.19
  15   7  -8   -0.00    2.60
 -15  -7   8    1.22    5.86
  15  -7  -9    1.02    4.29
  15   7  -9    0.30    4.60
 -15  -7   9   -0.00    4.08
  15   7 -10    6.56    5.89
 -15  -7  10    2.72    5.10
  15   7 -11    6.68    5.65
 -15  -7  11    2.74    5.46
 -15  -7  12    5.67    6.24
  15  -8  -1    3.78    4.49
  15   8  -1    1.23    4.43
 -15  -8   1   -0.00    6.72
  15  -8  -2    1.07    4.32
  15   8  -2   -0.00    5.38
  15  -8  -3    0.00    3.70
  15   8  -3   -0.00    3.72
  15  -8  -4   -0.00    3.83
  15   8  -4    0.00    4.23
  15  -8  -5    2.59    4.55
  15   8  -5    2.06    3.36
  15  -8  -6    0.38    3.36
  15   8  -6   -0.00    3.88
  15  -8  -7   -0.00    3.49
  15   8  -7    3.75    5.10
  15   8  -8    1.49    4.49
  15   8  -9    0.49    3.60
  15   8 -10   10.20    6.12
  15  -9  -1    3.39    5.10
  15   9  -1   -0.00    3.43
  15  -9  -2    4.39    4.81
  15   9  -2   -0.00    3.64
  15  -9  -3   -0.00    4.41
  15   9  -3   -0.00    3.62
  15  -9  -4   -0.00    3.72
  15   9  -4    4.81    4.94
  15  -9  -5    3.97    4.83
  15   9  -5    2.32    3.74
  15  -9  -6    2.13    4.33
  15   9  -6    0.87    3.64
  15   9  -7    1.54    4.13
  15   9  -8    2.00    4.08
  15   9  -9   -0.00    3.74
  14   0  -1    3.56    5.24
  14   0  -2   17.77    8.43
  14   0  -3   -0.00    3.98
  14   0  -4    3.40    5.18
  14   0  -5   -0.00    5.27
  14   0  -6    1.55    4.99
  14   0  -7    0.42    3.38
  14   0  -8    4.70    5.33
  14   0  -9   -0.00    3.54
  14   0 -10    4.00    5.46
  14   0 -11    3.90    4.97
  14   0 -12    7.33    5.29
  14   0 -13   -0.00    3.53
  14   0 -14    8.44    6.42
  14   0 -15    2.44    4.62
  14   0 -16   -0.00    5.47
  14   0 -17   -0.00    4.18
  14   0 -18    4.46    5.03
  14   0 -19    2.40    4.48
  14   0 -20   -0.00    4.60
  14  -1  -1    1.39    3.58
  14   1  -1    1.50    3.76
  14  -1  -2    4.19    4.66
  14   1  -2    2.22    4.71
  14  -1  -3    0.00    4.10
  14   1  -3    2.77    5.17
  14  -1  -4    3.83    5.32
  14   1  -4    4.27    5.51
  14  -1  -5   -0.00    4.15
  14   1  -5   -0.00    3.87
  14  -1  -6   18.82    7.89
  14   1  -6   11.93    7.01
  14  -1  -7    3.02    3.65
  14   1  -7   -0.00    3.20
  14  -1  -8    5.99    5.61
  14   1  -8    0.84    3.24
  14  -1  -9   -0.00    2.79
  14   1  -9    0.70    4.31
  14  -1 -10    9.21    5.79
  14   1 -10   16.63    8.06
  14  -1 -11    4.55    4.89
  14   1 -11    1.46    4.77
  14  -1 -12    4.98    6.31
  14   1 -12   10.36    7.33
  14  -1 -13    0.00    5.33
  14   1 -13   -0.00    4.89
  14  -1 -14   -0.00    3.74
  14   1 -14    4.52    5.29
  14  -1 -15    0.74    3.48
  14   1 -15   -0.00    3.87
  14  -1 -16    0.37    5.47
  14   1 -16    5.11    5.54
  14  -1 -17    0.17    4.10
  14   1 -17   -0.00    4.90
  14  -1 -18    1.82    4.22
  14   1 -18   -0.00    4.64
  14  -1 -19    0.10    3.78
  14   1 -19   -0.00    4.60
  14  -1 -20    0.54    4.50
  14   1 -20    2.36    4.58
  14  -2  -1    5.33    5.07
  14   2  -1   -0.00    2.73
  14  -2  -2   15.63    7.57
  14   2  -2    9.30    6.21
  14  -2  -3    0.00    3.64
  14   2  -3   -0.00    4.19
  14  -2  -4    7.47    5.77
  14   2  -4    5.99    6.14
  14  -2  -5   -0.00    4.88
  14   2  -5    5.18    5.00
  14  -2  -6   13.37    7.24
  14   2  -6    5.34    5.52
  14  -2  -7    2.38    4.96
  14   2  -7    8.18    5.47
  14  -2  -8   -0.00    3.54
  14   2  -8    5.87    5.68
  14  -2  -9    1.01    4.76
  14   2  -9    2.11    4.61
  14  -2 -10    3.72    4.21
  14   2 -10    0.80    4.31
  14  -2 -11   -0.00    3.97
  14   2 -11    1.01    4.06
  14  -2 -12    3.50    4.39
  14   2 -12   18.04    8.17
  14  -2 -13    7.77    6.16
  14   2 -13    3.24    4.14
  14  -2 -14    5.45    5.85
  14   2 -14    6.86    5.93
  14  -2 -15    0.00    3.64
  14   2 -15    0.65    3.40
  14  -2 -16    2.27    4.37
  14   2 -16   -0.00    4.20
  14  -2 -17    5.60    5.20
  14   2 -17    1.80    4.18
  14  -2 -18    4.11    4.84
  14   2 -18   -0.00    3.69
  14  -2 -19    6.67    5.25
  14   2 -19   -0.00    4.64
  14   2 -20   -0.00    3.75
  14  -3  -1    1.25    4.75
  14   3  -1   -0.00    3.67
 -14  -3   1   -0.00    4.59
  14  -3  -2    0.13    4.09
  14   3  -2   -0.00    4.68
 -14  -3   2    0.40    4.99
  14  -3  -3    2.05    4.55
  14   3  -3    3.63    5.20
 -14  -3   3    3.44    5.73
  14  -3  -4    6.28    5.44
  14   3  -4   -0.00    3.73
 -14  -3   4    0.26    3.33
  14  -3  -5   -0.00    3.28
  14   3  -5   -0.00    3.78
 -14  -3   5   -0.00    4.50
  14  -3  -6   14.21    6.85
  14   3  -6    6.79    5.72
 -14  -3   6    0.00    6.93
  14  -3  -7    2.38    4.21
  14   3  -7    5.43    4.64
 -14  -3   7    1.97    7.10
  14  -3  -8    1.05    4.20
  14   3  -8   -0.00    5.07
 -14  -3   8   -0.00    4.71
  14  -3  -9    2.66    4.58
  14   3  -9    0.00    3.65
 -14  -3   9   -0.00    3.84
  14  -3 -10    4.41    5.22
  14   3 -10   12.06    7.07
 -14  -3  10   -0.00    3.55
  14  -3 -11    5.05    5.40
  14   3 -11    3.59    4.42
 -14  -3  11   -0.00    4.55
  14  -3 -12    6.59    5.55
  14   3 -12   -0.00    5.09
 -14  -3  12   -0.00    4.73
  14  -3 -13   -0.00    3.44
  14   3 -13    0.68    3.37
 -14  -3  13    7.38    7.17
  14  -3 -14    0.66    3.24
  14   3 -14    1.95    5.02
 -14  -3  14   -0.00    6.44
  14  -3 -15    0.00    4.03
  14   3 -15    0.00    4.88
 -14  -3  15    4.89    6.31
  14  -3 -16   14.94    8.30
  14   3 -16   14.09    7.85
  14  -3 -17    1.23    3.90
  14   3 -17   -0.00    5.57
  14  -3 -18   -0.00    4.79
  14   3 -18    0.92    3.30
  14  -3 -19   -0.00    3.85
  14   3 -19    0.00    5.65
  14   3 -20    9.58    7.75
  14  -4  -1    0.00    4.64
  14   4  -1   14.37    7.18
 -14  -4   1   -0.00    5.14
  14  -4  -2    2.24    4.06
  14   4  -2    3.67    4.99
 -14  -4   2   -0.00    5.20
  14  -4  -3    0.00    3.40
  14   4  -3    0.67    3.84
 -14  -4   3    2.42    4.88
  14  -4  -4    2.03    4.14
  14   4  -4   -0.00    3.94
 -14  -4   4   -0.73    5.02
  14  -4  -5   -0.00    4.23
  14   4  -5   -0.00    4.10
 -14  -4   5    4.86    6.51
  14  -4  -6    2.30    3.13
  14   4  -6   -0.00    3.21
 -14  -4   6    2.06    6.08
  14  -4  -7   -0.00    3.79
  14   4  -7    3.03    4.98
  14  -4  -8    2.20    4.21
  14   4  -8    1.07    3.91
  14  -4  -9    6.36    5.10
  14   4  -9    1.09    3.42
 -14  -4   9    0.38    3.11
  14  -4 -10    4.24    4.76
  14   4 -10    0.03    4.14
 -14  -4  10    0.07    3.36
  14  -4 -11   -0.00    3.77
  14   4 -11   -0.00    3.21
 -14  -4  11   -0.00    2.91
  14  -4 -12   12.60    7.35
  14   4 -12    3.18    5.75
 -14  -4  12    6.03    6.71
  14  -4 -13   13.92    7.65
  14   4 -13   13.89    6.99
 -14  -4  13    8.77    7.19
  14  -4 -14   25.91    8.93
  14   4 -14    2.36    3.54
 -14  -4  14    5.90    6.38
  14  -4 -15    2.62    4.01
  14   4 -15    0.00    4.07
 -14  -4  15    8.51    7.38
  14  -4 -16    9.64    7.33
  14   4 -16   -0.00    3.60
 -14  -4  16    5.66    6.79
  14  -4 -17   -0.00    4.06
  14   4 -17    1.42    5.12
 -14  -4  17   -0.00    4.70
  14  -4 -18   -0.00    5.02
  14   4 -18    4.72    6.07
 -14  -4  18    0.00    6.01
  14   4 -19    0.00    4.63
 -14  -4  19    4.10    6.55
  14   4 -20   -0.00    4.49
 -14  -4  20    0.00    4.96
 -14  -4  21   -0.00    4.81
  14  -5  -1    9.79    6.50
  14   5  -1    5.92    4.62
 -14  -5   1    0.00    5.90
  14  -5  -2   -0.00    4.88
  14   5  -2   -0.00    3.66
 -14  -5   2    5.49    5.44
  14  -5  -3    3.10    4.24
  14   5  -3    6.67    5.99
 -14  -5   3    3.72    4.64
  14  -5  -4   -0.00    3.67
  14   5  -4   -0.00    3.68
 -14  -5   4    2.13    4.79
  14  -5  -5    7.83    6.33
  14   5  -5    3.19    5.35
 -14  -5   5    5.82    5.92
  14  -5  -6    9.19    6.20
  14   5  -6    0.89    3.62
 -14  -5   6    3.02    6.55
  14  -5  -7    0.34    4.89
  14   5  -7   -0.00    4.25
 -14  -5   7   -0.00    5.77
  14  -5  -8   -0.00    5.16
  14   5  -8    1.30    4.33
 -14  -5   8    1.30    5.05
  14  -5  -9   12.50    6.77
  14   5  -9    9.04    6.43
 -14  -5   9    2.60    4.56
  14  -5 -10    7.15    5.90
  14   5 -10    8.45    6.23
 -14  -5  10    6.17    5.92
  14  -5 -11    3.88    4.79
  14   5 -11   -0.00    4.03
 -14  -5  11   -0.00    2.88
  14  -5 -12    0.56    3.93
  14   5 -12    4.32    5.02
 -14  -5  12    3.64    5.37
  14  -5 -13    1.81    4.03
  14   5 -13    0.61    3.83
 -14  -5  13    6.14    5.82
  14  -5 -14    0.57    4.20
  14   5 -14   -0.00    4.37
 -14  -5  14    0.35    5.53
  14  -5 -15    5.55    5.85
  14   5 -15    0.07    4.31
 -14  -5  15   -0.00    6.44
  14  -5 -16    3.67    5.63
  14   5 -16    5.96    5.54
 -14  -5  16    4.03    7.74
  14  -5 -17   -0.00    5.27
  14   5 -17    8.97    6.49
 -14  -5  17    5.94    7.65
  14  -5 -18   -0.00    3.59
  14   5 -18    0.00    5.61
 -14  -5  18   -0.00    6.24
  14   5 -19   -0.00    5.61
 -14  -5  19    5.30    6.11
  14   5 -20    7.18    6.73
 -14  -5  20    4.92    7.43
 -14  -5  21    0.00    6.45
 -14  -5  22    4.53    7.16
 -14  -5  23    0.00    6.96
 -14  -5  24    2.27    7.77
  14  -6  -1    9.66    6.35
  14   6  -1    4.59    5.29
 -14  -6   1    9.96    6.13
  14  -6  -2    0.00    4.23
  14   6  -2    4.31    5.16
 -14  -6   2    4.32    6.10
  14  -6  -3   -0.00    3.13
  14   6  -3    0.00    3.72
 -14  -6   3   -0.00    5.49
  14  -6  -4   10.79    7.23
  14   6  -4    7.83    6.06
 -14  -6   4    4.96    6.43
  14  -6  -5   -0.00    4.23
  14   6  -5    5.41    5.42
 -14  -6   5    1.43    5.32
  14  -6  -6    0.00    4.17
  14   6  -6    9.34    5.94
 -14  -6   6   -0.00    5.09
  14  -6  -7    2.54    5.05
  14   6  -7    2.10    4.04
 -14  -6   7    2.45    5.49
  14  -6  -8    4.10    4.28
  14   6  -8    1.36    4.95
 -14  -6   8    9.66    8.32
  14  -6  -9   -0.00    3.87
  14   6  -9    7.18    5.87
 -14  -6   9    0.00    5.15
  14  -6 -10   -0.00    4.04
  14   6 -10   -0.00    4.81
 -14  -6  10   -0.00    4.40
  14  -6 -11    1.74    4.31
  14   6 -11    6.23    5.11
 -14  -6  11    1.37    4.97
  14  -6 -12   -0.00    3.70
  14   6 -12    0.93    4.83
 -14  -6  12    2.22    3.97
  14  -6 -13    5.34    5.42
  14   6 -13   -0.00    3.84
 -14  -6  13    7.49    6.83
  14  -6 -14    2.94    4.01
  14   6 -14   -0.00    4.79
 -14  -6  14    7.56    8.59
  14  -6 -15   -0.00    3.97
  14   6 -15   -0.00    3.32
 -14  -6  15   -0.00    6.25
  14  -6 -16    0.00    3.83
  14   6 -16   -0.00    4.07
 -14  -6  16   -0.00    5.13
  14  -6 -17    0.35    4.19
  14   6 -17    4.27    5.01
 -14  -6  17    0.00    5.72
  14   6 -18    3.94    4.70
 -14  -6  18    5.93    8.67
  14   6 -19   -0.00    3.96
 -14  -6  19    0.32    6.48
 -14  -6  20    0.60    4.86
 -14  -6  21    2.36    8.35
 -14  -6  22   10.71    9.07
  14  -7  -1    9.35    6.38
  14   7  -1   10.57    6.60
 -14  -7   1   -0.00    6.04
  14  -7  -2   -0.00    4.12
  14   7  -2    3.38    5.02
 -14  -7   2   -0.00    5.09
  14  -7  -3   -0.00    2.97
  14   7  -3   -0.00    4.64
 -14  -7   3   -0.00    4.98
  14  -7  -4    4.06    5.03
  14   7  -4    0.00    4.11
 -14  -7   4   -0.00    5.76
  14  -7  -5   13.32    6.98
  14   7  -5    3.95    5.61
 -14  -7   5    4.18    8.21
  14  -7  -6    1.36    3.44
  14   7  -6    0.00    3.90
 -14  -7   6   -0.00    4.88
  14  -7  -7    4.68    5.22
  14   7  -7   -0.00    3.27
 -14  -7   7   -0.00    5.78
  14  -7  -8   -0.00    4.99
  14   7  -8   -0.00    3.57
 -14  -7   8   -0.00    5.40
  14  -7  -9    1.38    4.18
  14   7  -9    0.99    3.92
 -14  -7   9    5.04    6.47
  14  -7 -10    0.00    4.23
  14   7 -10    0.00    3.66
 -14  -7  10   -0.00    4.89
  14  -7 -11    4.34    5.50
  14   7 -11    1.11    3.83
 -14  -7  11    3.62    4.99
  14  -7 -12    1.89    4.33
  14   7 -12   -0.00    3.95
 -14  -7  12   -0.00    3.30
  14  -7 -13   -0.00    3.72
  14   7 -13   -0.00    4.80
 -14  -7  13   -0.00    4.59
  14  -7 -14   -0.00    3.05
  14   7 -14   -0.00    4.27
 -14  -7  14    3.57    6.60
  14  -7 -15    9.60    6.00
  14   7 -15    1.24    3.98
 -14  -7  15    6.29    7.09
  14  -7 -16   -0.00    4.16
  14   7 -16    7.33    5.86
 -14  -7  16    2.08    6.74
  14  -7 -17   -0.00    5.06
  14   7 -17    1.37    3.92
 -14  -7  17   -0.00    4.93
  14   7 -18    3.03    4.34
 -14  -7  18    0.68    3.83
  14   7 -19   -0.00    5.10
  14  -8  -1   -0.00    3.92
  14   8  -1    8.04    5.79
 -14  -8   1    2.15    6.61
  14  -8  -2    0.00    3.88
  14   8  -2   -0.00    4.66
 -14  -8   2    2.21    4.85
  14  -8  -3    3.33    4.11
  14   8  -3    6.41    5.14
 -14  -8   3    2.34    5.45
  14  -8  -4   -0.00    3.77
  14   8  -4    1.94    3.95
 -14  -8   4    7.31    6.68
  14  -8  -5   -0.00    3.95
  14   8  -5    1.31    4.21
 -14  -8   5    1.05    5.43
  14  -8  -6   -0.00    4.22
  14   8  -6    7.32    4.80
 -14  -8   6   -0.00    5.21
  14  -8  -7    3.01    3.99
  14   8  -7    2.76    4.81
 -14  -8   7   -0.00    5.60
  14  -8  -8   -0.00    3.40
  14   8  -8    4.42    4.93
 -14  -8   8   -0.00    6.16
  14  -8  -9    0.00    3.86
  14   8  -9   10.79    6.17
 -14  -8   9    3.45    5.91
  14  -8 -10   -0.00    4.49
  14   8 -10   -0.00    3.36
 -14  -8  10    0.34    4.70
  14  -8 -11   -0.00    3.96
  14   8 -11   -0.00    3.65
 -14  -8  11   -0.00    4.36
  14  -8 -12    4.20    5.43
  14   8 -12    4.39    4.49
 -14  -8  12    2.34    5.22
  14  -8 -13    1.38    4.01
  14   8 -13   -0.00    3.62
 -14  -8  13   -0.00    5.05
  14  -8 -14    1.89    4.45
  14   8 -14   -0.00    4.42
 -14  -8  14    2.07    4.90
  14  -8 -15   -0.00    3.36
  14   8 -15   -0.00    3.90
  14  -8 -16    0.10    5.06
  14   8 -16   -0.00    4.03
  14   8 -17    5.83    5.43
  14   8 -18    4.10    5.23
  14   8 -19    1.72    5.17
  14  -9  -1    0.00    3.48
  14   9  -1    3.42    3.77
 -14  -9   1   -0.00    4.25
  14  -9  -2   -0.00    4.14
  14   9  -2   -0.00    4.01
 -14  -9   2   -0.00    5.13
  14  -9  -3    0.21    3.40
  14   9  -3    1.72    4.41
 -14  -9   3   -0.00    4.81
  14  -9  -4   -0.00    3.85
  14   9  -4    4.59    5.53
 -14  -9   4   -0.00    5.45
  14  -9  -5    6.36    4.90
  14   9  -5    0.23    3.29
 -14  -9   5    1.34    5.27
  14  -9  -6    1.16    3.83
  14   9  -6    5.76    4.91
 -14  -9   6    4.81    6.60
  14  -9  -7    2.10    4.56
  14   9  -7   -0.00    3.14
 -14  -9   7   -0.00    5.74
  14  -9  -8    1.69    4.22
  14   9  -8    0.37    3.45
  14  -9  -9   -0.00    3.87
  14   9  -9   -0.00    4.04
  14  -9 -10    0.00    4.52
  14   9 -10    5.50    5.36
  14  -9 -11    1.66    3.29
  14   9 -11    2.43    4.89
  14  -9 -12   -0.00    4.12
  14   9 -12   -0.00    4.35
  14  -9 -13   -0.00    4.05
  14   9 -13    3.29    4.54
  14  -9 -14   -0.00    4.27
  14  -9 -15    5.31    5.24
  14 -10 -14   -0.00    4.33
  13   0  -1   17.86    7.79
  13   0  -2   -0.00    4.30
  13   0  -3    4.57    4.74
  13   0  -4    0.48    3.64
  13   0  -5    4.95    4.37
  13   0  -6    8.69    4.73
  13   0  -7   13.66    6.89
  13   0  -8    2.91    4.65
  13   0  -9   14.68    6.40
  13   0 -10   -0.00    5.24
  13   0 -11   19.75    8.65
  13   0 -12    0.09    4.39
  13   0 -13   14.46    7.31
  13   0 -14   -0.00    3.57
  13   0 -15    2.70    5.13
  13   0 -16   -0.00    3.57
  13   0 -17   10.32    5.48
  13   0 -18   -0.00    4.62
  13   0 -19    1.60    3.22
  13   0 -20   -0.00    5.42
  13   0 -21   -0.00    3.54
  13   0 -22   -0.00    4.49
  13   0 -23    0.00    5.17
  13   0 -24   -0.00    5.49
  13  -1  -1    3.95    5.43
  13   1  -1    3.01    4.55
 -13  -1   1    4.69    5.33
  13  -1  -2    1.74    4.16
  13   1  -2    2.17    3.16
 -13  -1   2   -0.00    2.34
  13  -1  -3    1.65    4.14
  13   1  -3    2.79    5.13
 -13  -1   3    5.97    6.61
  13  -1  -4    1.79    3.63
  13   1  -4    5.15    5.22
 -13  -1   4   -0.00    4.91
  13  -1  -5   50.27   12.40
  13   1  -5   38.25   10.95
 -13  -1   5   30.21   12.46
  13  -1  -6   -0.00    3.77
  13   1  -6    2.57    4.41
 -13  -1   6   -0.00    5.27
  13  -1  -7    0.94    4.01
  13   1  -7    5.89    4.88
 -13  -1   7    4.94    5.87
  13  -1  -8    2.35    3.64
  13   1  -8    3.20    3.43
 -13  -1   8   -0.00    3.00
  13  -1  -9   14.03    7.51
  13   1  -9   16.14    7.25
 -13  -1   9   11.88    8.24
  13  -1 -10    0.00    4.93
  13   1 -10    2.36    3.53
 -13  -1  10   -0.00    4.46
  13  -1 -11    3.65    5.36
  13   1 -11    2.20    4.25
  13  -1 -12    0.87    4.42
  13   1 -12   -0.00    4.05
  13  -1 -13    0.01    4.14
  13   1 -13    0.20    3.37
  13  -1 -14   -0.00    5.35
  13   1 -14    5.70    4.58
  13  -1 -15   15.18    7.94
  13   1 -15   12.22    7.10
  13  -1 -16    2.26    5.19
  13   1 -16   -0.00    3.64
  13  -1 -17    4.52    5.61
  13   1 -17   -0.00    4.65
  13  -1 -18    2.31    4.00
  13   1 -18   -0.00    2.60
  13  -1 -19    4.42    4.88
  13   1 -19    4.26    5.46
  13  -1 -20   -0.00    4.11
  13   1 -20   -0.00    3.63
  13  -1 -21    6.36    5.24
  13   1 -21    1.22    3.56
  13  -1 -22   -0.00    4.71
  13   1 -22    0.00    5.18
  13  -1 -23   -0.00    4.23
  13   1 -23   -0.00    4.89
  13  -1 -24   -0.00    4.86
  13   1 -24    8.23    5.74
  13  -2  -1   16.60    7.64
  13   2  -1   16.28    7.85
 -13  -2   1   18.50   10.16
  13  -2  -2   -0.00    2.93
  13   2  -2   -0.00    3.92
 -13  -2   2    4.73    5.57
  13  -2  -3   20.08    8.02
  13   2  -3    6.53    5.76
 -13  -2   3    5.11    6.75
  13  -2  -4    5.73    4.47
  13   2  -4    7.97    5.99
 -13  -2   4   -0.00    4.09
  13  -2  -5    0.00    2.98
  13   2  -5    5.91    5.43
 -13  -2   5    3.95    6.04
  13  -2  -6    0.00    3.88
  13   2  -6   -0.00    2.13
 -13  -2   6    3.00    4.59
  13  -2  -7   15.61    7.77
  13   2  -7   20.88    8.02
 -13  -2   7    3.04    6.68
  13  -2  -8    1.27    3.73
  13   2  -8    5.17    4.58
 -13  -2   8    2.11    5.24
  13  -2  -9    0.00    4.41
  13   2  -9    0.18    3.18
 -13  -2   9    3.17    5.75
  13  -2 -10   -0.00    3.81
  13   2 -10    0.80    3.29
 -13  -2  10    1.24    4.87
  13  -2 -11   14.21    7.09
  13   2 -11   18.83    8.25
 -13  -2  11   15.33    9.32
  13  -2 -12   -0.00    3.53
  13   2 -12   -0.00    4.13
 -13  -2  12    2.08    5.75
  13  -2 -13    7.93    6.46
  13   2 -13    0.00    4.54
 -13  -2  13   -0.00    4.88
  13  -2 -14    9.20    5.05
  13   2 -14    0.99    3.84
 -13  -2  14    2.58    5.62
  13  -2 -15    0.00    5.55
  13   2 -15   -0.00    4.97
 -13  -2  15   -0.00    5.18
  13  -2 -16   -0.00    5.10
  13   2 -16   -0.00    3.05
 -13  -2  16    3.41    5.80
  13  -2 -17    1.55    4.14
  13   2 -17    5.62    5.31
 -13  -2  17    0.03    4.17
  13  -2 -18    0.26    3.38
  13   2 -18    3.17    4.82
  13  -2 -19    4.02    5.21
  13   2 -19    0.00    4.66
  13  -2 -20    0.00    4.38
  13   2 -20    0.00    4.52
  13  -2 -21   -0.00    5.70
  13   2 -21    9.86    5.96
  13  -2 -22    2.12    5.67
  13   2 -22    6.27    5.88
  13  -2 -23    0.07    4.37
  13   2 -23    6.58    6.42
  13  -2 -24    4.28    4.47
  13   2 -24    0.00    5.67
  13  -3  -1    0.61    4.29
  13   3  -1    0.41    3.71
 -13  -3   1    1.66    4.25
  13  -3  -2    5.91    4.40
  13   3  -2   -0.00    3.41
 -13  -3   2    2.80    5.26
  13  -3  -3    5.18    4.05
  13   3  -3    1.29    3.91
 -13  -3   3    5.02    5.89
  13  -3  -4    3.51    4.78
  13   3  -4   -0.00    2.87
 -13  -3   4    6.73    6.17
  13  -3  -5    4.03    4.23
  13   3  -5    6.73    5.44
 -13  -3   5    6.14    7.17
  13  -3  -6   -0.00    2.97
  13   3  -6    6.56    5.19
 -13  -3   6    6.40    6.37
  13  -3  -7    2.45    4.43
  13   3  -7    2.53    5.29
 -13  -3   7    0.00    5.25
  13  -3  -8    2.16    3.88
  13   3  -8   -0.00    3.33
 -13  -3   8   10.98    7.23
  13  -3  -9   10.54    6.61
  13   3  -9    3.17    4.64
 -13  -3   9    3.89    5.27
  13  -3 -10   10.70    6.40
  13   3 -10    7.11    5.53
 -13  -3  10    2.97    5.89
  13  -3 -11   12.68    6.86
  13   3 -11    8.78    6.39
 -13  -3  11    0.71    3.40
  13  -3 -12    0.44    3.49
  13   3 -12   -0.00    2.34
 -13  -3  12    4.58    5.86
  13  -3 -13    0.45    4.02
  13   3 -13    0.80    4.05
 -13  -3  13    2.10    5.23
  13  -3 -14    6.31    6.05
  13   3 -14   -0.00    5.28
 -13  -3  14    1.66    6.48
  13  -3 -15    9.32    6.60
  13   3 -15   19.44    8.07
 -13  -3  15   -0.00    5.41
  13  -3 -16    2.71    5.64
  13   3 -16    1.47    4.63
 -13  -3  16    5.24    7.83
  13  -3 -17    0.90    3.91
  13   3 -17    4.06    5.35
 -13  -3  17   -3.73    6.69
  13  -3 -18    1.65    3.45
  13   3 -18   -0.00    3.63
 -13  -3  18   -0.00    4.91
  13  -3 -19    8.29    6.98
  13   3 -19    2.98    4.68
 -13  -3  19   -0.00    5.84
  13  -3 -20   13.88    7.71
  13   3 -20   10.64    6.12
 -13  -3  20   -0.00    4.41
  13  -3 -21   -0.00    3.99
  13   3 -21    0.79    4.17
 -13  -3  21    1.37    5.64
  13  -3 -22    5.00    5.75
  13   3 -22    1.49    2.42
 -13  -3  22    0.00    5.09
  13  -3 -23    0.53    5.36
  13   3 -23    3.83    5.39
  13   3 -24    7.19    6.80
  13  -4  -1   13.64    6.81
  13   4  -1   18.95    7.43
 -13  -4   1    0.00    4.54
  13  -4  -2    0.99    4.64
  13   4  -2   13.00    7.32
 -13  -4   2    2.61    4.93
  13  -4  -3    2.84    4.75
  13   4  -3   -0.00    3.67
 -13  -4   3    2.15    4.81
  13  -4  -4    2.88    4.16
  13   4  -4    0.00    3.81
 -13  -4   4   -0.00    5.07
  13  -4  -5    2.54    4.29
  13   4  -5   -0.00    4.23
 -13  -4   5    1.31    4.88
  13  -4  -6    7.56    5.65
  13   4  -6    1.81    4.22
 -13  -4   6    3.46    5.64
  13  -4  -7   15.59    7.22
  13   4  -7   14.13    7.18
 -13  -4   7   -0.00    4.18
  13  -4  -8    2.64    4.35
  13   4  -8    1.72    3.92
 -13  -4   8   -0.00    3.20
  13  -4  -9    2.87    4.36
  13   4  -9    1.81    4.77
 -13  -4   9    0.83    3.80
  13  -4 -10   -0.00    4.83
  13   4 -10   -0.00    4.18
 -13  -4  10    4.28    5.84
  13  -4 -11   13.20    7.47
  13   4 -11    7.50    5.33
 -13  -4  11    1.94    4.23
  13  -4 -12    5.67    6.12
  13   4 -12    6.54    5.52
 -13  -4  12    2.53    4.97
  13  -4 -13   13.82    7.61
  13   4 -13    6.41    5.75
 -13  -4  13   -0.00    4.00
  13  -4 -14   -0.00    5.01
  13   4 -14   -0.00    4.54
 -13  -4  14    9.21    7.33
  13  -4 -15   -0.00    4.22
  13   4 -15    4.36    5.80
 -13  -4  15   -0.00    6.45
  13  -4 -16   -0.00    3.14
  13   4 -16    1.45    5.02
 -13  -4  16    0.00    4.67
  13  -4 -17   12.76    6.58
  13   4 -17    3.87    5.14
 -13  -4  17    5.07    6.62
  13  -4 -18    1.83    4.54
  13   4 -18    0.56    3.63
 -13  -4  18    0.00    4.94
  13  -4 -19    0.84    4.27
  13   4 -19   -0.00    3.54
 -13  -4  19   -0.00    5.86
  13  -4 -20   -0.00    5.05
  13   4 -20    1.56    5.16
 -13  -4  20   -0.00    4.18
  13  -4 -21    2.90    5.36
  13   4 -21    4.18    5.58
 -13  -4  21    3.99    6.64
  13  -4 -22    1.50    4.10
  13   4 -22    0.60    3.78
 -13  -4  22    8.20    7.93
  13  -4 -23    6.31    6.43
  13   4 -23    4.91    6.94
 -13  -4  23   -0.00    5.86
  13   4 -24    3.03    4.74
 -13  -4  24    7.52    7.39
 -13  -4  25    4.40    7.31
 -13  -4  26   -0.00    5.21
  13  -5  -1    4.78    5.54
  13   5  -1    6.32    5.29
 -13  -5   1    1.08    6.05
  13  -5  -2    0.00    3.23
  13   5  -2    4.62    5.02
 -13  -5   2   -0.00    3.88
  13  -5  -3    7.01    6.23
  13   5  -3    4.55    5.39
 -13  -5   3    1.10    4.69
  13  -5  -4    0.00    3.39
  13   5  -4    7.99    5.29
 -13  -5   4    1.74    5.68
  13  -5  -5    4.60    5.12
  13   5  -5    8.45    6.17
 -13  -5   5    5.57    6.36
  13  -5  -6    2.73    4.29
  13   5  -6    3.86    5.07
 -13  -5   6   -0.00    5.37
  13  -5  -7    1.11    4.18
  13   5  -7    0.07    3.70
 -13  -5   7   -0.00    4.29
  13  -5  -8    0.47    3.80
  13   5  -8   10.09    6.03
 -13  -5   8    0.68    5.73
  13  -5  -9    3.61    4.70
  13   5  -9    1.27    3.79
 -13  -5   9    1.50    6.66
  13  -5 -10   25.60    8.80
  13   5 -10    3.88    4.43
 -13  -5  10    1.82    4.91
  13  -5 -11    0.95    4.52
  13   5 -11    4.80    4.27
 -13  -5  11    3.87    5.81
  13  -5 -12    0.39    3.21
  13   5 -12   -0.00    3.53
 -13  -5  12    1.63    5.20
  13  -5 -13    1.63    3.96
  13   5 -13   -0.00    3.87
 -13  -5  13   -0.00    4.17
  13  -5 -14    5.79    5.69
  13   5 -14    0.42    3.42
 -13  -5  14    2.17    6.43
  13  -5 -15   14.66    7.29
  13   5 -15   23.50    8.99
 -13  -5  15    0.00    5.39
  13  -5 -16    0.00    3.66
  13   5 -16   -0.00    3.03
 -13  -5  16   -0.00    6.25
  13  -5 -17    2.98    5.40
  13   5 -17   -0.00    4.71
 -13  -5  17    3.23    6.39
  13  -5 -18    0.80    4.89
  13   5 -18   -0.00    4.06
 -13  -5  18   -0.00    5.57
  13  -5 -19    5.55    5.25
  13   5 -19    5.52    5.98
 -13  -5  19    5.28    7.05
  13  -5 -20    5.13    5.69
  13   5 -20    4.32    5.65
 -13  -5  20    0.37    4.78
  13  -5 -21   -0.00    4.84
  13   5 -21    0.00    5.08
 -13  -5  21   -0.00    4.92
  13  -5 -22    7.11    6.38
  13   5 -22    1.58    5.53
 -13  -5  22    7.39    6.95
  13   5 -23    0.00    5.03
 -13  -5  23    4.60    5.36
  13   5 -24    0.00    4.66
 -13  -5  24    0.40    5.21
 -13  -5  25    5.37    6.59
 -13  -5  26    1.42    5.56
 -13  -5  27   -0.00    6.42
 -13  -5  28    0.71    4.48
  13  -6  -1    2.59    3.95
  13   6  -1    1.95    4.62
 -13  -6   1   -0.00    5.47
  13  -6  -2    5.64    5.03
  13   6  -2    2.68    4.13
 -13  -6   2    5.53    7.22
  13  -6  -3    0.00    4.38
  13   6  -3    3.36    4.71
 -13  -6   3    3.03    6.47
  13  -6  -4   -0.00    3.62
  13   6  -4   11.68    6.67
 -13  -6   4   -0.00    5.27
  13  -6  -5    0.90    3.49
  13   6  -5   -0.00    2.69
 -13  -6   5   -0.00    4.85
  13  -6  -6   13.47    6.50
  13   6  -6    4.71    5.50
 -13  -6   6    1.36    5.21
  13  -6  -7    3.50    4.26
  13   6  -7    1.32    4.21
 -13  -6   7   -0.00    5.61
  13  -6  -8   10.23    5.59
  13   6  -8    8.29    5.81
 -13  -6   8   14.08    9.02
  13  -6  -9    0.63    3.52
  13   6  -9   -0.00    4.68
 -13  -6   9    0.00    4.50
  13  -6 -10    0.89    3.98
  13   6 -10    5.44    4.98
 -13  -6  10    1.96    4.59
  13  -6 -11    1.20    3.98
  13   6 -11    0.71    4.00
 -13  -6  11    0.75    4.55
  13  -6 -12   11.61    6.28
  13   6 -12    8.40    6.05
 -13  -6  12    2.53    5.99
  13  -6 -13    3.66    5.44
  13   6 -13    3.67    5.68
 -13  -6  13    3.18    4.79
  13  -6 -14   -0.00    4.48
  13   6 -14    0.25    4.04
 -13  -6  14    1.26    5.19
  13  -6 -15    1.79    3.73
  13   6 -15    1.75    4.09
 -13  -6  15   -0.00    5.14
  13  -6 -16    0.00    4.19
  13   6 -16   11.39    6.87
 -13  -6  16    0.20    5.46
  13  -6 -17    1.69    3.37
  13   6 -17    1.40    4.30
 -13  -6  17   13.24    8.94
  13  -6 -18   -0.00    4.44
  13   6 -18   -0.00    4.24
 -13  -6  18   -0.00    5.65
  13  -6 -19    0.00    4.07
  13   6 -19    0.69    4.81
 -13  -6  19   -0.00    6.83
  13  -6 -20    3.18    3.92
  13   6 -20    1.25    3.77
 -13  -6  20   -0.00    4.82
  13  -6 -21   -0.00    4.15
  13   6 -21   -0.00    4.76
 -13  -6  21   -0.00    6.18
  13  -6 -22    1.86    5.84
  13   6 -22    3.01    4.68
 -13  -6  22    1.62    7.05
  13   6 -23   -0.00    4.13
 -13  -6  23   -0.00    6.60
  13   6 -24    3.95    6.13
 -13  -6  24   -0.00    6.18
 -13  -6  25   -0.00    4.87
  13  -7  -1    5.23    4.66
  13   7  -1   -0.00    4.05
 -13  -7   1   -0.00    5.70
  13  -7  -2   -0.00    3.45
  13   7  -2    0.00    3.13
 -13  -7   2   -0.00    4.60
  13  -7  -3   -0.00    3.52
  13   7  -3   -0.00    3.97
 -13  -7   3    1.42    4.95
  13  -7  -4   13.92    7.13
  13   7  -4   12.23    6.79
 -13  -7   4    1.28    5.52
  13  -7  -5    5.14    4.94
  13   7  -5    8.05    5.45
 -13  -7   5   -0.00    4.91
  13  -7  -6    1.74    3.56
  13   7  -6   -0.00    3.11
 -13  -7   6   -0.00    4.40
  13  -7  -7   -0.00    3.63
  13   7  -7   -0.00    4.11
 -13  -7   7   -0.00    5.84
  13  -7  -8   -0.00    2.97
  13   7  -8    1.03    3.75
 -13  -7   8   -0.00    4.75
  13  -7  -9    1.69    4.24
  13   7  -9    5.44    5.18
 -13  -7   9    4.78    7.01
  13  -7 -10    1.58    3.94
  13   7 -10    0.00    4.01
 -13  -7  10    1.73    5.09
  13  -7 -11    0.00    3.35
  13   7 -11   -0.00    3.56
 -13  -7  11    0.00    4.71
  13  -7 -12   -0.00    3.37
  13   7 -12    0.09    3.93
 -13  -7  12    9.22    6.89
  13  -7 -13    1.28    3.97
  13   7 -13    5.15    5.46
 -13  -7  13    3.29    5.08
  13  -7 -14    6.46    4.99
  13   7 -14    1.07    4.13
 -13  -7  14    4.90    5.99
  13  -7 -15   -0.00    4.69
  13   7 -15   -0.00    2.54
 -13  -7  15    0.99    4.86
  13  -7 -16    4.45    5.88
  13   7 -16   -0.00    4.40
 -13  -7  16   -0.00    5.01
  13  -7 -17    4.31    5.64
  13   7 -17    1.29    3.81
 -13  -7  17    0.00    6.77
  13  -7 -18   -0.00    4.32
  13   7 -18   -0.00    4.29
 -13  -7  18    5.63    6.84
  13  -7 -19    0.00    4.14
  13   7 -19    1.56    4.32
 -13  -7  19    2.16    5.43
  13  -7 -20    0.32    4.55
  13   7 -20    5.76    5.28
 -13  -7  20    0.28    4.55
  13  -7 -21    1.31    3.72
  13   7 -21   -0.00    4.99
 -13  -7  21    0.00    4.87
  13   7 -22    1.68    4.68
 -13  -7  22    1.75    6.18
  13   7 -23    0.00    4.00
  13   7 -24    1.28    5.11
  13  -8  -1    1.23    4.13
  13   8  -1    3.87    5.18
 -13  -8   1    4.71    6.27
  13  -8  -2    4.99    5.40
  13   8  -2    9.53    5.73
 -13  -8   2    0.38    4.36
  13  -8  -3    3.43    4.57
  13   8  -3   -0.00    3.70
 -13  -8   3    5.30    5.87
  13  -8  -4    2.55    4.67
  13   8  -4    1.58    4.11
 -13  -8   4   -0.00    4.81
  13  -8  -5    4.14    4.77
  13   8  -5   -0.00    3.44
 -13  -8   5   -0.00    5.33
  13  -8  -6    6.26    5.19
  13   8  -6    5.26    5.92
 -13  -8   6    5.02    5.67
  13  -8  -7    3.89    4.81
  13   8  -7    2.12    4.54
 -13  -8   7    0.00    5.27
  13  -8  -8    0.00    3.29
  13   8  -8    5.40    4.85
 -13  -8   8    3.47    6.36
  13  -8  -9   -0.00    3.41
  13   8  -9    1.58    3.88
 -13  -8   9    0.03    5.55
  13  -8 -10    1.68    3.42
  13   8 -10    0.00    3.95
 -13  -8  10   -0.00    4.85
  13  -8 -11   -0.00    3.20
  13   8 -11    2.15    4.22
 -13  -8  11    3.27    5.41
  13  -8 -12   -0.00    3.95
  13   8 -12    0.97    4.33
 -13  -8  12   10.76    7.05
  13  -8 -13    3.02    4.72
  13   8 -13    1.84    4.21
 -13  -8  13    0.34    4.31
  13  -8 -14    0.18    3.59
  13   8 -14    3.23    4.29
 -13  -8  14    3.04    6.99
  13  -8 -15    4.05    5.00
  13   8 -15    4.87    4.96
 -13  -8  15    1.58    4.07
  13  -8 -16    7.09    6.80
  13   8 -16    5.41    5.97
 -13  -8  16    1.45    6.02
  13  -8 -17    1.37    4.29
  13   8 -17   -0.00    2.77
 -13  -8  17   -0.00    3.72
  13  -8 -18    5.02    5.74
  13   8 -18    5.41    5.52
 -13  -8  18    5.66    6.80
  13  -8 -19    3.42    5.13
  13   8 -19   -0.00    4.30
 -13  -8  19    0.00    4.44
  13  -8 -20    0.64    4.94
  13   8 -20    0.30    3.83
  13  -8 -21    2.31    4.92
  13   8 -21   -0.00    4.28
  13   8 -22    4.87    5.61
  13   8 -23   -0.00    4.05
  13   8 -24   -0.00    3.64
  13  -9  -1    1.96    3.25
  13   9  -1   -0.00    3.60
 -13  -9   1    1.84    5.55
  13  -9  -2    1.59    3.80
  13   9  -2    5.65    6.07
 -13  -9   2    3.71    5.43
  13  -9  -3    0.00    4.65
  13   9  -3   -0.00    4.28
 -13  -9   3    0.00    5.10
  13  -9  -4   13.10    6.69
  13   9  -4    5.33    5.22
 -13  -9   4    4.16    6.11
  13  -9  -5   -0.00    3.97
  13   9  -5    6.11    5.10
 -13  -9   5   -0.00    4.92
  13  -9  -6    1.55    3.91
  13   9  -6    0.00    3.60
 -13  -9   6   -0.00    4.29
  13  -9  -7    1.08    3.52
  13   9  -7    0.25    3.10
 -13  -9   7    0.28    4.75
  13  -9  -8    2.03    4.03
  13   9  -8    3.51    4.91
 -13  -9   8   -0.00    4.91
  13  -9  -9    2.09    3.78
  13   9  -9   -0.00    2.88
 -13  -9   9    0.00    4.74
  13  -9 -10   10.01    6.55
  13   9 -10    7.57    5.55
 -13  -9  10    1.80    3.85
  13  -9 -11   -0.00    4.54
  13   9 -11    0.00    3.92
 -13  -9  11   -0.00    3.60
  13  -9 -12    1.81    4.46
  13   9 -12    3.56    4.91
 -13  -9  12    3.36    4.61
  13  -9 -13    7.60    5.84
  13   9 -13    0.00    4.26
 -13  -9  13    3.95    5.82
  13  -9 -14   -0.00    4.69
  13   9 -14   -0.00    3.94
 -13  -9  14    0.00    5.91
  13  -9 -15   -0.00    4.82
  13   9 -15    5.13    5.30
 -13  -9  15    2.27    5.94
  13  -9 -16   16.96    8.96
  13  -9 -17    2.37    4.68
  13  -9 -18    0.76    4.07
  13  -9 -19   -0.00    4.99
  13  -9 -20   -0.00    4.96
 -13 -10   1   -0.00    5.78
 -13 -10   2   -0.00    5.88
 -13 -10   3    0.00    4.93
 -13 -10   4    4.38    5.86
 -13 -10   5    5.27    5.51
  13 -10  -6    9.30    5.91
 -13 -10   6    4.17    6.33
  13 -10  -7    0.00    3.56
 -13 -10   7   -0.00    5.21
  13 -10  -8    2.56    4.48
 -13 -10   8    2.82    5.01
  13 -10  -9    0.40    4.59
 -13 -10   9   -0.00    4.05
  13 -10 -10    0.00    5.10
 -13 -10  10   -0.00    5.27
  13 -10 -11    5.45    5.26
  13 -10 -12   13.10    7.45
  13 -10 -13    0.48    3.21
  13 -10 -14   -0.00    4.01
  13 -10 -15    0.92    4.76
  13 -10 -16    0.00    4.55
  13 -10 -17   -0.00    4.12
  13 -10 -18    2.27    5.38
  13 -10 -19    1.97    5.52
  12   0  -1    3.52    4.14
  12   0  -2    8.18    6.02
  12   0  -3   -0.00    3.33
  12   0  -4    3.59    5.01
  12   0  -5    0.23    3.51
  12   0  -6   72.27   14.41
  12   0  -7    0.30    1.95
  12   0  -8    2.19    4.13
  12   0  -9   -0.00    4.22
  12   0 -10   33.92   10.17
 -12   0  11    3.33    5.85
  12   0 -11   -0.00    4.25
 -12   0  12   19.79   10.34
  12   0 -12   25.00    9.08
 -12   0  13    1.79    5.34
  12   0 -13    2.91    4.89
  12   0 -14    0.56    5.55
  12   0 -15   -0.00    4.25
  12   0 -16   17.55    7.69
  12   0 -17   -0.00    4.11
  12   0 -18    0.00    3.67
  12   0 -19   -0.00    2.99
  12   0 -20    7.43    6.70
  12   0 -21   -0.00    4.47
  12   0 -22    9.50    7.61
  12   0 -23    1.37    4.25
  12   0 -24    0.80    4.38
  12   0 -25    3.46    5.76
  12   0 -26    1.00    4.41
  12   0 -27   -0.00    6.39
  12  -1  -1    4.79    5.41
  12   1  -1    0.00    3.21
 -12  -1   1   -0.00    3.70
  12  -1  -2   26.28    8.65
  12   1  -2   48.34   11.19
 -12  -1   2    6.40    7.40
  12  -1  -3    4.04    4.15
  12   1  -3   -0.00    3.43
 -12  -1   3    2.39    4.77
  12  -1  -4   36.14   10.38
  12   1  -4   29.08    9.08
 -12  -1   4   32.65   11.81
  12  -1  -5    0.00    4.02
  12   1  -5   10.44    5.71
 -12  -1   5   -0.00    6.03
  12  -1  -6    1.43    3.42
  12   1  -6   -0.00    4.32
 -12  -1   6    2.71    4.97
  12  -1  -7    1.64    4.36
  12   1  -7    2.06    2.84
 -12  -1   7    2.01    4.62
  12  -1  -8   87.10   15.25
  12   1  -8   50.03   12.58
 -12  -1   8   20.16   10.19
  12  -1  -9    5.36    4.69
  12   1  -9    2.49    3.22
 -12  -1   9    0.97    3.19
  12  -1 -10    7.13    6.31
  12   1 -10   16.37    7.82
 -12  -1  10   11.59    7.31
  12  -1 -11    2.03    5.30
  12   1 -11    0.00    4.38
 -12  -1  11   -0.00    3.35
  12  -1 -12    3.02    4.80
  12   1 -12   -0.00    2.53
 -12  -1  12   -0.00    5.25
  12  -1 -13    1.07    4.22
  12   1 -13   -0.00    2.58
 -12  -1  13    2.92    4.11
  12  -1 -14   24.43    8.78
  12   1 -14   40.99   10.99
 -12  -1  14   29.69   12.42
  12  -1 -15    0.59    3.80
  12   1 -15    0.01    1.75
 -12  -1  15    3.20    5.15
  12  -1 -16   -0.00    4.30
  12   1 -16    2.40    4.62
 -12  -1  16    7.05    8.15
  12  -1 -17    0.00    2.74
  12   1 -17   -0.00    3.87
 -12  -1  17   -0.00    5.55
  12  -1 -18    9.00    6.07
  12   1 -18   12.71    6.41
 -12  -1  18    4.58    6.22
  12  -1 -19    2.34    4.44
  12   1 -19    1.69    4.50
  12  -1 -20    4.35    4.38
  12   1 -20    3.87    5.17
  12  -1 -21   -0.00    3.83
  12   1 -21   -0.00    4.90
  12  -1 -22   -0.00    2.51
  12   1 -22   -0.00    4.50
  12  -1 -23    3.55    5.30
  12   1 -23   -0.00    3.76
  12  -1 -24    5.78    6.11
  12   1 -24    4.97    5.56
  12  -1 -25    4.35    5.01
  12   1 -25   -0.00    4.31
  12  -1 -26    5.18    5.14
  12   1 -26   -0.00    4.55
  12  -1 -27    4.75    5.40
  12   1 -27   -0.00    5.45
  12  -2  -1    9.72    6.30
  12   2  -1    5.28    4.50
 -12  -2   1    0.82    4.48
  12  -2  -2   15.74    7.32
  12   2  -2    6.26    6.19
 -12  -2   2   15.30    8.35
  12  -2  -3    6.32    5.34
  12   2  -3    2.82    4.99
 -12  -2   3   -0.00    4.30
  12  -2  -4   18.50    7.34
  12   2  -4    1.64    3.72
 -12  -2   4    6.31    6.94
  12  -2  -5    4.33    4.60
  12   2  -5    0.51    4.00
 -12  -2   5    5.67    5.73
  12  -2  -6   45.87   11.72
  12   2  -6   38.04   10.77
 -12  -2   6   34.36   12.13
  12  -2  -7    5.06    4.49
  12   2  -7    4.69    4.95
 -12  -2   7    7.68    6.58
  12  -2  -8    4.28    3.86
  12   2  -8    7.55    5.91
 -12  -2   8    5.02    5.48
  12  -2  -9    0.32    3.58
  12   2  -9    0.22    3.35
 -12  -2   9    0.00    3.61
  12  -2 -10   24.44    8.92
  12   2 -10   22.36    8.53
 -12  -2  10   18.76    8.78
  12  -2 -11    0.00    4.27
  12   2 -11   17.27    7.09
 -12  -2  11    5.59    6.61
  12  -2 -12   17.19    7.69
  12   2 -12   12.64    6.84
 -12  -2  12   13.56    8.20
  12  -2 -13    2.17    4.99
  12   2 -13    0.93    3.93
 -12  -2  13    4.65    6.47
  12  -2 -14    2.76    4.02
  12   2 -14    3.45    4.57
 -12  -2  14    2.19    5.93
  12  -2 -15    3.15    4.18
  12   2 -15   -0.00    3.96
 -12  -2  15    1.69    4.25
  12  -2 -16   10.98    6.54
  12   2 -16    6.60    6.24
 -12  -2  16   14.98    8.74
  12  -2 -17   -0.00    4.05
  12   2 -17    1.56    3.28
 -12  -2  17   -0.00    4.98
  12  -2 -18    1.95    3.60
  12   2 -18    2.57    4.85
 -12  -2  18   -0.00    4.36
  12  -2 -19    3.49    5.32
  12   2 -19    2.44    3.48
 -12  -2  19    0.00    4.12
  12  -2 -20    6.85    6.04
  12   2 -20    0.00    4.90
 -12  -2  20    1.17    3.37
  12  -2 -21    1.65    6.13
  12   2 -21    0.27    4.08
 -12  -2  21   -0.00    6.81
  12  -2 -22    1.89    6.06
  12   2 -22    7.68    6.22
 -12  -2  22    2.78    6.64
  12  -2 -23   -0.00    4.96
  12   2 -23   -0.00    2.11
 -12  -2  23    2.79    6.51
  12  -2 -24   -0.00    4.62
  12   2 -24    0.00    4.33
  12  -2 -25    5.95    6.07
  12   2 -25    3.36    4.62
  12  -2 -26    1.16    4.97
  12   2 -26    7.81    5.94
  12  -2 -27    2.90    5.67
  12   2 -27    1.11    4.57
  12   2 -28    0.00    5.66
  12  -3  -1   -0.00    3.89
  12   3  -1    3.85    4.60
 -12  -3   1   -0.00    4.69
  12  -3  -2   19.08    8.18
  12   3  -2   17.00    6.99
 -12  -3   2    5.79    6.65
  12  -3  -3   12.12    6.25
  12   3  -3    7.59    5.35
 -12  -3   3    1.11    5.20
  12  -3  -4   22.31    8.33
  12   3  -4   10.20    6.55
 -12  -3   4    4.77    6.09
  12  -3  -5    4.23    5.20
  12   3  -5    3.85    5.05
 -12  -3   5    1.56    4.21
  12  -3  -6   -0.00    3.40
  12   3  -6    2.92    4.20
 -12  -3   6   -0.00    4.87
  12  -3  -7    3.10    3.54
  12   3  -7   10.45    5.99
 -12  -3   7    0.82    3.63
  12  -3  -8   22.83    7.83
  12   3  -8   16.29    7.42
 -12  -3   8    9.64    6.93
  12  -3  -9    9.53    6.44
  12   3  -9    9.27    5.61
 -12  -3   9   14.87    8.00
  12  -3 -10   11.98    7.86
  12   3 -10    7.83    6.54
 -12  -3  10    8.20    6.62
  12  -3 -11    2.88    4.56
  12   3 -11    0.00    3.18
 -12  -3  11   -2.37    5.56
  12  -3 -12   11.44    6.60
  12   3 -12    4.37    5.38
 -12  -3  12    0.00    5.43
  12  -3 -13    4.07    5.24
  12   3 -13    0.00    3.28
 -12  -3  13    5.86    7.25
  12  -3 -14   28.65    9.28
  12   3 -14   11.91    7.21
 -12  -3  14    2.21    6.05
  12  -3 -15    3.07    4.33
  12   3 -15    0.00    4.31
 -12  -3  15    4.92    7.37
  12  -3 -16    3.59    5.24
  12   3 -16    3.52    5.60
 -12  -3  16   -0.00    4.16
  12  -3 -17    1.94    4.07
  12   3 -17    0.70    3.81
 -12  -3  17    0.01    4.90
  12  -3 -18   -0.00    5.43
  12   3 -18    3.29    4.76
 -12  -3  18    4.06    6.17
  12  -3 -19   -0.00    4.36
  12   3 -19    4.02    5.83
 -12  -3  19   -0.00    6.28
  12  -3 -20    0.00    4.59
  12   3 -20    2.20    4.60
 -12  -3  20   -0.00    5.19
  12  -3 -21   -0.00    3.90
  12   3 -21   -0.00    4.83
 -12  -3  21   -0.00    6.12
  12  -3 -22    2.55    4.05
  12   3 -22   -0.00    3.41
 -12  -3  22    2.32    7.29
  12  -3 -23    2.45    4.79
  12   3 -23   11.48    7.28
 -12  -3  23    0.00    6.76
  12  -3 -24   17.01    8.17
  12   3 -24    8.72    6.50
 -12  -3  24    5.18    7.91
  12  -3 -25    2.03    4.03
  12   3 -25    0.73    4.66
 -12  -3  25   -0.00    4.06
  12  -3 -26    1.72    4.84
  12   3 -26   -0.00    4.64
 -12  -3  26   -0.00    4.51
  12  -3 -27   -0.00    3.77
  12   3 -27    0.34    3.99
  12   3 -28    2.07    5.51
  12  -4  -1   17.87    7.36
  12   4  -1   13.48    6.57
 -12  -4   1    1.55    5.64
  12  -4  -2    2.16    3.78
  12   4  -2    8.65    5.49
 -12  -4   2    5.55    5.22
  12  -4  -3    3.02    3.07
  12   4  -3    1.20    3.63
 -12  -4   3   -0.00    4.81
  12  -4  -4    0.00    3.18
  12   4  -4    4.10    4.91
 -12  -4   4    5.55    5.50
  12  -4  -5    1.15    3.46
  12   4  -5    4.95    4.93
 -12  -4   5   -0.00    5.34
  12  -4  -6   32.73    9.68
  12   4  -6   24.87    8.70
 -12  -4   6   13.13    7.77
  12  -4  -7   31.37    9.47
  12   4  -7   16.26    7.10
 -12  -4   7    3.02    5.59
  12  -4  -8    6.08    4.81
  12   4  -8    5.04    4.64
 -12  -4   8   -0.00    4.62
  12  -4  -9    9.48    5.89
  12   4  -9    5.15    4.85
 -12  -4   9   -0.00    4.75
  12  -4 -10   22.65    8.40
  12   4 -10   18.57    7.50
 -12  -4  10    3.28    5.66
  12  -4 -11    6.77    6.11
  12   4 -11   15.49    7.08
 -12  -4  11    4.98    5.20
  12  -4 -12    7.67    5.78
  12   4 -12    1.62    3.77
 -12  -4  12   21.30    9.53
  12  -4 -13    2.89    3.65
  12   4 -13    1.85    3.87
 -12  -4  13   -0.00    4.35
  12  -4 -14   -0.00    5.55
  12   4 -14   -0.00    3.28
 -12  -4  14   -0.00    4.46
  12  -4 -15    4.41    5.90
  12   4 -15    0.00    4.15
 -12  -4  15   -0.00    5.36
  12  -4 -16   14.95    7.28
  12   4 -16    4.91    4.68
 -12  -4  16    0.80    5.19
  12  -4 -17   14.49    7.52
  12   4 -17   16.37    8.61
 -12  -4  17    3.04    7.02
  12  -4 -18    0.00    4.79
  12   4 -18    1.88    5.28
 -12  -4  18    3.56    6.75
  12  -4 -19    5.87    5.68
  12   4 -19    4.01    6.06
 -12  -4  19   -0.00    5.80
  12  -4 -20    0.00    4.74
  12   4 -20    1.12    4.57
 -12  -4  20    2.89    7.03
  12  -4 -21   -0.00    3.88
  12   4 -21    1.67    5.17
 -12  -4  21    0.43    5.71
  12  -4 -22   16.01    7.82
  12   4 -22    6.31    5.95
 -12  -4  22   -0.00    5.35
  12  -4 -23    0.00    3.84
  12   4 -23    3.16    5.97
 -12  -4  23   -0.00    5.72
  12  -4 -24   -0.00    3.53
  12   4 -24   -0.00    4.72
 -12  -4  24   -0.00    4.11
  12  -4 -25   -0.00    4.32
  12   4 -25    1.80    3.84
 -12  -4  25   -0.00    5.24
  12  -4 -26   13.01    8.22
  12   4 -26    0.00    4.18
 -12  -4  26    4.21    6.05
  12   4 -27   -0.00    3.42
 -12  -4  27    3.18    5.88
  12   4 -28    0.00    4.17
 -12  -4  28    0.99    5.23
 -12  -4  29   -0.00    5.30
  12  -5  -1    0.37    2.98
  12   5  -1    7.67    4.45
 -12  -5   1   -0.00    5.35
  12  -5  -2    6.60    4.74
  12   5  -2    5.65    5.06
 -12  -5   2    0.00    4.77
  12  -5  -3    4.45    5.15
  12   5  -3   11.16    6.71
 -12  -5   3    2.17    5.56
  12  -5  -4    9.09    5.60
  12   5  -4    8.51    5.16
 -12  -5   4    4.56    6.26
  12  -5  -5    2.85    3.74
  12   5  -5    5.87    4.89
 -12  -5   5    5.36    5.97
  12  -5  -6   -0.00    3.39
  12   5  -6   -0.00    3.42
 -12  -5   6   -0.00    4.94
  12  -5  -7    0.53    2.99
  12   5  -7    0.00    3.24
 -12  -5   7    4.91    6.01
  12  -5  -8   21.38    7.84
  12   5  -8    1.76    4.20
 -12  -5   8   10.40    7.02
  12  -5  -9   19.17    7.15
  12   5  -9   18.37    7.82
 -12  -5   9   19.40    9.84
  12  -5 -10    4.36    4.01
  12   5 -10    1.68    3.96
 -12  -5  10    0.00    3.65
  12  -5 -11   -0.00    3.81
  12   5 -11    0.70    3.83
 -12  -5  11    1.47    4.43
  12  -5 -12   -0.00    3.90
  12   5 -12    9.83    5.96
 -12  -5  12    4.93    5.43
  12  -5 -13    4.61    5.19
  12   5 -13   25.02    8.80
 -12  -5  13   15.53    8.48
  12  -5 -14   13.89    6.99
  12   5 -14    7.96    5.98
 -12  -5  14    8.33    7.94
  12  -5 -15   -0.00    3.49
  12   5 -15    1.28    3.96
 -12  -5  15    2.87    5.62
  12  -5 -16   -0.00    3.72
  12   5 -16   -0.00    4.51
 -12  -5  16   -0.00    5.44
  12  -5 -17   -0.00    3.83
  12   5 -17    5.78    5.18
 -12  -5  17    0.00    6.33
  12  -5 -18    5.37    5.45
  12   5 -18    5.22    5.62
 -12  -5  18    7.19    8.12
  12  -5 -19    0.00    3.63
  12   5 -19    0.00    3.58
 -12  -5  19    1.52    4.85
  12  -5 -20   12.37    6.81
  12   5 -20    7.33    5.91
 -12  -5  20    0.72    5.20
  12  -5 -21    0.03    1.78
  12   5 -21    0.00    5.96
 -12  -5  21   10.16    8.15
  12  -5 -22    0.03    4.55
  12   5 -22    0.63    4.03
 -12  -5  22    8.23    8.77
  12  -5 -23    2.79    5.75
  12   5 -23    0.00    5.44
 -12  -5  23    2.29    6.23
  12  -5 -24    7.54    6.67
  12   5 -24    3.48    5.24
 -12  -5  24   -0.00    6.14
  12  -5 -25   -0.00    3.90
  12   5 -25   -0.00    4.86
 -12  -5  25    0.11    5.42
  12  -5 -26   -0.00    3.95
  12   5 -26    2.71    4.72
 -12  -5  26   -0.00    4.31
  12   5 -27    2.24    4.91
 -12  -5  27   -0.00    4.16
  12   5 -28   -0.00    4.66
 -12  -5  28    4.28    6.91
 -12  -5  29    5.41    7.12
 -12  -5  30   -0.00    5.21
  12  -6  -1   12.49    6.56
  12   6  -1   14.01    7.18
 -12  -6   1    3.20    5.70
  12  -6  -2    6.54    4.91
  12   6  -2    2.77    4.59
 -12  -6   2    2.33    4.99
  12  -6  -3    6.57    4.53
  12   6  -3    0.53    3.45
 -12  -6   3   -0.00    4.59
  12  -6  -4    3.25    3.83
  12   6  -4    0.44    3.91
 -12  -6   4   -0.00    6.10
  12  -6  -5   25.64    9.06
  12   6  -5    7.87    5.70
 -12  -6   5    9.77    7.56
  12  -6  -6   15.19    6.59
  12   6  -6    3.28    5.37
 -12  -6   6    7.83    6.49
  12  -6  -7    9.80    6.57
  12   6  -7   11.52    6.57
 -12  -6   7    6.85    5.65
  12  -6  -8    2.61    3.73
  12   6  -8   -0.00    4.43
 -12  -6   8   -0.00    4.28
  12  -6  -9    2.06    4.19
  12   6  -9    1.64    3.33
 -12  -6   9   -0.00    3.51
  12  -6 -10    2.91    4.08
  12   6 -10   -0.00    3.94
 -12  -6  10    0.61    3.01
  12  -6 -11   32.64    9.86
  12   6 -11   12.40    6.26
 -12  -6  11   10.29    7.59
  12  -6 -12   -0.00    3.26
  12   6 -12    3.61    4.64
 -12  -6  12    3.97    5.42
  12  -6 -13    2.67    4.70
  12   6 -13    1.50    4.23
 -12  -6  13   -0.00    5.90
  12  -6 -14    0.20    3.38
  12   6 -14    6.08    5.25
 -12  -6  14   -0.00    4.31
  12  -6 -15    8.38    5.87
  12   6 -15    2.67    3.54
 -12  -6  15    5.86    6.14
  12  -6 -16    2.59    4.90
  12   6 -16    2.28    4.42
 -12  -6  16    4.90    5.90
  12  -6 -17   10.53    6.21
  12   6 -17    1.70    5.14
 -12  -6  17   -0.00    4.79
  12  -6 -18    1.30    3.89
  12   6 -18    3.52    5.09
 -12  -6  18    5.17    6.33
  12  -6 -19    1.50    3.73
  12   6 -19   -0.00    3.91
 -12  -6  19   -0.00    5.42
  12  -6 -20   -0.00    3.08
  12   6 -20   -0.00    5.14
 -12  -6  20    1.05    5.29
  12  -6 -21    0.81    4.93
  12   6 -21    4.31    5.80
 -12  -6  21   -0.00    3.69
  12  -6 -22    2.97    4.65
  12   6 -22   -0.00    4.00
 -12  -6  22    3.07    6.84
  12  -6 -23    0.78    4.86
  12   6 -23    3.34    5.10
 -12  -6  23    8.85    8.25
  12  -6 -24    3.69    6.29
  12   6 -24    0.40    4.28
 -12  -6  24   -0.00    4.07
  12  -6 -25    4.06    5.18
  12   6 -25   -0.00    4.94
 -12  -6  25   -0.00    7.25
  12   6 -26    0.32    3.35
 -12  -6  26   -0.00    6.08
  12   6 -27   13.25    7.37
 -12  -6  27    3.42    6.11
 -12  -6  28   -0.00    4.74
  12  -7  -1    3.06    4.16
  12   7  -1    2.50    4.68
  12  -7  -2   11.33    6.02
  12   7  -2   10.43    5.90
 -12  -7   2    2.70    5.02
  12  -7  -3    9.62    6.19
  12   7  -3    3.70    4.34
 -12  -7   3    0.61    4.07
  12  -7  -4   -0.00    3.60
  12   7  -4    5.04    4.55
 -12  -7   4   -0.00    5.24
  12  -7  -5    0.24    3.13
  12   7  -5    1.31    3.88
 -12  -7   5   -0.00    5.02
  12  -7  -6   -0.00    3.11
  12   7  -6   -0.00    3.70
 -12  -7   6    1.36    4.58
  12  -7  -7    3.89    4.75
  12   7  -7    4.02    4.57
 -12  -7   7    1.91    5.18
  12  -7  -8   -0.00    4.12
  12   7  -8    3.83    4.67
 -12  -7   8    6.69    6.09
  12  -7  -9   23.64    8.60
  12   7  -9   13.63    7.15
 -12  -7   9   19.41    9.54
  12  -7 -10    0.00    3.44
  12   7 -10    1.38    3.58
 -12  -7  10    7.40    6.08
  12  -7 -11   -0.00    3.36
  12   7 -11    1.65    3.21
 -12  -7  11   -0.00    3.95
  12  -7 -12   -0.00    3.10
  12   7 -12    2.07    3.66
 -12  -7  12    0.00    4.65
  12  -7 -13    3.17    5.31
  12   7 -13    1.28    4.00
 -12  -7  13    2.09    5.32
  12  -7 -14   13.27    6.24
  12   7 -14    6.13    5.51
 -12  -7  14   -0.00    5.32
  12  -7 -15    4.15    5.56
  12   7 -15    3.26    5.38
 -12  -7  15   -0.00    4.26
  12  -7 -16   -0.00    4.12
  12   7 -16    3.90    4.82
 -12  -7  16   -0.00    6.42
  12  -7 -17    2.81    4.82
  12   7 -17    0.29    3.80
 -12  -7  17    3.89    7.00
  12  -7 -18    0.00    4.78
  12   7 -18    0.44    4.20
 -12  -7  18   -0.00    5.04
  12  -7 -19    4.58    5.04
  12   7 -19    2.09    4.29
 -12  -7  19    5.66    6.33
  12  -7 -20    5.46    5.49
  12   7 -20   -0.00    4.00
 -12  -7  20    0.66    5.29
  12  -7 -21    4.57    5.25
  12   7 -21   -0.00    4.80
 -12  -7  21   -0.00    5.54
  12  -7 -22   -0.00    5.00
  12   7 -22    0.47    4.52
 -12  -7  22    0.00    5.10
  12  -7 -23    1.78    5.22
  12   7 -23   -0.00    3.21
 -12  -7  23   -0.00    6.70
  12  -7 -24    0.55    3.79
  12   7 -24    0.93    5.54
 -12  -7  24    4.23    5.56
  12  -7 -25    6.31    5.19
  12   7 -25   -0.00    4.84
 -12  -7  25    8.85    7.87
  12   7 -26    1.06    4.33
 -12  -7  26    2.47    5.81
  12   7 -27   -0.00    4.32
  12  -8  -1   16.37    7.43
  12   8  -1    9.67    5.77
 -12  -8   1    1.19    6.14
  12  -8  -2   -0.00    3.51
  12   8  -2    1.99    3.66
 -12  -8   2    0.00    3.88
  12  -8  -3    2.82    4.18
  12   8  -3    2.85    4.65
 -12  -8   3   -0.00    3.67
  12  -8  -4    0.00    3.19
  12   8  -4    2.36    4.16
 -12  -8   4    2.22    4.61
  12  -8  -5    9.51    5.93
  12   8  -5    8.60    5.99
 -12  -8   5    8.83    7.14
  12  -8  -6    2.24    4.29
  12   8  -6   -0.00    2.57
 -12  -8   6   -0.00    4.86
  12  -8  -7   25.65    8.66
  12   8  -7   17.13    7.88
 -12  -8   7   12.73    8.31
  12  -8  -8    3.14    4.83
  12   8  -8   -0.00    3.49
 -12  -8   8   -0.00    5.30
  12  -8  -9    1.97    3.71
  12   8  -9    5.33    4.92
 -12  -8   9    0.00    4.80
  12  -8 -10   -0.00    3.50
  12   8 -10    2.97    4.67
 -12  -8  10    0.00    4.01
  12  -8 -11   18.13    7.92
  12   8 -11    8.40    5.63
 -12  -8  11    2.01    4.87
  12  -8 -12    0.00    3.29
  12   8 -12    0.00    3.23
 -12  -8  12   -0.00    3.47
  12  -8 -13    4.01    4.48
  12   8 -13    4.43    4.44
 -12  -8  13   -0.00    4.23
  12  -8 -14    0.44    4.29
  12   8 -14   -0.00    3.43
 -12  -8  14   -0.00    4.61
  12  -8 -15    4.44    5.50
  12   8 -15    8.67    6.09
 -12  -8  15    0.44    5.33
  12  -8 -16   -0.00    4.09
  12   8 -16    1.30    4.51
 -12  -8  16   -0.00    4.95
  12  -8 -17   25.79    9.67
  12   8 -17    2.62    4.90
 -12  -8  17    3.58    6.91
  12  -8 -18    3.18    5.52
  12   8 -18    0.69    3.40
 -12  -8  18   -0.00    6.35
  12  -8 -19   -0.00    4.11
  12   8 -19   -0.00    5.16
 -12  -8  19    2.16    6.02
  12  -8 -20    9.82    6.18
  12   8 -20   -0.00    4.68
 -12  -8  20   -0.00    5.04
  12  -8 -21    2.99    4.99
  12   8 -21    1.52    4.84
 -12  -8  21    5.82    6.83
  12  -8 -22    0.00    5.77
  12   8 -22    1.85    5.11
 -12  -8  22   -0.00    5.14
  12  -8 -23    3.54    6.62
  12   8 -23    3.17    5.12
 -12  -8  23   -0.00    3.92
  12  -8 -24   -0.00    4.35
  12   8 -24    0.60    3.67
  12   8 -25    1.90    4.31
  12   8 -26    1.81    4.16
  12   8 -27    0.10    3.93
  12  -9  -1    1.87    3.84
  12   9  -1    0.70    3.49
 -12  -9   1   -0.00    5.93
  12  -9  -2   -0.00    3.29
  12   9  -2   -0.00    3.68
 -12  -9   2    6.08    7.52
  12  -9  -3   14.20    6.72
  12   9  -3    5.03    5.60
 -12  -9   3   15.70    8.00
  12  -9  -4    1.96    3.70
  12   9  -4    1.74    3.62
 -12  -9   4   -0.00    4.10
  12  -9  -5    0.00    3.18
  12   9  -5   -0.00    3.93
 -12  -9   5   -0.00    4.60
  12  -9  -6    0.51    3.70
  12   9  -6    0.00    3.49
 -12  -9   6   -0.00    4.22
  12  -9  -7    0.00    3.93
  12   9  -7   -0.00    4.12
 -12  -9   7    7.05    6.60
  12  -9  -8    0.66    3.04
  12   9  -8    2.33    3.82
 -12  -9   8   -0.00    4.99
  12  -9  -9    8.14    5.61
  12   9  -9   10.14    5.62
 -12  -9   9    5.93    6.30
  12  -9 -10   -0.00    3.99
  12   9 -10    2.80    4.21
 -12  -9  10   -0.00    4.47
  12  -9 -11   -0.00    3.03
  12   9 -11   -0.00    3.69
 -12  -9  11    0.64    5.24
  12  -9 -12   -0.00    3.41
  12   9 -12   -0.00    3.61
 -12  -9  12   -0.00    4.33
  12  -9 -13    6.51    5.81
  12   9 -13   -0.00    3.15
 -12  -9  13    7.38    6.55
  12  -9 -14    0.74    3.43
  12   9 -14   -0.00    4.13
 -12  -9  14   -0.00    4.82
  12  -9 -15   -0.00    4.64
  12   9 -15    5.66    5.91
 -12  -9  15    1.62    5.49
  12  -9 -16    3.08    4.60
  12   9 -16   -0.00    4.77
 -12  -9  16   -0.00    7.36
  12  -9 -17    0.50    2.99
  12   9 -17   -0.00    2.95
 -12  -9  17    6.06    6.38
  12  -9 -18   -0.00    4.98
  12   9 -18   -0.00    4.03
 -12  -9  18    1.86    5.71
  12  -9 -19   10.23    6.61
 -12  -9  19   -0.00    4.95
  12  -9 -20   -0.00    4.35
 -12  -9  20    2.52    6.44
  12  -9 -21   -0.00    3.60
  12  -9 -22    1.05    4.32
  12  -9 -23   -0.00    5.45
  12  -9 -24    2.42    5.92
  12  10  -1   11.18    6.20
 -12 -10   1    0.00    4.56
  12 -10  -2   -0.00    3.41
 -12 -10   2   -0.00    5.83
  12 -10  -3   -0.00    3.22
 -12 -10   3    0.00    4.18
  12 -10  -4    2.06    3.58
 -12 -10   4   -0.00    5.83
  12 -10  -5    5.26    4.93
 -12 -10   5    0.00    5.74
  12 -10  -6   -0.00    2.11
 -12 -10   6    1.96    4.62
  12 -10  -7    8.41    5.45
 -12 -10   7    4.24    5.49
  12 -10  -8   -0.00    3.64
 -12 -10   8   10.60    7.40
  12 -10  -9    1.60    4.31
 -12 -10   9    0.00    5.21
  12 -10 -10    3.61    4.66
 -12 -10  10   -0.00    3.70
  12 -10 -11    2.32    3.92
 -12 -10  11    1.53    4.51
  12 -10 -12   -0.00    2.71
 -12 -10  12    0.00    3.86
  12 -10 -13   -0.00    4.39
 -12 -10  13   -0.00    4.85
  12 -10 -14   -0.00    2.90
 -12 -10  14   -0.00    4.68
  12 -10 -15   -0.00    4.12
 -12 -10  15   -0.00    5.62
  12 -10 -16    1.49    3.21
 -12 -10  16   -0.00    4.57
  12 -10 -17    9.41    6.40
  12 -10 -18    0.00    4.23
  12 -10 -19    2.59    5.18
  12 -10 -20    0.00    4.88
  12 -10 -21    5.94    5.69
  12 -10 -22   -0.00    4.32
  12 -10 -23    0.76    3.66
 -12 -11   1    0.05    3.76
 -12 -11   2    6.01    7.10
 -12 -11   3    7.32    6.86
 -12 -11   4   -0.00    4.94
 -12 -11   5   12.51    6.89
 -12 -11   6   -0.00    4.39
 -12 -11   7    3.86    5.97
 -12 -11   8   -0.00    5.52
 -12 -11   9    3.41    5.16
 -12 -11  10   -0.00    3.79
 -12 -11  11    6.38    6.05
 -11   0   1   71.31   16.57
  11   0  -1   64.71   13.81
 -11   0   2    1.19    5.35
  11   0  -2    2.81    3.10
 -11   0   3   39.74   12.58
  11   0  -3   29.97    8.86
 -11   0   4    4.21    5.05
  11   0  -4   -0.00    3.25
 -11   0   5   57.96   16.02
  11   0  -5  110.30   17.37
 -11   0   6    2.96    5.21
  11   0  -6    2.51    4.08
 -11   0   7   -0.00    4.58
  11   0  -7    0.00    3.30
 -11   0   8   -0.00    3.32
  11   0  -8    5.43    4.35
 -11   0   9    9.25    6.93
  11   0  -9   24.82    8.45
  11   0 -10   -0.00    3.99
  11   0 -11   46.94   11.60
  11   0 -12    1.50    3.12
  11   0 -13    0.00    3.13
  11   0 -14    0.00    4.37
  11   0 -15   35.85   10.30
 -11   0  16   -0.00    3.98
  11   0 -16    0.00    3.69
 -11   0  17   15.10    9.03
  11   0 -17    3.82    4.38
 -11   0  18   -0.00    5.31
  11   0 -18   -0.00    3.81
 -11   0  19    8.91    8.52
  11   0 -19    8.18    5.94
  11   0 -20    1.61    3.83
  11   0 -21   13.13    7.37
  11   0 -22    0.22    3.33
  11   0 -23   -0.00    3.72
  11   0 -24   -0.00    4.71
  11   0 -25    6.39    7.13
  11   0 -26    0.00    3.84
  11   0 -27   10.54    7.78
  11   0 -28    3.95    4.43
  11   0 -29   -0.00    3.76
  11   0 -30    1.96    4.04
 -11   1   1   66.07   16.80
  11  -1  -1   69.58   13.83
  11   1  -1   72.54   14.41
 -11   1   2   -0.00    4.90
  11  -1  -2   -0.00    2.93
  11   1  -2    0.42    2.59
 -11   1   3   36.57   11.83
  11  -1  -3   26.12    8.63
  11   1  -3   33.74    9.41
 -11   1   4   -0.00    2.85
  11  -1  -4   -0.00    3.94
  11   1  -4   -0.00    4.01
 -11   1   5    3.67    4.54
  11  -1  -5    7.15    5.20
  11   1  -5    5.69    5.23
 -11   1   6   -0.00    3.25
  11  -1  -6   10.39    5.39
  11   1  -6    2.04    3.93
 -11   1   7   33.93   12.23
  11  -1  -7   42.98   10.97
  11   1  -7   59.63   12.34
 -11   1   8    0.00    5.14
  11  -1  -8   -0.00    3.97
  11   1  -8    0.00    4.09
 -11   1   9   35.57   12.20
  11  -1  -9   17.94    7.76
  11   1  -9   26.34    8.31
 -11   1  10   -0.00    3.90
  11  -1 -10    0.00    3.10
  11   1 -10   -0.00    5.23
 -11   1  11    3.53    6.21
  11  -1 -11    4.00    5.23
  11   1 -11   19.92    7.99
 -11  -1  11    2.12    4.50
 -11   1  12    4.72    5.72
  11  -1 -12    8.52    5.87
  11   1 -12    5.60    5.25
 -11  -1  12    1.84    4.83
 -11   1  13   13.15    8.32
  11  -1 -13   29.46    9.09
  11   1 -13   34.40    9.74
 -11  -1  13   22.22   10.76
 -11   1  14    0.00    6.59
  11  -1 -14   -0.00    4.25
  11   1 -14    0.00    3.46
 -11  -1  14   -0.00    4.77
  11  -1 -15   -0.00    3.90
  11   1 -15   -0.00    4.61
 -11  -1  15    0.80    4.80
  11  -1 -16   -0.00    3.63
  11   1 -16    5.09    5.67
 -11  -1  16   -0.00    4.69
  11  -1 -17   15.75    7.97
  11   1 -17   27.08    9.19
 -11  -1  17    5.26    7.51
  11  -1 -18    0.20    3.59
  11   1 -18    0.09    3.12
 -11  -1  18    3.40    5.47
  11  -1 -19    0.00    4.59
  11   1 -19    0.00    4.51
 -11  -1  19    5.33    7.03
  11  -1 -20    3.22    4.75
  11   1 -20   -0.00    4.52
 -11  -1  20    0.90    5.15
  11  -1 -21    0.00    4.44
  11   1 -21    0.95    3.79
 -11  -1  21    1.01    5.47
  11  -1 -22    4.18    4.48
  11   1 -22    2.19    4.05
 -11  -1  22   -0.00    6.84
  11  -1 -23    9.85    7.09
  11   1 -23   14.88    7.40
 -11  -1  23   13.73    9.19
  11  -1 -24    2.76    4.41
  11   1 -24   -0.00    4.52
  11  -1 -25    0.00    4.34
  11   1 -25    2.96    5.71
  11  -1 -26   -0.00    5.38
  11   1 -26    1.47    3.94
  11  -1 -27    4.91    4.77
  11   1 -27    8.27    6.71
  11  -1 -28   -0.00    2.30
  11   1 -28    1.85    4.53
  11  -1 -29    1.67    5.85
  11   1 -29    4.54    6.08
  11  -1 -30   -0.00    5.76
  11   1 -30   -0.00    4.50
  11  -2  -1   17.19    7.22
  11   2  -1    7.90    5.30
  11  -2  -2   -0.00    4.29
  11   2  -2    0.00    3.62
  11  -2  -3   10.25    5.42
  11   2  -3    8.36    5.04
  11  -2  -4    3.49    3.81
  11   2  -4   10.98    5.92
 -11  -2   4    0.10    4.50
  11  -2  -5   42.15   10.71
  11   2  -5   54.81   11.78
 -11  -2   5   25.11   10.46
  11  -2  -6   11.49    5.91
  11   2  -6   15.19    7.02
 -11  -2   6    6.80    6.41
  11  -2  -7    0.00    4.67
  11   2  -7    0.53    3.52
 -11  -2   7   10.82    6.65
  11  -2  -8   16.44    6.97
  11   2  -8   11.17    5.99
 -11  -2   8    5.68    5.90
  11  -2  -9   36.91    9.71
  11   2  -9   21.36    8.32
 -11  -2   9    6.65    6.31
  11  -2 -10    4.86    5.32
  11   2 -10    3.80    4.95
 -11  -2  10    6.97    5.76
  11  -2 -11   34.51    9.62
  11   2 -11   14.58    7.09
 -11  -2  11   19.53    8.88
  11  -2 -12    0.01    3.63
  11   2 -12    1.41    3.89
 -11  -2  12    5.44    5.92
  11  -2 -13    2.05    4.64
  11   2 -13    1.84    3.66
 -11  -2  13   -0.00    5.17
  11  -2 -14    4.98    4.66
  11   2 -14    4.93    4.79
 -11  -2  14   -0.00    5.23
  11  -2 -15   17.42    6.76
  11   2 -15    8.32    6.04
 -11  -2  15    3.37    5.88
  11  -2 -16    1.98    4.46
  11   2 -16    7.23    5.62
 -11  -2  16   -0.00    4.75
  11  -2 -17    0.00    4.16
  11   2 -17    1.29    4.19
 -11  -2  17   -0.00    4.13
  11  -2 -18    0.28    2.29
  11   2 -18    1.89    3.68
 -11  -2  18   -0.00    4.41
  11  -2 -19    7.33    6.01
  11   2 -19    8.22    6.70
 -11  -2  19   -0.00    6.46
  11  -2 -20    8.82    5.31
  11   2 -20    4.05    4.48
 -11  -2  20   -0.00    4.87
  11  -2 -21    9.82    7.03
  11   2 -21    8.23    6.40
 -11  -2  21   31.78   13.18
  11  -2 -22    1.75    4.97
  11   2 -22    2.91    3.87
 -11  -2  22   -0.00    5.32
  11  -2 -23   -0.00    4.82
  11   2 -23    4.06    5.34
 -11  -2  23    0.00    4.73
  11  -2 -24   -0.00    4.27
  11   2 -24    2.16    4.92
 -11  -2  24   -0.00    3.43
  11  -2 -25    5.72    5.22
  11   2 -25    5.42    5.53
 -11  -2  25    2.51    5.62
  11  -2 -26    1.85    4.46
  11   2 -26    5.26    4.92
 -11  -2  26    0.00    5.34
  11  -2 -27    8.47    6.62
  11   2 -27    4.10    5.56
  11  -2 -28    4.34    3.86
  11   2 -28   -0.00    6.57
  11  -2 -29   -0.00    5.82
  11   2 -29    3.54    4.81
  11  -2 -30   -0.00    4.21
  11   2 -30   -0.00    5.43
  11  -3  -1   14.30    6.57
  11   3  -1    6.50    4.90
 -11  -3   1    8.29    7.38
  11  -3  -2   13.08    6.50
  11   3  -2   20.85    7.89
 -11  -3   2    8.96    6.99
  11  -3  -3   37.03   10.12
  11   3  -3   63.22   12.86
 -11  -3   3   34.70   11.54
  11  -3  -4    7.34    5.46
  11   3  -4    3.47    4.46
 -11  -3   4    8.42    6.24
  11  -3  -5   10.66    6.22
  11   3  -5    5.45    4.94
 -11  -3   5    1.35    4.29
  11  -3  -6    9.57    5.83
  11   3  -6    7.51    5.39
 -11  -3   6    2.62    4.70
  11  -3  -7   39.53   10.42
  11   3  -7   30.92    9.17
 -11  -3   7   58.50   14.60
  11  -3  -8    3.73    4.41
  11   3  -8    4.31    4.32
 -11  -3   8    2.93    6.09
  11  -3  -9   13.15    6.58
  11   3  -9    9.88    6.01
 -11  -3   9    4.01    5.50
  11  -3 -10   -0.00    3.63
  11   3 -10    4.28    5.40
 -11  -3  10   -0.00    4.84
  11  -3 -11    6.83    5.49
  11   3 -11    6.18    5.24
 -11  -3  11    0.40    4.18
  11  -3 -12    2.69    4.43
  11   3 -12    1.04    3.80
 -11  -3  12    3.18    4.60
  11  -3 -13   19.53    7.62
  11   3 -13   17.60    7.11
 -11  -3  13    3.02    5.15
  11  -3 -14    2.72    4.54
  11   3 -14    2.76    3.72
 -11  -3  14    0.45    4.13
  11  -3 -15    2.10    4.27
  11   3 -15   -0.00    4.28
 -11  -3  15    1.45    5.14
  11  -3 -16   -0.00    2.10
  11   3 -16    1.56    4.59
 -11  -3  16   -0.00    5.29
  11  -3 -17    4.61    4.00
  11   3 -17   17.81    7.46
 -11  -3  17   10.59    7.40
  11  -3 -18   -0.00    4.52
  11   3 -18    8.21    6.14
 -11  -3  18    0.00    4.81
  11  -3 -19    8.96    6.38
  11   3 -19    7.62    6.87
 -11  -3  19    1.74    5.52
  11  -3 -20    3.62    5.46
  11   3 -20    0.85    4.76
 -11  -3  20   -0.00    5.62
  11  -3 -21    2.47    4.35
  11   3 -21    3.43    5.06
 -11  -3  21    0.00    5.34
  11  -3 -22    5.66    5.91
  11   3 -22    4.64    5.34
 -11  -3  22    6.22    8.24
  11  -3 -23   25.98    9.74
  11   3 -23   10.11    6.29
 -11  -3  23    4.88    6.75
  11  -3 -24    4.81    6.04
  11   3 -24    2.87    4.56
 -11  -3  24    5.05    7.25
  11  -3 -25    1.14    4.53
  11   3 -25    3.11    4.20
 -11  -3  25   -0.00    4.72
  11  -3 -26    5.05    5.70
  11   3 -26    3.56    5.38
 -11  -3  26   -0.00    5.87
  11  -3 -27    4.28    6.26
  11   3 -27   10.15    6.85
 -11  -3  27   -0.00    6.20
  11  -3 -28    7.03    6.55
  11   3 -28    4.87    5.09
 -11  -3  28   -0.00    6.83
  11  -3 -29    0.00    4.44
  11   3 -29    0.00    4.70
 -11  -3  29   -0.00    3.45
  11   3 -30   -0.00    4.79
  11  -4  -1   30.70    9.25
  11   4  -1   25.06    8.41
 -11  -4   1   12.43    8.20
  11  -4  -2   -0.00    2.78
  11   4  -2   -0.00    4.24
 -11  -4   2    2.17    5.03
  11  -4  -3    4.27    4.81
  11   4  -3    2.25    3.83
 -11  -4   3   -0.00    4.94
  11  -4  -4    5.95    4.81
  11   4  -4    4.83    4.57
 -11  -4   4    3.05    5.21
  11  -4  -5   50.13   11.45
  11   4  -5   37.69   10.25
 -11  -4   5   32.79   11.76
  11  -4  -6   11.61    6.40
  11   4  -6   11.96    5.89
 -11  -4   6    9.17    6.98
  11  -4  -7    3.26    5.19
  11   4  -7    8.37    5.69
 -11  -4   7    9.01    6.70
  11  -4  -8    4.14    4.43
  11   4  -8   -0.00    2.63
 -11  -4   8    4.01    5.50
  11  -4  -9   28.11    8.95
  11   4  -9   32.10    9.45
 -11  -4   9   39.25   12.49
  11  -4 -10    6.08    4.92
  11   4 -10    2.70    3.97
 -11  -4  10    1.71    3.99
  11  -4 -11   26.16    8.78
  11   4 -11   11.91    6.64
 -11  -4  11   13.85    7.99
  11  -4 -12   -0.00    3.76
  11   4 -12    2.08    3.95
 -11  -4  12   -0.00    2.39
  11  -4 -13    4.48    4.55
  11   4 -13    4.93    4.58
 -11  -4  13   -0.00    4.33
  11  -4 -14    0.56    4.62
  11   4 -14    7.37    5.80
 -11  -4  14    1.38    5.21
  11  -4 -15   18.18    7.54
  11   4 -15   13.92    6.76
 -11  -4  15    4.93    6.38
  11  -4 -16    0.23    4.07
  11   4 -16    7.85    6.26
 -11  -4  16    9.54    7.99
  11  -4 -17   -0.00    3.41
  11   4 -17    0.00    3.94
 -11  -4  17    0.07    2.82
  11  -4 -18   -0.00    4.65
  11   4 -18    1.95    4.81
 -11  -4  18   -0.00    5.32
  11  -4 -19   -0.00    4.90
  11   4 -19   -0.00    4.17
 -11  -4  19    3.67    6.60
  11  -4 -20   -0.00    5.61
  11   4 -20    8.11    6.96
 -11  -4  20    2.40    7.13
  11  -4 -21   10.44    6.83
  11   4 -21    8.03    6.63
 -11  -4  21    9.99    7.98
  11  -4 -22    2.69    5.33
  11   4 -22   -0.00    4.41
 -11  -4  22   -0.00    6.05
  11  -4 -23    0.44    4.83
  11   4 -23   -0.00    6.23
 -11  -4  23   -0.00    3.85
  11  -4 -24    0.00    3.98
  11   4 -24    1.28    4.49
 -11  -4  24    0.00    5.91
  11  -4 -25    0.00    6.62
  11   4 -25    6.47    6.41
 -11  -4  25    9.45    8.84
  11  -4 -26    6.00    5.42
  11   4 -26    3.24    5.48
 -11  -4  26    5.43    6.86
  11  -4 -27   11.86    6.63
  11   4 -27    1.46    4.99
 -11  -4  27    1.21    6.17
  11  -4 -28   -0.00    4.35
  11   4 -28    1.07    3.77
 -11  -4  28   -0.00    4.37
  11  -4 -29    3.29    4.53
  11   4 -29   -0.00    5.19
 -11  -4  29    3.96    7.29
  11   4 -30   -0.00    5.54
 -11  -4  30    0.48    6.29
 -11  -4  31    1.26    4.02
 -11  -4  32    0.00    5.37
  11  -5  -1    3.03    3.88
  11   5  -1    6.69    4.44
 -11  -5   1    0.00    6.31
  11  -5  -2   45.81   10.86
  11   5  -2   28.13    8.76
 -11  -5   2   19.27    9.76
  11  -5  -3   34.76    9.88
  11   5  -3   32.86    9.51
 -11  -5   3   11.50    8.52
  11  -5  -4    4.47    4.68
  11   5  -4    3.68    4.01
 -11  -5   4   -0.00    4.10
  11  -5  -5    0.16    3.18
  11   5  -5   -0.00    3.96
 -11  -5   5    4.12    4.91
  11  -5  -6    2.18    4.27
  11   5  -6   12.90    6.30
 -11  -5   6    2.17    4.67
  11  -5  -7   23.98    8.01
  11   5  -7   14.72    6.58
 -11  -5   7   10.06    7.61
  11  -5  -8    2.41    4.03
  11   5  -8   10.63    5.78
 -11  -5   8    2.97    5.97
  11  -5  -9   13.42    6.44
  11   5  -9   16.45    6.90
 -11  -5   9   27.94   10.36
  11  -5 -10    1.51    3.54
  11   5 -10   -0.00    4.20
 -11  -5  10   -0.00    4.37
  11  -5 -11    1.12    3.63
  11   5 -11    5.65    4.84
 -11  -5  11    2.31    5.27
  11  -5 -12   14.26    6.75
  11   5 -12   16.84    7.24
 -11  -5  12   12.39    8.03
  11  -5 -13   31.74    9.20
  11   5 -13   28.47    9.41
 -11  -5  13   18.28    9.06
  11  -5 -14    2.41    3.18
  11   5 -14    1.94    4.09
 -11  -5  14   -0.00    3.94
  11  -5 -15    1.42    3.58
  11   5 -15   -0.00    3.07
 -11  -5  15    5.60    6.97
  11  -5 -16    0.26    3.21
  11   5 -16    0.00    4.00
 -11  -5  16   -0.00    4.75
  11  -5 -17    0.55    4.03
  11   5 -17   -0.00    3.65
 -11  -5  17    4.09    7.45
  11  -5 -18    8.71    5.74
  11   5 -18    0.74    4.52
 -11  -5  18    6.07    6.25
  11  -5 -19    7.56    6.44
  11   5 -19    0.62    2.26
 -11  -5  19    8.48    7.08
  11  -5 -20   -0.00    3.57
  11   5 -20   -0.00    4.85
 -11  -5  20    5.53    7.93
  11  -5 -21   -0.00    4.98
  11   5 -21    3.78    5.51
 -11  -5  21   -0.00    6.71
  11  -5 -22    5.67    4.91
  11   5 -22    0.79    3.98
 -11  -5  22   -0.00    4.22
  11  -5 -23   16.54    7.40
  11   5 -23   13.52    8.07
 -11  -5  23    1.25    7.28
  11  -5 -24    1.03    4.33
  11   5 -24    0.40    4.11
 -11  -5  24    0.51    4.76
  11  -5 -25    1.78    4.30
  11   5 -25    1.28    4.46
 -11  -5  25   -0.00    3.74
  11  -5 -26   -0.00    3.37
  11   5 -26   -0.00    4.21
 -11  -5  26    0.70    3.81
  11  -5 -27    0.00    4.03
  11   5 -27    4.79    4.57
 -11  -5  27   -0.00    4.62
  11  -5 -28    7.44    6.40
  11   5 -28    1.52    4.48
 -11  -5  28   -0.00    5.63
  11   5 -29   -0.00    4.32
 -11  -5  29   -0.00    6.49
  11   5 -30    2.22    4.53
 -11  -5  30    0.02    6.19
 -11  -5  31    1.40    4.02
 -11  -5  32   -0.00    4.13
 -11  -5  33    2.78    6.02
  11  -6  -1    7.14    5.32
  11   6  -1   17.86    7.49
 -11  -6   1    9.15    7.39
  11  -6  -2    3.76    4.09
  11   6  -2    0.00    2.95
 -11  -6   2    2.08    4.39
  11  -6  -3    2.70    4.34
  11   6  -3    5.35    4.57
 -11  -6   3    5.43    5.53
  11  -6  -4   14.05    6.93
  11   6  -4   15.67    7.29
 -11  -6   4    7.07    7.19
  11  -6  -5   13.45    6.65
  11   6  -5   25.97    8.78
 -11  -6   5    9.83    6.19
  11  -6  -6   12.35    6.38
  11   6  -6   20.78    7.61
 -11  -6   6    6.97    6.58
  11  -6  -7    9.83    5.77
  11   6  -7    8.91    5.99
 -11  -6   7    0.14    3.78
  11  -6  -8    3.97    4.67
  11   6  -8    2.42    3.84
 -11  -6   8   -0.00    4.24
  11  -6  -9    0.54    3.84
  11   6  -9    5.29    4.98
 -11  -6   9    8.15    6.80
  11  -6 -10   15.76    6.85
  11   6 -10   13.45    6.36
 -11  -6  10    8.59    6.83
  11  -6 -11    9.58    5.36
  11   6 -11    7.97    5.45
 -11  -6  11    0.00    5.12
  11  -6 -12    2.97    4.28
  11   6 -12    1.13    4.37
 -11  -6  12   -0.00    4.22
  11  -6 -13    3.71    4.63
  11   6 -13    0.43    4.06
 -11  -6  13   10.42    7.06
  11  -6 -14    8.91    5.55
  11   6 -14    1.82    3.94
 -11  -6  14    9.21    7.90
  11  -6 -15   13.37    6.89
  11   6 -15    4.16    4.50
 -11  -6  15   -0.00    4.29
  11  -6 -16    5.92    5.21
  11   6 -16   12.28    6.48
 -11  -6  16    7.69    6.24
  11  -6 -17    1.25    3.84
  11   6 -17   -0.00    3.39
 -11  -6  17   -0.00    4.49
  11  -6 -18    0.00    3.94
  11   6 -18    0.00    4.41
 -11  -6  18    2.93    5.88
  11  -6 -19    4.83    4.68
  11   6 -19    5.96    5.75
 -11  -6  19    0.00    5.69
  11  -6 -20    7.73    5.39
  11   6 -20    4.61    5.20
 -11  -6  20    3.56    6.91
  11  -6 -21    3.61    4.88
  11   6 -21    0.00    4.69
 -11  -6  21    7.32    7.05
  11  -6 -22    4.36    5.49
  11   6 -22   -0.00    4.19
 -11  -6  22    3.00    6.45
  11  -6 -23    5.52    6.36
  11   6 -23    0.00    3.08
 -11  -6  23   -0.00    5.22
  11  -6 -24   -0.00    4.00
  11   6 -24    2.86    4.57
 -11  -6  24   -0.00    4.83
  11  -6 -25    2.27    3.94
  11   6 -25   -0.00    4.78
 -11  -6  25    0.00    5.47
  11  -6 -26    3.83    4.92
  11   6 -26    9.79    6.49
 -11  -6  26   -0.00    6.72
  11  -6 -27   -0.00    3.70
  11   6 -27    2.29    5.10
 -11  -6  27    2.78    7.05
  11  -6 -28    1.81    4.94
  11   6 -28    4.67    5.77
 -11  -6  28   -0.00    3.85
  11   6 -29    7.73    6.17
 -11  -6  29   -0.00    6.42
  11   6 -30   13.02    7.06
 -11  -6  30    1.63    7.13
  11  -7  -1    2.98    3.40
  11   7  -1    8.96    5.15
 -11  -7   1    1.58    4.42
  11  -7  -2   26.03    8.35
  11   7  -2   18.34    7.32
 -11  -7   2    8.05    7.24
  11  -7  -3    0.00    3.24
  11   7  -3    5.59    4.74
 -11  -7   3    0.00    3.76
  11  -7  -4    8.32    5.60
  11   7  -4    9.38    6.21
 -11  -7   4    5.51    5.65
  11  -7  -5    0.00    3.27
  11   7  -5    0.81    1.88
 -11  -7   5    2.89    4.31
  11  -7  -6   15.97    6.63
  11   7  -6    4.52    4.57
 -11  -7   6   10.44    6.45
  11  -7  -7    1.36    3.49
  11   7  -7   -0.00    3.49
 -11  -7   7   -0.00    4.80
  11  -7  -8   24.74    8.30
  11   7  -8   11.69    6.22
 -11  -7   8   21.72    9.69
  11  -7  -9   16.79    6.73
  11   7  -9   17.36    7.13
 -11  -7   9    0.00    4.32
  11  -7 -10   -0.00    3.11
  11   7 -10    0.61    3.24
 -11  -7  10    3.85    5.57
  11  -7 -11    1.36    3.41
  11   7 -11    0.48    3.58
 -11  -7  11   -0.00    3.76
  11  -7 -12   10.83    6.38
  11   7 -12   21.38    7.73
 -11  -7  12   18.42    8.80
  11  -7 -13    0.00    4.15
  11   7 -13    5.53    4.88
 -11  -7  13    4.61    5.60
  11  -7 -14    2.63    4.38
  11   7 -14    2.26    3.85
 -11  -7  14    8.20    6.76
  11  -7 -15    2.78    4.13
  11   7 -15    0.39    3.41
 -11  -7  15   -0.00    4.28
  11  -7 -16   -0.00    3.18
  11   7 -16   -0.00    2.73
 -11  -7  16    0.00    3.82
  11  -7 -17    0.35    3.19
  11   7 -17   -0.00    4.45
 -11  -7  17   -0.00    4.93
  11  -7 -18    9.10    6.28
  11   7 -18    8.69    6.08
 -11  -7  18    5.81    6.86
  11  -7 -19    0.00    4.03
  11   7 -19   -0.00    4.94
 -11  -7  19    0.21    4.98
  11  -7 -20    0.00    5.26
  11   7 -20   -0.00    4.52
 -11  -7  20    9.33    7.61
  11  -7 -21    3.63    4.41
  11   7 -21    0.41    3.54
 -11  -7  21   -0.00    4.57
  11  -7 -22    3.54    4.76
  11   7 -22   -0.00    4.18
 -11  -7  22   12.47    7.47
  11  -7 -23    0.11    3.33
  11   7 -23   -0.00    3.40
 -11  -7  23    0.65    6.30
  11  -7 -24    7.20    6.14
  11   7 -24   -0.00    4.78
 -11  -7  24   -0.00    5.03
  11  -7 -25    2.98    5.55
  11   7 -25    0.00    5.08
 -11  -7  25   -0.00    5.41
  11  -7 -26   -0.00    4.14
  11   7 -26   -0.00    3.80
 -11  -7  26   -0.00    5.47
  11  -7 -27    5.13    6.29
  11   7 -27   -0.00    4.40
 -11  -7  27   -0.00    4.53
  11  -7 -28    4.04    5.26
  11   7 -28    4.39    5.76
 -11  -7  28    3.38    5.82
  11   7 -29    1.97    5.30
  11   7 -30    3.82    5.18
  11  -8  -1   -0.00    2.44
  11   8  -1   -0.00    2.99
 -11  -8   1   -0.00    5.22
  11  -8  -2    4.19    4.33
  11   8  -2    2.74    4.07
 -11  -8   2    1.26    4.64
  11  -8  -3    0.00    3.44
  11   8  -3    0.93    3.11
 -11  -8   3    0.13    3.83
  11  -8  -4   26.03    8.48
  11   8  -4    5.07    4.85
 -11  -8   4    4.91    6.02
  11  -8  -5    2.92    4.32
  11   8  -5    5.17    4.79
 -11  -8   5    1.16    5.39
  11  -8  -6   14.70    6.69
  11   8  -6   14.50    6.56
 -11  -8   6   11.03    7.54
  11  -8  -7    3.91    3.89
  11   8  -7    2.38    3.82
 -11  -8   7    0.58    4.86
  11  -8  -8   -0.00    3.45
  11   8  -8    1.93    3.93
 -11  -8   8   -0.00    5.44
  11  -8  -9   -0.00    3.45
  11   8  -9   -0.00    2.77
 -11  -8   9    2.96    4.08
  11  -8 -10   17.53    6.82
  11   8 -10    0.73    3.55
 -11  -8  10   13.73    8.17
  11  -8 -11   -0.00    3.43
  11   8 -11    5.64    4.81
 -11  -8  11    0.00    3.38
  11  -8 -12    3.15    4.21
  11   8 -12    3.04    4.59
 -11  -8  12   -0.00    4.43
  11  -8 -13   -0.00    3.71
  11   8 -13    0.33    3.70
 -11  -8  13   -0.00    4.55
  11  -8 -14    1.95    4.17
  11   8 -14    0.72    3.18
 -11  -8  14   -0.00    4.08
  11  -8 -15    9.80    6.40
  11   8 -15    0.00    3.44
 -11  -8  15    0.00    4.70
  11  -8 -16    6.01    5.83
  11   8 -16    5.90    5.83
 -11  -8  16    3.70    5.55
  11  -8 -17    0.49    3.49
  11   8 -17   -0.00    3.95
 -11  -8  17   -0.00    4.27
  11  -8 -18    0.00    3.90
  11   8 -18    0.00    4.16
 -11  -8  18    3.40    5.27
  11  -8 -19    0.72    4.44
  11   8 -19    1.38    5.25
 -11  -8  19    2.75    4.91
  11  -8 -20    6.07    5.22
  11   8 -20   11.87    6.73
 -11  -8  20    4.88    6.75
  11  -8 -21   -0.00    4.69
  11   8 -21    4.39    5.11
 -11  -8  21   -0.00    5.03
  11  -8 -22   13.66    7.45
  11   8 -22    2.36    5.34
 -11  -8  22    4.00    7.16
  11  -8 -23    1.11    4.22
  11   8 -23    0.00    4.18
 -11  -8  23    0.96    5.23
  11  -8 -24    1.51    3.53
  11   8 -24   -0.00    4.71
 -11  -8  24   -0.00    5.30
  11  -8 -25   -0.00    4.19
  11   8 -25   -0.00    4.17
 -11  -8  25   -0.00    4.66
  11  -8 -26   17.81    8.24
  11   8 -26    6.35    6.16
 -11  -8  26    0.98    5.23
  11  -8 -27    3.07    4.35
  11   8 -27    0.91    4.58
  11   8 -28   -0.00    3.84
  11   8 -29   -0.00    5.49
  11   8 -30    0.16    4.22
  11  -9  -1    4.31    4.61
  11   9  -1   -0.00    2.41
 -11  -9   1    4.11    5.80
  11  -9  -2   16.41    6.91
  11   9  -2   16.94    7.19
 -11  -9   2    9.98    7.46
  11  -9  -3    4.49    4.15
  11   9  -3    0.42    3.18
 -11  -9   3    2.11    3.11
  11  -9  -4   10.00    5.41
  11   9  -4   17.62    7.23
 -11  -9   4   -0.00    5.85
  11  -9  -5   -0.00    3.12
  11   9  -5    2.72    4.33
 -11  -9   5   -0.00    4.42
  11  -9  -6    9.62    5.63
  11   9  -6    9.49    6.04
 -11  -9   6    0.15    3.92
  11  -9  -7    0.00    2.99
  11   9  -7    0.00    2.90
 -11  -9   7    0.00    4.13
  11  -9  -8   10.35    6.17
  11   9  -8   11.89    5.81
 -11  -9   8   17.45    9.10
  11  -9  -9   -0.00    3.54
  11   9  -9    0.89    2.90
 -11  -9   9    0.52    4.67
  11  -9 -10   -0.00    4.07
  11   9 -10    0.00    3.81
 -11  -9  10    5.75    6.87
  11  -9 -11   -0.00    3.82
  11   9 -11    3.46    4.15
 -11  -9  11    0.00    4.24
  11  -9 -12   10.09    6.25
  11   9 -12    2.73    4.35
 -11  -9  12    7.47    7.15
  11  -9 -13    4.99    4.41
  11   9 -13    2.96    3.92
 -11  -9  13    1.80    3.67
  11  -9 -14    4.83    4.67
  11   9 -14    2.10    3.31
 -11  -9  14    1.87    3.58
  11  -9 -15    5.58    4.61
  11   9 -15    6.42    5.62
 -11  -9  15    1.35    4.02
  11  -9 -16   -0.00    3.31
  11   9 -16    4.12    4.71
 -11  -9  16   -0.00    5.31
  11  -9 -17    1.43    4.17
  11   9 -17   -0.00    4.25
 -11  -9  17   -0.00    4.97
  11  -9 -18    3.34    5.60
  11   9 -18   10.87    6.61
 -11  -9  18    8.22    7.25
  11  -9 -19    0.00    4.79
  11   9 -19   -0.00    4.67
 -11  -9  19   -0.00    5.03
  11  -9 -20    6.39    6.02
 -11  -9  20   -0.00    6.15
  11  -9 -21   -0.00    4.57
 -11  -9  21   -0.00    5.59
  11  -9 -22    0.80    4.42
 -11  -9  22   -0.00    5.96
  11  -9 -23    4.18    4.42
 -11  -9  23    0.54    5.51
  11  -9 -24   -0.00    5.14
  11  -9 -25    1.64    4.61
  11  -9 -26    3.15    5.74
  11 -10  -1   -0.00    3.56
  11  10  -1   -0.00    3.14
 -11 -10   1    0.90    4.29
  11 -10  -2   -0.00    2.48
  11  10  -2    0.76    3.33
 -11 -10   2    2.33    4.72
  11 -10  -3    0.00    3.25
  11  10  -3    0.86    3.17
 -11 -10   3   -0.00    4.00
  11 -10  -4    8.97    5.54
  11  10  -4    7.82    5.35
 -11 -10   4    8.14    7.11
  11 -10  -5    0.28    3.15
 -11 -10   5   -0.00    3.31
  11 -10  -6   -0.00    3.44
 -11 -10   6    3.92    5.06
  11 -10  -7    1.56    3.06
 -11 -10   7    0.99    4.57
  11 -10  -8    1.77    4.08
 -11 -10   8    0.00    4.87
  11 -10  -9   -0.00    3.01
 -11 -10   9   -0.00    3.92
  11 -10 -10   14.17    6.99
 -11 -10  10    9.03    6.74
  11 -10 -11    1.25    3.75
 -11 -10  11   -0.00    5.83
  11 -10 -12   -0.00    4.52
 -11 -10  12    1.91    4.46
  11 -10 -13    6.15    4.61
 -11 -10  13    2.65    4.28
  11 -10 -14    0.00    3.53
 -11 -10  14   11.09    7.10
  11 -10 -15   -0.00    3.37
 -11 -10  15    3.41    5.73
  11 -10 -16    9.83    6.26
 -11 -10  16   10.66    8.21
  11 -10 -17    0.71    3.04
 -11 -10  17   -0.00    5.14
  11 -10 -18    0.89    4.58
 -11 -10  18    7.73    6.75
  11 -10 -19    0.52    4.08
 -11 -10  19    2.46    4.80
  11 -10 -20    5.75    5.87
 -11 -10  20   -0.00    5.06
  11 -10 -21   -0.00    3.84
  11 -10 -22   -0.00    3.46
  11 -10 -23   -0.00    3.91
  11 -10 -24    4.35    4.82
  11 -10 -25   -0.00    5.46
  11 -10 -26    2.51    4.84
 -11 -11   1   -0.00    5.40
 -11 -11   2   13.71    7.77
 -11 -11   3   -0.00    5.05
 -11 -11   4   -0.00    5.51
 -11 -11   5   -0.00    5.40
 -11 -11   6    2.54    4.30
 -11 -11   7    0.29    3.46
 -11 -11   8    7.93    6.31
 -11 -11   9    2.42    4.87
 -11 -11  10   -0.00    3.82
 -11 -11  11   -0.00    4.58
 -11 -11  12    8.45    6.87
 -11 -11  13   -0.00    5.57
 -11 -11  14    0.00    4.99
 -11 -11  15    0.55    3.67
 -11 -11  16   -0.00    3.28
 -11 -11  17   -0.00    4.54
 -11 -12   1   -0.00    6.52
 -11 -12   2   -0.00    6.16
 -11 -12   3    0.00    4.67
 -11 -12   4    5.01    5.67
 -11 -12   5    0.00    4.39
 -11 -12   6    4.38    5.42
 -11 -12   7   -0.00    3.89
 -11 -12   8    2.95    4.98
 -11 -12   9    4.10    5.29
 -11 -12  10    5.86    5.67
 -11 -12  11    0.00    3.94
 -11 -12  12    4.79    5.29
 -10   0   1    0.34    3.82
  10   0  -1   -0.00    2.95
 -10   0   2   27.31   10.21
  10   0  -2   21.01    7.65
 -10   0   3    2.18    5.03
  10   0  -3    0.00    3.19
 -10   0   4   84.79   18.24
  10   0  -4  114.81   17.82
 -10   0   5   -0.00    4.19
  10   0  -5    1.93    3.54
 -10   0   6    8.81    7.55
  10   0  -6   15.49    6.36
 -10   0   7    0.68    3.19
  10   0  -7   -0.00    2.73
 -10   0   8   25.01   10.02
  10   0  -8   11.00    5.29
 -10   0   9    0.28    4.46
  10   0  -9   -0.00    2.83
 -10   0  10  104.57   20.69
  10   0 -10  116.33   18.10
 -10   0  11   -0.00    4.89
  10   0 -11   -0.00    4.28
 -10   0  12   -0.00    4.38
  10   0 -12    0.18    3.99
 -10   0  13    0.88    4.28
  10   0 -13    2.14    3.42
 -10   0  14   19.66    9.38
  10   0 -14   21.22    7.56
  10   0 -15    0.00    3.75
  10   0 -16   38.84   10.85
  10   0 -17   -0.00    4.49
  10   0 -18    7.97    5.89
 -10   0  19    0.46    2.66
  10   0 -19    1.21    3.07
 -10   0  20   21.52   10.89
  10   0 -20   46.21   11.24
 -10   0  21    1.68    5.81
  10   0 -21    0.14    5.13
 -10   0  22    0.00    5.46
  10   0 -22   -0.00    5.01
 -10   0  23   -0.00    3.97
  10   0 -23    1.75    4.85
  10   0 -24    9.45    6.46
  10   0 -25   -0.00    5.98
  10   0 -26   31.32   10.69
  10   0 -27   -0.00    4.19
  10   0 -28    9.43    6.40
  10   0 -29    3.34    5.40
  10   0 -30    7.66    5.71
  10   0 -31    7.11    5.43
  10   0 -32    1.66    5.41
 -10   1   1    5.15    5.29
  10  -1  -1    1.18    3.59
  10   1  -1    2.53    4.66
 -10  -1   1    3.70    4.68
 -10   1   2  147.20   23.51
  10  -1  -2  105.87   18.15
  10   1  -2  115.35   18.44
 -10  -1   2  136.48   22.73
 -10   1   3    3.25    4.84
  10  -1  -3    5.08    5.53
  10   1  -3    9.35    5.67
 -10  -1   3    0.02    4.34
 -10   1   4    2.04    4.19
  10  -1  -4    0.26    3.41
  10   1  -4    3.47    3.77
 -10  -1   4    1.66    4.76
 -10   1   5   -0.00    4.65
  10  -1  -5    9.65    5.79
  10   1  -5   17.12    7.06
 -10  -1   5    3.13    4.58
 -10   1   6   58.82   15.07
  10  -1  -6   59.33   12.74
  10   1  -6   76.83   14.04
 -10  -1   6   82.36   16.69
 -10   1   7   11.25    6.68
  10  -1  -7    2.81    3.91
  10   1  -7    8.72    4.96
 -10  -1   7   -0.00    4.44
 -10   1   8   50.88   13.37
  10  -1  -8   56.69   11.66
  10   1  -8   47.29   10.87
 -10  -1   8   21.87    9.97
 -10   1   9   -0.00    3.64
  10  -1  -9   -0.00    3.39
  10   1  -9    1.51    3.87
 -10  -1   9    0.00    4.02
 -10   1  10    2.55    3.68
  10  -1 -10   -0.00    3.78
  10   1 -10    0.78    3.86
 -10   1  11    5.09    6.34
  10  -1 -11    9.52    6.06
  10   1 -11    8.31    6.06
 -10   1  12   55.81   15.43
  10  -1 -12   54.06   11.89
  10   1 -12   59.67   12.87
 -10   1  13   -0.00    5.12
  10  -1 -13    5.89    4.86
  10   1 -13   -0.00    3.51
 -10   1  14    8.47    7.43
  10  -1 -14    8.62    5.53
  10   1 -14    3.54    4.52
 -10   1  15   -0.00    5.80
  10  -1 -15   -0.00    4.63
  10   1 -15   -0.00    3.61
 -10   1  16   17.13    9.93
  10  -1 -16   24.13    7.90
  10   1 -16   21.83    8.26
 -10  -1  16    9.49    8.10
 -10   1  17    2.41    6.47
  10  -1 -17    5.27    5.22
  10   1 -17   -0.00    3.68
 -10  -1  17    1.95    4.58
  10  -1 -18   13.12    6.60
  10   1 -18   26.36    9.43
 -10  -1  18   22.15   11.26
  10  -1 -19    0.00    2.78
  10   1 -19    4.63    5.45
 -10  -1  19   -0.00    4.94
  10  -1 -20    0.61    4.03
  10   1 -20    3.83    4.67
 -10  -1  20    0.00    6.08
  10  -1 -21    1.20    5.12
  10   1 -21    1.07    3.35
 -10  -1  21    2.57    5.02
  10  -1 -22   47.51   12.24
  10   1 -22   44.55   11.98
 -10  -1  22   39.14   13.65
  10  -1 -23   -0.00    4.36
  10   1 -23    0.00    4.43
 -10  -1  23   -0.00    6.08
  10  -1 -24    5.26    5.48
  10   1 -24    8.94    6.17
 -10  -1  24    0.00    4.06
  10  -1 -25    0.61    4.15
  10   1 -25   -0.00    5.01
 -10  -1  25   -0.00    6.22
  10  -1 -26   -0.00    3.22
  10   1 -26    2.58    5.24
 -10  -1  26    6.52    6.72
  10  -1 -27   -0.00    5.79
  10   1 -27   -0.00    3.76
  10  -1 -28    2.14    4.21
  10   1 -28    4.21    5.94
  10  -1 -29    0.00    3.60
  10   1 -29    1.71    4.66
  10  -1 -30    3.64    4.37
  10   1 -30   -0.00    4.23
  10  -1 -31    0.00    5.89
  10   1 -31    5.25    5.82
  10  -1 -32   16.53    8.10
  10   1 -32   14.94    8.14
 -10   2   1    4.75    5.23
  10  -2  -1    1.56    3.89
  10  -2  -1   -0.00    3.75
  10   2  -1   -0.00    3.40
 -10  -2   1    3.42    5.47
 -10   2   2    3.36    5.29
  10  -2  -2    0.40    2.65
  10  -2  -2    1.70    4.66
  10   2  -2    5.55    4.92
 -10   2   3    4.29    5.68
  10  -2  -3    0.00    3.58
  10  -2  -3   -0.00    3.53
  10   2  -3    3.96    4.13
 -10   2   4  140.55   23.48
  10  -2  -4  112.68   18.86
  10  -2  -4  122.83   20.96
  10   2  -4  163.09   21.38
 -10   2   5    7.39    6.31
  10  -2  -5   34.55    8.89
  10   2  -5   46.35   10.59
 -10   2   6   18.36    8.40
  10  -2  -6   28.12    8.33
  10   2  -6   33.85    9.18
 -10   2   7    7.91    6.14
  10  -2  -7    7.26    4.96
  10   2  -7    1.26    3.48
 -10   2   8    3.81    5.39
  10  -2  -8   13.96    6.50
  10   2  -8   13.47    6.61
 -10   2   9   13.28    8.22
  10  -2  -9    1.46    4.52
  10   2  -9   11.49    6.00
 -10   2  10   60.40   15.93
  10  -2 -10   63.32   13.08
  10   2 -10   65.94   13.13
 -10   2  11    2.61    4.70
  10  -2 -11    4.31    4.37
  10   2 -11    5.52    4.69
 -10   2  12   -0.00    4.58
  10  -2 -12   -0.00    4.19
  10   2 -12   -0.00    3.79
 -10  -2  12    2.16    4.25
 -10   2  13    0.68    4.25
  10  -2 -13   -0.00    3.16
  10   2 -13    0.00    3.38
 -10  -2  13   -0.00    3.12
 -10   2  14   18.59    9.50
  10  -2 -14   18.43    7.79
  10   2 -14   14.23    7.11
 -10  -2  14   20.11    9.16
 -10   2  15    8.08    6.69
  10  -2 -15   17.74    7.72
  10   2 -15   27.43    8.70
 -10  -2  15    5.34    6.66
  10  -2 -16    8.40    6.16
  10   2 -16    6.17    5.30
 -10  -2  16    0.83    4.14
  10  -2 -17    0.27    3.65
  10   2 -17   -0.00    4.07
 -10  -2  17    0.00    5.38
  10  -2 -18   10.85    6.00
  10   2 -18    4.38    4.40
 -10  -2  18    9.75    8.07
  10  -2 -19    4.81    5.23
  10   2 -19    2.35    5.03
 -10  -2  19    8.30    7.07
  10  -2 -20   24.62    9.65
  10   2 -20   27.51    9.20
 -10  -2  20   38.51   12.96
  10  -2 -21    2.35    5.39
  10   2 -21    0.00    4.98
 -10  -2  21   -0.00    5.27
  10  -2 -22   -0.00    5.27
  10   2 -22   -0.00    2.86
 -10  -2  22    1.44    6.13
  10  -2 -23   -0.00    4.56
  10   2 -23    0.09    3.92
 -10  -2  23   -0.00    3.09
  10  -2 -24    9.41    7.23
  10   2 -24   10.68    6.50
 -10  -2  24    4.95    6.60
  10  -2 -25    4.69    4.65
  10   2 -25    3.37    4.28
 -10  -2  25    0.10    4.76
  10  -2 -26    9.91    7.04
  10   2 -26    0.81    4.25
 -10  -2  26    1.40    5.56
  10  -2 -27   -0.00    3.83
  10   2 -27    3.92    5.56
 -10  -2  27    1.28    4.09
  10  -2 -28   -0.00    4.21
  10   2 -28    1.77    3.84
 -10  -2  28    2.57    5.17
  10  -2 -29    0.22    4.08
  10   2 -29    3.71    5.10
 -10  -2  29    1.19    5.62
  10  -2 -30   -0.00    3.14
  10   2 -30    3.48    6.65
  10  -2 -31   -0.00    4.75
  10   2 -31    2.09    4.80
  10  -2 -32    0.00    5.97
  10   2 -32    3.52    6.38
 -10   3   1    7.07    6.18
  10  -3  -1   16.62    6.35
  10   3  -1    4.91    5.15
 -10   3   2   64.01   16.13
  10  -3  -2   96.09   15.94
  10   3  -2  103.49   16.51
 -10   3   3   68.43   15.28
  10  -3  -3   42.53    9.96
  10   3  -3   19.02    7.22
 -10   3   4   -0.00    4.42
  10  -3  -4    0.00    3.31
  10   3  -4    1.14    2.68
 -10   3   5    3.23    4.36
  10  -3  -5    7.84    4.65
  10   3  -5    4.62    4.30
 -10   3   6   24.09    9.93
  10  -3  -6   29.75    8.86
  10   3  -6   18.45    7.08
 -10  -3   6   10.49    7.30
 -10   3   7   24.07    9.25
  10  -3  -7    6.63    4.57
  10   3  -7   12.67    5.78
 -10  -3   7   12.66    6.71
  10  -3  -8   60.28   12.68
  10   3  -8   56.42   12.39
 -10  -3   8   79.11   16.68
  10  -3  -9    2.82    4.10
  10   3  -9    5.50    5.00
 -10  -3   9    2.46    4.32
  10  -3 -10    4.19    4.66
  10   3 -10    2.98    4.48
 -10  -3  10   -0.00    4.73
  10  -3 -11    5.21    5.65
  10   3 -11   26.44    8.23
 -10  -3  11    3.28    4.22
  10  -3 -12   23.58    8.23
  10   3 -12   23.88    7.84
 -10  -3  12   17.00    8.43
  10  -3 -13    1.26    2.82
  10   3 -13    2.82    3.90
 -10  -3  13    2.53    4.36
  10  -3 -14   -0.00    3.90
  10   3 -14    3.02    3.49
 -10  -3  14    2.00    4.79
  10  -3 -15    2.41    4.30
  10   3 -15    1.54    3.51
 -10  -3  15    0.54    2.97
  10  -3 -16   15.50    7.34
  10   3 -16   13.83    6.67
 -10  -3  16    5.74    6.25
  10  -3 -17   14.25    7.74
  10   3 -17    8.61    6.03
 -10  -3  17    6.92    6.57
  10  -3 -18   18.58    8.20
  10   3 -18   32.57   10.14
 -10  -3  18    7.66    7.61
  10  -3 -19    0.09    3.83
  10   3 -19    0.00    4.94
 -10  -3  19    3.06    6.78
  10  -3 -20   -0.00    3.78
  10   3 -20    1.74    2.65
 -10  -3  20    1.30    6.03
  10  -3 -21    3.81    4.76
  10   3 -21   16.66    7.01
 -10  -3  21    9.55    7.45
  10  -3 -22   27.37    9.62
  10   3 -22   17.64    8.85
 -10  -3  22    8.77    7.20
  10  -3 -23   -0.00    3.25
  10   3 -23    0.27    3.88
 -10  -3  23   -0.00    5.26
  10  -3 -24    3.02    4.14
  10   3 -24    1.81    4.24
 -10  -3  24   -0.00    3.22
  10  -3 -25    0.60    4.88
  10   3 -25   -0.00    4.27
 -10  -3  25    0.10    6.16
  10  -3 -26    8.23    6.28
  10   3 -26    7.08    6.42
 -10  -3  26    2.81    6.18
  10  -3 -27    4.04    5.87
  10   3 -27    1.14    4.97
 -10  -3  27    1.16    6.22
  10  -3 -28    3.97    5.48
  10   3 -28    1.90    4.33
  10  -3 -29   -0.00    6.05
  10   3 -29   -0.00    5.66
 -10  -3  29    4.05    6.88
  10  -3 -30    3.72    4.76
  10   3 -30    0.00    5.86
 -10  -3  30    5.26    7.81
  10  -3 -31    0.82    4.84
  10   3 -31    1.88    5.33
 -10  -3  31    2.47    5.60
  10   3 -32    6.87    6.09
 -10  -3  32    1.51    6.32
  10   3 -33    2.93    5.68
  10  -4  -1    5.07    4.49
  10   4  -1    2.60    3.97
 -10  -4   1    3.48    5.01
  10  -4  -2    0.56    3.14
  10   4  -2    0.00    3.19
 -10  -4   2    3.70    5.06
  10  -4  -3    6.43    4.37
  10   4  -3    8.16    5.24
 -10  -4   3    4.03    6.35
  10  -4  -4   46.30   10.70
  10   4  -4   66.53   12.77
 -10  -4   4   26.62   10.54
  10  -4  -5   33.10    8.80
  10   4  -5   37.25    9.58
 -10  -4   5   13.39    7.12
  10  -4  -6   19.22    7.46
  10   4  -6   44.05   10.37
 -10  -4   6   27.57    9.80
  10  -4  -7   -0.00    3.90
  10   4  -7    0.00    3.28
 -10  -4   7   -0.00    3.81
  10  -4  -8   58.70   11.79
  10   4  -8   22.16    7.80
 -10  -4   8   40.59   12.09
  10  -4  -9    3.46    4.74
  10   4  -9    0.00    3.96
 -10  -4   9   -0.00    5.95
  10  -4 -10   14.15    6.58
  10   4 -10   13.31    6.30
 -10  -4  10   23.20    9.43
  10  -4 -11   -0.00    2.96
  10   4 -11    0.10    3.22
 -10  -4  11    1.74    4.74
  10  -4 -12   -0.00    2.64
  10   4 -12   -0.00    3.23
 -10  -4  12   -0.00    3.92
  10  -4 -13    0.38    3.31
  10   4 -13    0.00    3.52
 -10  -4  13   10.49    6.72
  10  -4 -14    8.25    5.29
  10   4 -14   11.33    5.58
 -10  -4  14    0.00    4.77
  10  -4 -15   13.63    6.67
  10   4 -15   10.31    6.21
 -10  -4  15    4.68    5.60
  10  -4 -16    8.94    5.29
  10   4 -16   16.01    6.93
 -10  -4  16    2.39    5.43
  10  -4 -17    1.23    4.03
  10   4 -17    1.35    4.04
 -10  -4  17    3.41    5.37
  10  -4 -18    3.07    4.41
  10   4 -18    0.00    4.22
 -10  -4  18    7.13    7.05
  10  -4 -19    3.26    3.62
  10   4 -19    2.01    4.96
 -10  -4  19    6.53    6.74
  10  -4 -20   35.78   10.99
  10   4 -20   23.40    9.01
 -10  -4  20   44.50   13.34
  10  -4 -21   16.12    7.90
  10   4 -21   10.71    7.14
 -10  -4  21    1.75    5.82
  10  -4 -22    6.79    5.75
  10   4 -22    4.35    4.89
 -10  -4  22    3.12    6.33
  10  -4 -23   -0.00    3.58
  10   4 -23    0.65    4.05
 -10  -4  23    7.16    6.95
  10  -4 -24    8.56    6.68
  10   4 -24   16.77    7.88
 -10  -4  24    4.70    7.06
  10  -4 -25    2.15    5.30
  10   4 -25    5.85    4.85
 -10  -4  25    0.11    4.88
  10  -4 -26    4.04    5.41
  10   4 -26    2.24    4.30
 -10  -4  26    7.88    7.36
  10  -4 -27    0.00    3.29
  10   4 -27   -0.00    3.11
 -10  -4  27    0.07    4.02
  10  -4 -28    9.20    6.28
  10   4 -28    9.71    6.76
 -10  -4  28    7.05    6.93
  10  -4 -29   -0.00    3.60
  10   4 -29    0.00    5.32
 -10  -4  29    0.59    5.85
  10  -4 -30    1.67    5.02
  10   4 -30    0.00    4.65
 -10  -4  30   -0.00    4.34
  10  -4 -31   -0.00    5.41
  10   4 -31    5.32    5.84
 -10  -4  31   -0.00    6.22
  10   4 -32    1.29    4.94
 -10  -4  32   -0.00    6.35
  10   4 -33   -0.00    4.02
 -10  -4  33    2.96    7.05
 -10  -4  34   -0.00    4.33
 -10  -4  35    1.36    7.49
  10  -5  -1   27.97    8.70
  10   5  -1   35.93    9.57
 -10  -5   1   13.48    8.28
  10  -5  -2  193.18   23.83
  10   5  -2  148.55   21.69
 -10  -5   2  122.78   22.90
  10  -5  -3   24.40    7.58
  10   5  -3   24.93    7.70
 -10  -5   3    6.09    6.18
  10  -5  -4    1.16    3.72
  10   5  -4   -0.00    3.27
 -10  -5   4    4.10    5.49
  10  -5  -5    2.36    3.42
  10   5  -5    1.44    2.40
 -10  -5   5    2.88    4.59
  10  -5  -6   23.35    7.88
  10   5  -6   24.98    8.22
 -10  -5   6   29.44   10.53
  10  -5  -7   39.02   10.02
  10   5  -7   41.90   10.50
 -10  -5   7   28.92   10.62
  10  -5  -8   25.77    8.37
  10   5  -8   12.69    6.43
 -10  -5   8   12.80    7.03
  10  -5  -9   -0.00    2.90
  10   5  -9   -0.00    2.85
 -10  -5   9   -0.00    5.34
  10  -5 -10    0.74    3.06
  10   5 -10    2.85    3.92
 -10  -5  10   -0.00    3.62
  10  -5 -11    1.05    3.57
  10   5 -11    3.12    4.42
 -10  -5  11    2.07    3.71
  10  -5 -12   22.49    7.92
  10   5 -12   16.85    7.02
 -10  -5  12   15.34    7.34
  10  -5 -13    8.90    5.63
  10   5 -13   29.16    8.55
 -10  -5  13    1.61    4.97
  10  -5 -14   -0.00    2.35
  10   5 -14    0.99    3.22
 -10  -5  14    3.54    5.26
  10   5 -15   -0.00    4.34
 -10  -5  15   -0.00    5.58
  10  -5 -16    4.30    4.61
  10   5 -16    2.59    4.64
 -10  -5  16    4.79    5.49
  10  -5 -17    8.01    6.28
  10   5 -17   20.92    8.39
 -10  -5  17   17.45    8.56
  10  -5 -18    4.20    4.52
  10   5 -18    6.87    5.53
 -10  -5  18   10.35    7.82
  10  -5 -19    0.00    3.22
  10   5 -19   -0.00    4.54
 -10  -5  19   11.37    8.22
  10  -5 -20    2.60    5.22
  10   5 -20   -0.00    4.46
 -10  -5  20   -0.00    4.72
  10  -5 -21    6.35    5.30
  10   5 -21   16.39    8.02
 -10  -5  21    2.05    5.15
  10  -5 -22   10.73    6.48
  10   5 -22   12.21    6.72
 -10  -5  22    8.99    8.89
  10  -5 -23    2.97    4.77
  10   5 -23    3.40    5.17
 -10  -5  23    6.84    6.92
  10  -5 -24    0.88    4.49
  10   5 -24   -0.00    4.92
 -10  -5  24    3.30    6.29
  10  -5 -25    1.63    5.01
  10   5 -25    3.89    5.07
 -10  -5  25   -0.00    5.56
  10  -5 -26    4.34    4.31
  10   5 -26    3.87    5.61
 -10  -5  26    1.69    5.76
  10  -5 -27   13.55    7.23
  10   5 -27    5.96    5.25
 -10  -5  27    3.58    6.19
  10  -5 -28    1.49    5.60
  10   5 -28    0.23    3.48
 -10  -5  28   -0.00    5.70
  10  -5 -29    3.10    4.82
  10   5 -29   -0.00    4.53
 -10  -5  29    4.45    5.23
  10  -5 -30    0.85    4.76
  10   5 -30    4.61    5.67
 -10  -5  30   -0.00    5.66
  10  -5 -31   -0.00    4.97
  10   5 -31    5.95    6.12
 -10  -5  31    4.54    6.28
  10   5 -32    2.59    5.21
 -10  -5  32    0.70    5.38
  10   5 -33   -0.00    5.85
 -10  -5  33    7.49    7.64
 -10  -5  34    2.86    6.30
  10  -6  -1    2.20    4.41
  10   6  -1   -0.00    3.42
 -10  -6   1    2.10    5.65
  10  -6  -2    6.58    4.88
  10   6  -2    3.41    3.80
 -10  -6   2    0.42    4.74
  10  -6  -3   11.70    5.43
  10   6  -3   23.51    7.80
 -10  -6   3    2.99    6.18
  10  -6  -4   10.62    5.07
  10   6  -4    8.50    5.39
 -10  -6   4    2.68    4.94
  10  -6  -5   20.15    7.06
  10   6  -5    4.59    4.89
 -10  -6   5   10.67    7.18
  10  -6  -6   10.44    5.60
  10   6  -6   19.57    7.21
 -10  -6   6   13.44    7.56
  10  -6  -7    2.27    3.44
  10   6  -7   -0.00    4.26
 -10  -6   7   -0.00    4.11
  10  -6  -8   -0.00    2.62
  10   6  -8    6.15    4.54
 -10  -6   8    0.00    4.31
  10  -6  -9   36.29    9.69
  10   6  -9   34.35    9.27
 -10  -6   9   25.34    9.45
  10  -6 -10   30.40    8.78
  10   6 -10    9.82    5.56
 -10  -6  10    2.21    4.34
  10  -6 -11    7.97    4.84
  10   6 -11    0.00    3.55
 -10  -6  11    5.02    5.20
  10  -6 -12    3.07    4.17
  10   6 -12    3.72    3.96
 -10  -6  12    0.00    4.10
  10  -6 -13    7.53    5.99
  10   6 -13   24.77    8.12
 -10  -6  13   17.06    7.98
  10  -6 -14    0.00    3.40
  10   6 -14    2.77    4.38
 -10  -6  14   -0.00    4.75
  10  -6 -15    7.70    5.32
  10   6 -15   20.27    7.72
 -10  -6  15    2.68    5.41
  10  -6 -16    7.61    5.43
  10   6 -16    3.85    4.63
 -10  -6  16   -0.00    5.05
  10  -6 -17   -0.00    3.69
  10   6 -17    3.63    4.65
 -10  -6  17   -0.00    5.39
  10  -6 -18    1.36    4.65
  10   6 -18    6.65    4.79
 -10  -6  18    7.16    7.43
  10  -6 -19    8.48    6.18
  10   6 -19   12.75    6.66
 -10  -6  19   10.00    8.03
  10  -6 -20    1.31    4.28
  10   6 -20    5.89    6.15
 -10  -6  20    1.62    5.32
  10  -6 -21    1.80    4.30
  10   6 -21   -0.00    4.30
 -10  -6  21    9.11    7.52
  10  -6 -22   -0.00    3.94
  10   6 -22    0.00    3.92
 -10  -6  22    0.00    5.94
  10  -6 -23   -0.00    3.46
  10   6 -23    5.22    5.52
 -10  -6  23    3.12    5.75
  10  -6 -24    0.00    4.30
  10   6 -24   -0.00    4.00
 -10  -6  24    7.55    7.23
  10  -6 -25    4.52    5.03
  10   6 -25    0.51    3.73
 -10  -6  25   12.25    8.45
  10  -6 -26    2.02    4.47
  10   6 -26    3.14    5.22
 -10  -6  26   -0.00    4.19
  10  -6 -27    1.09    3.53
  10   6 -27    0.00    4.86
 -10  -6  27   -0.00    4.18
  10  -6 -28    1.65    5.00
  10   6 -28   -0.00    4.23
 -10  -6  28   -0.00    4.11
  10  -6 -29    3.22    5.78
  10   6 -29   -0.00    6.42
 -10  -6  29    0.00    5.64
  10  -6 -30   -0.00    4.24
  10   6 -30    5.07    6.19
 -10  -6  30    2.84    5.98
  10   6 -31    0.42    5.13
 -10  -6  31    1.96    6.85
  10   6 -32   -0.00    2.94
 -10  -6  32   -0.00    5.25
  10   6 -33    2.18    5.81
 -10  -6  33   -0.00    5.52
  10  -7  -1   36.64    9.69
  10   7  -1   41.13   10.17
 -10  -7   1   38.98   11.71
  10  -7  -2    5.82    4.30
  10   7  -2    0.50    2.84
 -10  -7   2    0.00    4.37
  10  -7  -3   20.39    7.27
  10   7  -3   15.69    6.14
 -10  -7   3    3.27    5.90
  10  -7  -4    2.86    3.82
  10   7  -4    0.51    2.84
 -10  -7   4    5.30    6.36
  10  -7  -5   25.94    7.97
  10   7  -5   27.12    8.44
 -10  -7   5   33.53   10.79
  10  -7  -6    7.14    5.30
  10   7  -6    6.72    5.15
 -10  -7   6    5.06    4.82
  10  -7  -7   21.56    7.55
  10   7  -7   25.04    8.11
 -10  -7   7   31.22   10.41
  10  -7  -8    4.76    5.17
  10   7  -8    6.20    4.84
 -10  -7   8    5.76    5.46
  10  -7  -9    0.61    2.54
  10   7  -9   -0.00    2.72
 -10  -7   9   -0.00    4.84
  10  -7 -10    1.81    2.70
  10   7 -10    2.10    3.44
 -10  -7  10   -0.00    4.53
  10  -7 -11    8.84    5.54
  10   7 -11    9.88    5.97
 -10  -7  11   16.01    8.20
  10  -7 -12    3.49    4.84
  10   7 -12    0.82    3.92
 -10  -7  12    0.10    3.62
  10  -7 -13   27.30    9.06
  10   7 -13   12.73    6.47
 -10  -7  13   19.88    8.88
  10  -7 -14    1.84    4.00
  10   7 -14    3.49    4.04
 -10  -7  14   -0.00    4.10
  10  -7 -15   -0.00    4.56
  10   7 -15    0.82    3.31
 -10  -7  15    1.07    4.28
  10  -7 -16    5.69    5.39
  10   7 -16    3.80    4.64
 -10  -7  16    8.65    7.58
  10  -7 -17   20.25    8.02
  10   7 -17   12.06    6.52
 -10  -7  17   12.23    8.55
  10  -7 -18    1.51    5.18
  10   7 -18    1.00    3.38
 -10  -7  18    3.36    6.84
  10  -7 -19    1.19    4.02
  10   7 -19    0.84    2.82
 -10  -7  19   -0.00    4.95
  10  -7 -20    3.69    4.42
  10   7 -20   -0.00    3.29
 -10  -7  20    0.00    4.60
  10  -7 -21    0.00    3.93
  10   7 -21    4.50    5.01
 -10  -7  21   -0.00    6.38
  10  -7 -22    1.50    4.19
  10   7 -22    6.87    5.50
 -10  -7  22    2.12    6.06
  10  -7 -23   14.11    7.72
  10   7 -23   12.08    6.41
 -10  -7  23    2.59    4.82
  10  -7 -24    5.26    4.71
  10   7 -24   -0.00    4.12
 -10  -7  24   -0.00    4.48
  10  -7 -25    0.02    5.54
  10   7 -25    1.69    4.73
 -10  -7  25    5.31    5.51
  10  -7 -26    0.04    4.62
  10   7 -26    2.76    3.45
 -10  -7  26    0.36    4.45
  10  -7 -27    6.88    6.52
  10   7 -27    6.54    6.40
 -10  -7  27    1.65    5.16
  10  -7 -28   -0.00    4.27
  10   7 -28    0.00    5.42
 -10  -7  28   -0.00    5.00
  10  -7 -29    5.03    5.45
  10   7 -29   -0.00    3.69
 -10  -7  29    0.00    6.15
  10  -7 -30    1.64    4.61
  10   7 -30   -0.00    4.02
 -10  -7  30   -0.00    5.97
  10   7 -31   -0.00    4.16
  10   7 -32   -0.00    4.62
  10  -8  -1    1.40    3.44
  10   8  -1    6.28    4.71
 -10  -8   1    3.66    4.68
  10  -8  -2    3.61    3.62
  10   8  -2    1.89    3.06
 -10  -8   2    2.05    3.88
  10  -8  -3   21.69    7.50
  10   8  -3   26.88    8.28
 -10  -8   3   26.61    9.43
  10  -8  -4    8.59    5.60
  10   8  -4    4.71    4.21
 -10  -8   4    3.16    4.95
  10  -8  -5   31.87    8.97
  10   8  -5   31.36    9.07
 -10  -8   5   24.93    9.80
  10  -8  -6    4.55    4.49
  10   8  -6    0.10    3.56
 -10  -8   6   -0.00    3.76
  10  -8  -7    4.14    3.89
  10   8  -7    3.21    4.20
 -10  -8   7    0.76    4.72
  10  -8  -8    5.12    4.30
  10   8  -8   -0.00    3.50
 -10  -8   8    0.00    4.01
  10  -8  -9    4.23    4.61
  10   8  -9    5.88    4.36
 -10  -8   9    8.50    6.92
  10  -8 -10    3.77    4.05
  10   8 -10    1.36    2.77
 -10  -8  10    0.00    4.53
  10  -8 -11   13.13    5.94
  10   8 -11    7.66    5.32
 -10  -8  11    2.00    4.84
  10  -8 -12   -0.00    4.05
  10   8 -12    0.88    3.13
 -10  -8  12   -0.00    3.76
  10  -8 -13    2.91    4.00
  10   8 -13    2.16    4.21
 -10  -8  13    7.75    6.26
  10  -8 -14    4.78    4.45
  10   8 -14    1.63    3.81
 -10  -8  14    0.00    4.55
  10  -8 -15    7.41    5.89
  10   8 -15   16.26    7.04
 -10  -8  15    5.49    6.15
  10  -8 -16    1.29    4.19
  10   8 -16   -0.00    3.66
 -10  -8  16    1.65    4.18
  10  -8 -17    0.00    5.07
  10   8 -17    2.73    4.26
 -10  -8  17    5.21    6.71
  10  -8 -18    1.11    4.06
  10   8 -18   -0.00    3.26
 -10  -8  18   -0.00    4.27
  10  -8 -19    9.63    6.80
  10   8 -19    8.43    5.83
 -10  -8  19    2.52    5.22
  10  -8 -20    2.09    4.64
  10   8 -20    0.48    3.02
 -10  -8  20   -0.00    5.00
  10  -8 -21    4.27    5.25
  10   8 -21    0.50    4.26
 -10  -8  21    4.12    6.31
  10  -8 -22    2.53    5.05
  10   8 -22    2.76    4.36
 -10  -8  22   -0.00    4.95
  10  -8 -23    0.82    4.76
  10   8 -23   -0.00    4.29
 -10  -8  23    2.36    5.12
  10  -8 -24   -0.00    4.38
  10   8 -24   -0.00    3.04
 -10  -8  24    7.61    7.64
  10  -8 -25    0.00    4.88
  10   8 -25    7.50    7.20
 -10  -8  25    3.54    5.60
  10  -8 -26    5.22    5.41
  10   8 -26    2.41    4.72
 -10  -8  26   -0.00    4.83
  10  -8 -27    0.00    4.05
  10   8 -27    2.65    4.53
 -10  -8  27    6.94    5.94
  10  -8 -28   -0.00    4.32
  10   8 -28    0.00    4.96
 -10  -8  28    0.00    5.48
  10  -8 -29    5.48    5.39
  10   8 -29    3.72    5.43
  10   8 -30   -0.00    5.63
  10   8 -31    4.02    4.67
  10  -9  -1   22.77    7.79
  10   9  -1   42.05    9.85
 -10  -9   1    5.45    6.30
  10  -9  -2    6.48    4.37
  10   9  -2   -0.00    3.19
 -10  -9   2    1.32    5.57
  10  -9  -3   36.12    9.22
  10   9  -3    6.02    4.65
 -10  -9   3    2.61    5.31
  10  -9  -4   -0.00    2.57
  10   9  -4    4.69    4.23
 -10  -9   4   -0.00    3.95
  10  -9  -5    8.66    5.20
  10   9  -5    0.93    3.40
 -10  -9   5    1.49    3.74
  10  -9  -6    0.79    2.97
  10   9  -6    3.95    3.99
 -10  -9   6   -0.00    3.42
  10  -9  -7   23.29    7.82
  10   9  -7   33.46    8.95
 -10  -9   7   19.32    8.41
  10  -9  -8    3.85    4.14
  10   9  -8    0.17    2.59
 -10  -9   8    2.84    5.42
  10  -9  -9    5.43    4.82
  10   9  -9    2.14    3.61
 -10  -9   9   -0.00    3.08
  10  -9 -10    6.70    5.23
  10   9 -10    1.42    3.83
 -10  -9  10   -0.00    5.02
  10  -9 -11   16.46    6.83
  10   9 -11   11.05    5.58
 -10  -9  11    8.75    6.60
  10  -9 -12    2.74    3.52
  10   9 -12    1.57    4.00
 -10  -9  12    5.03    4.81
  10  -9 -13    5.57    5.08
  10   9 -13    2.84    3.44
 -10  -9  13    1.02    4.03
  10  -9 -14    1.50    4.01
  10   9 -14    7.23    4.82
 -10  -9  14   -0.00    4.04
  10  -9 -15   -0.00    3.94
  10   9 -15    0.00    3.55
 -10  -9  15   -0.00    4.93
  10  -9 -16   -0.00    4.35
  10   9 -16   -0.00    3.84
 -10  -9  16    0.36    4.99
  10  -9 -17   16.94    7.91
  10   9 -17   39.25   10.45
 -10  -9  17    2.24    6.62
  10  -9 -18   -0.00    3.80
  10   9 -18   -0.00    4.01
 -10  -9  18   -0.00    4.80
  10  -9 -19    1.47    3.64
  10   9 -19    0.96    3.26
 -10  -9  19    0.00    5.29
  10  -9 -20   -0.00    5.08
  10   9 -20   -0.00    2.46
 -10  -9  20    3.38    4.69
  10  -9 -21    6.07    5.97
  10   9 -21    5.01    5.12
 -10  -9  21    7.84    6.72
  10  -9 -22    1.03    3.98
 -10  -9  22    0.23    2.86
  10  -9 -23    0.37    4.37
 -10  -9  23    0.00    5.77
  10  -9 -24   -0.00    4.40
 -10  -9  24   -0.00    5.70
  10  -9 -25   -0.00    3.85
 -10  -9  25    0.52    5.94
  10  -9 -26    2.95    4.93
 -10  -9  26   -0.00    4.96
  10  -9 -27   16.84    8.24
  10  -9 -28   -0.00    5.16
  10  -9 -29   -0.00    4.24
  10 -10  -1    5.09    4.62
  10  10  -1    1.82    3.57
 -10 -10   1    0.09    4.59
  10 -10  -2   -0.00    2.49
  10  10  -2   -0.00    2.42
 -10 -10   2    3.40    5.29
  10 -10  -3   20.92    7.11
  10  10  -3    9.68    5.84
 -10 -10   3    3.20    5.48
  10 -10  -4    1.70    3.02
  10  10  -4    0.76    3.22
 -10 -10   4    1.98    3.80
  10 -10  -5   26.95    8.18
  10  10  -5   21.32    7.30
 -10 -10   5   12.51    7.22
  10 -10  -6    2.60    3.54
  10  10  -6    1.46    3.24
 -10 -10   6   -0.00    3.71
  10 -10  -7    1.68    3.12
 -10 -10   7    0.16    4.09
  10 -10  -8    1.14    3.52
 -10 -10   8    0.26    2.77
  10 -10  -9   12.43    6.03
 -10 -10   9    7.26    5.65
  10 -10 -10    0.84    3.58
 -10 -10  10    0.00    2.96
  10 -10 -11    0.59    3.43
 -10 -10  11    0.00    4.62
  10 -10 -12    0.34    3.09
 -10 -10  12    0.86    4.49
  10 -10 -13   24.34    8.50
 -10 -10  13    3.79    4.88
  10 -10 -14   -0.00    3.68
 -10 -10  14    0.00    5.10
  10 -10 -15    9.21    6.31
 -10 -10  15    4.75    5.88
  10 -10 -16    6.82    5.30
 -10 -10  16    5.48    6.39
  10 -10 -17   -0.00    4.27
 -10 -10  17   -0.00    4.20
  10 -10 -18    3.31    4.96
 -10 -10  18    2.74    5.01
  10 -10 -19   -0.00    3.81
 -10 -10  19    5.78    6.50
  10 -10 -20    3.17    4.16
 -10 -10  20   -0.00    4.60
  10 -10 -21    1.85    4.42
 -10 -10  21    1.83    4.24
  10 -10 -22    2.54    4.84
 -10 -10  22   12.29    7.46
  10 -10 -23    1.35    5.11
 -10 -10  23    1.12    4.75
  10 -10 -24   -0.00    3.99
  10 -10 -25   -0.00    4.14
  10 -10 -26    1.97    4.56
  10 -10 -27   -0.00    4.50
  10 -10 -28   -0.00    4.93
 -10 -11   1   11.00    6.85
 -10 -11   2    1.37    4.69
 -10 -11   3   -0.00    4.12
 -10 -11   4    1.64    4.68
 -10 -11   5   -0.00    4.58
 -10 -11   6    6.97    5.83
 -10 -11   7   15.12    7.20
 -10 -11   8    0.43    3.36
 -10 -11   9    3.64    5.45
 -10 -11  10    3.42    5.42
 -10 -11  11    0.00    4.87
 -10 -11  12    5.12    5.20
 -10 -11  13    4.63    5.11
 -10 -11  14    1.53    5.33
 -10 -11  15    3.64    4.81
 -10 -11  16    4.04    5.60
 -10 -11  17    6.40    5.32
 -10 -11  18   -0.00    5.41
 -10 -11  19   -0.00    4.69
 -10 -11  20    0.92    4.95
 -10 -12   1    0.00    4.86
 -10 -12   2   -0.00    4.55
 -10 -12   3    2.34    4.98
 -10 -12   4   -0.00    4.95
 -10 -12   5    3.29    4.05
 -10 -12   6    1.18    3.34
 -10 -12   7   -0.00    4.25
 -10 -12   8   -0.00    4.07
 -10 -12   9    2.62    5.13
 -10 -12  10   -0.00    5.19
 -10 -12  11    5.28    4.51
 -10 -12  12    2.01    4.13
 -10 -12  13    1.15    3.60
 -10 -12  14    0.66    3.67
 -10 -12  15   12.47    8.79
 -10 -12  16   -0.00    5.04
 -10 -12  17   -0.00    6.20
 -10 -13   1   -0.00    4.26
 -10 -13   2    0.08    3.05
 -10 -13   3    2.79    5.11
 -10 -13   4    4.47    4.57
 -10 -13   5   -0.00    4.63
 -10 -13   6    0.00    4.65
 -10 -13   7    0.00    3.40
 -10 -13   8    0.95    4.34
 -10 -13   9    1.62    3.83
 -10 -13  10    4.50    4.96
 -10 -13  11   -0.00    4.88
 -10 -13  12    4.63    4.71
 -10 -13  13    5.12    4.89
 -10 -14   1    0.78    4.61
 -10 -14   2   -0.00    5.20
 -10 -14   3    1.48    4.37
 -10 -14   4    0.00    4.83
  -9   0   1   16.89    7.97
  -9   0   2    0.30    4.63
  -9   0   3  103.69   19.06
  -9   0   4    0.69    4.45
  -9   0   5   21.82    9.04
   9   0  -5   25.71    8.29
  -9   0   6    1.63    3.44
   9   0  -6    1.03    3.27
  -9   0   7  108.61   20.17
   9   0  -7  140.65   19.35
  -9   0   8   -0.00    2.19
   9   0  -8    0.00    3.06
  -9   0   9   41.24   12.15
   9   0  -9   50.70   10.87
  -9   0  10   -0.00    4.76
   9   0 -10    3.85    4.66
  -9   0  11   15.35    8.58
   9   0 -11   19.72    7.06
  -9   0  12    2.39    5.11
   9   0 -12    2.64    3.56
  -9   0  13  104.50   20.54
   9   0 -13  115.87   18.10
  -9   0  14    3.55    4.51
   9   0 -14   -0.00    4.65
  -9   0  15   25.22   11.04
   9   0 -15   36.85    9.94
  -9   0  16   -0.00    5.27
   9   0 -16   -0.00    3.31
  -9   0  17   35.92   12.67
   9   0 -17   21.95    8.29
   9   0 -18    0.09    3.71
   9   0 -19   51.61   12.59
   9   0 -20    5.01    5.60
   9   0 -21   13.91    6.98
  -9   0  22    0.22    3.51
   9   0 -22   -0.00    3.51
  -9   0  23   18.56   10.01
   9   0 -23   54.91   12.43
  -9   0  24    3.95    6.19
   9   0 -24    1.40    3.24
  -9   0  25    5.62    7.18
   9   0 -25   32.36    9.80
  -9   0  26    1.64    4.91
   9   0 -26   -0.00    3.31
   9   0 -27    3.43    6.09
   9   0 -28   -0.00    2.92
   9   0 -29   10.02    7.88
   9   0 -30    1.94    5.33
   9   0 -31    2.62    6.07
   9   0 -32   -0.00    3.52
   9   0 -33    1.44    5.84
   9   0 -34    0.00    4.42
  -9   1   1  246.79   34.98
   9  -1  -1  327.01   36.44
  -9  -1   1  333.04   38.18
  -9   1   2    7.45    5.81
   9  -1  -2    0.00    3.42
  -9  -1   2    3.27    5.42
  -9   1   3    2.04    4.61
   9  -1  -3    2.54    4.06
  -9  -1   3    4.75    4.71
  -9   1   4   32.84   10.65
   9  -1  -4   52.92   12.07
  -9  -1   4   44.60   11.98
  -9   1   5  131.37   21.08
   9  -1  -5  104.84   16.79
   9  -1  -5   95.72   17.42
   9   1  -5  103.34   16.60
  -9  -1   5   96.81   18.31
  -9   1   6    0.00    3.47
   9  -1  -6    0.00    1.87
   9  -1  -6   -0.00    3.17
   9   1  -6    0.00    3.12
  -9  -1   6    1.14    4.49
  -9   1   7   23.37    9.17
   9  -1  -7   25.23    8.21
   9  -1  -7   30.33    9.35
   9   1  -7   27.36    8.11
  -9  -1   7   31.62   10.23
  -9   1   8    2.72    4.51
   9  -1  -8    3.15    3.31
   9   1  -8    0.44    3.37
  -9  -1   8    7.37    5.95
  -9   1   9   14.27    7.62
   9  -1  -9   13.07    5.90
   9   1  -9   26.28    7.87
  -9  -1   9   15.49    7.47
  -9   1  10    1.89    4.81
   9  -1 -10   -0.00    3.68
   9   1 -10   -0.00    3.54
  -9  -1  10   -0.00    3.92
  -9   1  11   79.23   17.15
   9  -1 -11   74.32   14.08
   9   1 -11   90.98   15.05
  -9  -1  11   55.94   14.83
  -9   1  12    5.43    6.46
   9  -1 -12    6.12    4.64
   9   1 -12   -0.00    2.29
  -9  -1  12   -0.00    4.27
  -9   1  13    2.40    5.63
   9  -1 -13    3.70    4.07
   9   1 -13   -0.00    2.71
  -9  -1  13    3.47    5.41
  -9   1  14   -0.00    3.12
   9  -1 -14    4.87    4.51
   9   1 -14   -0.00    4.68
  -9  -1  14    9.62    7.19
  -9   1  15   70.93   16.50
   9  -1 -15   57.45   12.49
   9   1 -15   35.62   10.37
  -9   1  16   12.80    7.98
   9  -1 -16    7.99    5.02
   9   1 -16    4.71    5.34
  -9   1  17   16.79   10.13
   9  -1 -17   38.69   10.30
   9   1 -17   58.95   12.59
  -9   1  18    3.21    4.66
   9  -1 -18    0.00    3.12
   9   1 -18    3.05    4.54
  -9   1  19    3.98    6.03
   9  -1 -19    4.48    5.35
   9   1 -19    0.32    3.95
  -9  -1  19    2.04    6.16
  -9   1  20    3.88    5.09
   9  -1 -20    3.36    4.84
   9   1 -20   14.06    7.08
  -9  -1  20    5.04    5.87
   9  -1 -21   66.81   13.92
   9   1 -21   57.30   13.48
  -9  -1  21   27.71   11.65
   9  -1 -22   -0.00    2.82
   9   1 -22    2.27    4.46
  -9  -1  22   -0.00    3.70
   9  -1 -23    0.53    3.88
   9   1 -23   -0.00    3.91
  -9  -1  23    4.83    5.60
   9  -1 -24    1.01    3.53
   9   1 -24   -0.00    4.48
  -9  -1  24   -0.00    3.75
   9  -1 -25    2.26    5.60
   9   1 -25   19.53    8.25
  -9  -1  25    0.95    4.70
   9  -1 -26   -0.00    4.23
   9   1 -26   -0.00    5.64
  -9  -1  26   -0.00    5.61
   9  -1 -27   10.01    6.56
   9   1 -27   12.37    6.62
  -9  -1  27    5.05    8.33
   9  -1 -28   -0.00    4.56
   9   1 -28   -0.00    3.47
  -9  -1  28   -0.00    4.21
   9  -1 -29   -0.00    3.18
   9   1 -29    5.73    5.74
  -9  -1  29   -0.00    4.85
   9  -1 -30    2.08    5.00
   9   1 -30    1.64    3.97
   9  -1 -31    7.23    6.27
   9   1 -31   -0.00    4.63
   9  -1 -32   -0.00    4.37
   9   1 -32   -0.00    4.24
   9  -1 -33    4.05    5.10
   9   1 -33    3.23    6.13
   9  -1 -34   -0.00    4.71
   9   1 -34    2.06    3.80
  -9   2   1   31.13   10.14
   9  -2  -1   38.81   10.61
  -9  -2   1   37.06   11.14
  -9   2   2   11.80    7.12
   9  -2  -2    6.60    4.95
  -9  -2   2    4.25    5.41
  -9   2   3   96.48   18.98
   9  -2  -3  132.00   19.96
  -9  -2   3  119.29   20.34
  -9   2   4    4.58    5.10
   9  -2  -4    3.49    4.34
  -9  -2   4    3.44    4.75
  -9   2   5   25.53    9.06
   9  -2  -5   11.95    5.16
   9  -2  -5   17.30    7.14
   9   2  -5    7.91    4.35
  -9  -2   5    8.38    5.77
  -9   2   6    1.61    3.36
   9  -2  -6   -0.00    2.27
   9  -2  -6   -0.00    3.00
   9   2  -6    0.00    2.67
  -9  -2   6   -0.00    4.27
  -9   2   7   37.94   12.07
   9  -2  -7   62.93   12.23
   9  -2  -7   47.12   12.34
   9   2  -7   47.45   10.84
  -9  -2   7   62.59   14.37
  -9   2   8   15.54    7.58
   9  -2  -8   26.99    7.87
   9  -2  -8   19.84    8.26
   9   2  -8   39.23    9.47
  -9  -2   8   16.41    8.19
  -9   2   9   19.29    8.69
   9  -2  -9   33.58    9.00
   9  -2  -9   24.15    8.97
   9   2  -9   22.95    7.43
  -9  -2   9   29.54    9.85
  -9   2  10   -0.00    4.14
   9  -2 -10    3.37    4.00
   9  -2 -10    1.42    4.21
   9   2 -10    0.71    2.42
  -9  -2  10    3.58    3.94
  -9   2  11    0.00    4.91
   9  -2 -11   -0.00    3.66
   9  -2 -11    0.00    3.24
   9   2 -11   -0.00    2.82
  -9   2  12   19.87    8.84
   9  -2 -12   23.47    7.72
   9   2 -12    9.05    4.95
  -9   2  13   32.71   11.98
   9  -2 -13   43.62   10.15
   9   2 -13   14.44    7.10
  -9   2  14   19.94    8.98
   9  -2 -14   21.65    7.66
   9   2 -14   25.50    8.27
  -9   2  15   16.67    8.90
   9  -2 -15   17.91    7.21
   9   2 -15   13.60    6.56
  -9   2  16   -0.00    5.31
   9  -2 -16    0.14    3.15
   9   2 -16   -0.00    3.22
  -9  -2  16    2.92    4.83
  -9   2  17   26.53   11.54
   9  -2 -17   33.96    9.99
   9   2 -17   44.80   10.72
  -9  -2  17   22.87   10.41
  -9   2  18   -0.00    4.28
   9  -2 -18    2.50    4.50
   9   2 -18   -0.00    3.95
  -9  -2  18   -0.00    4.91
  -9   2  19   96.48   20.16
   9  -2 -19   76.09   14.87
   9   2 -19   75.90   15.41
  -9  -2  19   36.78   13.80
   9  -2 -20    5.72    4.23
   9   2 -20    3.73    4.93
  -9  -2  20    5.57    5.08
   9  -2 -21   -0.00    3.53
   9   2 -21   -0.00    3.37
  -9  -2  21    0.15    4.10
   9  -2 -22    5.03    5.15
   9   2 -22   13.19    6.61
  -9  -2  22    0.75    3.94
   9  -2 -23   39.57   10.73
   9   2 -23   51.15   11.95
  -9  -2  23   13.72    7.72
   9  -2 -24    4.04    4.80
   9   2 -24    0.00    3.50
  -9  -2  24   -0.00    5.77
   9  -2 -25    6.02    5.04
   9   2 -25    4.43    5.07
  -9  -2  25    7.75    6.35
   9  -2 -26   -0.00    3.67
   9   2 -26    1.05    4.93
  -9  -2  26   -0.00    4.32
   9  -2 -27   -0.00    3.66
   9   2 -27    5.28    5.25
  -9  -2  27   -0.00    4.61
   9  -2 -28   -0.00    4.49
   9   2 -28   -0.00    4.22
  -9  -2  28   -0.00    6.00
   9  -2 -29    5.80    6.71
   9   2 -29    3.09    3.76
  -9  -2  29    7.53    8.54
   9  -2 -30    8.66    6.40
   9   2 -30    2.46    3.57
  -9  -2  30   -0.00    3.95
   9  -2 -31    3.67    6.27
   9   2 -31    0.00    4.48
  -9  -2  31   -0.00    4.50
   9  -2 -32   -0.00    3.60
   9   2 -32   -0.00    4.07
  -9  -2  32    0.16    6.30
   9  -2 -33    1.17    5.69
   9   2 -33    0.00    5.17
   9  -2 -34    2.58    5.97
   9   2 -34   -0.00    4.13
  -9   3   1  108.71   20.33
   9  -3  -1  158.29   22.62
  -9  -3   1  142.28   22.47
  -9   3   2   33.01   10.84
   9  -3  -2   36.50   10.41
  -9  -3   2   26.66   10.23
  -9   3   3    2.81    4.58
   9  -3  -3   -0.00    3.95
  -9  -3   3   -0.00    4.86
  -9   3   4    8.46    6.02
   9  -3  -4    4.69    4.38
   9  -3  -4    4.46    4.61
  -9  -3   4   -0.00    4.95
  -9   3   5   59.49   13.54
   9  -3  -5   45.39   10.45
   9  -3  -5   48.67   11.77
   9   3  -5   44.95   10.22
  -9   3   6   28.09    9.87
   9  -3  -6   33.63    9.09
   9  -3  -6   62.78   13.40
   9   3  -6   39.96    9.85
  -9   3   7   13.31    7.38
   9  -3  -7   18.17    6.68
   9  -3  -7   13.74    7.58
   9   3  -7   33.43    8.54
  -9   3   8    0.52    4.21
   9  -3  -8    2.88    3.98
   9  -3  -8   -0.00    3.89
   9   3  -8    0.78    3.15
  -9   3   9    9.96    7.09
   9  -3  -9    7.22    5.05
   9  -3  -9    5.27    5.26
   9   3  -9    8.27    5.01
  -9   3  10    4.78    5.50
   9  -3 -10    2.70    3.82
   9  -3 -10    6.83    5.87
   9   3 -10    4.08    4.01
  -9   3  11   87.47   19.49
   9  -3 -11  122.29   18.39
   9  -3 -11  107.63   19.65
   9   3 -11  144.52   19.65
  -9   3  12   12.07    7.93
   9  -3 -12   31.11    8.58
   9  -3 -12   14.24    7.40
   9   3 -12    5.89    5.16
  -9   3  13   15.31    8.46
   9  -3 -13   20.13    6.99
   9  -3 -13   10.81    6.73
   9   3 -13    9.69    5.98
  -9  -3  13    4.81    5.91
  -9   3  14    4.20    5.30
   9  -3 -14    0.23    3.25
   9   3 -14    0.89    3.96
  -9  -3  14   -0.00    3.83
  -9   3  15   33.86   12.25
   9  -3 -15   55.70   12.28
   9   3 -15   61.91   12.69
  -9  -3  15   29.11   11.45
   9  -3 -16   10.18    6.41
   9   3 -16    7.08    5.98
  -9  -3  16    3.87    5.33
   9  -3 -17   19.02    8.02
   9   3 -17   36.33   10.26
  -9  -3  17   35.19   12.13
   9  -3 -18   -0.00    3.71
   9   3 -18    0.00    3.82
  -9  -3  18   -0.00    5.12
   9  -3 -19   -0.00    4.25
   9   3 -19    2.46    4.72
  -9  -3  19    0.53    5.54
   9  -3 -20   10.04    5.83
   9   3 -20   15.97    7.26
  -9  -3  20   -0.00    4.00
   9  -3 -21   46.79   11.70
   9   3 -21   40.19   11.29
  -9  -3  21   20.41   10.63
   9  -3 -22    1.97    2.68
   9   3 -22    2.33    5.31
  -9  -3  22    1.41    5.49
   9  -3 -23   14.15    8.35
   9   3 -23    2.89    5.46
  -9  -3  23    1.97    5.66
   9  -3 -24    1.77    4.92
   9   3 -24    7.12    5.64
  -9  -3  24   -0.00    4.47
   9  -3 -25    5.50    4.48
   9   3 -25    5.25    5.28
  -9  -3  25   -0.00    5.63
   9  -3 -26    3.52    4.26
   9   3 -26    5.66    5.33
  -9  -3  26    0.11    6.13
   9  -3 -27   12.98    6.85
   9   3 -27    5.36    5.73
  -9  -3  27    1.12    5.00
   9  -3 -28    1.75    3.99
   9   3 -28   -0.00    4.96
  -9  -3  28   -0.00    5.74
   9  -3 -29    4.78    6.83
   9   3 -29    7.56    5.73
  -9  -3  29    4.15    5.89
   9  -3 -30    1.64    4.09
   9   3 -30    6.48    4.99
  -9  -3  30   -0.00    6.05
   9  -3 -31   -0.00    4.02
   9   3 -31    2.91    5.35
  -9  -3  31    5.47    6.58
   9  -3 -32   -0.00    7.15
   9   3 -32    8.18    5.52
  -9  -3  32   -0.00    5.41
   9  -3 -33    2.02    4.53
   9   3 -33    2.04    5.37
  -9  -3  33    3.24    7.93
   9   3 -34    0.00    3.05
  -9  -3  34   -0.00    7.44
  -9   4   1    1.97    3.95
   9  -4  -1   -0.00    3.97
  -9   4   2   44.99   11.76
   9  -4  -2   34.74   10.56
  -9   4   3   46.52   12.29
   9  -4  -3   41.07   11.23
  -9   4   4   16.41    7.86
   9  -4  -4   38.77    9.45
   9  -4  -4   48.98   11.81
  -9   4   5   41.89   12.20
   9  -4  -5   65.04   12.42
   9  -4  -5   59.18   13.39
   9   4  -5   53.58   11.59
  -9   4   6   -0.00    4.11
   9  -4  -6    0.00    3.00
   9  -4  -6   -0.00    4.24
   9   4  -6    1.55    3.60
  -9   4   7   55.09   14.43
   9  -4  -7   68.80   13.07
   9   4  -7   66.63   12.98
  -9   4   8   88.10   17.68
   9  -4  -8   55.43   11.91
   9   4  -8   68.09   13.20
  -9  -4   8   76.13   15.53
   9  -4  -9   58.62   11.90
   9   4  -9   44.63   10.66
  -9  -4   9   35.42   11.20
   9  -4 -10    0.00    2.74
   9   4 -10    3.63    3.38
  -9  -4  10    2.89    5.07
   9  -4 -11    3.08    3.62
   9   4 -11    3.70    4.21
  -9  -4  11    1.22    3.09
   9  -4 -12    5.39    4.53
   9   4 -12    0.00    2.89
  -9  -4  12    1.34    4.15
   9  -4 -13   29.68    8.91
   9   4 -13   18.71    7.78
  -9  -4  13   26.57    9.43
   9  -4 -14    7.29    5.10
   9   4 -14    8.03    5.09
  -9  -4  14    3.08    5.87
   9  -4 -15   35.11    9.63
   9   4 -15   22.63    8.16
  -9  -4  15    3.45    6.17
   9  -4 -16   -0.00    4.48
   9   4 -16    1.26    4.05
  -9  -4  16   -0.00    4.05
   9  -4 -17   17.25    8.05
   9   4 -17   13.46    6.87
  -9  -4  17   10.04    8.19
   9  -4 -18   31.40   10.28
   9   4 -18   38.76   10.90
  -9  -4  18   20.89   11.00
   9  -4 -19   41.03   11.24
   9   4 -19   36.76   10.93
  -9  -4  19   39.10   13.02
   9  -4 -20    0.25    4.05
   9   4 -20   -0.00    2.92
  -9  -4  20    0.00    4.97
   9  -4 -21    1.37    3.40
   9   4 -21   -0.00    4.19
  -9  -4  21    0.00    4.82
   9  -4 -22    2.00    4.57
   9   4 -22    1.08    4.57
  -9  -4  22    5.44    6.24
   9  -4 -23   12.67    7.29
   9   4 -23   29.06    9.10
  -9  -4  23    2.82    6.50
   9  -4 -24    7.46    5.55
   9   4 -24   17.21    7.75
  -9  -4  24    0.00    5.63
   9  -4 -25    0.92    4.60
   9   4 -25   -0.00    4.43
  -9  -4  25    0.00    4.15
   9  -4 -26   -0.00    4.61
   9   4 -26    1.77    3.75
  -9  -4  26    0.00    5.49
   9  -4 -27   -0.00    5.14
   9   4 -27    1.36    4.72
  -9  -4  27   -0.00    5.33
   9  -4 -28    2.95    5.57
   9   4 -28   11.43    6.21
  -9  -4  28    7.42    8.09
   9  -4 -29    4.36    7.12
   9   4 -29    0.00    6.40
  -9  -4  29    7.19    7.21
   9  -4 -30   -0.00    5.32
   9   4 -30    0.50    3.69
  -9  -4  30    1.10    5.84
   9  -4 -31   -0.00    4.09
   9   4 -31   -0.00    3.47
  -9  -4  31    3.93    7.21
   9  -4 -32   -0.00    4.03
   9   4 -32   -0.00    6.01
  -9  -4  32   -0.00    5.30
   9  -4 -33    6.68    6.87
   9   4 -33    7.53    6.19
  -9  -4  33    3.01    7.23
   9   4 -34   -0.00    4.67
  -9  -4  34   -0.00    6.28
  -9  -4  35    1.05    7.11
  -9  -4  36    3.57    7.81
  -9  -4  37   -0.00    6.04
   9   5  -1   82.95   14.38
  -9  -5   1   91.40   17.23
  -9  -5   2   22.63    9.22
   9  -5  -3    3.88    3.63
  -9  -5   3    1.95    4.24
   9  -5  -4   60.76   11.70
   9   5  -4   53.90   11.27
  -9  -5   4   36.15   11.42
   9  -5  -5   14.91    6.08
   9   5  -5   24.25    7.71
  -9  -5   5   14.09    7.43
   9  -5  -6   20.01    7.08
   9   5  -6   37.29    9.22
  -9  -5   6   23.30    9.07
   9  -5  -7   60.26   11.91
   9   5  -7   54.36   11.35
  -9  -5   7   43.52   11.89
   9  -5  -8   -0.00    3.47
   9   5  -8    1.73    3.68
  -9  -5   8    1.69    4.25
   9  -5  -9   -0.00    2.61
   9   5  -9    1.73    3.31
  -9  -5   9    0.00    4.14
   9  -5 -10    1.07    2.76
   9   5 -10    4.00    3.63
  -9  -5  10    0.79    3.45
   9  -5 -11   44.88   11.06
   9   5 -11   46.09   10.57
  -9  -5  11   65.26   14.43
   9  -5 -12   21.51    7.89
   9   5 -12   26.58    8.31
  -9  -5  12   23.01    9.24
   9  -5 -13   -0.00    3.56
   9   5 -13    0.00    2.62
  -9  -5  13    1.84    3.88
   9  -5 -14   27.90    8.36
   9   5 -14   12.11    6.31
  -9  -5  14   18.70    8.56
   9  -5 -15   22.46    7.57
   9   5 -15   11.78    6.50
  -9  -5  15   11.03    7.36
   9  -5 -16   14.62    7.38
   9   5 -16   20.12    7.95
  -9  -5  16    9.68    7.61
   9  -5 -17   24.96    8.34
   9   5 -17   40.56   10.26
  -9  -5  17   23.06    9.98
   9  -5 -18    0.00    2.85
   9   5 -18    4.93    4.33
  -9  -5  18    0.00    3.37
   9  -5 -19   -0.00    3.52
   9   5 -19   -0.00    3.38
  -9  -5  19   -0.00    5.24
   9  -5 -20   -0.00    4.15
   9   5 -20    3.71    5.06
  -9  -5  20    3.82    6.06
   9  -5 -21   37.85   10.23
   9   5 -21    4.15    5.06
  -9  -5  21   12.81    8.13
   9  -5 -22   21.70    8.40
   9   5 -22    7.10    6.40
  -9  -5  22   10.14    8.28
   9  -5 -23    6.09    5.35
   9   5 -23    5.85    6.01
  -9  -5  23    3.93    6.44
   9  -5 -24   -0.00    4.56
   9   5 -24    0.71    3.50
  -9  -5  24    0.00    4.24
   9  -5 -25    2.21    4.85
   9   5 -25    0.32    4.33
  -9  -5  25    0.00    5.34
   9  -5 -26    0.00    4.24
   9   5 -26    3.39    5.73
  -9  -5  26    8.15    7.40
   9  -5 -27    0.00    5.03
   9   5 -27   12.36    6.85
  -9  -5  27    1.60    4.38
   9  -5 -28    7.53    5.92
   9   5 -28    0.64    4.62
  -9  -5  28    0.20    5.36
   9  -5 -29   -0.00    4.90
   9   5 -29   -0.00    3.77
  -9  -5  29   -0.00    6.92
   9  -5 -30   -0.00    5.38
   9   5 -30   -0.00    4.55
  -9  -5  30    0.00    6.48
   9  -5 -31    0.00    4.60
   9   5 -31    0.51    4.53
  -9  -5  31    3.97    6.23
   9  -5 -32    1.72    4.95
   9   5 -32   -0.00    6.24
  -9  -5  32    1.68    6.02
   9  -5 -33    1.75    5.81
   9   5 -33   -0.00    3.35
  -9  -5  33    0.08    5.64
   9   5 -34   -0.00    5.50
  -9  -5  34   -0.00    6.15
  -9  -5  35    8.42    7.93
  -9  -5  36   -0.00    4.65
   9   6  -1    1.42    3.25
  -9  -6   1    0.00    4.55
   9  -6  -2   97.32   15.05
   9   6  -2   76.26   13.97
  -9  -6   2   61.40   14.27
   9  -6  -3   32.86    8.71
   9   6  -3   25.64    8.05
  -9  -6   3   30.93   10.19
   9  -6  -4   20.68    7.06
   9   6  -4   31.09    8.47
  -9  -6   4    2.06    5.53
   9  -6  -5   24.96    7.48
   9   6  -5   15.16    6.11
  -9  -6   5   11.07    6.67
   9  -6  -6    5.50    4.09
   9   6  -6   13.13    5.37
  -9  -6   6    3.29    5.28
   9  -6  -7   25.78    7.79
   9   6  -7   30.66    8.54
  -9  -6   7   10.32    7.21
   9  -6  -8   47.97   10.80
   9   6  -8   58.38   11.74
  -9  -6   8   56.43   13.51
   9  -6  -9    4.04    3.79
   9   6  -9    6.44    4.99
  -9  -6   9   15.19    6.78
   9  -6 -10   -0.00    2.83
   9   6 -10    0.03    2.52
  -9  -6  10    3.37    4.18
   9  -6 -11    1.12    2.78
   9   6 -11   -0.00    3.56
  -9  -6  11    0.65    3.19
   9  -6 -12   29.72    8.69
   9   6 -12   29.65    8.24
  -9  -6  12    7.88    5.82
   9  -6 -13   13.99    6.63
   9   6 -13    8.16    5.17
  -9  -6  13    7.54    5.19
   9  -6 -14   35.06   10.01
   9   6 -14   30.15    9.34
  -9  -6  14   40.10   11.93
   9  -6 -15    0.97    3.60
   9   6 -15    3.87    4.55
  -9  -6  15    5.68    6.22
   9  -6 -16   -0.00    3.35
   9   6 -16    3.35    4.70
  -9  -6  16    2.26    5.62
   9  -6 -17    8.75    5.67
   9   6 -17    2.24    3.97
  -9  -6  17   16.19    8.39
   9  -6 -18   39.06   10.83
   9   6 -18   33.81   10.00
  -9  -6  18   14.52    8.39
   9  -6 -19    9.38    6.44
   9   6 -19    8.34    5.99
  -9  -6  19    0.85    4.77
   9  -6 -20    3.93    4.69
   9   6 -20    0.01    4.11
  -9  -6  20   10.00    7.87
   9  -6 -21    0.00    3.41
   9   6 -21    4.22    5.14
  -9  -6  21    0.00    4.82
   9  -6 -22    2.73    3.90
   9   6 -22   -0.00    3.61
  -9  -6  22   10.59    6.85
   9  -6 -23    3.64    4.43
   9   6 -23    3.04    4.47
  -9  -6  23   11.68    7.77
   9  -6 -24    4.37    5.00
   9   6 -24    5.24    5.41
  -9  -6  24    3.78    6.03
   9  -6 -25    5.36    5.41
   9   6 -25    2.77    4.66
  -9  -6  25    2.86    5.17
   9  -6 -26   -0.00    3.67
   9   6 -26   -0.00    4.05
  -9  -6  26    1.44    4.71
   9  -6 -27   -0.00    4.42
   9   6 -27    2.62    4.36
  -9  -6  27    1.10    5.60
   9  -6 -28   11.68    6.68
   9   6 -28    1.52    3.85
  -9  -6  28    3.01    6.62
   9  -6 -29    1.83    3.89
   9   6 -29    3.69    5.13
  -9  -6  29    2.11    5.67
   9  -6 -30   -0.00    4.17
   9   6 -30    4.77    5.40
  -9  -6  30    2.82    5.26
   9  -6 -31    2.56    5.84
   9   6 -31   -0.00    2.99
  -9  -6  31   -0.00    3.61
   9  -6 -32    1.42    6.46
   9   6 -32    3.75    5.24
  -9  -6  32    1.29    6.30
   9   6 -33    0.39    3.32
  -9  -6  33    5.06    7.84
   9   6 -34    1.43    4.38
  -9  -6  34    3.90    6.66
   9  -7  -1   20.80    6.92
   9   7  -1    6.07    5.16
  -9  -7   1    9.22    5.90
   9  -7  -2   10.59    5.12
   9   7  -2    6.55    5.02
  -9  -7   2    5.84    5.43
   9  -7  -3    1.33    2.79
   9   7  -3    0.41    3.16
  -9  -7   3   -0.00    4.59
   9  -7  -4   26.37    7.63
   9   7  -4    7.76    4.85
  -9  -7   4   19.04    7.60
   9  -7  -5    3.51    3.72
   9   7  -5    2.02    3.71
  -9  -7   5    0.14    3.69
   9  -7  -6   51.31   10.45
   9   7  -6   23.73    7.98
  -9  -7   6   26.48    9.07
   9  -7  -7    0.00    3.04
   9   7  -7    2.54    3.62
  -9  -7   7    0.29    4.22
   9  -7  -8   -0.00    2.30
   9   7  -8   -0.00    3.22
  -9  -7   8    0.07    2.08
   9  -7  -9   12.14    5.61
   9   7  -9    1.29    3.72
  -9  -7   9    5.58    4.95
   9  -7 -10    6.97    4.74
   9   7 -10   19.84    6.90
  -9  -7  10    8.75    6.26
   9  -7 -11   21.14    7.40
   9   7 -11    5.55    4.46
  -9  -7  11   16.95    8.10
   9  -7 -12   42.42   10.44
   9   7 -12   47.30   10.58
  -9  -7  12   20.55    9.15
   9  -7 -13    2.10    3.80
   9   7 -13   -0.00    3.50
  -9  -7  13    0.92    3.56
   9  -7 -14    0.55    3.86
   9   7 -14    0.08    2.66
  -9  -7  14    4.16    5.65
   9  -7 -15    0.00    2.97
   9   7 -15   -0.00    3.71
  -9  -7  15   -0.00    4.18
   9  -7 -16   22.40    8.46
   9   7 -16   44.19   10.96
  -9  -7  16   15.59    8.76
   9  -7 -17   -0.00    4.06
   9   7 -17    3.37    4.44
  -9  -7  17    0.59    5.20
   9  -7 -18    1.58    2.83
   9   7 -18   -0.00    4.49
  -9  -7  18    0.18    5.10
   9  -7 -19   -0.00    4.81
   9   7 -19   -0.00    4.23
  -9  -7  19   -0.00    4.94
   9  -7 -20    8.90    6.31
   9   7 -20    7.33    5.02
  -9  -7  20    2.70    5.16
   9  -7 -21   12.07    6.87
   9   7 -21    2.26    4.27
  -9  -7  21    1.66    4.97
   9  -7 -22    5.38    5.50
   9   7 -22    7.75    6.00
  -9  -7  22    0.01    4.09
   9  -7 -23    1.05    3.94
   9   7 -23    0.48    3.27
  -9  -7  23    5.47    7.00
   9  -7 -24   -0.00    4.15
   9   7 -24   -0.00    3.60
  -9  -7  24   -0.00    4.81
   9  -7 -25    0.00    4.21
   9   7 -25   -0.00    3.97
  -9  -7  25    3.40    5.12
   9  -7 -26    5.53    5.65
   9   7 -26   18.88    7.90
  -9  -7  26    1.75    4.91
   9  -7 -27    7.22    6.52
   9   7 -27    1.16    3.73
  -9  -7  27   -0.00    5.95
   9  -7 -28    5.68    5.94
   9   7 -28    4.00    4.66
  -9  -7  28   -0.00    4.08
   9  -7 -29    0.41    4.68
   9   7 -29    1.01    2.77
  -9  -7  29   -0.00    7.63
   9  -7 -30   -0.00    4.15
   9   7 -30    0.70    4.68
  -9  -7  30   10.27    7.14
   9  -7 -31    1.68    5.47
   9   7 -31    5.18    5.53
  -9  -7  31    2.52    6.17
   9  -7 -32    4.57    6.60
   9   7 -32    0.27    4.28
  -9  -7  32    0.07    5.26
   9   7 -33    0.81    4.34
   9   7 -34    0.00    5.15
   9  -8  -1   13.51    5.86
   9   8  -1   10.34    5.49
  -9  -8   1   14.80    7.07
   9  -8  -2   13.80    6.04
   9   8  -2   12.51    5.72
  -9  -8   2   25.07    8.99
   9  -8  -3   -0.00    2.72
   9   8  -3   -0.00    2.63
  -9  -8   3   -0.00    4.65
   9  -8  -4   55.86   11.18
   9   8  -4   37.52    9.89
  -9  -8   4   27.75   10.79
   9  -8  -5    0.00    3.17
   9   8  -5   -0.00    2.96
  -9  -8   5    2.50    4.04
   9  -8  -6    4.16    3.69
   9   8  -6   -0.00    2.84
  -9  -8   6   -0.00    3.82
   9  -8  -7    2.75    3.81
   9   8  -7    1.16    2.95
  -9  -8   7    4.90    5.11
   9  -8  -8   79.89   13.46
   9   8  -8   34.02    9.54
  -9  -8   8   51.98   13.25
   9  -8  -9   10.15    5.52
   9   8  -9    2.07    3.88
  -9  -8   9    3.87    5.48
   9  -8 -10   10.33    5.68
   9   8 -10   16.03    6.51
  -9  -8  10   27.99    9.11
   9  -8 -11    9.52    5.72
   9   8 -11    0.41    2.55
  -9  -8  11   -0.00    4.37
   9  -8 -12   15.44    6.54
   9   8 -12   13.32    6.07
  -9  -8  12    9.92    6.29
   9  -8 -13   -0.00    3.48
   9   8 -13   -0.00    2.90
  -9  -8  13   -0.00    4.36
   9  -8 -14   16.39    7.54
   9   8 -14    7.44    5.37
  -9  -8  14   20.69    9.17
   9  -8 -15    0.50    3.00
   9   8 -15    0.00    4.27
  -9  -8  15    0.77    4.10
   9  -8 -16    0.09    4.60
   9   8 -16    4.15    5.05
  -9  -8  16   -0.00    4.04
   9  -8 -17    8.36    5.93
   9   8 -17    2.78    4.25
  -9  -8  17    0.46    4.24
   9  -8 -18   16.65    7.70
   9   8 -18    5.87    5.65
  -9  -8  18    9.57    8.03
   9  -8 -19    0.00    4.08
   9   8 -19    2.18    3.91
  -9  -8  19    3.58    4.49
   9  -8 -20    8.39    5.95
   9   8 -20    6.21    5.54
  -9  -8  20    1.41    5.52
   9  -8 -21   -0.00    4.69
   9   8 -21    0.00    3.62
  -9  -8  21   -0.00    5.42
   9  -8 -22    3.61    4.85
   9   8 -22    0.13    3.57
  -9  -8  22   -0.00    4.90
   9  -8 -23   -0.00    4.50
   9   8 -23   -0.00    4.23
  -9  -8  23    0.85    4.81
   9  -8 -24    0.00    4.63
   9   8 -24    6.93    5.81
  -9  -8  24    5.13    5.95
   9  -8 -25    0.00    5.45
   9   8 -25    1.41    4.20
  -9  -8  25    2.29    4.87
   9  -8 -26   11.49    6.56
   9   8 -26    8.26    5.55
  -9  -8  26   -0.00    6.39
   9  -8 -27   -0.00    3.51
   9   8 -27    0.81    4.28
  -9  -8  27    0.40    4.99
   9  -8 -28    4.55    5.89
   9   8 -28    2.78    4.93
  -9  -8  28   12.64    8.15
   9  -8 -29    0.00    5.35
   9   8 -29    0.00    4.73
  -9  -8  29   -0.00    5.86
   9  -8 -30    4.51    6.09
   9   8 -30   -0.00    5.31
  -9  -8  30    6.69    7.18
   9  -8 -31    2.68    6.07
   9   8 -31   -0.00    3.53
   9   8 -32   -0.00    3.65
   9  -9  -1   10.85    5.42
   9   9  -1    4.80    3.71
  -9  -9   1   -0.00    3.75
   9  -9  -2   19.48    6.81
   9   9  -2   18.28    7.03
  -9  -9   2   10.07    6.88
   9  -9  -3    9.00    5.21
   9   9  -3   10.28    5.17
  -9  -9   3    0.00    4.39
   9  -9  -4    0.00    2.63
   9   9  -4    6.05    4.43
  -9  -9   4   12.43    6.48
   9  -9  -5    0.93    3.08
   9   9  -5    4.28    3.83
  -9  -9   5    4.11    5.74
   9  -9  -6   50.59   10.97
   9   9  -6   59.33   11.63
  -9  -9   6   34.99   11.61
   9  -9  -7    1.44    2.84
   9   9  -7    0.59    3.09
  -9  -9   7   -0.00    4.16
   9  -9  -8    0.35    3.16
   9   9  -8    2.73    3.40
  -9  -9   8    1.55    3.28
   9  -9  -9    0.00    2.58
   9   9  -9    1.82    3.04
  -9  -9   9    1.42    3.31
   9  -9 -10    6.92    4.67
   9   9 -10    4.20    3.52
  -9  -9  10    0.64    4.51
   9  -9 -11   -0.00    3.16
   9   9 -11    3.07    3.68
  -9  -9  11    5.16    4.77
   9  -9 -12   38.12    9.85
   9   9 -12   18.54    7.03
  -9  -9  12   16.32    8.16
   9  -9 -13    1.71    3.96
   9   9 -13   -0.00    3.03
  -9  -9  13    0.98    3.63
   9  -9 -14    2.51    3.43
   9   9 -14    4.12    4.02
  -9  -9  14   -0.00    3.99
   9  -9 -15    3.01    4.45
   9   9 -15    0.42    3.82
  -9  -9  15    0.18    5.26
   9  -9 -16   20.93    8.22
   9   9 -16   22.47    8.27
  -9  -9  16   40.24   11.50
   9  -9 -17    0.00    4.52
   9   9 -17   -0.00    3.16
  -9  -9  17    3.30    5.97
   9  -9 -18   -0.00    4.90
   9   9 -18   -0.00    3.24
  -9  -9  18    5.05    5.26
   9  -9 -19   -0.00    4.50
   9   9 -19   -0.00    2.83
  -9  -9  19   -0.00    4.80
   9  -9 -20    6.54    5.59
   9   9 -20    3.88    5.13
  -9  -9  20    7.76    6.39
   9  -9 -21   -0.00    4.27
   9   9 -21    2.83    4.02
  -9  -9  21   -0.00    4.96
   9  -9 -22    1.52    4.57
   9   9 -22    5.04    5.04
  -9  -9  22    7.22    5.44
   9  -9 -23   -0.00    4.38
  -9  -9  23   -0.00    4.32
   9  -9 -24    0.00    4.46
  -9  -9  24   -0.00    6.41
   9  -9 -25    2.36    4.19
  -9  -9  25   -0.00    6.10
   9  -9 -26    6.12    6.28
  -9  -9  26    5.84    7.07
   9  -9 -27   -0.00    5.25
  -9  -9  27   -0.00    4.50
   9  -9 -28    0.97    4.16
  -9  -9  28    2.04    5.49
   9  -9 -29   -0.00    6.25
   9  -9 -30    2.77    5.80
   9  -9 -31    1.16    4.90
   9 -10  -1    0.00    2.60
   9  10  -1   -0.00    3.33
  -9 -10   1    2.78    3.83
   9 -10  -2   21.53    6.99
   9  10  -2   19.01    6.76
  -9 -10   2    7.18    5.08
   9 -10  -3    3.59    3.88
   9  10  -3    0.67    3.48
  -9 -10   3   -0.00    3.48
   9 -10  -4   33.86    8.74
   9  10  -4   31.09    8.67
  -9 -10   4   23.40    8.17
   9 -10  -5   -0.00    2.12
   9  10  -5    0.00    3.43
  -9 -10   5    3.51    3.32
   9 -10  -6    1.40    2.95
   9  10  -6    1.05    2.95
  -9 -10   6   -0.00    3.35
   9 -10  -7    2.57    4.23
   9  10  -7    4.58    4.09
  -9 -10   7   -0.00    3.70
   9 -10  -8   22.39    7.46
   9  10  -8   16.21    6.61
  -9 -10   8   22.99    8.89
   9 -10  -9    3.67    4.13
  -9 -10   9    2.28    4.54
   9 -10 -10    9.33    5.61
  -9 -10  10   -0.00    3.65
   9 -10 -11    5.57    4.82
  -9 -10  11    6.63    5.28
   9 -10 -12    8.28    5.05
  -9 -10  12    5.28    5.07
   9 -10 -13    2.79    3.89
  -9 -10  13    0.75    3.74
   9 -10 -14   14.44    6.95
  -9 -10  14   12.57    7.13
   9 -10 -15   -0.00    3.62
  -9 -10  15    2.07    4.74
   9 -10 -16   -0.00    3.63
  -9 -10  16    2.29    4.38
   9 -10 -17   -0.00    4.33
  -9 -10  17   -0.00    5.21
   9 -10 -18    9.81    6.48
  -9 -10  18   10.08    8.35
   9 -10 -19   -0.00    4.89
  -9 -10  19    5.09    5.55
   9 -10 -20    0.00    4.91
  -9 -10  20    3.45    5.23
   9 -10 -21    0.00    4.09
  -9 -10  21    6.17    6.02
   9 -10 -22    7.40    6.19
  -9 -10  22    1.73    4.22
   9 -10 -23   -0.00    4.48
  -9 -10  23   -0.00    3.65
   9 -10 -24    4.92    5.83
  -9 -10  24   -0.00    4.94
   9 -10 -25   -0.00    5.68
  -9 -10  25    0.00    5.31
   9 -10 -26   -0.00    4.40
  -9 -10  26    0.93    4.82
   9 -10 -27    0.27    3.95
   9 -10 -28    8.71    7.39
   9 -10 -29    2.75    5.54
   9 -10 -30   -0.00    5.32
  -9 -11   1    3.60    4.30
  -9 -11   2    3.26    5.38
  -9 -11   3    2.68    4.33
  -9 -11   4   18.59    7.80
  -9 -11   5    1.15    3.44
  -9 -11   6   17.84    7.82
  -9 -11   7    1.15    3.68
  -9 -11   8    9.71    5.47
  -9 -11   9    0.04    4.40
  -9 -11  10   10.02    6.16
  -9 -11  11    0.00    4.03
  -9 -11  12   14.27    6.79
  -9 -11  13    4.33    4.81
  -9 -11  14    2.02    4.95
  -9 -11  15    2.86    5.57
  -9 -11  16    8.44    6.65
  -9 -11  17   -0.00    3.98
  -9 -11  18   -0.00    3.04
  -9 -11  19    4.68    5.23
  -9 -11  20   -0.00    4.91
  -9 -11  21   -0.00    4.24
  -9 -11  22    0.00    4.18
  -9 -11  23    6.08    5.36
  -9 -12   1   -0.00    3.26
  -9 -12   2    0.00    4.68
  -9 -12   3    1.13    3.66
  -9 -12   4    6.61    5.44
  -9 -12   5    0.00    4.67
  -9 -12   6   -0.00    3.77
  -9 -12   7   -0.00    3.77
  -9 -12   8    9.14    6.57
  -9 -12   9   -0.00    5.03
  -9 -12  10   -0.00    3.44
  -9 -12  11   -0.00    4.09
  -9 -12  12   -0.00    4.44
  -9 -12  13   -0.00    4.66
  -9 -12  14   14.09    6.58
  -9 -12  15    6.67    6.02
  -9 -12  16    0.23    3.02
  -9 -12  17    8.99    5.53
  -9 -12  18   -0.00    2.72
  -9 -12  19    1.21    4.55
  -9 -12  20   -0.00    3.84
  -9 -13   1    2.87    4.32
  -9 -13   2   -0.00    3.77
  -9 -13   3   -0.00    4.66
  -9 -13   4    1.45    3.71
  -9 -13   5    3.55    4.91
  -9 -13   6   15.40    6.83
  -9 -13   7   -0.00    4.48
  -9 -13   8    1.11    3.52
  -9 -13   9   -0.00    4.39
  -9 -13  10    0.00    3.71
  -9 -13  11   -0.00    4.10
  -9 -13  12   -0.00    3.73
  -9 -13  13    1.98    4.51
  -9 -13  14    0.00    4.50
  -9 -13  15    0.71    2.88
  -9 -13  16    8.37    5.76
  -9 -13  17    1.66    4.96
  -9 -14   1   -0.00    4.60
  -9 -14   2    1.92    4.18
  -9 -14   3    1.90    4.58
  -9 -14   4   -0.00    3.96
  -9 -14   5   -0.00    3.65
  -9 -14   6    1.47    3.53
  -9 -14   7    2.40    4.61
  -9 -14   8    4.32    4.69
  -9 -14   9    0.00    3.39
  -9 -14  10    0.00    3.40
  -9 -14  11    1.82    4.01
  -9 -14  12    0.00    3.55
  -9 -14  13   -0.00    3.64
  -9 -15   1    7.97    5.36
  -9 -15   2   -0.00    3.65
  -9 -15   3   -0.00    3.69
  -9 -15   4   -0.00    3.38
  -9 -15   5    2.10    4.35
  -8   0   1   -0.00    3.05
   8   0  -1    2.14    3.21
   8   0  -1   -0.00    3.46
  -8   0   2  405.33   47.64
   8   0  -2  466.67   45.76
   8   0  -2  499.11   48.24
  -8   0   3   -0.00    2.78
   8   0  -3    1.64    2.72
   8   0  -3    3.44    4.35
  -8   0   4   64.49   13.99
   8   0  -4   72.88   12.73
   8   0  -4   69.17   13.50
  -8   0   5    0.46    2.79
   8   0  -5    0.58    1.80
   8   0  -5    0.00    3.54
  -8   0   6   90.85   16.43
   8   0  -6   56.15   11.77
   8   0  -6   91.96   15.38
  -8   0   7    0.31    2.99
   8   0  -7   -0.00    3.03
   8   0  -7    0.38    3.75
  -8   0   8  148.42   23.64
   8   0  -8  192.99   24.45
  -8   0   9    0.91    3.83
   8   0  -9    0.98    2.75
  -8   0  10    0.86    4.40
  -8   0  11   -0.00    3.17
  -8   0  12   92.92   18.21
  -8   0  13   -0.00    3.31
   8   0 -13   -0.00    4.47
  -8   0  14   55.44   14.38
   8   0 -14   62.74   12.40
  -8   0  15   -0.00    3.96
   8   0 -15    0.01    2.42
  -8   0  16    7.48    6.62
   8   0 -16    6.88    4.55
  -8   0  17   -0.00    4.54
   8   0 -17    0.13    3.38
  -8   0  18  101.68   19.62
   8   0 -18   58.32   13.10
  -8   0  19   -0.00    5.10
   8   0 -19    3.08    4.50
  -8   0  20   13.53    8.14
   8   0 -20   11.13    6.48
   8   0 -21    0.82    3.10
   8   0 -22   39.11   11.10
   8   0 -23   -0.00    3.07
  -8   0  24    1.79    5.37
   8   0 -24   22.45    8.36
  -8   0  25   -0.00    5.70
   8   0 -25    1.83    3.70
  -8   0  26    3.40    4.82
   8   0 -26   -0.00    4.53
  -8   0  27    2.51    6.42
   8   0 -27   -0.00    3.03
  -8   0  28    2.88    5.59
   8   0 -28   23.98    9.05
   8   0 -29   -0.00    4.78
   8   0 -30    5.42    5.81
   8   0 -31    2.30    5.94
   8   0 -32   12.38    7.60
   8   0 -33    7.26    7.66
   8   0 -34    3.03    5.79
   8   0 -35    2.22    5.37
   8   0 -36   -0.00    5.96
  -8   1   1   49.35   12.20
   8  -1  -1   48.85   10.11
   8  -1  -1   53.10   11.73
   8   1  -1   65.58   11.33
   8   1  -1   38.64    9.89
  -8  -1   1   49.87   12.23
  -8   1   2    1.51    3.87
   8  -1  -2    5.18    4.51
   8  -1  -2    3.34    3.36
   8   1  -2    0.00    3.55
   8   1  -2    0.00    3.39
  -8  -1   2    0.00    3.47
  -8   1   3    5.10    4.99
   8  -1  -3    6.08    4.78
   8  -1  -3    7.87    5.04
   8   1  -3    3.65    4.03
   8   1  -3    8.11    5.03
  -8  -1   3    3.43    4.44
  -8   1   4   48.92   11.68
   8  -1  -4   35.83    8.69
   8  -1  -4   32.73    9.06
   8   1  -4   49.63   10.04
   8   1  -4   35.63    9.32
  -8  -1   4   28.37    9.32
  -8   1   5   10.30    6.15
   8  -1  -5   11.13    5.18
   8  -1  -5    2.26    4.48
   8   1  -5    2.11    3.91
   8   1  -5    3.73    3.96
  -8  -1   5    2.25    3.80
  -8   1   6   45.91   12.06
   8  -1  -6   77.17   12.78
   8  -1  -6   66.78   13.22
   8   1  -6   58.46   11.48
  -8  -1   6   52.97   12.69
  -8   1   7    3.24    4.26
   8  -1  -7    9.39    5.53
   8   1  -7    0.47    2.74
  -8  -1   7    1.16    4.36
  -8   1   8    7.54    6.39
   8  -1  -8    9.77    5.49
  -8  -1   8    9.33    5.67
  -8   1   9    7.64    5.83
   8  -1  -9    2.68    4.04
  -8  -1   9   12.00    6.17
  -8   1  10  115.35   20.46
   8  -1 -10  120.08   19.30
  -8  -1  10  116.14   20.09
  -8   1  11    3.44    4.94
   8  -1 -11    0.00    3.82
  -8  -1  11    2.42    4.86
  -8   1  12    6.13    6.11
   8  -1 -12   12.37    6.42
  -8  -1  12    9.18    6.92
  -8   1  13   -0.00    4.77
   8  -1 -13    6.21    4.53
   8   1 -13   -0.00    2.97
  -8  -1  13    4.22    5.10
  -8   1  14   83.31   17.66
   8  -1 -14   55.19   11.90
   8   1 -14   63.91   12.86
  -8  -1  14   86.02   17.32
  -8   1  15   31.89   10.73
   8  -1 -15   36.78    9.35
   8   1 -15   24.31    8.11
  -8  -1  15   43.73   12.69
  -8   1  16   28.91   11.34
   8  -1 -16   66.61   13.13
   8   1 -16   59.11   12.28
  -8  -1  16   64.33   15.19
  -8   1  17   -0.00    3.93
   8  -1 -17   -0.00    3.51
   8   1 -17    0.00    3.98
  -8  -1  17   -0.00    3.34
  -8   1  18   -0.00    4.78
   8  -1 -18    3.12    3.11
   8   1 -18    0.00    3.63
  -8   1  19   16.22    8.58
   8  -1 -19    1.91    3.80
   8   1 -19    7.16    5.76
  -8   1  20   41.74   13.06
   8  -1 -20   14.54    7.22
   8   1 -20    9.05    5.02
  -8   1  21   -0.00    5.19
   8  -1 -21    0.00    3.03
   8   1 -21   -0.00    3.65
  -8   1  22   35.94   12.56
   8  -1 -22   47.64   11.48
   8   1 -22   39.90   11.01
  -8  -1  22   17.43    9.71
   8  -1 -23    1.94    4.12
   8   1 -23    0.41    2.49
  -8  -1  23   -0.00    4.46
   8  -1 -24    5.79    5.54
   8   1 -24    1.97    4.62
  -8  -1  24   -0.00    5.56
   8  -1 -25    0.00    4.60
   8   1 -25    4.27    4.81
  -8  -1  25    3.06    5.00
   8  -1 -26   15.40    7.55
   8   1 -26   12.00    6.99
  -8  -1  26    6.51    7.36
   8  -1 -27   -0.00    4.66
   8   1 -27    1.13    3.30
  -8  -1  27   -0.00    4.78
   8  -1 -28   -0.00    4.79
   8   1 -28   -0.00    4.50
  -8  -1  28    3.44    6.30
   8  -1 -29    3.65    4.95
   8   1 -29    4.22    5.01
  -8  -1  29   -0.00    5.41
   8  -1 -30    9.76    7.25
   8   1 -30   14.16    7.69
  -8  -1  30    7.99    7.86
   8  -1 -31   -0.00    3.80
   8   1 -31   -0.00    3.35
  -8  -1  31    0.00    6.68
   8  -1 -32   11.96    6.79
   8   1 -32    3.49    5.46
   8  -1 -33   -0.00    6.13
   8   1 -33    0.00    5.25
   8  -1 -34    3.78    5.93
   8   1 -34    7.83    6.76
   8  -1 -35   -0.00    3.76
   8   1 -35    0.10    4.44
   8   1 -36    3.53    5.11
  -8   2   1   -0.00    2.21
   8  -2  -1   -0.00    1.54
   8  -2  -1   -0.00    3.66
   8   2  -1    2.43    3.34
  -8  -2   1    3.32    3.92
  -8   2   2   50.72   12.37
   8  -2  -2   70.88   12.28
   8  -2  -2   52.18   11.97
   8   2  -2   68.92   12.08
  -8  -2   2   63.79   13.77
  -8   2   3    1.88    4.27
   8  -2  -3   22.50    6.62
   8  -2  -3    3.10    3.98
   8   2  -3   10.00    5.23
  -8  -2   3    9.63    5.61
  -8   2   4   29.79    9.22
   8  -2  -4   34.58    8.64
   8  -2  -4   32.39    9.37
   8   2  -4   32.83    8.24
  -8  -2   4   31.88    9.51
  -8   2   5    4.54    5.00
   8  -2  -5    4.83    3.97
   8  -2  -5    7.20    4.97
   8   2  -5    5.01    3.28
  -8  -2   5    8.24    5.85
  -8   2   6   90.61   16.15
   8  -2  -6   71.38   12.77
   8  -2  -6   83.63   14.72
   8   2  -6   46.97   10.83
  -8  -2   6   69.13   14.11
  -8   2   7   20.20    7.76
   8  -2  -7   38.50   10.27
   8   2  -7   26.43    7.23
  -8  -2   7   26.99    8.95
  -8   2   8   92.68   17.59
   8  -2  -8  118.15   18.42
  -8  -2   8   75.10   15.71
  -8   2   9    1.95    3.98
   8  -2  -9    4.15    4.67
  -8  -2   9    1.31    4.00
  -8   2  10    2.11    3.16
   8  -2 -10    1.85    3.95
  -8  -2  10   -0.00    3.34
  -8   2  11    2.19    4.76
   8  -2 -11    4.19    4.22
  -8  -2  11   -0.00    3.46
  -8   2  12   75.67   16.02
   8  -2 -12   61.03   12.08
   8  -2 -12   64.85   13.81
  -8  -2  12   45.27   13.15
  -8   2  13   31.71   11.20
   8  -2 -13   31.88    8.80
   8  -2 -13   39.11   10.71
   8   2 -13   28.30    8.12
  -8  -2  13   18.94    9.06
  -8   2  14    9.91    6.51
   8  -2 -14   28.17    8.51
   8  -2 -14   17.39    7.54
   8   2 -14   14.97    6.88
  -8  -2  14   23.38    9.42
  -8   2  15   21.48    9.22
   8  -2 -15   13.73    6.79
   8  -2 -15    9.46    5.53
   8   2 -15   13.54    5.89
  -8   2  16   41.17   12.53
   8  -2 -16   32.37    9.51
   8   2 -16   24.96    8.28
  -8   2  17   18.90    9.33
   8  -2 -17   17.41    7.68
   8   2 -17   15.02    7.31
  -8   2  18  121.95   22.79
   8  -2 -18  113.38   19.13
   8   2 -18  127.89   19.81
  -8   2  19    0.00    4.98
   8  -2 -19   -0.00    3.13
   8   2 -19    7.34    5.26
  -8  -2  19   -0.00    3.96
  -8   2  20   -0.00    5.00
   8  -2 -20    0.40    2.75
   8   2 -20    9.05    4.86
  -8  -2  20   -0.00    4.63
  -8   2  21   11.46    7.84
   8  -2 -21   -0.00    3.51
   8   2 -21    0.71    2.97
  -8  -2  21    3.05    5.44
  -8   2  22   20.21    9.67
   8  -2 -22   19.39    8.19
   8   2 -22   23.62    8.40
  -8  -2  22    0.91    5.85
   8  -2 -23    4.52    5.08
   8   2 -23    1.32    3.62
  -8  -2  23    2.03    5.25
   8  -2 -24    0.00    4.84
   8   2 -24    4.35    5.87
  -8  -2  24    1.13    5.45
   8  -2 -25    3.68    4.65
   8   2 -25   -0.00    3.26
  -8  -2  25   -0.00    5.28
   8  -2 -26    5.60    4.94
   8   2 -26   -0.00    3.88
  -8  -2  26   -0.00    4.89
   8  -2 -27    2.44    4.97
   8   2 -27    2.71    4.94
  -8  -2  27    0.38    4.05
   8  -2 -28    9.91    6.54
   8   2 -28    9.26    5.72
  -8  -2  28    4.37    5.69
   8  -2 -29    0.75    4.66
   8   2 -29    0.28    4.60
  -8  -2  29    0.09    4.45
   8  -2 -30    8.27    6.81
   8   2 -30   -0.00    4.93
  -8  -2  30    4.88    6.28
   8  -2 -31    4.95    6.81
   8   2 -31   -0.00    4.67
  -8  -2  31    7.72    7.81
   8  -2 -32    0.00    5.91
   8   2 -32   -0.00    4.89
  -8  -2  32    3.79    6.91
   8  -2 -33    1.08    4.67
   8   2 -33   -0.00    5.05
  -8  -2  33   -0.00    5.36
   8  -2 -34    5.27    6.36
   8   2 -34    0.00    4.30
  -8  -2  34    1.09    6.48
   8  -2 -35    1.90    3.46
   8   2 -35   13.91    8.09
   8   2 -36    1.07    5.94
  -8   3   1   76.88   14.68
   8  -3  -1   64.06   11.97
   8  -3  -1   68.34   13.42
   8   3  -1   62.20   11.58
  -8  -3   1   66.72   13.64
  -8   3   2    0.00    3.56
   8  -3  -2   -0.00    2.09
   8  -3  -2   -0.00    2.64
   8   3  -2    2.68    2.99
  -8  -3   2    2.45    5.01
  -8   3   3   29.58    9.07
   8  -3  -3   29.48    7.97
   8  -3  -3   42.78   10.48
   8   3  -3   38.40    8.70
  -8  -3   3   31.21    9.59
  -8   3   4   61.06   14.13
   8  -3  -4  102.16   15.03
   8  -3  -4  103.23   16.85
   8   3  -4   84.91   13.92
  -8  -3   4   64.72   14.24
  -8   3   5    7.99    5.35
   8  -3  -5    5.54    3.96
   8  -3  -5    8.66    5.67
   8   3  -5   21.21    6.44
  -8  -3   5    9.04    5.97
  -8   3   6   25.87    8.98
   8  -3  -6   29.03    7.77
   8  -3  -6   32.08    9.57
   8   3  -6   33.62    8.50
  -8  -3   6   31.60    9.97
  -8   3   7    3.72    4.93
   8  -3  -7   14.72    6.68
   8   3  -7   17.86    6.17
  -8  -3   7   14.52    6.82
  -8   3   8    8.58    5.71
   8  -3  -8    5.66    5.05
  -8  -3   8   13.56    6.80
  -8   3   9    4.15    4.98
   8  -3  -9    5.76    5.04
  -8  -3   9    4.63    4.36
  -8   3  10   74.07   16.09
   8  -3 -10   85.57   15.85
  -8  -3  10   65.97   14.50
  -8   3  11   93.97   18.01
   8  -3 -11   77.92   15.33
  -8  -3  11   60.12   14.23
  -8   3  12    0.90    3.64
   8  -3 -12    7.49    4.59
   8  -3 -12    0.00    4.02
  -8   3  13   25.15    9.39
   8  -3 -13    9.21    5.80
   8  -3 -13    3.42    4.26
   8   3 -13    8.61    4.86
  -8   3  14   22.92    9.16
   8  -3 -14   20.61    7.41
   8  -3 -14   20.02    7.79
   8   3 -14   25.54    7.94
  -8   3  15   21.79    9.80
   8  -3 -15   19.97    7.32
   8  -3 -15   15.80    8.18
   8   3 -15   16.92    6.81
  -8   3  16   52.27   14.68
   8  -3 -16   81.82   14.81
   8  -3 -16   73.79   15.28
   8   3 -16   62.47   13.28
  -8  -3  16   56.19   14.52
  -8   3  17    2.73    3.96
   8  -3 -17    1.47    4.36
   8  -3 -17   -0.00    3.72
   8   3 -17   -0.00    3.64
  -8  -3  17   -0.00    4.75
  -8   3  18   -0.00    3.07
   8  -3 -18    5.10    4.75
   8   3 -18    4.54    5.23
  -8  -3  18    0.00    5.82
  -8   3  19   17.45    8.76
   8  -3 -19   22.38    8.10
   8   3 -19    2.15    3.82
  -8  -3  19    5.03    7.14
   8  -3 -20   89.21   15.82
   8   3 -20   56.66   13.06
  -8  -3  20   49.19   14.39
   8  -3 -21    1.60    4.36
   8   3 -21   -0.00    2.70
  -8  -3  21    2.39    4.25
   8  -3 -22   16.56    7.42
   8   3 -22   16.10    7.01
  -8  -3  22    7.13    6.15
   8  -3 -23    2.18    4.98
   8   3 -23   -0.00    2.88
  -8  -3  23   -0.00    5.60
   8  -3 -24   15.46    7.56
   8   3 -24    8.44    5.67
  -8  -3  24    1.44    6.07
   8  -3 -25    7.65    6.23
   8   3 -25    8.16    6.17
  -8  -3  25    2.18    6.21
   8  -3 -26    7.64    5.98
   8   3 -26    5.40    5.25
  -8  -3  26    7.73    6.73
   8  -3 -27   -0.00    5.25
   8   3 -27   -0.00    5.36
  -8  -3  27    0.29    3.86
   8  -3 -28   -0.00    4.30
   8   3 -28    0.31    3.11
  -8  -3  28   -0.00    4.66
   8  -3 -29   -0.00    5.44
   8   3 -29    3.73    5.87
  -8  -3  29    0.00    5.35
   8  -3 -30   20.67    9.14
   8   3 -30    2.15    5.96
  -8  -3  30    5.96    7.93
   8  -3 -31   -0.00    4.53
   8   3 -31   -0.00    3.55
  -8  -3  31   -0.00    5.89
   8  -3 -32    3.26    4.79
   8   3 -32    4.27    6.02
  -8  -3  32    3.03    5.73
   8  -3 -33   -0.00    6.17
   8   3 -33    0.00    3.64
  -8  -3  33   -0.00    6.69
   8  -3 -34    0.00    6.13
   8   3 -34    2.58    4.64
  -8  -3  34    2.61    6.39
   8  -3 -35   -0.00    3.35
   8   3 -35    5.86    6.66
  -8  -3  35   -0.00    4.93
   8   3 -36    5.48    6.46
  -8  -3  36   -0.00    7.11
  -8   4   1   52.94   12.66
   8  -4  -1   60.20   11.27
   8  -4  -1   64.66   13.29
   8   4  -1   62.89   11.42
  -8  -4   1   57.74   13.10
  -8   4   2   17.56    7.47
   8  -4  -2   31.03    7.89
   8  -4  -2   18.93    7.31
   8   4  -2   17.13    6.45
  -8  -4   2   24.87    8.50
  -8   4   3   11.08    6.11
   8  -4  -3   18.01    6.22
   8  -4  -3   11.56    5.96
   8   4  -3   13.53    5.33
  -8  -4   3    9.39    6.21
  -8   4   4  105.12   18.23
   8  -4  -4   91.16   14.80
   8  -4  -4  118.93   18.37
   8   4  -4  127.71   16.98
  -8  -4   4   66.82   15.28
  -8   4   5    5.63    4.21
   8  -4  -5   10.07    4.99
   8  -4  -5    8.77    5.88
   8   4  -5    2.57    2.85
  -8  -4   5    6.54    5.10
  -8   4   6   68.52   14.22
   8  -4  -6   34.56   10.26
   8   4  -6   41.10    9.46
  -8   4   7   78.41   15.80
   8  -4  -7   58.30   13.49
   8   4  -7   68.01   12.40
  -8   4   8   24.79    9.47
   8  -4  -8   30.39    9.60
  -8   4   9   11.68    7.32
   8  -4  -9   10.69    6.57
  -8   4  10    0.00    4.42
   8  -4 -10    0.51    3.24
  -8   4  11    5.00    5.29
   8  -4 -11    9.87    6.25
  -8   4  12   78.95   16.83
   8  -4 -12   84.24   14.19
   8  -4 -12   59.51   14.26
  -8   4  13   15.66    7.25
   8  -4 -13    4.85    4.41
   8  -4 -13   16.23    7.37
  -8  -4  13    6.70    6.91
  -8   4  14   20.07    9.38
   8  -4 -14   33.06    9.10
   8  -4 -14   31.37   10.28
   8   4 -14   35.21    9.31
  -8  -4  14   24.62   10.03
   8  -4 -15    0.21    3.53
   8   4 -15    1.07    2.99
  -8  -4  15   -0.00    4.87
   8  -4 -16   29.92    8.49
   8   4 -16   24.59    7.81
  -8  -4  16    4.21    5.96
   8  -4 -17   16.18    6.54
   8   4 -17    6.50    4.77
  -8  -4  17    8.38    6.30
   8  -4 -18   70.98   13.77
   8   4 -18   37.72   11.32
  -8  -4  18   51.80   14.16
   8  -4 -19    8.12    5.56
   8   4 -19    0.00    3.13
  -8  -4  19    2.71    5.36
   8  -4 -20   21.72    8.25
   8   4 -20   10.55    6.15
  -8  -4  20    8.63    7.26
   8  -4 -21    0.00    4.12
   8   4 -21    2.58    4.05
  -8  -4  21   -0.00    2.84
   8  -4 -22   15.99    7.41
   8   4 -22   14.65    6.89
  -8  -4  22    5.09    5.50
   8  -4 -23    4.80    4.44
   8   4 -23   14.87    6.95
  -8  -4  23    7.48    6.78
   8  -4 -24    7.40    6.24
   8   4 -24    1.92    3.82
  -8  -4  24   -0.00    5.05
   8  -4 -25    4.59    5.26
   8   4 -25   -0.00    4.06
  -8  -4  25    2.83    5.28
   8  -4 -26    2.01    4.13
   8   4 -26   -0.00    4.14
  -8  -4  26    0.01    4.67
   8  -4 -27   10.50    6.61
   8   4 -27   10.50    6.22
  -8  -4  27    1.97    5.44
   8  -4 -28    3.44    5.03
   8   4 -28    0.14    3.13
  -8  -4  28    2.10    6.30
   8  -4 -29    4.33    4.63
   8   4 -29    4.80    6.09
  -8  -4  29   -0.00    4.14
   8  -4 -30    0.17    5.13
   8   4 -30   -0.00    5.42
  -8  -4  30    1.95    6.08
   8  -4 -31    3.81    4.67
   8   4 -31   -0.00    4.22
  -8  -4  31    0.00    5.56
   8  -4 -32    2.91    5.82
   8   4 -32    0.04    3.41
  -8  -4  32    3.47    7.19
   8  -4 -33    1.81    7.11
   8   4 -33    5.44    5.96
  -8  -4  33   -0.00    4.66
   8  -4 -34    3.76    5.24
   8   4 -34    5.32    5.34
  -8  -4  34    4.12    7.82
   8   4 -35   -0.00    5.40
  -8  -4  35   -0.00    6.21
   8   4 -36    3.99    5.70
  -8  -4  36    7.82    7.77
  -8  -4  37   -0.00    5.01
  -8  -4  38   -0.00    5.85
  -8   5   1   32.87    9.27
   8  -5  -1   17.41    6.42
   8  -5  -1   28.45    9.15
   8   5  -1   25.85    7.34
  -8   5   2    9.15    5.75
   8  -5  -2   22.73    7.08
   8  -5  -2   28.98    8.68
   8   5  -2   18.44    6.23
  -8   5   3   67.15   13.99
   8  -5  -3   66.53   12.09
   8  -5  -3   75.80   14.57
   8   5  -3   49.86   10.73
  -8   5   4   15.48    7.55
   8  -5  -4    8.81    4.78
   8  -5  -4   11.70    6.05
   8   5  -4   11.08    5.06
  -8   5   5   64.17   13.62
   8  -5  -5   44.82    9.75
   8  -5  -5   31.73    9.95
   8   5  -5   39.05    9.28
  -8   5   6   50.71   13.81
   8  -5  -6   94.50   16.41
   8   5  -6   69.23   12.69
  -8   5   7    2.68    5.32
   8  -5  -7    0.00    3.19
   8   5  -7   -0.00    2.02
  -8   5   8    2.42    4.87
   8  -5  -8    1.03    3.02
  -8   5   9    4.11    4.72
  -8  -5   9    6.95    5.30
  -8  -5  10  128.02   20.74
   8  -5 -11   17.92    6.69
  -8  -5  11   11.34    7.40
   8  -5 -12   -0.00    2.75
  -8  -5  12    3.12    4.77
   8  -5 -13    0.00    2.99
  -8  -5  13    0.12    3.54
   8  -5 -14    5.57    4.07
   8   5 -14    9.82    5.68
  -8  -5  14    6.46    4.97
   8  -5 -15   13.80    6.67
   8   5 -15   23.00    8.21
  -8  -5  15   16.02    7.62
   8  -5 -16   47.06   11.39
   8   5 -16   35.02   10.07
  -8  -5  16   47.19   12.70
   8  -5 -17    4.21    4.44
   8   5 -17    5.19    5.23
  -8  -5  17    8.35    6.33
   8  -5 -18    3.55    4.22
   8   5 -18    2.60    3.95
  -8  -5  18    5.19    6.98
   8  -5 -19    1.79    4.24
   8   5 -19   11.95    6.52
  -8  -5  19   12.57    7.97
   8  -5 -20   25.70    8.65
   8   5 -20   12.50    5.92
  -8  -5  20    2.62    5.55
   8  -5 -21   17.67    8.05
   8   5 -21   19.28    8.28
  -8  -5  21    5.62    7.32
   8  -5 -22   11.78    6.71
   8   5 -22    6.19    5.37
  -8  -5  22    5.47    6.35
   8  -5 -23    2.89    4.67
   8   5 -23    0.06    3.16
  -8  -5  23    0.00    5.05
   8  -5 -24   14.03    7.32
   8   5 -24   11.13    5.90
  -8  -5  24    9.02    6.32
   8  -5 -25    3.86    4.73
   8   5 -25    4.59    5.10
  -8  -5  25    4.71    6.83
   8  -5 -26    7.75    6.53
   8   5 -26    0.58    4.19
  -8  -5  26    4.52    5.78
   8  -5 -27    5.96    5.49
   8   5 -27    6.81    5.90
  -8  -5  27   10.54    7.81
   8  -5 -28   -0.00    4.25
   8   5 -28    0.99    4.13
  -8  -5  28    3.22    5.73
   8  -5 -29   17.04    8.21
   8   5 -29    0.82    4.36
  -8  -5  29    2.03    5.74
   8  -5 -30    6.39    7.05
   8   5 -30   -0.00    4.36
  -8  -5  30   -0.00    6.79
   8  -5 -31    1.68    3.37
   8   5 -31   -0.00    4.36
  -8  -5  31    6.15    6.23
   8  -5 -32    0.00    5.54
   8   5 -32    1.06    4.68
  -8  -5  32    3.83    6.85
   8  -5 -33    1.62    4.69
   8   5 -33    3.26    4.81
  -8  -5  33    0.00    4.36
   8  -5 -34   -0.00    5.92
   8   5 -34    2.50    4.51
  -8  -5  34    4.23    5.83
   8   5 -35    8.95    7.05
  -8  -5  35    2.68    6.69
   8   5 -36    2.33    5.57
  -8  -5  36    0.25    3.42
  -8  -5  37    2.39    6.80
   8  -6  -1   88.91   14.32
   8   6  -1   89.23   14.25
  -8  -6   1   74.64   15.25
   8  -6  -2   66.55   12.43
   8   6  -2   86.54   13.58
  -8  -6   2   59.09   13.23
   8  -6  -3   97.05   14.78
   8   6  -3   87.08   14.22
  -8  -6   3   69.28   14.98
   8  -6  -4   24.18    7.43
   8   6  -4   27.15    7.79
  -8  -6   4   27.33    8.93
   8   6  -5   14.31    5.94
  -8  -6   5   18.90    7.81
   8   6  -6   19.94    6.72
  -8  -6   6   21.70    7.98
   8   6  -7   29.78    7.87
  -8  -6   7   14.92    6.61
  -8  -6   8   12.87    7.12
  -8  -6   9   -0.00    3.77
  -8  -6  10    2.33    5.22
   8  -6 -11   18.15    6.79
  -8  -6  11   13.59    6.82
   8  -6 -12   18.48    7.04
  -8  -6  12   10.84    6.52
   8  -6 -13   22.73    7.95
  -8  -6  13    7.80    5.74
   8  -6 -14   19.02    6.94
   8   6 -14    2.44    4.57
  -8  -6  14   17.21    7.84
   8  -6 -15    5.59    4.77
   8   6 -15   13.80    6.33
  -8  -6  15   16.15    7.78
   8  -6 -16    2.96    4.26
   8   6 -16    1.68    3.99
  -8  -6  16    1.49    5.39
   8  -6 -17   50.18   11.75
   8   6 -17   33.48   10.13
  -8  -6  17   55.45   13.82
   8  -6 -18   15.03    6.81
   8   6 -18   10.76    5.82
  -8  -6  18    9.51    7.41
   8  -6 -19    2.90    4.03
   8   6 -19    7.19    5.81
  -8  -6  19    2.41    5.43
   8  -6 -20    4.73    4.65
   8   6 -20    1.39    3.42
  -8  -6  20    1.63    4.60
   8  -6 -21   -0.00    3.43
   8   6 -21   -0.00    2.34
  -8  -6  21   -0.00    4.52
   8  -6 -22    1.88    4.05
   8   6 -22    3.74    4.03
  -8  -6  22    2.46    5.78
   8  -6 -23   29.47    9.39
   8   6 -23    8.74    5.59
  -8  -6  23    5.78    6.22
   8  -6 -24    2.17    5.68
   8   6 -24    5.75    5.24
  -8  -6  24   -0.00    4.67
   8  -6 -25    4.73    5.71
   8   6 -25    9.29    5.86
  -8  -6  25   -0.00    4.85
   8  -6 -26   -0.00    3.52
   8   6 -26    1.46    3.05
  -8  -6  26   -0.00    3.75
   8  -6 -27    2.54    5.77
   8   6 -27    7.68    6.20
  -8  -6  27    1.33    4.92
   8  -6 -28    2.11    4.86
   8   6 -28    4.54    5.54
  -8  -6  28    3.68    6.95
   8  -6 -29   10.65    6.11
   8   6 -29    6.03    5.78
  -8  -6  29    8.04    7.55
   8  -6 -30   -0.00    3.47
   8   6 -30    0.21    4.26
  -8  -6  30    1.71    5.79
   8  -6 -31    1.05    4.61
   8   6 -31   -0.00    4.04
  -8  -6  31    5.56    6.95
   8  -6 -32    1.46    4.63
   8   6 -32    1.37    4.18
  -8  -6  32   -0.00    4.83
   8  -6 -33    4.60    6.42
   8   6 -33    3.22    4.88
  -8  -6  33    0.61    4.97
   8  -6 -34    0.00    3.52
   8   6 -34    4.69    5.46
  -8  -6  34   -0.00    6.32
   8   6 -35    1.13    5.30
  -8  -6  35    3.77    7.28
   8   6 -36    3.81    6.57
  -8  -6  36    6.13    5.38
   8  -7  -1   58.60   10.97
   8   7  -1   46.73    9.89
  -8  -7   1   28.75    9.20
   8  -7  -2   -0.00    3.00
   8   7  -2   -0.00    2.48
  -8  -7   2   -0.00    2.86
   8  -7  -3   25.31    7.44
   8   7  -3   38.67    8.83
  -8  -7   3   28.61    8.99
   8  -7  -4    0.77    2.25
   8   7  -4    3.82    3.42
  -8  -7   4    1.55    3.99
   8   7  -5   66.08   12.40
  -8  -7   5   68.30   14.08
   8   7  -6   12.87    5.52
  -8  -7   6    3.37    4.76
   8   7  -7    1.28    3.07
  -8  -7   7   -0.00    2.59
  -8  -7   8    1.38    3.69
  -8  -7   9   10.09    7.00
  -8  -7  10   13.82    7.55
   8  -7 -11   50.92   10.97
  -8  -7  11   30.60    9.63
   8  -7 -12    0.00    3.38
  -8  -7  12    3.74    4.38
   8  -7 -13   10.08    5.68
  -8  -7  13   15.80    7.48
   8  -7 -14   11.02    6.39
   8   7 -14    1.41    4.11
  -8  -7  14    8.84    6.48
   8  -7 -15   39.19   10.41
   8   7 -15   39.64   10.08
  -8  -7  15   32.81   10.85
   8  -7 -16    3.56    4.88
   8   7 -16    5.55    4.97
  -8  -7  16    0.00    4.25
   8  -7 -17    4.50    4.32
   8   7 -17    0.00    3.88
  -8  -7  17    4.57    4.70
   8  -7 -18    1.86    4.45
   8   7 -18   -0.00    4.22
  -8  -7  18   -0.00    4.41
   8  -7 -19    0.56    3.52
   8   7 -19    0.50    4.26
  -8  -7  19   -0.00    5.20
   8  -7 -20   -0.00    4.49
   8   7 -20    2.71    4.67
  -8  -7  20    1.30    4.69
   8  -7 -21   15.10    7.37
   8   7 -21   17.35    7.19
  -8  -7  21    5.96    5.53
   8  -7 -22    2.74    3.74
   8   7 -22    3.58    4.56
  -8  -7  22   -0.00    4.10
   8  -7 -23    3.07    4.71
   8   7 -23    0.08    3.26
  -8  -7  23    1.24    2.79
   8  -7 -24    0.00    3.54
   8   7 -24    5.65    4.78
  -8  -7  24    2.55    5.57
   8  -7 -25   10.26    6.12
   8   7 -25    4.16    4.67
  -8  -7  25    1.15    5.14
   8  -7 -26    4.37    5.16
   8   7 -26    5.43    5.57
  -8  -7  26    4.21    6.64
   8  -7 -27    5.52    6.66
   8   7 -27   -0.00    4.88
  -8  -7  27    1.67    5.94
   8  -7 -28   -0.00    4.94
   8   7 -28    2.05    4.21
  -8  -7  28   -0.00    5.64
   8  -7 -29    0.00    4.79
   8   7 -29    0.56    2.90
  -8  -7  29    8.72    7.53
   8  -7 -30    8.17    6.57
   8   7 -30    1.19    4.03
  -8  -7  30    4.21    6.99
   8  -7 -31   10.67    8.08
   8   7 -31   -0.00    3.46
  -8  -7  31    1.95    6.17
   8  -7 -32   -0.00    5.75
   8   7 -32   -0.00    4.15
  -8  -7  32    1.92    6.70
   8  -7 -33   -0.00    5.64
   8   7 -33   -0.00    4.61
  -8  -7  33    5.77    7.05
   8   7 -34   -0.00    5.55
  -8  -7  34   -0.00    6.11
   8   7 -35    4.15    5.64
   8   7 -36    0.00    4.92
   8  -8  -1   89.54   13.77
   8   8  -1   41.28   10.51
  -8  -8   1   88.84   15.33
   8  -8  -2    2.09    3.17
   8   8  -2   -0.00    2.92
  -8  -8   2    4.01    5.17
   8  -8  -3   33.95    8.38
   8   8  -3   25.23    7.50
  -8  -8   3   38.79   10.61
   8  -8  -4    9.24    5.04
   8   8  -4   12.53    5.48
  -8  -8   4   13.92    7.64
   8   8  -5    0.84    2.85
  -8  -8   5   -0.00    3.47
   8   8  -6   -0.00    2.31
  -8  -8   6   -0.00    3.70
   8   8  -7   69.71   12.57
  -8  -8   7   69.79   14.29
  -8  -8   8    4.54    3.82
  -8  -8   9    3.46    5.18
   8  -8 -10   12.42    5.58
  -8  -8  10    5.81    4.82
   8  -8 -11    7.66    4.83
  -8  -8  11   -0.00    4.52
   8  -8 -12   -0.00    3.00
  -8  -8  12    6.36    4.71
   8  -8 -13   39.32   10.10
  -8  -8  13   16.05    7.68
   8  -8 -14    2.06    3.92
   8   8 -14   -0.00    3.72
  -8  -8  14    0.05    3.77
   8  -8 -15   12.00    5.97
   8   8 -15    7.26    4.81
  -8  -8  15    0.69    3.54
   8  -8 -16    0.00    3.56
   8   8 -16    2.97    4.35
  -8  -8  16    5.56    4.76
   8  -8 -17   33.11    9.46
   8   8 -17   15.55    6.51
  -8  -8  17    8.98    6.78
   8  -8 -18    0.57    3.40
   8   8 -18    1.61    3.36
  -8  -8  18    0.00    2.83
   8  -8 -19   15.51    7.01
   8   8 -19    2.87    4.87
  -8  -8  19   -0.00    5.14
   8  -8 -20    2.48    4.06
   8   8 -20    2.53    3.78
  -8  -8  20    2.43    3.87
   8  -8 -21    0.96    3.47
   8   8 -21    0.37    2.71
  -8  -8  21    4.76    5.12
   8  -8 -22    0.00    3.54
   8   8 -22    3.79    4.68
  -8  -8  22    4.73    5.64
   8  -8 -23    6.49    6.22
   8   8 -23    6.58    5.54
  -8  -8  23    7.36    6.89
   8  -8 -24    8.51    6.49
   8   8 -24    2.81    4.68
  -8  -8  24    0.00    3.88
   8  -8 -25    2.57    4.95
   8   8 -25    0.00    3.57
  -8  -8  25    2.93    6.49
   8  -8 -26   -0.00    4.18
   8   8 -26    0.00    3.94
  -8  -8  26    7.90    6.71
   8  -8 -27    7.94    6.85
   8   8 -27    1.51    3.39
  -8  -8  27    1.66    5.21
   8  -8 -28    0.71    4.57
   8   8 -28    2.36    4.44
  -8  -8  28    4.07    7.21
   8  -8 -29    9.08    7.20
   8   8 -29    1.65    4.53
  -8  -8  29   -0.00    5.75
   8  -8 -30    0.57    5.20
   8   8 -30   -0.00    4.31
  -8  -8  30    7.02    6.55
   8  -8 -31   -0.00    5.00
   8   8 -31   -0.00    4.24
  -8  -8  31   -0.00    4.00
   8  -8 -32    0.00    5.65
   8   8 -32   -0.00    4.42
  -8  -8  32   -0.00    6.59
   8  -8 -33   -0.00    6.71
   8   8 -33    2.44    4.86
   8  -9  -1   50.42   10.56
   8   9  -1   71.17   12.08
  -8  -9   1   36.21   10.89
   8  -9  -2    2.83    3.76
   8   9  -2    2.90    3.31
  -8  -9   2    3.31    5.22
   8  -9  -3   35.71    8.96
   8   9  -3   40.69    9.42
  -8  -9   3   36.42   10.32
   8   9  -4    1.26    2.87
  -8  -9   4    7.95    5.31
   8   9  -5   45.30    9.55
  -8  -9   5   12.13    6.70
   8   9  -6   -0.00    2.72
  -8  -9   6   -0.00    2.98
   8   9  -7    0.00    2.09
  -8  -9   7    0.00    4.42
  -8  -9   8   -0.02    3.40
  -8  -9   9    8.31    5.92
   8  -9 -10    1.54    3.74
  -8  -9  10   -0.00    2.00
   8  -9 -11   58.42   12.06
  -8  -9  11   40.26   11.44
   8  -9 -12   -0.00    2.20
  -8  -9  12   -0.00    2.77
   8  -9 -13    1.59    3.50
  -8  -9  13    0.09    3.28
   8  -9 -14   -0.00    2.76
   8   9 -14    1.28    4.09
  -8  -9  14    1.92    4.40
   8   9 -15   23.60    8.19
  -8  -9  15   26.81    9.95
   8  -9 -16   -0.00    3.39
   8   9 -16    0.81    3.96
  -8  -9  16    1.33    5.42
   8  -9 -17    2.31    3.75
   8   9 -17    1.01    3.50
  -8  -9  17   -0.00    5.11
   8  -9 -18    3.68    4.39
   8   9 -18    5.07    4.57
  -8  -9  18    0.96    4.41
   8  -9 -19   13.16    7.36
   8   9 -19   10.36    5.62
  -8  -9  19   12.64    7.21
   8  -9 -20    3.09    4.83
   8   9 -20    2.57    3.80
  -8  -9  20   -0.00    2.95
   8  -9 -21    3.29    4.03
   8   9 -21    3.82    4.76
  -8  -9  21    2.28    4.17
   8  -9 -22    6.91    5.77
   8   9 -22    2.40    3.94
  -8  -9  22    0.00    3.63
   8  -9 -23   -0.00    4.07
   8   9 -23    3.21    4.06
  -8  -9  23   -0.00    5.26
   8  -9 -24   -0.00    3.76
  -8  -9  24    0.88    5.25
   8  -9 -25    7.27    6.37
  -8  -9  25    4.03    6.86
   8  -9 -26   -0.00    4.04
  -8  -9  26    0.00    4.86
   8  -9 -27   -0.00    5.20
  -8  -9  27    2.41    5.23
   8  -9 -28    8.05    6.70
  -8  -9  28    4.07    5.31
   8  -9 -29    4.86    5.54
  -8  -9  29    1.41    6.12
   8  -9 -30    0.01    3.61
  -8  -9  30    7.87    6.88
   8  -9 -31    6.55    5.91
   8  -9 -32   -0.00    5.13
   8 -10  -1   43.42    9.14
   8  10  -1    8.50    4.57
  -8 -10   1   10.86    6.20
   8 -10  -2    3.83    3.50
   8  10  -2   -0.00    2.12
  -8 -10   2    0.00    3.97
   8 -10  -3   31.61    7.91
   8  10  -3   25.45    7.23
  -8 -10   3   10.02    6.78
   8  10  -4    6.92    4.25
  -8 -10   4    0.18    4.36
   8  10  -5    9.17    5.20
  -8 -10   5    3.64    4.70
   8  10  -6    0.09    2.65
  -8 -10   6   -0.00    3.86
   8  10  -7   36.91    8.92
  -8 -10   7   32.23    9.94
  -8 -10   8    1.64    3.18
  -8 -10   9    1.68    4.20
   8 -10 -10   -0.00    3.39
  -8 -10  10    0.54    3.13
   8 -10 -11    5.12    4.28
  -8 -10  11    4.50    5.56
   8 -10 -12    2.95    4.84
  -8 -10  12    4.73    4.35
   8 -10 -13   31.49    8.98
  -8 -10  13   12.34    7.10
   8 -10 -14    0.00    3.31
  -8 -10  14    0.96    4.07
   8 -10 -15    0.96    3.65
  -8 -10  15    0.00    4.32
   8 -10 -16    0.00    3.85
  -8 -10  16    2.47    4.74
   8 -10 -17   12.52    6.89
  -8 -10  17   15.51    8.03
   8 -10 -18    2.04    4.91
  -8 -10  18    6.35    5.35
   8 -10 -19    5.52    5.26
  -8 -10  19    6.01    5.59
   8 -10 -20    3.56    4.85
  -8 -10  20    0.81    4.35
   8 -10 -21    2.64    4.43
  -8 -10  21    1.92    3.92
   8 -10 -22   -0.00    4.18
  -8 -10  22    4.10    4.93
   8 -10 -23    0.00    4.83
  -8 -10  23    6.39    6.91
   8 -10 -24   -0.00    3.88
  -8 -10  24   -0.00    4.47
   8 -10 -25   -0.00    4.79
  -8 -10  25   -0.00    5.25
   8 -10 -26   -0.00    5.11
  -8 -10  26   -0.00    4.48
   8 -10 -27    1.47    4.67
  -8 -10  27    0.00    4.81
   8 -10 -28   -0.00    5.95
  -8 -10  28    1.64    5.37
   8 -10 -29    4.45    6.65
   8 -10 -30    1.65    4.75
   8 -10 -31    1.18    4.62
   8 -10 -32   -0.00    6.08
  -8 -11   1   30.57    9.05
  -8 -11   2    1.12    3.24
  -8 -11   3    8.97    5.13
  -8 -11   4    1.27    3.41
  -8 -11   5   19.24    7.45
  -8 -11   6   -0.00    2.86
  -8 -11   7    0.00    2.57
  -8 -11   8    7.28    5.12
  -8 -11   9   10.66    6.38
  -8 -11  10    0.88    3.76
  -8 -11  11    0.00    3.58
  -8 -11  12    1.26    3.89
  -8 -11  13    0.00    4.02
  -8 -11  14    8.63    6.14
  -8 -11  15   22.66    8.84
   8 -11 -16   -0.00    2.80
  -8 -11  16    2.54    4.87
   8 -11 -17    1.96    4.23
  -8 -11  17    2.76    5.04
   8 -11 -18   -0.00    4.37
  -8 -11  18   -0.00    4.07
   8 -11 -19   22.76    8.64
  -8 -11  19   10.55    6.18
   8 -11 -20    0.57    3.20
  -8 -11  20   -0.00    3.81
   8 -11 -21   11.99    7.08
  -8 -11  21    3.94    4.23
   8 -11 -22   -0.00    3.42
  -8 -11  22   -0.00    5.01
   8 -11 -23    3.10    4.66
  -8 -11  23   -0.00    4.83
   8 -11 -24   -0.00    4.33
  -8 -11  24    1.14    4.85
   8 -11 -25    3.32    5.98
  -8 -11  25    0.00    5.90
   8 -11 -26    1.79    4.77
  -8 -11  26   -0.00    4.11
   8 -11 -27    4.74    5.70
   8 -11 -28   -0.00    4.55
   8 -11 -29    1.23    5.48
   8 -11 -30   -0.00    6.08
  -8 -12   1    0.00    3.17
  -8 -12   2    0.00    3.02
  -8 -12   3   32.38    9.50
  -8 -12   4    2.01    3.41
  -8 -12   5    0.15    3.93
  -8 -12   6    0.00    4.04
  -8 -12   7    9.70    6.51
  -8 -12   8   -0.00    3.71
  -8 -12   9    1.00    3.93
  -8 -12  10    8.06    5.62
  -8 -12  11    1.21    3.77
  -8 -12  12   -0.00    2.69
  -8 -12  13   16.38    7.10
  -8 -12  14   -0.00    4.43
  -8 -12  15   -0.00    4.48
  -8 -12  16   -0.00    4.37
  -8 -12  17    4.65    5.58
  -8 -12  18    3.19    4.15
  -8 -12  19    8.61    6.47
  -8 -12  20   -0.00    3.38
  -8 -12  21    2.06    4.40
  -8 -12  22   -0.00    4.57
  -8 -12  23    0.00    4.20
  -8 -13   1    0.00    4.04
  -8 -13   2    5.17    4.22
  -8 -13   3   -0.00    4.88
  -8 -13   4    1.92    4.01
  -8 -13   5    8.26    5.59
  -8 -13   6   -0.00    4.12
  -8 -13   7   -0.00    2.58
  -8 -13   8    3.70    4.30
  -8 -13   9    3.11    4.01
  -8 -13  10    0.00    3.94
  -8 -13  11    0.00    4.04
  -8 -13  12   -0.00    3.77
  -8 -13  13    0.00    3.31
  -8 -13  14   -0.00    3.38
  -8 -13  15    1.96    4.84
  -8 -13  16    0.00    3.87
  -8 -13  17    0.39    3.47
  -8 -13  18   -0.00    3.49
  -8 -13  19    3.53    3.80
  -8 -13  20    0.00    4.11
  -8 -14   1    5.45    5.17
  -8 -14   2    0.87    4.57
  -8 -14   3    5.45    5.36
  -8 -14   4   -0.00    3.43
  -8 -14   5    1.50    3.83
  -8 -14   6    0.69    3.79
  -8 -14   7    8.41    5.60
  -8 -14   8    7.24    5.50
  -8 -14   9    0.00    3.59
  -8 -14  10   -0.00    3.80
  -8 -14  11    2.25    4.34
  -8 -14  12    0.62    2.93
  -8 -14  13    2.98    4.17
  -8 -14  14   -0.00    3.57
  -8 -14  15    0.40    1.75
  -8 -14  16   -0.00    4.44
  -8 -14  17    5.40    5.61
  -8 -15   1    1.52    4.12
  -8 -15   2   -0.00    3.89
  -8 -15   3    0.00    3.42
  -8 -15   4    4.93    4.11
  -8 -15   5    4.95    4.23
  -8 -15   6    3.01    4.27
  -8 -15   7    3.18    3.64
  -8 -15   8    0.44    2.78
  -8 -15   9   -0.00    2.80
  -8 -15  10    3.40    4.19
  -8 -15  11   -0.00    4.31
  -8 -15  12    0.00    3.52
  -8 -15  13    0.29    3.98
  -8 -16   1    1.66    4.08
  -8 -16   2   -0.00    3.65
  -8 -16   3    0.00    4.17
  -8 -16   4   -0.00    2.70
  -8 -16   5   -0.00    2.38
  -7   0   1  734.93   63.91
  -7   0   1  671.01   66.84
   7   0  -1  747.30   64.78
   7   0  -1  658.59   65.41
  -7   0   2   -0.00    4.42
   7   0  -2    0.00    2.80
   7   0  -2    1.09    3.29
  -7   0   3    4.17    4.49
   7   0  -3   11.92    5.29
   7   0  -3    0.00    2.74
  -7   0   4   -0.00    3.19
   7   0  -4    3.54    3.11
   7   0  -4    0.00    2.82
  -7   0   5   40.78   10.25
   7   0  -5   31.54    8.12
   7   0  -5   43.82    9.64
  -7   0   6   -0.00    2.61
   7   0  -6   -0.00    2.68
  -7   0   7  334.22   35.71
   7   0  -7  294.23   31.68
   7   0  -7  267.17   32.50
  -7   0   8    0.29    4.02
   7   0  -8   -0.00    3.46
   7   0  -8   -0.00    2.85
  -7   0   9   11.00    5.54
   7   0  -9   14.42    5.90
   7   0  -9    5.29    4.07
  -7   0  10   -0.00    3.50
   7   0 -10    0.39    2.83
   7   0 -10    0.00    3.15
  -7   0  11  301.03   36.00
   7   0 -11  347.30   33.11
   7   0 -11  227.79   31.32
  -7   0  12   -0.00    4.45
   7   0 -12   -0.00    2.24
   7   0 -12   -0.00    3.25
  -7   0  13   86.29   17.53
   7   0 -13  118.10   18.16
  -7   0  14   -0.00    4.20
  -7   0  15   18.56    8.79
  -7   0  16    2.95    4.88
  -7   0  17  372.55   44.67
   7   0 -17  373.50   40.66
  -7   0  18    1.83    5.75
   7   0 -18   -0.00    4.38
  -7   0  19    8.71    6.91
   7   0 -19    7.64    6.30
  -7   0  20   -0.00    3.55
  -7   0  21    5.23    5.05
   7   0 -21   10.37    5.59
  -7   0  22    5.23    5.79
   7   0 -22   -0.00    3.73
   7   0 -23   31.40    9.84
   7   0 -24   -0.00    3.39
   7   0 -25   -0.00    4.18
  -7   0  26   -0.00    4.59
   7   0 -26   -0.00    3.70
  -7   0  27   13.40    9.15
   7   0 -27   23.70    9.65
  -7   0  28   -0.00    5.34
   7   0 -28   -0.00    4.38
  -7   0  29   11.02    8.50
   7   0 -29    3.07    5.91
  -7   0  30    1.36    4.91
   7   0 -30    3.36    5.28
   7   0 -31    3.26    5.12
   7   0 -32    3.83    4.94
   7   0 -33   35.59   11.98
   7   0 -34   -0.00    2.93
   7   0 -35   -0.00    4.23
   7   0 -36    0.00    6.11
   7   0 -37    6.30    7.15
  -7   1   1    0.27    3.46
   7  -1  -1   -0.00    2.63
   7  -1  -1    3.54    3.32
   7   1  -1    2.38    3.29
   7   1  -1    6.30    4.23
  -7  -1   1    7.71    4.90
  -7   1   2   20.31    7.57
   7  -1  -2   42.47    8.63
   7  -1  -2   41.36    9.40
   7   1  -2   30.29    7.49
   7   1  -2   28.11    7.80
  -7  -1   2   19.62    7.34
  -7   1   3  199.25   27.71
   7  -1  -3  223.94   26.24
   7  -1  -3  245.80   28.60
   7   1  -3  277.11   27.79
   7   1  -3  265.87   28.69
  -7  -1   3  218.11   28.47
  -7   1   4    1.42    3.67
   7  -1  -4    0.15    2.46
   7  -1  -4    1.95    3.37
   7   1  -4    1.59    3.45
   7   1  -4    2.20    3.63
  -7  -1   4    2.43    4.04
  -7   1   5   97.89   16.01
   7  -1  -5   78.90   12.90
   7  -1  -5   68.89   13.26
   7   1  -5   74.20   12.55
   7   1  -5   81.82   13.83
  -7  -1   5   79.13   14.70
  -7   1   6    6.15    4.49
   7  -1  -6    0.00    2.25
   7  -1  -6   -0.00    3.53
   7   1  -6   -0.00    3.03
   7   1  -6   -0.00    2.72
  -7  -1   6   -0.00    2.61
  -7   1   7   43.84   10.64
   7  -1  -7   42.43    8.84
   7  -1  -7   36.71    9.30
   7   1  -7   32.24    7.84
   7   1  -7   24.79    7.89
  -7  -1   7   30.70    9.08
  -7   1   8   15.77    6.59
   7  -1  -8   17.75    5.91
   7  -1  -8   21.12    7.24
   7   1  -8   20.46    6.14
   7   1  -8   21.87    7.00
  -7  -1   8   15.30    6.34
  -7   1   9  290.05   35.31
   7  -1  -9  272.54   31.19
   7  -1  -9  265.37   32.87
   7   1  -9  318.37   32.38
   7   1  -9  277.21   32.87
  -7  -1   9  370.94   37.34
  -7   1  10   19.26    8.02
   7  -1 -10   18.49    5.91
   7  -1 -10   17.61    6.80
   7   1 -10   23.78    6.83
   7   1 -10   21.08    7.11
  -7  -1  10   23.78    8.53
  -7   1  11   50.17   12.99
   7  -1 -11   78.01   12.77
   7  -1 -11   66.11   13.29
   7   1 -11   68.31   12.22
  -7  -1  11   48.79   12.62
  -7   1  12    0.00    3.60
   7  -1 -12    2.24    3.34
   7  -1 -12   -0.00    2.84
   7   1 -12    0.00    2.84
  -7  -1  12   -0.00    3.29
  -7   1  13  178.59   25.83
   7  -1 -13  167.03   23.26
  -7  -1  13  149.57   23.96
  -7   1  14    3.63    5.35
   7  -1 -14    0.00    3.01
  -7  -1  14    1.90    4.36
  -7   1  15   91.00   18.24
   7  -1 -15   98.08   17.56
  -7  -1  15  117.26   20.35
  -7   1  16   29.69   10.06
   7  -1 -16   13.81    6.58
  -7  -1  16   20.78    9.00
  -7   1  17   15.59    7.91
   7  -1 -17   15.01    6.41
   7   1 -17   23.04    7.91
  -7  -1  17   18.30    8.09
  -7   1  18   -0.00    4.81
   7  -1 -18    0.05    3.16
   7   1 -18    3.47    3.42
  -7  -1  18   -0.00    3.62
  -7   1  19  117.97   22.24
   7  -1 -19  124.49   19.62
   7   1 -19  124.08   19.29
  -7  -1  19  139.39   23.56
  -7   1  20    8.30    6.95
   7  -1 -20    4.31    3.85
   7   1 -20    2.48    4.42
  -7   1  21   55.18   15.06
   7  -1 -21   66.10   13.02
   7   1 -21   45.23   11.44
  -7   1  22   -0.00    5.22
   7  -1 -22   -0.00    4.21
   7   1 -22   -0.00    4.06
  -7   1  23   21.72   10.45
   7  -1 -23   30.09    9.49
   7   1 -23   30.73    9.29
  -7   1  24    6.35    7.14
   7  -1 -24   -0.54    5.33
   7   1 -24   12.84    6.21
  -7  -1  24    3.60    5.94
   7  -1 -25   30.99    9.80
   7   1 -25   46.69   11.92
  -7  -1  25   15.65    9.75
   7  -1 -26    0.87    4.26
   7   1 -26    0.70    3.60
  -7  -1  26   -0.00    3.97
   7  -1 -27   -0.00    4.77
   7   1 -27   -0.00    4.85
  -7  -1  27    0.26    5.23
  -7   1  28    0.00    5.51
   7  -1 -28    0.00    3.30
   7   1 -28    0.59    3.07
  -7  -1  28    3.88    6.52
   7  -1 -29   26.62    9.55
   7   1 -29   30.90   10.44
  -7  -1  29   31.91   12.64
   7  -1 -30   -0.00    4.75
   7   1 -30    2.96    5.01
  -7  -1  30    3.18    5.88
   7  -1 -31    0.00    4.88
   7   1 -31   12.24    7.86
  -7  -1  31   12.19    9.19
   7  -1 -32    1.98    5.70
   7   1 -32    0.45    4.70
  -7  -1  32    3.05    5.51
   7  -1 -33    4.51    5.69
   7   1 -33    2.64    5.21
  -7  -1  33   -0.00    4.29
   7  -1 -34   -0.00    4.88
   7   1 -34   -0.00    4.93
   7  -1 -35   15.64    8.37
   7   1 -35    0.33    5.74
   7  -1 -36    1.34    5.65
   7   1 -36   -0.00    4.77
   7  -1 -37    3.02    3.71
   7   1 -37    5.10    7.43
  -7   2   1   28.40    8.68
   7  -2  -1   33.27    7.90
   7  -2  -1   31.05    8.52
   7   2  -1   26.80    7.05
   7   2  -1   45.16    9.76
  -7  -2   1   39.61    9.62
  -7   2   2   29.01    8.84
   7  -2  -2   30.35    7.72
   7  -2  -2   41.49    9.79
   7   2  -2   46.64    9.06
   7   2  -2   43.15    9.46
  -7  -2   2   28.28    8.98
  -7   2   3    3.69    3.87
   7  -2  -3    0.00    1.74
   7  -2  -3    7.96    4.89
   7   2  -3    4.86    3.44
   7   2  -3    6.40    4.18
  -7  -2   3    0.00    3.58
  -7   2   4    3.88    3.75
   7  -2  -4    4.88    3.98
   7  -2  -4    5.72    4.54
   7   2  -4    3.37    3.31
   7   2  -4    4.24    3.83
  -7  -2   4    3.60    4.30
  -7   2   5  225.14   28.86
   7  -2  -5  220.54   26.38
   7  -2  -5  219.13   28.10
   7   2  -5  290.17   28.42
   7   2  -5  235.73   27.63
  -7  -2   5  246.61   29.52
  -7   2   6   14.86    6.60
   7  -2  -6   15.76    5.60
   7  -2  -6   21.33    7.36
   7   2  -6   11.12    5.21
   7   2  -6    2.16    3.07
  -7  -2   6   27.07    8.13
  -7   2   7  212.30   27.71
   7  -2  -7  195.90   24.22
   7  -2  -7  192.24   26.11
   7   2  -7  255.23   26.08
   7   2  -7  208.21   25.60
  -7  -2   7  210.17   27.06
  -7   2   8    7.15    5.66
   7  -2  -8    3.92    3.45
   7  -2  -8    3.36    3.96
   7   2  -8    9.71    4.62
  -7  -2   8    5.57    5.20
  -7   2   9   42.56   11.25
   7  -2  -9   52.86   10.07
   7  -2  -9   42.99   10.75
   7   2  -9   46.16    9.69
  -7  -2   9   44.87   10.92
  -7   2  10   21.79    8.18
   7  -2 -10   15.09    5.52
   7  -2 -10   12.93    5.95
   7   2 -10   13.19    5.67
  -7  -2  10    7.45    5.49
  -7   2  11  140.64   22.47
   7  -2 -11  139.31   18.89
   7  -2 -11  132.15   20.37
   7   2 -11  153.64   19.46
  -7  -2  11  122.53   20.61
  -7   2  12   39.36   11.32
   7  -2 -12   58.09   11.20
   7  -2 -12   28.26    8.98
   7   2 -12   35.92    8.69
  -7  -2  12   46.21   11.83
  -7   2  13   38.28   11.91
   7  -2 -13   63.70   13.39
   7   2 -13   80.29   13.14
  -7  -2  13   83.86   16.39
  -7   2  14    0.16    4.60
   7  -2 -14    1.65    3.60
  -7  -2  14   -0.00    3.55
  -7   2  15   35.71   11.37
   7  -2 -15   30.55    9.46
  -7  -2  15   16.60    8.47
  -7   2  16   74.25   16.16
   7  -2 -16   81.54   14.04
   7  -2 -16   49.81   12.81
  -7  -2  16   58.69   14.46
  -7   2  17   56.32   14.94
   7  -2 -17   55.40   12.25
   7  -2 -17   71.92   14.66
   7   2 -17   57.94   12.05
  -7  -2  17   46.40   12.65
  -7   2  18   30.66   11.25
   7  -2 -18   37.49    9.70
   7   2 -18   15.27    6.68
  -7   2  19    4.51    7.14
   7  -2 -19    2.01    4.03
   7   2 -19   -0.00    2.97
  -7   2  20    4.24    6.90
   7  -2 -20   -0.00    3.58
   7   2 -20    0.00    3.29
  -7   2  21   48.44   13.97
   7  -2 -21   53.07   12.04
   7   2 -21   58.14   12.58
  -7  -2  21   37.54   12.85
  -7   2  22    7.54    8.04
   7  -2 -22   10.05    6.13
   7   2 -22   10.15    6.06
  -7  -2  22    3.59    4.55
  -7   2  23   34.35   12.20
   7  -2 -23   38.80   10.33
   7   2 -23   31.37    9.57
  -7  -2  23   19.95    9.18
  -7   2  24    5.45    6.14
   7  -2 -24   -0.00    3.15
   7   2 -24   -0.00    3.85
  -7  -2  24    1.68    5.70
  -7   2  25   14.14    8.60
   7  -2 -25    6.10    5.02
   7   2 -25    0.77    5.22
  -7  -2  25    8.92    6.62
   7  -2 -26   -0.00    4.12
   7   2 -26    5.08    5.40
  -7  -2  26    5.94    6.03
   7  -2 -27    4.84    5.75
   7   2 -27   19.84    8.08
  -7  -2  27   14.40    8.63
   7  -2 -28    4.41    5.87
   7   2 -28    7.88    5.96
  -7  -2  28   -0.00    5.72
   7  -2 -29    3.82    4.85
   7   2 -29   -0.00    3.01
  -7  -2  29    2.97    6.35
   7  -2 -30   -0.00    4.77
   7   2 -30    0.52    4.95
  -7  -2  30    4.31    6.85
   7  -2 -31    1.51    4.83
   7   2 -31    9.72    6.83
  -7  -2  31   -0.00    7.81
   7  -2 -32    0.00    4.79
   7   2 -32    0.32    3.67
  -7  -2  32    5.70    7.09
   7  -2 -33   15.62    7.99
   7   2 -33    5.79    6.49
  -7  -2  33    2.86    5.53
   7  -2 -34    7.59    7.33
   7   2 -34   -0.00    5.53
  -7  -2  34    1.95    5.83
   7  -2 -35   -0.00    3.47
   7   2 -35   -0.00    4.69
  -7  -2  35   -0.00    4.33
   7  -2 -36    0.74    4.85
   7   2 -36    1.62    5.45
   7   2 -37   11.43    7.67
  -7   3   1   -0.00    3.26
   7  -3  -1    0.84    3.09
   7  -3  -1    3.81    3.77
   7   3  -1   -0.00    2.18
  -7  -3   1   -0.00    3.03
  -7   3   2  121.94   18.52
   7  -3  -2  122.49   16.74
   7  -3  -2  129.70   18.47
   7   3  -2  119.66   16.52
  -7  -3   2  104.76   17.66
  -7   3   3   49.50   11.08
   7  -3  -3   58.56   10.56
   7  -3  -3   49.59   10.98
   7   3  -3   42.72    9.29
  -7  -3   3   48.31   11.01
  -7   3   4   11.99    5.66
   7  -3  -4    4.93    3.74
   7  -3  -4    2.30    3.60
   7   3  -4    0.84    2.81
  -7  -3   4    3.69    3.54
  -7   3   5   58.22   12.79
   7  -3  -5   70.28   11.94
   7  -3  -5   60.92   12.75
   7   3  -5   77.21   12.42
  -7  -3   5   72.59   13.71
  -7   3   6   12.71    6.02
   7  -3  -6   17.27    5.64
   7  -3  -6    7.29    4.96
   7   3  -6   17.61    5.54
  -7  -3   6    2.49    3.54
  -7   3   7   14.76    6.60
   7  -3  -7    0.35    2.16
   7  -3  -7    1.80    3.16
   7   3  -7    6.88    4.15
  -7  -3   7   -0.00    3.50
  -7   3   8    1.80    4.16
   7  -3  -8   -0.00    2.48
   7  -3  -8    0.44    3.24
   7   3  -8   -0.00    2.47
  -7  -3   8    1.42    3.71
  -7   3   9  182.11   27.03
   7  -3  -9  192.64   24.17
   7  -3  -9  192.05   26.17
   7   3  -9  247.82   25.83
  -7  -3   9  226.55   27.95
  -7   3  10   73.07   14.40
   7  -3 -10   60.74   11.56
   7  -3 -10   75.72   14.00
   7   3 -10   54.85   10.80
  -7  -3  10   40.42   11.30
  -7   3  11    9.13    5.63
   7  -3 -11    5.66    3.99
   7  -3 -11    7.30    5.71
   7   3 -11    4.23    3.70
  -7  -3  11   -0.00    3.33
  -7   3  12    3.21    3.69
   7  -3 -12   -0.00    3.42
   7   3 -12   -0.00    2.64
  -7  -3  12    0.00    3.49
  -7   3  13   76.94   16.06
   7  -3 -13   73.28   14.80
   7   3 -13   67.23   12.90
  -7  -3  13   87.27   16.52
  -7   3  14   70.95   15.78
   7  -3 -14  110.68   17.95
  -7  -3  14   70.58   15.26
  -7   3  15  126.03   22.04
   7  -3 -15  125.19   20.49
  -7   3  16   23.64    9.83
   7  -3 -16   18.58    7.12
   7  -3 -16   11.03    7.02
  -7   3  17   11.29    7.42
   7  -3 -17    1.75    3.29
   7  -3 -17    1.42    3.89
   7   3 -17    0.00    3.47
  -7   3  18   21.87    9.30
   7  -3 -18    9.47    5.81
   7  -3 -18   35.13   10.76
   7   3 -18   16.44    6.91
  -7   3  19  152.86   28.50
   7  -3 -19  219.59   28.10
   7  -3 -19  246.24   31.68
   7   3 -19  240.16   28.62
  -7  -3  19  215.03   30.86
  -7   3  20   -0.00    5.59
   7  -3 -20   -0.00    3.82
   7   3 -20    0.00    4.07
  -7  -3  20    1.91    4.78
  -7   3  21   -0.00    5.77
   7  -3 -21   10.30    6.54
   7   3 -21    4.34    4.41
  -7  -3  21    3.46    6.03
  -7   3  22    0.21    3.99
   7  -3 -22   -0.00    4.32
   7   3 -22    4.54    5.01
  -7  -3  22   -0.00    3.25
   7  -3 -23    7.27    6.22
   7   3 -23   17.54    7.06
  -7  -3  23    3.80    5.63
   7  -3 -24    5.29    5.63
   7   3 -24    8.51    6.28
  -7  -3  24   -0.00    5.51
   7  -3 -25   15.35    8.12
   7   3 -25   34.90   10.17
  -7  -3  25    9.89    7.84
   7  -3 -26   -0.00    4.09
   7   3 -26    1.77    4.76
  -7  -3  26   -0.00    5.17
   7  -3 -27   -0.00    5.12
   7   3 -27   -0.00    3.78
  -7  -3  27   -0.00    4.97
   7  -3 -28    2.11    5.43
   7   3 -28    8.34    6.61
  -7  -3  28   -0.00    6.13
   7  -3 -29    5.01    5.87
   7   3 -29    6.76    5.71
  -7  -3  29   15.66    9.28
   7  -3 -30    1.73    3.57
   7   3 -30    0.41    3.95
  -7  -3  30    0.00    5.21
   7  -3 -31    3.37    5.43
   7   3 -31    4.15    6.10
  -7  -3  31    1.39    5.83
   7  -3 -32   -0.00    4.71
   7   3 -32    1.18    3.47
  -7  -3  32    7.75    7.27
   7  -3 -33    2.30    4.56
   7   3 -33   -0.00    6.04
  -7  -3  33   -0.00    6.41
   7  -3 -34    2.04    5.40
   7   3 -34    0.44    4.82
  -7  -3  34    1.58    5.33
   7  -3 -35    5.15    5.34
   7   3 -35    0.97    5.60
  -7  -3  35   -0.00    4.71
   7  -3 -36   -0.00    4.87
   7   3 -36    7.08    5.98
  -7  -3  36   -0.00    6.89
   7   3 -37   -0.00    5.40
  -7  -3  37   -0.00    6.70
  -7   4   1   67.00   12.67
   7  -4  -1   69.23   11.36
   7  -4  -1   36.98   10.28
   7   4  -1   63.85   10.98
  -7  -4   1   60.30   12.26
  -7   4   2   74.13   14.41
   7  -4  -2  101.04   14.46
   7  -4  -2  108.90   16.46
   7   4  -2   89.80   13.78
  -7  -4   2   79.59   15.01
  -7   4   3    8.86    5.51
   7  -4  -3   11.65    4.82
   7  -4  -3    9.74    5.39
   7   4  -3   13.01    5.06
  -7  -4   3    0.00    4.13
  -7   4   4   20.37    7.34
   7  -4  -4   18.31    6.06
   7  -4  -4   15.06    6.30
   7   4  -4   15.52    5.71
  -7  -4   4   20.40    7.28
  -7   4   5   74.85   14.61
   7  -4  -5   78.82   12.93
   7  -4  -5  115.98   17.01
   7   4  -5   83.95   13.31
  -7  -4   5   71.86   14.14
  -7   4   6   48.20   11.81
   7  -4  -6   59.13   10.74
   7  -4  -6   38.01   10.40
   7   4  -6   91.41   12.86
  -7  -4   6   49.98   11.24
  -7   4   7   32.28    9.98
   7  -4  -7   40.76    8.84
   7  -4  -7   29.06    8.83
   7   4  -7   38.03    8.61
  -7  -4   7   45.66   10.83
  -7   4   8   26.63    9.22
   7  -4  -8   42.75    9.22
   7  -4  -8   37.18   10.20
   7   4  -8   40.22    8.80
  -7  -4   8   56.81   11.91
  -7   4   9    9.31    6.16
   7  -4  -9   41.52    8.85
   7  -4  -9   20.66    7.77
   7   4  -9   32.16    7.56
  -7  -4   9   22.89    8.07
  -7   4  10    4.95    4.15
   7  -4 -10    1.42    3.04
   7  -4 -10    2.78    3.49
   7   4 -10   -0.00    3.47
  -7  -4  10    0.00    3.35
  -7   4  11  117.36   19.84
   7  -4 -11  129.12   17.22
   7  -4 -11   94.23   16.79
   7   4 -11   90.01   14.76
  -7  -4  11   81.21   16.36
  -7   4  12  119.53   20.72
   7  -4 -12  124.89   20.00
   7   4 -12  120.44   17.47
  -7   4  13   85.96   18.00
   7  -4 -13  103.18   18.57
   7   4 -13  141.29   18.51
  -7   4  14   13.45    7.47
   7  -4 -14   17.88    8.05
  -7   4  15   35.88   11.75
   7  -4 -15   36.98   10.95
  -7   4  16   25.82    9.48
   7  -4 -16   36.76    9.41
   7  -4 -16   17.36    7.44
  -7  -4  16   16.26    7.52
  -7   4  17  118.48   22.50
   7  -4 -17  164.52   21.60
   7  -4 -17  118.47   21.02
   7   4 -17  123.44   19.15
  -7  -4  17  117.80   21.21
  -7   4  18    9.47    6.82
   7  -4 -18   29.69    8.84
   7   4 -18   13.68    6.58
  -7  -4  18    7.65    6.64
   7  -4 -19   14.45    6.50
   7   4 -19   12.81    6.52
  -7  -4  19    2.45    5.01
   7  -4 -20    8.55    6.94
   7   4 -20   10.94    6.47
  -7  -4  20   26.68   10.05
   7  -4 -21   28.28    8.86
   7   4 -21   49.34   10.91
  -7  -4  21   11.10    7.51
   7  -4 -22   22.56    8.56
   7   4 -22   17.46    8.05
  -7  -4  22   28.86   10.39
   7  -4 -23    2.23    4.70
   7   4 -23    8.60    5.77
  -7  -4  23    2.73    5.22
   7  -4 -24    3.59    5.38
   7   4 -24    0.00    3.39
  -7  -4  24    0.00    4.38
   7  -4 -25    4.06    4.23
   7   4 -25    1.00    3.57
  -7  -4  25    3.39    6.38
   7  -4 -26    3.16    4.67
   7   4 -26    7.91    6.16
  -7  -4  26   -0.00    5.42
   7  -4 -27    8.01    6.00
   7   4 -27    7.68    5.91
  -7  -4  27    7.20    7.58
   7  -4 -28    7.60    5.79
   7   4 -28    1.08    4.33
  -7  -4  28   -0.00    4.30
   7  -4 -29    8.12    6.55
   7   4 -29   -0.00    3.32
  -7  -4  29    1.91    5.63
   7  -4 -30   -0.00    5.02
   7   4 -30    1.44    4.03
  -7  -4  30    0.00    6.31
   7  -4 -31    0.00    5.23
   7   4 -31    8.31    6.42
  -7  -4  31   -0.00    5.90
   7  -4 -32    2.85    4.95
   7   4 -32    3.45    4.39
  -7  -4  32    2.18    6.11
   7  -4 -33    1.78    5.28
   7   4 -33    4.02    5.92
  -7  -4  33    7.47    8.38
   7  -4 -34    2.01    5.53
   7   4 -34   -0.00    4.34
  -7  -4  34    2.90    7.10
   7  -4 -35   -0.00    3.88
   7   4 -35    2.78    6.06
  -7  -4  35   -0.00    5.96
   7  -4 -36    9.51    6.89
   7   4 -36    3.96    5.57
  -7  -4  36    3.45    5.82
   7   4 -37   -0.00    6.22
  -7  -4  37    0.00    7.40
  -7  -4  38    6.36    6.86
  -7  -4  39   -0.00    4.31
  -7  -4  40    3.85    7.73
  -7   5   1    3.18    3.66
   7  -5  -1    0.00    2.40
   7  -5  -1    5.59    4.57
   7   5  -1    1.47    2.44
  -7  -5   1    0.79    3.46
  -7   5   2    0.45    2.97
   7  -5  -2    2.06    2.91
   7  -5  -2    3.34    3.76
   7   5  -2    3.27    2.72
  -7  -5   2    0.85    3.18
  -7   5   3   40.00   10.00
   7  -5  -3   38.86    8.63
   7  -5  -3   54.22   11.45
   7   5  -3   27.39    7.38
  -7  -5   3   33.15    9.26
  -7   5   4   87.33   15.89
   7  -5  -4   92.47   14.24
   7  -5  -4   98.22   16.39
   7   5  -4   84.65   13.81
  -7  -5   4  124.29   17.73
  -7   5   5   26.73    8.62
   7  -5  -5   29.28    7.67
   7  -5  -5   39.45    9.97
   7   5  -5   43.96    8.80
  -7  -5   5   35.81    9.59
  -7   5   6   -0.00    3.82
   7  -5  -6    7.88    3.98
   7  -5  -6   -0.00    2.57
   7   5  -6    3.78    3.40
  -7  -5   6   -0.00    3.37
  -7   5   7   15.55    6.83
   7  -5  -7   13.28    5.25
   7  -5  -7   18.22    7.07
   7   5  -7   16.01    5.75
  -7  -5   7   19.06    7.50
  -7   5   8   65.39   14.30
   7  -5  -8   75.10   12.76
   7  -5  -8   89.98   15.49
   7   5  -8   75.89   12.75
  -7   5   9   79.16   16.45
   7  -5  -9  109.81   15.73
   7  -5  -9   98.73   17.07
   7   5  -9  109.53   15.60
  -7   5  10   28.39    9.65
   7  -5 -10   41.64    9.44
   7  -5 -10   41.87   11.03
   7   5 -10   33.59    8.35
  -7   5  11   57.60   13.87
   7  -5 -11   82.66   13.63
   7  -5 -11   61.81   13.73
   7   5 -11   63.87   11.92
  -7   5  12    0.00    3.63
   7  -5 -12    1.91    3.01
   7   5 -12    2.02    3.30
  -7   5  13   32.74   10.93
   7  -5 -13   19.87    8.37
   7   5 -13   41.29    9.42
  -7  -5  13   47.79   11.63
  -7   5  14   24.87   10.28
   7  -5 -14   42.52   12.10
  -7  -5  14   38.34   11.03
   7  -5 -15  123.89   18.43
  -7  -5  15  112.74   20.11
   7  -5 -16    6.70    4.95
  -7  -5  16   -0.00    4.29
   7  -5 -17    0.00    3.22
   7   5 -17    0.69    4.24
  -7  -5  17    0.62    3.67
   7  -5 -18    7.30    6.37
   7   5 -18    2.54    4.68
  -7  -5  18    7.72    5.63
   7  -5 -19   49.10   10.93
   7   5 -19   15.14    7.32
  -7  -5  19   21.24    8.88
   7  -5 -20   11.00    6.66
   7   5 -20   39.33   10.09
  -7  -5  20   26.09    9.50
   7  -5 -21    9.66    5.98
   7   5 -21    3.09    4.13
  -7  -5  21    2.38    4.77
   7  -5 -22    6.75    4.26
   7   5 -22   -0.00    4.14
  -7  -5  22    0.07    4.00
   7  -5 -23    2.65    3.71
   7   5 -23    4.80    4.53
  -7  -5  23    3.26    5.44
   7  -5 -24    1.54    4.70
   7   5 -24    7.50    5.74
  -7  -5  24    0.00    5.27
   7  -5 -25    1.65    5.38
   7   5 -25   14.20    7.12
  -7  -5  25    2.76    5.34
   7  -5 -26   12.26    7.12
   7   5 -26    1.06    4.41
  -7  -5  26    0.00    4.48
   7  -5 -27    8.91    5.83
   7   5 -27    0.20    3.84
  -7  -5  27    0.25    5.11
   7  -5 -28    0.50    4.37
   7   5 -28   -0.00    5.65
  -7  -5  28    0.00    5.90
   7  -5 -29    5.66    6.05
   7   5 -29    4.18    4.95
  -7  -5  29   -0.00    6.51
   7  -5 -30   16.16    8.57
   7   5 -30    4.54    5.04
  -7  -5  30    5.66    6.64
   7  -5 -31   15.01    7.53
   7   5 -31    4.37    6.40
  -7  -5  31    3.30    6.08
   7  -5 -32    8.37    7.22
   7   5 -32   -0.00    5.17
  -7  -5  32    8.16    8.05
   7  -5 -33    1.10    5.08
   7   5 -33    0.34    5.16
  -7  -5  33   -0.00    4.60
   7  -5 -34    6.32    7.50
   7   5 -34    3.07    5.40
  -7  -5  34   -0.00    7.39
   7  -5 -35    4.27    7.25
   7   5 -35   -0.00    5.19
  -7  -5  35   -0.00    5.70
   7   5 -36    0.00    4.57
  -7  -5  36    0.00    5.27
   7   5 -37    0.00    3.50
  -7  -5  37   -0.00    5.10
  -7  -5  38   -0.00    6.14
  -7  -5  39    0.91    5.43
  -7   6   1   70.54   13.27
   7  -6  -1   76.95   12.32
   7  -6  -1   67.75   13.50
   7   6  -1   69.23   11.89
  -7   6   2   43.66   10.84
   7  -6  -2   67.09   11.27
   7  -6  -2   53.07   11.76
   7   6  -2   57.63   10.55
  -7   6   3   22.65    7.81
   7  -6  -3   38.60    8.15
   7  -6  -3   30.64    9.11
   7   6  -3   17.68    6.22
  -7   6   4    8.88    5.45
   7  -6  -4    7.39    4.14
   7  -6  -4    3.18    4.17
   7   6  -4   11.75    4.63
  -7   6   5    1.61    3.38
   7  -6  -5    2.07    2.76
   7  -6  -5   -0.00    3.23
   7   6  -5   -0.00    2.65
  -7   6   6   40.23   10.92
   7  -6  -6   77.63   12.13
   7  -6  -6   61.66   13.19
   7   6  -6   57.27   10.78
  -7   6   7   94.34   17.93
   7  -6  -7  128.95   17.45
   7  -6  -7  148.54   20.90
   7   6  -7  125.95   17.17
  -7   6   8   38.95   10.85
   7  -6  -8   45.64    9.32
   7  -6  -8   40.43   10.84
   7   6  -8   37.95    8.75
  -7   6   9    3.60    4.39
   7  -6  -9    1.48    2.74
   7  -6  -9    1.57    4.10
   7   6  -9    2.94    3.37
  -7  -6   9    3.11    5.21
   7  -6 -10   75.29   12.87
   7   6 -10   57.27   11.30
  -7  -6  10   75.45   14.13
   7   6 -11  114.96   16.78
  -7  -6  11  107.62   18.12
   7   6 -12    9.44    4.82
  -7  -6  12    4.13    5.02
   7   6 -13   18.33    6.44
  -7  -6  13    9.29    6.31
  -7  -6  14    0.92    3.50
   7  -6 -15    1.66    3.92
  -7  -6  15   -0.00    4.53
   7  -6 -16   30.12    9.10
  -7  -6  16   52.45   12.99
   7  -6 -17   43.76   10.81
  -7  -6  17   28.92   10.00
   7  -6 -18   55.69   12.02
   7   6 -18   60.27   12.20
  -7  -6  18   23.64    9.76
   7  -6 -19    5.35    5.24
   7   6 -19    0.63    2.75
  -7  -6  19    5.93    5.07
   7  -6 -20   -0.00    3.33
   7   6 -20    2.86    3.69
  -7  -6  20    4.19    4.95
   7   6 -21    4.93    4.21
  -7  -6  21   13.11    7.54
   7  -6 -22   29.95    9.65
   7   6 -22   25.63    8.14
  -7  -6  22    4.32    6.57
   7  -6 -23   11.30    7.47
   7   6 -23   19.70    7.74
  -7  -6  23    8.27    6.55
   7  -6 -24   10.19    6.22
   7   6 -24   10.97    6.78
  -7  -6  24    1.56    4.96
   7  -6 -25   -0.00    3.82
   7   6 -25    4.52    5.09
  -7  -6  25   -0.00    4.49
   7  -6 -26   14.63    8.02
   7   6 -26   10.22    6.81
  -7  -6  26   23.72   10.25
   7  -6 -27   14.11    6.89
   7   6 -27    2.51    5.51
  -7  -6  27   -0.00    4.01
   7  -6 -28   21.95    8.89
   7   6 -28    3.05    4.50
  -7  -6  28    0.00    6.01
   7  -6 -29    4.64    5.92
   7   6 -29   -0.00    4.44
  -7  -6  29   -0.00    6.04
   7  -6 -30    2.46    5.58
   7   6 -30   -0.00    2.41
  -7  -6  30   -0.00    6.81
   7  -6 -31    1.40    4.20
   7   6 -31    0.00    4.99
  -7  -6  31   -0.00    4.78
   7  -6 -32   -0.00    6.04
   7   6 -32    0.00    4.32
  -7  -6  32    1.07    6.61
   7  -6 -33    9.54    7.04
   7   6 -33    2.29    5.01
  -7  -6  33    5.70    7.97
   7  -6 -34    0.00    4.28
   7   6 -34    0.00    4.58
  -7  -6  34    6.56    7.37
   7  -6 -35    2.53    5.06
   7   6 -35    2.15    5.66
  -7  -6  35   -0.00    5.03
   7   6 -36   -0.00    4.72
  -7  -6  36    4.84    6.40
   7   6 -37    0.00    4.12
  -7  -6  37   -0.00    5.83
   7  -7  -1    1.80    2.75
   7   7  -1    2.07    2.88
  -7  -7   1    0.75    4.05
   7  -7  -2   15.77    5.81
   7   7  -2   19.51    5.95
  -7  -7   2   12.47    6.22
   7  -7  -3   11.70    4.83
   7   7  -3   12.93    5.12
  -7  -7   3    6.38    5.15
   7  -7  -4  220.31   24.19
   7   7  -4  211.19   24.06
  -7  -7   4  161.44   24.23
   7  -7  -5   57.22   10.73
   7   7  -5   80.32   12.35
  -7  -7   5   43.41   11.02
   7  -7  -6   18.05    5.69
   7   7  -6   16.11    5.63
  -7  -7   6    5.89    4.98
   7  -7  -7   55.84   10.88
   7   7  -7   86.66   12.67
  -7  -7   7   44.36   11.27
   7  -7  -8   13.09    5.35
   7   7  -8    8.06    4.54
  -7  -7   8    4.23    4.30
   7  -7  -9   28.85    7.72
   7   7  -9   24.92    7.12
  -7  -7   9   15.64    7.37
   7  -7 -10   95.95   14.94
   7   7 -10   86.47   13.90
  -7  -7  10   76.20   15.02
   7   7 -11   23.94    6.95
  -7  -7  11   15.63    6.72
   7   7 -12    3.45    3.47
  -7  -7  12    6.01    4.71
   7   7 -13   15.16    6.26
  -7  -7  13   15.71    7.15
  -7  -7  14  128.59   20.89
   7  -7 -15    3.06    4.20
  -7  -7  15   -0.00    4.52
   7  -7 -16   -0.00    3.80
  -7  -7  16   -0.00    4.03
   7  -7 -17   -0.00    2.63
  -7  -7  17   -0.00    3.54
   7  -7 -18    3.54    4.60
   7   7 -18    6.85    4.38
  -7  -7  18    0.66    3.92
   7  -7 -19   -0.00    3.94
   7   7 -19    1.24    3.29
  -7  -7  19    3.71    3.86
   7  -7 -20   28.23    8.82
   7   7 -20   28.41    8.64
  -7  -7  20    5.06    6.13
   7  -7 -21   -0.00    2.84
   7   7 -21   -0.00    3.39
  -7  -7  21    1.97    4.90
   7  -7 -22    4.85    4.61
   7   7 -22    2.40    5.14
  -7  -7  22    8.21    5.80
   7  -7 -23   -0.00    3.79
   7   7 -23    0.86    3.69
  -7  -7  23    4.74    6.51
   7  -7 -24   11.61    7.13
   7   7 -24   11.06    6.42
  -7  -7  24    9.54    7.11
   7  -7 -25    0.00    5.05
   7   7 -25    6.19    4.79
  -7  -7  25   -0.00    4.38
   7  -7 -26   11.18    7.11
   7   7 -26    4.31    5.65
  -7  -7  26    4.00    5.78
   7  -7 -27   -0.00    5.66
   7   7 -27    2.82    3.67
  -7  -7  27    5.10    5.44
   7  -7 -28    3.03    5.68
   7   7 -28    1.88    4.34
  -7  -7  28    2.61    5.04
   7  -7 -29    1.33    5.96
   7   7 -29    0.00    4.38
  -7  -7  29    3.31    6.43
   7  -7 -30    9.60    8.21
   7   7 -30   12.53    7.25
  -7  -7  30    0.17    6.01
   7  -7 -31    1.06    4.76
   7   7 -31    4.84    5.12
  -7  -7  31    4.45    5.55
   7  -7 -32    0.00    7.79
   7   7 -32    0.84    4.85
  -7  -7  32   -0.00    5.02
   7  -7 -33   -0.00    4.91
   7   7 -33   -0.00    3.36
  -7  -7  33   -0.00    6.16
   7  -7 -34   -0.00    5.46
   7   7 -34    0.57    4.49
  -7  -7  34   -0.00    4.47
   7  -7 -35    2.97    6.40
   7   7 -35    3.94    5.19
  -7  -7  35   11.62    8.05
   7   7 -36    3.27    5.40
   7   7 -37   -0.00    4.09
   7  -8  -1   43.15    8.95
   7   8  -1   37.56    8.58
  -7  -8   1   33.57    8.91
   7  -8  -2   90.55   13.54
   7   8  -2   72.02   12.65
  -7  -8   2   82.08   14.63
   7  -8  -3    6.80    4.41
   7   8  -3   10.30    4.77
  -7  -8   3    9.16    5.13
   7  -8  -4   13.23    5.41
   7   8  -4   23.41    6.52
  -7  -8   4   15.39    6.76
   7  -8  -5    4.72    3.69
   7   8  -5    7.57    3.83
  -7  -8   5    4.94    4.40
   7  -8  -6   20.86    6.44
   7   8  -6   23.03    6.64
  -7  -8   6   24.95    7.77
   7  -8  -7    0.43    2.83
   7   8  -7    0.68    2.97
  -7  -8   7    1.36    3.33
   7  -8  -8   49.59   10.43
   7   8  -8   49.43    9.95
  -7  -8   8   52.25   11.49
   7  -8  -9    0.00    3.04
   7   8  -9    0.81    2.49
  -7  -8   9    0.00    3.37
   7  -8 -10   18.99    6.64
   7   8 -10    8.67    4.82
  -7  -8  10   14.37    6.29
   7   8 -11    0.56    3.04
  -7  -8  11    2.46    4.57
   7   8 -12  105.97   15.37
  -7  -8  12   65.02   14.46
   7   8 -13   -0.00    2.85
  -7  -8  13   -0.00    4.49
   7  -8 -14    9.39    5.08
  -7  -8  14    5.19    5.11
   7  -8 -15    1.94    4.08
  -7  -8  15    3.19    5.22
   7  -8 -16   55.60   11.88
  -7  -8  16   34.94   10.56
   7  -8 -17    0.00    3.84
  -7  -8  17    1.60    3.36
   7  -8 -18   14.81    7.22
   7   8 -18    2.36    3.37
  -7  -8  18    9.23    5.33
   7  -8 -19   -0.00    2.51
   7   8 -19    0.77    2.58
  -7  -8  19    4.31    4.22
   7  -8 -20    6.03    5.21
   7   8 -20   11.46    5.73
  -7  -8  20    6.47    6.12
   7  -8 -21   -0.00    3.53
   7   8 -21    3.00    3.69
  -7  -8  21   -0.00    4.69
   7  -8 -22    8.02    5.37
   7   8 -22    6.25    4.80
  -7  -8  22    5.49    7.20
   7  -8 -23   10.58    6.40
   7   8 -23    5.25    5.14
  -7  -8  23    6.14    5.25
   7  -8 -24   -0.00    4.46
   7   8 -24   10.15    6.25
  -7  -8  24    5.58    6.52
   7  -8 -25    0.00    3.74
   7   8 -25   -0.00    3.75
  -7  -8  25    0.00    4.28
   7  -8 -26   12.68    7.83
   7   8 -26    7.09    6.17
  -7  -8  26    6.37    6.56
   7  -8 -27    3.49    4.38
   7   8 -27   -0.00    2.81
  -7  -8  27    4.86    6.07
   7  -8 -28   -0.00    5.60
   7   8 -28   12.22    6.62
  -7  -8  28    2.13    6.22
   7  -8 -29   -0.00    4.09
   7   8 -29    1.87    4.39
  -7  -8  29    0.00    4.16
   7  -8 -30   -0.00    4.27
   7   8 -30   -0.00    3.35
  -7  -8  30    3.05    6.08
   7  -8 -31   -0.00    5.55
   7   8 -31   -0.00    4.87
  -7  -8  31    4.44    6.49
   7  -8 -32   16.58    8.62
   7   8 -32    7.10    5.83
  -7  -8  32    2.18    6.02
   7  -8 -33    0.00    4.96
   7   8 -33    2.52    5.06
  -7  -8  33   -0.00    4.48
   7  -8 -34   -0.00    4.67
   7   8 -34    1.49    4.46
   7  -9  -1   -0.00    2.56
   7   9  -1    3.21    3.11
  -7  -9   1    1.16    3.22
   7  -9  -2   28.36    7.16
   7   9  -2   28.83    7.39
  -7  -9   2   19.57    7.31
   7  -9  -3    0.56    2.46
   7   9  -3   -0.00    1.85
  -7  -9   3    4.85    4.02
   7  -9  -4   20.22    6.29
   7   9  -4   30.40    7.56
  -7  -9   4   24.48    7.95
   7  -9  -5    2.91    3.22
   7   9  -5    4.04    3.04
  -7  -9   5    0.00    2.75
   7  -9  -6   20.78    6.35
   7   9  -6    8.43    4.35
  -7  -9   6   12.51    5.49
   7  -9  -7   12.80    5.36
   7   9  -7   13.50    5.12
  -7  -9   7    1.69    3.48
   7  -9  -8   27.61    7.53
   7   9  -8   19.27    6.41
  -7  -9   8   19.05    6.95
   7  -9  -9    1.51    2.67
  -7  -9   9    4.38    3.95
  -7  -9  10   82.71   14.96
   7   9 -11   -0.00    2.16
  -7  -9  11   -0.00    3.15
   7   9 -12    0.00    3.27
  -7  -9  12   -0.00    4.49
   7   9 -13   -0.00    2.61
  -7  -9  13    0.76    3.73
   7  -9 -14   43.78   10.77
   7   9 -14   38.86    9.84
  -7  -9  14   36.46   10.25
   7  -9 -15   -0.00    3.29
  -7  -9  15   -0.00    3.08
   7  -9 -16    8.16    5.31
  -7  -9  16    2.66    4.14
   7  -9 -17    4.53    4.03
  -7  -9  17    5.55    5.61
   7  -9 -18    9.32    6.05
   7   9 -18   12.66    5.86
  -7  -9  18   13.14    7.12
   7  -9 -19   -0.00    3.37
   7   9 -19   -0.00    3.35
  -7  -9  19    1.70    3.55
   7  -9 -20   13.97    7.04
   7   9 -20   10.02    5.84
  -7  -9  20   23.48    8.84
   7  -9 -21   -0.00    3.60
   7   9 -21   -0.00    3.15
  -7  -9  21   -0.00    4.39
   7  -9 -22    1.56    4.55
   7   9 -22   -0.00    2.12
  -7  -9  22   -0.00    2.65
   7  -9 -23    0.34    3.61
   7   9 -23   -0.00    2.62
  -7  -9  23   -0.00    4.06
   7  -9 -24   13.49    7.34
   7   9 -24    6.47    5.94
  -7  -9  24    2.05    4.93
   7  -9 -25   -0.00    4.67
  -7  -9  25    3.35    5.05
   7  -9 -26    2.57    4.58
  -7  -9  26    8.32    6.55
   7  -9 -27    8.32    6.58
  -7  -9  27    0.74    5.57
   7  -9 -28   -0.00    2.74
  -7  -9  28    2.09    6.71
   7  -9 -29   -0.00    5.15
  -7  -9  29    1.14    6.38
   7  -9 -30    6.28    6.42
  -7  -9  30   13.87    8.61
   7  -9 -31   -0.00    5.69
  -7  -9  31   -0.00    6.08
   7  -9 -32   -0.00    4.86
   7  -9 -33   -0.00    4.68
   7  -9 -34    6.37    5.57
   7 -10  -1    7.76    4.14
   7  10  -1    3.11    3.40
  -7 -10   1    5.53    4.53
   7 -10  -2   30.21    7.60
   7  10  -2   40.20    8.57
  -7 -10   2   32.12    8.71
   7 -10  -3   -0.00    2.02
   7  10  -3   -0.00    2.60
  -7 -10   3    1.44    3.29
   7 -10  -4   -0.00    1.88
   7  10  -4    1.11    2.37
  -7 -10   4    0.96    3.09
   7 -10  -5   -0.00    2.94
   7  10  -5    0.31    2.16
  -7 -10   5    2.14    2.95
   7 -10  -6   99.50   14.81
   7  10  -6   83.73   13.43
  -7 -10   6   79.71   14.67
   7 -10  -7    1.70    3.54
   7  10  -7    2.55    2.88
  -7 -10   7    1.70    3.18
   7 -10  -8    3.35    3.32
   7  10  -8    5.55    3.64
  -7 -10   8    0.56    3.53
   7 -10  -9   -0.00    2.57
   7  10  -9    0.06    2.53
  -7 -10   9   -0.00    3.89
   7  10 -10    2.61    3.63
  -7 -10  10    7.21    4.94
  -7 -10  12   23.71    7.92
  -7 -10  13   -0.00    2.85
   7 -10 -14    5.50    4.35
  -7 -10  14   -0.00    3.61
   7 -10 -15    4.13    4.70
  -7 -10  15   -0.00    3.61
   7 -10 -16   20.37    7.50
  -7 -10  16   19.20    7.72
   7 -10 -17    0.09    4.14
  -7 -10  17   -0.00    3.07
   7 -10 -18   29.20    8.80
  -7 -10  18    9.85    7.01
   7 -10 -19   -0.00    4.11
  -7 -10  19    2.36    4.33
   7 -10 -20    7.63    5.40
  -7 -10  20    7.30    5.27
   7 -10 -21    3.53    4.81
  -7 -10  21    0.38    3.71
   7 -10 -22   43.75   11.26
  -7 -10  22    8.87    6.91
   7 -10 -23    0.00    4.42
  -7 -10  23   -0.00    4.05
   7 -10 -24   -0.00    4.01
  -7 -10  24    0.00    4.75
   7 -10 -25   -0.00    5.16
  -7 -10  25   -0.00    5.11
   7 -10 -26    3.66    4.51
  -7 -10  26    5.27    7.24
   7 -10 -27    1.55    5.67
  -7 -10  27   -0.00    4.44
   7 -10 -28    0.00    3.37
  -7 -10  28   -0.00    7.25
   7 -10 -29   -0.00    5.26
  -7 -10  29   -0.00    4.29
   7 -10 -30    0.00    5.38
   7 -10 -31    5.62    6.24
   7 -10 -32    0.00    6.53
   7 -10 -33    6.88    7.14
  -7 -11   1   -0.00    3.10
  -7 -11   2    2.86    4.34
  -7 -11   3   -0.00    3.72
  -7 -11   4   21.67    7.48
  -7 -11   5    6.55    4.75
  -7 -11   6   -0.00    3.40
  -7 -11   7    6.96    4.75
  -7 -11   8    2.87    4.24
  -7 -11   9    0.00    3.56
  -7 -11  10   16.16    7.02
  -7 -11  11    1.94    4.25
  -7 -11  12    1.59    3.26
   7 -11 -13   -0.00    4.04
  -7 -11  13   -0.00    3.59
   7 -11 -14   14.62    6.74
  -7 -11  14   12.05    6.75
   7 -11 -15    1.45    4.13
  -7 -11  15    0.00    4.52
   7 -11 -16   11.97    6.00
  -7 -11  16    5.70    5.33
   7 -11 -17    3.70    3.89
  -7 -11  17    0.07    3.43
   7 -11 -18    4.27    4.76
  -7 -11  18    7.17    5.34
   7 -11 -19   -0.00    4.49
  -7 -11  19    4.80    4.81
   7 -11 -20   13.41    6.83
  -7 -11  20    6.24    5.55
   7 -11 -21   -0.00    4.01
  -7 -11  21    0.34    4.83
   7 -11 -22   -0.00    4.11
  -7 -11  22    1.06    4.71
   7 -11 -23    5.53    5.80
  -7 -11  23    6.77    5.96
   7 -11 -24   15.91    8.18
  -7 -11  24    0.88    4.96
   7 -11 -25   -0.00    4.43
  -7 -11  25    3.02    5.43
   7 -11 -26    8.08    6.35
  -7 -11  26    0.00    5.71
   7 -11 -27    4.27    5.31
  -7 -11  27    5.66    6.12
   7 -11 -28    0.00    4.30
   7 -11 -29   -0.00    4.98
   7 -11 -30    0.78    4.63
   7 -11 -31   -0.00    3.96
   7 -11 -32    6.28    6.83
   7 -11 -33    0.00    5.46
  -7 -12   1    0.82    3.35
  -7 -12   2    7.50    5.01
  -7 -12   3    2.21    3.39
  -7 -12   4    2.88    3.38
  -7 -12   5    4.30    3.58
  -7 -12   6   15.94    6.37
  -7 -12   7   -0.00    3.27
  -7 -12   8   10.70    5.60
  -7 -12   9    2.10    3.58
  -7 -12  10    7.54    4.68
  -7 -12  11    1.87    3.92
  -7 -12  12   14.62    6.46
  -7 -12  13    1.71    4.59
  -7 -12  14    8.81    5.44
  -7 -12  15    0.00    4.00
  -7 -12  16   16.23    7.41
  -7 -12  17    5.99    5.92
  -7 -12  18    0.53    3.91
  -7 -12  19    0.00    4.12
  -7 -12  20    0.19    3.18
  -7 -12  21    3.34    5.32
  -7 -12  22    0.91    3.83
  -7 -12  23   -0.00    3.86
  -7 -12  24    1.95    5.43
  -7 -12  25   -0.00    5.83
  -7 -13   1    2.67    4.26
  -7 -13   2    2.75    4.07
  -7 -13   3    5.05    4.47
  -7 -13   4   16.86    6.55
  -7 -13   5   -0.00    3.39
  -7 -13   6   -0.00    2.64
  -7 -13   7    0.29    2.52
  -7 -13   8    0.66    3.28
  -7 -13   9   -0.00    3.75
  -7 -13  10    1.52    3.65
  -7 -13  11    2.00    3.27
  -7 -13  12   -0.00    3.13
  -7 -13  13    3.72    4.45
  -7 -13  14    8.78    5.21
  -7 -13  15    1.89    4.19
  -7 -13  16   -0.00    4.09
  -7 -13  17    0.88    2.50
  -7 -13  18   -0.00    4.02
  -7 -13  19   -0.00    3.76
  -7 -13  20   -0.00    4.18
  -7 -13  21    8.50    5.63
  -7 -13  22    0.00    5.05
  -7 -14   1   -0.00    3.61
  -7 -14   2   10.84    5.68
  -7 -14   3    2.06    4.21
  -7 -14   4   -0.00    2.70
  -7 -14   5   -0.00    3.86
  -7 -14   6   17.64    6.39
  -7 -14   7   12.50    5.78
  -7 -14   8    2.89    3.37
  -7 -14   9    2.67    4.04
  -7 -14  10    5.35    4.75
  -7 -14  11    0.00    3.44
  -7 -14  12   -0.00    3.32
  -7 -14  13    0.00    3.47
  -7 -14  14    1.14    3.92
  -7 -14  15    0.44    3.76
  -7 -14  16    4.03    4.42
  -7 -14  17    0.23    3.50
  -7 -14  18    7.49    5.21
  -7 -14  19    0.00    3.95
  -7 -14  20   -0.00    4.34
  -7 -15   1    2.32    3.33
  -7 -15   2    0.00    3.06
  -7 -15   3    2.98    4.96
  -7 -15   4    1.34    4.05
  -7 -15   5   -0.00    2.50
  -7 -15   6   -0.00    1.40
  -7 -15   7   -0.00    2.37
  -7 -15   8    5.12    3.88
  -7 -15   9    2.68    3.65
  -7 -15  10    0.00    3.81
  -7 -15  11   -0.00    3.50
  -7 -15  12    1.43    3.95
  -7 -15  13    0.00    3.67
  -7 -15  14    4.87    4.33
  -7 -15  15   -0.00    2.82
  -7 -15  16    1.70    3.04
  -7 -16   1   -0.00    3.63
  -7 -16   2    4.39    3.80
  -7 -16   3    5.80    4.61
  -7 -16   4    0.00    3.49
  -7 -16   5    1.85    3.09
  -7 -16   6    2.03    3.31
  -7 -16   7    4.29    3.71
  -7 -16   8   -0.00    3.34
  -7 -16   9   -0.00    3.74
  -7 -16  10    1.15    3.32
  -7 -16  11    4.66    4.86
  -7 -16  12    0.32    2.93
  -7 -17   1    1.07    3.46
  -7 -17   2    3.23    3.91
  -7 -17   3    0.00    3.16
  -7 -17   4   -0.00    3.00
  -7 -17   5   -0.00    2.72
  -6   0   1    3.61    2.48
  -6   0   1   -0.00    3.63
   6   0  -1    0.31    1.50
   6   0  -1   -0.00    2.57
  -6   0   2  386.16   33.53
  -6   0   2  346.67   35.91
   6   0  -2  293.90   32.46
   6   0  -2  301.25   33.88
  -6   0   3    0.83    1.98
  -6   0   3    1.28    3.91
   6   0  -3    0.00    2.31
   6   0  -3   -0.00    3.43
  -6   0   4   20.37    5.73
  -6   0   4   38.81    9.28
   6   0  -4   24.87    6.85
   6   0  -4   33.05    8.05
  -6   0   5    1.35    2.51
  -6   0   5    0.04    2.53
   6   0  -5   -0.00    1.96
   6   0  -5    0.00    3.05
  -6   0   6 1295.68  107.60
  -6   0   6 1314.32  111.73
   6   0  -6 1198.74  107.95
   6   0  -6 1298.71  110.65
  -6   0   7   -0.00    2.19
  -6   0   7   -0.00    2.90
   6   0  -7   -0.00    2.24
   6   0  -7    2.93    3.87
  -6   0   8   31.47    7.17
  -6   0   8   23.91    7.86
   6   0  -8   17.48    5.70
   6   0  -8   32.87    8.47
  -6   0   9    0.45    1.85
  -6   0   9   -0.00    3.56
   6   0  -9    1.04    2.36
   6   0  -9    0.40    2.88
  -6   0  10  232.72   24.72
  -6   0  10  258.09   29.87
   6   0 -10  186.29   24.03
   6   0 -10  227.23   26.73
  -6   0  11    1.89    2.85
   6   0 -11    1.95    2.77
   6   0 -11   -0.00    3.59
  -6   0  12  236.56   31.23
   6   0 -12  257.29   28.81
   6   0 -12  266.54   30.20
  -6   0  13    4.45    4.87
   6   0 -13   -0.00    2.24
   6   0 -13   -0.00    3.00
  -6   0  14   72.28   14.80
   6   0 -14   85.60   13.73
   6   0 -14   52.39   11.93
  -6   0  15    0.00    4.26
   6   0 -15   -0.00    3.14
   6   0 -15    0.09    2.87
  -6   0  16  212.72   29.45
   6   0 -16  216.15   27.52
  -6   0  17   -0.00    4.07
  -6   0  18  103.55   19.52
  -6   0  19    0.47    3.63
   6   0 -19    2.41    3.78
  -6   0  20   -0.00    3.30
   6   0 -20    1.83    4.97
  -6   0  21    1.64    3.90
   6   0 -21    1.36    3.28
  -6   0  22   80.99   18.40
   6   0 -22   86.98   15.91
  -6   0  23   -0.00    3.95
   6   0 -23    2.61    3.69
   6   0 -24    2.13    4.93
   6   0 -25    0.50    4.30
   6   0 -26   47.63   12.42
  -6   0  27    4.77    6.25
   6   0 -27   -0.00    4.27
  -6   0  28    9.78    8.25
   6   0 -28   12.51    7.51
  -6   0  29    2.65    5.08
   6   0 -29    1.57    4.22
  -6   0  30   13.79    9.01
   6   0 -30    8.41    6.57
  -6   0  31   -0.00    5.23
   6   0 -31    0.00    4.20
  -6   0  32   32.69   13.03
   6   0 -32   37.39   12.34
   6   0 -34    0.00    5.57
   6   0 -35   -0.00    5.50
   6   0 -36    9.84    7.74
   6   0 -37    2.61    4.19
   6   0 -38   -0.00    4.43
  -6   1   1    6.38    3.50
  -6   1   1    2.84    4.51
   6  -1  -1    2.73    3.23
   6  -1  -1    4.10    3.82
   6   1  -1    3.10    3.38
   6   1  -1    3.80    3.53
  -6  -1   1    4.93    3.51
  -6  -1   1    6.22    4.44
  -6   1   2  579.21   50.39
  -6   1   2  544.75   53.28
   6  -1  -2  532.69   50.54
   6  -1  -2  582.08   52.97
   6   1  -2  522.45   50.44
   6   1  -2  573.55   52.53
  -6  -1   2  502.93   49.54
  -6  -1   2  590.88   54.11
  -6   1   3   26.70    6.33
  -6   1   3   18.36    6.83
   6  -1  -3   37.83    7.83
   6  -1  -3   22.77    6.97
   6   1  -3   28.30    7.05
   6   1  -3   25.26    7.09
  -6  -1   3   35.97    7.08
  -6  -1   3   30.54    8.23
  -6   1   4  769.58   65.98
  -6   1   4  764.45   69.57
   6  -1  -4  716.99   66.52
   6  -1  -4  769.62   68.90
   6   1  -4  767.86   66.99
   6   1  -4  780.95   68.45
  -6  -1   4  733.45   65.64
  -6  -1   4  679.38   68.39
  -6   1   5   87.57   12.71
  -6   1   5   91.37   15.07
   6  -1  -5  110.79   14.44
   6  -1  -5   82.64   14.28
   6   1  -5   86.81   13.38
   6   1  -5   80.85   13.84
  -6  -1   5  121.93   14.14
  -6  -1   5  102.89   16.01
  -6   1   6  107.60   13.75
  -6   1   6   88.34   15.20
   6  -1  -6   77.24   12.95
   6  -1  -6  110.34   16.04
   6   1  -6   97.04   13.94
   6   1  -6  100.85   15.18
  -6  -1   6   99.11   13.36
  -6  -1   6   97.52   15.50
  -6   1   7  230.94   23.64
  -6   1   7  262.58   28.10
   6  -1  -7  216.84   23.97
   6  -1  -7  176.36   24.25
   6   1  -7  207.91   23.64
   6   1  -7  173.84   23.88
  -6  -1   7  227.06   23.39
  -6  -1   7  193.54   25.35
  -6   1   8  680.41   61.29
  -6   1   8  682.43   65.64
   6  -1  -8  679.70   61.96
   6  -1  -8  702.51   64.29
   6   1  -8  693.73   62.09
   6   1  -8  696.81   63.74
  -6  -1   8  660.84   60.94
  -6  -1   8  670.44   64.92
  -6   1   9    8.48    4.50
  -6   1   9    8.03    5.80
   6  -1  -9    7.58    4.33
   6  -1  -9   11.60    5.74
   6   1  -9   13.84    5.12
   6   1  -9   21.34    6.92
  -6  -1   9    7.94    4.27
  -6  -1   9   17.95    6.85
  -6   1  10   99.83   13.91
  -6   1  10  116.02   18.25
   6  -1 -10  111.41   14.95
   6  -1 -10   91.17   15.27
   6   1 -10   99.70   14.56
   6   1 -10   83.35   14.50
  -6  -1  10   98.34   13.90
  -6  -1  10   67.95   14.44
  -6   1  11   10.69    6.39
   6  -1 -11   16.37    5.79
   6  -1 -11   10.40    5.31
   6   1 -11   16.51    5.89
   6   1 -11   16.00    6.32
  -6  -1  11    5.84    5.38
  -6   1  12  266.10   33.02
   6  -1 -12  264.58   29.72
   6  -1 -12  283.06   31.80
   6   1 -12  258.66   29.40
   6   1 -12  289.52   31.42
  -6  -1  12  247.40   32.10
  -6   1  13   42.27   11.13
   6  -1 -13   50.79   10.49
   6  -1 -13   40.83   10.44
   6   1 -13   45.36    9.77
   6   1 -13   42.68   10.52
  -6  -1  13   58.28   12.83
  -6   1  14  116.81   20.91
   6  -1 -14  150.55   19.96
   6  -1 -14  149.96   21.44
   6   1 -14  134.36   19.07
   6   1 -14  164.90   21.24
  -6  -1  14  139.31   21.98
  -6   1  15    0.00    4.07
   6  -1 -15    7.19    4.93
   6  -1 -15   13.92    6.30
   6   1 -15   11.70    5.18
  -6  -1  15    2.10    5.00
  -6   1  16   -0.00    3.17
   6  -1 -16   10.21    5.36
   6   1 -16    1.52    3.75
  -6  -1  16   12.50    7.23
  -6   1  17   16.74    7.87
   6  -1 -17    5.85    4.77
  -6  -1  17    4.68    5.37
  -6   1  18  187.50   28.06
   6  -1 -18  232.12   28.69
  -6  -1  18  171.16   27.26
  -6   1  19   17.55    9.48
   6  -1 -19   52.63   11.10
   6   1 -19   32.30    8.93
  -6  -1  19   28.38   10.65
  -6   1  20   -0.00    5.17
   6  -1 -20    2.28    4.57
   6   1 -20    2.43    4.39
  -6  -1  20   -0.00    4.88
  -6   1  21    0.15    4.62
   6  -1 -21    4.10    4.80
   6   1 -21    4.71    3.93
  -6  -1  21   -0.00    5.04
  -6   1  22   15.79    9.40
   6  -1 -22   15.02    6.83
   6   1 -22    8.55    4.94
  -6   1  23    1.51    5.92
   6  -1 -23    3.36    5.10
   6   1 -23    2.87    4.45
  -6   1  24   19.87    9.64
   6  -1 -24   50.24   11.61
   6   1 -24   20.26    8.39
  -6   1  25    0.55    3.47
   6  -1 -25    3.99    4.37
   6   1 -25    0.48    4.03
  -6  -1  25    1.00    6.49
  -6   1  26    0.00    4.93
   6  -1 -26   -0.00    4.17
   6   1 -26   -0.00    3.66
  -6  -1  26   -0.00    4.74
   6  -1 -27   -0.00    3.01
   6   1 -27    0.13    2.96
  -6  -1  27    3.55    6.25
   6  -1 -28   48.97   12.39
   6   1 -28   34.43   10.82
  -6  -1  28   21.25   10.62
  -6   1  29   -0.00    5.45
   6  -1 -29    2.67    4.41
   6   1 -29   -0.00    4.86
  -6  -1  29    0.00    4.26
   6  -1 -30    5.11    5.42
   6   1 -30   27.42    9.32
  -6  -1  30    8.72    7.85
   6  -1 -31   -0.00    4.46
   6   1 -31    0.06    4.24
  -6  -1  31   -0.00    4.23
   6  -1 -32   -0.00    5.57
   6   1 -32    4.07    4.81
  -6  -1  32    1.73    5.84
   6  -1 -33   -0.00    4.31
   6   1 -33   -0.00    5.33
  -6  -1  33    2.62    6.91
   6  -1 -34   17.24    9.18
   6   1 -34    2.28    6.00
  -6  -1  34    8.83    8.14
   6  -1 -35    4.17    6.25
   6   1 -35   -0.00    4.82
   6  -1 -36   -0.00    5.18
   6   1 -36    2.79    5.15
   6  -1 -37   -0.00    5.38
   6   1 -37   -0.00    5.61
   6  -1 -38    0.75    4.12
   6   1 -38    0.45    4.53
  -6   2   1    3.34    2.95
  -6   2   1    2.43    3.22
   6  -2  -1    8.44    4.17
   6  -2  -1   10.90    5.11
   6   2  -1    4.00    3.50
   6   2  -1   10.88    4.83
  -6  -2   1    3.40    3.07
  -6  -2   1    1.10    3.36
  -6   2   2   23.03    5.70
  -6   2   2    7.27    5.08
   6  -2  -2    2.05    3.11
   6  -2  -2    4.17    3.65
   6   2  -2    6.19    3.47
   6   2  -2    0.68    2.13
  -6  -2   2    5.71    3.37
  -6  -2   2    0.00    3.58
  -6   2   3    6.27    3.45
  -6   2   3    0.00    2.51
   6  -2  -3    2.92    3.10
   6  -2  -3    3.15    3.34
   6   2  -3    3.14    3.24
   6   2  -3    2.59    3.10
  -6  -2   3    0.00    2.38
  -6  -2   3    3.72    3.67
  -6   2   4   75.46   11.12
  -6   2   4   71.80   13.09
   6  -2  -4   78.82   11.97
   6  -2  -4   67.59   12.47
   6   2  -4   70.34   11.53
   6   2  -4   64.80   11.82
  -6  -2   4   69.96   10.86
  -6  -2   4   91.82   14.29
  -6   2   5    9.16    3.73
  -6   2   5    7.07    4.98
   6  -2  -5   15.74    5.46
   6  -2  -5    9.72    5.05
   6   2  -5    5.99    3.39
   6   2  -5    5.64    4.04
  -6  -2   5    8.76    3.89
  -6  -2   5    0.51    2.90
  -6   2   6  263.80   29.61
  -6   2   6  277.29   33.16
   6  -2  -6  314.30   31.47
   6  -2  -6  319.51   33.57
   6   2  -6  278.32   30.62
   6   2  -6  291.49   31.98
  -6  -2   6  334.78   30.87
  -6  -2   6  352.51   34.74
  -6   2   7   55.43    9.43
  -6   2   7   55.28   11.80
   6  -2  -7   68.15   10.65
   6  -2  -7   42.47   10.16
   6   2  -7   59.02   10.20
   6   2  -7   27.29    8.09
  -6  -2   7   57.60    9.44
  -6  -2   7   60.76   11.56
  -6   2   8   13.65    4.66
  -6   2   8    2.42    4.27
   6  -2  -8    6.45    4.08
   6  -2  -8    3.95    4.09
   6   2  -8    6.04    3.90
   6   2  -8    4.49    3.52
  -6  -2   8    5.10    3.68
  -6  -2   8    3.53    4.12
  -6   2   9   -0.00    2.69
  -6   2   9   -0.00    3.72
   6  -2  -9    1.90    3.07
   6  -2  -9   -0.00    3.47
   6   2  -9   -0.00    2.78
   6   2  -9    1.83    3.58
  -6  -2   9    0.00    2.38
  -6  -2   9    1.37    2.96
  -6   2  10  243.07   30.79
   6  -2 -10  204.61   26.52
   6  -2 -10  258.29   29.95
   6   2 -10  260.21   27.86
   6   2 -10  269.45   29.35
  -6  -2  10  260.92   27.15
  -6  -2  10  288.06   31.80
  -6   2  11  185.95   27.22
   6  -2 -11  266.88   27.09
   6  -2 -11  175.86   25.45
   6   2 -11  247.41   26.18
   6   2 -11  235.81   26.74
  -6  -2  11  209.81   27.71
  -6   2  12   96.46   17.10
   6  -2 -12   80.38   13.84
   6  -2 -12  102.96   16.36
   6   2 -12  111.19   15.42
  -6  -2  12   73.31   15.19
  -6   2  13    7.06    5.37
   6  -2 -13   13.07    5.40
   6  -2 -13   10.94    5.84
   6   2 -13    2.01    3.47
  -6  -2  13   -0.00    4.24
  -6   2  14  126.46   20.07
   6  -2 -14   90.12   15.03
   6  -2 -14  142.77   19.86
   6   2 -14   89.84   15.09
  -6  -2  14   91.03   17.22
  -6   2  15   34.88   10.39
   6  -2 -15   32.04    8.80
   6  -2 -15   39.26   10.23
   6   2 -15   25.89    7.53
  -6  -2  15   15.62    7.81
  -6   2  16   43.38   12.39
   6  -2 -16   81.23   15.07
   6   2 -16   61.95   12.51
  -6  -2  16   57.60   13.65
  -6   2  17    3.90    5.30
   6  -2 -17   22.02    8.55
  -6  -2  17   26.15    8.72
  -6   2  18   17.30    8.48
   6  -2 -18   10.49    6.09
  -6  -2  18    7.80    5.85
  -6   2  19    0.00    5.07
   6  -2 -19    3.22    4.26
   6  -2 -19   18.80    7.86
  -6  -2  19    6.95    6.15
  -6   2  20  114.25   22.48
   6  -2 -20  169.64   22.14
   6   2 -20  125.82   19.78
  -6   2  21   11.83    7.06
   6  -2 -21    1.41    4.15
   6   2 -21    6.27    5.19
  -6   2  22   18.12    9.20
   6  -2 -22   29.45    8.70
   6   2 -22   13.48    6.57
  -6   2  23    7.80    6.82
   6  -2 -23    1.91    4.61
   6   2 -23    1.49    3.80
  -6  -2  23    0.80    5.05
  -6   2  24    7.32    6.22
   6  -2 -24    6.31    4.91
   6   2 -24    3.15    5.39
  -6  -2  24   -0.00    4.45
  -6   2  25   -0.00    3.43
   6  -2 -25    7.89    5.68
   6   2 -25   13.34    7.62
  -6  -2  25    4.97    6.05
  -6   2  26   22.90   10.52
   6  -2 -26   30.24    9.55
   6   2 -26   42.86   11.64
  -6  -2  26    7.27    6.44
  -6   2  27    1.36    4.95
   6  -2 -27   11.44    7.07
   6   2 -27    4.46    5.45
  -6  -2  27   -0.00    5.48
   6  -2 -28    2.23    6.22
   6   2 -28   15.22    7.45
  -6  -2  28   13.18    9.56
   6  -2 -29    0.00    5.21
   6   2 -29    5.25    5.22
  -6  -2  29    5.61    6.20
   6  -2 -30    2.86    5.23
   6   2 -30    5.49    5.89
  -6  -2  30   32.96   12.19
   6  -2 -31   -0.00    3.58
   6   2 -31    0.00    3.65
  -6  -2  31    0.15    4.52
   6  -2 -32    7.22    5.78
   6   2 -32   14.67    8.43
  -6  -2  32   18.51    9.95
   6  -2 -33   -0.00    4.34
   6   2 -33   -0.00    4.52
  -6  -2  33    0.66    5.97
   6  -2 -34    1.99    5.48
   6   2 -34   -0.00    4.33
  -6  -2  34    0.00    6.25
   6  -2 -35    0.31    4.62
   6   2 -35   -0.00    5.16
  -6  -2  35   -0.00    6.99
   6  -2 -36    0.64    6.84
   6   2 -36   -0.00    5.61
  -6  -2  36    1.24    5.96
   6  -2 -37    0.00    5.21
   6   2 -37   -0.00    4.76
   6   2 -38    0.73    4.42
  -6   3   1    2.92    2.67
  -6   3   1    2.50    2.93
   6  -3  -1    1.41    2.45
   6  -3  -1   -0.00    2.89
   6   3  -1    6.02    3.63
   6   3  -1    0.00    3.10
  -6  -3   1    2.67    2.54
  -6  -3   1    0.60    3.02
  -6   3   2  151.28   16.65
  -6   3   2  123.54   17.88
   6  -3  -2  109.19   15.64
   6  -3  -2   92.76   16.13
   6   3  -2  123.48   16.22
   6   3  -2  157.68   18.42
  -6  -3   2  145.86   16.61
  -6  -3   2  130.94   18.29
  -6   3   3  118.77   15.61
  -6   3   3  120.42   17.94
   6  -3  -3  136.91   17.02
   6  -3  -3  129.25   18.21
   6   3  -3  114.84   15.96
   6   3  -3  121.89   16.97
  -6  -3   3  149.34   16.76
  -6  -3   3  161.54   19.69
  -6   3   4   27.70    6.40
  -6   3   4   26.74    7.76
   6  -3  -4   25.27    6.58
   6  -3  -4   24.85    7.44
   6   3  -4   37.66    7.71
   6   3  -4   37.67    8.24
  -6  -3   4   29.48    6.62
  -6  -3   4   33.89    8.55
  -6   3   5   13.77    4.51
  -6   3   5    6.26    4.13
   6  -3  -5    7.19    3.71
   6  -3  -5   23.10    6.82
   6   3  -5    4.72    3.52
   6   3  -5   13.53    5.36
  -6  -3   5   13.06    4.51
  -6  -3   5   14.37    6.14
  -6   3   6   11.38    4.31
  -6   3   6    6.32    4.58
   6  -3  -6   21.49    6.30
   6  -3  -6    6.41    5.02
   6   3  -6   15.84    5.23
   6   3  -6   11.37    5.20
  -6  -3   6   17.39    5.16
  -6  -3   6   30.19    7.78
  -6   3   7   20.98    5.86
  -6   3   7   25.47    7.89
   6  -3  -7    8.35    4.35
   6  -3  -7   25.83    7.82
   6   3  -7   14.75    5.34
   6   3  -7   30.33    7.37
  -6  -3   7   24.25    6.08
  -6  -3   7   18.89    6.55
  -6   3   8  347.40   35.55
  -6   3   8  377.56   40.30
   6  -3  -8  328.12   35.83
   6  -3  -8  355.18   38.53
   6   3  -8  364.57   36.34
   6   3  -8  393.46   37.96
  -6  -3   8  397.29   36.13
  -6  -3   8  344.88   38.45
  -6   3   9   76.45   11.62
  -6   3   9   54.34   12.41
   6  -3  -9   75.79   11.80
   6  -3  -9   65.32   12.78
   6   3  -9   71.13   11.58
  -6  -3   9   57.01   10.17
  -6  -3   9   72.38   13.35
  -6   3  10   21.62    7.87
   6  -3 -10   14.87    5.73
   6  -3 -10   28.77    8.11
   6   3 -10   17.09    5.90
  -6  -3  10   20.57    5.82
  -6  -3  10   24.83    7.73
  -6   3  11    7.82    5.67
   6  -3 -11    5.81    3.79
   6  -3 -11   12.04    6.36
   6   3 -11    5.08    3.91
  -6  -3  11    0.00    3.65
  -6   3  12   75.64   14.67
   6  -3 -12   41.87   10.47
   6  -3 -12  101.53   15.62
   6   3 -12   52.36   10.48
  -6  -3  12   78.23   14.66
  -6   3  13   97.16   18.32
   6  -3 -13  108.89   16.59
   6  -3 -13  101.68   17.52
   6   3 -13  115.70   16.48
  -6  -3  13  116.43   19.04
  -6   3  14  171.96   24.94
   6  -3 -14  151.04   21.33
   6  -3 -14  169.85   23.88
   6   3 -14  201.09   22.97
  -6  -3  14  137.10   22.59
  -6   3  15    7.60    5.94
   6  -3 -15   16.11    6.64
   6  -3 -15   16.49    6.85
   6   3 -15   15.73    6.09
  -6  -3  15   21.79    8.36
  -6   3  16   14.39    7.58
   6  -3 -16   27.72    9.01
   6   3 -16   17.77    6.75
  -6  -3  16    8.35    6.33
  -6   3  17   86.32   16.97
   6  -3 -17   57.69   13.71
  -6  -3  17   54.34   13.34
  -6   3  18  112.90   20.62
   6  -3 -18  110.29   17.12
   6  -3 -18   83.15   17.25
  -6   3  19   23.92   10.03
   6  -3 -19   22.40    7.86
   6  -3 -19   22.28    9.49
  -6   3  20    2.42    5.26
   6  -3 -20    5.01    4.63
   6  -3 -20   -0.00    4.21
   6   3 -20   -0.00    3.45
  -6   3  21   -0.00    4.28
   6  -3 -21    0.72    3.25
   6  -3 -21   -0.00    3.63
   6   3 -21    0.00    3.61
  -6  -3  21   -0.00    3.91
  -6   3  22   51.94   14.18
   6  -3 -22   24.89    9.13
   6   3 -22   35.01   10.13
  -6  -3  22   28.14   10.82
  -6   3  23    9.38    7.04
   6  -3 -23    9.41    5.80
   6   3 -23    3.82    4.71
  -6  -3  23   13.95    8.39
  -6   3  24   24.16   10.63
   6  -3 -24   28.64   10.39
   6   3 -24   26.73    9.51
  -6  -3  24   31.58   11.18
   6  -3 -25   -0.00    3.38
   6   3 -25   -0.00    3.90
  -6  -3  25    1.83    5.57
   6  -3 -26    1.43    3.87
   6   3 -26    1.49    4.79
  -6  -3  26   -0.00    4.98
   6  -3 -27   -0.00    5.37
   6   3 -27    0.76    3.84
  -6  -3  27   -0.00    5.19
   6  -3 -28   16.29    8.42
   6   3 -28   13.31    7.61
  -6  -3  28    8.13    8.16
   6  -3 -29   -0.00    3.41
   6   3 -29   -0.00    4.06
  -6  -3  29    3.51    5.17
   6  -3 -30    5.34    5.99
   6   3 -30    8.55    6.24
  -6  -3  30    0.00    3.56
   6  -3 -31   -0.00    2.85
   6   3 -31   -0.00    4.66
  -6  -3  31   -0.00    4.89
   6  -3 -32    2.62    5.48
   6   3 -32   -0.00    3.84
  -6  -3  32    1.03    5.59
   6  -3 -33    6.73    5.91
   6   3 -33   -0.00    5.70
  -6  -3  33    4.11    5.72
   6  -3 -34    3.56    6.51
   6   3 -34   11.97    7.83
  -6  -3  34    7.78    7.65
   6  -3 -35    0.00    5.93
   6   3 -35   -0.00    3.73
  -6  -3  35   -0.00    5.98
   6  -3 -36    6.25    6.82
   6   3 -36    6.50    5.98
  -6  -3  36    6.25    6.88
   6  -3 -37   -0.00    4.87
   6   3 -37   -0.00    4.58
  -6  -3  37    0.00    4.43
   6   3 -38    6.57    6.66
  -6  -3  38    0.09    5.50
  -6  -3  39    2.45    6.32
  -6   4   1  213.00   20.06
  -6   4   1  144.02   19.98
   6  -4  -1  141.02   18.33
   6  -4  -1  141.92   20.02
   6   4  -1  160.35   18.85
   6   4  -1  130.62   18.74
  -6  -4   1  150.72   18.20
  -6  -4   1  178.54   21.40
  -6   4   2    9.71    3.89
  -6   4   2    9.87    4.94
   6  -4  -2   11.03    4.35
   6  -4  -2   21.42    6.79
   6   4  -2    4.90    3.58
   6   4  -2   11.54    5.11
  -6  -4   2    9.54    3.78
  -6  -4   2   11.47    5.45
  -6   4   3    2.07    2.46
  -6   4   3   13.19    5.58
   6  -4  -3    2.00    2.52
   6  -4  -3    9.25    4.54
   6   4  -3   11.84    4.38
   6   4  -3    6.43    3.66
  -6  -4   3    5.86    3.26
  -6  -4   3    4.45    3.63
  -6   4   4   12.83    4.39
  -6   4   4   10.03    5.53
   6  -4  -4   17.02    5.26
   6  -4  -4   25.54    7.58
   6   4  -4   16.98    5.17
   6   4  -4    8.10    4.44
  -6  -4   4   14.54    4.78
  -6  -4   4   21.37    6.89
  -6   4   5  185.97   21.99
  -6   4   5  217.08   26.18
   6  -4  -5  193.99   22.95
   6  -4  -5  246.15   26.72
   6   4  -5  225.25   23.87
  -6  -4   5  190.23   21.99
  -6  -4   5  211.52   25.45
  -6   4   6  268.18   25.71
  -6   4   6  237.51   28.66
   6  -4  -6  227.78   25.55
   6  -4  -6  221.16   27.39
   6   4  -6  249.15   25.98
  -6  -4   6  222.37   24.48
  -6  -4   6  201.18   26.53
  -6   4   7   68.68   10.52
  -6   4   7   40.90   10.78
   6  -4  -7   69.22   11.03
   6  -4  -7   67.17   12.38
   6   4  -7   79.03   11.49
  -6  -4   7   40.36    8.48
  -6  -4   7   53.97   11.34
  -6   4   8    4.13    3.53
  -6   4   8    6.31    4.43
   6  -4  -8    5.09    3.50
   6  -4  -8   -0.00    2.81
   6   4  -8    2.60    2.69
  -6  -4   8    2.31    2.88
  -6  -4   8    1.37    3.89
  -6   4   9   71.71   10.77
  -6   4   9   41.47   11.22
   6  -4  -9   50.94    9.88
   6  -4  -9   41.96   10.17
   6   4  -9   77.39   11.47
  -6  -4   9   40.74    8.46
  -6  -4   9   49.08   10.90
  -6   4  10   26.95    8.60
   6  -4 -10   21.12    6.99
   6  -4 -10   29.22    8.67
   6   4 -10   24.64    7.00
  -6  -4  10   34.67    7.30
  -6  -4  10   36.11    9.46
  -6   4  11  114.00   18.85
   6  -4 -11  131.84   17.34
   6  -4 -11  103.15   17.53
   6   4 -11  111.21   15.98
  -6  -4  11  118.71   18.64
  -6   4  12   68.88   14.86
   6  -4 -12   96.75   14.72
   6  -4 -12  103.94   16.96
   6   4 -12   83.76   13.84
  -6  -4  12   77.06   15.07
  -6   4  13   21.04    8.40
   6  -4 -13   29.03    8.25
   6  -4 -13   36.35   10.13
   6   4 -13   29.18    7.62
  -6  -4  13   37.78   10.50
  -6   4  14    0.00    3.62
   6  -4 -14    3.83    3.58
   6  -4 -14    7.17    5.12
   6   4 -14    1.82    3.69
  -6  -4  14    2.78    4.16
  -6   4  15  102.07   19.14
   6  -4 -15  127.24   20.11
   6   4 -15   99.50   16.16
  -6   4  16   82.11   18.50
   6  -4 -16  132.57   21.07
   6   4 -16  152.22   19.48
  -6   4  17   11.27    7.71
   6  -4 -17   30.64    9.78
  -6   4  18   37.38   12.40
   6  -4 -18   55.91   11.58
   6  -4 -18   52.81   13.49
  -6   4  19   87.54   18.44
   6  -4 -19   73.08   14.17
   6  -4 -19   92.96   17.85
  -6  -4  19   65.11   15.14
  -6   4  20   89.40   19.21
   6  -4 -20   87.42   16.00
   6  -4 -20   98.72   18.87
   6   4 -20   92.72   15.91
  -6  -4  20   59.02   15.55
   6  -4 -21    3.15    4.92
   6   4 -21    0.13    4.17
  -6  -4  21    5.33    5.91
   6  -4 -22   16.53    7.77
   6   4 -22    0.00    3.31
  -6  -4  22    6.37    5.79
   6  -4 -23    0.65    3.62
   6   4 -23   -0.00    3.74
  -6  -4  23    2.39    4.76
   6  -4 -24    2.32    3.81
   6   4 -24    2.18    4.41
  -6  -4  24    1.39    5.75
   6  -4 -25    0.97    4.30
   6   4 -25    5.11    4.62
  -6  -4  25    6.82    6.63
   6  -4 -26    5.89    6.46
   6   4 -26   13.98    6.58
  -6  -4  26    2.13    4.86
   6  -4 -27    2.24    3.73
   6   4 -27    9.57    6.60
  -6  -4  27    9.15    7.50
   6  -4 -28    6.13    5.25
   6   4 -28    5.97    5.56
  -6  -4  28    7.59    7.36
   6  -4 -29   -0.00    4.31
   6   4 -29    0.78    3.49
  -6  -4  29    0.56    3.35
   6  -4 -30    9.30    7.32
   6   4 -30   11.01    7.02
  -6  -4  30    6.70    7.31
   6  -4 -31   -0.00    4.96
   6   4 -31   -0.00    4.24
  -6  -4  31    0.41    4.98
   6  -4 -32    0.54    6.00
   6   4 -32    1.91    4.80
  -6  -4  32    0.00    5.88
   6  -4 -33    0.00    5.27
   6   4 -33   -0.00    3.54
  -6  -4  33    4.23    7.80
   6  -4 -34    1.10    4.17
   6   4 -34    1.16    5.10
  -6  -4  34    1.99    6.79
   6  -4 -35    2.11    5.05
   6   4 -35    1.63    5.13
  -6  -4  35    0.88    6.71
   6  -4 -36    0.12    5.37
   6   4 -36    2.05    5.73
  -6  -4  36   -0.00    5.14
   6  -4 -37    6.32    7.14
   6   4 -37    8.90    6.61
  -6  -4  37    4.92    7.35
   6   4 -38    1.91    3.71
  -6  -4  38    5.93    7.23
  -6  -4  39   -0.00    5.83
  -6  -4  40   -0.00    5.97
  -6  -4  41    5.66    7.95
  -6   5   1   19.27    5.30
  -6   5   1   16.11    6.05
   6  -5  -1   12.59    4.62
   6  -5  -1   15.32    5.52
   6   5  -1    8.27    3.81
  -6  -5   1   20.93    5.53
  -6  -5   1   19.44    6.88
  -6   5   2   96.26   12.86
  -6   5   2   70.15   13.51
   6  -5  -2   83.65   12.77
   6  -5  -2  100.49   15.31
   6   5  -2   91.10   13.04
  -6  -5   2   94.10   12.83
  -6  -5   2   93.20   14.87
  -6   5   3  132.36   15.67
  -6   5   3  100.23   16.81
   6  -5  -3  112.12   15.58
   6  -5  -3  115.65   17.49
   6   5  -3  128.68   16.20
  -6  -5   3  132.27   15.75
  -6  -5   3  118.47   17.35
  -6   5   4  102.04   13.23
  -6   5   4   92.53   15.41
   6  -5  -4   77.27   12.64
   6  -5  -4   74.13   14.11
   6   5  -4   85.83   13.14
  -6  -5   4  121.26   14.10
  -6  -5   4  101.90   15.45
  -6   5   5    0.00    1.99
  -6   5   5    3.42    3.87
   6  -5  -5    0.38    2.29
   6  -5  -5    6.15    4.49
   6   5  -5    0.78    2.38
  -6  -5   5    0.00    1.90
  -6  -5   5    4.57    4.26
  -6   5   6    0.00    2.11
  -6   5   6    2.76    3.27
   6  -5  -6    4.45    2.96
   6  -5  -6    1.41    3.30
   6   5  -6    0.00    2.33
  -6  -5   6    2.25    2.61
  -6  -5   6    2.10    3.51
  -6   5   7   46.49    9.09
  -6   5   7   63.62   12.59
   6  -5  -7   60.99   10.30
   6  -5  -7   53.32   11.35
   6   5  -7   50.23    9.48
  -6  -5   7   69.38   10.20
  -6  -5   7   42.83   10.19
  -6   5   8   29.10    7.25
  -6   5   8   47.60   10.99
   6  -5  -8   34.05    8.01
   6  -5  -8   53.67   11.36
   6   5  -8   57.99    9.68
  -6  -5   8   41.60    7.99
  -6  -5   8   53.62   10.86
  -6   5   9   81.62   14.93
   6  -5  -9   79.22   12.75
   6  -5  -9  105.73   16.23
   6   5  -9   62.51   11.46
  -6  -5   9   68.19   11.16
  -6  -5   9   90.97   14.65
  -6   5  10   30.33    9.67
   6  -5 -10   42.08    9.09
   6  -5 -10   59.06   12.18
   6   5 -10   43.35    8.96
  -6  -5  10   41.73    8.35
  -6  -5  10   48.07   10.83
  -6   5  11    0.00    3.32
   6  -5 -11    7.68    4.19
   6  -5 -11    0.47    3.63
   6   5 -11   -0.00    2.54
  -6  -5  11    0.46    3.68
  -6   5  12    4.02    4.90
   6  -5 -12    6.43    4.40
   6  -5 -12   -0.00    3.90
   6   5 -12   10.99    4.81
  -6   5  13  158.07   25.77
   6  -5 -13  243.51   26.37
   6  -5 -13  215.99   27.97
   6   5 -13  196.30   24.31
  -6   5  14  229.92   30.57
   6  -5 -14  199.90   26.46
   6  -5 -14  224.72   29.88
   6   5 -14  260.86   27.93
  -6   5  15    1.42    4.38
   6  -5 -15    3.62    4.53
   6   5 -15    0.00    2.98
  -6   5  16    9.98    7.27
   6  -5 -16    3.00    4.70
   6   5 -16    7.75    4.93
  -6  -5  16    2.05    3.51
  -6   5  17    0.00    3.77
   6  -5 -17    1.32    4.56
  -6  -5  17   -0.00    2.95
   6  -5 -18   67.27   13.19
  -6  -5  18   66.66   14.87
   6  -5 -19   11.16    5.55
  -6  -5  19    2.98    4.85
   6  -5 -20   13.00    6.54
   6   5 -20    6.91    4.76
  -6  -5  20    6.45    6.28
   6  -5 -21    1.69    3.56
   6   5 -21    5.10    4.91
  -6  -5  21   -0.00    3.85
   6  -5 -22   -0.00    3.95
   6   5 -22   -0.00    3.18
  -6  -5  22   -0.00    4.22
   6  -5 -23   30.04    9.35
   6   5 -23   25.92    9.13
  -6  -5  23   19.98    9.66
   6  -5 -24   24.80    8.84
   6   5 -24   18.79    8.11
  -6  -5  24   13.06    9.05
   6  -5 -25    7.45    6.66
   6   5 -25    2.84    4.57
  -6  -5  25   12.78    6.77
   6  -5 -26    1.29    5.09
   6   5 -26    2.42    4.57
  -6  -5  26   -0.00    6.97
   6  -5 -27    1.17    4.07
   6   5 -27    5.26    5.48
  -6  -5  27    1.17    6.07
   6  -5 -28    9.43    6.80
   6   5 -28    3.66    4.78
  -6  -5  28   10.47    7.38
   6  -5 -29   16.02    8.12
   6   5 -29    4.22    5.16
  -6  -5  29    1.36    5.43
   6  -5 -30    7.65    6.42
   6   5 -30    9.03    6.79
  -6  -5  30   -0.00    5.29
   6  -5 -31   -0.00    5.08
   6   5 -31    5.87    5.95
  -6  -5  31   -0.00    3.96
   6  -5 -32    0.00    5.33
   6   5 -32   -0.00    4.61
  -6  -5  32   -0.00    5.92
   6  -5 -33   11.87    7.16
   6   5 -33    3.22    5.64
  -6  -5  33    4.67    6.82
   6  -5 -34   -0.00    4.62
   6   5 -34   10.78    7.88
  -6  -5  34   12.29    9.39
   6  -5 -35   -0.00    4.74
   6   5 -35   -0.00    4.67
  -6  -5  35    1.03    4.60
   6  -5 -36    2.42    3.89
   6   5 -36    0.35    3.98
  -6  -5  36   -0.00    6.27
   6   5 -37    0.56    4.37
  -6  -5  37    0.00    6.24
   6   5 -38    4.16    5.45
  -6  -5  38   -0.00    5.40
  -6  -5  39   -0.00    6.80
  -6   6   1  137.92   16.22
   6  -6  -1  121.63   16.09
   6  -6  -1  117.37   17.48
   6   6  -1  134.65   16.50
  -6  -6   1  119.66   15.51
  -6  -6   1  110.49   17.27
  -6   6   2   36.11    7.13
   6  -6  -2   25.93    6.52
   6  -6  -2   36.57    8.84
   6   6  -2   22.14    6.33
  -6  -6   2   30.25    6.76
  -6  -6   2   27.24    8.01
  -6   6   3    0.66    2.02
   6  -6  -3    9.05    3.80
   6  -6  -3   12.07    5.63
   6   6  -3    3.96    3.36
  -6  -6   3    3.81    2.85
  -6  -6   3    4.83    4.04
  -6   6   4   26.52    6.07
   6  -6  -4   21.80    5.93
   6  -6  -4    8.18    5.21
   6   6  -4   13.60    4.94
  -6  -6   4   26.34    6.18
  -6  -6   4   16.73    6.64
  -6   6   5  108.91   14.79
   6  -6  -5  116.21   15.81
   6  -6  -5  122.98   18.10
   6   6  -5  130.08   16.34
  -6  -6   5  133.11   15.76
  -6  -6   5  106.82   16.80
  -6   6   6   96.63   13.20
  -6   6   6   75.11   14.36
   6  -6  -6   84.37   13.09
   6  -6  -6  101.78   16.21
   6   6  -6   88.61   13.28
  -6  -6   6  104.48   13.26
  -6  -6   6   87.91   14.94
  -6   6   7   58.24    9.72
  -6   6   7   43.28   10.55
   6  -6  -7   54.07    9.85
   6  -6  -7   63.42   12.32
   6   6  -7   55.73    9.98
  -6  -6   7   52.70    9.21
  -6  -6   7   54.12   11.34
  -6   6   8   13.30    4.75
  -6   6   8   11.31    5.91
   6  -6  -8   12.67    4.87
   6  -6  -8   16.30    6.58
   6   6  -8   21.39    5.94
  -6  -6   8   15.76    4.90
  -6   6   9   95.93   16.38
   6  -6  -9  129.70   16.19
   6  -6  -9   85.90   15.60
   6   6  -9   94.85   14.01
  -6  -6   9   83.09   12.71
  -6   6  10   80.02   14.82
   6  -6 -10   65.91   12.17
   6  -6 -10   57.14   13.11
   6   6 -10   91.60   13.26
  -6  -6  10   79.87   11.77
  -6   6  11   42.94   11.26
   6  -6 -11   26.13    8.14
   6  -6 -11   70.69   13.37
   6   6 -11   62.76   10.67
  -6   6  12   71.53   14.56
   6  -6 -12   48.54   10.61
   6  -6 -12   52.88   12.48
   6   6 -12   64.59   11.35
  -6   6  13    1.98    4.68
   6  -6 -13    0.70    3.18
   6  -6 -13    0.36    2.98
   6   6 -13   -0.00    2.33
  -6  -6  13    3.59    4.44
   6  -6 -14    2.38    3.57
   6   6 -14    2.28    3.10
  -6  -6  14   -0.00    3.37
   6   6 -15   65.53   11.83
  -6  -6  15   42.31   11.58
   6   6 -16   13.29    5.63
  -6  -6  16   12.93    6.39
   6  -6 -17    8.78    5.83
  -6  -6  17    8.53    5.53
   6  -6 -18   30.42    8.96
  -6  -6  18   31.84    9.87
   6  -6 -19   11.04    6.12
  -6  -6  19   18.55    7.64
   6  -6 -20    0.65    3.57
   6   6 -20    0.59    3.82
  -6  -6  20    0.80    3.63
   6  -6 -21   17.11    7.31
   6   6 -21   21.58    8.52
  -6  -6  21   14.63    7.50
   6  -6 -22   10.38    5.48
   6   6 -22    7.42    5.29
  -6  -6  22    9.67    6.80
   6  -6 -23   20.60    8.36
   6   6 -23    1.73    4.24
  -6  -6  23    0.86    4.94
   6  -6 -24   -0.00    3.99
   6   6 -24    5.48    5.21
  -6  -6  24    0.00    3.89
   6  -6 -25   20.23    8.73
   6   6 -25    6.35    5.16
  -6  -6  25    5.44    6.65
   6  -6 -26   11.21    6.19
   6   6 -26    9.99    6.07
  -6  -6  26    9.74    8.23
   6  -6 -27   19.75    8.84
   6   6 -27   -0.00    3.34
  -6  -6  27   -0.00    5.53
   6  -6 -28    4.43    5.77
   6   6 -28   -0.00    3.01
  -6  -6  28    1.19    5.76
   6  -6 -29   -0.00    5.08
   6   6 -29   -0.00    4.56
  -6  -6  29   -0.00    5.60
   6  -6 -30   -0.00    5.29
   6   6 -30   -0.00    3.77
  -6  -6  30    0.00    6.36
   6  -6 -31    6.82    6.24
   6   6 -31    0.00    5.35
  -6  -6  31    2.63    5.78
   6  -6 -32   11.96    7.58
   6   6 -32    4.11    5.75
  -6  -6  32   -0.00    5.56
   6  -6 -33   10.12    6.67
   6   6 -33    1.67    5.16
  -6  -6  33    7.84    6.62
   6  -6 -34   -0.00    6.05
   6   6 -34   -0.00    4.59
  -6  -6  34   -0.00    4.86
   6  -6 -35    4.11    7.10
   6   6 -35    2.31    4.75
  -6  -6  35    0.86    4.69
   6  -6 -36    3.07    6.39
   6   6 -36    2.69    4.62
  -6  -6  36    7.26    7.78
   6   6 -37    5.14    6.20
  -6  -6  37   -0.00    6.41
   6   6 -38    1.53    6.07
  -6  -6  38   -0.00    5.02
  -6   7   1   10.87    4.24
  -6   7   1   22.85    6.47
   6  -7  -1   23.33    5.91
   6  -7  -1   13.31    6.05
   6   7  -1   15.49    4.95
  -6  -7   1    9.95    4.11
  -6   7   2   15.62    4.94
  -6   7   2   25.78    7.14
   6  -7  -2    9.94    4.29
   6  -7  -2   15.64    6.28
   6   7  -2   18.82    5.67
  -6  -7   2   17.58    5.01
  -6   7   3  256.27   24.09
  -6   7   3  163.30   23.87
   6  -7  -3  233.44   24.26
   6  -7  -3  237.90   27.18
   6   7  -3  232.80   24.36
  -6  -7   3  176.32   22.23
  -6   7   4   58.90   10.09
  -6   7   4   73.74   12.89
   6  -7  -4   68.52   11.15
   6  -7  -4   72.79   13.25
   6   7  -4   59.11   10.67
  -6  -7   4   87.25   11.66
  -6   7   5   21.57    5.68
  -6   7   5   11.29    5.55
   6  -7  -5   16.96    5.36
   6  -7  -5   19.78    7.06
   6   7  -5   25.24    6.46
  -6  -7   5   22.66    5.69
  -6   7   6   20.95    5.55
  -6   7   6   18.98    6.79
   6  -7  -6   22.71    6.45
   6  -7  -6   19.32    6.56
   6   7  -6   23.88    6.20
  -6  -7   6   17.84    5.23
  -6   7   7   23.58    6.00
   6  -7  -7   14.25    5.30
   6  -7  -7   16.09    6.59
   6   7  -7   15.36    5.26
  -6  -7   7   21.59    5.54
  -6   7   8   38.64    8.06
   6  -7  -8   35.75    8.25
   6  -7  -8   58.12   11.85
   6   7  -8   32.06    7.71
  -6  -7   8   37.67    7.69
   6  -7  -9  113.64   16.62
   6  -7  -9  122.20   19.15
   6   7  -9  114.97   16.20
  -6  -7   9  131.25   15.90
   6  -7 -10    0.00    3.07
   6   7 -10    0.91    2.64
  -6  -7  10    0.62    1.80
  -6  -7  10    0.00    2.98
   6  -7 -11   -0.00    2.86
   6   7 -11   -0.00    2.91
  -6  -7  11    5.67    4.49
   6  -7 -12   14.69    6.18
   6   7 -12   28.83    7.48
  -6  -7  12    7.84    6.23
   6  -7 -13  115.19   16.93
   6   7 -13  106.98   16.02
  -6  -7  13   92.51   16.83
   6   7 -14    0.00    2.91
  -6  -7  14    6.26    4.70
   6   7 -15    3.00    3.96
  -6  -7  15    0.79    3.27
   6   7 -16    0.00    3.44
  -6  -7  16   -0.00    3.76
   6  -7 -17    3.10    4.22
   6   7 -17    3.21    3.21
  -6  -7  17    1.48    4.39
   6  -7 -18   -0.00    3.18
  -6  -7  18   -0.00    4.02
   6  -7 -19   60.16   12.69
  -6  -7  19   42.30   11.54
   6  -7 -20    1.81    4.59
   6   7 -20   -0.00    3.65
  -6  -7  20    3.03    5.05
   6  -7 -21   -0.00    3.16
   6   7 -21    5.16    4.35
  -6  -7  21    0.00    4.31
   6  -7 -22    0.22    4.13
   6   7 -22    0.94    3.37
  -6  -7  22    1.68    4.72
   6  -7 -23    6.60    5.37
   6   7 -23   12.86    6.45
  -6  -7  23    9.63    7.50
   6  -7 -24   11.13    6.18
   6   7 -24    7.77    6.15
  -6  -7  24    3.77    5.66
   6  -7 -25   17.13    7.45
   6   7 -25    6.86    5.24
  -6  -7  25   19.87    9.69
   6  -7 -26   -0.00    5.39
   6   7 -26   -0.00    3.21
  -6  -7  26    0.55    4.60
   6  -7 -27    1.54    5.04
   6   7 -27   -0.00    2.75
  -6  -7  27    0.82    5.29
   6  -7 -28    3.90    6.43
   6   7 -28    2.64    4.47
  -6  -7  28    0.26    4.93
   6  -7 -29   18.85    9.10
   6   7 -29    5.99    5.97
  -6  -7  29    7.71    7.69
   6  -7 -30    5.51    6.79
   6   7 -30    2.41    4.92
  -6  -7  30   -0.00    6.01
   6  -7 -31    5.34    5.27
   6   7 -31    1.87    5.06
  -6  -7  31   -0.00    5.75
   6  -7 -32   -0.00    4.25
   6   7 -32    1.34    4.02
  -6  -7  32    2.77    6.71
   6  -7 -33    5.33    5.38
   6   7 -33    3.86    5.43
  -6  -7  33   -0.00    5.11
   6  -7 -34    4.21    6.66
   6   7 -34    0.00    4.92
  -6  -7  34    8.67    7.73
   6  -7 -35    9.14    7.53
   6   7 -35    3.27    6.31
  -6  -7  35    3.59    7.66
   6  -7 -36   -0.00    4.78
   6   7 -36   -0.00    4.50
  -6  -7  36   -0.00    5.38
   6   7 -37   -0.00    3.93
   6   7 -38    1.39    4.80
  -6   8   1  102.64   13.95
   6  -8  -1  102.63   14.48
   6   8  -1  110.04   14.78
  -6  -8   1  113.21   14.44
  -6   8   2    6.25    3.48
   6  -8  -2   10.11    4.35
   6   8  -2   13.62    4.97
  -6  -8   2    5.61    3.42
  -6  -8   2    8.47    4.79
  -6   8   3    0.09    1.69
   6  -8  -3    1.47    2.71
   6   8  -3    0.83    2.20
  -6  -8   3   -0.00    2.14
  -6  -8   3   -0.00    2.35
  -6   8   4    2.07    2.35
   6  -8  -4    1.20    2.20
   6   8  -4    2.34    2.61
  -6  -8   4    4.04    3.19
  -6  -8   4    3.12    3.01
  -6   8   5  179.97   20.30
   6  -8  -5  187.28   21.25
   6   8  -5  189.68   21.16
  -6  -8   5  187.62   20.49
  -6  -8   5  133.39   20.98
  -6   8   6    1.67    2.38
   6  -8  -6    2.80    3.02
   6   8  -6    6.03    3.62
  -6  -8   6    8.42    3.43
  -6  -8   6    0.00    3.27
  -6   8   7   75.44   11.47
   6  -8  -7   63.84   11.55
   6   8  -7   79.83   12.04
  -6  -8   7   77.93   11.39
  -6  -8   7   66.03   12.70
   6  -8  -8    2.30    3.25
   6   8  -8    1.67    2.91
  -6  -8   8   -0.00    2.42
  -6  -8   8    0.11    2.92
   6  -8  -9  143.70   17.90
   6   8  -9  102.21   15.33
  -6  -8   9  106.54   14.79
  -6  -8   9  128.27   18.27
   6  -8 -10   34.25    8.51
   6   8 -10   46.60    9.18
  -6  -8  10   31.22    7.30
  -6  -8  10   39.78    9.71
   6  -8 -11  100.47   15.32
   6   8 -11   92.32   14.51
  -6  -8  11   98.54   13.38
  -6  -8  11   72.13   14.19
   6  -8 -12   11.06    5.30
   6   8 -12   12.77    5.53
  -6  -8  12    7.50    4.86
   6  -8 -13   -0.00    3.13
   6   8 -13    3.05    3.27
  -6  -8  13    0.55    3.89
   6   8 -14    5.12    4.06
  -6  -8  14   -0.00    3.86
   6   8 -15   87.66   13.83
  -6  -8  15   49.43   12.21
   6   8 -16   -0.00    2.60
  -6  -8  16    0.99    3.72
   6  -8 -17   23.97    7.86
   6   8 -17   20.25    6.83
  -6  -8  17   12.30    7.14
   6  -8 -18    0.90    3.75
  -6  -8  18   -0.00    3.80
   6  -8 -19    8.21    5.38
  -6  -8  19   11.32    5.97
   6  -8 -20   -0.00    3.48
   6   8 -20    0.39    3.14
  -6  -8  20    0.00    5.15
   6  -8 -21    1.77    4.41
   6   8 -21   11.02    5.78
  -6  -8  21    4.50    5.44
   6  -8 -22   -0.00    3.46
   6   8 -22   -0.00    3.57
  -6  -8  22    5.06    4.97
   6  -8 -23   10.67    6.47
   6   8 -23    0.88    3.58
  -6  -8  23    1.23    4.36
   6  -8 -24   -0.00    4.94
   6   8 -24   -0.00    3.36
  -6  -8  24   -0.00    5.53
   6  -8 -25    7.11    5.58
   6   8 -25   12.87    7.02
  -6  -8  25   12.80    6.62
   6  -8 -26   -0.00    4.68
   6   8 -26    1.09    2.98
  -6  -8  26    2.70    5.22
   6  -8 -27    5.14    5.91
   6   8 -27    7.19    6.20
  -6  -8  27   -0.00    6.37
   6  -8 -28    0.00    4.37
   6   8 -28    5.53    5.78
  -6  -8  28    3.24    7.15
   6  -8 -29   -0.00    4.98
   6   8 -29   -0.00    4.14
  -6  -8  29   -0.00    4.93
   6  -8 -30   -0.00    4.67
   6   8 -30    0.30    4.95
  -6  -8  30    4.75    5.85
   6  -8 -31    2.12    5.56
   6   8 -31    4.64    5.44
  -6  -8  31    4.49    6.48
   6  -8 -32    2.87    5.51
   6   8 -32   -0.00    4.48
  -6  -8  32   -0.00    4.64
   6  -8 -33    3.67    6.69
   6   8 -33   -0.00    5.14
  -6  -8  33    0.47    4.41
   6  -8 -34   -0.00    5.24
   6   8 -34    0.84    4.11
  -6  -8  34    4.22    7.51
   6  -8 -35   -0.00    5.43
  -6   9   1    7.68    3.58
   6  -9  -1    6.66    3.45
   6   9  -1    0.06    2.24
  -6  -9   1    5.35    3.24
  -6  -9   1    1.78    3.22
  -6   9   2   12.89    4.37
   6  -9  -2    2.56    2.69
   6   9  -2   15.55    5.09
  -6  -9   2    3.86    3.05
  -6  -9   2    8.28    4.67
  -6   9   3  167.17   18.06
   6  -9  -3  126.41   16.96
   6   9  -3  133.98   17.52
  -6  -9   3  157.75   17.57
  -6  -9   3  112.91   17.87
  -6   9   4   11.93    4.26
   6  -9  -4    3.48    3.14
   6   9  -4   16.45    5.29
  -6  -9   4   17.45    5.15
  -6  -9   4    3.11    3.79
  -6   9   5    1.02    2.32
   6  -9  -5    1.90    2.91
   6   9  -5    2.21    2.68
  -6  -9   5    2.29    2.48
  -6  -9   5   -0.00    2.55
  -6   9   6   10.16    4.29
   6  -9  -6   17.94    5.53
   6   9  -6    6.98    3.62
  -6  -9   6   12.64    4.60
  -6  -9   6    5.20    4.58
  -6   9   7   11.77    4.63
   6  -9  -7   12.23    5.07
   6   9  -7    5.98    4.01
  -6  -9   7   12.93    4.52
  -6  -9   7   10.92    5.60
   6  -9  -8   -0.00    2.81
   6   9  -8    1.88    2.67
  -6  -9   8   -0.00    1.94
  -6  -9   8   -0.00    3.01
   6  -9  -9   57.88   11.22
   6   9  -9   68.66   11.38
  -6  -9   9   85.24   11.37
  -6  -9   9   43.20   10.49
   6  -9 -10   -0.00    2.87
   6   9 -10    5.33    3.84
  -6  -9  10    7.49    3.90
  -6  -9  10    0.97    3.58
   6  -9 -11    0.00    2.86
   6   9 -11    2.16    3.21
  -6  -9  11   -0.00    2.96
   6  -9 -12    1.63    3.79
   6   9 -12    0.43    2.80
  -6  -9  12    0.00    3.88
   6  -9 -13   46.25   11.05
   6   9 -13   60.86   11.13
  -6  -9  13   51.37   12.12
   6   9 -14    2.61    3.40
  -6  -9  14   -0.00    3.70
   6   9 -15   16.31    6.16
  -6  -9  15   13.96    6.96
   6  -9 -16   17.60    6.66
   6   9 -16    6.90    4.32
  -6  -9  16    3.83    4.28
   6  -9 -17   18.16    6.78
   6   9 -17    6.21    4.57
  -6  -9  17    2.54    3.99
   6  -9 -18    2.10    3.37
  -6  -9  18    1.68    4.11
   6  -9 -19   31.72    9.28
  -6  -9  19   22.45    8.52
   6  -9 -20   -0.00    4.23
  -6  -9  20    1.32    3.92
   6  -9 -21   -0.00    3.83
   6   9 -21   -0.00    2.81
  -6  -9  21    0.90    3.92
   6  -9 -22   -0.00    4.46
   6   9 -22   -0.00    2.98
  -6  -9  22    0.84    4.86
   6  -9 -23   10.53    6.59
   6   9 -23   20.72    7.59
  -6  -9  23    4.79    6.46
   6  -9 -24   -0.00    3.52
   6   9 -24    0.00    3.63
  -6  -9  24   -0.00    4.46
   6  -9 -25    6.65    5.43
   6   9 -25   10.07    5.62
  -6  -9  25    6.13    5.82
   6  -9 -26    3.17    5.01
  -6  -9  26    4.30    6.66
   6  -9 -27    4.46    5.17
  -6  -9  27   -0.00    5.66
   6  -9 -28    4.40    6.42
  -6  -9  28   -0.00    6.15
   6  -9 -29   13.82    7.94
  -6  -9  29    0.00    4.76
   6  -9 -30    2.20    3.86
  -6  -9  30    4.59    6.01
   6  -9 -31    1.87    4.72
  -6  -9  31    2.86    7.04
   6  -9 -32    0.00    5.55
  -6  -9  32    2.46    6.48
   6  -9 -33   14.00    8.05
  -6  -9  33    2.13    5.06
   6  -9 -34    3.96    6.53
   6  -9 -35    0.52    5.67
   6 -10  -1   39.28    7.77
   6  10  -1   33.07    7.49
  -6 -10   1   25.38    7.39
   6 -10  -2   13.88    4.66
   6  10  -2   10.93    4.44
  -6 -10   2    6.67    4.48
   6 -10  -3   -0.00    2.04
   6  10  -3   -0.00    2.17
  -6 -10   3   -0.00    3.24
   6 -10  -4    8.81    3.98
   6  10  -4   11.03    4.47
  -6 -10   4    8.96    5.01
   6 -10  -5   37.88    8.15
   6  10  -5   37.60    7.80
  -6 -10   5   32.04    8.33
   6 -10  -6    3.69    3.27
   6  10  -6    3.48    3.00
  -6 -10   6    4.74    3.80
   6 -10  -7   22.08    6.29
   6  10  -7   14.83    5.07
  -6 -10   7    9.00    4.86
   6 -10  -8    0.90    2.21
   6  10  -8    2.79    2.64
  -6 -10   8   -0.00    3.15
   6 -10  -9    0.26    2.62
   6  10  -9    2.75    2.92
  -6 -10   9    2.97    3.66
   6 -10 -10    0.00    3.13
   6  10 -10    2.45    3.45
  -6 -10  10    0.89    3.80
   6 -10 -11   93.02   14.70
   6  10 -11   98.72   14.19
  -6 -10  11   59.79   12.92
   6 -10 -12   -0.00    3.15
  -6 -10  12   -0.00    3.43
  -6 -10  13   12.07    5.59
  -6 -10  14    5.53    4.26
  -6 -10  15   29.55    9.30
   6 -10 -16    5.34    4.32
  -6 -10  16    3.24    3.99
   6 -10 -17   38.67   10.03
  -6 -10  17   30.18    9.81
   6 -10 -18    2.09    4.50
  -6 -10  18    0.39    2.38
   6 -10 -19    3.26    4.35
  -6 -10  19    2.67    3.86
   6 -10 -20    2.08    4.13
  -6 -10  20   -0.00    5.37
   6 -10 -21   30.33    9.94
  -6 -10  21   10.95    6.92
   6 -10 -22    2.34    3.93
  -6 -10  22    1.79    5.15
   6 -10 -23   -0.00    4.32
  -6 -10  23   -0.00    3.03
   6 -10 -24    0.00    3.99
  -6 -10  24    1.08    3.86
   6 -10 -25    4.62    6.02
  -6 -10  25    3.74    6.02
   6 -10 -26    0.78    3.93
  -6 -10  26   -0.00    4.92
   6 -10 -27    0.00    4.85
  -6 -10  27    3.98    5.78
   6 -10 -28    2.17    4.62
  -6 -10  28    2.47    4.36
   6 -10 -29   -0.00    5.26
  -6 -10  29    2.67    5.96
   6 -10 -30    0.57    4.00
  -6 -10  30    2.16    5.77
   6 -10 -31    5.53    5.62
  -6 -10  31    4.59    6.02
   6 -10 -32    2.67    5.27
   6 -10 -33    7.55    6.51
   6 -10 -34    2.39    5.46
  -6 -11   1    1.09    3.42
  -6 -11   2    0.40    2.74
  -6 -11   3   25.25    7.27
  -6 -11   4    2.55    3.46
  -6 -11   5    3.66    4.10
  -6 -11   6    0.26    2.15
  -6 -11   7    7.41    4.84
  -6 -11   8    3.18    4.29
  -6 -11   9   17.16    7.02
   6 -11 -10    3.89    3.78
  -6 -11  10    2.19    3.68
   6 -11 -11   -0.00    3.12
  -6 -11  11   -0.00    3.11
   6 -11 -12    5.28    4.67
  -6 -11  12    0.00    3.71
  -6 -11  13   24.68    8.14
  -6 -11  14   -0.00    3.46
  -6 -11  15    8.10    5.50
   6 -11 -16    0.81    3.41
  -6 -11  16   -0.00    3.12
   6 -11 -17   25.94    8.39
  -6 -11  17   11.10    6.29
   6 -11 -18    3.11    4.74
  -6 -11  18   -0.00    3.52
   6 -11 -19   21.82    8.23
  -6 -11  19    3.60    4.31
   6 -11 -20    2.61    3.86
  -6 -11  20    3.00    4.76
   6 -11 -21    0.86    4.78
  -6 -11  21    0.81    3.56
   6 -11 -22    4.93    5.46
  -6 -11  22    8.13    6.66
   6 -11 -23    9.93    6.77
  -6 -11  23    7.46    6.31
   6 -11 -24    3.64    4.61
  -6 -11  24   -0.00    3.26
   6 -11 -25   -0.00    4.83
  -6 -11  25    0.55    4.44
   6 -11 -26    2.29    5.39
  -6 -11  26    1.29    4.35
   6 -11 -27    0.49    4.58
  -6 -11  27   -0.00    6.45
   6 -11 -28    0.00    4.35
  -6 -11  28    0.17    3.43
   6 -11 -29    3.74    5.59
  -6 -11  29   15.01    8.66
   6 -11 -30    0.00    4.98
   6 -11 -31   -0.00    4.55
   6 -11 -32    2.00    5.36
   6 -11 -33    3.86    6.19
   6 -11 -34    1.95    5.77
  -6 -12   1   16.52    6.74
  -6 -12   2    0.00    3.47
  -6 -12   3    1.86    3.85
  -6 -12   4   -0.00    3.41
  -6 -12   5   21.57    6.68
  -6 -12   6    0.10    2.89
  -6 -12   7    5.60    4.07
  -6 -12   8    0.00    3.32
  -6 -12   9    1.79    3.27
  -6 -12  10   -0.00    2.45
  -6 -12  11   15.08    6.07
  -6 -12  12   -0.00    3.27
  -6 -12  13   -0.00    3.23
  -6 -12  14   -0.00    3.66
  -6 -12  15    9.36    5.41
  -6 -12  16    1.45    3.81
  -6 -12  17    3.52    4.88
  -6 -12  18   -0.00    4.44
  -6 -12  19    3.25    4.24
  -6 -12  20    0.24    3.95
  -6 -12  21    6.86    5.67
  -6 -12  22    1.89    5.86
  -6 -12  23    0.00    5.22
  -6 -12  24    0.00    4.62
  -6 -12  25    3.31    4.92
  -6 -12  26    1.30    4.50
  -6 -12  27    0.26    3.65
  -6 -13   1   12.55    5.37
  -6 -13   2    1.71    3.46
  -6 -13   3   19.02    6.58
  -6 -13   4    3.92    3.90
  -6 -13   5    5.38    4.29
  -6 -13   6    0.12    2.59
  -6 -13   7   10.13    4.74
  -6 -13   8    1.79    2.99
  -6 -13   9   19.40    6.93
  -6 -13  10    0.00    3.13
  -6 -13  11   -0.00    3.37
  -6 -13  12    4.04    4.40
  -6 -13  13    3.69    4.02
  -6 -13  14   -0.00    3.23
  -6 -13  15    4.58    4.16
  -6 -13  16    0.81    3.06
  -6 -13  17   -0.00    3.43
  -6 -13  18   -0.00    3.46
  -6 -13  19    1.27    5.10
  -6 -13  20    9.69    6.80
  -6 -13  21    0.12    3.51
  -6 -13  22    2.36    4.83
  -6 -13  23    7.07    5.58
  -6 -13  24    3.21    4.93
  -6 -14   1   11.27    4.81
  -6 -14   2    4.64    3.95
  -6 -14   3   -0.00    3.09
  -6 -14   4    1.63    3.69
  -6 -14   5    8.09    5.15
  -6 -14   6    5.51    3.92
  -6 -14   7    9.55    4.68
  -6 -14   8    1.67    3.14
  -6 -14   9    0.00    3.11
  -6 -14  10   13.09    5.69
  -6 -14  11    3.94    3.53
  -6 -14  12   -0.00    3.38
  -6 -14  13    5.38    4.36
  -6 -14  14    0.60    2.92
  -6 -14  15    0.59    2.90
  -6 -14  16   -0.00    3.02
  -6 -14  17    3.39    4.73
  -6 -14  18    0.20    2.97
  -6 -14  19    1.17    4.02
  -6 -14  20    4.63    4.29
  -6 -14  21    6.43    5.90
  -6 -14  22    0.34    4.78
  -6 -15   1   -0.00    2.91
  -6 -15   2    1.35    3.54
  -6 -15   3    1.55    3.41
  -6 -15   4   -0.00    2.46
  -6 -15   5    1.20    1.93
  -6 -15   6    0.02    2.86
  -6 -15   7    3.73    3.32
  -6 -15   8    2.09    3.50
  -6 -15   9    6.65    5.08
  -6 -15  10   -0.00    3.50
  -6 -15  11   -0.00    3.26
  -6 -15  12    6.69    4.95
  -6 -15  13    0.00    2.79
  -6 -15  14    0.69    3.22
  -6 -15  15    1.54    3.80
  -6 -15  16    0.00    2.71
  -6 -15  17   -0.00    4.38
  -6 -15  18    2.46    4.72
  -6 -15  19    0.18    2.83
  -6 -16   1    4.76    3.93
  -6 -16   2   -0.00    3.27
  -6 -16   3    2.43    3.75
  -6 -16   4    1.50    3.61
  -6 -16   5    5.28    3.62
  -6 -16   6    0.00    2.33
  -6 -16   7   -0.00    3.10
  -6 -16   8   -0.00    2.97
  -6 -16   9    0.30    3.05
  -6 -16  10    4.87    3.93
  -6 -16  11    2.23    3.33
  -6 -16  12   -0.00    3.04
  -6 -16  13    0.33    2.68
  -6 -16  14   -0.00    3.30
  -6 -16  15   -0.00    2.87
  -6 -16  16   -0.00    4.12
  -6 -17   1   -0.00    3.39
  -6 -17   2    1.72    3.34
  -6 -17   3   -0.00    3.22
  -6 -17   4   -0.00    2.43
  -6 -17   5   -0.00    2.68
  -6 -17   6    1.61    2.97
  -6 -17   7   -0.00    2.77
  -6 -17   8    6.44    4.48
  -6 -17   9   -0.00    3.02
  -6 -17  10    5.04    3.71
  -6 -17  11   -0.00    2.77
  -6 -17  12    1.03    2.92
  -6 -18   3   -0.00    2.34
  -5   0   1    5.34    3.02
  -5   0   1    4.23    4.02
   5   0  -1    0.00    2.53
   5   0  -1   -0.00    2.94
  -5   0   2    0.32    1.98
  -5   0   2    1.13    2.80
   5   0  -2    1.46    2.44
   5   0  -2    1.29    2.63
  -5   0   3   99.89   12.21
  -5   0   3  102.85   14.34
   5   0  -3   68.99   11.39
   5   0  -3   90.88   13.31
  -5   0   4   -0.00    1.80
  -5   0   4    4.46    3.65
   5   0  -4    0.05    2.85
   5   0  -4    0.00    2.98
  -5   0   5 2287.00  180.38
  -5   0   5 2123.14  182.97
   5   0  -5 2050.58  180.29
   5   0  -5 2407.31  183.62
  -5   0   6    0.31    2.48
  -5   0   6    2.95    3.38
   5   0  -6   -0.00    2.88
   5   0  -6    2.12    3.24
  -5   0   7   75.18   10.81
  -5   0   7   63.47   12.14
   5   0  -7   58.98   10.33
   5   0  -7   85.62   12.78
  -5   0   8   -0.00    1.90
  -5   0   8    0.02    3.21
   5   0  -8    1.24    2.83
   5   0  -8    0.00    2.64
  -5   0   9  519.69   46.54
  -5   0   9  467.37   49.41
   5   0  -9  521.20   47.19
   5   0  -9  488.74   48.32
  -5   0  10    0.27    2.36
  -5   0  10   -0.00    3.77
   5   0 -10    1.00    2.39
   5   0 -10    0.86    3.10
  -5   0  11   35.31    7.25
  -5   0  11   46.84   10.31
   5   0 -11   22.79    6.96
   5   0 -11   40.84    9.21
  -5   0  12   -0.00    2.79
  -5   0  12   -0.00    3.48
   5   0 -12   -0.00    2.82
   5   0 -12   -0.00    3.10
  -5   0  13    3.03    3.21
  -5   0  13    8.35    5.12
   5   0 -13    5.83    4.30
   5   0 -13    1.30    2.98
  -5   0  14    0.48    3.81
   5   0 -14   -0.00    2.93
   5   0 -14    0.57    3.52
  -5   0  15  123.50   20.73
   5   0 -15  179.47   20.83
   5   0 -15  131.57   20.00
  -5   0  16    2.03    3.45
   5   0 -16   -0.00    2.49
   5   0 -16   -0.00    3.27
  -5   0  17   64.59   14.42
   5   0 -17   62.57   12.18
   5   0 -17   57.76   12.59
  -5   0  18    3.07    5.46
   5   0 -18    2.63    3.31
   5   0 -18    4.45    4.48
  -5   0  19   89.47   17.84
  -5   0  20   -0.00    4.82
  -5   0  21  170.13   25.68
   5   0 -21  128.25   20.35
  -5   0  22    6.34    5.52
   5   0 -22   -0.00    4.23
  -5   0  23   -0.00    4.61
   5   0 -23   -0.00    5.14
  -5   0  24   -0.00    4.17
   5   0 -24   -0.00    4.18
  -5   0  25   22.06    9.83
   5   0 -25    9.14    6.58
   5   0 -26   -0.00    4.00
   5   0 -27   36.46   11.16
  -5   0  28   -0.00    3.82
   5   0 -28   -0.00    2.63
  -5   0  29    4.04    7.42
   5   0 -29    2.38    5.15
  -5   0  30   -0.00    5.18
   5   0 -30   -0.00    4.37
  -5   0  31   19.65   10.21
   5   0 -31   31.76   10.75
  -5   0  32    3.50    6.36
   5   0 -32   -0.00    4.77
  -5   0  33   -0.00    3.90
   5   0 -33   -0.00    3.65
   5   0 -35    1.94    6.73
   5   0 -36    2.32    3.90
   5   0 -37    0.00    5.87
   5   0 -38    8.88    7.64
   5   0 -39    0.00    4.62
  -5   1   1  569.51   41.30
  -5   1   1  453.93   42.52
   5  -1  -1  429.37   39.96
   5  -1  -1  455.76   41.95
   5   1  -1  438.21   40.10
   5   1  -1  437.73   41.35
  -5  -1   1  325.11   38.28
  -5  -1   1  400.60   41.55
  -5   1   2    4.18    3.19
  -5   1   2    4.12    3.35
   5  -1  -2    5.25    4.03
   5  -1  -2    2.44    3.43
   5   1  -2    0.32    2.53
   5   1  -2    3.77    3.78
  -5  -1   2    4.08    2.87
  -5  -1   2    0.00    2.86
  -5   1   3  576.44   43.93
  -5   1   3  494.10   45.71
   5  -1  -3  498.49   43.78
   5  -1  -3  478.92   45.03
   5   1  -3  404.54   42.43
   5   1  -3  435.10   43.86
  -5  -1   3  404.39   41.88
  -5  -1   3  517.99   46.09
  -5   1   4    3.37    3.15
  -5   1   4    7.10    4.62
   5  -1  -4   13.46    5.00
   5  -1  -4   13.41    5.18
   5   1  -4   15.32    4.80
   5   1  -4    4.45    4.01
  -5  -1   4    9.26    3.85
  -5  -1   4    3.27    3.72
  -5   1   5   86.23   12.58
  -5   1   5  120.60   16.17
   5  -1  -5  121.09   14.49
   5  -1  -5  108.61   15.27
   5   1  -5  101.58   13.69
   5   1  -5  111.73   15.18
  -5  -1   5  100.81   13.03
  -5  -1   5   91.19   14.73
  -5   1   6  448.74   43.89
  -5   1   6  472.57   47.14
   5  -1  -6  537.34   45.53
   5  -1  -6  477.09   46.38
   5   1  -6  467.34   44.62
   5   1  -6  460.79   45.81
  -5  -1   6  540.86   44.93
  -5  -1   6  461.88   46.67
  -5   1   7  642.81   52.57
  -5   1   7  628.41   56.01
   5  -1  -7  616.07   52.69
   5  -1  -7  643.30   55.13
   5   1  -7  494.25   51.27
   5   1  -7  581.84   53.83
  -5  -1   7  527.15   51.26
  -5  -1   7  525.96   53.97
  -5   1   8    2.23    2.70
  -5   1   8    0.00    3.15
   5  -1  -8   -0.00    2.31
   5  -1  -8    5.27    4.14
   5   1  -8    0.68    1.67
   5   1  -8    3.73    3.59
  -5  -1   8    0.94    2.37
  -5  -1   8    1.41    3.65
  -5   1   9   40.95    7.65
  -5   1   9   33.25    9.07
   5  -1  -9   39.16    8.11
   5  -1  -9   46.55    9.55
   5   1  -9   34.10    7.28
   5   1  -9   35.23    8.27
  -5  -1   9   34.28    7.19
  -5  -1   9   21.14    7.42
  -5   1  10    1.18    2.25
  -5   1  10    0.00    2.98
   5  -1 -10    0.21    2.08
   5  -1 -10    0.00    2.10
   5   1 -10    2.58    2.76
   5   1 -10    2.32    3.23
  -5  -1  10    0.00    2.46
  -5  -1  10    2.57    3.82
  -5   1  11  173.06   20.98
  -5   1  11  189.93   24.90
   5  -1 -11  196.08   22.58
   5  -1 -11  208.75   24.58
   5   1 -11  230.71   23.58
   5   1 -11  181.91   22.90
  -5  -1  11  174.16   20.96
  -5  -1  11  201.80   25.36
  -5   1  12   16.80    5.14
  -5   1  12   12.69    6.12
   5  -1 -12    9.83    5.34
   5  -1 -12   16.65    6.26
   5   1 -12   18.68    5.90
   5   1 -12   25.82    7.38
  -5  -1  12   10.33    3.99
  -5  -1  12   16.47    6.60
  -5   1  13  368.01   34.83
  -5   1  13  302.20   37.44
   5  -1 -13  321.11   35.36
   5  -1 -13  338.03   37.49
   5   1 -13  337.82   35.63
   5   1 -13  379.79   37.58
  -5  -1  13  364.17   34.67
  -5  -1  13  338.24   38.41
  -5   1  14    3.59    4.23
   5  -1 -14    3.93    3.25
   5  -1 -14    1.39    3.19
   5   1 -14    0.00    2.98
   5   1 -14    3.44    4.01
  -5  -1  14    0.00    3.72
  -5   1  15   62.66   13.26
   5  -1 -15   26.93    7.85
   5  -1 -15   45.45   10.76
   5   1 -15   38.32    9.31
   5   1 -15   39.67    9.89
  -5  -1  15   62.08   12.88
  -5   1  16   -0.00    3.37
   5  -1 -16    2.34    3.54
   5  -1 -16   15.99    6.86
   5   1 -16    0.94    3.14
   5   1 -16    1.23    3.74
  -5  -1  16    1.65    3.85
  -5   1  17   24.04    8.81
   5  -1 -17   28.64    7.77
   5  -1 -17   34.41    9.64
   5   1 -17   31.58    8.34
  -5  -1  17   40.61   10.70
  -5   1  18    6.95    6.18
   5  -1 -18    6.30    4.62
   5   1 -18    2.11    3.08
  -5  -1  18    4.63    5.19
  -5   1  19  152.57   24.10
   5  -1 -19  132.01   21.39
  -5  -1  19  140.86   22.95
  -5   1  20    0.00    3.72
  -5  -1  20    7.74    6.30
  -5   1  21    3.29    4.99
   5  -1 -21    1.10    3.32
   5   1 -21    3.10    4.01
  -5  -1  21   -0.00    4.39
  -5   1  22    0.00    3.23
   5  -1 -22    6.28    4.86
   5   1 -22    7.64    4.94
  -5  -1  22    3.81    6.61
  -5   1  23   45.92   13.24
   5  -1 -23   29.48    9.32
   5   1 -23   17.50    7.54
  -5  -1  23   35.52   11.61
  -5   1  24   -0.00    4.37
   5  -1 -24    3.19    4.68
   5   1 -24   14.42    6.51
  -5   1  25    8.80    7.03
   5  -1 -25   15.94    8.47
   5   1 -25    7.31    5.72
  -5   1  26   -0.00    4.28
   5  -1 -26   13.67    6.95
   5   1 -26    3.77    4.52
  -5  -1  26   13.56    8.34
  -5   1  27   46.89   14.44
   5  -1 -27   54.57   13.13
   5   1 -27   43.81   12.19
  -5  -1  27   36.74   13.07
   5  -1 -28   -0.21    3.91
   5   1 -28    3.93    4.53
  -5  -1  28   11.73    8.59
   5  -1 -29   33.97   11.30
   5   1 -29   21.99    8.76
  -5  -1  29   27.26   10.71
  -5   1  30    0.07    5.57
   5  -1 -30   -0.00    4.54
   5   1 -30    1.86    5.49
  -5  -1  30   -0.00    6.59
   5  -1 -31   -0.00    5.86
   5   1 -31   -0.00    4.48
  -5  -1  31   -0.00    5.89
   5  -1 -32   -0.00    3.05
   5   1 -32    4.59    6.32
  -5  -1  32    5.15    7.11
   5  -1 -33   23.37    9.79
   5   1 -33   22.18    9.77
  -5  -1  33   20.27   11.79
   5  -1 -34    0.13    2.82
   5   1 -34    0.17    5.96
  -5  -1  34   -0.00    5.09
   5  -1 -35    0.22    6.54
   5   1 -35   -0.00    4.07
  -5  -1  35   -0.00    8.00
   5  -1 -36    1.46    6.21
   5   1 -36   -0.00    5.89
   5  -1 -37    3.97    6.84
   5   1 -37    6.71    6.74
   5  -1 -38   -0.00    6.91
   5   1 -38   -0.00    4.95
   5   1 -39   14.89    8.60
  -5   2   1    2.56    2.51
  -5   2   1    9.98    4.85
   5  -2  -1    4.96    3.31
   5  -2  -1    7.04    3.85
   5   2  -1    4.12    3.18
   5   2  -1    6.55    3.79
  -5  -2   1    3.01    2.41
  -5  -2   1    2.28    3.08
  -5   2   2   10.39    3.87
  -5   2   2    5.58    4.39
   5  -2  -2   20.48    5.38
   5  -2  -2   10.55    5.06
   5   2  -2   14.15    4.72
   5   2  -2   19.96    5.60
  -5  -2   2   15.78    4.34
  -5  -2   2    5.02    4.11
  -5   2   3  186.40   20.50
  -5   2   3  244.27   24.47
   5  -2  -3  181.64   21.01
   5  -2  -3  244.34   24.33
   5   2  -3  209.86   21.71
   5   2  -3  219.17   22.80
  -5  -2   3  145.68   19.49
  -5  -2   3  207.24   23.40
  -5   2   4   69.61   10.01
  -5   2   4   58.98   11.18
   5  -2  -4   51.01    9.53
   5  -2  -4   59.42   10.91
   5   2  -4   69.91   10.49
   5   2  -4   72.99   11.30
  -5  -2   4   72.77   10.10
  -5  -2   4   74.72   12.01
  -5   2   5  569.81   52.02
  -5   2   5  590.09   55.37
   5  -2  -5  506.98   51.89
   5  -2  -5  610.52   55.03
   5   2  -5  584.26   52.80
   5   2  -5  619.57   54.27
  -5  -2   5  608.22   52.27
  -5  -2   5  628.26   55.52
  -5   2   6    7.15    3.74
  -5   2   6    3.89    4.18
   5  -2  -6    6.19    3.52
   5  -2  -6    5.83    4.42
   5   2  -6    5.13    3.88
   5   2  -6    7.22    4.22
  -5  -2   6    8.54    3.61
  -5  -2   6    3.44    2.98
  -5   2   7   81.26   10.75
  -5   2   7   48.44   10.49
   5  -2  -7   59.23    9.80
   5  -2  -7   41.21    9.66
   5   2  -7   58.95    9.79
   5   2  -7   42.78    9.26
  -5  -2   7   78.95   10.48
  -5  -2   7   59.35   11.05
  -5   2   8   12.31    4.36
  -5   2   8   12.00    5.67
   5  -2  -8    6.29    3.92
   5  -2  -8   19.25    6.30
   5   2  -8    6.29    3.62
   5   2  -8    9.02    4.76
  -5  -2   8    9.32    4.21
  -5  -2   8   10.91    5.50
  -5   2   9  528.07   52.81
  -5   2   9  623.21   58.07
   5  -2  -9  521.64   53.47
   5  -2  -9  588.74   56.31
   5   2  -9  615.00   54.29
   5   2  -9  669.40   56.30
  -5  -2   9  649.82   54.07
  -5  -2   9  590.23   56.94
  -5   2  10    3.03    3.06
  -5   2  10    2.10    3.73
   5  -2 -10   -0.00    2.42
   5  -2 -10    0.32    2.32
   5   2 -10    1.37    2.88
   5   2 -10    0.00    2.50
  -5  -2  10    0.00    2.42
  -5  -2  10    0.70    2.46
  -5   2  11   11.90    4.39
  -5   2  11   22.12    7.62
   5  -2 -11    5.47    4.14
   5  -2 -11   12.03    5.91
   5   2 -11    2.45    3.12
   5   2 -11   13.47    5.25
  -5  -2  11    8.86    3.81
  -5  -2  11    1.30    3.38
  -5   2  12   79.22   11.23
  -5   2  12   62.85   13.04
   5  -2 -12   57.26   10.74
   5  -2 -12   52.43   11.64
   5   2 -12   59.31   10.68
   5   2 -12   60.93   11.44
  -5  -2  12   68.32   10.55
  -5  -2  12   60.07   12.52
  -5   2  13   63.04   13.44
   5  -2 -13   51.96   10.59
   5  -2 -13   67.09   13.03
   5   2 -13   54.95   10.88
   5   2 -13   54.91   11.17
  -5  -2  13   73.23   10.78
  -5  -2  13   61.93   12.91
  -5   2  14   27.62    8.81
   5  -2 -14   27.22    7.65
   5  -2 -14   34.37    9.21
   5   2 -14   25.01    7.09
   5   2 -14   14.33    5.76
  -5  -2  14   34.06    9.27
  -5   2  15  293.43   34.96
   5  -2 -15  287.72   31.42
   5  -2 -15  273.28   33.16
   5   2 -15  273.03   31.00
  -5  -2  15  289.78   34.27
  -5   2  16    0.00    4.74
   5  -2 -16   12.91    5.33
   5  -2 -16    4.45    4.59
   5   2 -16    1.56    3.65
  -5  -2  16    2.01    4.03
  -5   2  17    8.47    6.95
   5  -2 -17    5.76    4.02
   5  -2 -17    0.00    4.55
   5   2 -17    4.21    3.78
  -5  -2  17    0.00    4.17
  -5   2  18    0.70    4.09
   5  -2 -18   -0.00    3.78
   5   2 -18    0.27    2.37
  -5  -2  18    1.94    2.90
  -5   2  19  115.20   20.07
   5  -2 -19  100.67   18.20
  -5  -2  19   83.42   17.27
  -5   2  20   60.16   14.83
   5  -2 -20   41.16   10.47
   5  -2 -20   70.12   14.80
  -5  -2  20   54.68   13.50
  -5   2  21    6.74    6.20
   5  -2 -21    1.78    3.75
   5  -2 -21    5.53    4.77
   5   2 -21    2.62    4.26
  -5  -2  21    4.41    5.31
  -5   2  22    9.08    6.92
   5  -2 -22    3.77    4.50
   5   2 -22   23.31    7.75
  -5   2  23    9.74    7.38
   5  -2 -23   13.96    7.20
   5   2 -23    5.58    5.15
  -5   2  24   -0.00    5.47
   5  -2 -24   -0.00    3.18
   5   2 -24    2.87    5.37
  -5   2  25   80.34   18.49
   5  -2 -25   61.62   14.13
   5   2 -25   79.70   15.58
  -5  -2  25   50.05   14.80
  -5   2  26    2.38    5.81
   5  -2 -26    9.73    5.93
   5   2 -26    0.83    3.70
  -5  -2  26    4.01    6.08
  -5   2  27   25.07   10.79
   5  -2 -27   32.53   10.76
   5   2 -27   24.39    9.75
  -5  -2  27   12.92    8.68
  -5   2  28    1.66    4.98
   5  -2 -28   -0.00    4.22
   5   2 -28   -0.00    4.75
  -5  -2  28    3.33    6.11
   5  -2 -29   14.66    7.98
   5   2 -29   33.48   10.74
  -5  -2  29   52.37   15.08
   5  -2 -30    2.81    5.02
   5   2 -30    4.19    5.35
  -5  -2  30    3.23    4.97
   5  -2 -31   19.92    8.62
   5   2 -31   17.18    9.02
  -5  -2  31   22.37   10.91
   5  -2 -32    5.98    4.59
   5   2 -32    6.23    5.59
  -5  -2  32    4.08    7.26
   5  -2 -33   -0.00    3.51
   5   2 -33    1.12    4.87
  -5  -2  33   -0.00    5.47
   5  -2 -34   -0.00    5.41
   5   2 -34    6.50    6.32
  -5  -2  34   -0.00    6.66
   5  -2 -35    1.77    6.07
   5   2 -35   -0.00    4.40
  -5  -2  35   -0.00    7.50
   5  -2 -36    0.67    6.32
   5   2 -36   -0.00    3.95
  -5  -2  36   -0.00    5.81
   5  -2 -37    6.06    6.26
   5   2 -37    0.64    4.69
  -5  -2  37    2.05    6.98
   5  -2 -38    4.03    6.68
   5   2 -38    4.26    6.56
   5   2 -39   -0.00    5.08
  -5   3   1  301.63   28.22
  -5   3   1  304.03   30.54
   5  -3  -1  249.68   27.69
   5  -3  -1  300.26   30.35
   5   3  -1  246.64   27.57
   5   3  -1  264.10   28.91
  -5  -3   1  321.04   28.71
  -5  -3   1  307.64   30.67
  -5   3   2   57.84    8.66
  -5   3   2   49.49    9.56
   5  -3  -2   49.81    8.38
   5  -3  -2   28.87    7.56
   5   3  -2   42.55    7.93
   5   3  -2   41.72    8.61
  -5  -3   2   51.77    8.20
  -5  -3   2   41.05    8.85
  -5   3   3   97.48   12.57
  -5   3   3  105.39   14.82
   5  -3  -3   90.62   12.85
   5  -3  -3   87.42   13.85
   5   3  -3   91.63   12.78
   5   3  -3  115.20   14.38
  -5  -3   3   96.35   12.51
  -5  -3   3  102.71   14.68
  -5   3   4    3.29    3.01
  -5   3   4   -0.00    3.41
   5  -3  -4   -0.00    1.86
   5  -3  -4    2.85    3.20
   5   3  -4    3.69    2.99
   5   3  -4    0.00    2.41
  -5  -3   4    0.77    2.20
  -5  -3   4    0.00    2.71
  -5   3   5  223.31   21.30
  -5   3   5  187.14   22.94
   5  -3  -5  160.39   20.21
   5  -3  -5  187.31   22.55
   5   3  -5  170.91   20.46
   5   3  -5  175.60   21.11
  -5  -3   5  216.03   20.90
  -5  -3   5  191.89   22.68
  -5   3   6  197.42   19.87
  -5   3   6  177.41   22.16
   5  -3  -6  167.72   19.45
   5  -3  -6  137.58   19.96
   5   3  -6  171.68   19.47
   5   3  -6  171.69   20.11
  -5  -3   6  156.32   18.47
  -5  -3   6  189.10   21.85
  -5   3   7   63.32   10.33
  -5   3   7   71.16   13.05
   5  -3  -7   60.83   10.44
   5  -3  -7  103.61   14.32
   5   3  -7   70.25   10.75
   5   3  -7   79.07   11.87
  -5  -3   7   71.29   10.54
  -5  -3   7   69.53   12.31
  -5   3   8   97.51   12.75
  -5   3   8   93.22   15.12
   5  -3  -8   88.49   12.82
   5  -3  -8   63.60   12.57
   5   3  -8   86.59   12.42
   5   3  -8   82.19   12.71
  -5  -3   8   85.33   11.96
  -5  -3   8  104.09   15.03
  -5   3   9   67.39   10.67
  -5   3   9   70.67   13.44
   5  -3  -9   78.08   11.72
   5  -3  -9   79.17   13.36
   5   3  -9   72.84   11.28
   5   3  -9   62.17   11.29
  -5  -3   9   69.80   10.71
  -5  -3   9   72.95   13.08
  -5   3  10   11.35    4.45
  -5   3  10   24.51    7.48
   5  -3 -10   19.59    5.94
   5  -3 -10   20.07    6.69
   5   3 -10   21.44    5.77
   5   3 -10   18.14    5.66
  -5  -3  10   18.54    5.36
  -5  -3  10   10.51    5.18
  -5   3  11    1.26    2.76
  -5   3  11    0.83    3.53
   5  -3 -11    1.23    1.99
   5  -3 -11    1.93    3.32
   5   3 -11   -0.00    2.25
   5   3 -11    1.71    3.50
  -5  -3  11    0.26    2.39
  -5  -3  11   -0.00    2.38
  -5   3  12   29.36    6.77
  -5   3  12   22.47    7.56
   5  -3 -12   17.62    6.20
   5  -3 -12   28.70    8.41
   5   3 -12   19.39    6.12
   5   3 -12   24.00    6.82
  -5  -3  12   32.82    7.02
  -5  -3  12   41.19    9.77
  -5   3  13  185.54   25.17
   5  -3 -13  177.72   22.08
   5  -3 -13  189.82   24.53
   5   3 -13  159.73   21.17
  -5  -3  13  185.35   20.83
  -5  -3  13  177.15   24.28
  -5   3  14   22.04    7.81
   5  -3 -14   25.22    6.98
   5  -3 -14    4.80    5.22
   5   3 -14   25.48    7.08
  -5  -3  14   11.19    6.21
  -5   3  15    4.64    5.50
   5  -3 -15   14.54    5.63
   5  -3 -15    8.76    5.71
   5   3 -15    9.83    4.96
  -5  -3  15   12.24    6.88
  -5   3  16   45.00   11.69
   5  -3 -16   41.92    9.42
   5  -3 -16   20.35    8.14
   5   3 -16   28.78    8.03
  -5  -3  16   41.40   10.60
  -5   3  17   97.65   17.59
   5  -3 -17   56.52   11.86
   5  -3 -17   68.41   14.54
   5   3 -17   69.75   12.74
  -5  -3  17   73.35   14.94
  -5   3  18    7.17    5.68
   5  -3 -18   -0.00    4.68
   5   3 -18    7.52    5.00
  -5  -3  18   24.00    8.62
  -5   3  19   -0.00    4.29
   5  -3 -19    3.78    4.20
  -5   3  20    1.37    4.74
   5  -3 -20    0.00    3.12
   5  -3 -20    0.94    4.79
  -5   3  21   52.77   14.28
   5  -3 -21   41.13   10.97
   5  -3 -21   69.18   14.74
  -5   3  22   61.41   15.31
   5  -3 -22   47.68   12.29
   5  -3 -22   42.80   12.56
   5   3 -22   70.12   13.62
  -5   3  23   65.90   16.11
   5  -3 -23   71.04   14.48
   5   3 -23   27.95    9.52
  -5  -3  23   75.83   16.27
  -5   3  24    2.03    4.76
   5  -3 -24    6.12    4.40
   5   3 -24    0.58    3.30
  -5  -3  24    0.00    5.38
  -5   3  25    4.86    5.99
   5  -3 -25    3.34    4.71
   5   3 -25    3.46    4.87
  -5  -3  25    5.43    6.60
   5  -3 -26    0.99    4.04
   5   3 -26   -0.00    3.24
  -5  -3  26   -0.00    5.37
   5  -3 -27   19.64    8.87
   5   3 -27   13.99    8.44
  -5  -3  27   35.75   11.84
   5  -3 -28    2.23    5.22
   5   3 -28    6.18    6.37
  -5  -3  28   -0.00    4.23
   5  -3 -29    7.40    7.21
   5   3 -29   18.44    8.21
  -5  -3  29    0.40    4.57
   5  -3 -30   -0.00    5.45
   5   3 -30   -0.00    5.60
  -5  -3  30    3.49    6.19
   5  -3 -31   -0.00    4.92
   5   3 -31    0.47    3.66
  -5  -3  31   12.73    9.07
   5  -3 -32   -0.00    5.11
   5   3 -32    1.73    4.32
  -5  -3  32    1.76    5.94
   5  -3 -33    9.12    7.27
   5   3 -33    6.31    6.73
  -5  -3  33    4.85    6.12
   5  -3 -34    5.30    5.82
   5   3 -34    1.57    5.11
  -5  -3  34   -0.00    5.32
   5  -3 -35   -0.00    4.50
   5   3 -35   -0.00    4.34
  -5  -3  35    1.18    4.89
   5  -3 -36    0.57    5.91
   5   3 -36   -0.00    4.33
  -5  -3  36    0.59    5.14
   5  -3 -37    5.11    6.54
   5   3 -37    8.70    7.21
  -5  -3  37    3.54    7.37
   5  -3 -38    4.76    6.89
   5   3 -38    6.15    6.19
  -5  -3  38    0.46    3.65
   5   3 -39    2.66    6.80
  -5  -3  39   -0.00    6.04
  -5  -3  40   -0.00    5.92
  -5   4   1   68.80    9.97
  -5   4   1   75.19   11.80
   5  -4  -1   70.26   10.43
   5  -4  -1   71.97   11.85
   5   4  -1   58.50    9.81
   5   4  -1   75.55   11.34
  -5  -4   1   75.55   10.41
  -5  -4   1   62.93   11.16
  -5   4   2   11.93    4.04
  -5   4   2    8.39    4.19
   5  -4  -2   19.87    5.03
   5  -4  -2   10.46    4.86
   5   4  -2   11.82    4.18
   5   4  -2   12.66    4.34
  -5  -4   2    5.52    3.15
  -5  -4   2    6.87    4.35
  -5   4   3   49.56    7.87
  -5   4   3   24.32    7.41
   5  -4  -3   52.90    8.54
   5  -4  -3   47.92    9.41
   5   4  -3   35.46    7.21
   5   4  -3   39.47    7.84
  -5  -4   3   36.25    7.05
  -5  -4   3   37.77    8.50
  -5   4   4   45.99    8.50
  -5   4   4   75.09   12.06
   5  -4  -4   67.39   10.06
   5  -4  -4   69.40   11.47
   5   4  -4   49.92    9.08
   5   4  -4   71.81   10.50
  -5  -4   4   60.07    9.12
  -5  -4   4   53.31   10.33
  -5   4   5  153.73   18.12
  -5   4   5  167.51   21.23
   5  -4  -5  157.21   18.60
   5  -4  -5  184.94   21.27
   5   4  -5  184.64   19.42
   5   4  -5  163.89   19.28
  -5  -4   5  139.96   17.50
  -5  -4   5  177.10   20.90
  -5   4   6    1.53    2.40
  -5   4   6    1.11    2.92
   5  -4  -6    0.63    2.29
   5  -4  -6    0.00    2.85
   5   4  -6    1.55    2.82
   5   4  -6    0.26    1.61
  -5  -4   6    0.80    1.73
  -5  -4   6   -0.00    2.46
  -5   4   7   10.08    4.00
  -5   4   7    8.55    5.13
   5  -4  -7   12.68    4.43
   5  -4  -7   16.63    5.80
   5   4  -7   17.23    4.91
   5   4  -7    6.06    3.27
  -5  -4   7    6.99    3.24
  -5  -4   7    4.42    4.15
  -5   4   8   60.27    9.70
  -5   4   8   49.47   11.09
   5  -4  -8   60.54   10.09
   5  -4  -8   63.59   11.85
   5   4  -8   69.72   10.55
   5   4  -8   70.54   10.83
  -5  -4   8   53.23    9.15
  -5  -4   8   55.77   11.06
  -5   4   9  110.25   13.85
  -5   4   9  104.27   16.21
   5  -4  -9   90.00   13.39
   5  -4  -9   91.16   15.11
   5   4  -9   85.32   12.84
   5   4  -9  115.83   14.74
  -5  -4   9   82.81   12.35
  -5  -4   9   89.56   14.71
  -5   4  10  166.08   19.20
  -5   4  10  148.09   21.62
   5  -4 -10  169.48   20.15
   5  -4 -10  142.83   21.02
   5   4 -10  173.87   19.87
  -5  -4  10  167.75   18.99
  -5  -4  10  154.20   21.19
  -5   4  11  176.57   20.33
  -5   4  11  194.00   24.52
   5  -4 -11  141.82   20.22
   5  -4 -11  207.17   24.89
   5   4 -11  175.23   20.92
  -5  -4  11  174.74   20.08
  -5  -4  11  191.27   23.79
  -5   4  12    4.70    3.32
  -5   4  12    2.96    4.56
   5  -4 -12    7.28    4.20
   5  -4 -12    1.64    3.94
   5   4 -12    3.47    3.23
  -5  -4  12    5.59    3.34
  -5  -4  12    1.30    3.57
  -5   4  13    0.14    2.80
   5  -4 -13    0.73    2.08
   5  -4 -13    0.54    3.32
   5   4 -13    1.93    3.19
  -5  -4  13    2.79    2.73
  -5  -4  13    1.02    3.48
  -5   4  14   29.54    9.36
   5  -4 -14   10.78    5.23
   5  -4 -14   33.12    9.24
   5   4 -14   33.01    7.79
  -5  -4  14   23.64    6.18
  -5  -4  14   18.31    7.26
  -5   4  15  253.37   33.09
   5  -4 -15  302.56   31.32
   5  -4 -15  238.16   31.76
   5   4 -15  260.71   29.66
  -5  -4  15  284.94   33.19
  -5   4  16   36.93   11.66
   5  -4 -16   68.06   12.31
   5  -4 -16   42.90   11.12
   5   4 -16   50.77   10.55
  -5  -4  16   53.22   12.12
  -5   4  17   72.34   15.71
   5  -4 -17   90.82   16.63
   5   4 -17   70.98   13.08
  -5   4  18    2.36    4.62
   5  -4 -18    3.16    4.34
   5   4 -18    0.00    3.32
  -5   4  19  139.49   23.82
   5  -4 -19  147.95   23.23
  -5   4  20   19.05    8.29
   5  -4 -20    7.17    4.86
   5  -4 -20    9.91    6.27
  -5  -4  20   -0.00    3.95
  -5   4  21   45.93   12.80
   5  -4 -21   38.14    9.61
   5  -4 -21   30.67   10.28
  -5  -4  21   10.51    6.84
  -5   4  22    0.68    5.06
   5  -4 -22    4.77    4.40
   5  -4 -22   -0.00    4.26
   5   4 -22    2.01    3.92
  -5  -4  22    0.99    5.17
   5  -4 -23    3.65    4.88
   5   4 -23   -0.00    3.89
  -5  -4  23    0.00    4.75
   5  -4 -24    3.17    4.97
   5   4 -24   -0.00    3.46
  -5  -4  24    2.05    3.74
   5  -4 -25   33.73   10.57
   5   4 -25   21.47    8.29
  -5  -4  25   30.27   11.21
   5  -4 -26    4.08    5.83
   5   4 -26    8.71    5.76
  -5  -4  26   10.26    8.09
   5  -4 -27   10.18    6.46
   5   4 -27    2.24    4.08
  -5  -4  27    9.08    6.94
   5  -4 -28   -0.00    3.61
   5   4 -28   -0.00    4.07
  -5  -4  28    2.31    6.09
   5  -4 -29    3.22    4.29
   5   4 -29    2.89    4.72
  -5  -4  29    3.27    6.36
   5  -4 -30    4.47    6.87
   5   4 -30    1.91    4.97
  -5  -4  30    8.05    8.58
   5  -4 -31   10.16    8.04
   5   4 -31   14.25    7.98
  -5  -4  31    8.32    8.40
   5  -4 -32   10.49    7.64
   5   4 -32    6.38    5.97
  -5  -4  32    5.10    7.39
   5  -4 -33    1.64    4.55
   5   4 -33   -0.00    3.13
  -5  -4  33    3.10    6.74
   5  -4 -34    5.47    7.49
   5   4 -34    1.17    4.81
  -5  -4  34   -0.00    6.40
   5  -4 -35    8.06    6.45
   5   4 -35    2.58    6.12
  -5  -4  35    2.32    6.78
   5  -4 -36   -0.00    5.36
   5   4 -36   -0.00    5.33
  -5  -4  36    7.50    7.09
   5  -4 -37    5.15    5.25
   5   4 -37    1.47    5.07
  -5  -4  37    4.76    7.57
   5  -4 -38   10.91    7.22
   5   4 -38    1.28    4.07
  -5  -4  38    6.94    6.79
   5   4 -39   -0.00    5.17
  -5  -4  39    4.41    7.11
  -5  -4  40    2.81    5.27
  -5  -4  41    2.63    7.19
  -5  -4  42   -0.00    5.35
  -5   5   1  209.13   20.13
   5  -5  -1  197.72   20.34
   5  -5  -1  171.58   21.34
   5   5  -1  167.11   19.40
   5   5  -1  150.13   19.50
  -5  -5   1  178.20   19.42
  -5  -5   1  171.58   21.23
  -5   5   2   74.48    9.81
   5  -5  -2   50.02    9.04
   5  -5  -2   52.92   10.25
   5   5  -2   62.69    9.64
   5   5  -2   78.28   10.90
  -5  -5   2   56.07    9.12
  -5  -5   2   48.23    9.97
  -5   5   3  134.53   16.05
   5  -5  -3  151.47   17.19
   5  -5  -3  132.55   18.02
   5   5  -3  120.55   16.13
   5   5  -3  140.52   17.09
  -5  -5   3  162.36   16.99
  -5  -5   3  151.78   18.63
  -5   5   4   23.29    5.64
   5  -5  -4   39.57    7.37
   5  -5  -4   38.01    8.25
   5   5  -4   31.78    6.62
   5   5  -4   30.56    7.07
  -5  -5   4   26.36    5.95
  -5  -5   4   30.88    7.47
  -5   5   5   16.64    4.58
  -5   5   5   10.21    4.71
   5  -5  -5   10.43    3.88
   5  -5  -5    9.66    4.79
   5   5  -5    9.02    4.01
   5   5  -5   12.43    4.39
  -5  -5   5   22.28    5.10
  -5  -5   5   10.66    4.90
  -5   5   6    6.42    3.41
  -5   5   6   10.31    4.89
   5  -5  -6   10.82    4.04
   5  -5  -6    9.87    4.98
   5   5  -6    6.82    3.63
   5   5  -6   17.64    5.17
  -5  -5   6   17.29    4.65
  -5  -5   6   13.55    5.06
  -5   5   7  266.69   26.21
  -5   5   7  253.74   28.81
   5  -5  -7  238.23   26.14
   5  -5  -7  245.91   28.53
   5   5  -7  260.54   26.21
  -5  -5   7  235.57   25.08
  -5  -5   7  242.39   27.72
  -5   5   8  108.25   14.75
  -5   5   8  141.03   18.66
   5  -5  -8  122.88   15.90
   5  -5  -8  122.16   17.62
   5   5  -8  110.51   14.81
  -5  -5   8  137.97   15.41
  -5  -5   8   93.27   15.49
  -5   5   9   14.64    4.95
  -5   5   9    8.99    5.61
   5  -5  -9   17.83    5.47
   5  -5  -9   14.63    6.19
   5   5  -9   10.79    4.41
  -5  -5   9   10.91    3.99
  -5  -5   9   34.21    8.09
  -5   5  10    0.00    2.36
  -5   5  10    6.51    4.64
   5  -5 -10   -0.00    2.92
   5  -5 -10    4.56    3.93
   5   5 -10    0.00    2.83
  -5  -5  10    2.85    2.83
  -5  -5  10    0.88    2.98
  -5   5  11   10.72    4.21
  -5   5  11   28.02    8.37
   5  -5 -11    9.83    4.71
   5  -5 -11   32.37    8.92
   5   5 -11    6.39    3.82
  -5  -5  11   20.08    5.26
  -5  -5  11    6.39    4.25
  -5   5  12  265.04   25.36
  -5   5  12  195.33   27.20
   5  -5 -12  189.44   24.73
   5  -5 -12  215.89   28.07
   5   5 -12  210.36   24.82
  -5  -5  12  264.69   25.07
  -5  -5  12  192.54   26.45
  -5   5  13  225.09   29.13
   5  -5 -13  224.18   26.40
   5  -5 -13  212.28   28.59
   5   5 -13  202.45   25.24
  -5  -5  13  257.44   25.42
  -5  -5  13  241.90   28.83
  -5   5  14   18.66    7.52
   5  -5 -14   18.24    6.54
   5  -5 -14   10.04    6.46
   5   5 -14   18.65    6.18
  -5  -5  14   28.13    6.56
  -5  -5  14   16.85    7.27
  -5   5  15    4.80    6.34
   5  -5 -15    2.69    4.13
   5  -5 -15    5.22    5.04
   5   5 -15    2.12    2.96
  -5   5  16   35.00   10.74
   5  -5 -16   38.38    9.44
   5  -5 -16   56.29   12.82
   5   5 -16   31.24    8.47
  -5   5  17   56.01   14.20
   5  -5 -17   45.90   12.68
   5   5 -17   79.22   13.06
  -5   5  18   11.98    7.90
   5  -5 -18   27.90    9.45
   5   5 -18   35.31    8.72
  -5  -5  18   18.43    8.42
  -5   5  19   66.90   15.19
   5  -5 -19   56.21   14.29
  -5  -5  19   47.05   12.33
   5  -5 -20    0.32    2.29
  -5  -5  20   -0.00    4.18
   5  -5 -21   -0.00    3.85
  -5  -5  21   -0.00    4.12
   5  -5 -22   23.97    8.58
   5   5 -22   26.69    8.55
  -5  -5  22   18.34    8.86
   5  -5 -23   36.54   10.19
   5   5 -23   27.17    8.57
  -5  -5  23   17.35    8.59
   5  -5 -24   15.29    7.90
   5   5 -24    6.09    4.67
  -5  -5  24   10.59    8.02
   5  -5 -25   -0.00    2.41
   5   5 -25    0.00    3.25
  -5  -5  25    5.38    5.47
   5  -5 -26    0.92    4.18
   5   5 -26   -0.00    2.73
  -5  -5  26   -0.00    4.96
   5  -5 -27   14.75    7.79
   5   5 -27    4.57    5.27
  -5  -5  27    5.56    7.20
   5  -5 -28   12.32    8.15
   5   5 -28    7.95    7.14
  -5  -5  28   14.33    8.76
   5  -5 -29    5.46    5.30
   5   5 -29    3.70    5.36
  -5  -5  29    5.30    6.96
   5  -5 -30    1.91    5.34
   5   5 -30    4.46    4.87
  -5  -5  30    9.21    7.70
   5  -5 -31    2.31    4.20
   5   5 -31   -0.00    3.16
  -5  -5  31   -0.00    6.40
   5  -5 -32   -0.00    5.06
   5   5 -32   -0.00    4.65
  -5  -5  32    3.79    6.70
   5  -5 -33    2.19    6.37
   5   5 -33   -0.00    4.90
  -5  -5  33    2.74    6.21
   5  -5 -34   -0.00    4.52
   5   5 -34    5.81    6.41
  -5  -5  34    0.59    5.15
   5  -5 -35   -0.00    6.81
   5   5 -35    0.14    4.07
  -5  -5  35   -0.00    5.09
   5  -5 -36    3.48    5.14
   5   5 -36    8.15    6.46
  -5  -5  36   10.39    8.41
   5  -5 -37   -0.00    4.67
   5   5 -37    0.00    4.82
  -5  -5  37   -0.00    6.38
   5   5 -38   -0.00    5.72
  -5  -5  38    1.49    5.20
   5   5 -39   -0.00    7.09
  -5  -5  39   -0.00    5.89
  -5  -5  40    0.00    4.79
  -5   6   1   32.20    6.17
  -5   6   1   24.75    6.38
   5  -6  -1   14.12    4.66
   5   6  -1   22.04    5.43
  -5  -6   1   22.27    5.50
  -5  -6   1   21.52    6.54
  -5   6   2    1.55    2.12
  -5   6   2   -0.00    3.09
   5  -6  -2    2.92    2.58
   5   6  -2    1.18    2.63
  -5  -6   2    3.12    2.45
  -5  -6   2    1.15    3.28
  -5   6   3   75.80   10.58
  -5   6   3   71.35   12.00
   5  -6  -3   77.58   11.20
   5  -6  -3   81.19   12.90
   5   6  -3   69.08   10.71
  -5  -6   3   93.81   11.49
  -5  -6   3   60.02   11.27
  -5   6   4  120.30   14.28
  -5   6   4  120.74   16.25
   5  -6  -4  109.54   14.36
   5  -6  -4  133.83   17.33
   5   6  -4  107.78   14.28
  -5  -6   4  108.81   13.89
  -5  -6   4  109.63   15.98
  -5   6   5  111.95   13.81
   5  -6  -5   96.13   13.56
   5  -6  -5  113.90   16.18
   5   6  -5  109.35   13.98
  -5  -6   5  118.11   13.89
  -5  -6   5   89.62   14.41
  -5   6   6   21.85    5.38
   5  -6  -6   21.03    5.77
   5  -6  -6   12.29    5.63
   5   6  -6   30.03    6.25
  -5  -6   6   22.61    5.36
  -5  -6   6   15.09    5.42
  -5   6   7   64.03   10.10
   5  -6  -7   55.26   10.02
   5  -6  -7   81.12   13.31
   5   6  -7   70.15   10.55
  -5  -6   7   83.65   10.61
  -5  -6   7   46.93   10.60
  -5   6   8   25.53    6.05
   5  -6  -8   36.83    7.72
   5  -6  -8   34.49    8.71
   5   6  -8   18.77    5.49
  -5  -6   8   31.61    6.28
  -5  -6   8   22.85    7.65
  -5   6   9   99.04   13.04
   5  -6  -9   93.34   13.56
   5  -6  -9   79.44   14.49
   5   6  -9   87.93   12.64
  -5  -6   9   75.16   11.43
  -5  -6   9   83.64   13.87
  -5   6  10  133.23   15.85
  -5   6  10  127.27   18.44
   5  -6 -10  104.41   15.71
   5  -6 -10   78.83   16.18
   5   6 -10  130.03   16.18
  -5  -6  10  121.86   15.00
  -5  -6  10  121.83   17.57
  -5   6  11   75.06   12.06
  -5   6  11   86.65   15.45
   5  -6 -11   92.20   14.09
   5  -6 -11   81.85   15.36
   5   6 -11   88.73   13.32
  -5  -6  11  100.43   13.00
  -5  -6  11   86.79   14.95
  -5   6  12    9.68    6.39
   5  -6 -12   18.26    6.07
   5  -6 -12   18.57    7.87
   5   6 -12   13.55    5.09
  -5  -6  12   21.76    5.68
  -5   6  13    0.00    3.28
   5  -6 -13    2.71    3.70
   5  -6 -13    2.07    3.83
   5   6 -13    3.34    2.87
  -5  -6  13    4.02    3.08
  -5   6  14   85.51   16.71
   5  -6 -14  109.62   15.89
   5  -6 -14   88.78   16.81
   5   6 -14   93.25   14.32
  -5  -6  14   89.19   13.15
  -5   6  15   55.45   13.53
   5  -6 -15   73.35   12.78
   5  -6 -15   66.97   14.38
   5   6 -15   64.46   11.73
  -5   6  16   -0.00    3.19
   5  -6 -16    1.26    2.66
   5  -6 -16   -5.09    5.12
   5   6 -16   -0.00    3.10
  -5  -6  16    2.31    3.74
   5   6 -17   71.52   12.35
  -5  -6  17   42.01   11.35
   5   6 -18   14.70    6.05
  -5  -6  18   12.56    6.36
   5  -6 -19   29.92    8.58
   5   6 -19   32.08    8.44
  -5  -6  19    2.37    5.10
   5  -6 -20    1.77    3.22
  -5  -6  20    4.37    4.73
   5  -6 -21    0.17    3.70
  -5  -6  21    5.44    5.25
   5  -6 -22   15.74    7.46
   5   6 -22   32.39    9.05
  -5  -6  22   23.83    9.36
   5  -6 -23    3.80    4.59
   5   6 -23    4.09    4.67
  -5  -6  23    2.14    4.94
   5  -6 -24    0.00    4.71
   5   6 -24    7.76    5.02
  -5  -6  24    0.59    4.75
   5  -6 -25    3.44    5.10
   5   6 -25    1.36    3.86
  -5  -6  25    9.32    7.36
   5  -6 -26    9.69    6.86
   5   6 -26   15.88    7.31
  -5  -6  26   13.86    8.66
   5  -6 -27    0.15    4.64
   5   6 -27    3.53    5.05
  -5  -6  27    2.54    6.19
   5  -6 -28    2.64    5.10
   5   6 -28   -0.00    3.62
  -5  -6  28   -0.00    6.26
   5  -6 -29    4.21    5.15
   5   6 -29   -0.00    4.48
  -5  -6  29    4.36    5.52
   5  -6 -30   15.41    7.69
   5   6 -30    7.58    6.49
  -5  -6  30   11.65    7.61
   5  -6 -31    7.09    6.73
   5   6 -31    2.75    3.22
  -5  -6  31   -0.00    6.02
   5  -6 -32   -0.00    5.91
   5   6 -32    4.81    5.51
  -5  -6  32    6.49    6.78
   5  -6 -33    0.17    3.86
   5   6 -33   -0.00    4.47
  -5  -6  33    7.63    7.15
   5  -6 -34    1.86    4.72
   5   6 -34    4.88    5.43
  -5  -6  34    1.36    4.59
   5  -6 -35    5.60    5.79
   5   6 -35    7.35    6.57
  -5  -6  35   -0.00    6.09
   5  -6 -36    6.90    7.13
   5   6 -36    3.17    5.75
  -5  -6  36    0.96    6.07
   5  -6 -37   -0.00    4.68
   5   6 -37   -0.00    5.20
  -5  -6  37    2.96    7.01
   5   6 -38    7.19    6.58
  -5  -6  38    0.00    5.87
   5   6 -39    0.10    5.27
  -5  -6  39   -0.00    6.28
  -5   7   1   12.96    4.24
  -5   7   1   14.11    4.72
   5  -7  -1    9.54    4.01
   5   7  -1    6.80    3.11
  -5  -7   1   12.31    4.14
  -5  -7   1    9.15    4.18
  -5   7   2  160.86   17.70
  -5   7   2  151.55   18.98
   5  -7  -2  168.45   18.28
   5   7  -2  143.02   17.56
  -5  -7   2  172.89   18.12
  -5  -7   2  138.87   18.80
  -5   7   3   79.05   12.04
  -5   7   3  127.06   15.68
   5  -7  -3  124.63   14.25
   5   7  -3  103.04   13.50
  -5  -7   3  111.67   13.40
  -5  -7   3   83.24   13.96
  -5   7   4   65.86   10.06
  -5   7   4   70.78   11.59
   5  -7  -4   75.73   10.84
   5   7  -4   82.02   11.15
  -5  -7   4   67.72   10.05
  -5  -7   4   58.18   10.84
  -5   7   5    7.44    3.62
  -5   7   5    9.91    5.04
   5  -7  -5   20.66    5.34
   5   7  -5   21.40    5.27
  -5  -7   5   18.99    4.73
  -5  -7   5   13.11    5.36
  -5   7   6   27.46    6.22
  -5   7   6   32.23    8.01
   5  -7  -6   37.15    7.30
   5   7  -6   28.45    6.37
  -5  -7   6   20.41    5.46
  -5  -7   6   32.23    7.44
  -5   7   7  125.68   15.00
  -5   7   7  116.51   16.75
   5  -7  -7  111.29   15.10
   5  -7  -7   98.64   16.18
   5   7  -7   97.16   13.90
  -5  -7   7  140.01   15.05
  -5  -7   7  103.75   15.69
  -5   7   8  243.70   25.95
  -5   7   8  261.24   29.07
   5  -7  -8  267.68   27.47
   5  -7  -8  252.73   29.64
   5   7  -8  244.56   26.05
  -5  -7   8  257.98   25.56
  -5  -7   8  213.06   27.02
  -5   7   9   21.48    5.84
  -5   7   9   14.68    6.15
   5  -7  -9   28.77    7.03
   5  -7  -9   22.15    7.95
   5   7  -9   34.23    7.24
  -5  -7   9   28.50    6.08
  -5   7  10    9.22    3.95
   5  -7 -10   13.99    5.01
   5  -7 -10   13.29    6.71
   5   7 -10    4.73    3.37
  -5  -7  10    4.06    2.90
  -5   7  11   13.56    4.83
   5  -7 -11    4.04    4.09
   5  -7 -11   20.22    7.76
   5   7 -11   20.73    5.86
  -5  -7  11   14.10    4.53
   5  -7 -12  144.66   18.16
   5  -7 -12  153.93   21.47
   5   7 -12  117.77   16.34
  -5  -7  12   97.90   14.54
   5  -7 -13   64.75   11.58
   5  -7 -13   65.44   13.76
   5   7 -13   54.51   10.33
  -5  -7  13   54.01    9.56
  -5  -7  13   47.79   11.10
   5  -7 -14    2.15    3.20
   5   7 -14    1.47    3.38
  -5  -7  14    1.07    2.34
  -5  -7  14   -0.00    2.68
   5  -7 -15   15.99    6.42
   5   7 -15   42.05    8.87
  -5  -7  15   26.92    8.05
   5  -7 -16    1.84    3.57
   5   7 -16    3.84    3.77
  -5  -7  16    4.83    3.99
   5   7 -17    1.30    2.10
  -5  -7  17    1.59    4.13
   5   7 -18   84.29   14.33
   5  -7 -19   -0.00    3.24
   5   7 -19    1.30    2.83
  -5  -7  19   -0.00    3.05
   5  -7 -20    0.84    3.07
  -5  -7  20    0.45    3.82
   5  -7 -21   -0.00    4.36
  -5  -7  21    8.11    5.41
   5  -7 -22   32.42    9.47
   5   7 -22   23.83    7.94
  -5  -7  22    3.07    5.59
   5  -7 -23   15.81    7.63
   5   7 -23    8.23    5.30
  -5  -7  23    8.95    6.01
   5  -7 -24    6.23    5.53
   5   7 -24   11.59    6.22
  -5  -7  24   16.39    8.05
   5  -7 -25    1.97    4.13
   5   7 -25   -0.00    3.80
  -5  -7  25   -0.00    4.86
   5  -7 -26    0.73    3.86
   5   7 -26    0.12    3.54
  -5  -7  26   -0.00    5.32
   5  -7 -27    2.16    5.08
   5   7 -27    3.55    4.80
  -5  -7  27    8.89    7.30
   5  -7 -28   27.55   10.14
   5   7 -28    9.95    6.83
  -5  -7  28    4.97    5.68
   5  -7 -29   -0.00    3.84
   5   7 -29   -0.00    4.24
  -5  -7  29   -0.00    4.31
   5  -7 -30    6.98    5.86
   5   7 -30   -0.00    3.30
  -5  -7  30   -0.00    5.64
   5  -7 -31   -0.00    4.56
   5   7 -31   -0.00    5.35
  -5  -7  31    2.83    4.60
   5  -7 -32    2.10    4.86
   5   7 -32    1.57    4.16
  -5  -7  32   -0.00    5.90
   5  -7 -33    4.82    5.66
   5   7 -33    8.94    6.73
  -5  -7  33   -0.00    4.60
   5  -7 -34    9.90    8.05
   5   7 -34   -0.00    3.29
  -5  -7  34   15.44    9.38
   5  -7 -35    2.73    5.84
   5   7 -35    3.94    5.64
  -5  -7  35    0.88    4.86
   5  -7 -36    0.15    4.69
   5   7 -36    5.09    6.41
  -5  -7  36   -0.00    6.93
   5  -7 -37   -0.00    6.12
   5   7 -37   -0.00    4.94
  -5  -7  37    1.40    6.38
   5   7 -38    0.43    3.26
   5   7 -39   -0.00    5.99
  -5   8   1   14.73    4.40
  -5   8   1   16.39    5.32
   5  -8  -1   17.73    4.98
   5  -8  -1   21.90    6.69
   5   8  -1   12.37    4.32
  -5  -8   1   24.57    5.43
  -5   8   2    8.37    3.65
  -5   8   2    9.65    3.86
   5  -8  -2    6.41    3.41
   5  -8  -2    2.95    3.47
   5   8  -2   12.65    4.21
  -5  -8   2    6.42    3.19
  -5   8   3   10.55    4.18
  -5   8   3   19.11    5.82
   5  -8  -3   10.98    3.93
   5  -8  -3   11.81    5.37
   5   8  -3   14.44    4.54
  -5  -8   3   15.78    4.44
  -5   8   4  356.09   31.91
  -5   8   4  296.21   32.51
   5  -8  -4  335.13   32.23
   5  -8  -4  319.00   34.31
   5   8  -4  297.34   31.37
  -5  -8   4  338.10   31.61
  -5   8   5   34.74    7.03
  -5   8   5   42.41    8.79
   5  -8  -5   46.78    8.23
   5   8  -5   33.64    7.04
  -5  -8   5   33.08    6.71
  -5   8   6   87.25   12.31
  -5   8   6   77.03   13.21
   5  -8  -6   80.73   12.62
   5   8  -6   97.34   12.78
  -5  -8   6  114.43   13.09
  -5   8   7    1.78    2.13
  -5   8   7   -0.00    2.69
   5  -8  -7    0.14    2.45
   5   8  -7   -0.00    2.26
  -5  -8   7    0.00    2.08
  -5   8   8   71.35   11.19
  -5   8   8   81.59   13.46
   5  -8  -8   84.71   12.56
   5   8  -8   81.44   11.76
  -5  -8   8   68.26   10.58
  -5   8   9  134.68   15.99
   5  -8  -9  114.17   16.13
   5  -8  -9   90.97   17.03
   5   8  -9  109.41   15.12
  -5  -8   9  123.49   14.71
  -5   8  10   61.76   10.18
   5  -8 -10   58.72   10.81
   5   8 -10   49.52    9.49
  -5  -8  10   70.86   10.05
  -5  -8  10   41.83    9.87
  -5   8  11   27.53    6.48
   5  -8 -11   16.55    6.29
   5   8 -11   20.20    5.93
  -5  -8  11   17.55    5.10
  -5  -8  11   12.21    5.75
   5  -8 -12   19.80    6.68
   5   8 -12   28.10    6.80
  -5  -8  12   21.25    5.71
  -5  -8  12   14.37    6.16
   5  -8 -13    0.94    3.25
   5   8 -13    0.97    2.57
  -5  -8  13    0.75    2.41
  -5  -8  13    0.00    2.85
   5  -8 -14   98.61   15.62
   5   8 -14  124.74   16.16
  -5  -8  14  102.70   14.06
  -5  -8  14   77.16   15.24
   5  -8 -15    3.06    4.30
   5   8 -15    1.21    3.32
  -5  -8  15   -0.00    2.48
   5   8 -16   15.52    5.77
  -5  -8  16   20.34    7.23
   5   8 -17    0.29    2.49
  -5  -8  17    1.17    3.45
   5   8 -18    3.34    4.22
  -5  -8  18    7.28    5.39
   5  -8 -19    3.59    4.53
   5   8 -19    2.90    3.93
  -5  -8  19    2.77    4.26
   5  -8 -20   40.07   10.76
  -5  -8  20   33.69   10.10
   5  -8 -21   -0.00    4.02
  -5  -8  21    1.77    4.45
   5  -8 -22    2.63    4.91
   5   8 -22    6.22    4.78
  -5  -8  22    8.34    6.38
   5  -8 -23   -0.00    3.44
   5   8 -23   -0.00    3.30
  -5  -8  23   -0.00    4.20
   5  -8 -24    7.93    6.31
   5   8 -24   10.45    6.28
  -5  -8  24   10.29    6.90
   5  -8 -25   -0.00    4.40
   5   8 -25    3.94    5.23
  -5  -8  25    0.00    5.82
   5  -8 -26    5.56    5.03
   5   8 -26    1.23    4.08
  -5  -8  26    7.36    6.94
   5  -8 -27   -0.00    3.15
   5   8 -27   -0.00    3.96
  -5  -8  27    2.42    4.89
   5  -8 -28    1.01    3.90
   5   8 -28   -0.00    4.11
  -5  -8  28    7.14    6.57
   5  -8 -29    0.00    5.27
   5   8 -29   -0.00    3.00
  -5  -8  29   -0.00    1.34
   5  -8 -30    6.15    5.97
   5   8 -30   -0.00    3.81
  -5  -8  30    0.16    5.02
   5  -8 -31    2.89    6.24
   5   8 -31    0.33    4.66
  -5  -8  31   -0.00    5.79
   5  -8 -32    6.34    6.55
   5   8 -32    3.07    5.22
  -5  -8  32    0.00    4.73
   5  -8 -33   -0.00    5.12
   5   8 -33    0.88    4.05
  -5  -8  33    2.03    5.35
   5  -8 -34    0.00    4.62
   5   8 -34   -0.00    4.65
  -5  -8  34    2.09    4.85
   5  -8 -35   -0.00    4.70
   5   8 -35   -0.00    3.89
  -5  -8  35   -0.00    5.97
   5  -8 -36   -0.00    4.49
  -5   9   1   -0.00    1.87
  -5   9   1    0.09    1.94
   5  -9  -1   -0.00    1.95
   5  -9  -1   -0.00    3.38
   5   9  -1    3.31    2.74
  -5  -9   1   -0.00    2.14
  -5   9   2  181.43   17.38
  -5   9   2  121.66   15.77
   5  -9  -2  138.68   16.29
   5  -9  -2   98.32   16.71
   5   9  -2  128.43   16.12
  -5  -9   2  154.46   16.45
  -5   9   3   17.90    4.79
  -5   9   3   11.44    4.54
   5  -9  -3   14.36    4.54
   5  -9  -3   12.95    5.25
   5   9  -3   10.99    4.10
  -5  -9   3   10.51    4.08
  -5   9   4   -0.00    2.14
   5  -9  -4    0.00    2.01
   5  -9  -4   -0.00    2.29
   5   9  -4   -0.00    1.58
  -5  -9   4    2.15    2.27
  -5   9   5   10.13    3.97
   5  -9  -5    5.78    3.45
   5   9  -5    6.89    3.32
  -5  -9   5    5.40    2.87
  -5  -9   5    5.45    4.28
  -5   9   6   48.55    8.05
   5  -9  -6   32.10    7.46
   5   9  -6   41.38    7.71
  -5  -9   6   38.10    7.14
  -5  -9   6   31.55    7.89
  -5   9   7    7.07    3.57
   5  -9  -7    7.96    4.30
   5   9  -7    7.21    3.58
  -5  -9   7    8.99    3.36
  -5  -9   7    7.29    4.14
  -5   9   8  108.65   14.68
   5  -9  -8   99.65   15.02
   5   9  -8  116.67   15.06
  -5  -9   8  135.08   14.99
  -5  -9   8  114.67   16.35
  -5   9   9   14.26    4.74
   5  -9  -9   11.44    5.28
   5   9  -9    8.30    4.11
  -5  -9   9    7.47    3.52
  -5  -9   9    0.95    3.18
  -5   9  10    0.00    2.22
   5  -9 -10    3.94    3.57
   5   9 -10    0.72    2.54
  -5  -9  10    0.96    1.98
  -5  -9  10    1.29    2.53
  -5   9  11    7.28    3.81
   5  -9 -11    4.23    4.05
   5   9 -11    0.00    2.66
  -5  -9  11    3.35    2.79
  -5  -9  11    3.34    3.42
   5  -9 -12  152.13   19.44
   5   9 -12  129.60   17.66
  -5  -9  12  135.97   16.82
  -5  -9  12  146.67   20.03
   5  -9 -13    0.00    3.36
   5   9 -13    4.82    3.77
  -5  -9  13    4.27    4.36
   5  -9 -14   18.81    6.55
   5   9 -14   33.12    7.66
  -5  -9  14   15.11    6.39
   5  -9 -15    2.86    3.70
   5   9 -15    1.82    2.94
  -5  -9  15    1.31    2.73
   5   9 -16   18.86    6.50
  -5  -9  16   32.94    8.95
   5   9 -17    0.00    3.11
  -5  -9  17    4.40    3.60
   5  -9 -18   50.80   11.92
   5   9 -18   58.64   11.38
  -5  -9  18   33.58    9.98
   5  -9 -19    0.00    4.17
   5   9 -19    3.40    3.77
  -5  -9  19    2.25    4.49
   5  -9 -20    1.19    4.20
  -5  -9  20    0.26    4.16
   5  -9 -21    1.54    3.52
  -5  -9  21   -0.00    4.40
   5  -9 -22   31.72    9.86
  -5  -9  22   26.30    9.59
   5  -9 -23    0.72    4.15
   5   9 -23    0.03    3.41
  -5  -9  23    0.87    4.74
   5   9 -24    3.98    4.27
  -5  -9  24   12.76    7.58
   5  -9 -25   -0.00    3.41
   5   9 -25   -0.00    4.40
  -5  -9  25    0.00    4.00
   5  -9 -26    4.37    5.56
  -5  -9  26    1.22    5.40
   5  -9 -27   10.59    6.98
  -5  -9  27   -0.00    4.94
   5  -9 -28   10.42    6.54
  -5  -9  28    3.08    5.56
   5  -9 -29    0.97    4.62
  -5  -9  29    3.83    6.78
   5  -9 -30   -0.00    4.41
  -5  -9  30   -0.00    4.32
   5  -9 -31    6.51    5.39
  -5  -9  31   -0.00    4.90
   5  -9 -32    1.13    4.92
  -5  -9  32   11.50    7.84
   5  -9 -33    0.00    5.19
  -5  -9  33   -0.00    5.14
   5  -9 -34   13.91    8.93
  -5  -9  34   -0.00    5.81
   5  -9 -35   -0.00    6.25
   5  -9 -36    3.37    5.51
   5 -10  -1    4.29    2.73
   5  10  -1   13.16    4.21
  -5 -10   1    9.54    4.15
   5 -10  -2   -0.00    1.94
   5  10  -2   -0.00    2.07
  -5 -10   2   -0.00    3.04
   5 -10  -3   -0.00    2.16
   5  10  -3   -0.00    1.59
  -5 -10   3   -0.00    2.41
   5 -10  -4   12.21    4.41
   5  10  -4   16.37    4.56
  -5 -10   4   12.49    5.37
   5 -10  -5    5.72    3.11
   5  10  -5    3.71    2.73
  -5 -10   5    4.32    3.52
   5 -10  -6   30.77    7.12
   5  10  -6   21.57    5.59
  -5 -10   6   20.31    6.13
   5 -10  -7    2.97    2.92
   5  10  -7    4.35    3.04
  -5 -10   7    0.34    2.91
   5 -10  -8    0.70    2.56
   5  10  -8    6.45    3.52
  -5 -10   8    2.20    3.04
   5 -10  -9    3.11    3.45
   5  10  -9    0.92    2.75
  -5 -10   9   -0.00    2.78
   5 -10 -10   76.48   12.83
   5  10 -10   83.08   12.38
  -5 -10  10   80.41   13.58
   5 -10 -11   -0.00    3.09
   5  10 -11   -0.00    2.24
  -5 -10  11    0.00    2.43
   5 -10 -12    2.78    3.51
  -5 -10  12    4.92    3.99
   5 -10 -13    2.11    3.65
  -5 -10  13    2.13    3.82
   5 -10 -14   31.85    8.79
  -5 -10  14   28.85    8.80
   5 -10 -15   -0.00    2.83
  -5 -10  15   -0.00    3.12
  -5 -10  16   20.67    7.43
  -5 -10  17    2.32    3.24
   5 -10 -18    5.76    5.54
  -5 -10  18   -0.00    4.47
   5 -10 -19   11.45    6.34
  -5 -10  19    1.25    3.42
   5 -10 -20   38.86   10.37
  -5 -10  20   20.43    8.09
   5 -10 -21    1.87    3.67
  -5 -10  21   -0.00    5.12
   5 -10 -22    7.93    6.36
  -5 -10  22    2.56    5.96
   5 -10 -23    1.24    3.59
  -5 -10  23    0.55    4.19
   5 -10 -24    7.62    5.88
  -5 -10  24    8.78    6.71
   5 -10 -25    0.94    3.79
  -5 -10  25   -0.00    4.99
   5 -10 -26    7.66    6.31
  -5 -10  26   10.07    6.99
   5 -10 -27   -0.00    4.98
  -5 -10  27   -0.00    5.25
   5 -10 -28    0.00    4.72
  -5 -10  28    6.47    6.79
   5 -10 -29    0.00    5.74
  -5 -10  29    0.00    5.11
   5 -10 -30    6.38    6.41
  -5 -10  30   -0.00    4.96
   5 -10 -31   -0.00    5.02
  -5 -10  31    0.30    5.61
   5 -10 -32    5.75    6.23
  -5 -10  32    3.95    5.22
   5 -10 -33    1.71    4.26
   5 -10 -34    7.21    6.50
   5 -10 -35    0.29    4.20
  -5 -11   1    5.85    3.92
  -5 -11   2   68.17   11.50
  -5 -11   3    8.38    4.48
  -5 -11   4    2.30    3.05
  -5 -11   5    0.41    2.51
  -5 -11   6    5.80    4.06
  -5 -11   7   -0.00    2.65
  -5 -11   8   21.78    6.41
   5 -11  -9    8.45    4.38
  -5 -11   9    3.96    3.86
   5 -11 -10    2.30    3.15
  -5 -11  10    1.49    2.93
   5 -11 -11    0.71    3.08
  -5 -11  11   -0.00    2.68
   5 -11 -12   41.28    9.81
  -5 -11  12   42.83    9.94
   5 -11 -13    0.10    3.65
  -5 -11  13   -0.00    3.32
   5 -11 -14    9.16    5.43
  -5 -11  14   27.83    8.15
  -5 -11  15   -0.00    3.06
  -5 -11  16    9.69    5.09
  -5 -11  17   -0.00    2.98
   5 -11 -18   27.44    8.91
  -5 -11  18   20.64    8.03
   5 -11 -19   -0.00    3.89
  -5 -11  19    4.06    4.53
   5 -11 -20   -0.00    3.75
  -5 -11  20   -0.00    4.64
   5 -11 -21    2.04    4.14
  -5 -11  21    0.00    4.73
   5 -11 -22   30.48    9.84
  -5 -11  22   10.66    6.84
   5 -11 -23   -0.00    4.21
  -5 -11  23    0.80    3.63
   5 -11 -24    1.79    4.33
  -5 -11  24    0.00    4.53
   5 -11 -25   -0.00    3.68
  -5 -11  25   -0.00    3.46
   5 -11 -26    0.00    4.12
  -5 -11  26    0.89    5.75
   5 -11 -27   -0.00    3.82
  -5 -11  27   -0.00    4.75
   5 -11 -28    4.75    5.91
  -5 -11  28    3.43    5.28
   5 -11 -29    1.64    4.63
  -5 -11  29    3.10    5.04
   5 -11 -30    0.00    5.12
  -5 -11  30   -0.00    4.48
   5 -11 -31    2.80    5.64
   5 -11 -32    4.13    5.95
   5 -11 -33    1.65    5.65
   5 -11 -34    5.30    6.54
   5 -11 -35   -0.00    5.26
  -5 -12   1    6.83    4.00
  -5 -12   2   -0.00    2.79
  -5 -12   3    2.29    3.40
  -5 -12   4   24.84    7.11
  -5 -12   5    5.78    3.55
  -5 -12   6    6.78    3.75
  -5 -12   7    0.69    2.30
  -5 -12   8    5.35    3.50
  -5 -12   9    5.91    3.68
  -5 -12  10   19.08    6.44
  -5 -12  11   -0.00    2.99
  -5 -12  12    2.94    3.01
  -5 -12  13    1.53    3.46
  -5 -12  14   13.22    6.13
  -5 -12  15    4.63    3.88
  -5 -12  16    9.15    4.87
  -5 -12  17   -0.00    3.20
  -5 -12  18    1.86    4.00
  -5 -12  19   -0.00    3.84
  -5 -12  20    8.52    5.40
  -5 -12  21    3.23    4.51
  -5 -12  22    5.83    5.05
  -5 -12  23    7.01    5.64
  -5 -12  24   -0.00    4.67
  -5 -12  25    6.23    5.69
  -5 -12  26    4.72    5.68
  -5 -12  27    7.44    6.70
  -5 -12  28    2.09    5.94
  -5 -13   1    8.35    4.09
  -5 -13   2   25.12    6.67
  -5 -13   3    2.78    3.62
  -5 -13   4    3.46    3.45
  -5 -13   5    0.29    2.67
  -5 -13   6   28.43    7.24
  -5 -13   7    2.89    2.78
  -5 -13   8   24.21    6.98
  -5 -13   9    1.26    2.65
  -5 -13  10    1.49    3.15
  -5 -13  11    6.02    4.36
  -5 -13  12   10.57    5.21
  -5 -13  13    0.08    2.44
  -5 -13  14    3.73    3.48
  -5 -13  15    2.07    3.63
  -5 -13  16   -0.00    3.78
  -5 -13  17    3.79    4.23
  -5 -13  18    4.34    4.45
  -5 -13  19    0.00    3.60
  -5 -13  20   -0.00    3.98
  -5 -13  21   -0.00    3.03
  -5 -13  22    0.26    3.52
  -5 -13  23   -0.00    4.77
  -5 -13  24    2.62    4.98
  -5 -13  25    3.16    5.03
  -5 -13  26    0.00    2.95
  -5 -14   1   -0.00    2.17
  -5 -14   2   -0.00    3.03
  -5 -14   3    4.92    3.87
  -5 -14   4   10.08    4.52
  -5 -14   5    6.32    4.40
  -5 -14   6   13.69    5.04
  -5 -14   7   -0.00    2.58
  -5 -14   8    2.70    2.99
  -5 -14   9    4.81    3.76
  -5 -14  10   12.70    5.26
  -5 -14  11    5.95    4.14
  -5 -14  12    0.41    2.31
  -5 -14  13    3.00    3.17
  -5 -14  14    1.43    3.36
  -5 -14  15    7.83    4.50
  -5 -14  16    3.64    4.06
  -5 -14  17    3.20    3.65
  -5 -14  18    1.07    3.60
  -5 -14  19    0.84    3.34
  -5 -14  20    1.86    4.21
  -5 -14  21    6.47    5.43
  -5 -14  22    3.59    4.52
  -5 -14  23   -0.00    4.95
  -5 -15   1    3.87    3.21
  -5 -15   2    2.11    3.47
  -5 -15   3    4.68    3.65
  -5 -15   4    0.94    2.65
  -5 -15   5    0.00    2.24
  -5 -15   6    1.68    2.77
  -5 -15   7    2.85    3.68
  -5 -15   8    6.68    4.37
  -5 -15   9   -0.00    2.37
  -5 -15  10   -0.00    2.54
  -5 -15  11    5.51    3.58
  -5 -15  12    0.00    2.49
  -5 -15  13    0.79    2.77
  -5 -15  14    2.83    3.44
  -5 -15  15    3.18    3.77
  -5 -15  16    0.00    2.88
  -5 -15  17    0.00    3.37
  -5 -15  18    0.32    2.95
  -5 -15  19   -0.00    4.35
  -5 -15  20    0.30    3.08
  -5 -15  21    0.64    3.51
  -5 -16   1   -0.00    2.70
  -5 -16   2    0.71    3.18
  -5 -16   3    0.00    2.99
  -5 -16   4    1.06    2.12
  -5 -16   5    3.27    2.76
  -5 -16   6   -0.00    1.97
  -5 -16   7   -0.00    2.45
  -5 -16   8    1.23    2.80
  -5 -16   9    0.00    2.52
  -5 -16  10    1.52    3.02
  -5 -16  11    8.67    4.47
  -5 -16  12    1.42    2.93
  -5 -16  13   -0.00    2.24
  -5 -16  14    0.69    3.40
  -5 -16  15    4.35    3.60
  -5 -16  16    1.44    4.37
  -5 -16  17    1.81    3.65
  -5 -16  18    2.72    4.53
  -5 -17   1    0.00    2.65
  -5 -17   2    4.04    3.69
  -5 -17   3    4.45    3.73
  -5 -17   4    0.21    2.08
  -5 -17   5    1.14    1.87
  -5 -17   6    1.19    2.68
  -5 -17   7    0.72    2.66
  -5 -17   8   -0.00    2.56
  -5 -17   9   -0.00    2.48
  -5 -17  10   -0.00    2.16
  -5 -17  11   -0.00    2.60
  -5 -17  12    0.49    3.36
  -5 -17  13   -0.00    2.88
  -5 -17  14   -0.00    3.21
  -5 -17  15    0.00    3.48
  -5 -18   1    5.40    3.87
  -5 -18   2   -0.00    2.83
  -5 -18   3    1.68    2.63
  -5 -18   4    0.89    2.32
  -5 -18   5    3.40    3.15
  -5 -18   6    0.24    2.65
  -5 -18   7    0.49    2.35
  -5 -18   8    1.78    2.73
  -5 -18   9   -0.00    2.06
  -5 -18  10    2.93    2.82
  -5 -18  11    3.74    3.26
  -4   0   1    0.92    2.13
  -4   0   1    0.20    2.94
   4   0  -1    0.00    1.79
   4   0  -1    1.58    2.93
  -4   0   2   16.02    4.25
  -4   0   2   13.51    4.76
   4   0  -2   13.86    4.07
   4   0  -2   14.17    4.79
  -4   0   3   -0.00    1.97
  -4   0   3    0.00    3.16
   4   0  -3    0.27    2.12
   4   0  -3   -0.00    2.70
  -4   0   4 1169.18   97.19
  -4   0   4 1160.24   99.46
   4   0  -4 1085.38   97.25
   4   0  -4 1300.90   99.96
  -4   0   5   -0.00    2.06
  -4   0   5   -0.00    1.95
   4   0  -5    0.06    1.28
   4   0  -5    0.28    2.79
  -4   0   6  651.31   56.27
  -4   0   6  586.23   58.07
   4   0  -6  741.44   57.36
   4   0  -6  589.17   57.26
  -4   0   7    0.00    2.77
  -4   0   7    1.88    4.41
   4   0  -7   -0.00    3.17
   4   0  -7   -0.00    2.61
  -4   0   8 2699.01  203.60
  -4   0   8 2829.56  208.26
   4   0  -8 2435.38  203.55
   4   0  -8 2151.39  204.18
  -4   0   9   -0.00    2.40
  -4   0   9   -0.00    2.66
   4   0  -9   -0.00    3.01
   4   0  -9    1.24    3.40
  -4   0  10   41.64    7.67
  -4   0  10   36.61    9.09
   4   0 -10   31.32    7.48
   4   0 -10   40.92    8.60
  -4   0  11    0.19    2.32
  -4   0  11   -0.00    3.73
   4   0 -11    0.68    2.71
   4   0 -11    2.35    2.97
  -4   0  12    7.90    4.21
  -4   0  12   36.81    8.96
   4   0 -12   11.74    5.27
   4   0 -12   15.86    6.41
  -4   0  13   -0.00    2.83
  -4   0  13   -0.00    3.16
   4   0 -13    0.05    2.44
   4   0 -13    2.68    3.29
  -4   0  14 1341.67  112.00
  -4   0  14 1245.66  115.95
   4   0 -14 1328.54  113.23
   4   0 -14 1358.08  115.68
  -4   0  15    0.75    2.94
  -4   0  15   -0.00    4.07
   4   0 -15   -0.00    2.68
   4   0 -15    0.00    3.18
  -4   0  16   55.33   12.47
   4   0 -16   45.25    9.56
   4   0 -16   40.84   10.26
  -4   0  17   -0.00    3.76
   4   0 -17    0.47    2.67
   4   0 -17   -0.00    3.44
  -4   0  18  136.32   21.71
   4   0 -18  128.23   18.67
   4   0 -18  127.95   19.85
  -4   0  19   -0.00    4.65
   4   0 -19    3.73    4.03
   4   0 -19    3.36    4.04
  -4   0  20  110.95   19.76
  -4   0  21   -0.00    4.66
  -4   0  22    9.32    6.73
   4   0 -22   11.38    5.45
  -4   0  23    1.41    4.80
   4   0 -23   -0.47    4.23
  -4   0  24   42.27   12.61
   4   0 -24    3.61    5.21
  -4   0  25    1.07    5.27
   4   0 -25    5.50    5.13
  -4   0  26   78.03   17.76
   4   0 -26   65.54   14.21
   4   0 -27   -0.00    4.44
   4   0 -28   16.66    8.28
  -4   0  29    1.43    5.65
   4   0 -29    3.59    5.42
  -4   0  30   25.78   11.67
   4   0 -30   42.77   12.21
  -4   0  31   -0.00    2.10
   4   0 -31   -0.00    4.72
  -4   0  32   -0.00    5.10
   4   0 -32    1.89    4.26
  -4   0  33   -0.00    5.56
   4   0 -33    0.81    4.40
  -4   0  34    1.42    6.08
   4   0 -34    5.67    7.48
   4   0 -35   11.18    7.04
   4   0 -36   27.03   11.21
   4   0 -37    4.80    6.80
   4   0 -38    6.66    6.83
   4   0 -39   -0.00    6.25
  -4   1   1   17.53    4.30
  -4   1   1   14.71    5.01
   4  -1  -1   15.61    4.35
   4  -1  -1   15.66    5.02
   4   1  -1   16.78    4.66
   4   1  -1   11.63    4.62
  -4  -1   1   14.24    4.09
  -4  -1   1   19.61    5.65
  -4   1   2  969.09   81.98
  -4   1   2  966.82   84.09
   4  -1  -2  938.64   82.28
   4  -1  -2 1077.19   84.59
   4   1  -2  860.35   81.75
   4   1  -2 1089.65   84.35
  -4  -1   2 1001.87   82.17
  -4  -1   2 1015.48   84.57
  -4   1   3   11.26    3.66
  -4   1   3    8.54    4.45
   4  -1  -3   17.21    4.37
   4  -1  -3    2.83    2.75
   4   1  -3   14.96    4.33
   4   1  -3    8.60    3.85
  -4  -1   3    6.83    2.91
  -4  -1   3   15.05    5.11
  -4   1   4    0.43    2.33
  -4   1   4    4.51    3.58
   4  -1  -4    2.05    2.35
   4  -1  -4    4.21    3.24
   4   1  -4    0.00    2.00
   4   1  -4    0.00    2.88
  -4  -1   4    4.32    2.25
  -4  -1   4    1.48    2.92
  -4   1   5   14.53    4.41
  -4   1   5    7.04    3.73
   4  -1  -5    9.82    3.79
   4  -1  -5   12.35    4.42
   4   1  -5   11.12    3.91
   4   1  -5    8.83    4.41
  -4  -1   5    6.69    3.52
  -4  -1   5   10.49    4.95
  -4   1   6  389.18   42.32
  -4   1   6  535.60   46.79
   4  -1  -6  497.04   43.71
   4  -1  -6  581.45   46.54
   4   1  -6  430.59   42.92
   4   1  -6  534.43   45.48
  -4  -1   6  471.95   43.16
  -4  -1   6  522.92   46.12
  -4   1   7   32.44    6.55
  -4   1   7   33.09    8.14
   4  -1  -7   31.98    6.72
   4  -1  -7   38.54    8.19
   4   1  -7   42.08    7.31
   4   1  -7   37.40    7.64
  -4  -1   7   46.53    7.48
  -4  -1   7   28.63    7.58
  -4   1   8 1227.93   96.34
  -4   1   8 1131.52   99.36
   4  -1  -8 1174.49   96.78
   4  -1  -8 1239.27   99.14
   4   1  -8 1018.73   95.66
   4   1  -8 1069.51   97.20
  -4  -1   8 1184.67   96.03
  -4  -1   8 1112.43   98.98
  -4   1   9    0.00    2.04
  -4   1   9    0.45    3.81
   4  -1  -9   -0.00    2.78
   4  -1  -9    0.36    2.47
   4   1  -9   -0.00    2.85
   4   1  -9    0.73    2.84
  -4  -1   9    4.81    2.88
  -4  -1   9   -0.00    2.66
  -4   1  10  457.00   44.20
  -4   1  10  511.97   48.66
   4  -1 -10  570.52   46.85
   4  -1 -10  491.46   47.50
   4   1 -10  470.14   45.31
   4   1 -10  497.00   46.72
  -4  -1  10  475.66   44.33
  -4  -1  10  455.63   47.51
  -4   1  11  143.19   16.29
  -4   1  11  109.62   17.71
   4  -1 -11  133.07   16.78
   4  -1 -11  134.28   18.29
   4   1 -11  129.24   16.46
   4   1 -11  115.68   16.70
  -4  -1  11  140.45   16.00
  -4  -1  11  108.32   17.28
  -4   1  12  433.53   43.16
   4  -1 -12  348.07   38.93
   4  -1 -12  437.10   42.50
   4   1 -12  383.99   39.32
   4   1 -12  414.45   41.27
  -4  -1  12  434.30   38.95
  -4  -1  12  429.96   42.93
  -4   1  13   88.17   12.68
  -4   1  13   90.67   15.52
   4  -1 -13   78.60   12.79
   4  -1 -13   89.78   14.76
   4   1 -13   78.81   12.71
   4   1 -13   84.07   14.08
  -4  -1  13   90.45   12.59
  -4  -1  13   95.00   15.42
  -4   1  14   -0.00    2.26
  -4   1  14    0.09    3.39
   4  -1 -14   -0.00    3.31
   4  -1 -14   -0.00    2.75
   4   1 -14   -0.00    2.70
   4   1 -14    0.00    3.44
  -4  -1  14    2.50    2.97
  -4  -1  14    0.05    2.86
  -4   1  15   28.42    7.12
  -4   1  15   33.85    9.88
   4  -1 -15   30.96    7.89
   4  -1 -15   38.11    9.66
   4   1 -15   28.12    7.43
   4   1 -15   33.81    8.83
  -4  -1  15   24.82    6.72
  -4  -1  15   25.28    8.43
  -4   1  16  260.29   31.82
   4  -1 -16  235.14   27.90
   4  -1 -16  291.56   31.64
   4   1 -16  236.62   27.91
   4   1 -16  238.46   29.20
  -4  -1  16  252.31   31.03
  -4   1  17   -0.00    3.98
   4  -1 -17   -0.00    2.66
   4  -1 -17    4.66    5.08
   4   1 -17   -0.00    3.39
   4   1 -17    0.72    2.92
  -4  -1  17    4.68    4.51
  -4   1  18  244.54   32.19
   4  -1 -18  231.18   28.70
   4  -1 -18  230.95   30.27
   4   1 -18  276.52   29.86
  -4  -1  18  277.17   33.07
  -4   1  19   18.90    8.23
   4  -1 -19   10.91    5.95
   4  -1 -19    5.73    4.96
   4   1 -19   18.62    6.68
  -4  -1  19    6.48    5.30
  -4   1  20   46.49   12.19
   4  -1 -20   37.62    9.90
  -4  -1  20   13.02    7.37
  -4   1  21    1.24    4.11
  -4  -1  21    3.94    5.21
  -4   1  22  221.39   30.08
   4  -1 -22  180.31   25.45
  -4  -1  22  168.11   27.19
  -4   1  23    9.60    6.68
   4  -1 -23    6.07    5.34
   4   1 -23    1.47    4.98
  -4  -1  23   -0.00    4.77
  -4   1  24   13.27    8.93
   4  -1 -24    4.00    3.95
   4   1 -24    0.82    3.50
  -4  -1  24    6.02    5.97
  -4   1  25   11.69    8.47
   4  -1 -25    2.47    3.97
   4   1 -25   12.44    7.17
  -4   1  26   39.45   13.68
   4  -1 -26   65.51   13.78
   4   1 -26   53.54   13.26
  -4   1  27    1.41    5.72
   4  -1 -27    0.00    2.93
   4   1 -27    0.77    3.36
  -4  -1  27   -0.00    4.51
   4  -1 -28   23.12    8.87
   4   1 -28   32.78   11.00
  -4  -1  28   34.76   13.02
   4  -1 -29   -0.00    3.79
   4   1 -29    3.82    4.59
  -4  -1  29    0.46    6.96
   4  -1 -30   -0.00    4.77
   4   1 -30    3.44    5.83
  -4  -1  30    1.20    5.14
  -4   1  31    5.89    7.15
   4  -1 -31    2.42    5.25
   4   1 -31    2.38    4.11
  -4  -1  31    0.00    4.59
   4  -1 -32   31.33   11.05
   4   1 -32   16.54    9.74
  -4  -1  32    3.26    7.00
   4  -1 -33   -0.00    8.17
   4   1 -33    1.05    4.91
  -4  -1  33   -0.00    3.60
   4  -1 -34    3.49    6.50
   4   1 -34    4.62    5.71
  -4  -1  34    6.05    7.19
   4  -1 -35    2.53    3.96
   4   1 -35   -0.00    5.66
  -4  -1  35    1.90    4.51
   4  -1 -36    7.38    6.66
   4   1 -36    1.16    5.68
  -4  -1  36    3.91    7.03
   4  -1 -37   -0.00    5.30
   4   1 -37    0.00    4.65
   4  -1 -38    3.43    7.85
   4   1 -38    6.02    7.93
   4  -1 -39    0.84    5.68
   4   1 -39   -0.00    6.70
  -4   2   1   75.85    9.37
  -4   2   1   55.40    9.59
   4  -2  -1   64.95    9.25
   4  -2  -1   85.57   11.23
   4   2  -1   60.15    8.96
   4   2  -1   76.54   10.44
  -4  -2   1   45.49    8.06
  -4  -2   1   69.02   10.50
  -4   2   2  137.89   17.89
  -4   2   2  174.99   20.45
   4  -2  -2  189.04   19.52
   4  -2  -2  250.92   22.43
   4   2  -2  197.50   19.59
   4   2  -2  196.01   20.41
  -4  -2   2  185.05   19.01
  -4  -2   2  201.32   21.19
  -4   2   3   11.27    3.87
  -4   2   3   26.05    6.16
   4  -2  -3   19.60    4.83
   4  -2  -3   21.31    5.67
   4   2  -3   28.41    5.67
   4   2  -3   23.23    5.61
  -4  -2   3   25.15    5.06
  -4  -2   3   27.48    6.34
  -4   2   4 1647.92  139.62
  -4   2   4 1834.69  142.93
   4  -2  -4 1680.21  140.10
   4  -2  -4 1726.19  141.99
   4   2  -4 1743.18  140.37
   4   2  -4 1700.68  141.11
  -4  -2   4 1620.49  139.38
  -4  -2   4 1799.57  142.47
  -4   2   5   42.10    6.97
  -4   2   5   44.04    8.48
   4  -2  -5   21.58    5.68
   4  -2  -5   38.23    7.72
   4   2  -5   33.99    6.51
   4   2  -5   36.05    7.29
  -4  -2   5   36.68    6.45
  -4  -2   5   44.67    8.49
  -4   2   6    7.24    3.45
  -4   2   6   19.91    5.63
   4  -2  -6   11.17    4.30
   4  -2  -6   10.15    4.56
   4   2  -6    4.15    3.19
   4   2  -6    9.72    4.05
  -4  -2   6   10.84    3.69
  -4  -2   6    5.01    3.66
  -4   2   7  298.47   28.93
  -4   2   7  312.47   32.13
   4  -2  -7  278.06   29.03
   4  -2  -7  332.85   31.79
   4   2  -7  286.70   28.94
   4   2  -7  342.14   31.02
  -4  -2   7  306.03   28.97
  -4  -2   7  250.84   30.08
  -4   2   8  716.57   61.27
  -4   2   8  681.44   64.30
   4  -2  -8  668.47   61.67
   4  -2  -8  757.09   64.60
   4   2  -8  690.85   61.48
   4   2  -8  731.06   62.96
  -4  -2   8  684.88   60.92
  -4  -2   8  703.16   64.07
  -4   2   9  190.27   21.06
  -4   2   9  205.69   24.38
   4  -2  -9  194.42   22.09
   4  -2  -9  204.59   23.96
   4   2  -9  192.11   21.67
   4   2  -9  230.47   23.45
  -4  -2   9  170.89   20.48
  -4  -2   9  254.96   25.79
  -4   2  10   56.12    9.22
  -4   2  10   48.56   10.45
   4  -2 -10   65.72   10.49
   4  -2 -10   78.75   12.46
   4   2 -10   57.02    9.76
   4   2 -10   57.69   10.16
  -4  -2  10   54.51    8.99
  -4  -2  10   46.71   10.22
  -4   2  11   40.58    7.77
  -4   2  11   44.98   10.03
   4  -2 -11   62.33   10.16
   4  -2 -11   50.95   10.72
   4   2 -11   50.39    9.27
   4   2 -11   39.87    8.82
  -4  -2  11   43.37    8.08
  -4  -2  11   46.72   10.49
  -4   2  12    4.75    3.21
  -4   2  12    1.75    3.31
   4  -2 -12   -0.00    2.48
   4  -2 -12    2.77    3.74
   4   2 -12   -0.00    2.41
   4   2 -12    3.52    3.61
  -4  -2  12    1.21    2.31
  -4  -2  12    6.76    4.70
  -4   2  13   29.62    6.47
  -4   2  13   14.62    6.60
   4  -2 -13   21.21    6.29
   4  -2 -13   14.01    6.34
   4   2 -13   11.38    4.90
   4   2 -13   19.42    6.43
  -4  -2  13   15.64    5.01
  -4  -2  13   16.43    6.73
  -4   2  14  767.79   64.47
  -4   2  14  745.90   68.95
   4  -2 -14  658.48   64.53
   4  -2 -14  724.73   67.79
   4   2 -14  730.20   65.04
   4   2 -14  746.31   66.46
  -4  -2  14  711.78   63.46
  -4  -2  14  622.07   66.43
  -4   2  15   49.28    9.36
  -4   2  15   53.42   12.13
   4  -2 -15   75.51   12.10
   4  -2 -15   54.14   11.65
   4   2 -15   38.76    9.28
   4   2 -15   59.63   11.28
  -4  -2  15   37.31    8.44
  -4  -2  15   63.98   12.66
  -4   2  16    4.52    4.60
   4  -2 -16   13.94    5.77
   4  -2 -16   13.19    6.83
   4   2 -16   21.84    6.35
   4   2 -16   13.83    6.46
  -4  -2  16   14.40    6.88
  -4   2  17    1.05    3.25
   4  -2 -17    1.59    2.87
   4  -2 -17    0.00    3.76
   4   2 -17    4.90    4.23
  -4  -2  17    1.13    2.85
  -4   2  18  120.17   20.45
   4  -2 -18  111.04   17.51
   4  -2 -18  146.84   20.98
   4   2 -18  132.32   18.17
  -4  -2  18   89.61   17.96
  -4   2  19  101.27   19.03
   4  -2 -19  108.22   16.74
   4  -2 -19  108.86   18.23
   4   2 -19   93.44   15.61
  -4  -2  19   91.06   17.76
  -4   2  20   51.31   12.80
   4  -2 -20   49.92   11.86
  -4  -2  20   24.95    9.38
  -4   2  21    6.47    5.85
   4  -2 -21    0.00    4.09
  -4  -2  21    1.37    4.60
  -4   2  22   18.73    8.57
   4  -2 -22    1.80    3.16
   4  -2 -22    9.11    5.95
  -4  -2  22    5.70    6.59
  -4   2  23    0.00    4.21
   4  -2 -23    5.17    4.62
   4   2 -23   -0.00    3.46
  -4   2  24  137.40   23.54
   4  -2 -24  132.20   20.37
   4   2 -24   93.86   18.22
  -4   2  25    9.73    7.64
   4  -2 -25    7.52    6.06
   4   2 -25   34.09   10.05
  -4   2  26   48.70   14.57
   4  -2 -26   41.83   12.13
   4   2 -26   58.98   13.59
  -4  -2  26   42.32   13.21
  -4   2  27    2.47    5.52
   4  -2 -27   -0.00    4.21
   4   2 -27    3.19    5.15
  -4  -2  27   -0.00    4.89
  -4   2  28   17.95    9.01
   4  -2 -28   28.83    9.93
   4   2 -28   32.26   10.35
  -4  -2  28   10.25    8.32
  -4   2  29    3.52    6.07
   4  -2 -29   14.82    8.15
   4   2 -29   21.47    8.58
  -4  -2  29    9.72    8.14
   4  -2 -30   23.47    9.37
   4   2 -30   89.45   16.89
  -4  -2  30   29.20   12.35
   4  -2 -31   -0.00    3.81
   4   2 -31    0.00    4.59
  -4  -2  31   -0.00    5.73
   4  -2 -32    0.00    5.86
   4   2 -32    0.57    5.09
  -4  -2  32   -0.00    5.12
   4  -2 -33    0.00    6.69
   4   2 -33    0.00    4.93
  -4  -2  33    0.00    5.41
   4  -2 -34    6.35    5.98
   4   2 -34    3.00    6.35
  -4  -2  34    2.56    6.22
   4  -2 -35    9.96    6.76
   4   2 -35   -0.00    2.90
  -4  -2  35    0.31    5.56
   4  -2 -36    3.17    6.17
   4   2 -36    5.64    5.63
  -4  -2  36   -0.00    7.46
   4  -2 -37   -0.00    6.68
   4   2 -37   -0.00    6.35
  -4  -2  37    6.96    7.55
   4  -2 -38    0.00    7.64
   4   2 -38    2.65    6.23
  -4  -2  38   -0.00    7.30
   4  -2 -39   -0.00    2.02
   4   2 -39    1.45    5.39
   4   2 -40   13.74    8.83
  -4   3   1   46.67    7.29
  -4   3   1   50.16    8.46
   4  -3  -1   46.79    7.52
   4  -3  -1   57.46    9.08
   4   3  -1   50.86    7.69
   4   3  -1   42.28    7.95
  -4  -3   1   43.46    7.12
  -4  -3   1   29.77    7.21
  -4   3   2  311.13   29.50
  -4   3   2  322.44   31.56
   4  -3  -2  265.94   29.30
   4  -3  -2  330.58   31.79
   4   3  -2  330.88   30.12
   4   3  -2  305.05   30.57
  -4  -3   2  332.73   29.87
  -4  -3   2  360.87   32.25
  -4   3   3   12.55    3.86
  -4   3   3    8.12    4.17
   4  -3  -3    7.50    3.27
   4  -3  -3    7.16    3.89
   4   3  -3   14.52    4.07
   4   3  -3    6.81    3.36
  -4  -3   3    6.52    2.92
  -4  -3   3   18.31    5.29
  -4   3   4    7.41    3.28
  -4   3   4   13.55    5.18
   4  -3  -4   13.02    4.07
   4  -3  -4   11.79    4.61
   4   3  -4   14.15    3.97
   4   3  -4   17.12    4.79
  -4  -3   4   16.06    4.11
  -4  -3   4   23.69    5.82
  -4   3   5   26.36    5.70
  -4   3   5   39.38    8.06
   4  -3  -5   26.21    5.88
   4  -3  -5   33.45    7.47
   4   3  -5   29.74    6.06
   4   3  -5   25.88    5.94
  -4  -3   5   23.21    5.24
  -4  -3   5   40.24    7.78
  -4   3   6   50.78    8.68
  -4   3   6   54.60   10.47
   4  -3  -6   63.12    9.62
   4  -3  -6   75.81   11.47
   4   3  -6   54.52    8.94
   4   3  -6   64.08    9.92
  -4  -3   6   75.12    9.68
  -4  -3   6   68.31   10.99
  -4   3   7  453.19   40.23
  -4   3   7  432.89   42.83
   4  -3  -7  404.52   40.19
   4  -3  -7  446.69   42.73
   4   3  -7  432.58   40.13
   4   3  -7  455.21   41.35
  -4  -3   7  466.76   40.23
  -4  -3   7  399.51   41.56
  -4   3   8   85.88   11.77
  -4   3   8   96.39   14.43
   4  -3  -8   84.80   12.33
   4  -3  -8   95.99   14.32
   4   3  -8   81.38   11.77
   4   3  -8   85.72   12.53
  -4  -3   8  109.07   12.56
  -4  -3   8   92.50   13.90
  -4   3   9    0.44    2.40
  -4   3   9    0.40    2.41
   4  -3  -9    1.72    2.18
   4  -3  -9    1.52    3.93
   4   3  -9    0.00    2.05
   4   3  -9    3.29    3.15
  -4  -3   9   -0.00    2.15
  -4  -3   9    0.18    3.49
  -4   3  10  194.67   20.34
  -4   3  10  157.74   21.90
   4  -3 -10  187.38   21.17
   4  -3 -10  149.88   21.64
   4   3 -10  185.85   20.70
   4   3 -10  182.31   20.98
  -4  -3  10  185.47   19.73
  -4  -3  10  187.06   22.76
  -4   3  11  340.84   32.27
  -4   3  11  292.59   34.62
   4  -3 -11  350.45   33.52
   4  -3 -11  341.51   35.72
   4   3 -11  349.03   33.19
   4   3 -11  337.72   33.36
  -4  -3  11  304.52   31.23
  -4  -3  11  285.43   34.10
  -4   3  12  259.80   27.14
  -4   3  12  233.52   29.96
   4  -3 -12  276.60   28.67
   4  -3 -12  264.74   30.49
   4   3 -12  276.01   28.18
   4   3 -12  267.26   28.49
  -4  -3  12  271.33   27.00
  -4  -3  12  238.72   29.45
  -4   3  13   84.76   12.41
  -4   3  13   91.61   15.58
   4  -3 -13   95.46   13.90
   4  -3 -13   70.80   13.82
   4   3 -13   95.43   13.55
   4   3 -13   77.17   13.02
  -4  -3  13   74.26   11.66
  -4  -3  13   97.77   15.37
  -4   3  14    5.69    3.50
  -4   3  14   -0.00    3.06
   4  -3 -14    2.77    3.55
   4  -3 -14   -0.00    2.48
   4   3 -14    8.87    4.34
   4   3 -14    2.27    3.09
  -4  -3  14    4.19    3.07
  -4  -3  14    3.89    4.23
  -4   3  15   47.90   11.48
   4  -3 -15   32.92    8.05
   4  -3 -15   30.39    8.88
   4   3 -15   40.63    8.70
  -4  -3  15   33.94    7.48
  -4  -3  15   23.70    8.00
  -4   3  16  235.08   30.26
   4  -3 -16  254.67   27.74
   4  -3 -16  257.72   30.08
   4   3 -16  215.52   26.09
  -4  -3  16  197.16   27.83
  -4   3  17   14.21    6.91
   4  -3 -17   20.21    6.74
   4  -3 -17   11.68    6.42
   4   3 -17   13.37    5.52
  -4  -3  17   15.04    6.45
  -4   3  18   62.81   13.71
   4  -3 -18   32.79    9.18
   4  -3 -18   37.41   10.60
   4   3 -18   38.09    9.28
  -4  -3  18   69.76   13.91
  -4   3  19   -0.00    4.93
   4  -3 -19   13.15    6.56
   4   3 -19    5.17    3.98
  -4  -3  19    3.77    4.09
  -4   3  20    8.30    7.06
   4  -3 -20   21.86    8.26
   4   3 -20    7.34    4.48
  -4  -3  20   10.04    5.92
  -4   3  21   49.59   13.44
   4  -3 -21   48.40   12.46
  -4   3  22   29.36   10.85
   4  -3 -22   39.69   10.59
   4  -3 -22   67.10   14.68
  -4   3  23   35.57   11.96
   4  -3 -23   34.85   10.19
   4  -3 -23   31.10   10.53
   4   3 -23   40.12   10.15
  -4   3  24   -0.00    5.64
   4  -3 -24    3.60    4.71
   4   3 -24    3.19    3.89
  -4  -3  24    0.97    4.00
  -4   3  25   16.25    8.76
   4  -3 -25    5.39    4.75
   4   3 -25    8.69    6.00
  -4  -3  25   -0.00    4.11
  -4   3  26   73.97   17.60
   4  -3 -26   35.96   12.00
   4   3 -26   38.74   11.55
  -4  -3  26   70.37   15.83
   4  -3 -27    6.86    7.37
   4   3 -27    4.81    6.25
  -4  -3  27    0.00    5.37
   4  -3 -28   51.25   13.37
   4   3 -28   47.48   12.63
  -4  -3  28   40.91   13.55
   4  -3 -29    4.17    5.58
   4   3 -29    0.00    3.88
  -4  -3  29   -0.00    3.97
   4  -3 -30   -0.00    5.31
   4   3 -30   10.65    6.49
  -4  -3  30    3.70    6.88
   4  -3 -31    0.76    4.41
   4   3 -31    8.16    6.37
  -4  -3  31   -0.00    5.92
   4  -3 -32   20.29    9.62
   4   3 -32   15.85    8.15
  -4  -3  32   14.98    8.58
   4  -3 -33    0.25    4.91
   4   3 -33   -0.00    4.97
  -4  -3  33    4.13    7.58
   4  -3 -34    0.58    4.10
[truncated: 820,442 more chars]
