# Supplementary material for: LED-pump-X-ray-multiprobe crystallography for sub-second timescales
Source: Commun Chem. 2022 Aug 26;5:102. doi: 10.1038/s42004-022-00716-1 (PMC9814726; doi:10.1038/s42004-022-00716-1)
Supplement: Supplementary file 10 — Supplementary Data 1 [file 42004_2022_716_MOESM10_ESM.zip › CIFs/0-4s_284K/284K_0-4s_t3_excit.cif]

data_global

# SUBMISSION DETAILS
 
_publ_contact_author_name       'Hatcher, Lauren'
_publ_contact_author_address
;
School of Chemistry
Cardiff University
Main Building
Park Place 
Cardiff
CF10 3AT
United Kingdom
;
_publ_contact_author_email       'HatcherL1@cardiff.ac.uk'
_publ_requested_category          FM
_publ_section_comment
; 
?
;
_publ_section_references
;
Diamond General Data Aquisition (GDA) software: http://www.opengda.org/

XIA2: Winter, G. (2010) J. Appl. Cryst. 43, 186-190.
POINTLESS: Evans, P. (2006) Acta Cryst. D62, 72-82.
AIMLESS: Evans, P. R. and Murshudov, G. N. (2013) Acta Cryst. D69, 1204-1214.
DIALS: Winter, G., et al. Acta Cryst. (2018) D74, 85-97.
CCP4: Winn, M. D. et al. (2011) Acta Cryst. D67, 235-242.
   
SHELXL: Sheldrick G. M. (2015). Acta Cryst. C71, 3-8.
SHELXT:	Sheldrick, G. M. (2015). Acta Cryst. A71, 3-8.
 
OLEX2: Dolomanov, O.V.; Bourhis, L.J.; Gildea, R.J.; Howard, J.A.K.; Puschmann,
 H., OLEX2: A complete structure solution, refinement and analysis program 
 (2009). J. Appl. Cryst., 42, 339-341.

MERCURY: Macrae, C. F., Bruno, I. J., Chisholm, J. A., Edgington,
P. R., McCabe, P., Pidcock, E., Rodriguez-Monge, L., Taylor, R.,
van de Streek, J. & Wood, P. A. (2008). J. Appl. Cryst. 41, 466-470.
;

####
 
data_284K_0-4s_t3_excit
 
_audit_creation_method            'SHELXL-2018/3'
_shelx_SHELXL_version_number      '2018/3'
_chemical_name_systematic         
;
Nitro-(N,N,N',N'-tetrabutyldiethylenetriamine)palladium(II)
tetraphenylborate, tetrahydrofuran solvate
;
_chemical_name_common             ?
_chemical_melting_point           ?
_chemical_formula_moiety          
;
C20 H45 N4 O2 Pd, C24 H20 B, C4 H8 O
;
_chemical_formula_sum            'C48 H73 B N4 O3 Pd' 
_chemical_formula_weight          871.31

loop_
 _atom_type_symbol
 _atom_type_description
 _atom_type_scat_dispersion_real
 _atom_type_scat_dispersion_imag
 _atom_type_scat_source
 'C'  'C'   0.0010   0.0010
 'International Tables Vol C Tables 4.2.6.8 and 6.1.1.4'
 'H'  'H'   0.0000   0.0000
 'International Tables Vol C Tables 4.2.6.8 and 6.1.1.4'
 'B'  'B'   0.0000   0.0000
 'International Tables Vol C Tables 4.2.6.8 and 6.1.1.4'
 'N'  'N'   0.0030   0.0020
 'International Tables Vol C Tables 4.2.6.8 and 6.1.1.4'
 'O'  'O'   0.0050   0.0030
 'International Tables Vol C Tables 4.2.6.8 and 6.1.1.4'
 'Pd'  'Pd'  -2.5040   0.6150
 'International Tables Vol C Tables 4.2.6.8 and 6.1.1.4'
 
_space_group_crystal_system       monoclinic
_space_group_IT_number            14
_space_group_name_H-M_alt         'P 21/n'
_space_group_name_Hall            '-P 2yn'
 
_shelx_space_group_comment
;
The symmetry employed for this shelxl refinement is uniquely defined
by the following loop, which should always be used as a source of
symmetry information in preference to the above space-group names.
They are only intended as comments.
;
 
loop_
 _space_group_symop_operation_xyz
 'x, y, z'
 '-x+1/2, y+1/2, -z+1/2'
 '-x, -y, -z'
 'x-1/2, -y-1/2, z-1/2'
 
_cell_length_a                    11.6925(6)
_cell_length_b                    13.6091(7)
_cell_length_c                    30.2021(13)
_cell_angle_alpha                 90
_cell_angle_beta                  93.227(4)
_cell_angle_gamma                 90
_cell_volume                      4798.3(4)
_cell_formula_units_Z             4
_cell_measurement_temperature     284(2)
_cell_measurement_reflns_used     7030
_cell_measurement_theta_max       20.5059612551
_cell_measurement_theta_min       1.24797792852
 
_exptl_crystal_description        Plate
_exptl_crystal_colour             Yellow
_exptl_crystal_density_meas       ?
_exptl_crystal_density_method     ?
_exptl_crystal_density_diffrn     1.206          
_exptl_crystal_F_000              1856
_exptl_transmission_factor_min    ?
_exptl_transmission_factor_max    ?
_exptl_crystal_size_max           0.100
_exptl_crystal_size_mid           0.100
_exptl_crystal_size_min           0.050
_exptl_absorpt_coefficient_mu     0.201
_shelx_estimated_absorpt_T_min    0.980
_shelx_estimated_absorpt_T_max    0.990
_exptl_absorpt_correction_T_min   0.996124179371
_exptl_absorpt_correction_T_max   1.0
_exptl_absorpt_correction_type    empirical
_exptl_absorpt_process_details    
;
CCP4 7.0.052: AIMLESS, version 0.6.2 : 15/01/18
Scaling & analysis of unmerged intensities, absorption correction using spherical harmonics
;
_exptl_absorpt_special_details    ?
_diffrn_ambient_temperature       284(2)
_diffrn_radiation_wavelength      0.534
_diffrn_measurement_device_type   'Photon counting pixel array'
_diffrn_radiation_type            Synchrotron
_diffrn_measurement_method        'shutterless scans'
_diffrn_radiation_source          'Diamond Light Source Beamline I19-2'
_diffrn_radiation_monochromator   'Silicon 111'
_diffrn_detector_area_resol_mean  ?
_diffrn_reflns_number             32754
_diffrn_reflns_av_unetI/netI      0.0937
_diffrn_reflns_av_R_equivalents   0.0917
_diffrn_reflns_limit_h_min        -14
_diffrn_reflns_limit_h_max        14
_diffrn_reflns_limit_k_min        -16
_diffrn_reflns_limit_k_max        17
_diffrn_reflns_limit_l_min        -37
_diffrn_reflns_limit_l_max        32
_diffrn_reflns_theta_min          1.378
_diffrn_reflns_theta_max          19.496
_diffrn_reflns_theta_full         18.687
_diffrn_measured_fraction_theta_max   0.980
_diffrn_measured_fraction_theta_full  0.982
_diffrn_reflns_Laue_measured_fraction_max    0.980
_diffrn_reflns_Laue_measured_fraction_full   0.982
_diffrn_reflns_point_group_measured_fraction_max   0.980
_diffrn_reflns_point_group_measured_fraction_full  0.982
_reflns_number_total              9620
_reflns_number_gt                 4959
_reflns_threshold_expression      'I > 2\s(I)'
_reflns_Friedel_coverage          0.000
_reflns_Friedel_fraction_max      .
_reflns_Friedel_fraction_full     .
 
_reflns_special_details
;
 Reflections were merged by SHELXL according to the crystal
 class for the calculation of statistics and refinement.
 
 _reflns_Friedel_fraction is defined as the number of unique
 Friedel pairs measured divided by the number that would be
 possible theoretically, ignoring centric projections and
 systematic absences.
;
 
_computing_data_collection        'Diamond GDA (http://www.opengda.org/)'
_computing_cell_refinement        'DIALS (Winter, 2018)'
_computing_data_reduction         'XIA2 (Winter 2010)'
_computing_structure_solution     'SHELXT (Sheldrick, 2015)'
_computing_structure_refinement   'SHELXL (Sheldrick, 2015)'
_computing_molecular_graphics     'OLEX2 (Dolomanov et al., 2009)'
_computing_publication_material   'MERCURY (Macrae et al., 2008)'
_refine_special_details           ?
_refine_ls_structure_factor_coef  Fsqd
_refine_ls_matrix_type            full
_refine_ls_weighting_scheme       calc
_refine_ls_weighting_details
'w=1/[\s^2^(Fo^2^)+(0.0622P)^2^] where P=(Fo^2^+2Fc^2^)/3'
_atom_sites_solution_primary      ?
_atom_sites_solution_secondary    ?
_atom_sites_solution_hydrogens    geom
_refine_ls_hydrogen_treatment     constr
_refine_ls_extinction_method      none
_refine_ls_extinction_coef        .
_refine_ls_number_reflns          9620
_refine_ls_number_parameters      526
_refine_ls_number_restraints      491
_refine_ls_R_factor_all           0.1126
_refine_ls_R_factor_gt            0.0624
_refine_ls_wR_factor_ref          0.1634
_refine_ls_wR_factor_gt           0.1375
_refine_ls_goodness_of_fit_ref    0.958
_refine_ls_restrained_S_all       0.960
_refine_ls_shift/su_max           0.001
_refine_ls_shift/su_mean          0.000
 
loop_
 _atom_site_label
 _atom_site_type_symbol
 _atom_site_fract_x
 _atom_site_fract_y
 _atom_site_fract_z
 _atom_site_U_iso_or_equiv
 _atom_site_adp_type
 _atom_site_occupancy
 _atom_site_site_symmetry_order  
 _atom_site_calc_flag
 _atom_site_refinement_flags_posn
 _atom_site_refinement_flags_adp
 _atom_site_refinement_flags_occupancy
 _atom_site_disorder_assembly
 _atom_site_disorder_group
Pd1 Pd 0.33949(3) 0.77522(3) 0.34665(2) 0.05807(16) Uani 1 1 d D . . . .
N2 N 0.3451(3) 0.9272(3) 0.33775(11) 0.0675(9) Uani 1 1 d . . . . .
N3 N 0.4531(3) 0.7984(2) 0.39777(10) 0.0589(8) Uani 1 1 d . . . . .
H3 H 0.530111 0.788260 0.387344 0.071 Uiso 1 1 calc R U . . .
N4 N 0.3316(3) 0.6324(3) 0.37151(11) 0.0618(8) Uani 1 1 d . . . . .
C1 C 0.4407(4) 0.9635(3) 0.36948(14) 0.0765(12) Uani 1 1 d . . . . .
H1A H 0.513454 0.957797 0.355785 0.092 Uiso 1 1 calc R U . . .
H1B H 0.428438 1.032199 0.376394 0.092 Uiso 1 1 calc R U . . .
C2 C 0.4433(4) 0.9033(3) 0.41153(13) 0.0711(11) Uani 1 1 d . . . . .
H2A H 0.508229 0.921860 0.431123 0.085 Uiso 1 1 calc R U . . .
H2B H 0.373648 0.913350 0.426948 0.085 Uiso 1 1 calc R U . . .
C3 C 0.4331(4) 0.7231(3) 0.43249(13) 0.0599(10) Uani 1 1 d . . . . .
H3A H 0.364185 0.738360 0.447543 0.072 Uiso 1 1 calc R U . . .
H3B H 0.497290 0.721160 0.454275 0.072 Uiso 1 1 calc R U . . .
C4 C 0.4206(3) 0.6263(3) 0.40898(13) 0.0614(10) Uani 1 1 d . . . . .
H4A H 0.493453 0.607688 0.397603 0.074 Uiso 1 1 calc R U . . .
H4B H 0.399091 0.576189 0.429762 0.074 Uiso 1 1 calc R U . . .
C5 C 0.2304(4) 0.9654(4) 0.35113(16) 0.0836(14) Uani 1 1 d . . . . .
H5A H 0.171070 0.934640 0.332118 0.100 Uiso 1 1 calc R U . . .
H5B H 0.219622 0.943628 0.381189 0.100 Uiso 1 1 calc R U . . .
C6 C 0.2116(5) 1.0748(4) 0.34940(19) 0.1117(18) Uani 1 1 d . . . . .
H6A H 0.217954 1.097871 0.319242 0.134 Uiso 1 1 calc R U . . .
H6B H 0.270239 1.107314 0.368089 0.134 Uiso 1 1 calc R U . . .
C7 C 0.0937(5) 1.1013(5) 0.3651(2) 0.139(2) Uani 1 1 d . . . . .
H7A H 0.035482 1.063229 0.348593 0.167 Uiso 1 1 calc R U . . .
H7B H 0.090261 1.085087 0.396243 0.167 Uiso 1 1 calc R U . . .
C8 C 0.0701(7) 1.2086(5) 0.3585(3) 0.214(4) Uani 1 1 d . . . . .
H8A H 0.017767 1.230527 0.379764 0.321 Uiso 1 1 calc R U . . .
H8B H 0.036929 1.219314 0.329056 0.321 Uiso 1 1 calc R U . . .
H8C H 0.140453 1.244728 0.362326 0.321 Uiso 1 1 calc R U . . .
C9 C 0.3653(4) 0.9598(3) 0.29158(13) 0.0741(12) Uani 1 1 d . . . . .
H9A H 0.374529 1.030666 0.291643 0.089 Uiso 1 1 calc R U . . .
H9B H 0.297658 0.944595 0.272761 0.089 Uiso 1 1 calc R U . . .
C10 C 0.4672(4) 0.9148(4) 0.27157(14) 0.0890(15) Uani 1 1 d . . . . .
H10A H 0.463524 0.843846 0.274352 0.107 Uiso 1 1 calc R U . . .
H10B H 0.536592 0.937186 0.287557 0.107 Uiso 1 1 calc R U . . .
C11 C 0.4714(5) 0.9423(5) 0.22287(15) 0.1070(18) Uani 1 1 d . . . . .
H11A H 0.406888 0.912235 0.206375 0.128 Uiso 1 1 calc R U . . .
H11B H 0.463822 1.012961 0.219866 0.128 Uiso 1 1 calc R U . . .
C12 C 0.5790(5) 0.9105(6) 0.2034(2) 0.155(3) Uani 1 1 d . . . . .
H12A H 0.576105 0.927008 0.172494 0.233 Uiso 1 1 calc R U . . .
H12B H 0.587734 0.840759 0.206860 0.233 Uiso 1 1 calc R U . . .
H12C H 0.642801 0.943286 0.218398 0.233 Uiso 1 1 calc R U . . .
C13 C 0.2126(3) 0.6236(3) 0.38858(14) 0.0726(12) Uani 1 1 d . . . . .
H13A H 0.203287 0.675930 0.409891 0.087 Uiso 1 1 calc R U . . .
H13B H 0.157590 0.635255 0.363895 0.087 Uiso 1 1 calc R U . . .
C14 C 0.1815(4) 0.5281(4) 0.41014(16) 0.0830(14) Uani 1 1 d . . . . .
H14A H 0.233704 0.516140 0.435688 0.100 Uiso 1 1 calc R U . . .
H14B H 0.189612 0.474625 0.389329 0.100 Uiso 1 1 calc R U . . .
C15 C 0.0592(4) 0.5306(4) 0.42477(17) 0.0947(16) Uani 1 1 d . . . . .
H15A H 0.052421 0.583795 0.445843 0.114 Uiso 1 1 calc R U . . .
H15B H 0.008116 0.545052 0.399173 0.114 Uiso 1 1 calc R U . . .
C16 C 0.0206(4) 0.4368(4) 0.44566(19) 0.114(2) Uani 1 1 d . . . . .
H16A H 0.024997 0.383901 0.424818 0.170 Uiso 1 1 calc R U . . .
H16B H -0.057059 0.444026 0.453922 0.170 Uiso 1 1 calc R U . . .
H16C H 0.069176 0.422769 0.471562 0.170 Uiso 1 1 calc R U . . .
C17 C 0.3504(4) 0.5518(4) 0.33936(14) 0.0751(13) Uani 1 1 d . . . . .
H17A H 0.284006 0.547661 0.318677 0.090 Uiso 1 1 calc R U . . .
H17B H 0.356155 0.490054 0.355404 0.090 Uiso 1 1 calc R U . . .
C18 C 0.4555(4) 0.5641(4) 0.31354(15) 0.0885(15) Uani 1 1 d . . . . .
H18A H 0.522858 0.565600 0.333781 0.106 Uiso 1 1 calc R U . . .
H18B H 0.451268 0.626050 0.297632 0.106 Uiso 1 1 calc R U . . .
C19 C 0.4658(5) 0.4786(5) 0.2802(2) 0.140(3) Uani 1 1 d . . . . .
H19A H 0.460627 0.416805 0.295972 0.169 Uiso 1 1 calc R U . . .
H19B H 0.401829 0.481719 0.258385 0.169 Uiso 1 1 calc R U . . .
C20 C 0.5688(6) 0.4799(6) 0.2580(2) 0.169(3) Uani 1 1 d . . . . .
H20A H 0.577196 0.418836 0.242578 0.253 Uiso 1 1 calc R U . . .
H20B H 0.632314 0.488529 0.279194 0.253 Uiso 1 1 calc R U . . .
H20C H 0.566952 0.533104 0.237118 0.253 Uiso 1 1 calc R U . . .
C21 C 0.6555(3) 0.3740(3) 0.42714(14) 0.0634(10) Uani 1 1 d . . . . .
C22 C 0.7089(4) 0.4237(4) 0.39370(16) 0.0790(13) Uani 1 1 d . . . . .
H22 H 0.725551 0.389303 0.368236 0.095 Uiso 1 1 calc R U . . .
C23 C 0.7381(4) 0.5217(4) 0.3967(2) 0.0964(16) Uani 1 1 d . . . . .
H23 H 0.773760 0.551821 0.373519 0.116 Uiso 1 1 calc R U . . .
C24 C 0.7151(4) 0.5753(4) 0.43368(19) 0.0948(15) Uani 1 1 d . . . . .
H24 H 0.736225 0.641023 0.436057 0.114 Uiso 1 1 calc R U . . .
C25 C 0.6606(4) 0.5301(4) 0.46687(17) 0.0831(13) Uani 1 1 d . . . . .
H25 H 0.643956 0.565105 0.492153 0.100 Uiso 1 1 calc R U . . .
C26 C 0.6300(4) 0.4315(3) 0.46287(15) 0.0725(12) Uani 1 1 d . . . . .
H26 H 0.590386 0.403024 0.485425 0.087 Uiso 1 1 calc R U . . .
C27 C 0.7340(4) 0.2013(3) 0.45858(14) 0.0644(10) Uani 1 1 d . . . . .
C28 C 0.8087(4) 0.2503(4) 0.48797(16) 0.0765(13) Uani 1 1 d . . . . .
H28 H 0.803305 0.318350 0.489537 0.092 Uiso 1 1 calc R U . . .
C29 C 0.8909(5) 0.2041(4) 0.51512(18) 0.0985(17) Uani 1 1 d . . . . .
H29 H 0.938673 0.241209 0.534256 0.118 Uiso 1 1 calc R U . . .
C30 C 0.9023(5) 0.1052(5) 0.5141(2) 0.1025(17) Uani 1 1 d . . . . .
H30 H 0.955880 0.073652 0.533074 0.123 Uiso 1 1 calc R U . . .
C31 C 0.8339(4) 0.0528(4) 0.4847(2) 0.1045(17) Uani 1 1 d . . . . .
H31 H 0.842519 -0.014972 0.482909 0.125 Uiso 1 1 calc R U . . .
C32 C 0.7514(4) 0.0999(4) 0.45736(19) 0.0924(15) Uani 1 1 d . . . . .
H32 H 0.706043 0.062385 0.437515 0.111 Uiso 1 1 calc R U . . .
C33 C 0.5055(4) 0.2302(3) 0.44442(14) 0.0619(10) Uani 1 1 d . . . . .
C34 C 0.4794(4) 0.1455(3) 0.46683(13) 0.0645(11) Uani 1 1 d . . . . .
H34 H 0.538055 0.100839 0.473568 0.077 Uiso 1 1 calc R U . . .
C35 C 0.3704(4) 0.1231(4) 0.47989(15) 0.0766(13) Uani 1 1 d . . . . .
H35 H 0.357508 0.064451 0.494626 0.092 Uiso 1 1 calc R U . . .
C36 C 0.2812(4) 0.1879(4) 0.47099(17) 0.0850(14) Uani 1 1 d . . . . .
H36 H 0.208245 0.174263 0.480152 0.102 Uiso 1 1 calc R U . . .
C37 C 0.3023(4) 0.2727(4) 0.44840(19) 0.0915(16) Uani 1 1 d . . . . .
H37 H 0.243092 0.316594 0.441366 0.110 Uiso 1 1 calc R U . . .
C38 C 0.4128(4) 0.2927(4) 0.43604(17) 0.0849(14) Uani 1 1 d . . . . .
H38 H 0.425379 0.351426 0.421299 0.102 Uiso 1 1 calc R U . . .
C39 C 0.6349(5) 0.2134(3) 0.37445(15) 0.0772(13) Uani 1 1 d . . . . .
C40 C 0.5429(5) 0.2204(4) 0.34449(16) 0.0910(15) Uani 1 1 d . . . . .
H40 H 0.473877 0.243967 0.354117 0.109 Uiso 1 1 calc R U . . .
C41 C 0.5488(6) 0.1932(4) 0.29930(18) 0.1123(19) Uani 1 1 d . . . . .
H41 H 0.485672 0.200391 0.279442 0.135 Uiso 1 1 calc R U . . .
C42 C 0.6488(8) 0.1566(5) 0.2858(2) 0.139(3) Uani 1 1 d . . . . .
H42 H 0.653842 0.138072 0.256364 0.167 Uiso 1 1 calc R U . . .
C43 C 0.7422(7) 0.1462(6) 0.3145(2) 0.160(3) Uani 1 1 d . . . . .
H43 H 0.810071 0.120500 0.304783 0.192 Uiso 1 1 calc R U . . .
C44 C 0.7350(5) 0.1741(5) 0.35802(18) 0.129(2) Uani 1 1 d . . . . .
H44 H 0.799167 0.166571 0.377357 0.155 Uiso 1 1 calc R U . . .
B1 B 0.6325(5) 0.2548(4) 0.42623(17) 0.0642(10) Uani 1 1 d . . . . .
O3 O 0.6884(11) 0.8039(19) 0.3655(7) 0.103(3) Uani 0.674(17) 1 d D . P A 1
C45 C 0.7368(11) 0.7727(19) 0.3253(7) 0.115(2) Uani 0.674(17) 1 d D . P A 1
H45A H 0.726490 0.822942 0.302576 0.138 Uiso 0.674(17) 1 calc R U P A 1
H45B H 0.700707 0.712571 0.314380 0.138 Uiso 0.674(17) 1 calc R U P A 1
C46 C 0.8619(9) 0.7562(12) 0.3369(5) 0.127(3) Uani 0.674(17) 1 d D . P A 1
H46A H 0.876721 0.688479 0.345484 0.153 Uiso 0.674(17) 1 calc R U P A 1
H46B H 0.908104 0.772914 0.312324 0.153 Uiso 0.674(17) 1 calc R U P A 1
C47 C 0.8837(9) 0.8212(13) 0.3734(4) 0.127(3) Uani 0.674(17) 1 d D . P A 1
H47A H 0.931932 0.788887 0.396142 0.153 Uiso 0.674(17) 1 calc R U P A 1
H47B H 0.923794 0.879039 0.363605 0.153 Uiso 0.674(17) 1 calc R U P A 1
C48 C 0.7797(9) 0.8493(10) 0.3909(4) 0.115(2) Uani 0.674(17) 1 d D . P A 1
H48A H 0.771377 0.920186 0.389630 0.138 Uiso 0.674(17) 1 calc R U P A 1
H48B H 0.778472 0.828942 0.421640 0.138 Uiso 0.674(17) 1 calc R U P A 1
O3A O 0.673(2) 0.809(4) 0.3606(16) 0.103(3) Uani 0.326(17) 1 d D . P A 2
C45A C 0.729(2) 0.759(4) 0.3264(15) 0.115(2) Uani 0.326(17) 1 d D . P A 2
H45C H 0.697334 0.776890 0.297225 0.138 Uiso 0.326(17) 1 calc R U P A 2
H45D H 0.725246 0.688129 0.329888 0.138 Uiso 0.326(17) 1 calc R U P A 2
C46A C 0.8507(19) 0.796(2) 0.3339(10) 0.127(3) Uani 0.326(17) 1 d D . P A 2
H46C H 0.898372 0.745006 0.348096 0.153 Uiso 0.326(17) 1 calc R U P A 2
H46D H 0.881985 0.812142 0.305779 0.153 Uiso 0.326(17) 1 calc R U P A 2
C47A C 0.8483(18) 0.879(2) 0.3612(8) 0.127(3) Uani 0.326(17) 1 d D . P A 2
H47C H 0.855727 0.938226 0.343552 0.153 Uiso 0.326(17) 1 calc R U P A 2
H47D H 0.911283 0.877141 0.383462 0.153 Uiso 0.326(17) 1 calc R U P A 2
C48A C 0.7409(19) 0.879(2) 0.3819(8) 0.115(2) Uani 0.326(17) 1 d D . P A 2
H48C H 0.752488 0.864055 0.413235 0.138 Uiso 0.326(17) 1 calc R U P A 2
H48D H 0.704994 0.943588 0.379044 0.138 Uiso 0.326(17) 1 calc R U P A 2
O1 O 0.1252(3) 0.7596(3) 0.29920(12) 0.1305(13) Uani 0.925(6) 1 d D . P B 3
O2 O 0.2613(3) 0.7240(2) 0.25974(11) 0.1305(13) Uani 0.925(6) 1 d D . P B 3
N1 N 0.2258(3) 0.74930(13) 0.29450(9) 0.0819(12) Uani 0.925(6) 1 d D . P B 3
O1A O 0.2076(10) 0.7559(2) 0.3026(3) 0.1305(13) Uani 0.075(6) 1 d D . P B 4
O2A O 0.3240(15) 0.7165(4) 0.2552(5) 0.1305(13) Uani 0.075(6) 1 d D . P B 4
N1A N 0.2159(13) 0.7285(3) 0.2617(3) 0.0819(12) Uani 0.075(6) 1 d D . P B 4
 
loop_
 _atom_site_aniso_label
 _atom_site_aniso_U_11
 _atom_site_aniso_U_22
 _atom_site_aniso_U_33
 _atom_site_aniso_U_23
 _atom_site_aniso_U_13
 _atom_site_aniso_U_12
Pd1 0.0565(3) 0.0639(3) 0.0534(2) 0.00083(17) 0.00004(17) -0.00240(18)
N2 0.072(2) 0.067(2) 0.0631(18) 0.0107(16) -0.0003(14) 0.0035(17)
N3 0.061(2) 0.0655(19) 0.0500(18) -0.0008(14) -0.0004(15) -0.0029(17)
N4 0.0590(18) 0.066(2) 0.0604(19) -0.0028(15) 0.0022(13) -0.0039(17)
C1 0.085(3) 0.072(3) 0.071(2) 0.005(2) -0.0058(19) -0.009(2)
C2 0.081(3) 0.065(2) 0.065(2) -0.0022(19) -0.008(2) -0.005(2)
C3 0.062(3) 0.070(2) 0.047(2) 0.0039(15) -0.0031(18) 0.000(2)
C4 0.058(2) 0.068(2) 0.059(2) 0.0026(18) 0.0027(16) 0.000(2)
C5 0.082(3) 0.080(3) 0.088(3) -0.003(3) 0.004(2) 0.013(3)
C6 0.125(4) 0.082(3) 0.127(4) -0.002(3) -0.008(3) 0.025(3)
C7 0.127(5) 0.114(5) 0.173(6) -0.040(5) -0.010(4) 0.040(4)
C8 0.184(8) 0.113(5) 0.337(13) -0.056(6) -0.049(8) 0.050(5)
C9 0.082(3) 0.076(3) 0.064(2) 0.013(2) -0.0042(19) -0.006(2)
C10 0.087(3) 0.104(4) 0.076(3) 0.012(3) 0.007(2) -0.001(3)
C11 0.116(4) 0.129(5) 0.078(3) 0.007(3) 0.019(3) -0.013(4)
C12 0.120(5) 0.235(9) 0.115(5) -0.009(5) 0.040(4) -0.012(5)
C13 0.059(2) 0.079(3) 0.080(3) 0.012(2) 0.004(2) -0.005(2)
C14 0.072(3) 0.083(3) 0.095(3) 0.017(3) 0.013(2) -0.004(2)
C15 0.074(3) 0.098(4) 0.114(4) 0.004(3) 0.023(3) -0.008(3)
C16 0.094(4) 0.110(4) 0.139(5) 0.022(4) 0.034(4) -0.007(3)
C17 0.086(3) 0.070(3) 0.070(3) -0.007(2) 0.004(2) 0.003(2)
C18 0.088(3) 0.099(4) 0.079(3) -0.011(2) 0.010(2) 0.010(3)
C19 0.152(5) 0.142(5) 0.133(5) -0.050(4) 0.057(4) 0.006(4)
C20 0.166(6) 0.182(8) 0.166(6) -0.026(5) 0.077(5) 0.019(5)
C21 0.061(3) 0.063(2) 0.065(2) 0.0073(17) -0.0046(19) 0.000(2)
C22 0.070(3) 0.077(3) 0.091(3) 0.018(2) 0.013(2) -0.003(2)
C23 0.075(3) 0.076(3) 0.139(4) 0.031(3) 0.019(3) -0.005(3)
C24 0.064(3) 0.072(3) 0.148(4) 0.016(2) -0.011(3) -0.004(3)
C25 0.080(3) 0.065(2) 0.102(3) -0.003(2) -0.017(2) 0.011(2)
C26 0.085(3) 0.064(2) 0.068(2) 0.007(2) -0.002(2) 0.007(2)
C27 0.064(2) 0.062(2) 0.068(2) 0.004(2) 0.0099(17) 0.0056(19)
C28 0.072(3) 0.076(3) 0.080(3) -0.005(2) -0.0027(19) 0.013(2)
C29 0.090(4) 0.097(3) 0.106(4) -0.006(3) -0.024(3) 0.017(3)
C30 0.078(4) 0.096(3) 0.134(5) 0.016(3) 0.002(3) 0.017(3)
C31 0.072(3) 0.078(4) 0.164(5) 0.014(3) 0.000(3) 0.013(3)
C32 0.064(3) 0.063(2) 0.150(4) -0.001(3) 0.000(3) 0.006(2)
C33 0.066(2) 0.061(2) 0.059(2) -0.0003(19) -0.0013(19) 0.0001(17)
C34 0.067(2) 0.061(2) 0.066(3) 0.0018(19) 0.001(2) 0.001(2)
C35 0.069(2) 0.077(3) 0.084(3) 0.009(3) 0.005(2) -0.003(2)
C36 0.065(3) 0.078(3) 0.113(4) 0.002(3) 0.010(3) -0.001(2)
C37 0.065(2) 0.071(3) 0.138(5) 0.007(3) 0.004(3) 0.003(2)
C38 0.069(2) 0.068(3) 0.117(4) 0.015(3) 0.003(3) 0.003(2)
C39 0.095(3) 0.076(3) 0.061(2) -0.003(2) 0.0070(18) -0.009(3)
C40 0.117(4) 0.086(4) 0.069(2) 0.007(3) -0.011(2) -0.027(3)
C41 0.177(6) 0.087(4) 0.070(3) 0.003(3) -0.012(3) -0.041(4)
C42 0.215(7) 0.124(6) 0.080(4) -0.011(4) 0.020(3) -0.022(5)
C43 0.197(6) 0.194(8) 0.092(4) -0.036(5) 0.033(4) 0.030(6)
C44 0.128(4) 0.177(6) 0.084(3) -0.026(4) 0.021(3) 0.029(4)
B1 0.069(2) 0.064(2) 0.060(2) 0.002(2) 0.0005(19) -0.002(2)
O3 0.077(3) 0.122(4) 0.112(5) -0.009(4) 0.013(4) -0.003(4)
C45 0.094(3) 0.136(6) 0.116(3) -0.023(3) 0.008(3) -0.002(3)
C46 0.088(3) 0.139(8) 0.155(5) -0.011(5) 0.015(3) -0.001(3)
C47 0.088(3) 0.139(8) 0.155(5) -0.011(5) 0.015(3) -0.001(3)
C48 0.094(3) 0.136(6) 0.116(3) -0.023(3) 0.008(3) -0.002(3)
O3A 0.077(3) 0.122(4) 0.112(5) -0.009(4) 0.013(4) -0.003(4)
C45A 0.094(3) 0.136(6) 0.116(3) -0.023(3) 0.008(3) -0.002(3)
C46A 0.088(3) 0.139(8) 0.155(5) -0.011(5) 0.015(3) -0.001(3)
C47A 0.088(3) 0.139(8) 0.155(5) -0.011(5) 0.015(3) -0.001(3)
C48A 0.094(3) 0.136(6) 0.116(3) -0.023(3) 0.008(3) -0.002(3)
O1 0.082(2) 0.220(4) 0.0878(17) -0.0309(18) -0.0145(16) 0.004(2)
O2 0.082(2) 0.220(4) 0.0878(17) -0.0309(18) -0.0145(16) 0.004(2)
N1 0.083(2) 0.089(3) 0.072(2) 0.0119(19) -0.006(2) 0.000(2)
O1A 0.082(2) 0.220(4) 0.0878(17) -0.0309(18) -0.0145(16) 0.004(2)
O2A 0.082(2) 0.220(4) 0.0878(17) -0.0309(18) -0.0145(16) 0.004(2)
N1A 0.083(2) 0.089(3) 0.072(2) 0.0119(19) -0.006(2) 0.000(2)
 
_geom_special_details
;
 All esds (except the esd in the dihedral angle between two l.s. planes)
 are estimated using the full covariance matrix.  The cell esds are taken
 into account individually in the estimation of esds in distances, angles
 and torsion angles; correlations between esds in cell parameters are only
 used when they are defined by crystal symmetry.  An approximate (isotropic)
 treatment of cell esds is used for estimating esds involving l.s. planes.
;
 
loop_
 _geom_bond_atom_site_label_1
 _geom_bond_atom_site_label_2
 _geom_bond_distance
 _geom_bond_site_symmetry_2
 _geom_bond_publ_flag
Pd1 O1A 1.997(9) . ?
Pd1 N3 2.004(3) . ?
Pd1 N1 2.034(3) . ?
Pd1 N2 2.088(4) . ?
Pd1 N4 2.088(3) . ?
N2 C9 1.495(5) . ?
N2 C1 1.514(5) . ?
N2 C5 1.514(5) . ?
N3 C2 1.492(5) . ?
N3 C3 1.495(5) . ?
N3 H3 0.9800 . ?
N4 C17 1.489(5) . ?
N4 C4 1.496(5) . ?
N4 C13 1.516(5) . ?
C1 C2 1.511(5) . ?
C1 H1A 0.9700 . ?
C1 H1B 0.9700 . ?
C2 H2A 0.9700 . ?
C2 H2B 0.9700 . ?
C3 C4 1.499(5) . ?
C3 H3A 0.9700 . ?
C3 H3B 0.9700 . ?
C4 H4A 0.9700 . ?
C4 H4B 0.9700 . ?
C5 C6 1.506(6) . ?
C5 H5A 0.9700 . ?
C5 H5B 0.9700 . ?
C6 C7 1.526(7) . ?
C6 H6A 0.9700 . ?
C6 H6B 0.9700 . ?
C7 C8 1.497(9) . ?
C7 H7A 0.9700 . ?
C7 H7B 0.9700 . ?
C8 H8A 0.9600 . ?
C8 H8B 0.9600 . ?
C8 H8C 0.9600 . ?
C9 C10 1.497(6) . ?
C9 H9A 0.9700 . ?
C9 H9B 0.9700 . ?
C10 C11 1.521(6) . ?
C10 H10A 0.9700 . ?
C10 H10B 0.9700 . ?
C11 C12 1.482(7) . ?
C11 H11A 0.9700 . ?
C11 H11B 0.9700 . ?
C12 H12A 0.9600 . ?
C12 H12B 0.9600 . ?
C12 H12C 0.9600 . ?
C13 C14 1.507(6) . ?
C13 H13A 0.9700 . ?
C13 H13B 0.9700 . ?
C14 C15 1.521(6) . ?
C14 H14A 0.9700 . ?
C14 H14B 0.9700 . ?
C15 C16 1.504(6) . ?
C15 H15A 0.9700 . ?
C15 H15B 0.9700 . ?
C16 H16A 0.9600 . ?
C16 H16B 0.9600 . ?
C16 H16C 0.9600 . ?
C17 C18 1.501(5) . ?
C17 H17A 0.9700 . ?
C17 H17B 0.9700 . ?
C18 C19 1.548(7) . ?
C18 H18A 0.9700 . ?
C18 H18B 0.9700 . ?
C19 C20 1.411(7) . ?
C19 H19A 0.9700 . ?
C19 H19B 0.9700 . ?
C20 H20A 0.9600 . ?
C20 H20B 0.9600 . ?
C20 H20C 0.9600 . ?
C21 C26 1.379(6) . ?
C21 C22 1.392(5) . ?
C21 B1 1.645(6) . ?
C22 C23 1.379(6) . ?
C22 H22 0.9300 . ?
C23 C24 1.372(7) . ?
C23 H23 0.9300 . ?
C24 C25 1.364(6) . ?
C24 H24 0.9300 . ?
C25 C26 1.392(6) . ?
C25 H25 0.9300 . ?
C26 H26 0.9300 . ?
C27 C28 1.381(6) . ?
C27 C32 1.396(6) . ?
C27 B1 1.661(7) . ?
C28 C29 1.378(7) . ?
C28 H28 0.9300 . ?
C29 C30 1.353(7) . ?
C29 H29 0.9300 . ?
C30 C31 1.362(7) . ?
C30 H30 0.9300 . ?
C31 C32 1.391(7) . ?
C31 H31 0.9300 . ?
C32 H32 0.9300 . ?
C33 C34 1.381(5) . ?
C33 C38 1.390(6) . ?
C33 B1 1.646(6) . ?
C34 C35 1.389(5) . ?
C34 H34 0.9300 . ?
C35 C36 1.381(6) . ?
C35 H35 0.9300 . ?
C36 C37 1.370(6) . ?
C36 H36 0.9300 . ?
C37 C38 1.393(6) . ?
C37 H37 0.9300 . ?
C38 H38 0.9300 . ?
C39 C40 1.370(7) . ?
C39 C44 1.402(7) . ?
C39 B1 1.664(7) . ?
C40 C41 1.420(7) . ?
C40 H40 0.9300 . ?
C41 C42 1.354(9) . ?
C41 H41 0.9300 . ?
C42 C43 1.362(9) . ?
C42 H42 0.9300 . ?
C43 C44 1.375(7) . ?
C43 H43 0.9300 . ?
C44 H44 0.9300 . ?
O3 C48 1.420(10) . ?
O3 C45 1.433(11) . ?
C45 C46 1.502(15) . ?
C45 H45A 0.9700 . ?
C45 H45B 0.9700 . ?
C46 C47 1.425(11) . ?
C46 H46A 0.9700 . ?
C46 H46B 0.9700 . ?
C47 C48 1.407(9) . ?
C47 H47A 0.9700 . ?
C47 H47B 0.9700 . ?
C48 H48A 0.9700 . ?
C48 H48B 0.9700 . ?
O3A C48A 1.385(17) . ?
O3A C45A 1.430(15) . ?
C45A C46A 1.508(17) . ?
C45A H45C 0.9700 . ?
C45A H45D 0.9700 . ?
C46A C47A 1.406(15) . ?
C46A H46C 0.9700 . ?
C46A H46D 0.9700 . ?
C47A C48A 1.436(15) . ?
C47A H47C 0.9700 . ?
C47A H47D 0.9700 . ?
C48A H48C 0.9700 . ?
C48A H48D 0.9700 . ?
O1 N1 1.2009(10) . ?
O2 N1 1.2011(10) . ?
O1A N1A 1.3000(10) . ?
O2A N1A 1.3001(10) . ?
 
loop_
 _geom_angle_atom_site_label_1
 _geom_angle_atom_site_label_2
 _geom_angle_atom_site_label_3
 _geom_angle
 _geom_angle_site_symmetry_1
 _geom_angle_site_symmetry_3
 _geom_angle_publ_flag
O1A Pd1 N3 171.0(3) . . ?
N3 Pd1 N1 178.92(13) . . ?
O1A Pd1 N2 94.20(12) . . ?
N3 Pd1 N2 85.35(14) . . ?
N1 Pd1 N2 95.51(11) . . ?
O1A Pd1 N4 93.97(11) . . ?
N3 Pd1 N4 84.86(13) . . ?
N1 Pd1 N4 94.41(11) . . ?
N2 Pd1 N4 166.25(12) . . ?
C9 N2 C1 110.1(3) . . ?
C9 N2 C5 109.6(3) . . ?
C1 N2 C5 110.7(3) . . ?
C9 N2 Pd1 115.0(3) . . ?
C1 N2 Pd1 105.6(3) . . ?
C5 N2 Pd1 105.7(3) . . ?
C2 N3 C3 116.3(3) . . ?
C2 N3 Pd1 107.9(3) . . ?
C3 N3 Pd1 108.0(2) . . ?
C2 N3 H3 108.1 . . ?
C3 N3 H3 108.1 . . ?
Pd1 N3 H3 108.1 . . ?
C17 N4 C4 109.4(3) . . ?
C17 N4 C13 109.6(3) . . ?
C4 N4 C13 110.6(3) . . ?
C17 N4 Pd1 116.1(2) . . ?
C4 N4 Pd1 106.3(2) . . ?
C13 N4 Pd1 104.8(2) . . ?
C2 C1 N2 109.5(4) . . ?
C2 C1 H1A 109.8 . . ?
N2 C1 H1A 109.8 . . ?
C2 C1 H1B 109.8 . . ?
N2 C1 H1B 109.8 . . ?
H1A C1 H1B 108.2 . . ?
N3 C2 C1 106.4(3) . . ?
N3 C2 H2A 110.4 . . ?
C1 C2 H2A 110.4 . . ?
N3 C2 H2B 110.4 . . ?
C1 C2 H2B 110.4 . . ?
H2A C2 H2B 108.6 . . ?
N3 C3 C4 106.6(3) . . ?
N3 C3 H3A 110.4 . . ?
C4 C3 H3A 110.4 . . ?
N3 C3 H3B 110.4 . . ?
C4 C3 H3B 110.4 . . ?
H3A C3 H3B 108.6 . . ?
N4 C4 C3 110.8(3) . . ?
N4 C4 H4A 109.5 . . ?
C3 C4 H4A 109.5 . . ?
N4 C4 H4B 109.5 . . ?
C3 C4 H4B 109.5 . . ?
H4A C4 H4B 108.1 . . ?
C6 C5 N2 117.4(4) . . ?
C6 C5 H5A 108.0 . . ?
N2 C5 H5A 108.0 . . ?
C6 C5 H5B 108.0 . . ?
N2 C5 H5B 108.0 . . ?
H5A C5 H5B 107.2 . . ?
C5 C6 C7 110.8(5) . . ?
C5 C6 H6A 109.5 . . ?
C7 C6 H6A 109.5 . . ?
C5 C6 H6B 109.5 . . ?
C7 C6 H6B 109.5 . . ?
H6A C6 H6B 108.1 . . ?
C8 C7 C6 110.6(6) . . ?
C8 C7 H7A 109.5 . . ?
C6 C7 H7A 109.5 . . ?
C8 C7 H7B 109.5 . . ?
C6 C7 H7B 109.5 . . ?
H7A C7 H7B 108.1 . . ?
C7 C8 H8A 109.5 . . ?
C7 C8 H8B 109.5 . . ?
H8A C8 H8B 109.5 . . ?
C7 C8 H8C 109.5 . . ?
H8A C8 H8C 109.5 . . ?
H8B C8 H8C 109.5 . . ?
N2 C9 C10 115.2(4) . . ?
N2 C9 H9A 108.5 . . ?
C10 C9 H9A 108.5 . . ?
N2 C9 H9B 108.5 . . ?
C10 C9 H9B 108.5 . . ?
H9A C9 H9B 107.5 . . ?
C9 C10 C11 111.1(4) . . ?
C9 C10 H10A 109.4 . . ?
C11 C10 H10A 109.4 . . ?
C9 C10 H10B 109.4 . . ?
C11 C10 H10B 109.4 . . ?
H10A C10 H10B 108.0 . . ?
C12 C11 C10 112.7(5) . . ?
C12 C11 H11A 109.1 . . ?
C10 C11 H11A 109.1 . . ?
C12 C11 H11B 109.1 . . ?
C10 C11 H11B 109.1 . . ?
H11A C11 H11B 107.8 . . ?
C11 C12 H12A 109.5 . . ?
C11 C12 H12B 109.5 . . ?
H12A C12 H12B 109.5 . . ?
C11 C12 H12C 109.5 . . ?
H12A C12 H12C 109.5 . . ?
H12B C12 H12C 109.5 . . ?
C14 C13 N4 117.6(4) . . ?
C14 C13 H13A 107.9 . . ?
N4 C13 H13A 107.9 . . ?
C14 C13 H13B 107.9 . . ?
N4 C13 H13B 107.9 . . ?
H13A C13 H13B 107.2 . . ?
C13 C14 C15 111.1(4) . . ?
C13 C14 H14A 109.4 . . ?
C15 C14 H14A 109.4 . . ?
C13 C14 H14B 109.4 . . ?
C15 C14 H14B 109.4 . . ?
H14A C14 H14B 108.0 . . ?
C16 C15 C14 114.3(4) . . ?
C16 C15 H15A 108.7 . . ?
C14 C15 H15A 108.7 . . ?
C16 C15 H15B 108.7 . . ?
C14 C15 H15B 108.7 . . ?
H15A C15 H15B 107.6 . . ?
C15 C16 H16A 109.5 . . ?
C15 C16 H16B 109.5 . . ?
H16A C16 H16B 109.5 . . ?
C15 C16 H16C 109.5 . . ?
H16A C16 H16C 109.5 . . ?
H16B C16 H16C 109.5 . . ?
N4 C17 C18 114.3(4) . . ?
N4 C17 H17A 108.7 . . ?
C18 C17 H17A 108.7 . . ?
N4 C17 H17B 108.7 . . ?
C18 C17 H17B 108.7 . . ?
H17A C17 H17B 107.6 . . ?
C17 C18 C19 110.5(4) . . ?
C17 C18 H18A 109.6 . . ?
C19 C18 H18A 109.6 . . ?
C17 C18 H18B 109.6 . . ?
C19 C18 H18B 109.6 . . ?
H18A C18 H18B 108.1 . . ?
C20 C19 C18 113.6(6) . . ?
C20 C19 H19A 108.8 . . ?
C18 C19 H19A 108.8 . . ?
C20 C19 H19B 108.8 . . ?
C18 C19 H19B 108.8 . . ?
H19A C19 H19B 107.7 . . ?
C19 C20 H20A 109.5 . . ?
C19 C20 H20B 109.5 . . ?
H20A C20 H20B 109.5 . . ?
C19 C20 H20C 109.5 . . ?
H20A C20 H20C 109.5 . . ?
H20B C20 H20C 109.5 . . ?
C26 C21 C22 114.7(4) . . ?
C26 C21 B1 122.1(4) . . ?
C22 C21 B1 123.1(4) . . ?
C23 C22 C21 122.8(5) . . ?
C23 C22 H22 118.6 . . ?
C21 C22 H22 118.6 . . ?
C24 C23 C22 120.5(5) . . ?
C24 C23 H23 119.7 . . ?
C22 C23 H23 119.7 . . ?
C25 C24 C23 118.7(5) . . ?
C25 C24 H24 120.7 . . ?
C23 C24 H24 120.7 . . ?
C24 C25 C26 119.9(5) . . ?
C24 C25 H25 120.0 . . ?
C26 C25 H25 120.0 . . ?
C21 C26 C25 123.3(4) . . ?
C21 C26 H26 118.3 . . ?
C25 C26 H26 118.3 . . ?
C28 C27 C32 114.0(5) . . ?
C28 C27 B1 124.9(4) . . ?
C32 C27 B1 121.2(4) . . ?
C29 C28 C27 123.8(5) . . ?
C29 C28 H28 118.1 . . ?
C27 C28 H28 118.1 . . ?
C30 C29 C28 120.4(6) . . ?
C30 C29 H29 119.8 . . ?
C28 C29 H29 119.8 . . ?
C29 C30 C31 118.7(6) . . ?
C29 C30 H30 120.6 . . ?
C31 C30 H30 120.6 . . ?
C30 C31 C32 120.5(6) . . ?
C30 C31 H31 119.7 . . ?
C32 C31 H31 119.7 . . ?
C31 C32 C27 122.5(6) . . ?
C31 C32 H32 118.8 . . ?
C27 C32 H32 118.8 . . ?
C34 C33 C38 114.1(4) . . ?
C34 C33 B1 124.2(4) . . ?
C38 C33 B1 121.6(4) . . ?
C33 C34 C35 123.7(4) . . ?
C33 C34 H34 118.2 . . ?
C35 C34 H34 118.2 . . ?
C36 C35 C34 120.0(5) . . ?
C36 C35 H35 120.0 . . ?
C34 C35 H35 120.0 . . ?
C37 C36 C35 118.7(5) . . ?
C37 C36 H36 120.7 . . ?
C35 C36 H36 120.7 . . ?
C36 C37 C38 119.6(5) . . ?
C36 C37 H37 120.2 . . ?
C38 C37 H37 120.2 . . ?
C33 C38 C37 123.9(5) . . ?
C33 C38 H38 118.1 . . ?
C37 C38 H38 118.1 . . ?
C40 C39 C44 115.7(5) . . ?
C40 C39 B1 122.9(5) . . ?
C44 C39 B1 121.3(5) . . ?
C39 C40 C41 122.5(6) . . ?
C39 C40 H40 118.7 . . ?
C41 C40 H40 118.7 . . ?
C42 C41 C40 118.3(7) . . ?
C42 C41 H41 120.8 . . ?
C40 C41 H41 120.8 . . ?
C41 C42 C43 121.4(7) . . ?
C41 C42 H42 119.3 . . ?
C43 C42 H42 119.3 . . ?
C42 C43 C44 119.3(7) . . ?
C42 C43 H43 120.4 . . ?
C44 C43 H43 120.4 . . ?
C43 C44 C39 122.7(6) . . ?
C43 C44 H44 118.6 . . ?
C39 C44 H44 118.6 . . ?
C21 B1 C33 110.1(4) . . ?
C21 B1 C27 108.1(4) . . ?
C33 B1 C27 110.0(4) . . ?
C21 B1 C39 109.8(4) . . ?
C33 B1 C39 107.9(4) . . ?
C27 B1 C39 110.8(4) . . ?
C48 O3 C45 105.5(7) . . ?
O3 C45 C46 105.7(13) . . ?
O3 C45 H45A 110.6 . . ?
C46 C45 H45A 110.6 . . ?
O3 C45 H45B 110.6 . . ?
C46 C45 H45B 110.6 . . ?
H45A C45 H45B 108.7 . . ?
C47 C46 C45 102.6(8) . . ?
C47 C46 H46A 111.3 . . ?
C45 C46 H46A 111.3 . . ?
C47 C46 H46B 111.3 . . ?
C45 C46 H46B 111.3 . . ?
H46A C46 H46B 109.2 . . ?
C48 C47 C46 109.8(8) . . ?
C48 C47 H47A 109.7 . . ?
C46 C47 H47A 109.7 . . ?
C48 C47 H47B 109.7 . . ?
C46 C47 H47B 109.7 . . ?
H47A C47 H47B 108.2 . . ?
C47 C48 O3 108.6(8) . . ?
C47 C48 H48A 110.0 . . ?
O3 C48 H48A 110.0 . . ?
C47 C48 H48B 110.0 . . ?
O3 C48 H48B 110.0 . . ?
H48A C48 H48B 108.4 . . ?
C48A O3A C45A 112.8(15) . . ?
O3A C45A C46A 101.8(13) . . ?
O3A C45A H45C 111.4 . . ?
C46A C45A H45C 111.4 . . ?
O3A C45A H45D 111.4 . . ?
C46A C45A H45D 111.4 . . ?
H45C C45A H45D 109.3 . . ?
C47A C46A C45A 107.8(15) . . ?
C47A C46A H46C 110.1 . . ?
C45A C46A H46C 110.1 . . ?
C47A C46A H46D 110.1 . . ?
C45A C46A H46D 110.1 . . ?
H46C C46A H46D 108.5 . . ?
C46A C47A C48A 107.8(15) . . ?
C46A C47A H47C 110.2 . . ?
C48A C47A H47C 110.2 . . ?
C46A C47A H47D 110.2 . . ?
C48A C47A H47D 110.2 . . ?
H47C C47A H47D 108.5 . . ?
O3A C48A C47A 106.8(13) . . ?
O3A C48A H48C 110.4 . . ?
C47A C48A H48C 110.4 . . ?
O3A C48A H48D 110.4 . . ?
C47A C48A H48D 110.4 . . ?
H48C C48A H48D 108.6 . . ?
O1 N1 O2 121.74(15) . . ?
O1 N1 Pd1 119.4(2) . . ?
O2 N1 Pd1 118.9(2) . . ?
N1A O1A Pd1 125.1(7) . . ?
O1A N1A O2A 107.72(12) . . ?
 
loop_
 _geom_torsion_atom_site_label_1
 _geom_torsion_atom_site_label_2
 _geom_torsion_atom_site_label_3
 _geom_torsion_atom_site_label_4
 _geom_torsion
 _geom_torsion_site_symmetry_1
 _geom_torsion_site_symmetry_2
 _geom_torsion_site_symmetry_3
 _geom_torsion_site_symmetry_4
 _geom_torsion_publ_flag
C9 N2 C1 C2 -160.4(3) . . . . ?
C5 N2 C1 C2 78.2(4) . . . . ?
Pd1 N2 C1 C2 -35.7(4) . . . . ?
C3 N3 C2 C1 -167.8(3) . . . . ?
Pd1 N3 C2 C1 -46.4(4) . . . . ?
N2 C1 C2 N3 55.1(4) . . . . ?
C2 N3 C3 C4 167.3(3) . . . . ?
Pd1 N3 C3 C4 45.9(4) . . . . ?
C17 N4 C4 C3 159.1(3) . . . . ?
C13 N4 C4 C3 -80.1(4) . . . . ?
Pd1 N4 C4 C3 33.0(3) . . . . ?
N3 C3 C4 N4 -52.9(4) . . . . ?
C9 N2 C5 C6 -57.4(5) . . . . ?
C1 N2 C5 C6 64.2(5) . . . . ?
Pd1 N2 C5 C6 178.1(4) . . . . ?
N2 C5 C6 C7 -178.4(4) . . . . ?
C5 C6 C7 C8 -173.6(6) . . . . ?
C1 N2 C9 C10 66.9(5) . . . . ?
C5 N2 C9 C10 -171.1(4) . . . . ?
Pd1 N2 C9 C10 -52.2(5) . . . . ?
N2 C9 C10 C11 172.7(4) . . . . ?
C9 C10 C11 C12 172.2(5) . . . . ?
C17 N4 C13 C14 56.5(5) . . . . ?
C4 N4 C13 C14 -64.1(5) . . . . ?
Pd1 N4 C13 C14 -178.2(3) . . . . ?
N4 C13 C14 C15 -179.1(4) . . . . ?
C13 C14 C15 C16 178.6(5) . . . . ?
C4 N4 C17 C18 -70.2(5) . . . . ?
C13 N4 C17 C18 168.5(4) . . . . ?
Pd1 N4 C17 C18 50.0(5) . . . . ?
N4 C17 C18 C19 -178.4(4) . . . . ?
C17 C18 C19 C20 -173.8(6) . . . . ?
C26 C21 C22 C23 2.4(7) . . . . ?
B1 C21 C22 C23 -173.4(5) . . . . ?
C21 C22 C23 C24 0.0(8) . . . . ?
C22 C23 C24 C25 -1.4(8) . . . . ?
C23 C24 C25 C26 0.3(8) . . . . ?
C22 C21 C26 C25 -3.6(7) . . . . ?
B1 C21 C26 C25 172.2(4) . . . . ?
C24 C25 C26 C21 2.4(7) . . . . ?
C32 C27 C28 C29 -2.3(7) . . . . ?
B1 C27 C28 C29 178.7(4) . . . . ?
C27 C28 C29 C30 0.1(8) . . . . ?
C28 C29 C30 C31 2.2(9) . . . . ?
C29 C30 C31 C32 -2.1(9) . . . . ?
C30 C31 C32 C27 -0.3(8) . . . . ?
C28 C27 C32 C31 2.4(7) . . . . ?
B1 C27 C32 C31 -178.6(4) . . . . ?
C38 C33 C34 C35 0.4(6) . . . . ?
B1 C33 C34 C35 -176.3(4) . . . . ?
C33 C34 C35 C36 -0.7(7) . . . . ?
C34 C35 C36 C37 1.4(7) . . . . ?
C35 C36 C37 C38 -1.7(8) . . . . ?
C34 C33 C38 C37 -0.7(7) . . . . ?
B1 C33 C38 C37 176.1(5) . . . . ?
C36 C37 C38 C33 1.4(9) . . . . ?
C44 C39 C40 C41 -2.2(8) . . . . ?
B1 C39 C40 C41 174.1(4) . . . . ?
C39 C40 C41 C42 1.7(9) . . . . ?
C40 C41 C42 C43 -0.4(11) . . . . ?
C41 C42 C43 C44 -0.4(13) . . . . ?
C42 C43 C44 C39 -0.1(12) . . . . ?
C40 C39 C44 C43 1.4(9) . . . . ?
B1 C39 C44 C43 -174.9(6) . . . . ?
C26 C21 B1 C33 44.5(6) . . . . ?
C22 C21 B1 C33 -140.0(4) . . . . ?
C26 C21 B1 C27 -75.8(5) . . . . ?
C22 C21 B1 C27 99.8(5) . . . . ?
C26 C21 B1 C39 163.2(4) . . . . ?
C22 C21 B1 C39 -21.3(6) . . . . ?
C34 C33 B1 C21 -148.7(4) . . . . ?
C38 C33 B1 C21 34.9(6) . . . . ?
C34 C33 B1 C27 -29.5(6) . . . . ?
C38 C33 B1 C27 154.0(4) . . . . ?
C34 C33 B1 C39 91.5(5) . . . . ?
C38 C33 B1 C39 -85.0(5) . . . . ?
C28 C27 B1 C21 12.4(6) . . . . ?
C32 C27 B1 C21 -166.6(4) . . . . ?
C28 C27 B1 C33 -107.9(5) . . . . ?
C32 C27 B1 C33 73.1(5) . . . . ?
C28 C27 B1 C39 132.8(4) . . . . ?
C32 C27 B1 C39 -46.2(5) . . . . ?
C40 C39 B1 C21 -81.2(6) . . . . ?
C44 C39 B1 C21 94.8(6) . . . . ?
C40 C39 B1 C33 38.8(6) . . . . ?
C44 C39 B1 C33 -145.1(5) . . . . ?
C40 C39 B1 C27 159.4(4) . . . . ?
C44 C39 B1 C27 -24.6(6) . . . . ?
C48 O3 C45 C46 27(3) . . . . ?
O3 C45 C46 C47 -27(2) . . . . ?
C45 C46 C47 C48 17.1(19) . . . . ?
C46 C47 C48 O3 -1(2) . . . . ?
C45 O3 C48 C47 -17(2) . . . . ?
C48A O3A C45A C46A 9(6) . . . . ?
O3A C45A C46A C47A -16(5) . . . . ?
C45A C46A C47A C48A 17(4) . . . . ?
C45A O3A C48A C47A 1(5) . . . . ?
C46A C47A C48A O3A -12(4) . . . . ?
Pd1 O1A N1A O2A 0.00(2) . . . . ?
 
_refine_diff_density_max    0.458
_refine_diff_density_min   -0.601
_refine_diff_density_rms    0.064

_shelx_res_file
;
TITL shelxt in P 1 21/n 1
    03_excit.res
    created by SHELXL-2018/3 at 16:22:56 on 03-Apr-2020
CELL 0.534 11.6925 13.6091 30.2021 90 93.227 90
ZERR 4 0.000561 0.000708 0.00132 0 0.004028 0
LATT 1
SYMM 0.5-X,0.5+Y,0.5-Z
SFAC C H B N O Pd
DISP B 0 0 4.561
DISP C 0.001 0.001 6.94
DISP H -0 0 0.611
DISP N 0.003 0.002 10.693
DISP O 0.005 0.003 16.398
DISP Pd -2.504 0.615 1934.604
UNIT 192 292 4 16 12 4
DFIX 1.2 0.001 N1 O1 N1 O2
DFIX 1.3 0.001 O1A N1A N1A O2A
DFIX 2 0.01 Pd1 O1A
DANG 2.1 0.001 O1 O2 O1A O2A
FLAT 0.001 Pd1 O1 O2 N1 O1A O2A N1A
RIGU 0.001 0.002
EADP O3 O3A
EADP C45 C45A C48 C48A
EADP C46 C46A C47 C47A
EADP O1 O1A O2 O2A
EADP N1 N1A

L.S. 20
PLAN  5
SIZE 0.1 0.1 0.05
TEMP 11
BOND $H
list 4
CONF
fmap 2
acta
SHEL 999 0.8
OMIT 11 5 17
OMIT -1 2 3
OMIT 5 2 4
REM <olex2.extras>
REM <HklSrc "%.\\03_excit.hkl">
REM </olex2.extras>

WGHT    0.062200
FVAR       0.23118   0.67358   0.92550
PD1   6    0.339488    0.775223    0.346653    11.00000    0.05652    0.06395 =
         0.05339    0.00083    0.00004   -0.00240
N2    4    0.345077    0.927230    0.337748    11.00000    0.07244    0.06662 =
         0.06308    0.01075   -0.00034    0.00350
N3    4    0.453128    0.798431    0.397768    11.00000    0.06068    0.06550 =
         0.05004   -0.00085   -0.00037   -0.00293
AFIX  13
H3    2    0.530111    0.788260    0.387344    11.00000   -1.20000
AFIX   0
N4    4    0.331648    0.632361    0.371511    11.00000    0.05899    0.06589 =
         0.06037   -0.00284    0.00221   -0.00388
C1    1    0.440671    0.963527    0.369476    11.00000    0.08517    0.07172 =
         0.07146    0.00529   -0.00583   -0.00856
AFIX  23
H1A   2    0.513454    0.957797    0.355785    11.00000   -1.20000
H1B   2    0.428438    1.032199    0.376394    11.00000   -1.20000
AFIX   0
C2    1    0.443256    0.903261    0.411526    11.00000    0.08135    0.06546 =
         0.06524   -0.00220   -0.00788   -0.00506
AFIX  23
H2A   2    0.508229    0.921860    0.431123    11.00000   -1.20000
H2B   2    0.373648    0.913350    0.426948    11.00000   -1.20000
AFIX   0
C3    1    0.433122    0.723079    0.432490    11.00000    0.06202    0.06977 =
         0.04707    0.00389   -0.00313    0.00006
AFIX  23
H3A   2    0.364185    0.738360    0.447543    11.00000   -1.20000
H3B   2    0.497290    0.721160    0.454275    11.00000   -1.20000
AFIX   0
C4    1    0.420610    0.626342    0.408981    11.00000    0.05757    0.06759 =
         0.05883    0.00264    0.00272    0.00021
AFIX  23
H4A   2    0.493453    0.607688    0.397603    11.00000   -1.20000
H4B   2    0.399091    0.576189    0.429762    11.00000   -1.20000
AFIX   0
C5    1    0.230373    0.965407    0.351126    11.00000    0.08239    0.08035 =
         0.08792   -0.00255    0.00379    0.01255
AFIX  23
H5A   2    0.171070    0.934640    0.332118    11.00000   -1.20000
H5B   2    0.219622    0.943628    0.381189    11.00000   -1.20000
AFIX   0
C6    1    0.211581    1.074835    0.349396    11.00000    0.12503    0.08171 =
         0.12676   -0.00208   -0.00776    0.02488
AFIX  23
H6A   2    0.217954    1.097871    0.319242    11.00000   -1.20000
H6B   2    0.270239    1.107314    0.368089    11.00000   -1.20000
AFIX   0
C7    1    0.093651    1.101321    0.365072    11.00000    0.12743    0.11442 =
         0.17344   -0.03965   -0.00970    0.03973
AFIX  23
H7A   2    0.035482    1.063229    0.348593    11.00000   -1.20000
H7B   2    0.090261    1.085087    0.396243    11.00000   -1.20000
AFIX   0
C8    1    0.070087    1.208591    0.358462    11.00000    0.18450    0.11296 =
         0.33695   -0.05591   -0.04910    0.05011
AFIX 137
H8A   2    0.017767    1.230527    0.379764    11.00000   -1.50000
H8B   2    0.036929    1.219314    0.329056    11.00000   -1.50000
H8C   2    0.140453    1.244728    0.362326    11.00000   -1.50000
AFIX   0
C9    1    0.365290    0.959833    0.291583    11.00000    0.08187    0.07561 =
         0.06394    0.01328   -0.00420   -0.00631
AFIX  23
H9A   2    0.374529    1.030666    0.291643    11.00000   -1.20000
H9B   2    0.297658    0.944595    0.272761    11.00000   -1.20000
AFIX   0
C10   1    0.467179    0.914768    0.271566    11.00000    0.08708    0.10401 =
         0.07617    0.01174    0.00716   -0.00120
AFIX  23
H10A  2    0.463524    0.843846    0.274352    11.00000   -1.20000
H10B  2    0.536592    0.937186    0.287557    11.00000   -1.20000
AFIX   0
C11   1    0.471353    0.942258    0.222866    11.00000    0.11557    0.12893 =
         0.07794    0.00706    0.01935   -0.01326
AFIX  23
H11A  2    0.406888    0.912235    0.206375    11.00000   -1.20000
H11B  2    0.463822    1.012961    0.219866    11.00000   -1.20000
AFIX   0
C12   1    0.578979    0.910533    0.203444    11.00000    0.11980    0.23508 =
         0.11490   -0.00885    0.04002   -0.01150
AFIX 137
H12A  2    0.576105    0.927008    0.172494    11.00000   -1.50000
H12B  2    0.587734    0.840759    0.206860    11.00000   -1.50000
H12C  2    0.642801    0.943286    0.218398    11.00000   -1.50000
AFIX   0
C13   1    0.212602    0.623608    0.388584    11.00000    0.05867    0.07912 =
         0.08004    0.01234    0.00390   -0.00537
AFIX  23
H13A  2    0.203287    0.675930    0.409891    11.00000   -1.20000
H13B  2    0.157590    0.635255    0.363895    11.00000   -1.20000
AFIX   0
C14   1    0.181530    0.528122    0.410145    11.00000    0.07165    0.08316 =
         0.09518    0.01659    0.01297   -0.00423
AFIX  23
H14A  2    0.233704    0.516140    0.435688    11.00000   -1.20000
H14B  2    0.189612    0.474625    0.389329    11.00000   -1.20000
AFIX   0
C15   1    0.059202    0.530618    0.424766    11.00000    0.07388    0.09791 =
         0.11425    0.00379    0.02336   -0.00848
AFIX  23
H15A  2    0.052421    0.583795    0.445843    11.00000   -1.20000
H15B  2    0.008116    0.545052    0.399173    11.00000   -1.20000
AFIX   0
C16   1    0.020586    0.436848    0.445657    11.00000    0.09439    0.11028 =
         0.13932    0.02170    0.03372   -0.00745
AFIX 137
H16A  2    0.024997    0.383901    0.424818    11.00000   -1.50000
H16B  2   -0.057059    0.444026    0.453922    11.00000   -1.50000
H16C  2    0.069176    0.422769    0.471562    11.00000   -1.50000
AFIX   0
C17   1    0.350378    0.551758    0.339358    11.00000    0.08553    0.06978 =
         0.07004   -0.00701    0.00355    0.00286
AFIX  23
H17A  2    0.284006    0.547661    0.318677    11.00000   -1.20000
H17B  2    0.356155    0.490054    0.355404    11.00000   -1.20000
AFIX   0
C18   1    0.455457    0.564122    0.313541    11.00000    0.08806    0.09925 =
         0.07880   -0.01073    0.01037    0.01010
AFIX  23
H18A  2    0.522858    0.565600    0.333781    11.00000   -1.20000
H18B  2    0.451268    0.626050    0.297632    11.00000   -1.20000
AFIX   0
C19   1    0.465850    0.478595    0.280204    11.00000    0.15201    0.14222 =
         0.13254   -0.04998    0.05677    0.00570
AFIX  23
H19A  2    0.460627    0.416805    0.295972    11.00000   -1.20000
H19B  2    0.401829    0.481719    0.258385    11.00000   -1.20000
AFIX   0
C20   1    0.568800    0.479868    0.258000    11.00000    0.16624    0.18191 =
         0.16560   -0.02611    0.07656    0.01894
AFIX 137
H20A  2    0.577196    0.418836    0.242578    11.00000   -1.50000
H20B  2    0.632314    0.488529    0.279194    11.00000   -1.50000
H20C  2    0.566952    0.533104    0.237118    11.00000   -1.50000
AFIX   0

C21   1    0.655545    0.374010    0.427144    11.00000    0.06094    0.06345 =
         0.06498    0.00731   -0.00458   -0.00041
C22   1    0.708910    0.423684    0.393696    11.00000    0.07001    0.07680 =
         0.09129    0.01802    0.01305   -0.00276
AFIX  43
H22   2    0.725551    0.389303    0.368236    11.00000   -1.20000
AFIX   0
C23   1    0.738146    0.521735    0.396720    11.00000    0.07534    0.07573 =
         0.13941    0.03127    0.01874   -0.00492
AFIX  43
H23   2    0.773760    0.551821    0.373519    11.00000   -1.20000
AFIX   0
C24   1    0.715114    0.575267    0.433685    11.00000    0.06357    0.07154 =
         0.14753    0.01569   -0.01054   -0.00420
AFIX  43
H24   2    0.736225    0.641023    0.436057    11.00000   -1.20000
AFIX   0
C25   1    0.660634    0.530082    0.466873    11.00000    0.07959    0.06484 =
         0.10239   -0.00255   -0.01654    0.01129
AFIX  43
H25   2    0.643956    0.565105    0.492153    11.00000   -1.20000
AFIX   0
C26   1    0.630033    0.431534    0.462873    11.00000    0.08460    0.06434 =
         0.06783    0.00676   -0.00202    0.00691
AFIX  43
H26   2    0.590386    0.403024    0.485425    11.00000   -1.20000
AFIX   0
C27   1    0.733987    0.201318    0.458579    11.00000    0.06365    0.06230 =
         0.06787    0.00373    0.00991    0.00556
C28   1    0.808722    0.250274    0.487971    11.00000    0.07230    0.07646 =
         0.08005   -0.00522   -0.00267    0.01254
AFIX  43
H28   2    0.803305    0.318350    0.489537    11.00000   -1.20000
AFIX   0
C29   1    0.890856    0.204136    0.515117    11.00000    0.08954    0.09678 =
         0.10584   -0.00569   -0.02411    0.01717
AFIX  43
H29   2    0.938673    0.241209    0.534256    11.00000   -1.20000
AFIX   0
C30   1    0.902342    0.105233    0.514090    11.00000    0.07768    0.09560 =
         0.13380    0.01554    0.00212    0.01721
AFIX  43
H30   2    0.955880    0.073652    0.533074    11.00000   -1.20000
AFIX   0
C31   1    0.833935    0.052825    0.484701    11.00000    0.07157    0.07762 =
         0.16354    0.01442    0.00015    0.01253
AFIX  43
H31   2    0.842519   -0.014972    0.482909    11.00000   -1.20000
AFIX   0
C32   1    0.751373    0.099893    0.457358    11.00000    0.06363    0.06267 =
         0.15014   -0.00098   -0.00013    0.00579
AFIX  43
H32   2    0.706043    0.062385    0.437515    11.00000   -1.20000
AFIX   0
C33   1    0.505549    0.230236    0.444419    11.00000    0.06556    0.06093 =
         0.05878   -0.00034   -0.00129    0.00011
C34   1    0.479394    0.145463    0.466834    11.00000    0.06674    0.06066 =
         0.06573    0.00176    0.00134    0.00110
AFIX  43
H34   2    0.538055    0.100839    0.473568    11.00000   -1.20000
AFIX   0
C35   1    0.370403    0.123079    0.479892    11.00000    0.06889    0.07666 =
         0.08440    0.00897    0.00548   -0.00324
AFIX  43
H35   2    0.357508    0.064451    0.494626    11.00000   -1.20000
AFIX   0
C36   1    0.281187    0.187896    0.470993    11.00000    0.06469    0.07795 =
         0.11295    0.00156    0.00999   -0.00133
AFIX  43
H36   2    0.208245    0.174263    0.480152    11.00000   -1.20000
AFIX   0
C37   1    0.302281    0.272671    0.448405    11.00000    0.06523    0.07147 =
         0.13766    0.00668    0.00384    0.00312
AFIX  43
H37   2    0.243092    0.316594    0.441366    11.00000   -1.20000
AFIX   0
C38   1    0.412843    0.292737    0.436037    11.00000    0.06943    0.06813 =
         0.11684    0.01520    0.00315    0.00339
AFIX  43
H38   2    0.425379    0.351426    0.421299    11.00000   -1.20000
AFIX   0
C39   1    0.634924    0.213355    0.374455    11.00000    0.09508    0.07588 =
         0.06094   -0.00344    0.00701   -0.00926
C40   1    0.542899    0.220432    0.344487    11.00000    0.11654    0.08563 =
         0.06892    0.00732   -0.01093   -0.02672
AFIX  43
H40   2    0.473877    0.243967    0.354117    11.00000   -1.20000
AFIX   0
C41   1    0.548841    0.193223    0.299301    11.00000    0.17729    0.08719 =
         0.07012    0.00313   -0.01233   -0.04064
AFIX  43
H41   2    0.485672    0.200391    0.279442    11.00000   -1.20000
AFIX   0
C42   1    0.648820    0.156562    0.285835    11.00000    0.21486    0.12425 =
         0.07993   -0.01096    0.02000   -0.02165
AFIX  43
H42   2    0.653842    0.138072    0.256364    11.00000   -1.20000
AFIX   0
C43   1    0.742193    0.146180    0.314525    11.00000    0.19651    0.19442 =
         0.09159   -0.03622    0.03283    0.02999
AFIX  43
H43   2    0.810071    0.120500    0.304783    11.00000   -1.20000
AFIX   0
C44   1    0.735005    0.174067    0.358022    11.00000    0.12831    0.17683 =
         0.08408   -0.02649    0.02123    0.02939
AFIX  43
H44   2    0.799167    0.166571    0.377357    11.00000   -1.20000
AFIX   0
B1    3    0.632546    0.254762    0.426227    11.00000    0.06865    0.06378 =
         0.05976    0.00221    0.00046   -0.00203

PART 1
O3    5    0.688428    0.803856    0.365506    21.00000    0.07707    0.12233 =
         0.11153   -0.00871    0.01318   -0.00266
C45   1    0.736782    0.772750    0.325254    21.00000    0.09378    0.13646 =
         0.11558   -0.02285    0.00825   -0.00164
AFIX  23
H45A  2    0.726490    0.822942    0.302576    21.00000   -1.20000
H45B  2    0.700707    0.712571    0.314380    21.00000   -1.20000
AFIX   0
C46   1    0.861872    0.756178    0.336915    21.00000    0.08832    0.13901 =
         0.15514   -0.01141    0.01484   -0.00088
AFIX  23
H46A  2    0.876721    0.688479    0.345484    21.00000   -1.20000
H46B  2    0.908104    0.772914    0.312324    21.00000   -1.20000
AFIX   0
C47   1    0.883710    0.821249    0.373378    21.00000    0.08832    0.13901 =
         0.15514   -0.01141    0.01484   -0.00088
AFIX  23
H47A  2    0.931932    0.788887    0.396142    21.00000   -1.20000
H47B  2    0.923794    0.879039    0.363605    21.00000   -1.20000
AFIX   0
C48   1    0.779656    0.849306    0.390891    21.00000    0.09378    0.13646 =
         0.11558   -0.02285    0.00825   -0.00164
AFIX  23
H48A  2    0.771377    0.920186    0.389630    21.00000   -1.20000
H48B  2    0.778472    0.828942    0.421640    21.00000   -1.20000
AFIX   0
SAME 0.02 0.04 O3 > C48
PART 0
PART 2
O3A   5    0.672746    0.808770    0.360608   -21.00000    0.07707    0.12233 =
         0.11153   -0.00871    0.01318   -0.00266
C45A  1    0.729439    0.758872    0.326413   -21.00000    0.09378    0.13646 =
         0.11558   -0.02285    0.00825   -0.00164
AFIX  23
H45C  2    0.697334    0.776890    0.297225   -21.00000   -1.20000
H45D  2    0.725246    0.688129    0.329888   -21.00000   -1.20000
AFIX   0
C46A  1    0.850664    0.795513    0.333885   -21.00000    0.08832    0.13901 =
         0.15514   -0.01141    0.01484   -0.00088
AFIX  23
H46C  2    0.898372    0.745006    0.348096   -21.00000   -1.20000
H46D  2    0.881985    0.812142    0.305779   -21.00000   -1.20000
AFIX   0
C47A  1    0.848324    0.879179    0.361151   -21.00000    0.08832    0.13901 =
         0.15514   -0.01141    0.01484   -0.00088
AFIX  23
H47C  2    0.855727    0.938226    0.343552   -21.00000   -1.20000
H47D  2    0.911283    0.877141    0.383462   -21.00000   -1.20000
AFIX   0
C48A  1    0.740904    0.879485    0.381948   -21.00000    0.09378    0.13646 =
         0.11558   -0.02285    0.00825   -0.00164
AFIX  23
H48C  2    0.752488    0.864055    0.413235   -21.00000   -1.20000
H48D  2    0.704994    0.943588    0.379044   -21.00000   -1.20000
AFIX   0

PART 0
PART 3
O1    5    0.125169    0.759631    0.299198    31.00000    0.08172    0.21976 =
         0.08780   -0.03090   -0.01450    0.00373
O2    5    0.261297    0.723989    0.259738    31.00000    0.08172    0.21976 =
         0.08780   -0.03090   -0.01450    0.00373
N1    4    0.225765    0.749301    0.294502    31.00000    0.08319    0.08911 =
         0.07230    0.01192   -0.00569   -0.00040
PART 0
PART 4
O1A   5    0.207640    0.755896    0.302583   -31.00000    0.08172    0.21976 =
         0.08780   -0.03090   -0.01450    0.00373
O2A   5    0.324041    0.716478    0.255176   -31.00000    0.08172    0.21976 =
         0.08780   -0.03090   -0.01450    0.00373
N1A   4    0.215945    0.728513    0.261651   -31.00000    0.08319    0.08911 =
         0.07230    0.01192   -0.00569   -0.00040
HKLF 4


REM  shelxt in P 1 21/n 1
REM wR2 = 0.1634, GooF = S = 0.958, Restrained GooF = 0.960 for all data
REM R1 = 0.0624 for 4959 Fo > 4sig(Fo) and 0.1126 for all 9620 data
REM 526 parameters refined using 491 restraints

END

WGHT      0.0620      0.0000

REM Highest difference peak  0.458,  deepest hole -0.601,  1-sigma level  0.064
Q1    1   0.1269  0.7293  0.2823  11.00000  0.05    0.37
Q2    1   0.3401  0.6681  0.3478  11.00000  0.05    0.34
Q3    1   0.2473  0.7643  0.2982  11.00000  0.05    0.34
Q4    1   0.1839  0.6660  0.2804  11.00000  0.05    0.30
Q5    1   0.7987  0.8538  0.3181  11.00000  0.05    0.29
;
_shelx_res_checksum   89220

_shelx_hkl_file
;
  17   0  -2    3.83    4.04
  17  -1  -2   -0.00    2.17
  17   1  -2   -0.00    2.68
  16   0  -1    0.00    3.16
  16   0  -2   -0.00    2.56
  16   0  -3   -0.00    2.87
  16   0  -4    5.32    4.18
  16  -1  -1   -0.00    2.66
  16   1  -1    2.62    3.77
  16  -1  -2    9.08    4.87
  16   1  -2    8.11    5.61
  16  -1  -3   -0.00    3.02
  16   1  -3    1.88    2.94
  16  -1  -4   -0.00    2.19
  16   1  -4    0.70    3.53
  16  -2  -1   -0.00    3.07
  16  -2  -1   -0.00    3.08
  16   2  -1    3.02    3.75
  16  -2  -2    0.33    2.97
  16  -2  -2    3.10    3.27
  16   2  -2   -0.00    3.19
  16  -2  -3    1.67    3.78
  16   2  -3   -0.00    2.22
  16  -2  -4   -0.00    2.60
  16   2  -4   10.57    5.82
  16  -3  -1   -0.00    2.68
  16  -3  -1    0.07    3.07
  16   3  -1   -0.00    2.38
  16  -3  -2    3.46    4.48
  16   3  -2   -0.00    2.25
  16  -3  -3   -0.00    3.38
  16   3  -3    0.00    2.43
  16   3  -4    3.16    3.80
  16  -4  -1    0.13    2.30
  16   4  -1    4.42    4.32
  16  -4  -2    3.52    3.91
  16   4  -2    0.51    2.45
  16  -4  -3   -0.00    2.71
  16   4  -3   -0.00    2.47
  16   4  -4   -0.00    3.15
  16  -5  -1    2.34    3.07
  16   5  -1    5.44    4.91
  16  -5  -2    0.00    2.50
  16   5  -2    3.92    5.13
  16  -5  -3    4.84    4.22
  16   5  -3   -0.00    1.88
  16   5  -4   -0.00    2.48
 -16   6   1    0.00    4.25
 -16   6   2   -0.00    3.80
  16   6  -2    4.68    4.50
  16  -6  -3   -0.00    3.00
  16   6  -3   -0.00    3.22
  16   6  -4   -0.00    2.82
  15   0  -1    2.20    3.26
  15   0  -2    1.78    3.22
  15   0  -3   10.49    5.82
  15   0  -4   -0.00    2.21
  15   0  -5    0.62    3.31
  15   0  -6   -0.00    2.20
  15  -1  -1    4.32    3.93
  15  -1  -1    0.00    3.62
  15   1  -1    2.19    4.02
  15  -1  -2    2.05    3.06
  15  -1  -2   -0.00    2.88
  15   1  -2    5.18    4.16
  15  -1  -3    0.00    3.14
  15  -1  -3    3.34    3.35
  15   1  -3    4.16    3.44
  15  -1  -4   -0.00    3.30
  15  -1  -4    3.27    3.33
  15   1  -4   -0.00    2.89
  15  -1  -5   14.41    5.85
  15  -1  -5    2.63    3.42
  15   1  -5    9.69    5.25
  15  -1  -6   -0.00    2.78
  15  -1  -6   -0.00    2.47
  15   1  -6    3.29    3.94
  15  -1  -7    1.05    2.01
  15  -1  -8   -0.00    2.18
  15  -1  -9   -0.00    2.42
  15  -1 -10    2.05    2.51
  15  -1 -11    3.11    2.89
  15  -2  -1    1.45    3.38
  15  -2  -1   -0.00    2.04
  15   2  -1    0.03    2.90
  15  -2  -2   -0.00    2.76
  15  -2  -2   -0.00    2.14
  15   2  -2    2.93    3.63
  15  -2  -3   12.99    5.76
  15  -2  -3   11.93    5.95
  15   2  -3    7.58    5.13
  15  -2  -4   -0.00    3.11
  15  -2  -4    2.81    3.50
  15   2  -4    0.00    3.47
  15  -2  -5    6.33    4.58
  15  -2  -5   -0.00    2.00
  15   2  -5   -0.00    2.68
  15  -2  -6    0.00    2.55
  15   2  -6    2.88    3.01
  15  -2  -7    2.38    3.36
  15  -2  -8   -0.00    2.22
  15  -2  -9    7.18    4.50
  15  -2 -10   -0.00    1.80
  15  -2 -11    0.00    3.53
  15  -2 -12    1.46    2.29
  15  -3  -1   11.92    5.84
  15  -3  -1    4.22    4.04
  15   3  -1    6.38    4.23
  15  -3  -2    1.42    3.15
  15  -3  -2    1.54    3.02
  15   3  -2    3.55    3.94
  15  -3  -3    0.56    2.60
  15  -3  -3   -0.00    2.26
  15   3  -3    0.19    3.08
  15  -3  -4    2.79    3.24
  15  -3  -4    0.00    3.16
  15   3  -4   -0.00    3.57
  15  -3  -5    5.59    4.42
  15  -3  -5    3.83    4.49
  15   3  -5    0.67    3.09
  15  -3  -6    2.19    2.89
  15   3  -6    1.01    2.00
  15  -3  -7    0.00    3.01
  15  -3  -8    3.89    3.74
  15  -3  -9    0.00    2.71
  15  -3 -10    2.20    3.25
  15  -3 -11   11.99    5.48
  15  -4  -1   -0.00    2.70
  15  -4  -1   -0.00    1.70
  15   4  -1   -0.00    2.49
  15  -4  -2   -0.00    2.35
  15  -4  -2    0.00    3.31
  15   4  -2    4.21    3.69
  15  -4  -3    4.26    4.38
  15  -4  -3   -0.00    3.04
  15   4  -3    5.66    4.28
  15  -4  -4    3.23    4.16
  15  -4  -4    7.56    5.19
  15   4  -4    1.69    3.63
  15  -4  -5   -0.00    3.04
  15  -4  -5    5.66    4.91
  15   4  -5   18.54    6.80
  15  -4  -6    0.00    2.80
  15   4  -6    0.72    1.57
  15  -4  -7    1.76    3.76
  15  -4  -8    0.54    3.10
  15  -4  -9   -0.00    2.63
  15  -4 -10    3.79    3.32
 -15   5   1   -0.00    4.29
  15  -5  -1    3.27    3.93
  15   5  -1    0.20    2.80
 -15   5   2    4.39    5.10
  15  -5  -2    1.87    2.99
  15  -5  -2   -0.00    3.20
  15   5  -2    1.00    3.50
 -15   5   3   -0.00    3.33
  15  -5  -3    1.89    2.70
  15  -5  -3    1.25    3.11
  15   5  -3   -0.00    3.72
 -15   5   4   -3.10    5.04
  15  -5  -4   -0.00    2.57
  15  -5  -4    1.52    3.59
  15   5  -4    1.17    2.21
  15  -5  -5    0.83    3.82
  15  -5  -5    2.35    3.24
  15   5  -5   -0.00    2.13
  15  -5  -6    7.92    5.75
  15   5  -6    1.50    3.12
  15  -5  -7    3.77    4.41
  15  -5  -8    2.04    3.49
 -15   6   1    2.99    5.04
  15  -6  -1    4.81    4.55
  15   6  -1    4.73    4.52
 -15   6   2    0.33    3.64
  15  -6  -2    6.66    5.09
  15   6  -2   -0.00    1.98
 -15   6   3    5.60    5.94
  15  -6  -3    3.59    3.44
  15   6  -3    2.03    3.86
 -15   6   4    4.67    5.43
  15  -6  -4   -0.00    2.73
  15   6  -4   -0.00    2.61
  15  -6  -5   -0.00    2.40
  15   6  -5    2.46    3.64
  15   6  -6    9.60    5.46
 -15   7   1   14.66    8.41
  15  -7  -1    1.95    3.94
  15   7  -1   -0.00    2.66
 -15   7   2    5.95    5.51
  15  -7  -2    3.81    4.65
  15   7  -2    2.17    2.81
 -15   7   3   -0.00    3.20
  15   7  -3   -0.00    2.57
  15   7  -4   -0.00    3.40
  15   7  -5    4.61    4.07
  15   7  -6   13.62    6.59
 -15   8   1   -0.00    3.89
  15   8  -1    1.78    3.77
 -15   8   2   -0.00    2.33
  15   8  -2    7.11    4.74
 -15   8   3   -0.00    3.41
  15   8  -3    0.49    2.94
  15   8  -4    4.99    4.54
  15   8  -5    2.82    3.65
  15   8  -6   -0.00    2.25
 -15   9   2    0.38    3.58
 -15   9   3    4.91    5.25
  15   9  -5   -0.00    3.66
  15   9  -6    3.18    4.15
  14   0  -1   -0.00    2.28
  14   0  -2   16.89    6.45
  14   0  -3    2.43    3.18
  14   0  -4    8.92    5.19
  14   0  -5    0.99    2.68
  14   0  -6    9.30    4.98
  14   0  -7   -0.00    1.90
  14  -1  -1    0.00    2.70
  14  -1  -1    0.79    2.39
  14   1  -1   -0.00    2.68
  14  -1  -2   -0.00    2.53
  14  -1  -2    0.00    3.00
  14   1  -2   -0.00    2.66
  14  -1  -3    0.92    2.03
  14  -1  -3   -0.00    2.07
  14   1  -3    0.00    2.56
  14  -1  -4    1.72    2.87
  14  -1  -4    2.84    3.36
  14   1  -4    6.82    4.41
  14  -1  -5   -0.00    1.78
  14  -1  -5   -0.00    1.70
  14   1  -5   -0.00    1.66
  14  -1  -6   15.70    6.30
  14  -1  -6    6.71    4.34
  14   1  -6    4.74    4.03
  14  -1  -7    0.74    1.98
  14  -1  -7    0.12    2.29
  14   1  -7    1.64    2.87
  14  -1  -8   -0.00    2.52
  14   1  -8    1.51    3.02
  14  -1  -9   -0.00    1.55
  14  -1 -10    5.14    3.82
  14  -1 -11    2.21    2.69
  14  -1 -12    6.41    3.88
  14  -1 -13   -0.00    2.15
  14  -1 -14    7.46    3.96
  14  -1 -15    3.52    3.06
  14  -1 -16    0.48    1.70
  14  -1 -17    3.40    3.24
  14  -2  -1   -0.00    3.32
  14  -2  -1   -0.00    3.05
  14   2  -1   -0.00    1.66
  14  -2  -2   18.02    6.88
  14  -2  -2    3.94    3.97
  14   2  -2   13.77    5.95
  14  -2  -3    0.00    2.74
  14  -2  -3   -0.00    2.99
  14   2  -3   -0.00    2.50
  14  -2  -4    2.61    3.72
  14  -2  -4    3.69    4.38
  14   2  -4    1.18    2.89
  14  -2  -5   -0.00    3.55
  14  -2  -5    3.05    3.19
  14   2  -5   -0.00    2.86
  14  -2  -6    3.46    3.42
  14  -2  -6    2.62    3.54
  14   2  -6    5.45    3.95
  14  -2  -7    0.10    1.91
  14  -2  -7    1.13    2.49
  14   2  -7    2.32    3.13
  14  -2  -8    2.48    3.75
  14   2  -8    6.47    3.93
  14  -2  -9    1.64    2.35
  14  -2 -10   -0.00    2.82
  14  -2 -11   -0.00    2.03
  14  -2 -12   10.30    4.49
  14  -2 -13    0.70    2.50
  14  -2 -14    3.05    3.51
  14  -2 -15    0.00    2.19
  14  -2 -16    4.43    3.68
  14  -2 -17    2.19    2.77
  14  -2 -18    0.94    2.17
  14  -2 -19    1.65    2.70
  14  -2 -20   -0.00    1.85
  14  -3  -1   -0.00    2.91
  14  -3  -1    0.85    3.02
  14   3  -1    1.02    3.03
  14  -3  -2    0.89    2.78
  14  -3  -2   -0.00    3.07
  14   3  -2    0.60    2.17
  14  -3  -3   -0.00    1.87
  14  -3  -3   -0.00    2.84
  14   3  -3    3.67    3.38
  14  -3  -4    2.02    3.11
  14  -3  -4    0.31    3.01
  14   3  -4   -0.00    1.93
  14  -3  -5    0.01    1.81
  14  -3  -5   -0.00    2.59
  14   3  -5   -0.00    2.25
  14  -3  -6    3.57    4.21
  14  -3  -6   10.81    5.48
  14   3  -6   22.57    7.06
  14  -3  -7    3.32    3.19
  14  -3  -7   -0.00    2.30
  14   3  -7    0.00    2.32
  14  -3  -8   -0.00    3.17
  14   3  -8    3.28    3.88
  14  -3  -9   -0.00    2.28
  14  -3 -10   -0.00    2.06
  14  -3 -11    7.23    4.54
  14  -3 -12    0.46    1.58
  14  -3 -13    0.50    2.32
  14  -3 -14   -0.00    2.49
  14  -3 -15   -0.00    2.56
  14  -3 -16    3.59    3.80
  14  -3 -17   -0.00    1.67
  14  -3 -18   -0.00    2.14
  14  -3 -19   -0.00    2.16
 -14   4   1   -0.00    2.91
  14  -4  -1    7.80    5.21
  14  -4  -1    2.02    2.92
  14   4  -1   11.82    5.71
 -14   4   2    5.04    6.00
  14  -4  -2    1.24    2.70
  14  -4  -2    3.98    4.10
  14   4  -2    4.98    4.06
 -14   4   3   -0.00    4.08
  14  -4  -3    0.78    2.86
  14  -4  -3   -0.00    2.51
  14   4  -3    2.36    3.46
  14  -4  -4    3.97    3.61
  14  -4  -4    2.37    3.29
  14   4  -4    8.00    4.78
  14  -4  -5   -0.00    2.14
  14  -4  -5   -0.00    3.38
  14   4  -5   -0.00    2.41
  14  -4  -6   -0.00    3.08
  14  -4  -6   -0.00    2.24
  14   4  -6    4.18    3.82
  14  -4  -7   10.71    5.18
  14  -4  -7   -0.00    2.36
  14   4  -7    0.00    3.06
  14  -4  -8   -0.00    3.46
  14   4  -8    4.22    3.66
  14  -4  -9    2.52    3.82
  14  -4 -10    0.00    3.05
  14  -4 -11    0.00    3.20
  14  -4 -12    6.80    4.05
  14  -4 -13    5.90    4.00
  14  -4 -14   12.12    5.14
  14  -4 -15   -0.00    1.95
  14  -4 -16    4.68    3.77
  14  -4 -17   -0.00    2.78
  14  -4 -18    0.97    2.52
 -14   5   1    2.95    4.41
  14  -5  -1    4.75    3.52
  14   5  -1    3.31    3.87
 -14   5   2   -0.00    2.61
  14  -5  -2   -0.00    2.54
  14   5  -2    1.63    3.25
 -14   5   3   -0.00    2.55
  14  -5  -3    7.21    4.92
  14   5  -3    0.00    3.11
 -14   5   4    1.49    4.15
  14  -5  -4   -0.00    4.52
  14   5  -4   -0.00    1.88
 -14   5   5    0.00    3.49
  14  -5  -5    0.00    2.89
  14   5  -5    2.99    4.25
 -14   5   6    2.61    3.94
  14  -5  -6   -0.00    2.43
  14   5  -6    4.06    4.14
  14  -5  -7   -0.00    2.13
  14   5  -7   -0.00    2.90
  14  -5  -8   -0.00    1.72
  14   5  -8    0.76    3.06
  14  -5  -9    4.70    4.00
  14  -5 -10    2.79    3.69
  14  -5 -11    0.59    2.87
  14  -5 -12    0.71    2.23
  14  -5 -13    4.14    3.36
  14  -5 -14   -0.00    2.65
  14  -5 -15   -0.00    3.49
  14  -5 -16   -0.00    1.75
 -14   6   1   19.63    8.78
  14  -6  -1    1.89    3.05
  14   6  -1    5.71    4.45
 -14   6   2    0.02    3.58
  14  -6  -2    3.99    4.40
  14   6  -2    2.56    4.14
 -14   6   3    4.98    5.21
  14  -6  -3    1.89    3.69
  14   6  -3    0.00    2.65
 -14   6   4    5.85    5.35
  14  -6  -4    5.43    4.85
  14   6  -4    3.29    4.28
 -14   6   5   -0.00    2.81
  14  -6  -5    1.51    2.93
  14   6  -5   -0.00    2.89
 -14   6   6    4.56    4.91
  14  -6  -6    5.29    4.14
  14   6  -6    0.00    2.59
  14  -6  -7    3.23    3.26
  14   6  -7    6.48    4.30
  14  -6  -8    0.67    2.67
  14   6  -8    1.90    3.29
  14  -6  -9   -0.00    2.38
  14  -6 -10   -0.00    2.30
  14  -6 -11    0.57    2.07
  14  -6 -12    0.00    2.29
  14  -6 -13   -0.00    3.22
  14  -6 -14    5.10    4.02
 -14   7   1   -0.00    3.47
  14  -7  -1    0.61    2.60
  14   7  -1    8.32    4.94
 -14   7   2   -0.00    2.75
  14  -7  -2    0.64    3.56
  14   7  -2   -0.00    2.63
 -14   7   3    0.37    4.97
  14  -7  -3    2.26    3.72
  14   7  -3    1.80    2.48
 -14   7   4   -0.00    4.03
  14  -7  -4    4.41    3.57
  14   7  -4    0.00    3.33
 -14   7   5   15.27    8.26
  14  -7  -5    2.22    4.19
  14   7  -5   14.35    6.20
  14  -7  -6    4.24    4.30
  14   7  -6    6.23    5.26
  14  -7  -7    0.00    2.29
  14   7  -7   -0.00    2.74
  14  -7  -8    1.54    2.48
  14   7  -8   -0.00    2.87
  14  -7  -9   -0.00    1.55
  14  -7 -10    0.90    1.75
  14  -7 -11    0.00    3.62
 -14   8   1    6.52    6.81
  14  -8  -1    6.89    5.24
  14   8  -1    6.47    4.88
 -14   8   2    0.00    3.73
  14  -8  -2    0.00    2.99
  14   8  -2    0.75    3.08
 -14   8   3    7.23    5.73
  14  -8  -3    9.08    5.58
  14   8  -3    3.44    4.40
 -14   8   4   -0.00    3.26
  14  -8  -4    0.79    2.93
  14   8  -4    1.10    3.14
 -14   8   5   -0.00    4.04
  14  -8  -5    3.77    3.22
  14   8  -5   -0.00    3.16
  14  -8  -6   -0.00    2.91
  14   8  -6   -0.00    2.48
  14  -8  -7    1.38    2.73
  14   8  -7    2.02    3.36
  14  -8  -8   -0.00    2.81
 -14   9   1    2.59    6.02
  14  -9  -1    4.63    4.20
  14   9  -1    1.86    3.77
 -14   9   2    4.78    5.14
  14  -9  -2   -0.00    3.25
  14   9  -2   -0.00    4.04
 -14   9   3   -0.00    3.54
  14  -9  -3   -0.00    3.48
  14   9  -3    0.05    2.48
 -14   9   4   -0.00    4.07
  14  -9  -4    0.00    3.43
  14   9  -4   -0.00    2.76
 -14   9   5    5.46    7.25
  14  -9  -5    0.28    2.45
  14   9  -5    5.16    4.15
  14   9  -6   -0.00    2.44
  14   9  -7    2.98    3.77
 -14  10   1    1.96    3.76
  14 -10  -1   -0.00    3.07
 -14  10   2    0.45    3.00
  14  10  -2   -0.00    1.94
 -14  10   3    3.65    5.28
  14  10  -3    7.82    5.43
 -14  10   4    4.05    4.80
  14  10  -4   -0.00    1.65
  14  10  -5   -0.00    2.92
  14  10  -6    0.26    3.40
  14  10  -7    4.12    4.88
 -14  11   3   -0.00    3.20
 -14  11   4    4.96    4.93
  14  11  -7    1.32    3.59
  13   0  -1   20.05    6.99
  13   0  -2   -0.00    2.89
  13   0  -3    3.87    3.22
  13   0  -4   -0.00    2.64
  13   0  -5    5.00    3.96
  13   0  -6    1.38    2.67
  13   0  -7    5.86    3.95
  13   0  -8    3.15    3.09
  13   0  -9    0.72    2.05
  13  -1  -1    0.00    2.11
  13  -1  -1    0.00    2.37
  13   1  -1    1.40    2.69
  13  -1  -2    4.62    3.62
  13  -1  -2   -0.00    2.21
  13   1  -2    1.19    3.32
  13  -1  -3    2.48    3.20
  13  -1  -3    1.68    2.80
  13   1  -3    2.88    3.29
  13  -1  -4    0.32    2.38
  13  -1  -4    1.58    2.48
  13   1  -4   -0.00    2.73
  13  -1  -5   34.77    9.17
  13  -1  -5   33.71    9.08
  13   1  -5   42.05   10.00
  13  -1  -6    0.13    2.22
  13  -1  -6    1.19    2.39
  13   1  -6    8.87    4.57
  13  -1  -7    3.26    3.19
  13  -1  -7    4.57    3.66
  13   1  -7   -0.00    1.81
  13  -1  -8    0.10    1.69
  13  -1  -8    0.46    2.60
  13   1  -8   -0.00    2.28
  13  -1  -9   18.86    6.31
  13  -1  -9   10.47    5.22
  13   1  -9   22.49    6.76
  13  -1 -10    4.71    3.36
  13  -1 -11    0.00    2.53
  13  -1 -12    1.13    2.98
  13  -1 -13    6.77    4.23
  13  -1 -14   -2.00    2.54
  13  -1 -15   13.68    5.62
  13  -1 -16   -0.00    1.91
  13  -1 -17   -0.00    2.45
  13  -1 -18   -0.00    2.01
  13  -1 -19   11.22    4.29
  13  -1 -20    0.00    1.76
  13  -2  -1   20.08    7.14
  13  -2  -1   33.00    9.26
  13   2  -1   35.85    9.37
  13  -2  -2    1.88    2.86
  13  -2  -2    0.08    2.99
  13   2  -2   -0.00    2.72
  13  -2  -3    5.46    4.73
  13  -2  -3    6.30    4.33
  13   2  -3    5.06    3.47
  13  -2  -4    3.93    3.94
  13  -2  -4    3.51    3.56
  13   2  -4    8.40    4.90
  13  -2  -5    3.44    3.69
  13  -2  -5    1.34    3.26
  13   2  -5    4.91    4.02
  13  -2  -6    4.43    3.61
  13  -2  -6    2.04    2.15
  13   2  -6   -0.00    2.11
  13  -2  -7   29.22    8.11
  13  -2  -7   20.40    6.88
  13   2  -7   11.83    5.31
  13  -2  -8    3.34    3.02
  13  -2  -8    4.60    3.57
  13   2  -8    7.24    4.27
  13  -2  -9    1.31    1.94
  13  -2  -9   -0.00    1.35
  13   2  -9    0.00    2.35
  13  -2 -10   -0.00    2.35
  13  -2 -11   10.64    5.03
  13  -2 -12    3.39    2.93
  13  -2 -13   14.68    5.33
  13  -2 -14    0.14    1.82
  13  -2 -15   10.01    4.18
  13  -2 -16   -0.00    2.46
  13  -2 -17    6.87    3.84
  13  -2 -18    2.39    2.16
  13  -2 -19    1.56    2.04
  13  -2 -20    0.00    1.85
  13  -2 -21    4.74    3.03
  13  -2 -22    1.12    1.89
  13  -2 -23    9.13    3.70
  13  -2 -24    1.82    1.90
  13  -2 -25   -0.00    1.20
  13  -2 -26   -0.00    1.25
  13  -3  -1    2.67    3.69
  13  -3  -1    2.28    3.55
  13   3  -1    3.10    3.85
  13  -3  -2    0.88    3.36
  13  -3  -2    1.54    2.50
  13   3  -2   -0.00    2.60
  13  -3  -3    2.65    3.23
  13  -3  -3   -0.00    2.38
  13   3  -3    8.10    4.76
  13  -3  -4    0.90    3.28
  13  -3  -4   -0.00    2.30
  13   3  -4    7.77    4.49
  13  -3  -5    7.75    4.56
  13  -3  -5   15.46    6.29
  13   3  -5   11.96    5.25
  13  -3  -6    1.86    3.23
  13  -3  -6    2.70    3.31
  13   3  -6    5.48    4.36
  13  -3  -7   -0.00    3.07
  13  -3  -7    0.11    1.36
  13   3  -7    0.42    1.75
  13  -3  -8    3.38    2.86
  13  -3  -8    3.85    3.27
  13   3  -8    1.42    2.52
  13  -3  -9    1.46    2.44
  13  -3  -9    8.61    4.85
  13   3  -9    8.38    4.53
  13  -3 -10    2.69    3.37
  13  -3 -11    3.48    3.29
  13  -3 -12   -0.00    2.14
  13  -3 -13    4.62    3.49
  13  -3 -14   -0.00    2.12
  13  -3 -15   10.65    4.66
  13  -3 -16    2.38    2.74
  13  -3 -17    1.29    1.93
  13  -3 -18    0.00    2.23
  13  -3 -19    5.65    3.23
  13  -3 -20    2.16    2.34
  13  -3 -21    2.87    2.76
  13  -3 -22    0.00    2.04
  13  -3 -23   -0.00    1.74
  13  -3 -24    0.46    2.06
  13  -3 -25    4.62    2.77
  13  -3 -26    0.77    1.70
 -13   4   1   -0.00    3.65
  13  -4  -1   11.60    5.48
  13   4  -1   25.84    7.96
 -13   4   2   10.29    6.96
  13  -4  -2   10.27    5.73
  13   4  -2    3.36    3.34
 -13   4   3    6.35    4.92
  13  -4  -3    0.00    2.38
  13   4  -3    2.11    2.79
 -13   4   4   -3.61    5.05
  13  -4  -4   -0.00    2.63
  13   4  -4    0.11    2.36
 -13   4   5    1.29    4.16
  13  -4  -5    0.24    1.84
  13   4  -5    1.50    2.40
 -13   4   6    3.10    3.38
  13  -4  -6   -0.00    2.44
  13   4  -6    3.59    3.54
 -13   4   7    4.24    4.93
  13  -4  -7   14.31    6.14
  13   4  -7    8.62    4.58
 -13   4   8    3.28    4.45
  13  -4  -8    3.75    3.40
  13   4  -8    3.97    3.90
  13  -4  -9    3.87    3.25
  13  -4  -9    0.22    1.91
  13   4  -9   -0.00    2.48
  13  -4 -10    1.22    2.93
  13  -4 -11   12.75    5.13
  13  -4 -12    6.79    4.56
  13  -4 -13    6.04    3.57
  13  -4 -14    5.83    3.42
  13  -4 -15   -0.00    1.94
  13  -4 -16    1.70    3.22
  13  -4 -17    6.56    3.80
  13  -4 -18    3.87    3.11
  13  -4 -19    2.21    2.75
  13  -4 -20    6.77    3.88
  13  -4 -21    5.95    3.46
  13  -4 -22    1.78    2.50
  13  -4 -23    6.55    3.48
  13  -4 -24    1.25    2.29
 -13   5   1    3.06    4.49
  13  -5  -1    2.33    4.06
  13   5  -1    6.33    4.38
 -13   5   2    2.42    3.73
  13  -5  -2    1.59    2.63
  13   5  -2    4.23    3.46
 -13   5   3    4.18    4.75
  13  -5  -3    0.63    2.50
  13   5  -3    3.09    3.49
 -13   5   4   -0.00    3.19
  13  -5  -4   -0.00    2.02
  13   5  -4    2.91    3.94
 -13   5   5    0.51    3.37
  13  -5  -5    5.48    4.40
  13   5  -5   14.51    5.77
 -13   5   6    0.92    3.24
  13  -5  -6    3.92    3.82
  13   5  -6    1.44    3.46
 -13   5   7    0.00    3.46
  13  -5  -7   -0.00    1.79
  13   5  -7    1.65    2.87
 -13   5   8   -0.91    3.62
  13  -5  -8   -0.00    2.64
  13   5  -8    4.84    4.22
  13  -5  -9   -0.00    2.99
  13   5  -9   11.76    5.38
  13  -5 -10   11.72    5.49
  13  -5 -11    3.56    3.12
  13  -5 -12   -0.00    1.60
  13  -5 -13    0.71    2.86
  13  -5 -14   -0.00    2.56
  13  -5 -15   14.28    5.94
  13  -5 -16    0.00    2.37
  13  -5 -17    1.68    2.31
  13  -5 -18    1.96    2.61
  13  -5 -19    5.47    3.71
  13  -5 -20    5.47    3.40
  13  -5 -21   -0.00    1.71
  13  -5 -22   -0.00    1.97
  13  -5 -23   -0.00    2.19
 -13   6   1    8.42    6.20
  13  -6  -1   10.40    5.88
  13   6  -1    1.11    3.18
 -13   6   2   -0.00    2.26
  13  -6  -2    9.80    5.74
  13   6  -2    4.63    3.81
 -13   6   3   -0.00    3.68
  13  -6  -3    6.75    4.25
  13   6  -3    5.76    3.88
 -13   6   4    3.11    4.35
  13  -6  -4    0.00    3.40
  13   6  -4    6.32    4.80
 -13   6   5   -0.00    4.04
  13  -6  -5   -0.00    1.69
  13   6  -5    2.40    3.29
 -13   6   6   16.61    7.97
  13  -6  -6   12.69    5.74
  13   6  -6    7.73    4.82
 -13   6   7   10.22    6.80
  13  -6  -7    2.40    3.42
  13   6  -7    1.68    3.04
  13  -6  -8    1.52    2.82
  13   6  -8    0.00    3.04
  13  -6  -9    3.55    3.98
  13   6  -9    0.81    3.25
  13  -6 -10    6.49    4.09
  13  -6 -11   -0.00    2.10
  13  -6 -12    4.16    3.46
  13  -6 -13    6.82    4.35
  13  -6 -14    1.52    2.24
  13  -6 -15    1.52    2.58
  13  -6 -16   -0.00    2.67
  13  -6 -17    2.25    2.90
  13  -6 -18    1.41    2.53
  13  -6 -19    5.68    3.78
  13  -6 -20    4.54    2.85
 -13   7   1   -0.00    3.51
  13  -7  -1    0.63    2.73
  13   7  -1   -0.00    3.27
 -13   7   2   -0.00    3.83
  13  -7  -2    1.51    3.37
  13   7  -2   -0.00    2.70
 -13   7   3    0.95    3.71
  13  -7  -3    1.90    2.74
  13   7  -3   -0.00    2.98
 -13   7   4    3.87    5.68
  13  -7  -4    4.59    4.42
  13   7  -4   27.01    8.35
 -13   7   5    2.74    4.19
  13  -7  -5    1.92    3.39
  13   7  -5    5.79    4.91
 -13   7   6   -0.00    1.91
  13  -7  -6    3.48    3.97
  13   7  -6    0.50    2.92
 -13   7   7    2.96    4.70
  13  -7  -7   -0.00    2.82
  13   7  -7    3.67    3.28
  13  -7  -8    1.42    2.95
  13   7  -8    3.45    3.78
  13  -7  -9    0.33    2.88
  13   7  -9    1.85    3.14
  13  -7 -10   13.18    5.93
  13  -7 -11    1.12    1.81
  13  -7 -12    0.34    1.91
  13  -7 -13    2.83    2.99
  13  -7 -14    6.37    4.34
  13  -7 -15    1.67    2.19
  13  -7 -16    0.00    2.53
  13  -7 -17    0.00    2.53
  13  -7 -18    1.29    2.12
 -13   8   1    0.93    4.72
  13  -8  -1    1.74    3.91
  13   8  -1    0.49    3.72
 -13   8   2    4.47    6.48
  13  -8  -2    2.43    4.32
  13   8  -2    3.03    3.38
 -13   8   3    2.27    5.48
  13  -8  -3    0.02    2.43
  13   8  -3   -0.00    2.57
 -13   8   4   -0.00    3.79
  13  -8  -4   -0.00    3.29
  13   8  -4   -0.00    2.88
 -13   8   5    1.96    4.01
  13  -8  -5    1.67    3.21
  13   8  -5    1.75    3.02
 -13   8   6   11.28    7.39
  13  -8  -6   12.13    5.88
  13   8  -6    5.81    4.61
 -13   8   7    5.57    5.29
  13  -8  -7    0.00    3.18
  13   8  -7    3.21    3.63
  13  -8  -8   -0.00    3.08
  13   8  -8    1.32    3.72
  13  -8  -9   -0.00    2.84
  13   8  -9    0.59    2.91
  13  -8 -10    5.99    3.58
  13  -8 -11    0.67    2.81
  13  -8 -12   -0.00    1.94
  13  -8 -13   -0.00    2.68
  13  -8 -14    4.92    3.90
  13  -8 -15   -0.00    1.75
 -13   9   1    2.09    4.78
  13  -9  -1   -0.00    2.31
  13   9  -1    0.95    2.26
 -13   9   2    3.53    4.34
  13  -9  -2   -0.00    3.19
  13   9  -2    3.06    4.37
 -13   9   3   -0.00    4.28
  13  -9  -3    4.72    4.11
  13   9  -3    0.00    2.78
 -13   9   4    8.31    7.18
  13  -9  -4    0.00    4.20
  13   9  -4    0.00    2.44
 -13   9   5   -0.00    4.37
  13  -9  -5   -0.00    3.60
  13   9  -5   -0.00    2.83
 -13   9   6   -0.00    3.53
  13  -9  -6   -0.00    3.11
  13   9  -6    4.02    3.97
  13  -9  -7    0.00    2.77
  13   9  -7    0.44    2.93
  13  -9  -8   -0.00    3.28
  13   9  -8    0.00    3.89
  13  -9  -9   -0.00    2.55
  13   9  -9   -0.00    2.01
  13  -9 -10    5.10    3.93
  13  -9 -11   -0.00    3.18
  13  -9 -12    1.05    2.96
 -13  10   1    2.75    4.44
  13 -10  -1    1.13    4.03
  13  10  -1    0.62    2.97
 -13  10   2   -0.00    4.72
  13 -10  -2    3.28    4.28
  13  10  -2    4.15    3.90
 -13  10   3   -0.00    4.18
  13 -10  -3   -0.00    3.04
  13  10  -3    1.90    3.88
 -13  10   4    2.62    5.18
  13 -10  -4   -0.00    4.04
  13  10  -4    1.70    3.86
 -13  10   5   -0.00    3.73
  13 -10  -5    0.00    2.72
  13  10  -5    0.25    2.43
 -13  10   6    0.00    4.72
  13 -10  -6   -0.00    3.11
  13  10  -6    0.00    2.70
  13 -10  -7   -0.00    2.32
  13  10  -7    5.19    3.81
  13 -10  -8    1.64    3.54
  13  10  -8    8.75    5.13
  13 -10  -9    2.98    3.71
  13  10  -9   -0.00    3.09
 -13  11   1    3.04    5.51
  13 -11  -1   -0.00    2.88
  13  11  -1   -0.00    3.00
 -13  11   2   -0.00    3.94
  13 -11  -2    1.35    2.64
  13  11  -2   -0.00    3.69
 -13  11   3    4.32    5.25
  13 -11  -3   -0.00    2.31
  13  11  -3    3.22    4.79
 -13  11   4    9.09    7.01
  13 -11  -4   -0.00    1.89
  13  11  -4    4.54    4.09
 -13  11   5    3.39    4.90
  13 -11  -5   -0.00    2.65
  13  11  -5    0.85    3.32
  13  11  -6    0.00    2.88
  13  11  -7    0.79    2.87
  13  11  -8    4.18    4.60
  13  11  -9   -0.00    2.60
 -13  12   1    0.92    4.23
 -13  12   2    3.04    5.75
 -13  12   3    1.78    3.43
 -13  12   4   -0.00    2.80
 -13  12   5    9.94    6.57
  13  12  -5   -0.00    2.96
  13  12  -6   -0.00    3.15
  13  12  -7    4.59    4.63
  13  12  -8   -0.00    3.05
  13  12  -9   -0.00    2.85
  12   0  -1    4.12    3.53
  12   0  -1   -0.21    2.82
  12   0  -2   19.72    6.53
  12   0  -2   17.37    6.38
  12   0  -3   -0.00    3.00
  12   0  -3    2.69    2.83
  12   0  -4    1.71    2.95
  12   0  -4    1.99    2.95
  12   0  -5    2.60    3.20
  12   0  -5   -0.00    2.78
  12   0  -6   53.38   10.46
  12   0  -6   38.75    9.41
  12   0  -7   -0.00    1.75
  12   0  -7   -0.00    1.78
  12   0  -8    0.28    1.88
  12   0  -8    4.53    3.82
  12   0  -9    1.63    2.68
  12   0  -9   -0.00    2.40
  12   0 -10   55.05   10.29
  12   0 -10   25.22    7.34
  12   0 -11   -0.00    1.33
  12   0 -12   19.47    6.19
  12   0 -13    2.05    2.14
  12   0 -14   -0.00    2.25
  12  -1  -1   -0.00    2.47
  12  -1  -1   -0.00    2.20
  12   1  -1   -0.00    2.96
  12  -1  -2   22.74    7.25
  12  -1  -2   34.37    8.97
  12   1  -2   25.27    7.48
  12  -1  -3    2.25    2.91
  12  -1  -3    2.54    2.97
  12   1  -3    2.88    3.70
  12  -1  -4   31.62    8.34
  12  -1  -4   40.98    9.61
  12   1  -4   32.72    8.73
  12  -1  -5    2.27    2.86
  12  -1  -5    0.24    2.66
  12   1  -5    2.86    2.92
  12  -1  -6    2.84    2.88
  12  -1  -6    3.15    2.83
  12   1  -6   -0.00    1.64
  12  -1  -7    1.20    2.90
  12  -1  -7    4.83    3.87
  12   1  -7    2.68    3.00
  12  -1  -8   38.82    9.22
  12  -1  -8   38.89    9.21
  12   1  -8   43.62    9.67
  12  -1  -9    0.29    1.99
  12  -1  -9   -0.00    1.66
  12   1  -9    2.27    2.34
  12  -1 -10   10.06    4.88
  12  -1 -10   15.04    5.84
  12   1 -10   10.65    4.69
  12  -1 -11   -0.00    2.21
  12  -1 -12    1.25    2.25
  12  -1 -13    1.58    2.46
  12  -1 -14   31.80    7.75
  12  -1 -15   -0.00    2.19
  12  -1 -16    0.66    1.78
  12  -1 -17    2.03    2.21
  12  -1 -18    6.88    3.61
  12  -1 -19    1.26    1.95
  12  -1 -20    2.28    2.13
  12  -1 -21   -0.00    1.66
  12  -1 -22    0.29    1.14
  12  -1 -23    2.19    1.70
  12  -2  -1    1.23    2.62
  12  -2  -1   10.10    5.23
  12   2  -1    2.44    3.31
  12  -2  -2   14.38    5.99
  12  -2  -2   10.50    5.29
  12   2  -2   25.38    7.27
  12  -2  -3    1.45    2.10
  12  -2  -3   -0.00    2.27
  12   2  -3    0.81    2.43
  12  -2  -4    2.85    2.75
  12  -2  -4   17.74    6.28
  12   2  -4    2.47    2.75
  12  -2  -5    0.41    1.69
  12  -2  -5    5.24    3.52
  12   2  -5    2.18    3.00
  12  -2  -6   31.82    8.49
  12  -2  -6   26.87    7.76
  12   2  -6   47.24   10.02
  12  -2  -7    6.33    3.84
  12  -2  -7   16.02    5.78
  12   2  -7    3.26    3.83
  12  -2  -8    7.99    4.27
  12  -2  -8    0.94    2.19
  12   2  -8    4.17    3.66
  12  -2  -9    5.09    3.60
  12  -2  -9   -0.00    1.81
  12   2  -9    3.31    3.02
  12  -2 -10   28.53    7.41
  12  -2 -10   21.61    6.80
  12   2 -10   33.96    8.21
  12  -2 -11    5.31    3.55
  12   2 -11    0.87    2.54
  12  -2 -12   20.60    6.49
  12  -2 -13   -0.00    2.26
  12  -2 -14   -0.00    1.82
  12  -2 -15   -0.00    2.04
  12  -2 -16   10.99    4.51
  12  -2 -17    0.90    1.64
  12  -2 -18    1.44    2.13
  12  -2 -19    1.87    2.19
  12  -2 -20    1.65    2.16
  12  -2 -21    1.07    1.76
  12  -2 -22    7.21    3.42
  12  -2 -23    1.55    1.71
  12  -2 -24    0.78    1.31
  12  -2 -25    1.93    1.91
  12  -2 -26   12.59    3.99
  12  -2 -27    1.66    1.67
  12  -2 -28    1.63    1.62
 -12   3   1   -0.00    2.11
  12  -3  -1   -0.00    1.94
  12   3  -1    2.13    2.76
 -12   3   2   21.54    8.94
  12  -3  -2   21.13    7.29
  12   3  -2   36.03    8.82
 -12   3   3    3.04    5.49
  12  -3  -3   10.08    5.13
  12   3  -3   13.06    5.56
 -12   3   4    9.54    6.49
  12  -3  -4   26.75    7.55
  12   3  -4   12.80    5.56
 -12   3   5    2.66    3.44
  12  -3  -5    3.34    2.86
  12  -3  -5    0.00    2.77
  12   3  -5    2.89    3.10
 -12   3   6   -0.00    2.55
  12  -3  -6    3.47    3.45
  12  -3  -6    1.84    2.40
 -12   3   7   -0.00    2.82
  12  -3  -7    3.03    3.38
  12  -3  -7   -0.00    2.04
  12   3  -7    4.41    3.35
  12  -3  -8   27.59    7.35
  12  -3  -8   18.31    6.31
  12   3  -8   22.00    6.94
  12  -3  -9   13.78    5.63
  12  -3  -9    4.28    3.52
  12   3  -9    6.73    4.02
  12  -3 -10   14.29    5.44
  12  -3 -10   18.34    6.02
  12   3 -10   30.09    7.76
  12  -3 -11    0.30    2.06
  12   3 -11    0.00    2.51
  12  -3 -12   12.19    4.81
  12  -3 -13    1.97    2.38
  12  -3 -14    7.32    4.12
  12  -3 -15    0.96    2.61
  12  -3 -16   -0.00    1.83
  12  -3 -17   -0.00    1.43
  12  -3 -18    2.68    2.17
  12  -3 -19    2.79    2.63
  12  -3 -20    1.18    1.89
  12  -3 -21   -0.00    1.40
  12  -3 -22    1.09    2.16
  12  -3 -23    4.76    2.93
  12  -3 -24    8.70    3.53
  12  -3 -25    1.78    2.05
  12  -3 -26    2.90    2.16
  12  -3 -27   -0.00    1.53
  12  -3 -28    3.41    2.31
  12  -3 -29    0.04    1.25
  12  -3 -30    0.88    1.43
  12  -3 -31   -0.00    1.02
  12  -3 -32   -0.00    1.02
 -12   4   1    8.66    6.08
  12  -4  -1    9.23    5.53
  12   4  -1    6.96    4.41
 -12   4   2    7.73    6.19
  12  -4  -2    1.50    2.63
  12   4  -2    8.56    5.10
 -12   4   3   -0.00    3.74
  12  -4  -3    7.64    3.95
  12   4  -3   -0.00    3.12
 -12   4   4    0.00    3.27
  12  -4  -4   -0.00    2.00
  12   4  -4    0.90    2.33
 -12   4   5   -1.49    3.72
  12  -4  -5    7.18    4.43
  12   4  -5    6.24    3.92
 -12   4   6   21.18    8.91
  12  -4  -6   17.26    6.60
  12   4  -6   26.05    7.48
 -12   4   7   32.97   10.75
  12  -4  -7    9.00    4.76
  12   4  -7   30.15    7.72
 -12   4   8    5.65    4.22
  12  -4  -8   -0.00    1.79
  12   4  -8    0.85    2.44
 -12   4   9    2.88    3.58
  12  -4  -9    0.01    1.63
  12   4  -9    1.44    2.42
  12  -4 -10    6.51    4.20
  12   4 -10   15.13    5.99
  12  -4 -11    3.66    3.01
  12   4 -11    1.26    3.24
  12  -4 -12    9.03    4.83
  12  -4 -13   -0.00    2.56
  12  -4 -14    0.00    2.03
  12  -4 -15    3.90    3.23
  12  -4 -16    7.18    3.90
  12  -4 -17    5.31    3.78
  12  -4 -18    4.83    3.18
  12  -4 -19   -0.00    1.41
  12  -4 -20    0.00    2.12
  12  -4 -21   -0.00    2.05
  12  -4 -22    3.66    2.92
  12  -4 -23    1.03    2.04
  12  -4 -24    1.69    2.24
  12  -4 -25   -0.00    1.70
  12  -4 -26    1.62    1.90
  12  -4 -27    4.02    2.60
  12  -4 -28   -0.00    1.49
  12  -4 -29    0.29    1.32
  12  -4 -30    0.55    1.40
 -12   5   1    1.00    4.24
  12  -5  -1    1.05    2.02
  12   5  -1   -0.00    2.51
 -12   5   2    2.13    3.80
  12  -5  -2    4.42    3.54
  12   5  -2   10.87    5.13
 -12   5   3    7.36    5.86
  12  -5  -3    2.97    4.12
  12   5  -3   11.19    5.31
 -12   5   4    5.49    4.55
  12  -5  -4    5.09    4.04
  12   5  -4   16.48    6.16
 -12   5   5    8.26    5.39
  12  -5  -5    4.85    3.94
  12   5  -5    3.02    3.83
 -12   5   6    7.63    5.61
  12  -5  -6   -0.00    2.65
  12   5  -6    4.19    3.37
 -12   5   7    7.82    5.44
  12  -5  -7    0.00    3.47
  12   5  -7    3.92    3.54
 -12   5   8    4.65    5.17
  12  -5  -8   11.99    5.15
  12   5  -8   24.23    7.15
 -12   5   9    5.59    5.12
  12  -5  -9   20.91    6.97
  12   5  -9   19.68    6.61
  12  -5 -10    6.05    4.49
  12   5 -10    9.18    4.95
  12  -5 -11    0.79    3.37
  12   5 -11   -0.00    2.80
  12  -5 -12   -0.00    2.52
  12  -5 -13   18.83    6.10
  12  -5 -14   10.11    4.49
  12  -5 -15   -0.00    1.87
  12  -5 -16    0.90    2.34
  12  -5 -17    0.00    2.43
  12  -5 -18    7.86    3.76
  12  -5 -19    0.54    2.50
  12  -5 -20    3.34    2.75
  12  -5 -21   -0.00    1.88
  12  -5 -22    0.33    1.64
  12  -5 -23    0.18    1.89
  12  -5 -24    2.15    2.77
  12  -5 -25    3.60    2.63
  12  -5 -26   -0.00    1.36
  12  -5 -27    0.37    1.51
  12  -5 -28   -0.00    1.85
 -12   6   1   29.17   10.42
  12  -6  -1   22.67    7.98
 -12   6   2    2.79    4.94
  12  -6  -2    6.27    4.65
  12   6  -2    3.24    3.82
 -12   6   3   -0.00    2.84
  12  -6  -3   -0.00    2.87
  12   6  -3   -0.00    3.45
 -12   6   4    1.81    4.87
  12  -6  -4    1.76    2.84
  12   6  -4    0.52    3.16
 -12   6   5   19.93    8.61
  12  -6  -5   16.48    7.12
  12   6  -5   18.57    6.62
 -12   6   6    0.51    3.13
  12  -6  -6   14.78    5.88
  12   6  -6   13.66    6.27
 -12   6   7    5.80    5.08
  12  -6  -7   14.27    6.00
  12   6  -7   11.79    5.41
 -12   6   8    9.28    6.19
  12  -6  -8    8.36    4.76
  12   6  -8   -0.00    2.31
 -12   6   9   -0.00    3.53
  12  -6  -9    1.42    3.62
  12   6  -9    5.43    4.29
  12  -6 -10    4.48    3.92
  12   6 -10    2.94    3.21
  12  -6 -11   20.08    6.79
  12   6 -11   22.09    7.30
  12  -6 -12    6.57    4.19
  12  -6 -13   -0.00    2.07
  12  -6 -14    0.77    2.39
  12  -6 -15    2.46    2.85
  12  -6 -16    2.97    2.90
  12  -6 -17    2.72    3.62
  12  -6 -18    4.22    3.26
  12  -6 -19    2.75    2.95
  12  -6 -20    1.54    2.54
  12  -6 -21    4.09    2.88
  12  -6 -22    2.03    2.00
  12  -6 -23    1.71    1.98
  12  -6 -24   -0.00    1.61
  12  -6 -25    2.41    2.24
  12  -6 -26   -0.00    1.59
 -12   7   1    5.42    5.42
  12   7  -1    7.44    4.88
 -12   7   2    2.94    5.10
  12  -7  -2    1.01    2.11
  12   7  -2    5.33    4.27
 -12   7   3   26.46    9.89
  12  -7  -3   10.15    5.67
  12   7  -3    7.59    5.19
 -12   7   4    6.13    4.89
  12  -7  -4   -0.00    1.40
  12   7  -4    0.00    3.28
 -12   7   5    0.26    3.90
  12  -7  -5    6.07    4.92
  12   7  -5    4.50    3.83
 -12   7   6   -0.00    4.41
  12  -7  -6    0.96    2.42
  12   7  -6   -0.00    2.39
 -12   7   7    6.35    5.38
  12  -7  -7    4.00    3.39
  12   7  -7    1.70    2.74
 -12   7   8    8.78    5.90
  12  -7  -8   -0.00    2.33
  12   7  -8    3.62    4.01
 -12   7   9   16.51    7.93
  12  -7  -9   11.08    5.54
  12   7  -9   28.40    8.30
  12  -7 -10   -0.00    3.20
  12   7 -10   -0.00    2.27
  12  -7 -11    2.46    3.38
  12   7 -11   -0.00    2.11
  12  -7 -12   -0.00    1.44
  12  -7 -13    6.38    4.08
  12  -7 -14    2.36    3.15
  12  -7 -15    2.82    2.82
  12  -7 -16    0.00    3.78
  12  -7 -17    2.34    3.05
  12  -7 -18   -0.00    2.83
  12  -7 -19    8.51    4.47
  12  -7 -20   -0.00    1.93
  12  -7 -21    0.82    1.93
  12  -7 -22    1.71    2.21
  12  -7 -23   -0.00    1.68
 -12   8   1    7.61    6.57
  12  -8  -1    8.37    5.57
  12   8  -1   16.23    6.50
 -12   8   2    1.85    4.40
  12  -8  -2   -0.00    2.37
  12   8  -2   -0.00    2.85
 -12   8   3   -0.00    4.23
  12  -8  -3    3.19    3.95
  12   8  -3    3.09    3.55
 -12   8   4    5.23    5.48
  12  -8  -4    0.00    3.26
  12   8  -4   -0.00    1.78
 -12   8   5   15.15    8.08
  12  -8  -5    7.29    4.94
  12   8  -5   17.13    6.75
 -12   8   6    5.38    6.11
  12  -8  -6    3.97    3.73
  12   8  -6    0.00    2.88
 -12   8   7   19.66    8.76
  12  -8  -7   22.48    7.98
  12   8  -7    7.64    4.81
 -12   8   8    0.00    4.33
  12  -8  -8   -0.00    2.72
  12   8  -8   -0.00    2.53
  12  -8  -9   -0.00    2.76
  12   8  -9   -0.00    3.41
  12  -8 -10    0.00    2.29
  12   8 -10    0.00    3.32
  12  -8 -11    5.88    4.27
  12   8 -11    8.85    4.97
  12  -8 -12    0.01    1.98
  12  -8 -13   10.67    5.47
  12  -8 -14    3.80    3.07
  12  -8 -15    3.34    2.99
  12  -8 -16   -0.00    3.08
  12  -8 -17    0.00    1.97
  12  -8 -18   -0.00    2.12
  12  -8 -19   -0.00    2.30
  12  -8 -20    0.00    2.07
  12  -8 -21    1.53    2.75
 -12   9   1   -0.00    4.20
  12  -9  -1   -0.00    2.64
  12   9  -1    0.05    2.70
 -12   9   2   -0.00    4.55
  12  -9  -2    1.30    3.13
  12   9  -2    1.61    3.44
 -12   9   3   13.18    7.21
  12  -9  -3    6.18    4.87
  12   9  -3   12.48    6.03
 -12   9   4    4.69    5.38
  12  -9  -4    1.06    2.58
  12   9  -4    2.07    3.39
 -12   9   5   -0.00    2.56
  12  -9  -5    1.26    3.11
  12   9  -5   10.73    5.38
 -12   9   6    0.00    3.39
  12  -9  -6   -0.00    1.64
  12   9  -6   -0.00    2.35
 -12   9   7    7.49    5.76
  12  -9  -7    9.42    5.25
  12   9  -7   -0.00    2.39
 -12   9   8    0.00    4.19
  12  -9  -8    0.49    4.60
  12   9  -8   -0.00    2.23
  12  -9  -9    6.96    4.93
  12   9  -9   17.09    7.19
  12  -9 -10   -0.00    2.60
  12   9 -10   -0.00    3.16
  12  -9 -11    3.04    3.95
  12   9 -11    2.60    3.59
  12  -9 -12   -0.00    2.20
  12  -9 -13    3.41    3.28
  12  -9 -14    1.68    3.59
  12  -9 -15    4.87    3.54
  12  -9 -16   -0.00    1.43
  12  -9 -17    1.45    2.86
  12  -9 -18    1.61    3.82
 -12  10   1    1.16    3.54
  12 -10  -1   -0.00    3.77
  12  10  -1    6.66    4.73
 -12  10   2    0.51    3.49
  12 -10  -2   -0.00    3.75
  12  10  -2   -0.00    1.62
 -12  10   3    4.13    4.76
  12 -10  -3    1.88    3.85
  12  10  -3    1.32    3.71
 -12  10   4    5.33    4.94
  12 -10  -4   -0.00    2.84
  12  10  -4   -0.00    3.45
 -12  10   5    5.13    5.56
  12 -10  -5    0.00    3.01
  12  10  -5    4.40    4.27
 -12  10   6   -0.00    3.30
  12 -10  -6    0.00    2.47
  12  10  -6    2.07    3.34
 -12  10   7    0.03    2.95
  12 -10  -7    5.38    5.35
  12  10  -7    3.86    4.29
 -12  10   8   -0.00    4.59
  12 -10  -8   -0.00    2.81
  12  10  -8   -0.00    3.33
  12 -10  -9    1.69    2.71
  12  10  -9   12.03    6.02
  12 -10 -10   -0.00    2.17
  12  10 -10   -0.00    2.49
  12 -10 -11    7.15    4.62
  12  10 -11    6.88    5.18
  12 -10 -12    0.82    3.14
  12 -10 -13    0.43    2.15
  12 -10 -14   -0.00    3.06
  12 -10 -15    1.02    3.14
 -12  11   1    0.68    4.44
  12 -11  -1    4.27    4.25
  12  11  -1    4.92    4.40
 -12  11   2    1.83    4.52
  12 -11  -2   -0.00    2.72
  12  11  -2   -0.00    2.97
 -12  11   3    3.92    5.83
  12 -11  -3   -0.00    2.68
  12  11  -3    5.55    4.20
 -12  11   4    0.04    3.86
  12 -11  -4   -7.14    6.04
  12  11  -4   -0.00    2.54
 -12  11   5    6.27    5.59
  12 -11  -5    4.82    5.35
  12  11  -5    1.25    2.42
 -12  11   6    0.00    3.28
  12 -11  -6   -0.00    2.06
  12  11  -6   -0.00    1.91
 -12  11   7    1.58    4.13
  12 -11  -7    1.49    2.40
  12  11  -7   -0.00    2.52
  12 -11  -8   -0.00    2.70
  12  11  -8    0.25    2.30
  12 -11  -9    2.21    3.54
  12  11  -9    0.00    3.39
  12 -11 -10    1.96    3.06
  12  11 -10    7.55    5.05
  12 -11 -11    0.25    2.27
 -12  12   1    1.70    5.12
  12 -12  -1    0.13    3.21
  12  12  -1   -0.00    2.85
 -12  12   2    0.00    3.87
  12 -12  -2    2.60    3.64
  12  12  -2    2.79    4.10
 -12  12   3    0.00    5.15
  12 -12  -3    0.33    2.76
  12  12  -3   -0.00    3.39
 -12  12   4    5.39    5.40
  12 -12  -4   -0.00    1.94
  12  12  -4    0.06    3.37
 -12  12   5    0.00    3.37
  12 -12  -5   -0.00    3.66
  12  12  -5    4.79    4.43
 -12  12   6   -0.00    2.79
  12 -12  -6    0.60    3.80
  12  12  -6    0.91    2.29
 -12  12   7    4.18    4.76
  12 -12  -7   -0.00    2.25
  12  12  -7    2.94    4.22
  12  12  -8    0.00    2.83
  12  12  -9    0.31    3.34
  12  12 -10    2.15    3.62
 -12  13   1    2.46    4.44
  12 -13  -1    2.40    3.93
 -12  13   2    0.18    3.42
  12 -13  -2    0.03    2.53
 -12  13   3    6.53    5.70
  12 -13  -3    0.85    3.69
 -12  13   4    4.09    4.82
  12  13  -4    0.00    3.31
 -12  13   5   14.39    7.89
  12  13  -5   -0.00    3.77
 -12  13   6    6.37    5.15
  12  13  -6   -0.00    3.28
  12  13  -7    0.77    3.50
  12  13  -8   -0.00    2.15
  12  13  -9    5.66    4.54
  12  13 -10   -0.00    3.54
 -12  14   6   -0.00    2.90
  11   0  -1   98.57   14.82
  11   0  -1   67.03   13.29
  11   0  -2    0.07    1.78
  11   0  -2    1.54    2.66
  11   0  -3   22.81    6.88
  11   0  -3   28.06    7.51
  11   0  -4   -0.00    2.68
  11   0  -4   -0.00    2.49
  11   0  -5   91.75   14.46
  11   0  -5   76.87   13.72
  11   0  -6    2.55    2.92
  11   0  -7   -0.00    1.67
  11   0  -8    0.00    2.24
  11   0  -9   21.24    6.20
  11   0 -10    1.11    2.26
  11   0 -10    0.18    1.51
  11   0 -11   45.14    9.07
  11   0 -11   36.21    8.25
  11   0 -12   -0.00    1.79
  11   0 -12   -0.00    1.73
  11   0 -13    2.83    2.65
  11   0 -14   -0.00    2.14
  11   0 -15   16.07    5.19
  11   0 -16   -0.00    1.78
  11   0 -17    2.15    2.17
  11  -1  -1   83.47   13.80
  11  -1  -1   77.09   14.09
  11   1  -1   81.22   13.99
  11  -1  -2   -0.00    2.53
  11  -1  -2    2.35    2.89
  11   1  -2   -0.00    2.24
  11  -1  -3   23.26    7.25
  11  -1  -3   59.18   10.85
  11   1  -3   37.88    8.91
  11  -1  -4    2.67    2.82
  11  -1  -4   -0.00    1.62
  11   1  -4   -0.00    2.28
  11  -1  -5   -0.00    2.41
  11  -1  -5    2.87    3.11
  11   1  -5    7.28    4.26
  11  -1  -6    2.24    2.81
  11  -1  -7   42.81    9.37
  11  -1  -8    1.21    2.19
  11  -1  -9   26.29    7.06
  11  -1 -10   -0.00    1.80
  11  -1 -10   -0.00    1.78
  11  -1 -11    3.40    3.07
  11  -1 -11   13.56    5.11
  11   1 -11    9.98    4.31
  11  -1 -12    0.00    2.25
  11  -1 -12    2.13    2.64
  11   1 -12    0.95    2.23
  11  -1 -13   25.40    6.57
  11  -1 -14    2.50    2.37
  11  -1 -15   -0.00    1.63
  11  -1 -16   -0.00    2.48
  11  -1 -17   25.59    6.26
  11  -1 -18    5.21    3.09
  11  -1 -19    8.24    3.59
  11  -1 -20   -0.00    1.56
  11  -1 -21   -0.00    1.05
  11  -1 -22    1.29    1.48
  11  -1 -23   13.93    4.12
  11  -1 -24    0.68    1.45
 -11   2   1   25.84    9.40
  11  -2  -1   13.05    5.57
  11  -2  -1   17.50    6.18
  11   2  -1    5.52    3.84
  11  -2  -2   -0.00    2.31
  11  -2  -2    2.12    2.51
  11   2  -2    0.30    2.54
  11  -2  -3    6.11    3.87
  11  -2  -3   12.32    5.08
  11   2  -3   19.91    6.37
  11  -2  -4    3.31    3.18
  11  -2  -4   -0.00    2.70
  11   2  -4    7.75    4.27
  11  -2  -5   29.63    7.92
  11  -2  -5   39.80    9.11
  11   2  -5   57.88   10.83
  11  -2  -6    6.52    3.83
  11  -2  -6    6.77    4.25
  11   2  -6    9.82    4.38
  11  -2  -7    4.28    3.37
  11  -2  -8    9.97    4.84
  11  -2  -9   18.59    6.12
  11  -2 -10    3.34    3.63
  11  -2 -11   26.08    6.52
  11  -2 -11   14.86    5.59
  11  -2 -12    2.50    2.45
  11  -2 -12    1.08    2.04
  11   2 -12    2.93    2.75
  11  -2 -13    0.00    1.60
  11  -2 -14    1.23    1.75
  11  -2 -15   20.09    5.71
  11  -2 -16    9.77    4.01
  11  -2 -17    4.21    2.94
  11  -2 -18   -0.00    2.02
  11  -2 -19    9.02    3.74
  11  -2 -20    2.33    2.15
  11  -2 -21   17.42    4.96
  11  -2 -22   -0.00    1.40
  11  -2 -23    0.32    1.01
  11  -2 -24    2.01    1.83
  11  -2 -25    3.97    2.36
  11  -2 -26   -0.00    1.05
  11  -2 -27    7.04    2.78
  11  -2 -28    0.50    1.27
  11  -2 -29    0.18    1.03
 -11   3   1   11.52    6.66
  11  -3  -1    3.16    3.41
  11   3  -1    9.27    4.66
 -11   3   2   14.92    7.72
  11  -3  -2   13.12    5.88
  11   3  -2    2.33    2.97
 -11   3   3   37.14   11.65
  11  -3  -3   49.60   10.72
  11   3  -3   48.14   10.20
 -11   3   4   -0.00    3.47
  11  -3  -4    5.17    3.35
  11   3  -4    3.88    3.81
 -11   3   5   -1.60    4.14
  11  -3  -5    4.81    3.77
  11   3  -5    2.83    3.36
 -11   3   6   16.86    7.75
  11  -3  -6    4.17    3.51
  11   3  -6    9.71    4.69
  11  -3  -7   19.42    6.35
  11   3  -7   37.30    8.62
  11  -3  -8    3.58    3.78
  11   3  -8    6.05    3.85
  11  -3  -9    2.35    2.43
  11  -3 -10   -0.00    1.58
 -11   3  11   14.19    6.64
  11  -3 -11   11.42    4.83
  11  -3 -12   11.26    4.54
  11  -3 -12    5.90    3.29
  11  -3 -13   14.74    5.04
  11  -3 -14   -0.00    1.99
  11  -3 -15   -0.00    1.91
  11  -3 -16   -0.00    2.09
  11  -3 -17    4.59    3.06
  11  -3 -18    3.74    2.64
  11  -3 -19    8.19    3.74
  11  -3 -20    4.98    3.06
  11  -3 -21   -0.00    1.65
  11  -3 -22    4.08    2.54
  11  -3 -23   19.64    5.14
  11  -3 -24    2.70    2.50
  11  -3 -25    1.55    1.52
  11  -3 -26   -0.00    1.80
  11  -3 -27   14.43    4.11
  11  -3 -28    4.93    2.47
  11  -3 -29    2.96    1.99
  11  -3 -30   -0.00    1.37
  11  -3 -31   -0.00    1.14
  11  -3 -32    0.20    1.06
 -11   4   1   19.81    8.33
  11  -4  -1   11.24    5.67
  11   4  -1   23.43    7.11
 -11   4   2    1.37    3.51
  11  -4  -2    1.25    2.67
  11   4  -2    0.21    2.39
 -11   4   3   -0.66    2.84
  11  -4  -3    6.75    4.19
  11   4  -3   10.62    5.34
 -11   4   4    5.19    4.59
  11  -4  -4    7.23    3.83
  11   4  -4    5.98    3.65
 -11   4   5   38.47   11.70
  11  -4  -5   44.81   10.17
  11   4  -5   46.56   10.11
 -11   4   6   10.02    6.38
  11  -4  -6   10.86    5.06
  11   4  -6    8.11    4.23
 -11   4   7    5.54    4.61
  11  -4  -7   12.77    5.25
  11   4  -7   11.97    5.06
 -11   4   8    1.14    3.96
  11  -4  -8    0.00    2.16
  11   4  -8    0.00    2.43
  11  -4  -9   36.34    8.73
  11   4  -9   30.86    8.05
  11  -4 -10    5.70    3.97
  11   4 -10    5.90    3.90
  11  -4 -11    6.93    3.79
  11  -4 -12    1.80    3.15
  11  -4 -13    3.97    3.33
  11  -4 -14    4.05    3.35
  11  -4 -15   14.98    5.45
  11  -4 -16    0.00    2.09
  11  -4 -17   -0.00    1.92
  11  -4 -18   -0.00    0.81
  11  -4 -19    0.00    1.79
  11  -4 -20    1.51    2.39
  11  -4 -21    9.87    4.02
  11  -4 -22    2.35    2.14
  11  -4 -23    0.56    1.61
  11  -4 -24    4.33    2.67
  11  -4 -25    8.50    3.40
  11  -4 -26    3.63    2.41
  11  -4 -27   -0.00    1.67
  11  -4 -28    0.14    1.67
  11  -4 -29    1.01    1.60
  11  -4 -30    1.21    1.87
  11  -4 -31    2.01    1.70
  11  -4 -32    2.92    1.87
 -11   5   1    0.16    3.24
  11  -5  -1   -0.00    2.18
  11   5  -1    2.37    2.65
 -11   5   2   40.29   11.68
  11  -5  -2   25.41    8.06
  11   5  -2   26.14    7.95
 -11   5   3   39.88   11.47
  11  -5  -3   24.45    7.90
  11   5  -3   31.85    8.31
 -11   5   4    6.00    5.70
  11  -5  -4    0.00    2.29
  11   5  -4    0.00    2.44
 -11   5   5   -0.00    3.35
  11  -5  -5    0.00    2.32
  11   5  -5   -0.00    2.68
 -11   5   6   13.07    6.55
  11  -5  -6   11.75    5.39
  11   5  -6   22.74    6.90
 -11   5   7   24.16    8.76
  11  -5  -7   24.39    7.06
  11   5  -7   15.41    6.10
 -11   5   8    5.29    4.90
  11  -5  -8    7.47    4.47
  11   5  -8    8.44    4.67
 -11   5   9    4.10    4.30
  11  -5  -9   10.37    4.82
  11   5  -9   14.53    5.77
  11  -5 -10   -0.00    2.86
  11   5 -10   -0.00    2.62
  11  -5 -11    8.42    4.03
  11   5 -11    9.30    4.81
  11  -5 -12   10.42    4.78
  11   5 -12   18.09    6.33
  11  -5 -13    8.92    4.27
  11  -5 -14    2.70    2.57
  11  -5 -15   -0.00    1.86
  11  -5 -16    0.00    1.92
  11  -5 -17    3.81    3.22
  11  -5 -18   13.56    4.87
  11  -5 -19   12.23    4.57
  11  -5 -20    0.00    1.94
  11  -5 -21    0.92    1.96
  11  -5 -22    3.72    2.77
  11  -5 -23   14.16    4.59
  11  -5 -24    1.03    1.76
  11  -5 -25    0.00    1.84
  11  -5 -26    0.38    1.53
  11  -5 -27   -0.00    1.93
  11  -5 -28    1.07    2.01
  11  -5 -29    3.66    2.30
  11  -5 -30   -0.00    1.46
  11  -5 -31   -0.00    1.22
  11  -5 -32    0.00    1.53
  11  -5 -33   -0.00    1.07
 -11   6   1    5.58    5.74
  11  -6  -1    3.50    4.15
  11   6  -1   41.67    9.37
 -11   6   2    2.99    4.73
  11  -6  -2   -0.00    2.66
  11   6  -2    0.85    2.44
 -11   6   3    0.00    3.85
  11  -6  -3   -0.00    3.34
  11   6  -3    4.63    4.03
 -11   6   4   31.86   10.26
  11  -6  -4   11.75    5.59
  11   6  -4   21.54    7.17
 -11   6   5    6.04    5.94
  11  -6  -5    9.29    5.29
  11   6  -5   13.48    5.77
 -11   6   6   15.77    7.04
  11  -6  -6   16.71    5.86
  11   6  -6    3.16    3.25
 -11   6   7    8.48    6.45
  11  -6  -7    1.40    3.09
  11   6  -7    4.37    3.71
 -11   6   8   17.05    7.35
  11  -6  -8    1.56    2.97
  11   6  -8   15.74    6.07
 -11   6   9   10.79    6.24
  11  -6  -9    7.01    4.33
  11   6  -9   11.65    5.52
 -11   6  10   17.13    7.46
  11  -6 -10   13.25    5.23
  11   6 -10   18.57    6.42
 -11   6  11    0.00    3.84
  11  -6 -11    1.65    2.63
  11   6 -11   10.42    4.83
  11  -6 -12   -0.00    2.51
  11   6 -12    8.25    4.50
  11  -6 -13   -0.00    1.85
  11   6 -13    9.83    4.51
  11  -6 -14   13.40    5.07
  11  -6 -15    4.20    3.61
  11  -6 -16   11.23    4.66
  11  -6 -17    2.29    2.43
  11  -6 -18    3.08    2.82
  11  -6 -19    5.20    3.71
  11  -6 -20    0.00    2.98
  11  -6 -21    6.85    3.39
  11  -6 -22   -0.00    2.57
  11  -6 -23   -0.00    2.50
  11  -6 -24    3.91    3.01
  11  -6 -25    2.82    2.44
  11  -6 -26    3.56    2.57
  11  -6 -27    1.43    2.66
  11  -6 -28   -0.00    1.25
  11  -6 -29    1.59    2.26
  11  -6 -30    7.97    3.33
  11  -6 -31    0.95    1.61
 -11   7   1    3.28    4.21
  11  -7  -1    0.85    4.05
  11   7  -1   17.55    6.38
 -11   7   2   19.36    8.31
  11  -7  -2   11.30    5.79
  11   7  -2   14.90    6.23
 -11   7   3    4.21    4.91
  11  -7  -3    1.51    3.31
  11   7  -3    1.85    3.50
 -11   7   4   15.55    7.83
  11  -7  -4    6.70    5.08
  11   7  -4   11.20    5.32
 -11   7   5    2.21    4.47
  11  -7  -5    3.36    3.59
  11   7  -5   -0.00    3.43
 -11   7   6   17.59    7.62
  11  -7  -6    7.55    4.99
  11   7  -6    9.66    5.33
 -11   7   7   -0.00    3.91
  11  -7  -7    0.98    2.93
  11   7  -7   -0.00    1.43
 -11   7   8   18.56    7.65
  11  -7  -8    9.56    5.03
  11   7  -8   26.33    7.63
 -11   7   9   27.63    9.26
  11  -7  -9   12.17    6.04
  11   7  -9   20.96    7.03
 -11   7  10    4.45    4.36
  11  -7 -10    3.69    2.65
  11   7 -10    1.37    2.27
  11  -7 -11   -0.00    2.75
  11  -7 -12   11.40    5.18
  11   7 -12    8.61    4.75
  11  -7 -13    5.07    3.73
  11   7 -13    3.36    3.17
  11  -7 -14    1.89    3.23
  11  -7 -15   -0.00    1.94
  11  -7 -16    1.77    2.32
  11  -7 -17    2.84    2.92
  11  -7 -18   18.79    6.11
  11  -7 -19    1.06    2.15
  11  -7 -20   -0.00    2.13
  11  -7 -21    1.56    2.13
  11  -7 -22   -0.00    1.59
  11  -7 -23   -0.00    2.15
  11  -7 -24    2.58    2.56
  11  -7 -25   -0.00    1.97
  11  -7 -26    0.38    1.46
  11  -7 -27   -0.00    1.55
  11  -7 -28    0.34    1.73
 -11   8   1    3.81    5.01
  11  -8  -1    2.82    3.42
  11   8  -1   -0.00    1.92
 -11   8   2    4.72    4.83
  11  -8  -2   17.69    7.19
  11   8  -2    5.72    4.59
 -11   8   3    5.07    5.37
  11  -8  -3   -0.00    2.64
  11   8  -3    1.39    2.50
 -11   8   4   21.05    8.97
  11  -8  -4    9.26    5.84
  11   8  -4   27.61    8.20
 -11   8   5    0.73    3.81
  11  -8  -5   -0.00    2.50
  11   8  -5   -0.00    2.40
 -11   8   6   21.85    8.61
  11  -8  -6   16.26    6.59
  11   8  -6   15.12    6.59
 -11   8   7    0.00    2.99
  11  -8  -7    5.93    4.05
  11   8  -7    2.52    3.03
 -11   8   8    1.73    3.67
  11  -8  -8   -0.00    3.20
  11   8  -8    5.11    4.75
 -11   8   9   -0.00    3.48
  11  -8  -9   -0.00    2.33
  11   8  -9    0.09    2.21
 -11   8  10    1.62    3.49
  11  -8 -10   13.38    5.66
  11   8 -10   19.62    6.80
  11  -8 -11    1.41    2.76
  11   8 -11    3.90    3.59
  11  -8 -12    3.66    3.14
  11   8 -12    0.00    2.72
  11  -8 -13   -0.00    2.02
  11  -8 -14    2.87    3.14
  11  -8 -15    5.21    3.81
  11  -8 -16    8.06    4.49
  11  -8 -17   -0.00    2.51
  11  -8 -18   -0.00    1.97
  11  -8 -19    3.59    3.46
  11  -8 -20    2.68    2.95
  11  -8 -21   -0.00    2.00
  11  -8 -22    3.70    3.22
  11  -8 -23   -0.00    2.15
  11  -8 -24   -0.00    1.20
  11  -8 -25    2.84    2.37
 -11   9   1   -0.00    3.83
  11  -9  -1   -0.00    2.45
  11   9  -1    0.24    2.85
 -11   9   2   24.79    9.82
  11   9  -2   38.53    9.84
 -11   9   3   -0.00    3.32
  11  -9  -3    1.02    2.29
  11   9  -3    0.28    3.14
 -11   9   4   -0.00    2.99
  11  -9  -4    7.56    5.13
  11   9  -4   10.51    5.53
 -11   9   5    0.19    2.35
  11  -9  -5    1.87    3.27
  11   9  -5   -0.00    2.89
 -11   9   6   13.00    6.59
  11  -9  -6    4.20    4.12
  11   9  -6    0.00    3.27
 -11   9   7    0.00    3.21
  11  -9  -7   -0.00    3.27
  11   9  -7    0.90    2.59
 -11   9   8   37.13   10.62
  11  -9  -8   15.98    6.71
  11   9  -8   20.64    7.46
 -11   9   9   -0.00    4.22
  11  -9  -9    3.66    3.92
  11   9  -9   -0.00    1.65
 -11   9  10   -0.00    4.36
  11  -9 -10   -0.00    2.46
  11   9 -10   -0.00    2.69
  11  -9 -11    5.21    3.63
  11   9 -11   -0.00    1.64
  11  -9 -12    7.52    4.56
  11   9 -12    4.78    3.72
  11  -9 -13    0.78    2.26
  11  -9 -14    0.31    2.40
  11  -9 -15   -0.00    2.38
  11  -9 -16   -0.00    1.67
  11  -9 -17    3.84    3.22
  11  -9 -18    4.63    3.54
  11  -9 -19   -0.00    2.22
  11  -9 -20   -0.00    2.34
  11  -9 -21    2.63    2.73
  11  -9 -22    7.03    3.97
  11  -9 -23    0.73    2.01
 -11  10   1   -0.00    4.01
  11 -10  -1    1.45    2.60
  11  10  -1    0.48    2.14
 -11  10   2    1.64    3.34
  11 -10  -2   -0.00    1.98
  11  10  -2    1.37    3.52
 -11  10   3    0.00    3.25
  11 -10  -3    1.18    3.21
  11  10  -3   -0.00    3.56
 -11  10   4    3.32    5.21
  11 -10  -4   15.91    6.58
  11  10  -4    9.75    5.50
 -11  10   5    0.00    4.74
  11 -10  -5    0.54    3.31
  11  10  -5    1.49    3.80
 -11  10   6   12.77    7.32
  11 -10  -6    1.57    3.06
  11  10  -6   12.22    5.86
 -11  10   7   -0.00    3.11
  11 -10  -7   -0.00    1.41
  11  10  -7   -0.00    2.76
 -11  10   8    4.36    4.62
  11 -10  -8    0.70    2.93
  11  10  -8    6.57    4.12
 -11  10   9   -0.00    2.93
  11 -10  -9   -3.48    3.97
  11  10  -9    2.47    3.44
  11 -10 -10    5.16    4.24
  11  10 -10   13.76    6.31
  11 -10 -11    0.84    2.66
  11  10 -11    2.76    3.18
  11 -10 -12   -0.00    3.20
  11  10 -12    0.00    2.94
  11 -10 -13    1.28    3.03
  11 -10 -14    3.08    3.22
  11 -10 -15    1.32    2.52
  11 -10 -16    4.99    3.53
  11 -10 -17   -0.00    2.51
  11 -10 -18   -0.00    2.17
  11 -10 -19   -0.00    2.62
  11 -10 -20    1.67    2.91
 -11  11   1    0.00    5.19
  11 -11  -1   -0.00    2.08
  11  11  -1    2.38    3.59
 -11  11   2   16.21    7.65
  11 -11  -2    2.76    3.54
  11  11  -2    1.34    4.03
 -11  11   3    3.32    4.77
  11 -11  -3    1.75    2.49
  11  11  -3    1.58    3.53
 -11  11   4    2.35    3.86
  11 -11  -4    0.06    3.18
  11  11  -4   -0.00    2.81
 -11  11   5    3.07    4.69
  11 -11  -5   -0.00    2.31
  11  11  -5    5.47    4.32
 -11  11   6    1.10    3.93
  11 -11  -6   -0.00    3.01
  11  11  -6   -0.00    3.40
 -11  11   7    2.68    4.66
  11 -11  -7    3.25    4.10
  11  11  -7    0.87    3.13
 -11  11   8   16.32    8.08
  11 -11  -8   18.41    7.34
  11  11  -8   19.74    7.84
 -11  11   9    0.00    4.11
  11 -11  -9   -0.00    2.80
  11  11  -9    0.00    2.80
  11 -11 -10   -0.00    2.64
  11  11 -10    0.00    2.90
  11 -11 -11   -0.00    2.59
  11  11 -11   -0.00    2.42
  11 -11 -12   15.43    6.50
  11  11 -12   13.51    6.50
  11 -11 -13   -0.00    2.07
  11 -11 -14    1.54    3.19
  11 -11 -15   -0.00    3.12
  11 -11 -16    4.55    4.30
 -11  12   1   -0.00    3.95
  11 -12  -1   -0.00    3.87
  11  12  -1    1.31    3.21
 -11  12   2    3.80    4.89
  11 -12  -2   -0.00    2.62
  11  12  -2    2.56    3.15
 -11  12   3    1.70    4.49
  11 -12  -3   -0.00    2.67
  11  12  -3    1.61    3.22
 -11  12   4    0.96    4.32
  11 -12  -4    5.24    4.81
  11  12  -4    7.61    5.22
 -11  12   5    1.85    4.33
  11 -12  -5   -0.00    2.90
  11  12  -5    0.00    3.33
 -11  12   6    4.58    4.98
  11 -12  -6    2.53    3.72
  11  12  -6    0.03    3.33
 -11  12   7   -0.00    3.27
  11 -12  -7   -0.00    3.32
  11  12  -7   -0.00    3.17
 -11  12   8    4.75    4.85
  11 -12  -8   -0.00    2.34
  11  12  -8   -0.00    3.18
  11 -12  -9    2.82    3.27
  11  12  -9    3.51    3.84
  11 -12 -10    8.54    5.85
  11  12 -10    9.08    5.50
  11 -12 -11    6.75    4.86
  11  12 -11    0.56    2.13
  11 -12 -12    2.77    4.34
  11  12 -12    2.46    3.89
  11 -12 -13   -0.00    2.71
 -11  13   1    0.46    2.63
  11 -13  -1    1.68    3.61
  11  13  -1   -0.00    2.73
 -11  13   2   10.96    7.33
  11 -13  -2    2.68    3.77
  11  13  -2    1.44    3.26
 -11  13   3    0.00    3.49
  11 -13  -3   -0.00    3.27
  11  13  -3   -0.00    3.05
 -11  13   4   -0.00    3.51
  11 -13  -4    5.69    5.39
  11  13  -4    7.50    5.08
 -11  13   5   -0.00    3.82
  11 -13  -5    3.35    4.23
  11  13  -5   -0.00    3.62
 -11  13   6    9.18    5.86
  11 -13  -6   -0.00    3.61
  11  13  -6    2.03    3.37
 -11  13   7   -0.00    4.05
  11 -13  -7   -0.00    2.37
  11  13  -7   -0.00    3.00
 -11  13   8   -0.00    4.15
  11 -13  -8    1.20    3.51
  11  13  -8    4.67    4.65
  11 -13  -9    4.86    4.59
  11  13  -9    1.03    3.16
  11  13 -10   -0.00    2.54
  11  13 -11    0.00    2.54
  11  13 -12   -0.00    3.59
 -11  14   1   -0.00    3.43
  11 -14  -1   -0.00    3.15
 -11  14   2   -0.00    4.43
  11 -14  -2    0.40    2.95
 -11  14   3    1.46    3.10
  11 -14  -3   -0.00    2.39
 -11  14   4    3.77    5.22
  11 -14  -4    7.73    5.44
 -11  14   5    0.00    4.50
  11 -14  -5   -0.00    3.65
  11  14  -5    0.11    3.20
 -11  14   6    5.45    5.56
  11  14  -6   -0.00    3.32
 -11  14   7   -0.00    3.19
  11  14  -7    0.00    3.64
  11  14  -8   -0.00    2.37
  11  14  -9    0.00    3.73
  11  14 -10   -0.00    4.37
  11  14 -11    4.82    4.65
 -11  15   7    0.99    3.38
  10   0  -1    0.14    1.97
  10   0  -2   23.40    6.81
  10   0  -3   -0.00    1.47
  10   0  -4   92.36   14.63
  10   0  -5    0.85    2.53
  10   0  -5    0.00    1.53
  10   0  -6   16.67    5.44
  10   0  -6   18.24    5.93
  10   0  -7   -0.00    2.51
  10   0  -7   -0.00    2.32
  10   0  -8   21.18    6.05
  10   0  -8   16.43    5.30
  10   0  -9   -0.00    1.98
  10   0  -9   -0.00    2.20
  10   0 -10  110.01   14.45
  10   0 -10   76.22   12.85
  10   0 -11    0.08    2.05
  10   0 -11    2.73    2.40
  10   0 -12    0.20    1.71
  10   0 -12   -0.00    1.24
  10   0 -13   -0.00    1.90
  10   0 -13    1.20    2.20
  10   0 -14   35.26    7.22
  10   0 -14   28.60    6.68
  10   0 -15    0.93    1.47
  10   0 -16   25.54    5.93
  10   0 -17    0.43    1.06
  10   0 -18   16.03    4.56
  10   0 -19   -0.00    1.26
  10  -1  -1    1.45    2.13
  10  -1  -2  106.19   16.39
  10  -1  -3   18.18    6.10
  10  -1  -4    0.00    2.17
  10  -1  -5   12.72    4.82
  10  -1  -5    9.46    4.41
  10   1  -5   19.19    5.84
  10  -1  -6   82.29   12.80
  10  -1  -6   85.25   13.29
  10   1  -6   61.10   11.58
  10  -1  -7    0.65    2.39
  10  -1  -7    1.32    2.70
  10   1  -7    2.59    2.19
  10  -1  -8   39.07    8.62
  10  -1  -8   54.37    9.86
  10   1  -8   48.10    9.50
  10  -1  -9    0.27    1.53
  10  -1  -9   -2.94    2.88
  10   1  -9    1.85    2.66
  10  -1 -10    1.91    2.29
  10  -1 -10    0.73    1.65
  10   1 -10   -0.00    1.91
  10  -1 -11    4.50    3.08
  10  -1 -11    7.05    3.52
  10   1 -11   12.20    4.36
  10  -1 -12   66.82   10.97
  10  -1 -12   72.89   11.37
  10   1 -12   65.58   11.21
  10  -1 -13    0.20    2.18
  10  -1 -13    5.30    2.88
  10   1 -13    0.49    1.88
  10  -1 -14   12.08    4.26
  10  -1 -14    6.64    3.36
  10   1 -14    6.89    3.41
  10  -1 -15    0.06    1.23
  10  -1 -16   17.00    5.12
  10  -1 -17   -0.00    1.58
  10  -1 -18   22.02    5.46
  10  -1 -19    0.90    1.65
  10  -1 -20    0.46    1.65
  10  -1 -21    2.15    1.92
  10  -1 -22   29.39    5.95
  10  -1 -23   -0.00    1.36
  10  -1 -24    1.90    1.64
  10  -1 -25    0.51    1.07
  10  -1 -26   -0.00    1.04
  10  -2  -1    2.89    3.01
  10   2  -1    1.16    2.75
  10  -2  -2    4.52    3.34
  10  -2  -3    0.76    2.56
  10  -2  -4   79.08   13.39
 -10   2   5   51.79   12.55
  10  -2  -5   37.54    8.71
 -10   2   6   32.59    9.77
  10  -2  -6   30.38    7.52
  10  -2  -6   27.00    7.23
  10   2  -6   20.71    6.45
 -10   2   7   16.34    6.83
  10  -2  -7   10.02    4.21
  10  -2  -7    2.73    2.70
  10   2  -7    6.87    3.71
  10  -2  -8   20.98    6.04
  10  -2  -8   15.26    5.31
  10   2  -8    8.46    4.09
  10  -2  -9    4.74    3.04
  10  -2  -9    4.12    3.37
  10   2  -9    1.87    3.03
  10  -2 -10   77.78   12.14
  10  -2 -10   73.62   12.03
  10   2 -10   66.48   11.56
  10  -2 -11    5.70    3.33
  10  -2 -11    7.32    3.71
  10   2 -11    8.64    3.84
  10  -2 -12    0.00    1.89
  10  -2 -12   -0.00    2.04
  10   2 -12   -0.00    1.32
  10  -2 -13   -0.00    1.30
  10  -2 -13   -0.00    1.86
  10   2 -13   -0.00    1.59
  10  -2 -14   15.93    5.34
  10   2 -14   33.07    6.90
  10  -2 -15   19.56    5.47
  10  -2 -16    5.56    3.20
  10  -2 -17    0.59    1.20
  10  -2 -18    7.42    3.31
  10  -2 -19    1.20    2.06
  10  -2 -20   40.34    7.42
  10  -2 -21    1.60    1.78
  10  -2 -22    2.01    1.77
  10  -2 -23    0.00    1.40
  10  -2 -24   12.49    3.68
  10  -2 -25    2.44    1.79
  10  -2 -26    9.02    2.97
  10  -2 -27    0.00    1.06
  10  -2 -28    3.20    1.78
  10  -2 -29    0.04    0.77
  10  -2 -30    3.87    1.79
 -10   3   1    7.50    5.32
  10  -3  -1    9.73    4.87
  10   3  -1   11.02    4.96
  10  -3  -2   74.45   13.02
  10   3  -2   59.68   11.79
  10  -3  -3   32.33    8.28
  10  -3  -4    0.46    1.79
  10  -3  -5    2.19    2.94
 -10   3   6   19.72    7.90
  10  -3  -6   31.54    7.84
 -10   3   7   11.01    6.48
  10  -3  -7   17.31    5.65
 -10   3   8   47.19   11.69
  10  -3  -8   28.95    7.91
  10   3  -8   63.82   10.75
 -10   3   9   10.42    5.97
  10  -3  -9    5.15    3.57
  10   3  -9    8.90    4.17
 -10   3  10    1.60    2.83
  10  -3 -10    0.00    2.65
  10   3 -10    1.60    2.46
 -10   3  11   13.61    6.41
  10  -3 -11    9.56    4.02
  10   3 -11   13.38    4.82
 -10   3  12   39.99   10.13
  10  -3 -12   29.83    7.10
  10   3 -12   32.07    7.43
 -10   3  13    2.05    3.21
  10  -3 -13   -0.00    1.93
  10   3 -13    1.18    1.86
  10  -3 -14   -0.00    2.13
  10   3 -14    0.00    1.88
  10  -3 -15    3.34    2.49
  10  -3 -16   12.43    4.88
  10  -3 -17    9.77    3.87
  10  -3 -18   18.23    5.18
  10  -3 -19    2.18    2.30
  10  -3 -20    0.82    1.45
  10  -3 -21    4.05    2.50
  10  -3 -22   22.77    5.45
  10  -3 -23    0.00    1.52
  10  -3 -24    0.00    1.36
  10  -3 -25   -0.00    1.70
  10  -3 -26    3.70    2.10
  10  -3 -27    3.64    2.22
  10  -3 -28    4.04    2.18
  10  -3 -29    1.52    1.55
  10  -3 -30   -0.00    0.96
  10  -3 -31    0.88    1.23
  10  -3 -32    0.83    1.09
 -10   4   1    8.02    5.44
  10  -4  -1    3.58    3.87
  10   4  -1    2.57    2.63
 -10   4   2    1.63    3.28
  10  -4  -2    0.00    2.20
  10   4  -2    0.00    3.16
 -10   4   3   13.51    6.42
  10  -4  -3    7.46    4.69
  10   4  -3   10.14    4.79
  10  -4  -4   46.69   10.56
  10   4  -4   74.06   12.29
  10  -4  -5   28.50    7.65
  10  -4  -6   23.52    7.26
  10  -4  -7    3.26    2.83
 -10   4   8   69.05   14.39
  10  -4  -8   60.36   11.52
 -10   4   9    6.57    4.51
  10  -4  -9    3.75    2.96
 -10   4  10   14.63    6.60
  10  -4 -10   16.59    5.41
  10   4 -10    8.61    4.42
 -10   4  11    3.43    3.85
  10  -4 -11    0.09    2.14
  10   4 -11    3.66    2.92
 -10   4  12   -0.00    2.93
  10  -4 -12   -0.00    1.68
  10   4 -12   -0.00    2.25
  10  -4 -13    1.59    2.49
  10   4 -13   -0.00    2.41
  10  -4 -14   20.25    5.88
  10   4 -14   21.56    6.22
  10  -4 -15    7.95    3.46
  10  -4 -16    6.28    3.34
  10  -4 -17    2.10    2.36
  10  -4 -18    6.12    3.28
  10  -4 -19    9.31    3.69
  10  -4 -20   22.81    5.79
  10  -4 -21    6.70    3.33
  10  -4 -22   -0.00    1.50
  10  -4 -23    7.86    3.21
  10  -4 -24   11.33    3.92
  10  -4 -25    5.56    2.84
  10  -4 -26    3.17    2.07
  10  -4 -27   -0.00    1.52
  10  -4 -28    5.45    2.58
  10  -4 -29    4.00    2.27
  10  -4 -30   -0.00    1.35
  10  -4 -31    2.03    1.48
  10  -4 -32    0.21    1.27
 -10   5   1   31.78   10.17
  10  -5  -1   25.46    7.75
  10   5  -1   30.83    8.33
 -10   5   2  114.05   21.32
  10  -5  -2  143.77   20.71
  10   5  -2  154.01   20.47
 -10   5   3   36.61   10.68
  10  -5  -3   12.20    5.38
  10   5  -3   10.61    4.68
 -10   5   4    2.35    3.22
  10  -5  -4    0.00    2.08
  10   5  -4   -0.00    2.03
 -10   5   5    3.57    4.97
  10  -5  -5    0.40    2.48
  10   5  -5    3.88    3.36
  10  -5  -6   40.12    8.93
  10   5  -6   18.59    6.58
  10  -5  -7   36.69    8.51
  10   5  -7   34.70    8.77
  10  -5  -8   21.90    6.70
  10  -5  -9    1.09    1.77
 -10   5  10    1.52    2.78
  10  -5 -10    1.46    2.18
 -10   5  11   -0.00    3.17
  10  -5 -11   11.46    4.79
 -10   5  12   13.54    6.16
  10  -5 -12   24.88    6.73
  10   5 -13   16.71    5.67
  10  -5 -14   -0.00    2.49
  10   5 -14    3.00    3.11
  10  -5 -15    7.27    3.61
  10  -5 -16    1.70    2.42
  10  -5 -17   21.01    6.09
  10  -5 -18   10.11    4.27
  10  -5 -19    4.35    2.85
  10  -5 -20   -0.00    2.08
  10  -5 -21    2.02    2.22
  10  -5 -22   17.18    5.19
  10  -5 -23    5.92    3.16
  10  -5 -24   -0.00    1.47
  10  -5 -25   -0.00    1.42
  10  -5 -26    0.96    1.79
  10  -5 -27    9.24    3.56
  10  -5 -28    6.46    2.97
  10  -5 -29    1.14    1.71
  10  -5 -30    0.28    1.61
  10  -5 -31    0.50    1.66
  10  -5 -32   -0.00    1.12
  10  -5 -33    6.14    2.44
 -10   6   1    0.00    3.32
  10  -6  -1    6.38    3.71
  10   6  -1   -0.00    3.08
 -10   6   2    8.26    5.81
  10  -6  -2    8.49    5.08
  10   6  -2    3.88    3.68
 -10   6   3   18.09    7.68
  10  -6  -3    8.12    4.52
  10   6  -3   15.42    5.86
 -10   6   4    3.98    4.40
  10  -6  -4    4.37    3.73
  10   6  -4   11.07    5.25
 -10   6   5   10.23    6.14
  10  -6  -5   12.12    5.24
  10   6  -5   25.10    7.27
 -10   6   6   12.12    6.36
  10  -6  -6   16.40    6.55
  10   6  -6   26.86    7.53
 -10   6   7    6.88    5.57
  10  -6  -7    0.08    1.90
  10   6  -7    4.62    3.49
  10  -6  -8    6.35    3.73
  10   6  -8    2.51    3.21
  10  -6  -9   17.05    6.43
  10   6  -9   38.36    8.64
  10  -6 -10   21.46    6.72
  10   6 -10   21.41    6.66
  10  -6 -11    4.50    3.39
  10   6 -11    8.97    4.27
  10  -6 -12    0.00    2.61
  10  -6 -13    9.49    4.71
  10  -6 -14    6.39    3.55
  10  -6 -15    9.10    4.39
  10  -6 -16    7.59    3.95
  10  -6 -17   -0.00    1.71
  10  -6 -18    2.71    2.53
  10  -6 -19   16.86    5.70
  10  -6 -20    2.73    3.17
  10  -6 -21    1.65    2.45
  10  -6 -22    0.68    1.74
  10  -6 -23   10.23    4.11
  10  -6 -24    3.60    2.48
  10  -6 -25    1.51    2.03
  10  -6 -26    5.96    2.99
  10  -6 -27    0.00    1.73
  10  -6 -28   -0.00    1.28
  10  -6 -29    0.99    2.03
  10  -6 -30   -0.00    1.64
  10  -6 -31    0.16    1.31
  10  -6 -32    0.48    1.34
  10  -6 -33    0.68    1.33
  10  -6 -34    1.18    1.98
 -10   7   1   41.31   11.81
  10  -7  -1   36.92    9.89
  10   7  -1   42.85    9.99
 -10   7   2    1.73    3.75
  10  -7  -2    5.80    4.08
  10   7  -2    0.00    3.09
 -10   7   3   20.43    7.87
  10  -7  -3    5.53    4.17
  10   7  -3    9.09    4.64
 -10   7   4    6.33    5.13
  10  -7  -4    1.43    3.09
  10   7  -4    3.56    3.72
 -10   7   5   41.61   11.43
  10  -7  -5   32.71    8.74
  10   7  -5   26.85    7.84
 -10   7   6   15.26    7.15
  10  -7  -6    6.09    4.02
  10   7  -6    5.20    3.66
 -10   7   7   40.71   10.83
  10  -7  -7   36.43    9.30
  10   7  -7   25.22    7.73
 -10   7   8    3.90    4.69
  10  -7  -8    0.63    2.38
  10   7  -8    1.35    2.46
 -10   7   9   -0.00    2.98
  10  -7  -9    0.03    2.93
  10   7  -9   -0.00    2.70
 -10   7  10    0.04    2.59
  10  -7 -10   -0.00    2.32
  10   7 -10    1.35    2.19
  10  -7 -11   15.81    5.69
  10   7 -11   14.61    5.70
  10  -7 -12    2.06    2.99
  10   7 -12    8.03    4.41
  10  -7 -13    6.84    4.11
  10   7 -13   23.29    6.79
  10  -7 -14    3.22    2.79
  10   7 -14    2.56    2.89
  10  -7 -15    0.00    2.94
  10  -7 -16    5.63    3.57
  10  -7 -17   12.35    4.82
  10  -7 -18    0.00    2.21
  10  -7 -19    1.56    2.75
  10  -7 -20   -0.00    1.60
  10  -7 -21    2.64    3.23
  10  -7 -22    3.11    2.76
  10  -7 -23    6.68    3.42
  10  -7 -24   -0.00    1.68
  10  -7 -25    0.09    2.02
  10  -7 -26   -0.00    1.41
  10  -7 -27   15.30    5.11
  10  -7 -28   -0.00    1.74
  10  -7 -29    3.48    2.38
  10  -7 -30    0.57    1.86
  10  -7 -31    1.80    1.94
  10  -7 -32    0.00    1.59
 -10   8   1    7.49    5.49
  10  -8  -1    1.11    2.66
  10   8  -1   10.91    5.03
 -10   8   2    7.05    5.32
  10  -8  -2    2.03    3.87
  10   8  -2    2.94    3.44
 -10   8   3   31.81   10.64
  10  -8  -3   21.90    7.67
  10   8  -3   17.65    7.10
 -10   8   4    2.72    3.67
  10  -8  -4    4.52    3.92
  10   8  -4    1.45    3.38
 -10   8   5   34.49   10.41
  10  -8  -5   25.03    8.30
  10   8  -5   37.61    9.40
 -10   8   6    2.26    3.84
  10  -8  -6    0.00    2.48
  10   8  -6    4.41    3.78
 -10   8   7    5.28    5.07
  10  -8  -7    3.48    3.39
  10   8  -7    1.56    3.03
 -10   8   8   -0.00    2.87
  10  -8  -8   -0.00    1.86
  10   8  -8    0.89    2.46
 -10   8   9    4.67    4.90
  10  -8  -9    8.62    4.69
  10   8  -9    7.65    4.63
 -10   8  10   13.29    6.31
  10  -8 -10    1.64    2.90
  10   8 -10   11.00    5.12
 -10   8  11    6.67    5.64
  10  -8 -11   11.45    5.27
  10   8 -11   14.66    5.94
 -10   8  12   -0.00    2.11
  10  -8 -12    0.00    2.00
  10   8 -12    1.45    2.35
  10  -8 -13    2.56    3.33
  10   8 -13    0.29    2.50
  10  -8 -14    1.12    2.14
  10   8 -14    3.46    3.12
  10  -8 -15   10.85    4.75
  10  -8 -16   -0.00    2.04
  10  -8 -17   -0.00    2.63
  10  -8 -18   -0.00    1.78
  10  -8 -19   13.64    5.29
  10  -8 -20   -0.00    1.94
  10  -8 -21    1.35    2.01
  10  -8 -22    1.03    1.91
  10  -8 -23    3.92    3.14
  10  -8 -24    0.16    2.29
  10  -8 -25    6.73    3.82
  10  -8 -26    2.36    2.63
  10  -8 -27    4.55    3.49
  10  -8 -28   -0.00    1.68
  10  -8 -29   -0.00    2.06
 -10   9   1   21.38    8.84
  10  -9  -1   25.36    8.65
  10   9  -1   26.93    8.30
 -10   9   2    1.31    3.70
  10  -9  -2    3.77    3.83
  10   9  -2   -0.00    2.49
 -10   9   3   17.85    7.87
  10  -9  -3    8.16    4.98
  10   9  -3   19.92    7.01
 -10   9   4    3.88    4.63
  10  -9  -4    2.35    3.64
  10   9  -4   -0.00    3.54
 -10   9   5   10.79    6.35
  10  -9  -5    2.19    3.39
  10   9  -5    3.25    3.57
 -10   9   6    0.39    2.60
  10  -9  -6    0.82    2.76
  10   9  -6   -0.00    2.37
 -10   9   7   19.75    8.56
  10  -9  -7   26.04    8.10
  10   9  -7   17.36    6.53
 -10   9   8   -0.00    3.48
  10  -9  -8    3.88    3.76
 -10   9   9    2.25    3.11
  10  -9  -9   -0.00    2.05
  10   9  -9    0.52    2.45
 -10   9  10   -0.00    2.72
  10  -9 -10    0.54    1.68
  10   9 -10    0.00    2.19
 -10   9  11    4.74    5.10
  10  -9 -11   12.18    5.82
  10   9 -11   18.05    6.46
  10  -9 -12   -0.00    1.51
  10   9 -12    0.97    2.32
  10  -9 -13    1.07    2.86
  10   9 -13    0.62    2.51
  10  -9 -14   -0.00    2.32
  10   9 -14    1.37    2.74
  10  -9 -15   -0.00    1.49
  10  -9 -16   -0.00    3.07
  10  -9 -17   12.58    5.06
  10  -9 -18    0.79    2.24
  10  -9 -19    0.44    2.68
  10  -9 -20    2.91    2.96
  10  -9 -21    5.99    3.67
  10  -9 -22    0.72    1.64
  10  -9 -23    3.91    2.77
  10  -9 -24    1.51    2.57
  10  -9 -25   -0.00    1.88
  10  -9 -26    0.37    1.79
 -10  10   1   -0.00    3.89
  10 -10  -1    4.18    4.43
  10  10  -1    4.21    4.06
 -10  10   2   -0.00    3.43
  10 -10  -2    2.84    3.20
  10  10  -2   -0.00    2.43
 -10  10   3   -0.00    2.90
  10 -10  -3   14.28    6.20
  10  10  -3   17.54    7.11
 -10  10   4    2.47    4.54
  10 -10  -4   -0.00    3.10
  10  10  -4    0.60    2.46
 -10  10   5   18.17    8.16
  10 -10  -5   10.59    5.88
  10  10  -5   36.48    9.22
 -10  10   6    8.61    5.60
  10 -10  -6   -0.00    2.30
  10  10  -6   -0.00    2.96
 -10  10   7    4.15    4.74
  10 -10  -7    3.94    3.64
  10  10  -7    0.00    3.83
 -10  10   8    3.84    4.07
  10 -10  -8    1.90    3.00
  10  10  -8   -0.00    1.96
 -10  10   9    5.47    4.77
  10 -10  -9   14.96    6.71
  10  10  -9   15.28    6.03
 -10  10  10    2.22    4.03
  10 -10 -10   -0.00    1.36
  10  10 -10    1.66    3.74
 -10  10  11    0.23    2.81
  10 -10 -11    0.10    2.48
  10  10 -11   -0.00    3.30
  10  10 -12    0.98    2.87
  10 -10 -13    6.92    4.72
  10  10 -13    3.18    3.54
  10 -10 -14    1.10    2.57
  10  10 -14    3.43    3.92
  10 -10 -15    8.51    4.63
  10 -10 -16    0.95    2.44
  10 -10 -17   -0.00    2.98
  10 -10 -18    1.14    2.28
  10 -10 -19    8.42    4.80
  10 -10 -20    0.01    2.80
  10 -10 -21    3.31    3.20
  10 -10 -22    0.14    2.72
  10 -10 -23    1.96    2.38
 -10  11   1   32.27   10.39
  10 -11  -1    3.22    5.05
  10  11  -1    8.41    5.34
 -10  11   2    1.65    3.78
  10 -11  -2    0.68    3.09
  10  11  -2    1.82    3.06
 -10  11   3   -0.00    3.53
  10 -11  -3    0.00    2.94
  10  11  -3   10.01    6.19
 -10  11   4    7.34    5.45
  10 -11  -4    3.40    4.18
  10  11  -4    2.31    3.49
 -10  11   5   -0.00    3.34
  10 -11  -5    3.48    3.27
  10  11  -5   -0.00    2.80
 -10  11   6    2.16    3.82
  10 -11  -6    3.14    3.36
  10  11  -6    1.80    2.82
 -10  11   7   14.21    6.82
  10 -11  -7    2.08    4.36
  10  11  -7   11.27    5.94
 -10  11   8    3.06    3.84
  10 -11  -8   -0.00    3.14
  10  11  -8   -0.00    2.80
 -10  11   9   -0.00    3.05
  10 -11  -9   -0.00    2.45
  10  11  -9    1.82    2.90
 -10  11  10    0.89    2.99
  10 -11 -10   -0.00    3.15
  10  11 -10   -0.00    3.29
  10 -11 -11    7.37    5.22
  10  11 -11   12.46    6.06
  10 -11 -12   -0.00    2.71
  10  11 -12    1.85    3.18
  10 -11 -13   -0.00    3.27
  10  11 -13    5.55    4.38
  10 -11 -14    0.02    3.07
  10  11 -14    0.08    2.09
  10 -11 -15   -0.00    2.08
  10 -11 -16   -0.00    3.02
  10 -11 -17    6.39    4.63
  10 -11 -18   -0.00    2.37
  10 -11 -19   -0.00    2.96
  10 -11 -20   -0.00    2.75
 -10  12   1    2.27    3.94
  10 -12  -1   -0.00    3.54
  10  12  -1    5.96    5.25
 -10  12   2    1.71    3.28
  10 -12  -2   -0.00    1.56
  10  12  -2    2.23    3.58
 -10  12   3   16.50    7.98
  10 -12  -3    3.63    4.66
  10  12  -3   13.33    7.14
 -10  12   4   -0.00    3.61
  10 -12  -4   -0.00    2.39
  10  12  -4    0.00    3.64
 -10  12   5    2.09    4.28
  10 -12  -5    7.94    5.57
  10  12  -5    6.31    5.15
 -10  12   6   -0.00    2.73
  10 -12  -6   -0.00    3.34
  10  12  -6    2.96    3.84
 -10  12   7   -0.00    3.68
  10 -12  -7   -0.00    3.07
  10  12  -7    6.26    4.91
 -10  12   8   -0.00    3.17
  10 -12  -8    1.62    3.90
  10  12  -8    1.87    3.76
 -10  12   9   16.67    7.88
  10 -12  -9    6.23    5.47
  10  12  -9   30.21    8.78
 -10  12  10   -0.00    2.89
  10 -12 -10   -0.00    4.04
  10  12 -10   -0.00    2.92
  10 -12 -11    0.08    2.28
  10  12 -11   -0.00    2.99
  10 -12 -12    2.25    2.85
  10  12 -12   -0.00    3.28
  10 -12 -13    0.00    2.77
  10  12 -13    4.93    4.06
  10 -12 -14    2.05    3.07
  10  12 -14    0.60    2.81
  10 -12 -15    7.56    4.99
  10 -12 -16    2.49    3.91
  10 -12 -17   -0.00    2.51
 -10  13   1    2.53    3.85
  10 -13  -1    7.09    5.70
  10  13  -1    0.00    3.12
 -10  13   2   -0.00    3.70
  10 -13  -2    2.47    3.47
  10  13  -2    5.85    4.48
 -10  13   3    2.01    3.98
  10 -13  -3    1.96    4.20
  10  13  -3   10.59    6.41
 -10  13   4   -0.00    3.91
  10 -13  -4    4.22    4.31
  10  13  -4   -0.00    3.58
 -10  13   5    8.56    6.09
  10 -13  -5    8.47    6.14
  10  13  -5   -0.00    2.77
 -10  13   6   -0.00    2.76
  10 -13  -6    0.00    2.78
  10  13  -6    0.00    3.49
 -10  13   7    7.57    5.51
  10 -13  -7    3.89    4.13
  10  13  -7    4.67    4.63
 -10  13   8    5.02    5.50
  10 -13  -8    0.46    3.99
  10  13  -8   -0.00    2.68
 -10  13   9   -0.00    3.38
  10 -13  -9    1.72    3.53
  10  13  -9    0.00    3.05
 -10  13  10   -0.00    3.68
  10 -13 -10    3.42    4.49
  10  13 -10   -0.00    3.67
  10 -13 -11    2.16    4.31
  10  13 -11    5.78    4.74
  10 -13 -12    0.00    4.43
  10  13 -12    1.84    3.91
  10 -13 -13    1.61    4.02
  10  13 -13   18.17    7.70
  10 -13 -14    1.54    3.53
 -10  14   1   10.94    6.58
  10 -14  -1    3.28    3.77
  10  14  -1    0.52    2.62
 -10  14   2    0.39    4.13
  10 -14  -2    1.58    4.03
  10  14  -2    2.16    4.38
 -10  14   3   -0.00    2.23
  10 -14  -3    1.59    4.50
  10  14  -3    5.69    4.66
 -10  14   4   -0.00    3.96
  10 -14  -4   -0.00    3.91
  10  14  -4    8.05    5.44
 -10  14   5    6.28    5.71
  10 -14  -5    0.67    2.86
  10  14  -5    7.77    4.99
 -10  14   6    2.20    5.10
  10 -14  -6    2.69    4.51
  10  14  -6   -0.00    3.05
 -10  14   7    1.66    4.56
  10 -14  -7    0.47    3.32
  10  14  -7   -0.00    3.55
 -10  14   8   -0.00    3.45
  10 -14  -8    0.00    3.84
  10  14  -8   -0.00    2.80
 -10  14   9    0.54    4.43
  10 -14  -9    0.00    3.57
  10  14  -9    1.92    4.26
  10 -14 -10    2.78    3.42
  10  14 -10   -0.00    4.09
  10  14 -11   -0.00    3.41
  10  14 -12    3.81    4.87
  10  14 -13    2.54    3.56
 -10  15   1   -0.00    4.20
  10 -15  -1   -0.00    3.87
 -10  15   2   -0.00    4.75
  10 -15  -2    2.71    4.20
 -10  15   3    6.22    5.89
  10 -15  -3    0.70    3.23
 -10  15   4   -0.00    4.24
  10 -15  -4    3.50    4.99
 -10  15   5   -0.00    4.13
  10 -15  -5    1.94    4.34
 -10  15   6   -0.00    4.14
 -10  15   7   -0.00    2.68
 -10  15   8    0.98    4.32
  10  15  -8   -0.00    3.77
 -10  15   9   -0.00    4.01
  10  15  -9   -0.00    3.65
  10  15 -10   -0.00    2.48
  10  15 -11    2.52    4.73
  10  15 -12   11.29    6.27
  10  15 -13   -0.00    3.15
  10 -16  -1   -0.00    4.38
  -9   0   1   10.94    5.41
   9   0  -1   11.03    4.45
  -9   0   2   -0.00    2.51
   9   0  -2   -0.00    2.19
  -9   0   3   99.43   17.19
   9   0  -3  119.20   15.93
  -9   0   4    0.00    2.75
   9   0  -4    0.00    1.54
   9   0  -5   27.81    6.56
   9   0  -6   -0.00    1.46
   9   0  -6   -0.00    2.15
   9   0  -7  112.75   15.53
   9   0  -7  114.18   17.11
   9   0  -7  120.63   16.19
   9   0  -8   -0.00    1.23
   9   0  -8    2.71    2.82
   9   0  -8   -1.87    2.35
   9   0  -9   70.76   11.04
   9   0  -9   87.58   13.31
   9   0  -9   54.31   10.28
   9   0 -10    1.29    1.90
   9   0 -10   -0.00    2.44
   9   0 -10   -0.00    1.82
   9   0 -11    5.69    3.22
   9   0 -11   11.46    4.89
   9   0 -11   15.73    4.66
   9   0 -12   -0.00    1.75
   9   0 -12    0.58    2.48
   9   0 -12    0.37    1.60
   9   0 -13  127.10   15.46
   9   0 -13  108.48   14.98
   9   0 -14   -0.00    2.02
   9   0 -14   -0.00    1.47
   9   0 -15   29.33    5.67
   9   0 -15   12.27    3.98
   9   0 -16    1.69    1.48
   9   0 -17   18.57    4.58
   9   0 -18   -0.00    1.21
   9   0 -19   55.70    8.53
   9   0 -20    0.63    1.17
  -9   1   1  325.73   39.58
   9  -1  -1  296.94   36.35
   9   1  -1  380.79   37.80
  -9  -1   1  415.84   42.42
  -9   1   2    5.00    4.30
   9  -1  -2   10.74    4.32
   9   1  -2    4.11    3.31
  -9  -1   2    5.46    3.86
  -9   1   3    0.96    1.93
   9  -1  -3    2.56    2.31
   9   1  -3    2.62    2.74
  -9  -1   3    2.64    3.00
   9  -1  -4   48.86    9.08
   9   1  -4   40.71    8.52
  -9  -1   4   38.01    9.87
   9  -1  -5  143.88   17.48
   9   1  -5  108.39   16.33
   9  -1  -6    0.23    1.73
   9  -1  -6    0.43    1.55
   9   1  -6   -0.00    2.58
   9  -1  -7   38.74    7.93
   9  -1  -7   35.42    8.53
   9  -1  -7   42.76    8.41
   9   1  -7   52.32    9.25
   9  -1  -8    0.94    1.89
   9  -1  -8    0.00    2.22
   9  -1  -8    2.21    2.91
   9   1  -8    0.00    2.19
   9   1  -8    5.71    3.74
   9  -1  -9   14.01    4.56
   9  -1  -9   12.96    5.09
   9  -1  -9   14.87    4.76
   9   1  -9   14.19    4.63
   9   1  -9   26.20    7.02
   9  -1 -10    0.00    1.68
   9  -1 -10   -0.00    2.05
   9  -1 -10   -0.00    1.47
   9   1 -10   -0.00    1.92
   9   1 -10   -0.00    2.12
   9  -1 -11   81.44   12.07
   9  -1 -11   80.47   12.98
   9  -1 -11   90.50   12.76
   9   1 -11   96.41   12.99
   9   1 -11   73.31   13.21
   9  -1 -12    0.00    1.90
   9  -1 -12    0.87    2.31
   9  -1 -12    2.49    1.93
   9   1 -12    2.31    2.41
   9   1 -12    0.00    2.43
   9  -1 -13    3.19    2.29
   9  -1 -13    0.36    1.72
   9   1 -13   -0.00    1.76
   9  -1 -14   -0.00    1.27
   9  -1 -14   -0.00    1.12
   9   1 -14   -0.00    1.58
   9  -1 -15   63.16    9.46
   9  -1 -15   58.28    9.37
   9   1 -15   59.34    9.43
   9  -1 -16    5.79    2.98
   9  -1 -17   39.92    7.20
   9  -1 -18    2.52    2.12
   9  -1 -19    4.88    2.34
   9  -1 -20    6.09    2.56
   9  -1 -21   71.34    9.88
   9  -1 -22    0.76    1.29
   9  -1 -23    1.57    1.62
   9  -1 -24   -0.00    0.84
   9  -1 -25    5.58    2.11
   9  -1 -26    0.00    0.83
  -9   2   1   29.50    9.24
   9   2  -1   33.59    7.87
  -9  -2   1   44.57   10.64
  -9   2   2    8.45    5.66
  -9   2   2   10.54    5.34
   9   2  -2    5.96    3.41
  -9  -2   2    6.63    4.61
  -9   2   3  109.24   18.95
   9   2  -3  100.18   15.30
  -9  -2   3  115.20   18.27
  -9   2   4   -0.82    2.71
   9   2  -4    3.58    3.12
  -9   2   5   12.49    5.76
   9  -2  -5    7.89    3.78
   9   2  -5   12.33    4.56
  -9   2   6    0.00    2.61
   9  -2  -6   -0.00    1.49
   9   2  -6   -0.00    1.50
  -9   2   7   37.37   10.48
   9  -2  -7   57.03    9.86
   9   2  -7   58.42   10.06
  -9   2   8   29.02    8.71
   9  -2  -8   38.34    8.40
   9  -2  -8   24.73    6.66
   9   2  -8   33.85    7.39
  -9   2   9   30.09    8.71
   9  -2  -9   29.52    7.18
   9  -2  -9   27.93    6.93
   9   2  -9   28.63    6.71
   9   2  -9   25.75    7.61
  -9   2  10    3.50    3.36
   9  -2 -10    2.31    2.03
   9  -2 -10    2.16    2.88
   9  -2 -10    0.94    1.75
   9   2 -10   -0.00    1.67
   9   2 -10   -0.00    2.36
   9  -2 -11    0.43    1.20
   9  -2 -11    1.02    2.36
   9  -2 -11    2.00    2.21
   9   2 -11    1.87    1.70
   9   2 -11    3.41    3.42
   9  -2 -12   24.92    5.63
   9  -2 -12   17.00    5.16
   9  -2 -12   16.98    4.87
   9   2 -12   12.32    4.41
   9   2 -12    9.53    5.01
   9  -2 -13   28.36    6.29
   9  -2 -13   33.36    6.77
   9   2 -13   31.61    6.77
   9  -2 -14   31.09    6.31
   9  -2 -14   23.64    5.88
   9   2 -14   42.03    7.40
   9  -2 -15   10.79    3.59
   9  -2 -15   10.94    3.81
   9   2 -15   14.26    4.21
   9  -2 -16   -0.00    1.26
   9  -2 -17   48.22    8.25
   9  -2 -18   -0.00    1.64
   9  -2 -19   67.18    9.99
   9  -2 -20    5.67    2.61
   9  -2 -21    1.36    1.78
   9  -2 -22    8.59    2.98
   9  -2 -23   36.40    6.35
   9  -2 -24    2.33    1.84
   9  -2 -25    7.69    2.56
   9  -2 -26   -0.00    1.13
   9  -2 -27    3.33    1.73
   9  -2 -28    0.35    1.00
   9  -2 -29    4.30    1.74
   9  -2 -30   -0.00    0.68
   9  -2 -31    1.22    0.89
   9   3  -1  195.13   25.68
  -9  -3   1  149.63   23.65
  -9   3   2   26.15    9.22
   9   3  -2   41.39   10.25
  -9  -3   2   30.02    9.06
  -9   3   3   -0.00    1.86
   9  -3  -3    2.29    2.52
   9   3  -3   -2.69    3.05
  -9   3   4    4.74    4.44
   9  -3  -4    5.25    3.44
   9   3  -4    3.31    2.96
  -9   3   5   45.23   11.47
   9  -3  -5   60.69   10.78
   9   3  -5   50.23    9.80
  -9   3   6   36.51    9.99
   9  -3  -6   33.81    7.98
   9   3  -6   40.25    8.42
  -9   3   7   23.96    7.86
   9  -3  -7   19.84    5.88
   9   3  -7   26.84    6.68
  -9   3   8    3.86    3.85
   9  -3  -8    2.40    2.59
   9   3  -8    2.62    2.91
  -9   3   9    6.86    4.43
   9  -3  -9    6.58    3.74
   9  -3  -9    9.00    4.08
   9   3  -9    5.84    3.35
  -9   3  10    4.30    3.56
   9  -3 -10    8.21    3.82
   9  -3 -10    4.40    2.80
   9   3 -10    7.74    3.65
  -9   3  11  133.72   19.80
   9  -3 -11  139.18   17.43
   9  -3 -11  123.44   16.79
   9   3 -11  123.42   16.62
   9   3 -11  116.00   18.44
  -9   3  12   18.42    6.89
   9  -3 -12   41.07    7.75
   9  -3 -12   27.61    6.43
   9   3 -12   25.85    6.41
   9   3 -12   11.98    5.84
  -9   3  13   11.38    5.27
   9  -3 -13    6.42    3.12
   9   3 -13   16.71    4.96
  -9   3  14    0.00    2.59
   9  -3 -14    4.38    2.62
   9   3 -14    0.02    1.75
   9  -3 -15   58.41    9.68
   9   3 -15   53.43    9.49
   9  -3 -16   11.62    4.13
   9  -3 -17   31.81    6.68
   9  -3 -18    1.62    2.17
   9  -3 -19    0.00    1.68
   9  -3 -20    8.61    3.37
   9  -3 -21   42.91    7.51
   9  -3 -22    2.47    1.85
   9  -3 -23    9.97    3.37
   9  -3 -24   -0.00    1.52
   9  -3 -25    7.94    2.81
   9  -3 -26    4.49    2.22
   9  -3 -27    2.06    1.52
   9  -3 -28   -0.00    1.01
   9  -3 -29    0.00    0.87
   9  -3 -30    0.57    1.03
   9  -3 -31    7.02    2.23
   9  -4  -1   -0.00    1.90
   9  -4  -2   40.56    9.25
  -9   4   3   48.03   11.72
   9  -4  -3   60.33   11.07
  -9   4   4   44.30   11.05
   9  -4  -4   38.19    9.02
  -9   4   5   51.65   12.38
   9  -4  -5   52.85   10.83
   9   4  -5   80.47   12.26
  -9   4   6    4.31    3.99
   9  -4  -6   -0.00    1.75
   9   4  -6   -0.00    2.02
  -9   4   7   42.51   10.90
   9  -4  -7   49.22    9.71
   9   4  -7   52.38    9.84
  -9   4   8   55.71   12.57
   9  -4  -8   58.03   10.79
   9   4  -8   73.95   11.81
  -9   4   9   45.66   10.99
   9  -4  -9   59.43   10.35
   9   4  -9   46.78    9.39
  -9   4  10   -0.00    1.96
   9  -4 -10    0.25    2.15
   9   4 -10   -0.53    1.89
  -9   4  11    2.57    3.40
   9  -4 -11   10.14    4.34
   9  -4 -11    5.55    3.31
   9   4 -11    7.13    3.78
  -9   4  12    8.27    4.40
   9  -4 -12   -0.00    1.89
   9   4 -12    5.56    3.26
  -9   4  13   35.61    9.15
   9  -4 -13   26.56    6.78
   9   4 -13   45.60    8.56
  -9   4  14   12.08    5.11
   9  -4 -14    2.80    2.49
   9   4 -14    6.68    3.41
   9  -4 -15   26.58    5.90
   9   4 -15    8.64    4.05
   9  -4 -16   -0.00    1.34
   9  -4 -17   30.90    6.80
   9  -4 -18   40.59    7.69
   9  -4 -19   49.17    8.66
   9  -4 -20    0.22    1.26
   9  -4 -21    0.91    1.60
   9  -4 -22    1.00    1.86
   9  -4 -23   24.64    5.40
   9  -4 -24   10.10    3.33
   9  -4 -25    2.28    1.84
   9  -4 -26    0.95    1.44
   9  -4 -27    1.33    1.59
   9  -4 -28    2.69    1.92
   9  -4 -29   13.07    3.55
   9  -4 -30    2.16    1.68
   9  -4 -31    0.00    1.30
   9  -4 -32    1.08    1.13
   9  -5  -1   72.19   13.99
   9   5  -1  111.58   15.69
   9  -5  -2   45.16   10.11
   9  -5  -3    1.93    3.48
   9  -5  -4   45.95    9.98
  -9   5   5   26.68    8.70
   9  -5  -5   12.87    5.62
  -9   5   6   20.55    7.61
   9  -5  -6   21.02    6.74
  -9   5   7   53.34   12.29
   9  -5  -7   61.85   11.41
  -9   5   8   -0.00    2.30
   9  -5  -8   -0.00    2.27
   9   5  -8    2.59    3.09
  -9   5   9   -0.00    2.03
   9  -5  -9   -0.00    1.89
   9   5  -9    0.00    2.02
  -9   5  10    1.47    3.96
   9  -5 -10    1.16    1.96
   9   5 -10    6.19    3.84
  -9   5  11   31.57    8.71
   9  -5 -11   46.19    9.02
   9   5 -11   35.99    8.25
  -9   5  12   14.99    6.05
   9  -5 -12   20.06    6.04
   9   5 -12   15.83    5.49
  -9   5  13   -0.00    2.20
   9  -5 -13    0.86    2.05
   9   5 -13    3.58    2.94
  -9   5  14   14.38    5.95
   9  -5 -14    9.28    3.90
   9   5 -14   12.90    4.86
   9  -5 -15    9.51    4.20
   9   5 -15   16.25    5.17
   9  -5 -16   18.84    5.47
   9  -5 -17   16.24    4.92
   9  -5 -18    2.37    2.14
   9  -5 -19    0.00    1.46
   9  -5 -20   -0.00    1.75
   9  -5 -21   17.04    4.89
   9  -5 -22   14.66    4.63
   9  -5 -23    2.05    1.93
   9  -5 -24    2.62    2.13
   9  -5 -25    1.00    1.60
   9  -5 -26    8.00    3.30
   9  -5 -27    2.74    2.15
   9  -5 -28    1.00    1.74
   9  -5 -29    0.23    1.25
   9  -5 -30    7.03    2.75
   9  -5 -31    0.05    1.04
   9  -5 -32    2.54    1.71
   9  -5 -33    1.16    1.69
   9  -5 -34   -0.00    0.97
  -9   6   1   -0.00    2.75
   9  -6  -1    1.79    2.91
   9   6  -1    2.50    2.94
  -9   6   2  139.66   20.58
   9  -6  -2  104.76   16.84
   9   6  -2   85.07   15.20
   9  -6  -3   15.52    6.27
   9   6  -3   22.81    6.91
   9  -6  -4   16.27    6.05
   9   6  -4   11.85    5.06
   9  -6  -5    8.80    4.67
   9   6  -5   31.63    7.86
   9  -6  -6   12.35    4.97
   9  -6  -7   26.03    7.24
  -9   6   8   54.53   12.19
   9  -6  -8   43.42   10.04
  -9   6   9   19.54    7.23
   9  -6  -9    7.87    4.51
  -9   6  10    0.90    2.93
   9  -6 -10    1.43    2.67
  -9   6  11   -0.00    2.43
   9  -6 -11    0.00    2.76
  -9   6  12   27.26    8.11
   9  -6 -12   14.46    5.50
   9   6 -12   33.67    7.84
  -9   6  13   12.62    5.42
   9  -6 -13   16.01    5.33
   9   6 -13   17.57    5.78
   9  -6 -14   22.00    6.59
   9   6 -14   37.25    8.33
   9  -6 -15    5.96    3.40
   9   6 -15    4.31    3.50
   9  -6 -16   -0.00    1.72
   9  -6 -17    5.40    3.09
   9  -6 -18   18.72    6.02
   9  -6 -19    3.82    3.41
   9  -6 -20    3.73    2.79
   9  -6 -21    0.57    1.48
   9  -6 -22    2.06    2.09
   9  -6 -23    6.46    3.35
   9  -6 -24    9.10    3.71
   9  -6 -25    1.33    1.85
   9  -6 -26   -0.00    1.74
   9  -6 -27   -0.00    1.73
   9  -6 -28   10.03    3.67
   9  -6 -29    1.47    2.20
   9  -6 -30    4.82    2.84
   9  -6 -31    1.26    1.92
   9  -6 -32    0.98    1.64
   9  -6 -33    0.00    1.60
   9  -6 -34   -0.00    1.51
   9  -6 -35    0.51    1.42
  -9   7   1   10.62    6.37
   9  -7  -1   14.06    6.01
   9   7  -1    4.89    3.73
  -9   7   2    7.64    5.28
   9  -7  -2    3.34    3.59
   9   7  -2   -0.00    3.04
  -9   7   3    4.22    4.48
   9  -7  -3    1.39    2.42
   9   7  -3   -0.00    3.20
  -9   7   4   32.36    9.38
   9  -7  -4   11.47    5.74
   9   7  -4   20.72    6.91
  -9   7   5   12.96    6.19
   9  -7  -5    5.31    4.15
   9   7  -5   20.47    6.57
  -9   7   6   41.89   11.31
   9  -7  -6   34.17    8.94
   9   7  -6   48.79   10.19
   9  -7  -7    3.44    3.23
   9   7  -7    1.30    2.97
   9  -7  -8    1.68    1.94
   9   7  -8   -0.00    2.31
   9  -7  -9   15.27    5.63
   9   7  -9   17.96    6.31
   9  -7 -10    6.53    3.83
   9  -7 -11   14.95    5.72
  -9   7  12   26.93    9.01
   9  -7 -12   61.18   11.22
  -9   7  13   -0.00    1.79
   9  -7 -13   -0.00    2.74
   9  -7 -14    1.34    2.52
   9  -7 -15    4.55    3.49
   9  -7 -16   23.69    7.10
   9  -7 -17   -0.00    2.78
   9  -7 -18    0.28    1.79
   9  -7 -19   -0.00    1.80
   9  -7 -20   12.43    4.59
   9  -7 -21    7.79    3.82
   9  -7 -22   15.44    5.09
   9  -7 -23   -0.00    1.55
   9  -7 -24   -0.00    2.02
   9  -7 -25   -0.00    1.80
   9  -7 -26   12.72    4.58
   9  -7 -27    1.88    2.40
   9  -7 -28   -0.00    1.90
   9  -7 -29    0.56    1.72
   9  -7 -30    0.11    1.86
   9  -7 -31   -0.00    1.78
   9  -7 -32    1.67    2.00
   9  -7 -33    1.33    1.93
   9  -7 -34    2.76    2.34
  -9   8   1   14.14    6.88
   9  -8  -1    5.04    4.48
   9   8  -1   11.01    5.02
  -9   8   2   16.61    7.37
   9  -8  -2   18.85    7.01
   9   8  -2   11.38    5.53
  -9   8   3    5.66    4.43
   9  -8  -3    1.93    2.68
   9   8  -3    3.26    3.70
  -9   8   4   66.34   14.00
   9  -8  -4   48.12   11.15
   9   8  -4   37.53    9.56
  -9   8   5    1.88    3.88
   9  -8  -5   -0.00    1.12
   9   8  -5   -0.00    2.64
  -9   8   6    3.16    3.37
   9  -8  -6   -0.00    2.47
   9   8  -6    0.78    2.38
  -9   8   7    1.65    3.78
   9  -8  -7    0.88    2.68
   9   8  -7   -0.00    1.87
  -9   8   8   54.12   12.86
   9  -8  -8   55.34   12.01
   9   8  -8   84.57   13.79
  -9   8   9    7.10    4.59
   9  -8  -9    6.42    4.63
   9   8  -9    2.38    3.14
  -9   8  10   30.96    9.23
   9  -8 -10    9.01    5.01
   9   8 -10   14.34    5.43
   9  -8 -11    4.15    4.29
   9   8 -11    0.64    2.75
   9  -8 -12   21.59    6.74
   9   8 -12   18.08    6.23
   9  -8 -13   -0.00    2.01
   9   8 -13    2.22    2.67
   9  -8 -14   10.84    4.68
   9   8 -14   13.26    5.57
   9  -8 -15    4.19    2.94
   9   8 -15    0.86    2.46
   9  -8 -16    2.29    2.34
   9  -8 -17    5.72    3.76
   9  -8 -18   10.89    4.96
   9  -8 -19    3.87    3.56
   9  -8 -20    3.85    3.47
   9  -8 -21    0.00    2.31
   9  -8 -22   -0.00    1.80
   9  -8 -23    0.96    2.73
   9  -8 -24    0.80    1.94
   9  -8 -25    2.75    2.76
   9  -8 -26    2.91    3.30
   9  -8 -27    0.99    1.77
   9  -8 -28    2.55    2.89
   9  -8 -29    0.40    2.14
   9  -8 -30    1.07    2.20
   9  -8 -31    0.03    2.00
   9  -8 -32   -0.00    1.94
  -9   9   1    9.18    5.44
   9  -9  -1   -0.00    2.83
   9   9  -1    5.25    4.59
  -9   9   2   19.73    8.03
   9  -9  -2   13.79    6.31
   9   9  -2    8.75    5.41
  -9   9   3   -0.00    2.82
   9  -9  -3    0.37    3.47
   9   9  -3    0.00    2.93
  -9   9   4   10.67    6.51
   9  -9  -4    8.97    5.24
   9   9  -4   11.92    5.35
  -9   9   5   -0.00    3.55
   9  -9  -5    0.00    3.52
   9   9  -5    0.80    2.85
  -9   9   6   42.00   11.85
   9  -9  -6   47.95   11.10
   9   9  -6   58.75   11.97
  -9   9   7    2.38    3.83
   9  -9  -7   -0.00    2.63
   9   9  -7   -0.00    2.49
  -9   9   8    2.44    4.18
   9  -9  -8    0.44    3.23
   9   9  -8   -0.00    2.61
  -9   9   9   -0.00    3.02
   9  -9  -9   -0.00    2.47
   9   9  -9    0.19    2.76
  -9   9  10    0.00    2.52
   9  -9 -10    4.37    3.82
   9   9 -10    0.00    3.16
  -9   9  11   -0.00    2.39
   9  -9 -11    5.19    4.07
   9   9 -11    1.26    2.55
  -9   9  12   28.03    8.96
   9  -9 -12   23.57    7.33
   9   9 -12   19.22    6.92
  -9   9  13   -0.00    2.85
   9  -9 -13    0.06    1.64
   9   9 -13   -0.00    2.26
   9  -9 -14    6.65    4.04
   9   9 -14    2.32    3.20
   9  -9 -15    3.15    3.05
   9   9 -15    0.33    2.55
   9  -9 -16   15.56    5.88
   9  -9 -17    0.75    2.16
   9  -9 -18    0.58    2.51
   9  -9 -19    0.00    2.84
   9  -9 -20   10.54    5.28
   9  -9 -21   -0.00    2.41
   9  -9 -22    7.79    4.51
   9  -9 -23   -0.00    2.13
   9  -9 -24    1.21    2.43
   9  -9 -25   -0.00    2.59
   9  -9 -26    8.37    4.30
   9  -9 -27    1.30    2.35
   9  -9 -28    0.00    2.23
   9  -9 -29   -0.00    2.16
  -9  10   1   -3.32    4.29
   9 -10  -1   -0.00    2.93
   9  10  -1    0.55    3.08
  -9  10   2    9.39    6.04
   9 -10  -2    5.37    4.62
   9  10  -2   31.95    8.66
  -9  10   3    3.90    4.08
   9 -10  -3    2.61    3.97
   9  10  -3   10.53    5.15
  -9  10   4   24.57    8.87
   9 -10  -4   11.40    6.30
   9  10  -4   42.21    9.68
  -9  10   5   -0.00    2.73
   9 -10  -5    2.46    3.41
   9  10  -5    0.00    2.94
  -9  10   6    5.47    4.86
   9 -10  -6   -0.00    2.31
   9  10  -6   -0.00    2.90
  -9  10   7    0.35    3.01
   9 -10  -7    2.49    3.53
   9  10  -7    4.37    4.21
  -9  10   8   21.25    8.02
   9 -10  -8   16.36    6.72
   9  10  -8   29.80    8.45
  -9  10   9    6.61    5.24
   9 -10  -9    0.72    3.52
   9  10  -9   -0.00    2.34
  -9  10  10    6.21    5.27
   9 -10 -10    2.22    3.30
   9  10 -10    6.76    4.54
  -9  10  11   -0.00    3.32
   9 -10 -11   -0.00    3.49
   9  10 -11   -0.00    2.34
  -9  10  12    4.99    4.42
   9 -10 -12    2.42    3.84
   9  10 -12    2.89    3.62
   9 -10 -13    1.36    2.36
   9  10 -13   -0.00    2.70
   9 -10 -14   16.43    6.15
   9  10 -14    6.13    4.63
   9 -10 -15   -0.00    2.48
   9  10 -15   -0.00    1.80
   9 -10 -16    1.91    3.02
   9 -10 -17    1.60    3.41
   9 -10 -18    8.50    4.91
   9 -10 -19    4.50    4.06
   9 -10 -20    5.82    3.85
   9 -10 -21    3.42    3.20
   9 -10 -22    1.03    2.37
   9 -10 -23   -0.00    3.39
   9 -10 -24    1.60    3.13
   9 -10 -25   -0.00    2.11
   9 -10 -26   -0.00    1.71
  -9  11   1    3.24    3.87
   9 -11  -1   -0.00    2.04
   9  11  -1   -0.00    2.32
  -9  11   2    6.32    5.65
   9 -11  -2    8.18    5.91
   9  11  -2   24.86    7.70
  -9  11   3   -0.00    2.81
   9 -11  -3   -0.00    2.50
   9  11  -3   -0.00    3.06
  -9  11   4   22.33    8.41
   9 -11  -4   10.61    5.99
   9  11  -4    7.46    4.74
  -9  11   5    1.25    3.70
   9 -11  -5   -0.00    3.81
   9  11  -5    1.66    3.12
  -9  11   6    7.02    5.87
   9 -11  -6   17.59    6.92
   9  11  -6    1.84    3.80
  -9  11   7    0.42    2.51
   9 -11  -7    0.00    2.89
   9  11  -7    1.73    2.86
  -9  11   8   -0.00    2.99
   9 -11  -8   -0.00    2.83
   9  11  -8    0.57    3.65
  -9  11   9   -0.00    3.11
   9 -11  -9   -0.00    2.34
   9  11  -9    8.12    4.72
  -9  11  10   14.69    6.67
   9 -11 -10    8.48    5.14
   9  11 -10    9.29    5.68
  -9  11  11   -0.00    3.64
   9 -11 -11   -0.00    1.81
   9  11 -11    2.33    3.53
  -9  11  12    3.70    3.57
   9 -11 -12    1.02    2.42
   9  11 -12   16.75    6.59
   9  11 -13    6.82    4.76
   9 -11 -14    0.09    3.18
   9  11 -14   -0.00    2.17
   9 -11 -15   -0.00    3.64
   9  11 -15    1.78    3.29
   9 -11 -16   26.75    8.02
   9 -11 -17    2.81    3.71
   9 -11 -18   -0.00    2.92
   9 -11 -19   -0.00    0.00
   9 -11 -20    3.03    3.85
   9 -11 -21    1.73    2.29
   9 -11 -22    3.52    3.59
   9 -11 -23   -0.00    2.96
   9 -11 -24    0.92    1.86
  -9  12   1    0.81    3.61
   9 -12  -1    1.61    2.81
   9  12  -1    3.13    4.06
  -9  12   2    0.61    2.39
   9 -12  -2    0.00    3.66
   9  12  -2   -0.00    1.75
  -9  12   3    0.00    3.21
   9 -12  -3   -0.00    3.37
   9  12  -3    0.57    2.32
  -9  12   4    5.92    4.70
   9 -12  -4    8.75    6.25
   9  12  -4   27.14    8.35
  -9  12   5    2.93    4.41
   9 -12  -5    4.03    3.90
   9  12  -5   -0.00    2.17
  -9  12   6    5.70    5.06
   9 -12  -6   -0.00    4.30
   9  12  -6    2.87    3.87
  -9  12   7    4.60    4.39
   9 -12  -7    0.00    2.93
   9  12  -7    2.96    3.38
  -9  12   8   13.84    7.00
   9 -12  -8   15.43    6.94
   9  12  -8   12.44    6.44
  -9  12   9    1.70    3.00
   9 -12  -9    0.75    4.04
   9  12  -9   -0.00    2.57
  -9  12  10    5.86    4.79
   9 -12 -10   -0.00    2.61
   9  12 -10    3.85    4.24
  -9  12  11   -0.00    3.14
   9 -12 -11    2.42    2.88
   9  12 -11   -0.00    1.54
  -9  12  12    2.33    4.21
   9 -12 -12    2.34    4.26
   9  12 -12   -0.00    2.92
   9 -12 -13    2.75    4.16
   9  12 -13    2.67    3.28
   9 -12 -14    7.16    4.91
   9  12 -14    5.60    4.45
   9 -12 -15   -0.00    1.87
   9  12 -15    6.00    4.82
   9 -12 -16    3.10    3.30
   9 -12 -17    0.47    2.85
   9 -12 -18    4.59    3.53
   9 -12 -19    3.67    3.38
   9 -12 -20    4.01    3.51
  -9  13   1    9.74    6.24
   9 -13  -1   -0.00    3.28
   9  13  -1    4.15    5.12
  -9  13   2   -0.00    3.99
   9 -13  -2    3.81    3.83
   9  13  -2   -0.00    1.70
  -9  13   3   -0.00    3.94
   9 -13  -3    2.06    3.18
   9  13  -3    1.92    3.34
  -9  13   4   -0.00    4.21
   9 -13  -4   -0.00    4.04
   9  13  -4    2.49    3.80
  -9  13   5   -0.00    3.01
   9 -13  -5    3.93    4.68
   9  13  -5    0.00    2.63
  -9  13   6   -0.00    2.83
   9 -13  -6    1.64    3.54
   9  13  -6   11.84    6.15
  -9  13   7    0.63    3.47
   9 -13  -7    2.69    3.82
   9  13  -7    3.55    4.48
  -9  13   8    0.03    4.60
   9 -13  -8    2.70    3.66
   9  13  -8    1.45    3.73
  -9  13   9    6.20    5.61
   9 -13  -9    1.37    2.82
   9  13  -9    2.40    3.06
  -9  13  10    5.43    5.81
   9 -13 -10    8.50    5.74
   9  13 -10    0.02    2.96
  -9  13  11    1.61    3.98
   9 -13 -11    2.65    3.45
   9  13 -11    2.65    3.53
   9 -13 -12    4.37    4.53
   9  13 -12    2.22    4.35
   9 -13 -13    0.00    2.54
   9  13 -13   -0.00    2.99
   9 -13 -14   -0.00    3.95
   9  13 -14   -0.00    2.45
   9 -13 -15   -0.00    3.40
   9  13 -15   -0.00    3.34
   9 -13 -16    7.86    4.99
   9 -13 -17    1.68    3.43
  -9  14   1    0.05    3.09
   9 -14  -1    2.47    3.41
   9  14  -1   -0.00    4.07
  -9  14   2    3.24    4.34
   9 -14  -2    2.11    4.36
   9  14  -2    7.90    5.59
  -9  14   3   -0.00    3.99
   9 -14  -3    1.08    4.08
   9  14  -3    0.47    2.42
  -9  14   4    7.46    6.43
   9 -14  -4    2.51    3.41
   9  14  -4    0.89    3.26
  -9  14   5    1.31    4.17
   9 -14  -5   -0.00    3.36
   9  14  -5    0.26    2.50
  -9  14   6    2.11    3.94
   9 -14  -6    1.73    3.92
   9  14  -6   -0.00    2.20
  -9  14   7    4.76    4.82
   9 -14  -7   -0.00    2.29
   9  14  -7    0.00    3.76
  -9  14   8    0.90    3.40
   9 -14  -8   -0.00    3.09
   9  14  -8   -0.00    3.06
  -9  14   9   -0.00    3.58
   9 -14  -9   -0.00    2.53
   9  14  -9    0.00    2.58
  -9  14  10    3.94    4.53
   9 -14 -10    5.74    4.29
   9  14 -10    2.13    3.44
  -9  14  11   -0.00    3.03
   9 -14 -11    0.86    4.29
   9  14 -11   -0.00    3.11
   9 -14 -12   -0.00    3.44
   9  14 -12   -0.00    2.34
   9 -14 -13    1.12    2.65
   9  14 -13    0.68    2.95
   9 -14 -14    2.02    3.98
   9  14 -14    2.26    3.45
   9  14 -15    0.65    3.13
  -9  15   1    1.06    3.98
   9 -15  -1    2.28    4.00
   9  15  -1    4.96    5.60
  -9  15   2   -0.00    4.66
   9 -15  -2    4.16    4.81
   9  15  -2   -0.00    3.29
  -9  15   3   -0.00    3.57
   9 -15  -3   -0.00    3.75
   9  15  -3   -0.00    3.11
  -9  15   4    6.19    5.55
   9 -15  -4    4.06    3.96
   9  15  -4    0.00    3.17
  -9  15   5   -0.00    3.68
   9 -15  -5   -0.00    5.18
   9  15  -5    6.46    5.46
  -9  15   6    2.37    4.40
   9 -15  -6    6.59    5.40
   9  15  -6    3.71    4.71
  -9  15   7   -0.00    3.52
   9 -15  -7    6.39    5.24
   9  15  -7   -0.00    2.90
  -9  15   8    0.02    3.61
   9 -15  -8    0.54    2.82
   9  15  -8   -0.00    2.62
  -9  15   9    0.46    3.43
   9 -15  -9   -0.00    2.91
   9  15  -9    0.95    3.85
  -9  15  10   -0.00    1.48
   9 -15 -10    1.30    3.09
   9  15 -10    2.27    3.61
   9  15 -11    1.91    3.54
   9  15 -12   -0.00    3.09
   9  15 -13   -0.00    2.56
   9  15 -14    0.00    2.90
   9 -16  -1   -0.00    4.12
   9 -16  -2   -0.00    3.38
   9 -16  -3   -0.00    2.29
  -9  16   4    1.68    3.15
   9 -16  -4   -0.00    3.13
  -9  16   5   -0.00    5.01
   9 -16  -5   -0.00    3.16
  -9  16   6    7.18    5.54
   9 -16  -6    4.20    4.02
  -9  16   7    1.45    4.30
  -9  16   8    1.54    4.01
  -9  16   9    3.54    4.94
  -9  16  10   -0.00    3.83
  -8   0   1   -0.00    2.48
   8   0  -1    0.78    2.23
   8   0  -1    0.00    2.13
  -8   0   2  318.92   41.50
   8   0  -2  488.17   41.99
   8   0  -2  370.36   42.26
   8   0  -2  416.11   41.50
  -8   0   3   -0.00    2.52
   8   0  -3    0.00    1.90
   8   0  -3    0.56    2.70
   8   0  -3   -0.00    2.00
  -8   0   4   49.30   10.48
   8   0  -4   69.70   10.44
   8   0  -4   58.75   11.14
   8   0  -4   52.73    9.69
   8   0  -5   -0.00    1.67
   8   0  -5    0.61    2.38
   8   0  -5   -0.00    1.71
   8   0  -6   78.15   11.44
   8   0  -6   86.54   13.32
   8   0  -6   67.17   11.19
  -8   0   7    0.35    1.79
   8   0  -7    1.97    1.83
   8   0  -7   -0.00    2.38
   8   0  -7    0.00    1.74
  -8   0   8  186.51   21.10
   8   0  -8  179.53   19.52
   8   0  -8  127.01   19.39
  -8   0   9    1.65    1.85
   8   0  -9    0.94    1.71
   8   0  -9    0.39    1.68
  -8   0  10    0.22    1.75
   8   0 -10   -0.00    1.54
   8   0 -10    0.51    2.06
  -8   0  11    1.03    1.70
   8   0 -11   -0.00    1.22
   8   0 -11    0.19    2.46
  -8   0  12  126.49   16.38
   8   0 -12  174.15   18.08
   8   0 -12  162.39   19.17
  -8   0  13    0.13    1.15
   8   0 -13   -0.00    1.57
   8   0 -13    0.00    2.27
  -8   0  14   48.82    6.83
   8   0 -14   62.94    8.89
   8   0 -14   68.75   10.07
  -8   0  15    0.00    0.47
   8   0 -15   -0.00    1.34
   8   0 -15   -0.00    1.13
   8   0 -16    2.44    1.57
   8   0 -16    4.51    2.26
   8   0 -17   -0.00    1.15
   8   0 -18   83.51   10.75
   8   0 -19   -0.00    0.86
   8   0 -20    9.04    2.74
   8   0 -21    0.00    0.84
  -8   1   1   65.41   12.80
  -8   1   1   50.62   10.57
   8  -1  -1   33.72    8.32
   8   1  -1   44.17    8.58
   8   1  -1   41.32    8.69
  -8  -1   1   42.66    9.94
  -8   1   2    0.00    2.38
  -8   1   2    6.25    4.20
   8  -1  -2    2.59    2.69
   8  -1  -2    2.29    2.88
   8   1  -2    6.97    3.44
   8   1  -2    1.39    2.12
  -8  -1   2   14.30    5.23
  -8   1   3    0.18    2.77
  -8   1   3    1.67    2.79
   8  -1  -3    3.98    2.59
   8  -1  -3    5.33    3.74
   8  -1  -3    8.04    3.86
   8   1  -3    2.14    2.64
   8   1  -3    3.31    3.20
   8   1  -3    7.14    3.38
  -8  -1   3    2.89    3.08
  -8   1   4   29.34    8.50
  -8   1   4   27.14    7.42
   8  -1  -4   29.16    6.58
   8  -1  -4   39.26    8.54
   8  -1  -4   27.17    6.65
   8   1  -4   32.63    6.98
   8   1  -4   33.81    8.35
   8   1  -4   28.77    6.89
  -8  -1   4   33.95    8.51
   8  -1  -5    2.88    2.32
   8  -1  -5    5.32    3.58
   8  -1  -5    3.30    2.69
   8   1  -5    2.44    2.27
   8   1  -5    3.19    3.16
   8   1  -5    2.93    2.47
  -8   1   6   81.28   12.58
   8  -1  -6   48.27    9.40
   8  -1  -6   72.24   11.92
   8  -1  -6   72.04   11.13
   8   1  -6   64.41   10.52
   8   1  -6   69.70   12.29
   8   1  -6   79.46   11.36
  -8   1   7    0.00    2.25
   8  -1  -7    4.45    2.74
   8  -1  -7    1.07    2.37
   8   1  -7    4.63    2.55
   8   1  -7    1.52    2.71
  -8  -1   7    6.65    3.40
  -8   1   8    1.71    2.72
   8  -1  -8    0.65    1.46
   8  -1  -8    1.17    2.62
   8   1  -8    4.08    2.67
   8   1  -8    4.02    3.84
  -8  -1   8    5.09    3.17
  -8   1   9   10.61    4.08
   8  -1  -9   11.97    4.02
   8  -1  -9    8.73    4.18
   8   1  -9   10.81    3.85
   8   1  -9    3.99    3.28
  -8  -1   9    5.08    3.05
  -8   1  10  116.42   14.94
   8  -1 -10  125.96   14.68
   8  -1 -10  124.58   15.89
   8   1 -10  116.41   14.58
   8   1 -10   77.71   14.27
  -8  -1  10  108.70   14.63
  -8   1  11    8.40    3.19
   8  -1 -11    3.05    1.98
   8  -1 -11   14.57    4.50
   8   1 -11   13.42    3.99
   8   1 -11    2.88    2.95
   8   1 -11    1.30    1.74
  -8  -1  11    6.38    3.14
  -8   1  12    5.15    2.45
   8  -1 -12    9.43    3.12
   8  -1 -12    4.46    3.12
   8   1 -12   10.73    3.55
   8   1 -12    3.66    2.91
   8   1 -12    3.56    2.97
  -8  -1  12   10.51    3.23
  -8   1  13    1.02    1.34
   8  -1 -13    0.00    1.36
   8  -1 -13   -0.00    1.47
   8   1 -13   -0.00    1.30
   8   1 -13   -0.00    2.11
   8   1 -13   -0.00    1.99
  -8  -1  13    0.06    1.09
  -8   1  14   54.08    7.15
   8  -1 -14   52.28    8.25
   8  -1 -14   55.85    9.15
   8  -1 -14   58.40    8.91
   8   1 -14   59.25    8.80
   8   1 -14   56.47    9.75
   8   1 -14   51.76    9.86
  -8  -1  14   71.26    8.10
  -8   1  15   34.83    4.11
   8  -1 -15   39.37    6.64
   8  -1 -15   49.03    7.42
   8   1 -15   48.50    7.32
  -8  -1  15   42.88    5.11
   8  -1 -16   62.39    8.61
   8  -1 -16   51.28    8.37
   8   1 -16   64.62    8.82
   8  -1 -17    3.15    1.89
   8  -1 -18    0.81    1.49
   8  -1 -19    5.07    2.26
   8  -1 -20   21.89    4.54
   8  -1 -21    0.17    0.91
   8  -1 -22   38.67    5.97
   8  -1 -23   -0.00    0.98
   8  -1 -24   10.48    2.69
   8  -1 -25   -0.00    0.77
   8  -1 -26    9.51    2.36
   8  -1 -27    0.70    0.74
  -8   2   1   -0.00    2.64
   8  -2  -1    0.66    1.89
   8   2  -1   -0.00    1.75
  -8  -2   1    5.86    4.12
  -8   2   2   42.15   10.87
   8  -2  -2   59.85   10.34
   8   2  -2   54.91    9.82
  -8  -2   2   52.92   11.20
  -8   2   3   16.71    6.35
   8  -2  -3   14.44    5.29
   8  -2  -3    9.28    4.38
   8   2  -3    5.02    3.14
   8   2  -3    8.68    4.48
  -8  -2   3    8.38    4.81
  -8   2   4   34.67    9.13
  -8   2   4   33.66    8.62
   8  -2  -4   31.57    7.63
   8  -2  -4   26.00    6.82
   8   2  -4   45.38    8.20
   8   2  -4   45.57   10.00
   8   2  -4   14.78    6.15
  -8  -2   4   37.42    8.74
  -8   2   5    8.46    4.93
   8  -2  -5    2.17    2.32
   8  -2  -5    6.10    3.16
   8   2  -5    8.15    3.66
   8   2  -5    2.64    3.26
   8   2  -5    3.15    2.94
  -8   2   6   58.93   12.22
   8  -2  -6   79.44   12.25
   8   2  -6   62.18   10.49
   8   2  -6   67.26   12.51
   8   2  -6   66.60   12.39
  -8   2   7   26.39    8.08
  -8   2   7   41.65    8.50
   8  -2  -7   27.76    7.25
   8   2  -7   27.54    6.53
   8   2  -7   52.12   10.14
   8   2  -7   33.31    8.27
  -8  -2   7   46.01    8.90
  -8   2   8   67.86   13.83
  -8   2   8   84.27   13.14
   8  -2  -8   83.44   13.15
   8   2  -8   80.10   12.32
   8   2  -8  109.98   15.86
   8   2  -8  100.88   15.17
  -8  -2   8  112.05   14.69
  -8   2   9    6.42    3.80
  -8   2   9   12.04    4.28
   8  -2  -9    4.48    3.16
   8   2  -9    9.39    3.52
   8   2  -9    9.42    4.70
  -8  -2   9    4.95    3.11
  -8   2  10   -0.00    1.95
  -8   2  10    0.95    1.72
   8  -2 -10    1.19    1.95
   8   2 -10    1.81    1.82
   8   2 -10    1.36    2.49
  -8  -2  10    1.49    2.15
  -8   2  11    2.18    2.88
  -8   2  11    1.83    2.17
   8  -2 -11    4.47    2.59
   8   2 -11    3.14    2.40
   8   2 -11    7.63    3.96
   8   2 -11   -0.00    2.17
  -8  -2  11    1.76    1.75
  -8   2  12   37.70    9.24
  -8   2  12   58.68    8.72
   8  -2 -12   49.87    8.87
   8   2 -12   57.13    8.95
   8   2 -12   63.82   11.08
   8   2 -12   50.21   10.06
  -8   2  13   25.55    5.08
   8  -2 -13   42.21    6.75
   8  -2 -13   23.74    5.61
   8  -2 -13   30.67    6.31
   8   2 -13   25.98    5.64
   8   2 -13   21.63    6.50
   8   2 -13   27.58    6.92
  -8   2  14   18.79    3.70
   8  -2 -14   15.13    4.15
   8  -2 -14   15.77    4.48
   8  -2 -14   11.68    4.02
   8   2 -14   19.65    4.76
   8   2 -14   29.13    6.87
  -8   2  15   15.25    2.54
   8  -2 -15   18.69    4.21
   8  -2 -15    8.47    3.46
   8   2 -15   20.25    4.87
   8  -2 -16   28.21    5.22
   8  -2 -16   20.11    4.89
   8   2 -16   21.27    5.07
  -8  -2  16   22.55    3.21
   8  -2 -17   21.47    4.70
   8   2 -17   14.98    4.11
   8  -2 -18  109.85   13.40
   8  -2 -19    3.36    2.36
   8  -2 -20    0.81    1.39
   8  -2 -21    1.50    1.55
   8  -2 -22   22.96    4.58
   8  -2 -23    0.70    0.85
   8  -2 -24    2.79    1.64
   8  -2 -25   -0.00    0.90
   8  -2 -26    1.77    1.26
   8  -2 -27    0.00    0.92
   8  -2 -28    7.47    2.08
   8  -2 -29    1.40    0.96
   8  -2 -30    1.41    0.92
  -8   3   1   76.69   14.41
   8  -3  -1   56.86   11.27
   8   3  -1  101.66   13.59
   8   3  -1   68.00   13.45
  -8  -3   1   68.57   13.60
  -8   3   2    4.84    3.66
   8  -3  -2    0.92    2.35
   8   3  -2    0.87    1.72
   8   3  -2   -0.00    2.48
  -8  -3   2   -0.00    2.30
  -8   3   3   50.19   10.84
   8  -3  -3   38.49    8.47
   8   3  -3   38.48    7.99
   8   3  -3   30.29    8.45
  -8  -3   3   29.60    8.57
  -8   3   4  107.91   17.17
   8  -3  -4   96.70   14.80
   8   3  -4   85.47   13.69
   8   3  -4  119.25   17.27
  -8  -3   4   92.86   15.54
  -8   3   5    7.73    4.66
   8  -3  -5   12.46    4.93
   8   3  -5    7.33    3.55
   8   3  -5    5.44    4.01
  -8  -3   5   18.09    4.92
  -8  -3   5   13.78    5.56
  -8   3   6   36.28    9.09
   8  -3  -6   31.31    7.42
   8   3  -6   21.16    6.15
   8   3  -6   39.38    9.22
  -8  -3   6   34.56    6.76
  -8   3   7   22.27    7.07
   8  -3  -7    7.90    3.84
   8   3  -7   12.35    4.36
   8   3  -7   19.10    6.23
  -8  -3   7   14.68    4.27
  -8   3   8    2.72    3.52
  -8   3   8    4.41    2.88
   8  -3  -8    0.00    1.77
   8   3  -8    3.19    2.54
   8   3  -8   14.09    5.67
  -8  -3   8    3.56    2.27
  -8  -3   8    2.65    2.69
  -8   3   9    5.55    3.83
  -8   3   9   -0.00    1.72
   8  -3  -9    2.93    2.67
   8   3  -9    1.82    2.23
   8   3  -9    3.14    3.31
  -8  -3   9    1.64    2.47
  -8  -3   9    1.90    2.32
  -8   3  10   72.06   13.10
   8  -3 -10   81.29   11.79
   8   3 -10   58.62   10.50
  -8  -3  10   89.74   11.55
  -8   3  11   59.07   12.18
   8  -3 -11   84.87   11.98
   8  -3 -11   62.67   10.89
   8   3 -11   77.43   11.55
  -8  -3  11  107.09   12.30
  -8   3  12   -0.00    2.12
   8  -3 -12    1.65    2.37
   8  -3 -12    3.61    2.50
   8   3 -12    2.03    2.26
  -8  -3  12    2.61    2.11
  -8   3  13    7.66    3.86
   8  -3 -13    5.94    3.09
   8  -3 -13    7.45    3.34
   8   3 -13    8.26    3.22
  -8  -3  13   11.81    3.64
  -8   3  14   14.68    5.26
   8  -3 -14   15.78    4.69
   8  -3 -14   11.62    3.98
   8   3 -14   15.53    4.53
  -8  -3  14   15.90    4.22
  -8   3  15   21.74    6.54
   8  -3 -15   14.83    4.40
   8   3 -15   14.01    4.27
   8  -3 -16   64.15    9.51
   8   3 -16   56.22    9.14
   8  -3 -17    0.55    1.33
   8   3 -17    1.29    1.65
   8  -3 -18    5.04    2.42
   8  -3 -19   12.73    3.80
   8  -3 -20   74.04   10.28
   8  -3 -21    1.55    1.85
   8  -3 -22    9.91    3.14
   8  -3 -23    3.75    1.81
   8  -3 -24   19.89    4.33
   8  -3 -25   11.90    3.13
   8  -3 -26    4.71    2.04
   8  -3 -27   -0.00    1.14
   8  -3 -28    0.69    1.10
   8  -3 -29    1.89    1.34
   8  -3 -30    9.44    2.43
   8  -3 -31    0.67    1.10
  -8   4   1   53.88   11.74
   8  -4  -1   51.52   10.09
   8   4  -1   61.38   10.62
   8   4  -1   53.88   11.59
  -8  -4   1   36.98   10.05
  -8   4   2   26.49    7.95
   8   4  -2   24.79    6.38
   8   4  -2    8.12    4.69
  -8  -4   2   18.63    6.66
  -8   4   3   21.18    7.14
   8   4  -3    3.98    2.89
   8   4  -3   15.20    6.04
  -8  -4   3   15.73    5.97
  -8   4   4  109.35   16.98
   8   4  -4  109.98   14.58
   8   4  -4   82.02   15.39
  -8  -4   4   68.54   13.94
  -8   4   5   12.87    5.47
   8   4  -5    2.06    2.33
   8   4  -5    7.34    5.07
  -8  -4   5    5.50    4.00
  -8   4   6   22.83    7.97
   8  -4  -6   56.13    9.57
   8   4  -6   45.48    8.63
   8   4  -6   49.89   10.77
  -8  -4   6   33.43    8.54
  -8   4   7   72.45   13.53
   8  -4  -7   62.86   11.41
   8   4  -7   81.41   12.49
   8   4  -7  110.65   16.46
  -8   4   8   26.63    7.45
   8  -4  -8   33.49    7.12
   8   4  -8   18.56    5.49
   8   4  -8   23.62    7.66
  -8  -4   8   22.06    5.56
  -8   4   9    9.34    4.68
   8  -4  -9    2.11    2.40
   8  -4  -9    7.21    3.26
   8   4  -9    4.27    2.53
  -8  -4   9   10.99    3.89
  -8   4  10   10.07    4.78
   8  -4 -10    2.82    2.62
   8  -4 -10    2.77    2.51
   8   4 -10    2.29    2.47
  -8  -4  10    1.77    1.94
  -8   4  11    4.54    3.63
   8  -4 -11    7.68    3.44
   8  -4 -11    4.21    3.21
   8   4 -11    7.58    3.75
  -8  -4  11    4.95    2.82
  -8   4  12   64.37   12.02
   8  -4 -12   73.72   11.05
   8  -4 -12   74.68   11.34
   8   4 -12   51.97   10.10
  -8  -4  12   82.61   10.97
  -8   4  13   17.13    5.81
   8  -4 -13   21.60    5.19
   8  -4 -13    9.69    3.72
   8   4 -13   12.27    4.49
  -8  -4  13    8.14    3.46
  -8   4  14   59.27   10.24
   8  -4 -14   16.38    5.30
   8   4 -14   29.04    6.58
  -8  -4  14   41.96    6.98
  -8   4  15    0.10    2.10
   8  -4 -15   -0.00    1.36
   8   4 -15    1.27    2.21
   8  -4 -16   14.68    4.49
   8   4 -16   13.69    4.37
   8  -4 -17   17.81    4.80
   8   4 -17   16.86    4.78
   8  -4 -18   49.41    8.47
   8  -4 -19    5.46    2.67
   8  -4 -20    1.46    1.77
   8  -4 -21    2.25    2.01
   8  -4 -22   12.38    3.85
   8  -4 -23    5.00    2.55
   8  -4 -24    4.05    2.43
   8  -4 -25   -0.00    1.16
   8  -4 -26    0.20    1.17
   8  -4 -27    0.00    1.21
   8  -4 -28   12.01    3.38
   8  -4 -29    4.02    2.16
   8  -4 -30    2.16    1.57
   8  -4 -31   -0.00    1.05
   8  -4 -32    1.50    1.51
   8  -4 -33    4.75    1.91
  -8   5   1   10.62    6.30
   8   5  -1   28.65    8.72
  -8  -5   1   24.10    7.76
  -8   5   2   25.92    8.04
   8   5  -2   11.63    5.04
   8   5  -2   10.56    5.68
  -8  -5   2   23.60    7.44
  -8   5   3   73.10   13.38
   8   5  -3   60.30   10.78
   8   5  -3   47.22   11.51
  -8  -5   3   43.01   11.25
  -8   5   4   27.07    7.71
   8   5  -4   13.03    4.66
   8   5  -4   20.12    7.25
  -8  -5   4    7.15    5.20
  -8   5   5   51.45   11.26
   8   5  -5   51.80    9.97
   8   5  -5   44.74   10.90
  -8   5   6   71.43   13.37
   8  -5  -6   82.79   12.72
   8   5  -6   55.82   10.82
  -8   5   7    1.54    3.13
   8  -5  -7    6.42    3.46
   8   5  -7    2.40    2.69
  -8   5   8    0.00    2.21
   8  -5  -8    0.53    2.05
   8   5  -8    8.10    3.94
  -8   5   9    3.88    3.37
   8  -5  -9    9.92    3.69
   8  -5  -9    8.93    4.02
   8   5  -9    7.10    3.54
  -8   5  10  149.93   20.13
   8  -5 -10  137.67   17.34
   8  -5 -10  119.31   17.26
   8   5 -10  126.93   17.47
  -8   5  11   27.42    7.83
   8  -5 -11   30.01    6.71
   8  -5 -11   22.37    6.29
   8   5 -11   38.60    8.01
  -8   5  12    1.94    2.70
   8  -5 -12    2.26    2.52
   8  -5 -12   -0.00    2.48
   8   5 -12   -0.00    1.84
  -8  -5  12    2.04    2.08
  -8   5  13   -0.00    2.22
   8  -5 -13    0.86    1.97
   8  -5 -13   -0.00    1.82
   8   5 -13    2.18    2.35
  -8  -5  13   -0.00    1.98
  -8   5  14    6.95    3.99
   8  -5 -14   14.49    4.78
   8   5 -14   16.63    5.13
  -8   5  15   19.05    6.19
   8  -5 -15   27.43    6.28
   8   5 -15   14.63    4.92
   8  -5 -16   36.44    7.70
   8   5 -16   40.66    8.02
   8  -5 -17    8.79    3.68
   8   5 -17    2.53    2.69
   8  -5 -18    0.00    2.00
   8  -5 -19   12.09    4.03
   8  -5 -20   11.44    4.09
   8  -5 -21   16.76    4.81
   8  -5 -22    3.81    2.45
   8  -5 -23   -0.00    1.46
   8  -5 -24    5.08    2.60
   8  -5 -25    6.31    2.94
   8  -5 -26    5.09    2.48
   8  -5 -27    4.26    2.28
   8  -5 -28    0.56    1.94
   8  -5 -29    3.91    2.24
   8  -5 -30    3.51    2.35
   8  -5 -31    6.55    2.62
   8  -5 -32    6.74    2.69
   8  -5 -33    0.31    1.27
   8  -5 -34    0.90    1.32
   8   6  -1   87.83   15.95
  -8  -6   1   58.40   13.43
   8  -6  -2   74.79   12.77
   8   6  -2   68.42   13.91
  -8  -6   2   41.56   11.53
   8  -6  -3   62.42   11.76
  -8   6   4   31.92    8.71
   8  -6  -4   20.32    6.58
  -8   6   5   27.45    8.00
   8  -6  -5   18.05    6.19
  -8   6   6   44.71   10.12
   8  -6  -6   18.62    6.20
   8   6  -6   30.25    7.58
  -8   6   7   30.68    8.40
   8  -6  -7   32.47    7.93
   8   6  -7   14.70    5.70
  -8   6   8   14.00    5.85
   8  -6  -8   13.94    5.32
   8   6  -8   18.66    6.06
  -8   6   9   -0.00    2.43
   8  -6  -9    1.17    2.22
   8   6  -9    0.31    2.04
  -8   6  10    0.02    2.62
   8  -6 -10    2.58    3.14
   8   6 -10   -0.00    1.60
  -8   6  11   17.69    6.40
   8  -6 -11   18.82    6.14
   8   6 -11   22.47    6.26
  -8   6  12   15.90    6.02
   8  -6 -12   11.88    5.20
   8   6 -12   23.72    6.57
  -8   6  13   14.24    5.57
   8  -6 -13    7.71    4.04
   8   6 -13   10.08    4.16
  -8   6  14   23.09    6.94
   8  -6 -14   23.83    6.49
   8   6 -14   19.52    5.81
  -8   6  15   29.16    7.41
   8  -6 -15    8.96    4.15
   8   6 -15   11.18    4.39
   8  -6 -16   10.46    4.36
   8   6 -16   -0.00    2.59
   8  -6 -17   36.31    7.88
   8   6 -17   44.69    8.78
   8  -6 -18   13.54    4.65
   8  -6 -19    7.04    3.55
   8  -6 -20    0.00    1.48
   8  -6 -21    0.00    1.81
   8  -6 -22    2.46    2.50
   8  -6 -23   16.67    4.97
   8  -6 -24    2.75    2.04
   8  -6 -25    3.68    2.68
   8  -6 -26    1.07    1.85
   8  -6 -27   13.61    4.09
   8  -6 -28    2.73    2.12
   8  -6 -29    2.18    2.14
   8  -6 -30    0.01    1.48
   8  -6 -31   -1.28    1.93
   8  -6 -32    3.13    2.06
   8  -6 -33    3.89    2.54
   8  -6 -34    0.76    1.30
   8  -6 -35    0.00    1.00
   8  -6 -36    1.53    1.63
  -8   7   1   50.51   12.26
   8  -7  -1   66.09   12.62
   8   7  -1   56.88   11.27
   8  -7  -2   -0.00    2.98
   8   7  -2    0.66    2.38
   8  -7  -3   23.59    7.34
   8   7  -3   36.75    8.52
   8  -7  -4    1.74    2.80
   8  -7  -5   65.71   12.67
   8  -7  -6   21.60    6.69
  -8   7   7    0.79    2.13
   8  -7  -7   -0.00    1.75
  -8   7   8    0.72    2.65
   8  -7  -8   -0.00    2.65
  -8   7   9   35.68    9.22
   8  -7  -9   25.49    7.29
  -8   7  10    2.44    3.59
   8  -7 -10    5.88    3.30
  -8   7  11   16.42    6.56
   8  -7 -11   33.07    8.12
  -8   7  12    1.70    3.38
   8  -7 -12    2.60    3.44
   8   7 -12   -0.00    2.49
  -8   7  13   24.93    7.17
   8  -7 -13   10.27    5.03
   8   7 -13   13.34    5.13
  -8   7  14   23.55    7.04
   8  -7 -14   12.95    4.95
   8   7 -14   16.78    5.90
  -8   7  15   48.50   10.75
   8  -7 -15   47.30    9.99
   8   7 -15   63.50   11.24
   8  -7 -16    2.61    2.91
   8   7 -16    5.54    3.49
   8  -7 -17   -0.00    2.03
   8   7 -17    0.00    2.39
   8  -7 -18   -0.00    1.91
   8  -7 -19    2.75    2.96
   8  -7 -20   -0.00    2.01
   8  -7 -21   15.46    5.17
   8  -7 -22    5.08    3.20
   8  -7 -23   -0.00    1.81
   8  -7 -24    0.65    1.99
   8  -7 -25    4.61    3.16
   8  -7 -26    2.01    2.57
   8  -7 -27    3.01    2.37
   8  -7 -28    1.69    1.98
   8  -7 -29    2.59    2.32
   8  -7 -30    2.61    2.60
   8  -7 -31    6.24    3.01
   8  -7 -32    0.76    1.55
   8  -7 -33   -0.00    2.02
   8  -7 -34    0.18    1.65
   8  -7 -35    3.42    2.54
   8  -7 -36    0.27    1.18
  -8   8   1   55.35   13.01
   8  -8  -1   54.42   12.09
   8   8  -1   66.11   12.43
  -8   8   2    1.93    4.38
   8  -8  -2    0.11    2.04
   8   8  -2    2.49    3.23
  -8   8   3   36.68    9.95
   8  -8  -3   28.26    8.34
   8   8  -3   22.90    7.29
  -8   8   4   19.56    7.06
   8  -8  -4    7.26    4.57
   8   8  -4    9.03    4.79
  -8   8   5    2.93    3.89
   8  -8  -5    1.58    2.48
   8   8  -5   -0.00    2.09
   8  -8  -6   -0.00    2.06
   8   8  -6   -0.00    1.61
   8  -8  -7   74.66   13.38
   8   8  -7   60.10   12.08
   8  -8  -8   -0.00    1.76
   8   8  -8    0.43    2.46
   8  -8  -9    3.20    3.09
   8   8  -9    6.54    4.00
   8  -8 -10   10.26    4.73
   8   8 -10   14.35    5.60
   8  -8 -11    3.74    4.03
  -8   8  12    5.06    3.95
   8  -8 -12    2.83    2.92
  -8   8  13   25.95    8.19
   8  -8 -13   27.11    7.82
  -8   8  14   -0.00    3.15
   8  -8 -14   -0.00    2.78
   8  -8 -15    3.49    3.24
   8  -8 -16    0.42    1.68
   8  -8 -17   20.17    6.11
   8  -8 -18    1.96    2.23
   8  -8 -19    3.94    3.40
   8  -8 -20    6.35    3.59
   8  -8 -21    0.00    2.11
   8  -8 -22   -0.00    2.55
   8  -8 -23   10.00    4.18
   8  -8 -24    4.88    2.97
   8  -8 -25   -0.00    2.12
   8  -8 -26   -0.00    2.55
   8  -8 -27    6.13    3.64
   8  -8 -28    1.80    2.20
   8  -8 -29    6.35    3.54
   8  -8 -30    0.67    2.24
   8  -8 -31    2.54    2.33
   8  -8 -32    2.51    2.41
   8  -8 -33   -0.00    1.61
   8  -8 -34    0.22    2.27
  -8   9   1   74.39   15.53
   8  -9  -1   73.66   14.85
   8   9  -1   96.10   15.94
  -8   9   2    2.22    4.34
   8  -9  -2    1.55    3.39
   8   9  -2    2.91    3.47
  -8   9   3   49.11   11.90
   8  -9  -3   31.27    9.06
   8   9  -3   24.97    7.89
  -8   9   4   -0.00    3.37
   8  -9  -4    0.41    2.06
   8   9  -4    8.00    4.32
  -8   9   5   42.52   10.88
   8  -9  -5   39.52    9.71
   8   9  -5   34.88    9.07
  -8   9   6    0.23    2.87
   8  -9  -6    0.00    3.17
   8   9  -6    1.85    2.87
  -8   9   7    8.14    5.16
   8  -9  -7    0.00    2.17
   8   9  -7    4.04    3.42
  -8   9   8   -0.00    2.63
   8  -9  -8   -0.00    2.40
   8   9  -8    6.39    4.26
  -8   9   9   -0.00    2.65
   8  -9  -9    1.24    2.02
   8   9  -9    2.98    3.52
  -8   9  10    0.49    2.45
   8  -9 -10    5.49    3.89
   8   9 -10    3.83    3.67
  -8   9  11   59.21   12.33
   8  -9 -11   41.39   10.42
   8   9 -11   51.93   10.97
   8  -9 -12   -0.00    3.20
   8   9 -12    1.19    2.38
   8  -9 -13    1.37    2.94
   8   9 -13    4.91    3.96
   8  -9 -14   -0.00    1.95
   8   9 -14    0.00    3.09
   8  -9 -15   37.69    9.32
   8   9 -15   33.20    8.68
   8  -9 -16    1.12    2.52
   8   9 -16    2.86    3.05
   8  -9 -17    3.77    2.97
   8   9 -17   -0.00    1.93
   8  -9 -18    2.52    2.57
   8  -9 -19    8.08    4.37
   8  -9 -20   -0.00    3.40
   8  -9 -21   10.57    4.81
   8  -9 -22    2.77    2.44
   8  -9 -23   -0.00    2.30
   8  -9 -24   -0.00    2.91
   8  -9 -25   11.65    4.94
   8  -9 -26   11.27    4.73
   8  -9 -27    0.00    1.66
   8  -9 -28    1.44    2.22
   8  -9 -29   -0.00    2.04
   8  -9 -30    0.08    2.02
   8  -9 -31    1.00    2.07
  -8  10   1   13.11    6.79
   8 -10  -1    8.93    6.11
   8  10  -1   24.06    7.32
  -8  10   2    2.70    4.09
   8 -10  -2   -0.00    2.94
   8  10  -2    1.02    2.94
  -8  10   3   13.89    7.36
   8 -10  -3   15.85    6.65
   8  10  -3   24.96    7.45
  -8  10   4    2.31    3.85
   8 -10  -4   10.10    5.53
   8  10  -4   14.41    5.85
  -8  10   5    7.84    5.24
   8 -10  -5    0.00    3.30
   8  10  -5    6.97    4.44
  -8  10   6   -0.00    2.52
   8 -10  -6    0.08    2.51
   8  10  -6    0.11    1.80
  -8  10   7   46.07   11.99
   8 -10  -7   60.33   12.46
   8  10  -7   60.00   12.19
  -8  10   8   -0.00    2.73
   8 -10  -8    5.65    4.12
   8  10  -8   -0.00    2.57
  -8  10   9   -0.00    3.06
   8 -10  -9   -0.00    2.80
   8  10  -9    1.57    2.65
  -8  10  10    0.66    3.32
   8 -10 -10   -0.00    2.48
   8  10 -10    0.52    2.14
  -8  10  11    0.23    3.22
   8 -10 -11   -0.00    2.82
   8  10 -11    0.00    2.12
  -8  10  12   -0.00    3.22
   8 -10 -12   -0.00    3.05
   8  10 -12   -0.00    3.00
  -8  10  13   19.91    7.94
   8 -10 -13   31.61    8.32
   8  10 -13   28.98    8.29
  -8  10  14   -0.00    2.71
   8 -10 -14   -0.00    2.72
   8  10 -14   -0.00    1.98
   8 -10 -15    3.66    3.27
   8  10 -15   -0.00    2.43
   8 -10 -16    0.00    2.35
   8  10 -16    2.38    3.27
   8 -10 -17   22.08    7.47
   8  10 -17   37.04    9.15
   8 -10 -18   -0.00    3.28
   8 -10 -19    4.80    3.67
   8 -10 -20   -0.00    2.98
   8 -10 -21    2.90    3.42
   8 -10 -22   -0.00    2.92
   8 -10 -23    5.99    4.42
   8 -10 -24    0.84    2.47
   8 -10 -25   -0.00    2.53
   8 -10 -26   -0.00    1.75
   8 -10 -27   -0.00    2.73
   8 -10 -28    2.32    2.88
   8 -10 -29    8.12    4.30
  -8  11   1   22.76    8.72
   8 -11  -1   18.38    7.66
   8  11  -1   22.38    7.65
  -8  11   2    6.86    5.23
   8 -11  -2   -0.00    2.74
   8  11  -2   -0.00    3.35
  -8  11   3    4.79    5.54
   8 -11  -3    8.14    6.01
   8  11  -3    2.11    3.27
  -8  11   4    4.87    4.68
   8 -11  -4    0.56    2.64
   8  11  -4    0.00    2.72
  -8  11   5   15.23    7.43
   8 -11  -5   16.81    6.87
   8  11  -5   18.43    6.95
  -8  11   6   -0.00    3.08
   8 -11  -6   -0.00    2.39
   8  11  -6   -0.00    1.62
  -8  11   7    0.18    3.94
   8 -11  -7    0.32    2.50
   8  11  -7    2.78    3.31
  -8  11   8    0.68    2.51
   8 -11  -8    6.73    4.89
   8  11  -8    1.98    3.08
  -8  11   9   10.96    6.01
   8 -11  -9    5.73    5.50
   8  11  -9   18.54    7.16
  -8  11  10    1.73    3.57
   8 -11 -10    0.07    3.02
   8  11 -10    1.17    3.23
  -8  11  11    7.79    5.27
   8 -11 -11    9.63    4.90
  -8  11  12    0.00    3.62
   8 -11 -12    0.11    1.56
   8  11 -12    1.15    2.87
  -8  11  13    3.06    4.07
   8 -11 -13    0.56    2.88
   8  11 -13    1.00    2.94
   8 -11 -14    3.74    3.65
   8  11 -14    2.19    3.15
   8 -11 -15   17.23    6.74
   8  11 -15   25.74    8.52
   8 -11 -16    1.74    3.06
   8  11 -16    0.73    2.96
   8 -11 -17    1.14    2.65
   8  11 -17    4.81    3.86
   8 -11 -18   -0.00    2.68
   8 -11 -19    9.15    5.16
   8 -11 -20    1.85    2.97
   8 -11 -21    1.23    2.53
   8 -11 -22   -0.00    2.24
   8 -11 -23    0.00    2.56
   8 -11 -24   -0.00    1.57
   8 -11 -25    2.86    4.04
   8 -11 -26    2.60    2.79
  -8  12   1    1.10    3.71
   8 -12  -1   -0.00    3.55
   8  12  -1    0.83    2.93
  -8  12   2    5.56    5.47
   8 -12  -2    0.00    2.74
   8  12  -2    0.00    3.36
  -8  12   3   27.99    9.28
   8 -12  -3   20.79    8.08
   8  12  -3   23.38    8.24
  -8  12   4    2.93    3.82
   8 -12  -4   -0.00    2.77
   8  12  -4    5.44    3.86
  -8  12   5   -0.00    3.84
   8 -12  -5   -0.00    3.28
   8  12  -5    0.90    2.91
  -8  12   6    0.00    4.15
   8 -12  -6    1.65    3.86
   8  12  -6    2.85    4.22
  -8  12   7   15.90    7.14
   8 -12  -7   17.55    7.09
   8  12  -7   11.35    6.07
  -8  12   8    0.61    2.55
   8 -12  -8    1.17    3.45
   8  12  -8    8.98    5.41
  -8  12   9    8.59    5.64
   8 -12  -9   -0.00    3.67
   8  12  -9    4.17    4.36
  -8  12  10    2.80    3.28
   8 -12 -10    8.00    5.06
   8  12 -10    2.60    4.34
  -8  12  11    3.62    4.72
   8 -12 -11   -0.00    2.85
   8  12 -11    2.66    3.60
  -8  12  12    0.09    2.56
   8 -12 -12    1.90    2.57
   8  12 -12   -0.00    3.52
  -8  12  13    8.33    5.15
   8 -12 -13   13.14    6.28
   8  12 -13    2.26    3.87
   8 -12 -14    2.97    3.55
   8  12 -14   -0.00    3.01
   8 -12 -15    1.11    2.54
   8  12 -15    2.01    3.50
   8 -12 -16    6.57    4.74
   8  12 -16   -0.00    2.49
   8 -12 -17    4.41    4.30
   8  12 -17    2.67    3.30
   8 -12 -18   -0.00    4.05
   8 -12 -19    4.29    4.05
   8 -12 -20   -0.00    3.98
   8 -12 -21   -0.00    2.15
   8 -12 -22   -0.00    2.61
   8 -12 -23    0.00    3.64
  -8  13   1    6.66    6.13
   8 -13  -1    3.68    3.99
   8  13  -1    1.68    2.83
  -8  13   2    2.74    3.64
   8 -13  -2    1.41    3.24
   8  13  -2    1.32    2.78
  -8  13   3    1.80    3.99
   8 -13  -3    1.39    3.24
   8  13  -3   -0.00    3.20
  -8  13   4    7.56    6.95
   8 -13  -4   16.25    7.54
   8  13  -4    7.67    5.41
  -8  13   5   25.40    9.61
   8 -13  -5   21.73    8.27
   8  13  -5   29.55    9.21
  -8  13   6    0.00    4.18
   8 -13  -6    3.65    4.34
   8  13  -6   -0.00    3.44
  -8  13   7    3.31    4.43
   8 -13  -7    0.98    2.02
   8  13  -7    1.21    3.62
  -8  13   8   -0.00    3.13
   8 -13  -8    1.22    3.53
   8  13  -8   -0.00    3.90
  -8  13   9   14.76    7.02
   8 -13  -9    3.82    4.30
   8  13  -9    1.71    4.29
  -8  13  10    3.12    3.98
   8 -13 -10    0.78    3.23
   8  13 -10   -0.00    2.22
  -8  13  11    2.60    3.61
   8 -13 -11    2.04    3.79
   8  13 -11    9.26    5.72
  -8  13  12    1.36    3.11
   8 -13 -12    1.98    3.19
   8  13 -12   -0.00    3.30
  -8  13  13   -0.00    2.69
   8 -13 -13    0.80    2.35
   8  13 -13   -0.00    2.95
   8 -13 -14    0.00    3.41
   8  13 -14    0.18    3.14
   8 -13 -15    3.05    3.60
   8  13 -15    6.31    5.20
   8 -13 -16    0.65    2.47
   8  13 -16    4.09    3.70
   8 -13 -17   -0.00    2.56
   8 -13 -18   -0.00    1.74
   8 -13 -19    2.45    3.53
   8 -13 -20    2.05    3.65
  -8  14   1    0.00    4.71
   8 -14  -1    2.34    3.84
   8  14  -1    8.22    5.71
  -8  14   2    8.88    5.44
   8 -14  -2    9.40    7.12
   8  14  -2    3.15    4.02
  -8  14   3    2.05    3.78
   8 -14  -3    0.59    2.99
   8  14  -3   -0.00    2.87
  -8  14   4    3.77    4.58
   8 -14  -4   -0.00    3.05
   8  14  -4   -0.00    3.81
  -8  14   5    4.05    4.69
   8 -14  -5    0.76    3.11
   8  14  -5   -0.00    2.75
  -8  14   6    1.22    3.70
   8 -14  -6    8.09    5.95
   8  14  -6    0.94    3.41
  -8  14   7    2.35    3.71
   8 -14  -7    7.66    5.86
   8  14  -7    5.85    5.08
  -8  14   8    1.46    3.28
   8 -14  -8    8.46    5.59
   8  14  -8   13.21    6.18
  -8  14   9   10.73    6.12
   8 -14  -9    7.69    5.38
   8  14  -9    3.37    3.95
  -8  14  10   -0.00    3.48
   8 -14 -10   -0.00    2.84
   8  14 -10    3.64    4.80
  -8  14  11    2.29    3.13
   8 -14 -11    1.95    3.12
   8  14 -11    2.31    3.61
  -8  14  12   10.45    5.72
   8 -14 -12    0.45    2.89
   8  14 -12    0.02    1.82
   8 -14 -13    0.00    3.00
   8  14 -13   -0.00    3.32
   8 -14 -14   -0.00    2.12
   8  14 -14    1.19    3.38
   8 -14 -15   -0.00    2.88
   8  14 -15    1.36    3.40
   8 -14 -16    2.17    3.17
   8  14 -16    2.01    3.68
   8 -14 -17    0.00    2.91
  -8  15   1    7.13    5.45
   8 -15  -1    1.02    4.29
   8  15  -1    2.87    4.15
  -8  15   2   -0.00    4.11
   8 -15  -2    0.49    3.78
   8  15  -2    0.00    2.77
  -8  15   3   -0.00    3.71
   8 -15  -3    2.58    4.22
   8  15  -3   -0.00    3.63
  -8  15   4    1.58    3.75
   8 -15  -4    4.55    4.80
   8  15  -4   -0.00    3.75
  -8  15   5    9.62    6.22
   8 -15  -5    4.25    4.56
   8  15  -5    1.33    3.69
  -8  15   6   -0.00    2.95
   8 -15  -6    1.17    4.50
   8  15  -6   -0.00    3.95
  -8  15   7   -0.00    3.06
   8 -15  -7    0.32    2.71
   8  15  -7    1.05    3.37
  -8  15   8    1.36    4.29
   8 -15  -8   -0.00    2.33
   8  15  -8   -0.00    3.36
  -8  15   9   -0.00    4.35
   8 -15  -9    0.00    3.72
   8  15  -9    1.89    3.87
  -8  15  10   -0.00    2.29
   8 -15 -10    0.26    4.23
   8  15 -10    0.19    2.81
  -8  15  11    0.00    3.45
   8 -15 -11   -0.00    3.46
   8  15 -11    0.29    3.58
  -8  15  12    1.11    2.82
   8 -15 -12    0.82    3.39
   8  15 -12    5.54    4.21
   8 -15 -13   -0.00    3.17
   8  15 -13   -0.00    2.21
   8  15 -14   -0.00    3.30
   8  15 -15    0.69    4.15
   8  15 -16    1.04    3.49
  -8  16   1   -0.00    4.25
   8 -16  -1   -0.00    3.54
  -8  16   2    6.11    4.90
   8 -16  -2   -0.00    4.26
  -8  16   3   -0.00    3.50
   8 -16  -3   -0.00    3.68
   8  16  -3   -0.00    3.20
  -8  16   4   -0.00    2.95
   8 -16  -4    0.18    2.99
   8  16  -4    0.05    3.03
  -8  16   5    1.77    3.48
   8 -16  -5   -0.00    2.80
   8  16  -5   -0.00    3.30
  -8  16   6    1.78    3.72
   8 -16  -6   -0.00    3.24
   8  16  -6   -0.00    2.90
  -8  16   7   -0.00    3.21
   8 -16  -7    0.42    3.36
   8  16  -7    0.00    4.11
  -8  16   8    2.63    4.00
   8 -16  -8    0.00    4.11
   8  16  -8    4.88    4.72
  -8  16   9    1.25    3.55
   8 -16  -9   -0.00    2.48
   8  16  -9   -0.00    3.80
  -8  16  10   -0.00    3.27
   8  16 -10    4.98    4.79
  -8  16  11    2.32    4.11
   8  16 -11    1.31    4.83
   8  16 -12    6.02    5.05
   8  16 -13   -0.00    3.23
   8  16 -14   -0.00    3.86
   8  16 -15   -0.00    2.65
   8 -17  -2    6.52    6.43
   8 -17  -3   -0.00    4.92
   8 -17  -4    4.95    5.49
   8 -17  -5    2.26    4.13
  -8  17  10    3.09    4.99
  -7   0   1  684.85   65.94
  -7   0   1  712.03   63.13
   7   0  -1  679.58   63.45
   7   0  -1  715.25   66.09
   7   0  -1  572.31   62.84
  -7   0   2   -0.00    2.62
  -7   0   2   -0.00    1.73
   7   0  -2    1.06    1.74
   7   0  -2    0.34    2.64
   7   0  -2   -0.00    1.68
  -7   0   3   13.22    5.10
   7   0  -3    9.07    3.35
   7   0  -3    5.35    3.85
   7   0  -3    6.43    3.01
   7   0  -4    0.17    1.45
   7   0  -4   -0.00    2.05
   7   0  -4   -0.00    1.90
   7   0  -5   25.71    5.82
   7   0  -5   33.52    7.54
   7   0  -5   31.02    6.46
  -7   0   6    0.11    1.58
   7   0  -6    0.00    0.95
   7   0  -6   -0.00    1.78
   7   0  -6    1.10    1.62
  -7   0   7  301.33   30.20
   7   0  -7  283.37   28.39
   7   0  -7  280.11   30.17
   7   0  -7  243.06   28.18
  -7   0   8   -0.00    1.38
   7   0  -8   -0.00    0.95
   7   0  -8    2.84    2.87
   7   0  -8   -0.00    1.73
  -7   0   9   13.01    3.99
   7   0  -9   10.63    3.38
   7   0  -9   13.64    4.47
   7   0  -9   10.48    3.39
  -7   0  10    1.46    1.61
   7   0 -10   -0.00    1.24
   7   0 -10    1.07    1.96
   7   0 -10    0.51    1.36
  -7   0  11  269.33   25.87
   7   0 -11  241.68   25.79
   7   0 -11  263.85   27.56
   7   0 -11  248.60   26.22
  -7   0  12    1.13    1.23
   7   0 -12   -0.00    0.83
   7   0 -12    1.67    1.93
   7   0 -12    0.00    1.73
  -7   0  13   90.45    9.92
   7   0 -13   86.70   11.24
   7   0 -13  100.87   12.69
   7   0 -13   98.68   11.85
   7   0 -14   -0.00    1.35
   7   0 -14    0.97    1.78
   7   0 -14   -0.00    1.20
   7   0 -15    3.58    1.80
   7   0 -15    5.73    2.68
   7   0 -15   11.69    3.06
   7   0 -16    1.14    1.04
   7   0 -16   -0.00    1.29
   7   0 -17  440.24   40.35
  -7   1   1    2.18    2.71
  -7   1   1    0.00    2.00
  -7   1   1    0.00    1.92
   7  -1  -1    8.04    4.01
   7  -1  -1    2.30    2.19
   7   1  -1    1.25    1.64
   7   1  -1    1.02    2.56
   7   1  -1   -0.00    2.49
  -7  -1   1    0.81    2.75
  -7  -1   1    2.80    2.07
  -7   1   2   37.72    8.97
  -7   1   2   39.88    8.38
   7  -1  -2   22.97    6.55
   7  -1  -2   16.99    5.48
   7   1  -2   40.26    7.32
   7   1  -2   46.26    9.21
   7   1  -2   25.86    6.36
  -7  -1   2   39.66    8.75
  -7   1   3  244.58   29.37
  -7   1   3  236.85   27.55
   7  -1  -3  225.88   26.98
   7  -1  -3  233.88   26.14
   7   1  -3  233.82   25.71
   7   1  -3  277.45   29.43
   7   1  -3  219.59   25.84
  -7  -1   3  240.87   28.05
  -7   1   4    2.59    2.56
   7  -1  -4    0.81    1.82
   7  -1  -4   -0.00    1.94
   7   1  -4   -0.00    1.25
   7   1  -4    1.63    2.45
   7   1  -4   -0.00    1.94
  -7  -1   4   -0.00    1.74
  -7   1   5   69.32   12.78
   7  -1  -5   86.06   12.71
   7  -1  -5   63.71   10.57
   7   1  -5   83.60   11.34
   7   1  -5   76.33   12.79
   7   1  -5   76.20   11.23
  -7   1   6    0.00    2.27
  -7   1   6    1.14    1.94
   7  -1  -6    2.03    2.07
   7  -1  -6    0.01    1.46
   7   1  -6    4.25    2.46
   7   1  -6    0.00    2.67
   7   1  -6    3.02    2.39
   7   1  -6   -0.00    1.40
  -7  -1   6   -0.00    1.83
  -7   1   7   34.13    8.06
  -7   1   7   32.83    6.91
   7  -1  -7   36.00    6.56
   7  -1  -7   26.12    6.38
   7  -1  -7   39.13    6.97
   7   1  -7   27.83    5.97
   7   1  -7   56.15    9.56
   7   1  -7   35.39    6.53
  -7  -1   7   14.33    5.28
  -7   1   8   14.84    4.36
   7  -1  -8   11.50    3.68
   7  -1  -8    5.44    3.07
   7  -1  -8   14.36    4.19
   7   1  -8   12.80    4.05
   7   1  -8   16.35    5.32
   7   1  -8   13.00    3.89
  -7  -1   8   22.42    5.42
  -7   1   9  279.85   29.01
   7  -1  -9  290.61   28.66
   7  -1  -9  261.24   29.25
   7  -1  -9  295.52   29.00
   7   1  -9  246.75   27.97
   7   1  -9  315.81   31.42
   7   1  -9  237.66   29.56
   7   1  -9  274.53   28.80
  -7  -1   9  308.38   29.45
  -7   1  10   14.51    4.18
   7  -1 -10   21.75    4.66
   7  -1 -10   22.72    5.46
   7  -1 -10   13.00    3.98
   7   1 -10   21.50    4.82
   7   1 -10   21.98    5.96
   7   1 -10   20.84    5.90
   7   1 -10   20.97    4.82
  -7  -1  10   17.81    4.49
  -7   1  11   64.35    8.89
   7  -1 -11   54.88    8.62
   7  -1 -11   68.37   10.12
   7  -1 -11   70.24    9.68
   7   1 -11   77.15    9.78
   7   1 -11   72.71   11.07
   7   1 -11   68.00   10.67
   7   1 -11   56.29    8.99
  -7  -1  11   61.47    8.86
  -7   1  12    0.00    0.91
   7  -1 -12   -0.00    0.89
   7  -1 -12    0.00    1.69
   7  -1 -12    2.49    1.91
   7   1 -12   -0.00    0.81
   7   1 -12   -0.00    2.04
   7   1 -12    3.59    2.52
  -7  -1  12   -0.00    1.45
  -7   1  13  141.89   14.74
   7  -1 -13  154.62   16.44
   7  -1 -13  170.44   17.76
   7  -1 -13  146.16   16.73
   7   1 -13  143.55   16.40
   7   1 -13  165.79   18.57
   7   1 -13  126.36   17.50
  -7  -1  13  154.70   15.38
   7  -1 -14    3.73    1.83
   7  -1 -14    1.71    1.83
   7  -1 -14    4.92    2.29
   7   1 -14    4.19    1.92
   7   1 -14    0.30    2.01
   7   1 -14    3.08    2.40
  -7  -1  14    3.93    1.22
  -7  -1  14    3.27    1.06
   7  -1 -15   82.30   10.38
   7  -1 -15   97.98   11.40
   7  -1 -15   72.74   10.53
   7   1 -15   92.01   10.89
   7   1 -15   92.37   12.11
   7   1 -15  106.62   13.10
   7  -1 -16   28.44    4.66
   7  -1 -16   25.54    4.65
   7   1 -16   25.19    4.63
   7   1 -16   19.26    4.76
   7   1 -16   18.11    4.98
   7  -1 -17   19.33    3.67
   7   1 -17   25.65    4.37
   7   1 -17   13.16    4.14
   7   1 -18    0.87    1.12
   7   1 -18    0.89    1.50
   7   1 -19  110.41   13.76
   7   1 -20    5.04    2.48
   7   1 -21   55.17    8.23
   7  -1 -22    1.72    1.16
   7   1 -22    1.52    1.32
   7  -1 -23   31.39    4.56
   7  -1 -24   11.65    2.42
   7  -1 -25   33.16    4.44
   7  -1 -26    0.10    0.59
   7  -1 -27    2.02    0.83
  -7   2   1   35.27    9.02
   7  -2  -1   40.64    8.52
   7  -2  -1   35.61    7.78
   7   2  -1   43.04    8.25
   7   2  -1   34.87    8.93
   7   2  -1   36.90    8.62
  -7  -2   1   41.08    9.52
  -7   2   2   32.89    8.48
   7  -2  -2   36.60    7.94
   7  -2  -2   36.84    7.48
   7   2  -2   32.80    7.12
   7   2  -2   40.57    9.10
   7   2  -2   54.55    9.99
  -7  -2   2   14.61    5.90
  -7   2   3    3.32    2.93
   7  -2  -3    9.27    4.05
   7  -2  -3   10.03    3.82
   7   2  -3    0.35    1.52
   7   2  -3    5.24    4.09
   7   2  -3    8.41    4.32
  -7  -2   3    1.78    2.87
  -7   2   4    4.75    3.57
   7  -2  -4    5.45    3.18
   7  -2  -4   -0.00    1.32
   7   2  -4    8.01    3.44
   7   2  -4    0.33    2.55
   7   2  -4    6.87    3.61
  -7  -2   4    5.79    3.92
  -7   2   5  207.47   26.94
   7  -2  -5  256.95   26.53
   7  -2  -5  299.92   26.66
   7   2  -5  205.65   24.40
   7   2  -5  211.41   26.94
   7   2  -5  215.06   26.49
  -7  -2   5  202.02   23.92
  -7   2   6   19.88    6.26
  -7   2   6   11.92    4.27
   7  -2  -6   10.33    4.05
   7  -2  -6    8.43    3.87
   7   2  -6   15.85    4.49
   7   2  -6   12.46    4.98
   7   2  -6   10.12    4.36
  -7  -2   6   21.68    4.89
  -7   2   7  212.23   26.39
  -7   2   7  213.54   24.74
   7  -2  -7  251.00   25.68
   7  -2  -7  173.05   23.24
   7   2  -7  208.02   23.81
   7   2  -7  272.02   28.12
   7   2  -7  252.42   26.99
  -7  -2   7  243.14   24.33
  -7  -2   7  207.31   24.79
  -7   2   8    1.26    2.20
  -7   2   8    8.31    3.43
   7  -2  -8    6.60    3.24
   7  -2  -8    1.88    2.45
   7   2  -8    4.40    2.35
   7   2  -8    8.38    4.16
  -7  -2   8    4.77    2.35
  -7  -2   8    7.72    3.23
  -7   2   9   54.77   10.42
  -7   2   9   65.44    9.70
   7  -2  -9   64.61    9.87
   7  -2  -9   48.61    8.73
   7   2  -9   62.32    9.27
   7   2  -9   50.89   10.08
  -7  -2   9   65.44    9.84
  -7   2  10   16.36    5.15
  -7   2  10   15.57    4.08
   7  -2 -10   14.60    4.27
   7  -2 -10    4.51    2.71
   7   2 -10   19.50    4.52
   7   2 -10    3.00    3.06
   7   2 -10   16.42    5.29
  -7  -2  10   10.92    3.71
  -7   2  11  128.00   17.19
  -7   2  11  115.87   14.49
   7  -2 -11  134.22   15.61
   7  -2 -11  125.03   15.17
   7   2 -11  121.38   14.94
   7   2 -11  116.74   16.61
   7   2 -11  128.79   17.02
  -7  -2  11  128.43   15.02
  -7   2  12   40.37    8.34
  -7   2  12   33.30    6.06
   7  -2 -12   42.58    7.36
   7  -2 -12   40.59    7.12
   7   2 -12   45.61    7.33
   7   2 -12   38.88    8.13
   7   2 -12   55.19    9.47
  -7  -2  12   45.66    6.98
  -7   2  13   54.97    9.94
  -7   2  13   67.81    7.78
   7  -2 -13   54.45    8.61
   7  -2 -13   56.73    8.75
   7   2 -13   56.58    8.59
   7   2 -13   70.56   10.94
   7   2 -13   54.86    9.89
  -7  -2  13   60.78    8.04
  -7   2  14    0.53    1.52
  -7   2  14    3.82    1.11
  -7   2  14    2.61    0.95
   7  -2 -14    0.00    1.50
   7   2 -14    5.68    2.43
   7   2 -14    0.52    2.22
   7   2 -14    2.47    2.46
  -7  -2  14    2.93    1.38
   7  -2 -15   27.43    4.91
   7  -2 -15   26.79    5.05
   7   2 -15   31.67    5.63
   7   2 -15   26.56    6.18
   7   2 -15   18.21    5.50
  -7  -2  15   26.33    3.45
   7  -2 -16   66.98    8.74
   7  -2 -16   81.66    9.48
   7   2 -16   55.07    8.74
   7   2 -16   80.30   11.22
   7   2 -16   70.64   10.91
   7  -2 -17   48.78    6.96
   7   2 -17   57.42    7.85
   7   2 -17   57.31    9.36
   7   2 -18   37.09    5.86
   7   2 -18   35.93    7.22
   7   2 -19    0.58    1.67
   7  -2 -21   52.58    7.16
   7  -2 -22    7.34    2.23
   7  -2 -23   36.39    5.35
   7  -2 -24   -0.00    0.83
   7  -2 -25    5.64    1.77
   7  -2 -26    1.52    1.23
   7  -2 -27   13.88    2.54
   7  -2 -28    5.19    1.49
   7  -2 -29    5.68    1.42
   7  -2 -30    1.48    0.80
  -7   3   1   -0.00    2.22
   7  -3  -1    0.18    2.34
   7  -3  -1    0.52    1.77
   7   3  -1    1.17    1.69
   7   3  -1   -0.00    2.40
  -7  -3   1   -0.00    1.51
  -7  -3   1   -0.00    2.28
  -7   3   2   97.44   17.50
   7  -3  -2  150.81   18.43
   7  -3  -2  147.12   17.91
   7   3  -2  150.76   17.68
   7   3  -2  121.09   18.38
  -7  -3   2  136.20   16.41
  -7  -3   2  113.09   17.94
  -7   3   3   48.38   10.33
   7  -3  -3   55.54    9.80
   7  -3  -3   41.48    8.53
   7   3  -3   43.78    8.38
   7   3  -3   37.69    9.13
  -7  -3   3   50.02    8.30
  -7  -3   3   50.48   10.18
  -7   3   4    3.49    3.20
   7  -3  -4    9.25    3.84
   7  -3  -4    3.43    2.57
   7   3  -4    9.94    3.77
   7   3  -4    3.76    3.16
  -7  -3   4    5.71    2.71
  -7  -3   4    1.07    2.45
  -7   3   5   71.91   12.64
   7  -3  -5   77.95   11.71
   7  -3  -5   62.97   10.73
   7   3  -5   72.74   11.01
   7   3  -5   60.51   11.85
  -7  -3   5   76.98   10.64
  -7  -3   5   69.89   11.94
  -7   3   6   13.68    5.39
   7  -3  -6   13.63    4.73
   7  -3  -6   18.48    5.14
   7   3  -6   16.04    4.69
   7   3  -6   12.11    5.21
  -7  -3   6   17.75    4.58
  -7   3   7    2.82    2.91
   7  -3  -7    3.23    2.24
   7  -3  -7    8.26    3.39
   7   3  -7    1.95    1.82
   7   3  -7    1.92    2.24
  -7  -3   7    2.95    2.39
  -7  -3   7    0.53    1.96
  -7   3   8    1.18    2.58
   7  -3  -8    1.50    1.92
   7  -3  -8    5.39    2.86
   7   3  -8    1.03    1.65
   7   3  -8    1.41    2.37
  -7  -3   8    1.20    1.69
  -7  -3   8   -0.00    1.45
  -7   3   9  222.05   25.42
   7  -3  -9  210.92   23.32
   7  -3  -9  187.97   22.82
   7   3  -9  201.21   22.95
  -7  -3   9  227.35   22.89
  -7  -3   9  207.66   23.75
  -7   3  10   57.19   10.81
  -7   3  10   53.68    9.25
   7  -3 -10   79.05   10.60
   7  -3 -10   71.17   10.23
   7   3 -10   53.84    9.23
  -7  -3  10   81.89   10.10
  -7  -3  10   53.71    9.53
  -7   3  11   11.90    4.53
  -7   3  11    2.26    2.11
   7  -3 -11    5.46    2.91
   7  -3 -11    5.76    2.72
   7   3 -11    7.11    2.99
   7   3 -11    4.39    2.83
  -7  -3  11    5.27    2.47
  -7  -3  11    9.86    3.37
  -7   3  12   -0.00    1.98
  -7   3  12   -0.00    1.18
   7  -3 -12    2.80    1.94
   7   3 -12    1.18    1.92
   7   3 -12    0.68    2.39
  -7  -3  12    0.00    1.31
  -7  -3  12    0.00    1.50
  -7   3  13   77.03   11.94
  -7   3  13   64.72    9.12
   7  -3 -13   80.52   10.63
   7   3 -13   91.04   11.35
   7   3 -13   74.66   12.14
  -7  -3  13   74.46   10.04
  -7  -3  13   70.25    9.83
  -7   3  14   75.68   12.26
  -7   3  14   91.27    9.73
   7  -3 -14   80.30   10.88
   7   3 -14   81.50   11.31
   7   3 -14   86.96   13.18
  -7  -3  14  100.73   11.50
  -7  -3  14   73.09   10.04
  -7   3  15  130.13   16.82
  -7   3  15  138.40   11.92
  -7   3  15  120.44   11.82
   7  -3 -15  139.13   15.29
   7   3 -15  116.13   15.13
   7   3 -15  148.59   18.12
  -7  -3  15  146.99   15.44
  -7  -3  15  131.31   13.90
  -7   3  16   10.64    4.15
   7  -3 -16   13.93    3.68
   7   3 -16   15.38    4.12
   7   3 -16   13.18    4.75
  -7  -3  16   22.97    4.45
  -7  -3  16   18.42    2.93
  -7   3  17    4.73    2.79
   7   3 -17    0.95    1.65
   7   3 -17   -0.00    1.82
   7  -3 -18   19.46    4.60
   7   3 -18   31.41    5.51
   7  -3 -19  209.41   21.99
   7  -3 -20    0.87    1.16
   7  -3 -21    5.58    2.34
   7  -3 -22   -0.00    0.97
   7  -3 -23   10.66    3.00
   7  -3 -24    6.59    2.38
   7  -3 -25   21.25    4.11
   7  -3 -26   -0.00    1.04
   7  -3 -27   -0.00    0.93
   7  -3 -28    0.23    1.04
   7  -3 -29    9.47    2.40
   7  -3 -30    1.74    1.22
   7  -3 -31    5.71    1.78
   7  -3 -32    0.37    0.79
  -7   4   1   77.66   13.29
   7  -4  -1   47.48    9.94
   7   4  -1   55.94   10.16
   7   4  -1   84.24   13.79
  -7  -4   1   61.98   12.29
  -7   4   2   83.96   14.90
   7  -4  -2   94.60   13.93
   7  -4  -2   78.48   13.35
   7   4  -2  103.91   14.04
   7   4  -2   88.49   15.18
  -7  -4   2  102.63   15.84
  -7   4   3    7.41    4.56
   7  -4  -3    6.29    3.71
   7  -4  -3   15.15    5.01
   7   4  -3   10.77    4.28
   7   4  -3    4.92    4.02
  -7  -4   3   11.92    3.86
  -7  -4   3   10.10    4.83
  -7   4   4   23.97    7.21
   7  -4  -4   18.65    5.57
   7  -4  -4   25.59    6.34
   7   4  -4   32.54    6.78
   7   4  -4   28.19    7.69
  -7  -4   4   18.39    5.04
  -7  -4   4   24.15    7.17
  -7   4   5   52.62   11.11
   7  -4  -5   63.05   10.36
   7  -4  -5   57.43   10.24
   7   4  -5   49.41    9.42
   7   4  -5   79.16   13.23
  -7  -4   5   76.82   10.47
  -7  -4   5   49.85   10.79
  -7   4   6   49.88   10.62
   7  -4  -6   45.44    9.08
   7  -4  -6   56.38    9.83
   7   4  -6   60.33    9.91
   7   4  -6   41.26   10.15
  -7  -4   6   83.11   10.58
  -7  -4   6   63.05   10.96
  -7   4   7   35.66    8.61
   7  -4  -7   45.27    8.10
   7  -4  -7   45.34    8.26
   7   4  -7   35.52    7.45
   7   4  -7   33.92    8.69
  -7  -4   7   32.20    6.73
  -7   4   8   61.54   10.73
   7  -4  -8   60.89    9.31
   7  -4  -8   33.90    7.60
   7   4  -8   38.94    7.95
   7   4  -8   40.04    9.28
  -7  -4   8   53.45    8.39
  -7  -4   8   37.17    8.29
  -7   4   9   22.04    6.20
   7  -4  -9   17.16    4.89
   7   4  -9   20.13    5.29
   7   4  -9   25.74    7.49
  -7  -4   9   22.98    5.26
  -7  -4   9   16.18    5.08
  -7   4  10    0.00    1.74
   7  -4 -10    2.47    2.04
   7   4 -10    0.01    1.56
  -7  -4  10    0.86    1.60
  -7  -4  10    0.70    1.70
  -7   4  11  115.19   15.87
   7  -4 -11  107.61   13.93
   7   4 -11   91.57   13.75
  -7  -4  11  102.82   13.53
  -7  -4  11  124.22   15.17
  -7   4  12  120.93   17.09
   7  -4 -12  138.87   16.05
   7   4 -12  134.60   16.48
   7   4 -12  112.46   17.44
  -7  -4  12  154.47   16.30
  -7  -4  12  109.19   15.52
  -7   4  13   85.43   14.21
  -7   4  13  123.37   13.60
   7  -4 -13  109.57   13.65
   7   4 -13  128.30   14.83
   7   4 -13  126.45   16.89
  -7  -4  13  100.45   13.32
  -7  -4  13   86.56   12.97
  -7   4  14   28.16    6.83
  -7   4  14   21.22    4.46
   7  -4 -14   28.60    5.68
   7   4 -14   28.05    6.00
   7   4 -14   18.71    6.19
  -7  -4  14   27.78    5.54
  -7   4  15   23.51    6.46
  -7   4  15   44.52    5.65
   7  -4 -15   42.38    6.94
   7  -4 -15   23.48    6.07
   7   4 -15   38.88    7.11
  -7  -4  15   38.80    6.70
  -7   4  16   23.19    6.06
  -7   4  16   27.67    3.47
   7  -4 -16   42.16    7.14
   7   4 -16   28.34    6.07
   7  -4 -17  124.15   15.21
   7   4 -17  118.13   14.93
   7  -4 -18   13.81    4.09
   7   4 -18   12.02    3.92
  -7  -4  18   16.90    2.51
   7  -4 -19   15.23    4.17
   7  -4 -20   15.42    4.34
   7  -4 -21   23.68    5.07
   7  -4 -22   20.03    4.71
   7  -4 -23    6.93    2.75
   7  -4 -24    2.92    1.79
   7  -4 -25    2.20    1.66
   7  -4 -26   11.36    3.32
   7  -4 -27   10.69    3.01
   7  -4 -28    4.76    2.22
   7  -4 -29    2.98    1.97
   7  -4 -30    0.80    1.20
   7  -4 -31    8.73    2.64
   7  -4 -32    1.96    1.40
   7  -4 -33    5.88    2.27
   7  -4 -34   -0.00    1.00
  -7   5   1    0.00    3.06
   7  -5  -1    4.00    2.74
   7   5  -1    2.96    3.16
   7   5  -1   -0.00    2.61
  -7  -5   1    3.26    2.81
  -7   5   2    0.79    2.35
   7  -5  -2    0.77    2.35
   7   5  -2    2.51    2.78
   7   5  -2    1.61    2.44
  -7  -5   2   -0.00    1.48
  -7   5   3   44.91    9.87
   7  -5  -3   22.99    6.98
   7   5  -3   29.59    7.23
   7   5  -3   44.54    9.99
  -7  -5   3   44.92    9.90
  -7   5   4  132.16   17.63
   7  -5  -4   75.83   13.63
   7   5  -4   94.34   14.08
   7   5  -4  103.65   16.66
  -7  -5   4   96.02   15.77
  -7   5   5   21.70    7.08
   7  -5  -5   29.11    6.91
   7  -5  -5   39.26    8.42
   7   5  -5   27.82    6.79
   7   5  -5   32.94    8.55
  -7  -5   5   30.08    7.89
  -7   5   6    1.70    2.10
   7  -5  -6   -0.00    1.64
   7   5  -6    0.00    1.95
   7   5  -6   -0.00    0.88
  -7  -5   6    7.40    3.26
  -7  -5   6    0.05    1.23
  -7   5   7   12.31    5.06
   7  -5  -7    9.98    4.23
   7   5  -7   20.39    5.53
   7   5  -7   10.70    5.37
  -7  -5   7    9.96    3.88
  -7   5   8   73.58   12.69
   7  -5  -8   62.45   10.60
   7   5  -8   68.35   11.32
   7   5  -8   80.29   13.81
  -7  -5   8   69.31   10.73
  -7   5   9   90.23   14.85
   7  -5  -9  109.17   14.02
   7   5  -9   94.33   13.93
   7   5  -9   95.05   15.67
  -7  -5   9  124.59   14.43
  -7  -5   9   72.33   13.36
  -7   5  10   39.61    8.50
   7  -5 -10   25.06    6.28
   7   5 -10   31.67    7.12
   7   5 -10   28.01    7.98
  -7  -5  10   42.15    7.51
  -7  -5  10   39.29    8.15
  -7   5  11   82.18   13.13
   7  -5 -11   81.38   11.61
   7   5 -11   61.66   11.06
  -7  -5  11   84.57   11.68
  -7   5  12    7.50    3.96
   7  -5 -12    0.00    2.56
   7  -5 -12    4.43    2.75
   7   5 -12    0.00    2.04
  -7  -5  12    0.99    1.76
  -7   5  13   39.42    8.04
   7  -5 -13   26.33    6.01
   7  -5 -13   17.16    5.47
   7   5 -13   28.62    6.54
  -7  -5  13   36.30    6.83
  -7   5  14   29.98    7.76
   7  -5 -14   42.92    7.77
   7  -5 -14   50.60    8.76
   7   5 -14   44.32    8.41
  -7  -5  14   51.89    8.31
  -7   5  15  166.74   19.78
   7  -5 -15  148.84   17.45
   7  -5 -15  120.83   17.45
   7   5 -15  144.31   18.13
  -7  -5  15  167.29   18.15
  -7   5  16    4.63    3.00
   7  -5 -16   -0.00    1.64
   7   5 -16    1.16    1.90
   7  -5 -17    4.84    2.78
   7   5 -17    5.03    3.26
   7  -5 -18    3.66    2.77
   7   5 -18    7.08    3.32
   7  -5 -19   24.66    5.73
   7  -5 -20   23.00    5.40
   7  -5 -21   10.84    3.59
   7  -5 -22    2.50    1.90
   7  -5 -23    3.41    2.19
   7  -5 -24    8.92    3.14
   7  -5 -25    2.29    2.11
   7  -5 -26    2.06    1.97
   7  -5 -27    4.19    2.29
   7  -5 -28    2.09    2.09
   7  -5 -29    7.60    2.97
   7  -5 -30    3.35    2.07
   7  -5 -31    6.27    2.68
   7  -5 -32    0.19    1.43
   7  -5 -33    1.43    1.52
   7  -5 -34    5.80    2.47
   7  -5 -35    1.18    1.67
  -7   6   1   34.36    9.70
   7  -6  -1   52.00   10.67
   7   6  -1   74.00   11.76
   7   6  -1   51.42   11.75
  -7  -6   1   57.04   12.15
  -7   6   2   74.21   13.18
   7  -6  -2   42.80    9.81
   7   6  -2   56.21   10.53
   7   6  -2   56.69   12.28
  -7  -6   2   52.25   11.60
  -7   6   3   32.42    8.55
   7   6  -3   37.50    8.21
   7   6  -3   26.87    8.50
  -7  -6   3   21.35    7.25
  -7   6   4    9.26    4.73
   7   6  -4    8.30    4.13
   7   6  -4    3.18    3.58
  -7  -6   4   12.96    5.51
  -7   6   5   -0.00    2.52
   7   6  -5    0.46    1.87
   7   6  -5    1.28    2.86
  -7  -6   5   -0.00    2.14
  -7   6   6   60.78   12.33
   7   6  -6   67.30   11.69
   7   6  -6   74.18   13.92
  -7  -6   6   79.84   13.91
  -7   6   7  121.21   18.24
   7   6  -7  132.64   17.50
   7   6  -7  131.27   19.62
  -7  -6   7  109.29   17.69
  -7   6   8   44.95   10.07
   7  -6  -8   42.39    8.60
   7   6  -8   51.23    9.63
   7   6  -8   51.00   11.19
  -7   6   9   -0.00    1.99
   7  -6  -9    2.47    2.77
   7  -6  -9    2.97    2.80
   7   6  -9    2.14    3.01
  -7   6  10   67.71   12.55
   7  -6 -10   77.95   11.50
   7  -6 -10   66.32   11.79
   7   6 -10   74.29   12.05
  -7   6  11   85.73   14.41
   7  -6 -11  122.53   14.52
   7  -6 -11   82.78   13.43
   7   6 -11   83.71   13.46
  -7   6  12   12.51    5.02
   7  -6 -12   20.73    5.43
   7  -6 -12    8.00    3.89
   7   6 -12    6.11    3.60
  -7  -6  12   12.54    4.16
  -7   6  13    4.41    3.28
   7  -6 -13    9.59    3.95
   7  -6 -13    2.19    2.23
   7   6 -13    7.76    3.81
  -7  -6  13    7.75    3.43
  -7   6  14    4.89    3.37
   7  -6 -14    7.23    3.46
   7  -6 -14    7.36    3.44
   7   6 -14    7.57    3.86
  -7  -6  14    8.51    3.39
  -7   6  15    2.73    2.63
   7  -6 -15    1.98    2.59
   7   6 -15    2.06    2.56
  -7  -6  15    5.06    2.92
  -7   6  16   38.86    8.74
   7  -6 -16   59.17    9.67
   7   6 -16   43.34    8.80
   7  -6 -17   33.23    8.08
   7   6 -17   60.69    9.81
   7  -6 -18   46.95    8.98
   7   6 -18   61.98   10.27
   7  -6 -19    1.84    2.26
   7  -6 -20    1.79    2.17
   7  -6 -21    4.02    2.76
   7  -6 -22   28.00    6.39
   7  -6 -23   15.61    4.69
   7  -6 -24    7.55    3.27
   7  -6 -25    1.36    1.48
   7  -6 -26   13.92    4.35
   7  -6 -27    2.81    2.16
   7  -6 -28    6.71    3.19
   7  -6 -29    2.26    1.97
   7  -6 -30    0.67    1.66
   7  -6 -31    0.86    1.49
   7  -6 -32    0.00    1.90
   7  -6 -33   -0.00    1.55
   7  -6 -34    3.88    2.54
   7  -6 -35    0.48    1.45
   7  -6 -36    0.81    1.77
   7  -6 -37   -0.00    1.06
   7   7  -1    4.90    4.37
  -7  -7   1    1.68    3.23
   7   7  -2   11.03    5.42
  -7  -7   2   26.31    8.33
  -7   7   3    4.52    4.00
   7   7  -3    0.95    3.60
  -7  -7   3    7.56    4.38
  -7   7   4  171.34   23.93
   7   7  -4  185.98   25.53
  -7  -7   4  164.60   24.05
  -7   7   5   86.21   14.81
   7  -7  -5   61.30   12.30
   7   7  -5   61.82   13.60
  -7  -7   5   91.06   15.19
  -7   7   6   11.43    5.28
   7  -7  -6    1.93    2.67
   7   7  -6    9.66    4.67
  -7   7   7   52.37   11.43
   7  -7  -7   70.61   12.10
   7   7  -7   43.24    9.64
  -7   7   8   27.42    7.69
   7  -7  -8   14.64    5.61
   7   7  -8   12.97    5.36
  -7   7   9   11.31    5.41
   7  -7  -9   15.69    6.01
   7   7  -9   35.84    7.82
  -7   7  10   73.38   13.19
   7  -7 -10   65.87   12.20
   7   7 -10   73.52   12.37
  -7   7  11   30.79    8.00
   7  -7 -11   10.52    5.39
   7   7 -11   33.00    7.48
  -7   7  12    9.41    4.90
   7  -7 -12    7.34    3.75
   7   7 -12    1.11    2.83
  -7   7  13   21.51    6.78
   7  -7 -13   19.55    5.25
   7  -7 -13    7.59    4.15
   7   7 -13    7.11    4.25
  -7   7  14  110.60   17.28
   7  -7 -14  136.22   17.82
   7   7 -14  121.02   17.14
  -7   7  15    3.79    2.92
   7  -7 -15   -0.00    2.21
   7   7 -15    1.48    2.75
  -7   7  16    1.29    2.92
   7  -7 -16    3.82    3.14
   7   7 -16    0.00    2.69
   7  -7 -17    1.23    2.23
   7   7 -17    2.93    3.23
   7  -7 -18    0.77    2.17
   7   7 -18    3.76    2.90
   7  -7 -19    0.93    2.27
   7  -7 -20   22.45    6.20
   7  -7 -21    1.44    2.13
   7  -7 -22   -0.00    1.48
   7  -7 -23    1.10    2.17
   7  -7 -24   13.87    5.00
   7  -7 -25    2.03    2.50
   7  -7 -26   10.68    4.27
   7  -7 -27    2.75    2.01
   7  -7 -28    1.14    1.86
   7  -7 -29    0.93    2.02
   7  -7 -30    4.70    3.19
   7  -7 -31   -0.00    1.83
   7  -7 -32    3.25    2.52
   7  -7 -33   -0.00    1.76
   7  -7 -34    0.43    2.05
   7  -7 -35   -0.00    1.71
   7  -7 -36    2.59    2.38
   7  -7 -37    0.34    1.63
  -7   8   1   30.35    8.94
   7   8  -1   32.42    8.53
   7   8  -1   37.21   10.39
  -7  -8   1   23.27    8.59
   7  -8  -2   51.07   11.79
   7   8  -2   87.10   13.73
  -7  -8   2   59.59   13.23
   7  -8  -3    8.77    4.94
   7   8  -3    8.01    3.88
   7  -8  -4   22.28    7.32
   7  -8  -5   12.52    5.68
   7  -8  -6   32.12    8.56
   7  -8  -7    0.99    2.48
  -7   8   8   52.98   11.09
   7  -8  -8   32.77    8.67
  -7   8   9    4.31    4.24
   7  -8  -9    1.66    2.49
  -7   8  10   17.34    6.48
   7  -8 -10   15.16    5.76
  -7   8  11   -0.00    2.71
   7  -8 -11    3.92    3.05
  -7   8  12  117.12   17.23
   7  -8 -12   97.24   15.71
  -7   8  13   -0.00    2.08
   7  -8 -13   -0.00    1.94
  -7   8  14    6.21    4.33
   7  -8 -14    8.25    4.01
   7   8 -14    3.84    3.61
  -7   8  15    2.51    3.43
   7  -8 -15    0.93    2.77
   7   8 -15    0.40    2.29
  -7   8  16   48.61   10.28
   7  -8 -16   42.76    9.50
   7   8 -16   66.19   11.60
   7  -8 -17    0.00    1.98
   7   8 -17   -0.00    2.42
   7  -8 -18    9.04    4.08
   7   8 -18   12.12    4.93
   7  -8 -19    0.00    1.97
   7  -8 -20    2.38    2.86
   7  -8 -21    0.84    1.75
   7  -8 -22   10.34    4.39
   7  -8 -23    8.37    4.08
   7  -8 -24    2.73    3.07
   7  -8 -25   -0.00    2.34
   7  -8 -26    4.20    3.34
   7  -8 -27    0.69    2.07
   7  -8 -28    8.06    4.28
   7  -8 -29   -0.00    2.02
   7  -8 -30   -0.00    1.66
   7  -8 -31    0.00    1.99
   7  -8 -32    0.41    1.98
   7  -8 -33   -0.00    1.89
   7  -8 -34    5.89    3.40
   7  -8 -35   -0.00    2.28
  -7   9   1   -0.00    3.92
   7  -9  -1    0.62    3.37
   7   9  -1   -0.00    2.61
  -7   9   2   31.68    8.99
   7  -9  -2   16.39    7.10
   7   9  -2   29.25    8.22
  -7   9   3    0.00    3.21
   7  -9  -3   -0.00    2.81
   7   9  -3   10.14    4.61
  -7   9   4   49.17   11.12
   7  -9  -4   19.51    7.54
   7   9  -4   46.54    9.74
  -7   9   5    0.68    3.33
   7  -9  -5    4.34    3.89
   7   9  -5    3.70    2.92
  -7   9   6    9.81    5.65
   7  -9  -6   22.06    7.07
   7   9  -6   10.06    5.38
   7  -9  -7    5.40    4.17
   7   9  -7   19.60    6.74
   7  -9  -8   20.74    7.30
   7   9  -8   24.01    7.07
   7  -9  -9    0.00    2.27
   7   9  -9   -0.00    2.72
   7  -9 -10   55.07   12.05
   7   9 -10   72.27   12.85
   7  -9 -11    0.00    2.28
   7   9 -11   -0.00    2.22
   7  -9 -12    2.72    3.39
   7   9 -12    4.93    3.82
   7  -9 -13    0.06    1.90
   7   9 -13    3.42    3.41
   7  -9 -14   28.46    8.35
   7   9 -14   54.29   10.61
  -7   9  15   -0.00    2.37
   7  -9 -15   -0.00    3.47
  -7   9  16    6.29    4.38
   7  -9 -16    3.56    3.84
   7  -9 -17    0.24    2.02
   7  -9 -18   18.14    6.04
   7  -9 -19    3.59    3.30
   7  -9 -20    7.96    4.52
   7  -9 -21    1.25    2.44
   7  -9 -22    1.42    2.41
   7  -9 -23   -0.00    2.69
   7  -9 -24   14.10    5.54
   7  -9 -25   -0.00    2.44
   7  -9 -26   -0.00    1.62
   7  -9 -27    0.55    2.76
   7  -9 -28    0.23    2.21
   7  -9 -29    0.75    2.91
   7  -9 -30    0.00    2.24
   7  -9 -31   -0.00    2.49
   7  -9 -32    3.24    2.74
   7  -9 -33    3.45    3.32
  -7  10   1    7.53    5.57
   7 -10  -1    0.50    3.68
   7  10  -1   11.34    5.14
  -7  10   2   44.47   11.21
   7 -10  -2   40.41   10.72
   7  10  -2   43.83   10.38
  -7  10   3    0.69    2.80
   7 -10  -3   -0.00    3.18
   7  10  -3    0.00    2.73
  -7  10   4    0.00    3.13
   7 -10  -4   -0.00    2.56
   7  10  -4    2.57    3.16
  -7  10   5   -0.00    3.04
   7 -10  -5    0.50    1.97
   7  10  -5    2.60    3.59
  -7  10   6   94.92   16.56
   7 -10  -6   86.99   15.80
   7  10  -6   90.16   15.54
  -7  10   7   -0.00    2.61
   7 -10  -7   -0.00    2.74
   7  10  -7   -0.00    2.05
  -7  10   8    2.81    2.99
   7 -10  -8    7.55    4.57
   7  10  -8    5.77    3.99
  -7  10   9    0.00    2.58
   7 -10  -9   -0.00    1.80
   7  10  -9   -0.00    2.53
  -7  10  10    5.39    4.09
   7 -10 -10    1.02    2.22
   7  10 -10    3.92    3.65
  -7  10  11    1.45    2.85
   7 -10 -11    0.86    1.89
   7  10 -11   -0.00    2.76
  -7  10  12   40.69    9.64
   7 -10 -12   23.15    7.33
   7  10 -12   13.44    6.21
  -7  10  13   -0.00    2.80
   7 -10 -13    1.22    2.70
   7  10 -13    1.72    2.72
  -7  10  14   11.02    4.93
   7 -10 -14    4.67    4.59
   7  10 -14    4.17    3.65
   7 -10 -15   -0.00    2.96
   7  10 -15   -0.00    2.58
   7 -10 -16   22.45    7.37
   7  10 -16   36.11    9.01
   7 -10 -17    1.31    3.17
   7  10 -17   -0.00    2.54
   7 -10 -18    5.82    4.18
   7  10 -18   19.57    6.63
   7 -10 -19    1.57    2.62
   7 -10 -20    5.40    3.70
   7 -10 -21    1.98    2.60
   7 -10 -22   15.44    6.00
   7 -10 -23    0.00    2.30
   7 -10 -24    2.39    2.87
   7 -10 -25   -0.00    2.18
   7 -10 -26    7.61    4.66
   7 -10 -27   -0.00    2.65
   7 -10 -28    4.76    3.96
   7 -10 -29   -0.00    1.76
   7 -10 -30   -0.00    2.59
  -7  11   1   -0.00    2.57
   7 -11  -1   -0.00    3.93
   7  11  -1   -0.00    3.21
  -7  11   2    2.42    3.32
   7 -11  -2    1.32    3.69
   7  11  -2    2.13    3.44
  -7  11   3    5.51    4.76
   7 -11  -3    0.33    3.15
   7  11  -3    1.16    3.10
  -7  11   4   27.86    8.47
   7 -11  -4    8.39    5.65
   7  11  -4   20.31    7.08
  -7  11   5   16.75    7.01
   7 -11  -5    3.51    4.34
   7  11  -5   13.34    6.08
  -7  11   6   -0.00    2.59
   7 -11  -6    2.93    3.75
   7  11  -6   -0.00    3.47
  -7  11   7   11.94    5.99
   7 -11  -7    1.69    3.03
   7  11  -7   16.88    6.80
  -7  11   8   18.55    6.88
   7 -11  -8   11.80    5.35
   7  11  -8    4.99    3.74
  -7  11   9    1.02    3.01
   7 -11  -9    1.37    3.45
   7  11  -9    0.24    2.52
  -7  11  10   14.52    6.12
   7 -11 -10    7.73    5.05
   7  11 -10   13.64    6.11
  -7  11  11   -0.00    2.46
   7 -11 -11    2.20    2.60
   7  11 -11    1.75    3.26
  -7  11  12   -0.00    3.08
   7 -11 -12    1.46    2.65
   7  11 -12    0.28    2.90
  -7  11  13   -0.00    2.87
   7 -11 -13   -0.00    2.08
   7  11 -13    1.22    3.05
  -7  11  14   26.86    8.10
   7 -11 -14    6.97    4.95
   7  11 -14   18.49    6.85
  -7  11  15   -0.00    2.61
   7 -11 -15   -0.00    2.99
   7  11 -15    3.88    3.80
   7 -11 -16    4.20    4.37
   7  11 -16   10.01    4.96
   7 -11 -17    4.71    3.97
   7  11 -17    1.63    3.09
   7 -11 -18    3.45    4.01
   7  11 -18    3.96    4.16
   7 -11 -19   -0.00    2.36
   7 -11 -20    8.82    5.15
   7 -11 -21    5.20    4.28
   7 -11 -22    3.48    3.55
   7 -11 -23   -0.00    3.38
   7 -11 -24    4.16    4.29
   7 -11 -25   -0.00    3.50
   7 -11 -26   -0.00    3.08
   7 -11 -27   -0.00    1.92
   7 -11 -28    0.00    2.72
  -7  12   1    0.02    2.93
   7 -12  -1    2.23    3.98
   7  12  -1    8.70    5.01
  -7  12   2    5.45    4.40
   7 -12  -2   28.92    8.84
   7  12  -2   11.51    5.71
  -7  12   3   -0.00    2.97
   7 -12  -3    4.07    5.09
   7  12  -3   -0.00    2.77
  -7  12   4   -0.00    2.18
   7 -12  -4    1.27    2.89
   7  12  -4   -0.00    3.39
  -7  12   5    4.31    4.14
   7 -12  -5    1.82    3.45
   7  12  -5    3.89    4.73
  -7  12   6   26.78    8.96
   7 -12  -6   19.48    7.64
   7  12  -6   22.43    8.32
  -7  12   7    0.39    2.83
   7 -12  -7    4.65    4.56
   7  12  -7    3.22    4.02
  -7  12   8    2.05    3.71
   7 -12  -8   18.76    7.01
   7  12  -8    1.43    2.77
  -7  12   9    1.18    3.02
   7 -12  -9    0.77    2.35
   7  12  -9    2.26    3.42
  -7  12  10    5.95    4.42
   7 -12 -10    2.89    3.75
   7  12 -10    1.38    2.61
  -7  12  11    1.88    2.90
   7 -12 -11    7.74    4.43
   7  12 -11    4.23    3.83
  -7  12  12   14.31    6.58
   7 -12 -12   11.93    6.02
   7  12 -12    9.27    5.08
  -7  12  13    2.38    3.06
   7 -12 -13    4.18    4.13
   7  12 -13    6.22    4.32
  -7  12  14   -0.00    2.61
   7 -12 -14    9.38    5.04
   7  12 -14    2.60    3.19
  -7  12  15   -0.00    2.82
   7 -12 -15   -0.00    3.64
   7  12 -15   -0.00    2.56
   7 -12 -16   21.97    7.27
   7  12 -16    8.88    5.47
   7 -12 -17   -0.00    2.93
   7  12 -17    0.80    3.34
   7 -12 -18    5.09    5.17
   7  12 -18    7.56    5.54
   7 -12 -19    2.93    3.58
   7 -12 -20    5.25    4.50
   7 -12 -21   -0.00    2.88
   7 -12 -22    0.00    3.70
   7 -12 -23   -0.00    2.77
   7 -12 -24   -0.00    3.28
   7 -12 -25    1.36    3.47
  -7  13   1    0.87    4.21
   7 -13  -1    1.97    4.43
   7  13  -1   -0.00    3.48
  -7  13   2   10.51    6.10
   7 -13  -2    2.32    4.20
   7  13  -2    8.53    6.30
  -7  13   3   10.99    6.61
   7 -13  -3    7.33    5.61
   7  13  -3   14.24    6.36
  -7  13   4   25.83    8.74
   7 -13  -4   24.41    8.89
   7  13  -4   15.06    6.91
  -7  13   5    3.01    3.75
   7 -13  -5   -0.00    3.35
   7  13  -5    3.77    4.23
  -7  13   6   -0.00    2.03
   7 -13  -6    4.81    4.12
   7  13  -6   -0.00    3.40
  -7  13   7   -0.00    2.91
   7 -13  -7    2.34    4.17
   7  13  -7   -0.00    3.93
  -7  13   8    0.45    4.06
   7 -13  -8    1.42    4.17
   7  13  -8    3.16    4.29
  -7  13   9    4.88    5.34
   7 -13  -9    6.25    5.11
   7  13  -9   -0.00    3.15
  -7  13  10   16.68    7.10
   7 -13 -10    8.99    5.83
   7  13 -10   12.64    6.03
  -7  13  11   -0.00    3.49
   7 -13 -11   -0.00    3.58
   7  13 -11    3.61    3.53
  -7  13  12    1.51    3.70
   7 -13 -12   -0.00    3.88
   7  13 -12    1.74    3.00
  -7  13  13    3.13    3.73
   7 -13 -13   -0.00    2.63
   7  13 -13    2.14    2.86
  -7  13  14   13.36    6.15
   7 -13 -14   21.36    7.33
   7  13 -14    9.83    5.90
   7 -13 -15   14.12    6.21
   7  13 -15   -0.00    3.34
   7 -13 -16    2.90    3.99
   7  13 -16   -0.00    3.13
   7 -13 -17   -0.00    3.28
   7  13 -17   -0.00    2.70
   7 -13 -18   -0.00    2.94
   7  13 -18    1.62    4.08
   7 -13 -19   -0.00    2.74
   7 -13 -20    1.68    3.15
   7 -13 -21   -0.00    3.07
   7 -13 -22    0.10    3.29
  -7  14   1    0.00    3.41
   7 -14  -1    6.11    5.41
   7  14  -1    1.95    3.46
  -7  14   2   20.29    8.12
   7 -14  -2   22.40    8.36
   7  14  -2    8.76    5.76
  -7  14   3   -0.00    3.34
   7 -14  -3    0.00    4.53
   7  14  -3   -0.00    2.96
  -7  14   4    3.50    4.44
   7 -14  -4    3.86    4.50
   7  14  -4   -0.00    3.14
  -7  14   5   -0.00    3.25
   7 -14  -5   -0.00    4.10
   7  14  -5   -0.00    3.43
  -7  14   6    4.15    5.80
   7 -14  -6    6.85    4.93
   7  14  -6    4.83    4.67
  -7  14   7    8.14    5.82
   7 -14  -7   10.24    5.89
   7  14  -7   14.62    7.14
  -7  14   8    6.76    5.17
   7 -14  -8   -0.00    4.22
   7  14  -8    0.02    3.25
  -7  14   9   -0.00    3.42
   7 -14  -9    2.75    4.85
   7  14  -9    2.25    3.44
  -7  14  10    7.56    6.00
   7 -14 -10    3.35    3.90
   7  14 -10   13.67    6.47
  -7  14  11   -0.00    3.55
   7 -14 -11    1.10    3.42
   7  14 -11    0.61    3.53
  -7  14  12    2.43    4.49
   7 -14 -12    2.54    4.07
   7  14 -12   -0.00    2.53
  -7  14  13    1.67    2.49
   7 -14 -13    1.22    2.93
   7  14 -13   -0.00    2.11
  -7  14  14   -0.00    2.04
   7 -14 -14   -0.00    3.15
   7  14 -14    0.61    3.02
   7 -14 -15   -0.00    3.77
   7  14 -15   -0.00    3.01
   7 -14 -16    5.74    4.91
   7  14 -16    2.88    3.77
   7 -14 -17    2.36    4.17
   7  14 -17   -0.00    3.89
   7 -14 -18    1.39    3.21
   7 -14 -19   -0.00    2.87
  -7  15   1    2.49    3.93
   7 -15  -1   -0.00    3.38
   7  15  -1   -0.00    3.29
  -7  15   2    0.88    3.42
   7 -15  -2    3.76    4.37
   7  15  -2   -0.00    2.63
  -7  15   3    7.70    5.98
   7 -15  -3    7.39    5.38
   7  15  -3    3.00    3.71
  -7  15   4   10.26    5.78
   7 -15  -4   -0.00    3.31
   7  15  -4    3.42    5.00
  -7  15   5    0.78    3.27
   7 -15  -5    0.42    2.89
   7  15  -5    3.49    4.38
  -7  15   6    3.97    4.97
   7 -15  -6    4.99    4.56
   7  15  -6    3.23    4.75
  -7  15   7    5.53    5.14
   7 -15  -7    1.79    4.74
   7  15  -7   -0.00    3.11
  -7  15   8    1.46    4.64
   7 -15  -8    1.03    2.66
   7  15  -8   -0.00    3.16
  -7  15   9    0.00    3.00
   7 -15  -9   -0.00    3.38
   7  15  -9    8.67    5.11
  -7  15  10    4.49    4.74
   7 -15 -10    0.57    3.03
   7  15 -10    4.58    4.47
  -7  15  11    2.39    3.98
   7 -15 -11    8.39    5.72
   7  15 -11   10.58    5.65
  -7  15  12   -0.00    4.35
   7 -15 -12   -0.00    3.32
   7  15 -12   -0.00    3.20
  -7  15  13   -0.00    2.83
   7 -15 -13    3.75    4.06
   7  15 -13   -0.00    3.27
   7 -15 -14    4.14    4.26
   7  15 -14    2.27    4.23
   7 -15 -15   -0.00    3.37
   7  15 -15   -0.00    4.20
   7 -15 -16    0.70    2.79
   7  15 -16   -0.00    2.51
   7  15 -17    1.56    3.13
  -7  16   1    6.72    5.49
   7 -16  -1   -0.00    4.95
   7  16  -1    9.09    5.79
  -7  16   2    2.93    3.88
   7 -16  -2   -0.00    2.36
   7  16  -2   -0.00    3.72
  -7  16   3   -0.00    2.81
   7 -16  -3    1.38    3.34
   7  16  -3    0.24    3.52
  -7  16   4    1.20    4.95
   7 -16  -4   -0.00    3.67
   7  16  -4   -0.00    3.71
  -7  16   5   -0.00    3.69
   7 -16  -5    0.73    4.03
   7  16  -5    2.83    3.27
  -7  16   6    3.47    5.63
   7 -16  -6    2.70    3.10
   7  16  -6    3.22    4.15
  -7  16   7    1.64    4.04
   7 -16  -7    1.97    3.47
   7  16  -7    6.94    5.66
  -7  16   8   -0.00    3.43
   7 -16  -8    1.71    3.69
   7  16  -8    9.68    5.63
  -7  16   9    0.50    2.71
   7 -16  -9    9.18    6.20
   7  16  -9   -0.00    3.00
  -7  16  10   -0.00    2.54
   7 -16 -10    0.92    3.56
   7  16 -10    1.64    3.03
  -7  16  11    1.60    3.27
   7 -16 -11    0.34    3.57
   7  16 -11    0.00    3.49
  -7  16  12   -0.00    3.43
   7 -16 -12   -0.00    3.91
   7  16 -12    3.66    4.65
  -7  16  13    0.00    4.13
   7  16 -13    2.63    3.51
   7  16 -14   -0.00    2.83
   7  16 -15    1.36    3.49
   7  16 -16    2.23    4.07
   7  16 -17    3.77    5.93
   7 -17  -2   -0.00    4.14
   7 -17  -3   -0.00    3.60
  -7  17   4   -0.00    3.89
   7 -17  -4   -0.00    3.34
  -7  17   5    0.59    3.74
   7 -17  -5   -0.00    3.49
  -7  17   6   -0.00    3.19
   7 -17  -6   -0.00    2.29
  -7  17   7    4.34    5.16
   7 -17  -7    2.37    4.83
  -7  17   8   -0.00    3.94
   7 -17  -8    2.53    3.81
  -7  17   9    3.93    4.77
  -7  17  10    6.58    5.20
  -7  17  11   -0.00    2.89
  -7  17  12   -0.00    3.70
   7 -18  -4    0.45    3.26
  -6   0   1    0.34    2.28
  -6   0   1    0.32    1.87
   6   0  -1    0.37    2.00
   6   0  -1    0.09    2.39
   6   0  -1   -0.00    2.15
  -6   0   2  366.54   34.08
  -6   0   2  270.87   30.35
   6   0  -2  337.51   31.75
   6   0  -2  307.41   33.17
   6   0  -2  286.62   31.26
  -6   0   3    0.30    2.03
  -6   0   3    0.13    1.84
   6   0  -3    0.83    1.83
   6   0  -3   -0.00    2.53
   6   0  -3    0.91    1.43
  -6   0   4   18.85    4.39
   6   0  -4   18.82    4.62
   6   0  -4   29.56    6.57
   6   0  -4   23.95    5.30
  -6   0   5    0.65    1.14
   6   0  -5   -0.00    1.06
   6   0  -5    1.05    2.17
   6   0  -5    1.84    1.63
  -6   0   6 1238.21  105.44
  -6   0   6 1340.59  103.78
   6   0  -6 1275.80  104.26
   6   0  -6 1026.08  104.78
   6   0  -6  962.99  103.17
  -6   0   7   -0.00    1.72
  -6   0   7   -0.00    1.26
   6   0  -7    1.34    1.73
   6   0  -7    0.28    1.84
   6   0  -7   -0.00    1.36
  -6   0   8   22.57    4.92
  -6   0   8   14.83    3.58
   6   0  -8   18.69    4.17
   6   0  -8   26.52    5.86
   6   0  -8   15.32    3.96
  -6   0   9   -0.00    1.57
  -6   0   9    0.00    0.90
   6   0  -9   -0.00    1.20
   6   0  -9    0.00    1.51
   6   0  -9   -0.00    1.27
  -6   0  10  224.00   22.15
  -6   0  10  245.11   21.77
   6   0 -10  180.50   21.76
   6   0 -10  240.28   24.04
   6   0 -10  227.08   22.80
  -6   0  11    0.71    1.10
  -6   0  11   -0.00    0.87
   6   0 -11   -0.00    1.13
   6   0 -11   -0.00    1.47
   6   0 -11    2.28    1.56
  -6   0  12  222.09   21.39
  -6   0  12  244.14   21.42
   6   0 -12  274.71   23.65
   6   0 -12  251.60   24.48
   6   0 -12  257.46   25.16
   6   0 -12  184.93   22.73
   6   0 -13    0.00    0.77
   6   0 -13    0.78    1.31
   6   0 -13    0.33    1.20
   6   0 -13    0.39    1.38
   6   0 -14   76.42    8.86
   6   0 -14   83.78    9.83
   6   0 -14   67.65    9.72
   6   0 -14   73.82    9.13
   6   0 -15   -0.00    0.56
   6   0 -15    0.11    1.21
   6   0 -15    0.61    1.21
   6   0 -15   -0.00    1.02
   6   0 -16  224.82   21.16
   6   0 -16  222.63   21.71
   6   0 -16  223.03   22.71
   6   0 -16  224.14   21.80
   6   0 -17   -0.00    0.61
   6   0 -17    0.00    0.86
   6   0 -17   -0.00    0.95
   6   0 -17   -0.00    1.03
   6   0 -18  124.82   11.73
   6   0 -18  131.36   11.91
   6   0 -18  127.67   13.66
   6   0 -18  109.40   12.60
   6   0 -19    0.04    0.91
   6   0 -19    0.00    0.86
   6   0 -20    0.00    0.82
   6   0 -20    2.15    1.23
   6   0 -21   -0.00    0.85
   6   0 -21    0.00    0.69
   6   0 -22   88.79    9.61
   6   0 -23   -0.00    0.76
   6   0 -24    0.26    0.80
   6   0 -25    0.00    0.63
   6   0 -26   34.96    4.10
   6   0 -27    0.00    0.50
  -6   1   1    3.83    3.60
  -6   1   1    3.41    2.42
   6  -1  -1    5.97    3.83
   6  -1  -1    0.00    1.95
   6   1  -1    3.00    2.70
   6   1  -1    0.00    2.53
   6   1  -1    0.84    1.39
  -6  -1   1    1.99    2.58
  -6  -1   1    3.67    2.25
  -6   1   2  583.82   54.39
  -6   1   2  580.81   50.36
   6  -1  -2  518.71   51.61
   6  -1  -2  532.44   50.62
   6   1  -2  489.45   49.70
   6   1  -2  471.40   52.05
   6   1  -2  474.24   50.21
  -6  -1   2  513.14   52.04
  -6  -1   2  574.97   50.16
  -6   1   3   29.56    7.44
  -6   1   3   18.89    5.66
  -6   1   3   14.31    4.45
   6  -1  -3   30.77    6.69
   6  -1  -3   22.65    5.33
   6   1  -3   39.11    6.61
   6   1  -3   31.49    7.21
   6   1  -3   25.49    6.44
   6   1  -3   23.04    5.35
  -6  -1   3   32.39    6.97
  -6  -1   3   19.46    4.68
  -6   1   4  729.75   70.86
  -6   1   4  758.23   67.33
   6  -1  -4  724.04   68.98
   6  -1  -4  663.17   67.43
   6   1  -4  785.98   67.90
   6   1  -4  647.59   69.42
   6   1  -4  712.54   69.86
   6   1  -4  830.18   69.31
  -6  -1   4  738.65   67.08
  -6   1   5   98.60   14.55
  -6   1   5   88.28   11.77
   6  -1  -5  131.67   14.82
   6  -1  -5   93.49   12.47
   6   1  -5  108.55   12.73
   6   1  -5   88.37   13.68
   6   1  -5  103.17   14.04
   6   1  -5   95.39   12.47
  -6  -1   5   83.62   11.49
  -6   1   6  106.01   14.53
  -6   1   6   75.30   11.87
  -6   1   6   98.60   11.78
   6  -1  -6   97.43   13.17
   6  -1  -6   98.15   12.35
   6   1  -6  109.37   12.50
   6   1  -6   76.92   12.84
   6   1  -6   95.84   12.21
  -6  -1   6   93.19   12.89
  -6  -1   6   88.76   11.27
  -6   1   7  204.87   23.91
  -6   1   7  212.51   22.23
  -6   1   7  214.89   21.15
   6  -1  -7  180.05   21.95
   6  -1  -7  183.43   21.29
   6   1  -7  210.05   21.66
   6   1  -7  243.27   24.53
   6   1  -7  177.63   21.20
  -6  -1   7  207.56   22.32
  -6  -1   7  205.31   20.81
  -6   1   8  659.32   62.84
  -6   1   8  642.61   60.06
  -6   1   8  637.63   58.81
   6  -1  -8  649.00   60.75
   6  -1  -8  658.16   59.96
   6   1  -8  742.11   60.34
   6   1  -8  812.36   63.73
   6   1  -8  545.67   60.49
   6   1  -8  638.88   60.32
  -6  -1   8  596.90   59.76
  -6  -1   8  634.91   58.67
  -6   1   9   12.76    4.24
  -6   1   9   11.68    3.28
  -6   1   9   15.72    3.25
   6  -1  -9   11.33    3.00
   6  -1  -9    6.37    3.11
   6  -1  -9   13.59    3.71
   6   1  -9    6.35    2.61
   6   1  -9   18.24    4.91
   6   1  -9    3.84    2.67
   6   1  -9   14.63    3.76
  -6  -1   9   10.68    3.19
  -6  -1   9    9.13    2.46
  -6   1  10   87.13   10.44
  -6   1  10   84.38    9.69
   6  -1 -10   66.20    9.87
   6  -1 -10   92.91   11.59
   6  -1 -10   87.60   10.83
   6   1 -10   84.39   10.59
   6   1 -10   78.67   11.79
   6   1 -10  101.34   12.51
   6   1 -10   82.14   10.68
  -6  -1  10   87.19   10.52
  -6  -1  10   91.72    9.90
  -6   1  11   10.43    2.49
  -6   1  11    8.25    2.22
   6  -1 -11    9.23    2.80
   6  -1 -11   11.85    3.42
   6  -1 -11   12.94    3.29
   6   1 -11   11.92    3.09
   6   1 -11   14.88    4.32
   6   1 -11    9.45    3.32
   6   1 -11    6.34    2.59
  -6  -1  11   12.23    2.86
  -6  -1  11   10.41    2.39
  -6   1  12  266.40   24.56
  -6   1  12  262.74   24.44
   6  -1 -12  277.72   26.30
   6  -1 -12  313.60   27.60
   6  -1 -12  247.57   26.36
   6   1 -12  269.50   26.40
   6   1 -12  333.86   29.24
   6   1 -12  279.30   28.20
  -6  -1  12  257.53   25.07
  -6  -1  12  265.64   24.83
   6  -1 -13   35.59    5.90
   6  -1 -13   46.64    6.88
   6  -1 -13   45.69    6.74
   6   1 -13   46.99    6.59
   6   1 -13   55.97    8.23
   6   1 -13   45.02    7.60
  -6  -1  13   49.22    4.76
  -6  -1  13   45.83    4.66
   6  -1 -14  121.77   13.42
   6  -1 -14  145.89   14.31
   6  -1 -14  119.19   13.87
   6   1 -14  122.33   13.78
   6   1 -14  151.87   15.69
   6   1 -14  126.31   15.24
   6  -1 -15    7.97    2.15
   6  -1 -15    7.48    2.31
   6  -1 -15    8.75    2.45
   6   1 -15   12.32    2.72
   6   1 -15    4.66    2.40
   6   1 -15   12.29    3.49
   6  -1 -16    3.53    1.46
   6  -1 -16    4.16    1.56
   6  -1 -16    5.49    1.90
   6   1 -16    2.95    1.39
   6   1 -16    3.89    2.02
   6   1 -16    5.25    2.31
   6  -1 -17    9.82    1.87
   6  -1 -17    5.89    1.64
   6  -1 -17    4.83    1.83
   6   1 -17    3.32    1.52
   6   1 -17    4.23    2.14
   6   1 -17    3.50    1.89
   6  -1 -18  225.55   18.12
   6  -1 -18  199.03   18.04
   6  -1 -18  174.15   19.01
   6   1 -18  179.62   18.58
   6   1 -18  192.28   19.22
   6   1 -18  200.53   20.63
   6  -1 -19   22.30    3.80
   6   1 -19   31.41    3.61
   6   1 -19   21.63    4.53
   6  -1 -20   -0.00    0.80
   6   1 -20    1.41    1.26
   6  -1 -21    2.52    1.11
   6   1 -21    2.02    1.44
   6  -1 -22    8.90    1.93
   6   1 -22   10.29    2.66
   6   1 -23    2.18    1.49
   6   1 -24   17.68    3.34
   6   1 -25    0.56    1.06
   6   1 -26    1.13    1.07
  -6   2   1    3.56    3.18
  -6   2   1    6.31    3.00
   6  -2  -1    3.56    2.72
   6  -2  -1    7.78    3.34
   6   2  -1    2.01    2.31
   6   2  -1    5.21    3.36
  -6  -2   1    5.88    2.63
  -6  -2   1    1.20    2.53
  -6  -2   1    5.08    2.49
  -6   2   2    6.54    3.85
  -6   2   2   10.24    3.61
   6  -2  -2    4.61    3.03
   6  -2  -2    6.31    3.26
   6   2  -2   14.72    4.13
   6   2  -2    8.73    3.98
  -6  -2   2   17.27    4.21
  -6  -2   2   11.98    4.48
  -6  -2   2    8.93    3.27
  -6   2   3    6.61    3.79
  -6   2   3    4.85    2.45
   6  -2  -3    0.90    2.34
   6  -2  -3    3.70    2.33
   6   2  -3    1.42    1.99
   6   2  -3    2.29    2.91
  -6  -2   3    3.35    2.23
  -6  -2   3    5.50    3.29
  -6  -2   3    0.00    1.80
  -6   2   4   69.14   11.59
  -6   2   4   77.58   10.00
   6  -2  -4   83.84   11.35
   6  -2  -4   63.84    9.78
   6   2  -4   57.28    9.29
   6   2  -4   50.26    9.99
  -6  -2   4   55.22    8.79
  -6  -2   4   62.32   10.47
  -6  -2   4   60.33    8.87
  -6   2   5   17.73    5.67
  -6   2   5    8.66    3.12
   6  -2  -5   14.18    4.48
   6  -2  -5   10.84    3.83
   6   2  -5    6.70    3.15
   6   2  -5   11.41    4.60
  -6  -2   5   17.17    4.09
  -6  -2   5   16.85    4.02
  -6   2   6  272.28   31.19
  -6   2   6  294.18   28.93
   6  -2  -6  284.16   30.10
   6  -2  -6  280.39   29.47
   6   2  -6  267.50   29.03
   6   2  -6  307.38   31.62
  -6  -2   6  309.75   29.24
  -6  -2   6  281.53   30.24
  -6  -2   6  293.77   28.68
  -6   2   7   47.03    9.02
  -6   2   7   70.80    9.55
  -6   2   7   54.02    7.68
   6  -2  -7   31.51    7.31
   6  -2  -7   52.16    8.20
   6   2  -7   48.38    7.86
  -6  -2   7   60.03    8.06
  -6  -2   7   39.08    7.73
  -6  -2   7   48.72    7.24
  -6   2   8    4.24    2.96
  -6   2   8    5.14    2.51
  -6   2   8    1.12    1.42
   6  -2  -8    4.35    2.61
   6  -2  -8    4.03    2.53
   6   2  -8    3.27    2.07
  -6  -2   8    5.85    2.42
  -6  -2   8    6.03    2.67
  -6  -2   8    3.93    1.91
  -6   2   9    0.51    2.15
  -6   2   9    0.86    1.33
  -6   2   9    0.10    1.22
   6  -2  -9    0.00    1.27
   6  -2  -9    0.00    1.65
   6   2  -9    0.00    1.40
   6   2  -9    0.90    2.26
  -6  -2   9    1.12    1.67
  -6  -2   9   -0.00    1.47
  -6  -2   9    0.79    1.07
  -6   2  10  213.48   25.45
  -6   2  10  245.04   23.99
  -6   2  10  248.06   23.38
   6  -2 -10  216.34   24.10
   6  -2 -10  260.27   24.72
   6   2 -10  232.63   24.09
   6   2 -10  219.53   25.65
  -6  -2  10  235.09   23.81
  -6  -2  10  222.64   23.91
  -6  -2  10  244.33   23.18
  -6   2  11  215.91   24.37
  -6   2  11  220.50   22.03
  -6   2  11  212.93   21.42
   6  -2 -11  250.03   23.37
   6  -2 -11  210.40   22.77
   6   2 -11  189.90   22.28
   6   2 -11  218.27   24.55
  -6  -2  11  235.86   22.72
  -6  -2  11  228.56   22.54
  -6  -2  11  235.23   21.69
  -6   2  12   83.06   12.03
  -6   2  12  103.45    9.91
  -6   2  12   90.42    9.33
   6  -2 -12   82.19   10.64
   6  -2 -12   72.86   10.51
   6   2 -12   76.74   10.53
   6   2 -12   89.56   12.42
  -6  -2  12   75.32   10.17
  -6  -2  12   85.86   10.10
  -6  -2  12   97.10    9.75
  -6   2  13   11.08    3.62
  -6   2  13    9.10    1.41
  -6   2  13    9.66    1.43
   6  -2 -13    9.18    2.95
   6  -2 -13    9.01    2.81
   6   2 -13   11.97    3.09
   6   2 -13   11.05    3.75
  -6  -2  13   12.07    2.90
  -6  -2  13    5.03    1.77
  -6  -2  13   11.76    2.22
  -6   2  14   93.11   11.91
   6  -2 -14   92.74   10.51
   6  -2 -14   83.27   10.61
   6   2 -14   95.20   10.86
   6   2 -14   65.55   11.05
  -6  -2  14   88.79   10.37
  -6  -2  14   92.35    8.54
  -6  -2  14   82.71    8.34
  -6   2  15   13.75    4.21
   6  -2 -15   24.97    4.37
   6  -2 -15   30.03    5.06
   6   2 -15   29.38    4.95
   6   2 -15   25.02    5.48
  -6  -2  15   40.47    5.28
   6  -2 -16   54.48    6.76
   6  -2 -16   56.74    6.92
   6  -2 -16   48.86    7.15
   6   2 -16   52.09    7.15
   6   2 -16   48.29    8.17
  -6  -2  16   54.85    7.04
   6  -2 -17   17.71    3.08
   6  -2 -17   22.05    3.45
   6  -2 -17   17.24    3.64
   6   2 -17   14.52    3.30
   6   2 -17   12.90    3.91
  -6  -2  17   17.71    3.33
   6  -2 -18    8.52    1.90
   6  -2 -18   10.44    2.10
   6  -2 -18   10.99    2.71
   6   2 -18    6.26    2.21
   6   2 -18   13.23    3.48
   6   2 -18    6.29    2.75
   6  -2 -19    6.03    2.11
   6   2 -19   11.81    2.63
   6   2 -19    8.68    3.09
   6  -2 -20  110.10   12.44
   6   2 -20  131.60   14.22
   6   2 -21    4.64    2.24
   6   2 -22   25.69    4.97
   6   2 -23    0.71    1.32
   6  -2 -26   27.96    3.82
   6  -2 -27    1.74    0.95
   6  -2 -28   10.21    1.97
   6  -2 -29    0.61    0.76
   6  -2 -30    9.60    1.83
   6  -2 -31    0.80    0.72
   6  -2 -32   11.06    1.91
  -6   3   1    0.00    2.81
  -6   3   1    4.16    2.64
   6  -3  -1    0.00    2.07
   6  -3  -1    0.00    1.73
   6   3  -1    1.80    1.95
   6   3  -1    7.94    4.03
  -6  -3   1    0.59    1.60
  -6  -3   1    4.10    3.43
  -6  -3   1    0.10    1.19
  -6   3   2  100.18   15.68
  -6   3   2  137.90   15.27
   6  -3  -2   87.16   14.11
   6  -3  -2  112.73   14.89
   6   3  -2  103.31   14.18
   6   3  -2   95.84   15.34
  -6  -3   2  133.40   14.67
  -6  -3   2   94.38   15.23
  -6  -3   2  129.63   14.60
  -6   3   3  106.13   16.79
  -6   3   3  116.64   15.31
   6  -3  -3  117.56   16.01
   6  -3  -3  151.34   17.01
   6   3  -3  135.40   16.05
   6   3  -3  116.64   17.15
  -6  -3   3  116.16   14.91
  -6  -3   3  148.86   18.10
  -6  -3   3  132.53   15.38
  -6   3   4   33.72    7.76
  -6   3   4   20.46    5.30
   6  -3  -4   41.46    7.52
   6  -3  -4   33.09    6.65
   6   3  -4   22.27    5.59
   6   3  -4   45.83    8.96
  -6  -3   4   36.21    6.33
  -6  -3   4   36.15    7.64
  -6  -3   4   21.76    5.18
  -6   3   5   10.77    4.51
  -6   3   5    5.73    2.78
   6  -3  -5    5.15    2.96
   6  -3  -5    7.44    3.08
   6   3  -5    5.30    2.90
   6   3  -5    6.54    3.62
  -6  -3   5    8.25    3.04
  -6  -3   5    9.53    2.96
  -6   3   6   15.87    5.15
  -6   3   6   14.54    3.87
   6  -3  -6   11.02    3.74
   6  -3  -6   10.14    3.68
   6   3  -6    9.88    3.53
   6   3  -6   14.00    5.11
  -6  -3   6   14.99    3.91
  -6  -3   6   12.30    3.44
  -6   3   7   17.58    5.36
  -6   3   7   20.48    4.62
   6  -3  -7   19.44    4.95
   6  -3  -7   24.32    5.46
   6   3  -7   20.79    5.01
   6   3  -7   13.14    5.17
  -6  -3   7   16.83    4.27
  -6  -3   7   21.25    5.42
  -6  -3   7   18.91    4.34
  -6   3   8  326.08   33.76
  -6   3   8  329.06   31.48
   6  -3  -8  324.81   32.14
   6  -3  -8  298.88   32.01
   6   3  -8  325.79   32.10
  -6  -3   8  320.45   31.50
  -6  -3   8  301.46   32.45
  -6  -3   8  307.07   30.87
  -6   3   9   57.23   10.23
  -6   3   9   70.52    9.14
   6  -3  -9   63.61    9.37
   6  -3  -9   70.61    9.93
   6   3  -9   59.79    9.28
  -6  -3   9   56.01    8.67
  -6  -3   9   69.16    9.99
  -6   3  10   15.50    4.95
  -6   3  10   28.12    4.75
   6  -3 -10   18.47    4.48
   6  -3 -10   27.96    5.59
   6   3 -10   18.70    4.63
   6   3 -10   13.60    4.96
  -6  -3  10   17.20    4.13
  -6  -3  10   22.00    4.97
  -6   3  11    7.50    3.27
  -6   3  11    4.09    1.99
  -6   3  11    8.03    2.44
   6  -3 -11   11.67    3.27
   6  -3 -11    7.40    2.89
   6   3 -11    3.73    2.36
   6   3 -11    4.07    3.07
  -6  -3  11    8.79    2.93
  -6  -3  11    5.03    2.53
  -6   3  12   64.10   10.04
  -6   3  12   66.12    8.35
  -6   3  12   78.42    8.37
   6  -3 -12   58.37    8.75
   6  -3 -12   73.68    9.87
   6   3 -12   57.36    8.96
   6   3 -12   59.19   10.20
  -6  -3  12   53.47    8.46
  -6  -3  12   76.03    9.30
  -6   3  13  122.10   14.68
  -6   3  13  107.89   11.67
  -6   3  13  104.58   11.36
   6  -3 -13  132.94   13.65
   6  -3 -13  127.75   14.13
   6   3 -13  124.94   13.89
   6   3 -13   98.01   14.36
  -6  -3  13  108.05   12.96
  -6  -3  13   96.66   12.30
  -6   3  14  131.94   16.65
  -6   3  14  135.38   13.10
  -6   3  14  144.95   13.13
   6  -3 -14  156.30   16.00
   6  -3 -14  136.05   16.18
   6   3 -14  167.45   16.87
   6   3 -14  139.06   17.56
  -6  -3  14  146.40   15.88
  -6  -3  14  161.81   15.28
  -6   3  15   13.49    3.95
   6  -3 -15   16.24    3.63
   6  -3 -15   10.15    3.29
   6   3 -15   17.32    4.05
   6   3 -15   16.74    4.66
  -6  -3  15   18.08    3.79
  -6  -3  15   16.93    2.85
  -6   3  16   22.26    4.88
   6  -3 -16   21.43    4.23
   6  -3 -16   18.39    4.22
   6   3 -16   20.55    4.47
   6   3 -16   29.29    5.98
  -6  -3  16   26.73    4.69
  -6   3  17   60.55    9.09
   6  -3 -17   83.06    8.85
   6  -3 -17   62.33    8.89
   6   3 -17   77.34    9.47
   6   3 -17   61.91   10.01
  -6  -3  17   60.64    8.45
  -6   3  18  102.87   11.90
   6   3 -18   94.55   11.47
   6   3 -18   85.04   12.35
   6   3 -19   35.04    5.62
   6   3 -19   27.73    6.05
   6   3 -20    1.21    1.89
   6   3 -21    1.52    2.13
   6  -3 -23   11.42    2.88
   6  -3 -24   42.61    6.12
   6  -3 -25   -0.00    0.90
   6  -3 -26    0.94    1.29
   6  -3 -27    0.00    0.98
   6  -3 -29    3.14    1.51
   6  -3 -30   12.17    2.82
   6  -3 -31    1.25    1.09
   6  -3 -32    1.10    1.01
   6  -3 -33    3.79    1.46
   6  -3 -34   11.42    2.51
  -6   4   1  171.37   21.36
  -6   4   1  144.48   18.57
   6  -4  -1  166.95   19.60
   6  -4  -1  174.99   20.14
   6   4  -1  132.78   18.18
   6   4  -1  166.49   21.37
  -6  -4   1  132.92   17.72
  -6  -4   1  173.42   21.42
  -6   4   2    8.87    4.49
  -6   4   2   10.44    3.60
   6  -4  -2    9.85    4.02
   6  -4  -2    7.14    3.49
   6   4  -2   12.22    4.08
   6   4  -2   12.55    5.11
  -6  -4   2    5.97    2.99
  -6  -4   2    1.44    2.30
  -6   4   3    0.68    2.23
  -6   4   3    4.86    3.08
   6  -4  -3    5.19    2.96
   6  -4  -3    3.45    2.84
   6   4  -3    0.00    1.69
   6   4  -3    3.39    3.14
  -6  -4   3    8.79    3.35
  -6  -4   3   10.17    4.24
  -6   4   4   22.77    6.37
   6  -4  -4   13.11    4.38
   6  -4  -4   16.59    4.97
   6   4  -4   19.83    5.03
   6   4  -4   15.07    5.75
  -6  -4   4   15.56    5.30
  -6   4   5  214.06   25.24
   6  -4  -5  208.41   23.44
   6  -4  -5  243.14   24.87
   6   4  -5  215.37   23.62
   6   4  -5  217.27   25.82
  -6  -4   5  213.85   23.08
  -6  -4   5  166.09   23.54
  -6   4   6  254.06   27.62
   6  -4  -6  257.92   26.03
   6  -4  -6  218.09   25.78
   6   4  -6  203.66   24.95
   6   4  -6  204.22   26.85
  -6  -4   6  277.41   25.91
  -6   4   7   81.22   12.08
   6  -4  -7   57.18    9.41
   6  -4  -7   68.39   10.71
   6   4  -7   77.21   10.66
   6   4  -7   70.85   11.76
  -6  -4   7   45.84    8.61
  -6   4   8    6.76    3.82
   6  -4  -8    5.64    2.80
   6  -4  -8    2.65    2.58
   6   4  -8    9.38    3.42
   6   4  -8    3.55    3.30
  -6  -4   8    5.21    2.69
  -6  -4   8    6.38    3.51
  -6   4   9   71.58   10.99
   6  -4  -9   60.85    9.31
   6  -4  -9   55.16    9.42
   6   4  -9   58.15    9.51
  -6  -4   9   62.96    9.31
  -6  -4   9   60.33    9.92
  -6   4  10   33.82    7.10
   6  -4 -10   24.74    5.40
   6  -4 -10   28.16    5.98
   6   4 -10   16.55    4.81
  -6  -4  10   29.58    6.19
  -6   4  11  110.07   15.45
   6  -4 -11  106.41   14.04
   6  -4 -11  117.00   15.06
   6   4 -11  138.52   15.54
  -6  -4  11  116.70   14.31
  -6  -4  11  129.57   15.32
  -6   4  12   81.23   11.96
   6  -4 -12   77.06   10.54
   6  -4 -12   53.13   10.02
   6   4 -12   88.94   11.58
   6   4 -12   72.84   12.15
  -6  -4  12   92.69   11.21
  -6  -4  12  100.16   11.76
  -6   4  13   35.20    7.01
   6  -4 -13   35.04    6.11
   6  -4 -13   32.61    6.42
   6   4 -13   32.28    6.31
   6   4 -13   27.76    6.85
  -6  -4  13   28.85    5.70
  -6  -4  13   26.00    5.43
  -6   4  14    3.38    2.55
  -6   4  14    0.33    0.87
   6  -4 -14    3.99    2.14
   6  -4 -14    2.39    1.86
   6   4 -14   -0.00    1.37
   6   4 -14    1.00    1.46
  -6  -4  14    2.55    1.99
  -6  -4  14    1.92    1.73
  -6   4  15   87.73   13.27
  -6   4  15  118.78   10.99
   6  -4 -15  108.32   12.86
   6   4 -15   93.15   13.03
   6   4 -15   90.04   14.27
  -6  -4  15  109.60   13.12
  -6  -4  15  121.05   12.80
  -6   4  16  111.06   15.12
   6  -4 -16  134.77   14.59
   6   4 -16  108.59   14.64
   6   4 -16  113.40   16.12
  -6  -4  16  137.30   15.00
  -6  -4  16  140.02   13.73
  -6   4  17    8.04    3.34
   6  -4 -17   13.50    3.39
   6   4 -17   10.44    3.56
   6   4 -17   15.40    5.06
  -6  -4  17   19.37    4.20
  -6  -4  17   11.43    2.37
  -6   4  18   46.04    7.26
   6   4 -18   42.93    7.05
   6   4 -18   35.54    7.44
  -6  -4  18   35.46    3.72
   6   4 -19   73.25   10.12
   6  -4 -20   89.10   11.37
   6  -4 -21    6.65    2.65
   6  -4 -22    4.12    2.24
   6  -4 -23   -0.00    1.36
   6  -4 -24    1.33    1.44
   6  -4 -25    3.00    1.94
   6  -4 -26   15.95    3.87
   6  -4 -27    8.04    2.68
   6  -4 -28   10.57    3.06
   6  -4 -29    0.49    0.98
   6  -4 -30   10.24    2.86
   6  -4 -31    2.21    1.61
   6  -4 -32    8.72    2.70
   6  -4 -33    1.72    1.42
   6  -4 -34   -0.00    1.03
   6  -4 -35    5.65    2.19
   6  -4 -36    1.24    1.30
  -6   5   1   27.43    7.50
   6  -5  -1   23.54    5.98
   6  -5  -1   28.17    6.85
   6   5  -1   11.52    4.59
   6   5  -1   16.03    6.16
  -6  -5   1   26.05    6.02
  -6  -5   1   25.63    7.24
  -6   5   2   73.32   13.45
   6  -5  -2   86.35   12.79
   6  -5  -2   86.93   13.51
   6   5  -2   85.99   12.94
   6   5  -2   80.59   14.36
  -6  -5   2   89.58   12.57
  -6  -5   2  103.59   15.31
  -6   5   3  101.97   16.48
   6  -5  -3  124.22   16.02
   6  -5  -3  151.20   17.90
   6   5  -3  112.46   15.84
   6   5  -3  121.44   18.01
  -6  -5   3  103.77   14.75
  -6  -5   3  133.17   18.06
  -6   5   4   98.06   14.96
   6  -5  -4  114.65   14.25
   6  -5  -4   80.90   13.52
   6   5  -4   90.67   13.49
   6   5  -4   91.58   15.23
  -6  -5   4   94.15   13.02
  -6  -5   4   96.95   15.02
  -6   5   5    0.00    2.33
   6  -5  -5    1.37    2.18
   6  -5  -5    2.33    2.53
   6   5  -5    4.73    2.78
   6   5  -5    0.57    1.99
  -6  -5   5    3.66    2.35
  -6  -5   5    3.56    3.44
  -6   5   6    1.39    2.20
   6  -5  -6   -0.00    1.94
   6  -5  -6    0.35    1.95
   6   5  -6    6.27    3.22
   6   5  -6    0.00    2.11
  -6  -5   6    4.19    2.35
  -6  -5   6    3.45    2.75
  -6   5   7   44.38    9.34
   6  -5  -7   59.79    9.32
   6  -5  -7   48.25    9.21
   6   5  -7   33.99    7.99
   6   5  -7   68.58   11.71
  -6  -5   7   72.21    9.83
  -6   5   8   50.25    9.28
   6  -5  -8   38.32    7.38
   6  -5  -8   29.89    6.99
   6   5  -8   38.56    7.64
   6   5  -8   37.33    8.76
  -6  -5   8   36.72    6.99
  -6   5   9   82.12   12.65
   6  -5  -9   87.10   11.65
   6  -5  -9   63.55   11.12
   6   5  -9   98.07   12.74
   6   5  -9   71.00   12.68
  -6  -5   9   86.39   11.44
  -6  -5   9   60.26   11.19
  -6   5  10   48.47    8.84
   6  -5 -10   40.86    7.28
   6  -5 -10   26.86    6.64
   6   5 -10   35.48    7.30
   6   5 -10   43.72    9.40
  -6  -5  10   34.52    6.82
  -6  -5  10   37.63    7.78
  -6   5  11    5.83    3.28
   6  -5 -11    1.78    1.69
   6  -5 -11    2.50    2.47
   6   5 -11    1.34    2.25
  -6  -5  11    4.96    2.46
  -6  -5  11    3.31    3.12
  -6   5  12    4.11    2.93
   6  -5 -12    2.24    2.48
   6   5 -12    4.87    2.89
  -6  -5  12    5.33    2.67
  -6  -5  12    5.29    2.72
  -6   5  13  198.43   23.64
   6  -5 -13  199.83   22.26
   6   5 -13  232.72   23.85
   6   5 -13  187.03   24.41
  -6  -5  13  230.07   22.97
  -6  -5  13  190.28   22.65
  -6   5  14  243.21   26.36
   6  -5 -14  224.27   24.53
   6   5 -14  245.34   25.81
   6   5 -14  225.05   27.22
  -6  -5  14  247.75   25.11
  -6  -5  14  222.78   24.91
  -6   5  15    0.00    1.66
   6  -5 -15    0.32    1.38
   6   5 -15    0.87    1.98
   6   5 -15    0.25    2.16
  -6  -5  15    0.00    1.49
  -6  -5  15    0.00    0.95
  -6   5  16    8.06    3.50
   6  -5 -16    8.70    3.01
   6   5 -16   12.23    4.01
  -6  -5  16    9.84    3.37
  -6   5  17    0.03    1.76
  -6   5  17    0.68    0.72
   6  -5 -17    0.69    1.89
   6   5 -17    3.77    2.52
  -6  -5  17   -0.00    1.21
  -6   5  18  117.69   14.39
   6  -5 -18   87.90   13.20
   6   5 -18  117.51   14.35
   6  -5 -19   15.01    4.33
   6   5 -19    8.36    3.34
   6  -5 -20    6.41    2.80
   6  -5 -21    0.15    1.55
   6  -5 -22    1.12    1.44
   6  -5 -23   24.33    5.40
   6  -5 -24    7.80    3.05
   6  -5 -25    4.83    2.61
   6  -5 -26    0.00    1.09
   6  -5 -27    2.13    1.91
   6  -5 -28    9.33    3.23
   6  -5 -29   12.47    3.77
   6  -5 -30    4.60    2.37
   6  -5 -31    0.27    1.46
   6  -5 -32    2.78    2.01
   6  -5 -33    3.91    2.07
   6  -5 -34    4.70    2.38
   6  -5 -35    2.34    1.70
   6  -5 -36    0.71    1.50
   6  -5 -37    0.00    1.52
  -6   6   1  137.29   19.29
   6  -6  -1  135.90   18.41
   6   6  -1  103.66   16.31
   6   6  -1  154.67   20.63
  -6  -6   1  116.32   18.55
  -6   6   2   23.10    7.26
   6  -6  -2   29.18    7.44
   6   6  -2   22.91    6.22
   6   6  -2   18.40    6.73
  -6  -6   2   27.04    7.81
  -6   6   3    9.01    4.48
   6  -6  -3    5.43    3.57
   6   6  -3    3.10    2.80
   6   6  -3    0.00    2.43
  -6  -6   3   12.17    5.00
  -6   6   4   20.81    6.56
   6  -6  -4   17.72    5.46
   6  -6  -4   21.58    6.23
   6   6  -4   17.80    5.44
   6   6  -4   18.40    6.57
  -6  -6   4   22.35    6.74
  -6   6   5  144.80   19.02
   6  -6  -5  109.08   16.05
   6  -6  -5  113.42   17.12
   6   6  -5  135.21   17.63
   6   6  -5  146.23   19.84
  -6  -6   5  142.38   19.26
  -6   6   6   57.09   11.73
   6  -6  -6   59.93   10.76
   6  -6  -6   87.64   13.18
   6   6  -6   64.04   11.43
   6   6  -6   97.81   14.93
  -6  -6   6   99.63   12.56
  -6  -6   6   90.33   13.95
  -6   6   7   49.69   10.26
   6  -6  -7   62.49   10.02
   6  -6  -7   54.92   10.37
   6   6  -7   65.79   10.83
   6   6  -7   55.49   11.54
  -6  -6   7   64.55    9.94
  -6  -6   7   46.66   10.27
  -6   6   8    8.58    4.60
   6  -6  -8   12.15    4.30
   6   6  -8   10.17    4.30
   6   6  -8   20.07    6.42
  -6  -6   8   14.02    4.40
  -6  -6   8   10.14    4.34
  -6   6   9  100.79   14.54
   6  -6  -9   78.27   12.10
   6   6  -9   96.35   13.58
   6   6  -9   67.18   13.50
  -6  -6   9  102.96   13.06
  -6   6  10   68.29   11.81
   6  -6 -10   73.85   10.96
   6   6 -10   74.43   11.65
   6   6 -10   77.62   13.35
  -6  -6  10   64.07   10.46
  -6   6  11   55.02   10.42
   6  -6 -11   69.06   10.00
   6   6 -11   54.37    9.80
   6   6 -11   47.84   10.50
  -6  -6  11   61.94    9.52
  -6  -6  11   49.01    9.81
  -6   6  12   61.58   10.79
   6  -6 -12   71.45   10.42
   6   6 -12   60.10   10.35
   6   6 -12   53.58   11.32
  -6  -6  12   70.83   10.36
  -6   6  13    6.36    3.67
   6  -6 -13    3.47    2.68
   6  -6 -13    0.13    2.10
   6   6 -13    0.00    1.54
  -6  -6  13   -0.00    1.31
  -6   6  14    2.88    2.34
   6  -6 -14    1.00    2.30
   6  -6 -14   -0.00    2.00
   6   6 -14    3.68    3.03
  -6  -6  14   -0.00    1.01
  -6   6  15   53.44    9.69
   6  -6 -15   53.49    8.94
   6  -6 -15   53.14    9.54
   6   6 -15   69.50   10.63
  -6  -6  15   52.15    8.87
  -6   6  16    3.77    3.19
   6  -6 -16   10.47    3.54
   6  -6 -16   14.19    4.54
   6   6 -16    2.40    2.50
  -6  -6  16   10.72    3.76
  -6   6  17   13.77    4.60
   6  -6 -17   19.21    5.35
   6   6 -17   11.31    4.25
  -6   6  18   36.05    7.46
   6  -6 -18   34.44    7.23
   6   6 -18   31.69    7.06
   6  -6 -19   21.67    5.85
   6   6 -19   23.83    5.93
   6  -6 -20    2.93    2.58
   6   6 -20    1.84    2.15
   6  -6 -21   19.23    5.24
   6  -6 -22   11.90    4.30
   6  -6 -23   11.84    4.01
   6  -6 -24    1.76    2.08
   6  -6 -25    9.83    3.81
   6  -6 -26   13.74    4.33
   6  -6 -27    7.33    3.23
   6  -6 -28    1.22    1.69
   6  -6 -29    3.37    2.31
   6  -6 -30    0.00    1.38
   6  -6 -31   13.13    4.15
   6  -6 -32    3.15    2.15
   6  -6 -33    4.26    2.41
   6  -6 -34    2.91    1.88
   6  -6 -35    1.11    1.70
   6  -6 -36   -0.00    1.47
   6  -6 -37    1.83    1.97
   6  -6 -38    0.19    1.40
   6  -6 -39    0.09    1.38
  -6   7   1   17.92    6.56
   6  -7  -1   11.28    5.22
   6   7  -1   14.62    5.28
   6   7  -1    9.74    5.19
  -6  -7   1   14.16    6.47
  -6   7   2   18.30    6.81
   6  -7  -2    9.31    4.55
   6   7  -2   20.80    5.87
   6   7  -2    7.80    4.68
  -6  -7   2    1.71    2.84
  -6   7   3  245.86   27.84
   6  -7  -3  222.77   26.70
   6   7  -3  221.99   25.94
   6   7  -3  166.34   26.07
  -6  -7   3  218.29   27.78
  -6   7   4   65.40   11.73
   6  -7  -4   44.22    9.99
   6   7  -4   49.24    9.98
   6   7  -4   64.00   12.46
  -6  -7   4   51.27   11.44
  -6   7   5   11.23    5.37
   6   7  -5    9.41    4.78
   6   7  -5   16.10    6.46
  -6  -7   5   13.20    5.62
  -6   7   6   15.59    5.50
   6   7  -6   12.89    4.97
   6   7  -6   18.86    6.59
  -6  -7   6   15.96    6.07
  -6   7   7   10.84    5.07
   6   7  -7   12.47    4.80
   6   7  -7   15.19    6.13
  -6  -7   7   13.35    5.31
  -6   7   8   49.27    9.72
   6   7  -8   32.72    7.89
   6   7  -8   29.27    8.56
  -6  -7   8   44.35    9.87
  -6   7   9   98.65   15.90
   6  -7  -9  137.02   16.43
   6   7  -9   96.70   15.42
   6   7  -9  120.59   18.50
  -6  -7   9  138.75   18.53
  -6   7  10   -0.00    2.12
   6  -7 -10    1.62    2.38
   6  -7 -10    4.69    3.48
   6   7 -10    7.15    3.70
  -6   7  11   -0.00    1.74
   6  -7 -11    0.00    1.61
   6  -7 -11   -0.00    3.00
   6   7 -11    0.25    1.84
  -6   7  12   23.38    6.45
   6  -7 -12   21.90    5.77
   6  -7 -12   14.89    5.00
   6   7 -12   18.45    5.76
  -6   7  13   99.86   16.00
   6  -7 -13  145.14   16.63
   6  -7 -13  118.92   17.01
   6   7 -13  120.28   16.87
  -6   7  14    0.41    2.39
   6  -7 -14    6.69    3.22
   6  -7 -14    3.39    2.67
   6   7 -14    1.35    2.46
  -6   7  15   -0.00    2.17
   6  -7 -15    1.93    2.18
   6  -7 -15   -0.00    2.09
   6   7 -15    0.73    2.39
  -6   7  16    6.03    3.65
   6  -7 -16    3.57    3.05
   6   7 -16    7.96    3.88
  -6  -7  16    3.90    2.88
  -6   7  17    6.47    3.55
   6  -7 -17    0.57    1.99
   6   7 -17    2.12    2.80
   6  -7 -18   -0.00    2.25
   6   7 -18    2.96    2.54
   6  -7 -19   42.45    8.78
   6   7 -19   43.53    8.82
   6  -7 -20    5.45    3.27
   6   7 -20    2.60    2.91
   6  -7 -21    1.86    1.82
   6  -7 -22    0.94    2.07
   6  -7 -23   18.95    5.67
   6  -7 -24    7.62    3.75
   6  -7 -25    6.72    3.30
   6  -7 -26    0.32    1.57
   6  -7 -27    0.00    2.00
   6  -7 -28    4.02    2.63
   6  -7 -29    8.41    3.57
   6  -7 -30    0.83    2.04
   6  -7 -31    2.80    2.51
   6  -7 -32   -0.00    1.10
   6  -7 -33    3.75    2.60
   6  -7 -34   -0.00    1.53
   6  -7 -35    1.96    2.35
   6  -7 -36   -0.00    1.66
   6  -7 -37   -0.00    1.68
   6  -7 -38    2.16    2.16
   6   8  -1   97.04   16.37
  -6  -8   1   65.33   14.27
   6   8  -2    7.52    5.22
  -6  -8   2    3.69    4.24
  -6   8   3    0.18    2.83
   6   8  -3   -0.00    3.85
  -6  -8   3   -0.00    2.02
  -6   8   4   -0.00    2.14
   6   8  -4    0.36    2.34
  -6  -8   4    0.33    2.97
  -6   8   5  209.72   25.24
   6   8  -5  151.08   24.24
  -6  -8   5  203.52   26.30
  -6   8   6    1.71    3.38
   6  -8  -6   -0.00    2.21
   6   8  -6    8.16    5.16
  -6  -8   6    2.69    3.85
  -6   8   7   69.45   12.74
   6  -8  -7   64.44   12.41
   6   8  -7   72.68   12.52
  -6   8   8    0.74    2.76
   6  -8  -8   -0.00    2.67
   6   8  -8    8.52    4.24
  -6   8   9  102.32   15.79
   6  -8  -9   85.71   14.95
   6   8  -9  113.12   16.11
  -6   8  10   44.68    9.28
   6  -8 -10   24.71    7.44
   6   8 -10   27.00    7.54
  -6   8  11   96.89   14.53
   6  -8 -11   68.57   12.79
   6   8 -11   80.24   13.35
  -6   8  12   13.95    5.68
   6  -8 -12   12.53    5.46
   6   8 -12    7.40    4.06
  -6   8  13    1.73    3.18
   6  -8 -13    2.31    2.62
   6   8 -13   -0.00    2.57
  -6   8  14    0.00    2.35
   6  -8 -14    0.13    2.68
   6   8 -14    0.00    1.97
  -6   8  15   89.33   13.90
   6  -8 -15   61.94   12.53
   6   8 -15  103.91   14.87
  -6   8  16    0.18    2.26
   6  -8 -16   -0.00    2.16
   6   8 -16    0.81    2.27
  -6   8  17   32.52    7.64
   6  -8 -17   20.50    6.67
   6   8 -17   24.06    7.15
   6  -8 -18   -0.00    2.37
   6   8 -18   -0.00    2.13
   6  -8 -19   10.74    4.64
   6   8 -19   10.56    4.88
   6  -8 -20    0.17    2.16
   6   8 -20   -0.00    2.00
   6  -8 -21    4.16    2.99
   6  -8 -22    2.05    2.56
   6  -8 -23    9.16    3.95
   6  -8 -24    0.98    2.49
   6  -8 -25    4.50    3.51
   6  -8 -26    0.00    2.79
   6  -8 -27    4.49    3.13
   6  -8 -28   -0.00    1.64
   6  -8 -29    0.93    2.11
   6  -8 -30   -0.00    2.08
   6  -8 -31    5.84    3.43
   6  -8 -32    0.65    1.91
   6  -8 -33    3.40    2.66
   6  -8 -34    2.92    2.60
   6  -8 -35    0.48    1.82
   6  -8 -36    1.63    2.19
  -6   9   1    2.84    3.05
   6   9  -1    4.86    4.00
   6   9  -1    7.21    5.16
  -6  -9   1    9.55    5.50
  -6   9   2   10.84    5.62
   6   9  -2    6.12    3.62
   6   9  -2    5.48    5.10
  -6  -9   2   10.05    5.89
   6  -9  -3  120.79   19.69
   6   9  -3  165.18   20.90
   6   9  -3  152.15   22.54
  -6  -9   3  122.52   21.09
   6  -9  -4    9.21    5.55
   6   9  -4   19.63    6.39
   6  -9  -5    1.53    2.68
   6   9  -5    1.44    3.14
   6  -9  -6    8.22    4.71
   6   9  -6    8.86    4.48
   6  -9  -7    7.29    4.73
   6  -9  -8    1.93    3.89
   6  -9  -9   50.94   10.98
  -6   9  10    9.27    4.99
   6  -9 -10    1.91    3.57
  -6   9  11    2.68    3.59
   6  -9 -11   -0.00    0.83
  -6   9  12    3.56    3.42
   6  -9 -12    2.90    3.79
  -6   9  13   72.43   12.88
   6  -9 -13   65.87   12.54
  -6   9  14    4.98    3.52
   6  -9 -14    2.79    3.42
  -6   9  15   19.85    6.31
   6  -9 -15    8.65    4.31
  -6   9  16    3.27    2.94
   6  -9 -16    1.00    2.70
  -6   9  17   14.67    5.58
   6  -9 -17    0.03    2.71
   6  -9 -18    0.00    1.84
   6  -9 -19   23.02    6.82
   6  -9 -20    2.14    2.75
   6  -9 -21   -0.00    1.99
   6  -9 -22    0.71    2.62
   6  -9 -23   20.12    6.56
   6  -9 -24   -0.00    2.01
   6  -9 -25    9.22    4.67
   6  -9 -26   -0.00    2.21
   6  -9 -27    1.24    1.88
   6  -9 -28    1.15    2.05
   6  -9 -29    6.81    4.01
   6  -9 -30    1.52    2.30
   6  -9 -31    0.55    2.20
   6  -9 -32    3.03    2.89
   6  -9 -33   -0.00    2.17
   6  -9 -34   -0.00    1.99
  -6  10   1   29.98    8.93
   6 -10  -1   25.44    8.01
   6  10  -1   31.56    8.76
  -6  10   2    4.65    3.93
   6 -10  -2    3.23    4.06
   6  10  -2   11.01    5.23
  -6  10   3   -0.00    2.91
   6 -10  -3    0.28    2.09
   6  10  -3    1.03    2.21
  -6  10   4   16.62    6.60
   6 -10  -4    5.35    4.40
   6  10  -4    6.19    4.67
  -6  10   5    9.26    5.64
   6 -10  -5   13.80    6.13
   6  10  -5   28.76    8.07
  -6  10   6    0.00    2.87
   6 -10  -6   -0.00    2.35
   6  10  -6    0.00    2.86
  -6  10   7   19.54    7.01
   6 -10  -7    7.61    4.72
   6  10  -7   11.46    5.45
  -6  10   8    2.90    3.28
   6 -10  -8    1.20    3.35
   6  10  -8    0.54    2.08
  -6  10   9   -0.00    3.20
   6 -10  -9    2.63    3.35
   6  10  -9    2.15    2.67
  -6  10  10    5.17    4.40
   6 -10 -10    5.66    4.57
   6  10 -10    4.43    3.92
   6 -10 -11   45.41   11.04
   6  10 -11   55.35   11.40
   6 -10 -12    2.59    2.71
   6  10 -12   -0.00    2.45
   6 -10 -13    4.23    4.08
   6  10 -13    4.45    3.78
   6 -10 -14    3.07    3.61
   6  10 -14   13.13    5.30
   6 -10 -15   44.06   10.24
   6  10 -15   35.00    9.25
   6 -10 -16   -0.00    2.14
   6  10 -16    5.20    4.07
   6 -10 -17   21.25    6.95
   6  10 -17   26.56    7.75
   6 -10 -18    1.65    3.24
   6  10 -18    0.80    1.79
   6 -10 -19   11.32    5.03
   6  10 -19    7.50    4.60
   6 -10 -20   -0.00    3.12
   6  10 -20   -0.00    2.64
   6 -10 -21   15.48    6.06
   6 -10 -22   -0.00    2.96
   6 -10 -23    4.98    3.74
   6 -10 -24   -0.00    2.91
   6 -10 -25    3.55    3.37
   6 -10 -26   -0.00    1.57
   6 -10 -27    6.02    3.99
   6 -10 -28   -0.00    3.08
   6 -10 -29    1.03    2.13
   6 -10 -30   -0.00    1.91
   6 -10 -31    3.69    2.95
   6 -10 -32   -0.00    1.10
  -6  11   1    1.23    3.21
   6 -11  -1   12.19    5.82
   6  11  -1    4.14    3.81
  -6  11   2    1.92    2.94
   6 -11  -2   -0.00    2.70
   6  11  -2   -0.00    3.50
  -6  11   3   16.43    7.68
   6 -11  -3   40.60   10.32
   6  11  -3   55.27   11.34
  -6  11   4   -0.00    3.47
   6 -11  -4    3.24    3.75
   6  11  -4   -0.00    2.69
  -6  11   5    0.98    3.59
   6 -11  -5    0.00    3.02
   6  11  -5    2.60    3.51
  -6  11   6   -0.00    3.45
   6 -11  -6   -0.00    2.99
   6  11  -6   -0.00    2.60
  -6  11   7    9.02    5.40
   6 -11  -7    5.82    4.95
   6  11  -7    7.89    5.05
  -6  11   8   17.37    6.70
   6 -11  -8    2.52    4.30
   6  11  -8    6.52    4.44
  -6  11   9   32.89    8.94
   6 -11  -9   32.79    9.07
   6  11  -9   28.35    8.34
  -6  11  10   -0.00    2.46
   6 -11 -10    1.60    3.02
   6  11 -10   -0.00    2.77
  -6  11  11    0.00    3.58
   6 -11 -11    1.94    2.64
   6  11 -11    0.11    2.64
  -6  11  12    1.90    4.18
   6 -11 -12    4.67    3.53
   6  11 -12    7.67    4.29
  -6  11  13   15.72    6.55
   6 -11 -13   16.92    6.89
   6  11 -13   20.37    7.15
  -6  11  14    3.65    3.54
   6 -11 -14    0.39    3.57
   6  11 -14   -0.00    2.45
  -6  11  15   10.32    5.15
   6 -11 -15    4.10    4.53
  -6  11  16    1.91    2.87
   6 -11 -16   -0.00    1.91
   6  11 -16    0.58    3.28
   6 -11 -17    6.12    4.64
   6  11 -17   11.92    5.61
   6 -11 -18    0.00    3.28
   6 -11 -19    1.74    2.91
   6  11 -19   11.87    5.55
   6 -11 -20   -0.00    1.16
   6 -11 -21   -0.00    2.84
   6 -11 -22   -0.00    1.69
   6 -11 -23   13.29    6.18
   6 -11 -24   -0.00    2.77
   6 -11 -25    0.84    2.49
   6 -11 -26    0.00    2.85
   6 -11 -27    0.00    2.05
   6 -11 -28    2.94    3.85
   6 -11 -29    2.66    3.57
  -6  12   1   31.28    9.67
   6 -12  -1   23.53    9.03
   6  12  -1   37.26    9.83
  -6  12   2    2.30    4.27
   6 -12  -2   -0.00    2.80
   6  12  -2   -0.00    3.64
  -6  12   3    0.00    3.78
   6 -12  -3    0.92    2.59
   6  12  -3    1.50    2.90
  -6  12   4   -0.00    2.65
   6 -12  -4    1.74    2.48
   6  12  -4    0.34    2.50
  -6  12   5   25.73    8.57
   6 -12  -5   25.19    9.02
  -6  12   6    2.39    3.90
   6 -12  -6   -0.00    3.09
   6  12  -6    0.00    3.42
  -6  12   7    7.33    5.02
   6 -12  -7    7.77    5.06
   6  12  -7    2.49    3.68
  -6  12   8   -0.00    3.50
   6 -12  -8    0.99    2.93
   6  12  -8    2.89    3.32
  -6  12   9   11.59    5.83
   6 -12  -9    8.76    5.12
   6  12  -9    5.11    4.17
  -6  12  10    1.43    3.32
   6 -12 -10    0.37    3.38
   6  12 -10   -0.00    3.46
  -6  12  11   23.34    7.96
   6 -12 -11   17.99    7.49
   6  12 -11   39.35    9.72
  -6  12  12    3.51    3.33
   6 -12 -12    2.35    3.67
   6  12 -12    0.95    2.72
  -6  12  13   -0.00    2.96
   6 -12 -13   -0.00    2.95
   6  12 -13    4.16    4.20
  -6  12  14    2.54    3.51
   6 -12 -14    1.01    3.39
   6  12 -14   -0.00    3.28
  -6  12  15    7.71    5.02
   6 -12 -15   15.59    6.56
   6  12 -15   11.10    5.71
  -6  12  16    3.54    3.27
   6 -12 -16    1.89    2.87
   6  12 -16    2.42    3.74
   6 -12 -17   12.66    5.81
   6  12 -17    8.01    5.32
   6 -12 -18    1.36    2.93
   6  12 -18    0.54    3.10
   6 -12 -19   -0.00    3.73
   6  12 -19    0.81    3.32
   6 -12 -20    1.40    3.30
   6 -12 -21   14.37    5.83
   6 -12 -22    0.95    3.12
   6 -12 -23   -0.00    2.95
   6 -12 -24   -0.00    3.21
   6 -12 -25    3.66    3.82
   6 -12 -26    0.66    3.13
   6 -12 -27    4.69    3.45
  -6  13   1   13.94    6.75
   6 -13  -1   -0.00    1.85
   6  13  -1    0.00    4.91
  -6  13   2   -0.00    2.76
   6 -13  -2    3.06    4.18
   6  13  -2    2.80    3.47
  -6  13   3    7.59    6.11
   6 -13  -3   23.73    8.72
   6  13  -3   24.98    8.04
  -6  13   4   16.82    7.39
   6 -13  -4    3.04    4.72
   6  13  -4   12.23    6.20
  -6  13   5    9.79    6.45
   6 -13  -5    5.05    5.75
   6  13  -5    2.10    3.25
  -6  13   6   -0.00    2.13
   6 -13  -6    3.22    4.03
   6  13  -6    4.13    3.86
  -6  13   7    9.01    5.89
   6 -13  -7    2.43    3.74
   6  13  -7   10.23    5.72
  -6  13   8    1.08    4.34
   6 -13  -8    5.24    5.17
   6  13  -8   16.31    7.01
  -6  13   9   25.21    8.52
   6 -13  -9   32.38    9.49
   6  13  -9   27.13    8.71
  -6  13  10    7.04    4.87
   6 -13 -10    0.00    3.19
   6  13 -10    4.74    4.01
  -6  13  11    2.02    2.73
   6 -13 -11   -0.00    4.14
   6  13 -11    2.28    3.33
  -6  13  12    7.32    5.16
   6 -13 -12    4.70    4.04
   6  13 -12    8.23    5.28
  -6  13  13    9.07    5.40
   6 -13 -13    0.96    2.45
   6  13 -13   11.52    5.78
  -6  13  14    0.83    3.04
   6 -13 -14   -0.00    3.86
   6  13 -14    3.78    4.01
  -6  13  15    1.81    3.93
   6 -13 -15    2.58    3.98
   6  13 -15    7.92    5.44
   6 -13 -16   -0.00    3.89
   6  13 -16   -0.00    2.61
   6 -13 -17    2.49    3.84
   6  13 -17    3.00    3.83
   6 -13 -18    3.74    4.20
   6  13 -18    0.99    2.44
   6 -13 -19    7.01    5.60
   6  13 -19   13.80    6.10
   6 -13 -20   -0.00    3.82
   6 -13 -21   -0.00    2.46
   6 -13 -22   -0.00    2.73
   6 -13 -23    2.44    3.94
   6 -13 -24   -0.00    3.96
  -6  14   1    7.44    5.60
   6 -14  -1    7.28    5.77
   6  14  -1   14.68    6.93
  -6  14   2    0.14    4.47
   6 -14  -2    0.10    3.68
   6  14  -2    1.62    3.91
  -6  14   3   -0.00    3.64
   6 -14  -3    0.47    2.95
   6  14  -3   -0.00    4.08
  -6  14   4    9.23    5.62
   6 -14  -4   11.04    6.44
   6  14  -4    4.03    4.48
  -6  14   5   16.11    7.18
   6 -14  -5    4.65    5.71
   6  14  -5   20.50    7.64
  -6  14   6    1.72    3.83
   6 -14  -6    3.23    4.09
   6  14  -6    4.90    4.48
  -6  14   7    6.57    4.46
   6 -14  -7    2.98    3.81
   6  14  -7   19.13    7.95
  -6  14   8    6.22    4.58
   6 -14  -8   -0.00    3.48
   6  14  -8   -0.00    2.68
  -6  14   9    4.62    4.17
   6 -14  -9   10.46    5.98
   6  14  -9   -0.00    2.97
  -6  14  10   -0.00    2.99
   6 -14 -10    4.37    5.38
   6  14 -10    0.00    2.75
  -6  14  11    1.40    3.52
   6 -14 -11    2.37    3.80
   6  14 -11    0.39    3.00
  -6  14  12    1.99    3.21
   6 -14 -12   -0.00    4.11
   6  14 -12    1.96    4.13
  -6  14  13    0.00    2.84
   6 -14 -13   -0.00    2.82
   6  14 -13   -0.00    3.82
  -6  14  14    1.89    3.90
   6 -14 -14   -0.00    3.35
   6  14 -14    2.72    4.42
  -6  14  15   -0.00    2.72
   6 -14 -15   -0.00    2.94
   6  14 -15   -0.00    3.51
   6 -14 -16    4.17    4.11
   6  14 -16    0.00    3.86
   6 -14 -17    6.53    4.24
   6  14 -17    6.93    5.91
   6 -14 -18   -0.00    4.95
   6  14 -18   -0.00    1.85
   6 -14 -19   -0.00    2.68
   6  14 -19    1.49    3.17
   6 -14 -20    0.00    2.51
   6 -14 -21    1.86    4.47
  -6  15   1   -0.00    3.60
   6 -15  -1    1.78    3.60
   6  15  -1    0.25    4.44
  -6  15   2    1.80    3.80
   6 -15  -2    2.68    4.10
   6  15  -2   -0.00    3.45
  -6  15   3   -0.00    3.50
   6 -15  -3    4.53    4.92
   6  15  -3    6.42    5.04
  -6  15   4   -0.00    4.16
   6 -15  -4    6.63    5.25
   6  15  -4   -0.00    2.59
  -6  15   5    1.83    3.30
   6 -15  -5   -0.00    3.05
   6  15  -5    3.43    3.49
  -6  15   6    3.44    4.06
   6 -15  -6    0.63    3.01
   6  15  -6    0.37    3.16
  -6  15   7    0.71    3.42
   6 -15  -7    0.50    3.30
   6  15  -7    0.00    2.62
  -6  15   8   -0.00    2.60
   6 -15  -8    2.30    5.08
   6  15  -8    2.15    3.96
  -6  15   9    5.72    5.50
   6 -15  -9    5.00    5.87
   6  15  -9    2.56    3.90
  -6  15  10    1.69    2.74
   6 -15 -10    0.00    3.07
   6  15 -10    0.49    3.30
  -6  15  11   -0.00    3.62
   6 -15 -11   -0.00    2.80
   6  15 -11   -0.00    3.31
  -6  15  12   -0.00    3.04
   6 -15 -12    0.00    3.39
   6  15 -12    9.90    5.98
  -6  15  13    4.61    4.12
   6 -15 -13    0.00    3.56
   6  15 -13    2.10    3.96
  -6  15  14   -0.00    3.19
   6 -15 -14   -0.00    3.33
   6  15 -14    4.07    5.04
  -6  15  15   -0.00    3.72
   6 -15 -15    9.89    5.62
   6  15 -15   -0.00    3.21
   6 -15 -16   -0.00    2.91
   6  15 -16    1.84    3.27
   6 -15 -17    2.32    3.54
   6  15 -17    2.99    3.80
   6 -15 -18    2.88    3.58
   6  15 -18    1.93    3.75
   6  15 -19   -0.00    4.27
  -6  16   1    1.82    4.56
   6 -16  -1    3.70    4.32
   6  16  -1    0.24    3.14
  -6  16   2   -0.00    3.51
   6 -16  -2    0.19    3.55
   6  16  -2    6.43    4.78
  -6  16   3    3.63    4.08
   6 -16  -3   -0.00    2.61
   6  16  -3    0.18    3.77
  -6  16   4    8.03    5.27
   6 -16  -4    0.00    3.42
   6  16  -4   -0.00    3.95
  -6  16   5   -0.00    4.22
   6 -16  -5   -0.00    3.27
   6  16  -5    9.20    5.52
  -6  16   6    3.26    4.59
   6 -16  -6   -0.00    3.49
   6  16  -6   -0.00    2.77
  -6  16   7   -0.00    2.68
   6 -16  -7    2.69    3.37
   6  16  -7    0.00    3.55
  -6  16   8    0.41    3.51
   6 -16  -8   -0.00    3.57
   6  16  -8    7.42    5.11
  -6  16   9   -0.00    3.32
   6 -16  -9   -0.00    2.52
   6  16  -9    1.39    2.65
  -6  16  10   -0.00    3.12
   6 -16 -10    7.01    5.53
   6  16 -10   -0.00    3.43
  -6  16  11   -0.00    2.62
   6 -16 -11   -0.00    3.09
   6  16 -11    0.00    3.50
  -6  16  12   -0.00    3.11
   6 -16 -12   -0.00    2.55
   6  16 -12    0.69    3.41
  -6  16  13    2.55    5.14
   6 -16 -13    0.00    3.04
   6  16 -13   -0.00    3.25
  -6  16  14   -0.00    2.89
   6 -16 -14    2.99    3.54
   6  16 -14   -0.00    3.69
   6 -16 -15    0.00    3.11
   6  16 -15    3.61    4.53
   6  16 -16    4.03    5.26
   6  16 -17    5.95    5.59
   6  16 -18    1.41    3.59
  -6  17   1   -0.00    4.43
  -6  17   2    2.81    4.71
   6 -17  -2   -0.00    3.22
  -6  17   3    7.09    5.12
   6 -17  -3    7.03    5.62
  -6  17   4   -0.00    4.21
   6 -17  -4    0.69    4.27
   6  17  -4    5.54    5.17
  -6  17   5    0.40    4.52
   6 -17  -5    3.76    4.53
   6  17  -5    0.73    3.16
  -6  17   6    4.03    4.62
   6 -17  -6    0.07    3.04
   6  17  -6    0.30    3.67
  -6  17   7   -0.00    2.56
   6 -17  -7    4.34    4.35
   6  17  -7   -0.00    3.80
  -6  17   8    1.47    3.99
   6 -17  -8    5.55    4.86
   6  17  -8   -0.00    3.81
  -6  17   9    3.29    4.56
   6 -17  -9   -0.00    3.20
   6  17  -9    0.47    2.52
  -6  17  10   -0.00    3.20
   6 -17 -10   -0.00    3.23
   6  17 -10    0.02    2.49
  -6  17  11    1.48    3.81
   6 -17 -11   -0.00    2.39
   6  17 -11   -0.00    3.75
  -6  17  12    1.43    3.89
   6  17 -12    1.17    3.15
  -6  17  13    9.02    6.46
   6  17 -13    7.10    5.63
   6  17 -14    6.96    5.53
   6  17 -15    3.30    3.73
   6 -18  -4   -0.00    4.28
   6 -18  -5   -0.00    3.23
   6 -18  -6    1.11    3.08
   6 -18  -7    0.53    2.99
  -5   0   1    1.04    2.06
  -5   0   1    0.04    1.59
   5   0  -1    2.23    2.15
   5   0  -1   -0.00    2.40
   5   0  -1    1.14    2.14
  -5   0   2    0.69    1.59
  -5   0   2   -0.00    1.53
   5   0  -2    1.14    1.36
   5   0  -2    1.15    2.09
   5   0  -2    0.86    1.80
  -5   0   3   96.19   10.86
   5   0  -3   87.93   10.77
   5   0  -3   82.02   12.10
   5   0  -3   67.87   10.26
  -5   0   4    0.10    1.08
   5   0  -4    0.98    1.67
   5   0  -4   -1.70    2.38
   5   0  -4   -0.00    1.58
  -5   0   5 2251.84  191.89
  -5   0   5 2184.60  190.17
   5   0  -5 2137.96  190.84
   5   0  -5 2232.67  192.53
   5   0  -5 2159.03  190.88
  -5   0   6   -0.00    1.54
  -5   0   6    0.10    1.10
   5   0  -6    0.73    1.40
   5   0  -6    0.81    2.13
   5   0  -6    0.02    1.53
  -5   0   7   92.63   10.09
  -5   0   7   68.98    8.50
   5   0  -7   74.37    8.99
   5   0  -7   59.94    9.52
   5   0  -7   61.70    8.83
  -5   0   8    0.00    1.38
  -5   0   8    0.00    0.79
   5   0  -8   -0.00    1.09
   5   0  -8    0.00    1.81
   5   0  -8    1.02    1.68
   5   0  -8   -0.00    1.44
  -5   0   9  486.12   45.09
  -5   0   9  507.75   44.74
   5   0  -9  483.87   45.38
   5   0  -9  480.02   46.57
   5   0  -9  536.08   47.34
   5   0  -9  508.16   45.82
  -5   0  10   -0.00    0.71
  -5   0  10    0.20    0.72
   5   0 -10    0.08    1.04
   5   0 -10    0.24    1.20
   5   0 -10   -0.00    1.21
   5   0 -10    0.41    0.91
   5   0 -11   24.76    4.19
   5   0 -11   31.85    5.17
   5   0 -11   27.90    4.90
   5   0 -11   28.33    4.52
   5   0 -12    0.63    0.85
   5   0 -12    0.42    1.13
   5   0 -12   -0.00    1.03
   5   0 -12    0.60    1.01
   5   0 -13    5.98    1.61
   5   0 -13    2.93    1.49
   5   0 -13    3.79    1.70
   5   0 -13    4.24    1.60
   5   0 -14   -0.00    0.61
   5   0 -14   -0.00    0.80
   5   0 -14    0.00    0.77
   5   0 -14   -0.00    0.67
   5   0 -15  110.14   11.04
   5   0 -15  124.65   11.48
   5   0 -15  107.70   12.07
   5   0 -15  114.69   11.62
   5   0 -16    0.15    0.50
   5   0 -16    0.00    0.48
   5   0 -16    0.34    0.82
   5   0 -16   -0.00    0.64
   5   0 -17   60.99    7.35
   5   0 -17   68.80    7.06
   5   0 -18   -0.00    0.70
   5   0 -18    0.10    0.61
   5   0 -19  121.60   11.94
   5   0 -19  124.29   11.63
   5   0 -20    0.03    0.53
   5   0 -20   -0.00    0.42
   5   0 -21  147.56   13.58
   5   0 -22   -0.00    0.42
   5   0 -26   -0.00    0.50
   5   0 -27   26.09    3.15
   5   0 -28    0.23    0.52
   5   0 -35    3.53    1.65
   5   0 -36    1.40    1.31
  -5   1   1  417.93   43.15
  -5   1   1  388.52   39.98
   5  -1  -1  497.27   42.92
   5  -1  -1  509.81   41.84
   5   1  -1  415.92   40.33
   5   1  -1  388.39   42.47
   5   1  -1  353.09   41.36
   5   1  -1  406.97   40.93
  -5  -1   1  405.67   41.99
  -5  -1   1  446.34   40.48
  -5   1   2    4.81    3.26
  -5   1   2    3.02    2.35
   5  -1  -2    5.49    3.00
   5  -1  -2    1.74    1.98
   5   1  -2    2.00    1.88
   5   1  -2    0.70    2.10
   5   1  -2    1.98    2.31
   5   1  -2    3.44    2.26
  -5  -1   2    5.48    3.00
  -5  -1   2    4.67    2.32
  -5   1   3  426.90   45.20
  -5   1   3  440.48   42.73
   5  -1  -3  469.03   44.52
   5  -1  -3  512.13   43.95
   5   1  -3  406.33   42.58
   5   1  -3  506.25   46.37
   5   1  -3  419.12   44.25
   5   1  -3  447.32   43.57
  -5  -1   3  493.28   43.09
  -5   1   4    4.98    3.43
  -5   1   4    4.64    2.07
   5  -1  -4    5.40    3.34
   5  -1  -4    5.33    2.73
   5   1  -4    6.36    2.54
   5   1  -4    7.66    3.66
   5   1  -4    9.20    3.51
   5   1  -4    6.80    2.90
  -5  -1   4    5.85    2.58
  -5   1   5  107.45   14.42
  -5   1   5  116.34   13.55
  -5   1   5   97.90   12.13
   5  -1  -5  111.07   13.63
   5  -1  -5   93.93   12.37
   5   1  -5  106.49   12.61
   5   1  -5  121.70   14.95
   5   1  -5  104.07   12.68
  -5  -1   5   99.57   13.17
  -5  -1   5  115.62   12.44
  -5   1   6  564.88   48.96
  -5   1   6  525.16   46.78
  -5   1   6  487.32   45.44
   5  -1  -6  558.85   47.47
   5  -1  -6  483.98   45.95
   5   1  -6  446.60   45.51
   5   1  -6  508.50   48.45
   5   1  -6  463.41   46.13
  -5  -1   6  478.85   46.48
  -5  -1   6  484.14   45.26
  -5   1   7  607.55   57.00
  -5   1   7  609.99   55.15
  -5   1   7  569.08   53.99
   5  -1  -7  558.96   55.31
   5  -1  -7  652.40   55.22
   5   1  -7  688.73   55.29
   5   1  -7  569.41   56.82
   5   1  -7  572.54   55.95
   5   1  -7  542.16   54.92
  -5  -1   7  595.95   55.14
  -5  -1   7  620.38   54.15
  -5   1   8    1.68    2.11
  -5   1   8   -0.00    1.20
  -5   1   8    2.30    1.31
   5  -1  -8    2.08    2.00
   5  -1  -8    0.75    1.49
   5   1  -8   -0.00    1.21
   5   1  -8   -0.00    1.56
   5   1  -8    0.40    1.59
   5   1  -8    2.21    1.84
  -5  -1   8    0.20    1.28
  -5  -1   8    1.27    1.28
  -5   1   9   34.24    6.30
  -5   1   9   37.51    5.17
  -5   1   9   37.88    4.81
   5  -1  -9   30.76    5.45
   5  -1  -9   30.84    5.13
   5   1  -9   18.62    4.32
   5   1  -9   42.25    6.81
   5   1  -9   27.60    5.56
   5   1  -9   30.41    5.02
  -5  -1   9   30.04    4.83
  -5  -1   9   28.29    4.34
  -5   1  10    1.50    1.70
  -5   1  10    1.76    1.07
  -5   1  10    0.50    0.82
   5  -1 -10    1.82    1.58
   5  -1 -10    2.23    1.60
   5   1 -10    1.45    1.29
   5   1 -10    1.10    1.85
   5   1 -10    0.67    1.40
  -5  -1  10    3.32    1.47
  -5  -1  10    0.76    0.90
  -5   1  11  167.49   15.12
  -5   1  11  167.11   15.13
   5  -1 -11  160.40   17.01
   5  -1 -11  165.64   17.50
   5  -1 -11  173.69   17.44
   5   1 -11  160.75   17.08
   5   1 -11  172.41   18.74
   5   1 -11  148.11   17.98
  -5  -1  11  197.58   16.26
  -5  -1  11  188.14   16.01
   5  -1 -12   14.88    2.87
   5  -1 -12   11.03    2.76
   5  -1 -12   13.86    3.07
   5   1 -12   22.29    3.60
   5   1 -12   24.94    4.63
   5   1 -12   15.01    3.74
   5  -1 -13  371.94   31.72
   5  -1 -13  368.27   31.99
   5  -1 -13  351.80   32.09
   5   1 -13  309.74   31.70
   5   1 -13  351.72   33.34
   5   1 -13  320.65   32.86
   5  -1 -14    1.11    0.84
   5  -1 -14    3.67    1.31
   5  -1 -14    1.66    1.15
   5   1 -14    2.20    1.20
   5   1 -14    0.81    1.24
   5   1 -14    1.33    1.47
   5  -1 -15   50.07    4.99
   5  -1 -15   44.72    4.92
   5  -1 -15   38.28    5.22
   5   1 -15   32.41    4.85
   5   1 -15   42.72    5.91
   5   1 -15   38.85    5.87
   5  -1 -16    2.70    0.77
   5  -1 -16    6.18    1.14
   5  -1 -16    6.06    1.64
   5   1 -16    2.99    1.18
   5   1 -16    2.80    1.44
   5   1 -16    0.90    1.15
   5  -1 -17   29.38    3.82
   5   1 -17   22.48    3.22
   5   1 -17   30.45    3.82
   5   1 -17   27.13    4.36
   5  -1 -18    3.82    1.18
   5   1 -18    2.44    0.69
   5   1 -18    1.93    0.77
   5   1 -18    1.52    1.19
   5  -1 -19  120.98   11.73
   5   1 -19  126.16   12.72
   5  -1 -20    3.83    1.04
   5   1 -20    0.96    1.06
   5  -1 -21    1.24    0.67
   5   1 -21    0.83    0.86
   5  -1 -22    4.92    1.00
   5   1 -22    5.55    1.65
   5   1 -23   38.47    4.97
   5   1 -24    1.18    0.94
   5   1 -25    7.10    1.85
   5   1 -26    6.27    1.70
   5   1 -27   48.76    6.08
   5  -1 -28    4.83    1.07
   5  -1 -29   27.94    3.60
   5  -1 -29   27.07    3.31
   5  -1 -30   -0.00    0.72
   5  -1 -31    0.68    0.83
   5  -1 -32    1.21    1.08
   5  -1 -33   29.82    4.40
   5  -1 -34    0.71    1.19
   5  -1 -35    5.23    1.88
  -5   2   1    3.84    2.84
  -5   2   1    6.04    2.71
   5  -2  -1    2.86    2.98
   5  -2  -1    3.64    2.33
   5   2  -1    4.43    2.63
   5   2  -1    4.09    2.95
  -5  -2   1    0.58    1.58
  -5  -2   1    4.34    3.29
  -5  -2   1    3.63    2.29
  -5   2   2    7.45    3.98
  -5   2   2    6.76    2.89
   5  -2  -2   13.84    4.24
   5  -2  -2   10.24    3.52
   5   2  -2   13.84    3.89
   5   2  -2    6.69    3.21
  -5  -2   2   18.72    4.12
  -5  -2   2   16.29    4.95
  -5  -2   2   12.13    3.44
  -5   2   3  156.72   20.23
  -5   2   3  186.13   19.31
   5  -2  -3  159.88   19.61
   5  -2  -3  193.07   19.82
   5   2  -3  165.53   18.98
   5   2  -3  184.16   20.89
  -5  -2   3  163.64   18.50
  -5  -2   3  174.16   20.38
  -5  -2   3  185.86   18.96
  -5   2   4   66.32   10.26
  -5   2   4   56.97    8.31
   5  -2  -4   33.78    7.63
   5  -2  -4   77.14    9.71
   5   2  -4   48.13    8.12
   5   2  -4   72.14   10.48
  -5  -2   4   69.90    8.70
  -5  -2   4   62.86    8.34
  -5   2   5  529.45   52.37
  -5   2   5  524.87   50.34
   5  -2  -5  539.84   51.47
   5  -2  -5  531.81   51.01
   5   2  -5  584.57   51.09
   5   2  -5  565.65   52.87
  -5  -2   5  579.29   50.67
  -5  -2   5  517.12   50.14
  -5   2   6    8.33    3.37
  -5   2   6    4.41    2.04
   5  -2  -6    4.33    2.78
   5  -2  -6    6.42    2.87
   5   2  -6    4.64    2.26
  -5  -2   6    5.45    2.35
  -5  -2   6    9.17    3.19
  -5  -2   6    5.42    2.15
  -5   2   7   60.08    9.46
  -5   2   7   70.69    8.51
   5  -2  -7   50.24    8.46
   5  -2  -7   47.00    8.07
   5   2  -7   69.38    8.86
  -5  -2   7   85.73    9.22
  -5  -2   7   87.79   10.08
  -5  -2   7   52.12    7.67
  -5   2   8    7.37    3.37
  -5   2   8    7.92    2.69
  -5   2   8    7.88    2.44
   5  -2  -8    4.18    2.38
   5  -2  -8    8.47    2.93
   5   2  -8    7.46    2.72
   5   2  -8    6.96    3.10
  -5  -2   8    8.37    2.60
  -5  -2   8    8.97    3.04
  -5  -2   8    8.54    2.43
  -5   2   9  595.33   54.79
  -5   2   9  638.94   53.55
  -5   2   9  610.65   52.74
   5  -2  -9  556.30   53.34
   5  -2  -9  523.83   53.28
   5   2  -9  544.87   53.12
   5   2  -9  570.02   54.87
  -5  -2   9  556.68   52.93
  -5  -2   9  619.53   53.65
  -5  -2   9  614.37   52.67
  -5   2  10    1.96    1.84
  -5   2  10    3.68    1.64
  -5   2  10    2.79    1.37
   5  -2 -10    0.94    1.31
   5  -2 -10    3.87    2.01
   5   2 -10    3.68    1.99
   5   2 -10    1.41    1.94
  -5  -2  10    2.54    1.49
  -5  -2  10    3.88    1.87
  -5  -2  10    3.46    1.45
  -5   2  11    5.92    2.67
  -5   2  11    8.95    1.92
  -5   2  11    7.50    1.71
   5  -2 -11    9.33    2.64
   5  -2 -11    8.57    2.63
   5   2 -11    7.91    2.57
   5   2 -11    8.24    3.23
  -5  -2  11    6.72    2.29
  -5  -2  11    3.83    1.69
  -5  -2  11    7.88    1.96
  -5   2  12   54.54    8.36
   5  -2 -12   66.17    8.00
   5  -2 -12   57.00    8.02
   5   2 -12   75.19    8.58
   5   2 -12   56.70    8.75
  -5  -2  12   60.86    7.82
  -5  -2  12   68.58    7.25
  -5  -2  12   62.70    6.80
  -5   2  13   48.76    7.41
   5  -2 -13   56.59    6.82
   5  -2 -13   44.88    6.76
   5   2 -13   53.27    7.07
   5   2 -13   46.47    7.55
  -5  -2  13   55.08    6.88
  -5  -2  13   53.88    5.19
  -5  -2  13   51.39    5.13
  -5   2  14   24.98    4.77
   5  -2 -14   32.77    4.47
   5  -2 -14   25.09    4.49
   5   2 -14   30.22    4.69
   5   2 -14   29.24    5.35
  -5  -2  14   26.27    4.29
  -5   2  15  294.16   29.84
   5  -2 -15  347.59   29.09
   5  -2 -15  277.17   29.27
   5   2 -15  300.59   29.46
   5   2 -15  321.64   30.80
  -5  -2  15  346.33   29.53
  -5   2  16    3.15    1.51
   5  -2 -16    4.33    1.40
   5  -2 -16    5.46    1.84
   5   2 -16    3.82    1.62
   5   2 -16    4.43    2.07
  -5  -2  16    2.21    1.26
   5  -2 -17    2.74    1.00
   5  -2 -17    3.72    1.10
   5  -2 -17    6.43    1.85
   5   2 -17    5.78    1.91
   5   2 -17    4.94    2.13
  -5  -2  17    6.88    1.78
   5  -2 -18    0.00    0.31
   5  -2 -18    0.00    0.35
   5  -2 -18   -0.00    0.77
   5   2 -18    0.35    0.91
   5   2 -18   -0.00    1.03
  -5  -2  18    0.73    0.79
   5  -2 -19   96.70   10.45
   5   2 -19   92.99   10.09
   5   2 -19   90.93   11.27
  -5  -2  19  108.81   10.08
   5  -2 -20   47.16    5.78
   5   2 -20   49.68    5.50
   5   2 -20   38.54    6.27
   5  -2 -21    2.32    1.09
   5   2 -21    1.96    1.38
   5  -2 -22    9.28    2.03
   5   2 -22    9.33    2.60
   5  -2 -23    7.30    1.86
   5   2 -23   10.85    2.80
   5   2 -24    0.00    1.15
   5   2 -25   69.90    8.82
   5  -2 -27   35.83    4.65
   5  -2 -28   -0.00    0.78
   5  -2 -29   29.16    4.16
   5  -2 -30    4.30    1.52
   5  -2 -31   28.96    4.34
   5  -2 -32    1.09    1.01
   5  -2 -33    0.92    1.24
   5  -2 -34    0.99    1.18
   5  -2 -35    6.56    2.14
   5  -2 -36    1.07    1.32
  -5   3   1  277.65   29.42
  -5   3   1  247.75   27.10
   5  -3  -1  269.81   28.03
   5  -3  -1  264.36   27.88
   5   3  -1  224.80   26.63
   5   3  -1  320.24   30.58
  -5  -3   1  298.83   27.50
  -5  -3   1  216.30   27.93
  -5   3   2   52.30    9.56
  -5   3   2   38.02    7.39
   5  -3  -2   71.49    9.74
   5  -3  -2   51.16    8.53
   5   3  -2   38.13    7.43
   5   3  -2   47.32    9.28
  -5  -3   2   60.19    8.46
  -5  -3   2   52.56    9.40
  -5   3   3   94.70   13.70
  -5   3   3  115.48   13.13
   5  -3  -3   75.37   11.99
   5  -3  -3   89.68   12.67
   5   3  -3   94.48   12.44
   5   3  -3  114.13   14.86
  -5  -3   3  113.17   12.81
  -5  -3   3   90.38   13.33
  -5   3   4    0.00    2.12
  -5   3   4    3.25    1.86
   5  -3  -4    0.97    2.19
   5  -3  -4    2.33    2.18
   5   3  -4    4.11    2.47
   5   3  -4    0.00    2.10
  -5  -3   4    5.33    2.52
  -5  -3   4    6.06    3.05
  -5   3   5  205.52   22.39
  -5   3   5  205.64   20.74
   5  -3  -5  160.75   20.21
   5  -3  -5  174.86   20.79
   5   3  -5  197.28   20.87
   5   3  -5  181.89   22.15
  -5  -3   5  215.42   20.89
  -5   3   6  195.04   20.73
  -5   3   6  165.11   18.49
   5  -3  -6  167.92   18.88
   5  -3  -6  186.64   19.64
   5   3  -6  146.07   18.31
   5   3  -6  168.12   20.33
  -5  -3   6  181.26   18.80
  -5   3   7   66.33    9.98
  -5   3   7   67.10    8.88
   5  -3  -7   54.25    8.53
   5  -3  -7   57.97    8.97
   5   3  -7   57.21    8.72
  -5  -3   7   69.74    8.94
  -5  -3   7   59.51    9.32
  -5  -3   7   59.11    8.21
  -5   3   8   96.56   12.55
  -5   3   8   75.02   10.44
   5  -3  -8   89.86   11.38
   5  -3  -8   73.25   11.05
   5   3  -8  105.42   12.03
  -5  -3   8  101.03   11.54
  -5  -3   8  100.13   12.18
  -5  -3   8   87.33   10.65
  -5   3   9   77.44   10.33
  -5   3   9   75.62    8.80
   5  -3  -9   67.50    9.00
   5  -3  -9   52.07    8.64
   5   3  -9   53.23    8.60
   5   3  -9   89.72   11.42
  -5  -3   9   65.28    8.84
  -5  -3   9   57.30    8.86
  -5  -3   9   62.31    8.19
  -5   3  10   19.69    4.67
  -5   3  10   15.55    3.31
   5  -3 -10   14.86    3.74
   5  -3 -10   12.99    3.70
   5   3 -10   17.99    4.11
   5   3 -10   18.37    4.81
  -5  -3  10   23.95    4.39
  -5  -3  10   14.20    3.65
  -5  -3  10   11.64    2.98
  -5   3  11    0.83    1.77
  -5   3  11    0.00    0.92
   5  -3 -11    0.00    1.16
   5  -3 -11    0.00    1.46
   5   3 -11    0.00    1.33
   5   3 -11    0.00    1.41
  -5  -3  11   -0.00    1.22
  -5  -3  11    3.93    2.14
  -5  -3  11    1.96    1.26
  -5   3  12   29.69    5.68
  -5   3  12   21.26    3.70
  -5   3  12   28.76    3.96
   5  -3 -12   20.55    4.34
   5  -3 -12   26.21    5.04
   5   3 -12   23.99    4.82
   5   3 -12   34.44    6.35
  -5  -3  12   27.92    4.89
  -5  -3  12   28.34    4.67
  -5  -3  12   30.01    4.28
  -5   3  13  134.41   18.13
  -5   3  13  176.33   15.97
  -5   3  13  198.82   16.03
   5  -3 -13  187.17   18.18
   5  -3 -13  152.73   18.19
   5   3 -13  177.97   18.63
   5   3 -13  130.19   18.59
  -5  -3  13  159.90   17.99
  -5  -3  13  176.86   17.57
  -5  -3  13  190.13   17.13
  -5   3  14   20.81    4.44
   5  -3 -14   18.31    3.67
   5  -3 -14   30.89    4.97
   5   3 -14   20.12    4.12
   5   3 -14   11.10    3.82
  -5  -3  14   19.93    3.98
  -5  -3  14   18.13    3.11
  -5  -3  14   17.97    2.85
  -5   3  15    8.45    2.78
   5  -3 -15    6.39    2.10
   5  -3 -15   13.32    3.19
   5   3 -15    5.20    2.22
   5   3 -15   10.02    3.34
  -5  -3  15   11.05    2.82
  -5  -3  15    9.62    1.55
  -5  -3  15    7.03    1.33
  -5   3  16   31.87    5.39
   5  -3 -16   32.72    4.89
   5  -3 -16   25.60    5.03
   5   3 -16   28.87    5.29
   5   3 -16   35.90    6.44
  -5  -3  16   45.61    5.85
  -5   3  17   54.77    7.47
   5  -3 -17   64.26    7.10
   5  -3 -17   60.86    7.91
   5   3 -17   59.87    7.85
   5   3 -17   51.59    8.32
  -5  -3  17   49.89    7.16
  -5   3  18   13.57    2.89
   5  -3 -18    8.43    2.11
   5  -3 -18    8.76    2.66
   5   3 -18   14.29    3.20
   5   3 -18    8.28    2.94
  -5  -3  18   10.86    2.68
  -5   3  19    0.65    1.04
   5  -3 -19    0.68    0.70
   5  -3 -19    0.65    1.07
   5   3 -19    0.00    1.15
   5   3 -19    0.84    1.62
  -5  -3  19    0.82    1.13
   5  -3 -20   -0.00    0.93
   5   3 -20   -0.00    1.09
   5   3 -20    0.32    1.20
   5  -3 -21   33.93    5.44
   5   3 -21   40.22    6.67
   5   3 -22   59.72    8.78
   5   3 -23   64.59    9.24
   5  -3 -25    0.36    1.03
   5  -3 -26   -0.00    0.90
   5  -3 -27   24.80    4.29
   5  -3 -28    8.21    2.36
   5  -3 -29   25.52    4.38
   5  -3 -30    0.16    1.17
   5  -3 -31    3.46    1.71
   5  -3 -32    0.76    1.05
   5  -3 -33   19.02    3.91
   5  -3 -34    1.85    1.56
   5  -3 -35    1.48    1.36
   5  -3 -36    0.00    1.17
   5  -3 -37    4.09    1.96
  -5   4   1   64.75   11.45
  -5   4   1   80.84   11.06
   5  -4  -1   72.54   10.69
   5  -4  -1   61.45   10.47
   5   4  -1   78.19   10.88
   5   4  -1   62.45   11.38
  -5  -4   1   60.53    9.72
  -5  -4   1   64.00   11.33
  -5   4   2    8.93    4.05
  -5   4   2   12.57    4.00
   5  -4  -2   20.08    5.22
   5  -4  -2   15.13    4.71
   5   4  -2   14.31    4.47
   5   4  -2    6.57    4.23
  -5  -4   2   13.90    4.01
  -5  -4   2   14.58    5.20
  -5   4   3   12.16    5.19
  -5   4   3   31.48    6.29
   5  -4  -3   32.85    6.51
   5  -4  -3   38.42    7.22
   5   4  -3   42.09    7.21
   5   4  -3   36.33    8.04
  -5  -4   3   32.72    6.19
  -5  -4   3   26.16    6.53
  -5   4   4   68.37   10.52
  -5   4   4   43.38    8.08
   5  -4  -4   48.39    8.39
   5  -4  -4   51.88    8.95
   5   4  -4   46.67    8.45
   5   4  -4   58.69   10.33
  -5  -4   4   61.46    8.80
  -5  -4   4   58.72    9.87
  -5   4   5  158.39   19.70
  -5   4   5  161.99   18.57
   5  -4  -5  171.66   18.86
   5  -4  -5  169.99   19.42
   5   4  -5  144.18   18.38
   5   4  -5  177.68   20.91
  -5  -4   5  168.12   18.41
  -5  -4   5  150.70   19.47
  -5   4   6    0.00    1.74
  -5   4   6    2.24    1.89
   5  -4  -6    0.37    1.51
   5  -4  -6   -0.00    2.12
   5   4  -6    1.50    1.75
   5   4  -6    0.93    1.90
  -5  -4   6    0.00    1.76
  -5   4   7    2.96    2.77
  -5   4   7    8.78    3.20
   5  -4  -7    4.68    2.61
   5  -4  -7   10.35    3.57
   5   4  -7    3.94    2.61
   5   4  -7    4.38    3.21
  -5  -4   7    8.85    2.99
  -5   4   8   49.68    9.03
  -5   4   8   65.70    8.88
   5  -4  -8   51.84    8.35
   5  -4  -8   58.13    9.15
   5   4  -8   60.13    9.08
  -5  -4   8   53.29    8.32
  -5  -4   8   71.13   10.13
  -5   4   9   80.12   12.03
  -5   4   9   93.37   11.30
   5  -4  -9   87.23   11.41
   5  -4  -9   79.97   11.67
   5   4  -9   90.93   11.97
  -5  -4   9   89.80   11.41
  -5  -4   9  100.38   12.64
  -5   4  10  135.97   17.22
  -5   4  10  126.07   15.65
   5  -4 -10  158.72   16.86
   5  -4 -10  153.90   17.40
   5   4 -10  154.75   17.25
  -5  -4  10  149.44   16.58
  -5  -4  10  164.58   17.69
  -5   4  11  140.17   17.66
  -5   4  11  154.29   16.43
   5  -4 -11  152.60   17.02
   5  -4 -11  175.56   18.31
   5   4 -11  135.76   17.15
   5   4 -11  171.80   19.49
  -5  -4  11  151.11   17.06
  -5  -4  11  164.96   17.85
  -5   4  12    9.32    3.22
  -5   4  12    5.78    2.07
   5  -4 -12    3.30    2.04
   5  -4 -12    2.10    2.03
   5   4 -12    3.49    2.20
   5   4 -12    4.50    2.64
  -5  -4  12    3.07    2.01
  -5  -4  12    0.00    1.32
  -5   4  13    0.09    1.12
  -5   4  13    1.03    1.19
   5  -4 -13    0.00    1.41
   5  -4 -13    0.00    1.58
   5   4 -13   -0.00    0.91
   5   4 -13    0.85    1.87
  -5  -4  13    0.00    1.38
  -5  -4  13   -0.00    1.14
  -5   4  14   36.59    6.22
  -5   4  14   30.86    4.03
   5  -4 -14   22.49    4.66
   5  -4 -14   38.72    6.38
   5   4 -14   23.32    5.21
   5   4 -14   19.71    5.51
  -5  -4  14   17.09    4.33
  -5  -4  14   29.20    4.99
  -5   4  15  280.16   27.11
  -5   4  15  249.00   23.27
  -5   4  15  265.35   23.30
   5  -4 -15  288.65   26.36
   5  -4 -15  245.38   26.74
   5   4 -15  284.28   27.33
   5   4 -15  270.58   28.41
  -5  -4  15  264.02   26.31
  -5  -4  15  273.35   25.56
  -5   4  16   55.51    8.02
   5  -4 -16   53.02    7.28
   5  -4 -16   50.61    7.94
   5   4 -16   62.47    8.52
   5   4 -16   41.29    8.15
  -5  -4  16   41.18    6.98
  -5  -4  16   52.48    6.52
  -5   4  17   84.13   10.39
   5  -4 -17  101.54   10.16
   5  -4 -17   49.71    9.21
   5   4 -17   72.85   10.16
   5   4 -17   77.40   11.40
  -5  -4  17   71.67    9.62
  -5  -4  17   85.02    8.37
  -5   4  18    0.06    1.26
   5  -4 -18    1.67    1.47
   5  -4 -18    3.21    1.88
   5   4 -18    2.40    1.90
   5   4 -18   -0.00    1.58
  -5  -4  18    1.11    1.57
  -5   4  19  151.79   16.53
   5   4 -19  169.32   17.35
   5   4 -19  136.78   17.87
   5   4 -20    3.51    2.34
   5   4 -20    4.79    2.64
   5   4 -21   46.93    6.88
   5   4 -21   32.20    6.97
   5  -4 -22    3.03    1.88
   5  -4 -23    1.09    1.26
   5  -4 -24    2.76    1.83
   5  -4 -25   25.27    4.83
   5  -4 -26    8.61    2.83
   5  -4 -27    9.29    2.88
   5  -4 -28    0.97    1.36
   5  -4 -29   18.19    4.19
   5  -4 -31    7.54    2.81
   5  -4 -32    4.53    2.24
   5  -4 -33    1.57    1.68
   5  -4 -34   11.16    3.28
   5  -4 -35    6.12    2.39
   5  -4 -36    1.62    1.78
   5  -4 -37    1.18    1.71
   5  -4 -38   -0.00    1.31
   5  -4 -39   -0.00    1.52
  -5   5   1  163.44   21.66
  -5   5   1  194.57   21.43
   5  -5  -1  193.24   21.23
   5  -5  -1  183.41   21.83
   5   5  -1  187.95   21.27
   5   5  -1  142.91   21.54
  -5  -5   1  189.28   20.55
  -5  -5   1  146.42   21.49
  -5   5   2   54.92   10.17
  -5   5   2   49.66    8.87
   5  -5  -2   60.85    9.54
   5  -5  -2   58.71   10.15
   5   5  -2   34.96    7.95
   5   5  -2   43.89    9.62
  -5  -5   2   61.26    9.18
  -5  -5   2   70.70   11.40
  -5   5   3  164.36   19.34
  -5   5   3  148.25   17.71
   5  -5  -3  129.16   16.88
   5  -5  -3  116.00   17.09
   5   5  -3  124.64   16.98
   5   5  -3  182.12   20.74
  -5  -5   3  133.27   16.60
  -5  -5   3  154.10   19.36
  -5   5   4   31.92    7.23
  -5   5   4   20.79    5.65
   5  -5  -4   40.22    7.07
   5  -5  -4   27.06    6.56
   5   5  -4   32.38    6.98
   5   5  -4   15.97    5.78
  -5  -5   4   33.90    6.34
  -5  -5   4   28.32    7.18
  -5   5   5   14.79    4.79
  -5   5   5   19.13    4.79
   5  -5  -5   10.38    3.79
   5  -5  -5   13.07    4.63
   5   5  -5   15.93    4.73
   5   5  -5    7.10    4.07
  -5  -5   5   12.30    3.87
  -5  -5   5    5.47    3.61
  -5   5   6   12.42    4.39
  -5   5   6   10.83    3.82
   5  -5  -6   17.74    4.66
   5  -5  -6   14.04    4.48
   5   5  -6   13.42    4.35
   5   5  -6   10.26    4.78
  -5  -5   6   10.53    3.81
  -5  -5   6    9.77    4.31
  -5   5   7  238.14   26.60
   5  -5  -7  231.99   25.40
   5  -5  -7  241.25   26.53
   5   5  -7  258.93   26.56
   5   5  -7  213.33   27.07
  -5  -5   7  251.12   25.59
  -5   5   8  116.89   14.93
   5  -5  -8  106.45   13.66
   5  -5  -8   88.26   13.63
   5   5  -8  105.52   14.04
   5   5  -8  101.96   15.19
  -5  -5   8  123.59   14.10
  -5   5   9    8.00    3.61
   5  -5  -9   12.24    3.94
   5  -5  -9    7.99    3.44
   5   5  -9   14.56    4.18
   5   5  -9   14.91    5.23
  -5  -5   9   21.30    4.60
  -5  -5   9   10.95    3.90
  -5   5  10    0.65    1.79
   5  -5 -10    0.00    1.80
   5  -5 -10    0.00    1.71
   5   5 -10    1.10    1.90
  -5  -5  10    1.50    1.70
  -5  -5  10    0.00    1.82
  -5   5  11   15.09    4.31
   5  -5 -11   12.58    3.75
   5  -5 -11    9.03    3.81
   5   5 -11   14.32    4.15
  -5  -5  11   13.28    3.72
  -5  -5  11    9.26    3.74
  -5   5  12  222.40   23.97
   5  -5 -12  233.26   23.34
   5  -5 -12  190.65   23.42
   5   5 -12  222.01   23.89
  -5  -5  12  228.18   23.30
  -5  -5  12  203.77   23.50
  -5   5  13  222.10   23.67
   5  -5 -13  207.66   22.62
   5  -5 -13  221.03   23.95
   5   5 -13  209.29   23.53
   5   5 -13  215.56   25.10
  -5  -5  13  218.17   22.94
  -5  -5  13  208.30   23.20
  -5   5  14   10.97    3.77
   5  -5 -14   16.60    4.10
   5  -5 -14   12.69    4.19
   5   5 -14   20.10    5.02
   5   5 -14   17.27    5.20
  -5  -5  14   14.95    4.03
  -5  -5  14   18.38    4.52
  -5   5  15    0.07    1.47
   5  -5 -15    4.13    2.15
   5  -5 -15   -0.00    2.07
   5   5 -15    2.74    2.22
   5   5 -15    0.58    1.89
  -5  -5  15    4.05    2.07
  -5  -5  15    2.05    1.84
  -5   5  16   44.95    7.30
   5  -5 -16   37.86    6.41
   5   5 -16   30.02    6.69
   5   5 -16   36.92    7.94
  -5  -5  16   46.55    7.21
  -5  -5  16   33.93    6.11
  -5   5  17   76.08   10.28
   5  -5 -17   63.49    9.13
   5   5 -17   83.47   10.95
   5   5 -17   63.88   11.05
  -5  -5  17   78.79   10.14
  -5  -5  17   58.79    8.62
  -5   5  18   21.97    5.20
   5  -5 -18   27.43    5.17
   5   5 -18   24.09    5.58
   5   5 -18   23.76    6.41
  -5  -5  18   39.36    6.36
  -5  -5  18   31.61    4.89
  -5   5  19   57.17    8.84
   5   5 -19   58.62    9.22
  -5  -5  19   64.93    7.57
   5  -5 -20    0.84    1.49
   5   5 -20   -0.00    1.47
  -5  -5  20    0.00    0.71
   5  -5 -21    0.64    1.43
   5   5 -21    6.15    2.91
   5  -5 -22   39.61    7.08
   5  -5 -23   28.37    5.76
   5  -5 -24   15.37    4.15
   5  -5 -25    2.75    1.92
   5  -5 -26   -0.00    1.02
   5  -5 -27   11.34    3.50
   5  -5 -28   17.81    4.50
   5  -5 -29    5.38    2.65
   5  -5 -30    1.61    1.95
   5  -5 -31   -0.00    1.56
   5  -5 -32    6.33    2.78
   5  -5 -33    4.01    2.46
   5  -5 -34    5.12    2.61
   5  -5 -35    0.00    1.78
   5  -5 -36    0.00    1.32
   5  -5 -37    0.80    1.50
   5  -5 -38    2.66    2.28
   5  -5 -39    3.43    2.17
   5  -5 -40    0.28    1.55
  -5   6   1   21.49    6.30
  -5   6   1   24.77    6.14
   5  -6  -1   24.81    5.93
   5  -6  -1   20.46    5.94
   5   6  -1   19.53    5.81
   5   6  -1   29.84    7.81
  -5  -6   1   10.97    4.22
  -5  -6   1    8.31    4.51
  -5   6   2    0.00    2.81
   5  -6  -2   -0.00    2.00
   5  -6  -2    3.67    2.85
   5   6  -2    0.00    2.07
   5   6  -2    1.93    2.91
  -5  -6   2    1.03    1.91
  -5  -6   2   -0.00    2.06
  -5   6   3   64.39   11.67
   5  -6  -3   78.16   11.59
   5  -6  -3   74.81   12.48
   5   6  -3   68.59   11.62
   5   6  -3   76.82   13.25
  -5  -6   3   82.48   11.48
  -5  -6   3   74.25   13.00
  -5   6   4   86.27   14.66
   5  -6  -4  132.62   15.65
   5  -6  -4  125.13   16.47
   5   6  -4  104.31   15.12
   5   6  -4  110.98   16.74
  -5  -6   4  117.89   14.76
  -5  -6   4  105.62   16.17
  -5   6   5   90.85   14.02
   5  -6  -5   96.91   13.33
   5  -6  -5   98.64   14.23
   5   6  -5   94.21   13.71
   5   6  -5  138.78   17.32
  -5  -6   5   90.97   12.78
  -5  -6   5   71.57   13.55
  -5   6   6   19.30    5.82
   5  -6  -6   17.64    5.05
   5  -6  -6   22.67    6.06
   5   6  -6   22.49    5.94
   5   6  -6   26.63    7.04
  -5  -6   6   23.57    5.49
  -5  -6   6   21.08    6.47
  -5   6   7   69.01   11.12
   5  -6  -7   81.89   10.94
   5  -6  -7   54.83   10.31
   5   6  -7   50.09    9.55
   5   6  -7   67.21   11.87
  -5  -6   7   67.08   10.00
  -5  -6   7   53.50   10.56
  -5   6   8   17.18    5.40
   5  -6  -8   28.57    6.10
   5  -6  -8   28.18    6.58
   5   6  -8   11.53    4.34
   5   6  -8   37.99    8.43
  -5  -6   8   29.33    5.95
  -5  -6   8   28.62    6.94
  -5   6   9   88.85   13.06
   5  -6  -9   78.55   11.85
   5  -6  -9   96.39   13.56
   5   6  -9   80.87   12.45
   5   6  -9   91.53   14.26
  -5  -6   9   89.27   12.23
  -5   6  10  113.16   15.20
   5  -6 -10  121.24   14.73
   5  -6 -10  114.80   15.71
   5   6 -10  113.24   15.08
   5   6 -10   92.06   15.51
  -5  -6  10  110.65   14.39
  -5   6  11   68.20   11.52
   5  -6 -11   83.75   11.54
   5  -6 -11   63.89   11.45
   5   6 -11  106.26   13.40
   5   6 -11   74.49   13.07
  -5  -6  11   87.92   11.74
  -5  -6  11   79.23   12.34
  -5   6  12   14.03    4.55
   5  -6 -12   21.22    4.96
   5   6 -12   12.90    4.64
   5   6 -12   14.18    5.14
  -5  -6  12   10.75    3.78
  -5  -6  12   15.45    4.84
  -5   6  13    0.78    1.74
   5  -6 -13    2.82    2.31
   5   6 -13    3.75    2.64
  -5  -6  13    5.43    2.95
  -5  -6  13    7.15    3.51
  -5   6  14   75.78   11.58
   5  -6 -14   82.11   11.28
   5   6 -14   64.39   11.20
  -5  -6  14   80.31   11.29
  -5  -6  14   84.22   12.00
  -5   6  15   72.45   10.90
   5  -6 -15   61.98    9.84
   5   6 -15   70.91   11.18
  -5  -6  15   75.12   10.64
  -5   6  16    1.25    2.08
   5  -6 -16    0.19    1.49
   5   6 -16   -0.00    1.57
  -5  -6  16   -0.00    1.20
  -5   6  17   68.78    9.84
   5  -6 -17   48.58    8.19
   5  -6 -17   41.72    8.58
   5   6 -17   63.97    9.94
  -5  -6  17   50.11    8.42
  -5   6  18   18.07    4.73
   5  -6 -18    8.07    3.71
   5   6 -18   19.45    5.05
  -5  -6  18   16.74    4.50
  -5   6  19   23.69    5.45
   5  -6 -19   13.37    4.42
   5   6 -19   10.50    4.14
   5  -6 -20    0.28    1.25
   5   6 -20    0.87    2.33
   5  -6 -21   12.72    4.18
   5   6 -21   13.53    4.58
   5  -6 -22   32.83    6.80
   5  -6 -23    0.00    1.20
   5  -6 -24    9.12    3.53
   5  -6 -25   10.56    3.67
   5  -6 -26   10.44    3.69
   5  -6 -27    4.15    2.46
   5  -6 -28   -0.00    1.25
   5  -6 -29    6.82    3.21
   5  -6 -30   19.49    5.24
   5  -6 -31    4.23    2.52
   5  -6 -32    4.04    2.58
   5  -6 -33   -0.00    1.96
   5  -6 -34    1.61    2.03
   5  -6 -35    0.33    1.61
   5  -6 -36    2.23    2.26
   5  -6 -37    2.16    2.03
   5  -6 -38    0.66    1.87
   5  -6 -39    0.00    1.36
   5  -6 -40   -0.00    1.48
  -5   7   1    8.14    4.69
   5  -7  -1   12.53    5.15
   5   7  -1    2.32    2.52
   5   7  -1   16.63    6.17
  -5  -7   1   -0.00    3.21
  -5   7   2  139.09   18.98
   5  -7  -2  157.98   19.80
   5   7  -2  119.10   17.57
   5   7  -2  142.87   20.12
  -5  -7   2  123.42   19.19
  -5   7   3   77.42   13.73
   5  -7  -3   86.44   14.38
   5   7  -3  104.55   14.69
   5   7  -3   89.56   15.27
  -5  -7   3  120.37   17.13
  -5   7   4   69.64   12.30
   5  -7  -4   77.72   13.08
   5   7  -4   86.87   12.96
   5   7  -4   75.10   13.51
  -5  -7   4   65.64   12.81
  -5   7   5   15.33    5.58
   5  -7  -5   15.65    5.08
   5  -7  -5   18.68    5.82
   5   7  -5   12.25    4.85
   5   7  -5   13.95    5.71
  -5  -7   5   20.89    6.36
  -5   7   6   24.53    6.75
   5  -7  -6   28.27    6.63
   5  -7  -6   30.26    7.57
   5   7  -6   34.57    7.53
   5   7  -6   20.88    6.89
  -5  -7   6   37.15    8.62
  -5   7   7  110.61   16.20
   5  -7  -7  114.90   15.37
   5  -7  -7  135.51   17.45
   5   7  -7  110.78   15.93
   5   7  -7  131.50   18.53
  -5  -7   7  104.24   16.73
  -5   7   8  237.17   26.91
   5  -7  -8  279.60   26.74
   5  -7  -8  202.35   26.28
   5   7  -8  213.40   26.07
   5   7  -8  232.94   28.41
  -5  -7   8  212.06   27.14
  -5   7   9   31.00    7.29
   5  -7  -9   31.33    6.60
   5   7  -9   22.62    6.22
   5   7  -9   34.81    8.45
  -5  -7   9   19.20    5.36
  -5  -7   9   12.53    5.54
  -5   7  10    6.67    3.76
   5  -7 -10    3.70    2.93
   5   7 -10   15.42    5.03
   5   7 -10   22.59    6.66
  -5  -7  10    8.69    3.84
  -5   7  11   11.26    4.39
   5  -7 -11   11.96    4.23
   5   7 -11    6.72    3.67
   5   7 -11    9.60    4.86
  -5  -7  11   11.52    3.97
  -5   7  12  124.12   16.16
   5  -7 -12  116.80   15.13
   5   7 -12  116.21   16.08
   5   7 -12  132.79   18.27
  -5  -7  12  100.27   14.59
  -5  -7  12  100.83   15.86
  -5   7  13   53.05   10.19
   5  -7 -13   71.50   10.72
   5  -7 -13   64.58   11.42
   5   7 -13   66.13   11.31
   5   7 -13   67.82   12.66
  -5  -7  13   70.30   10.72
  -5   7  14    4.40    3.11
   5  -7 -14    0.90    1.79
   5  -7 -14    1.96    2.74
   5   7 -14    1.83    2.58
  -5  -7  14   -0.00    1.79
  -5   7  15   26.18    6.59
   5  -7 -15   43.66    7.60
   5  -7 -15   28.71    7.13
   5   7 -15   30.23    7.06
  -5  -7  15   28.76    6.48
  -5   7  16    2.13    2.67
   5  -7 -16    3.23    2.33
   5  -7 -16    5.11    3.42
   5   7 -16    2.95    2.74
  -5  -7  16    6.21    2.91
  -5   7  17    0.94    2.18
   5  -7 -17   -0.00    1.57
   5  -7 -17    0.56    1.60
   5   7 -17    2.03    2.65
  -5  -7  17    2.30    2.13
  -5   7  18   92.64   12.96
   5  -7 -18   65.42   12.04
   5   7 -18   89.88   13.08
  -5  -7  18   87.11   12.33
  -5   7  19   -0.00    1.89
   5  -7 -19    0.25    1.52
   5   7 -19   -0.00    2.03
   5  -7 -20    7.03    3.64
   5   7 -20    2.42    2.55
   5  -7 -21    0.94    1.58
   5   7 -21    5.01    3.42
   5  -7 -22   37.56    8.05
   5  -7 -23   18.85    5.40
   5  -7 -24   20.96    5.74
   5  -7 -25    0.00    2.19
   5  -7 -26    1.88    2.26
   5  -7 -27    4.24    2.67
   5  -7 -28   21.27    5.76
   5  -7 -29    2.84    2.22
   5  -7 -30    0.95    1.66
   5  -7 -31   -0.00    1.53
   5  -7 -32    6.73    3.41
   5  -7 -33    0.54    1.92
   5  -7 -34   10.36    4.30
   5  -7 -35    0.00    1.93
   5  -7 -36    1.77    2.25
   5  -7 -37    1.90    2.38
   5  -7 -38    0.49    1.67
  -5   8   1   22.76    6.76
   5  -8  -1   17.54    6.32
   5   8  -1   17.00    5.75
   5   8  -1   14.58    5.96
  -5  -8   1   18.01    6.83
  -5   8   2    2.79    3.98
   5  -8  -2    6.57    3.93
   5   8  -2    4.94    3.69
   5   8  -2   14.81    5.71
  -5  -8   2    5.91    4.35
  -5   8   3   10.97    5.46
   5  -8  -3   14.33    5.80
   5   8  -3    7.96    4.59
   5   8  -3   22.72    7.47
  -5  -8   3   24.56    7.45
  -5   8   4  375.32   38.64
   5  -8  -4  347.64   38.37
   5   8  -4  305.36   36.63
   5   8  -4  390.56   40.61
  -5  -8   4  320.51   38.91
  -5   8   5   33.92    8.55
   5   8  -5   37.93    8.52
   5   8  -5   43.64   10.15
  -5  -8   5   32.33    8.93
  -5   8   6  106.01   15.40
   5   8  -6  110.37   15.40
   5   8  -6   94.54   15.90
  -5  -8   6   59.94   13.38
  -5   8   7   -0.00    1.60
   5   8  -7    0.27    1.83
   5   8  -7   -0.00    2.43
  -5  -8   7    5.26    3.54
  -5   8   8   79.03   13.17
   5   8  -8   83.88   13.60
   5   8  -8   68.44   13.81
  -5  -8   8   84.07   14.47
  -5   8   9  107.55   16.31
   5   8  -9  120.93   16.88
   5   8  -9  109.00   18.05
  -5  -8   9  123.65   18.18
  -5   8  10   49.65    9.72
   5  -8 -10   23.37    7.62
   5   8 -10   68.14   11.15
   5   8 -10   57.27   11.48
  -5   8  11   21.34    6.21
   5  -8 -11   13.31    5.35
   5   8 -11   24.85    6.77
  -5   8  12   25.77    6.87
   5  -8 -12   15.29    5.98
   5   8 -12   33.97    7.76
  -5   8  13   -0.00    2.29
   5  -8 -13   -0.00    2.29
   5   8 -13    6.80    3.98
  -5   8  14  101.55   15.25
   5  -8 -14  109.46   14.68
   5  -8 -14   85.21   15.07
   5   8 -14  118.52   16.37
  -5   8  15    0.00    2.07
   5  -8 -15    2.77    2.62
   5  -8 -15   -0.00    2.39
   5   8 -15   -0.00    2.43
  -5   8  16   17.95    5.70
   5  -8 -16   19.58    5.44
   5  -8 -16   18.15    6.04
   5   8 -16   16.90    5.71
  -5   8  17   -0.00    2.34
   5  -8 -17    1.99    2.72
   5   8 -17    2.74    2.54
  -5   8  18    3.87    3.04
   5  -8 -18   -0.00    2.17
   5   8 -18    3.69    3.43
   5  -8 -19    3.06    3.32
   5   8 -19    0.00    1.84
   5  -8 -20   34.95    8.21
   5   8 -20   43.69    8.92
   5  -8 -21    0.43    1.66
   5   8 -21    1.77    2.46
   5  -8 -22    4.09    2.97
   5  -8 -23   -0.00    1.99
   5  -8 -24   10.32    4.57
   5  -8 -25    0.29    2.08
   5  -8 -26   10.62    4.40
   5  -8 -27   -0.00    1.51
   5  -8 -28    2.37    2.09
   5  -8 -29    1.84    2.31
   5  -8 -30   15.98    5.16
   5  -8 -31    0.00    1.56
   5  -8 -32    3.33    3.14
   5  -8 -33    0.41    2.04
   5  -8 -34    1.01    2.05
   5  -8 -35   -0.00    1.60
   5  -8 -36    5.34    3.48
   5  -8 -37    0.00    1.53
   5  -9  -1   -0.00    3.18
   5   9  -1    2.33    2.80
  -5  -9   1    0.00    2.90
   5   9  -2  145.41   20.09
  -5  -9   2   83.86   16.89
   5   9  -3    6.94    4.80
  -5  -9   3   12.94    5.97
   5   9  -4    1.79    2.92
  -5  -9   4    1.44    3.22
   5   9  -5    0.46    2.74
  -5  -9   5    3.28    3.64
  -5   9   6   27.91    7.73
   5   9  -6   48.71   10.94
  -5  -9   6   27.14    8.31
  -5   9   7    6.39    3.98
   5  -9  -7    0.00    2.98
  -5   9   8  117.91   16.95
   5  -9  -8   91.46   16.11
  -5   9   9    6.95    5.16
   5  -9  -9    5.01    3.95
  -5   9  10   -0.00    2.49
   5  -9 -10    1.38    2.08
  -5   9  11    4.62    3.89
   5  -9 -11    3.92    3.70
  -5   9  12  109.95   16.55
  -5   9  13    2.74    3.07
   5  -9 -13    3.49    3.78
  -5   9  14   15.68    5.65
   5  -9 -14   19.75    6.82
  -5   9  15    0.00    2.37
   5  -9 -15    0.57    1.75
   5  -9 -16   22.62    7.21
  -5   9  17   -0.00    2.53
   5  -9 -17   -0.00    3.67
  -5   9  18   50.44   10.00
   5  -9 -18   39.12    9.41
   5  -9 -19   -0.00    2.65
   5  -9 -20    1.60    2.76
   5  -9 -21   -0.00    2.86
   5  -9 -22   25.36    7.30
   5  -9 -23   -0.00    1.78
   5  -9 -24    5.94    3.96
   5  -9 -25    4.25    3.08
   5  -9 -26    0.41    1.90
   5  -9 -27   -0.00    2.39
   5  -9 -28   10.51    4.43
   5  -9 -29    0.41    2.96
   5  -9 -30    1.49    2.64
   5  -9 -31    0.00    1.61
   5  -9 -32    0.00    2.02
   5  -9 -33   -0.00    2.14
   5  -9 -34    3.09    3.29
   5  -9 -35    4.21    2.96
  -5  10   1    5.03    4.89
   5  10  -1    7.58    4.49
   5  10  -1    6.90    5.17
  -5 -10   1    0.00    2.84
  -5  10   2   -0.00    3.89
   5  10  -2    0.56    1.85
   5  10  -2    0.00    3.22
  -5 -10   2   -0.00    2.11
  -5  10   3    1.46    3.26
   5 -10  -3    0.00    2.61
   5  10  -3   -0.00    2.86
   5  10  -3   -0.00    2.72
  -5 -10   3   -0.00    2.95
  -5  10   4   10.03    4.72
   5 -10  -4    9.77    5.22
   5  10  -4    9.71    4.91
  -5 -10   4    9.74    5.64
  -5  10   5   -0.00    3.03
   5 -10  -5    6.63    3.91
   5  10  -5   -0.00    2.46
   5 -10  -6   21.48    7.24
   5  10  -6   27.96    7.86
   5 -10  -7    4.58    4.44
   5  10  -7    5.07    3.73
   5 -10  -8    3.44    3.52
   5  10  -8    3.51    3.38
   5 -10  -9   -0.00    2.14
   5  10  -9   -0.00    2.86
   5 -10 -10   80.79   14.45
   5  10 -10   67.56   13.08
   5 -10 -11    2.67    3.45
   5  10 -11    0.00    2.26
   5 -10 -12    0.39    1.97
   5  10 -12   20.69    6.39
   5 -10 -13    5.65    4.60
   5  10 -13   -0.00    2.62
   5 -10 -14   26.34    7.98
   5  10 -14   27.91    8.03
   5 -10 -15    0.12    2.69
   5  10 -15    0.36    2.27
   5 -10 -16    8.33    5.79
   5  10 -16   25.10    7.78
   5 -10 -17   -0.00    2.49
   5  10 -17    0.55    2.36
   5 -10 -18   -0.00    2.82
   5  10 -18    8.06    4.34
   5 -10 -19    4.42    3.36
   5  10 -19   -0.00    2.64
   5 -10 -20   10.09    5.20
   5  10 -20   30.12    8.00
   5 -10 -21    2.67    3.00
   5  10 -21   -0.00    2.58
   5 -10 -22    9.78    4.69
   5 -10 -23   -0.00    2.11
   5 -10 -24    0.00    2.72
   5 -10 -25   -0.00    2.53
   5 -10 -26   11.45    5.00
   5 -10 -27    2.01    2.79
   5 -10 -28    0.00    2.09
   5 -10 -29    5.30    3.71
   5 -10 -30   11.28    4.81
   5 -10 -31    0.75    2.61
   5 -10 -32   -0.00    2.10
   5 -10 -33   -0.00    2.48
  -5  11   1    5.88    5.03
   5 -11  -1    9.70    5.58
   5  11  -1   11.23    5.50
  -5 -11   1   17.32    7.49
  -5  11   2   49.12   11.69
   5 -11  -2   47.24   11.78
   5  11  -2   67.48   12.79
  -5  11   3    4.89    4.38
   5 -11  -3    7.70    4.93
   5  11  -3    2.72    3.76
  -5  11   4    0.29    3.52
   5 -11  -4   -0.00    3.22
   5  11  -4    0.00    3.64
  -5  11   5   -0.00    3.19
   5 -11  -5   -0.00    2.35
   5  11  -5   -0.00    4.05
  -5  11   6    3.74    3.45
   5 -11  -6    4.24    3.60
   5  11  -6    5.98    4.69
  -5  11   7   -0.00    2.06
   5 -11  -7   -0.00    3.15
   5  11  -7    4.64    3.61
  -5  11   8    9.07    5.46
   5 -11  -8   11.78    5.73
   5  11  -8   13.74    6.11
  -5  11   9    4.01    3.86
   5 -11  -9    2.23    3.94
   5  11  -9    4.06    3.35
  -5  11  10    0.50    2.40
   5 -11 -10    0.00    3.90
   5  11 -10    4.49    3.50
  -5  11  11   -0.00    3.44
   5 -11 -11    0.64    2.91
   5  11 -11    5.80    4.25
  -5  11  12   33.44    9.14
   5 -11 -12   43.80   10.62
   5  11 -12   52.15   11.15
  -5  11  13   -0.00    1.96
   5 -11 -13    7.97    4.14
   5  11 -13    0.68    2.89
  -5  11  14   23.21    7.42
   5 -11 -14   11.35    6.16
   5  11 -14   20.88    7.25
  -5  11  15    1.78    3.17
   5 -11 -15    4.61    3.50
   5  11 -15    1.15    3.06
  -5  11  16    5.45    3.85
   5 -11 -16   19.27    6.81
   5  11 -16    8.56    4.60
  -5  11  17   -0.00    2.81
   5 -11 -17    1.73    3.67
   5  11 -17   -0.00    4.16
  -5  11  18   27.69    7.99
   5 -11 -18   11.26    5.86
   5  11 -18   40.94    9.71
   5 -11 -19    1.55    2.84
   5  11 -19   -0.00    2.79
   5 -11 -20    1.74    3.63
   5  11 -20    0.48    3.26
   5 -11 -21    3.85    3.32
   5  11 -21   -0.00    3.13
   5 -11 -22    9.92    5.63
   5 -11 -23    0.52    2.69
   5 -11 -24    9.43    5.21
   5 -11 -25    0.92    2.89
   5 -11 -26    8.85    5.95
   5 -11 -27   -0.00    2.90
   5 -11 -28    9.83    5.16
   5 -11 -29    2.65    3.33
   5 -11 -30   -0.00    2.57
  -5  12   1   -0.00    2.55
   5 -12  -1    0.35    3.09
   5  12  -1    4.44    4.31
  -5  12   2   -0.00    3.31
   5 -12  -2   -0.00    3.24
   5  12  -2    4.51    3.58
  -5  12   3    7.42    4.88
   5 -12  -3   -0.00    3.99
   5  12  -3    1.46    3.50
  -5  12   4   29.17    9.29
   5 -12  -4   30.33    9.55
   5  12  -4   30.30    8.81
  -5  12   5    3.67    3.91
   5 -12  -5    6.99    5.41
   5  12  -5    4.52    4.26
  -5  12   6    4.39    4.32
   5 -12  -6    7.02    5.11
   5  12  -6   14.60    6.40
  -5  12   7   -0.00    2.38
   5 -12  -7   -0.00    1.89
   5  12  -7   -0.00    2.80
  -5  12   8    5.63    4.30
   5 -12  -8    3.16    3.84
   5  12  -8    1.45    3.09
  -5  12   9   -0.00    2.52
   5 -12  -9    3.18    3.92
   5  12  -9    4.32    4.10
  -5  12  10   16.06    6.91
   5 -12 -10   26.07    8.84
   5  12 -10   17.96    6.87
  -5  12  11    1.50    2.75
   5 -12 -11   -0.00    3.13
   5  12 -11   -0.00    1.85
  -5  12  12    0.55    2.52
   5 -12 -12    0.00    3.41
   5  12 -12    0.03    1.58
  -5  12  13   -0.00    2.82
   5 -12 -13    4.41    4.05
   5  12 -13    0.34    1.84
  -5  12  14    9.81    5.03
   5 -12 -14    5.58    4.37
   5  12 -14   14.60    5.96
  -5  12  15    6.99    4.59
   5 -12 -15    3.97    4.48
   5  12 -15   -0.00    3.08
  -5  12  16    8.27    5.17
   5 -12 -16   11.09    5.69
   5  12 -16   10.47    5.50
  -5  12  17    0.00    3.20
   5 -12 -17   -0.00    3.68
   5  12 -17    0.00    2.95
   5 -12 -18   -0.00    2.02
   5  12 -18    0.00    2.66
   5 -12 -19    3.78    3.41
   5  12 -19    2.54    3.16
   5 -12 -20    9.13    5.99
   5  12 -20   13.30    6.25
   5 -12 -21   -0.00    4.01
   5  12 -21    3.67    4.03
   5 -12 -22    1.48    2.87
   5 -12 -23    2.14    2.14
   5 -12 -24    0.00    2.90
   5 -12 -25    0.13    3.11
   5 -12 -26    3.69    3.38
   5 -12 -27    4.84    4.34
   5 -12 -28   -0.00    2.87
  -5  13   1    3.66    4.30
   5 -13  -1    8.93    5.80
   5  13  -1    2.30    3.93
  -5  13   2   30.39    9.41
   5 -13  -2   26.73    9.42
   5  13  -2   34.51    9.86
  -5  13   3   -0.00    3.33
   5 -13  -3   -0.00    3.41
   5  13  -3   -0.00    3.28
  -5  13   4    8.65    5.71
   5 -13  -4    1.21    3.92
   5  13  -4    9.07    5.33
  -5  13   5    0.00    3.70
   5 -13  -5    1.67    2.84
   5  13  -5    1.45    3.26
  -5  13   6   45.40   11.14
   5 -13  -6   26.49    9.18
   5  13  -6   27.62    8.62
  -5  13   7   13.83    6.30
   5 -13  -7    5.56    4.23
   5  13  -7    3.02    3.60
  -5  13   8   24.85    8.37
   5 -13  -8   36.10   10.59
   5  13  -8   28.15    8.85
  -5  13   9    0.00    3.35
   5 -13  -9    3.08    3.91
   5  13  -9    0.15    2.58
  -5  13  10   -0.00    3.09
   5 -13 -10   -0.00    3.19
   5  13 -10   -0.00    3.21
  -5  13  11    4.34    3.91
   5 -13 -11    4.81    4.96
   5  13 -11   13.59    6.38
  -5  13  12   11.38    5.99
   5 -13 -12    4.67    5.06
   5  13 -12    7.87    4.91
  -5  13  13    0.72    2.72
   5 -13 -13   -0.00    2.69
   5  13 -13   -0.00    2.85
  -5  13  14    3.95    3.78
   5 -13 -14    5.94    4.32
   5  13 -14   14.21    6.16
  -5  13  15    0.00    2.75
   5 -13 -15   -0.00    2.46
   5  13 -15   -0.00    3.13
  -5  13  16    9.16    5.29
   5 -13 -16   -0.00    3.24
   5  13 -16    5.08    4.07
  -5  13  17    3.21    3.98
   5 -13 -17   -0.00    3.24
   5  13 -17    6.63    4.60
   5 -13 -18    5.82    4.94
   5  13 -18    7.11    4.91
   5 -13 -19    7.10    4.82
   5  13 -19   -0.00    2.98
   5 -13 -20    2.54    3.96
   5  13 -20   -0.00    3.43
   5 -13 -21   -0.00    4.33
   5 -13 -22    1.35    2.27
   5 -13 -23   -0.00    2.51
   5 -13 -24    1.28    2.65
   5 -13 -25    4.70    4.37
  -5  14   1   -0.00    3.54
   5 -14  -1    3.54    4.47
   5  14  -1    0.00    3.82
  -5  14   2    1.78    2.65
   5 -14  -2   -0.00    3.10
   5  14  -2   -0.00    3.49
  -5  14   3    4.84    4.66
   5 -14  -3    1.79    4.69
   5  14  -3    3.02    4.19
  -5  14   4    7.97    5.83
   5 -14  -4    2.87    4.27
   5  14  -4   12.76    6.27
  -5  14   5   11.17    5.78
   5 -14  -5    1.76    3.41
   5  14  -5   10.96    5.81
  -5  14   6    3.62    4.49
   5 -14  -6    1.82    3.29
   5  14  -6   10.40    5.44
  -5  14   7   -0.00    3.35
   5 -14  -7    2.13    3.80
   5  14  -7    0.01    2.78
  -5  14   8    3.54    4.11
   5 -14  -8    3.81    4.24
   5  14  -8    8.93    5.78
  -5  14   9    2.13    3.98
   5  14  -9   -0.00    3.16
  -5  14  10    5.79    5.12
   5 -14 -10    9.55    6.42
   5  14 -10    8.21    5.48
  -5  14  11    3.95    4.35
   5 -14 -11    5.52    5.21
   5  14 -11    1.01    3.50
  -5  14  12    4.04    3.68
   5 -14 -12    2.57    3.69
   5  14 -12    1.63    3.23
  -5  14  13    0.00    2.75
   5 -14 -13    0.00    4.35
   5  14 -13    3.79    4.00
  -5  14  14    9.16    5.03
   5 -14 -14    8.85    5.87
   5  14 -14    0.00    3.74
  -5  14  15    5.87    4.51
   5 -14 -15    8.13    5.55
   5  14 -15    1.51    3.42
  -5  14  16    8.00    4.92
   5 -14 -16    0.00    2.95
   5  14 -16    0.59    3.64
   5 -14 -17    3.53    4.03
   5  14 -17    1.05    3.15
   5 -14 -18   -0.00    3.35
   5  14 -18    1.64    3.93
   5 -14 -19    0.49    2.51
   5  14 -19    4.54    4.30
   5 -14 -20    1.94    3.24
   5  14 -20    0.00    3.97
   5 -14 -21    5.50    4.33
   5 -14 -22    1.84    3.55
   5 -14 -23    1.57    3.67
  -5  15   1   -0.00    2.73
   5 -15  -1   -0.00    3.90
   5  15  -1    9.56    5.72
  -5  15   2    2.25    4.42
   5 -15  -2    4.34    5.35
   5  15  -2    5.46    4.55
  -5  15   3    4.97    4.83
   5 -15  -3    5.57    5.84
   5  15  -3    7.58    6.10
  -5  15   4    2.23    4.26
   5 -15  -4    0.00    3.97
   5  15  -4    0.51    2.82
  -5  15   5   -0.00    4.16
   5 -15  -5    0.90    3.84
   5  15  -5    2.54    3.62
  -5  15   6   -0.00    2.57
   5 -15  -6    3.42    3.90
   5  15  -6   -0.00    3.46
  -5  15   7   -0.00    3.60
   5 -15  -7    3.48    4.63
   5  15  -7   10.61    5.82
  -5  15   8    3.18    4.28
   5 -15  -8    2.57    3.26
   5  15  -8    7.28    5.78
  -5  15   9    1.88    3.56
   5 -15  -9   -0.00    3.63
   5  15  -9    6.92    4.44
  -5  15  10    3.59    4.19
   5 -15 -10    2.30    4.07
   5  15 -10    2.18    3.74
  -5  15  11    2.26    3.50
   5 -15 -11    4.03    5.06
   5  15 -11   -0.00    2.70
  -5  15  12    7.99    5.84
   5 -15 -12    7.15    5.83
   5  15 -12    3.50    4.36
  -5  15  13   -0.00    3.12
   5 -15 -13   -0.00    3.34
   5  15 -13    2.32    4.38
  -5  15  14    4.83    4.17
   5 -15 -14    2.23    3.05
   5  15 -14   -0.00    2.82
  -5  15  15    6.88    5.00
   5 -15 -15    3.80    3.95
   5  15 -15    1.59    3.71
  -5  15  16    2.31    3.41
   5 -15 -16    2.98    3.72
   5  15 -16    1.21    3.80
   5 -15 -17    2.98    3.37
   5  15 -17    1.07    3.62
   5 -15 -18   -0.00    3.75
   5  15 -18    2.13    3.15
   5 -15 -19   -0.00    4.32
   5  15 -19    0.98    4.00
   5 -15 -20   -0.00    3.44
   5  15 -20    2.69    4.87
  -5  16   1   -0.00    2.69
   5 -16  -1   -0.00    2.08
   5  16  -1   -0.00    3.65
  -5  16   2   -0.00    3.70
   5 -16  -2   -0.00    3.57
   5  16  -2    3.32    5.16
  -5  16   3    1.11    2.33
   5 -16  -3   -0.00    3.75
   5  16  -3    0.00    3.64
  -5  16   4   -0.00    3.07
   5 -16  -4   -0.00    4.13
   5  16  -4   -0.00    2.65
  -5  16   5    1.44    3.34
   5 -16  -5    5.04    4.34
   5  16  -5    2.63    4.66
  -5  16   6    1.95    2.98
   5 -16  -6    4.59    5.34
   5  16  -6    0.01    1.64
  -5  16   7    1.51    3.48
   5 -16  -7    0.70    3.23
   5  16  -7   -0.00    3.04
  -5  16   8    0.04    2.47
   5 -16  -8    3.01    4.66
   5  16  -8    4.40    4.74
  -5  16   9    0.00    2.85
   5 -16  -9   -0.00    3.37
   5  16  -9   -0.00    3.53
  -5  16  10    2.01    3.36
   5 -16 -10    2.63    4.93
   5  16 -10   -0.00    3.24
  -5  16  11    3.23    4.12
   5 -16 -11    0.68    2.71
   5  16 -11    1.80    3.54
  -5  16  12    0.19    3.22
   5 -16 -12   -0.00    3.22
   5  16 -12   -0.00    3.66
  -5  16  13    0.00    3.41
   5 -16 -13    1.01    4.81
   5  16 -13    0.00    4.08
  -5  16  14    1.65    4.30
   5 -16 -14    0.00    3.66
   5  16 -14    1.11    4.01
  -5  16  15    4.73    5.21
   5 -16 -15    5.84    4.74
   5  16 -15    2.09    3.54
   5 -16 -16   -0.00    3.08
   5  16 -16    0.62    4.04
   5 -16 -17   -0.00    2.07
   5  16 -17    2.86    4.14
   5  16 -18    0.73    2.87
   5  16 -19    0.96    3.91
   5  16 -20   -0.00    2.95
  -5  17   1   -0.00    3.78
   5  17  -1   -0.00    2.68
  -5  17   2    4.97    4.28
   5 -17  -2    2.60    4.39
   5  17  -2   10.28    6.19
  -5  17   3   -0.00    3.20
   5 -17  -3    2.28    4.81
   5  17  -3   -0.00    1.86
  -5  17   4   -0.00    3.49
   5 -17  -4    7.25    6.54
   5  17  -4   -0.00    2.91
  -5  17   5    2.96    4.38
   5 -17  -5   -0.00    2.99
   5  17  -5   -0.00    2.56
  -5  17   6    1.82    3.52
   5 -17  -6   -0.00    3.38
   5  17  -6    0.91    3.76
  -5  17   7   -0.00    5.36
   5 -17  -7    8.67    6.06
   5  17  -7   -0.00    3.58
  -5  17   8   -0.00    3.65
   5 -17  -8   -0.00    3.04
   5  17  -8    1.86    3.64
  -5  17   9    4.84    5.51
   5 -17  -9    3.55    4.66
   5  17  -9    2.17    3.66
  -5  17  10    2.70    4.37
   5 -17 -10    2.02    4.10
   5  17 -10    0.43    3.15
  -5  17  11   -0.00    2.93
   5 -17 -11    2.29    4.45
   5  17 -11   -0.00    3.35
  -5  17  12    0.00    3.34
   5 -17 -12   -0.00    3.27
   5  17 -12    2.31    4.30
  -5  17  13   -0.00    2.75
   5 -17 -13    5.59    5.02
   5  17 -13    0.41    4.10
  -5  17  14    4.14    4.52
   5  17 -14   -0.00    3.98
  -5  17  15    0.00    2.72
   5  17 -15   -0.00    3.33
   5  17 -16   -0.00    4.73
   5  17 -17    0.96    4.27
   5  17 -18    0.00    4.00
   5  17 -19   -0.00    3.46
   5 -18  -4   -0.00    4.02
   5 -18  -5    2.20    4.36
   5 -18  -6   -0.00    2.55
   5 -18  -7    0.16    2.82
   5 -18  -8   -0.00    4.05
   5 -18  -9    6.29    5.49
   5 -18 -10    1.80    4.25
  -4   0   1    1.92    2.39
  -4   0   1   -0.00    1.57
  -4   0   1   -0.00    1.21
   4   0  -1   -0.00    1.56
   4   0  -1    2.61    2.84
   4   0  -1    0.41    1.37
  -4   0   2   21.75    4.59
  -4   0   2   14.00    3.42
   4   0  -2   12.18    3.38
   4   0  -2   17.01    4.60
   4   0  -2   19.42    3.96
  -4   0   3    0.71    1.47
   4   0  -3    0.48    1.19
   4   0  -3   -0.00    2.09
   4   0  -3   -0.00    1.31
  -4   0   4 1071.92   99.84
  -4   0   4 1069.62   98.76
   4   0  -4 1092.86   99.43
   4   0  -4 1063.80  100.50
   4   0  -4 1371.18  100.24
  -4   0   5   -0.00    1.20
  -4   0   5    0.00    1.13
   4   0  -5    1.46    1.22
   4   0  -5    0.00    1.92
   4   0  -5    0.34    1.16
  -4   0   6  629.70   55.96
  -4   0   6  627.66   55.16
   4   0  -6  636.51   55.59
   4   0  -6  611.71   56.75
   4   0  -6  572.85   56.48
   4   0  -6  624.04   55.73
  -4   0   7   -0.00    1.13
  -4   0   7    0.59    0.86
   4   0  -7   -0.00    0.99
   4   0  -7   -0.00    1.71
   4   0  -7   -0.00    1.27
   4   0  -7   -0.00    1.03
  -4   0   8 2319.76  208.89
  -4   0   8 2425.01  208.74
   4   0  -8 2530.73  209.71
   4   0  -8 2416.48  210.64
   4   0  -8 2248.33  210.56
   4   0  -8 2684.83  210.29
  -4   0   9   -0.00    0.50
  -4   0   9   -0.00    0.49
   4   0  -9   -0.00    0.73
   4   0  -9    0.92    1.35
   4   0  -9    0.00    1.09
   4   0  -9    1.52    1.15
   4   0 -10   20.69    3.60
   4   0 -10   33.51    4.68
   4   0 -10   33.86    4.74
   4   0 -10   35.23    4.29
   4   0 -11    1.37    0.82
   4   0 -11    0.20    0.92
   4   0 -11   -0.00    0.97
   4   0 -11    0.00    0.82
   4   0 -12    8.68    1.73
   4   0 -12    9.84    2.12
   4   0 -12   11.22    2.32
   4   0 -12   17.11    2.38
   4   0 -13   -0.00    0.47
   4   0 -13   -0.00    0.63
   4   0 -13   -0.00    0.71
   4   0 -13    0.14    0.53
   4   0 -14 1297.00  106.87
   4   0 -14 1191.89  106.52
   4   0 -15   -0.00    0.50
   4   0 -15    0.51    0.49
   4   0 -16   35.76    3.69
   4   0 -16   38.85    3.67
   4   0 -22   12.99    1.73
   4   0 -23    0.45    0.48
   4   0 -24   28.13    3.46
   4   0 -25   -0.00    0.51
   4   0 -26   49.24    5.75
   4   0 -27    0.07    0.69
   4   0 -28    9.81    2.29
   4   0 -37    0.00    1.55
   4   0 -38    0.03    1.29
   4   0 -39    0.17    1.42
   4   0 -40    4.03    2.45
   4   0 -41   -0.00    1.37
  -4   1   1   18.45    4.90
  -4   1   1   19.28    4.21
   4  -1  -1   29.32    5.67
   4  -1  -1   20.16    4.23
   4   1  -1   18.26    4.05
   4   1  -1   17.17    4.50
  -4  -1   1   18.89    4.03
  -4  -1   1   17.10    4.68
  -4  -1   1   24.26    4.57
  -4   1   2  955.14   86.23
  -4   1   2 1047.89   84.53
   4  -1  -2  903.89   85.10
   4  -1  -2  995.43   84.65
   4   1  -2 1053.02   84.59
   4   1  -2  910.94   85.45
  -4  -1   2  860.94   84.02
  -4  -1   2  935.83   85.55
  -4  -1   2  861.01   83.71
  -4   1   3   10.94    3.77
  -4   1   3   10.30    3.04
   4  -1  -3   10.58    3.53
   4  -1  -3   15.82    3.64
   4   1  -3   23.34    4.08
   4   1  -3   18.15    4.40
   4   1  -3    9.21    3.11
  -4  -1   3   19.68    3.64
  -4  -1   3   11.53    2.92
  -4   1   4   -0.00    1.66
  -4   1   4    1.66    1.44
   4  -1  -4    1.77    1.87
   4  -1  -4    0.48    1.33
   4   1  -4    0.00    1.47
   4   1  -4   -0.00    1.20
  -4  -1   4    1.05    1.18
  -4  -1   4    1.82    1.38
  -4   1   5   15.37    3.94
  -4   1   5   14.91    3.28
  -4   1   5    7.98    2.42
   4  -1  -5    9.52    3.01
   4  -1  -5   14.53    3.19
   4   1  -5   10.52    2.86
   4   1  -5    6.85    2.29
  -4  -1   5   14.69    3.01
  -4  -1   5    9.60    2.92
  -4  -1   5   12.23    2.79
  -4   1   6  394.15   39.06
  -4   1   6  387.84   37.87
  -4   1   6  435.30   37.56
   4  -1  -6  468.11   38.95
   4  -1  -6  439.31   38.10
   4   1  -6  329.96   37.20
   4   1  -6  341.57   38.25
   4   1  -6  479.65   39.11
  -4  -1   6  386.39   37.50
  -4  -1   6  390.76   37.97
  -4  -1   6  497.95   37.90
  -4   1   7   43.87    6.65
  -4   1   7   42.10    5.55
  -4   1   7   37.20    5.03
   4  -1  -7   33.77    5.58
   4  -1  -7   37.97    5.53
   4   1  -7   38.29    5.43
   4   1  -7   43.97    6.47
  -4  -1   7   41.40    5.47
  -4  -1   7   29.63    5.11
  -4  -1   7   38.14    5.06
  -4   1   8 1096.08   97.65
  -4   1   8 1153.48   95.89
  -4   1   8 1082.01   95.41
   4  -1  -8 1096.32   96.63
   4  -1  -8 1130.90   96.37
   4   1  -8 1044.60   95.97
   4   1  -8  978.93   96.82
  -4  -1   8 1144.27   96.42
  -4  -1   8 1075.57   95.84
  -4  -1   8 1149.93   95.54
  -4   1   9    0.00    1.30
  -4   1   9    1.08    0.74
  -4   1   9    0.63    0.70
   4  -1  -9   -0.00    1.06
   4  -1  -9   -0.00    1.03
   4   1  -9    0.70    1.12
   4   1  -9    0.98    1.30
  -4  -1   9   -0.00    0.93
  -4  -1   9    0.11    0.77
  -4  -1   9    1.65    0.86
  -4   1  10  473.08   41.76
   4  -1 -10  425.95   40.38
   4  -1 -10  452.01   40.59
   4   1 -10  400.81   40.23
   4   1 -10  454.50   41.33
  -4  -1  10  412.46   40.24
  -4  -1  10  449.39   38.98
  -4  -1  10  482.54   38.99
  -4   1  11  131.74   13.84
   4  -1 -11  154.17   13.25
   4  -1 -11  116.40   12.90
   4   1 -11  129.58   13.12
   4   1 -11  124.18   13.62
  -4  -1  11  133.85   13.00
   4  -1 -12  532.87   36.21
   4  -1 -12  348.47   35.27
   4  -1 -12  372.25   35.64
   4   1 -12  412.05   35.86
   4   1 -12  372.89   36.30
  -4  -1  12  395.17   35.75
   4  -1 -13   91.40    8.42
   4  -1 -13   85.68    8.41
   4  -1 -13   81.80    8.75
   4   1 -13   77.22    8.75
   4   1 -13   74.40    9.18
  -4  -1  13  110.11    9.16
   4  -1 -14    0.96    0.42
   4  -1 -14    0.03    0.43
   4  -1 -14    0.00    0.72
   4   1 -14    0.35    0.71
   4   1 -14    0.72    0.98
  -4  -1  14    0.00    0.54
   4  -1 -15   27.10    3.38
   4   1 -15   30.84    3.52
   4   1 -15   33.03    4.06
   4   1 -15   26.42    3.92
   4  -1 -16  222.36   19.60
   4   1 -16  213.78   19.56
   4   1 -16  228.98   20.04
   4   1 -16  219.75   20.53
   4   1 -17   -0.00    0.65
   4   1 -18  260.81   23.85
   4   1 -19   11.04    2.12
   4   1 -20   17.54    2.78
   4   1 -21    4.84    1.46
   4   1 -22  189.78   18.02
   4   1 -23    4.24    1.51
   4   1 -24    5.87    1.75
   4  -1 -25   11.78    2.22
   4   1 -25   12.37    2.60
   4   1 -26   51.96    6.67
   4  -1 -27    0.34    0.67
   4   1 -27    0.61    1.03
   4  -1 -28   34.10    4.58
   4  -1 -28   21.49    3.63
   4  -1 -29   -0.00    0.89
   4  -1 -30    0.79    1.12
   4  -1 -31    2.23    1.40
   4  -1 -32   19.47    4.08
   4  -1 -33    0.15    1.14
   4  -1 -34    2.60    1.78
   4  -1 -35   -0.00    1.17
   4  -1 -36   12.16    3.49
   4  -1 -37   -0.00    1.26
   4  -1 -38    4.92    2.46
   4  -1 -39    0.44    1.40
   4  -1 -40    0.00    1.70
   4  -1 -41    3.89    2.49
  -4   2   1   60.43    9.97
  -4   2   1   96.48   10.41
   4  -2  -1   65.23    9.73
   4  -2  -1   72.19    9.62
   4   2  -1   62.09    8.95
   4   2  -1   69.19   10.33
  -4  -2   1   65.28    8.84
  -4  -2   1   60.10    9.94
  -4   2   2  173.59   20.07
  -4   2   2  169.98   18.86
   4  -2  -2  189.15   19.79
   4  -2  -2  176.04   19.22
   4   2  -2  177.39   18.94
   4   2  -2  167.48   20.03
  -4  -2   2  187.35   18.80
  -4  -2   2  148.83   19.34
  -4  -2   2  215.54   19.54
  -4   2   3   16.43    4.45
  -4   2   3   27.35    4.53
   4  -2  -3    9.22    3.42
   4  -2  -3   16.48    3.99
   4   2  -3    7.47    2.93
   4   2  -3   18.07    4.65
  -4  -2   3   18.64    3.96
  -4  -2   3   21.68    4.79
  -4  -2   3   24.66    4.25
  -4   2   4 1540.56  138.75
  -4   2   4 1685.28  137.75
   4  -2  -4 1465.54  137.68
   4  -2  -4 1848.15  138.76
   4   2  -4 1429.24  137.10
   4   2  -4 1542.30  139.07
  -4  -2   4 1659.59  137.56
  -4  -2   4 1437.96  138.13
  -4   2   5   40.76    6.78
  -4   2   5   41.37    5.88
   4  -2  -5   31.91    5.72
   4  -2  -5   34.86    6.03
   4   2  -5   30.20    5.47
  -4  -2   5   49.67    6.33
  -4  -2   5   34.92    5.44
  -4   2   6    5.52    2.74
  -4   2   6   12.60    2.84
   4  -2  -6    8.02    2.50
   4  -2  -6    9.22    2.69
   4   2  -6    5.03    2.23
  -4  -2   6    5.15    2.22
  -4  -2   6    7.64    2.58
  -4  -2   6    7.33    2.27
  -4   2   7  292.65   28.56
  -4   2   7  305.42   27.42
   4  -2  -7  295.35   27.79
   4  -2  -7  265.48   27.61
   4   2  -7  273.30   27.49
   4   2  -7  310.24   29.04
  -4  -2   7  287.10   27.47
  -4  -2   7  283.97   27.89
  -4  -2   7  280.65   27.07
  -4   2   8  632.11   61.94
  -4   2   8  702.00   60.84
   4  -2  -8  687.08   61.40
   4  -2  -8  666.73   61.57
   4   2  -8  632.38   61.27
   4   2  -8  705.56   62.73
  -4  -2   8  668.58   61.26
  -4  -2   8  682.20   61.54
  -4  -2   8  778.57   61.34
  -4   2   9  152.51   17.53
  -4   2   9  168.20   16.55
  -4   2   9  165.63   16.24
   4  -2  -9  158.00   16.88
   4  -2  -9  180.02   17.52
   4   2  -9  164.78   17.25
   4   2  -9  180.19   18.36
  -4  -2   9  170.23   17.09
  -4  -2   9  170.44   17.01
  -4  -2   9  182.33   16.60
  -4   2  10   58.59    7.69
  -4   2  10   57.45    5.98
  -4   2  10   55.18    5.85
   4  -2 -10   59.61    7.02
   4  -2 -10   52.69    7.07
   4   2 -10   51.23    7.00
   4   2 -10   45.61    7.34
  -4  -2  10   59.76    7.17
  -4  -2  10   56.87    6.74
  -4  -2  10   53.54    6.23
  -4   2  11   54.65    7.17
   4  -2 -11   51.49    6.50
   4  -2 -11   46.90    6.64
   4   2 -11   63.30    7.25
   4   2 -11   48.11    7.24
  -4  -2  11   52.61    6.67
  -4  -2  11   49.68    5.93
  -4  -2  11   60.84    5.94
  -4   2  12    0.00    1.10
   4  -2 -12    1.34    1.13
   4  -2 -12    0.93    1.11
   4   2 -12    0.49    0.93
   4   2 -12    1.04    1.18
  -4  -2  12    0.89    0.98
  -4  -2  12    0.69    0.47
  -4  -2  12    1.47    0.53
  -4   2  13   14.07    3.06
   4  -2 -13   21.48    3.15
   4  -2 -13   18.95    3.33
   4   2 -13   16.29    3.17
   4   2 -13   18.39    3.71
  -4  -2  13   13.46    2.84
  -4   2  14  619.30   59.32
   4  -2 -14  679.67   58.93
   4  -2 -14  695.43   59.68
   4   2 -14  711.83   59.93
   4   2 -14  625.86   60.27
  -4  -2  14  696.34   59.51
  -4   2  15   46.84    5.35
   4  -2 -15   43.68    4.80
   4  -2 -15   46.33    5.57
   4   2 -15   38.81    5.40
   4   2 -15   33.15    5.66
  -4  -2  15   42.71    5.34
  -4   2  16   10.48    2.11
   4  -2 -16   13.58    1.96
   4  -2 -16   14.64    2.63
   4   2 -16   16.35    2.89
   4   2 -16   11.16    2.85
  -4  -2  16   21.12    3.00
   4  -2 -17    0.90    0.40
   4  -2 -17   -0.00    0.76
   4   2 -17    2.54    1.24
   4   2 -17   -0.00    0.69
  -4  -2  17    0.64    0.79
   4  -2 -18   91.57   10.02
   4   2 -18   91.76   10.14
   4   2 -18  108.93   11.28
  -4  -2  18  106.44   10.09
   4  -2 -19   90.58    9.14
   4   2 -19   95.46    9.31
   4   2 -19   77.46    9.77
  -4  -2  19   81.32    8.72
   4  -2 -20   31.23    4.37
   4   2 -20   35.96    4.60
   4   2 -20   35.67    5.31
  -4  -2  20   34.54    4.17
   4  -2 -21    1.37    0.98
   4   2 -21    0.00    0.81
   4   2 -21    3.85    1.74
   4  -2 -22    8.15    2.01
   4   2 -22    6.86    2.16
   4  -2 -23    0.00    1.04
   4   2 -23    0.39    1.14
   4  -2 -24  105.67   11.04
   4   2 -24  100.16   11.85
   4   2 -25   16.28    3.67
   4   2 -26   31.62    5.41
   4  -2 -27    1.38    1.35
   4  -2 -28   30.03    4.90
   4  -2 -29   12.05    2.97
   4  -2 -30   38.07    5.99
   4  -2 -31    0.19    0.98
   4  -2 -32    0.62    1.33
   4  -2 -33    3.51    1.83
   4  -2 -34    3.81    2.02
   4  -2 -35    1.88    1.69
   4  -2 -36    0.00    1.30
   4  -2 -37    0.81    1.37
   4  -2 -38    0.16    1.18
   4  -2 -39    0.38    1.44
   4  -2 -40   17.58    4.37
   4  -2 -41    0.96    1.37
  -4   3   1   35.14    7.10
  -4   3   1   46.94    6.94
   4  -3  -1   27.01    5.80
   4  -3  -1   31.69    6.31
   4   3  -1   27.55    5.68
   4   3  -1   26.41    6.49
  -4  -3   1   39.05    6.22
  -4  -3   1   26.12    6.32
  -4   3   2  295.82   30.92
  -4   3   2  304.84   29.90
   4  -3  -2  312.65   30.20
   4  -3  -2  280.72   30.08
   4   3  -2  278.55   29.43
   4   3  -2  304.51   31.46
  -4  -3   2  304.00   29.55
  -4  -3   2  309.32   31.22
  -4   3   3   11.46    3.93
  -4   3   3   12.95    3.49
   4  -3  -3   12.85    3.48
   4  -3  -3    5.24    2.80
   4   3  -3    9.96    3.12
   4   3  -3    3.93    2.62
  -4  -3   3    9.30    2.84
  -4  -3   3    8.62    3.55
  -4   3   4   13.98    4.22
  -4   3   4   11.21    3.53
   4  -3  -4   16.60    4.00
   4  -3  -4   16.69    4.35
   4   3  -4   14.47    3.76
   4   3  -4   14.33    4.46
  -4  -3   4   11.16    3.26
  -4  -3   4   19.03    4.71
  -4   3   5   29.12    5.98
  -4   3   5   38.19    6.01
   4  -3  -5   27.84    5.38
   4  -3  -5   18.01    5.02
   4   3  -5   35.47    5.84
   4   3  -5   34.09    6.59
  -4  -3   5   34.14    5.56
  -4   3   6   50.70    7.97
  -4   3   6   62.35    7.99
   4  -3  -6   41.73    6.96
   4  -3  -6   65.26    8.55
   4   3  -6   50.73    7.53
  -4  -3   6   43.97    7.03
  -4   3   7  445.53   40.30
  -4   3   7  430.36   39.08
   4  -3  -7  402.55   39.05
   4  -3  -7  440.96   39.91
   4   3  -7  365.21   38.98
  -4  -3   7  419.50   39.07
  -4  -3   7  425.40   39.98
  -4   3   8   90.75   10.92
  -4   3   8   91.07    9.97
   4  -3  -8   84.68   10.08
   4  -3  -8   74.88   10.16
   4   3  -8   73.55    9.99
  -4  -3   8   72.27    9.60
  -4  -3   8   80.52   10.40
  -4   3   9    2.01    1.76
  -4   3   9    1.00    1.10
   4  -3  -9    2.20    1.73
   4  -3  -9    0.00    1.86
   4   3  -9    2.77    1.78
   4   3  -9   -0.00    1.11
  -4  -3   9   -0.00    1.25
  -4  -3   9    0.57    1.09
  -4   3  10  192.71   18.75
  -4   3  10  197.82   17.46
   4  -3 -10  176.55   17.78
   4  -3 -10  155.11   18.01
   4   3 -10  150.32   17.75
   4   3 -10  148.61   18.62
  -4  -3  10  173.22   17.87
  -4  -3  10  186.87   18.26
  -4   3  11  315.16   29.82
  -4   3  11  330.66   28.30
   4  -3 -11  305.06   29.10
   4  -3 -11  300.42   29.76
   4   3 -11  297.63   29.58
   4   3 -11  306.40   30.60
  -4  -3  11  322.41   29.47
  -4  -3  11  271.57   28.89
  -4   3  12  282.62   26.21
  -4   3  12  270.78   23.96
   4  -3 -12  257.15   25.38
   4  -3 -12  257.09   26.11
   4   3 -12  287.64   26.40
   4   3 -12  254.87   26.83
  -4  -3  12  258.77   25.62
  -4  -3  12  256.23   25.20
  -4   3  13   73.25    9.72
   4  -3 -13   82.34    9.63
   4  -3 -13   92.43   10.49
   4   3 -13   89.05   10.46
   4   3 -13   73.68   10.53
  -4  -3  13   85.89    9.96
  -4  -3  13   81.41    9.08
  -4  -3  13   93.04    8.99
  -4   3  14    5.18    1.99
   4  -3 -14    3.35    1.46
   4  -3 -14    2.88    1.79
   4   3 -14    3.30    1.86
   4   3 -14    2.36    1.80
  -4  -3  14    1.91    1.38
  -4  -3  14    0.77    0.73
  -4  -3  14    3.71    1.06
  -4   3  15   40.06    5.60
   4  -3 -15   31.75    4.91
   4  -3 -15   32.71    5.44
   4   3 -15   39.72    5.89
   4   3 -15   34.83    6.19
  -4  -3  15   31.23    5.25
  -4  -3  15   38.10    3.75
  -4  -3  15   39.97    3.77
  -4   3  16  213.46   21.34
   4  -3 -16  232.71   21.08
   4  -3 -16  202.57   21.64
   4   3 -16  223.12   22.00
   4   3 -16  204.44   22.65
  -4  -3  16  247.14   21.99
  -4   3  17   10.48    2.46
   4  -3 -17    9.07    2.14
   4  -3 -17   11.79    2.94
   4   3 -17   13.38    3.14
   4   3 -17   10.17    3.29
  -4  -3  17   17.01    3.24
  -4   3  18   46.13    5.66
   4  -3 -18   38.83    5.11
   4  -3 -18   34.37    5.75
   4   3 -18   52.13    6.59
   4   3 -18   49.85    7.25
  -4  -3  18   48.90    6.28
  -4   3  19    8.11    1.84
   4  -3 -19    5.40    1.38
   4  -3 -19    3.16    1.64
   4   3 -19    3.14    1.62
   4   3 -19    3.73    2.12
  -4  -3  19    3.28    1.51
  -4   3  20   13.74    2.46
   4  -3 -20   12.12    2.16
   4  -3 -20   18.51    3.46
   4   3 -20    9.54    2.79
   4   3 -20   15.52    3.83
  -4  -3  20   14.61    3.01
   4  -3 -21   47.41    6.24
   4   3 -21   34.20    5.76
   4   3 -21   43.73    6.98
   4  -3 -22   51.58    7.30
   4   3 -22   61.99    7.87
   4   3 -22   57.91    8.46
   4   3 -23   32.01    5.96
   4   3 -24   -0.00    1.42
   4  -3 -26   57.39    7.79
   4  -3 -27   12.17    3.23
   4  -3 -28   55.47    7.86
   4  -3 -29    3.86    2.19
   4  -3 -30    5.57    2.67
   4  -3 -31    5.35    2.49
   4  -3 -32   23.05    4.81
   4  -3 -33    6.14    2.64
   4  -3 -34   -0.00    1.33
   4  -3 -35   -0.00    1.22
   4  -3 -36    1.13    1.78
   4  -3 -37    2.56    2.16
   4  -3 -38    4.40    2.59
   4  -3 -39    1.70    2.13
   4  -3 -40   -0.00    1.51
   4  -3 -41    0.33    1.49
  -4   4   1   57.53    9.65
  -4   4   1   63.11    9.30
   4  -4  -1   60.86    9.22
   4  -4  -1   40.27    8.26
   4   4  -1   65.36    9.36
   4   4  -1   55.99    9.79
  -4  -4   1   55.96    8.44
  -4  -4   1   53.67    9.65
  -4   4   2  103.49   15.14
  -4   4   2  105.51   14.61
   4  -4  -2  120.91   14.96
   4  -4  -2  128.93   15.83
   4   4  -2  121.21   15.14
   4   4  -2  134.66   16.79
  -4  -4   2  163.19   15.76
  -4  -4   2  126.41   16.34
  -4   4   3   55.07    9.49
  -4   4   3   76.09   10.06
   4  -4  -3   49.41    8.61
   4  -4  -3   67.89   10.02
   4   4  -3   70.07    9.82
   4   4  -3   78.11   11.21
  -4  -4   3   56.22    8.67
  -4  -4   3   61.99   10.13
  -4   4   4  216.81   26.61
  -4   4   4  259.82   26.86
   4  -4  -4  254.86   26.53
   4  -4  -4  255.31   27.23
   4   4  -4  235.78   26.49
   4   4  -4  304.94   29.15
  -4  -4   4  282.32   26.65
  -4  -4   4  285.64   28.42
  -4   4   5   11.90    3.89
  -4   4   5    4.45    2.58
   4  -4  -5    3.29    2.54
   4  -4  -5    4.58    2.66
   4   4  -5    7.35    3.11
   4   4  -5    9.50    3.80
  -4  -4   5    5.67    2.68
  -4  -4   5    4.10    2.73
  -4   4   6   69.50   10.44
  -4   4   6   83.25   10.47
   4  -4  -6   81.19   10.42
   4  -4  -6   90.54   11.40
   4   4  -6   67.79   10.09
   4   4  -6   74.19   11.37
  -4  -4   6   68.22    9.71
  -4   4   7    2.36    2.26
  -4   4   7    5.34    2.41
   4  -4  -7    6.68    2.88
   4  -4  -7    6.47    2.71
   4   4  -7    7.17    2.93
   4   4  -7    2.41    1.98
  -4  -4   7    4.49    2.30
  -4   4   8   79.95   10.83
  -4   4   8   83.90   10.39
   4  -4  -8   77.99   10.33
   4  -4  -8   69.64   10.56
   4   4  -8   72.71   10.44
  -4  -4   8   93.36   10.84
  -4  -4   8   85.39   11.29
  -4   4   9  233.42   26.71
  -4   4   9  256.12   26.26
   4  -4  -9  273.49   26.71
   4  -4  -9  288.19   27.87
   4   4  -9  251.62   26.93
  -4  -4   9  301.57   27.17
  -4  -4   9  272.72   27.49
  -4   4  10  219.72   22.32
  -4   4  10  203.74   21.15
   4  -4 -10  225.95   21.85
   4  -4 -10  211.06   22.50
   4   4 -10  198.77   21.98
  -4  -4  10  209.39   21.74
  -4  -4  10  200.29   22.07
  -4   4  11   26.22    5.25
  -4   4  11   22.55    4.40
   4  -4 -11   31.09    5.30
   4  -4 -11   25.76    5.31
   4   4 -11   35.13    5.98
   4   4 -11   19.06    5.26
  -4  -4  11   29.66    5.23
  -4  -4  11   28.48    5.42
  -4   4  12   44.97    6.93
  -4   4  12   45.82    6.03
   4  -4 -12   46.10    6.69
   4  -4 -12   40.20    6.94
   4   4 -12   45.95    7.19
   4   4 -12   32.41    6.88
  -4  -4  12   34.77    6.22
  -4  -4  12   42.06    6.71
  -4   4  13   82.83   10.66
  -4   4  13   82.84    9.42
   4  -4 -13   86.16   10.44
   4  -4 -13   75.69   10.77
   4   4 -13   81.58   11.01
   4   4 -13   86.69   11.90
  -4  -4  13   86.32   10.69
  -4  -4  13  100.21   10.96
  -4   4  14  316.24   25.93
  -4   4  14  241.73   23.08
   4  -4 -14  247.47   24.64
   4  -4 -14  274.46   25.93
   4   4 -14  185.44   24.49
   4   4 -14  226.36   26.10
  -4  -4  14  290.09   25.64
  -4  -4  14  254.32   24.57
  -4   4  15   89.90   10.58
  -4   4  15   82.28    7.82
   4  -4 -15   93.89   10.32
   4  -4 -15   85.73   10.92
   4   4 -15   80.43   10.75
   4   4 -15   80.69   11.50
  -4  -4  15   88.96   10.72
  -4  -4  15   75.94    9.54
  -4   4  16   20.53    4.02
   4  -4 -16   17.28    3.54
   4  -4 -16    8.54    3.13
   4   4 -16   13.52    3.75
   4   4 -16   15.84    4.35
  -4  -4  16   20.77    4.17
  -4  -4  16   19.18    3.30
  -4   4  17    2.99    1.94
   4  -4 -17    5.14    1.86
   4  -4 -17    5.22    2.38
   4   4 -17    5.61    2.47
   4   4 -17    3.54    2.25
  -4  -4  17    1.75    1.44
  -4  -4  17    4.21    1.41
  -4   4  18   85.67   10.67
   4  -4 -18  101.09   10.75
   4  -4 -18   98.50   11.72
   4   4 -18  100.98   11.82
   4   4 -18   76.20   11.79
  -4  -4  18   91.47   11.24
  -4  -4  18   87.72    8.94
  -4  -4  18   96.74    9.07
  -4   4  19   57.05    8.10
   4  -4 -19   75.19    8.31
   4  -4 -19   62.82    8.96
   4   4 -19   66.49    9.14
   4   4 -19   69.42   10.10
  -4  -4  19   65.74    8.75
  -4   4  20   49.82    6.58
   4  -4 -20   46.49    6.11
   4  -4 -20   38.01    6.68
   4   4 -20   43.79    7.01
   4   4 -20   37.62    7.46
  -4  -4  20   57.82    7.42
   4   4 -21   16.00    4.11
   4   4 -21   25.67    5.73
   4   4 -22    4.41    2.49
   4   4 -22    0.50    1.62
   4  -4 -24   59.07    8.54
   4  -4 -25   39.74    6.68
   4  -4 -26   36.52    6.38
   4  -4 -27    0.90    1.59
   4  -4 -28   31.92    5.94
   4  -4 -29   13.74    3.85
   4  -4 -30    5.77    2.64
   4  -4 -31    8.06    2.98
   4  -4 -32    0.47    1.47
   4  -4 -33    0.87    1.53
   4  -4 -34    5.75    2.82
   4  -4 -35    1.13    1.62
   4  -4 -36    2.65    2.02
   4  -4 -37    0.00    1.60
   4  -4 -38    1.58    1.94
   4  -4 -39    0.62    1.52
   4  -4 -40    3.50    2.56
   4  -4 -41   -0.00    1.37
   4  -4 -42    0.00    1.58
  -4   5   1   96.65   12.88
  -4   5   1   69.38   11.07
   4  -5  -1   59.50   10.30
   4  -5  -1   97.82   12.93
   4   5  -1   82.53   11.71
   4   5  -1   79.79   12.55
  -4  -5   1   70.63   10.53
  -4  -5   1   73.70   12.15
  -4   5   2  334.46   30.55
  -4   5   2  346.05   30.32
   4  -5  -2  248.89   27.92
   4  -5  -2  258.34   29.02
   4   5  -2  250.71   28.31
   4   5  -2  267.09   30.01
  -4  -5   2  263.42   27.84
  -4  -5   2  226.40   29.04
  -4   5   3  168.72   19.84
  -4   5   3  169.33   19.42
   4  -5  -3  168.21   19.05
   4  -5  -3  173.62   20.06
   4   5  -3  139.17   18.60
   4   5  -3  181.59   21.14
  -4  -5   3  164.10   18.61
  -4  -5   3  154.70   20.11
  -4   5   4   27.74    6.02
  -4   5   4   28.23    6.02
   4  -5  -4   24.85    5.48
   4  -5  -4   24.00    5.70
   4   5  -4   25.68    5.96
   4   5  -4   17.48    5.80
  -4  -5   4   23.90    5.24
  -4  -5   4    9.40    4.31
  -4   5   5   33.64    7.09
  -4   5   5   57.22    8.30
   4  -5  -5   40.95    7.13
   4  -5  -5   35.33    7.40
   4   5  -5   42.42    7.61
   4   5  -5   34.50    7.66
  -4  -5   5   47.31    7.43
  -4  -5   5   24.36    6.71
  -4   5   6   82.06   10.92
  -4   5   6   64.55    9.63
   4  -5  -6   42.98    8.56
   4  -5  -6   85.47   11.29
   4   5  -6   71.87   10.21
   4   5  -6   67.81   11.09
  -4  -5   6   54.62    8.98
  -4  -5   6   70.46   10.91
  -4   5   7  173.33   21.52
  -4   5   7  238.14   22.30
   4  -5  -7  197.32   21.42
   4  -5  -7  198.99   22.49
   4   5  -7  189.05   21.69
   4   5  -7  216.76   23.71
  -4  -5   7  226.56   21.99
  -4  -5   7  148.50   21.40
  -4   5   8   29.19    6.28
  -4   5   8   32.60    6.19
   4  -5  -8   31.94    6.23
   4  -5  -8   38.96    7.34
   4   5  -8   34.33    6.60
   4   5  -8   37.64    7.75
  -4  -5   8   32.62    6.39
  -4   5   9   25.68    5.53
  -4   5   9   32.56    5.76
   4  -5  -9   23.73    5.07
   4  -5  -9   14.58    4.75
   4   5  -9   20.97    5.12
   4   5  -9   20.94    5.73
  -4  -5   9   30.78    5.72
  -4   5  10   16.03    4.48
  -4   5  10   19.20    4.41
   4  -5 -10   18.09    4.35
   4  -5 -10   16.69    4.74
   4   5 -10   28.45    5.79
  -4  -5  10   15.16    4.21
  -4  -5  10   17.20    4.93
  -4   5  11  230.79   26.35
  -4   5  11  267.27   26.11
   4  -5 -11  244.35   26.14
   4  -5 -11  267.31   27.62
   4   5 -11  262.38   27.23
  -4  -5  11  256.17   26.53
  -4  -5  11  277.22   27.63
  -4   5  12  249.21   25.97
  -4   5  12  246.49   24.99
   4  -5 -12  272.41   25.96
   4  -5 -12  243.18   26.54
   4   5 -12  255.09   26.62
  -4  -5  12  231.35   25.51
  -4  -5  12  245.40   26.32
  -4   5  13   44.71    7.41
   4  -5 -13   40.62    6.87
   4  -5 -13   41.17    7.50
   4   5 -13   37.36    7.29
   4   5 -13   35.11    7.71
  -4  -5  13   50.86    7.71
  -4  -5  13   50.48    7.87
  -4   5  14    9.77    3.39
   4  -5 -14   12.99    3.62
   4  -5 -14   11.99    3.77
   4   5 -14   14.19    4.16
   4   5 -14    6.24    3.47
  -4  -5  14   22.20    4.64
  -4  -5  14   20.06    4.45
  -4   5  15  104.81   12.11
   4  -5 -15   83.50   10.92
   4  -5 -15   64.91   11.07
   4   5 -15   90.66   12.09
   4   5 -15   85.89   12.86
  -4  -5  15  100.27   11.96
  -4  -5  15   94.97   11.52
  -4   5  16  130.57   14.07
   4  -5 -16  114.87   13.13
   4  -5 -16  100.05   13.69
   4   5 -16  117.45   14.18
   4   5 -16   99.14   14.56
  -4  -5  16  118.75   13.81
  -4  -5  16   94.06   12.57
  -4   5  17   85.92   10.77
   4  -5 -17   78.78   10.05
   4  -5 -17   64.39   10.43
   4   5 -17   73.68   10.73
   4   5 -17   81.70   12.08
  -4  -5  17   75.03   10.47
  -4  -5  17   85.73   10.15
  -4   5  18  117.54   13.67
   4  -5 -18  129.25   13.48
   4   5 -18   95.90   13.55
   4   5 -18  104.11   14.92
  -4  -5  18  131.51   14.26
  -4  -5  18   99.12   12.28
  -4   5  19    0.00    1.31
   4  -5 -19    0.68    1.47
   4   5 -19   -0.00    1.70
   4   5 -19    0.00    1.32
  -4  -5  19    0.59    1.48
  -4  -5  19    0.00    1.11
  -4   5  20    1.22    1.92
   4   5 -20    1.42    1.82
   4   5 -20   -0.00    2.27
  -4  -5  20   -0.00    1.82
  -4  -5  20   -0.00    0.66
   4  -5 -21   23.24    5.26
   4   5 -21   19.41    4.96
  -4  -5  21   23.99    3.39
   4  -5 -22   84.04   11.29
   4   5 -22   82.83   11.41
  -4  -5  22   77.94    7.49
   4  -5 -23    9.76    3.44
   4  -5 -24    2.43    1.98
   4  -5 -25    2.04    2.09
   4  -5 -26   11.48    3.82
   4  -5 -27   23.96    5.42
   4  -5 -28   11.41    3.68
   4  -5 -29    6.84    2.89
   4  -5 -30    0.84    1.87
   4  -5 -31   13.21    4.17
   4  -5 -32   10.20    3.64
   4  -5 -33    9.50    3.52
   4  -5 -34   -0.00    1.72
   4  -5 -35   -0.00    1.72
   4  -5 -36   -0.00    1.57
   4  -5 -37    3.85    2.59
   4  -5 -38   -0.00    1.79
   4  -5 -39    4.46    2.88
   4  -5 -40    0.95    1.67
   4  -5 -41    1.87    2.34
  -4   6   1   40.63    8.78
  -4   6   1   47.77    9.03
   4  -6  -1   49.15    8.69
   4  -6  -1   53.67    9.83
   4   6  -1   42.38    8.51
   4   6  -1   53.01   10.20
  -4  -6   1   54.66    8.85
  -4  -6   1   51.67   10.17
  -4   6   2   58.92   10.40
  -4   6   2   63.19   10.52
   4  -6  -2   65.02   10.25
   4  -6  -2   55.81   10.39
   4   6  -2   53.01    9.86
   4   6  -2   77.62   12.41
  -4  -6   2   71.05   10.20
  -4  -6   2   66.58   11.61
  -4   6   3   80.33   12.18
  -4   6   3   78.15   11.75
   4  -6  -3   75.13   11.27
   4  -6  -3   67.61   11.63
   4   6  -3   70.03   11.35
   4   6  -3   82.03   13.10
  -4  -6   3   81.63   11.36
  -4  -6   3   71.02   12.39
  -4   6   4   96.52   14.87
  -4   6   4  128.46   15.82
   4  -6  -4  129.44   15.47
   4  -6  -4  140.83   17.00
   4   6  -4   98.06   14.77
   4   6  -4  116.41   16.69
  -4  -6   4  113.75   14.73
  -4  -6   4  123.11   16.84
  -4   6   5   57.48   10.62
  -4   6   5   99.31   12.43
   4  -6  -5   76.21   10.99
   4  -6  -5   67.79   11.44
   4   6  -5   68.79   11.06
   4   6  -5   81.05   12.76
  -4  -6   5   66.46   10.38
  -4  -6   5   79.23   12.47
  -4   6   6   27.78    6.56
  -4   6   6   33.36    6.70
   4  -6  -6   30.65    6.38
   4  -6  -6   25.63    6.62
   4   6  -6   34.30    7.05
   4   6  -6   18.97    6.43
  -4  -6   6   43.22    7.22
  -4  -6   6   33.97    7.76
  -4   6   7   -0.00    2.42
   4  -6  -7   -0.00    1.84
   4  -6  -7    0.12    1.73
   4   6  -7   -0.00    2.27
   4   6  -7    1.52    2.41
  -4  -6   7    2.32    2.00
  -4  -6   7    2.01    2.14
  -4   6   8  267.36   28.15
   4  -6  -8  264.06   27.37
   4  -6  -8  216.89   27.73
   4   6  -8  267.89   28.25
   4   6  -8  268.72   29.66
  -4  -6   8  248.20   27.16
  -4  -6   8  282.09   29.38
  -4   6   9  315.97   31.40
   4  -6  -9  266.79   29.86
   4  -6  -9  303.60   31.92
   4   6  -9  288.20   31.05
   4   6  -9  271.86   32.06
  -4  -6   9  319.33   30.84
  -4   6  10    5.57    3.19
   4  -6 -10    2.04    2.07
   4  -6 -10    2.41    2.81
   4   6 -10    6.14    3.13
   4   6 -10   11.40    4.37
  -4  -6  10    0.73    1.69
  -4   6  11    0.00    1.95
   4  -6 -11    0.80    1.63
   4  -6 -11   -0.00    1.74
   4   6 -11   -0.00    1.73
   4   6 -11    0.00    2.35
  -4  -6  11    1.33    1.95
  -4  -6  11    2.61    1.99
  -4   6  12    1.07    2.27
   4  -6 -12    1.46    1.63
   4  -6 -12    1.11    1.97
   4   6 -12    0.75    1.64
   4   6 -12   -0.00    2.26
  -4  -6  12    1.53    1.87
  -4  -6  12    7.08    3.24
  -4   6  13  101.56   13.71
   4  -6 -13  120.28   13.98
   4  -6 -13  109.14   14.65
   4   6 -13   93.85   13.86
  -4  -6  13  101.94   13.59
  -4  -6  13  102.00   14.24
  -4   6  14   96.76   12.59
   4  -6 -14   88.63   11.74
   4  -6 -14   84.83   12.58
   4   6 -14   83.96   12.49
  -4  -6  14   97.78   12.47
  -4  -6  14   73.44   11.86
  -4   6  15   67.24   10.75
   4  -6 -15   73.05   10.49
   4   6 -15   83.19   11.94
  -4  -6  15   80.58   11.21
  -4  -6  15   89.10   11.83
  -4   6  16   34.62    6.68
   4  -6 -16   25.23    5.52
   4   6 -16   33.54    6.83
   4   6 -16   45.66    8.81
  -4  -6  16   33.95    6.51
  -4  -6  16   24.30    5.69
  -4   6  17   -0.00    1.95
   4  -6 -17    2.30    1.66
   4   6 -17    0.00    1.84
   4   6 -17    0.91    2.72
  -4  -6  17    2.53    2.05
  -4  -6  17    2.92    2.38
  -4   6  18   66.67    9.54
   4  -6 -18   47.33    8.00
   4   6 -18   53.41    9.19
  -4  -6  18   59.13    9.17
  -4   6  19   63.48    9.31
   4  -6 -19   49.71    8.17
   4  -6 -19   67.40   10.18
   4   6 -19   54.18    9.47
  -4  -6  19   51.84    8.78
  -4   6  20   23.26    5.43
   4  -6 -20   21.17    5.63
   4   6 -20   27.44    6.13
   4  -6 -21   25.45    6.02
   4   6 -21   17.69    5.27
   4  -6 -22   -0.00    1.85
   4   6 -22   -0.00    1.69
   4  -6 -23    9.61    3.78
   4  -6 -24    3.28    2.47
   4  -6 -25   21.34    5.47
   4  -6 -26   20.54    5.27
   4  -6 -27    0.61    1.58
   4  -6 -28   15.76    4.81
   4  -6 -29   19.18    5.32
   4  -6 -30    6.08    3.29
   4  -6 -31    3.33    2.56
   4  -6 -32    2.65    2.30
   4  -6 -33    5.04    2.76
   4  -6 -34    1.46    1.81
   4  -6 -35    9.71    3.91
   4  -6 -36   -0.00    1.74
   4  -6 -37    2.60    2.63
   4  -6 -38    1.32    1.81
   4  -6 -39    2.11    1.98
   4  -6 -40    1.43    2.06
  -4   7   1  235.26   28.02
  -4   7   1  261.79   28.36
   4  -7  -1  247.84   27.14
   4  -7  -1  259.50   29.03
   4   7  -1  201.71   26.67
   4   7  -1  241.74   29.20
  -4  -7   1  285.69   30.69
  -4   7   2   25.10    6.78
  -4   7   2   24.56    6.60
   4  -7  -2   30.90    6.92
   4  -7  -2   36.11    8.15
   4   7  -2   35.42    7.70
   4   7  -2   38.60    8.74
  -4  -7   2   34.92    7.03
  -4  -7   2   28.44    7.71
  -4   7   3   85.95   13.22
   4  -7  -3   89.67   12.78
   4  -7  -3   68.90   12.66
   4   7  -3   71.78   12.24
   4   7  -3  111.37   15.57
  -4  -7   3   78.06   11.98
  -4  -7   3   90.40   14.37
  -4   7   4   15.72    5.21
   4  -7  -4   20.40    5.40
   4  -7  -4    8.05    4.20
   4   7  -4   10.05    4.29
   4   7  -4   13.88    5.59
  -4  -7   4   20.63    5.15
  -4  -7   4    8.57    4.49
  -4   7   5  137.25   17.74
   4  -7  -5  154.10   17.47
   4  -7  -5  110.80   17.24
   4   7  -5  118.73   16.87
   4   7  -5  106.76   17.59
  -4  -7   5  147.84   17.18
  -4  -7   5  134.24   18.77
  -4   7   6  168.23   20.24
   4  -7  -6  138.22   18.42
   4  -7  -6  140.79   19.86
   4   7  -6  145.07   19.29
   4   7  -6  185.40   22.14
  -4  -7   6  165.96   19.24
  -4  -7   6  164.53   21.12
  -4   7   7  367.72   38.03
   4  -7  -7  403.32   37.61
   4  -7  -7  338.05   38.22
   4   7  -7  316.64   37.11
   4   7  -7  386.31   39.98
  -4  -7   7  385.89   37.34
  -4  -7   7  336.96   38.57
  -4   7   8    0.22    2.06
   4  -7  -8    0.00    1.69
   4  -7  -8    0.00    2.09
   4   7  -8   -0.00    1.47
   4   7  -8   -0.00    1.83
  -4  -7   8    1.21    2.18
  -4  -7   8    0.28    2.00
  -4   7   9   22.71    5.85
   4  -7  -9   17.21    4.92
   4  -7  -9   15.29    5.42
   4   7  -9   13.28    4.88
   4   7  -9    8.10    4.47
  -4  -7   9   13.26    4.40
  -4  -7   9   27.64    6.81
  -4   7  10    2.74    2.56
   4  -7 -10   12.71    4.21
   4  -7 -10    9.49    4.10
   4   7 -10    7.72    3.76
   4   7 -10    5.22    3.90
  -4  -7  10   13.56    4.30
  -4  -7  10    9.85    4.59
  -4   7  11  130.47   16.97
   4  -7 -11  120.80   16.03
   4  -7 -11  125.42   17.43
   4   7 -11  129.74   17.37
   4   7 -11  139.57   18.93
  -4  -7  11  131.16   16.50
  -4   7  12   21.50    5.87
   4  -7 -12   13.97    4.45
   4   7 -12   30.13    6.77
   4   7 -12    8.79    4.25
  -4  -7  12   16.12    4.75
  -4   7  13   34.61    7.31
   4  -7 -13   23.34    5.95
   4   7 -13   52.27    8.91
   4   7 -13   23.90    7.18
  -4  -7  13   43.30    7.62
  -4  -7  13   26.16    7.04
  -4   7  14    8.09    3.46
   4  -7 -14    7.68    3.28
   4   7 -14   -2.32    2.51
   4   7 -14    3.29    3.16
  -4  -7  14    4.05    2.86
  -4  -7  14   -0.00    0.74
  -4   7  15   69.57   10.48
   4  -7 -15   36.83    7.83
   4   7 -15   61.53   10.25
   4   7 -15   58.73   11.00
  -4  -7  15   60.02    9.56
  -4   7  16    1.53    2.62
   4  -7 -16    0.08    1.38
   4  -7 -16    2.62    2.40
   4   7 -16    0.00    2.55
  -4  -7  16    4.82    2.67
  -4   7  17   21.53    5.66
   4  -7 -17   13.45    4.16
   4  -7 -17   11.01    4.38
   4   7 -17   12.86    4.69
  -4  -7  17   28.07    6.03
  -4   7  18    0.00    1.67
   4  -7 -18    0.77    1.12
   4  -7 -18    1.32    2.37
   4   7 -18    0.30    1.98
  -4  -7  18    0.43    1.90
  -4   7  19    0.00    1.40
   4  -7 -19    0.48    2.29
   4   7 -19    0.79    2.35
  -4  -7  19   -0.00    1.87
  -4   7  20    1.14    2.00
   4  -7 -20    0.87    1.88
   4   7 -20    0.00    2.24
   4  -7 -21   53.23    9.66
   4   7 -21   51.08    9.51
   4  -7 -22   23.22    6.00
   4   7 -22   20.38    5.85
   4  -7 -23   31.71    7.37
   4  -7 -24   -0.00    2.04
   4  -7 -25    4.49    2.79
   4  -7 -26    2.99    2.74
   4  -7 -27   17.18    5.23
   4  -7 -28    4.17    3.21
   4  -7 -29    4.90    3.19
   4  -7 -30    1.13    1.79
   4  -7 -31    3.96    2.93
   4  -7 -32    0.00    2.40
   4  -7 -33   17.29    5.32
   4  -7 -34    0.00    2.11
   4  -7 -35    0.00    1.98
   4  -7 -36    3.67    2.71
   4  -7 -37    1.85    2.37
   4  -7 -38    2.04    2.33
  -4   8   1   13.34    5.22
   4  -8  -1   14.38    5.68
   4   8  -1    4.59    3.40
   4   8  -1   10.52    4.85
  -4  -8   1   25.82    7.46
  -4   8   2   15.87    5.76
   4  -8  -2   26.52    7.23
   4   8  -2   27.92    7.03
   4   8  -2   15.73    6.29
  -4  -8   2   24.30    7.63
  -4   8   3  127.69   17.71
   4  -8  -3  160.73   19.84
   4   8  -3  128.99   17.71
   4   8  -3  117.48   18.39
  -4  -8   3   96.44   17.39
  -4   8   4   15.17    5.23
   4  -8  -4   16.50    5.79
   4   8  -4   23.28    6.60
   4   8  -4    8.49    4.84
  -4  -8   4   21.90    7.36
  -4   8   5   68.32   11.81
   4  -8  -5   45.10   10.44
   4   8  -5   76.77   12.18
   4   8  -5   54.27   11.67
  -4  -8   5   79.59   13.50
  -4   8   6   33.36    7.56
   4  -8  -6   11.68    5.45
   4   8  -6   23.85    6.54
   4   8  -6   20.55    7.08
  -4  -8   6   26.91    7.71
  -4   8   7    3.39    3.06
   4  -8  -7   -0.00    2.24
   4   8  -7    0.56    2.41
   4   8  -7    0.56    2.67
  -4  -8   7    0.00    1.95
  -4   8   8   16.95    5.75
   4  -8  -8   23.55    6.99
   4   8  -8   23.33    6.40
   4   8  -8   27.39    7.87
  -4  -8   8   20.23    6.67
  -4   8   9  298.28   33.25
   4   8  -9  286.15   33.22
   4   8  -9  335.43   36.10
  -4  -8   9  300.54   34.68
  -4   8  10    4.81    3.54
   4  -8 -10    1.51    2.36
   4   8 -10    2.46    2.88
   4   8 -10    1.47    3.02
  -4  -8  10    0.00    2.47
  -4   8  11   21.04    6.08
   4  -8 -11   14.91    5.01
   4   8 -11   12.21    5.06
   4   8 -11   19.96    6.77
  -4  -8  11   15.03    5.86
  -4   8  12   -0.00    2.36
   4  -8 -12   -0.00    2.00
   4   8 -12    1.32    2.75
   4   8 -12   -0.00    2.33
  -4   8  13  112.06   14.85
   4  -8 -13   82.89   12.58
   4  -8 -13   92.51   14.34
   4   8 -13   74.53   13.21
  -4   8  14    2.62    2.50
   4  -8 -14   11.58    4.09
   4  -8 -14    3.55    3.31
   4   8 -14   11.12    4.78
  -4   8  15   35.26    7.64
   4  -8 -15   36.73    7.26
   4  -8 -15   21.75    6.89
   4   8 -15   42.64    8.74
  -4   8  16    1.36    2.62
   4  -8 -16    1.16    2.17
   4  -8 -16   -0.00    1.67
   4   8 -16    1.74    2.46
  -4   8  17   -0.00    2.29
   4  -8 -17    2.55    2.52
   4  -8 -17    1.38    1.84
   4   8 -17    4.51    3.15
  -4   8  18    5.78    3.29
   4  -8 -18    2.28    2.82
   4   8 -18    5.09    3.76
  -4   8  19   75.50   11.57
   4  -8 -19   53.92   10.65
   4   8 -19   57.99   11.01
  -4   8  20   -0.00    1.98
   4  -8 -20   -0.00    2.09
   4   8 -20    0.51    2.39
   4  -8 -21   42.64    9.06
   4   8 -21   50.68    9.79
   4  -8 -22    5.58    3.94
   4   8 -22    3.55    2.97
   4  -8 -23   12.34    4.79
   4  -8 -24    0.00    2.94
   4  -8 -25   12.49    5.26
   4  -8 -26    0.57    2.77
   4  -8 -27    0.62    2.21
   4  -8 -28   -0.00    2.12
   4  -8 -29   16.96    5.69
   4  -8 -30    3.38    2.35
   4  -8 -31   11.59    4.68
   4  -8 -32    0.07    1.79
   4  -8 -33    1.66    2.39
   4  -8 -34   -0.00    1.42
   4  -8 -35   10.88    4.36
   4  -8 -36    1.75    2.61
   4  -8 -37   -0.00    2.17
   4  -9  -1  169.63   22.58
   4   9  -1  154.34   22.29
  -4  -9   1  142.84   22.15
  -4   9   2    2.83    3.18
   4  -9  -2   13.14    5.45
   4   9  -2   -0.00    2.27
  -4  -9   2    0.00    2.54
  -4   9   3   14.82    6.10
   4  -9  -3   18.73    6.69
   4   9  -3   15.72    6.40
  -4  -9   3   22.06    7.65
  -4   9   4    1.09    2.52
   4  -9  -4   -0.00    2.02
   4   9  -4    0.88    2.58
  -4  -9   4    1.78    2.89
  -4   9   5   88.30   14.51
   4   9  -5   88.59   15.51
  -4  -9   5   81.64   15.46
  -4   9   6    0.00    2.78
   4   9  -6    0.00    2.73
  -4  -9   6    0.81    2.15
  -4   9   7  234.48   27.67
   4   9  -7  217.64   27.20
   4   9  -7  219.28   28.90
  -4  -9   7  237.73   29.38
  -4   9   8   -0.00    2.51
   4   9  -8   -0.00    2.52
   4   9  -8   -0.00    2.31
  -4  -9   8   -0.00    2.37
  -4   9   9   20.92    6.32
   4  -9  -9   10.55    5.16
   4   9  -9   24.20    7.20
   4   9  -9   19.09    6.78
  -4  -9   9   15.42    5.89
  -4   9  10    1.95    2.62
   4  -9 -10    4.40    3.66
   4   9 -10    4.19    4.10
  -4   9  11  154.33   20.20
   4  -9 -11  134.30   20.19
   4   9 -11  157.17   20.67
  -4   9  12    1.41    2.56
   4  -9 -12    1.10    3.85
   4   9 -12   -0.00    2.96
  -4   9  13    2.10    2.62
   4  -9 -13    1.09    2.48
   4   9 -13    1.89    2.73
  -4   9  14   14.91    5.45
   4  -9 -14    5.55    3.98
   4   9 -14    6.31    3.76
  -4   9  15   22.00    6.76
   4  -9 -15   22.19    6.67
   4   9 -15   35.65    8.39
  -4   9  16   -0.00    1.94
   4  -9 -16    1.37    2.73
   4   9 -16   -0.00    1.85
  -4   9  17   80.68   12.96
   4  -9 -17   70.78   12.70
   4   9 -17   63.07   12.07
  -4   9  18    1.24    2.50
   4  -9 -18    1.37    2.50
   4   9 -18    0.00    3.01
  -4   9  19   -0.00    2.45
   4  -9 -19    2.03    2.94
   4   9 -19    1.72    2.67
  -4   9  20   -0.00    1.90
   4  -9 -20   -0.00    2.60
   4  -9 -21   35.43    8.48
   4  -9 -22    0.00    1.93
   4  -9 -23   26.84    7.65
   4  -9 -24    3.66    2.90
   4  -9 -25    4.73    3.21
   4  -9 -26   -0.00    1.86
   4  -9 -27   15.16    6.20
   4  -9 -28   -0.00    2.55
   4  -9 -29    1.69    3.04
   4  -9 -30    2.85    3.24
   4  -9 -31    6.07    3.71
   4  -9 -32    0.00    2.58
   4  -9 -33    4.35    3.54
   4  -9 -34    2.20    2.74
   4  -9 -35    1.13    2.25
  -4  10   1   -0.00    2.31
   4 -10  -1    0.10    1.44
   4  10  -1    0.00    2.90
   4  10  -1   -0.00    2.78
  -4 -10   1    2.18    3.56
   4  10  -2    0.73    2.74
   4  10  -2    4.24    3.59
  -4 -10   2    0.77    3.17
   4  10  -3   37.77    9.10
   4  10  -3   26.40    8.80
  -4 -10   3   47.05   11.45
   4  10  -4    4.48    3.41
   4  10  -4    3.22    4.22
  -4 -10   4    2.03    3.86
   4  10  -5   10.47    4.96
   4  10  -5   13.61    6.10
  -4 -10   5   15.43    6.72
   4 -10  -6    0.34    3.50
   4  10  -6    1.41    3.11
   4  10  -6    0.41    2.16
  -4 -10   6    0.69    2.76
   4 -10  -7   15.67    6.36
   4  10  -7   14.56    5.56
   4 -10  -8   -0.00    3.39
   4  10  -8   15.63    5.67
   4 -10  -9   10.15    4.81
   4  10  -9    6.56    4.13
   4 -10 -10    0.00    2.26
   4  10 -10   -0.00    2.60
   4 -10 -11   12.41    5.90
   4 -10 -12    1.82    3.03
   4 -10 -13   11.99    5.41
   4 -10 -14   -0.00    3.01
   4  10 -14    0.64    2.42
   4 -10 -15   44.08   10.52
   4  10 -15   52.35   10.99
   4 -10 -16    5.94    4.65
   4  10 -16    7.61    4.23
   4 -10 -17    0.29    1.61
   4  10 -17    2.85    2.95
  -4  10  18    2.89    2.83
   4 -10 -18    2.32    2.89
   4  10 -18   -0.00    3.14
  -4  10  19   21.57    6.92
   4 -10 -19   36.73    9.04
   4  10 -19   31.22    8.40
   4 -10 -20    1.83    2.52
   4  10 -20    0.00    2.10
   4 -10 -21    7.36    4.37
   4  10 -21    7.01    4.26
   4 -10 -22    1.24    2.92
   4  10 -22    0.05    2.38
   4 -10 -23   16.01    5.89
   4 -10 -24    6.62    4.04
   4 -10 -25   19.16    6.62
   4 -10 -26    0.00    2.92
   4 -10 -27    2.14    2.37
   4 -10 -28    3.44    2.92
   4 -10 -29    6.45    3.86
   4 -10 -30   -0.00    1.91
   4 -10 -31   -0.00    2.92
   4 -10 -32   -0.00    2.83
   4 -10 -33    6.18    3.56
  -4  11   1   53.30   11.88
   4  11  -1   47.07   10.88
  -4 -11   1   63.12   13.89
  -4  11   2   -0.00    3.38
   4  11  -2    1.70    3.39
   4  11  -2    3.46    3.99
  -4 -11   2    1.38    2.57
  -4  11   3    5.35    4.16
   4 -11  -3    4.98    4.60
   4  11  -3    2.51    3.33
   4  11  -3    6.95    4.95
  -4 -11   3    8.04    5.07
  -4  11   4    7.95    4.53
   4 -11  -4    1.05    3.90
   4  11  -4    3.52    3.94
  -4 -11   4    8.79    5.61
  -4  11   5    1.40    1.95
   4 -11  -5    3.51    4.06
   4  11  -5    6.11    4.59
  -4  11   6    3.03    4.25
   4 -11  -6    2.83    3.51
   4  11  -6    2.27    3.22
  -4  11   7   14.39    6.46
   4 -11  -7   18.30    7.07
   4  11  -7   26.83    7.88
  -4  11   8    4.93    3.67
   4 -11  -8   -0.00    2.76
   4  11  -8   10.45    5.01
  -4  11   9    1.01    3.16
   4 -11  -9    1.79    2.75
   4  11  -9   -0.00    2.47
  -4  11  10    2.45    3.89
   4 -11 -10    4.26    4.03
   4  11 -10    2.13    3.06
  -4  11  11   77.10   13.91
   4 -11 -11   70.09   14.07
   4  11 -11   70.46   13.54
  -4  11  12   -0.00    3.05
   4 -11 -12    1.33    2.98
   4  11 -12   -0.00    3.34
  -4  11  13   17.23    6.67
   4 -11 -13   22.73    7.56
   4  11 -13   16.01    6.63
  -4  11  14    2.11    3.38
   4 -11 -14    2.15    3.34
   4  11 -14    5.59    4.65
  -4  11  15   28.05    7.81
   4 -11 -15   14.35    6.40
   4  11 -15   22.32    7.17
  -4  11  16   -0.00    2.56
   4 -11 -16    2.66    3.45
   4  11 -16    1.91    2.60
  -4  11  17   44.61   10.05
   4 -11 -17   20.82    7.71
   4  11 -17   51.55   10.71
  -4  11  18    3.76    3.69
   4 -11 -18    1.36    2.50
   4  11 -18    1.78    2.95
  -4  11  19    0.46    2.59
   4 -11 -19    2.82    2.95
   4  11 -19    1.03    2.76
   4 -11 -20    0.00    3.35
   4  11 -20    0.73    3.11
   4 -11 -21    6.56    4.42
   4  11 -21   25.63    7.69
   4 -11 -22    0.00    2.54
   4  11 -22   -0.00    3.16
   4 -11 -23    0.28    3.41
   4 -11 -24   -0.00    2.41
   4 -11 -25    1.23    3.58
   4 -11 -26    1.75    2.94
   4 -11 -27   11.53    5.68
   4 -11 -28   -0.00    2.99
   4 -11 -29    1.75    3.13
   4 -11 -30   -0.00    1.82
   4 -11 -31    7.59    4.53
  -4  12   1   -0.00    3.38
   4 -12  -1    0.00    2.65
   4  12  -1    1.93    2.98
  -4 -12   1   -0.00    3.19
  -4  12   2   -0.00    2.28
   4 -12  -2    6.84    4.84
   4  12  -2    1.50    2.71
  -4  12   3   66.16   12.65
   4 -12  -3   41.40   11.03
   4  12  -3   33.93    9.99
  -4  12   4   12.07    5.51
   4 -12  -4    4.76    4.76
   4  12  -4   12.30    6.67
  -4  12   5   26.07    7.90
   4 -12  -5   11.58    6.04
   4  12  -5    5.57    4.71
  -4  12   6   -0.00    3.56
   4 -12  -6   -0.00    3.01
   4  12  -6    2.60    3.48
  -4  12   7   -0.00    2.64
   4 -12  -7    1.23    2.31
   4  12  -7    1.65    3.35
  -4  12   8    6.62    5.11
   4 -12  -8   -0.00    3.35
   4  12  -8    3.00    3.46
  -4  12   9   46.95   11.41
   4 -12  -9   55.22   12.56
  -4  12  10    0.90    3.71
   4 -12 -10   -0.00    3.60
   4  12 -10   -0.00    2.97
  -4  12  11    2.25    3.52
   4 -12 -11   -0.00    2.90
   4  12 -11    6.91    4.83
  -4  12  12    4.51    4.02
   4 -12 -12    5.04    4.41
   4  12 -12    1.01    4.11
  -4  12  13   19.18    6.86
   4 -12 -13    2.23    4.08
   4  12 -13   16.67    6.86
  -4  12  14    5.62    4.84
   4 -12 -14    4.58    4.89
   4  12 -14    7.44    5.08
  -4  12  15   10.72    5.51
   4 -12 -15    3.43    4.58
   4  12 -15   12.13    6.35
  -4  12  16    0.05    2.68
   4 -12 -16   -0.00    1.58
   4  12 -16   -0.00    3.53
  -4  12  17   -0.00    3.46
   4 -12 -17    4.95    4.26
   4  12 -17   -0.00    3.67
  -4  12  18    5.81    3.90
   4 -12 -18    1.16    3.48
   4  12 -18    1.55    3.73
  -4  12  19   11.71    5.69
   4 -12 -19    5.91    4.95
   4  12 -19   19.03    7.21
   4 -12 -20    0.35    2.82
   4  12 -20    1.79    3.23
   4 -12 -21   -0.00    2.44
   4  12 -21    6.50    4.96
   4 -12 -22    0.15    2.15
   4  12 -22    3.39    3.86
   4 -12 -23    0.89    2.12
   4 -12 -24    3.39    3.24
   4 -12 -25   21.73    7.53
   4 -12 -26    0.97    2.32
   4 -12 -27   -0.00    2.75
   4 -12 -28   -0.00    2.57
   4 -12 -29   11.00    5.15
  -4  13   1   37.87    9.84
   4 -13  -1   20.55    8.31
   4  13  -1   25.94    9.53
  -4  13   2    1.29    3.74
   4 -13  -2    0.00    2.95
   4  13  -2    5.21    4.08
  -4  13   3    7.17    4.66
   4 -13  -3   11.73    6.34
   4  13  -3    3.44    4.48
  -4  13   4    3.68    3.93
   4 -13  -4   -0.00    4.03
   4  13  -4   -0.00    3.84
  -4  13   5   27.06    8.59
   4 -13  -5   24.07    8.74
   4  13  -5   36.63    9.69
  -4  13   6   16.74    6.59
   4 -13  -6   11.15    6.17
   4  13  -6   13.80    6.43
  -4  13   7   12.58    6.08
   4 -13  -7    6.50    5.23
   4  13  -7    1.88    3.07
  -4  13   8    1.17    3.60
   4 -13  -8    0.00    3.09
   4  13  -8    2.94    3.94
  -4  13   9    0.84    2.94
   4 -13  -9    2.48    5.07
   4  13  -9    1.91    3.22
  -4  13  10   -0.00    3.15
   4 -13 -10    5.50    4.93
   4  13 -10    1.51    3.74
  -4  13  11   21.93    7.62
   4 -13 -11   19.19    7.54
   4  13 -11   22.63    7.78
  -4  13  12    0.62    4.07
   4 -13 -12    2.10    3.82
   4  13 -12    6.32    5.17
  -4  13  13    3.74    3.80
   4 -13 -13    1.19    3.58
   4  13 -13    2.86    4.50
  -4  13  14    0.00    3.32
   4 -13 -14   -0.00    1.72
   4  13 -14   -0.00    3.54
  -4  13  15    1.72    2.90
   4 -13 -15    0.87    3.00
   4  13 -15    1.28    3.37
  -4  13  16    1.54    3.47
   4 -13 -16    2.38    3.71
   4  13 -16    1.20    3.60
  -4  13  17    4.32    3.90
   4 -13 -17    8.45    5.56
   4  13 -17    6.88    5.17
  -4  13  18    0.30    3.29
   4 -13 -18    3.33    3.53
   4  13 -18    1.37    3.06
   4 -13 -19   -0.00    3.65
   4  13 -19    6.83    4.99
   4 -13 -20    2.15    4.26
   4  13 -20    1.50    2.92
   4 -13 -21    4.18    4.00
   4  13 -21    6.83    4.90
   4 -13 -22    0.00    2.61
   4  13 -22    1.26    3.63
   4 -13 -23    9.14    4.92
   4 -13 -24    4.26    4.41
   4 -13 -25   -0.00    3.55
   4 -13 -26   -0.00    2.28
   4 -13 -27    3.21    3.76
  -4  14   1    5.33    4.61
   4 -14  -1   -0.00    1.60
   4  14  -1    0.41    2.90
  -4  14   2    3.79    4.54
   4 -14  -2   -0.00    3.07
   4  14  -2    1.40    3.02
  -4  14   3   17.29    7.42
   4 -14  -3   17.77    8.05
   4  14  -3   10.13    6.12
  -4  14   4   16.87    6.89
   4 -14  -4   10.85    6.31
   4  14  -4    7.87    5.40
  -4  14   5   11.69    6.19
   4 -14  -5   26.97    9.29
   4  14  -5    5.93    4.68
  -4  14   6    0.07    4.01
   4 -14  -6   -0.00    2.98
   4  14  -6   -0.00    3.60
  -4  14   7    1.72    3.10
   4 -14  -7    2.39    3.78
   4  14  -7    0.00    3.41
  -4  14   8    8.87    5.47
   4 -14  -8    5.07    4.65
   4  14  -8   18.46    7.53
  -4  14   9   12.73    6.29
   4 -14  -9    7.75    5.39
   4  14  -9   21.96    7.82
  -4  14  10    3.14    4.07
   4 -14 -10    6.87    4.70
   4  14 -10    7.97    5.37
  -4  14  11    3.80    4.86
   4 -14 -11   -0.00    4.24
   4  14 -11    3.48    3.86
  -4  14  12    1.41    2.60
   4 -14 -12    1.73    3.95
   4  14 -12    0.00    2.80
  -4  14  13    2.00    3.20
   4 -14 -13   15.11    6.64
   4  14 -13    2.71    4.05
  -4  14  14    1.22    3.66
   4 -14 -14   -0.00    3.00
   4  14 -14    4.18    4.35
  -4  14  15    3.93    4.54
   4 -14 -15   -0.00    2.85
   4  14 -15    1.54    3.70
  -4  14  16   -0.00    3.01
   4 -14 -16    0.30    3.15
   4  14 -16    3.30    3.93
  -4  14  17    1.97    3.76
   4 -14 -17    1.30    3.36
   4  14 -17    0.48    3.63
  -4  14  18    2.95    4.56
   4 -14 -18    0.57    2.52
   4  14 -18    0.34    4.01
   4 -14 -19    1.42    3.72
   4  14 -19    8.85    6.18
   4 -14 -20    2.67    4.31
   4  14 -20    2.85    3.66
   4 -14 -21    0.90    3.80
   4  14 -21    6.80    4.83
   4 -14 -22   -0.00    2.72
   4 -14 -23    0.00    3.76
   4 -14 -24    3.49    4.57
  -4  15   1   19.91    7.42
   4 -15  -1    2.87    4.36
   4  15  -1    5.55    4.87
  -4  15   2    7.10    4.71
   4 -15  -2    1.22    2.58
   4  15  -2    0.65    3.15
  -4  15   3    9.11    5.57
   4 -15  -3    0.57    2.69
   4  15  -3    2.96    3.87
  -4  15   4   -0.00    3.82
   4 -15  -4    2.47    4.28
   4  15  -4   -0.00    3.33
  -4  15   5    9.72    5.90
   4 -15  -5    1.34    4.33
   4  15  -5    4.13    4.04
  -4  15   6    5.23    4.84
   4 -15  -6    2.52    4.73
   4  15  -6    0.00    2.67
  -4  15   7    3.59    4.30
   4 -15  -7    5.13    4.58
   4  15  -7    7.21    5.48
  -4  15   8    0.35    4.28
   4 -15  -8   -0.00    4.90
   4  15  -8    3.28    4.18
  -4  15   9    0.06    2.83
   4 -15  -9    1.04    3.39
   4  15  -9    1.03    2.85
  -4  15  10   -0.00    3.52
   4 -15 -10    2.83    3.90
   4  15 -10    1.36    3.38
  -4  15  11    3.48    3.79
   4 -15 -11   -0.00    2.94
   4  15 -11    3.50    4.30
  -4  15  12    1.89    3.55
   4 -15 -12    1.73    3.39
   4  15 -12    0.00    3.11
  -4  15  13    0.00    3.11
   4 -15 -13   -0.00    1.10
   4  15 -13   -0.00    2.63
  -4  15  14   -0.00    2.61
   4 -15 -14   -0.00    2.95
   4  15 -14    2.21    4.11
  -4  15  15    0.00    2.84
   4 -15 -15    6.43    5.17
   4  15 -15    3.74    4.10
  -4  15  16    2.53    3.77
   4 -15 -16   -0.00    3.89
   4  15 -16    3.90    4.73
  -4  15  17   15.84    7.45
   4 -15 -17    2.14    3.49
   4  15 -17    6.58    5.00
   4 -15 -18   -0.00    3.08
   4  15 -18   -0.00    3.25
   4 -15 -19    0.11    3.32
   4  15 -19    0.62    2.29
   4 -15 -20    0.00    3.44
   4  15 -20    1.55    3.55
   4 -15 -21    1.60    3.35
   4  15 -21   -0.00    2.66
  -4  16   1    1.11    4.15
   4 -16  -1    3.14    4.10
   4  16  -1    1.92    3.82
  -4  16   2   -0.00    3.56
   4 -16  -2    0.00    4.10
   4  16  -2   -0.00    3.17
  -4  16   3    8.39    5.66
   4 -16  -3   -0.00    4.25
   4  16  -3    0.37    4.22
  -4  16   4    3.69    5.09
   4 -16  -4    0.76    2.71
   4  16  -4    0.00    3.97
  -4  16   5    0.32    4.44
   4 -16  -5    2.19    3.70
   4  16  -5   -0.00    3.34
  -4  16   6   -0.00    4.25
   4 -16  -6   -0.00    3.25
   4  16  -6    3.86    4.00
  -4  16   7    2.89    3.65
   4 -16  -7   -0.00    3.40
   4  16  -7    3.05    3.91
  -4  16   8    5.67    5.44
   4 -16  -8   -0.00    3.77
   4  16  -8    0.86    3.45
  -4  16   9    0.11    3.22
   4 -16  -9   -0.00    4.44
   4  16  -9   -1.35    3.77
  -4  16  10    4.52    4.38
   4 -16 -10    2.25    4.25
   4  16 -10    0.44    2.85
  -4  16  11    3.90    4.96
   4 -16 -11   -0.00    3.24
   4  16 -11    5.13    4.93
  -4  16  12    4.70    4.29
   4 -16 -12    0.00    3.18
   4  16 -12    0.00    3.52
  -4  16  13    8.37    5.83
   4 -16 -13    0.00    3.71
   4  16 -13    2.02    4.97
  -4  16  14   -0.00    2.99
   4 -16 -14    0.00    3.69
   4  16 -14    2.49    4.13
  -4  16  15   -0.00    2.62
   4 -16 -15   -0.00    3.79
   4  16 -15   -0.00    3.13
  -4  16  16   -0.00    3.96
   4 -16 -16   -0.00    4.52
   4  16 -16   -0.00    3.02
  -4  16  17   -0.00    3.66
   4 -16 -17   -0.00    3.14
   4  16 -17    0.98    3.73
   4 -16 -18   -0.00    3.82
   4  16 -18    0.60    3.11
   4  16 -19   -0.00    4.00
   4  16 -20   -0.00    3.64
   4  16 -21   -0.00    2.76
  -4  17   1    2.98    4.42
   4  17  -1    1.41    2.88
  -4  17   2   -0.00    3.28
   4 -17  -2    2.17    4.66
   4  17  -2    2.45    3.33
  -4  17   3   -0.00    3.77
   4 -17  -3   -0.00    3.77
   4  17  -3   -0.00    3.47
  -4  17   4    0.36    3.48
   4 -17  -4    2.91    4.03
   4  17  -4    1.01    3.36
  -4  17   5    4.50    4.16
   4 -17  -5   -0.00    3.15
   4  17  -5    3.12    4.36
  -4  17   6    7.16    6.09
   4 -17  -6   -0.00    3.10
   4  17  -6   -0.00    2.67
  -4  17   7   -0.00    4.41
   4 -17  -7    1.54    3.23
   4  17  -7    2.70    4.35
  -4  17   8   -0.00    4.82
   4 -17  -8   -0.00    2.59
   4  17  -8   -0.00    4.43
  -4  17   9   -0.00    3.45
   4 -17  -9    5.19    4.67
   4  17  -9   -0.00    4.04
  -4  17  10    5.35    4.85
   4 -17 -10   -0.00    3.66
   4  17 -10    0.68    3.35
  -4  17  11    1.33    3.16
   4 -17 -11    1.82    4.10
   4  17 -11    0.69    3.41
  -4  17  12   16.95    7.55
   4 -17 -12    2.35    3.83
   4  17 -12    6.35    5.99
  -4  17  13   -0.00    2.85
   4 -17 -13    1.06    3.01
   4  17 -13    0.55    3.53
  -4  17  14   -0.00    4.23
   4 -17 -14   -0.00    4.42
   4  17 -14    3.18    4.19
  -4  17  15    0.00    3.38
   4 -17 -15    2.58    4.29
   4  17 -15   -0.00    4.00
  -4  17  16   -0.00    3.60
   4  17 -16    1.88    4.80
   4  17 -17   -0.00    4.60
   4  17 -18    0.44    4.40
   4  17 -19    1.72    3.76
   4  17 -20   -0.00    4.03
   4  17 -21    3.21    4.21
   4 -18  -5    1.24    3.32
  -4  18   6   -0.00    3.28
   4 -18  -6    3.43    3.93
  -4  18   7   -0.00    4.25
   4 -18  -7   -0.00    4.11
  -4  18   8   11.95    6.81
   4 -18  -8    1.10    2.78
  -4  18   9    2.20    3.60
   4 -18  -9   -0.00    4.06
  -4  18  10    2.99    4.15
   4 -18 -10    0.26    3.64
  -4  18  11    3.26    4.49
   4 -18 -11    8.16    6.10
  -4  18  12    0.65    3.48
  -4  18  13    0.13    2.50
  -4  18  14    0.14    2.70
  -4  18  15    4.85    5.09
  -4  18  16    5.60    4.92
   4 -19  -8   -0.00    3.46
  -3   0   1    0.00    1.77
  -3   0   1    0.00    1.55
  -3   0   1    0.75    1.17
   3   0  -1   -0.00    2.13
   3   0  -1    0.86    1.77
  -3   0   2    0.00    2.01
  -3   0   2    0.58    1.25
   3   0  -2   -0.00    0.85
   3   0  -2    0.00    1.48
   3   0  -2    0.47    1.16
  -3   0   3 5009.65  415.65
   3   0  -3 4753.99  419.46
   3   0  -3 4764.16  417.59
   3   0  -3 4770.96  416.05
  -3   0   4    0.13    1.20
  -3   0   4    0.00    1.07
   3   0  -4    1.36    0.96
   3   0  -4    0.54    1.50
   3   0  -4    0.40    1.05
  -3   0   5   64.47    8.03
  -3   0   5   70.88    7.79
   3   0  -5   92.06    8.35
   3   0  -5   74.88    8.96
   3   0  -5   69.67    8.47
   3   0  -5   73.62    8.12
  -3   0   6    0.28    0.87
  -3   0   6    0.00    0.75
   3   0  -6    0.35    0.80
   3   0  -6    1.24    1.48
   3   0  -6    0.59    1.15
   3   0  -6    0.69    0.84
  -3   0   7  413.86   35.42
  -3   0   7  448.19   35.45
   3   0  -7  341.91   35.86
   3   0  -7  413.59   36.93
   3   0  -7  374.99   36.51
   3   0  -7  417.20   36.23
   3   0  -8    0.14    0.60
   3   0  -8    0.00    0.86
   3   0  -8    0.00    0.82
   3   0  -8    0.35    0.72
   3   0  -9  597.62   55.20
   3   0  -9  679.55   55.90
   3   0  -9  692.75   55.68
   3   0  -9  609.69   55.26
   3   0 -10    0.02    0.42
   3   0 -10   -0.00    0.66
   3   0 -10    0.44    0.50
   3   0 -10    0.00    0.41
   3   0 -11  771.70   66.24
   3   0 -19   39.85    4.23
   3   0 -20    0.08    0.46
   3   0 -21    1.34    0.84
   3   0 -22   -0.00    0.67
   3   0 -23  220.43   20.77
   3   0 -24    0.16    0.69
   3   0 -25   51.60    6.56
   3   0 -26   -0.00    0.86
   3   0 -27   30.40    4.89
   3   0 -38   -0.00    1.49
   3   0 -39   15.25    4.57
   3   0 -40    2.19    2.12
   3   0 -41   -0.00    1.90
   3   0 -42    2.28    2.36
   3   0 -43    0.64    1.84
  -3   1   1  757.96   69.81
  -3   1   1  733.06   68.47
   3  -1  -1  768.30   69.44
   3  -1  -1  814.55   69.01
   3   1  -1  678.11   68.18
   3   1  -1  815.92   69.94
  -3  -1   1  799.03   68.58
  -3  -1   1  753.11   69.67
  -3  -1   1  848.17   69.08
  -3   1   2  511.83   47.01
  -3   1   2  527.95   45.97
   3  -1  -2  485.51   46.42
   3  -1  -2  506.96   46.01
   3   1  -2  501.84   45.79
   3   1  -2  506.08   46.85
  -3  -1   2  467.21   45.44
  -3  -1   2  544.12   46.03
  -3   1   3    3.83    2.21
  -3   1   3    5.11    1.90
   3  -1  -3    2.59    2.03
   3  -1  -3    3.94    1.88
   3   1  -3    5.22    1.96
  -3  -1   3    7.79    1.99
  -3  -1   3    4.85    1.69
  -3   1   4    6.08    2.46
  -3   1   4    5.49    1.73
   3  -1  -4    4.60    2.14
   3  -1  -4    2.70    1.51
   3   1  -4    8.26    2.23
  -3  -1   4    3.65    1.49
  -3  -1   4    2.22    1.52
  -3  -1   4    2.31    1.36
  -3   1   5 1622.39  148.72
  -3   1   5 1686.31  150.57
  -3   1   5 1674.92  147.71
   3  -1  -5 1664.69  148.37
   3  -1  -5 1730.44  148.19
   3   1  -5 1813.00  148.07
   3   1  -5 1631.69  148.63
  -3  -1   5 1649.17  147.81
  -3  -1   5 1705.73  148.24
  -3  -1   5 1884.46  148.13
  -3   1   6    0.00    1.32
  -3   1   6    1.63    1.12
  -3   1   6    2.49    1.07
   3  -1  -6    3.48    1.53
   3  -1  -6    1.19    1.13
   3   1  -6    2.52    1.49
   3   1  -6    4.05    1.70
  -3  -1   6    2.78    1.21
  -3  -1   6    4.95    1.62
  -3  -1   6    1.53    0.99
  -3   1   7  152.47   16.58
  -3   1   7  179.87   15.75
  -3   1   7  166.29   15.52
   3  -1  -7  173.99   16.40
   3  -1  -7  189.17   16.49
   3   1  -7  146.93   16.03
   3   1  -7  163.50   16.73
  -3  -1   7  169.79   16.20
  -3  -1   7  166.32   15.98
  -3  -1   7  185.07   15.85
  -3   1   8   62.38    7.17
   3  -1  -8   59.43    6.70
   3  -1  -8   61.91    6.76
   3   1  -8   63.58    6.89
   3   1  -8   60.68    7.16
  -3  -1   8   65.77    6.83
  -3  -1   8   64.18    6.19
  -3  -1   8   58.09    5.99
  -3   1   9  769.17   69.47
   3  -1  -9  785.11   68.96
   3  -1  -9  850.34   69.20
   3   1  -9  719.66   69.06
   3   1  -9  781.25   69.55
  -3  -1   9  861.02   69.32
  -3   1  10   38.47    4.59
   3  -1 -10   39.58    4.22
   3  -1 -10   37.38    4.28
   3   1 -10   35.07    4.40
   3   1 -10   40.40    4.78
  -3  -1  10   35.12    4.34
  -3   1  11  337.72   30.31
   3  -1 -11  373.39   29.93
   3  -1 -11  327.32   29.89
   3   1 -11  315.08   30.32
   3   1 -11  341.85   30.61
  -3  -1  11  342.74   30.30
   3  -1 -12    2.07    0.60
   3   1 -12    1.83    0.91
   3   1 -12    0.70    0.79
  -3  -1  12    2.58    0.89
   3   1 -13    4.48    1.12
   3   1 -13    1.79    0.92
  -3  -1  13    5.06    1.05
   3   1 -14   10.83    1.86
   3   1 -14   15.05    2.22
  -3  -1  14   13.46    1.83
   3   1 -15  335.36   29.31
   3   1 -15  312.85   29.47
  -3  -1  15  339.89   29.00
   3   1 -16    3.73    1.03
   3   1 -16    4.84    1.27
  -3  -1  16    6.11    1.02
   3   1 -17  156.57   13.92
   3   1 -17  152.72   14.35
  -3  -1  17  146.40   13.47
   3   1 -18    1.23    0.70
   3   1 -18    2.47    1.01
  -3  -1  18    1.62    0.51
  -3  -1  18    1.59    0.57
   3   1 -19   50.49    5.41
  -3  -1  19   41.99    4.12
  -3  -1  19   39.53    4.19
   3   1 -20   37.21    5.02
  -3  -1  20   38.47    3.97
  -3  -1  20   43.51    4.15
   3   1 -21  110.06   10.53
  -3  -1  21   96.48    8.84
  -3  -1  21   91.71    8.91
   3   1 -22    0.37    0.77
  -3  -1  22    1.00    0.50
  -3  -1  22    1.26    0.60
   3   1 -23    3.47    1.57
   3   1 -24   -0.00    0.95
   3   1 -25   47.72    6.63
   3  -1 -26    1.72    1.43
   3   1 -26    6.32    2.30
   3  -1 -27   39.52    5.71
   3  -1 -29    1.33    1.48
   3  -1 -30    7.47    2.73
   3  -1 -31   24.47    5.09
   3  -1 -32   -0.00    1.35
   3  -1 -33    5.23    2.55
   3  -1 -34    1.16    1.57
   3  -1 -35   -0.00    1.09
   3  -1 -36   -0.00    1.52
   3  -1 -37    5.95    2.88
   3  -1 -38   -0.00    1.59
   3  -1 -39    0.00    1.79
   3  -1 -40   -0.00    1.76
   3  -1 -41    9.66    3.74
   3  -1 -42    1.66    2.15
   3  -1 -43    1.62    2.23
  -3   2   1  167.88   17.98
  -3   2   1  161.14   16.99
   3  -2  -1  149.75   17.04
   3  -2  -1  151.66   17.08
   3   2  -1  162.81   16.82
   3   2  -1  165.50   18.04
  -3  -2   1  155.25   16.60
  -3  -2   1  180.15   18.22
  -3   2   2   56.59    8.07
  -3   2   2   51.03    7.23
   3  -2  -2   54.01    7.52
   3  -2  -2   65.02    8.03
   3   2  -2   42.60    6.79
   3   2  -2   55.16    8.20
  -3  -2   2   53.23    7.13
  -3  -2   2   73.42    8.90
  -3   2   3  886.77   92.94
  -3   2   3 1139.93   93.11
   3  -2  -3  991.60   92.79
   3  -2  -3 1209.56   93.70
   3   2  -3  979.65   92.47
   3   2  -3 1140.69   94.26
  -3  -2   3 1084.32   92.70
  -3   2   4    1.01    1.50
  -3   2   4    2.34    1.65
   3  -2  -4    1.30    1.54
   3  -2  -4    2.93    1.70
   3   2  -4    0.00    1.28
  -3  -2   4    2.57    1.46
  -3   2   5    3.25    1.80
  -3   2   5    3.05    1.47
   3  -2  -5    2.07    1.64
   3  -2  -5    1.56    1.52
   3   2  -5    1.98    1.43
  -3  -2   5    2.20    1.48
  -3  -2   5    2.94    1.74
  -3   2   6    3.72    1.98
  -3   2   6    5.75    1.82
   3  -2  -6    4.20    1.71
   3  -2  -6    3.68    1.73
   3   2  -6    4.09    1.86
   3   2  -6    4.95    2.25
  -3  -2   6    2.82    1.53
  -3  -2   6    5.64    2.07
  -3   2   7  356.12   33.02
  -3   2   7  388.60   32.42
   3  -2  -7  354.96   32.59
   3  -2  -7  338.71   32.80
   3   2  -7  358.45   32.88
   3   2  -7  327.30   33.24
  -3  -2   7  331.29   32.45
  -3  -2   7  376.98   33.00
  -3   2   8  623.57   54.02
  -3   2   8  606.11   53.01
   3  -2  -8  592.36   53.48
   3  -2  -8  588.70   53.92
   3   2  -8  548.52   53.64
   3   2  -8  614.04   54.57
  -3  -2   8  637.48   53.81
  -3  -2   8  615.91   53.74
  -3   2   9  402.85   35.79
  -3   2   9  404.75   34.44
   3  -2  -9  401.80   35.43
   3  -2  -9  393.24   35.82
   3   2  -9  360.28   35.61
   3   2  -9  414.70   36.55
  -3  -2   9  401.97   35.66
  -3  -2   9  355.43   35.17
  -3   2  10    2.20    1.30
   3  -2 -10    3.21    1.30
   3  -2 -10    3.55    1.51
   3   2 -10    2.81    1.37
   3   2 -10    2.81    1.66
  -3  -2  10    2.18    1.16
  -3  -2  10    3.09    1.15
  -3  -2  10    2.68    0.94
  -3   2  11   31.40    4.37
   3  -2 -11   32.44    4.26
   3  -2 -11   26.56    4.25
   3   2 -11   30.50    4.57
   3   2 -11   33.19    4.94
  -3  -2  11   22.79    4.07
  -3  -2  11   41.01    3.77
  -3  -2  11   35.19    3.55
  -3   2  12   10.13    2.20
   3  -2 -12   12.45    2.21
   3  -2 -12   13.34    2.52
   3   2 -12   13.50    2.71
   3   2 -12   11.46    2.71
  -3  -2  12   14.35    2.62
  -3   2  13  318.36   30.19
   3  -2 -13  300.88   29.91
   3  -2 -13  373.79   30.81
   3   2 -13  345.98   30.94
   3   2 -13  340.80   31.39
  -3  -2  13  377.68   31.01
  -3   2  14   11.32    2.07
   3  -2 -14   10.20    1.85
   3  -2 -14   13.74    2.46
   3   2 -14   13.55    2.68
   3   2 -14   16.67    3.06
  -3  -2  14   10.44    2.32
  -3   2  15   15.03    2.27
   3  -2 -15   14.38    2.12
   3  -2 -15   12.96    2.50
   3   2 -15   16.20    2.91
   3   2 -15   14.11    3.00
  -3  -2  15   13.62    2.59
  -3   2  16    8.61    1.64
   3  -2 -16    9.04    1.57
   3  -2 -16   10.61    2.23
   3   2 -16    7.87    2.08
   3   2 -16   13.14    2.71
  -3  -2  16    6.94    1.89
  -3   2  17  110.05   10.83
   3  -2 -17  121.22   10.80
   3  -2 -17  134.26   12.07
   3   2 -17  107.83   11.93
   3   2 -17  109.04   12.35
  -3  -2  17  111.20   11.70
  -3   2  18    7.26    1.39
  -3   2  18    7.50    1.62
   3  -2 -18    7.54    1.94
   3   2 -18    8.58    2.28
   3   2 -18    8.32    2.29
  -3  -2  18    7.62    1.91
  -3   2  19   34.73    3.82
  -3   2  19   34.30    4.05
   3  -2 -19   46.75    5.41
   3   2 -19   28.39    4.85
   3   2 -19   40.88    5.67
  -3  -2  19   35.05    4.71
  -3   2  20    1.12    0.58
  -3   2  20    0.78    0.58
   3  -2 -20    2.66    1.32
   3   2 -20    0.87    1.04
   3   2 -20    3.68    1.64
  -3  -2  20    1.53    0.96
  -3   2  21    2.43    0.72
  -3   2  21    2.01    0.80
   3  -2 -21    1.23    1.10
   3   2 -21    0.53    1.06
   3   2 -21    1.57    1.39
  -3  -2  21    4.50    1.44
  -3   2  22    1.08    0.56
   3  -2 -22    0.16    1.17
   3   2 -22    2.34    1.63
   3   2 -22    1.17    1.13
   3  -2 -23  110.05   11.61
   3   2 -23   97.02   11.43
   3   2 -23   92.21   11.55
   3   2 -24   39.77    6.38
   3   2 -25   28.34    5.28
   3  -2 -27   32.59    5.69
   3  -2 -28    6.66    2.52
   3  -2 -29   67.64    9.49
   3  -2 -30    1.82    1.63
   3  -2 -31    1.16    1.79
   3  -2 -32   -0.00    1.26
   3  -2 -33   19.99    4.85
   3  -2 -34    0.93    1.59
   3  -2 -35   17.48    4.74
   3  -2 -36   -0.00    1.83
   3  -2 -37    2.67    2.32
   3  -2 -38    0.98    1.82
   3  -2 -39   17.05    5.03
   3  -2 -40    0.38    2.06
   3  -2 -41   -0.00    2.08
   3  -2 -42    0.65    1.97
   3  -2 -43   -0.00    2.03
  -3   3   1  402.91   39.98
  -3   3   1  422.31   39.71
   3  -3  -1  424.03   39.64
   3  -3  -1  408.70   39.89
   3   3  -1  401.64   39.35
   3   3  -1  389.01   40.37
  -3  -3   1  404.87   39.03
  -3  -3   1  512.28   41.66
  -3   3   2  190.58   20.38
  -3   3   2  164.79   19.54
   3  -3  -2  185.32   19.79
   3  -3  -2  196.46   20.36
   3   3  -2  210.66   20.24
   3   3  -2  203.62   21.20
  -3  -3   2  181.44   19.39
  -3  -3   2  201.48   20.99
  -3   3   3   35.44    6.07
  -3   3   3   35.71    5.90
   3  -3  -3   29.28    5.47
   3  -3  -3   45.17    6.73
   3   3  -3   32.48    5.67
   3   3  -3   44.33    6.99
  -3  -3   3   28.61    5.27
  -3  -3   3   41.08    6.84
  -3   3   4   67.89    9.57
  -3   3   4   73.32    9.58
   3  -3  -4   69.77    9.31
   3  -3  -4   88.99   10.32
   3   3  -4   78.70    9.77
   3   3  -4   84.61   10.75
  -3  -3   4   73.80    9.31
  -3   3   5  467.58   41.66
  -3   3   5  498.67   41.59
   3  -3  -5  444.81   41.06
   3  -3  -5  411.41   41.33
   3   3  -5  389.68   40.89
   3   3  -5  525.78   43.05
  -3  -3   5  405.72   40.66
  -3   3   6  440.46   42.42
  -3   3   6  442.53   42.09
   3  -3  -6  458.20   42.17
   3  -3  -6  444.06   42.70
   3   3  -6  489.25   42.73
  -3  -3   6  470.55   42.25
  -3   3   7  171.64   16.83
  -3   3   7  162.41   16.28
   3  -3  -7  154.22   16.20
   3  -3  -7  151.34   16.77
   3   3  -7  152.77   16.49
  -3  -3   7  161.51   16.42
  -3  -3   7  142.68   16.54
  -3   3   8   24.39    4.34
  -3   3   8   17.83    3.61
   3  -3  -8   20.29    3.92
   3  -3  -8   14.62    3.86
   3   3  -8   26.45    4.52
   3   3  -8   29.10    5.16
  -3  -3   8   18.92    3.85
  -3  -3   8   28.34    4.63
  -3   3   9  136.95   14.66
  -3   3   9  140.15   14.14
   3  -3  -9  139.41   14.49
   3  -3  -9  184.94   15.97
   3   3  -9  120.31   14.54
   3   3  -9  158.10   16.03
  -3  -3   9  113.86   14.23
  -3  -3   9  139.78   14.90
  -3   3  10  372.05   32.88
  -3   3  10  374.35   32.03
   3  -3 -10  373.30   32.68
   3  -3 -10  296.03   32.56
   3   3 -10  329.59   32.92
   3   3 -10  345.79   33.71
  -3  -3  10  369.54   32.98
  -3  -3  10  327.45   32.59
  -3   3  11  441.47   39.32
  -3   3  11  460.13   38.28
   3  -3 -11  423.27   39.06
   3  -3 -11  401.74   39.47
   3   3 -11  430.29   39.77
   3   3 -11  399.21   40.10
  -3  -3  11  402.09   39.28
  -3  -3  11  433.11   39.13
  -3   3  12    0.64    1.08
  -3   3  12    1.54    0.83
   3  -3 -12    0.54    0.99
   3  -3 -12    0.70    1.02
   3   3 -12    0.73    1.27
   3   3 -12    0.00    1.35
  -3  -3  12    1.70    1.57
  -3  -3  12   -0.00    0.96
  -3   3  13   14.19    2.89
   3  -3 -13   12.66    2.66
   3  -3 -13   11.66    2.86
   3   3 -13   12.80    3.09
   3   3 -13    5.58    2.45
  -3  -3  13   13.71    3.02
  -3  -3  13   10.65    2.32
  -3   3  14    1.58    1.29
   3  -3 -14    1.40    1.04
   3  -3 -14    3.56    1.81
   3   3 -14    3.54    1.76
   3   3 -14    2.87    1.71
  -3  -3  14    1.08    1.35
  -3  -3  14    1.95    0.97
  -3   3  15  163.59   16.86
   3  -3 -15  164.62   16.68
   3  -3 -15  174.57   17.63
   3   3 -15  165.66   17.57
   3   3 -15  152.65   17.96
  -3  -3  15  158.66   17.24
  -3  -3  15  191.68   15.83
  -3   3  16   31.52    4.74
   3  -3 -16   44.86    5.11
   3  -3 -16   34.37    5.37
   3   3 -16   40.69    5.85
   3   3 -16   25.33    5.34
  -3  -3  16   32.94    5.20
  -3   3  17   40.91    5.52
   3  -3 -17   46.12    5.46
   3  -3 -17   40.45    6.10
   3   3 -17   43.42    6.35
   3   3 -17   48.48    7.12
  -3  -3  17   35.46    5.70
  -3   3  18    2.53    1.33
   3  -3 -18    1.90    0.97
   3  -3 -18    0.01    1.07
   3   3 -18    0.44    1.24
   3   3 -18    0.62    1.13
  -3  -3  18    1.96    1.50
  -3   3  19   10.39    2.41
   3  -3 -19   14.33    2.56
   3  -3 -19   12.75    3.10
   3   3 -19   12.25    3.12
   3   3 -19    8.29    2.97
  -3  -3  19   10.79    2.77
  -3   3  20   31.82    4.42
   3  -3 -20   30.74    4.17
   3  -3 -20   28.94    5.13
   3   3 -20   25.54    5.01
   3   3 -20   41.09    6.43
  -3  -3  20   25.21    4.62
  -3   3  21   58.53    6.95
   3  -3 -21   59.77    6.74
   3  -3 -21   53.65    7.81
   3   3 -21   63.86    8.49
   3   3 -21   65.76    9.02
  -3  -3  21   53.58    7.45
  -3   3  22   50.06    5.79
   3  -3 -22   33.46    6.15
   3   3 -22   42.99    6.87
   3   3 -22   45.70    7.37
   3   3 -23    5.72    2.53
   3   3 -23    4.05    2.20
   3   3 -24   10.45    3.41
   3  -3 -25   82.95   10.74
   3  -3 -26   48.32    7.57
   3  -3 -27   77.73   10.51
   3  -3 -28    9.93    3.28
   3  -3 -29    7.99    3.06
   3  -3 -30   20.70    4.93
   3  -3 -31   25.47    5.56
   3  -3 -32    4.74    2.46
   3  -3 -33    0.05    1.38
   3  -3 -34    1.22    1.85
   3  -3 -35    3.60    2.32
   3  -3 -36    0.07    1.60
   3  -3 -37    8.13    3.45
   3  -3 -38   -0.00    1.36
   3  -3 -39   -0.00    1.55
   3  -3 -40    0.86    1.64
   3  -3 -41    9.08    3.81
   3  -3 -42    1.70    2.30
  -3   4   1  104.64   13.25
  -3   4   1  100.14   12.88
   3  -4  -1   95.25   12.38
   3  -4  -1   83.39   12.47
   3   4  -1  103.05   12.90
   3   4  -1  131.64   14.83
  -3  -4   1   93.48   12.06
  -3  -4   1  117.29   14.25
  -3   4   2  110.30   15.18
  -3   4   2  132.61   15.79
   3  -4  -2  108.16   14.75
   3  -4  -2  130.47   15.90
   3   4  -2  140.24   15.78
   3   4  -2  152.29   17.12
  -3  -4   2  157.39   15.71
  -3  -4   2  161.75   17.29
  -3   4   3  256.70   26.41
  -3   4   3  298.62   27.07
   3  -4  -3  227.45   25.49
   3  -4  -3  272.41   27.00
[truncated: 814,178 more chars]
