# Supplementary material for: LED-pump-X-ray-multiprobe crystallography for sub-second timescales
Source: Commun Chem. 2022 Aug 26;5:102. doi: 10.1038/s42004-022-00716-1 (PMC9814726; doi:10.1038/s42004-022-00716-1)
Supplement: Supplementary file 10 — Supplementary Data 1 [file 42004_2022_716_MOESM10_ESM.zip › CIFs/0-8s_280K/280K_0-8s_t1_excit.cif]

data_global

# SUBMISSION DETAILS
 
_publ_contact_author_name       'Hatcher, Lauren'
_publ_contact_author_address
;
School of Chemistry
Cardiff University
Main Building
Park Place 
Cardiff
CF10 3AT
United Kingdom
;
_publ_contact_author_email       'HatcherL1@cardiff.ac.uk'
_publ_requested_category          FM
_publ_section_comment
; 
?
;
_publ_section_references
;
Diamond General Data Aquisition (GDA) software: http://www.opengda.org/

XIA2: Winter, G. (2010) J. Appl. Cryst. 43, 186-190.
POINTLESS: Evans, P. (2006) Acta Cryst. D62, 72-82.
AIMLESS: Evans, P. R. and Murshudov, G. N. (2013) Acta Cryst. D69, 1204-1214.
DIALS: Winter, G., et al. Acta Cryst. (2018) D74, 85-97.
CCP4: Winn, M. D. et al. (2011) Acta Cryst. D67, 235-242.
   
SHELXL: Sheldrick G. M. (2015). Acta Cryst. C71, 3-8.
SHELXT:	Sheldrick, G. M. (2015). Acta Cryst. A71, 3-8.
 
OLEX2: Dolomanov, O.V.; Bourhis, L.J.; Gildea, R.J.; Howard, J.A.K.; Puschmann,
 H., OLEX2: A complete structure solution, refinement and analysis program 
 (2009). J. Appl. Cryst., 42, 339-341.

MERCURY: Macrae, C. F., Bruno, I. J., Chisholm, J. A., Edgington,
P. R., McCabe, P., Pidcock, E., Rodriguez-Monge, L., Taylor, R.,
van de Streek, J. & Wood, P. A. (2008). J. Appl. Cryst. 41, 466-470.
;

####
 
data_280K_0-8s_t1_excit
 
_audit_creation_method            'SHELXL-2018/3'
_shelx_SHELXL_version_number      '2018/3'
_chemical_name_systematic         
;
Nitro-(N,N,N',N'-tetrabutyldiethylenetriamine)palladium(II)
tetraphenylborate, tetrahydrofuran solvate
;
_chemical_name_common             ?
_chemical_melting_point           ?
_chemical_formula_moiety          
;
C20 H45 N4 O2 Pd, C24 H20 B, C4 H8 O
;
_chemical_formula_sum            'C48 H73 B N4 O3 Pd' 
_chemical_formula_weight          871.31

loop_
 _atom_type_symbol
 _atom_type_description
 _atom_type_scat_dispersion_real
 _atom_type_scat_dispersion_imag
 _atom_type_scat_source
 'C'  'C'   0.0010   0.0010
 'International Tables Vol C Tables 4.2.6.8 and 6.1.1.4'
 'H'  'H'   0.0000   0.0000
 'International Tables Vol C Tables 4.2.6.8 and 6.1.1.4'
 'B'  'B'   0.0000   0.0000
 'International Tables Vol C Tables 4.2.6.8 and 6.1.1.4'
 'N'  'N'   0.0030   0.0020
 'International Tables Vol C Tables 4.2.6.8 and 6.1.1.4'
 'O'  'O'   0.0050   0.0030
 'International Tables Vol C Tables 4.2.6.8 and 6.1.1.4'
 'Pd'  'Pd'  -2.5040   0.6150
 'International Tables Vol C Tables 4.2.6.8 and 6.1.1.4'
 
_space_group_crystal_system       monoclinic
_space_group_IT_number            14
_space_group_name_H-M_alt         'P 21/n'
_space_group_name_Hall            '-P 2yn'
 
_shelx_space_group_comment
;
The symmetry employed for this shelxl refinement is uniquely defined
by the following loop, which should always be used as a source of
symmetry information in preference to the above space-group names.
They are only intended as comments.
;
 
loop_
 _space_group_symop_operation_xyz
 'x, y, z'
 '-x+1/2, y+1/2, -z+1/2'
 '-x, -y, -z'
 'x-1/2, -y-1/2, z-1/2'
 
_cell_length_a                    11.6838(4)
_cell_length_b                    13.5962(6)
_cell_length_c                    30.2038(11)
_cell_angle_alpha                 90
_cell_angle_beta                  93.391(3)
_cell_angle_gamma                 90
_cell_volume                      4789.6(3)
_cell_formula_units_Z             4
_cell_measurement_temperature     280(2)
_cell_measurement_reflns_used     6505
_cell_measurement_theta_max       21.0697159698
_cell_measurement_theta_min       1.25232952493
 
_exptl_crystal_description        Plate
_exptl_crystal_colour             Yellow
_exptl_crystal_density_meas       ?
_exptl_crystal_density_method     ?
_exptl_crystal_density_diffrn     1.208          
_exptl_crystal_F_000              1856
_exptl_transmission_factor_min    ?
_exptl_transmission_factor_max    ?
_exptl_crystal_size_max           0.100
_exptl_crystal_size_mid           0.100
_exptl_crystal_size_min           0.050
_exptl_absorpt_coefficient_mu     0.201
_shelx_estimated_absorpt_T_min    0.980
_shelx_estimated_absorpt_T_max    0.990
_exptl_absorpt_correction_T_min   0.997200893357
_exptl_absorpt_correction_T_max   1.0
_exptl_absorpt_correction_type    empirical
_exptl_absorpt_process_details    
;
CCP4 7.0.058: AIMLESS, version 0.7.1 : 27/03/18
Scaling & analysis of unmerged intensities, absorption correction using spherical harmonics
;
_exptl_absorpt_special_details    ?
_diffrn_ambient_temperature       280(2)
_diffrn_radiation_wavelength      0.534
_diffrn_measurement_device_type   'Photon counting pixel array'
_diffrn_radiation_type            Synchrotron
_diffrn_measurement_method        'shutterless scans'
_diffrn_radiation_source          'Diamond Light Source Beamline I19-2'
_diffrn_radiation_monochromator   'Silicon 111'
_diffrn_detector_area_resol_mean  ?
_diffrn_reflns_number             27788
_diffrn_reflns_av_unetI/netI      0.1115
_diffrn_reflns_av_R_equivalents   0.0939
_diffrn_reflns_limit_h_min        -14
_diffrn_reflns_limit_h_max        14
_diffrn_reflns_limit_k_min        -13
_diffrn_reflns_limit_k_max        16
_diffrn_reflns_limit_l_min        -37
_diffrn_reflns_limit_l_max        37
_diffrn_reflns_theta_min          1.378
_diffrn_reflns_theta_max          19.497
_diffrn_reflns_theta_full         18.687
_diffrn_measured_fraction_theta_max   0.960
_diffrn_measured_fraction_theta_full  0.965
_diffrn_reflns_Laue_measured_fraction_max    0.960
_diffrn_reflns_Laue_measured_fraction_full   0.965
_diffrn_reflns_point_group_measured_fraction_max   0.960
_diffrn_reflns_point_group_measured_fraction_full  0.965
_reflns_number_total              9405
_reflns_number_gt                 5122
_reflns_threshold_expression      'I > 2\s(I)'
_reflns_Friedel_coverage          0.000
_reflns_Friedel_fraction_max      .
_reflns_Friedel_fraction_full     .
 
_reflns_special_details
;
 Reflections were merged by SHELXL according to the crystal
 class for the calculation of statistics and refinement.
 
 _reflns_Friedel_fraction is defined as the number of unique
 Friedel pairs measured divided by the number that would be
 possible theoretically, ignoring centric projections and
 systematic absences.
;
 
_computing_data_collection        'Diamond GDA (http://www.opengda.org/)'
_computing_cell_refinement        'DIALS (Winter, 2018)'
_computing_data_reduction         'XIA2 (Winter 2010)'
_computing_structure_solution     'SHELXT (Sheldrick, 2015)'
_computing_structure_refinement   'SHELXL (Sheldrick, 2015)'
_computing_molecular_graphics     'OLEX2 (Dolomanov et al., 2009)'
_computing_publication_material   'MERCURY (Macrae et al., 2008)'
_refine_special_details           ?
_refine_ls_structure_factor_coef  Fsqd
_refine_ls_matrix_type            full
_refine_ls_weighting_scheme       calc
_refine_ls_weighting_details
'w=1/[\s^2^(Fo^2^)+(0.0494P)^2^] where P=(Fo^2^+2Fc^2^)/3'
_atom_sites_solution_primary      ?
_atom_sites_solution_secondary    ?
_atom_sites_solution_hydrogens    geom
_refine_ls_hydrogen_treatment     constr
_refine_ls_extinction_method      none
_refine_ls_extinction_coef        .
_refine_ls_number_reflns          9405
_refine_ls_number_parameters      526
_refine_ls_number_restraints      491
_refine_ls_R_factor_all           0.1102
_refine_ls_R_factor_gt            0.0615
_refine_ls_wR_factor_ref          0.1522
_refine_ls_wR_factor_gt           0.1281
_refine_ls_goodness_of_fit_ref    0.959
_refine_ls_restrained_S_all       0.962
_refine_ls_shift/su_max           0.001
_refine_ls_shift/su_mean          0.000
 
loop_
 _atom_site_label
 _atom_site_type_symbol
 _atom_site_fract_x
 _atom_site_fract_y
 _atom_site_fract_z
 _atom_site_U_iso_or_equiv
 _atom_site_adp_type
 _atom_site_occupancy
 _atom_site_site_symmetry_order  
 _atom_site_calc_flag
 _atom_site_refinement_flags_posn
 _atom_site_refinement_flags_adp
 _atom_site_refinement_flags_occupancy
 _atom_site_disorder_assembly
 _atom_site_disorder_group
Pd1 Pd 0.33973(3) 0.77512(3) 0.34650(2) 0.05106(15) Uani 1 1 d D . . . .
N2 N 0.3458(3) 0.9275(3) 0.33758(11) 0.0600(8) Uani 1 1 d . . . . .
N3 N 0.4541(3) 0.7989(2) 0.39826(10) 0.0526(8) Uani 1 1 d . . . . .
H3 H 0.531230 0.788713 0.388010 0.063 Uiso 1 1 calc R U . . .
N4 N 0.3308(3) 0.6320(2) 0.37126(11) 0.0539(8) Uani 1 1 d . . . . .
C1 C 0.4416(4) 0.9634(3) 0.36964(14) 0.0694(12) Uani 1 1 d . . . . .
H1A H 0.514583 0.957390 0.356126 0.083 Uiso 1 1 calc R U . . .
H1B H 0.429761 1.032230 0.376541 0.083 Uiso 1 1 calc R U . . .
C2 C 0.4436(4) 0.9035(3) 0.41141(14) 0.0652(11) Uani 1 1 d . . . . .
H2A H 0.508100 0.922542 0.431253 0.078 Uiso 1 1 calc R U . . .
H2B H 0.373523 0.913648 0.426515 0.078 Uiso 1 1 calc R U . . .
C3 C 0.4337(4) 0.7236(3) 0.43247(13) 0.0558(10) Uani 1 1 d . . . . .
H3A H 0.364496 0.738837 0.447328 0.067 Uiso 1 1 calc R U . . .
H3B H 0.497610 0.721588 0.454458 0.067 Uiso 1 1 calc R U . . .
C4 C 0.4213(3) 0.6263(3) 0.40899(13) 0.0577(10) Uani 1 1 d . . . . .
H4A H 0.400357 0.576083 0.429839 0.069 Uiso 1 1 calc R U . . .
H4B H 0.494136 0.607858 0.397538 0.069 Uiso 1 1 calc R U . . .
C5 C 0.2312(4) 0.9655(3) 0.35100(16) 0.0735(13) Uani 1 1 d . . . . .
H5A H 0.171751 0.934322 0.332106 0.088 Uiso 1 1 calc R U . . .
H5B H 0.221009 0.943864 0.381120 0.088 Uiso 1 1 calc R U . . .
C6 C 0.2118(4) 1.0748(4) 0.34912(19) 0.1011(17) Uani 1 1 d . . . . .
H6A H 0.217949 1.097312 0.318874 0.121 Uiso 1 1 calc R U . . .
H6B H 0.271152 1.107341 0.367565 0.121 Uiso 1 1 calc R U . . .
C7 C 0.0952(5) 1.1034(4) 0.3647(2) 0.127(2) Uani 1 1 d . . . . .
H7A H 0.036384 1.065168 0.348576 0.152 Uiso 1 1 calc R U . . .
H7B H 0.092364 1.087829 0.395964 0.152 Uiso 1 1 calc R U . . .
C8 C 0.0711(7) 1.2096(5) 0.3580(3) 0.191(4) Uani 1 1 d . . . . .
H8A H 0.042877 1.220577 0.327857 0.286 Uiso 1 1 calc R U . . .
H8B H 0.140274 1.246619 0.363879 0.286 Uiso 1 1 calc R U . . .
H8C H 0.014465 1.230392 0.377745 0.286 Uiso 1 1 calc R U . . .
C9 C 0.3656(4) 0.9602(3) 0.29136(14) 0.0669(11) Uani 1 1 d . . . . .
H9A H 0.374507 1.031090 0.291349 0.080 Uiso 1 1 calc R U . . .
H9B H 0.297903 0.944572 0.272502 0.080 Uiso 1 1 calc R U . . .
C10 C 0.4682(4) 0.9150(4) 0.27151(14) 0.0770(13) Uani 1 1 d . . . . .
H10A H 0.464881 0.843969 0.274405 0.092 Uiso 1 1 calc R U . . .
H10B H 0.537607 0.937820 0.287463 0.092 Uiso 1 1 calc R U . . .
C11 C 0.4714(4) 0.9426(4) 0.22245(16) 0.0985(17) Uani 1 1 d . . . . .
H11A H 0.406858 0.912192 0.206008 0.118 Uiso 1 1 calc R U . . .
H11B H 0.463535 1.013298 0.219369 0.118 Uiso 1 1 calc R U . . .
C12 C 0.5798(5) 0.9107(6) 0.2031(2) 0.146(3) Uani 1 1 d . . . . .
H12A H 0.577434 0.927902 0.172226 0.219 Uiso 1 1 calc R U . . .
H12B H 0.588153 0.840738 0.206196 0.219 Uiso 1 1 calc R U . . .
H12C H 0.643708 0.942888 0.218391 0.219 Uiso 1 1 calc R U . . .
C13 C 0.2118(3) 0.6240(3) 0.38852(15) 0.0620(11) Uani 1 1 d . . . . .
H13A H 0.203350 0.676227 0.409978 0.074 Uiso 1 1 calc R U . . .
H13B H 0.156369 0.636213 0.363953 0.074 Uiso 1 1 calc R U . . .
C14 C 0.1809(3) 0.5287(3) 0.40984(16) 0.0727(13) Uani 1 1 d . . . . .
H14A H 0.233493 0.516298 0.435280 0.087 Uiso 1 1 calc R U . . .
H14B H 0.188459 0.475343 0.388881 0.087 Uiso 1 1 calc R U . . .
C15 C 0.0593(4) 0.5311(4) 0.42461(17) 0.0830(15) Uani 1 1 d . . . . .
H15A H 0.007704 0.545777 0.399117 0.100 Uiso 1 1 calc R U . . .
H15B H 0.052933 0.584156 0.445794 0.100 Uiso 1 1 calc R U . . .
C16 C 0.0207(4) 0.4362(4) 0.44560(19) 0.1004(18) Uani 1 1 d . . . . .
H16A H 0.023460 0.383610 0.424494 0.151 Uiso 1 1 calc R U . . .
H16B H -0.056433 0.443708 0.454451 0.151 Uiso 1 1 calc R U . . .
H16C H 0.070511 0.421344 0.471126 0.151 Uiso 1 1 calc R U . . .
C17 C 0.3500(3) 0.5509(3) 0.33899(14) 0.0633(11) Uani 1 1 d . . . . .
H17A H 0.355559 0.489158 0.355055 0.076 Uiso 1 1 calc R U . . .
H17B H 0.283721 0.546833 0.318160 0.076 Uiso 1 1 calc R U . . .
C18 C 0.4544(4) 0.5629(4) 0.31362(15) 0.0810(14) Uani 1 1 d . . . . .
H18A H 0.521554 0.564862 0.334070 0.097 Uiso 1 1 calc R U . . .
H18B H 0.450108 0.624696 0.297592 0.097 Uiso 1 1 calc R U . . .
C19 C 0.4664(5) 0.4781(5) 0.2807(2) 0.121(2) Uani 1 1 d . . . . .
H19A H 0.461526 0.416516 0.296731 0.146 Uiso 1 1 calc R U . . .
H19B H 0.401848 0.480477 0.259020 0.146 Uiso 1 1 calc R U . . .
C20 C 0.5693(6) 0.4775(5) 0.2577(2) 0.158(3) Uani 1 1 d . . . . .
H20A H 0.571122 0.419849 0.239414 0.236 Uiso 1 1 calc R U . . .
H20B H 0.634184 0.477231 0.278722 0.236 Uiso 1 1 calc R U . . .
H20C H 0.571904 0.535150 0.239405 0.236 Uiso 1 1 calc R U . . .
C21 C 0.6559(3) 0.3742(3) 0.42701(14) 0.0553(10) Uani 1 1 d . . . . .
C22 C 0.7090(3) 0.4240(3) 0.39375(16) 0.0699(12) Uani 1 1 d . . . . .
H22 H 0.725861 0.389954 0.368248 0.084 Uiso 1 1 calc R U . . .
C23 C 0.7376(4) 0.5220(4) 0.3971(2) 0.0870(15) Uani 1 1 d . . . . .
H23 H 0.772785 0.552273 0.373892 0.104 Uiso 1 1 calc R U . . .
C24 C 0.7154(4) 0.5758(4) 0.4338(2) 0.0853(14) Uani 1 1 d . . . . .
H24 H 0.736816 0.641498 0.436175 0.102 Uiso 1 1 calc R U . . .
C25 C 0.6607(4) 0.5302(3) 0.46688(17) 0.0750(13) Uani 1 1 d . . . . .
H25 H 0.643357 0.565300 0.492057 0.090 Uiso 1 1 calc R U . . .
C26 C 0.6313(4) 0.4320(3) 0.46292(15) 0.0640(11) Uani 1 1 d . . . . .
H26 H 0.592849 0.403158 0.485682 0.077 Uiso 1 1 calc R U . . .
C27 C 0.7342(3) 0.2019(3) 0.45847(14) 0.0565(10) Uani 1 1 d . . . . .
C28 C 0.8085(4) 0.2505(4) 0.48821(16) 0.0684(12) Uani 1 1 d . . . . .
H28 H 0.803427 0.318622 0.489932 0.082 Uiso 1 1 calc R U . . .
C29 C 0.8902(4) 0.2031(4) 0.51563(18) 0.0880(16) Uani 1 1 d . . . . .
H29 H 0.937006 0.239764 0.535359 0.106 Uiso 1 1 calc R U . . .
C30 C 0.9028(4) 0.1048(4) 0.51418(19) 0.0913(16) Uani 1 1 d . . . . .
H30 H 0.957646 0.073291 0.532694 0.110 Uiso 1 1 calc R U . . .
C31 C 0.8333(4) 0.0524(4) 0.4849(2) 0.0913(16) Uani 1 1 d . . . . .
H31 H 0.840879 -0.015551 0.483260 0.110 Uiso 1 1 calc R U . . .
C32 C 0.7514(4) 0.1004(4) 0.45764(18) 0.0800(14) Uani 1 1 d . . . . .
H32 H 0.705650 0.062981 0.437818 0.096 Uiso 1 1 calc R U . . .
C33 C 0.5056(3) 0.2306(3) 0.44420(13) 0.0511(9) Uani 1 1 d . . . . .
C34 C 0.4791(3) 0.1454(3) 0.46672(13) 0.0551(10) Uani 1 1 d . . . . .
H34 H 0.537626 0.100403 0.473316 0.066 Uiso 1 1 calc R U . . .
C35 C 0.3700(4) 0.1236(3) 0.47999(15) 0.0683(12) Uani 1 1 d . . . . .
H35 H 0.357095 0.065213 0.494978 0.082 Uiso 1 1 calc R U . . .
C36 C 0.2818(4) 0.1876(4) 0.47102(17) 0.0778(14) Uani 1 1 d . . . . .
H36 H 0.208823 0.174208 0.480174 0.093 Uiso 1 1 calc R U . . .
C37 C 0.3031(4) 0.2724(4) 0.44820(19) 0.0834(16) Uani 1 1 d . . . . .
H37 H 0.243720 0.316204 0.440963 0.100 Uiso 1 1 calc R U . . .
C38 C 0.4124(4) 0.2926(3) 0.43606(17) 0.0770(14) Uani 1 1 d . . . . .
H38 H 0.424530 0.351575 0.421454 0.092 Uiso 1 1 calc R U . . .
C39 C 0.6356(4) 0.2132(3) 0.37441(16) 0.0691(12) Uani 1 1 d . . . . .
C40 C 0.5429(5) 0.2205(4) 0.34435(17) 0.0842(15) Uani 1 1 d . . . . .
H40 H 0.474162 0.244898 0.353891 0.101 Uiso 1 1 calc R U . . .
C41 C 0.5483(6) 0.1925(4) 0.29958(18) 0.1042(18) Uani 1 1 d . . . . .
H41 H 0.483993 0.198498 0.280094 0.125 Uiso 1 1 calc R U . . .
C42 C 0.6475(7) 0.1567(5) 0.2851(2) 0.130(2) Uani 1 1 d . . . . .
H42 H 0.651977 0.138635 0.255574 0.156 Uiso 1 1 calc R U . . .
C43 C 0.7407(7) 0.1472(6) 0.3141(2) 0.146(3) Uani 1 1 d . . . . .
H43 H 0.808527 0.121383 0.304347 0.175 Uiso 1 1 calc R U . . .
C44 C 0.7353(5) 0.1757(5) 0.35784(19) 0.115(2) Uani 1 1 d . . . . .
H44 H 0.800462 0.169616 0.376849 0.138 Uiso 1 1 calc R U . . .
B1 B 0.6330(4) 0.2550(4) 0.42633(18) 0.0574(10) Uani 1 1 d . . . . .
O3 O 0.6857(13) 0.806(2) 0.3656(9) 0.0962(19) Uani 0.635(18) 1 d D . P A 1
C45 C 0.7281(10) 0.7612(14) 0.3276(5) 0.101(2) Uani 0.635(18) 1 d D . P A 1
H45A H 0.704334 0.798412 0.301202 0.122 Uiso 0.635(18) 1 calc R U P A 1
H45B H 0.698203 0.694870 0.324223 0.122 Uiso 0.635(18) 1 calc R U P A 1
C46 C 0.8535(10) 0.7588(15) 0.3332(6) 0.122(2) Uani 0.635(18) 1 d D . P A 1
H46A H 0.887668 0.786424 0.307473 0.146 Uiso 0.635(18) 1 calc R U P A 1
H46B H 0.880732 0.691843 0.337453 0.146 Uiso 0.635(18) 1 calc R U P A 1
C47 C 0.8826(9) 0.8196(14) 0.3735(4) 0.122(2) Uani 0.635(18) 1 d D . P A 1
H47A H 0.928955 0.781722 0.395109 0.146 Uiso 0.635(18) 1 calc R U P A 1
H47B H 0.925703 0.877368 0.365680 0.146 Uiso 0.635(18) 1 calc R U P A 1
C48 C 0.7775(9) 0.8479(10) 0.3916(4) 0.101(2) Uani 0.635(18) 1 d D . P A 1
H48A H 0.775920 0.825156 0.421973 0.122 Uiso 0.635(18) 1 calc R U P A 1
H48B H 0.770718 0.919037 0.391502 0.122 Uiso 0.635(18) 1 calc R U P A 1
O3A O 0.680(2) 0.805(4) 0.3609(16) 0.0962(19) Uani 0.365(18) 1 d D . P A 2
C45A C 0.7452(18) 0.779(2) 0.3239(8) 0.101(2) Uani 0.365(18) 1 d D . P A 2
H45C H 0.733632 0.826853 0.300178 0.122 Uiso 0.365(18) 1 calc R U P A 2
H45D H 0.722995 0.714691 0.312598 0.122 Uiso 0.365(18) 1 calc R U P A 2
C46A C 0.8662(17) 0.779(2) 0.3413(12) 0.122(2) Uani 0.365(18) 1 d D . P A 2
H46C H 0.883672 0.725536 0.361975 0.146 Uiso 0.365(18) 1 calc R U P A 2
H46D H 0.920144 0.779288 0.318111 0.146 Uiso 0.365(18) 1 calc R U P A 2
C47A C 0.8568(16) 0.875(2) 0.3634(8) 0.122(2) Uani 0.365(18) 1 d D . P A 2
H47C H 0.915862 0.881528 0.387169 0.146 Uiso 0.365(18) 1 calc R U P A 2
H47D H 0.866016 0.927893 0.342320 0.146 Uiso 0.365(18) 1 calc R U P A 2
C48A C 0.7464(16) 0.8801(16) 0.3807(7) 0.101(2) Uani 0.365(18) 1 d D . P A 2
H48C H 0.752508 0.871523 0.412668 0.122 Uiso 0.365(18) 1 calc R U P A 2
H48D H 0.711636 0.943655 0.374141 0.122 Uiso 0.365(18) 1 calc R U P A 2
O1 O 0.1248(3) 0.7600(3) 0.29891(11) 0.1207(12) Uani 0.948(6) 1 d D . P B 3
O2 O 0.2609(3) 0.7243(2) 0.25949(11) 0.1207(12) Uani 0.948(6) 1 d D . P B 3
N1 N 0.2254(3) 0.74955(13) 0.29424(9) 0.0740(11) Uani 0.948(6) 1 d D . P B 3
O1A O 0.2053(10) 0.7569(2) 0.3032(3) 0.1207(12) Uani 0.052(6) 1 d D . P B 4
O2A O 0.3221(16) 0.7175(3) 0.2561(5) 0.1207(12) Uani 0.052(6) 1 d D . P B 4
N1A N 0.2139(14) 0.7296(3) 0.2623(3) 0.0740(11) Uani 0.052(6) 1 d D . P B 4
 
loop_
 _atom_site_aniso_label
 _atom_site_aniso_U_11
 _atom_site_aniso_U_22
 _atom_site_aniso_U_33
 _atom_site_aniso_U_23
 _atom_site_aniso_U_13
 _atom_site_aniso_U_12
Pd1 0.0516(2) 0.0549(3) 0.0463(2) 0.00120(17) -0.00047(16) -0.00214(16)
N2 0.0672(19) 0.056(2) 0.0560(18) 0.0074(16) -0.0006(14) 0.0025(15)
N3 0.0551(18) 0.0575(18) 0.0443(19) -0.0028(14) -0.0042(15) -0.0061(15)
N4 0.0529(16) 0.055(2) 0.0536(19) -0.0032(15) 0.0022(13) -0.0001(15)
C1 0.080(3) 0.060(3) 0.067(2) 0.003(2) -0.006(2) -0.008(2)
C2 0.080(3) 0.058(2) 0.056(2) -0.0050(18) -0.007(2) -0.003(2)
C3 0.062(2) 0.064(2) 0.041(2) 0.0005(15) -0.0014(19) -0.003(2)
C4 0.057(2) 0.057(2) 0.058(2) 0.0031(19) -0.0025(18) 0.002(2)
C5 0.073(2) 0.071(3) 0.077(3) -0.002(3) 0.002(2) 0.009(2)
C6 0.119(4) 0.073(3) 0.110(4) -0.005(3) -0.005(3) 0.024(3)
C7 0.115(4) 0.101(4) 0.162(6) -0.043(4) -0.012(4) 0.036(3)
C8 0.164(7) 0.102(4) 0.300(11) -0.051(6) -0.036(7) 0.045(4)
C9 0.074(3) 0.065(3) 0.060(2) 0.015(2) -0.0006(19) -0.002(2)
C10 0.073(3) 0.089(4) 0.069(3) 0.012(3) 0.006(2) -0.002(2)
C11 0.105(4) 0.123(5) 0.069(3) 0.012(3) 0.013(3) -0.011(3)
C12 0.116(4) 0.220(8) 0.105(5) -0.010(5) 0.037(4) -0.010(4)
C13 0.0526(19) 0.061(3) 0.073(3) 0.004(2) 0.0036(19) -0.0031(19)
C14 0.066(2) 0.066(3) 0.087(4) 0.010(2) 0.013(2) -0.002(2)
C15 0.067(2) 0.085(3) 0.100(4) 0.002(3) 0.020(3) -0.008(2)
C16 0.083(3) 0.086(4) 0.136(5) 0.007(3) 0.031(3) -0.015(3)
C17 0.073(3) 0.057(3) 0.060(3) -0.0059(19) 0.002(2) 0.001(2)
C18 0.077(3) 0.100(4) 0.067(3) -0.008(2) 0.011(2) 0.007(3)
C19 0.129(4) 0.125(5) 0.115(5) -0.036(3) 0.049(4) 0.006(4)
C20 0.156(6) 0.172(7) 0.153(7) -0.032(5) 0.082(5) 0.011(5)
C21 0.053(2) 0.053(2) 0.059(2) 0.0030(16) -0.0032(18) 0.0002(17)
C22 0.063(3) 0.070(3) 0.077(3) 0.011(2) 0.008(2) -0.008(2)
C23 0.071(3) 0.066(3) 0.126(4) 0.024(3) 0.019(3) -0.009(2)
C24 0.069(3) 0.055(3) 0.131(4) 0.014(2) -0.011(3) 0.001(2)
C25 0.077(3) 0.056(2) 0.089(3) -0.007(2) -0.019(2) 0.006(2)
C26 0.077(3) 0.056(2) 0.059(2) 0.0021(19) -0.003(2) 0.004(2)
C27 0.051(2) 0.058(2) 0.061(2) 0.0041(19) 0.0137(17) 0.0024(17)
C28 0.062(3) 0.065(3) 0.077(3) -0.005(2) -0.0022(19) 0.0118(19)
C29 0.076(3) 0.095(3) 0.091(4) -0.007(3) -0.016(3) 0.023(3)
C30 0.066(3) 0.092(3) 0.115(4) 0.013(3) -0.002(3) 0.024(2)
C31 0.065(3) 0.074(3) 0.136(4) 0.014(3) 0.005(2) 0.013(2)
C32 0.062(3) 0.060(2) 0.117(4) -0.005(3) -0.002(2) 0.004(2)
C33 0.0587(18) 0.043(2) 0.051(2) -0.0041(18) -0.0012(18) -0.0002(15)
C34 0.063(2) 0.048(2) 0.055(3) -0.0004(19) 0.0014(19) -0.0021(18)
C35 0.068(2) 0.070(3) 0.067(3) 0.007(2) 0.009(2) -0.0042(18)
C36 0.063(2) 0.069(3) 0.102(4) 0.001(3) 0.011(3) -0.004(2)
C37 0.061(2) 0.064(3) 0.125(5) 0.007(3) 0.010(3) 0.008(2)
C38 0.062(2) 0.061(3) 0.108(4) 0.017(3) 0.003(2) 0.0061(19)
C39 0.087(3) 0.061(3) 0.059(2) -0.004(2) 0.0103(18) -0.009(2)
C40 0.110(3) 0.079(4) 0.062(2) 0.007(3) -0.006(2) -0.020(3)
C41 0.167(5) 0.082(4) 0.062(3) 0.002(3) -0.006(3) -0.043(4)
C42 0.202(6) 0.117(5) 0.073(4) -0.007(4) 0.025(3) -0.026(5)
C43 0.184(6) 0.179(7) 0.078(3) -0.033(4) 0.040(3) 0.028(5)
C44 0.115(4) 0.157(6) 0.075(3) -0.028(4) 0.021(3) 0.025(4)
B1 0.060(2) 0.053(2) 0.059(2) -0.001(2) 0.0054(19) 0.0017(18)
O3 0.081(2) 0.102(3) 0.106(5) -0.010(3) 0.013(3) -0.005(2)
C45 0.094(3) 0.105(5) 0.105(4) -0.015(3) 0.009(2) -0.004(2)
C46 0.089(3) 0.131(7) 0.145(5) -0.026(4) 0.013(3) -0.011(3)
C47 0.089(3) 0.131(7) 0.145(5) -0.026(4) 0.013(3) -0.011(3)
C48 0.094(3) 0.105(5) 0.105(4) -0.015(3) 0.009(2) -0.004(2)
O3A 0.081(2) 0.102(3) 0.106(5) -0.010(3) 0.013(3) -0.005(2)
C45A 0.094(3) 0.105(5) 0.105(4) -0.015(3) 0.009(2) -0.004(2)
C46A 0.089(3) 0.131(7) 0.145(5) -0.026(4) 0.013(3) -0.011(3)
C47A 0.089(3) 0.131(7) 0.145(5) -0.026(4) 0.013(3) -0.011(3)
C48A 0.094(3) 0.105(5) 0.105(4) -0.015(3) 0.009(2) -0.004(2)
O1 0.0724(19) 0.206(3) 0.0816(18) -0.0255(18) -0.0144(16) 0.0011(17)
O2 0.0724(19) 0.206(3) 0.0816(18) -0.0255(18) -0.0144(16) 0.0011(17)
N1 0.0726(19) 0.079(3) 0.069(2) 0.0106(19) -0.010(2) -0.0039(19)
O1A 0.0724(19) 0.206(3) 0.0816(18) -0.0255(18) -0.0144(16) 0.0011(17)
O2A 0.0724(19) 0.206(3) 0.0816(18) -0.0255(18) -0.0144(16) 0.0011(17)
N1A 0.0726(19) 0.079(3) 0.069(2) 0.0106(19) -0.010(2) -0.0039(19)
 
_geom_special_details
;
 All esds (except the esd in the dihedral angle between two l.s. planes)
 are estimated using the full covariance matrix.  The cell esds are taken
 into account individually in the estimation of esds in distances, angles
 and torsion angles; correlations between esds in cell parameters are only
 used when they are defined by crystal symmetry.  An approximate (isotropic)
 treatment of cell esds is used for estimating esds involving l.s. planes.
;
 
loop_
 _geom_bond_atom_site_label_1
 _geom_bond_atom_site_label_2
 _geom_bond_distance
 _geom_bond_site_symmetry_2
 _geom_bond_publ_flag
Pd1 O1A 1.999(9) . ?
Pd1 N3 2.021(3) . ?
Pd1 N1 2.036(3) . ?
Pd1 N4 2.089(3) . ?
Pd1 N2 2.091(3) . ?
N2 C9 1.496(5) . ?
N2 C5 1.512(5) . ?
N2 C1 1.517(5) . ?
N3 C3 1.484(5) . ?
N3 C2 1.485(5) . ?
N3 H3 0.9800 . ?
N4 C17 1.497(5) . ?
N4 C4 1.510(4) . ?
N4 C13 1.518(4) . ?
C1 C2 1.501(6) . ?
C1 H1A 0.9700 . ?
C1 H1B 0.9700 . ?
C2 H2A 0.9700 . ?
C2 H2B 0.9700 . ?
C3 C4 1.504(5) . ?
C3 H3A 0.9700 . ?
C3 H3B 0.9700 . ?
C4 H4A 0.9700 . ?
C4 H4B 0.9700 . ?
C5 C6 1.504(6) . ?
C5 H5A 0.9700 . ?
C5 H5B 0.9700 . ?
C6 C7 1.518(6) . ?
C6 H6A 0.9700 . ?
C6 H6B 0.9700 . ?
C7 C8 1.483(8) . ?
C7 H7A 0.9700 . ?
C7 H7B 0.9700 . ?
C8 H8A 0.9600 . ?
C8 H8B 0.9600 . ?
C8 H8C 0.9600 . ?
C9 C10 1.503(5) . ?
C9 H9A 0.9700 . ?
C9 H9B 0.9700 . ?
C10 C11 1.531(6) . ?
C10 H10A 0.9700 . ?
C10 H10B 0.9700 . ?
C11 C12 1.491(7) . ?
C11 H11A 0.9700 . ?
C11 H11B 0.9700 . ?
C12 H12A 0.9600 . ?
C12 H12B 0.9600 . ?
C12 H12C 0.9600 . ?
C13 C14 1.501(5) . ?
C13 H13A 0.9700 . ?
C13 H13B 0.9700 . ?
C14 C15 1.514(5) . ?
C14 H14A 0.9700 . ?
C14 H14B 0.9700 . ?
C15 C16 1.518(6) . ?
C15 H15A 0.9700 . ?
C15 H15B 0.9700 . ?
C16 H16A 0.9600 . ?
C16 H16B 0.9600 . ?
C16 H16C 0.9600 . ?
C17 C18 1.487(5) . ?
C17 H17A 0.9700 . ?
C17 H17B 0.9700 . ?
C18 C19 1.534(7) . ?
C18 H18A 0.9700 . ?
C18 H18B 0.9700 . ?
C19 C20 1.424(6) . ?
C19 H19A 0.9700 . ?
C19 H19B 0.9700 . ?
C20 H20A 0.9600 . ?
C20 H20B 0.9600 . ?
C20 H20C 0.9600 . ?
C21 C26 1.383(5) . ?
C21 C22 1.388(5) . ?
C21 B1 1.643(6) . ?
C22 C23 1.375(6) . ?
C22 H22 0.9300 . ?
C23 C24 1.365(7) . ?
C23 H23 0.9300 . ?
C24 C25 1.365(6) . ?
C24 H24 0.9300 . ?
C25 C26 1.383(6) . ?
C25 H25 0.9300 . ?
C26 H26 0.9300 . ?
C27 C28 1.380(6) . ?
C27 C32 1.395(6) . ?
C27 B1 1.651(6) . ?
C28 C29 1.385(6) . ?
C28 H28 0.9300 . ?
C29 C30 1.345(7) . ?
C29 H29 0.9300 . ?
C30 C31 1.365(7) . ?
C30 H30 0.9300 . ?
C31 C32 1.388(6) . ?
C31 H31 0.9300 . ?
C32 H32 0.9300 . ?
C33 C38 1.387(5) . ?
C33 C34 1.387(5) . ?
C33 B1 1.647(6) . ?
C34 C35 1.392(5) . ?
C34 H34 0.9300 . ?
C35 C36 1.364(6) . ?
C35 H35 0.9300 . ?
C36 C37 1.373(6) . ?
C36 H36 0.9300 . ?
C37 C38 1.377(6) . ?
C37 H37 0.9300 . ?
C38 H38 0.9300 . ?
C39 C40 1.375(6) . ?
C39 C44 1.391(6) . ?
C39 B1 1.670(7) . ?
C40 C41 1.410(7) . ?
C40 H40 0.9300 . ?
C41 C42 1.353(8) . ?
C41 H41 0.9300 . ?
C42 C43 1.362(8) . ?
C42 H42 0.9300 . ?
C43 C44 1.382(7) . ?
C43 H43 0.9300 . ?
C44 H44 0.9300 . ?
O3 C48 1.410(12) . ?
O3 C45 1.418(9) . ?
C45 C46 1.465(10) . ?
C45 H45A 0.9700 . ?
C45 H45B 0.9700 . ?
C46 C47 1.495(13) . ?
C46 H46A 0.9700 . ?
C46 H46B 0.9700 . ?
C47 C48 1.426(9) . ?
C47 H47A 0.9700 . ?
C47 H47B 0.9700 . ?
C48 H48A 0.9700 . ?
C48 H48B 0.9700 . ?
O3A C48A 1.397(18) . ?
O3A C45A 1.436(14) . ?
C45A C46A 1.480(15) . ?
C45A H45C 0.9700 . ?
C45A H45D 0.9700 . ?
C46A C47A 1.476(17) . ?
C46A H46C 0.9700 . ?
C46A H46D 0.9700 . ?
C47A C48A 1.422(14) . ?
C47A H47C 0.9700 . ?
C47A H47D 0.9700 . ?
C48A H48C 0.9700 . ?
C48A H48D 0.9700 . ?
O1 N1 1.2010(10) . ?
O2 N1 1.2009(10) . ?
O1A N1A 1.3000(10) . ?
O2A N1A 1.3001(10) . ?
 
loop_
 _geom_angle_atom_site_label_1
 _geom_angle_atom_site_label_2
 _geom_angle_atom_site_label_3
 _geom_angle
 _geom_angle_site_symmetry_1
 _geom_angle_site_symmetry_3
 _geom_angle_publ_flag
O1A Pd1 N3 169.6(4) . . ?
N3 Pd1 N1 179.28(12) . . ?
O1A Pd1 N4 93.71(11) . . ?
N3 Pd1 N4 85.21(13) . . ?
N1 Pd1 N4 94.25(10) . . ?
O1A Pd1 N2 94.01(12) . . ?
N3 Pd1 N2 85.16(13) . . ?
N1 Pd1 N2 95.45(10) . . ?
N4 Pd1 N2 166.33(13) . . ?
C9 N2 C5 109.7(3) . . ?
C9 N2 C1 110.6(3) . . ?
C5 N2 C1 110.5(3) . . ?
C9 N2 Pd1 115.0(3) . . ?
C5 N2 Pd1 105.4(2) . . ?
C1 N2 Pd1 105.4(2) . . ?
C3 N3 C2 117.1(3) . . ?
C3 N3 Pd1 107.6(2) . . ?
C2 N3 Pd1 107.4(2) . . ?
C3 N3 H3 108.2 . . ?
C2 N3 H3 108.2 . . ?
Pd1 N3 H3 108.2 . . ?
C17 N4 C4 109.2(3) . . ?
C17 N4 C13 110.3(3) . . ?
C4 N4 C13 110.6(3) . . ?
C17 N4 Pd1 116.1(3) . . ?
C4 N4 Pd1 105.7(2) . . ?
C13 N4 Pd1 104.8(2) . . ?
C2 C1 N2 109.6(3) . . ?
C2 C1 H1A 109.7 . . ?
N2 C1 H1A 109.7 . . ?
C2 C1 H1B 109.7 . . ?
N2 C1 H1B 109.7 . . ?
H1A C1 H1B 108.2 . . ?
N3 C2 C1 107.0(3) . . ?
N3 C2 H2A 110.3 . . ?
C1 C2 H2A 110.3 . . ?
N3 C2 H2B 110.3 . . ?
C1 C2 H2B 110.3 . . ?
H2A C2 H2B 108.6 . . ?
N3 C3 C4 107.0(3) . . ?
N3 C3 H3A 110.3 . . ?
C4 C3 H3A 110.3 . . ?
N3 C3 H3B 110.3 . . ?
C4 C3 H3B 110.3 . . ?
H3A C3 H3B 108.6 . . ?
C3 C4 N4 110.7(3) . . ?
C3 C4 H4A 109.5 . . ?
N4 C4 H4A 109.5 . . ?
C3 C4 H4B 109.5 . . ?
N4 C4 H4B 109.5 . . ?
H4A C4 H4B 108.1 . . ?
C6 C5 N2 117.4(4) . . ?
C6 C5 H5A 107.9 . . ?
N2 C5 H5A 107.9 . . ?
C6 C5 H5B 107.9 . . ?
N2 C5 H5B 107.9 . . ?
H5A C5 H5B 107.2 . . ?
C5 C6 C7 112.2(5) . . ?
C5 C6 H6A 109.2 . . ?
C7 C6 H6A 109.2 . . ?
C5 C6 H6B 109.2 . . ?
C7 C6 H6B 109.2 . . ?
H6A C6 H6B 107.9 . . ?
C8 C7 C6 111.9(6) . . ?
C8 C7 H7A 109.2 . . ?
C6 C7 H7A 109.2 . . ?
C8 C7 H7B 109.2 . . ?
C6 C7 H7B 109.2 . . ?
H7A C7 H7B 107.9 . . ?
C7 C8 H8A 109.5 . . ?
C7 C8 H8B 109.5 . . ?
H8A C8 H8B 109.5 . . ?
C7 C8 H8C 109.5 . . ?
H8A C8 H8C 109.5 . . ?
H8B C8 H8C 109.5 . . ?
N2 C9 C10 114.9(3) . . ?
N2 C9 H9A 108.5 . . ?
C10 C9 H9A 108.5 . . ?
N2 C9 H9B 108.5 . . ?
C10 C9 H9B 108.5 . . ?
H9A C9 H9B 107.5 . . ?
C9 C10 C11 110.6(4) . . ?
C9 C10 H10A 109.5 . . ?
C11 C10 H10A 109.5 . . ?
C9 C10 H10B 109.5 . . ?
C11 C10 H10B 109.5 . . ?
H10A C10 H10B 108.1 . . ?
C12 C11 C10 112.2(5) . . ?
C12 C11 H11A 109.2 . . ?
C10 C11 H11A 109.2 . . ?
C12 C11 H11B 109.2 . . ?
C10 C11 H11B 109.2 . . ?
H11A C11 H11B 107.9 . . ?
C11 C12 H12A 109.5 . . ?
C11 C12 H12B 109.5 . . ?
H12A C12 H12B 109.5 . . ?
C11 C12 H12C 109.5 . . ?
H12A C12 H12C 109.5 . . ?
H12B C12 H12C 109.5 . . ?
C14 C13 N4 117.2(3) . . ?
C14 C13 H13A 108.0 . . ?
N4 C13 H13A 108.0 . . ?
C14 C13 H13B 108.0 . . ?
N4 C13 H13B 108.0 . . ?
H13A C13 H13B 107.2 . . ?
C13 C14 C15 111.2(4) . . ?
C13 C14 H14A 109.4 . . ?
C15 C14 H14A 109.4 . . ?
C13 C14 H14B 109.4 . . ?
C15 C14 H14B 109.4 . . ?
H14A C14 H14B 108.0 . . ?
C14 C15 C16 114.3(4) . . ?
C14 C15 H15A 108.7 . . ?
C16 C15 H15A 108.7 . . ?
C14 C15 H15B 108.7 . . ?
C16 C15 H15B 108.7 . . ?
H15A C15 H15B 107.6 . . ?
C15 C16 H16A 109.5 . . ?
C15 C16 H16B 109.5 . . ?
H16A C16 H16B 109.5 . . ?
C15 C16 H16C 109.5 . . ?
H16A C16 H16C 109.5 . . ?
H16B C16 H16C 109.5 . . ?
C18 C17 N4 114.4(4) . . ?
C18 C17 H17A 108.7 . . ?
N4 C17 H17A 108.7 . . ?
C18 C17 H17B 108.7 . . ?
N4 C17 H17B 108.7 . . ?
H17A C17 H17B 107.6 . . ?
C17 C18 C19 111.2(4) . . ?
C17 C18 H18A 109.4 . . ?
C19 C18 H18A 109.4 . . ?
C17 C18 H18B 109.4 . . ?
C19 C18 H18B 109.4 . . ?
H18A C18 H18B 108.0 . . ?
C20 C19 C18 115.6(5) . . ?
C20 C19 H19A 108.4 . . ?
C18 C19 H19A 108.4 . . ?
C20 C19 H19B 108.4 . . ?
C18 C19 H19B 108.4 . . ?
H19A C19 H19B 107.4 . . ?
C19 C20 H20A 109.5 . . ?
C19 C20 H20B 109.5 . . ?
H20A C20 H20B 109.5 . . ?
C19 C20 H20C 109.5 . . ?
H20A C20 H20C 109.5 . . ?
H20B C20 H20C 109.5 . . ?
C26 C21 C22 114.4(4) . . ?
C26 C21 B1 121.9(4) . . ?
C22 C21 B1 123.5(4) . . ?
C23 C22 C21 122.4(5) . . ?
C23 C22 H22 118.8 . . ?
C21 C22 H22 118.8 . . ?
C24 C23 C22 121.4(5) . . ?
C24 C23 H23 119.3 . . ?
C22 C23 H23 119.3 . . ?
C23 C24 C25 118.1(5) . . ?
C23 C24 H24 121.0 . . ?
C25 C24 H24 121.0 . . ?
C24 C25 C26 119.9(5) . . ?
C24 C25 H25 120.0 . . ?
C26 C25 H25 120.0 . . ?
C25 C26 C21 123.7(5) . . ?
C25 C26 H26 118.2 . . ?
C21 C26 H26 118.2 . . ?
C28 C27 C32 113.6(4) . . ?
C28 C27 B1 125.1(4) . . ?
C32 C27 B1 121.4(4) . . ?
C27 C28 C29 123.4(5) . . ?
C27 C28 H28 118.3 . . ?
C29 C28 H28 118.3 . . ?
C30 C29 C28 121.0(5) . . ?
C30 C29 H29 119.5 . . ?
C28 C29 H29 119.5 . . ?
C29 C30 C31 118.5(5) . . ?
C29 C30 H30 120.7 . . ?
C31 C30 H30 120.7 . . ?
C30 C31 C32 120.1(5) . . ?
C30 C31 H31 119.9 . . ?
C32 C31 H31 119.9 . . ?
C31 C32 C27 123.3(5) . . ?
C31 C32 H32 118.4 . . ?
C27 C32 H32 118.4 . . ?
C38 C33 C34 113.5(4) . . ?
C38 C33 B1 122.3(4) . . ?
C34 C33 B1 124.1(4) . . ?
C33 C34 C35 123.6(4) . . ?
C33 C34 H34 118.2 . . ?
C35 C34 H34 118.2 . . ?
C36 C35 C34 120.0(4) . . ?
C36 C35 H35 120.0 . . ?
C34 C35 H35 120.0 . . ?
C35 C36 C37 118.6(4) . . ?
C35 C36 H36 120.7 . . ?
C37 C36 H36 120.7 . . ?
C36 C37 C38 119.9(4) . . ?
C36 C37 H37 120.0 . . ?
C38 C37 H37 120.0 . . ?
C37 C38 C33 124.2(4) . . ?
C37 C38 H38 117.9 . . ?
C33 C38 H38 117.9 . . ?
C40 C39 C44 115.6(5) . . ?
C40 C39 B1 122.6(4) . . ?
C44 C39 B1 121.6(5) . . ?
C39 C40 C41 122.4(6) . . ?
C39 C40 H40 118.8 . . ?
C41 C40 H40 118.8 . . ?
C42 C41 C40 119.6(7) . . ?
C42 C41 H41 120.2 . . ?
C40 C41 H41 120.2 . . ?
C41 C42 C43 119.6(7) . . ?
C41 C42 H42 120.2 . . ?
C43 C42 H42 120.2 . . ?
C42 C43 C44 120.5(7) . . ?
C42 C43 H43 119.8 . . ?
C44 C43 H43 119.8 . . ?
C43 C44 C39 122.2(6) . . ?
C43 C44 H44 118.9 . . ?
C39 C44 H44 118.9 . . ?
C21 B1 C33 110.1(3) . . ?
C21 B1 C27 108.3(4) . . ?
C33 B1 C27 110.4(4) . . ?
C21 B1 C39 109.6(4) . . ?
C33 B1 C39 107.8(4) . . ?
C27 B1 C39 110.6(4) . . ?
C48 O3 C45 109.5(9) . . ?
O3 C45 C46 108.1(9) . . ?
O3 C45 H45A 110.1 . . ?
C46 C45 H45A 110.1 . . ?
O3 C45 H45B 110.1 . . ?
C46 C45 H45B 110.1 . . ?
H45A C45 H45B 108.4 . . ?
C45 C46 C47 105.1(9) . . ?
C45 C46 H46A 110.7 . . ?
C47 C46 H46A 110.7 . . ?
C45 C46 H46B 110.7 . . ?
C47 C46 H46B 110.7 . . ?
H46A C46 H46B 108.8 . . ?
C48 C47 C46 107.5(8) . . ?
C48 C47 H47A 110.2 . . ?
C46 C47 H47A 110.2 . . ?
C48 C47 H47B 110.2 . . ?
C46 C47 H47B 110.2 . . ?
H47A C47 H47B 108.5 . . ?
O3 C48 C47 108.8(8) . . ?
O3 C48 H48A 109.9 . . ?
C47 C48 H48A 109.9 . . ?
O3 C48 H48B 109.9 . . ?
C47 C48 H48B 109.9 . . ?
H48A C48 H48B 108.3 . . ?
C48A O3A C45A 101.7(17) . . ?
O3A C45A C46A 105.5(16) . . ?
O3A C45A H45C 110.6 . . ?
C46A C45A H45C 110.6 . . ?
O3A C45A H45D 110.6 . . ?
C46A C45A H45D 110.6 . . ?
H45C C45A H45D 108.8 . . ?
C47A C46A C45A 93.6(15) . . ?
C47A C46A H46C 113.0 . . ?
C45A C46A H46C 113.0 . . ?
C47A C46A H46D 113.0 . . ?
C45A C46A H46D 113.0 . . ?
H46C C46A H46D 110.4 . . ?
C48A C47A C46A 107.6(13) . . ?
C48A C47A H47C 110.2 . . ?
C46A C47A H47C 110.2 . . ?
C48A C47A H47D 110.2 . . ?
C46A C47A H47D 110.2 . . ?
H47C C47A H47D 108.5 . . ?
O3A C48A C47A 107.6(12) . . ?
O3A C48A H48C 110.2 . . ?
C47A C48A H48C 110.2 . . ?
O3A C48A H48D 110.2 . . ?
C47A C48A H48D 110.2 . . ?
H48C C48A H48D 108.5 . . ?
O2 N1 O1 121.79(15) . . ?
O2 N1 Pd1 118.8(2) . . ?
O1 N1 Pd1 119.4(2) . . ?
N1A O1A Pd1 123.7(7) . . ?
O1A N1A O2A 107.73(12) . . ?
 
loop_
 _geom_torsion_atom_site_label_1
 _geom_torsion_atom_site_label_2
 _geom_torsion_atom_site_label_3
 _geom_torsion_atom_site_label_4
 _geom_torsion
 _geom_torsion_site_symmetry_1
 _geom_torsion_site_symmetry_2
 _geom_torsion_site_symmetry_3
 _geom_torsion_site_symmetry_4
 _geom_torsion_publ_flag
C9 N2 C1 C2 -160.7(3) . . . . ?
C5 N2 C1 C2 77.7(4) . . . . ?
Pd1 N2 C1 C2 -35.8(4) . . . . ?
C3 N3 C2 C1 -167.7(3) . . . . ?
Pd1 N3 C2 C1 -46.6(4) . . . . ?
N2 C1 C2 N3 55.7(4) . . . . ?
C2 N3 C3 C4 166.8(3) . . . . ?
Pd1 N3 C3 C4 45.9(4) . . . . ?
N3 C3 C4 N4 -53.6(4) . . . . ?
C17 N4 C4 C3 159.0(3) . . . . ?
C13 N4 C4 C3 -79.5(4) . . . . ?
Pd1 N4 C4 C3 33.4(3) . . . . ?
C9 N2 C5 C6 -57.2(5) . . . . ?
C1 N2 C5 C6 65.0(5) . . . . ?
Pd1 N2 C5 C6 178.4(4) . . . . ?
N2 C5 C6 C7 -178.3(4) . . . . ?
C5 C6 C7 C8 -173.4(6) . . . . ?
C5 N2 C9 C10 -171.3(4) . . . . ?
C1 N2 C9 C10 66.5(5) . . . . ?
Pd1 N2 C9 C10 -52.7(5) . . . . ?
N2 C9 C10 C11 172.5(4) . . . . ?
C9 C10 C11 C12 172.2(5) . . . . ?
C17 N4 C13 C14 56.0(5) . . . . ?
C4 N4 C13 C14 -64.9(5) . . . . ?
Pd1 N4 C13 C14 -178.3(3) . . . . ?
N4 C13 C14 C15 -179.0(4) . . . . ?
C13 C14 C15 C16 178.7(4) . . . . ?
C4 N4 C17 C18 -69.6(4) . . . . ?
C13 N4 C17 C18 168.7(4) . . . . ?
Pd1 N4 C17 C18 49.8(4) . . . . ?
N4 C17 C18 C19 -178.8(4) . . . . ?
C17 C18 C19 C20 -174.3(6) . . . . ?
C26 C21 C22 C23 1.9(6) . . . . ?
B1 C21 C22 C23 -173.3(4) . . . . ?
C21 C22 C23 C24 0.3(7) . . . . ?
C22 C23 C24 C25 -1.8(8) . . . . ?
C23 C24 C25 C26 1.1(7) . . . . ?
C24 C25 C26 C21 1.2(7) . . . . ?
C22 C21 C26 C25 -2.6(6) . . . . ?
B1 C21 C26 C25 172.7(4) . . . . ?
C32 C27 C28 C29 -1.8(6) . . . . ?
B1 C27 C28 C29 178.0(4) . . . . ?
C27 C28 C29 C30 1.0(8) . . . . ?
C28 C29 C30 C31 0.1(8) . . . . ?
C29 C30 C31 C32 -0.3(8) . . . . ?
C30 C31 C32 C27 -0.6(8) . . . . ?
C28 C27 C32 C31 1.6(7) . . . . ?
B1 C27 C32 C31 -178.2(4) . . . . ?
C38 C33 C34 C35 0.0(6) . . . . ?
B1 C33 C34 C35 -177.1(4) . . . . ?
C33 C34 C35 C36 -0.1(7) . . . . ?
C34 C35 C36 C37 1.0(7) . . . . ?
C35 C36 C37 C38 -1.9(8) . . . . ?
C36 C37 C38 C33 2.0(9) . . . . ?
C34 C33 C38 C37 -1.0(7) . . . . ?
B1 C33 C38 C37 176.2(5) . . . . ?
C44 C39 C40 C41 -0.3(7) . . . . ?
B1 C39 C40 C41 174.8(4) . . . . ?
C39 C40 C41 C42 0.1(9) . . . . ?
C40 C41 C42 C43 0.7(10) . . . . ?
C41 C42 C43 C44 -1.3(12) . . . . ?
C42 C43 C44 C39 1.1(12) . . . . ?
C40 C39 C44 C43 -0.3(9) . . . . ?
B1 C39 C44 C43 -175.4(6) . . . . ?
C26 C21 B1 C33 45.5(5) . . . . ?
C22 C21 B1 C33 -139.6(4) . . . . ?
C26 C21 B1 C27 -75.3(5) . . . . ?
C22 C21 B1 C27 99.5(5) . . . . ?
C26 C21 B1 C39 164.0(4) . . . . ?
C22 C21 B1 C39 -21.2(6) . . . . ?
C38 C33 B1 C21 34.2(6) . . . . ?
C34 C33 B1 C21 -148.9(4) . . . . ?
C38 C33 B1 C27 153.8(4) . . . . ?
C34 C33 B1 C27 -29.3(6) . . . . ?
C38 C33 B1 C39 -85.3(5) . . . . ?
C34 C33 B1 C39 91.6(5) . . . . ?
C28 C27 B1 C21 13.3(6) . . . . ?
C32 C27 B1 C21 -166.9(4) . . . . ?
C28 C27 B1 C33 -107.3(5) . . . . ?
C32 C27 B1 C33 72.5(5) . . . . ?
C28 C27 B1 C39 133.4(4) . . . . ?
C32 C27 B1 C39 -46.8(5) . . . . ?
C40 C39 B1 C21 -81.1(5) . . . . ?
C44 C39 B1 C21 93.7(5) . . . . ?
C40 C39 B1 C33 38.7(6) . . . . ?
C44 C39 B1 C33 -146.5(5) . . . . ?
C40 C39 B1 C27 159.6(4) . . . . ?
C44 C39 B1 C27 -25.6(6) . . . . ?
C48 O3 C45 C46 10(3) . . . . ?
O3 C45 C46 C47 -9(2) . . . . ?
C45 C46 C47 C48 4.4(19) . . . . ?
C45 O3 C48 C47 -7(3) . . . . ?
C46 C47 C48 O3 2(2) . . . . ?
C48A O3A C45A C46A 42(4) . . . . ?
O3A C45A C46A C47A -48(3) . . . . ?
C45A C46A C47A C48A 37(3) . . . . ?
C45A O3A C48A C47A -16(5) . . . . ?
C46A C47A C48A O3A -15(4) . . . . ?
Pd1 O1A N1A O2A 0.00(2) . . . . ?
 
_refine_diff_density_max    0.464
_refine_diff_density_min   -0.551
_refine_diff_density_rms    0.077

_shelx_res_file
;
TITL shelxt in P 1 21/n 1
    41_pdbu4_tr_800ms_280k_01_excit.res
    created by SHELXL-2018/3 at 16:00:47 on 01-Apr-2020
CELL 0.534 11.6838 13.5962 30.2038 90 93.391 90
ZERR 4 0.000428 0.000601 0.001137 0 0.003478 0
LATT 1
SYMM 0.5-X,0.5+Y,0.5-Z
SFAC C H B N O Pd
DISP B 0 0 4.561
DISP C 0.001 0.001 6.94
DISP H -0 0 0.611
DISP N 0.003 0.002 10.693
DISP O 0.005 0.003 16.398
DISP Pd -2.504 0.615 1934.604
UNIT 192 292 4 16 12 4
DFIX 1.2 0.001 N1 O1 N1 O2
DFIX 1.3 0.001 O1A N1A N1A O2A
DFIX 2 0.01 Pd1 O1A
DANG 2.1 0.001 O1 O2 O1A O2A
FLAT 0.001 Pd1 O1 O2 N1 O1A O2A N1A
RIGU 0.001 0.002
EADP O3 O3A
EADP C45 C45A C48 C48A
EADP C46 C46A C47 C47A
EADP O1 O1A O2 O2A
EADP N1 N1A

L.S. 20
PLAN  5
SIZE 0.1 0.1 0.05
TEMP 7
BOND $H
list 4
CONF
fmap 2
acta
SHEL 999 0.8
OMIT 0 1 1
OMIT -1 2 3
OMIT -6 13 9
REM <olex2.extras>
REM <HklSrc "%.\\41_PdBu4_TR_800ms_280K_01_excit.hkl">
REM </olex2.extras>

WGHT    0.049400
FVAR       0.24307   0.63452   0.94820
PD1   6    0.339735    0.775123    0.346504    11.00000    0.05161    0.05487 =
         0.04631    0.00120   -0.00047   -0.00214
N2    4    0.345795    0.927528    0.337581    11.00000    0.06715    0.05624 =
         0.05599    0.00740   -0.00060    0.00254
N3    4    0.454077    0.798851    0.398258    11.00000    0.05514    0.05747 =
         0.04430   -0.00278   -0.00416   -0.00613
AFIX  13
H3    2    0.531230    0.788713    0.388010    11.00000   -1.20000
AFIX   0
N4    4    0.330848    0.632005    0.371256    11.00000    0.05288    0.05515 =
         0.05356   -0.00316    0.00216   -0.00009
C1    1    0.441638    0.963439    0.369640    11.00000    0.08002    0.06024 =
         0.06668    0.00336   -0.00646   -0.00830
AFIX  23
H1A   2    0.514583    0.957390    0.356126    11.00000   -1.20000
H1B   2    0.429761    1.032230    0.376541    11.00000   -1.20000
AFIX   0
C2    1    0.443569    0.903531    0.411414    11.00000    0.07984    0.05837 =
         0.05591   -0.00503   -0.00737   -0.00309
AFIX  23
H2A   2    0.508100    0.922542    0.431253    11.00000   -1.20000
H2B   2    0.373523    0.913648    0.426515    11.00000   -1.20000
AFIX   0
C3    1    0.433685    0.723566    0.432471    11.00000    0.06196    0.06412 =
         0.04069    0.00051   -0.00145   -0.00317
AFIX  23
H3A   2    0.364496    0.738837    0.447328    11.00000   -1.20000
H3B   2    0.497610    0.721588    0.454458    11.00000   -1.20000
AFIX   0
C4    1    0.421329    0.626294    0.408990    11.00000    0.05706    0.05710 =
         0.05820    0.00305   -0.00249    0.00210
AFIX  23
H4A   2    0.400357    0.576083    0.429839    11.00000   -1.20000
H4B   2    0.494136    0.607858    0.397538    11.00000   -1.20000
AFIX   0
C5    1    0.231224    0.965464    0.351001    11.00000    0.07303    0.07054 =
         0.07661   -0.00233    0.00193    0.00893
AFIX  23
H5A   2    0.171751    0.934322    0.332106    11.00000   -1.20000
H5B   2    0.221009    0.943864    0.381120    11.00000   -1.20000
AFIX   0
C6    1    0.211848    1.074784    0.349116    11.00000    0.11869    0.07307 =
         0.11005   -0.00466   -0.00467    0.02445
AFIX  23
H6A   2    0.217949    1.097312    0.318874    11.00000   -1.20000
H6B   2    0.271152    1.107341    0.367565    11.00000   -1.20000
AFIX   0
C7    1    0.095236    1.103406    0.364709    11.00000    0.11490    0.10112 =
         0.16246   -0.04304   -0.01188    0.03554
AFIX  23
H7A   2    0.036384    1.065168    0.348576    11.00000   -1.20000
H7B   2    0.092364    1.087829    0.395964    11.00000   -1.20000
AFIX   0
C8    1    0.071083    1.209614    0.357952    11.00000    0.16427    0.10174 =
         0.29972   -0.05122   -0.03554    0.04542
AFIX 137
H8A   2    0.042877    1.220577    0.327857    11.00000   -1.50000
H8B   2    0.140274    1.246619    0.363879    11.00000   -1.50000
H8C   2    0.014465    1.230392    0.377745    11.00000   -1.50000
AFIX   0
C9    1    0.365554    0.960163    0.291361    11.00000    0.07449    0.06527 =
         0.06047    0.01499   -0.00060   -0.00197
AFIX  23
H9A   2    0.374507    1.031090    0.291349    11.00000   -1.20000
H9B   2    0.297903    0.944572    0.272502    11.00000   -1.20000
AFIX   0
C10   1    0.468157    0.914953    0.271514    11.00000    0.07335    0.08903 =
         0.06888    0.01201    0.00599   -0.00162
AFIX  23
H10A  2    0.464881    0.843969    0.274405    11.00000   -1.20000
H10B  2    0.537607    0.937820    0.287463    11.00000   -1.20000
AFIX   0
C11   1    0.471369    0.942564    0.222447    11.00000    0.10483    0.12266 =
         0.06883    0.01241    0.01256   -0.01097
AFIX  23
H11A  2    0.406858    0.912192    0.206008    11.00000   -1.20000
H11B  2    0.463535    1.013298    0.219369    11.00000   -1.20000
AFIX   0
C12   1    0.579821    0.910685    0.203092    11.00000    0.11630    0.22043 =
         0.10488   -0.01040    0.03670   -0.01049
AFIX 137
H12A  2    0.577434    0.927902    0.172226    11.00000   -1.50000
H12B  2    0.588153    0.840738    0.206196    11.00000   -1.50000
H12C  2    0.643708    0.942888    0.218391    11.00000   -1.50000
AFIX   0
C13   1    0.211804    0.624027    0.388525    11.00000    0.05258    0.06096 =
         0.07259    0.00399    0.00364   -0.00308
AFIX  23
H13A  2    0.203350    0.676227    0.409978    11.00000   -1.20000
H13B  2    0.156369    0.636213    0.363953    11.00000   -1.20000
AFIX   0
C14   1    0.180871    0.528671    0.409838    11.00000    0.06603    0.06617 =
         0.08704    0.00964    0.01334   -0.00238
AFIX  23
H14A  2    0.233493    0.516298    0.435280    11.00000   -1.20000
H14B  2    0.188459    0.475343    0.388881    11.00000   -1.20000
AFIX   0
C15   1    0.059283    0.531103    0.424608    11.00000    0.06652    0.08465 =
         0.09964    0.00170    0.02027   -0.00804
AFIX  23
H15A  2    0.007704    0.545777    0.399117    11.00000   -1.20000
H15B  2    0.052933    0.584156    0.445794    11.00000   -1.20000
AFIX   0
C16   1    0.020657    0.436225    0.445598    11.00000    0.08252    0.08575 =
         0.13596    0.00684    0.03078   -0.01478
AFIX 137
H16A  2    0.023460    0.383610    0.424494    11.00000   -1.50000
H16B  2   -0.056433    0.443708    0.454451    11.00000   -1.50000
H16C  2    0.070511    0.421344    0.471126    11.00000   -1.50000
AFIX   0
C17   1    0.350008    0.550906    0.338985    11.00000    0.07264    0.05692 =
         0.06020   -0.00587    0.00240    0.00064
AFIX  23
H17A  2    0.355559    0.489158    0.355055    11.00000   -1.20000
H17B  2    0.283721    0.546833    0.318160    11.00000   -1.20000
AFIX   0
C18   1    0.454385    0.562854    0.313617    11.00000    0.07663    0.10048 =
         0.06668   -0.00806    0.01090    0.00747
AFIX  23
H18A  2    0.521554    0.564862    0.334070    11.00000   -1.20000
H18B  2    0.450108    0.624696    0.297592    11.00000   -1.20000
AFIX   0
C19   1    0.466396    0.478075    0.280719    11.00000    0.12864    0.12545 =
         0.11538   -0.03591    0.04936    0.00639
AFIX  23
H19A  2    0.461526    0.416516    0.296731    11.00000   -1.20000
H19B  2    0.401848    0.480477    0.259020    11.00000   -1.20000
AFIX   0
C20   1    0.569284    0.477532    0.257689    11.00000    0.15577    0.17241 =
         0.15321   -0.03210    0.08169    0.01125
AFIX 137
H20A  2    0.571122    0.419849    0.239414    11.00000   -1.50000
H20B  2    0.634184    0.477231    0.278722    11.00000   -1.50000
H20C  2    0.571904    0.535150    0.239405    11.00000   -1.50000
AFIX   0

C21   1    0.655911    0.374184    0.427006    11.00000    0.05286    0.05333 =
         0.05888    0.00295   -0.00319    0.00021
C22   1    0.708994    0.424048    0.393749    11.00000    0.06325    0.06990 =
         0.07694    0.01109    0.00812   -0.00791
AFIX  43
H22   2    0.725861    0.389954    0.368248    11.00000   -1.20000
AFIX   0
C23   1    0.737565    0.522003    0.397116    11.00000    0.07063    0.06616 =
         0.12584    0.02384    0.01944   -0.00932
AFIX  43
H23   2    0.772785    0.552273    0.373892    11.00000   -1.20000
AFIX   0
C24   1    0.715362    0.575753    0.433790    11.00000    0.06860    0.05451 =
         0.13072    0.01364   -0.01069    0.00121
AFIX  43
H24   2    0.736816    0.641498    0.436175    11.00000   -1.20000
AFIX   0
C25   1    0.660749    0.530249    0.466881    11.00000    0.07749    0.05612 =
         0.08857   -0.00711   -0.01921    0.00643
AFIX  43
H25   2    0.643357    0.565300    0.492057    11.00000   -1.20000
AFIX   0
C26   1    0.631325    0.431995    0.462923    11.00000    0.07659    0.05568 =
         0.05895    0.00206   -0.00346    0.00376
AFIX  43
H26   2    0.592849    0.403158    0.485682    11.00000   -1.20000
AFIX   0
C27   1    0.734195    0.201878    0.458472    11.00000    0.05091    0.05845 =
         0.06146    0.00411    0.01373    0.00239
C28   1    0.808475    0.250480    0.488211    11.00000    0.06175    0.06529 =
         0.07746   -0.00509   -0.00217    0.01179
AFIX  43
H28   2    0.803427    0.318622    0.489932    11.00000   -1.20000
AFIX   0
C29   1    0.890158    0.203075    0.515631    11.00000    0.07555    0.09464 =
         0.09148   -0.00702   -0.01553    0.02285
AFIX  43
H29   2    0.937006    0.239764    0.535359    11.00000   -1.20000
AFIX   0
C30   1    0.902791    0.104815    0.514177    11.00000    0.06598    0.09230 =
         0.11464    0.01337   -0.00208    0.02362
AFIX  43
H30   2    0.957646    0.073291    0.532694    11.00000   -1.20000
AFIX   0
C31   1    0.833323    0.052420    0.484925    11.00000    0.06455    0.07355 =
         0.13566    0.01385    0.00491    0.01306
AFIX  43
H31   2    0.840879   -0.015551    0.483260    11.00000   -1.20000
AFIX   0
C32   1    0.751378    0.100396    0.457642    11.00000    0.06248    0.05965 =
         0.11686   -0.00483   -0.00199    0.00360
AFIX  43
H32   2    0.705650    0.062981    0.437818    11.00000   -1.20000
AFIX   0
C33   1    0.505556    0.230608    0.444197    11.00000    0.05868    0.04316 =
         0.05088   -0.00413   -0.00125   -0.00018
C34   1    0.479137    0.145403    0.466721    11.00000    0.06261    0.04758 =
         0.05473   -0.00037    0.00143   -0.00208
AFIX  43
H34   2    0.537626    0.100403    0.473316    11.00000   -1.20000
AFIX   0
C35   1    0.369965    0.123556    0.479988    11.00000    0.06797    0.07012 =
         0.06733    0.00748    0.00946   -0.00417
AFIX  43
H35   2    0.357095    0.065213    0.494978    11.00000   -1.20000
AFIX   0
C36   1    0.281812    0.187648    0.471024    11.00000    0.06261    0.06904 =
         0.10245    0.00146    0.01126   -0.00351
AFIX  43
H36   2    0.208823    0.174208    0.480174    11.00000   -1.20000
AFIX   0
C37   1    0.303080    0.272444    0.448204    11.00000    0.06094    0.06431 =
         0.12538    0.00700    0.01024    0.00769
AFIX  43
H37   2    0.243720    0.316204    0.440963    11.00000   -1.20000
AFIX   0
C38   1    0.412389    0.292603    0.436056    11.00000    0.06187    0.06079 =
         0.10821    0.01702    0.00293    0.00606
AFIX  43
H38   2    0.424530    0.351575    0.421454    11.00000   -1.20000
AFIX   0
C39   1    0.635596    0.213222    0.374413    11.00000    0.08736    0.06142 =
         0.05933   -0.00351    0.01032   -0.00940
C40   1    0.542890    0.220543    0.344349    11.00000    0.10957    0.07912 =
         0.06248    0.00662   -0.00577   -0.02047
AFIX  43
H40   2    0.474162    0.244898    0.353891    11.00000   -1.20000
AFIX   0
C41   1    0.548277    0.192457    0.299578    11.00000    0.16668    0.08218 =
         0.06225    0.00243   -0.00625   -0.04291
AFIX  43
H41   2    0.483993    0.198498    0.280094    11.00000   -1.20000
AFIX   0
C42   1    0.647472    0.156672    0.285120    11.00000    0.20220    0.11664 =
         0.07335   -0.00672    0.02480   -0.02624
AFIX  43
H42   2    0.651977    0.138635    0.255574    11.00000   -1.20000
AFIX   0
C43   1    0.740724    0.147207    0.314083    11.00000    0.18365    0.17943 =
         0.07820   -0.03296    0.04029    0.02829
AFIX  43
H43   2    0.808527    0.121383    0.304347    11.00000   -1.20000
AFIX   0
C44   1    0.735275    0.175715    0.357839    11.00000    0.11549    0.15719 =
         0.07467   -0.02756    0.02098    0.02453
AFIX  43
H44   2    0.800462    0.169616    0.376849    11.00000   -1.20000
AFIX   0
B1    3    0.633008    0.254964    0.426334    11.00000    0.06012    0.05344 =
         0.05881   -0.00067    0.00539    0.00175

PART 1
O3    5    0.685691    0.806122    0.365622    21.00000    0.08102    0.10241 =
         0.10617   -0.01022    0.01307   -0.00490
C45   1    0.728143    0.761171    0.327550    21.00000    0.09402    0.10545 =
         0.10503   -0.01503    0.00925   -0.00407
AFIX  23
H45A  2    0.704334    0.798412    0.301202    21.00000   -1.20000
H45B  2    0.698203    0.694870    0.324223    21.00000   -1.20000
AFIX   0
C46   1    0.853521    0.758775    0.333198    21.00000    0.08933    0.13094 =
         0.14523   -0.02649    0.01332   -0.01136
AFIX  23
H46A  2    0.887668    0.786424    0.307473    21.00000   -1.20000
H46B  2    0.880732    0.691843    0.337453    21.00000   -1.20000
AFIX   0
C47   1    0.882638    0.819573    0.373526    21.00000    0.08933    0.13094 =
         0.14523   -0.02649    0.01332   -0.01136
AFIX  23
H47A  2    0.928955    0.781722    0.395109    21.00000   -1.20000
H47B  2    0.925703    0.877368    0.365680    21.00000   -1.20000
AFIX   0
C48   1    0.777518    0.847932    0.391582    21.00000    0.09402    0.10545 =
         0.10503   -0.01503    0.00925   -0.00407
AFIX  23
H48A  2    0.775920    0.825156    0.421973    21.00000   -1.20000
H48B  2    0.770718    0.919037    0.391502    21.00000   -1.20000
AFIX   0
SAME 0.02 0.04 O3 > C48
PART 0
PART 2
O3A   5    0.679566    0.805165    0.360892   -21.00000    0.08102    0.10241 =
         0.10617   -0.01022    0.01307   -0.00490
C45A  1    0.745167    0.779137    0.323898   -21.00000    0.09402    0.10545 =
         0.10503   -0.01503    0.00925   -0.00407
AFIX  23
H45C  2    0.733632    0.826853    0.300178   -21.00000   -1.20000
H45D  2    0.722995    0.714691    0.312598   -21.00000   -1.20000
AFIX   0
C46A  1    0.866231    0.778858    0.341330   -21.00000    0.08933    0.13094 =
         0.14523   -0.02649    0.01332   -0.01136
AFIX  23
H46C  2    0.883672    0.725536    0.361975   -21.00000   -1.20000
H46D  2    0.920144    0.779288    0.318111   -21.00000   -1.20000
AFIX   0
C47A  1    0.856752    0.875101    0.363411   -21.00000    0.08933    0.13094 =
         0.14523   -0.02649    0.01332   -0.01136
AFIX  23
H47C  2    0.915862    0.881528    0.387169   -21.00000   -1.20000
H47D  2    0.866016    0.927893    0.342320   -21.00000   -1.20000
AFIX   0
C48A  1    0.746384    0.880130    0.380735   -21.00000    0.09402    0.10545 =
         0.10503   -0.01503    0.00925   -0.00407
AFIX  23
H48C  2    0.752508    0.871523    0.412668   -21.00000   -1.20000
H48D  2    0.711636    0.943655    0.374141   -21.00000   -1.20000
AFIX   0

PART 0
PART 3
O1    5    0.124805    0.760025    0.298909    31.00000    0.07237    0.20606 =
         0.08157   -0.02547   -0.01441    0.00112
O2    5    0.260858    0.724303    0.259490    31.00000    0.07237    0.20606 =
         0.08157   -0.02547   -0.01441    0.00112
N1    4    0.225447    0.749546    0.294243    31.00000    0.07262    0.07867 =
         0.06896    0.01060   -0.00962   -0.00394
PART 0
PART 4
O1A   5    0.205260    0.756887    0.303225   -31.00000    0.07237    0.20606 =
         0.08157   -0.02547   -0.01441    0.00112
O2A   5    0.322149    0.717547    0.256073   -31.00000    0.07237    0.20606 =
         0.08157   -0.02547   -0.01441    0.00112
N1A   4    0.213893    0.729607    0.262304   -31.00000    0.07262    0.07867 =
         0.06896    0.01060   -0.00962   -0.00394
HKLF 4


REM  shelxt in P 1 21/n 1
REM wR2 = 0.1522, GooF = S = 0.959, Restrained GooF = 0.962 for all data
REM R1 = 0.0615 for 5122 Fo > 4sig(Fo) and 0.1102 for all 9405 data
REM 526 parameters refined using 491 restraints

END

WGHT      0.0494      0.0000

REM Highest difference peak  0.464,  deepest hole -0.551,  1-sigma level  0.077
Q1    1   0.3385  0.6772  0.3485  11.00000  0.05    0.46
Q2    1   0.8035  0.8488  0.3138  11.00000  0.05    0.35
Q3    1   0.8521  0.8272  0.3965  11.00000  0.05    0.34
Q4    1   0.0280  1.0561  0.3938  11.00000  0.05    0.33
Q5    1   0.7277  0.9157  0.4117  11.00000  0.05    0.32
;
_shelx_res_checksum   87436

_shelx_hkl_file
;
 -15   0   1   -0.28    2.20
 -15   0   2   -1.24    3.24
 -15   0   3   13.19    6.20
 -15   0   4   -0.74    2.46
 -15   0   5   -0.65    2.64
 -15   0   6   -0.10    3.74
 -15   0   7   -0.18    2.33
 -15   0   8   -0.65    3.09
 -15   0   9   21.38    7.18
 -15   0  10    1.49    3.85
 -15   0  11   -0.58    2.63
 -15   0  12   -0.62    2.87
 -15   0  13    6.06    4.85
 -15   0  14    3.74    3.13
 -15   0  15    2.73    4.24
 -15   0  16   -0.07    1.97
 -15   0  17   -0.11    2.98
 -15   1   1    9.69    6.12
 -15  -1   1    6.13    4.67
 -15   1   2   -0.06    2.25
 -15  -1   2   -2.62    4.50
 -15   1   3    0.93    4.18
 -15  -1   3    0.04    2.34
 -15   1   4   -0.87    2.65
 -15  -1   4   -2.16    4.23
 -15   1   5    6.98    4.59
 -15  -1   5    3.88    4.36
 -15   1   6   -1.19    3.59
 -15  -1   6   -1.53    4.95
 -15   1   7    7.15    4.42
 -15  -1   7    7.48    4.49
 -15   1   8   -0.49    2.29
 -15  -1   8    2.02    3.30
 -15   1   9    1.76    3.27
 -15  -1   9    0.28    3.52
 -15   1  10   -0.37    3.82
 -15  -1  10   -0.04    1.62
 -15   1  11    9.71    4.71
 -15  -1  11    5.86    4.41
 -15   1  12    1.58    2.10
 -15  -1  12   -1.02    3.48
 -15   1  13   -1.06    3.15
 -15  -1  13    6.83    5.21
 -15   1  14   -0.54    2.79
 -15  -1  14    0.99    3.80
 -15   1  15    1.27    3.11
 -15  -1  15    4.52    3.73
 -15   1  16    4.19    3.59
 -15   1  17    6.03    3.77
 -15   1  18   -0.55    2.25
 -15   2   1    2.31    4.07
 -15  -2   1    2.79    4.98
 -15   2   2   -0.50    2.78
 -15  -2   2   -0.07    3.14
 -15   2   3   15.47    6.45
 -15  -2   3   12.91    7.13
 -15   2   4   -0.24    2.05
 -15  -2   4    0.01    1.34
 -15   2   5    1.15    2.58
 -15  -2   5    8.64    5.28
 -15   2   6    3.01    3.91
 -15  -2   6    1.26    3.60
 -15   2   7    0.23    2.68
 -15  -2   7    4.48    4.97
 -15   2   8   -0.74    3.10
 -15  -2   8   -0.55    3.68
 -15   2   9    2.89    4.19
 -15  -2   9    9.61    5.77
 -15   2  10   -0.14    2.20
 -15  -2  10    2.14    3.33
 -15   2  11   -0.13    2.38
 -15  -2  11   -1.30    4.00
 -15   2  12   -0.54    2.87
 -15  -2  12   -0.48    2.66
 -15   2  13    3.03    3.95
 -15  -2  13    3.21    3.90
 -15   2  14    6.64    3.82
 -15  -2  14    4.36    4.53
 -15   2  15   11.08    4.51
 -15   2  16    4.73    2.86
 -15   2  17   -0.10    2.19
 -15   2  18   -0.48    2.16
 -15   2  19    5.48    3.67
 -15   2  20    1.44    2.58
 -15   3   1    6.25    5.01
 -15  -3   1   12.45    6.47
 -15   3   2    0.37    3.27
 -15  -3   2   -1.95    5.30
 -15   3   3   -0.10    1.82
 -15  -3   3    0.29    3.43
 -15   3   4   -0.26    2.52
 -15  -3   4   -2.20    5.51
 -15   3   5    9.10    4.58
 -15  -3   5    8.60    5.53
 -15   3   6    1.75    3.33
 -15  -3   6    7.07    4.49
 -15   3   7    2.17    3.80
 -15  -3   7    2.11    4.21
 -15   3   8    1.24    2.65
 -15  -3   8   13.53    6.96
 -15   3   9    1.14    2.83
 -15  -3   9   -0.07    4.17
 -15   3  10    2.40    3.06
 -15  -3  10    2.47    3.49
 -15   3  11   14.08    5.27
 -15  -3  11    6.59    5.28
 -15   3  12   -1.10    2.73
 -15  -3  12   -1.80    3.74
 -15   3  13   -0.26    1.48
 -15   3  14   -0.84    2.35
 -15   3  15    4.02    2.93
 -15   3  16   -0.06    1.79
 -15   3  17    4.71    3.67
 -15   3  18    1.89    2.49
 -15   3  19   -0.16    1.65
 -15   3  20   -0.42    2.22
 -15   3  21    6.93    3.46
 -15   4   1    1.08    3.44
 -15  -4   1    5.20    3.69
 -15   4   2    0.70    3.06
 -15  -4   2    1.15    3.50
 -15   4   3   -1.31    3.07
 -15  -4   3    1.38    4.63
 -15   4   4    1.96    2.97
 -15  -4   4    3.91    4.38
 -15   4   5    3.18    3.21
 -15  -4   5    8.77    5.89
 -15   4   6   -0.30    2.86
 -15  -4   6   -0.66    2.79
 -15   4   7    1.05    2.62
 -15  -4   7   -0.01    3.11
 -15   4   8   -0.33    2.53
 -15  -4   8   10.28    6.34
 -15   4   9    5.44    3.80
 -15  -4   9    9.05    6.36
 -15   4  10    1.40    3.53
 -15   4  11   -0.59    2.32
 -15   4  12    1.17    2.33
 -15   4  13    3.61    2.98
 -15   4  14    4.82    2.84
 -15   4  15    4.83    3.29
 -15   4  16   -0.81    2.47
 -15   4  17    4.71    2.68
 -15   4  18    0.40    1.94
 -15   4  19    3.48    2.57
 -15   5   1    4.65    3.53
 -15  -5   1    0.58    4.87
 -15   5   2    2.36    3.51
 -15  -5   2   -1.03    3.22
 -15   5   3   -0.58    2.89
 -15  -5   3   -0.89    4.44
 -15   5   4   -0.52    2.52
 -15  -5   4   -0.95    4.16
 -15   5   5   -0.90    3.23
 -15  -5   5   -0.36    4.18
 -15   5   6    4.78    3.55
 -15  -5   6    2.04    4.10
 -15   5   7    5.74    3.36
 -15   5   8   -0.07    1.57
 -15   5   9    0.90    2.71
 -15   5  10    2.78    3.03
 -15   5  11    8.80    4.10
 -15   5  12   -1.01    2.45
 -15   5  13    1.45    2.12
 -15   5  14   -0.57    2.04
 -15   5  15   -0.51    1.80
 -15   5  16    1.28    2.23
 -15   6   1   -1.13    2.74
 -15   6   2    2.47    3.17
 -15   6   3    4.75    4.06
 -15   6   4    4.90    3.73
 -15   6   5    2.20    3.32
 -15   6   6    3.64    3.81
 -15   6   7    4.68    3.97
 -15   6   8    1.99    2.57
 -15   6   9   -0.52    2.10
 -15   6  10    2.73    2.43
 -15   6  11   -0.85    2.21
 -15   6  12   -0.66    1.77
 -15   6  13    1.34    2.12
 -15   6  14    4.00    2.48
 -15   7   4   -0.19    2.68
 -15   7   5    3.83    3.05
 -15   7   6    5.12    3.15
 -15   7   7   -1.35    2.97
 -15   7   8    3.63    3.15
 -15   7   9   -0.14    2.01
 -15   7  10    2.28    2.96
 -15   7  11    0.58    2.12
 -15   7  12    0.82    2.15
 -15   8   8    3.88    2.90
 -15   8   9    0.21    2.17
 -15   8  10    2.19    2.39
 -15   8  11   -1.20    2.33
  15   9  -1    4.26    6.01
 -14   0   1   -1.75    4.42
 -14   0   2   22.08    7.25
 -14   0   3   -0.23    2.99
 -14   0   4   13.86    6.89
 -14   0   5   -0.03    2.68
 -14   0   6    7.96    5.04
 -14   0   7    0.31    3.18
 -14   0   8    5.33    4.20
 -14   0   9   -1.40    3.94
 -14   0  10   -1.14    3.59
 -14   0  11   -0.33    3.23
 -14   0  12    1.52    3.49
 -14   0  13   -1.23    3.38
 -14   0  14   15.87    5.85
 -14   0  15    0.93    2.95
 -14   0  16    0.83    2.64
 -14   0  17   -0.62    2.22
 -14   0  18    4.63    3.73
 -14   0  19   -1.17    3.18
 -14   0  20    1.63    3.18
 -14   0  21   -1.10    3.09
 -14   0  22   -0.68    2.61
 -14   0  23    0.96    2.67
 -14   1   1   -1.01    4.20
 -14  -1   1    1.11    2.18
 -14   1   2    0.01    2.85
 -14  -1   2   -0.85    3.73
 -14   1   3    1.08    3.30
 -14  -1   3   -1.04    2.91
 -14   1   4   11.45    5.56
 -14  -1   4    1.19    2.71
 -14   1   5   -1.26    3.35
 -14  -1   5    0.84    2.46
 -14   1   6   18.57    6.62
 -14  -1   6   18.17    6.90
 -14   1   7    0.23    2.34
 -14  -1   7   10.62    4.70
 -14   1   8   -0.47    3.69
 -14  -1   8   -0.52    2.50
 -14   1   9   -0.48    2.74
 -14  -1   9   -0.24    3.54
 -14   1  10   11.05    4.88
 -14  -1  10   21.54    7.01
 -14   1  11   -1.07    3.02
 -14  -1  11   -1.25    3.67
 -14   1  12    8.93    4.33
 -14  -1  12   -0.36    3.79
 -14   1  13    0.19    2.16
 -14  -1  13   -0.58    3.30
 -14   1  14    2.51    3.54
 -14  -1  14    2.43    3.84
 -14   1  15   -1.06    2.97
 -14  -1  15   -0.51    2.89
 -14   1  16    3.70    3.39
 -14  -1  16   12.00    5.42
 -14   1  17   -0.57    2.96
 -14  -1  17   -1.08    2.56
 -14   1  18   -0.62    2.48
 -14  -1  18    3.01    3.81
 -14   1  19   -0.89    2.63
 -14  -1  19   -0.27    3.13
 -14   1  20    3.67    2.77
 -14  -1  20    3.76    3.95
 -14   1  21   -0.96    2.63
 -14  -1  21   -0.71    2.94
 -14   1  22    4.62    3.12
 -14  -1  22    2.69    3.14
 -14   1  23   -0.48    2.92
 -14   1  24   -0.35    1.48
 -14   2   1    4.42    3.44
 -14  -2   1   -1.62    4.13
 -14   2   2   12.99    6.00
 -14  -2   2   18.29    7.25
 -14   2   3    1.42    2.99
 -14  -2   3    2.94    3.51
 -14   2   4    7.30    3.98
 -14  -2   4    6.67    4.93
 -14   2   5   -0.70    2.62
 -14  -2   5    0.29    4.02
 -14   2   6    5.76    3.91
 -14  -2   6    5.25    5.09
 -14   2   7    0.69    2.58
 -14  -2   7    2.30    4.34
 -14   2   8    5.05    4.19
 -14  -2   8    7.76    4.92
 -14   2   9    1.56    2.13
 -14  -2   9   -0.41    3.97
 -14   2  10   -0.03    2.53
 -14  -2  10   -0.62    2.23
 -14   2  11   -1.28    3.37
 -14  -2  11   -1.48    3.15
 -14   2  12   10.14    4.13
 -14  -2  12    8.02    6.06
 -14   2  13    2.63    2.80
 -14  -2  13    2.72    3.83
 -14   2  14    4.39    3.36
 -14  -2  14    4.09    3.98
 -14   2  15   -0.66    2.68
 -14  -2  15    0.17    2.60
 -14   2  16   -0.46    1.91
 -14  -2  16    3.00    3.87
 -14   2  17   -0.61    2.17
 -14  -2  17   -0.49    3.81
 -14   2  18    1.20    3.14
 -14  -2  18    2.84    3.47
 -14   2  19    1.07    2.77
 -14  -2  19    2.42    3.83
 -14   2  20    1.06    1.92
 -14  -2  20   -0.55    2.99
 -14   2  21    1.38    2.44
 -14   2  22    4.05    2.76
 -14   2  23    0.15    1.78
 -14   2  24    2.89    2.95
 -14   2  25   -0.65    2.14
 -14   3   1   -0.79    2.97
 -14  -3   1   -1.80    4.81
 -14   3   2   -1.36    3.69
 -14  -3   2   -1.63    4.67
 -14   3   3   -0.05    2.70
 -14  -3   3   -0.42    2.59
 -14   3   4   -1.21    2.72
 -14  -3   4   -1.91    4.42
 -14   3   5    1.28    2.87
 -14  -3   5   -0.60    3.38
 -14   3   6   14.78    5.78
 -14  -3   6   21.06    7.88
 -14   3   7    0.98    2.85
 -14  -3   7   -0.92    3.76
 -14   3   8   -0.98    3.00
 -14  -3   8   -1.34    3.83
 -14   3   9    0.12    2.31
 -14  -3   9   -0.55    2.45
 -14   3  10    3.59    3.55
 -14  -3  10   10.85    5.86
 -14   3  11    3.63    2.80
 -14  -3  11   11.25    5.62
 -14   3  12   -0.67    2.15
 -14  -3  12   -0.85    3.47
 -14   3  13   -0.37    2.63
 -14  -3  13    0.51    2.63
 -14   3  14    1.20    2.42
 -14  -3  14   -1.55    3.86
 -14   3  15    0.55    2.34
 -14  -3  15   -0.00    2.93
 -14   3  16    5.93    3.53
 -14  -3  16    6.59    5.62
 -14   3  17   -0.62    1.99
 -14  -3  17    0.85    4.28
 -14   3  18    0.49    1.97
 -14  -3  18    2.64    2.98
 -14   3  19    1.16    2.10
 -14  -3  19   -1.52    3.35
 -14   3  20    8.86    3.85
 -14   3  21   -0.19    1.61
 -14   3  22    3.13    2.48
 -14   3  23   -0.87    2.42
 -14   3  24   -0.23    1.71
 -14   3  25   -0.01    1.90
 -14   3  26    5.46    3.48
 -14   4   1    7.88    4.59
 -14  -4   1    2.63    3.69
 -14   4   2    5.56    4.20
 -14  -4   2    5.30    5.42
 -14   4   3    0.09    3.07
 -14  -4   3    6.34    5.98
 -14   4   4    0.78    3.57
 -14  -4   4    2.43    4.82
 -14   4   5   -0.33    2.83
 -14  -4   5   -3.30    5.74
 -14   4   6    1.16    2.99
 -14  -4   6   -0.17    2.07
 -14   4   7    2.10    3.26
 -14  -4   7    3.74    3.96
 -14   4   8   -1.23    3.20
 -14  -4   8    0.39    3.49
 -14   4   9    7.47    3.92
 -14  -4   9    5.51    5.07
 -14   4  10    2.74    2.30
 -14  -4  10    7.62    4.99
 -14   4  11   -1.01    2.92
 -14  -4  11   -1.19    3.64
 -14   4  12   16.47    4.79
 -14  -4  12   12.97    6.55
 -14   4  13    7.16    3.49
 -14  -4  13    5.63    5.32
 -14   4  14   13.82    4.56
 -14  -4  14   10.86    6.21
 -14   4  15   -0.12    1.31
 -14  -4  15   -0.02    2.57
 -14   4  16    1.99    2.64
 -14  -4  16   10.12    5.93
 -14   4  17   -0.81    1.89
 -14  -4  17    3.36    4.56
 -14   4  18   -0.67    1.88
 -14  -4  18    3.87    3.82
 -14   4  19    0.59    1.74
 -14   4  20    0.57    2.05
 -14   4  21   -0.46    1.46
 -14   5   1   26.29    7.39
 -14  -5   1   11.01    6.93
 -14   5   2   -0.85    2.67
 -14  -5   2    0.01    3.54
 -14   5   3    6.48    3.91
 -14  -5   3    7.86    5.87
 -14   5   4   -0.52    2.45
 -14  -5   4    0.13    3.51
 -14   5   5    7.40    4.04
 -14  -5   5    6.90    4.72
 -14   5   6    0.62    2.63
 -14  -5   6    2.53    4.16
 -14   5   7    0.36    2.61
 -14  -5   7    1.78    3.49
 -14   5   8   -0.45    2.25
 -14  -5   8    1.01    5.46
 -14   5   9    3.91    3.56
 -14  -5   9    7.88    4.89
 -14   5  10    4.58    2.98
 -14  -5  10    5.62    5.08
 -14   5  11    0.63    2.04
 -14  -5  11    6.84    4.54
 -14   5  12    6.18    3.16
 -14  -5  12    1.09    2.91
 -14   5  13   -0.55    2.20
 -14  -5  13   -0.42    2.18
 -14   5  14    3.03    2.74
 -14  -5  14    1.67    4.16
 -14   5  15    4.67    2.51
 -14  -5  15    2.91    3.82
 -14   5  16    8.43    3.16
 -14  -5  16    7.72    5.51
 -14   5  17    0.40    1.91
 -14   6   1    9.40    5.48
  14   6  -1   -0.89    4.69
 -14  -6   1    1.63    4.50
 -14   6   2    2.73    3.54
 -14  -6   2   -1.30    4.18
 -14   6   3    5.88    3.79
 -14  -6   3    1.23    3.90
 -14   6   4    6.15    4.13
 -14  -6   4    2.62    4.42
 -14   6   5   -0.35    1.87
 -14  -6   5   -0.61    4.02
 -14   6   6   -0.48    2.22
 -14  -6   6    7.86    6.93
 -14   6   7    3.46    2.74
 -14  -6   7   -0.63    3.66
 -14   6   8   -1.08    2.99
 -14  -6   8    1.87    3.75
 -14   6   9    2.24    2.66
 -14  -6   9    3.79    4.90
 -14   6  10    0.42    1.57
 -14  -6  10    1.50    3.99
 -14   6  11    1.06    2.56
 -14  -6  11    8.98    5.40
 -14   6  12    2.85    2.24
 -14  -6  12    6.66    6.28
 -14   6  13    2.10    2.16
 -14  -6  13   -1.66    3.86
 -14   6  14    5.26    2.71
 -14  -6  14    9.81    5.79
 -14   7   1    0.55    2.43
  14   7  -1    2.11    4.93
 -14  -7   1    1.03    4.45
 -14   7   2    1.95    2.67
  14   7  -2    3.77    5.90
 -14  -7   2   -0.99    4.77
 -14   7   3   -1.11    3.20
  14   7  -3   -0.32    4.11
 -14  -7   3   -0.02    4.65
 -14   7   4    0.35    3.05
 -14  -7   4   -0.94    5.10
 -14   7   5    9.92    4.53
 -14  -7   5   17.32    7.76
 -14   7   6    3.30    3.09
 -14  -7   6    8.68    6.04
 -14   7   7    0.86    2.77
 -14  -7   7    1.29    2.43
 -14   7   8   -0.39    2.08
 -14  -7   8    4.31    5.11
 -14   7   9    3.14    2.53
 -14  -7   9   -1.54    4.94
 -14   7  10    2.51    2.47
 -14  -7  10    4.55    4.54
 -14   7  11    5.09    2.72
 -14  -7  11    2.96    4.19
 -14   7  12    1.09    1.82
 -14  -7  12   -0.67    4.69
 -14   7  13   -0.40    1.53
 -14   8   1    8.11    4.19
  14   8  -1   11.78    6.70
 -14  -8   1    8.55    6.24
 -14   8   2    1.94    3.14
  14   8  -2    2.12    4.39
 -14  -8   2   -0.58    3.44
 -14   8   3    2.89    3.21
  14   8  -3    5.56    5.33
 -14  -8   3    9.76    6.85
 -14   8   4   -0.48    2.04
  14   8  -4    2.42    4.06
 -14  -8   4    3.46    4.18
 -14   8   5    0.88    2.71
  14   8  -5   -0.93    4.00
 -14  -8   5   -0.22    4.46
 -14   8   6    2.37    3.14
 -14  -8   6   -0.87    4.50
 -14   8   7    5.08    2.97
 -14  -8   7    4.90    4.47
 -14   8   8    1.54    2.11
 -14  -8   8    3.02    3.98
 -14   8   9    7.28    3.30
 -14  -8   9    2.88    4.69
 -14   8  10   -0.04    1.60
 -14   8  11    3.59    2.41
 -14   8  12    0.26    1.77
 -14   9   1   -0.61    3.40
  14   9  -1    2.39    4.91
 -14  -9   1    5.94    5.48
 -14   9   2   -0.15    2.23
  14   9  -2   -0.42    3.71
 -14  -9   2    3.22    4.44
 -14   9   3    0.21    2.44
  14   9  -3   -2.13    6.21
 -14  -9   3   -0.96    5.94
 -14   9   4    0.22    3.42
  14   9  -4   -1.48    4.79
 -14  -9   4   -0.60    3.19
 -14   9   5    4.48    3.48
  14   9  -5    2.18    5.79
 -14  -9   5    4.53    5.20
 -14   9   6    0.85    2.26
  14   9  -6    0.94    3.79
 -14  -9   6   -1.07    5.09
 -14   9   7   -0.91    2.33
 -14   9   8    2.13    2.49
 -14   9   9    3.08    2.92
 -14   9  10   -0.33    2.29
  14  10  -1   -0.70    3.99
 -14 -10   1   -0.42    2.58
  14  10  -2    2.01    5.00
  14  10  -3    2.36    4.15
  14  10  -4    5.48    4.62
  14  10  -5   -1.67    4.88
  14  10  -6   -0.37    3.84
  14  10  -7    7.42    5.95
  14  10  -8   -1.24    4.18
 -13   0   1   44.56   10.68
 -13   0   2   -0.37    2.37
 -13   0   3   12.97    6.43
 -13   0   4    4.77    4.83
 -13   0   5    3.35    4.16
 -13   0   6   -0.97    3.59
 -13   0   7   24.14    7.18
 -13   0   8    1.07    2.34
 -13   0   9    1.11    3.30
 -13   0  10    1.91    3.79
 -13   0  11   29.14    8.50
 -13   0  12   -0.55    2.96
 -13   0  13    7.29    4.07
 -13   0  14    0.96    2.12
 -13   0  15   -0.50    2.26
 -13   0  16   -0.90    2.95
 -13   0  17   25.28    7.01
 -13   0  18   -0.22    2.81
 -13   0  19    4.23    3.59
 -13   0  20   -0.13    2.48
 -13   0  21    1.10    2.09
 -13   0  22    0.29    2.19
 -13   0  23    0.92    2.72
 -13   0  24    2.09    3.34
 -13   0  25   -0.73    2.48
 -13   0  26   -0.08    2.25
 -13   1   1    1.90    3.56
 -13  -1   1    5.34    3.96
 -13   1   2    2.78    3.00
 -13  -1   2    3.85    3.87
 -13   1   3    2.88    2.93
 -13  -1   3   -0.02    2.46
 -13   1   4   -0.21    2.00
 -13  -1   4    2.95    3.14
 -13   1   5   31.27    8.68
 -13  -1   5   40.50    9.92
 -13   1   6   -0.63    3.67
 -13  -1   6    3.85    4.89
 -13   1   7    2.15    3.62
 -13  -1   7   -0.42    1.78
 -13   1   8   -0.36    3.42
 -13  -1   8   -0.37    2.83
 -13   1   9   20.78    6.60
 -13  -1   9   18.75    6.98
 -13   1  10    1.91    2.63
 -13  -1  10    1.31    3.22
 -13   1  11    1.12    2.41
 -13  -1  11    1.30    2.55
 -13   1  12   -0.12    2.27
 -13  -1  12   -0.28    3.02
 -13   1  13   -0.88    2.75
 -13  -1  13    4.60    3.98
 -13   1  14    0.96    2.43
 -13  -1  14   -0.04    2.44
 -13   1  15   20.48    6.24
 -13  -1  15   20.41    6.68
 -13   1  16   -0.47    2.42
 -13  -1  16   -1.25    2.99
 -13   1  17    1.77    2.64
 -13  -1  17   -0.82    2.97
 -13   1  18   -1.12    2.60
 -13  -1  18   -0.43    2.76
 -13   1  19   10.99    4.20
 -13  -1  19   15.29    5.53
 -13   1  20   -0.15    1.22
 -13  -1  20    2.30    2.72
 -13   1  21    9.85    4.39
 -13  -1  21    6.61    4.95
 -13   1  22    0.50    2.25
 -13  -1  22    3.17    2.95
 -13   1  23   -0.23    2.41
 -13  -1  23    0.55    2.05
 -13   1  24    3.59    3.07
 -13  -1  24    0.86    3.44
 -13   1  25    6.15    3.76
 -13  -1  25    8.23    4.68
 -13   1  26   -0.25    2.64
 -13   2   1   42.94    9.66
 -13  -2   1   13.74    6.20
 -13   2   2   -0.92    2.28
 -13  -2   2   -0.46    2.75
 -13   2   3    2.22    3.01
 -13  -2   3    5.70    3.99
 -13   2   4    5.51    4.43
 -13  -2   4   -0.72    3.14
 -13   2   5    2.44    2.86
 -13  -2   5   -1.36    4.40
 -13   2   6    1.61    2.86
 -13  -2   6    0.36    3.50
 -13   2   7   28.29    7.15
 -13  -2   7   17.24    7.16
 -13   2   8   10.02    4.48
 -13  -2   8    3.22    3.75
 -13   2   9    3.17    2.84
 -13  -2   9    6.18    4.45
 -13   2  10    1.77    2.92
 -13  -2  10    3.28    4.03
 -13   2  11   15.70    5.31
 -13  -2  11   13.16    6.71
 -13   2  12    1.14    2.63
 -13  -2  12    1.80    3.68
 -13   2  13   19.84    5.42
 -13  -2  13    6.85    5.26
 -13   2  14    1.37    2.13
 -13  -2  14    3.62    3.54
 -13   2  15    2.08    2.64
 -13  -2  15    4.29    3.90
 -13   2  16    8.88    3.68
 -13  -2  16   -1.86    4.04
 -13   2  17    7.19    3.71
 -13  -2  17    2.97    3.50
 -13   2  18   -0.07    1.57
 -13  -2  18    2.35    2.65
 -13   2  19    1.49    2.53
 -13  -2  19    1.87    3.31
 -13   2  20   -0.64    2.83
 -13  -2  20    1.94    3.61
 -13   2  21    6.44    3.33
 -13  -2  21    5.53    4.79
 -13   2  22    4.64    3.04
 -13  -2  22   -0.19    2.40
 -13   2  23   25.22    6.06
 -13  -2  23    8.95    5.14
 -13   2  24    1.06    2.12
 -13  -2  24   -0.73    2.56
 -13   2  25    0.14    2.27
 -13  -2  25    2.19    3.18
 -13   2  26   -0.25    2.57
 -13   2  27    5.82    3.54
 -13   3   1   10.03    4.58
  13   3  -1   10.91    6.06
 -13  -3   1    8.75    5.31
 -13   3   2   -0.62    3.30
 -13  -3   2    1.13    2.92
 -13   3   3    7.63    4.11
 -13  -3   3   12.03    6.62
 -13   3   4    6.85    3.65
 -13  -3   4   -0.08    1.42
 -13   3   5   25.70    6.97
 -13  -3   5   15.81    7.26
 -13   3   6    2.22    3.16
 -13  -3   6   -3.04    4.80
 -13   3   7   -0.42    2.98
 -13  -3   7   -1.37    3.19
 -13   3   8    2.61    2.82
 -13  -3   8   -1.24    3.45
 -13   3   9   13.70    4.99
 -13  -3   9   18.58    6.81
 -13   3  10    6.24    3.80
 -13  -3  10    5.63    5.87
 -13   3  11   11.72    4.34
 -13  -3  11   -0.80    3.89
 -13   3  12    0.00    2.01
 -13  -3  12   -0.71    3.63
 -13   3  13    4.60    3.20
 -13  -3  13    1.84    4.39
 -13   3  14    5.39    2.85
 -13  -3  14    1.41    3.24
 -13   3  15   16.71    5.00
 -13  -3  15   16.74    6.87
 -13   3  16    1.28    2.18
 -13  -3  16    3.05    4.08
 -13   3  17   -0.51    1.84
 -13  -3  17    0.22    1.48
 -13   3  18   -0.70    2.12
 -13  -3  18    5.28    3.83
 -13   3  19    4.32    2.46
 -13  -3  19   12.78    6.12
 -13   3  20    2.84    2.91
 -13  -3  20    1.64    3.24
 -13   3  21    0.93    2.14
 -13  -3  21    1.19    4.14
 -13   3  22   -0.82    2.15
 -13  -3  22   -0.77    2.35
 -13   3  23    1.74    2.37
 -13  -3  23   -1.57    3.61
 -13   3  24    1.42    2.30
 -13   3  25    9.71    3.94
 -13   3  26    3.13    2.64
 -13   3  27   -0.02    1.88
 -13   4   1    5.22    3.47
  13   4  -1   14.85    6.53
 -13  -4   1    2.42    3.57
 -13   4   2    4.16    3.90
  13   4  -2    3.51    4.03
 -13  -4   2    1.50    4.76
 -13   4   3    2.59    3.10
  13   4  -3    5.43    4.57
 -13  -4   3    1.32    3.61
 -13   4   4   -0.60    2.25
 -13  -4   4    0.00    3.68
 -13   4   5    1.24    2.20
 -13  -4   5    0.82    5.00
 -13   4   6    6.23    3.61
 -13  -4   6   14.48    6.35
 -13   4   7    7.93    4.09
 -13  -4   7   10.67    6.78
 -13   4   8    0.84    2.67
 -13  -4   8    4.92    4.62
 -13   4   9    1.83    2.83
 -13  -4   9    1.14    4.06
 -13   4  10   -0.73    2.67
 -13  -4  10   -0.32    3.07
 -13   4  11    5.38    3.12
 -13  -4  11    5.72    4.10
 -13   4  12   10.46    3.91
 -13  -4  12    5.38    4.86
 -13   4  13   19.50    5.07
 -13  -4  13   11.91    6.12
 -13   4  14    1.63    2.28
 -13  -4  14   -0.84    3.67
 -13   4  15   -0.32    1.87
 -13  -4  15   -1.03    4.03
 -13   4  16    2.85    2.18
 -13  -4  16    4.57    4.78
 -13   4  17    1.32    2.23
 -13  -4  17   17.72    6.57
 -13   4  18   -0.65    2.13
 -13  -4  18    0.52    3.60
 -13   4  19    2.26    2.05
 -13  -4  19   -1.40    3.15
 -13   4  20    0.38    1.59
 -13  -4  20   -1.27    3.32
 -13   4  21    4.95    2.47
 -13  -4  21    9.39    4.61
 -13   4  22    0.86    1.67
 -13  -4  22    0.53    3.20
 -13   4  23    7.49    3.00
 -13   4  24    0.26    1.79
 -13   4  25   -0.72    1.73
 -13   5   1    4.75    3.64
  13   5  -1    5.79    4.93
 -13  -5   1    2.39    4.04
 -13   5   2    0.97    2.30
  13   5  -2    0.69    3.73
 -13  -5   2    2.22    3.38
 -13   5   3    9.61    4.18
  13   5  -3    0.20    4.25
 -13  -5   3    8.37    6.37
 -13   5   4    2.07    3.01
  13   5  -4    1.01    3.04
 -13  -5   4    1.89    4.56
 -13   5   5   11.29    4.94
 -13  -5   5   15.44    6.91
 -13   5   6    1.02    2.41
 -13   5   7   -0.12    2.00
 -13  -5   7   -0.91    2.77
 -13   5   8    3.90    3.40
 -13  -5   8    4.39    4.66
 -13   5   9    8.96    3.92
 -13  -5   9   19.70    7.55
 -13   5  10    7.78    3.71
 -13  -5  10   13.20    6.97
 -13   5  11    5.39    2.98
 -13  -5  11   -2.24    4.86
 -13   5  12    0.64    1.88
 -13  -5  12   -2.06    4.09
 -13   5  13   -0.54    1.56
 -13  -5  13   -0.02    3.91
 -13   5  14    6.89    2.83
 -13  -5  14   12.50    6.53
 -13   5  15   13.14    3.70
 -13  -5  15    9.42    5.98
 -13   5  16    1.99    1.99
 -13  -5  16    3.41    4.07
 -13   5  17    1.80    1.83
 -13  -5  17   -0.84    2.66
 -13   5  18   -0.14    1.40
 -13  -5  18   -1.11    3.06
 -13  -5  19    3.91    5.13
 -13  -5  20    3.59    4.24
 -13  -5  21    0.54    3.12
 -13   6   1    4.93    3.82
  13   6  -1    8.87    5.24
 -13  -6   1   16.39    8.15
 -13   6   2    2.28    2.89
  13   6  -2   -1.80    5.06
 -13  -6   2    0.57    4.08
 -13   6   3    4.33    2.95
  13   6  -3    6.53    5.36
 -13  -6   3   -1.07    3.08
 -13   6   4    1.18    2.59
  13   6  -4    6.63    5.13
 -13  -6   4    6.26    5.60
 -13   6   5    1.05    2.42
  13   6  -5   -0.05    2.28
 -13  -6   5   -0.98    4.53
 -13   6   6   17.72    5.30
  13   6  -6   16.56    7.88
 -13  -6   6   -1.90    4.44
 -13   6   7    4.16    2.86
 -13  -6   7   13.89    6.52
 -13   6   8    5.51    3.24
 -13  -6   8    7.88    5.96
 -13   6   9    0.95    2.56
 -13  -6   9   -1.11    4.48
 -13   6  10    5.95    2.97
 -13  -6  10    7.41    5.08
 -13   6  11    1.94    2.20
 -13  -6  11    5.15    4.30
 -13   6  12    7.00    2.80
 -13  -6  12    9.62    5.49
 -13   6  13    9.78    3.22
 -13  -6  13    1.79    4.40
 -13   6  14    0.00    1.19
 -13  -6  14   -0.75    3.06
 -13   6  15    0.80    1.58
 -13  -6  15   -1.20    3.60
 -13  -6  16    8.36    5.11
 -13  -6  17    7.33    6.16
 -13  -6  18    1.52    4.55
 -13  -6  19   -0.53    2.26
 -13  -6  20    1.50    3.75
 -13   7   1    2.43    3.00
  13   7  -1   -1.11    3.82
 -13  -7   1    0.71    5.55
 -13   7   2   -0.23    2.70
  13   7  -2   -0.57    3.53
 -13  -7   2   -2.09    6.57
 -13   7   3    0.73    2.80
  13   7  -3   -1.58    4.54
 -13  -7   3    2.11    3.91
 -13   7   4   20.96    6.01
  13   7  -4   17.44    7.70
 -13  -7   4   30.35   10.17
 -13   7   5   10.34    4.49
  13   7  -5    3.14    5.06
 -13  -7   5    4.15    4.85
 -13   7   6    2.14    2.78
  13   7  -6   -1.35    3.75
 -13  -7   6    3.85    4.32
 -13   7   7   -0.63    2.06
  13   7  -7   -0.60    4.46
 -13  -7   7   -0.88    4.24
 -13   7   8    3.05    2.72
  13   7  -8    2.31    3.90
 -13  -7   8    1.77    3.08
 -13   7   9    1.32    2.06
 -13  -7   9    4.36    4.75
 -13   7  10   13.15    3.97
 -13  -7  10    3.64    4.99
 -13   7  11   -0.03    1.69
 -13  -7  11   -0.80    4.32
 -13   7  12   -0.55    1.68
 -13  -7  12   -1.22    4.23
 -13   7  13   -0.13    1.39
 -13  -7  13    7.69    5.33
 -13   7  14    2.00    1.79
 -13  -7  14    5.20    5.43
 -13  -7  15   -1.99    4.45
 -13  -7  16    0.97    3.71
 -13  -7  17    1.18    4.78
 -13  -7  18    1.38    3.61
 -13   8   1   -0.14    2.87
  13   8  -1   -0.17    2.72
 -13  -8   1   -0.57    3.14
 -13   8   2    6.69    4.03
  13   8  -2   25.94    9.73
 -13  -8   2   18.06    8.38
 -13   8   3    3.16    3.75
  13   8  -3   -0.34    2.99
 -13  -8   3   -1.14    5.63
 -13   8   4    5.65    3.65
  13   8  -4    5.95    6.42
 -13  -8   4    6.17    5.39
 -13   8   5    3.06    3.09
  13   8  -5    0.93    3.94
 -13  -8   5   -0.93    4.12
 -13   8   6    7.81    4.03
  13   8  -6   23.81    8.65
 -13  -8   6   17.32    7.51
 -13   8   7    3.18    2.82
  13   8  -7    2.30    4.01
 -13  -8   7   -2.70    5.44
 -13   8   8    6.23    3.16
  13   8  -8   -0.74    3.74
 -13  -8   8    2.61    5.01
 -13   8   9   -0.09    1.43
  13   8  -9   -0.81    5.28
 -13  -8   9    3.09    5.33
 -13   8  10    2.97    2.28
  13   8 -10   -1.01    4.15
 -13  -8  10   -0.80    4.84
 -13   8  11   -0.59    1.81
 -13  -8  11    1.08    3.86
 -13   8  12    3.79    2.08
 -13  -8  12    2.12    4.01
 -13   8  13    0.09    1.30
 -13  -8  13    1.65    4.56
 -13  -8  14    2.27    4.98
 -13  -8  15    1.47    5.55
 -13  -8  16   -0.17    3.95
 -13   9   1   -0.53    2.42
  13   9  -1   -1.38    4.35
 -13  -9   1   -0.76    3.80
 -13   9   2    1.64    2.78
  13   9  -2   -0.64    2.66
 -13  -9   2   -1.65    4.78
 -13   9   3   -0.18    2.60
  13   9  -3    5.62    5.20
 -13  -9   3   -1.20    4.25
 -13   9   4    8.65    4.44
  13   9  -4    8.55    6.21
 -13  -9   4   14.39    7.14
 -13   9   5    1.81    2.89
  13   9  -5    0.24    3.59
 -13  -9   5   -1.70    4.18
 -13   9   6   -0.50    2.70
  13   9  -6    8.12    6.53
 -13  -9   6    1.07    5.25
 -13   9   7   -0.64    2.56
  13   9  -7    6.48    6.03
 -13  -9   7    1.44    3.54
 -13   9   8    1.53    2.59
  13   9  -8   -0.60    3.74
 -13  -9   8    4.26    6.10
  13   9  -9   -0.06    2.17
 -13  -9   9   -0.64    3.48
  13   9 -10   16.77    8.74
 -13  -9  10   -0.42    2.36
  13   9 -11   -0.12    2.60
 -13  -9  11    3.94    4.37
 -13  -9  12    1.57    4.20
 -13  -9  13    0.33    4.06
 -13  -9  14    0.21    4.32
 -13  10   1   -0.35    2.71
  13  10  -1   -0.83    3.93
 -13 -10   1    1.94    4.82
 -13  10   2    4.34    3.70
  13  10  -2    9.38    5.84
 -13 -10   2    5.13    5.47
  13  10  -3    6.40    6.00
 -13 -10   3   -0.21    3.66
  13  10  -4   -0.39    3.12
 -13 -10   4   -0.75    3.87
  13  10  -5    1.53    5.00
 -13 -10   5   -0.44    3.59
  13  10  -6    2.24    5.15
 -13 -10   6   -0.21    4.25
  13  10  -7    4.41    3.91
 -13 -10   7   -0.27    3.23
  13  10  -8    2.80    4.31
 -13 -10   8    0.44    5.98
  13  10  -9   -0.09    3.40
 -13 -10   9   -1.02    4.54
  13  10 -10    2.07    4.67
 -13 -10  10    5.74    5.33
  13  10 -11   -0.42    3.44
 -13 -10  11   -2.69    5.70
  13  10 -12    1.38    4.93
 -13 -10  12   17.89    8.87
  13  11  -1   -0.80    4.36
 -13 -11   1    4.50    4.48
  13  11  -2   -0.75    5.28
 -13 -11   2    6.27    4.85
  13  11  -3   -1.61    5.25
 -13 -11   3    1.73    3.83
  13  11  -4    5.46    5.72
 -13 -11   4    6.32    5.43
  13  11  -5   -1.25    4.94
 -13 -11   5   -1.82    5.94
  13  11  -6    8.86    6.26
 -13 -11   6    9.39    6.60
  13  11  -7   -1.22    4.64
 -13 -11   7    6.74    5.17
  13  11  -8    6.67    5.73
 -13 -11   8   -0.05    4.16
  13  11  -9   -0.45    3.86
 -13 -11   9   -0.64    5.02
  13  11 -10    2.54    3.82
  13  11 -11   -1.36    3.90
  13  11 -12   10.35    6.28
  13  11 -13    5.54    4.74
  13  11 -14    2.24    5.00
 -13 -12   1    1.77    4.15
 -13 -12   2   12.73    8.56
 -13 -12   3    2.34    4.63
 -13 -12   4   -1.67    4.48
 -13 -12   5    5.75    6.65
 -13 -12   6    3.42    5.32
 -12   0   1   -0.84    2.80
 -12   0   2   10.49    5.51
 -12   0   3   -0.37    2.62
 -12   0   4    7.28    4.77
 -12   0   5   -1.33    3.13
 -12   0   6   54.32   11.11
 -12   0   7    1.51    3.30
 -12   0   8    1.41    2.45
 -12   0   9   -1.68    3.02
 -12   0  10   48.53   10.28
 -12   0  11   -0.71    2.90
 -12   0  12   22.95    6.72
 -12   0  13    2.71    2.34
 -12   0  14    0.40    2.28
 -12   0  15   -0.82    2.93
 -12   0  16   20.12    6.31
 -12   0  17   -0.61    2.46
 -12   0  18    4.06    3.32
 -12   0  19   -0.35    2.70
 -12   0  20    9.84    4.26
 -12   0  21    3.87    3.05
 -12   0  22    6.52    3.72
 -12   1   1    2.62    4.15
 -12  -1   1   -0.11    3.36
 -12   1   2   49.13   10.50
 -12  -1   2   34.24   10.21
 -12   1   3   -1.36    3.54
 -12  -1   3    6.30    3.93
 -12   1   4   51.16   10.69
 -12  -1   4   43.93   10.92
 -12   1   5    2.43    3.37
 -12  -1   5    3.27    4.49
 -12   1   6    3.53    2.71
 -12  -1   6   -0.59    2.19
 -12   1   7    0.92    2.18
 -12  -1   7    2.58    3.07
 -12   1   8   67.79   11.44
 -12  -1   8   38.79    9.80
 -12   1   9    1.99    2.99
 -12  -1   9    2.07    2.85
 -12   1  10    6.86    3.95
 -12  -1  10   20.90    6.55
 -12   1  11   -0.79    2.48
 -12  -1  11   -0.83    3.04
 -12   1  12    6.71    3.65
 -12  -1  12    3.06    3.50
 -12   1  13   -0.86    2.35
 -12  -1  13   -1.08    2.37
 -12   1  14   47.08    8.99
 -12  -1  14   35.58    9.26
 -12   1  15    2.22    2.31
 -12  -1  15    0.80    3.11
 -12   1  16   -0.39    2.43
 -12  -1  16   -0.98    2.95
 -12   1  17    2.07    2.87
 -12  -1  17    0.98    3.12
 -12   1  18    2.86    3.12
 -12  -1  18   13.02    5.07
 -12   1  19    0.19    1.87
 -12  -1  19   -0.10    2.05
 -12   1  20    5.69    3.66
 -12  -1  20   13.34    5.30
 -12   1  21   -0.03    1.80
 -12  -1  21    1.01    2.10
 -12   1  22   -0.72    2.36
 -12  -1  22   -0.65    3.04
 -12   2   1   10.58    5.33
 -12  -2   1    3.76    4.40
 -12   2   2   22.18    6.56
 -12  -2   2   11.79    5.84
 -12   2   3    2.66    3.11
 -12  -2   3    2.23    3.35
 -12   2   4    3.66    3.78
 -12  -2   4   10.47    5.95
 -12   2   5   -0.27    2.64
 -12  -2   5    3.60    3.77
 -12   2   6   32.03    7.90
 -12  -2   6   31.96    8.99
 -12   2   7   12.49    4.92
 -12  -2   7   14.13    5.56
 -12   2   8    7.67    4.18
 -12  -2   8    3.04    4.26
 -12   2   9    0.40    2.55
 -12  -2   9   -3.15    4.76
 -12   2  10   24.08    6.52
 -12  -2  10   21.26    7.34
 -12   2  11   10.93    4.13
 -12  -2  11   16.50    7.02
 -12   2  12   12.06    4.32
 -12  -2  12   15.21    6.01
 -12   2  13    0.86    1.95
 -12  -2  13   -0.97    3.04
 -12   2  14   -0.92    2.73
 -12  -2  14   -1.08    3.75
 -12   2  15    0.32    1.78
 -12  -2  15    5.50    3.73
 -12   2  16   12.10    4.32
 -12  -2  16   16.97    6.14
 -12   2  17   -0.09    2.37
 -12  -2  17    1.12    2.81
 -12   2  18    1.47    2.05
 -12  -2  18    1.20    2.57
 -12   2  19    1.83    2.34
 -12  -2  19    2.13    2.94
 -12   2  20    2.52    2.40
 -12  -2  20    1.20    2.75
 -12   2  21    5.79    3.11
 -12  -2  21    2.06    2.80
 -12   2  22   11.51    4.31
 -12  -2  22   15.68    6.31
 -12   2  23   -0.10    1.81
 -12   3   1    1.99    3.09
  12   3  -1   -1.04    4.08
 -12  -3   1   -0.88    4.14
 -12   3   2   11.72    5.25
  12   3  -2   28.52    8.32
 -12  -3   2   31.90    9.24
 -12   3   3    8.91    4.47
  12   3  -3    2.92    3.32
 -12  -3   3    7.12    5.44
 -12   3   4   12.61    5.19
 -12  -3   4   17.68    6.52
 -12   3   5    2.47    3.17
 -12  -3   5    7.12    4.82
 -12   3   6   -0.41    2.03
 -12  -3   6   -0.98    2.99
 -12   3   7    2.54    2.64
 -12  -3   7    2.99    4.70
 -12   3   8   30.60    7.10
 -12  -3   8   30.83    8.77
 -12   3   9   10.91    4.36
 -12  -3   9   17.76    6.98
 -12   3  10   27.60    6.33
 -12  -3  10   17.46    7.67
 -12   3  11    0.78    1.96
 -12  -3  11   -1.41    3.12
 -12   3  12   17.02    4.87
 -12  -3  12   10.68    5.86
 -12   3  13    1.98    2.29
 -12  -3  13    1.36    3.28
 -12   3  14   23.23    5.73
 -12  -3  14   29.14    8.30
 -12   3  15    5.16    3.02
 -12  -3  15   10.25    4.98
 -12   3  16    1.09    1.98
 -12  -3  16    4.72    4.42
 -12   3  17    0.42    2.03
 -12  -3  17    1.83    2.82
 -12   3  18    4.01    2.43
 -12  -3  18    3.98    3.48
 -12   3  19    4.06    2.51
 -12  -3  19    7.30    4.34
 -12   3  20    4.73    2.46
 -12  -3  20    4.52    4.03
 -12   3  21   -0.01    1.77
 -12  -3  21   -0.81    2.49
 -12   3  22    0.06    1.85
 -12  -3  22    0.10    2.79
 -12   3  23    3.71    3.03
 -12  -3  23    1.96    5.32
 -12   4   1   14.04    5.22
  12   4  -1   11.62    5.98
 -12  -4   1    6.94    4.89
 -12   4   2   11.04    4.38
  12   4  -2    5.47    5.20
 -12  -4   2    7.18    5.85
 -12   4   3    3.03    2.99
  12   4  -3   -0.86    3.56
 -12  -4   3    4.04    3.83
 -12   4   4    0.88    2.61
  12   4  -4   -0.67    3.10
 -12  -4   4    3.88    3.90
 -12   4   5    4.16    3.26
  12   4  -5    9.88    5.05
 -12  -4   5    9.04    6.15
 -12   4   6   18.26    5.78
  12   4  -6   34.00    9.83
 -12  -4   6   28.59    8.51
 -12   4   7   13.43    4.69
  12   4  -7    6.21    5.25
 -12  -4   7   18.40    7.51
 -12   4   8   -0.35    2.57
 -12  -4   8    0.27    3.67
 -12   4   9    7.81    3.58
 -12  -4   9    9.76    5.80
 -12   4  10   10.14    3.60
 -12  -4  10   17.83    7.50
 -12   4  11    8.34    3.63
 -12  -4  11   21.80    7.67
 -12   4  12   18.26    4.59
 -12  -4  12   13.86    6.03
 -12   4  13    2.99    2.22
 -12  -4  13    6.18    5.15
 -12   4  14   -0.72    1.87
 -12  -4  14   -1.10    3.91
 -12   4  15    1.69    1.87
 -12  -4  15    5.26    4.70
 -12   4  16   10.07    3.34
 -12  -4  16   18.40    6.81
 -12   4  17   13.64    3.68
 -12  -4  17   13.72    6.06
 -12   4  18    3.35    2.06
 -12  -4  18    0.47    3.99
 -12   4  19   -0.46    1.68
 -12  -4  19   -1.09    4.15
 -12   4  20    9.07    3.12
 -12  -4  20   10.43    5.35
 -12   4  21    4.21    2.17
 -12  -4  21   11.63    5.61
 -12   4  22   10.30    3.30
 -12  -4  22    8.14    5.74
 -12   4  23    1.61    1.78
 -12  -4  23    3.32    4.00
 -12   4  24    1.54    2.01
 -12   5   1    1.51    3.13
  12   5  -1    1.95    3.69
 -12  -5   1   -1.78    4.87
 -12   5   2   10.84    4.35
  12   5  -2   -0.26    3.63
 -12  -5   2   -0.70    3.05
 -12   5   3   11.51    4.23
  12   5  -3   20.28    7.96
 -12  -5   3    5.22    5.79
 -12   5   4    9.41    4.05
  12   5  -4    5.02    4.66
 -12  -5   4    3.86    4.93
 -12   5   5    5.36    3.21
  12   5  -5    0.01    2.87
 -12  -5   5    1.72    3.61
 -12   5   6   -0.16    1.72
  12   5  -6    0.87    2.99
 -12  -5   6   -1.40    4.10
 -12   5   7    1.90    2.30
  12   5  -7    4.43    4.34
 -12  -5   7   16.32    7.14
 -12   5   8   11.51    4.41
  12   5  -8   19.14    8.16
 -12  -5   8   23.24    7.98
 -12   5   9   23.70    5.40
  12   5  -9   20.78    8.00
 -12  -5   9    9.29    5.88
 -12   5  10   13.98    3.86
 -12  -5  10   -0.02    2.06
 -12   5  11   -0.49    1.77
 -12  -5  11    2.46    3.45
 -12   5  12    0.90    1.78
 -12  -5  12    1.20    3.61
 -12   5  13   17.43    4.08
 -12  -5  13    9.86    5.77
 -12   5  14   14.78    3.99
 -12  -5  14   17.97    7.14
 -12   5  15    3.00    1.91
 -12  -5  15   -1.75    4.75
 -12   5  16   -0.09    1.29
 -12  -5  16   -0.18    1.43
 -12   5  17    4.62    2.04
 -12  -5  17    8.36    4.72
 -12   5  18    6.95    2.33
 -12  -5  18   10.31    5.53
 -12   5  19    2.86    1.58
 -12  -5  19   12.11    5.58
 -12   5  20    2.56    1.68
 -12  -5  20   13.98    6.79
 -12  -5  21   -0.08    3.96
 -12  -5  22    1.01    2.37
 -12  -5  23    2.27    3.46
 -12  -5  24   11.82    5.94
 -12   6   1   15.48    5.13
  12   6  -1   18.45    8.06
 -12  -6   1    7.75    5.94
 -12   6   2    0.05    2.14
  12   6  -2    2.22    4.87
 -12  -6   2    5.10    5.42
 -12   6   3    7.90    3.62
  12   6  -3    8.73    5.27
 -12  -6   3    2.13    3.26
 -12   6   4    0.34    2.26
  12   6  -4   -1.32    4.05
 -12  -6   4    2.16    3.39
 -12   6   5   19.81    5.77
  12   6  -5   37.63   10.88
 -12  -6   5   30.74    9.87
 -12   6   6   17.72    5.15
  12   6  -6   24.45    8.64
 -12  -6   6   23.99    8.31
 -12   6   7    5.35    3.07
  12   6  -7   10.77    5.83
 -12  -6   7    8.85    6.40
 -12   6   8    4.08    2.54
  12   6  -8   -0.86    3.05
 -12  -6   8   -1.21    4.18
 -12   6   9    1.14    1.91
  12   6  -9   -0.25    2.92
 -12  -6   9    5.99    4.97
 -12   6  10    3.08    2.34
  12   6 -10    1.06    3.86
 -12  -6  10   -2.13    4.51
 -12   6  11   33.71    5.97
  12   6 -11   36.74   10.62
 -12  -6  11   27.52    9.41
 -12   6  12    8.45    2.76
 -12  -6  12   10.73    6.10
 -12   6  13    0.04    1.54
 -12  -6  13   -1.90    4.75
 -12   6  14   -0.34    1.24
 -12  -6  14    1.22    4.92
 -12   6  15   10.09    2.54
 -12  -6  15    4.42    4.86
 -12   6  16    3.03    1.44
 -12  -6  16    8.47    5.01
 -12  -6  17    8.17    5.58
 -12  -6  18   -0.20    2.73
 -12  -6  19    3.74    4.05
 -12  -6  20   -0.19    2.73
 -12  -6  21   -0.65    3.34
 -12  -6  22    1.47    2.32
 -12  -6  23    1.31    2.64
 -12  -6  24   -1.53    3.68
 -12   7   1    4.80    3.76
  12   7  -1    4.70    4.80
 -12  -7   1    2.97    4.33
 -12   7   2   13.84    4.82
  12   7  -2   13.63    7.14
 -12  -7   2    2.35    4.25
 -12   7   3   19.26    5.72
  12   7  -3    9.23    7.19
 -12  -7   3    9.90    6.35
 -12   7   4    0.51    2.24
  12   7  -4   -1.39    4.09
 -12  -7   4   -1.68    4.42
 -12   7   5    2.82    3.00
  12   7  -5   -1.36    4.34
 -12  -7   5    1.75    4.59
 -12   7   6   -0.81    2.36
  12   7  -6   -0.37    3.25
 -12  -7   6   -1.28    4.55
 -12   7   7    5.22    3.07
  12   7  -7    5.95    4.92
 -12  -7   7    1.03    3.60
 -12   7   8    4.14    2.62
  12   7  -8    1.60    4.83
 -12  -7   8   10.09    6.07
 -12   7   9   19.64    4.94
  12   7  -9   17.24    7.74
 -12  -7   9   20.53    8.16
 -12   7  10    1.63    1.97
  12   7 -10   -1.10    3.93
 -12  -7  10   -2.01    4.70
 -12   7  11    0.29    1.48
  12   7 -11   -0.77    2.94
 -12  -7  11   -0.42    2.35
 -12   7  12    0.33    1.58
  12   7 -12    3.22    4.14
 -12  -7  12   -0.66    4.03
 -12   7  13    4.69    1.89
  12   7 -13   14.87    7.21
 -12  -7  13   -1.47    5.74
 -12   7  14    2.59    1.48
 -12  -7  14    1.34    4.08
 -12  -7  15    5.26    5.57
 -12  -7  16    4.88    3.97
 -12  -7  17   -0.56    4.31
 -12  -7  18    0.46    4.24
 -12  -7  19   10.61    6.49
 -12  -7  20    2.59    4.77
 -12  -7  21    1.21    3.42
 -12  -7  22   -1.71    4.18
 -12   8   1   19.31    6.28
  12   8  -1   27.40    9.56
 -12  -8   1   13.28    7.00
 -12   8   2    0.06    2.15
  12   8  -2    1.65    4.78
 -12  -8   2    0.72    4.59
 -12   8   3    3.81    3.37
  12   8  -3    2.90    5.41
 -12  -8   3   -1.14    3.89
 -12   8   4    2.52    2.63
  12   8  -4   -1.23    3.50
 -12  -8   4   -1.16    4.09
 -12   8   5   17.71    5.00
  12   8  -5   18.25    8.19
 -12  -8   5   10.61    6.43
 -12   8   6    3.09    2.64
  12   8  -6   -0.87    3.65
 -12  -8   6   -0.25    3.70
 -12   8   7   17.99    4.80
  12   8  -7   28.72    9.64
 -12  -8   7   13.22    8.01
 -12   8   8   -0.10    1.70
  12   8  -8   -0.31    4.36
 -12  -8   8   -1.02    3.17
 -12   8   9   -1.00    2.28
  12   8  -9    0.26    3.17
 -12  -8   9   -2.26    4.44
 -12   8  10   -0.55    1.88
  12   8 -10   -0.98    4.33
 -12  -8  10   -1.49    4.30
 -12   8  11    6.31    2.78
  12   8 -11   10.27    6.77
 -12  -8  11   16.83    8.11
 -12   8  12    1.96    1.98
  12   8 -12    0.71    3.46
 -12  -8  12   -0.13    2.28
  12   8 -13    4.69    5.25
 -12  -8  13    1.33    3.94
  12   8 -14   -0.90    3.72
 -12  -8  14    2.40    3.25
 -12  -8  15    8.56    6.21
 -12  -8  16   -1.30    4.75
 -12  -8  17   10.11    6.79
 -12  -8  18   -0.41    4.61
 -12  -8  19   -0.21    2.03
 -12  -8  20   -0.86    4.38
 -12  -8  21    7.46    5.90
 -12   9   1   -0.80    2.74
  12   9  -1   -1.03    3.97
 -12  -9   1   -0.19    4.11
 -12   9   2   -0.46    1.87
  12   9  -2   -0.70    3.99
 -12  -9   2    2.49    4.25
 -12   9   3   10.41    4.84
  12   9  -3   47.49   12.35
 -12  -9   3    4.62    6.01
 -12   9   4    0.58    2.76
  12   9  -4   -0.63    3.18
 -12  -9   4   -0.11    3.77
 -12   9   5    3.39    3.54
  12   9  -5    7.92    6.37
 -12  -9   5   10.96    6.58
 -12   9   6   -0.39    2.34
  12   9  -6   -0.79    3.33
 -12  -9   6   -1.37    4.81
 -12   9   7    2.08    2.55
  12   9  -7   -0.85    4.67
 -12  -9   7    8.16    5.32
  12   9  -8   -0.84    3.51
 -12  -9   8    5.85    5.97
  12   9  -9   14.78    7.66
 -12  -9   9    8.49    6.76
  12   9 -10    0.74    3.59
 -12  -9  10    2.71    3.77
  12   9 -11   -1.59    4.92
 -12  -9  11    3.79    5.17
  12   9 -12   -1.32    3.51
 -12  -9  12    4.53    5.99
  12   9 -13    1.88    3.76
 -12  -9  13   15.56    7.69
  12   9 -14   -0.34    3.83
 -12  -9  14    0.69    4.07
  12   9 -15    9.79    5.72
 -12  -9  15    2.00    5.38
  12   9 -16   -0.71    3.56
 -12  -9  16   -0.64    3.53
 -12  -9  17    3.20    3.34
 -12  -9  18    1.15    3.46
 -12  -9  19    1.10    4.70
  12  10  -1   13.67    7.74
 -12 -10   1    1.39    5.57
  12  10  -2   -0.27    2.81
 -12 -10   2   -0.95    4.94
  12  10  -3   15.04    7.02
 -12 -10   3    2.91    5.64
  12  10  -4   -1.01    4.63
 -12 -10   4   -0.39    3.60
  12  10  -5    1.98    4.53
 -12 -10   5   12.87    7.14
  12  10  -6   -0.60    3.78
 -12 -10   6   -2.12    5.39
  12  10  -7    7.28    6.09
 -12 -10   7    7.25    6.67
  12  10  -8    0.56    3.75
 -12 -10   8    2.84    4.41
  12  10  -9   -1.46    4.28
 -12 -10   9    6.30    6.49
  12  10 -10   -2.05    5.90
 -12 -10  10    2.47    5.10
  12  10 -11   15.08    7.38
 -12 -10  11    4.48    5.17
  12  10 -12   -2.23    5.13
 -12 -10  12   -1.40    3.63
  12  10 -13    4.65    6.14
 -12 -10  13   -0.71    5.31
  12  10 -14    2.42    3.64
 -12 -10  14   -0.50    3.71
  12  10 -15    5.04    5.75
 -12 -10  15    4.49    5.82
  12  10 -16   -0.75    2.83
 -12 -10  16   -1.82    4.95
  12  10 -17    7.91    6.31
 -12 -10  17    1.90    5.08
  12  11  -1   -1.51    4.71
 -12 -11   1    2.49    4.47
  12  11  -2   -1.00    5.00
 -12 -11   2    1.33    4.56
  12  11  -3   -0.08    3.96
 -12 -11   3    4.90    6.57
  12  11  -4   -0.99    4.64
 -12 -11   4    1.73    4.34
  12  11  -5    4.57    4.90
 -12 -11   5   -0.27    4.06
  12  11  -6    3.98    5.50
 -12 -11   6   -0.58    4.24
  12  11  -7    0.30    3.31
 -12 -11   7   -0.35    3.09
  12  11  -8   -0.16    4.56
 -12 -11   8    3.37    5.08
  12  11  -9    3.99    5.68
 -12 -11   9   -0.84    2.99
  12  11 -10    3.64    5.01
 -12 -11  10    2.32    4.87
  12  11 -11   -0.95    3.15
 -12 -11  11   -0.85    3.77
  12  11 -12    0.83    2.94
 -12 -11  12   -1.48    4.71
  12  11 -13    5.67    5.76
 -12 -11  13   10.22    7.14
  12  11 -14   -0.66    3.94
 -12 -11  14   -1.77    5.54
  12  11 -15   -0.59    3.45
 -12 -11  15   -0.80    5.53
  12  11 -16    1.86    3.41
  12  11 -17   -0.56    2.47
  12  11 -18   -1.61    5.14
  12  12  -1    5.11    5.28
 -12 -12   1    7.79    6.25
  12  12  -2    4.98    3.96
 -12 -12   2   -1.91    5.10
  12  12  -3   -1.34    3.95
 -12 -12   3   -1.29    4.08
  12  12  -4    2.22    5.12
 -12 -12   4    1.70    5.22
  12  12  -5    6.37    5.94
 -12 -12   5    6.76    6.97
  12  12  -6   -4.17    6.40
 -12 -12   6   -0.60    3.49
  12  12  -7    6.08    5.43
 -12 -12   7   -0.99    4.20
  12  12  -8   -0.77    2.83
 -12 -12   8   -1.36    5.28
  12  12  -9   -0.91    3.41
 -12 -12   9    2.64    4.68
  12  12 -10   -1.72    4.74
 -12 -12  10   -1.23    4.71
  12  12 -11   14.18    7.97
 -12 -12  11   -1.69    4.51
  12  12 -12    2.46    4.32
 -12 -12  12   -0.25    4.60
  12  12 -13   -1.12    3.42
 -12 -12  13    5.81    5.57
  12  12 -14   -0.85    3.85
  12  12 -15    4.48    6.90
  12  12 -16    4.59    5.27
  12  12 -17   -0.33    2.43
 -12 -13   3   -0.78    4.70
 -12 -13   4    1.52    5.84
 -12 -13   5    5.41    5.86
 -12 -13   6    3.06    4.48
 -12 -13   7   -0.59    3.33
 -12 -13   8   -0.15    3.59
 -12 -13   9    5.91    5.98
 -12 -13  10    0.76    4.04
 -12 -13  11   -0.88    4.97
 -11   0   1  113.05   17.82
  11   0  -1   96.67   16.56
 -11   0   2   -0.10    1.98
  11   0  -2   -0.87    2.85
 -11   0   3   42.29    9.48
  11   0  -3   27.85    7.73
 -11   0   4   -1.08    2.60
  11   0  -4   -0.43    2.11
 -11   0   5   98.40   15.88
 -11   0   6   -1.24    2.83
 -11   0   7    1.59    2.60
 -11   0   8   -0.56    2.13
 -11   0   9   35.41    8.13
 -11   0  10    0.52    2.27
 -11   0  11   61.31   11.27
 -11   0  12   -0.81    2.42
 -11   0  13    3.28    2.82
 -11   0  14    1.15    2.36
 -11   0  15   19.10    6.02
 -11   0  16   -0.80    2.50
 -11   0  17    6.80    3.80
 -11   0  18    0.96    2.06
 -11   0  19    7.53    3.74
 -11   1   1   96.59   15.99
  11  -1  -1   97.29   16.27
  11   1  -1   87.69   16.17
 -11  -1   1  116.56   17.81
 -11   1   2    3.96    3.51
  11  -1  -2    4.62    3.68
  11   1  -2    3.34    4.14
 -11  -1   2    6.19    4.37
 -11   1   3   55.54   10.45
  11   1  -3   43.65   10.25
 -11  -1   3   40.10    9.97
 -11   1   4    0.72    3.12
  11   1  -4   -0.27    1.87
 -11  -1   4    2.12    3.31
 -11   1   5    4.34    3.69
  11   1  -5    2.53    3.13
 -11  -1   5   12.78    5.10
 -11   1   6    0.34    2.24
  11   1  -6    3.30    3.17
 -11  -1   6    0.48    2.80
 -11   1   7   48.71   10.01
 -11  -1   7   61.03   11.52
 -11   1   8    1.19    2.64
 -11  -1   8    0.57    2.83
 -11   1   9   27.36    7.00
 -11  -1   9   21.78    6.89
 -11   1  10   -0.08    1.91
 -11  -1  10   -0.63    2.75
 -11   1  11    3.16    3.21
 -11  -1  11   14.66    5.24
 -11   1  12    6.11    3.37
 -11  -1  12    0.73    3.07
 -11   1  13   20.82    5.79
 -11  -1  13   29.63    7.57
 -11   1  14   -0.43    1.75
 -11  -1  14   -0.16    2.20
 -11   1  15    0.14    1.76
 -11  -1  15   -0.95    3.15
 -11   1  16   -0.04    2.06
 -11  -1  16    3.45    2.99
 -11   1  17   26.47    6.44
 -11  -1  17   27.78    7.26
 -11   1  18   -0.65    2.51
 -11  -1  18   -1.56    3.52
 -11   1  19    9.22    3.93
 -11  -1  19    6.20    4.01
 -11   2   1   17.57    6.32
  11   2  -1   35.93    9.27
 -11  -2   1   32.81    8.79
 -11   2   2    0.00    3.30
  11   2  -2    1.93    4.71
 -11  -2   2   -0.16    3.80
 -11   2   3   12.97    4.90
  11   2  -3    8.66    4.82
 -11  -2   3   20.46    6.72
 -11   2   4    2.22    2.97
  11   2  -4   13.30    5.84
 -11  -2   4    4.22    4.61
 -11   2   5   38.28    8.93
  11   2  -5   63.97   12.18
 -11  -2   5   44.25   10.24
 -11   2   6    8.49    4.18
  11   2  -6   24.77    7.38
 -11  -2   6   19.67    6.27
 -11   2   7   12.04    4.63
  11   2  -7    6.52    4.02
 -11  -2   7    6.99    4.23
 -11   2   8   11.17    4.23
  11   2  -8   22.12    7.25
 -11  -2   8    4.74    4.49
 -11   2   9   39.06    7.89
 -11  -2   9   34.37    8.99
 -11   2  10    6.66    3.51
 -11  -2  10    2.90    2.90
 -11   2  11   21.35    5.75
 -11  -2  11   25.18    7.42
 -11   2  12   -0.48    1.92
 -11  -2  12    1.32    2.49
 -11   2  13    0.04    1.85
 -11  -2  13    0.06    2.31
 -11   2  14    5.37    3.02
 -11  -2  14    0.88    3.33
 -11   2  15   17.51    4.71
 -11  -2  15   16.11    5.89
 -11   2  16    8.07    3.40
 -11  -2  16   13.40    5.35
 -11   2  17   13.72    4.29
 -11  -2  17    5.40    4.23
 -11   2  18    3.41    2.47
 -11  -2  18   -0.47    1.75
 -11   2  19   13.68    4.14
 -11  -2  19    6.01    3.98
 -11   3   1   21.25    6.53
 -11  -3   1   16.67    7.16
 -11   3   2   20.61    6.01
 -11  -3   2   24.57    7.83
 -11   3   3   54.61   10.76
 -11  -3   3   78.25   14.43
 -11   3   4   16.32    5.66
 -11  -3   4   10.31    6.38
 -11   3   5    1.89    3.18
  11   3  -5    3.31    3.47
 -11  -3   5    4.36    3.61
 -11   3   6    8.06    3.95
  11   3  -6   15.08    6.55
 -11  -3   6   17.69    6.58
  11   3  -7   30.53    8.93
 -11  -3   7   27.15    8.33
 -11   3   8    2.94    2.41
  11   3  -8    2.48    3.49
 -11  -3   8    2.27    4.05
 -11   3   9    7.83    3.30
  11   3  -9   19.29    6.73
 -11  -3   9    2.44    3.42
 -11   3  10    2.65    2.58
  11   3 -10    5.24    4.13
 -11  -3  10    3.81    3.56
 -11   3  11   13.05    3.87
 -11  -3  11   16.13    5.80
 -11   3  12    2.45    2.30
 -11  -3  12    6.60    4.77
 -11   3  13   23.44    4.98
 -11  -3  13    3.34    4.08
 -11   3  14    0.22    1.55
 -11  -3  14    3.63    3.63
 -11   3  15    0.52    1.75
 -11  -3  15   -0.34    1.92
 -11   3  16   -0.39    1.91
 -11  -3  16   -0.32    2.63
 -11   3  17   11.30    3.65
 -11  -3  17   20.75    6.62
 -11   3  18    6.20    2.78
 -11  -3  18    6.60    4.13
 -11   3  19   18.80    4.64
 -11  -3  19   11.80    5.64
 -11   3  20    3.46    2.58
 -11   4   1   36.57    7.84
  11   4  -1   33.01    9.42
 -11  -4   1   16.93    7.43
 -11   4   2    0.65    2.12
  11   4  -2    7.01    5.19
 -11  -4   2    3.68    4.61
 -11   4   3    9.64    4.06
  11   4  -3    4.03    3.94
 -11  -4   3    7.02    4.97
 -11   4   4   10.81    4.30
 -11  -4   4   13.30    6.27
 -11   4   5   51.93    9.53
 -11  -4   5   69.51   13.66
 -11   4   6   27.05    6.14
 -11  -4   6   17.44    7.66
 -11   4   7    8.62    3.59
 -11  -4   7   11.79    5.95
 -11   4   8    2.62    2.94
 -11  -4   8   10.59    5.36
 -11   4   9   34.06    6.93
 -11  -4   9   58.24   11.78
 -11   4  10    3.80    2.51
 -11  -4  10    8.07    5.08
 -11   4  11   21.06    5.12
 -11  -4  11   36.69    9.23
 -11   4  12   -0.09    1.56
 -11  -4  12    6.99    4.51
 -11   4  13    2.39    2.00
 -11  -4  13   -0.00    3.37
 -11   4  14    2.90    1.98
 -11  -4  14   20.97    6.71
 -11   4  15   14.92    3.65
 -11  -4  15   13.19    6.34
 -11   4  16    9.08    2.84
 -11  -4  16    5.86    4.13
 -11   4  17    2.25    1.66
 -11  -4  17    0.34    3.66
 -11   4  18    0.07    1.48
 -11  -4  18   -0.59    2.23
 -11   4  19    0.84    1.51
 -11  -4  19    4.66    3.55
 -11   4  20    3.81    2.16
 -11  -4  20    1.83    3.71
 -11   5   1    1.34    2.20
  11   5  -1    3.24    4.67
 -11  -5   1   -1.01    3.74
 -11   5   2   38.10    7.78
  11   5  -2   22.11    8.78
 -11  -5   2   32.31    9.95
 -11   5   3   37.50    8.04
  11   5  -3   38.36   11.13
 -11  -5   3   66.13   13.95
 -11   5   4    6.76    3.28
  11   5  -4    9.47    5.32
 -11  -5   4    0.77    3.36
 -11   5   5   -0.26    2.37
  11   5  -5   -0.83    2.61
 -11  -5   5   -0.60    3.22
 -11   5   6   15.20    4.63
  11   5  -6   19.64    7.38
 -11  -5   6   11.68    6.67
 -11   5   7   22.19    5.49
  11   5  -7   32.21    9.71
 -11  -5   7   20.90    7.65
 -11   5   8    5.86    2.93
  11   5  -8    7.30    4.94
 -11  -5   8    8.05    6.07
 -11   5   9   16.13    4.36
  11   5  -9   29.34    8.70
 -11  -5   9   22.09    8.09
 -11   5  10    1.00    1.91
  11   5 -10    4.68    4.17
 -11  -5  10   -0.00    2.76
 -11   5  11    4.00    2.30
  11   5 -11    3.99    4.06
 -11  -5  11    3.64    3.57
 -11   5  12   23.95    4.87
  11   5 -12   37.43    9.90
 -11  -5  12   23.80    8.10
 -11   5  13   26.30    4.98
  11   5 -13   28.09    8.98
 -11  -5  13   38.20    9.98
 -11   5  14    0.97    1.42
  11   5 -14    1.04    3.37
 -11  -5  14    6.30    4.38
 -11   5  15   -0.57    1.18
 -11  -5  15   -0.20    3.80
 -11   5  16    0.82    1.20
 -11  -5  16    3.41    3.90
 -11   5  17    2.33    1.34
 -11  -5  17   12.02    5.71
 -11   5  18   14.56    3.04
 -11  -5  18   23.22    7.76
 -11   5  19   16.85    3.25
 -11  -5  19   20.42    7.51
 -11   5  20    0.66    1.14
 -11  -5  20   -0.45    3.86
 -11   5  21    2.23    1.45
 -11   6   1   28.54    7.39
  11   6  -1   37.93   10.65
 -11  -6   1   31.48    9.79
 -11   6   2    1.72    2.56
  11   6  -2   -0.63    3.52
 -11  -6   2    3.74    4.00
 -11   6   3    2.97    2.76
  11   6  -3    2.08    3.97
 -11  -6   3    2.12    4.02
 -11   6   4   31.28    6.80
  11   6  -4   30.42    9.50
 -11  -6   4   16.07    7.35
 -11   6   5   13.47    4.37
  11   6  -5   12.62    6.88
 -11  -6   5    8.30    6.14
 -11   6   6   12.68    4.39
  11   6  -6   15.28    7.46
 -11  -6   6   24.45    8.40
 -11   6   7    4.72    2.91
  11   6  -7    4.25    4.52
 -11  -6   7    1.70    3.48
 -11   6   8   11.10    3.47
  11   6  -8    9.65    5.48
 -11  -6   8   -2.84    5.10
 -11   6   9    5.79    2.87
  11   6  -9   10.78    5.87
 -11  -6   9    2.14    4.45
 -11   6  10   12.58    3.43
  11   6 -10   14.65    6.61
 -11  -6  10   20.48    7.28
 -11   6  11   10.14    2.89
  11   6 -11    5.03    4.49
 -11  -6  11    7.04    5.71
 -11   6  12    2.74    1.71
  11   6 -12   -0.24    4.01
 -11  -6  12    6.60    6.14
 -11   6  13    5.17    1.96
  11   6 -13    3.80    3.97
 -11  -6  13   11.02    6.03
 -11   6  14   12.22    2.65
  11   6 -14   12.59    5.81
 -11  -6  14   16.88    7.19
 -11   6  15   11.76    2.29
  11   6 -15   11.55    6.59
 -11  -6  15    5.79    4.63
 -11   6  16   13.33    2.19
 -11  -6  16    9.61    5.70
 -11  -6  17    3.55    3.87
 -11  -6  18   -0.12    2.58
 -11  -6  19    7.39    6.56
 -11  -6  20    4.52    4.49
 -11  -6  21   -0.94    2.97
 -11   7   1    4.46    3.35
  11   7  -1    7.31    5.68
 -11  -7   1   17.44    7.51
 -11   7   2   27.03    6.76
  11   7  -2   22.99    8.79
 -11  -7   2   14.65    7.86
 -11   7   3   -0.32    2.85
  11   7  -3    3.19    4.97
 -11  -7   3   -0.56    3.06
 -11   7   4   14.72    4.95
  11   7  -4    6.66    5.54
 -11  -7   4   13.43    6.58
 -11   7   5    0.76    2.26
  11   7  -5   -0.78    3.44
 -11  -7   5   -0.72    3.30
 -11   7   6   13.74    4.34
  11   7  -6   -0.09    4.52
 -11  -7   6   27.94    9.47
 -11   7   7    1.98    1.83
  11   7  -7   -0.77    4.29
 -11  -7   7   -0.87    2.81
 -11   7   8   28.61    6.00
  11   7  -8   42.97   11.34
 -11  -7   8   31.35   10.00
 -11   7   9   23.44    4.95
  11   7  -9   28.06    9.11
 -11  -7   9   18.84    7.44
 -11   7  10    0.47    1.35
  11   7 -10   -0.69    3.37
 -11  -7  10   -1.78    4.40
 -11   7  11   -0.03    1.45
  11   7 -11   -1.87    4.53
 -11  -7  11    0.30    5.18
 -11   7  12   18.64    3.63
  11   7 -12   11.89    6.76
 -11  -7  12   11.78    7.03
 -11   7  13    2.44    1.42
  11   7 -13    1.82    4.23
 -11  -7  13    6.99    5.97
 -11   7  14    5.88    1.77
  11   7 -14    4.62    4.47
 -11  -7  14    3.50    3.88
  11   7 -15   -0.04    2.04
 -11  -7  15    3.01    3.61
  11   7 -16    1.96    4.11
 -11  -7  16   -0.92    2.97
  11   7 -17    1.13    3.50
 -11  -7  17    1.62    4.69
 -11  -7  18    7.00    4.63
 -11  -7  19   -1.12    3.33
 -11  -7  20   -1.32    3.64
 -11  -7  21   -0.55    4.08
 -11  -7  22    1.71    3.61
 -11   8   1   -0.85    2.97
  11   8  -1    1.12    2.97
 -11  -8   1    2.05    3.61
 -11   8   2    1.62    2.57
  11   8  -2    1.71    5.48
 -11  -8   2    1.00    4.02
 -11   8   3   -0.04    2.19
  11   8  -3    2.77    3.58
 -11  -8   3   -0.36    3.50
 -11   8   4   25.53    6.65
  11   8  -4   37.44   10.92
 -11  -8   4   23.34    9.48
 -11   8   5    0.93    2.11
  11   8  -5    2.01    4.18
 -11  -8   5   -1.55    4.29
 -11   8   6   30.04    6.50
  11   8  -6   29.67   10.09
 -11  -8   6   33.99   10.72
 -11   8   7    2.05    2.66
  11   8  -7    6.64    5.55
 -11  -8   7    1.80    4.71
 -11   8   8    1.23    2.04
  11   8  -8    3.36    4.53
 -11  -8   8    6.44    6.11
 -11   8   9    3.99    2.35
  11   8  -9   11.00    6.54
 -11  -8   9    5.35    4.04
 -11   8  10   13.86    3.83
  11   8 -10   30.36    9.59
 -11  -8  10   19.27    8.48
  11   8 -11   -1.94    4.14
 -11  -8  11   -1.63    4.12
  11   8 -12    1.38    4.58
 -11  -8  12    1.23    3.07
  11   8 -13    0.27    4.46
 -11  -8  13   -0.11    4.45
  11   8 -14   -0.60    3.14
 -11  -8  14   -1.20    4.05
  11   8 -15    6.69    5.52
 -11  -8  15   10.89    6.94
  11   8 -16    6.96    5.11
 -11  -8  16   28.64   10.02
  11   8 -17   -0.24    3.19
 -11  -8  17    0.62    4.23
  11   8 -18   -0.54    2.87
 -11  -8  18    0.65    5.04
 -11  -8  19    6.91    5.64
 -11  -8  20   -1.60    4.57
 -11  -8  21   -0.63    3.43
 -11  -8  22   21.91    9.10
 -11  -8  23   -0.00    0.00
 -11   9   1    0.69    2.37
  11   9  -1    1.38    3.86
 -11  -9   1    2.38    4.30
 -11   9   2   25.30    6.97
  11   9  -2   41.75   11.69
 -11  -9   2   18.38    8.52
 -11   9   3    0.96    2.39
  11   9  -3    0.14    5.61
 -11  -9   3   -0.50    4.33
 -11   9   4    8.17    4.04
  11   9  -4   11.70    7.06
 -11  -9   4   25.14    9.47
  11   9  -5    4.62    4.81
 -11  -9   5    3.94    4.91
  11   9  -6   13.97    8.25
 -11  -9   6    9.51    6.40
  11   9  -7   -1.08    4.93
 -11  -9   7   -1.24    4.24
  11   9  -8   15.67    8.02
 -11  -9   8   17.54    8.38
  11   9  -9   -0.32    2.30
 -11  -9   9   -1.96    5.06
  11   9 -10    3.07    3.79
 -11  -9  10    1.78    4.52
  11   9 -11   -1.72    5.03
 -11  -9  11    2.43    4.38
  11   9 -12   14.84    7.58
 -11  -9  12    6.20    6.06
  11   9 -13   -0.60    3.30
 -11  -9  13    1.33    4.01
  11   9 -14    8.71    6.78
 -11  -9  14    1.48    5.05
  11   9 -15    0.28    2.64
 -11  -9  15   -0.26    3.67
  11   9 -16   -0.74    2.78
 -11  -9  16    1.53    4.52
  11   9 -17   -1.48    3.92
 -11  -9  17    1.37    3.34
  11   9 -18   24.17    8.80
 -11  -9  18    6.23    5.67
  11   9 -19    2.72    3.85
 -11  -9  19   -0.70    3.33
  11   9 -20   -1.31    4.60
 -11  -9  20   -0.69    5.57
 -11  -9  21   -0.32    3.09
 -11  -9  22   13.69    6.46
 -11  -9  23   -0.63    3.47
  11  10  -1   -0.42    2.98
 -11 -10   1   -1.17    3.89
  11  10  -2    7.86    6.01
 -11 -10   2   -1.24    4.80
  11  10  -3    0.24    3.02
 -11 -10   3   -2.46    5.61
  11  10  -4    8.40    7.22
 -11 -10   4   15.32    8.45
  11  10  -5   -0.08    4.17
 -11 -10   5   -0.52    2.29
  11  10  -6   11.49    7.41
 -11 -10   6   16.16    7.99
  11  10  -7    0.43    5.42
 -11 -10   7   -0.53    3.78
  11  10  -8   10.78    7.26
 -11 -10   8    6.28    6.73
  11  10  -9   -0.96    4.12
 -11 -10   9    2.25    4.69
  11  10 -10    6.13    7.30
 -11 -10  10   12.07    7.60
  11  10 -11   -0.92    3.48
 -11 -10  11   -0.68    3.24
  11  10 -12   -0.65    4.72
 -11 -10  12   -1.31    5.83
  11  10 -13   -0.52    2.79
 -11 -10  13   -0.46    2.91
  11  10 -14    4.82    5.55
 -11 -10  14   11.00    6.76
  11  10 -15    1.14    3.39
 -11 -10  15   -2.92    5.57
  11  10 -16   27.28    9.54
 -11 -10  16    1.18    2.62
  11  10 -17   -0.10    4.27
 -11 -10  17   -0.12    4.41
  11  10 -18   -0.62    2.91
 -11 -10  18   -0.55    3.65
  11  10 -19    1.61    3.98
 -11 -10  19   -0.74    3.32
  11  10 -20   11.04    7.61
 -11 -10  20    0.98    4.05
  11  10 -21    2.15    3.77
 -11 -10  21   -1.89    5.68
  11  11  -1   -0.95    4.16
 -11 -11   1   -0.99    4.10
  11  11  -2    8.26    6.41
 -11 -11   2   -3.59    6.67
  11  11  -3    2.18    5.94
 -11 -11   3   -0.65    3.56
  11  11  -4    4.95    7.12
 -11 -11   4    9.36    6.32
  11  11  -5    4.52    5.57
 -11 -11   5   -1.19    4.94
  11  11  -6    0.18    3.06
 -11 -11   6    3.76    4.95
  11  11  -7   -1.09    4.37
 -11 -11   7    0.02    4.30
  11  11  -8   22.76    9.81
 -11 -11   8   29.63   10.35
  11  11  -9   -1.26    4.92
 -11 -11   9   -0.40    3.40
  11  11 -10    3.77    5.28
 -11 -11  10   -1.67    5.87
  11  11 -11    1.09    4.43
 -11 -11  11   -1.14    4.50
  11  11 -12    6.96    6.15
 -11 -11  12   19.23    9.62
  11  11 -13    5.28    4.86
 -11 -11  13   -1.56    4.41
  11  11 -14    9.49    6.44
 -11 -11  14    6.53    5.90
  11  11 -15   -1.31    3.67
 -11 -11  15   -1.70    4.88
  11  11 -16   -2.66    6.11
 -11 -11  16   -1.94    5.57
  11  11 -17   -1.12    3.74
 -11 -11  17   -0.46    4.08
  11  11 -18    2.11    4.41
 -11 -11  18   17.67    8.49
  11  11 -19    7.22    6.02
 -11 -11  19    7.00    6.03
  11  11 -20   -2.52    5.56
 -11 -11  20   -0.71    4.21
  11  11 -21   -0.57    2.57
  11  11 -22    3.70    4.68
  11  12  -1    1.09    4.52
 -11 -12   1   -1.17    3.68
  11  12  -2   -1.10    4.88
 -11 -12   2    5.30    5.87
  11  12  -3    2.06    5.90
 -11 -12   3    0.46    2.84
  11  12  -4    6.44    6.76
 -11 -12   4   -2.03    6.00
  11  12  -5   -0.27    4.61
 -11 -12   5    0.52    4.55
  11  12  -6   32.03   10.96
 -11 -12   6   -1.66    6.02
  11  12  -7   -0.66    5.30
 -11 -12   7    0.19    3.10
  11  12  -8   -0.80    5.73
 -11 -12   8   -2.36    6.73
  11  12  -9   -0.59    4.07
 -11 -12   9    3.75    4.40
  11  12 -10    3.81    5.93
 -11 -12  10    7.87    6.27
  11  12 -11   -1.11    4.43
 -11 -12  11   -0.87    4.03
  11  12 -12    4.15    4.57
 -11 -12  12   -1.57    4.38
  11  12 -13    5.13    5.35
 -11 -12  13   -1.13    4.75
  11  12 -14   -0.46    5.55
 -11 -12  14    2.18    4.32
  11  12 -15   -0.39    4.86
 -11 -12  15   -1.31    5.24
  11  12 -16    2.60    5.51
 -11 -12  16    6.13    6.40
  11  12 -17   -0.09    4.77
 -11 -12  17   -0.72    3.45
  11  12 -18    1.89    2.74
 -11 -12  18   -2.03    4.75
  11  12 -19   -0.92    3.34
  11  12 -20   -0.08    3.92
  11  12 -21    2.84    3.19
  11  13  -1    3.24    3.20
  11  13  -2   -1.49    4.12
  11  13  -3   -0.69    3.86
 -11 -13   3   -1.51    4.77
  11  13  -4   20.19    8.81
 -11 -13   4   -2.61    6.16
  11  13  -5    2.21    4.31
 -11 -13   5   -1.86    6.22
  11  13  -6   -1.29    4.88
 -11 -13   6    6.63    6.78
  11  13  -7    1.22    4.40
 -11 -13   7    7.12    5.97
  11  13  -8   -0.34    3.38
 -11 -13   8    5.17    5.53
  11  13  -9   -0.71    4.79
 -11 -13   9   -0.70    3.62
  11  13 -10    1.82    4.92
 -11 -13  10    3.64    4.55
  11  13 -11   -1.21    4.33
 -11 -13  11    4.24    4.92
  11  13 -12    5.32    5.52
 -11 -13  12    2.78    5.22
  11  13 -13   -0.59    4.13
 -11 -13  13   -1.32    4.69
  11  13 -14    4.58    6.20
 -11 -13  14    4.17    5.18
 -11 -13  15   -1.61    4.38
 -11 -13  16   -1.46    5.67
 -11 -14  10   -1.77    5.08
 -11 -14  11   -1.16    5.68
 -11 -14  12   -0.71    4.08
 -11 -14  13   -2.19    5.49
 -11 -14  14   -0.85    4.11
 -10   0   1   -0.47    2.57
 -10   0   1   -1.55    3.14
  10   0  -1   -1.37    3.05
 -10   0   2   24.42    6.26
 -10   0   2    8.42    5.05
  10   0  -2   24.96    6.65
 -10   0   3   -0.49    2.61
 -10   0   3    1.75    2.66
  10   0  -3   -0.21    2.02
 -10   0   4  162.91   19.66
 -10   0   4  138.47   19.76
  10   0  -4  123.88   18.91
 -10   0   5   -0.22    1.30
  10   0  -5   -0.36    2.00
 -10   0   6   16.07    5.41
  10   0  -6   26.82    6.41
 -10   0   7   -0.51    2.17
  10   0  -7    0.81    1.92
 -10   0   8   33.99    7.96
  10   0  -8   39.66    8.07
 -10   0   9   -0.27    1.88
 -10   0  10  153.67   20.37
 -10   0  11   -0.79    2.17
 -10   0  12    0.65    1.51
 -10   0  13   -0.14    1.82
 -10   0  14   28.40    6.89
 -10   0  15    1.21    1.98
 -10   0  16   45.79    9.07
 -10   1   1    1.86    2.59
 -10   1   1    1.29    2.83
  10  -1  -1    0.58    2.46
  10   1  -1    2.33    2.66
 -10  -1   1   -0.19    3.17
 -10   1   2  161.64   21.03
 -10   1   2  160.81   21.74
  10  -1  -2  187.39   22.84
  10   1  -2  146.73   21.89
 -10  -1   2  162.83   21.60
 -10  -1   2  147.78   22.29
 -10   1   3   17.34    5.48
  10  -1  -3    5.83    3.85
  10   1  -3    3.40    3.76
 -10  -1   3   15.90    5.45
 -10  -1   3    9.31    4.68
 -10   1   4    1.82    3.67
  10  -1  -4    1.08    2.41
  10   1  -4    1.34    2.55
 -10  -1   4    1.31    2.12
 -10  -1   4    0.95    2.11
 -10   1   5   15.53    5.38
  10  -1  -5   12.94    4.72
  10   1  -5   16.12    5.96
 -10  -1   5   16.21    5.23
 -10  -1   5   20.58    6.54
 -10   1   6   98.20   14.67
  10  -1  -6   94.23   14.27
  10   1  -6   96.77   15.49
 -10  -1   6  107.48   14.92
 -10  -1   6   90.68   15.34
 -10   1   7    6.96    3.40
  10   1  -7    5.44    3.48
 -10  -1   7    7.42    3.83
 -10   1   8   36.56    8.47
  10   1  -8   64.09   10.97
 -10  -1   8   59.48   10.93
 -10   1   9    2.10    2.71
  10   1  -9    1.13    1.89
 -10  -1   9   -0.79    2.18
 -10   1  10    2.53    2.68
  10   1 -10   -0.41    1.53
 -10  -1  10   -1.03    2.31
 -10   1  11    7.18    3.34
 -10  -1  11   11.22    4.90
 -10   1  12   70.66   11.61
 -10  -1  12   86.26   13.38
 -10   1  13    1.40    2.21
 -10  -1  13    0.58    2.30
 -10   1  14    9.85    3.62
 -10  -1  14    4.83    4.02
 -10   1  15    0.12    2.05
 -10  -1  15    0.39    1.46
 -10   1  16   16.11    5.37
 -10  -1  16   41.99    8.44
 -10   2   1    5.36    3.96
  10  -2  -1    4.61    3.86
  10   2  -1    1.51    2.64
 -10  -2   1    2.94    4.03
 -10   2   2    2.24    2.66
  10  -2  -2    5.04    3.49
  10   2  -2    2.83    3.94
 -10  -2   2    2.85    3.24
 -10   2   3   -0.47    2.97
  10  -2  -3   -0.06    2.10
  10   2  -3   -0.94    3.02
 -10  -2   3   -1.19    3.73
 -10   2   4  122.75   17.93
  10  -2  -4  128.74   18.18
  10   2  -4  141.11   20.28
 -10  -2   4  149.04   20.75
 -10   2   5   31.16    7.18
  10   2  -5   28.86    8.14
 -10  -2   5   32.28    8.30
 -10   2   6   20.42    5.96
  10   2  -6   31.62    8.13
 -10  -2   6   46.15    8.69
 -10  -2   6   33.39    8.43
 -10   2   7    6.04    3.18
  10   2  -7    1.13    2.50
 -10  -2   7    5.31    3.72
 -10  -2   7    5.22    4.13
 -10   2   8   23.52    5.51
  10   2  -8   15.85    6.13
 -10  -2   8   21.68    6.88
 -10   2   9   10.18    4.00
  10   2  -9    5.55    3.83
 -10  -2   9   -1.40    3.35
 -10   2  10   74.72   11.37
  10   2 -10   72.57   13.20
 -10  -2  10   87.99   14.18
 -10   2  11    3.87    2.89
  10   2 -11   11.61    5.31
 -10  -2  11   11.57    5.21
 -10   2  12    0.86    1.82
  10   2 -12   -0.03    1.88
 -10  -2  12   -0.33    2.48
 -10   2  13    0.69    1.89
 -10  -2  13   -1.54    3.10
 -10   2  14   36.14    6.94
 -10  -2  14   42.01    9.61
 -10   2  15   16.26    4.34
 -10  -2  15   22.14    6.53
 -10   2  16    9.38    3.34
 -10  -2  16    7.26    4.21
 -10   3   1    9.80    4.53
  10  -3  -1   12.84    5.22
  10   3  -1    7.62    5.13
 -10  -3   1    9.83    5.44
 -10   3   2   91.97   14.72
  10  -3  -2   98.69   15.60
  10   3  -2  104.90   17.38
 -10  -3   2  116.26   18.22
 -10   3   3   45.36    9.37
  10   3  -3   64.10   12.46
 -10  -3   3   66.55   12.93
 -10   3   4   -0.91    2.29
  10   3  -4   -0.53    2.36
 -10  -3   4   -1.06    4.14
 -10   3   5   12.26    4.42
  10   3  -5   14.55    5.82
 -10  -3   5   15.50    6.17
 -10   3   6   27.25    6.25
  10   3  -6   32.82    8.68
 -10  -3   6   32.89    8.71
 -10   3   7   10.20    4.22
  10   3  -7   21.09    6.61
 -10  -3   7   13.02    5.72
 -10   3   8   74.23   10.65
  10   3  -8   49.74   11.69
 -10  -3   8   82.82   14.08
 -10   3   9    6.72    2.85
  10   3  -9    6.49    4.08
 -10  -3   9    8.12    4.14
 -10   3  10    1.74    1.82
  10   3 -10    5.24    3.99
 -10  -3  10    1.18    2.65
 -10   3  11    9.66    3.37
  10   3 -11   15.73    5.76
 -10  -3  11    6.02    4.05
 -10   3  12   34.46    5.77
  10   3 -12   11.10    5.28
 -10  -3  12   31.18    8.69
 -10   3  13    0.87    1.47
  10   3 -13    0.99    3.05
 -10  -3  13    1.41    3.46
 -10   3  14    2.03    2.19
  10   3 -14   11.19    4.66
 -10  -3  14    5.01    3.68
 -10   3  15    4.11    2.19
 -10  -3  15    7.37    4.56
 -10   3  16   37.50    6.21
 -10  -3  16   26.84    8.27
 -10   3  17   19.65    4.37
 -10   4   1   -0.59    1.78
 -10  -4   1    8.90    4.77
 -10   4   2    4.20    3.06
 -10  -4   2    6.87    4.41
 -10   4   3    4.06    2.95
 -10  -4   3   12.59    5.84
 -10   4   4   83.96   13.13
 -10  -4   4  110.12   17.58
 -10   4   5   42.14    7.75
 -10  -4   5   32.45    9.67
 -10   4   6   33.83    7.20
  10   4  -6   64.95   12.58
 -10  -4   6   51.24   11.57
 -10   4   7   -0.17    1.77
  10   4  -7   -0.27    2.35
 -10  -4   7   -1.84    4.51
 -10   4   8   74.50   10.93
  10   4  -8   82.16   14.86
 -10  -4   8   78.13   14.49
 -10   4   9    9.02    3.11
  10   4  -9    3.42    3.80
 -10  -4   9   17.13    6.20
 -10   4  10   26.33    5.20
  10   4 -10   27.65    8.25
 -10  -4  10   21.89    7.86
 -10   4  11    1.49    1.57
  10   4 -11    8.88    5.39
 -10  -4  11    4.86    3.57
 -10   4  12   -0.32    1.47
  10   4 -12   -0.40    2.77
 -10  -4  12    0.60    3.07
 -10   4  13   -0.19    1.47
  10   4 -13    5.52    3.58
 -10  -4  13    1.36    3.35
 -10   4  14   20.71    4.04
  10   4 -14   40.59    9.47
 -10  -4  14   13.22    6.63
 -10   4  15   19.35    3.67
  10   4 -15    8.96    4.55
 -10  -4  15   19.89    6.90
 -10   4  16   16.07    3.35
  10   4 -16   11.02    5.08
 -10  -4  16    6.59    5.33
 -10   4  17    0.95    1.34
 -10  -4  17   -0.76    3.06
 -10   5   1   40.98    8.40
  10   5  -1   75.86   13.92
 -10  -5   1   31.23    9.84
 -10   5   2  151.05   21.14
  10   5  -2  232.46   28.18
 -10  -5   2  172.44   25.95
 -10   5   3   13.82    4.67
  10   5  -3   19.39    7.43
 -10  -5   3   24.16    8.33
 -10   5   4    1.39    1.85
 -10  -5   4   -0.18    3.07
 -10   5   5    1.61    2.72
 -10  -5   5    1.54    4.48
 -10   5   6   34.27    6.63
 -10  -5   6   36.21    9.86
 -10   5   7   40.52    6.75
 -10  -5   7   21.95    8.27
 -10   5   8   25.34    5.25
 -10  -5   8   27.64    8.30
 -10   5   9   -0.54    1.71
 -10  -5   9   -0.20    3.57
 -10   5  10    0.36    1.18
 -10  -5  10    4.79    4.26
 -10   5  11    9.24    2.82
 -10  -5  11   28.63    8.42
 -10   5  12   28.20    4.80
 -10  -5  12   42.29   10.18
 -10   5  13   12.33    2.89
 -10  -5  13   17.85    6.82
 -10   5  14    0.29    0.99
 -10  -5  14   -1.03    4.32
 -10   5  15    2.15    1.32
 -10  -5  15   -1.05    3.77
 -10   5  16    4.87    1.53
 -10  -5  16   10.65    5.74
 -10   5  17   27.68    3.89
  10   5 -17   21.91    7.48
 -10  -5  17   15.66    6.47
 -10   5  18   13.57    2.67
  10   5 -18   10.93    5.57
 -10   6   1   -0.52    1.96
  10   6  -1    0.28    2.27
 -10  -6   1    1.67    3.60
 -10   6   2   10.67    4.13
  10   6  -2   15.38    6.43
 -10  -6   2    2.30    4.75
 -10   6   3   13.37    4.46
  10   6  -3   23.27    7.59
 -10  -6   3   10.34    5.71
 -10   6   4   10.74    3.83
  10   6  -4   12.91    6.40
 -10  -6   4    2.88    3.85
 -10   6   5   19.87    5.14
  10   6  -5   10.12    6.43
 -10  -6   5   23.96    8.55
 -10   6   6   35.42    6.47
  10   6  -6   38.47   10.44
 -10  -6   6   20.14    8.31
 -10   6   7    2.97    2.06
  10   6  -7    2.01    3.50
 -10  -6   7   -1.51    3.35
 -10   6   8    5.02    2.34
  10   6  -8    3.66    4.03
 -10  -6   8   -0.26    2.44
 -10   6   9   41.82    6.56
  10   6  -9   41.81   10.73
 -10  -6   9   35.93   10.42
 -10   6  10   35.58    5.63
  10   6 -10   39.28   10.03
 -10  -6  10   26.57    8.59
 -10   6  11    5.42    2.14
  10   6 -11    8.68    4.96
 -10  -6  11    2.29    4.28
 -10   6  12    2.24    1.47
  10   6 -12   -1.09    3.41
 -10  -6  12    2.51    3.45
 -10   6  13   17.84    3.09
  10   6 -13   20.79    7.51
 -10  -6  13   19.76    7.50
  10   6 -14   14.96    6.41
 -10  -6  14    2.43    3.46
  10   6 -15   36.37   10.41
 -10  -6  15   34.11   10.44
  10   6 -16    4.95    4.69
 -10  -6  16   10.29    5.90
  10   6 -17    3.81    3.68
 -10  -6  17   -0.55    3.07
  10   6 -18    2.26    3.93
 -10  -6  18    1.91    3.65
  10   6 -19   10.37    6.07
 -10   7   1   38.37    8.82
  10   7  -1   65.85   14.07
 -10  -7   1   93.11   16.74
 -10   7   2    2.58    3.03
  10   7  -2    1.65    4.31
 -10  -7   2    3.85    5.49
 -10   7   3   20.61    5.46
  10   7  -3   13.15    6.75
 -10  -7   3   11.98    6.89
 -10   7   4    1.39    2.63
  10   7  -4    0.94    1.94
 -10  -7   4   -0.84    3.65
 -10   7   5   38.64    7.46
  10   7  -5   57.02   12.79
 -10  -7   5   29.95   10.24
 -10   7   6    5.70    2.99
  10   7  -6    0.79    3.25
 -10  -7   6    6.69    4.87
 -10   7   7   35.76    6.61
  10   7  -7   48.26   11.63
 -10  -7   7   29.85   10.41
 -10   7   8   10.38    3.26
  10   7  -8   20.51    7.43
 -10  -7   8   11.10    5.68
 -10   7   9   -0.60    1.56
  10   7  -9   -0.09    2.46
 -10  -7   9   -1.74    4.77
 -10   7  10   -0.03    1.28
  10   7 -10   -0.44    2.49
 -10  -7  10   -0.09    2.94
 -10   7  11    9.83    2.73
  10   7 -11    9.21    5.61
 -10  -7  11    8.23    5.53
 -10   7  12    7.75    2.19
  10   7 -12    8.95    5.69
 -10  -7  12   11.13    5.93
  10   7 -13   44.04   11.16
 -10  -7  13   30.81    9.89
  10   7 -14   -0.66    3.00
 -10  -7  14   -0.23    3.03
  10   7 -15   -0.96    3.35
 -10  -7  15   -0.86    3.60
  10   7 -16    8.95    5.26
 -10  -7  16   -0.23    4.91
  10   7 -17   31.19    9.51
 -10  -7  17   33.78   10.04
  10   7 -18    0.60    3.29
 -10  -7  18   -0.89    3.23
  10   7 -19   -0.41    3.07
 -10  -7  19    0.73    2.99
  10   7 -20   -0.46    3.21
  10   7 -21    5.54    5.07
 -10   8   1    7.48    4.00
  10   8  -1    7.69    5.77
 -10  -8   1    1.36    4.51
 -10   8   2    1.32    2.53
  10   8  -2    3.86    5.09
 -10  -8   2    4.80    5.31
 -10   8   3   19.59    5.69
  10   8  -3   26.98    9.11
 -10  -8   3   24.14    8.84
 -10   8   4    8.82    4.17
  10   8  -4   14.23    8.18
 -10  -8   4   22.92    9.14
 -10   8   5   39.42    7.58
  10   8  -5   39.39   11.52
 -10  -8   5   39.07   11.58
 -10   8   6    5.09    3.17
  10   8  -6    4.87    3.86
 -10  -8   6   17.57    7.50
 -10   8   7    4.55    2.63
  10   8  -7    6.12    5.63
 -10  -8   7    6.22    5.98
 -10   8   8    2.40    1.87
  10   8  -8   -1.32    3.43
 -10  -8   8    5.43    4.65
  10   8  -9   25.11    8.99
 -10  -8   9   -1.05    4.44
  10   8 -10   13.57    6.79
 -10  -8  10   -0.45    2.82
  10   8 -11   29.67    9.63
 -10  -8  11   19.17    8.10
  10   8 -12   -0.40    3.23
 -10  -8  12    4.58    4.42
  10   8 -13   -1.98    4.38
 -10  -8  13   -1.32    3.96
  10   8 -14   12.57    6.06
 -10  -8  14   -1.03    3.28
  10   8 -15   24.70    8.85
 -10  -8  15   20.90    8.31
  10   8 -16   -1.03    3.76
 -10  -8  16   -0.90    3.77
  10   8 -17    3.64    4.28
 -10  -8  17   -0.74    3.72
  10   8 -18   -1.46    4.93
 -10  -8  18    0.11    3.66
  10   8 -19   15.99    7.14
 -10  -8  19    9.96    5.90
  10   8 -20    3.96    5.35
 -10  -8  20    4.45    4.93
  10   8 -21    1.42    3.80
  10   8 -22   -1.34    4.74
 -10   9   1   40.57    8.59
  10   9  -1   47.94   12.61
 -10  -9   1   32.85   10.79
  10   9  -2    4.91    4.51
 -10  -9   2    1.79    3.87
  10   9  -3   33.82   10.79
 -10  -9   3   38.88   11.52
  10   9  -4   -0.39    4.14
 -10  -9   4    2.74    4.08
  10   9  -5    4.35    5.35
 -10  -9   5    8.06    6.51
  10   9  -6   -0.19    4.64
 -10  -9   6   -1.29    4.85
  10   9  -7   45.15   11.71
 -10  -9   7   30.31   11.52
  10   9  -8    4.41    4.95
 -10  -9   8    1.65    4.46
  10   9  -9   -3.35    5.76
 -10  -9   9    7.72    5.51
  10   9 -10    2.13    3.77
 -10  -9  10    8.48    5.62
  10   9 -11    4.97    6.02
 -10  -9  11   21.54    9.57
  10   9 -12   -2.25    4.51
 -10  -9  12   -1.04    3.72
  10   9 -13    1.55    4.29
 -10  -9  13    0.85    4.32
  10   9 -14   -0.45    3.37
 -10  -9  14    0.97    2.92
  10   9 -15   -0.98    4.22
 -10  -9  15   -0.63    3.06
  10   9 -16   -1.00    3.10
 -10  -9  16   -1.01    4.53
  10   9 -17   43.83   11.91
 -10  -9  17   32.52   10.83
  10   9 -18   -0.59    3.13
 -10  -9  18    1.37    3.36
  10   9 -19    2.70    3.41
 -10  -9  19    2.21    4.62
  10   9 -20    0.56    3.86
 -10  -9  20   -1.18    4.18
  10   9 -21   20.13    8.07
 -10  -9  21    1.79    5.53
  10   9 -22   -0.15    2.97
  10   9 -23    5.76    5.14
  10   9 -24    0.41    4.16
  10  10  -1    3.74    5.87
 -10 -10   1    8.18    6.70
  10  10  -2   -1.74    4.35
 -10 -10   2    2.75    5.76
  10  10  -3    4.90    6.02
 -10 -10   3   14.48    7.68
  10  10  -4    1.76    3.02
 -10 -10   4   -3.47    6.74
  10  10  -5   48.95   13.21
 -10 -10   5   35.23   11.75
  10  10  -6   -1.03    4.03
 -10 -10   6    0.76    3.21
  10  10  -7    2.17    3.77
 -10 -10   7    2.10    4.48
  10  10  -8   -0.12    3.69
 -10 -10   8   -1.45    4.99
  10  10  -9   31.37   10.52
 -10 -10   9   18.48    8.65
  10  10 -10   -0.80    4.01
 -10 -10  10   -0.05    4.00
  10  10 -11    6.49    5.38
 -10 -10  11    2.49    4.54
  10  10 -12    0.77    4.64
 -10 -10  12   -0.58    2.51
  10  10 -13   35.00   11.08
 -10 -10  13   28.08   10.22
  10  10 -14    1.60    4.18
 -10 -10  14   -1.32    6.08
  10  10 -15   17.62    7.77
 -10 -10  15   13.66    8.67
  10  10 -16   -0.74    2.67
 -10 -10  16   -1.20    3.67
  10  10 -17   -0.22    3.50
 -10 -10  17    2.30    4.34
  10  10 -18   -0.51    2.94
 -10 -10  18   -1.53    4.02
  10  10 -19    5.04    6.19
 -10 -10  19    8.67    6.31
  10  10 -20   -0.46    3.96
 -10 -10  20    3.31    5.15
  10  10 -21   -0.45    3.67
 -10 -10  21    4.61    5.57
  10  10 -22   -0.89    3.56
 -10 -10  22   -1.06    3.99
  10  10 -23   -0.78    3.33
  10  10 -24   -0.65    4.09
  10  10 -25   12.15    6.86
  10  11  -1   19.33    8.27
 -10 -11   1   12.99    7.39
  10  11  -2   -0.93    4.12
 -10 -11   2    2.19    5.90
  10  11  -3   12.86    7.76
 -10 -11   3   -2.44    6.52
  10  11  -4   -0.55    2.85
 -10 -11   4   -1.29    4.66
  10  11  -5   16.23    7.29
 -10 -11   5   -0.83    3.55
  10  11  -6   -2.86    5.34
 -10 -11   6   -1.26    4.49
  10  11  -7   54.33   13.84
 -10 -11   7   41.39   12.80
  10  11  -8   -1.83    5.15
 -10 -11   8    3.22    6.36
  10  11  -9    2.10    4.98
 -10 -11   9   -0.88    3.96
  10  11 -10   -0.43    2.06
 -10 -11  10    0.73    4.76
  10  11 -11   24.12    8.82
 -10 -11  11    7.81    7.34
  10  11 -12   -0.80    3.54
 -10 -11  12   -1.68    4.76
  10  11 -13    7.04    5.12
 -10 -11  13    6.28    5.90
  10  11 -14    0.69    5.09
 -10 -11  14   -1.63    4.95
  10  11 -15   -1.51    4.67
 -10 -11  15   -0.73    3.79
  10  11 -16    1.10    3.62
 -10 -11  16   -0.53    3.84
  10  11 -17    3.50    4.69
 -10 -11  17   10.41    7.00
  10  11 -18   -1.08    3.99
 -10 -11  18   -0.74    4.79
  10  11 -19   -2.25    4.92
 -10 -11  19    6.54    5.83
  10  11 -20    4.36    4.87
 -10 -11  20   -1.39    5.23
  10  11 -21   -1.63    5.70
 -10 -11  21    0.33    3.79
  10  11 -22   -1.34    4.15
 -10 -11  22   -3.61    6.61
  10  11 -23    1.40    4.54
 -10 -11  23    2.50    4.34
  10  11 -24   -0.48    2.93
  10  11 -25   -0.82    3.53
  10  11 -26    5.51    5.33
  10  12  -1   -2.12    6.14
 -10 -12   1    0.57    4.28
  10  12  -2    2.81    4.52
 -10 -12   2   -0.84    3.43
  10  12  -3    6.82    5.95
 -10 -12   3    6.08    6.24
  10  12  -4    1.92    3.30
 -10 -12   4   -1.98    4.80
  10  12  -5   13.13    7.50
 -10 -12   5   14.96    8.94
  10  12  -6    2.20    4.05
 -10 -12   6   -0.94    3.55
  10  12  -7   -1.13    4.11
 -10 -12   7   -2.00    4.86
  10  12  -8    1.83    4.78
 -10 -12   8    2.31    4.73
  10  12  -9    9.98    6.65
 -10 -12   9   11.88    6.68
  10  12 -10   -0.63    5.16
 -10 -12  10   -1.03    4.47
  10  12 -11   10.17    6.90
 -10 -12  11   -0.86    3.91
  10  12 -12   -0.92    4.59
 -10 -12  12   -3.01    6.34
  10  12 -13   -0.72    2.60
 -10 -12  13   -0.30    3.51
  10  12 -14   -0.45    5.04
 -10 -12  14   -1.01    3.75
  10  12 -15   14.69    7.05
 -10 -12  15    2.89    4.98
  10  12 -16   -0.34    2.83
 -10 -12  16    7.65    6.06
  10  12 -17   -0.84    3.88
 -10 -12  17    0.70    4.54
  10  12 -18   -0.99    4.07
 -10 -12  18   -0.31    3.83
  10  12 -19   13.89    6.68
 -10 -12  19   10.43    6.44
  10  12 -20   -0.96    3.53
 -10 -12  20    0.54    3.53
  10  12 -21   -0.95    4.30
 -10 -12  21   -0.45    5.09
  10  12 -22   -0.13    4.91
 -10 -12  22   -2.33    5.85
  10  12 -23   -3.12    5.90
  10  12 -24    0.80    3.99
  10  13  -1   -1.17    4.85
  10  13  -2   -0.83    4.93
  10  13  -3   11.45    7.23
 -10 -13   3    2.52    4.07
  10  13  -4    4.62    6.32
 -10 -13   4   -1.11    3.61
  10  13  -5    6.64    6.26
 -10 -13   5   -1.40    4.92
  10  13  -6    1.07    4.84
 -10 -13   6   -0.71    5.01
  10  13  -7   14.82    7.64
 -10 -13   7    2.11    4.60
  10  13  -8    2.44    5.41
 -10 -13   8   -2.47    5.25
  10  13  -9    0.34    4.55
 -10 -13   9   -2.13    5.24
  10  13 -10    2.37    4.50
 -10 -13  10   -1.28    5.04
  10  13 -11    7.98    6.14
 -10 -13  11   -1.29    4.16
  10  13 -12    2.01    4.34
 -10 -13  12    7.27    6.33
  10  13 -13    6.79    7.35
 -10 -13  13   12.57    7.80
  10  13 -14    7.08    5.71
 -10 -13  14    5.85    5.81
  10  13 -15    0.15    3.44
 -10 -13  15   -0.97    4.30
  10  13 -16   -0.41    2.55
 -10 -13  16    5.05    6.04
  10  13 -17    7.89    6.13
 -10 -13  17   -0.65    6.02
  10  13 -18   -1.14    3.85
 -10 -13  18    2.80    4.55
 -10 -13  19   -0.82    3.51
 -10 -13  20    1.79    4.03
  10  14  -1   -0.71    3.89
  10  14  -2   12.95    7.47
  10  14  -3   10.09    7.28
  10  14  -4   -2.15    4.84
  10  14  -5   10.84    6.58
  10  14  -6   11.59    7.08
  10  14  -7   -0.65    2.62
  10  14  -8    5.17    5.82
  10  14  -9    7.29    6.10
 -10 -14  11    7.90    6.45
 -10 -14  12    3.77    5.23
 -10 -14  13   -0.01    3.67
 -10 -14  14   -0.13    4.95
 -10 -14  15   -1.89    4.88
 -10 -14  16    9.27    6.89
 -10 -14  17    9.97    7.39
 -10 -14  18    2.37    4.68
  -9   0   1    9.69    4.42
   9   0  -1   10.19    4.33
  -9   0   2    2.42    2.41
   9   0  -2   -0.65    2.52
  -9   0   3  134.59   18.59
   9   0  -3  155.60   19.93
  -9   0   4   -0.22    2.01
   9   0  -4    0.05    1.70
  -9   0   5   37.83    7.47
   9   0  -5   40.80    8.16
  -9   0   6    0.50    1.97
   9   0  -6   -0.10    1.69
  -9   0   7  160.27   19.79
   9   0  -7  161.30   20.62
  -9   0   8   -0.24    1.09
   9   0  -8   -0.02    1.51
  -9   0   9   96.51   12.45
  -9   0   9   71.50   12.48
   9   0  -9   93.73   13.27
  -9   0  10   -0.35    1.47
  -9   0  10   -0.69    2.06
   9   0 -10   -0.30    1.51
  -9   0  11    5.12    3.46
   9   0 -11   10.72    4.06
  -9   0  12   -0.63    1.97
   9   0 -12   -0.54    1.98
  -9   0  13   95.08   13.97
  -9   1   1  414.49   45.76
   9  -1  -1  433.13   46.80
   9   1  -1  399.45   46.89
  -9  -1   1  427.01   46.48
  -9   1   2   -0.47    2.54
   9  -1  -2   11.38    4.16
   9   1  -2    3.90    3.34
  -9  -1   2    8.20    4.03
  -9   1   3    0.77    2.08
   9  -1  -3    2.89    3.40
   9   1  -3    1.36    2.25
  -9  -1   3    2.92    3.21
  -9   1   4   59.13    9.68
   9  -1  -4   61.66   10.33
   9   1  -4   48.15   10.33
  -9  -1   4   66.80   10.85
  -9   1   5  127.33   15.93
   9  -1  -5  124.07   16.36
   9   1  -5  104.94   16.80
  -9  -1   5  120.09   16.53
  -9   1   6    0.30    1.38
   9  -1  -6    1.21    1.69
   9   1  -6    0.04    2.39
  -9  -1   6   -0.07    1.64
  -9  -1   6    2.52    2.84
  -9   1   7   53.32    8.74
   9  -1  -7   56.45    9.36
   9   1  -7   66.72   11.11
  -9  -1   7   61.68    9.95
  -9  -1   7   52.40   10.23
  -9   1   8   -0.15    1.24
   9  -1  -8    1.75    1.94
   9   1  -8    0.46    2.49
  -9  -1   8    2.35    2.38
  -9  -1   8    1.69    2.40
   9  -1  -9   18.73    4.57
   9   1  -9   15.81    5.26
  -9  -1   9   21.67    5.26
  -9  -1   9   10.25    4.60
   9  -1 -10   -0.49    1.59
   9   1 -10   -1.14    2.62
  -9  -1  10   -0.35    1.44
  -9  -1  10   -0.46    2.52
   9   1 -11  102.72   15.98
  -9  -1  11  123.62   15.52
  -9  -1  11  117.34   16.58
  -9   1  12    5.48    2.65
   9   1 -12    6.31    3.30
  -9  -1  12    0.43    2.10
  -9   1  13    2.80    2.45
   9   1 -13    7.06    3.45
  -9  -1  13    3.82    3.34
   9   1 -14   -0.72    1.88
  -9   2   1   55.06    9.67
   9  -2  -1   67.20   11.21
   9   2  -1   44.41   10.15
  -9  -2   1   47.88   10.69
  -9   2   2    2.40    2.26
   9  -2  -2    9.29    4.02
   9   2  -2    7.42    4.21
  -9  -2   2    3.78    3.03
  -9  -2   2    6.68    3.75
  -9   2   3  127.51   17.31
   9  -2  -3  148.96   18.70
   9   2  -3  151.05   20.47
  -9  -2   3  122.05   18.32
  -9  -2   3  142.94   20.20
  -9   2   4    6.92    2.89
   9  -2  -4    2.98    2.76
   9   2  -4    3.04    2.99
  -9  -2   4    3.27    2.89
  -9  -2   4   -0.11    2.37
  -9   2   5   16.09    4.37
   9  -2  -5   29.78    6.17
   9   2  -5   27.75    7.24
  -9  -2   5   29.56    6.80
  -9  -2   5   18.11    5.92
  -9   2   6   -0.37    1.69
   9  -2  -6   -0.09    1.99
   9   2  -6    0.18    2.43
  -9  -2   6   -1.05    3.05
  -9  -2   6   -0.11    1.39
   9  -2  -7   61.05    9.51
   9   2  -7   60.76   11.57
  -9  -2   7   76.34   11.48
  -9  -2   7   52.60   11.12
   9  -2  -8   38.82    6.48
   9   2  -8   23.65    6.92
  -9  -2   8   33.04    7.07
  -9  -2   8   28.11    7.73
   9   2  -9   27.26    7.37
  -9  -2   9   39.31    7.59
  -9  -2   9   33.90    8.07
   9   2 -10    3.31    2.84
  -9  -2  10   -0.75    2.62
  -9  -2  10    1.38    2.17
   9   2 -11    2.76    2.89
  -9  -2  11    0.36    1.41
  -9  -2  11    4.22    2.74
   9   2 -12   15.78    5.44
  -9  -2  12   11.84    4.11
  -9  -2  12   26.24    6.66
  -9   2  13   46.93    7.44
   9   2 -13   46.12    9.29
  -9  -2  13   37.55    8.85
  -9   2  14   43.94    7.27
   9   2 -14   39.46    8.73
   9   2 -15   10.90    4.64
   9   2 -16   -0.43    2.46
  -9   3   1  165.63   22.06
   9  -3  -1  176.18   23.34
   9   3  -1  199.50   25.95
  -9  -3   1  210.45   26.55
  -9   3   2   41.00    7.63
   9  -3  -2   29.16    7.47
   9   3  -2   39.39    9.48
  -9  -3   2   47.05   10.36
  -9   3   3    1.72    2.05
   9  -3  -3    4.12    3.46
   9   3  -3   -1.65    3.46
  -9  -3   3    0.44    3.54
  -9   3   4    1.47    1.90
   9  -3  -4    5.34    2.78
   9   3  -4   -0.69    2.59
  -9  -3   4    6.02    3.97
   9  -3  -5   54.97    9.52
   9   3  -5   69.43   12.80
  -9  -3   5   68.93   12.46
   9  -3  -6   32.19    6.29
   9   3  -6   40.89    9.44
  -9  -3   6   29.90    8.15
   9   3  -7   19.63    6.80
  -9  -3   7   27.18    6.83
  -9  -3   7   30.19    8.02
   9   3  -8   -0.46    3.05
  -9  -3   8   -0.53    2.13
  -9  -3   8   -0.52    3.36
   9   3  -9   11.25    4.86
  -9  -3   9    9.13    4.12
  -9  -3   9    4.32    3.93
   9   3 -10    2.22    3.24
  -9  -3  10    5.83    3.38
  -9  -3  10   10.52    5.35
   9   3 -11  144.85   21.81
  -9  -3  11  173.78   21.25
  -9  -3  11  162.34   22.70
   9   3 -12   38.15    8.60
  -9  -3  12   21.77    6.28
  -9  -3  12   45.29    9.22
   9   3 -13    2.58    2.58
  -9  -3  13   19.23    5.23
  -9  -3  13   10.57    4.99
   9   3 -14    3.45    3.68
  -9  -3  14    2.80    3.36
   9   3 -15   73.60   13.31
   9   3 -16   18.55    6.19
   9   3 -17   39.08    9.07
   9   3 -18   -1.03    2.80
  -9   4   1    2.57    2.36
  -9   4   1    1.91    2.67
   9  -4  -1    5.39    3.78
   9   4  -1    9.64    5.01
  -9  -4   1    7.52    5.62
  -9   4   2   50.73    8.89
   9  -4  -2   56.91   10.22
   9   4  -2   32.71    9.81
  -9  -4   2   59.68   11.84
  -9   4   3   47.15    8.37
   9  -4  -3   51.90    9.73
   9   4  -3   38.47   10.37
  -9  -4   3   63.69   12.34
   9  -4  -4   56.47    9.62
   9   4  -4   77.84   13.32
  -9  -4   4   34.94   10.27
   9   4  -5   80.95   14.54
  -9  -4   5   72.97   14.11
   9   4  -6   -1.07    3.66
  -9  -4   6    5.22    4.04
   9   4  -7   94.60   15.60
  -9  -4   7   74.24   14.63
   9   4  -8   85.75   15.98
  -9  -4   8  122.98   18.24
   9   4  -9   67.61   13.44
  -9  -4   9   83.69   14.56
   9   4 -10   -0.05    2.54
  -9  -4  10   -0.17    3.11
   9   4 -11    7.67    4.35
  -9  -4  11   -0.43    2.87
   9   4 -12   -0.23    1.97
  -9  -4  12    2.67    3.75
   9   4 -13   45.03    9.90
  -9  -4  13   37.69    9.50
   9   4 -14    2.69    3.39
  -9  -4  14    3.32    3.18
   9   4 -15   29.82    8.13
   9   4 -16   -0.97    2.91
   9   4 -17   15.22    5.86
   9   4 -18   43.30   10.00
   9   4 -19   57.88   11.90
  -9   5   1  123.14   15.68
  -9   5   1  128.67   17.17
   9  -5  -1  140.86   19.25
  -9  -5   1  117.67   20.22
  -9   5   2   59.28    8.44
  -9   5   2   57.97    9.60
   9  -5  -2   42.08    9.66
  -9  -5   2   55.79   12.44
  -9   5   3   10.66    2.99
  -9   5   3    6.32    3.53
  -9  -5   3    7.27    4.82
  -9   5   4   64.16    9.85
  -9  -5   4   65.57   14.14
  -9   5   5   35.50    6.57
  -9  -5   5   45.12   10.64
  -9  -5   6   51.15   11.59
  -9  -5   7   74.29   14.48
  -9  -5   8    5.59    4.75
  -9  -5   9    1.06    3.69
  -9  -5  10   11.56    5.70
  -9  -5  11   66.54   13.40
  -9  -5  12   28.22    8.68
  -9  -5  13   -0.45    2.44
  -9  -5  14   14.81    6.44
  -9  -5  15   36.27    9.56
   9   5 -20    4.50    4.13
   9   5 -21   11.88    5.63
   9   5 -22   14.56    6.32
  -9   6   1    0.59    1.50
  -9   6   1   -0.13    2.09
   9   6  -1    2.58    4.17
  -9  -6   1    1.07    4.19
  -9   6   2  111.88   15.14
   9   6  -2  108.88   19.05
  -9  -6   2  100.44   18.53
  -9   6   3   30.93    6.51
   9   6  -3   21.71    8.17
  -9  -6   3   43.61   10.71
  -9   6   4   20.03    4.85
   9   6  -4   25.11    8.73
  -9  -6   4   13.19    6.84
  -9   6   5   20.65    4.92
   9   6  -5   23.11    8.29
  -9  -6   5   17.59    7.25
  -9   6   6   17.08    4.11
  -9  -6   6    8.08    5.20
  -9   6   7   24.75    4.96
  -9  -6   7   30.16    9.23
  -9   6   8   69.59    9.21
  -9  -6   8   63.04   13.63
  -9   6   9   10.64    2.69
  -9  -6   9    9.20    5.44
  -9  -6  10   -0.55    3.54
   9   6 -11   -1.79    3.92
  -9  -6  11   -1.58    5.14
   9   6 -12   35.33    9.68
  -9  -6  12   29.92    9.48
   9   6 -13    7.89    5.05
  -9  -6  13   12.60    6.25
   9   6 -14   37.33    9.75
  -9  -6  14   26.11    8.71
   9   6 -15    0.26    3.01
  -9  -6  15   17.65    7.17
   9   6 -16    3.34    3.65
   9   6 -17   10.44    5.22
   9   6 -18   49.24   12.09
   9   6 -19    8.65    4.91
   9   6 -20    5.17    4.72
   9   6 -21    0.94    3.38
   9   6 -22   -1.25    3.78
   9   6 -23    6.21    4.85
  -9   7   1    6.55    3.84
   9   7  -1   16.68    7.33
  -9  -7   1   12.38    6.72
  -9   7   2    3.07    2.74
   9   7  -2   13.22    6.36
  -9  -7   2    3.93    4.33
  -9   7   3   -0.56    1.94
   9   7  -3    0.01    3.57
  -9  -7   3   -0.03    2.73
  -9   7   4   17.98    4.72
   9   7  -4   17.50    7.55
  -9  -7   4   12.01    6.62
  -9   7   5    7.58    3.16
   9   7  -5   16.91    7.54
  -9  -7   5    7.39    5.82
  -9   7   6   48.91    7.88
   9   7  -6   50.05   11.85
  -9  -7   6   47.29   12.49
  -9   7   7    3.38    2.06
   9   7  -7   10.18    5.17
  -9  -7   7    1.41    5.43
  -9   7   8    2.64    1.85
   9   7  -8    3.46    3.68
  -9  -7   8    0.69    3.27
  -9   7   9   11.09    2.91
   9   7  -9    3.47    4.87
  -9  -7   9    1.45    3.75
  -9   7  10   23.23    4.39
   9   7 -10   25.23    8.51
  -9  -7  10   26.72    8.66
   9   7 -11    7.04    5.16
  -9  -7  11    6.58    5.34
   9   7 -12   86.40   15.59
  -9  -7  12   51.65   13.25
   9   7 -13   10.23    5.40
  -9  -7  13   -1.88    4.62
   9   7 -14    4.60    4.54
  -9  -7  14    7.43    4.95
   9   7 -15   -1.73    4.60
  -9  -7  15   13.79    6.39
   9   7 -16   52.27   12.05
  -9  -7  16   43.91   12.01
   9   7 -17   -0.28    2.68
   9   7 -18   -0.82    3.41
   9   7 -19   -0.71    3.47
   9   7 -20   14.50    6.62
   9   7 -21   30.91    9.49
   9   7 -22   19.23    7.75
   9   7 -23   -1.35    3.40
   9   7 -24   -0.98    3.15
   9   7 -25   -0.82    3.86
  -9   8   1    8.19    4.29
   9   8  -1   20.94    8.22
  -9  -8   1   23.12    8.94
  -9   8   2   17.54    5.37
   9   8  -2   20.83    7.81
  -9  -8   2   15.74    7.60
  -9   8   3    0.94    2.60
   9   8  -3    5.74    4.97
  -9  -8   3   -1.31    3.47
  -9   8   4   63.34   10.08
   9   8  -4   47.59   12.58
  -9  -8   4   59.26   13.74
  -9   8   5   -0.45    2.43
   9   8  -5    1.61    3.50
  -9  -8   5   -1.23    3.63
   9   8  -6    6.23    5.76
  -9  -8   6    3.53    4.14
   9   8  -7   -1.64    4.82
  -9  -8   7    1.92    5.15
   9   8  -8   86.83   16.93
  -9  -8   8   93.48   17.88
   9   8  -9    6.22    4.72
  -9  -8   9   15.02    6.91
   9   8 -10   26.89    8.51
  -9  -8  10   11.44    7.01
   9   8 -11    0.61    5.38
  -9  -8  11   -0.71    4.02
   9   8 -12   27.42    8.71
  -9  -8  12   10.80    6.50
   9   8 -13    1.74    3.25
  -9  -8  13   -1.35    4.62
   9   8 -14   24.36    8.33
  -9  -8  14   14.80    7.33
   9   8 -15    0.31    3.01
  -9  -8  15   -0.30    2.69
   9   8 -16   -2.13    4.49
  -9  -8  16   -0.34    3.70
   9   8 -17   13.07    6.30
  -9  -8  17   15.27    7.65
   9   8 -18   10.39    6.15
   9   8 -19    4.84    5.02
   9   8 -20   12.29    7.05
   9   8 -21    1.57    3.73
   9   8 -22    1.25    3.90
   9   8 -23    2.26    3.64
   9   8 -24    6.12    5.64
   9   8 -25   -0.25    3.19
   9   8 -26    1.41    3.17
   9   9  -1    6.57    5.27
  -9  -9   1    7.18    5.75
   9   9  -2   47.22   12.47
  -9  -9   2   33.94   10.99
   9   9  -3    0.57    3.43
  -9  -9   3    4.61    4.49
   9   9  -4    1.79    4.41
  -9  -9   4    9.84    6.52
   9   9  -5   -0.33    2.51
  -9  -9   5    4.96    4.94
   9   9  -6   63.78   14.09
  -9  -9   6   48.81   13.58
   9   9  -7    6.07    4.56
  -9  -9   7    3.49    5.20
   9   9  -8    2.55    3.68
  -9  -9   8    1.82    3.59
   9   9  -9    1.37    3.27
  -9  -9   9   -1.09    4.32
   9   9 -10   11.40    6.22
  -9  -9  10    3.50    4.76
   9   9 -11   -0.88    2.84
  -9  -9  11   -1.06    3.74
   9   9 -12   45.99   11.92
  -9  -9  12   38.31   11.17
   9   9 -13    3.72    4.63
  -9  -9  13    3.00    4.20
   9   9 -14   -0.88    3.31
  -9  -9  14   -0.52    3.33
   9   9 -15    3.81    4.61
  -9  -9  15    3.45    4.63
   9   9 -16   38.72   10.53
  -9  -9  16   19.56    9.03
   9   9 -17    1.12    4.42
  -9  -9  17    1.35    4.26
   9   9 -18    3.87    5.34
  -9  -9  18   -1.72    4.29
   9   9 -19    6.07    4.65
   9   9 -20   15.76    7.03
   9   9 -21   -1.62    3.74
   9   9 -22   14.95    7.81
   9   9 -24   -0.34    3.27
   9   9 -25   -1.45    3.94
   9   9 -26   15.52    7.36
   9   9 -27   -0.78    3.43
   9  10  -1    4.03    5.78
  -9 -10   1    3.65    5.31
   9  10  -2   13.37    6.49
  -9 -10   2   10.91    7.40
   9  10  -3   12.39    7.02
  -9 -10   3    1.68    3.37
   9  10  -4   60.72   13.98
  -9 -10   4   38.61   12.31
   9  10  -5   -1.81    5.39
  -9 -10   5   -0.90    4.33
   9  10  -6   -0.58    3.57
  -9 -10   6   -0.85    3.51
   9  10  -7    7.69    5.29
  -9 -10   7   -0.54    3.48
   9  10  -8   42.07   10.96
  -9 -10   8    4.84    6.38
   9  10  -9   -1.05    3.54
  -9 -10   9   10.02    6.45
   9  10 -10    4.16    4.42
  -9 -10  10    7.16    6.12
   9  10 -11    4.29    5.49
  -9 -10  11    7.57    5.86
   9  10 -12    1.26    3.34
  -9 -10  12    8.31    5.98
   9  10 -13   -0.60    4.34
  -9 -10  13   -2.12    5.86
   9  10 -14   11.03    6.78
  -9 -10  14   18.63    8.83
   9  10 -15   -0.34    3.96
  -9 -10  15   -1.79    4.77
   9  10 -16   -0.78    3.70
  -9 -10  16   -1.01    4.29
   9  10 -17   -1.67    4.22
  -9 -10  17    0.30    4.15
   9  10 -18   20.89    8.48
  -9 -10  18   12.94    7.66
   9  10 -19   -1.24    4.12
  -9 -10  19   -2.88    5.58
   9  10 -20    2.43    3.65
   9  10 -21   -1.16    3.20
   9  10 -22    9.09    5.90
   9  10 -23   -1.06    3.25
   9  10 -24   11.89    6.66
   9  10 -25   -0.81    3.33
   9  10 -26   -0.47    4.08
   9  10 -27   -1.77    5.43
   9  10 -28   13.10    6.73
   9  11  -1   -0.96    3.45
  -9 -11   1   -0.84    3.49
   9  11  -2   62.31   13.54
  -9 -11   2   11.90    8.60
   9  11  -3    1.42    4.65
  -9 -11   3    5.28    5.04
   9  11  -4   25.57    9.64
  -9 -11   4   15.69    8.51
   9  11  -5    2.57    4.72
  -9 -11   5    1.63    4.49
   9  11  -6   20.26    8.36
  -9 -11   6   37.86   11.68
   9  11  -7   -0.90    4.59
  -9 -11   7   -0.15    4.79
   9  11  -8    1.45    4.79
  -9 -11   8   -1.23    4.70
   9  11  -9    0.67    4.04
  -9 -11   9   -1.50    3.96
   9  11 -10   17.87    7.56
  -9 -11  10   31.71   11.36
   9  11 -11    5.79    5.51
  -9 -11  11   -2.61    6.64
   9  11 -12   11.83    7.83
  -9 -11  12    7.01    5.73
   9  11 -13    5.03    4.47
  -9 -11  13   -2.08    4.77
   9  11 -14   -1.13    3.30
  -9 -11  14   -3.59    6.56
   9  11 -15   -0.63    3.20
  -9 -11  15   -1.00    4.34
   9  11 -16   19.22    8.61
  -9 -11  16   13.59    7.51
   9  11 -17   -0.51    3.05
  -9 -11  17   -0.47    2.97
   9  11 -18   -0.92    3.35
  -9 -11  18    0.36    3.19
   9  11 -19    2.59    4.34
  -9 -11  19   -0.76    4.22
   9  11 -20    8.77    6.28
  -9 -11  20    4.01    5.17
   9  11 -21   -0.96    3.83
   9  11 -22   11.78    7.09
   9  11 -23   -1.40    4.31
   9  11 -24   -0.11    3.72
   9  11 -25   -1.37    4.37
   9  11 -26   12.39    7.17
   9  11 -27   -2.11    4.54
   9  11 -28    7.87    5.58
   9  11 -29   -0.95    3.43
   9  12  -1    6.04    5.92
  -9 -12   1   -1.50    4.06
   9  12  -2   -0.70    2.77
  -9 -12   2    6.04    5.37
   9  12  -3    5.28    4.52
  -9 -12   3   -0.98    4.28
   9  12  -4    9.20    6.89
  -9 -12   4   22.00    9.50
   9  12  -5    4.88    5.39
  -9 -12   5   -1.27    4.81
   9  12  -6    2.63    4.33
  -9 -12   6    1.46    3.64
   9  12  -7    1.19    2.66
  -9 -12   7    3.14    5.25
   9  12  -8   28.41   10.44
  -9 -12   8   28.24   10.93
   9  12  -9    0.10    4.31
  -9 -12   9   -1.48    5.40
   9  12 -10    5.10    5.62
  -9 -12  10    1.65    4.96
   9  12 -11   -1.07    4.19
  -9 -12  11    1.68    3.08
   9  12 -12    3.50    5.94
  -9 -12  12   -0.17    1.69
   9  12 -13   -0.61    2.65
  -9 -12  13   -0.36    2.69
   9  12 -14   11.42    7.06
  -9 -12  14    8.04    6.44
   9  12 -15   -0.63    4.51
  -9 -12  15   12.08    7.27
   9  12 -16   -0.99    4.15
  -9 -12  16   -0.98    4.60
   9  12 -17   -1.00    4.27
  -9 -12  17   -0.56    5.18
   9  12 -18   15.53    7.04
  -9 -12  18    4.77    6.06
   9  12 -19   -0.78    4.00
  -9 -12  19   -3.32    6.24
   9  12 -20    2.49    4.49
  -9 -12  20    8.70    6.71
   9  12 -21   -0.36    3.02
  -9 -12  21    5.44    5.15
   9  12 -22    0.45    3.39
  -9 -12  22   -0.51    2.84
   9  12 -23   -1.77    4.38
   9  12 -24   12.47    6.90
   9  12 -25   -0.39    3.61
   9  12 -26   -1.69    4.99
   9  13  -1    5.50    6.48
   9  13  -2   -0.39    3.22
   9  13  -3   -0.55    4.78
  -9 -13   3   -1.73    6.27
   9  13  -4    5.73    4.68
  -9 -13   4   -1.66    4.50
   9  13  -5    8.29    7.09
  -9 -13   5    6.44    5.90
   9  13  -6    7.52    6.17
  -9 -13   6   14.68    8.77
   9  13  -7    1.08    4.03
  -9 -13   7    7.74    6.64
   9  13  -8    1.49    4.89
  -9 -13   8    2.47    5.29
   9  13  -9   -0.73    3.33
  -9 -13   9    2.64    3.98
   9  13 -10   12.85    7.01
  -9 -13  10    1.35    3.60
   9  13 -11   -1.41    3.73
  -9 -13  11    1.99    5.20
   9  13 -12    1.78    4.51
  -9 -13  12   14.35    7.47
   9  13 -13   -0.19    4.89
  -9 -13  13   -1.42    4.85
   9  13 -14   -0.99    4.22
  -9 -13  14    2.61    5.39
   9  13 -15    8.14    5.78
  -9 -13  15    1.76    4.57
   9  13 -16    5.17    6.84
  -9 -13  16    5.01    5.98
   9  13 -17   -1.43    4.13
  -9 -13  17    3.06    3.99
   9  13 -18   -2.23    6.03
  -9 -13  18    3.25    4.04
   9  13 -19   -1.01    4.19
  -9 -13  19    2.12    4.28
   9  13 -20   -2.32    5.43
  -9 -13  20    0.11    5.07
   9  13 -21    2.37    4.52
  -9 -13  21   -1.13    4.97
  -9 -13  22    2.33    4.66
  -9 -13  23    2.93    5.49
   9  14  -1   -0.15    3.18
   9  14  -2   22.75   10.08
   9  14  -3    2.31    5.46
   9  14  -4   -2.40    5.00
   9  14  -5    0.97    4.98
   9  14  -6   -0.35    4.44
   9  14  -7   -0.56    3.63
   9  14  -8   -1.72    5.80
   9  14  -9    4.25    4.59
   9  14 -10   -0.36    4.94
   9  14 -11   -1.21    5.26
   9  14 -12    4.14    5.35
   9  14 -13   -0.65    3.76
  -9 -14  13    1.96    5.47
   9  14 -14    2.33    3.50
  -9 -14  14    8.95    6.77
   9  14 -15    2.83    3.90
  -9 -14  15   -1.85    4.67
  -9 -14  16   -0.39    4.06
  -9 -14  17   -0.84    4.12
  -9 -14  18   -1.14    4.19
  -9 -14  19   -1.23    4.21
  -9 -14  20   -1.12    3.92
  -9 -14  21    2.06    4.13
  -9 -14  22    3.67    5.72
  -8   0   1   -0.12    2.24
  -8   0   1   -0.18    1.78
   8   0  -1    0.19    2.18
  -8   0   2  449.35   48.39
  -8   0   2  462.59   49.32
   8   0  -2  443.58   48.77
  -8   0   3   -0.09    2.18
  -8   0   3   -0.64    1.66
   8   0  -3    3.24    2.71
  -8   0   4   72.19   10.96
  -8   0   4   81.11   11.98
   8   0  -4   64.27   10.98
  -8   0   5    0.43    1.86
  -8   0   5    0.02    1.84
   8   0  -5   -0.43    1.85
  -8   0   6   79.65   11.82
  -8   0   6   78.91   12.40
   8   0  -6   98.89   13.09
  -8   0   7   -0.35    1.17
  -8   0   7   -0.09    1.59
   8   0  -7    0.46    1.57
  -8   0   8  224.45   23.93
  -8   0   8  213.39   24.67
   8   0  -8  183.06   23.88
  -8   0   9   -0.24    0.91
  -8   0   9   -0.53    2.08
   8   0  -9   -0.19    1.91
  -8   0  10    0.72    1.10
  -8   0  10   -0.32    1.32
   8   0 -10   -0.18    1.33
  -8   0  11   -0.36    1.34
   8   0 -11    0.63    1.70
  -8   0  12  182.35   20.33
   8   0 -12  169.01   21.06
  -8   0  13    0.09    1.33
   8   0 -13    1.37    1.87
  -8   0  14   84.13   10.59
   8   0 -14   67.06   10.88
   8   0 -15    0.65    1.38
   8   0 -16    3.14    2.08
  -8   1   1   80.03   11.43
  -8   1   1   63.34   11.11
   8  -1  -1   73.39   11.59
   8   1  -1   59.94   11.33
  -8  -1   1   62.84   11.33
  -8  -1   1   68.95   12.02
  -8   1   2    3.34    2.97
  -8   1   2    7.99    3.39
   8  -1  -2    0.64    2.32
   8   1  -2    7.00    3.56
  -8  -1   2    2.08    2.21
  -8  -1   2    5.17    3.09
  -8   1   3    2.71    2.17
  -8   1   3    3.08    2.40
   8  -1  -3    7.74    3.24
   8   1  -3    4.84    2.71
  -8  -1   3    8.92    3.54
  -8  -1   3    1.04    1.81
  -8   1   4   39.23    6.77
  -8   1   4   34.42    6.81
   8  -1  -4   28.52    6.34
   8   1  -4   40.71    7.98
  -8  -1   4   18.25    5.65
  -8  -1   4   48.23    8.95
  -8   1   5    8.95    2.93
  -8   1   5    2.61    2.41
   8  -1  -5    3.77    2.55
   8   1  -5    3.59    2.84
  -8  -1   5    7.00    2.98
  -8  -1   5    6.93    3.54
  -8   1   6   81.35   11.18
  -8   1   6   76.65   11.48
   8  -1  -6   82.51   11.56
   8   1  -6   73.39   12.32
  -8  -1   6   83.36   12.11
  -8  -1   6   88.03   13.09
  -8   1   7    8.41    2.91
  -8   1   7    4.55    2.68
   8  -1  -7    2.95    2.50
   8   1  -7   16.79    4.96
  -8  -1   7    5.99    2.98
  -8  -1   7    3.58    3.26
  -8   1   8    2.49    1.77
  -8   1   8    2.68    2.57
   8  -1  -8    2.52    2.37
   8   1  -8    8.24    3.76
  -8  -1   8    1.75    1.94
  -8  -1   8    3.56    3.04
  -8   1   9   14.58    3.50
  -8   1   9   20.88    4.71
   8  -1  -9   18.85    4.23
   8   1  -9   16.53    4.87
  -8  -1   9   12.72    4.00
  -8   1  10  142.70   17.60
  -8   1  10  181.93   19.46
   8  -1 -10  171.90   18.88
   8   1 -10  148.18   19.97
  -8  -1  10  154.30   19.12
  -8   1  11    7.49    2.51
  -8   1  11    9.28    3.14
   8  -1 -11    8.74    2.77
   8   1 -11    3.81    3.01
  -8  -1  11    5.94    3.13
  -8   1  12   12.19    2.89
   8  -1 -12   11.34    3.21
   8   1 -12   15.31    4.28
  -8  -1  12    3.82    2.63
  -8   1  13    0.24    1.29
   8  -1 -13    0.60    1.35
   8   1 -13   -0.45    2.02
  -8  -1  13   -0.11    1.70
   8  -1 -14   70.75    9.80
   8   1 -14   60.61   10.69
  -8  -1  14   71.28   10.23
   8   1 -15   44.79    8.66
  -8  -1  15   48.93    7.93
   8   1 -16   70.31   11.35
   8   1 -17    2.88    2.43
   8   1 -18    0.30    2.43
  -8   2   1   -0.75    2.01
  -8   2   1   -0.49    1.96
   8  -2  -1   -0.14    2.34
   8   2  -1    1.44    2.69
  -8  -2   1   -0.38    1.86
  -8  -2   1    1.63    2.34
  -8   2   2   61.25   10.09
  -8   2   2   83.64   11.57
   8  -2  -2   64.27   10.70
   8   2  -2   55.95   11.27
  -8  -2   2   67.83   11.31
  -8  -2   2   71.30   12.46
  -8   2   3   14.16    4.05
  -8   2   3   18.35    4.81
   8  -2  -3   15.28    4.45
   8   2  -3    6.34    3.73
  -8  -2   3   13.96    4.65
  -8  -2   3   12.01    4.76
  -8   2   4   32.91    6.32
  -8   2   4   29.74    6.41
   8  -2  -4   35.94    7.08
   8   2  -4   43.08    8.79
  -8  -2   4   36.61    7.50
  -8  -2   4   48.84    9.38
  -8   2   5   15.77    3.72
  -8   2   5   10.75    3.41
   8  -2  -5    7.36    2.89
   8   2  -5    4.82    3.58
  -8  -2   5    9.17    3.82
  -8  -2   5    7.00    4.07
  -8   2   6   85.47   11.34
  -8   2   6   86.71   11.97
   8  -2  -6   76.36   11.54
   8   2  -6  102.54   14.74
  -8  -2   6  114.31   14.19
  -8   2   7   42.43    6.18
  -8   2   7   34.18    6.42
   8  -2  -7   29.53    5.91
   8   2  -7   51.38    9.29
  -8  -2   7   44.63    8.19
  -8   2   8  120.17   13.44
  -8   2   8  109.39   14.05
   8  -2  -8  106.79   13.57
   8   2  -8  131.10   17.25
  -8  -2   8  111.10   15.50
  -8   2   9    7.35    2.21
  -8   2   9   10.84    3.18
   8  -2  -9   13.86    3.05
   8   2  -9   16.89    5.50
  -8  -2   9    4.56    2.89
  -8   2  10   -0.37    1.16
  -8   2  10    1.86    1.78
   8  -2 -10    1.52    1.45
   8   2 -10    0.95    2.27
  -8  -2  10   -0.38    1.49
  -8   2  11    1.35    1.05
  -8   2  11    0.93    1.52
   8  -2 -11    1.31    1.11
   8   2 -11    0.40    2.15
  -8  -2  11    2.87    2.23
   8  -2 -12   50.01    7.15
   8   2 -12   59.47   10.43
  -8  -2  12   69.89    9.97
   8   2 -13   33.47    7.53
  -8  -2  13   28.06    6.14
   8   2 -14   21.16    6.15
  -8  -2  14   23.69    5.47
   8   2 -15   22.89    6.26
  -8  -2  15   25.42    5.66
   8   2 -16   44.55    8.85
  -8  -2  16   33.28    6.97
   8   2 -17   18.79    5.73
   8   2 -18  169.85   22.37
   8   2 -19    9.09    4.03
   8   2 -20   -0.11    1.77
  -8   3   1   96.36   12.54
  -8   3   1   66.25   11.59
   8  -3  -1   77.53   12.63
   8   3  -1   89.33   14.66
  -8  -3   1   97.91   14.10
  -8  -3   1   75.87   13.89
  -8   3   2    5.08    2.49
  -8   3   2    1.34    2.29
   8  -3  -2   -0.59    2.32
   8   3  -2   -0.57    2.57
  -8  -3   2    2.09    3.00
  -8   3   3   43.94    7.46
  -8   3   3   45.05    8.02
   8  -3  -3   45.85    8.17
   8   3  -3   38.74    9.38
  -8  -3   3   50.85    9.45
  -8   3   4  124.96   15.27
  -8   3   4  119.37   15.62
   8  -3  -4  119.97   15.79
   8   3  -4  145.47   19.41
  -8  -3   4  119.28   17.14
  -8   3   5   17.46    3.73
  -8   3   5   14.13    3.85
   8  -3  -5   14.87    4.05
   8   3  -5    6.53    4.30
  -8  -3   5   13.98    4.78
  -8   3   6   36.17    5.52
  -8   3   6   27.55    5.57
   8  -3  -6   33.79    5.96
   8   3  -6   35.92    8.33
  -8  -3   6   34.57    7.46
  -8   3   7   21.02    3.69
  -8   3   7   16.51    3.94
   8  -3  -7   17.10    3.78
   8   3  -7   24.28    6.85
  -8  -3   7   14.24    4.75
  -8   3   8    5.32    1.61
  -8   3   8    9.38    2.70
   8  -3  -8    5.92    2.06
   8   3  -8    2.41    2.71
  -8  -3   8   10.00    3.77
  -8   3   9    4.92    1.90
   8   3  -9    4.78    3.56
  -8  -3   9    0.68    1.80
  -8   3  10  107.32   11.65
   8   3 -10   81.09   14.33
  -8  -3  10   83.09   13.43
  -8   3  11   73.84   10.04
   8   3 -11   85.02   13.93
  -8  -3  11  108.42   13.95
  -8  -3  11  111.73   15.74
  -8   3  12    0.55    0.95
   8   3 -12    2.19    2.71
  -8  -3  12    4.22    2.94
   8   3 -13   10.98    4.42
  -8  -3  13   10.75    3.96
   8   3 -14   35.25    8.25
  -8  -3  14   26.22    6.41
   8   3 -15   35.11    8.27
  -8  -3  15   29.54    6.63
   8   3 -16   97.36   14.69
  -8  -3  16   77.08   12.40
   8   3 -17   -0.76    2.95
  -8  -3  17    0.15    1.97
   8   3 -18    1.17    2.63
   8   3 -19   16.70    5.98
   8   3 -20   98.83   15.85
   8   3 -21    8.18    4.51
   8   3 -22   14.26    5.42
  -8   4   1   71.36   11.13
   8  -4  -1   83.02   13.10
   8   4  -1   85.66   14.83
  -8   4   2   25.17    5.58
  -8   4   2   19.71    5.52
   8  -4  -2   29.75    6.95
   8  -4  -2   31.75    3.74
   8   4  -2   27.16    7.73
  -8   4   3   21.07    4.60
  -8   4   3   24.44    5.31
   8  -4  -3   13.26    4.78
   8   4  -3   14.66    6.06
  -8   4   4  152.52   15.20
  -8   4   4  109.35   14.55
   8  -4  -4  125.64   15.77
   8   4  -4   74.35   16.09
  -8   4   5    7.88    2.66
  -8   4   5    8.93    3.01
   8  -4  -5   11.95    3.87
   8   4  -5   10.84    4.90
  -8   4   6   40.95    5.43
  -8   4   6   54.79    6.49
  -8   4   6   34.23    6.26
   8   4  -6   30.94    8.53
  -8   4   7   94.71   10.58
  -8   4   7  108.51   11.21
  -8   4   7   94.77   12.02
   8   4  -7   94.06   15.89
  -8   4   8   32.61    3.85
  -8   4   8   36.48    5.42
   8   4  -8   27.56    7.91
  -8   4   9    9.61    2.36
   8   4  -9    2.37    2.96
  -8  -4   9   15.98    5.67
  -8   4  10    0.78    1.10
   8   4 -10   -0.35    1.81
  -8  -4  10    2.66    3.47
  -8   4  11    5.66    1.63
   8   4 -11   -0.21    2.13
  -8  -4  11    8.39    4.22
  -8   4  12   81.61    9.19
   8   4 -12   86.52   14.37
  -8  -4  12   84.07   14.78
   8   4 -13   12.54    5.16
   8   4 -14   61.69   11.97
   8   4 -15    4.85    3.58
   8   4 -16   24.00    6.99
   8   4 -17   22.17    7.19
   8   4 -18   62.40   12.26
   8   4 -19   10.18    5.43
   8   4 -20    3.19    3.94
  -8   5   1   38.58    6.19
  -8   5   1   24.56    5.88
   8   5  -1   38.01    9.83
  -8   5   2   18.61    4.20
  -8   5   2   23.76    5.06
   8   5  -2   25.67    8.20
  -8   5   3   83.22   10.44
  -8   5   3   81.48   11.16
   8   5  -3   78.25   14.90
  -8   5   4   14.82    3.18
  -8   5   4   10.97    3.28
   8   5  -4   15.30    6.17
  -8   5   5   57.64    7.13
  -8   5   5   55.05    7.60
  -8   5   5   41.91    7.51
   8   5  -5   65.34   12.49
  -8   5   6   82.59    9.00
  -8   5   6   59.82    9.49
   8   5  -6  108.24   15.93
  -8   5   7    2.83    1.69
   8   5  -7    6.64    4.14
  -8  -5   7    1.18    4.46
  -8   5   8    4.45    1.70
   8   5  -8    8.68    4.82
  -8  -5   8    2.24    2.78
  -8   5   9   10.74    2.46
   8   5  -9   16.21    6.14
  -8  -5   9    7.49    5.70
  -8   5  10  188.10   19.92
   8   5 -10  228.81   27.48
  -8  -5  10  193.67   26.66
  -8   5  11   39.40    4.73
   8   5 -11   32.98    9.04
  -8  -5  11   29.04    8.76
  -8   5  12    0.09    0.41
   8   5 -12   -0.77    2.96
  -8  -5  12    3.54    3.86
   8   5 -13    0.60    2.37
   8   5 -14    5.70    4.73
   8   5 -15   15.71    6.21
  -8   5  16   54.45    6.32
  -8   5  17    7.01    1.90
  -8   5  18    0.44    0.97
   8   5 -21   21.57    7.49
   8   5 -22   28.62    8.54
   8   5 -23    0.67    3.01
   8   5 -24   10.26    4.95
   8   5 -25   13.68    5.89
  -8   6   1   98.58   13.67
  -8   6   1  119.87   15.42
  -8   6   1  116.48   15.24
  -8   6   2   75.66   10.38
  -8   6   3  115.90   14.09
  -8   6   4   33.97    5.61
  -8  -6   4   38.20    9.96
  -8   6   5   17.64    3.65
  -8  -6   5   28.22    8.39
  -8  -6   6   31.32    9.27
  -8  -6   7   23.23    7.79
  -8  -6   8   27.94    8.61
  -8   6   9    1.79    1.33
  -8  -6   9   -0.46    2.71
  -8   6  10    3.53    1.51
  -8  -6  10    7.75    4.62
  -8   6  11   19.34    2.97
  -8  -6  11   10.97    6.09
  -8  -6  12   20.60    7.60
  -8  -6  13   13.26    6.10
  -8   6  15   21.44    2.75
  -8   6  16   12.78    2.04
   8   6 -16    3.55    4.61
  -8   6  17   57.87    6.93
   8   6 -17   52.71   11.91
  -8   6  18   17.37    3.12
   8   6 -18    9.16    5.61
   8   6 -19    8.55    4.85
   8   6 -20   -1.19    3.10
   8   6 -21   -0.73    3.08
   8   6 -22    5.78    4.64
   8   6 -23   20.23    7.51
   8   6 -24    3.41    3.49
   8   6 -25   11.05    5.67
   8   6 -26   -0.60    2.93
   8   6 -27   10.84    5.47
  -8   7   1   80.90   11.75
  -8   7   1   87.48   12.91
   8  -7  -1   90.63    9.94
   8   7  -1   82.42   16.09
  -8  -7   1   60.90   14.77
  -8   7   2   -0.59    1.77
  -8   7   2   -0.22    1.91
   8   7  -2   -0.12    3.88
  -8  -7   2   -0.91    3.49
  -8   7   3   27.82    5.57
  -8   7   3   31.68    6.47
   8   7  -3   27.55    9.02
  -8  -7   3   31.87    9.81
  -8   7   4    0.05    1.91
   8   7  -4    0.43    3.08
  -8  -7   4   -0.46    3.31
  -8   7   5   74.43   10.43
   8   7  -5   67.84   14.08
  -8  -7   5   64.22   14.33
  -8   7   6   15.12    4.06
   8   7  -6   14.62    6.03
  -8  -7   6    5.42    4.97
   8   7  -7    1.80    3.37
  -8  -7   7   -1.05    4.52
   8   7  -8    3.14    3.67
  -8  -7   8    0.56    4.10
   8   7  -9   61.36   12.59
  -8  -7   9   36.93   10.40
   8   7 -10   24.36    7.83
  -8  -7  10   23.03    7.93
   8   7 -11   38.34    9.96
  -8  -7  11   42.65   10.98
   8   7 -12    4.54    4.56
  -8  -7  12    2.70    3.83
   8   7 -13   20.11    7.52
  -8  -7  13   32.27    9.73
   8   7 -14   31.95    9.04
  -8   7  15   63.81    7.68
   8   7 -15   64.23   13.42
  -8   7  16    1.61    1.22
   8   7 -16    1.08    4.01
   8   7 -17    6.55    4.50
   8   7 -18    0.97    3.05
   8   7 -19    1.19    2.90
   8   7 -20    6.54    4.49
   8   7 -21   25.36    8.63
   8   7 -22    0.71    3.17
   8   7 -23   -0.29    2.97
   8   7 -24   -2.36    4.62
   8   7 -25   13.76    7.01
   8   7 -26   -0.38    2.88
   8   7 -27   17.20    7.37
   8   7 -28    1.75    3.10
  -8   8   1   77.41   13.42
   8   8  -1  109.02   18.37
  -8  -8   1  115.70   19.56
   8   8  -2   -0.77    3.56
  -8  -8   2   -0.62    2.95
   8   8  -3   39.86   10.95
  -8  -8   3   32.62   10.59
   8   8  -4   29.62    9.46
  -8  -8   4   21.42    8.19
   8   8  -5    2.98    4.49
  -8  -8   5    4.32    4.20
   8   8  -6   -0.61    2.94
  -8  -8   6    4.19    4.82
   8   8  -7  146.46   22.92
  -8  -8   7  140.47   23.36
   8   8  -8   -0.46    3.11
  -8  -8   8    1.53    3.74
   8   8  -9   -0.56    3.88
  -8  -8   9    8.83    5.23
   8   8 -10   10.68    5.16
  -8  -8  10   -0.96    3.26
   8   8 -11   12.64    5.38
  -8  -8  11   -0.27    3.02
   8   8 -12    0.89    3.11
  -8  -8  12    2.27    3.12
   8   8 -13   35.93   10.43
  -8  -8  13   48.67   12.16
   8   8 -14   -0.74    3.08
  -8  -8  14   -0.39    3.22
   8   8 -15   18.67    7.32
   8   8 -16   -2.17    4.37
   8   8 -17   26.06    8.57
   8   8 -18   -1.35    4.15
   8   8 -19    2.19    3.89
   8   8 -20   -0.00    2.82
   8   8 -21    2.52    3.91
   8   8 -22   -0.85    3.06
   8   8 -23   39.49   10.93
   8   8 -24    9.63    5.35
   8   8 -25    6.63    4.80
   8   8 -26   -0.69    2.59
   8   8 -27    8.49    5.93
   8   8 -28    8.54    5.53
   8   8 -29    7.84    5.63
   8   8 -30   -0.45    2.52
   8   9  -1  100.64   17.90
  -8  -9   1   67.75   16.12
   8   9  -2    0.08    3.46
  -8  -9   2    7.30    5.99
   8   9  -3   31.89   10.07
  -8  -9   3   53.22   13.05
   8   9  -4   11.80    6.50
  -8  -9   4   -1.38    3.63
   8   9  -5   32.16   10.55
  -8  -9   5   44.86   11.97
   8   9  -6   -0.54    4.40
  -8  -9   6   -1.37    4.73
   8   9  -7   -0.39    3.18
  -8  -9   7   -0.98    3.17
   8   9  -8    2.45    3.44
  -8  -9   8   -1.18    4.17
   8   9  -9    2.14    4.78
  -8  -9   9    6.85    5.63
   8   9 -10    1.62    4.31
  -8  -9  10    2.18    4.03
   8   9 -11   92.07   17.38
  -8  -9  11   82.03   17.27
   8   9 -12   -1.47    4.11
  -8  -9  12    2.46    3.62
   8   9 -13    2.52    4.89
  -8  -9  13   -0.68    4.54
   8   9 -14    7.26    5.73
  -8  -9  14    1.30    4.67
   8   9 -15   45.52   11.56
  -8  -9  15   29.04    9.93
   8   9 -16    1.65    3.89
   8   9 -17   -0.73    3.74
   8   9 -18    1.74    4.17
   8   9 -19   28.25    9.12
   8   9 -20    3.12    3.19
   8   9 -21   13.78    7.24
   8   9 -22   -1.61    4.53
   8   9 -23   -1.12    4.01
   8   9 -24    0.03    3.40
   8   9 -25   20.67    7.95
   8   9 -26    0.28    3.62
   8   9 -27    1.85    4.36
   8   9 -28   -0.50    2.13
   8   9 -29   -1.33    3.37
   8   9 -30    4.48    5.19
   8   9 -31    0.76    3.19
   8  10  -1   43.20   11.60
  -8 -10   1   24.62    9.62
   8  10  -2   -0.64    5.42
  -8 -10   2   -1.94    4.41
   8  10  -3   34.36   11.06
  -8 -10   3   53.82   13.47
   8  10  -4   11.48    6.69
  -8 -10   4    9.13    6.45
   8  10  -5    7.79    5.26
  -8 -10   5   14.95    8.62
   8  10  -6    1.84    3.61
  -8 -10   6    4.52    4.31
   8  10  -7   95.63   17.42
  -8 -10   7   60.62   15.66
   8  10  -8    3.03    3.29
  -8 -10   8   -0.42    2.10
   8  10  -9    1.40    3.71
  -8 -10   9    3.05    5.19
   8  10 -10   -0.86    4.40
  -8 -10  10   -1.00    3.78
   8  10 -11    7.07    4.92
  -8 -10  11   10.99    5.87
   8  10 -12    1.42    2.67
  -8 -10  12   -1.22    4.53
   8  10 -13   36.61   10.47
  -8 -10  13   10.74    7.27
   8  10 -14    1.13    3.65
  -8 -10  14    0.17    2.98
   8  10 -15    0.67    4.43
  -8 -10  15    1.82    3.62
   8  10 -16   -0.83    3.46
  -8 -10  16   -0.86    3.24
   8  10 -17   70.91   15.47
   8  10 -18   -0.99    3.04
   8  10 -19   11.85    6.77
   8  10 -20    2.15    4.16
   8  10 -21   14.39    6.91
   8  10 -22    1.65    4.67
   8  10 -23    7.19    4.80
   8  10 -24    1.40    2.26
   8  10 -25    4.68    4.61
   8  10 -26    4.06    4.34
   8  10 -27    1.92    4.67
   8  10 -28    6.19    5.33
   8  10 -29    1.31    2.55
   8  10 -30    1.76    4.48
   8  10 -31    0.28    1.91
   8  10 -32   -1.11    4.14
   8  11  -1   39.13   11.47
  -8 -11   1   36.36   11.99
   8  11  -2    6.29    4.79
  -8 -11   2    6.86    5.52
   8  11  -3    7.69    5.66
  -8 -11   3    7.21    5.72
   8  11  -4    8.65    6.17
  -8 -11   4   -1.69    5.32
   8  11  -5    8.80    6.15
  -8 -11   5    8.40    6.31
   8  11  -6   -0.88    3.60
  -8 -11   6   -1.15    4.81
   8  11  -7    3.86    4.25
  -8 -11   7    2.58    5.35
   8  11  -8   -1.78    4.81
  -8 -11   8   17.72    7.97
   8  11  -9   29.82    9.70
  -8 -11   9   44.28   12.48
   8  11 -10   -1.98    5.49
  -8 -11  10   -0.57    3.03
   8  11 -11   17.15    8.12
  -8 -11  11   18.61    8.45
   8  11 -12   -0.92    3.89
  -8 -11  12   -0.18    2.07
   8  11 -13    4.15    5.56
  -8 -11  13   -0.48    2.58
   8  11 -14    6.50    4.68
  -8 -11  14    3.94    5.97
   8  11 -15   45.53   11.75
  -8 -11  15   32.79   10.92
   8  11 -16    1.19    4.25
  -8 -11  16   -0.44    2.92
   8  11 -17    2.11    4.22
  -8 -11  17   -1.53    4.41
   8  11 -18   -1.19    4.11
  -8 -11  18    0.35    4.16
   8  11 -19    9.76    6.70
   8  11 -20    1.13    5.13
   8  11 -21   12.72    7.13
   8  11 -22    1.77    4.42
   8  11 -23    2.05    4.71
   8  11 -24    3.14    4.78
   8  11 -25    7.41    5.91
   8  11 -26   -1.19    3.95
   8  11 -27   -0.59    3.47
   8  11 -28   -1.31    4.29
   8  11 -29   -1.22    3.94
   8  11 -30   -0.54    2.76
   8  12  -1    5.05    4.31
  -8 -12   1    6.06    5.58
   8  12  -2    7.67    6.11
  -8 -12   2   -0.51    2.98
   8  12  -3   54.75   14.20
  -8 -12   3   51.82   14.57
   8  12  -4    0.21    4.59
  -8 -12   4   -0.76    2.93
   8  12  -5   -1.87    4.11
  -8 -12   5    9.02    6.42
   8  12  -6    1.96    4.19
  -8 -12   6   -1.19    4.89
   8  12  -7   18.26    8.34
  -8 -12   7    0.28    5.58
   8  12  -8    6.53    5.68
  -8 -12   8    8.37    6.40
   8  12  -9   19.74    8.54
  -8 -12   9   11.16    7.03
   8  12 -10   11.49    7.16
  -8 -12  10    7.04    6.20
   8  12 -11    7.27    5.65
  -8 -12  11    0.08    3.64
   8  12 -12   -0.67    3.77
  -8 -12  12    6.45    6.43
   8  12 -13   13.00    7.30
  -8 -12  13   22.10    9.30
   8  12 -14    0.24    4.95
  -8 -12  14    1.19    4.62
   8  12 -15   -0.58    3.15
  -8 -12  15   -0.95    4.35
   8  12 -16    3.19    4.83
  -8 -12  16   -0.46    2.84
   8  12 -17    4.83    5.50
  -8 -12  17    6.68    6.12
   8  12 -18   -0.53    3.15
  -8 -12  18    4.38    5.87
   8  12 -19   12.61    7.21
  -8 -12  19   13.19    7.44
   8  12 -20   -1.13    3.43
   8  12 -21    5.53    4.14
   8  12 -22   -2.44    5.04
   8  12 -23   11.80    7.83
   8  12 -24   -1.82    4.33
   8  12 -25   -1.18    3.53
   8  12 -26   -0.79    2.78
   8  12 -27    2.66    4.50
   8  13  -1    5.33    6.28
   8  13  -3    1.31    4.60
   8  13  -4   23.22    9.39
  -8 -13   4   13.14    7.96
   8  13  -5   20.72    8.96
  -8 -13   5   12.91    7.13
   8  13  -6    0.83    2.43
  -8 -13   6   -1.32    4.31
   8  13  -7    5.80    5.12
  -8 -13   7   -1.58    5.55
   8  13  -8   -1.23    4.79
  -8 -13   8    1.58    5.48
   8  13  -9   10.53    6.65
  -8 -13   9    6.66    6.03
   8  13 -10    5.25    6.65
  -8 -13  10    2.51    4.33
   8  13 -11   15.57    7.16
  -8 -13  11    5.53    5.39
   8  13 -12    3.23    5.28
  -8 -13  12    0.65    4.69
   8  13 -13   -1.58    3.90
  -8 -13  13   -1.02    4.14
   8  13 -14    3.80    5.14
  -8 -13  14   -1.30    3.95
   8  13 -15   10.71    6.16
  -8 -13  15    8.89    6.54
   8  13 -16   -0.38    5.11
  -8 -13  16    2.62    5.14
   8  13 -17    3.07    5.77
  -8 -13  17   -2.84    6.26
   8  13 -18    2.52    3.39
  -8 -13  18    0.45    5.20
   8  13 -19    2.25    4.18
  -8 -13  19   -0.52    3.86
   8  13 -20    2.18    3.74
  -8 -13  20   -1.67    6.05
   8  13 -21    7.04    7.12
  -8 -13  21    2.16    5.78
   8  13 -22    1.54    5.65
   8  13 -23    3.14    6.63
   8  14  -1   24.35   10.15
   8  14  -2   19.80    9.15
   8  14  -3   10.88    6.25
   8  14  -4    1.24    3.20
   8  14  -5   -0.86    4.28
   8  14  -6   12.98    7.60
   8  14  -7   10.49    7.19
   8  14  -8   11.68    7.08
   8  14  -9    7.62    6.23
   8  14 -10   -3.00    5.60
   8  14 -11    6.96    6.24
   8  14 -12   -1.42    5.05
   8  14 -13    4.06    6.02
   8  14 -14    2.32    4.59
   8  14 -15    6.58    5.17
   8  14 -16   -1.18    3.60
  -8 -14  16   -1.55    4.98
   8  14 -17    3.44    5.36
  -8 -14  17    4.17    6.14
   8  14 -18    2.19    3.70
  -8 -14  18    2.29    5.57
   8  14 -19   -0.61    5.49
  -8 -14  19    2.53    4.67
  -8 -14  20   -0.69    3.94
  -8 -14  21    3.73    5.03
  -8 -14  22   -1.42    4.32
   8  15  -1    5.63    4.95
   8  15  -2   -2.01    4.86
   8  15  -3   -0.97    4.72
   8  15  -4   -0.43    2.76
   8  15  -5    5.31    5.05
   8  15  -6    0.13    5.41
   8  15  -7    0.93    5.30
   8  15  -8    5.08    4.84
   8  15  -9   -0.59    2.88
   8  15 -10   -1.11    4.14
   8  15 -11    0.63    3.65
   8  15 -12    2.22    3.87
  -7   0   1  807.22   79.00
  -7   0   1  759.50   79.26
   7   0  -1  767.80   79.06
   7   0  -1  759.87   77.83
  -7   0   2    0.04    1.66
  -7   0   2   -0.50    2.08
   7   0  -2    0.68    2.31
   7   0  -2    0.25    1.52
  -7   0   3    9.14    3.17
  -7   0   3    5.21    3.00
   7   0  -3   11.22    3.99
  -7   0   4   -0.56    1.99
  -7   0   4   -0.34    2.01
   7   0  -4   -0.42    1.61
  -7   0   5   29.16    6.20
  -7   0   5   42.81    7.40
   7   0  -5   47.50    7.69
  -7   0   6   -0.47    1.36
  -7   0   6   -0.13    1.26
   7   0  -6    1.02    1.76
  -7   0   7  383.30   36.39
  -7   0   7  323.05   36.53
   7   0  -7  311.36   36.26
  -7   0   8   -0.08    1.76
  -7   0   8   -0.64    2.01
   7   0  -8   -0.28    1.68
  -7   0   9   18.47    4.02
  -7   0   9   12.97    3.92
   7   0  -9   13.73    3.88
  -7   0  10    0.82    1.18
   7   0 -10   -0.16    1.41
  -7   0  11  426.54   37.65
   7   0 -11  292.76   37.23
  -7   0  12    0.45    1.48
   7   0 -12    0.79    1.57
  -7   0  13  100.44   12.92
   7   0 -13  113.68   14.01
  -7   0  14   -0.32    1.46
   7   0 -14    0.95    2.00
  -7   0  15    2.09    1.46
   7   0 -15    4.27    2.43
  -7   0  16    0.63    1.39
   7   0 -16   -0.00    1.49
  -7   0  17  477.55   51.18
   7   0 -17  540.13   52.85
  -7   0  18    0.55    1.36
   7   0 -18   -0.43    2.03
   7   0 -19    5.91    3.09
   7   0 -20   -0.43    1.80
  -7   1   1   -0.63    1.80
  -7   1   1   -0.11    1.99
   7  -1  -1   -0.55    2.22
   7  -1  -1    0.53    1.07
   7   1  -1    0.67    2.35
  -7  -1   1    0.37    1.59
  -7  -1   1    0.50    2.15
  -7   1   2   53.86    8.27
  -7   1   2   27.78    6.77
   7  -1  -2   49.57    8.23
   7  -1  -2   36.63    6.38
   7   1  -2   35.90    7.92
   7   1  -2   53.49    8.13
  -7  -1   2   51.89    8.53
  -7  -1   2   51.84    9.13
  -7   1   3  305.56   30.89
  -7   1   3  275.97   30.93
   7  -1  -3  254.92   30.38
   7   1  -3  289.58   32.23
  -7  -1   3  271.09   31.24
  -7  -1   3  277.13   32.06
  -7   1   4    1.81    1.83
  -7   1   4    3.39    2.53
   7  -1  -4    0.59    1.58
   7   1  -4    2.50    2.28
  -7  -1   4   -0.41    2.30
  -7  -1   4    0.11    1.20
  -7   1   5   80.28   10.48
  -7   1   5   70.71   10.58
   7  -1  -5   76.63   10.66
   7   1  -5   72.28   11.66
  -7  -1   5  104.04   12.34
  -7  -1   5   63.63   11.43
  -7   1   6    0.63    1.50
  -7   1   6    2.76    2.09
   7  -1  -6    0.54    1.68
   7   1  -6    0.04    1.74
  -7  -1   6    1.15    1.67
  -7  -1   6    0.63    2.11
  -7   1   7   30.05    5.56
  -7   1   7   30.63    5.95
   7  -1  -7   39.56    6.31
   7   1  -7   39.99    7.53
  -7  -1   7   35.15    6.54
  -7  -1   7   48.40    8.07
  -7   1   8   20.13    3.79
  -7   1   8   19.25    4.23
   7  -1  -8   13.49    3.64
   7   1  -8   23.87    5.53
  -7  -1   8   18.87    4.57
  -7  -1   8   11.33    4.50
  -7   1   9  317.10   33.31
  -7   1   9  345.34   34.66
   7  -1  -9  339.26   34.15
   7   1  -9  283.31   35.15
  -7  -1   9  348.68   35.16
  -7  -1   9  301.29   35.86
  -7   1  10   30.54    4.66
   7  -1 -10   22.05    4.64
   7   1 -10   21.72    5.47
  -7  -1  10   36.46    6.08
  -7   1  11   87.70   10.25
   7  -1 -11   80.27   10.80
   7   1 -11   90.29   12.48
  -7  -1  11   77.98   11.29
  -7   1  12    0.91    1.28
   7  -1 -12    1.76    1.88
   7   1 -12   -0.57    1.71
  -7  -1  12    1.33    1.67
  -7   1  13  214.23   20.36
   7  -1 -13  193.41   20.89
   7   1 -13  177.36   22.28
  -7  -1  13  152.12   20.84
  -7   1  14    4.22    1.74
   7  -1 -14    3.00    1.95
   7   1 -14    4.51    2.68
  -7  -1  14    3.84    2.12
  -7   1  15  138.54   14.73
   7  -1 -15  131.95   15.42
   7   1 -15  110.77   16.32
  -7  -1  15  121.82   15.77
  -7   1  16   34.06    5.16
   7  -1 -16   22.83    5.06
   7  -1 -16   26.77    6.26
   7   1 -16   36.07    7.08
  -7  -1  16   28.11    5.71
   7  -1 -17   32.91    5.93
   7   1 -17   28.88    6.56
  -7  -1  17   33.25    6.17
   7  -1 -18    1.30    1.83
   7   1 -18   -0.40    2.21
  -7  -1  18    0.48    1.40
   7   1 -19  166.26   21.59
  -7  -1  19  176.88   20.59
   7   1 -20    3.57    2.51
   7   1 -21   72.74   11.85
   7   1 -22    7.65    4.12
  -7   2   1   43.89    7.32
  -7   2   1   39.76    7.39
   7  -2  -1   23.87    6.32
   7  -2  -1   41.50    6.20
   7   2  -1   48.27    9.07
  -7  -2   1   36.41    7.76
  -7  -2   1   55.57    9.74
  -7   2   2   57.68    8.46
  -7   2   2   49.16    8.29
   7  -2  -2   52.16    8.46
   7  -2  -2   37.80    6.29
   7   2  -2   53.30    9.89
  -7  -2   2   58.31    9.52
  -7  -2   2   56.04   10.10
  -7   2   3    4.68    2.59
  -7   2   3    9.98    3.07
   7  -2  -3    2.36    2.17
   7   2  -3    6.41    3.58
  -7  -2   3    5.01    3.26
  -7   2   4    8.95    2.79
  -7   2   4    4.67    2.48
   7  -2  -4    5.65    2.60
   7   2  -4    7.80    3.74
  -7  -2   4    5.05    2.96
  -7  -2   4    4.01    3.18
  -7   2   5  291.50   29.89
  -7   2   5  296.40   30.47
   7  -2  -5  277.55   30.16
   7   2  -5  254.83   32.36
  -7  -2   5  277.50   31.82
  -7  -2   5  283.24   32.96
  -7   2   6   14.61    3.21
  -7   2   6   15.23    3.71
   7  -2  -6   13.27    3.34
   7   2  -6   16.25    4.88
  -7  -2   6   19.95    5.06
  -7  -2   6   13.66    4.89
  -7   2   7  300.43   29.30
  -7   2   7  271.85   29.71
   7  -2  -7  297.84   29.61
   7   2  -7  233.71   31.77
  -7  -2   7  313.77   32.22
  -7  -2   7  252.66   32.31
  -7   2   8    4.10    1.47
  -7   2   8    0.58    1.20
   7  -2  -8    6.19    2.07
   7   2  -8    4.20    2.88
  -7  -2   8    9.82    3.37
  -7  -2   8    5.38    3.33
  -7   2   9   70.85    8.09
  -7   2   9   55.43    8.45
   7  -2  -9   70.79    8.40
   7   2  -9   80.39   11.87
  -7  -2   9   66.33   10.39
  -7  -2   9   82.68   12.20
  -7   2  10   15.90    2.69
   7  -2 -10   17.43    3.08
   7   2 -10   13.37    4.51
  -7  -2  10   14.84    4.26
  -7   2  11  162.33   16.18
   7  -2 -11  154.34   16.62
   7   2 -11  122.01   19.12
  -7  -2  11  175.92   19.63
  -7   2  12   45.80    5.67
   7  -2 -12   52.83    6.36
   7   2 -12   47.38    8.90
  -7  -2  12   42.26    7.78
   7  -2 -13   71.07    8.62
   7  -2 -13   78.44    9.38
   7   2 -13   54.72   10.80
  -7  -2  13   78.01   10.97
   7  -2 -14    2.36    1.45
   7  -2 -14    1.83    1.66
   7   2 -14   -0.60    1.83
  -7  -2  14    4.43    2.41
   7  -2 -15   30.37    4.70
   7  -2 -15   21.30    4.63
   7   2 -15   41.21    7.75
  -7  -2  15   31.18    6.23
   7  -2 -16   95.95   11.00
   7   2 -16   79.08   13.18
  -7  -2  16   87.98   12.60
   7   2 -17   68.55   11.78
  -7  -2  17   71.88   10.84
   7   2 -18   53.77    9.63
  -7  -2  18   42.64    7.99
   7   2 -19   -0.60    2.77
  -7  -2  19    1.91    2.15
   7   2 -20    9.49    4.60
  -7  -2  20    7.67    3.22
   7   2 -21   75.97   12.86
   7   2 -22    4.95    3.20
   7   2 -23   41.64    9.16
   7   2 -24   -0.56    2.28
  -7   3   1   -0.29    1.48
  -7   3   1   -0.29    1.53
   7  -3  -1    0.84    2.24
   7  -3  -1   -0.21    0.93
   7   3  -1    1.26    2.53
  -7  -3   1   -0.23    2.38
  -7  -3   1   -0.65    2.25
  -7   3   2  159.50   18.83
  -7   3   2  189.66   19.89
   7  -3  -2  184.24   20.27
   7  -3  -2  145.47   16.81
   7   3  -2  154.20   21.64
  -7  -3   2  163.80   20.93
  -7  -3   2  167.34   22.11
  -7   3   3   43.13    7.30
  -7   3   3   54.22    8.04
   7  -3  -3   38.08    7.48
   7   3  -3   57.17   10.49
  -7  -3   3   70.46   10.50
  -7  -3   3   47.65    9.92
  -7   3   4    5.31    2.12
  -7   3   4    7.96    2.83
   7  -3  -4    3.84    2.32
   7   3  -4    7.88    3.86
  -7  -3   4   11.13    4.01
  -7  -3   4    6.76    3.97
  -7   3   5   97.59   11.07
  -7   3   5   81.64   11.08
   7  -3  -5   96.64   11.58
   7   3  -5   91.48   14.23
  -7  -3   5   71.10   12.48
  -7  -3   5   92.45   14.49
  -7   3   6   17.09    3.24
  -7   3   6   17.37    3.71
   7  -3  -6   18.14    3.80
   7   3  -6   25.55    6.48
  -7  -3   6   15.54    4.80
  -7  -3   6   21.59    6.49
  -7   3   7    1.60    1.04
  -7   3   7    4.08    1.70
   7  -3  -7    3.29    1.43
   7   3  -7    1.08    2.38
  -7  -3   7   -0.33    1.97
  -7  -3   7    3.95    2.54
  -7   3   8   -3.44    0.86
  -7   3   8    0.56    0.93
   7  -3  -8    0.10    0.70
   7   3  -8   -0.89    2.17
  -7  -3   8    1.50    2.14
  -7  -3   8   -0.60    2.20
  -7   3   9  300.32   28.12
   7   3  -9  214.85   31.18
  -7  -3   9  250.06   30.92
  -7  -3   9  301.07   33.66
  -7   3  10   75.47    8.90
   7   3 -10   66.19   12.03
  -7  -3  10   93.67   12.58
   7   3 -11    6.43    3.68
  -7  -3  11    7.83    3.71
   7   3 -12    0.29    2.41
  -7  -3  12   -0.40    1.45
   7   3 -13   82.81   14.00
  -7  -3  13  101.78   13.74
   7   3 -14  123.45   17.23
  -7  -3  14  110.29   15.48
   7   3 -15  169.42   22.59
  -7  -3  15  174.77   21.41
   7   3 -16   24.45    6.89
  -7  -3  16   30.02    6.50
   7   3 -17    5.42    3.33
  -7  -3  17    2.18    2.02
   7   3 -18   16.75    5.75
  -7  -3  18   26.78    6.09
  -7   3  19  285.93   33.78
   7   3 -19  376.67   38.21
   7   3 -20   -0.41    2.73
   7   3 -21    6.16    4.04
   7   3 -22   -0.56    3.10
   7   3 -23   21.50    6.69
   7   3 -24    8.03    4.38
  -7   4   1   70.35   10.20
  -7   4   1   82.54   10.89
   7  -4  -1   93.61   12.68
   7  -4  -1   66.63    8.60
   7   4  -1   59.55   12.23
  -7  -4   1   67.33   11.91
  -7  -4   1   65.53   12.78
  -7   4   2  158.27   15.11
  -7   4   2   97.79   13.79
   7  -4  -2  129.11   15.91
   7  -4  -2  102.97   11.45
   7   4  -2  100.89   16.93
  -7  -4   2  110.51   16.23
  -7  -4   2  148.39   19.20
  -7   4   3   10.70    2.71
  -7   4   3   10.89    3.22
  -7   4   3   20.29    4.23
   7  -4  -3   18.59    4.75
   7   4  -3    9.43    4.33
  -7  -4   3   20.92    5.73
  -7  -4   3   25.10    6.85
  -7   4   4   34.73    5.06
  -7   4   4   34.92    5.69
  -7   4   4   31.52    5.74
   7   4  -4   38.29    8.72
  -7  -4   4   36.40    8.05
  -7  -4   4   44.80    9.44
  -7   4   5   70.49    8.95
  -7   4   5  104.80   10.32
  -7   4   5   76.48   10.04
   7   4  -5   79.97   13.53
  -7  -4   5   87.64   13.00
  -7  -4   5   60.00   12.49
  -7   4   6   50.90    6.70
  -7   4   6   74.56    7.64
  -7   4   6   61.17    7.93
   7   4  -6   84.75   12.88
  -7  -4   6   54.07   10.20
  -7  -4   6   50.03   10.73
  -7   4   7   39.40    4.85
  -7   4   7   58.21    5.35
  -7   4   7   46.84    6.18
   7   4  -7   20.86    7.32
  -7  -4   7   64.57   10.07
  -7  -4   7   39.88    9.54
  -7   4   8   52.91    6.63
   7   4  -8   71.34   11.73
  -7  -4   8   57.10    9.92
  -7  -4   8   40.56    9.95
  -7   4   9   28.13    3.73
   7   4  -9   19.85    6.62
  -7  -4   9   28.56    6.74
  -7   4  10    0.03    0.50
   7   4 -10    1.48    2.80
  -7  -4  10   -0.18    1.82
   7   4 -11  135.06   19.24
  -7  -4  11  131.15   17.80
   7   4 -12  152.87   20.85
  -7  -4  12  144.02   19.17
   7   4 -13  131.33   18.28
  -7  -4  13  110.88   16.12
   7   4 -14   23.17    6.78
   7   4 -15   80.41   13.75
   7   4 -16   28.36    7.46
  -7   4  17  159.54   17.66
   7   4 -17  159.86   22.12
  -7   4  18   15.24    3.63
   7   4 -18   17.44    6.11
  -7   4  19   10.27    3.25
   7   4 -19   11.42    5.90
   7   4 -20   34.91    8.83
   7   4 -21   60.76   11.91
   7   4 -26    8.58    4.91
   7   4 -27   13.87    5.88
   7   4 -28   10.03    4.94
  -7   5   1    0.44    1.32
  -7   5   1    2.90    2.38
  -7   5   1    1.65    2.31
   7  -5  -1    1.45    1.17
   7   5  -1    5.16    3.33
  -7  -5   1    2.86    3.25
  -7   5   2    2.14    1.64
  -7   5   2    0.24    1.47
  -7   5   2    1.37    1.77
   7   5  -2   -0.72    3.18
  -7  -5   2    5.11    4.07
  -7   5   3   41.46    5.85
  -7   5   3   34.28    6.03
  -7   5   3   31.41    6.00
   7   5  -3   47.74   10.10
  -7  -5   3   24.73    7.85
  -7   5   4  120.09   14.04
  -7   5   4  137.05   14.90
  -7   5   4  116.03   14.77
   7   5  -4  121.66   18.78
  -7  -5   4  140.45   20.05
  -7   5   5   40.46    5.42
  -7   5   5   42.15    5.82
  -7   5   5   33.31    5.81
   7   5  -5   33.19    8.68
  -7  -5   5   37.79    9.28
  -7   5   6    1.05    0.84
  -7   5   6    0.59    0.70
  -7   5   6    1.86    1.42
   7   5  -6    4.77    3.54
  -7  -5   6   -0.38    2.95
  -7   5   7   16.75    2.41
  -7   5   7   17.14    3.24
   7   5  -7   21.98    6.76
  -7   5   8   73.44    8.80
   7   5  -8   91.65   14.54
  -7   5   9  117.52   12.62
   7   5  -9  134.64   18.91
  -7   5  10   38.57    4.45
   7   5 -10   33.51    8.87
   7   5 -11  109.40   17.20
   7   5 -12    1.04    3.05
   7   5 -13   34.81    8.73
  -7   5  14   47.01    5.15
   7   5 -14   36.79    9.44
  -7   5  15  180.71   18.39
   7   5 -15  174.43   24.39
  -7   5  16    0.30    0.93
   7   5 -16   -1.55    3.73
  -7   5  17    4.65    1.84
   7   5 -17   11.71    5.39
  -7   5  18    7.01    2.31
  -7   5  19   34.20    5.77
   7   5 -22   -0.47    4.81
   7   5 -23    1.67    2.94
   7   5 -24    7.63    5.11
   7   5 -25   14.79    6.20
   7   5 -26   10.39    5.29
   7   5 -27    1.75    2.68
   7   5 -28    7.88    4.83
   7   5 -29   30.30    9.13
  -7   6   1   81.77   11.08
  -7   6   1   78.53   11.87
   7   6  -1  102.60   16.26
  -7  -6   1   67.48   14.23
  -7   6   2   57.64    8.42
  -7   6   2   57.68    9.23
  -7   6   2   46.56    8.61
   7  -6  -2   69.60    6.15
   7  -6  -2   49.71    5.98
   7   6  -2   79.19   13.59
  -7  -6   2   53.06   12.19
  -7   6   3   38.45    5.70
  -7   6   3   19.86    5.27
  -7   6   3   26.08    5.52
   7   6  -3   36.82    9.06
  -7  -6   3   35.91    9.57
  -7   6   4    5.94    2.30
  -7   6   4   15.51    3.72
  -7   6   4   12.97    3.43
   7   6  -4   10.73    5.40
  -7  -6   4   16.03    6.25
  -7   6   5    0.68    1.24
  -7   6   5    0.82    1.36
  -7   6   5   -0.29    1.46
   7   6  -5    2.78    3.78
  -7   6   6   81.52    9.86
  -7   6   6   82.28   10.15
  -7   6   6   87.10   10.82
   7   6  -6   97.62   15.71
  -7   6   7  180.26   17.18
  -7   6   7  156.45   17.04
  -7   6   7  155.07   17.99
   7   6  -7  146.37   22.73
  -7   6   8   56.02    7.52
   7   6  -8   64.40   12.44
   7   6  -9    4.08    3.96
   7   6 -10   87.98   15.58
   7   6 -11  145.41   20.48
  -7  -6  11  114.25   20.16
  -7   6  12   12.59    2.31
   7   6 -12   20.31    6.86
  -7   6  13   14.51    2.46
  -7   6  14   14.01    2.55
  -7   6  15    5.95    1.87
  -7   6  16   49.21    6.55
  -7   6  17   61.16    8.08
  -7   6  18   65.28    8.83
   7   6 -19    3.19    3.77
   7   6 -20    1.16    3.04
   7   6 -21    0.96    3.64
   7   6 -22   39.39    9.95
   7   6 -23    7.96    5.17
   7   6 -24   11.80    5.64
   7   6 -25    2.69    3.65
   7   6 -26   19.51    7.49
   7   6 -27   16.54    7.23
   7   6 -28   17.84    6.85
   7   6 -29   -0.31    2.85
   7   6 -30    1.19    3.03
  -7   7   1    4.27    2.43
  -7   7   1    1.00    2.87
   7  -7  -1    2.33    1.55
  -7  -7   1   10.51    6.38
  -7   7   2   29.31    5.61
  -7   7   2   30.57    6.49
   7  -7  -2   22.99    3.47
  -7  -7   2   30.21    9.30
  -7   7   3    6.30    2.69
  -7   7   3    6.85    3.25
  -7   7   4  248.80   26.47
  -7   7   4  235.74   27.21
  -7   7   5   77.82   10.18
  -7   7   6    8.83    2.58
  -7  -7   9   32.48    9.95
  -7  -7  10   79.53   15.43
  -7  -7  11   30.86    9.34
  -7   7  13   20.60    3.90
   7   7 -13   28.76    8.27
  -7   7  14  148.44   17.31
   7   7 -14  225.46   26.35
  -7   7  15   -0.41    1.22
   7   7 -15   -0.74    3.44
  -7   7  16    0.43    1.27
   7   7 -16    0.20    2.86
   7   7 -17    7.03    4.56
   7   7 -18    1.85    3.72
   7   7 -19    5.55    4.15
   7   7 -20   42.43   10.55
   7   7 -21    7.34    4.78
   7   7 -22    5.79    4.44
   7   7 -23    3.39    4.78
   7   7 -24   22.93    8.01
   7   7 -25    2.07    2.55
   7   7 -26   10.53    5.46
   7   7 -27   -0.91    4.17
   7   7 -28    8.44    5.18
   7   7 -29    8.52    5.84
   7   7 -30   11.29    6.40
   7   7 -31    8.75    5.26
   7   7 -32    2.11    3.57
  -7   8   1   59.18    9.40
   7   8  -1   49.94   12.08
  -7   8   2   79.02   12.40
   7  -8  -2  103.73   11.11
   7   8  -2   88.85   16.59
  -7   8   3    4.97    2.60
   7   8  -3   15.22    6.97
  -7   8   4   39.93    6.29
   7   8  -4    7.58    6.02
  -7   8   5    8.05    3.05
   7   8  -5   13.33    6.56
   7   8  -6   17.21    6.76
   7   8  -7    5.11    3.97
  -7  -8   7   -1.08    3.60
   7   8  -8   66.69   13.75
  -7  -8   8   64.70   14.43
   7   8  -9    3.10    4.52
  -7  -8   9   -1.93    4.09
   7   8 -10   19.06    7.11
  -7  -8  10   16.36    7.03
   7   8 -11    6.07    4.79
  -7  -8  11    4.67    4.17
   7   8 -12  167.09   23.08
  -7  -8  12  112.51   21.54
   7   8 -13   -1.54    3.77
   7   8 -14   10.01    5.40
   7   8 -15   -1.18    3.87
   7   8 -16  108.24   18.52
   7   8 -17   -1.41    4.05
   7   8 -18   12.52    5.78
   7   8 -19   -1.46    3.68
   7   8 -20    5.61    5.16
   7   8 -21    0.77    2.57
   7   8 -22   16.30    6.78
   7   8 -23   24.32    8.38
   7   8 -24   23.60    8.40
   7   8 -25    0.71    2.86
   7   8 -26   22.02    8.06
   7   8 -27    1.84    3.69
   7   8 -28    5.58    5.49
   7   8 -29    2.14    3.47
   7   8 -30   -1.18    4.33
   7   8 -31    0.64    2.10
   7   8 -32    7.72    5.21
   7   8 -33   -0.67    3.32
  -7   9   1    5.43    2.92
   7   9  -1   -0.52    2.58
  -7   9   2   41.20    8.11
   7   9  -2   53.18   12.47
   7   9  -3    7.27    4.80
   7   9  -4   56.03   13.08
   7   9  -5   10.71    5.82
  -7  -9   5    0.12    3.64
   7   9  -6   26.74    9.31
  -7  -9   6   14.20    7.60
   7   9  -7   36.85    9.91
  -7  -9   7   10.59    6.16
   7   9  -8   47.99   11.78
  -7  -9   8   41.41   11.52
   7   9  -9    6.72    5.15
  -7  -9   9   -0.46    3.72
   7   9 -10  111.49   19.36
  -7  -9  10  112.73   20.17
   7   9 -11    3.60    4.53
  -7  -9  11   -2.18    4.86
   7   9 -12    3.66    4.47
  -7  -9  12   -0.60    3.40
   7   9 -13    9.48    5.45
  -7  -9  13   -0.86    3.87
   7   9 -14   85.71   16.28
   7   9 -15   -1.97    4.02
   7   9 -16    6.05    5.12
   7   9 -17   -0.78    2.87
   7   9 -18   19.81    7.87
   7   9 -19    5.52    4.14
   7   9 -20   15.16    6.91
   7   9 -21    2.08    3.30
   7   9 -22   -0.92    3.67
   7   9 -23   -1.29    4.63
   7   9 -24   18.67    7.90
   7   9 -25   -0.84    4.06
   7   9 -26   -0.54    3.98
   7   9 -27   -0.80    3.07
   7   9 -28    0.24    2.32
   7   9 -29   -0.52    2.72
   7   9 -30   18.42    7.97
   7   9 -31   -0.92    2.80
   7   9 -32   -2.51    4.86
   7   9 -33   -0.30    2.98
   7   9 -34    7.16    5.42
   7  10  -1    9.48    5.23
   7  10  -2   46.49   12.46
   7  10  -3    0.62    4.27
  -7 -10   3    4.25    4.72
   7  10  -4    4.23    3.68
  -7 -10   4    1.94    4.79
   7  10  -5    6.12    5.21
  -7 -10   5   -0.49    4.29
   7  10  -6  101.63   19.28
  -7 -10   6  124.90   21.97
   7  10  -7   -0.35    3.80
  -7 -10   7   -3.10    5.67
   7  10  -8    1.35    4.58
  -7 -10   8    3.57    4.87
   7  10  -9    2.26    3.90
  -7 -10   9   -0.64    3.50
   7  10 -10   13.17    5.60
  -7 -10  10   -0.78    4.52
   7  10 -11    1.53    3.51
  -7 -10  11   -0.25    4.48
   7  10 -12   36.81   10.93
  -7 -10  12   55.26   13.51
   7  10 -13    4.03    4.89
  -7 -10  13    0.87    4.01
   7  10 -14    2.61    4.49
  -7 -10  14    7.37    6.37
   7  10 -15   -0.84    4.42
   7  10 -16   60.14   13.67
   7  10 -17   -1.84    3.93
   7  10 -18   34.76   10.91
   7  10 -19   -1.18    3.71
   7  10 -20   10.77    6.22
   7  10 -21   -0.87    4.34
   7  10 -22   54.02   13.47
   7  10 -23   -0.25    3.72
   7  10 -24   -0.75    3.25
   7  10 -25    3.35    4.35
   7  10 -26   40.29   11.28
   7  10 -27    2.58    3.97
   7  10 -28    1.32    4.29
   7  10 -29   -2.04    4.79
   7  10 -30    2.39    3.79
   7  10 -31   -0.44    2.85
   7  10 -32   -0.21    2.49
   7  10 -33   -0.44    3.12
   7  10 -34   -1.46    4.40
   7  11  -1   -0.35    1.78
  -7 -11   1    1.82    3.45
   7  11  -2    9.05    6.37
  -7 -11   2    9.09    6.41
   7  11  -3    5.08    5.48
  -7 -11   3    6.58    5.64
   7  11  -4   39.49   11.17
  -7 -11   4   21.78    9.49
   7  11  -5   31.50   10.75
  -7 -11   5   35.26   11.02
   7  11  -6   -0.01    3.51
  -7 -11   6   -0.80    4.16
   7  11  -7   26.98    8.84
  -7 -11   7   13.80    8.54
   7  11  -8   26.28    9.13
  -7 -11   8   25.71    9.26
   7  11  -9    0.19    3.70
  -7 -11   9   -1.67    4.70
   7  11 -10    9.67    6.52
  -7 -11  10   10.98    6.98
   7  11 -11   -0.05    3.49
  -7 -11  11    9.16    6.65
   7  11 -12    2.42    4.36
  -7 -11  12    7.87    5.30
   7  11 -13    2.10    5.47
  -7 -11  13    4.28    6.06
   7  11 -14   20.12    7.69
  -7 -11  14    4.87    6.38
   7  11 -15    3.12    5.32
  -7 -11  15    2.57    4.88
   7  11 -16   10.11    5.73
   7  11 -17   -0.17    3.46
   7  11 -18   11.96    6.16
   7  11 -19   -2.14    5.36
   7  11 -20   29.33    9.85
   7  11 -21    1.42    3.45
   7  11 -22   -1.08    4.01
   7  11 -23   -1.29    4.35
   7  11 -24   16.38    7.52
   7  11 -25   -1.14    4.10
   7  11 -26    7.08    5.48
   7  11 -27   -0.88    3.42
   7  11 -28   -0.82    3.94
   7  11 -29   -0.38    2.30
   7  11 -30   11.56    6.93
   7  11 -31   -1.51    4.45
   7  12  -1    0.40    3.59
  -7 -12   1   -0.31    3.55
   7  12  -2   39.59   10.70
  -7 -12   2    5.48    6.21
   7  12  -3   -4.57    6.50
  -7 -12   3   -0.64    4.17
   7  12  -4    1.65    3.66
  -7 -12   4   -0.96    3.83
   7  12  -5    0.94    4.44
  -7 -12   5   10.92    7.62
   7  12  -6   42.92   11.43
  -7 -12   6   15.09    8.14
   7  12  -7    7.50    4.94
  -7 -12   7   -0.62    3.88
   7  12  -8   11.42    6.08
  -7 -12   8   17.11    8.25
   7  12  -9   -0.74    2.67
  -7 -12   9    2.09    4.29
   7  12 -10   14.10    7.44
  -7 -12  10    4.57    4.90
   7  12 -11   -0.92    3.71
  -7 -12  11   -0.47    2.87
   7  12 -12    6.08    5.88
  -7 -12  12   19.01    9.02
   7  12 -13   -0.73    3.57
  -7 -12  13   -1.94    4.98
   7  12 -14    3.63    4.91
  -7 -12  14    6.02    5.78
   7  12 -15   -0.82    5.30
  -7 -12  15   -0.66    3.70
   7  12 -16   11.40    6.69
  -7 -12  16   21.59    8.91
   7  12 -17    3.86    4.21
  -7 -12  17    2.85    3.67
   7  12 -18    6.46    5.52
   7  12 -19    0.45    4.78
   7  12 -20   -0.83    4.39
   7  12 -21    0.06    2.71
   7  12 -22   10.63    7.46
   7  12 -23    1.34    5.05
   7  12 -24   -1.04    3.63
   7  12 -25    4.14    4.24
   7  12 -26    2.30    3.70
   7  12 -27    4.01    4.42
   7  12 -28    2.47    4.34
   7  13  -1   -0.76    3.48
   7  13  -2    3.83    5.54
   7  13  -3    3.97    6.17
   7  13  -4   36.75   11.58
  -7 -13   4   54.94   14.54
   7  13  -5   10.63    6.98
  -7 -13   5    5.73    5.98
   7  13  -6    2.08    3.68
  -7 -13   6    4.62    5.20
   7  13  -7    3.11    6.16
  -7 -13   7    0.91    5.31
   7  13  -8    9.81    7.88
  -7 -13   8   15.91    7.77
   7  13  -9    7.05    6.02
  -7 -13   9    9.00    6.54
   7  13 -10   16.88    8.21
  -7 -13  10   25.37   10.36
   7  13 -11   -0.32    2.92
  -7 -13  11    9.33    6.52
   7  13 -12   -2.23    5.65
  -7 -13  12    1.68    5.99
   7  13 -13    1.67    4.49
  -7 -13  13   -2.02    6.31
   7  13 -14   11.92    6.21
  -7 -13  14   32.14   11.58
   7  13 -15   -2.32    5.16
  -7 -13  15    2.81    5.43
   7  13 -16   -0.12    4.58
  -7 -13  16   -1.45    5.67
   7  13 -17   -1.01    4.12
  -7 -13  17   -0.26    3.15
   7  13 -18    2.64    4.04
  -7 -13  18    2.03    4.92
   7  13 -19   -1.76    4.58
   7  13 -20    4.98    5.34
   7  13 -21    2.27    5.76
   7  13 -22   -1.10    5.36
   7  13 -23   -0.43    4.41
   7  13 -24    2.95    3.56
   7  13 -25   -1.11    3.62
   7  14  -1    3.56    5.29
   7  14  -2   16.82    8.61
   7  14  -3    4.04    5.50
   7  14  -4   -1.21    4.66
   7  14  -5    2.08    3.70
   7  14  -6    7.60    6.00
   7  14  -7   30.44   10.09
   7  14  -8    5.73    5.98
   7  14  -9    3.17    4.30
   7  14 -10   10.16    6.30
   7  14 -11   -0.84    3.87
   7  14 -12    9.97    6.26
   7  14 -13   -1.31    4.75
   7  14 -14   -0.63    2.42
   7  14 -15   -1.04    3.93
   7  14 -16    6.86    6.81
   7  14 -17    8.33    6.06
   7  14 -18    8.10    6.64
   7  14 -19   -2.18    5.03
   7  14 -20   -1.67    4.41
   7  14 -21    3.95    4.53
   7  15  -1   -2.00    6.14
   7  15  -2   -1.84    4.23
   7  15  -3   16.95    8.60
   7  15  -4    8.34    5.31
   7  15  -5    1.62    4.63
   7  15  -6   -1.90    5.27
   7  15  -7    0.97    4.82
   7  15  -8    2.09    4.57
   7  15  -9    3.72    6.42
   7  15 -10   -1.76    4.55
   7  15 -11   -2.56    5.08
   7  15 -12    8.57    6.31
   7  15 -13    4.03    5.51
   7  15 -14    1.95    5.09
   7  15 -15   12.19    8.12
   7  16  -1    0.40    2.09
   7  16  -2   10.48    6.67
   7  16  -3    1.27    4.71
   7  16  -4   -3.64    6.88
   7  16  -5   -1.55    4.15
   7  16  -6    3.07    5.31
   7  16  -7   -1.92    5.59
  -6   0   1   -1.14    2.36
  -6   0   1   -0.85    2.12
   6   0  -1   -1.42    2.34
   6   0  -1   -0.45    1.64
  -6   0   2  331.99   36.77
  -6   0   2  334.48   37.22
   6   0  -2  330.42   37.02
   6   0  -2  378.76   36.64
  -6   0   3    0.93    1.46
  -6   0   3   -0.37    1.39
   6   0  -3    1.05    2.18
  -6   0   4   27.96    5.29
  -6   0   4   30.86    5.84
   6   0  -4   18.13    4.84
  -6   0   5    0.84    1.42
  -6   0   5   -0.76    1.52
   6   0  -5    1.85    1.79
  -6   0   6 1280.66  142.24
  -6   0   6 1837.43  144.84
   6   0  -6 1437.43  143.18
  -6   0   7    1.62    1.68
  -6   0   7   -0.03    1.41
   6   0  -7   -0.60    1.41
  -6   0   8   25.81    4.80
   6   0  -8   26.10    5.11
  -6   0   9   -0.02    1.22
   6   0  -9   -0.31    1.31
  -6   0  10  209.09   22.86
   6   0 -10  215.03   23.59
  -6   0  11    0.07    1.34
   6   0 -11   -0.51    1.76
  -6   0  12  289.19   30.74
   6   0 -12  299.51   31.64
  -6   0  13    0.01    1.18
   6   0 -13   -0.42    1.48
  -6   0  14   74.97   10.23
   6   0 -14   89.57   11.41
  -6   0  15    0.42    1.47
   6   0 -15   -0.27    1.39
  -6   0  16  287.57   27.75
   6   0 -16  219.41   27.69
  -6   0  17   -0.05    1.27
   6   0 -17   -0.47    1.98
   6   0 -18  199.56   22.94
   6   0 -18  186.60   24.64
   6   0 -19   -0.33    1.59
   6   0 -19   -0.63    2.86
   6   0 -20   -0.52    1.73
   6   0 -20    1.27    3.31
   6   0 -21   -0.48    1.99
   6   0 -22  124.94   16.75
   6   0 -23    1.05    1.50
   6   0 -24    1.18    2.22
  -6   1   1    7.18    2.98
  -6   1   1    3.05    2.59
   6  -1  -1    4.88    2.40
   6  -1  -1    5.37    2.15
   6   1  -1    8.28    3.51
   6   1  -1    7.46    3.15
  -6  -1   1    6.19    3.14
  -6  -1   1    5.57    3.39
  -6   1   2  647.80   63.31
  -6   1   2  694.77   63.95
   6  -1  -2  552.66   62.85
   6  -1  -2  623.05   62.23
   6   1  -2  488.53   63.49
   6   1  -2  785.37   65.10
  -6  -1   2  630.43   64.09
  -6  -1   2  639.42   64.89
  -6   1   3   35.48    5.86
  -6   1   3   34.68    6.12
   6  -1  -3   40.74    6.34
   6   1  -3   19.68    5.53
  -6  -1   3   38.36    6.65
  -6  -1   3   24.62    6.41
  -6   1   4  802.36   81.51
  -6   1   4  759.47   81.71
   6  -1  -4  874.56   81.99
   6   1  -4  847.20   83.55
  -6  -1   4  895.89   83.11
  -6  -1   4  789.48   83.28
  -6   1   5  124.49   14.26
  -6   1   5  110.99   14.37
   6  -1  -5  125.01   14.52
   6   1  -5  127.37   16.05
  -6  -1   5  128.08   15.44
  -6  -1   5  115.21   15.77
  -6   1   6  112.38   12.52
  -6   1   6  111.66   12.92
   6  -1  -6  105.35   12.69
   6   1  -6  110.52   14.27
  -6  -1   6   91.83   13.14
  -6  -1   6   93.63   13.88
  -6   1   7  265.98   26.25
  -6   1   7  240.71   26.59
   6  -1  -7  270.22   26.72
   6   1  -7  186.42   27.10
  -6  -1   7  308.26   28.28
  -6  -1   7  233.61   28.13
  -6   1   8  757.04   76.55
   6  -1  -8  756.98   77.04
   6   1  -8  831.30   79.22
  -6  -1   8  823.85   78.42
  -6   1   9    5.82    2.02
   6  -1  -9    8.65    2.51
   6   1  -9    5.68    2.75
  -6  -1   9    5.45    2.56
  -6   1  10  119.92   13.08
   6  -1 -10  125.24   13.71
   6   1 -10   97.12   14.49
  -6  -1  10  119.43   14.47
  -6   1  11   11.78    2.62
   6  -1 -11   13.28    3.16
   6   1 -11   10.72    3.91
  -6  -1  11   20.52    4.30
  -6   1  12  332.37   34.50
   6  -1 -12  361.31   35.36
   6   1 -12  275.85   36.17
  -6  -1  12  407.93   36.75
  -6   1  13   56.24    7.06
   6  -1 -13   42.84    7.04
   6   1 -13   72.63    9.73
  -6  -1  13   51.57    8.06
  -6   1  14  184.92   19.69
   6  -1 -14  190.33   20.41
   6   1 -14  170.24   21.59
  -6  -1  14  180.05   20.90
   6  -1 -15   19.48    3.96
   6  -1 -15   14.36    4.61
   6   1 -15   14.73    4.33
  -6  -1  15   12.09    3.70
   6  -1 -16    0.92    1.58
   6  -1 -16    6.02    2.74
   6   1 -16    0.98    2.03
  -6  -1  16    3.78    2.39
   6  -1 -17    7.67    2.84
   6  -1 -17    5.40    3.14
   6   1 -17    8.64    3.36
  -6  -1  17    7.46    2.81
   6  -1 -18  188.43   25.10
   6  -1 -18  250.06   27.73
   6   1 -18  278.96   28.09
  -6  -1  18  246.06   26.26
   6  -1 -19   30.78    6.12
   6  -1 -19   30.34    7.12
   6   1 -19   37.87    7.50
  -6  -1  19   41.27    7.00
   6  -1 -20   -0.61    1.92
   6   1 -20   -0.24    1.54
   6   1 -20   -0.45    2.50
  -6  -1  20   -0.56    1.66
   6  -1 -21    8.52    3.19
   6   1 -21    1.34    2.13
   6   1 -21    3.67    3.78
   6  -1 -22   13.02    4.04
   6   1 -22   17.80    5.17
   6   1 -22    7.49    4.61
   6   1 -23    4.61    3.22
   6   1 -24   19.35    5.70
   6   1 -25   -0.23    2.40
   6   1 -26    4.07    3.36
  -6   2   1    4.26    2.49
  -6   2   1    6.04    2.68
   6  -2  -1    5.86    2.95
   6  -2  -1    7.01    2.21
   6   2  -1    4.37    3.20
   6   2  -1    6.32    3.09
  -6  -2   1    7.34    3.48
  -6  -2   1   11.44    4.44
  -6   2   2   13.63    3.52
  -6   2   2    6.54    3.02
   6  -2  -2   12.97    3.65
   6  -2  -2    8.40    2.30
   6   2  -2   14.30    4.79
   6   2  -2   16.86    4.44
  -6  -2   2   14.11    4.28
  -6  -2   2    9.42    3.69
  -6   2   3    0.76    1.43
  -6   2   3    1.83    1.92
   6  -2  -3    7.20    2.75
   6   2  -3    6.84    3.77
  -6  -2   3    6.93    3.20
  -6  -2   3    2.11    2.73
  -6   2   4   65.43    8.82
  -6   2   4   59.23    8.82
   6  -2  -4   88.13    9.73
   6   2  -4   63.62   10.76
  -6  -2   4   64.24   10.27
  -6  -2   4   74.55   11.53
  -6   2   5   14.64    2.96
  -6   2   5    9.53    2.73
   6  -2  -5   16.18    3.35
   6   2  -5    8.69    4.03
  -6  -2   5   10.61    3.73
  -6  -2   5   23.32    5.42
  -6   2   6  366.00   37.47
  -6   2   6  470.46   38.57
   6  -2  -6  333.96   37.56
   6   2  -6  398.83   41.26
  -6  -2   6  378.27   40.18
  -6  -2   6  315.75   40.41
  -6   2   7   67.48    7.28
  -6   2   7   50.45    7.30
   6  -2  -7   60.14    7.35
   6   2  -7   64.23   10.14
  -6  -2   7   61.41    9.39
  -6  -2   7   58.45   10.06
  -6   2   8    6.63    1.69
   6  -2  -8   13.55    2.27
   6   2  -8    8.31    3.55
  -6  -2   8   12.62    3.68
  -6   2   9    0.71    0.66
   6  -2  -9    1.21    0.87
   6   2  -9   -0.36    2.03
  -6  -2   9    0.45    2.31
  -6   2  10  301.63   29.20
   6  -2 -10  296.50   29.58
   6   2 -10  278.36   33.00
  -6  -2  10  289.24   32.29
   6  -2 -11  292.74   29.36
   6  -2 -11  284.70   29.98
   6   2 -11  281.93   32.86
  -6  -2  11  322.24   32.43
   6  -2 -12  102.63   10.96
   6  -2 -12   94.50   11.35
   6   2 -12   76.94   13.18
  -6  -2  12  120.33   13.93
   6  -2 -13   13.45    2.67
   6  -2 -13   12.67    2.94
   6   2 -13   10.54    3.75
  -6  -2  13   13.10    3.91
   6  -2 -14  114.24   12.67
   6  -2 -14  108.83   13.15
   6   2 -14  116.79   15.66
  -6  -2  14  108.54   14.51
   6  -2 -15   29.57    4.80
   6  -2 -15   33.14    5.50
   6   2 -15   44.79    8.04
  -6  -2  15   24.03    5.67
   6  -2 -16   68.93    9.24
   6  -2 -16   74.92   10.10
   6   2 -16   84.57   12.33
  -6  -2  16   74.75   10.92
   6  -2 -17   15.17    3.59
   6  -2 -17   22.18    4.60
   6   2 -17   11.23    4.35
  -6  -2  17   14.86    4.21
   6  -2 -18   15.61    3.69
   6  -2 -18   23.06    4.81
   6   2 -18   24.00    6.07
  -6  -2  18   17.37    4.46
   6  -2 -19   16.82    3.96
   6   2 -19   12.00    4.65
  -6  -2  19   20.74    5.02
  -6   2  20  148.25   20.16
   6  -2 -20  161.48   19.11
   6   2 -20  187.09   22.14
  -6  -2  20  170.49   20.39
   6   2 -21   -0.41    1.59
  -6  -2  21    3.51    2.81
   6   2 -22   43.44    8.96
   6   2 -23    0.90    1.81
   6   2 -25   15.98    5.49
   6   2 -26   39.35    9.04
  -6   3   1    5.18    2.32
  -6   3   1    0.55    1.75
   6  -3  -1    6.94    3.25
   6  -3  -1    5.61    1.90
   6   3  -1    5.08    3.33
   6   3  -1    2.96    2.91
  -6  -3   1    2.46    2.86
  -6  -3   1    1.04    2.07
  -6   3   2  154.73   17.79
  -6   3   2  144.66   17.92
   6  -3  -2  156.76   18.70
   6  -3  -2  170.99   16.27
   6   3  -2  139.95   20.30
   6   3  -2  134.20   19.46
  -6  -3   2  164.25   20.17
  -6  -3   2  150.07   20.80
  -6   3   3  129.80   15.91
  -6   3   3  131.90   16.20
   6  -3  -3  155.91   17.16
   6   3  -3  143.42   19.36
  -6  -3   3  149.88   18.75
  -6  -3   3  167.62   20.28
  -6   3   4   45.07    5.83
  -6   3   4   40.58    5.80
   6  -3  -4   29.49    5.67
   6   3  -4   38.02    7.98
  -6  -3   4   24.71    6.54
  -6  -3   4   38.88    8.27
  -6   3   5   13.83    2.69
  -6   3   5   14.41    2.94
   6  -3  -5   14.05    3.12
   6   3  -5   18.17    5.52
  -6  -3   5   16.40    4.65
  -6  -3   5    6.21    3.72
  -6   3   6   14.22    2.43
  -6   3   6   18.38    2.99
   6  -3  -6   15.38    2.94
   6   3  -6   12.65    4.55
  -6  -3   6   15.96    4.68
  -6  -3   6    6.91    3.69
  -6   3   7   21.72    2.69
  -6   3   7   29.89    3.63
   6   3  -7   18.74    5.54
  -6  -3   7   21.29    5.49
  -6  -3   7   17.67    6.01
  -6   3   8  442.05   41.88
   6   3  -8  344.00   45.48
  -6  -3   8  452.38   45.90
   6   3  -9  100.74   14.07
  -6  -3   9   82.88   12.55
   6   3 -10   30.06    6.74
  -6  -3  10   16.79    4.78
   6   3 -11   15.16    4.97
  -6  -3  11   11.78    3.91
   6   3 -12   74.38   12.50
  -6  -3  12   88.71   12.25
   6   3 -13  126.20   17.91
  -6  -3  13  136.30   17.15
   6  -3 -14  237.61   22.62
   6   3 -14  217.39   27.56
  -6  -3  14  193.52   25.94
   6  -3 -15   19.05    3.01
   6   3 -15   22.21    5.97
  -6  -3  15   19.55    5.18
   6  -3 -16   24.10    3.86
   6  -3 -16   27.19    4.15
   6   3 -16   28.88    6.76
  -6  -3  16   30.01    6.18
  -6   3  17   71.88   10.10
   6  -3 -17   75.67    9.14
   6   3 -17   76.81   12.57
  -6  -3  17   82.16   11.91
  -6   3  18  115.21   15.20
   6  -3 -18  130.40   14.35
   6   3 -18  138.64   18.45
  -6  -3  18  123.74   16.61
  -6   3  19   38.27    7.23
   6   3 -19   62.41   10.65
  -6   3  20   -0.16    1.28
   6   3 -20    3.86    3.43
   6   3 -21   -0.36    2.33
   6   3 -22   70.04   12.56
   6   3 -23   13.73    5.41
   6   3 -24   74.41   13.20
   6   3 -28   31.38    8.16
   6   3 -29   13.14    5.55
   6   3 -30   15.01    6.15
  -6   4   1  187.45   20.60
  -6   4   1  198.63   21.80
  -6   4   1  165.65   21.13
   6  -4  -1  196.04   23.09
   6  -4  -1  177.08   19.81
   6   4  -1  207.25   25.23
   6   4  -1  215.86   24.72
  -6  -4   1  248.22   25.20
  -6  -4   1  166.40   24.19
  -6   4   2   12.59    2.74
  -6   4   2    5.30    2.60
  -6   4   2   16.25    3.53
   6  -4  -2    9.85    1.72
   6   4  -2   14.77    5.34
  -6  -4   2   15.30    5.09
  -6  -4   2   13.23    5.81
  -6   4   3    4.54    1.65
  -6   4   3    4.00    1.96
  -6   4   3    4.05    1.91
   6   4  -3    1.67    3.51
  -6  -4   3    0.64    2.26
  -6  -4   3    5.45    3.98
  -6   4   4   18.96    3.13
  -6   4   4   17.66    3.47
  -6   4   4   16.23    3.45
   6   4  -4   19.39    5.87
  -6  -4   4   12.37    4.76
  -6  -4   4   33.20    7.54
  -6   4   5  246.30   26.05
  -6   4   5  272.72   26.59
  -6   4   5  255.26   26.84
   6   4  -5  241.75   30.95
  -6  -4   5  293.28   31.00
  -6  -4   5  291.31   32.48
  -6   4   6  251.79   27.42
   6   4  -6  303.12   33.02
  -6  -4   6  316.27   32.10
  -6  -4   6  280.17   33.02
  -6   4   7   71.18    8.21
   6   4  -7   65.06   12.07
  -6  -4   7   85.42   12.21
  -6  -4   7   90.28   13.87
  -6   4   8    6.76    1.19
   6   4  -8    6.85    3.64
  -6  -4   8   12.25    4.16
  -6  -4   8    5.36    3.70
   6   4  -9   79.19   12.75
  -6  -4   9   71.72   11.60
   6   4 -10   27.47    6.67
  -6  -4  10   13.99    4.55
   6   4 -11  145.32   20.90
  -6  -4  11  171.86   20.53
   6   4 -12   77.92   14.40
  -6  -4  12  133.89   15.63
   6   4 -13   49.76    9.85
  -6  -4  13   53.58    9.26
  -6   4  14    1.32    1.03
   6   4 -14    5.60    3.69
  -6  -4  14    0.64    1.85
  -6   4  15  111.54   13.29
   6   4 -15  124.42   17.85
  -6  -4  15  151.61   17.49
  -6   4  16  155.08   18.35
   6  -4 -16  175.91   16.83
   6   4 -16  150.70   22.16
  -6   4  17   13.10    3.30
   6   4 -17   10.16    4.82
  -6   4  18   45.69    7.57
   6   4 -18   74.21   11.96
  -6   4  19  102.69   13.69
   6   4 -19  122.28   17.48
  -6   4  20  120.74   15.38
   6   4 -20  118.12   17.98
   6   4 -21    7.74    4.22
   6   4 -22   17.64    6.00
   6   4 -26   16.72    6.03
   6   4 -27   10.26    4.92
   6   4 -28   34.46    8.98
   6   4 -29   -0.03    2.29
   6   4 -30    9.56    4.77
   6   4 -31   -1.70    3.48
  -6   5   1   14.51    3.43
  -6   5   1   21.42    5.00
  -6   5   1   11.68    3.69
   6  -5  -1   15.99    3.16
   6   5  -1   15.49    5.60
  -6  -5   1   14.38    5.07
  -6  -5   1   14.86    5.83
  -6   5   2   67.78   10.81
  -6   5   2  108.09   12.78
  -6   5   2   96.42   12.31
   6  -5  -2   86.32    9.85
   6  -5  -2  107.16   10.05
   6   5  -2  108.17   16.15
  -6  -5   2   99.25   14.63
  -6  -5   2  112.10   16.74
  -6   5   3   99.99   14.14
  -6   5   3  127.72   15.42
  -6   5   3  163.24   16.02
   6   5  -3  130.75   19.12
  -6  -5   3  155.37   18.92
  -6  -5   3  166.20   20.92
  -6   5   4   93.18   11.89
  -6   5   4  125.41   13.20
  -6   5   4  110.10   12.86
   6   5  -4  134.74   17.85
  -6  -5   4  116.10   15.93
  -6  -5   4   77.45   15.35
  -6   5   5    4.56    1.64
  -6   5   5    2.92    1.57
  -6   5   5    3.87    1.81
   6   5  -5    7.23    3.65
  -6  -5   5    3.57    3.03
  -6  -5   5    2.63    3.72
  -6   5   6    2.57    1.17
  -6   5   6    3.91    1.41
  -6   5   6    1.76    1.15
   6   5  -6   -0.83    3.03
  -6  -5   6   -0.04    1.59
  -6  -5   6    4.47    3.98
  -6   5   7   52.25    6.30
  -6   5   7   75.36    7.58
   6   5  -7   56.44   10.90
  -6  -5   7   82.29   11.71
  -6  -5   7   61.69   12.10
  -6   5   8   64.29    7.00
   6   5  -8   42.99   10.20
  -6  -5   8   56.48   10.19
  -6  -5   8   55.47   11.51
  -6   5   9   93.28   10.02
   6   5  -9  107.60   15.86
  -6  -5   9   97.46   14.34
  -6   5  10   53.58    5.90
   6   5 -10   56.86   10.89
  -6   5  11    3.93    0.86
   6   5 -11    0.21    3.18
  -6   5  12    7.98    1.50
   6   5 -12    1.08    2.85
  -6   5  13  261.95   25.81
   6   5 -13  233.08   31.23
  -6   5  14  267.83   27.66
   6   5 -14  307.33   34.25
  -6   5  15   -0.16    0.74
   6   5 -15    0.71    2.87
  -6   5  16   14.13    3.22
   6   5 -16   19.00    6.03
  -6   5  17    0.74    1.50
   6   5 -17   -0.33    2.41
  -6   5  18  101.98   13.33
   6   5 -18  134.76   18.45
  -6   5  19   26.38    5.24
   6   5 -23   23.47    7.54
   6   5 -24   20.84    7.28
   6   5 -25    7.19    4.52
   6   5 -26    1.29    2.88
   6   5 -27    2.67    3.66
   6   5 -28    6.67    4.55
   6   5 -29   10.44    5.86
   6   5 -30   11.45    5.51
   6   5 -31   -0.10    2.59
   6   5 -32    9.02    4.90
  -6   6   1  143.40   17.83
  -6   6   1  160.17   19.50
  -6   6   1  132.75   18.34
   6  -6  -1  161.62   17.11
   6   6  -1  164.27   22.68
  -6  -6   1  190.47   24.28
  -6   6   2   23.24    4.57
  -6   6   2   27.88    5.80
  -6   6   2   34.38    6.00
   6  -6  -2   20.50    3.51
   6  -6  -2   30.32    3.89
   6   6  -2   33.82    8.24
  -6  -6   2    7.45    4.69
  -6   6   3    5.65    2.15
  -6   6   3    6.29    2.72
  -6   6   3    8.98    3.01
   6   6  -3    9.23    5.07
  -6  -6   3   14.30    5.89
  -6   6   4   23.57    4.13
  -6   6   4   27.36    5.13
  -6   6   4   14.24    4.03
   6   6  -4   21.04    6.89
  -6  -6   4   17.25    6.75
  -6   6   5  127.74   14.43
  -6   6   5  116.95   14.89
  -6   6   5  147.48   15.64
   6   6  -5  119.45   18.91
  -6  -6   5  114.95   19.19
  -6   6   6   92.12   11.33
  -6   6   6  110.55   12.16
   6   6  -6   94.56   16.02
  -6  -6   6  101.67   16.89
  -6   6   7   75.31    8.32
  -6   6   7   64.18    8.33
   6   6  -7   57.05   12.13
  -6  -6   7   68.49   13.27
  -6   6   8   16.89    2.74
  -6   6   8   17.99    2.90
   6   6  -8   19.96    6.63
  -6  -6   8   24.48    7.52
   6   6  -9   97.45   16.58
  -6  -6   9  116.84   18.33
  -6   6  10   88.77   10.67
   6   6 -10  113.11   16.63
  -6   6  11   69.12    8.36
   6   6 -11   69.87   13.05
  -6   6  12   45.89    6.18
   6   6 -12   46.81   10.33
  -6   6  13    3.14    1.54
   6   6 -13   -0.91    3.05
  -6   6  14    1.08    1.24
   6   6 -14    5.10    4.08
  -6   6  15   66.40    8.72
  -6   6  16    9.31    2.73
  -6   6  17   12.99    3.47
  -6   6  18   42.67    7.12
   6   6 -20    4.80    4.12
   6   6 -21   22.32    7.48
   6   6 -22   14.15    6.15
   6   6 -23   36.63    9.47
   6   6 -24   -0.55    3.03
   6   6 -25   26.83    8.37
   6   6 -26   33.62    9.47
   6   6 -27   25.64    8.44
   6   6 -28    3.64    4.41
   6   6 -29   -1.64    3.94
   6   6 -30    4.16    4.51
   6   6 -31    8.79    5.26
   6   6 -32    6.33    4.77
   6   6 -33    9.79    5.43
   6   6 -34   -0.11    2.94
  -6   7   1    9.98    3.60
  -6   7   1   15.50    5.22
   6  -7  -1   12.21    3.26
   6   7  -1   14.85    5.80
  -6  -7   1   22.18    7.66
  -6   7   2   13.80    3.75
  -6   7   2   16.85    5.05
   6  -7  -2   16.99    3.32
   6   7  -2   16.49    6.35
  -6  -7   2    6.00    4.37
  -6   7   3  258.24   27.94
  -6   7   3  289.18   30.18
   6  -7  -3  280.76   25.67
   6  -7  -3  233.04   25.38
   6   7  -3  277.24   33.48
  -6  -7   3  200.32   31.91
  -6   7   4   85.07   11.46
  -6   7   4   94.00   13.03
   6   7  -4   93.43   15.93
  -6  -7   4   87.95   16.17
  -6   7   5   27.70    4.96
  -6   7   5   21.76    5.37
   6   7  -5   25.15    7.83
  -6  -7   5   22.00    7.58
  -6   7   6   19.86    4.00
  -6   7   6   14.96    4.10
   6   7  -6   18.09    7.05
  -6  -7   6   31.09    8.68
  -6   7   7   19.40    3.87
  -6   7   7   18.65    4.39
   6   7  -7   33.05    8.61
  -6  -7   7   24.21    8.13
  -6   7   8   32.41    5.15
  -6   7   8   32.34    5.68
  -6  -7   8   45.86   10.59
  -6   7   9  137.12   15.76
  -6   7   9  156.66   16.63
  -6   7  10    0.17    1.09
  -6   7  11   -0.21    1.28
  -6   7  12   20.56    4.16
  -6   7  13  121.21   14.45
  -6   7  14    3.00    1.88
  -6   7  15    3.10    1.91
   6   7 -15    3.03    3.65
  -6   7  16    3.45    2.07
   6   7 -16    2.15    4.18
  -6   7  17    3.69    2.31
   6   7 -17    3.48    3.80
   6   7 -18    7.16    4.29
   6   7 -19   67.09   13.59
   6   7 -20   12.25    5.68
   6   7 -21    1.27    2.87
   6   7 -22   -0.67    2.91
   6   7 -23   22.83    7.42
   6   7 -24    7.83    5.30
   6   7 -25   25.11    8.42
   6   7 -26   -0.43    3.22
   6   7 -27   -0.93    2.81
   6   7 -28   17.12    6.98
   6   7 -29    9.22    5.76
   6   7 -30    9.01    5.61
   6   7 -31    8.81    5.37
   6   7 -32    0.89    4.10
   6   7 -33    2.22    3.79
   6   7 -34    0.04    3.12
   6   7 -35    9.21    5.81
  -6   8   1  165.44   16.80
  -6   8   1  148.30   18.49
   6  -8  -1   79.94   13.54
  -6  -8   1  138.08   20.95
  -6   8   2    5.95    2.66
  -6   8   2    1.27    3.03
   6  -8  -2    7.74    2.66
  -6  -8   2    7.51    4.90
  -6   8   3    0.53    1.34
  -6   8   3    1.51    2.57
   6  -8  -3   -0.38    0.98
  -6  -8   3   -0.40    3.35
  -6   8   4    0.42    1.70
  -6   8   4   -0.99    2.78
   6  -8  -4    0.39    0.75
  -6  -8   4    1.11    2.72
  -6   8   5  255.18   26.81
  -6   8   5  213.64   27.65
   6  -8  -5  238.58   25.73
  -6  -8   5  241.04   32.63
  -6   8   6    3.47    2.22
  -6   8   6    0.64    2.00
  -6  -8   6    1.94    3.61
  -6   8   7   81.75   10.98
  -6   8   8    2.49    1.71
   6   8  -8    3.51    4.51
   6   8  -9  105.72   18.10
   6   8 -10   47.27   11.06
   6   8 -11   88.87   16.16
  -6   8  12   13.56    4.03
   6   8 -12   19.01    6.78
  -6   8  13   -0.23    1.13
   6   8 -13    2.02    4.02
  -6   8  14    2.51    2.13
   6   8 -14    5.40    4.19
   6   8 -15  100.65   17.57
   6   8 -16   -1.40    4.67
   6   8 -17   38.17   10.18
   6   8 -18    1.92    4.38
   6   8 -19   12.78    5.49
   6   8 -20   -0.80    3.29
   6   8 -21   14.66    6.36
   6   8 -22    2.98    3.76
   6   8 -23   10.87    5.90
   6   8 -24   -1.01    3.90
   6   8 -25   13.37    6.46
   6   8 -26   14.59    6.92
   6   8 -27   20.34    7.77
   6   8 -28    0.07    3.51
   6   8 -29   -1.53    4.74
   6   8 -30   -0.46    3.05
   6   8 -31    4.19    4.32
   6   8 -32   -0.45    3.49
   6   8 -33    4.53    4.45
   6   8 -34   -2.28    4.92
   6   8 -35    1.80    4.26
   6   8 -36    9.59    5.66
  -6   9   1    8.14    3.62
  -6   9   1    8.71    4.59
   6  -9  -1   12.94    3.86
   6   9  -1    7.82    4.85
  -6  -9   1   16.02    6.45
  -6   9   2   12.81    4.66
  -6   9   2   13.97    5.73
   6   9  -2   10.86    6.00
  -6  -9   2   11.80    7.10
  -6   9   3  194.78   21.77
   6   9  -3  153.55   24.65
  -6  -9   3  150.02   25.38
  -6   9   4   15.93    4.36
   6   9  -4    8.95    4.95
  -6  -9   4   15.92    7.18
  -6   9   5    4.03    2.44
   6   9  -5    0.88    4.49
  -6  -9   5    2.66    5.08
  -6   9   6    9.15    3.44
   6   9  -6   12.97    5.55
  -6   9   7   15.93    4.25
   6   9  -7   10.15    6.23
   6   9  -8   -1.42    4.15
   6   9  -9  120.62   20.20
   6   9 -10    0.60    4.26
  -6  -9  10    3.93    4.21
   6   9 -11    1.02    2.95
  -6  -9  11    2.17    3.97
   6   9 -12   10.46    5.77
   6   9 -13   56.66   13.46
   6   9 -14    1.28    3.93
   6   9 -15   34.11    9.94
   6   9 -16   11.50    5.46
   6   9 -17   -1.23    4.68
   6   9 -18    0.85    3.20
   6   9 -19   46.76   11.96
   6   9 -20    8.41    5.56
   6   9 -21   -1.51    3.75
   6   9 -22    2.24    4.00
   6   9 -23   37.49   10.39
   6   9 -24   -0.31    2.89
   6   9 -25    7.76    4.95
   6   9 -26    1.78    4.09
   6   9 -27    1.71    4.49
   6   9 -28   -0.83    3.61
   6   9 -29   24.51    9.13
   6   9 -30   -0.85    2.98
   6   9 -31    0.24    3.66
   6   9 -32   -1.96    4.31
   6   9 -33    4.40    4.85
   6   9 -34    1.93    3.70
   6   9 -35    1.50    4.04
   6   9 -36   -0.23    3.11
  -6  10   1   39.64    8.16
   6  10  -1   33.38   10.20
  -6 -10   1   36.24   10.82
  -6  10   2   10.07    4.18
   6  10  -2   17.14    7.62
  -6 -10   2   15.63    7.56
  -6  10   3   -0.12    1.34
   6  10  -3   -2.03    4.47
  -6 -10   3   -1.06    4.20
  -6  10   4   10.74    4.11
   6  10  -4    9.20    6.67
   6  10  -5   50.94   12.49
   6  10  -6   -0.86    3.55
   6  10  -7   23.48    8.38
   6  10  -8    3.56    4.67
   6  10  -9    1.59    4.03
  -6 -10   9   -0.18    3.25
   6  10 -10    5.13    4.18
  -6 -10  10    4.88    4.73
   6  10 -11  138.54   21.05
  -6 -10  11  100.03   20.20
   6  10 -12    2.57    3.48
  -6 -10  12    8.95    6.59
   6  10 -13   14.55    7.11
   6  10 -14    1.55    3.82
   6  10 -15   59.00   13.71
   6  10 -16    1.33    4.82
   6  10 -17   28.60    9.14
   6  10 -18    2.56    3.39
   6  10 -19   17.41    7.97
   6  10 -20    1.84    3.64
   6  10 -21   56.18   13.26
   6  10 -22   -0.47    3.14
   6  10 -23    1.82    3.71
   6  10 -24    0.89    3.83
   6  10 -25    2.34    4.19
   6  10 -26   -2.11    5.34
   6  10 -27    1.86    4.07
   6  10 -28   -1.11    5.92
   6  10 -29   -0.65    2.95
   6  10 -30   -0.87    2.84
   6  10 -31    3.38    4.72
   6  10 -32    1.18    2.62
   6  10 -33    9.59    5.79
   6  10 -34    0.80    3.48
  -6  11   1    7.98    4.23
   6  11  -1    6.11    5.18
  -6 -11   1    5.07    5.93
  -6  11   2    0.50    1.98
   6  11  -2   -0.54    3.57
   6  11  -3   35.04   10.49
   6  11  -4    0.63    4.23
   6  11  -5    0.98    4.21
   6  11  -6   -0.95    3.90
   6  11  -7    2.47    2.45
  -6 -11   7    8.98    5.87
   6  11  -8   28.51    9.30
  -6 -11   8    5.92    5.14
   6  11  -9   37.53   10.29
  -6 -11   9   18.18    8.89
   6  11 -10    7.88    5.18
  -6 -11  10   -1.23    4.73
   6  11 -11    1.20    4.73
  -6 -11  11   -1.05    4.40
   6  11 -12    1.71    3.73
  -6 -11  12    6.03    4.79
   6  11 -13   40.98   11.51
  -6 -11  13   49.18   13.27
   6  11 -14    1.50    4.86
   6  11 -15   16.67    7.67
   6  11 -16    6.59    4.83
   6  11 -17   32.31    9.88
   6  11 -18   -1.15    3.21
   6  11 -19   13.56    7.66
   6  11 -20   -0.28    3.05
   6  11 -21    2.68    3.32
   6  11 -22    4.48    4.59
   6  11 -23    9.49    5.56
   6  11 -24   -0.20    2.99
   6  11 -25    3.46    4.11
   6  11 -26   -0.98    4.50
   6  11 -27    3.24    4.99
   6  11 -28   -1.47    4.41
   6  11 -29    1.45    4.28
   6  11 -30    0.74    4.49
   6  11 -31   -1.31    4.69
   6  11 -32   -0.42    3.60
   6  12  -1   36.33   11.23
   6  12  -2    0.95    4.29
   6  12  -3    5.10    4.46
   6  12  -4    3.28    4.47
   6  12  -5   21.60    8.50
  -6 -12   5   16.71    7.99
   6  12  -6   -0.87    3.96
  -6 -12   6   -2.00    4.58
   6  12  -7   12.55    7.58
  -6 -12   7    1.77    4.76
   6  12  -8   -0.61    3.73
  -6 -12   8   -0.78    3.60
   6  12  -9   -0.34    4.66
  -6 -12   9    3.52    5.98
   6  12 -10    9.30    5.63
  -6 -12  10   10.83    6.95
   6  12 -11   21.43    8.81
  -6 -12  11   13.26    7.92
   6  12 -12   -0.01    2.30
  -6 -12  12   -1.14    4.70
   6  12 -13   10.81    6.08
  -6 -12  13   12.60    7.23
   6  12 -14   -1.95    5.58
  -6 -12  14   -0.73    3.72
   6  12 -15   24.70    8.62
  -6 -12  15   15.02    8.08
   6  12 -16    5.96    5.10
   6  12 -17   10.14    5.44
   6  12 -18   -1.20    4.38
   6  12 -19   -0.56    2.99
   6  12 -20    4.26    5.73
   6  12 -21   17.56    7.82
   6  12 -22    8.17    5.83
   6  12 -23   -0.89    3.79
   6  12 -24   -1.14    3.85
   6  12 -25    5.50    5.38
   6  12 -26   -0.21    5.10
   6  12 -27   10.03    5.73
   6  12 -28   -0.87    4.11
   6  12 -29   -0.66    2.63
   6  13  -1    5.22    5.89
   6  13  -2    6.05    5.58
   6  13  -3   39.68   11.67
   6  13  -4   10.29    6.65
   6  13  -5   19.37    8.32
   6  13  -6    8.89    6.54
  -6 -13   6    2.85    5.49
   6  13  -7    7.44    6.13
  -6 -13   7    7.68    6.53
   6  13  -8   12.75    6.71
  -6 -13   8    1.27    5.24
   6  13  -9    6.38    6.65
  -6 -13   9    7.25    6.23
   6  13 -10   -0.55    2.94
  -6 -13  10    1.59    5.56
   6  13 -11    1.41    2.79
  -6 -13  11   -1.29    3.95
   6  13 -12    5.36    5.61
  -6 -13  12    8.90    6.67
   6  13 -13    9.90    6.27
  -6 -13  13    6.08    5.70
   6  13 -14    0.79    5.51
  -6 -13  14    1.83    4.10
   6  13 -15   -1.46    5.05
  -6 -13  15   -1.17    3.74
   6  13 -16   -0.50    3.76
  -6 -13  16   -0.13    4.51
   6  13 -17   -1.11    4.41
   6  13 -18    3.50    3.67
   6  13 -19   24.50    9.33
   6  13 -20    1.91    4.36
   6  13 -21    0.05    4.94
   6  13 -22    6.45    4.69
   6  13 -23   11.93    6.66
   6  13 -24   -1.97    5.29
   6  13 -25   22.05    8.89
   6  13 -26    7.32    6.21
   6  14  -1    5.74    6.20
   6  14  -2    4.06    6.15
   6  14  -3    0.45    4.01
   6  14  -4    8.62    6.17
   6  14  -5   23.90    9.31
   6  14  -6   16.26    7.45
   6  14  -7    8.62    7.16
   6  14  -8   -1.44    5.13
   6  14  -9   12.44    8.07
   6  14 -10    0.04    3.63
   6  14 -11    4.74    4.86
   6  14 -12    4.43    5.19
   6  14 -13    2.06    4.40
   6  14 -14   -2.79    5.39
   6  14 -15   17.10    8.39
   6  14 -16    1.43    5.37
   6  14 -17    0.34    5.36
   6  14 -18   -1.09    4.12
   6  14 -19   -0.10    3.22
   6  14 -20   -1.29    4.30
   6  14 -21    8.02    6.13
   6  14 -22    3.54    5.17
   6  15  -1   -2.62    5.27
   6  15  -2    4.38    4.75
   6  15  -3    0.93    4.79
   6  15  -4   -0.38    1.92
   6  15  -5    3.06    4.57
   6  15  -6   -1.14    3.42
   6  15  -7   -0.66    4.00
   6  15  -8    9.24    6.63
   6  15  -9   -1.77    4.37
   6  15 -10   -1.53    3.95
   6  15 -11    1.01    6.39
   6  15 -12    2.35    6.21
   6  15 -13    0.62    3.18
   6  15 -14    5.30    6.41
   6  15 -15   -0.63    3.61
   6  15 -16   -1.65    4.63
   6  15 -17   -1.94    4.45
   6  15 -18    4.13    4.98
   6  16  -1    1.26    3.70
   6  16  -2   -2.67    5.40
   6  16  -3    4.65    4.72
   6  16  -4    3.88    6.02
   6  16  -5   -1.18    4.66
   6  16  -6    1.44    4.17
   6  16  -7   -2.34    4.84
   6  16  -8   -0.90    3.01
   6  16  -9    1.35    3.99
   6  16 -10    4.75    4.46
   6  16 -11    3.33    4.97
   6  16 -12   -0.92    2.93
  -5   0   1    5.41    2.41
  -5   0   1   -0.22    1.54
   5   0  -1    6.35    2.72
   5   0  -1    5.25    2.10
  -5   0   2   -0.26    1.56
  -5   0   2   -0.38    2.03
   5   0  -2   -0.61    1.81
   5   0  -2   -0.18    1.19
  -5   0   3  114.67   12.73
  -5   0   3  116.36   13.10
   5   0  -3   75.82   11.94
  -5   0   4    1.77    1.71
  -5   0   4   -0.33    1.73
   5   0  -4   -0.06    1.43
  -5   0   5 2327.20  224.96
  -5   0   5 2131.67  225.51
   5   0  -5 2553.78  225.77
  -5   0   6    0.96    1.51
   5   0  -6   -0.24    1.50
  -5   0   7  103.64   11.49
   5   0  -7   83.85   11.38
  -5   0   8   -0.23    1.19
   5   0  -8    0.36    1.39
  -5   0   9  583.61   56.91
   5   0  -9  557.37   57.32
  -5   0  10    1.62    1.45
   5   0 -10    1.38    1.52
  -5   0  11   31.52    5.12
   5   0 -11   32.61    5.55
  -5   0  12   -0.66    1.25
   5   0 -12    0.13    1.38
  -5   0  13    8.46    2.62
   5   0 -13   12.58    3.27
  -5   0  14   -0.19    1.36
   5   0 -14   -0.32    1.42
  -5   0  15  114.05   14.82
   5   0 -15  151.47   16.22
  -5   0  16    0.50    1.11
   5   0 -16   -0.83    1.66
   5   0 -16   -0.46    2.17
   5   0 -17  105.15   13.73
   5   0 -17  103.66   15.53
   5   0 -18   -0.43    1.66
   5   0 -18    0.93    2.39
   5   0 -19  176.76   20.47
   5   0 -19  152.15   21.80
   5   0 -20   -0.50    2.08
   5   0 -20   -1.31    3.32
   5   0 -21  276.21   29.29
   5   0 -21  217.85   30.13
   5   0 -22   -0.17    2.03
   5   0 -22    4.25    3.57
   5   0 -23   -0.05    1.71
   5   0 -23    0.49    2.82
   5   0 -24    0.28    1.51
   5   0 -25   30.81    7.26
   5   0 -26   -0.28    2.43
   5   0 -27   63.91   11.33
   5   0 -28   -0.97    2.33
  -5   1   1  462.43   48.64
  -5   1   1  498.70   49.15
   5  -1  -1  419.16   48.48
   5  -1  -1  479.80   48.10
   5   1  -1  523.20   50.47
   5   1  -1  469.59   49.38
  -5  -1   1  495.33   49.78
  -5  -1   1  511.68   50.46
  -5   1   2    5.82    2.33
  -5   1   2    2.85    2.08
   5  -1  -2    1.73    1.70
   5  -1  -2    2.98    1.46
   5   1  -2    6.71    3.02
   5   1  -2    2.13    1.96
  -5  -1   2    7.43    3.08
  -5  -1   2    4.25    2.21
  -5   1   3  612.16   55.55
  -5   1   3  496.93   55.11
   5  -1  -3  536.95   55.21
   5   1  -3  541.68   56.71
  -5  -1   3  505.97   55.98
  -5  -1   3  670.81   57.80
  -5   1   4    7.71    2.39
  -5   1   4    9.79    2.68
   5  -1  -4    7.48    2.41
   5   1  -4   11.50    3.69
  -5  -1   4   11.91    3.34
  -5  -1   4    6.40    3.04
  -5   1   5  101.52   11.81
  -5   1   5  100.60   12.03
   5  -1  -5   99.97   12.00
   5   1  -5  118.88   13.88
  -5  -1   5   97.37   12.94
  -5  -1   5  115.26   13.95
  -5   1   6  630.36   60.17
   5  -1  -6  594.79   60.35
   5   1  -6  590.86   61.98
  -5  -1   6  624.79   61.66
  -5   1   7  638.25   61.87
   5  -1  -7  621.63   62.21
   5   1  -7  583.03   63.65
  -5  -1   7  684.33   63.73
  -5   1   8   -0.30    0.86
   5  -1  -8   -0.29    1.00
   5   1  -8    0.62    1.76
  -5  -1   8    0.66    1.53
  -5   1   9   33.56    4.90
   5  -1  -9   42.48    5.54
   5   1  -9   37.38    6.50
  -5  -1   9   39.83    6.31
  -5   1  10    1.15    0.93
   5  -1 -10    2.53    1.51
   5   1 -10    2.02    1.81
  -5  -1  10    4.24    1.96
  -5   1  11  175.69   19.39
   5  -1 -11  194.51   20.04
   5   1 -11  189.67   21.57
  -5  -1  11  193.19   21.01
  -5   1  12   15.52    2.96
   5  -1 -12   12.83    3.10
   5   1 -12   19.94    4.49
  -5  -1  12   18.31    4.02
   5  -1 -13  408.63   43.06
   5  -1 -13  432.06   44.84
   5   1 -13  418.68   44.69
  -5  -1  13  451.59   44.20
   5  -1 -14    0.57    1.31
   5  -1 -14    1.88    2.24
   5   1 -14    0.07    1.60
  -5  -1  14    1.20    1.41
   5  -1 -15   44.47    7.27
   5  -1 -15   54.72    8.96
   5   1 -15   44.91    8.20
  -5  -1  15   74.68    8.89
   5  -1 -16    6.91    2.43
   5  -1 -16    7.54    2.99
   5   1 -16    3.09    2.43
  -5  -1  16    4.94    2.36
   5  -1 -17   26.07    5.10
   5  -1 -17   17.56    5.43
   5   1 -17   24.37    5.59
  -5  -1  17   30.83    5.64
   5  -1 -18    4.64    2.39
   5  -1 -18    1.63    2.30
   5   1 -18   -0.73    2.07
  -5  -1  18    4.46    2.22
  -5   1  19  188.06   23.10
   5  -1 -19  187.54   21.52
   5  -1 -19  201.53   23.41
   5   1 -19  163.88   21.99
   5   1 -19  183.03   24.83
  -5   1  20    4.90    3.15
   5  -1 -20   11.27    3.48
   5  -1 -20    7.37    3.74
   5   1 -20    8.47    3.51
   5   1 -20    2.40    3.32
  -5   1  21   -0.20    2.36
   5  -1 -21    0.08    1.34
   5  -1 -21    5.99    3.40
   5   1 -21    3.28    2.58
   5   1 -21    5.61    4.00
   5  -1 -22   12.72    4.20
   5  -1 -22    2.35    2.69
   5   1 -22   12.12    4.21
   5   1 -22    6.99    4.58
   5  -1 -23   42.97    8.24
   5   1 -23   49.21    9.29
   5   1 -23   50.60   11.48
   5  -1 -24    7.94    3.74
   5   1 -24    6.51    3.53
   5  -1 -25   23.74    5.85
   5   1 -25   15.17    5.29
   5  -1 -26    7.99    3.52
   5   1 -26    2.32    2.80
   5   1 -27   85.08   14.04
   5   1 -28   14.34    5.63
  -5   2   1    6.32    2.32
  -5   2   1    1.17    1.55
   5  -2  -1    2.59    2.33
   5  -2  -1    6.02    1.88
   5   2  -1    7.14    3.50
   5   2  -1    6.83    2.99
  -5  -2   1    4.17    2.61
  -5  -2   1    4.22    2.87
  -5   2   2   18.08    3.59
  -5   2   2   11.67    3.34
   5  -2  -2   20.65    4.22
   5  -2  -2   15.94    2.72
   5   2  -2   21.31    5.36
   5   2  -2   20.08    4.81
  -5  -2   2   14.58    4.45
  -5  -2   2   19.51    5.20
  -5   2   3  240.94   22.41
  -5   2   3  180.62   21.90
   5  -2  -3  228.01   22.59
   5   2  -3  199.24   24.37
  -5  -2   3  214.21   24.05
  -5  -2   3  184.43   24.13
  -5   2   4   64.71    8.38
  -5   2   4   65.15    8.45
   5  -2  -4   75.47    8.84
   5   2  -4   78.33   11.06
  -5  -2   4   75.93   10.58
  -5  -2   4   77.84   11.26
  -5   2   5  616.11   61.81
  -5   2   5  633.24   62.03
   5  -2  -5  691.94   62.26
   5   2  -5  637.78   65.15
  -5  -2   5  527.90   63.82
  -5  -2   5  705.28   66.23
  -5   2   6    9.52    1.69
  -5   2   6    7.56    1.76
   5  -2  -6    6.78    1.73
   5   2  -6   10.75    3.79
  -5  -2   6    9.36    3.04
  -5  -2   6    4.73    2.79
  -5   2   7  120.60   11.64
   5   2  -7   98.65   14.54
  -5  -2   7   98.32   14.05
  -5   2   8   10.81    1.42
   5  -2  -8    7.70    1.51
   5   2  -8   11.87    3.99
  -5  -2   8    6.21    2.77
   5  -2  -9  674.30   66.90
   5  -2  -9  716.86   67.59
   5   2  -9  638.21   70.39
  -5  -2   9  775.83   70.42
   5  -2 -10    2.24    1.00
   5  -2 -10    4.75    1.56
   5   2 -10    5.50    2.79
  -5  -2  10    7.23    3.05
   5  -2 -11    7.15    1.66
   5  -2 -11    8.12    2.09
   5   2 -11   13.75    3.93
  -5  -2  11    6.87    2.68
   5  -2 -12   90.99    9.70
   5  -2 -12   72.48    9.81
   5   2 -12   98.63   12.84
  -5  -2  12   89.61   11.76
   5  -2 -13   57.80    7.15
   5  -2 -13   61.13    7.83
   5   2 -13   47.75    8.99
  -5  -2  13   59.79    8.94
   5  -2 -14   31.31    5.08
   5  -2 -14   37.01    5.85
   5   2 -14   41.78    7.61
  -5  -2  14   45.89    7.27
   5  -2 -15  367.93   38.42
   5  -2 -15  361.93   39.22
   5   2 -15  359.45   41.03
  -5  -2  15  449.47   41.06
   5  -2 -16    4.18    1.82
   5  -2 -16    2.13    2.02
   5   2 -16    3.85    2.69
  -5  -2  16    1.33    1.78
  -5   2  17    8.63    3.17
   5  -2 -17    9.58    2.68
   5  -2 -17    8.81    3.04
   5   2 -17    4.53    2.96
  -5  -2  17    4.36    2.73
  -5   2  18   -0.34    1.97
   5  -2 -18   -0.40    1.38
   5   2 -18    3.10    2.62
  -5  -2  18    1.57    1.85
  -5   2  19  138.19   17.41
   5  -2 -19  119.99   15.75
   5  -2 -19  126.34   16.88
   5   2 -19  129.50   17.88
  -5  -2  19  161.16   17.75
  -5   2  20   62.83   10.53
   5  -2 -20   71.28    9.63
   5  -2 -20   76.90   11.03
   5   2 -20   73.84   11.47
  -5  -2  20   44.21    9.04
  -5   2  21    7.20    3.64
   5  -2 -21    5.02    2.40
   5  -2 -21    4.59    3.19
   5   2 -21   -0.90    2.45
   5   2 -21    1.60    3.59
  -5  -2  21    5.36    3.40
   5  -2 -22   15.46    4.20
   5   2 -22    4.14    3.55
   5  -2 -23   14.24    4.10
   5   2 -23   10.56    4.58
   5  -2 -24    1.55    1.89
   5   2 -24    0.61    2.77
   5   2 -25  100.38   15.66
   5   2 -26    7.34    3.88
   5   2 -29   28.34    7.93
   5   2 -30    5.01    3.63
   5   2 -31   40.31    9.61
  -5   3   1  328.70   34.11
  -5   3   1  326.61   34.01
   5  -3  -1  285.27   34.56
   5  -3  -1  378.32   33.16
   5   3  -1  327.27   36.87
   5   3  -1  294.31   35.80
  -5  -3   1  295.11   35.60
  -5  -3   1  314.38   36.83
  -5   3   2   59.54    7.92
  -5   3   2   60.25    8.03
   5  -3  -2   52.20    8.39
   5  -3  -2   64.14    6.53
   5   3  -2   57.87   10.12
   5   3  -2   60.24    9.93
  -5  -3   2   53.12    9.40
  -5  -3   2   44.66    9.45
  -5   3   3  115.19   12.01
  -5   3   3   95.05   11.84
   5  -3  -3  114.83   12.87
   5   3  -3   89.07   14.25
  -5  -3   3   87.35   13.61
  -5  -3   3  116.37   15.49
  -5   3   4    4.51    1.20
  -5   3   4    2.24    1.21
  -5   3   4    1.96    1.29
   5  -3  -4    5.86    2.10
   5   3  -4   -0.17    2.02
  -5  -3   4    3.27    2.45
  -5  -3   4    1.52    2.26
  -5   3   5  234.75   22.58
  -5   3   5  245.47   22.98
  -5   3   5  203.02   22.90
   5   3  -5  251.60   27.45
  -5  -3   5  214.11   26.04
  -5  -3   5  227.09   27.35
  -5   3   6  193.32   19.79
   5   3  -6  200.73   24.24
  -5  -3   6  234.01   24.14
  -5  -3   6  230.85   25.61
   5   3  -7   65.64   10.79
  -5  -3   7   70.73   10.45
   5   3  -8  112.09   16.12
  -5  -3   8  131.07   16.02
   5   3  -9   85.17   12.56
  -5  -3   9   81.12   11.82
   5   3 -10   19.16    5.37
  -5  -3  10   31.19    6.04
   5   3 -11   -0.23    1.69
  -5  -3  11   -0.02    1.10
   5  -3 -12   16.07    2.32
   5  -3 -12   23.74    2.59
   5   3 -12   28.41    6.33
  -5  -3  12   26.29    5.50
   5  -3 -13  205.92   20.60
   5  -3 -13  207.12   20.82
   5   3 -13  194.20   24.61
  -5  -3  13  200.50   23.87
  -5   3  14   24.06    4.21
   5  -3 -14   21.81    3.44
   5  -3 -14   26.98    3.99
   5   3 -14   27.19    6.51
  -5  -3  14   20.57    5.20
  -5   3  15    4.67    2.02
   5  -3 -15    9.69    2.17
   5  -3 -15    6.74    2.05
   5   3 -15    5.26    3.06
  -5  -3  15    4.68    2.71
  -5   3  16   34.64    6.03
   5  -3 -16   32.71    5.24
   5  -3 -16   49.61    6.33
   5   3 -16   37.56    8.09
  -5  -3  16   36.67    7.28
  -5   3  17   73.85   10.32
   5  -3 -17   61.82    8.99
   5  -3 -17   93.14   10.46
   5   3 -17   88.08   12.84
  -5  -3  17   68.64   10.94
  -5   3  18   14.92    4.10
   5  -3 -18    8.31    2.76
   5  -3 -18   14.97    3.77
   5   3 -18   17.63    5.36
  -5  -3  18   19.76    5.01
  -5   3  19    1.34    2.23
   5  -3 -19    0.34    1.17
   5  -3 -19    2.31    1.91
   5   3 -19    1.97    2.94
  -5  -3  19    2.49    2.41
  -5   3  20   -0.70    2.01
   5  -3 -20   -0.53    1.47
   5   3 -20   -0.28    2.42
  -5   3  21   41.99    8.63
   5  -3 -21   58.72    8.37
   5   3 -21   57.70   10.61
   5  -3 -22   87.47   12.00
   5   3 -22   92.25   14.65
   5   3 -23  131.51   18.93
   5   3 -24   15.33    5.73
   5   3 -28    5.77    4.05
   5   3 -29   23.70    7.24
   5   3 -30   -0.18    2.05
   5   3 -31    1.45    3.53
   5   3 -32    2.81    3.47
   5   3 -33   25.92    8.08
  -5   4   1   66.15    9.17
  -5   4   1   66.93   10.15
  -5   4   1   78.26   10.27
   5  -4  -1   74.94    9.03
   5   4  -1   72.83   12.32
   5   4  -1   93.02   12.98
  -5  -4   1  109.72   13.43
  -5  -4   1   82.47   13.14
  -5   4   2   16.98    3.00
  -5   4   2   11.83    3.16
  -5   4   2   13.37    3.23
   5  -4  -2    9.73    1.80
   5   4  -2   10.48    4.60
  -5  -4   2    8.91    4.06
  -5  -4   2    5.47    3.68
  -5   4   3   30.46    4.93
  -5   4   3   54.63    6.47
  -5   4   3   39.89    5.67
   5   4  -3   55.20    9.34
  -5  -4   3   20.83    6.33
  -5  -4   3   53.32    9.63
  -5   4   4   58.31    7.60
  -5   4   4   94.00    8.90
  -5   4   4   64.60    8.12
   5   4  -4   64.88   11.33
  -5  -4   4   60.21   10.49
  -5  -4   4   60.24   11.21
  -5   4   5  165.30   19.20
  -5   4   5  210.27   19.83
  -5   4   5  205.21   19.85
   5   4  -5  178.51   23.75
  -5  -4   5  226.65   23.96
  -5  -4   5  205.36   24.93
  -5   4   6    0.85    0.45
  -5   4   6    0.08    0.73
   5   4  -6    1.77    2.69
  -5  -4   6   -0.18    2.02
  -5  -4   6    3.25    3.27
  -5   4   7   11.40    1.80
  -5   4   7   15.41    1.88
   5   4  -7   12.95    4.71
  -5  -4   7   12.08    4.32
   5   4  -8   68.16   11.43
  -5  -4   8   69.53   10.85
   5   4  -9   98.53   14.73
  -5  -4   9   97.92   13.83
   5   4 -10  193.00   24.27
  -5  -4  10  194.01   23.26
  -5   4  11  178.16   18.28
   5   4 -11  215.37   24.25
  -5  -4  11  208.43   22.97
  -5   4  12    6.39    1.55
   5   4 -12    6.30    3.67
  -5  -4  12   10.73    4.05
  -5   4  13    0.38    1.00
   5  -4 -13    1.74    0.54
   5   4 -13    1.53    2.32
  -5  -4  13    0.93    2.02
  -5   4  14   28.85    4.48
   5  -4 -14   24.60    3.69
   5   4 -14   31.72    7.39
  -5  -4  14   31.45    6.49
  -5   4  15  281.30   35.04
   5  -4 -15  388.64   34.57
   5  -4 -15  354.20   34.86
   5   4 -15  343.16   39.43
  -5  -4  15  345.33   38.18
  -5   4  16   66.34    9.81
   5  -4 -16   87.05    9.32
   5  -4 -16   72.63    9.50
   5   4 -16   95.57   13.86
  -5  -4  16   77.20   11.93
  -5   4  17  113.96   13.85
   5  -4 -17  118.13   12.67
   5  -4 -17  104.35   13.04
   5   4 -17   96.19   15.87
  -5   4  18    1.57    1.81
   5  -4 -18    2.98    1.63
   5  -4 -18    3.06    1.85
   5   4 -18    5.54    3.89
  -5   4  19  198.10   22.92
   5  -4 -19  186.46   21.24
   5   4 -19  220.10   26.06
  -5   4  20   11.48    3.71
   5  -4 -20    6.51    2.52
   5   4 -20   13.67    5.40
   5   4 -21   76.49   13.45
   5   4 -22    2.68    2.97
   5   4 -26   15.53    6.01
   5   4 -27   27.31    7.84
   5   4 -28    1.62    2.96
   5   4 -29    8.32    4.61
   5   4 -30   15.98    6.09
   5   4 -31   13.42    5.96
   5   4 -32    5.75    4.30
   5   4 -33   -1.35    3.34
   5   4 -34    6.50    3.75
  -5   5   1  200.23   23.07
  -5   5   1  212.49   24.61
  -5   5   1  207.34   23.84
   5  -5  -1  224.67   22.74
   5   5  -1  276.51   28.76
   5   5  -1  216.55   26.93
  -5  -5   1  220.52   26.34
  -5  -5   1  180.30   26.64
  -5   5   2   52.44    7.93
  -5   5   2   52.36    8.94
  -5   5   2   68.87    9.02
   5  -5  -2   58.27    7.29
   5  -5  -2   71.85    7.53
   5   5  -2   70.21   11.94
  -5  -5   2   61.66   10.83
  -5  -5   2   67.92   12.19
  -5   5   3  146.56   17.77
  -5   5   3  156.32   18.93
  -5   5   3  182.17   18.82
   5   5  -3  180.33   22.65
  -5  -5   3  178.33   21.62
  -5  -5   3  183.48   23.17
  -5   5   4   36.39    5.38
  -5   5   4   47.29    6.63
  -5   5   4   37.24    5.81
   5   5  -4   35.65    8.21
  -5  -5   4   36.00    7.73
  -5  -5   4   37.50    8.81
  -5   5   5   15.86    2.97
  -5   5   5   18.89    3.56
  -5   5   5   13.45    3.03
   5   5  -5   22.45    6.56
  -5  -5   5    8.67    4.18
  -5  -5   5   22.07    6.52
  -5   5   6   10.73    2.33
  -5   5   6   14.59    2.88
   5   5  -6   16.74    5.14
  -5  -5   6   17.37    4.98
  -5  -5   6   15.44    5.64
  -5   5   7  298.86   31.04
  -5   5   7  336.85   31.51
   5   5  -7  329.91   36.86
  -5  -5   7  292.71   35.10
  -5   5   8  155.62   15.26
  -5   5   8  164.30   15.43
  -5   5   8  141.00   15.91
   5   5  -8  101.10   18.90
  -5  -5   8  151.99   19.63
  -5   5   9   22.29    3.29
   5   5  -9   26.40    6.75
  -5  -5   9   15.92    5.04
  -5   5  10    1.78    1.20
   5   5 -10   -0.00    2.19
  -5  -5  10    0.26    2.11
  -5   5  11   11.99    2.32
   5   5 -11    6.82    3.77
  -5  -5  11    6.57    3.50
  -5   5  12  251.59   21.01
   5  -5 -12  181.89   18.99
   5   5 -12  211.29   25.69
  -5  -5  12  251.03   25.29
  -5   5  13  351.45   31.37
  -5   5  13  268.54   31.49
   5   5 -13  302.11   36.38
  -5   5  14   21.80    4.05
  -5   5  14   26.65    4.58
   5  -5 -14   28.86    3.71
   5   5 -14   24.62    6.91
  -5   5  15    4.32    2.05
  -5   5  15    4.99    2.10
   5  -5 -15    1.63    1.22
   5   5 -15    1.54    3.10
  -5   5  16   54.10    8.12
  -5   5  16   57.91    8.32
   5  -5 -16   65.33    7.70
   5   5 -16   42.46    9.96
  -5   5  17   99.50   12.48
  -5   5  17   88.00   12.02
   5   5 -17   85.98   14.84
  -5   5  18   34.26    6.60
  -5   5  18   34.64    6.49
   5   5 -18   38.61    8.75
  -5   5  19   87.67   12.76
  -5   5  19   84.93   12.31
   5   5 -19  100.02   15.54
  -5   5  20    2.37    2.27
   5   5 -23   43.27   10.35
   5   5 -24   15.51    6.08
   5   5 -25    3.59    3.02
   5   5 -26   -0.72    3.55
   5   5 -27   17.30    6.32
   5   5 -28   26.35    8.05
   5   5 -29   15.12    6.17
   5   5 -30    5.25    4.48
   5   5 -31   -0.03    2.82
   5   5 -32    3.90    4.08
   5   5 -33   24.21    7.98
   5   5 -34   10.07    5.42
   5   5 -35    3.58    4.23
   5   5 -36    5.72    4.31
  -5   6   1   24.35    4.80
  -5   6   1   32.60    6.86
   5  -6  -1   16.86    3.72
   5   6  -1   20.58    6.99
  -5  -6   1   24.95    7.68
  -5   6   2    0.92    1.52
  -5   6   2    0.36    1.95
   5  -6  -2    1.17    1.29
   5  -6  -2    1.89    1.36
   5   6  -2    1.08    2.99
  -5  -6   2    4.00    3.98
  -5   6   3   66.98    9.25
  -5   6   3   87.83   11.35
   5  -6  -3   51.24    7.67
   5  -6  -3   89.00    8.26
   5   6  -3  100.20   14.46
  -5  -6   3   70.84   13.37
  -5   6   4  121.23   13.97
  -5   6   4  118.55   15.18
   5  -6  -4  112.67   13.34
   5   6  -4  123.44   18.09
  -5  -6   4  121.59   18.55
  -5   6   5  106.32   12.58
  -5   6   5  104.36   13.62
   5  -6  -5  110.45   12.15
   5   6  -5  114.02   16.99
  -5  -6   5   86.75   16.06
  -5   6   6   22.54    4.14
   5  -6  -6   25.47    3.90
   5   6  -6   28.05    7.20
  -5  -6   6   21.96    7.01
  -5   6   7   77.22    9.80
   5  -6  -7   92.46    9.59
   5   6  -7   76.21   13.62
  -5  -6   7   67.14   13.91
  -5   6   8   32.70    4.80
  -5   6   8   30.95    5.18
   5  -6  -8   33.11    4.35
   5   6  -8   23.80    7.21
  -5   6   9  105.06   12.01
  -5   6   9  111.75   12.82
   5  -6  -9  109.66   11.62
   5   6  -9   98.63   16.26
  -5   6  10  122.85   14.30
  -5   6  10  138.20   15.33
   5  -6 -10  140.88   14.15
   5   6 -10  148.27   20.13
  -5   6  11   99.68   10.66
  -5   6  11   86.37   11.31
   5  -6 -11   98.69   10.33
   5   6 -11   78.88   14.65
  -5   6  12   20.47    3.46
  -5   6  12   14.97    3.61
   5  -6 -12   24.28    3.26
   5   6 -12   23.77    7.04
  -5   6  13    2.25    1.48
  -5   6  13    1.95    1.42
   5  -6 -13    4.82    1.39
   5   6 -13    9.29    4.48
  -5   6  14  103.87   11.23
  -5   6  14   64.94   11.04
   5  -6 -14  109.24   10.79
   5   6 -14   83.86   14.88
  -5   6  15   91.01   11.19
  -5   6  15   90.51   11.90
   5   6 -15   90.63   15.13
  -5   6  16   -0.53    1.44
  -5   6  16   -0.10    1.60
   5   6 -16    0.61    2.92
  -5   6  17   80.54   11.05
  -5   6  17   83.22   11.60
  -5   6  18   16.72    4.66
  -5   6  19   20.50    5.18
   5   6 -20    2.68    4.26
   5   6 -21   27.56    8.45
   5   6 -22   40.34    9.85
   5   6 -23   -0.89    3.30
   5   6 -24    9.13    4.99
   5   6 -25    4.15    4.03
   5   6 -26   13.11    5.63
   5   6 -27   12.11    5.45
   5   6 -28    2.30    3.35
   5   6 -29    2.94    3.71
   5   6 -30    5.19    4.20
   5   6 -31    4.95    4.07
   5   6 -32    1.66    3.48
   5   6 -33   -2.01    4.07
   5   6 -34    5.85    4.01
   5   6 -35    2.60    4.39
   5   6 -36    8.02    5.36
   5   6 -37   10.00    5.69
  -5   7   1   13.37    3.65
  -5   7   1   11.35    4.15
   5  -7  -1   12.94    3.21
   5  -7  -1    2.15    2.12
   5   7  -1    3.24    4.32
  -5  -7   1    6.57    4.73
  -5   7   2  200.09   21.33
   5  -7  -2  176.26   20.22
   5  -7  -2  162.99   19.93
   5   7  -2  182.27   24.97
  -5  -7   2  208.42   26.63
  -5   7   3   97.17   13.98
   5  -7  -3  101.57   13.48
   5  -7  -3  125.54   13.52
   5  -7  -3  133.86   13.29
   5   7  -3  125.29   18.50
  -5  -7   3   99.20   18.00
  -5   7   4  101.87   12.47
   5  -7  -4  109.00   11.93
   5  -7  -4   89.97   10.53
   5  -7  -4   94.32   10.41
   5   7  -4   72.44   14.43
  -5  -7   4   86.73   15.88
  -5   7   5   13.67    3.72
   5  -7  -5   25.86    4.19
   5   7  -5   26.71    7.64
  -5  -7   5   14.03    6.05
  -5   7   6   35.76    5.68
   5  -7  -6   33.09    4.99
   5   7  -6   17.32    6.80
  -5  -7   6   19.64    7.29
  -5   7   7  149.99   17.49
   5  -7  -7  147.53   16.76
   5   7  -7  154.87   22.11
  -5  -7   7  184.97   24.16
  -5   7   8  374.24   38.09
   5  -7  -8  377.26   37.38
   5   7  -8  349.92   42.84
  -5  -7   8  330.95   43.83
  -5   7   9   37.92    6.06
  -5   7   9   34.59    6.38
   5  -7  -9   42.96    5.70
   5   7  -9   32.06    8.58
  -5   7  10    6.05    2.43
  -5   7  10    5.09    2.55
   5  -7 -10   12.00    2.51
   5   7 -10    7.13    3.95
  -5   7  11   16.54    3.47
  -5   7  11    8.81    3.17
   5  -7 -11   16.49    3.07
   5   7 -11   15.19    5.99
  -5   7  12  130.43   15.87
  -5   7  12  143.70   17.04
   5  -7 -12  151.54   15.71
  -5   7  13   73.32    8.69
  -5   7  13   50.81    8.71
  -5   7  14    2.04    1.68
  -5   7  14    2.56    2.16
  -5   7  15   45.40    7.03
  -5   7  15   44.49    7.67
  -5   7  16    8.29    3.33
  -5   7  17    0.63    1.41
   5   7 -17    3.01    3.51
   5   7 -18  107.48   17.73
   5   7 -19   -0.75    2.92
   5   7 -20   -0.79    3.32
   5   7 -21   10.07    5.32
   5   7 -22   27.23    8.43
   5   7 -23   20.46    6.98
   5   7 -24   17.88    7.64
   5   7 -25    1.93    4.81
   5   7 -26    2.26    4.38
   5   7 -27   18.33    7.13
   5   7 -28   36.63   10.48
   5   7 -29   -0.27    2.39
   5   7 -30    1.58    4.10
   5   7 -31   -1.38    3.66
   5   7 -32    6.11    5.25
   5   7 -33    0.96    2.91
   5   7 -34   25.58    8.66
   5   7 -35    1.74    4.07
   5   7 -36   -0.77    4.01
   5   7 -37   -0.70    3.26
   5   7 -38   16.78    7.49
  -5   8   1   20.35    5.12
   5  -8  -1   11.69    3.51
   5  -8  -1   22.45    5.20
  -5  -8   1   18.82    6.96
  -5   8   2   13.71    3.96
   5  -8  -2   14.02    3.65
   5  -8  -2    9.06    3.27
  -5  -8   2    7.77    5.18
  -5   8   3   17.26    4.70
   5  -8  -3   17.13    3.94
   5  -8  -3   14.15    3.74
  -5  -8   3   20.08    7.08
  -5   8   4  463.68   37.00
   5  -8  -4  383.01   34.88
   5  -8  -4  235.56   32.86
  -5  -8   4  417.83   43.09
  -5   8   5   49.07    8.01
   5  -8  -5   36.71    6.69
   5  -8  -5   48.96    6.25
  -5  -8   5   45.02   11.01
  -5   8   6  126.89   15.34
   5  -8  -6  111.11   14.15
   5  -8  -6  125.10   12.46
   5  -8  -6  113.83   12.23
  -5  -8   6  121.46   19.94
  -5   8   7    0.55    1.77
   5  -8  -7   -0.23    1.16
  -5  -8   7   -0.48    3.06
  -5   8   8  104.40   13.61
   5  -8  -8  105.91   12.89
  -5  -8   8  109.47   18.70
  -5   8   9  148.53   18.35
   5  -8  -9  161.71   17.75
  -5   8  10   75.35    8.77
  -5   8  10   28.55    6.92
  -5   8  11   23.52    5.23
  -5   8  11   34.06    6.36
  -5   8  12   40.94    6.48
  -5   8  12   24.52    6.02
   5   8 -12   36.12    9.13
  -5   8  13    0.86    1.72
  -5   8  13    4.52    2.94
   5   8 -13    0.37    1.66
  -5   8  14  113.51   15.97
   5   8 -14  149.07   20.93
   5   8 -15    3.10    3.59
   5   8 -16   19.86    7.07
   5   8 -17    1.13    3.53
   5   8 -18   -2.32    4.32
   5   8 -19   11.05    6.01
   5   8 -20   38.52   10.08
   5   8 -21   -0.94    3.18
   5   8 -22   10.95    6.01
   5   8 -23   -0.51    2.70
   5   8 -24   26.39    8.16
   5   8 -25    6.48    4.07
   5   8 -26   36.17   10.05
   5   8 -27   -0.67    2.54
   5   8 -28   -0.62    3.05
   5   8 -29    3.94    4.12
   5   8 -30   20.35    8.00
   5   8 -31    4.34    4.94
   5   8 -32    7.36    4.85
   5   8 -33    1.03    2.64
   5   8 -34    0.92    3.10
   5   8 -35    0.21    3.53
   5   8 -36    2.87    4.16
   5   8 -37   -0.04    2.60
   5   8 -38    0.82    3.06
  -5   9   1   -0.35    1.99
   5  -9  -1   -0.40    2.09
   5   9  -1    1.74    3.06
  -5  -9   1   -1.01    3.91
  -5   9   2  170.36   21.44
   5  -9  -2  201.53   21.02
   5   9  -2  151.22   24.46
  -5  -9   2  135.81   24.32
  -5   9   3   13.02    4.44
   5  -9  -3   20.40    4.63
   5  -9  -3   14.97    4.21
   5   9  -3    7.19    4.68
  -5  -9   3    9.77    5.52
  -5   9   4   -0.67    2.36
   5  -9  -4    0.48    1.92
   5  -9  -4   -0.60    1.56
   5   9  -4    1.39    4.05
  -5  -9   4    3.04    3.98
  -5   9   5   10.07    3.68
   5  -9  -5   10.29    3.11
   5  -9  -5    4.17    2.23
   5   9  -5   11.54    5.90
  -5  -9   5    6.58    4.77
  -5   9   6   37.19    7.79
   5  -9  -6   48.65    7.63
   5  -9  -6   50.25    6.78
   5   9  -6   77.49   13.32
  -5  -9   6   28.20    9.54
  -5   9   7   13.74    4.03
   5  -9  -7    6.81    1.87
   5   9  -7    0.66    3.57
  -5  -9   7    9.50    5.63
  -5   9   8  157.88   17.70
   5   9  -8  188.76   23.41
  -5  -9   8   71.60   18.49
  -5   9   9    6.31    2.92
   5   9  -9   14.94    6.51
  -5  -9   9    6.29    5.15
  -5   9  10    1.59    2.21
   5   9 -10    4.49    4.75
  -5   9  11    6.49    2.83
   5   9 -11    2.27    4.24
   5   9 -12  176.58   25.73
   5   9 -13   12.46    6.27
   5   9 -14   36.92    9.76
   5   9 -15    6.56    4.30
   5   9 -16   42.98   10.81
   5   9 -17   -0.43    3.01
   5   9 -18   51.96   12.01
   5   9 -19   -0.35    2.70
   5   9 -20    2.18    3.52
   5   9 -21    1.81    3.58
   5   9 -22   43.71   11.36
   5   9 -23    4.17    3.97
   5   9 -24   25.59    8.16
   5   9 -25    1.29    5.36
   5   9 -26   13.29    6.33
   5   9 -27    4.63    3.95
   5   9 -28   18.84    7.38
   5   9 -29   -0.76    3.26
   5   9 -30    0.71    4.32
   5   9 -31    1.07    3.63
   5   9 -32    1.23    4.18
   5   9 -33   -0.75    3.08
   5   9 -34    7.18    5.19
   5   9 -35    0.34    2.90
   5   9 -36   -1.62    3.98
  -5  10   1    7.91    3.56
   5 -10  -1    7.54    3.15
   5  10  -1   19.80    7.79
  -5 -10   1    5.24    4.58
  -5  10   2    0.07    1.81
   5 -10  -2    0.54    1.84
   5  10  -2   -0.57    3.18
  -5 -10   2   -0.77    3.53
  -5  10   3   -0.35    1.94
   5 -10  -3    1.67    1.79
   5  10  -3    1.00    4.03
  -5 -10   3    3.34    3.45
  -5  10   4   11.83    4.62
   5  10  -4   14.22    6.88
  -5 -10   4    9.73    5.41
  -5  10   5    3.62    2.99
   5  10  -5    3.60    4.53
  -5 -10   5    6.63    5.35
  -5  10   6   49.21    9.11
   5  10  -6   41.21   10.57
  -5 -10   6   46.23   12.01
  -5  10   7    7.47    3.68
   5  10  -7   11.63    5.30
  -5 -10   7   -0.26    2.16
  -5  10   8    3.62    2.99
   5  10  -8    7.32    4.18
  -5 -10   8    3.63    4.42
   5  10  -9   -0.26    3.35
   5  10 -10  129.07   21.19
   5  10 -11   -0.82    2.52
   5  10 -12    7.60    4.98
   5  10 -13    2.25    4.35
   5  10 -14   42.51   11.10
   5  10 -15    4.06    4.91
   5  10 -16   36.41   10.40
   5  10 -17    3.87    4.92
   5  10 -18   -0.81    2.69
   5  10 -19    3.47    4.20
   5  10 -20   53.33   12.59
   5  10 -21   -0.89    3.80
   5  10 -22    4.93    3.78
   5  10 -23    1.79    4.38
   5  10 -24    7.95    5.01
   5  10 -25   -0.71    2.56
   5  10 -26   25.21    9.38
   5  10 -27   -1.71    4.64
   5  10 -28   -1.04    3.71
   5  10 -29   -2.27    5.10
   5  10 -30   14.83    7.48
   5  10 -31    0.69    4.40
   5  10 -32    7.21    6.38
   5  10 -33   -0.66    3.37
   5  10 -34    3.69    5.04
  -5  11   1   19.77    6.17
   5  11  -1   21.43    8.54
  -5 -11   1   20.82    8.44
  -5  11   2  109.88   15.27
   5  11  -2   95.68   17.69
  -5 -11   2   55.36   15.57
  -5  11   3   29.17    6.98
   5  11  -3   17.03    7.37
  -5 -11   3    8.37    5.58
  -5  11   4   -0.42    2.10
   5  11  -4    2.54    3.75
  -5 -11   4    2.09    3.91
  -5  11   5    3.85    3.23
   5  11  -5    0.13    1.57
  -5 -11   5   -0.54    3.89
  -5  11   6    1.73    2.92
   5  11  -6   14.50    6.95
  -5 -11   6   -0.79    3.92
   5  11  -7   -0.18    3.40
   5  11  -8   60.73   13.63
   5  11  -9   11.93    6.54
   5  11 -10    1.35    3.46
   5  11 -11   -0.41    2.01
  -5 -11  11    8.58    6.44
   5  11 -12   58.18   13.76
   5  11 -13   -0.56    2.26
   5  11 -14   24.59    8.50
   5  11 -15   -0.31    2.89
   5  11 -16   21.41    8.25
   5  11 -17    1.26    3.73
   5  11 -18   39.77   11.51
   5  11 -19   -0.94    3.68
   5  11 -20   -0.37    2.74
   5  11 -21   -0.36    3.68
   5  11 -22   22.22    8.93
   5  11 -23   -1.48    4.22
   5  11 -24   10.59    6.82
   5  11 -25    2.65    4.41
   5  11 -26   14.38    7.02
   5  11 -27    1.01    4.58
   5  11 -28    6.60    6.10
   5  11 -29    4.12    5.65
   5  11 -30    4.33    4.52
   5  11 -31   -0.49    5.25
   5  11 -32    7.64    5.53
  -5  12   1    3.09    3.33
   5  12  -1    5.70    5.59
  -5 -12   1   -0.49    3.28
  -5  12   2    0.88    2.36
   5  12  -2    4.38    5.20
  -5 -12   2   -1.17    4.40
  -5  12   3    1.60    2.70
   5  12  -3    6.34    5.50
  -5 -12   3   -0.42    2.44
  -5  12   4   64.71   11.89
   5  12  -4   65.11   14.22
  -5 -12   4   54.27   14.09
   5  12  -5    8.31    6.12
  -5 -12   5    6.62    7.37
   5  12  -6    6.29    5.56
   5  12  -7   -0.74    2.99
   5  12  -8    5.72    5.25
   5  12  -9    5.88    5.51
   5  12 -10   27.78    9.42
  -5 -12  10   26.08    9.34
   5  12 -11   -0.68    4.40
  -5 -12  11    3.23    4.28
   5  12 -12    2.14    3.62
  -5 -12  12    6.34    6.00
   5  12 -13   -1.02    3.79
  -5 -12  13   -1.57    5.58
   5  12 -14   23.54    9.13
   5  12 -15   -1.54    4.41
   5  12 -16   34.92   10.09
   5  12 -17   -2.79    4.93
   5  12 -18   -0.13    2.44
   5  12 -19    1.15    4.27
   5  12 -20   38.33   11.42
   5  12 -21    2.27    4.18
   5  12 -22    4.09    5.45
   5  12 -23    2.14    4.22
   5  12 -24   10.24    6.16
   5  12 -25    5.10    4.95
   5  12 -26    6.40    5.89
   5  12 -27   -0.49    2.87
   5  12 -28   -0.63    4.71
   5  12 -29   -0.37    2.69
   5  12 -30    0.13    3.35
   5  13  -1   34.97   11.07
   5  13  -2   35.70   11.70
   5  13  -3   20.13    8.38
   5  13  -4   14.63    6.80
   5  13  -5    3.64    5.31
   5  13  -6   43.57   11.77
   5  13  -7    5.44    5.28
   5  13  -8   47.76   12.75
  -5 -13   8   51.40   14.05
   5  13  -9    2.40    4.60
  -5 -13   9    4.77    4.76
   5  13 -10   -0.32    1.66
  -5 -13  10   -1.19    5.32
   5  13 -11    5.23    5.03
  -5 -13  11   12.39    7.23
   5  13 -12   21.60    8.97
  -5 -13  12    8.70    7.02
   5  13 -13    5.30    5.91
  -5 -13  13   -1.00    3.68
   5  13 -14    9.57    6.24
  -5 -13  14    2.25    5.02
   5  13 -15   -0.18    3.69
   5  13 -16   10.05    6.76
   5  13 -17    6.63    5.21
   5  13 -18   20.07    8.48
   5  13 -19   -2.58    5.15
   5  13 -20    3.44    4.85
   5  13 -21   -1.13    4.43
   5  13 -22   19.53    8.71
   5  13 -23    0.55    2.17
   5  13 -24    3.11    4.85
   5  13 -25    4.68    5.52
   5  13 -26   -2.89    5.62
   5  13 -27    2.51    4.13
   5  14  -1    2.58    4.60
   5  14  -2   -0.71    4.87
   5  14  -3    2.25    4.89
   5  14  -4   12.64    7.28
   5  14  -5   14.46    7.46
   5  14  -6   12.53    6.87
   5  14  -7   -1.86    4.95
   5  14  -8   -0.04    4.04
   5  14  -9    1.27    3.81
   5  14 -10   32.82   10.78
   5  14 -11    7.66    5.70
   5  14 -12   -2.61    5.49
   5  14 -13    1.18    2.37
   5  14 -14    7.13    5.95
   5  14 -15    4.54    4.51
   5  14 -16    7.08    5.06
   5  14 -17    1.38    3.64
   5  14 -18   -0.89    4.08
   5  14 -19   -2.65    5.60
   5  14 -20    6.34    5.88
   5  14 -21    4.43    4.94
   5  14 -22    6.83    6.56
   5  14 -23   -1.66    4.07
   5  15  -1    5.31    6.58
   5  15  -2   10.43    7.00
   5  15  -3    9.09    5.69
   5  15  -4    0.77    4.91
   5  15  -5   -2.43    5.29
   5  15  -6   -0.40    3.45
   5  15  -7    5.61    5.91
   5  15  -8   -0.49    5.07
   5  15  -9   -1.89    4.45
   5  15 -10    6.43    5.62
   5  15 -11    3.84    5.70
   5  15 -12   -2.00    4.29
   5  15 -13    0.79    4.91
   5  15 -14    3.30    4.78
   5  15 -15    1.70    3.30
   5  15 -16    1.36    4.50
   5  15 -17   -1.27    4.79
   5  15 -18   -0.41    1.97
   5  15 -19   -2.10    5.05
   5  16  -1   -1.44    4.40
   5  16  -2   -1.65    4.69
   5  16  -3   -0.00    0.00
   5  16  -4    0.74    3.88
   5  16  -5    1.53    4.81
   5  16  -6   -0.72    2.86
   5  16  -7   -0.97    4.14
   5  16  -8   -1.16    4.33
   5  16  -9    0.33    4.28
   5  16 -10    2.26    5.11
   5  16 -11    5.58    4.82
   5  16 -12   -3.18    5.29
   5  16 -13    2.20    4.38
   5  16 -14    8.23    6.44
   5  17  -1   -0.80    4.52
   5  17  -2   -1.61    4.11
   5  17  -3   13.49    6.97
   5  17  -4   -0.66    2.97
   5  17  -5    0.89    4.74
   5  17  -6   -3.11    5.52
   5  17  -7   -0.23    4.37
  -4   0   1   -0.90    1.65
  -4   0   1   -0.49    1.38
   4   0  -1    0.70    1.73
   4   0  -1    0.42    1.26
  -4   0   2   22.79    4.24
  -4   0   2   21.09    4.22
   4   0  -2   21.17    4.19
   4   0  -2   18.36    3.61
  -4   0   3   -0.34    1.09
  -4   0   3   -0.36    1.59
   4   0  -3   -0.37    1.36
  -4   0   4 1210.63  119.94
  -4   0   4 1144.90  120.51
   4   0  -4 1363.29  120.60
  -4   0   5   -0.10    1.09
   4   0  -5    0.70    1.17
  -4   0   6  769.08   75.89
   4   0  -6  782.56   76.21
  -4   0   7   -0.24    1.01
   4   0  -7    0.97    1.31
  -4   0   8 2733.83  260.10
   4   0  -8 2683.28  260.46
  -4   0   9   -0.33    1.22
   4   0  -9   -0.13    1.49
  -4   0  10   29.73    4.74
   4   0 -10   29.31    4.89
  -4   0  11    0.20    1.06
   4   0 -11    0.72    1.41
  -4   0  12   10.93    2.81
   4   0 -12    7.39    2.53
  -4   0  13    0.11    1.02
   4   0 -13    0.05    1.33
   4   0 -14 1507.64  146.72
   4   0 -14 1497.28  149.85
   4   0 -15   -0.36    1.47
   4   0 -15   -0.11    2.12
   4   0 -16   55.27    8.39
   4   0 -16   48.50    9.64
   4   0 -17    0.41    1.14
   4   0 -17   -0.57    2.21
   4   0 -18  140.03   18.39
   4   0 -18  175.74   21.50
  -4   0  19   -0.23    1.47
   4   0 -19   -0.65    1.99
   4   0 -19   -0.57    3.06
   4   0 -20  190.18   21.77
   4   0 -20  157.66   22.77
   4   0 -21    0.57    1.77
   4   0 -21    1.18    3.27
   4   0 -22   17.12    5.24
   4   0 -22   24.54    7.13
   4   0 -23   -0.34    2.10
   4   0 -23    0.52    2.62
   4   0 -24   43.89    8.72
   4   0 -24   44.52    9.96
   4   0 -25   -0.25    1.96
   4   0 -26   60.42   10.90
   4   0 -27   -0.98    2.38
   4   0 -28   10.81    4.96
   4   0 -31    0.16    2.24
   4   0 -32    1.13    2.40
  -4   1   1   18.78    3.78
  -4   1   1   11.99    3.21
   4  -1  -1   15.90    3.60
   4  -1  -1   26.13    3.72
   4   1  -1   23.80    4.84
   4   1  -1   18.16    4.16
  -4  -1   1   23.86    4.59
  -4  -1   1   15.90    4.59
  -4   1   2  920.87  111.75
  -4   1   2 1345.35  112.84
   4  -1  -2 1205.70  112.43
   4  -1  -2 1208.70  112.06
   4   1  -2 1123.97  113.63
   4   1  -2 1209.56  114.42
  -4  -1   2 1109.20  113.23
  -4  -1   2 1278.18  114.27
  -4   1   3   19.89    3.49
  -4   1   3   19.15    3.39
   4  -1  -3   19.88    3.46
   4   1  -3   26.13    4.76
  -4  -1   3   27.98    4.88
  -4  -1   3   12.06    3.98
  -4   1   4    4.20    1.49
  -4   1   4    1.01    1.05
   4  -1  -4    3.76    1.39
   4   1  -4    1.08    1.70
  -4  -1   4    1.87    1.56
  -4  -1   4    2.16    2.10
  -4   1   5   10.80    2.17
   4  -1  -5   11.00    2.33
   4   1  -5   15.53    3.65
  -4  -1   5   16.31    3.48
  -4   1   6  471.09   46.31
   4  -1  -6  478.09   46.59
   4   1  -6  495.47   48.43
  -4  -1   6  453.76   47.80
  -4   1   7   51.47    5.99
   4  -1  -7   53.99    6.30
   4   1  -7   49.72    7.55
  -4  -1   7   46.49    7.10
  -4   1   8 1308.41  111.28
   4  -1  -8 1003.38  111.11
   4   1  -8 1176.79  113.15
  -4  -1   8 1152.10  112.61
  -4   1   9    1.01    0.98
   4  -1  -9    1.63    1.27
   4   1  -9    1.39    1.42
  -4  -1   9    0.49    1.25
  -4   1  10  513.69   51.15
   4  -1 -10  517.54   51.22
   4   1 -10  499.06   52.71
  -4  -1  10  546.52   52.50
   4  -1 -11  189.60   19.89
   4  -1 -11  164.26   20.78
   4   1 -11  209.36   21.65
  -4  -1  11  190.15   20.86
   4  -1 -12  441.17   46.60
   4  -1 -12  461.82   48.24
   4   1 -12  462.48   48.13
  -4  -1  12  514.90   47.92
   4  -1 -13   92.69   12.26
   4  -1 -13  119.43   14.21
   4   1 -13  105.03   13.60
  -4  -1  13  117.79   13.40
   4  -1 -14    1.15    1.54
   4  -1 -14   -0.93    2.07
   4   1 -14   -0.52    1.67
  -4  -1  14   -0.30    1.85
   4  -1 -15   37.44    6.30
   4  -1 -15   44.96    7.75
   4   1 -15   37.61    7.06
  -4  -1  15   49.41    7.27
  -4   1  16  259.72   29.52
   4  -1 -16  231.73   27.73
   4  -1 -16  272.16   29.82
   4   1 -16  248.80   28.99
  -4  -1  16  303.05   29.09
  -4   1  17   -0.23    1.80
   4  -1 -17    0.21    1.46
   4  -1 -17   -0.54    1.73
   4   1 -17   -0.39    1.85
   4   1 -17   -0.06    2.24
  -4  -1  17   -0.60    1.51
  -4   1  18  279.12   35.81
   4  -1 -18  383.98   35.82
   4  -1 -18  314.57   36.59
   4   1 -18  318.64   36.10
   4   1 -18  357.14   39.60
  -4   1  19   21.04    5.59
   4  -1 -19   21.94    5.17
   4  -1 -19   26.92    6.32
   4   1 -19   23.16    5.70
   4   1 -19   22.75    7.03
  -4   1  20   12.63    4.73
   4  -1 -20   23.32    5.33
   4  -1 -20   34.58    7.21
   4   1 -20   22.62    5.78
   4   1 -20   23.18    7.16
  -4   1  21    8.75    3.95
   4  -1 -21    4.22    2.62
   4  -1 -21    8.74    4.64
   4   1 -21    4.76    2.64
   4   1 -21    8.41    5.10
  -4  -1  21    4.65    4.23
  -4   1  22  254.14   29.70
   4  -1 -22  255.09   27.86
   4  -1 -22  279.31   30.33
   4   1 -22  197.28   27.59
   4   1 -22  223.81   30.65
   4  -1 -23    6.56    3.21
   4  -1 -23    7.59    4.40
   4   1 -23    2.29    2.45
   4   1 -23   -0.17    2.70
   4  -1 -24   15.56    4.82
   4  -1 -24   13.64    5.43
   4   1 -24   17.42    5.36
   4  -1 -25   19.15    5.51
   4  -1 -25   14.74    5.74
   4   1 -25   15.39    5.45
   4  -1 -26   66.01   11.33
   4   1 -26   69.24   12.15
   4  -1 -27    1.24    2.33
   4   1 -27    2.66    3.04
   4  -1 -28   59.05   10.80
   4  -1 -29   -0.29    2.53
   4   1 -30   -1.20    2.80
   4   1 -31    7.46    4.53
   4   1 -32   32.07    8.41
   4   1 -33   -0.24    2.14
  -4   2   1   85.65   10.00
  -4   2   1   73.16    9.81
   4  -2  -1   79.36   10.26
   4  -2  -1   80.16    9.26
   4   2  -1   87.86   11.87
   4   2  -1   77.13   11.21
  -4  -2   1   80.64   11.24
  -4  -2   1  102.80   12.56
  -4   2   2  189.06   20.98
  -4   2   2  247.26   21.61
   4  -2  -2  175.69   21.21
   4  -2  -2  192.90   19.98
   4   2  -2  196.49   23.23
   4   2  -2  213.94   23.53
  -4  -2   2  232.45   23.44
  -4  -2   2  236.67   24.17
  -4   2   3   20.19    3.25
  -4   2   3   22.15    3.31
   4  -2  -3   21.53    3.59
   4   2  -3   21.88    4.85
  -4  -2   3   21.68    4.73
  -4  -2   3   15.57    4.45
  -4   2   4 1762.04  177.12
  -4   2   4 1767.26  177.11
   4  -2  -4 2110.46  177.78
   4   2  -4 1893.82  180.40
  -4  -2   4 1657.20  179.39
  -4  -2   4 2117.91  182.72
  -4   2   5   31.78    3.87
   4  -2  -5   39.51    4.16
   4   2  -5   34.29    6.37
  -4  -2   5   38.23    6.33
   4   2  -6    7.95    3.24
  -4  -2   6    9.90    3.16
   4   2  -7  271.07   32.31
  -4  -2   7  333.63   32.50
   4  -2  -8  704.86   69.33
   4   2  -8  921.92   74.06
  -4  -2   8  685.97   72.11
   4  -2  -9  217.65   21.16
   4  -2  -9  228.09   21.45
   4   2  -9  183.79   23.79
  -4  -2   9  183.11   23.27
   4  -2 -10   68.74    7.80
   4  -2 -10   71.74    8.23
   4   2 -10   69.60   10.42
  -4  -2  10   75.35   10.02
   4  -2 -11   58.00    6.99
   4  -2 -11   63.14    7.60
   4   2 -11   52.03    8.90
  -4  -2  11   65.24    9.08
   4  -2 -12   -0.05    0.79
   4  -2 -12    0.05    1.27
   4   2 -12    0.71    2.21
  -4  -2  12    0.32    1.32
   4  -2 -13    9.46    2.52
   4  -2 -13   17.53    3.57
   4   2 -13    9.57    3.51
  -4  -2  13   11.64    3.57
  -4   2  14  725.12   82.60
   4  -2 -14  909.57   82.12
   4  -2 -14  809.89   82.77
   4   2 -14  794.74   84.17
  -4  -2  14  945.57   84.17
  -4   2  15   39.95    7.45
   4  -2 -15   49.26    7.14
   4  -2 -15   60.23    8.46
   4   2 -15   61.98    9.40
  -4  -2  15   61.80    8.82
  -4   2  16   20.98    5.11
   4  -2 -16   27.71    4.83
   4  -2 -16   24.62    5.35
   4   2 -16   30.95    6.41
  -4  -2  16   35.67    6.32
  -4   2  17   -0.61    1.78
   4  -2 -17    1.58    1.67
   4  -2 -17    0.79    1.69
   4   2 -17    1.21    2.35
  -4  -2  17   -0.15    1.34
  -4   2  18  139.19   17.48
   4  -2 -18  136.48   16.22
   4  -2 -18  141.18   17.51
   4   2 -18  107.77   17.06
  -4  -2  18  156.61   17.65
  -4   2  19  102.67   15.69
   4  -2 -19  127.57   15.14
   4  -2 -19  115.35   16.05
   4   2 -19  140.16   17.35
   4   2 -19  124.41   19.20
  -4  -2  19  120.58   15.77
  -4   2  20   25.29    6.86
   4  -2 -20   49.19    7.38
   4  -2 -20   35.80    7.38
   4   2 -20   43.43    8.21
   4   2 -20   39.33    9.74
  -4   2  21    3.00    2.44
   4  -2 -21    0.53    1.35
   4  -2 -21    0.94    1.92
   4   2 -21    4.61    3.17
   4   2 -21   -0.99    3.69
   4  -2 -22   13.34    3.99
   4  -2 -22   11.16    4.34
   4   2 -22   13.68    4.71
   4  -2 -23    1.43    1.89
   4  -2 -23    3.20    2.82
   4   2 -23    0.24    1.83
   4  -2 -24  126.11   16.67
   4  -2 -24  122.60   17.93
   4   2 -24  126.02   18.08
   4  -2 -25   31.08    6.85
   4   2 -25   29.64    7.60
   4  -2 -26   47.28    8.92
   4  -2 -27    9.82    4.01
   4  -2 -28   50.70    9.54
   4   2 -29   23.40    7.10
   4   2 -30   87.76   15.09
   4   2 -31   -0.64    2.33
   4   2 -32   -0.95    3.04
   4   2 -33   -0.83    2.70
   4   2 -34    1.90    3.86
   4   2 -35    9.45    5.19
  -4   3   1   39.48    5.44
  -4   3   1   44.72    6.47
  -4   3   1   37.89    5.93
   4  -3  -1   43.72    5.43
   4   3  -1   38.93    7.70
   4   3  -1   51.17    8.21
  -4  -3   1   39.26    7.31
  -4  -3   1   35.44    7.52
  -4   3   2  327.06   34.90
  -4   3   2  391.56   36.00
  -4   3   2  377.39   35.62
   4  -3  -2  334.23   34.04
   4   3  -2  374.92   38.71
  -4  -3   2  380.08   38.25
  -4  -3   2  410.13   39.57
  -4   3   3    8.55    1.81
  -4   3   3    8.24    2.10
  -4   3   3    9.76    2.13
   4   3  -3   11.58    3.86
  -4  -3   3   15.23    4.15
  -4  -3   3   16.25    4.72
  -4   3   4   14.88    2.20
  -4   3   4   16.56    2.56
  -4   3   4   14.83    2.42
   4   3  -4   11.44    4.16
  -4  -3   4   15.81    4.20
  -4  -3   4   12.49    4.60
  -4   3   5   45.30    3.93
  -4   3   5   31.46    3.81
  -4   3   5   45.45    3.84
  -4   3   5   26.17    3.61
   4   3  -5   26.17    6.39
  -4  -3   5   41.10    6.95
   4   3  -6   72.02   10.80
  -4  -3   6   67.53   10.14
   4   3  -7  544.83   52.34
  -4  -3   7  456.66   50.86
   4   3  -8   90.21   13.36
  -4  -3   8  103.15   13.14
   4   3  -9    0.59    1.67
  -4  -3   9    2.64    2.18
   4  -3 -10  225.87   20.40
   4  -3 -10  189.22   20.42
   4   3 -10  166.06   23.64
  -4  -3  10  240.32   24.33
  -4   3  11  357.35   37.78
   4  -3 -11  377.65   37.33
   4  -3 -11  410.84   37.77
   4   3 -11  328.16   40.71
  -4  -3  11  439.58   41.21
  -4   3  12  313.18   29.45
   4  -3 -12  224.07   28.34
   4  -3 -12  342.31   29.39
   4   3 -12  347.84   33.40
  -4  -3  12  342.42   32.38
  -4   3  13   89.70   11.47
   4  -3 -13  122.83   11.35
   4  -3 -13   88.24   11.23
   4   3 -13  107.65   14.43
  -4  -3  13   82.90   12.88
  -4   3  14    6.45    2.30
   4  -3 -14    9.01    2.18
   4  -3 -14    6.60    2.15
   4   3 -14   12.43    4.18
  -4  -3  14    4.75    3.07
  -4   3  15   55.78    7.52
   4  -3 -15   47.92    6.35
   4  -3 -15   35.59    6.39
   4   3 -15   51.16    8.89
  -4  -3  15   38.12    7.57
  -4   3  16  250.91   26.97
   4  -3 -16  198.09   25.29
   4  -3 -16  265.73   26.79
   4   3 -16  256.79   29.04
  -4  -3  16  308.66   28.85
  -4   3  17   21.99    5.03
   4  -3 -17   17.81    3.80
   4  -3 -17   12.14    3.67
   4   3 -17   31.99    6.70
  -4  -3  17   25.48    5.56
  -4   3  18   62.44    9.27
   4  -3 -18   51.91    7.74
   4  -3 -18   43.27    8.01
   4   3 -18   52.67    9.85
  -4  -3  18   63.66    9.61
  -4   3  19    4.17    2.72
   4  -3 -19    7.24    2.60
   4  -3 -19    7.28    2.89
   4   3 -19    5.79    3.54
  -4  -3  19   12.74    3.94
  -4   3  20   19.52    5.28
   4  -3 -20   13.16    3.61
   4  -3 -20   14.69    4.28
   4   3 -20   12.30    4.77
  -4   3  21   46.27    9.15
   4  -3 -21   51.71    8.28
   4  -3 -21   53.19    9.11
   4   3 -21   55.27   10.36
   4  -3 -22   69.65   10.61
   4  -3 -22  106.82   13.40
   4   3 -22   58.67   11.81
   4  -3 -23   61.65   10.03
   4   3 -23   76.24   12.57
   4  -3 -24    5.59    2.98
   4   3 -24   10.86    4.79
   4  -3 -25    4.91    2.89
   4  -3 -26   52.30    9.26
   4   3 -27   20.46    7.11
   4   3 -28   62.14   12.20
   4   3 -29    7.04    4.45
   4   3 -30   13.29    5.55
   4   3 -31    4.81    3.73
   4   3 -32   50.62   11.30
   4   3 -33    7.09    4.75
   4   3 -34    0.64    3.14
   4   3 -35    1.89    3.16
   4   3 -36   10.16    5.39
  -4   4   1   57.99    8.43
  -4   4   1   62.95    9.72
  -4   4   1   67.75    9.18
   4  -4  -1   79.66    8.69
   4   4  -1   78.45   11.84
   4   4  -1   87.68   12.17
  -4  -4   1   68.36   10.94
  -4  -4   1   82.76   12.50
  -4   4   2  158.00   16.65
  -4   4   2  168.26   18.06
  -4   4   2  130.17   16.70
   4  -4  -2  164.72   16.04
   4  -4  -2  152.70   15.86
   4   4  -2  144.66   19.64
  -4  -4   2  149.93   19.26
  -4  -4   2  154.82   20.33
  -4   4   3   70.49    8.74
  -4   4   3   92.19   10.24
  -4   4   3   71.73    9.04
   4   4  -3   62.85   11.39
  -4  -4   3   71.62   11.19
  -4  -4   3   99.22   13.44
  -4   4   4  341.28   32.76
  -4   4   4  313.88   33.50
  -4   4   4  317.71   32.90
   4   4  -4  332.96   36.80
  -4  -4   4  340.13   36.18
  -4  -4   4  325.53   37.32
  -4   4   5    4.67    1.41
  -4   4   5    7.05    2.06
  -4   4   5    8.08    1.79
   4   4  -5    8.14    3.85
  -4  -4   5    5.17    3.14
  -4  -4   5    3.76    3.35
  -4   4   6   96.48   10.24
  -4   4   6  109.92   10.84
  -4   4   6  101.42   10.44
  -4   4   6  100.44   10.46
   4  -4  -6   87.44    9.92
   4   4  -6   84.63   13.60
  -4  -4   6  105.30   13.75
  -4   4   7    6.08    1.28
  -4   4   7    4.89    1.33
   4  -4  -7    7.13    1.15
   4   4  -7    4.69    3.15
  -4  -4   7    3.87    2.89
  -4   4   8   95.20    9.87
   4  -4  -8   89.15    9.38
   4   4  -8  101.98   14.12
  -4  -4   8  123.21   14.11
  -4   4   9  282.58   29.71
  -4   4   9  285.80   29.99
   4  -4  -9  341.05   29.64
   4   4  -9  318.14   34.67
  -4  -4   9  259.26   32.90
  -4   4  10  250.37   24.87
   4  -4 -10  242.22   24.39
   4   4 -10  271.26   29.51
  -4  -4  10  232.84   27.86
  -4   4  11   30.24    4.41
  -4   4  11   24.96    4.13
   4  -4 -11   30.91    4.05
   4   4 -11   41.83    8.01
  -4  -4  11   30.37    6.49
  -4   4  12   48.38    6.54
  -4   4  12   45.71    6.29
   4  -4 -12   48.87    6.08
   4   4 -12   35.07    8.09
  -4  -4  12   49.57    8.44
  -4   4  13   98.06   12.54
  -4   4  13  103.78   12.38
   4  -4 -13   99.90   12.05
   4   4 -13  125.49   16.16
  -4  -4  13  126.62   15.22
  -4   4  14  276.34   32.32
  -4   4  14  325.17   32.35
   4  -4 -14  331.14   32.02
   4   4 -14  274.98   34.75
  -4  -4  14  314.87   34.39
  -4   4  15  114.84   14.82
  -4   4  15  123.30   14.45
   4  -4 -15  117.47   13.96
   4   4 -15  122.33   16.96
  -4  -4  15  109.62   15.58
  -4   4  16   36.88    6.91
  -4   4  16   25.58    5.46
   4  -4 -16   30.23    5.47
   4   4 -16   34.60    7.78
  -4  -4  16   42.48    7.67
  -4   4  17    4.30    2.89
  -4   4  17    3.59    2.22
   4  -4 -17    5.27    2.40
   4   4 -17    5.14    3.13
  -4   4  18  114.30   15.56
  -4   4  18  112.13   14.67
   4   4 -18   99.22   15.82
  -4   4  19   82.71   12.89
  -4   4  19   73.28   11.54
   4  -4 -19   77.15   11.13
   4   4 -19   84.63   13.39
  -4   4  20   64.16   11.80
  -4   4  20   71.57   11.31
   4  -4 -20   67.41   10.44
   4   4 -20   75.38   12.65
  -4   4  21   17.97    5.96
  -4   4  21   33.77    7.00
   4  -4 -21   20.61    5.24
   4   4 -21   25.08    7.12
  -4   4  22    7.89    4.40
   4   4 -22    2.70    3.81
  -4   4  23   23.30    7.33
  -4   4  24   76.19   14.15
  -4   4  25   54.79   12.22
   4   4 -25   65.59   12.35
   4   4 -26   56.68   11.57
   4   4 -27   -0.05    3.33
   4   4 -28   31.90    8.76
   4   4 -29    5.22    3.83
   4   4 -30   16.89    6.29
   4   4 -31    6.42    4.33
   4   4 -32   -0.73    2.39
   4   4 -33    2.02    3.41
   4   4 -34    3.45    4.50
   4   4 -35    8.09    4.97
   4   4 -36    7.63    5.73
   4   4 -37   -1.14    3.48
   4   4 -38   -0.65    2.73
  -4   5   1  110.62   11.17
  -4   5   1   86.10   12.06
   4  -5  -1   69.72    9.75
   4  -5  -1   86.46   10.00
   4   5  -1  107.83   14.49
   4   5  -1   77.52   12.89
  -4  -5   1   58.63   11.52
  -4  -5   1   64.04   12.55
  -4   5   2  340.24   34.79
   4  -5  -2  322.67   34.33
   4  -5  -2  372.57   34.55
   4  -5  -2  324.77   33.93
   4   5  -2  287.91   37.58
  -4  -5   2  348.18   37.76
  -4  -5   2  378.89   39.78
  -4   5   3  153.54   19.87
   4  -5  -3  149.57   19.48
   4  -5  -3  204.02   19.39
   4  -5  -3  222.73   19.39
   4   5  -3  200.74   24.12
  -4  -5   3  198.54   23.33
  -4  -5   3  212.77   25.09
  -4   5   4   29.12    4.61
   4  -5  -4   25.62    4.12
   4   5  -4   40.18    8.07
  -4  -5   4   23.09    6.28
  -4  -5   4   29.73    7.45
  -4   5   5   44.10    6.15
   4  -5  -5   49.43    5.97
   4   5  -5   54.45    9.68
  -4  -5   5   29.20    7.34
  -4  -5   5   56.45   10.26
  -4   5   6   80.92   10.00
  -4   5   6  104.75   10.94
   4  -5  -6   92.37    9.85
   4   5  -6   65.23   12.62
  -4  -5   6   76.62   12.53
  -4   5   7  214.45   23.87
  -4   5   7  261.37   24.59
   4  -5  -7  229.96   23.60
   4   5  -7  229.33   28.18
  -4  -5   7  240.36   27.39
  -4   5   8   34.50    4.92
  -4   5   8   20.96    4.56
   4  -5  -8   56.71    5.22
   4   5  -8   27.21    7.25
  -4  -5   8   54.84    8.64
  -4   5   9   28.87    4.37
  -4   5   9   32.70    4.77
   4  -5  -9   27.86    4.08
   4   5  -9   41.38    8.25
  -4  -5   9   30.11    6.45
  -4   5  10   27.19    4.01
  -4   5  10   24.74    4.19
   4  -5 -10   21.20    3.50
   4   5 -10   26.94    6.63
  -4  -5  10   24.88    5.87
  -4   5  11  263.53   27.08
  -4   5  11  242.52   27.35
   4  -5 -11  241.36   26.65
   4   5 -11  396.32   34.14
  -4  -5  11  312.19   31.17
  -4   5  12  313.59   33.06
  -4   5  12  319.87   33.48
   4  -5 -12  306.93   32.62
   4   5 -12  363.89   38.03
  -4  -5  12  363.45   36.65
  -4   5  13   50.07    7.42
  -4   5  13   61.39    8.10
   4  -5 -13   52.82    7.16
   4   5 -13   42.82    9.55
  -4  -5  13   60.82    9.80
  -4   5  14   24.52    4.64
  -4   5  14   21.00    4.62
   4  -5 -14   19.84    3.96
   4   5 -14   23.61    6.56
  -4   5  15  107.71   14.34
  -4   5  15   99.90   14.35
   4  -5 -15  138.74   14.53
   4   5 -15  135.44   18.05
  -4   5  16  135.82   16.41
  -4   5  16  108.62   15.77
   4  -5 -16  138.28   15.82
   4   5 -16  153.05   19.56
  -4   5  17   89.04   13.49
  -4   5  17   88.59   13.43
   4  -5 -17  118.05   13.65
   4   5 -17  125.77   16.93
  -4   5  18  125.93   17.80
  -4   5  18  135.43   17.92
   4  -5 -18  163.76   17.81
   4   5 -18  137.50   19.86
  -4   5  19    1.11    2.32
  -4   5  19    3.08    2.51
   4  -5 -19    0.82    1.84
   4   5 -19   -0.25    2.96
  -4   5  20   -1.03    3.12
  -4   5  20    7.52    3.68
  -4   5  21   29.44    7.42
  -4   5  22  141.79   20.12
  -4   5  23   13.54    5.57
   4   5 -23   14.49    5.48
   4   5 -24   14.64    6.50
   4   5 -25   -0.30    2.09
   4   5 -26   25.11    7.82
   4   5 -27   24.00    7.59
   4   5 -28   18.35    6.70
   4   5 -29    6.51    4.93
   4   5 -30   -0.68    3.56
   4   5 -31   30.13    8.55
   4   5 -32    5.62    4.25
   4   5 -33    3.31    4.09
   4   5 -34   -1.71    3.75
   4   5 -35    1.04    3.62
   4   5 -36    0.19    3.97
   4   5 -37    2.88    4.25
   4   5 -38    5.73    4.75
   4   5 -39    1.73    3.74
  -4   6   1   37.90    7.39
   4  -6  -1   53.07    7.63
   4  -6  -1   62.16    8.41
   4  -6  -1   58.62    7.81
   4   6  -1   50.80   10.58
  -4  -6   1   57.29   10.08
  -4  -6   1   86.21   13.16
  -4   6   2  103.31   11.36
   4  -6  -2   64.37    9.74
   4  -6  -2   84.45   10.41
   4  -6  -2   80.54    9.95
   4   6  -2   69.86   12.90
  -4  -6   2   73.62   12.38
  -4  -6   2  105.40   15.30
  -4   6   3   91.99   10.83
   4  -6  -3   56.49    9.31
   4  -6  -3   96.77    9.86
   4   6  -3   85.99   13.55
  -4  -6   3   83.73   12.61
  -4  -6   3   74.64   13.60
  -4   6   4  145.52   18.00
   4  -6  -4  164.75   17.78
   4  -6  -4  177.19   17.27
   4  -6  -4  147.06   16.73
   4   6  -4  155.83   21.59
  -4  -6   4  178.06   21.30
  -4  -6   4  178.55   23.02
  -4   6   5   82.94   10.93
   4  -6  -5   69.83   10.17
   4  -6  -5   99.04    9.57
   4  -6  -5   88.22    9.32
   4   6  -5   78.72   13.77
  -4  -6   5   88.16   13.39
  -4  -6   5  111.01   16.04
  -4   6   6   38.59    6.28
   4   6  -6   51.96    9.79
  -4  -6   6   45.58    8.76
  -4   6   7    0.60    1.49
  -4   6   7   -0.40    1.41
   4  -6  -7    0.47    0.84
   4   6  -7   -0.54    2.52
  -4  -6   7   -0.06    2.17
  -4   6   8  327.19   32.03
  -4   6   8  301.08   32.22
   4  -6  -8  272.55   31.01
   4   6  -8  353.45   37.01
  -4  -6   8  338.87   35.35
  -4   6   9  395.05   42.42
   4  -6  -9  414.47   41.97
   4   6  -9  432.80   47.17
  -4  -6   9  472.51   46.30
  -4   6  10    4.28    1.95
  -4   6  10    6.67    2.45
   4  -6 -10    5.30    1.79
   4   6 -10    0.86    2.87
  -4   6  11    0.01    0.99
  -4   6  11    3.05    2.13
   4  -6 -11   -0.26    0.96
   4   6 -11    1.28    2.98
  -4   6  12    1.20    1.20
  -4   6  12    3.40    1.85
   4  -6 -12    3.42    1.80
   4   6 -12    2.03    3.21
  -4   6  13  111.37   14.18
  -4   6  13  129.70   15.23
   4  -6 -13  123.35   14.10
   4   6 -13  111.31   17.39
  -4   6  14  113.84   13.97
  -4   6  14  106.13   14.24
   4  -6 -14  115.29   13.54
   4   6 -14  107.06   16.89
  -4   6  15  105.30   14.18
  -4   6  15   99.79   14.41
   4  -6 -15  138.09   14.53
   4   6 -15  113.37   17.54
  -4   6  16   34.94    7.16
  -4   6  16   50.06    8.24
   4  -6 -16   57.72    7.73
   4   6 -16   35.50    8.99
  -4   6  17    1.15    2.16
  -4   6  17    0.80    1.90
   4  -6 -17    1.35    1.86
  -4   6  18   56.90    9.71
  -4   6  18   57.23    9.81
  -4   6  19   66.13   10.86
  -4   6  19   64.64   10.96
  -4   6  20   28.06    6.75
  -4   6  21   14.10    5.46
   4   6 -21   35.79    8.70
   4   6 -22   -0.27    1.53
   4   6 -23   10.39    5.26
   4   6 -24    3.03    3.60
   4   6 -25   29.78    8.34
   4   6 -26   21.58    7.41
   4   6 -27   -0.33    2.12
   4   6 -28   23.01    7.59
   4   6 -29   22.60    7.86
   4   6 -30   -0.38    4.02
   4   6 -31    3.88    3.92
   4   6 -32    1.49    4.34
   4   6 -33    4.01    4.43
   4   6 -34    8.50    5.71
   4   6 -35   11.60    6.23
   4   6 -36    2.96    4.51
   4   6 -37    1.72    4.19
   4   6 -38    2.04    4.01
   4   6 -39    1.76    4.35
   4   6 -40   -0.75    3.25
  -4   7   1  266.11   30.28
   4  -7  -1  237.63   29.22
   4  -7  -1  279.69   30.49
   4  -7  -1  330.20   30.24
   4   7  -1  252.54   33.23
  -4  -7   1  303.29   35.30
  -4   7   2   39.30    6.84
   4  -7  -2   30.17    5.58
   4  -7  -2   36.47    6.29
   4  -7  -2   33.34    5.63
   4   7  -2   27.10    7.65
  -4  -7   2   31.65    8.62
  -4   7   3  102.61   13.44
   4  -7  -3  106.63   12.92
   4  -7  -3  106.40   12.96
   4  -7  -3   97.21   12.28
   4   7  -3  108.67   16.69
  -4  -7   3   97.08   16.71
  -4   7   4   15.84    4.13
   4  -7  -4   19.09    4.08
   4  -7  -4   23.56    4.23
   4  -7  -4   14.06    3.35
   4   7  -4   38.14    8.15
  -4  -7   4   18.34    6.64
  -4   7   5  173.11   19.53
   4  -7  -5  159.53   18.60
   4  -7  -5  153.31   17.94
   4  -7  -5  179.80   17.93
   4   7  -5  140.65   22.02
  -4  -7   5  186.50   24.40
  -4   7   6  196.33   22.29
   4  -7  -6  213.54   21.82
   4  -7  -6  205.76   20.70
   4  -7  -6  179.90   20.19
   4   7  -6  185.00   25.63
  -4  -7   6  212.02   27.50
  -4   7   7  456.91   47.40
   4  -7  -7  452.77   46.62
   4  -7  -7  450.63   45.04
   4  -7  -7  489.48   45.01
   4   7  -7  365.62   50.11
  -4   7   8    1.68    1.67
  -4   7   8    0.83    1.68
   4  -7  -8    0.27    1.39
   4   7  -8    0.97    3.35
  -4   7   9   10.44    3.42
  -4   7   9   11.39    3.63
   4  -7  -9   17.91    3.59
   4   7  -9   10.65    5.25
  -4   7  10    5.32    2.71
  -4   7  10    4.50    2.81
   4  -7 -10   11.88    2.85
   4   7 -10   10.34    4.79
  -4   7  11  162.02   18.19
  -4   7  11  138.37   18.20
   4  -7 -11  145.57   17.26
   4   7 -11  180.32   22.70
  -4   7  12   24.30    4.83
  -4   7  12   18.30    4.78
   4  -7 -12   17.98    4.05
   4   7 -12   25.30    7.39
  -4   7  13   50.34    7.77
  -4   7  13   47.20    8.12
   4  -7 -13   36.64    6.62
   4   7 -13   58.58   11.09
  -4   7  14    8.77    2.99
  -4   7  14    8.13    3.06
   4  -7 -14    2.10    1.77
  -4   7  15   66.41    9.75
  -4   7  15   53.16    9.66
   4  -7 -15   70.07    9.51
  -4   7  16   -0.46    1.88
  -4   7  16    1.06    2.62
  -4   7  17   38.56    7.10
  -4   7  17   25.97    6.52
  -4   7  18    2.96    2.57
   4   7 -18    1.90    3.22
  -4   7  19    1.21    2.80
   4   7 -19   -0.86    2.54
   4   7 -20    3.84    4.02
   4   7 -21   63.37   12.93
   4   7 -22   28.08    8.43
   4   7 -23   55.82   12.08
   4   7 -24   -0.84    3.65
   4   7 -25    1.65    3.30
   4   7 -26    7.83    4.43
   4   7 -27   11.10    5.61
   4   7 -28   18.30    7.15
   4   7 -29   -0.44    3.09
   4   7 -30   -0.94    3.46
   4   7 -31    8.15    5.38
   4   7 -32    0.49    2.81
   4   7 -33   37.07   10.28
   4   7 -34    6.62    4.48
   4   7 -35   -1.78    4.80
   4   7 -36    1.01    3.19
   4   7 -37    5.18    4.19
   4   7 -38   -1.14    4.69
   4   7 -39   13.84    6.64
   4   7 -40   -1.04    3.61
  -4   8   1   10.95    4.00
   4  -8  -1   14.91    4.09
   4  -8  -1   22.42    5.29
   4   8  -1   19.70    6.42
  -4  -8   1   17.40    6.90
  -4   8   2   45.87    7.66
   4  -8  -2   30.85    5.98
   4  -8  -2   27.58    6.13
   4   8  -2   28.02    8.44
  -4  -8   2   25.92    8.25
  -4   8   3  167.32   19.01
   4  -8  -3  121.08   17.08
   4  -8  -3  145.05   17.98
   4   8  -3  182.87   22.89
  -4  -8   3  158.69   22.86
  -4   8   4   21.66    5.27
   4  -8  -4   23.23    4.75
   4  -8  -4   20.53    4.65
   4   8  -4   33.11    8.00
  -4  -8   4    8.00    5.35
  -4   8   5   74.86   10.94
   4  -8  -5   84.66   10.60
   4  -8  -5   71.03    9.90
   4   8  -5   64.99   12.99
  -4  -8   5   53.95   12.96
  -4   8   6   38.78    7.08
   4  -8  -6   51.88    7.04
   4  -8  -6   23.61    5.13
   4   8  -6   36.54    9.07
  -4  -8   6   40.01   10.34
  -4   8   7    1.59    1.95
   4  -8  -7    2.67    2.02
   4  -8  -7    0.27    1.24
   4   8  -7    4.13    3.65
  -4  -8   7   -0.61    2.32
  -4   8   8   36.46    6.64
  -4   8   8   21.23    5.84
   4  -8  -8   30.41    5.63
   4  -8  -8   32.88    4.94
  -4   8   9  396.21   42.64
  -4   8   9  436.78   43.96
   4  -8  -9  411.82   41.82
   4  -8  -9  385.84   39.92
  -4   8  10    0.96    1.98
  -4   8  10    4.46    3.03
   4  -8 -10    4.32    2.29
   4  -8 -10    4.52    1.36
   4  -8 -10    3.25    1.15
  -4   8  11   39.49    6.78
  -4   8  11   26.12    6.21
   4  -8 -11   25.47    5.15
   4  -8 -11   24.15    3.13
  -4   8  12    0.67    1.53
  -4   8  12   -0.51    1.94
   4  -8 -12    0.47    1.32
  -4   8  13  129.83   16.48
  -4   8  13  108.96   16.44
   4  -8 -13  142.41   16.09
  -4   8  14    7.93    3.42
  -4   8  14   15.02    4.55
   4   8 -14   15.06    6.64
  -4   8  15   30.46    6.71
  -4   8  15   42.88    8.20
   4   8 -15   58.13   11.32
  -4   8  16    0.45    2.30
   4   8 -16    2.72    3.07
  -4   8  17    4.82    2.85
   4   8 -17    6.63    4.42
   4   8 -18    1.68    3.52
   4   8 -19   67.20   13.56
   4   8 -20   -0.26    2.65
   4   8 -21  110.42   18.67
   4   8 -22    8.39    5.68
   4   8 -23   17.47    7.37
   4   8 -24    2.05    4.16
   4   8 -25   35.88    9.81
   4   8 -26   -0.87    2.74
   4   8 -27    4.93    4.20
   4   8 -28   -0.67    2.97
   4   8 -29   15.67    7.11
   4   8 -30    4.46    3.94
   4   8 -31   12.32    6.82
   4   8 -32   -0.75    3.43
   4   8 -33   -0.86    4.46
   4   8 -34   -0.40    2.43
   4   8 -35   15.14    7.27
   4   8 -36   -1.13    4.44
   4   8 -37   -0.81    3.12
   4   8 -38    2.14    3.92
  -4   9   1  205.43   25.70
   4  -9  -1  203.39   24.55
   4  -9  -1  239.38   26.47
  -4  -9   1  201.58   29.48
  -4   9   2    1.11    3.28
   4  -9  -2    2.53    1.84
   4  -9  -2    1.69    2.28
  -4  -9   2    3.26    3.86
  -4   9   3   19.33    5.45
   4  -9  -3   22.18    5.33
   4  -9  -3   31.81    6.34
  -4  -9   3   33.92    9.56
  -4   9   4    2.04    2.30
   4  -9  -4   -0.38    1.73
   4  -9  -4    1.53    2.15
  -4  -9   4   -1.05    3.87
  -4   9   5  132.12   16.68
   4  -9  -5  153.46   16.25
   4  -9  -5   93.27   14.62
  -4  -9   5  105.72   19.54
  -4   9   6    0.69    2.14
   4  -9  -6    5.38    2.49
   4  -9  -6   -0.40    1.66
  -4  -9   6    1.85    4.38
  -4   9   7  315.59   35.19
   4  -9  -7  326.60   34.16
   4  -9  -7  308.04   33.47
  -4  -9   7  288.51   39.73
  -4   9   8   -0.49    1.94
   4  -9  -8    0.85    2.03
   4  -9  -8    1.15    1.88
   4   9  -8    2.81    3.64
  -4  -9   8   -1.72    4.78
  -4   9   9   18.08    5.29
  -4   9   9   26.54    6.70
   4  -9  -9   33.84    6.06
   4  -9  -9   23.72    4.69
   4   9  -9   20.30    7.32
  -4   9  10    1.96    2.19
  -4   9  10   -0.05    2.22
   4  -9 -10    4.21    2.30
   4  -9 -10    1.82    1.77
   4   9 -10    1.58    2.93
  -4   9  11  172.93   22.80
   4  -9 -11  196.39   20.34
   4   9 -11  186.79   26.57
  -4   9  12    4.00    2.50
   4  -9 -12    0.72    1.03
   4   9 -12   -1.09    3.38
  -4   9  13    9.23    4.01
   4  -9 -13   10.14    2.19
   4   9 -13    9.11    5.27
  -4   9  14   10.30    3.98
   4  -9 -14    9.02    2.00
   4   9 -14   30.92    8.68
  -4   9  15   49.47    8.75
   4   9 -15   34.25    9.72
   4   9 -16    0.59    2.03
   4   9 -17  127.32   20.53
   4   9 -18   -0.39    2.22
   4   9 -19    5.66    4.77
   4   9 -20   -2.11    4.73
   4   9 -21   33.17    9.84
   4   9 -22    2.29    4.27
   4   9 -23   39.15   10.64
   4   9 -24   -0.26    1.59
   4   9 -25   23.16    8.13
   4   9 -26   -0.80    3.80
   4   9 -28    2.28    4.31
   4   9 -29    1.59    4.35
   4   9 -30    1.45    4.28
   4   9 -31    8.25    5.86
   4   9 -32    2.95    4.95
   4   9 -33   15.52    7.35
   4   9 -34    1.13    4.64
   4   9 -35   -0.59    2.88
   4   9 -36    4.81    5.54
  -4  10   1    0.96    2.31
   4 -10  -1    4.72    2.89
   4  10  -1   -0.99    3.35
  -4 -10   1   -0.10    1.89
  -4  10   2   -0.25    2.03
   4 -10  -2   -0.27    1.90
   4  10  -2    3.93    3.45
  -4 -10   2    9.32    5.38
  -4  10   3   48.01    9.53
   4 -10  -3   51.64    8.83
   4  10  -3   46.56   11.28
  -4 -10   3   50.42   12.50
  -4  10   4    4.98    3.27
   4 -10  -4    2.77    2.34
   4  10  -4    8.26    5.39
  -4 -10   4    4.36    5.20
  -4  10   5   21.21    5.90
   4 -10  -5   13.17    4.53
   4  10  -5   20.28    7.92
  -4 -10   5   12.13    6.45
  -4  10   6    2.55    2.47
   4 -10  -6    0.79    1.78
   4  10  -6   -0.77    3.71
  -4 -10   6    2.15    3.71
  -4  10   7   21.37    6.06
   4 -10  -7   24.63    5.53
   4  10  -7   20.51    7.14
  -4 -10   7   21.80    8.15
  -4  10   8    5.96    3.19
   4  10  -8    4.30    4.19
  -4 -10   8    9.58    5.67
  -4  10   9    7.43    3.89
   4  10  -9   11.76    5.71
  -4 -10   9   16.28    7.59
  -4  10  10   -0.76    2.65
   4  10 -10    1.10    3.26
  -4  10  11   25.65    6.56
   4  10 -11   31.64    9.18
  -4  10  12    0.25    1.84
   4  10 -12   -0.17    2.86
  -4  10  13   34.61    7.79
   4  10 -13   26.71    9.06
   4  10 -14    0.69    3.66
   4  10 -15   89.02   16.76
   4  10 -16   12.65    6.90
   4  10 -17   -1.00    4.20
   4  10 -18    3.86    3.56
   4  10 -19   48.30   11.77
   4  10 -20   -0.67    3.33
   4  10 -21   13.42    6.90
   4  10 -22    1.34    4.02
   4  10 -23   27.48    9.07
   4  10 -24    2.08    2.65
   4  10 -25   22.48    8.30
   4  10 -26    1.64    4.46
   4  10 -27    5.81    4.56
   4  10 -28   -1.16    3.70
   4  10 -29   18.26    7.13
   4  10 -30   -0.81    4.13
   4  10 -31    2.39    4.44
   4  10 -32   -0.02    3.90
   4  10 -33    3.24    4.02
   4  10 -34   -0.81    2.79
  -4  11   1   86.02   13.69
   4  11  -1   71.69   14.96
  -4 -11   1   61.98   14.93
  -4  11   2    3.50    3.49
   4  11  -2    5.61    5.20
  -4 -11   2    2.18    3.85
  -4  11   3   13.17    5.19
   4  11  -3    1.15    3.68
  -4 -11   3   10.05    5.86
  -4  11   4   24.21    6.56
   4 -11  -4    9.93    4.27
   4  11  -4   25.40    8.40
  -4 -11   4   10.47    6.36
  -4  11   5   13.06    4.73
   4  11  -5    1.23    2.84
  -4 -11   5    5.13    4.24
  -4  11   6   10.48    4.37
   4  11  -6    3.72    5.02
  -4 -11   6    7.22    4.88
  -4  11   7   39.54    8.84
   4  11  -7   55.80   12.07
  -4 -11   7   37.28   11.51
  -4  11   8    8.02    3.74
   4  11  -8   10.17    6.21
  -4 -11   8   -1.45    4.30
  -4  11   9    1.12    2.51
   4  11  -9    1.37    4.16
  -4 -11   9    0.81    3.23
  -4  11  10    1.95    2.74
   4  11 -10   -0.85    2.66
  -4 -11  10    4.19    4.78
   4  11 -11   99.79   18.07
   4  11 -12   -0.78    2.58
   4  11 -13   20.96    7.40
   4  11 -14   13.54    7.02
   4  11 -15   50.38   12.16
   4  11 -16   -0.63    3.77
   4  11 -17   55.64   13.47
   4  11 -18    0.51    4.43
   4  11 -19    1.44    3.22
   4  11 -20   -1.57    3.54
   4  11 -21   27.03    9.59
   4  11 -22   -0.76    3.10
   4  11 -23    3.35    4.33
   4  11 -24   -0.50    4.13
   4  11 -25    1.83    4.16
   4  11 -26    1.38    3.12
   4  11 -27   13.71    7.25
   4  11 -28    1.48    3.98
   4  11 -29   -1.38    4.78
   4  11 -30    4.21    4.16
   4  11 -31    7.71    6.77
   4  11 -32   -0.57    3.21
  -4  12   1   -0.35    2.89
   4  12  -1   -0.00    2.85
  -4 -12   1    6.21    5.51
  -4  12   2    1.32    3.48
   4  12  -2    2.56    3.43
  -4 -12   2    0.68    3.59
  -4  12   3   64.60   12.19
   4  12  -3   57.75   13.64
  -4 -12   3   50.16   13.89
  -4  12   4   19.36    6.63
   4  12  -4   35.99    9.93
  -4 -12   4   13.39    7.50
  -4  12   5   24.88    7.17
   4  12  -5   19.07    8.22
  -4 -12   5   19.17    8.82
  -4  12   6   -0.54    2.03
   4  12  -6   -2.18    5.12
  -4 -12   6   -0.79    3.19
  -4  12   7   -0.03    2.41
   4  12  -7    0.63    3.98
  -4 -12   7   -0.51    3.20
  -4  12   8   10.00    4.86
   4  12  -8    6.14    4.63
  -4 -12   8   -0.24    4.34
   4  12  -9  102.73   18.51
  -4 -12   9   84.15   18.42
   4  12 -10   -1.33    4.30
   4  12 -11    7.99    6.07
   4  12 -12    6.28    5.79
   4  12 -13   47.04   11.80
   4  12 -14   16.53    6.64
   4  12 -15   16.06    7.73
   4  12 -16   -2.18    5.37
   4  12 -17   -0.82    3.28
   4  12 -18    1.83    4.86
   4  12 -19   19.58    8.32
   4  12 -20    4.96    4.44
   4  12 -21    3.07    3.89
   4  12 -22   -0.46    3.76
   4  12 -23    2.76    4.47
   4  12 -24    3.94    4.38
   4  12 -25   13.31    7.74
   4  12 -26   -0.27    2.63
   4  12 -27   -0.70    3.56
   4  12 -28   -1.73    4.14
   4  12 -29   10.51    5.89
   4  12 -30   -0.36    3.84
   4  13  -1   59.87   13.83
   4  13  -2    3.24    4.60
   4  13  -3    6.76    5.38
   4  13  -4   -1.91    4.78
   4  13  -5   54.44   13.44
  -4  13   6   11.89    5.60
   4  13  -6    4.11    4.58
   4  13  -7   36.61   10.88
   4  13  -8   -1.31    3.22
   4  13  -9   -1.32    3.36
   4  13 -10   -0.88    3.61
   4  13 -11   40.27   11.75
   4  13 -12   13.09    6.80
   4  13 -13    7.17    6.60
   4  13 -14   -1.37    4.23
   4  13 -15   -2.03    5.67
   4  13 -16    5.08    5.16
   4  13 -17   11.82    7.42
   4  13 -18   -0.21    3.02
   4  13 -19    5.76    5.01
   4  13 -20   -0.43    2.65
   4  13 -21   18.49    7.74
   4  13 -22    4.08    4.82
   4  13 -23   14.24    7.69
   4  13 -24   -0.27    3.33
   4  13 -25   -1.30    4.63
   4  13 -26   -0.78    3.37
   4  13 -27   10.78    6.64
  -4  14   1   -0.87    2.74
   4  14  -1    2.05    3.60
  -4  14   2   -1.52    4.69
   4  14  -2   -0.88    3.10
  -4  14   3   28.34    8.38
   4  14  -3   27.56    9.64
   4  14  -4   16.81    8.70
   4  14  -5   16.24    7.86
   4  14  -6    2.28    4.13
   4  14  -7    1.96    2.69
   4  14  -8   14.96    6.98
   4  14  -9   51.44   13.39
   4  14 -10    4.28    4.88
   4  14 -11    1.10    3.72
   4  14 -12    0.14    4.74
   4  14 -13    1.98    3.23
   4  14 -14    8.39    6.11
   4  14 -15    4.96    4.25
   4  14 -16    3.36    4.23
   4  14 -17   -0.09    3.50
   4  14 -18    8.11    6.56
   4  14 -19    4.02    4.54
   4  14 -20    5.04    5.83
   4  14 -21   13.96    7.43
   4  14 -22    1.07    3.40
   4  14 -23   12.85    7.19
   4  14 -24    2.18    4.37
   4  15  -1    6.04    5.69
   4  15  -2    5.97    4.37
   4  15  -3   11.91    6.26
   4  15  -4    1.95    4.15
   4  15  -5   15.50    7.54
   4  15  -6   15.12    8.42
   4  15  -7   17.86    7.72
   4  15  -8   -0.14    4.77
   4  15  -9   -0.78    2.67
   4  15 -10   -1.00    3.70
   4  15 -11   10.90    6.59
   4  15 -12   -1.10    3.19
   4  15 -13   -3.38    5.75
   4  15 -14   -1.80    5.37
   4  15 -15   -1.43    3.71
   4  15 -16    9.67    6.89
   4  15 -17    8.93    7.67
   4  15 -18    2.86    4.67
   4  15 -19    6.48    5.42
   4  15 -20   -2.27    5.87
   4  15 -21    5.37    4.24
   4  16  -1   -1.31    6.01
   4  16  -2   -1.10    4.30
   4  16  -3    0.85    5.50
   4  16  -4   21.92    9.15
   4  16  -5   10.83    7.20
   4  16  -6    3.50    3.90
   4  16  -7    7.63    6.00
   4  16  -8    7.83    6.24
   4  16  -9    1.33    4.81
   4  16 -10    4.57    6.47
   4  16 -11   -0.59    3.53
   4  16 -12    7.24    5.27
   4  16 -13   16.94    7.93
   4  16 -14    2.48    3.12
   4  16 -15    2.10    3.87
   4  16 -16   -0.49    3.92
   4  17  -1    5.09    6.39
   4  17  -2    8.27    6.82
   4  17  -3   -1.49    3.86
   4  17  -4   -0.36    2.96
   4  17  -5   -1.02    3.10
   4  17  -6   -0.95    4.53
   4  17  -7    1.80    5.02
   4  17  -8   -1.27    4.36
   4  17  -9    1.73    4.05
   4  17 -10    2.56    4.07
  -3   0   1   -0.19    1.02
  -3   0   1    0.29    1.29
   3   0  -1    0.95    1.20
   3   0  -1   -0.37    1.26
  -3   0   2    0.24    1.19
  -3   0   2    0.14    1.41
   3   0  -2    0.10    1.20
  -3   0   3 5633.06  473.92
  -3   0   3 5074.66  478.78
   3   0  -3 4397.81  473.21
  -3   0   4    0.26    1.06
   3   0  -4   -0.41    1.00
  -3   0   5   75.12    8.94
   3   0  -5   83.68    9.26
  -3   0   6    0.65    1.13
   3   0  -6   -0.22    1.08
  -3   0   7  362.61   38.13
   3   0  -7  411.13   38.58
  -3   0   8   -0.17    0.88
   3   0  -8   -0.19    0.96
  -3   0   9  792.69   76.53
   3   0  -9  770.97   76.70
  -3   0  10   -0.08    1.11
   3   0 -10   -0.01    1.34
  -3   0  11  933.14   95.05
   3   0 -11 1010.61   95.18
   3   0 -11  962.90   97.82
   3   0 -12   -0.19    1.51
   3   0 -12   -0.77    2.15
   3   0 -13  519.47   52.63
   3   0 -13  517.77   54.86
   3   0 -14   -0.53    1.77
   3   0 -14    1.21    2.19
   3   0 -15   96.10   12.35
   3   0 -15   89.10   13.94
   3   0 -16   -0.57    1.63
   3   0 -16    1.04    2.40
   3   0 -17  160.91   20.04
   3   0 -17  188.78   22.69
   3   0 -18   -0.25    1.16
   3   0 -18   -0.43    1.80
   3   0 -19   43.18    7.87
   3   0 -19   50.42    9.85
  -3   0  20    0.78    2.77
   3   0 -20   -0.51    1.76
   3   0 -20   -0.48    2.22
  -3   0  21    1.21    2.16
   3   0 -21    9.82    3.62
   3   0 -21    3.03    3.71
  -3   0  22    0.68    3.49
   3   0 -22   -0.45    2.31
   3   0 -22   -0.48    2.11
   3   0 -23  321.58   35.12
   3   0 -23  287.46   36.54
   3   0 -24   -0.08    1.75
   3   0 -25   72.27   12.08
   3   0 -26   -0.16    1.94
   3   0 -27   49.48    9.78
   3   0 -30    0.41    2.25
   3   0 -31   -0.32    1.91
   3   0 -32    0.30    2.22
   3   0 -33    8.76    4.64
   3   0 -34   -0.72    2.68
   3   0 -35   21.45    7.11
  -3   1   1  927.14   86.50
  -3   1   1  929.18   86.57
   3  -1  -1  862.82   86.50
   3  -1  -1  810.12   85.96
   3   1  -1  917.38   87.84
   3   1  -1  929.03   87.81
  -3  -1   1  917.62   87.59
  -3  -1   1  897.21   87.85
  -3   1   2  623.17   55.82
  -3   1   2  555.52   55.57
   3  -1  -2  517.84   55.54
   3   1  -2  527.66   56.83
  -3  -1   2  614.71   57.05
  -3  -1   2  624.46   57.55
  -3   1   3    7.33    1.63
  -3   1   3    6.51    1.46
   3  -1  -3    8.08    1.69
   3   1  -3   10.45    2.70
  -3  -1   3    4.93    2.11
  -3  -1   3   11.14    2.92
  -3   1   4    3.44    1.03
   3  -1  -4    4.58    1.23
   3   1  -4    7.43    2.34
  -3  -1   4    5.90    1.98
  -3   1   5 1946.61  179.67
   3  -1  -5 1837.07  179.79
   3   1  -5 1881.61  181.58
  -3  -1   5 1805.31  181.20
  -3   1   6    2.82    0.86
   3  -1  -6    2.50    0.92
   3   1  -6    0.77    1.42
  -3  -1   6    3.22    1.74
  -3   1   7  163.13   17.03
   3  -1  -7  177.03   17.24
   3   1  -7  164.13   18.65
  -3  -1   7  172.27   18.47
   3  -1  -8   67.63    8.14
   3  -1  -8   71.01    9.04
   3   1  -8   72.31    9.47
  -3  -1   8   89.31    9.67
   3  -1  -9  860.40   81.71
   3  -1  -9  873.17   83.01
   3   1  -9  710.41   82.53
  -3  -1   9  928.71   83.04
   3  -1 -10   41.16    5.81
   3  -1 -10   47.73    7.00
   3   1 -10   48.30    7.17
  -3  -1  10   46.62    6.70
   3  -1 -11  421.52   42.95
   3  -1 -11  378.97   43.87
   3   1 -11  552.49   45.16
  -3  -1  11  407.02   43.64
   3  -1 -12    4.31    1.93
   3  -1 -12    2.35    2.43
   3   1 -12    5.00    2.33
  -3  -1  12    3.55    2.05
  -3   1  13    3.99    2.81
   3  -1 -13   11.22    2.72
   3  -1 -13   10.13    3.30
   3   1 -13    9.92    3.00
  -3  -1  13    2.55    1.95
  -3   1  14   14.58    4.08
   3  -1 -14   10.66    2.98
   3  -1 -14   13.41    4.10
   3   1 -14   15.29    4.18
   3   1 -14   12.41    4.77
  -3  -1  14   17.12    3.93
  -3   1  15  487.39   47.05
   3  -1 -15  420.78   45.24
   3  -1 -15  466.95   47.23
   3   1 -15  419.30   46.20
   3   1 -15  435.24   49.06
  -3   1  16    5.85    2.88
   3  -1 -16    2.23    2.27
   3  -1 -16    7.85    3.43
   3   1 -16    5.66    2.65
   3   1 -16    2.79    2.79
  -3   1  17  198.84   23.87
   3  -1 -17  195.46   22.53
   3  -1 -17  206.83   24.33
   3   1 -17  197.56   23.47
   3   1 -17  197.26   26.02
  -3   1  18    1.74    2.22
   3  -1 -18    1.27    1.63
   3  -1 -18    2.14    2.77
   3   1 -18   -0.29    1.42
   3   1 -18   -1.13    3.34
  -3  -1  18    4.65    2.88
   3  -1 -19   46.33    8.03
   3  -1 -19   79.61   11.27
   3   1 -19   41.98    8.32
   3   1 -19   50.20   10.69
  -3  -1  19   48.50    9.79
   3  -1 -20   51.18    8.55
   3  -1 -20   45.73    9.52
   3   1 -20   75.99   10.63
   3   1 -20   52.83   10.90
  -3  -1  20   39.63    9.36
   3  -1 -21  128.11   16.88
   3  -1 -21  127.05   18.53
   3   1 -21  139.73   17.91
   3   1 -21  130.61   19.81
  -3  -1  21  131.75   19.43
   3  -1 -22    2.15    2.19
   3  -1 -22    0.32    2.01
   3   1 -22   -0.55    2.50
   3   1 -22   -1.42    3.35
  -3  -1  22   -0.33    1.82
   3  -1 -23    9.41    3.68
   3  -1 -23    7.98    4.51
   3   1 -23    8.45    3.90
   3  -1 -24   -0.70    1.82
   3  -1 -24   -0.48    2.64
   3   1 -24   -0.42    2.00
   3  -1 -25   34.49    7.89
   3   1 -25   61.35   10.32
   3  -1 -26   15.55    4.90
   3   1 -26    6.61    3.89
   3  -1 -27   56.20   10.44
   3  -1 -28   -0.50    2.13
   3   1 -29    0.32    2.68
   3   1 -30   15.88    6.01
   3  -1 -31   39.99    8.99
   3   1 -31   40.24    9.28
   3  -1 -32   -0.53    2.61
   3   1 -32    2.76    3.54
   3  -1 -33   16.44    5.99
   3   1 -33   -0.88    3.26
   3   1 -34   -0.78    2.90
   3   1 -35   20.33    7.30
   3   1 -36   -0.13    2.42
  -3   2   1  170.83   18.13
  -3   2   1  180.58   18.01
   3  -2  -1  183.71   18.72
   3  -2  -1  177.92   17.45
   3   2  -1  137.90   19.17
   3   2  -1  171.42   19.70
  -3  -2   1  148.85   19.12
  -3  -2   1  180.05   20.14
  -3   2   2   83.06    8.15
  -3   2   2   62.14    7.62
   3  -2  -2   69.23    8.25
   3   2  -2   64.82    9.54
  -3  -2   2   72.49    9.52
  -3  -2   2   63.64    9.65
  -3   2   3 1010.15  108.69
  -3   2   3 1202.97  108.92
  -3   2   3 1203.29  108.67
   3   2  -3 1100.46  111.40
  -3  -2   3 1247.73  111.61
  -3  -2   3 1044.36  112.41
   3   2  -4   -0.26    1.79
  -3  -2   4    2.02    1.89
   3   2  -5    0.87    1.50
  -3  -2   5    1.51    1.53
   3   2  -6    7.43    2.73
  -3  -2   6    3.12    2.07
   3  -2  -7  374.94   37.91
   3  -2  -7  434.68   38.11
   3   2  -7  411.37   41.12
  -3  -2   7  323.56   39.99
   3  -2  -8  741.99   72.81
   3  -2  -8  769.55   73.06
   3   2  -8  804.70   75.88
  -3  -2   8  726.55   75.03
   3  -2  -9  456.91   46.08
   3  -2  -9  495.77   46.59
   3   2  -9  472.91   48.63
  -3  -2   9  464.42   48.13
  -3   2  10    7.37    2.01
   3  -2 -10    1.29    1.06
   3  -2 -10    6.80    2.12
   3   2 -10    5.20    2.55
  -3  -2  10    2.87    2.18
  -3   2  11   39.51    6.15
  -3   2  11   33.96    5.21
   3  -2 -11   31.01    4.70
   3  -2 -11   36.68    5.48
   3   2 -11   33.37    6.40
  -3  -2  11   35.83    6.17
  -3   2  12   10.75    3.55
  -3   2  12   13.61    3.21
   3  -2 -12   17.42    3.12
   3  -2 -12   13.92    3.43
   3   2 -12   10.94    3.57
  -3  -2  12   14.81    3.81
  -3   2  13  410.02   42.68
  -3   2  13  397.39   41.14
   3  -2 -13  438.21   41.67
   3   2 -13  347.15   41.81
  -3  -2  13  400.44   41.70
  -3   2  14   17.39    4.65
  -3   2  14   16.14    4.01
   3  -2 -14   11.29    3.87
   3   2 -14   20.66    4.99
  -3  -2  14   16.51    4.20
  -3   2  15   27.26    6.15
  -3   2  15   16.92    4.42
   3  -2 -15   17.89    4.43
   3   2 -15   32.48    6.17
  -3  -2  15   16.47    4.39
  -3   2  16   10.05    4.34
  -3   2  16   11.59    3.84
   3  -2 -16   11.93    3.89
   3   2 -16   10.36    3.80
  -3  -2  16   11.90    3.67
  -3   2  17  124.42   18.69
  -3   2  17  147.67   18.02
   3  -2 -17  138.03   17.78
   3   2 -17  129.08   17.80
   3   2 -17  172.42   21.93
  -3  -2  17  141.19   17.44
  -3   2  18    3.13    3.22
  -3   2  18    5.03    3.00
   3  -2 -18   17.60    4.88
   3   2 -18    2.94    2.46
   3   2 -18    1.26    2.96
  -3   2  19   58.91   10.88
  -3   2  19   33.72    8.41
   3  -2 -19   64.08   10.04
   3   2 -19   54.08    9.45
   3   2 -19   54.42   11.53
  -3   2  20    4.31    3.66
  -3   2  20    1.20    2.12
   3  -2 -20    4.40    2.45
   3  -2 -20    2.57    2.37
   3   2 -20    2.86    2.92
   3   2 -20    1.08    3.44
  -3  -2  20    4.21    3.94
  -3   2  21    2.59    3.33
  -3   2  21    1.24    1.92
   3  -2 -21    2.24    2.04
   3  -2 -21    0.66    2.33
   3   2 -21    0.86    2.45
  -3  -2  21    5.41    3.59
  -3   2  22   -1.08    4.06
   3  -2 -22    2.13    2.24
   3  -2 -22   -0.86    2.76
   3   2 -22    2.40    3.03
  -3  -2  22   -0.41    2.68
  -3   2  23  123.40   19.55
   3  -2 -23   95.53   15.19
   3  -2 -23  137.59   18.18
   3   2 -23  138.30   17.95
  -3   2  24   50.30   12.13
   3  -2 -24   56.92    9.82
   3  -2 -24   46.42   10.38
   3   2 -24   89.93   12.76
  -3   2  25   23.58    9.18
   3  -2 -25   58.46    9.43
   3  -2 -25   41.01    9.26
   3   2 -25   54.52   10.23
   3  -2 -26    6.29    3.60
   3  -2 -27   34.10    7.60
   3  -2 -28    4.22    3.33
   3   2 -28    5.34    4.20
   3   2 -29   81.86   14.26
   3   2 -30   -0.97    3.18
   3   2 -31   -0.16    1.23
   3  -2 -32    1.85    2.59
   3   2 -32    1.13    3.24
   3   2 -33   29.55    8.80
   3   2 -34    1.60    2.78
   3   2 -35   58.62   12.42
   3   2 -36    4.16    3.85
   3   2 -37    5.01    4.68
   3   2 -38   -0.10    2.62
  -3   3   1  504.27   48.78
  -3   3   1  485.59   49.98
  -3   3   1  486.32   49.11
   3  -3  -1  505.61   48.60
   3   3  -1  399.17   50.69
   3   3  -1  625.68   53.08
  -3  -3   1  509.48   51.20
  -3  -3   1  476.00   51.70
  -3   3   2  197.58   22.80
  -3   3   2  269.91   24.43
  -3   3   2  216.70   23.15
   3  -3  -2  246.52   22.51
   3  -3  -2  223.41   22.38
   3   3  -2  235.28   25.95
  -3  -3   2  251.22   25.76
  -3  -3   2  193.74   25.49
  -3   3   3   38.77    4.93
  -3   3   3   48.35    5.86
  -3   3   3   45.06    5.15
   3  -3  -3   39.84    4.82
   3   3  -3   32.37    6.79
  -3  -3   3   44.04    7.26
  -3  -3   3   39.98    7.51
  -3   3   4   62.33    7.80
  -3   3   4   88.86    8.09
  -3   3   4   90.77    8.03
   3  -3  -4   62.95    7.66
   3   3  -4   84.17   11.08
  -3  -3   4   68.63   10.13
  -3   3   5  518.19   49.39
  -3   3   5  546.29   49.21
  -3   3   5  511.20   49.16
   3  -3  -5  471.50   49.15
   3   3  -5  507.79   52.82
  -3  -3   5  508.51   52.37
  -3   3   6  576.59   50.98
  -3   3   6  607.76   50.73
   3  -3  -6  425.89   50.64
   3   3  -6  525.83   54.46
  -3  -3   6  546.18   54.08
  -3   3   7  191.57   18.35
  -3   3   7  209.25   18.19
   3  -3  -7  163.26   18.09
   3   3  -7  149.76   20.81
  -3  -3   7  164.04   20.63
  -3   3   8   30.73    3.90
  -3   3   8   26.37    3.57
   3  -3  -8   25.61    3.57
   3   3  -8   28.87    5.79
  -3  -3   8   31.95    5.86
  -3   3   9  158.19   15.78
  -3   3   9  146.54   15.38
   3  -3  -9  142.08   15.39
   3   3  -9  146.36   18.18
  -3  -3   9  135.20   17.34
  -3   3  10  384.19   41.09
  -3   3  10  452.85   41.07
   3  -3 -10  426.38   40.95
   3   3 -10  342.32   42.85
  -3  -3  10  409.76   42.98
  -3   3  11  491.58   49.46
  -3   3  11  481.00   48.93
   3  -3 -11  465.49   48.79
   3   3 -11  581.78   52.30
  -3  -3  11  487.24   50.80
  -3   3  12    2.13    1.85
  -3   3  12    0.79    1.69
   3  -3 -12    1.02    1.47
   3   3 -12    1.88    2.16
  -3  -3  12    0.93    1.76
  -3   3  13   12.31    3.65
  -3   3  13   12.36    3.30
   3  -3 -13   12.18    3.09
   3   3 -13   10.91    3.89
  -3  -3  13    7.86    3.29
  -3   3  14    1.29    1.80
  -3   3  14    0.48    1.46
   3  -3 -14    2.76    2.10
   3   3 -14    0.64    2.05
  -3  -3  14    4.33    2.36
  -3   3  15  216.04   23.22
  -3   3  15  203.45   22.02
   3  -3 -15  216.33   21.95
   3   3 -15  148.68   22.09
  -3  -3  15  165.25   21.75
  -3   3  16   48.75    8.68
  -3   3  16   47.10    7.76
   3  -3 -16   48.51    7.53
   3   3 -16   28.23    7.14
  -3  -3  16   41.54    7.46
  -3   3  17   51.10    9.69
  -3   3  17   55.54    9.14
   3  -3 -17   57.28    8.88
   3   3 -17   52.16    9.68
  -3  -3  17   56.67    9.17
  -3   3  18    9.41    4.15
  -3   3  18    1.98    2.20
   3  -3 -18    1.87    1.82
   3   3 -18    3.34    2.95
  -3  -3  18    6.44    2.93
  -3   3  19   15.28    5.12
  -3   3  19    8.52    3.74
   3  -3 -19   14.86    4.36
   3   3 -19    3.83    3.63
   3   3 -19   19.14    6.76
  -3   3  20   31.15    8.26
  -3   3  20   44.54    8.20
   3  -3 -20   34.89    7.11
   3   3 -20   23.77    6.69
  -3   3  21   83.80   14.29
  -3   3  21   70.24   12.21
   3  -3 -21   81.55   12.29
   3   3 -21   73.49   12.68
  -3  -3  21   67.16   13.64
  -3   3  22   60.94   12.17
  -3   3  22   56.38   10.84
   3  -3 -22   60.92   10.45
   3   3 -22   56.29   10.45
  -3  -3  22   42.93   10.92
  -3   3  23    4.00    4.00
   3  -3 -23    7.30    3.70
   3   3 -23    4.28    3.41
  -3   3  24   14.28    6.24
   3  -3 -24    5.49    3.50
  -3   3  25  119.39   20.94
   3  -3 -25  136.72   18.84
  -3   3  26   57.89   13.12
  -3   3  27   91.35   17.43
   3   3 -27   90.77   15.37
  -3   3  28   10.63    6.46
   3   3 -28   10.18    4.91
  -3   3  29   12.59    6.84
   3   3 -29   10.04    4.89
   3   3 -30   18.46    6.88
   3   3 -31   42.56   10.14
   3   3 -32    5.08    4.06
   3   3 -33    0.98    2.87
   3   3 -34   -1.23    3.33
   3   3 -35    7.99    5.07
   3   3 -36    2.35    3.92
   3   3 -37   10.54    5.41
   3   3 -38   -0.99    4.21
   3   3 -39    0.41    2.32
  -3   4   1  102.09   13.11
   3  -4  -1  130.76   13.31
   3  -4  -1  128.62   13.32
   3   4  -1  108.10   15.49
   3   4  -1  113.57   15.81
  -3  -4   1  116.81   15.41
  -3  -4   1  117.85   16.20
  -3   4   2  124.35   14.93
   3  -4  -2  117.63   14.62
   3  -4  -2  165.66   15.18
   3  -4  -2  158.38   14.87
   3   4  -2  164.80   18.57
  -3  -4   2  140.78   17.40
  -3  -4   2   99.16   16.97
  -3   4   3  279.52   30.00
   3  -4  -3  268.96   29.69
   3  -4  -3  343.96   29.59
   3  -4  -3  305.64   29.30
   3   4  -3  308.48   33.33
  -3  -4   3  307.38   32.71
  -3  -4   3  211.71   32.25
  -3   4   4   45.19    6.07
   3  -4  -4   48.26    5.88
   3   4  -4   50.05    8.51
  -3  -4   4   45.10    7.99
  -3   4   5   46.64    5.96
   3  -4  -5   42.31    5.59
   3   4  -5   53.80    8.73
  -3  -4   5   52.40    8.32
  -3   4   6   77.37    8.99
  -3   4   6   86.83    9.22
   3  -4  -6   65.90    8.52
   3   4  -6   79.37   11.75
  -3  -4   6  105.45   12.25
  -3   4   7  264.39   26.16
  -3   4   7  283.38   26.38
   3  -4  -7  223.91   25.68
   3   4  -7  272.93   29.65
  -3  -4   7  274.58   28.93
  -3   4   8  194.17   19.63
  -3   4   8  188.37   19.72
   3  -4  -8  164.53   19.20
   3   4  -8  212.53   23.28
  -3  -4   8  220.78   22.70
  -3   4   9  132.37   13.97
  -3   4   9  140.56   14.28
   3  -4  -9  114.75   13.61
   3   4  -9  121.39   16.61
  -3  -4   9  116.49   15.88
  -3   4  10   48.88    6.36
  -3   4  10   52.56    6.66
   3  -4 -10   34.71    5.75
   3   4 -10   45.85    8.42
  -3  -4  10   46.43    7.98
  -3   4  11  106.31   11.84
  -3   4  11  105.81   11.87
   3  -4 -11   93.94   11.33
   3   4 -11   73.53   12.99
  -3  -4  11   85.42   12.86
  -3   4  12  267.64   28.38
  -3   4  12  259.52   28.25
   3  -4 -12  251.75   27.88
   3   4 -12  277.35   30.92
  -3  -4  12  286.88   30.22
  -3   4  13  275.89   31.60
  -3   4  13  306.54   31.82
   3  -4 -13  316.15   31.59
   3   4 -13  277.39   33.58
  -3  -4  13  305.92   33.21
  -3   4  14   20.31    4.86
  -3   4  14   17.46    4.30
   3  -4 -14   22.29    4.60
   3   4 -14   25.06    6.05
  -3  -4  14   21.38    5.46
  -3   4  15  151.42   18.06
  -3   4  15  149.43   17.70
   3  -4 -15  136.34   17.00
   3   4 -15  123.61   18.51
  -3  -4  15  154.07   18.51
  -3   4  16   19.18    5.28
  -3   4  16   28.57    5.77
   3  -4 -16   34.90    6.08
   3   4 -16   24.60    6.58
  -3  -4  16   23.57    5.77
  -3   4  17   71.21   11.04
  -3   4  17   69.43   10.64
   3  -4 -17   68.68   10.18
   3   4 -17   57.34   11.06
  -3   4  18   85.99   12.83
  -3   4  18   76.27   11.94
   3  -4 -18   88.51   11.83
   3   4 -18   60.55   11.90
  -3   4  19   18.55    5.74
  -3   4  19   32.22    6.46
   3  -4 -19    6.31    3.33
   3   4 -19   13.82    5.08
  -3   4  20   12.11    5.01
  -3   4  20    9.02    4.60
   3  -4 -20   12.18    4.03
   3   4 -20   20.08    6.05
  -3   4  21   -0.20    2.45
  -3   4  21    0.04    1.75
   3  -4 -21   -0.48    2.15
   3   4 -21   -0.84    2.65
  -3   4  22    6.23    4.15
   3  -4 -22    5.70    2.97
  -3   4  23   39.51   10.74
   3  -4 -23   76.19   11.31
  -3   4  24   66.05   13.40
  -3   4  25   92.17   15.32
   3   4 -25   42.63   10.45
  -3   4  26    1.35    4.85
   3   4 -26    1.48    2.93
  -3   4  27   38.03   11.27
   3   4 -27   60.16   11.70
  -3   4  28    7.38    5.72
   3   4 -28   14.26    5.94
  -3   4  29   12.98    7.42
   3   4 -29   27.70    8.08
   3   4 -30    5.84    4.43
   3   4 -31   -0.90    3.09
   3   4 -32    6.75    4.73
   3   4 -33   10.67    5.51
   3   4 -34   10.23    5.36
   3   4 -35    3.26    4.26
   3   4 -36   -0.61    2.64
   3   4 -37   -1.70    3.62
   3   4 -38    4.25    4.61
   3   4 -39    6.52    5.08
   3   4 -40    5.73    5.54
   3   4 -41   -0.04    3.40
  -3   5   1  598.47   67.33
   3  -5  -1  793.64   67.82
   3  -5  -1  840.54   69.91
   3  -5  -1  696.02   67.46
   3   5  -1  666.00   70.61
  -3  -5   1  707.92   70.21
  -3  -5   1  468.95   69.27
  -3   5   2   21.58    3.97
   3  -5  -2   11.14    2.99
   3  -5  -2   16.22    3.47
   3  -5  -2   17.48    3.28
   3   5  -2    8.58    4.12
  -3  -5   2   23.66    5.62
  -3  -5   2   13.30    4.87
  -3   5   3   14.15    3.12
   3  -5  -3   17.94    3.26
   3  -5  -3    7.38    2.45
   3  -5  -3   12.06    2.64
   3   5  -3    2.32    3.18
  -3  -5   3   14.43    4.52
  -3  -5   3   12.71    4.92
  -3   5   4  136.81   15.74
   3  -5  -4  142.67   15.45
   3  -5  -4  139.00   15.07
   3  -5  -4  149.88   14.96
   3   5  -4  133.37   18.35
  -3  -5   4  120.04   17.38
  -3  -5   4  126.34   18.79
  -3   5   5  317.33   33.04
  -3   5   5  417.56   34.42
   3  -5  -5  299.96   32.52
   3  -5  -5  281.96   31.80
   3  -5  -5  349.06   31.94
   3   5  -5  350.31   36.72
  -3  -5   5  282.77   34.90
  -3   5   6  194.27   21.96
  -3   5   6  212.11   22.42
   3  -5  -6  198.50   21.62
   3  -5  -6  215.10   20.69
   3  -5  -6  206.73   20.53
   3   5  -6  176.29   24.41
  -3  -5   6  215.78   24.49
  -3   5   7  175.83   19.74
  -3   5   7  186.69   20.07
   3  -5  -7  188.21   19.49
   3  -5  -7  183.58   17.81
   3   5  -7  172.79   22.53
  -3  -5   7  156.85   21.39
  -3   5   8   22.51    4.56
  -3   5   8   36.94    5.47
   3  -5  -8   30.06    4.73
   3   5  -8   23.53    6.48
  -3  -5   8   28.67    6.18
  -3   5   9    6.29    2.18
  -3   5   9    4.64    2.20
   3  -5  -9    7.55    2.30
   3   5  -9    4.56    3.43
  -3  -5   9    6.92    3.27
  -3   5  10  260.22   26.96
  -3   5  10  265.50   27.37
   3  -5 -10  256.65   26.67
   3   5 -10  236.55   29.65
  -3  -5  10  228.70   28.56
  -3   5  11  323.17   30.51
  -3   5  11  235.98   29.97
   3  -5 -11  275.23   29.82
   3   5 -11  312.55   33.66
  -3  -5  11  314.60   32.62
  -3   5  12   27.98    5.16
  -3   5  12   32.74    5.77
   3  -5 -12   35.51    5.56
   3  -5 -12   26.89    3.50
   3   5 -12   29.80    7.06
  -3  -5  12   17.64    5.41
  -3   5  13   21.65    5.01
  -3   5  13   26.09    5.42
   3  -5 -13   28.97    5.31
   3  -5 -13   27.42    3.83
   3   5 -13   32.99    7.46
  -3  -5  13   36.14    6.84
  -3   5  14  173.09   18.42
  -3   5  14  125.19   17.47
   3  -5 -14  127.04   17.07
   3  -5 -14  155.59   15.71
   3   5 -14  146.59   19.92
  -3  -5  14  149.17   18.97
  -3   5  15  365.53   37.70
  -3   5  15  302.20   37.05
   3  -5 -15  326.73   36.71
   3  -5 -15  369.88   35.29
   3   5 -15  352.98   39.69
  -3   5  16   53.18    9.43
  -3   5  16   61.23    9.94
   3  -5 -16   62.56    9.34
   3  -5 -16   55.74    7.71
   3   5 -16   75.47   12.12
  -3   5  17   55.84    9.43
  -3   5  17   47.38    8.89
   3  -5 -17   46.67    8.37
   3  -5 -17   58.03    7.65
   3   5 -17   52.25   10.45
  -3   5  18   -0.75    2.13
  -3   5  18    1.86    2.52
   3  -5 -18    3.03    2.21
   3  -5 -18   -0.18    1.43
   3   5 -18   -0.52    1.89
  -3   5  19   15.82    5.05
  -3   5  19   21.86    5.89
   3  -5 -19   15.07    4.76
   3  -5 -19   16.15    3.86
   3   5 -19   11.24    5.08
  -3   5  20   76.55   12.15
  -3   5  20   48.40   10.25
   3  -5 -20   70.75   10.82
  -3   5  21  118.53   19.77
   3  -5 -21  194.81   21.07
  -3   5  22   27.20    7.98
   3  -5 -22   33.88    7.32
  -3   5  23    8.96    5.11
   3   5 -23   18.76    6.64
  -3   5  24    4.08    4.04
   3   5 -24    0.33    3.32
  -3   5  25   15.21    6.03
   3   5 -25    7.35    5.10
  -3   5  26   46.13   11.04
   3   5 -26   36.72    9.16
  -3   5  27   23.47    9.07
   3   5 -27   19.16    6.97
   3   5 -28    1.18    3.34
   3   5 -29    3.02    4.07
   3   5 -30   17.80    6.73
   3   5 -31   10.50    5.29
   3   5 -32   20.19    7.17
   3   5 -33   -0.44    3.59
   3   5 -34   -1.70    3.82
   3   5 -35   -0.95    3.71
   3   5 -36   10.70    5.98
   3   5 -37    9.03    5.06
   3   5 -38    2.08    4.15
   3   5 -39   -1.76    4.50
   3   5 -40    6.83    4.80
   3   5 -41   -1.46    4.37
   3   5 -42    3.49    5.39
  -3   6   1   56.75    8.20
   3  -6  -1   62.27    8.04
   3  -6  -1   35.49    7.30
   3  -6  -1   49.97    7.51
   3   6  -1   55.72   10.22
  -3  -6   1   42.79    8.62
  -3  -6   1   54.91   10.47
  -3   6   2  216.59   24.23
   3  -6  -2  213.05   23.70
   3  -6  -2  203.61   23.96
   3  -6  -2  217.71   23.72
   3   6  -2  238.15   27.44
  -3  -6   2  245.41   26.62
  -3  -6   2  204.08   27.26
  -3   6   3  150.13   18.35
   3  -6  -3  140.03   17.64
   3  -6  -3  185.96   18.64
   3  -6  -3  152.91   17.71
   3   6  -3  157.50   21.03
  -3  -6   3  174.02   20.61
  -3  -6   3  166.32   22.05
  -3   6   4  144.31   18.11
   3  -6  -4  160.95   17.88
   3  -6  -4  170.72   18.04
   3  -6  -4  171.14   17.80
   3   6  -4  175.67   21.61
  -3  -6   4  118.71   19.03
  -3  -6   4  163.91   22.02
  -3   6   5   56.70    8.28
   3  -6  -5   57.45    7.94
   3  -6  -5   56.29    7.68
   3   6  -5   51.16   10.24
  -3  -6   5   58.93    9.89
  -3   6   6   -0.24    1.15
  -3   6   6   -0.04    1.35
   3  -6  -6    1.00    1.50
   3  -6  -6    0.84    1.27
   3   6  -6    0.88    2.45
  -3  -6   6   -0.49    2.21
  -3   6   7   22.48    4.47
  -3   6   7   19.55    4.44
   3  -6  -7   23.64    4.21
   3  -6  -7   17.76    3.41
   3   6  -7   24.91    6.93
  -3  -6   7    7.17    4.08
  -3   6   8  359.66   37.97
  -3   6   8  381.10   38.50
   3  -6  -8  364.07   37.43
   3  -6  -8  367.08   36.41
   3   6  -8  355.66   41.01
  -3  -6   8  328.52   39.49
  -3   6   9  144.89   17.91
  -3   6   9  155.67   18.41
   3  -6  -9  138.81   17.29
   3  -6  -9  153.54   16.32
   3   6  -9  167.80   21.27
  -3  -6   9  197.68   21.01
  -3   6  10   -0.45    1.27
  -3   6  10   -0.18    1.41
   3  -6 -10   -0.03    1.24
   3  -6 -10   -0.13    0.87
   3   6 -10    2.64    2.67
  -3  -6  10    0.44    2.09
  -3   6  11    0.45    1.55
  -3   6  11    3.05    1.95
   3  -6 -11    1.59    1.38
   3  -6 -11    1.24    1.02
   3   6 -11   -0.66    2.27
  -3   6  12  254.35   27.82
  -3   6  12  234.03   28.03
   3  -6 -12  243.17   27.31
   3  -6 -12  265.96   25.81
   3   6 -12  240.63   30.49
  -3   6  13   37.26    7.30
  -3   6  13   51.64    8.52
   3  -6 -13   63.97    8.42
   3  -6 -13   51.11    6.36
   3   6 -13   37.96    9.06
  -3   6  14   85.01   12.03
  -3   6  14   75.51   12.17
   3  -6 -14   83.18   11.69
   3  -6 -14   95.20   10.38
   3   6 -14   88.34   14.26
  -3   6  15   89.11   12.57
  -3   6  15   96.44   13.29
   3  -6 -15   98.66   12.62
   3  -6 -15   82.33   10.50
   3   6 -15   91.13   14.60
  -3   6  16   10.00    3.63
  -3   6  16    9.20    3.98
   3  -6 -16    6.57    3.30
   3  -6 -16    9.11    2.60
   3   6 -16    7.89    4.09
  -3   6  17   24.17    5.73
  -3   6  17   12.26    4.50
   3  -6 -17   15.74    4.58
   3  -6 -17   17.35    3.68
   3   6 -17   27.87    7.51
  -3   6  18  136.48   17.77
  -3   6  18  135.86   18.10
   3  -6 -18  142.03   17.23
   3  -6 -18  112.49   14.70
  -3   6  19   37.95    8.04
  -3   6  19   31.31    7.75
   3  -6 -19   22.93    6.07
   3  -6 -19   32.54    5.64
  -3   6  20   23.83    6.53
   3  -6 -20   21.43    5.86
  -3   6  21   -0.56    2.85
   3   6 -21    0.76    3.47
  -3   6  22   58.45   11.74
   3   6 -22   66.50   12.62
  -3   6  23   72.21   11.93
   3   6 -23   26.35    8.05
  -3   6  24   13.50    5.56
   3   6 -24   14.50    6.04
  -3   6  25   17.92    6.43
   3   6 -25   11.48    5.60
   3   6 -26    3.01    4.11
   3   6 -27    4.82    4.18
   3   6 -28   12.34    5.52
   3   6 -29    2.26    3.72
   3   6 -30   10.01    4.92
   3   6 -31   -0.40    3.26
   3   6 -32    8.04    5.48
   3   6 -33   -1.54    3.57
   3   6 -34   13.22    6.17
   3   6 -35    6.37    5.26
   3   6 -36    4.38    4.96
   3   6 -37   -1.02    3.79
   3   6 -38    8.33    5.94
   3   6 -39    1.72    3.35
   3   6 -40   10.99    6.33
   3   6 -41   -1.43    4.27
  -3   7   1   13.40    3.91
   3  -7  -1    7.50    2.89
   3  -7  -1   19.05    4.70
   3  -7  -1    9.70    3.20
   3   7  -1   10.91    4.77
  -3  -7   1    6.49    3.92
  -3  -7   1    5.32    3.90
  -3   7   2   65.02    9.58
   3  -7  -2   59.05    8.71
   3  -7  -2   44.95    8.55
   3   7  -2   54.53   10.96
  -3  -7   2   81.09   11.52
  -3  -7   2   58.45   11.63
  -3   7   3   13.69    4.10
   3  -7  -3   14.84    3.90
   3  -7  -3   17.12    4.21
   3   7  -3   20.21    6.55
  -3  -7   3   11.53    5.11
  -3  -7   3   13.10    5.57
  -3   7   4  279.35   31.38
   3  -7  -4  241.73   30.23
   3  -7  -4  317.55   31.44
   3   7  -4  307.27   34.87
  -3  -7   4  329.46   33.96
  -3  -7   4  286.40   35.37
  -3   7   5  132.08   17.85
   3  -7  -5  149.72   17.62
   3  -7  -5  152.18   17.75
   3   7  -5  138.57   20.49
  -3  -7   5  165.74   20.34
  -3  -7   5  191.64   23.58
  -3   7   6  378.37   42.34
  -3   7   6  403.22   43.52
   3  -7  -6  410.31   41.92
   3  -7  -6  416.90   41.84
   3   7  -6  398.28   45.50
  -3   7   7    4.22    2.43
  -3   7   7    3.52    2.69
   3  -7  -7    1.24    1.91
   3  -7  -7    1.52    1.64
   3   7  -7    2.46    2.92
  -3   7   8   25.44    5.33
  -3   7   8   20.37    4.98
   3  -7  -8   14.13    3.91
   3  -7  -8   21.35    4.24
   3   7  -8   13.55    5.40
  -3   7   9    4.09    2.51
  -3   7   9    5.28    2.78
   3  -7  -9    5.81    2.39
   3  -7  -9    6.66    2.32
   3   7  -9   14.74    5.57
  -3   7  10  426.19   41.78
  -3   7  10  382.10   41.75
   3  -7 -10  408.86   40.82
   3  -7 -10  356.03   39.33
   3   7 -10  388.06   44.37
  -3   7  11   39.10    7.98
  -3   7  11   46.84    8.77
   3  -7 -11   64.97    8.74
   3  -7 -11   56.03    7.35
   3   7 -11   59.72   11.06
  -3   7  12   49.26    7.85
  -3   7  12   29.95    6.90
   3  -7 -12   37.58    6.73
   3  -7 -12   36.60    5.63
   3   7 -12   42.28    9.57
  -3   7  13   24.62    6.06
  -3   7  13   37.78    7.59
   3  -7 -13   38.08    6.77
   3  -7 -13   40.13    5.72
   3   7 -13   39.70    8.90
  -3   7  14    3.71    2.61
  -3   7  14   12.23    4.18
   3  -7 -14    8.74    3.15
   3  -7 -14    9.45    2.55
   3   7 -14    2.73    2.88
  -3   7  15    7.06    3.27
  -3   7  15   16.62    4.94
   3  -7 -15   12.87    3.86
   3  -7 -15   15.78    3.38
  -3   7  16   49.92    9.31
  -3   7  16   49.17    9.96
   3  -7 -16   50.85    9.03
   3  -7 -16   71.36    8.43
  -3   7  17   14.91    5.13
  -3   7  17   20.73    6.66
   3  -7 -17   35.22    6.82
   3  -7 -17   40.09    5.68
  -3   7  18    3.02    3.00
   3  -7 -18    6.46    2.92
   3   7 -18   -0.12    3.27
  -3   7  19    4.23    3.13
   3   7 -19    7.74    4.38
  -3   7  20   62.17   10.59
   3   7 -20   29.99    8.82
  -3   7  21   26.77    7.76
   3   7 -21   43.78    9.84
  -3   7  22   28.66    7.77
   3   7 -22   28.84    8.15
  -3   7  23    3.77    4.04
   3   7 -23    7.43    4.72
   3   7 -24    4.88    4.38
   3   7 -25    3.52    4.33
   3   7 -26   20.53    7.84
   3   7 -27   15.44    6.60
   3   7 -28    1.47    3.38
   3   7 -29    8.43    4.99
   3   7 -30    4.41    4.96
   3   7 -31   20.83    7.51
   3   7 -32   26.37    9.03
   3   7 -33    0.67    3.56
   3   7 -34    2.04    3.63
   3   7 -35    2.11    3.29
   3   7 -36   16.09    7.60
   3   7 -37    6.38    5.07
   3   7 -38   -2.26    5.41
   3   7 -39    1.25    3.31
  -3   8   1    0.95    1.56
   3  -8  -1    0.05    1.74
   3  -8  -1   -0.62    1.94
   3   8  -1    1.33    2.25
  -3  -8   1    2.13    3.91
  -3   8   2  318.39   34.36
   3  -8  -2  339.58   33.68
   3  -8  -2  303.46   34.15
   3   8  -2  276.68   36.10
  -3  -8   2  253.48   36.44
  -3   8   3    3.84    2.72
   3  -8  -3    8.77    3.15
   3  -8  -3    3.09    2.97
   3   8  -3    9.17    4.33
  -3  -8   3    9.57    4.76
  -3   8   4  234.80   27.73
   3  -8  -4  246.28   27.02
   3  -8  -4  209.16   26.94
   3   8  -4  250.12   30.75
  -3  -8   4  305.38   33.53
  -3   8   5   -0.43    1.77
   3  -8  -5   -0.09    1.30
   3  -8  -5    0.89    1.71
   3   8  -5    2.96    3.09
  -3  -8   5    1.42    3.06
  -3   8   6   37.29    7.22
   3  -8  -6   36.81    6.52
   3  -8  -6   29.50    6.07
   3   8  -6   29.26    8.10
  -3   8   7    2.37    2.13
  -3   8   7    1.68    2.21
   3  -8  -7   -0.05    1.27
   3  -8  -7    0.63    1.69
   3   8  -7    2.28    3.34
  -3   8   8  485.49   50.38
  -3   8   8  537.23   51.79
   3  -8  -8  494.37   49.49
   3  -8  -8  407.51   48.48
   3   8  -8  495.98   53.65
  -3   8   9   15.11    4.46
  -3   8   9   16.11    5.23
   3  -8  -9   14.37    3.90
   3  -8  -9   10.00    3.62
   3   8  -9   13.13    5.44
  -3   8  10   15.13    4.62
  -3   8  10    4.05    3.02
   3  -8 -10   21.95    4.76
   3  -8 -10   11.74    3.55
   3   8 -10    8.18    4.40
  -3   8  11   -0.35    1.38
  -3   8  11    1.24    2.32
   3  -8 -11   -0.30    1.57
  -3   8  12   66.46   10.82
  -3   8  12   56.18   10.49
   3  -8 -12   67.20   10.09
   3  -8 -12   69.17    9.30
  -3   8  13    2.01    2.39
  -3   8  13    7.24    3.51
   3  -8 -13    2.69    2.33
   3  -8 -13    2.09    1.77
  -3   8  14   50.87    9.07
  -3   8  14   48.03    9.48
   3  -8 -14   51.42    8.58
   3  -8 -14   46.66    7.33
  -3   8  15   -0.69    1.75
  -3   8  15    1.37    2.54
   3  -8 -15    0.27    1.88
   3  -8 -15    0.80    1.39
   3   8 -15   -0.62    2.14
  -3   8  16   -0.45    2.13
   3  -8 -16   -0.55    2.12
   3   8 -16   -1.07    2.90
  -3   8  17    5.54    2.99
   3   8 -17    3.00    3.93
  -3   8  18  107.22   15.59
   3   8 -18  101.29   17.33
  -3   8  19   -1.00    2.42
   3   8 -19   -1.50    3.16
  -3   8  20   42.96    9.66
   3   8 -20   63.63   12.65
  -3   8  21    4.49    3.72
   3   8 -21    2.61    3.83
   3   8 -22   27.60    8.38
   3   8 -23   12.14    6.56
   3   8 -24   88.23   16.46
   3   8 -25    1.25    3.13
   3   8 -26    0.95    3.86
   3   8 -27    0.70    2.48
   3   8 -28    7.52    5.49
   3   8 -30    9.89    5.26
   3   8 -31   -0.92    3.33
   3   8 -32    2.65    4.08
   3   8 -33   -1.18    4.01
   3   8 -34   30.73    9.75
   3   8 -35    7.87    5.48
   3   8 -36   -0.58    3.22
   3   8 -37   -1.81    4.47
   3   8 -38   -0.56    3.07
  -3   9   1   -0.31    1.72
   3  -9  -1    0.64    1.79
   3  -9  -1   -0.15    1.95
   3   9  -1   -0.71    3.08
  -3  -9   1    6.09    4.32
  -3   9   2   57.18    9.50
   3  -9  -2   32.86    7.20
   3  -9  -2   47.89    8.96
   3   9  -2   56.00   10.99
  -3  -9   2   25.54    8.71
  -3   9   3    2.15    2.42
   3  -9  -3    9.62    3.75
   3  -9  -3   -0.43    2.02
  -3  -9   3   10.04    5.45
  -3   9   4   98.59   13.60
   3  -9  -4   79.61   11.94
   3  -9  -4   82.71   12.61
  -3  -9   4   63.85   14.32
  -3   9   5   11.77    4.36
   3  -9  -5    9.99    3.82
   3  -9  -5   25.56    5.75
  -3  -9   5    7.43    5.29
  -3   9   6  120.87   17.66
   3  -9  -6  126.69   16.85
   3  -9  -6  161.53   18.35
  -3  -9   6  127.54   21.46
  -3   9   7    2.25    2.65
   3  -9  -7    0.35    1.70
   3  -9  -7   -0.20    1.75
  -3   9   8    8.96    3.96
  -3   9   8    1.37    3.04
   3  -9  -8    1.61    1.90
   3  -9  -8    0.49    1.82
  -3   9   9   14.39    4.94
  -3   9   9    8.82    4.12
   3  -9  -9   18.93    4.76
   3  -9  -9   23.48    5.24
  -3   9  10  152.50   21.94
  -3   9  10  161.13   22.75
   3  -9 -10  200.74   22.15
   3  -9 -10  194.79   21.70
  -3   9  11    7.33    3.98
  -3   9  11    5.53    3.38
   3  -9 -11    6.89    3.19
   3  -9 -11    7.72    2.95
   3   9 -11    6.17    4.97
  -3   9  12   24.39    6.56
   3  -9 -12   34.06    6.72
   3   9 -12   25.08    8.24
  -3   9  13   -0.58    2.50
   3  -9 -13    3.18    2.49
   3   9 -13    5.69    4.79
  -3   9  14    2.86    2.92
   3   9 -14    2.22    3.73
  -3   9  15   -0.30    1.94
   3   9 -15   -0.97    3.13
  -3   9  16   95.21   14.74
   3   9 -16   94.92   16.82
  -3   9  17   -0.66    2.43
   3   9 -17    0.71    3.71
  -3   9  18    0.81    2.13
   3   9 -18   -1.25    4.14
  -3   9  19    1.25    2.20
   3   9 -19   -0.49    3.43
   3   9 -20   51.49   11.82
   3   9 -21    3.50    4.55
   3   9 -22   36.78   10.08
   3   9 -23   -1.38    4.02
   3   9 -24    8.57    5.84
   3   9 -25    1.26    3.78
   3   9 -26   29.39    9.49
   3   9 -27   -0.38    2.99
   3   9 -28   12.94    6.48
   3   9 -29   -1.21    3.82
   3   9 -30   22.63    8.22
   3   9 -31    2.99    3.93
   3   9 -32   11.08    7.22
   3   9 -33    2.77    3.63
   3   9 -34   -1.41    4.83
   3   9 -35   -0.81    4.26
   3   9 -36    1.46    4.06
  -3  10   1   -0.59    2.37
   3 -10  -1   -0.04    1.54
  -3 -10   1    3.06    4.18
  -3  10   2   80.69   13.26
   3 -10  -2   81.43   12.39
  -3 -10   2   77.34   15.65
  -3  10   3    4.62    3.42
   3 -10  -3    9.84    3.64
   3  10  -3    1.31    2.80
  -3 -10   3    7.32    5.39
  -3  10   4   18.20    5.58
   3 -10  -4   14.65    4.76
   3  10  -4   24.89    7.90
  -3 -10   4   27.66    8.70
  -3  10   5    5.66    3.46
   3 -10  -5    3.31    2.42
   3  10  -5    4.37    4.43
  -3 -10   5    2.52    3.69
  -3  10   6    0.53    2.27
   3 -10  -6   -0.04    1.72
   3  10  -6    1.30    1.98
  -3 -10   6   -0.41    3.36
  -3  10   7   22.97    6.46
   3 -10  -7   13.44    4.57
   3  10  -7   15.49    6.24
  -3 -10   7   40.47   10.44
  -3  10   8   75.11   13.06
   3 -10  -8   94.92   12.94
   3  10  -8   74.37   15.00
  -3  10   9    3.74    3.26
   3 -10  -9   -0.12    1.38
   3  10  -9    5.65    5.10
  -3  10  10   71.49   12.04
   3 -10 -10   62.19   10.42
   3  10 -10   54.64   12.45
  -3  10  11   -0.65    2.70
   3 -10 -11   -0.38    2.11
   3  10 -11    3.37    3.72
  -3  10  12  155.67   21.46
   3  10 -12  160.68   23.89
  -3  10  13    2.23    2.99
   3  10 -13   -0.64    2.83
  -3  10  14   77.94   12.97
   3  10 -14   63.95   13.74
  -3  10  15   -1.20    2.80
   3  10 -15    1.41    3.58
  -3  10  16   10.07    4.64
   3  10 -16   14.38    5.94
  -3  10  17    1.24    2.61
   3  10 -17   -0.14    2.40
   3  10 -18   45.52   11.54
   3  10 -19   -2.08    4.14
   3  10 -20    3.13    4.35
   3  10 -21   -1.26    3.83
   3  10 -22   16.28    7.13
   3  10 -23    4.78    3.85
   3  10 -24   23.48    8.38
   3  10 -25   -0.37    4.04
   3  10 -26   -1.90    4.78
   3  10 -27    1.73    4.06
   3  10 -28   13.26    6.95
   3  10 -29   -1.11    3.82
   3  10 -30    1.14    4.50
   3  10 -31   -0.16    3.34
   3  10 -32    1.83    3.44
   3  10 -33    1.24    3.74
   3  10 -34    7.75    6.73
  -3  11   1   -0.24    1.93
   3  11  -1    2.85    4.03
  -3 -11   1    2.11    3.92
  -3  11   2   61.55   10.79
   3  11  -2   24.61    8.71
  -3 -11   2   38.02   11.13
  -3  11   3   10.43    4.90
   3  11  -3   12.48    5.48
  -3 -11   3    7.14    5.70
  -3  11   4   15.29    5.78
   3  11  -4   28.89    8.91
  -3 -11   4   15.22    7.01
  -3  11   5    2.36    3.05
   3  11  -5    2.09    3.27
  -3 -11   5    2.09    4.37
  -3  11   6   38.18    9.34
   3 -11  -6   76.68   11.02
   3  11  -6   47.93   11.76
  -3 -11   6   46.06   12.39
  -3  11   7    5.04    3.15
   3 -11  -7   -0.26    1.72
   3  11  -7   -1.32    3.93
  -3 -11   7   -1.61    4.67
  -3  11   8   -0.06    3.33
   3 -11  -8   -0.65    1.92
   3  11  -8   -0.88    3.07
  -3 -11   8   -1.02    4.26
  -3  11   9   12.78    5.15
   3  11  -9   14.36    6.77
  -3  11  10   45.69    9.64
   3  11 -10   35.92    9.94
  -3  11  11    4.32    3.56
   3  11 -11    4.07    4.87
  -3  11  12   25.72    6.98
   3  11 -12   12.60    6.43
  -3  11  13   16.43    6.26
   3  11 -13   13.87    7.24
  -3  11  14   26.81    7.21
   3  11 -14   14.36    7.27
   3  11 -15   -0.92    3.77
   3  11 -16   51.30   12.27
   3  11 -17    0.25    2.34
   3  11 -18   -0.47    3.43
   3  11 -19    3.08    3.49
   3  11 -20   27.19    8.88
   3  11 -21   -1.28    3.86
   3  11 -22   24.57    9.22
   3  11 -23   -0.79    2.64
   3  11 -24    3.70    4.27
   3  11 -25   -0.81    3.86
   3  11 -26    7.95    6.62
   3  11 -27    1.82    4.27
   3  11 -28   -0.14    3.17
   3  11 -29   -1.30    3.60
   3  11 -30   20.03    8.18
   3  11 -31    2.07    4.13
   3  11 -32    1.79    3.67
   3  12  -1   -1.28    4.19
  -3  12   2   77.67   13.48
   3  12  -2   61.27   14.29
  -3 -12   2   55.18   14.12
  -3  12   3   16.26    6.22
   3  12  -3   21.61    8.00
  -3 -12   3   20.96    8.25
  -3  12   4   18.58    6.38
   3  12  -4   11.19    6.43
  -3 -12   4   37.90   10.87
  -3  12   5    0.07    2.14
   3  12  -5   -0.05    2.57
  -3 -12   5   -0.66    3.53
  -3  12   6   -0.10    1.96
   3  12  -6    1.73    3.72
  -3 -12   6    2.59    3.89
  -3  12   7    2.04    3.48
   3  12  -7   -1.03    4.23
  -3 -12   7    2.95    4.50
  -3  12   8  124.75   19.79
   3  12  -8  132.98   22.34
  -3 -12   8  169.81   25.99
  -3  12   9   -0.76    2.52
   3  12  -9    2.93    3.82
  -3 -12   9   -1.42    4.80
  -3  12  10   16.23    5.72
   3  12 -10    5.70    6.59
  -3  12  11   10.11    5.50
   3  12 -11    3.46    3.53
  -3  12  12   32.40    8.62
   3  12 -12   32.99   10.34
   3  12 -13   14.58    6.94
   3  12 -14   37.64   10.21
   3  12 -15   -0.33    3.78
   3  12 -16    1.17    3.64
   3  12 -17   -0.51    3.30
   3  12 -18   42.29   11.57
   3  12 -19    2.52    4.62
   3  12 -20   22.50    9.09
   3  12 -21   -1.37    3.34
   3  12 -22   21.84    8.48
   3  12 -23   -0.44    4.15
   3  12 -24   21.99    8.89
   3  12 -25   -1.59    3.88
   3  12 -26    1.65    3.99
   3  12 -27   -0.65    4.74
   3  12 -28   16.40    7.10
   3  12 -29    4.36    5.04
   3  12 -30    6.77    5.94
  -3  13   1    6.51    4.31
   3  13  -1    7.61    5.18
   3  13  -2   12.43    6.49
   3  13  -3    2.23    3.18
   3  13  -4   22.83    8.46
   3  13  -5    8.40    5.78
   3  13  -6   60.77   13.62
   3  13  -7    5.45    4.56
   3  13  -8   -0.26    3.58
   3  13  -9    1.60    5.15
   3  13 -10   15.02    7.84
   3  13 -11    1.77    4.22
   3  13 -12   15.33    6.95
   3  13 -13    2.27    4.01
   3  13 -14    0.94    3.40
   3  13 -15   13.37    6.79
   3  13 -16   30.48    9.60
   3  13 -17   14.28    7.55
   3  13 -18    1.29    3.69
   3  13 -19    2.31    2.86
   3  13 -20    9.67    5.24
   3  13 -21    0.81    3.96
   3  13 -22    8.05    5.70
   3  13 -23   -0.52    2.37
   3  13 -24    1.43    3.17
   3  13 -25    2.84    5.10
   3  13 -26    4.31    4.80
   3  13 -27    1.89    5.23
   3  13 -28   -0.60    2.45
  -3  14   1   -0.57    3.02
   3  14  -1    0.85    3.80
  -3  14   2   28.94    8.79
   3  14  -2   24.33    8.42
  -3  14   3   21.55    7.36
   3  14  -3    9.89    6.28
  -3  14   4    2.44    4.01
   3  14  -4    4.22    4.59
  -3  14   5    3.07    3.27
   3  14  -5    0.10    4.01
  -3  14   6    2.48    3.26
   3  14  -6   -1.23    3.37
  -3  14   7   13.24    6.17
   3  14  -7   16.77    7.28
   3  14  -8   58.27   13.95
   3  14  -9    5.74    4.58
   3  14 -10    8.30    5.54
   3  14 -11    3.56    4.27
   3  14 -12    7.38    4.88
   3  14 -13    6.68    5.18
   3  14 -14    6.59    5.48
   3  14 -15   -0.46    4.48
   3  14 -16    2.10    4.35
   3  14 -17    3.26    4.25
   3  14 -18   33.92   10.96
   3  14 -19    4.91    5.26
   3  14 -20    3.03    4.78
   3  14 -21   -0.39    4.39
   3  14 -22   17.74    8.10
   3  14 -23    8.45    5.78
   3  14 -24    8.56    5.06
   3  14 -25    3.55    6.26
  -3  15   1    7.58    5.30
   3  15  -1   12.03    6.91
  -3  15   2    0.12    3.47
   3  15  -2   -1.15    4.16
  -3  15   3    2.45    3.30
   3  15  -3   -0.97    4.16
  -3  15   4    3.45    3.35
   3  15  -4    2.49    3.52
  -3  15   5    7.71    5.32
   3  15  -5    1.06    4.73
   3  15  -6    4.98    5.28
   3  15  -7    3.23    4.83
   3  15  -8   -0.82    4.22
   3  15  -9    1.83    4.18
   3  15 -10    2.05    4.26
   3  15 -11   10.67    6.65
   3  15 -12    3.24    6.06
   3  15 -13   -2.43    5.36
   3  15 -14    8.44    5.53
   3  15 -15   21.88    8.08
   3  15 -16   10.43    7.79
   3  15 -17    0.00    5.36
   3  15 -18   -2.00    4.44
   3  15 -19   -1.85    5.12
   3  15 -20    1.34    5.41
   3  15 -21   -1.60    4.39
  -3  16   1   -0.07    3.29
   3  16  -1    2.60    3.61
  -3  16   2   10.98    6.67
   3  16  -2   12.53    6.64
   3  16  -3   15.39    8.85
   3  16  -4    3.83    4.17
   3  16  -5    1.35    3.57
   3  16  -6   -1.53    4.87
   3  16  -7   20.56    8.84
   3  16  -8   -1.87    4.37
   3  16  -9    2.21    4.69
   3  16 -10    1.68    4.95
   3  16 -11   -0.14    2.29
   3  16 -12    9.44    6.72
   3  16 -13   12.02    6.96
   3  16 -14   -0.83    3.04
   3  16 -15   -1.55    4.01
   3  16 -16   -1.49    4.83
   3  16 -17    6.68    4.93
   3  17  -1   10.11    6.27
   3  17  -2    1.03    2.99
   3  17  -3   -1.74    4.15
   3  17  -4    1.49    5.20
   3  17  -5    1.77    5.31
   3  17  -6    6.31    5.60
   3  17  -7   11.98    7.96
   3  17  -8   -1.41    3.62
   3  17  -9    9.22    6.89
   3  17 -10   -1.68    3.91
   3  17 -11   -0.49    2.24
   3  17 -12   -0.94    5.15
   3  18  -1   -1.58    4.02
   3  18  -2    3.09    5.80
   3  18  -3   -1.41    4.93
   3  18  -4   -2.47    5.62
   3  18  -5   -1.40    3.69
  -2   0   1   -0.27    0.85
  -2   0   1    0.54    1.12
   2   0  -1   -0.21    0.97
   2   0  -1    0.24    0.90
  -2   0   2  483.50   48.54
   2   0  -2  513.55   48.68
  -2   0   3    0.02    0.74
   2   0  -3    0.20    0.94
  -2   0   4    3.39    1.06
   2   0  -4    3.58    1.30
  -2   0   5   -0.29    0.86
   2   0  -5    0.44    0.73
  -2   0   6 2417.52  233.42
   2   0  -6 2457.37  233.49
  -2   0   7    0.05    0.70
   2   0  -7    0.90    1.22
  -2   0   8  199.70   19.30
   2   0  -8  166.33   19.10
   2   0  -9    0.11    1.29
   2   0  -9    0.14    1.73
   2   0 -10   20.08    3.86
   2   0 -10   22.38    5.18
   2   0 -11   -0.40    1.13
   2   0 -11   -0.50    2.31
   2   0 -12  489.56   53.32
   2   0 -12  619.23   56.44
   2   0 -13   -0.03    1.52
   2   0 -13   -0.55    2.33
   2   0 -14  696.04   72.33
   2   0 -14  768.42   74.87
  -2   0  15   -0.71    2.07
   2   0 -15    0.40    1.74
   2   0 -15    0.54    3.03
  -2   0  16   23.52    6.36
   2   0 -16   49.64    7.27
   2   0 -16   34.90    7.58
  -2   0  17   -0.31    1.87
   2   0 -17   -0.16    1.61
   2   0 -17   -0.63    2.82
  -2   0  18  196.23   24.38
   2   0 -18  201.59   22.99
   2   0 -18  179.99   24.39
  -2   0  19   -0.30    2.36
   2   0 -19    2.96    2.34
   2   0 -19   -0.81    2.93
  -2   0  20   -0.43    2.60
   2   0 -20    4.12    2.42
   2   0 -20   -0.24    2.24
  -2   0  21   -0.25    1.63
   2   0 -21   -0.33    1.72
   2   0 -21   -1.15    3.51
  -2   0  22  299.25   35.20
   2   0 -22  292.83   32.99
   2   0 -22  266.78   34.57
  -2   0  23    0.27    3.10
   2   0 -23    0.84    2.51
   2   0 -24   76.92   12.34
   2   0 -25   -0.56    2.05
   2   0 -26   10.29    4.16
   2   0 -29    3.33    3.13
   2   0 -30   14.08    5.61
   2   0 -31    1.33    2.60
   2   0 -32   24.71    7.37
   2   0 -33   -0.61    2.42
   2   0 -34   41.74    9.90
   2   0 -35   -0.36    2.60
   2   0 -36    1.36    3.61
   2   0 -37   -1.11    3.19
   2   0 -38   13.17    5.78
  -2   1   1   57.11    6.50
  -2   1   1   64.50    6.53
   2  -1  -1   53.32    6.55
   2  -1  -1   68.17    6.27
   2   1  -1   44.96    7.17
   2   1  -1   62.57    7.64
  -2  -1   1   56.33    7.38
  -2  -1   1   45.65    7.24
  -2   1   2   27.99    3.14
   2  -1  -2   23.25    3.10
   2   1  -2   31.50    4.51
  -2  -1   2   27.92    4.27
   2   1  -3  744.80   77.49
  -2  -1   3  846.43   77.63
  -2   1   4 8443.67  839.19
   2   1  -4 9999.00  834.73
  -2  -1   4 8031.05  833.03
   2  -1  -5   58.52    6.51
   2  -1  -5   69.86    7.05
   2   1  -5   61.73    7.88
  -2  -1   5   63.49    7.76
   2  -1  -6    4.29    1.17
   2  -1  -6    6.58    1.73
   2   1  -6    5.22    2.01
  -2  -1   6    4.52    1.92
   2  -1  -7    2.33    1.07
   2  -1  -7    4.11    1.78
   2   1  -7    0.55    1.22
  -2  -1   7    0.63    1.52
  -2   1   8  218.85   22.58
   2  -1  -8  222.62   21.17
   2  -1  -8  214.39   21.88
   2   1  -8  171.17   21.62
  -2  -1   8  196.69   21.68
  -2   1   9  373.61   37.54
  -2   1   9  375.60   36.47
   2  -1  -9  390.07   36.87
   2   1  -9  340.57   36.53
  -2  -1   9  315.17   36.06
  -2   1  10 1707.62  149.20
  -2   1  10 1497.38  146.71
   2  -1 -10 1684.85  147.45
   2   1 -10 1196.95  146.08
  -2  -1  10 1665.71  147.04
  -2   1  11   34.11    6.69
  -2   1  11   26.99    5.05
   2  -1 -11   19.24    4.89
   2   1 -11   33.60    5.74
  -2  -1  11   37.50    5.47
  -2   1  12    5.40    2.97
  -2   1  12    4.73    2.40
   2  -1 -12    4.79    3.15
   2   1 -12    2.24    1.81
   2   1 -12    7.85    3.92
  -2  -1  12    4.65    2.15
  -2   1  13    3.51    3.05
   2  -1 -13    3.97    2.73
   2   1 -13    9.35    3.14
   2   1 -13    5.55    3.79
  -2   1  14  282.99   32.60
   2  -1 -14  313.21   31.83
   2   1 -14  259.49   30.19
   2   1 -14  260.32   32.72
  -2  -1  14  286.11   32.15
  -2   1  15    5.08    3.71
   2  -1 -15    6.86    3.17
   2   1 -15    3.63    2.44
   2   1 -15    1.30    3.48
  -2  -1  15    0.95    2.24
  -2   1  16  332.53   40.47
   2  -1 -16  350.93   39.19
   2   1 -16  387.76   38.65
   2   1 -16  332.47   40.56
  -2  -1  16  359.21   39.83
  -2   1  17    7.24    4.30
   2  -1 -17   12.50    4.33
   2   1 -17    2.13    2.28
   2   1 -17    1.55    2.78
  -2  -1  17    6.77    3.63
  -2   1  18   24.13    6.80
   2  -1 -18   21.47    5.77
   2   1 -18   14.72    4.54
   2   1 -18   15.43    5.49
  -2  -1  18   13.46    5.07
  -2   1  19   12.57    5.61
  -2   1  19   13.16    4.84
   2  -1 -19    9.51    4.03
   2   1 -19    4.94    3.10
   2   1 -19   13.73    5.88
  -2  -1  19   19.96    5.78
  -2   1  20  327.25   38.21
  -2   1  20  294.52   35.19
   2  -1 -20  270.13   34.74
   2   1 -20  349.39   34.87
   2   1 -20  288.65   36.32
  -2  -1  20  282.57   35.48
  -2   1  21   -1.15    3.21
  -2   1  21   -0.11    2.21
   2  -1 -21    0.35    1.73
   2   1 -21   -0.15    1.12
   2   1 -21   -0.03    2.68
  -2  -1  21    2.49    3.09
  -2   1  22   30.72    8.86
  -2   1  22   19.56    6.37
   2  -1 -22   26.44    7.13
   2   1 -22   29.42    6.90
  -2  -1  22   20.20    6.65
  -2   1  23    3.53    4.06
  -2   1  23    9.29    4.41
   2  -1 -23   10.62    3.96
   2  -1 -23    7.67    4.75
   2   1 -23    9.04    3.93
  -2  -1  23    4.24    3.49
  -2   1  24  141.24   21.09
   2  -1 -24   88.46   14.70
   2   1 -24  115.21   16.14
  -2   1  25    6.98    5.53
   2  -1 -25    4.22    3.18
   2   1 -25   12.85    4.62
  -2   1  26  183.03   29.19
   2  -1 -26  209.10   25.48
   2  -1 -27    4.78    3.46
   2   1 -28   -0.96    3.61
   2   1 -29    7.19    4.14
   2  -1 -30   56.56   10.60
   2   1 -30   40.92    9.81
   2  -1 -31   -1.92    3.33
   2   1 -31   -0.30    2.90
   2  -1 -32   12.87    5.46
   2   1 -32   24.10    6.94
   2  -1 -33    3.82    3.12
   2   1 -33   -0.99    3.52
   2  -1 -34    1.25    2.52
   2   1 -34    4.72    3.90
   2  -1 -35    0.71    2.71
   2   1 -35    6.78    4.12
   2  -1 -36   49.81    9.92
   2   1 -36   11.05    5.68
   2   1 -37   -0.36    1.81
   2   1 -38   -0.44    3.03
   2   1 -39   -1.36    3.68
  -2   2   1  129.56   12.50
  -2   2   1  101.39   12.96
  -2   2   1  142.86   12.83
   2  -2  -1  117.12   12.40
   2  -2  -1  121.30   12.33
   2   2  -1  123.09   14.29
   2   2  -1  132.41   14.67
  -2  -2   1  105.60   13.77
  -2  -2   1   95.35   13.91
  -2   2   2 2198.42  211.27
  -2   2   2 2605.17  211.70
   2  -2  -2 1937.73  211.30
   2   2  -2 2444.41  213.90
  -2  -2   2 2101.25  213.12
  -2  -2   2 2054.53  215.98
  -2   2   3 1271.91  132.81
  -2   2   3 1666.69  132.76
  -2   2   3 1357.52  132.55
   2  -2  -3 1296.59  132.79
   2   2  -3 1321.65  135.05
  -2  -2   3 1319.43  134.85
   2  -2  -4   -0.06    0.46
   2   2  -4   -0.06    1.11
  -2  -2   4    1.42    1.52
  -2   2   5  759.79   69.40
  -2   2   5  734.83   69.03
   2  -2  -5  686.49   69.28
   2   2  -5  657.90   71.30
  -2  -2   5  709.25   71.23
  -2   2   6  548.54   53.44
  -2   2   6  549.16   53.13
   2  -2  -6  529.95   53.28
   2   2  -6  545.67   55.24
  -2  -2   6  605.92   55.29
  -2   2   7    0.56    1.02
  -2   2   7    0.33    0.93
   2  -2  -7    0.07    0.83
   2   2  -7   -0.17    1.44
  -2  -2   7    1.84    1.49
  -2   2   8  532.49   53.56
  -2   2   8  635.85   53.53
   2  -2  -8  531.78   53.20
   2   2  -8  482.13   54.38
  -2  -2   8  492.74   54.17
  -2   2   9   75.60    9.30
  -2   2   9   62.01    8.52
   2  -2  -9   76.13    8.95
   2   2  -9   67.62    9.70
  -2  -2   9   79.44    9.82
  -2   2  10    3.71    1.87
  -2   2  10    8.02    2.51
   2  -2 -10    3.71    1.88
   2   2 -10    1.71    1.90
  -2  -2  10    3.12    1.90
  -2   2  11  187.41   22.06
  -2   2  11  199.70   21.62
   2  -2 -11  208.51   21.83
   2   2 -11  183.03   22.20
  -2  -2  11  200.20   22.02
  -2   2  12  329.35   35.23
  -2   2  12  305.61   34.18
   2  -2 -12  308.82   34.30
   2   2 -12  343.11   35.30
  -2  -2  12  350.99   34.79
  -2   2  13  169.73   17.56
  -2   2  13  113.19   15.17
   2  -2 -13  121.32   15.48
   2   2 -13  153.06   16.75
  -2  -2  13  104.09   14.89
  -2   2  14  222.24   26.54
  -2   2  14  219.43   25.43
   2  -2 -14  241.40   25.85
   2   2 -14  227.22   25.86
  -2  -2  14  216.85   25.11
  -2   2  15    0.81    2.36
  -2   2  15    0.75    1.90
   2  -2 -15   -0.58    1.85
   2   2 -15    0.68    1.74
   2   2 -15    1.01    2.79
  -2  -2  15   -0.27    1.70
  -2   2  16    6.13    3.53
   2  -2 -16    5.03    2.82
   2   2 -16    2.45    2.60
   2   2 -16    2.36    3.22
  -2  -2  16    0.07    2.34
  -2   2  17   40.26    8.60
   2  -2 -17   27.76    6.72
   2   2 -17   32.20    6.78
   2   2 -17   34.29    8.72
  -2  -2  17   30.42    7.73
  -2   2  18  106.33   17.92
   2  -2 -18  124.87   17.26
   2   2 -18  121.95   17.02
   2   2 -18  164.84   21.27
  -2  -2  18  144.22   19.09
  -2   2  19   66.38   13.84
   2  -2 -19   81.60   13.30
   2   2 -19  116.87   14.62
   2   2 -19  112.11   17.03
  -2  -2  19   87.71   14.65
  -2   2  20    3.37    4.30
   2  -2 -20   13.97    4.90
   2   2 -20   13.54    4.56
   2   2 -20   11.03    5.76
  -2  -2  20   11.69    5.06
  -2   2  21   18.96    6.94
  -2   2  21   42.13    8.70
   2  -2 -21   17.91    5.75
   2   2 -21   39.26    7.72
  -2  -2  21   33.93    8.24
  -2   2  22  114.77   19.90
  -2   2  22  114.18   18.09
   2  -2 -22  120.57   18.02
   2   2 -22  134.79   18.10
  -2  -2  22  159.61   20.89
  -2   2  23   38.03    9.90
   2  -2 -23   31.64    8.00
   2   2 -23   46.81    8.90
  -2  -2  23   21.18    7.35
  -2   2  24  111.98   20.72
   2   2 -24  158.78   20.07
  -2   2  25   -1.61    4.60
  -2   2  26   38.48   11.04
  -2   2  27    5.56    6.08
   2   2 -27    4.35    3.94
   2   2 -28   64.24   12.30
   2   2 -29    2.85    3.79
  -2   2  30   -1.28    4.33
   2   2 -30    1.37    3.05
  -2   2  31    3.72    4.44
   2  -2 -31   -0.99    2.83
   2   2 -31   -0.54    2.56
  -2   2  32   13.00    7.80
   2  -2 -32   22.32    6.83
   2   2 -32   25.98    7.64
  -2   2  33   -2.93    6.27
   2  -2 -33    5.94    4.40
   2   2 -33    0.94    3.46
   2  -2 -34   22.21    6.92
   2   2 -34   28.39    8.28
   2  -2 -35   -0.44    2.18
   2   2 -35   -1.25    3.70
   2   2 -36    6.84    4.70
   2   2 -38    7.84    5.42
   2   2 -39    7.80    5.03
   2   2 -40   -0.21    2.76
   2   2 -41    4.37    5.10
  -2   3   1  246.60   24.21
   2  -3  -1  242.40   24.04
   2  -3  -1  240.84   24.08
   2   3  -1  243.86   26.23
  -2  -3   1  203.82   25.39
  -2  -3   1  219.24   26.16
  -2   3   2  453.96   39.38
   2  -3  -2  300.37   38.63
   2  -3  -2  402.89   39.00
   2  -3  -2  426.72   38.95
   2   3  -2  455.51   41.82
  -2  -3   2  412.58   41.09
  -2  -3   2  434.87   42.47
  -2   3   3   20.35    3.45
  -2   3   3   21.42    3.58
   2  -3  -3   22.37    3.39
   2  -3  -3   26.72    3.31
   2  -3  -3   26.97    3.21
   2   3  -3   35.68    5.79
  -2  -3   3   26.17    5.01
  -2   3   4 1769.53  172.43
  -2   3   4 1909.78  172.70
   2  -3  -4 1580.26  172.12
   2  -3  -4 1884.29  171.72
   2  -3  -4 1889.99  171.86
   2   3  -4 1503.39  174.08
  -2  -3   4 1911.38  174.68
  -2   3   5  179.99   18.92
  -2   3   5  188.40   18.93
   2  -3  -5  187.57   18.82
   2  -3  -5  177.87   17.73
   2   3  -5  190.13   21.16
  -2  -3   5  233.36   21.46
  -2   3   6  239.19   26.82
  -2   3   6  264.15   26.95
   2  -3  -6  240.84   26.72
   2  -3  -6  288.35   25.80
   2   3  -6  264.69   29.06
  -2  -3   6  240.90   28.39
  -2   3   7   37.44    5.59
  -2   3   7   43.61    5.82
   2  -3  -7   45.53    5.83
   2  -3  -7   49.26    4.93
   2   3  -7   34.26    6.83
  -2  -3   7   39.18    6.75
  -2   3   8  181.11   19.33
  -2   3   8  208.22   19.67
   2  -3  -8  168.86   19.19
   2  -3  -8  187.20   18.38
   2   3  -8  184.92   21.19
  -2  -3   8  151.59   20.17
  -2   3   9  137.02   15.74
  -2   3   9  154.78   15.92
   2  -3  -9  131.01   15.52
   2  -3  -9  145.70   14.82
   2   3  -9  136.78   17.21
  -2  -3   9  130.05   16.59
  -2   3  10  937.56   93.40
  -2   3  10  865.92   92.90
   2  -3 -10  998.87   93.27
   2  -3 -10  969.13   92.33
   2   3 -10  949.32   94.81
  -2  -3  10  987.55   94.46
  -2   3  11  284.96   31.15
  -2   3  11  315.30   31.16
   2  -3 -11  300.49   30.89
   2  -3 -11  302.49   30.08
   2   3 -11  268.20   31.94
  -2  -3  11  270.20   31.44
  -2   3  12   21.27    5.16
  -2   3  12   30.31    5.49
   2  -3 -12   29.78    5.32
   2  -3 -12   27.67    4.77
   2   3 -12   35.31    6.82
  -2  -3  12   31.74    6.11
  -2   3  13  130.44   15.31
  -2   3  13   92.67   13.73
   2  -3 -13  137.12   14.70
   2  -3 -13  104.49   13.28
   2   3 -13  109.52   15.06
  -2  -3  13  118.30   14.71
  -2   3  14  293.49   34.77
  -2   3  14  310.40   34.46
   2  -3 -14  333.66   34.42
   2  -3 -14  314.68   33.57
   2   3 -14  302.37   35.17
  -2  -3  14  360.60   35.17
  -2   3  15   23.90    5.80
  -2   3  15   23.62    5.26
   2  -3 -15   20.17    4.79
   2  -3 -15   14.21    4.09
   2   3 -15   26.15    6.08
  -2  -3  15   29.56    5.76
  -2   3  16   71.05   12.30
  -2   3  16   79.60   12.23
   2  -3 -16   77.16   11.76
   2  -3 -16   86.67   11.64
   2   3 -16   99.29   13.44
  -2  -3  16   99.85   12.67
  -2   3  17   30.50    6.92
  -2   3  17   17.20    5.06
   2  -3 -17   24.03    5.52
   2  -3 -17   26.09    5.34
   2   3 -17   27.50    6.45
   2   3 -17   17.18    6.61
  -2  -3  17   18.66    5.06
  -2   3  18   20.72    6.08
   2  -3 -18   23.38    5.76
   2  -3 -18   21.81    5.03
   2   3 -18   13.86    5.25
   2   3 -18   14.44    6.42
  -2  -3  18   27.47    7.41
  -2   3  19    2.64    3.88
   2  -3 -19    5.58    3.07
   2  -3 -19    7.12    3.06
   2   3 -19    7.58    3.45
  -2  -3  19   11.93    5.05
  -2   3  20   66.08   13.01
   2  -3 -20   82.31   12.35
   2  -3 -20   79.44   11.96
   2   3 -20   67.05   12.02
  -2  -3  20   79.69   13.83
  -2   3  21   34.88    8.67
   2  -3 -21   31.02    7.25
   2  -3 -21   30.71    6.66
   2   3 -21   27.41    7.05
  -2  -3  21   19.14    6.70
  -2   3  22   22.27    7.71
   2  -3 -22   33.37    7.57
   2   3 -22   28.54    7.27
  -2  -3  22   24.76    7.63
  -2   3  23   -0.94    3.41
   2  -3 -23   -0.51    2.78
   2   3 -23    0.20    2.68
  -2  -3  23   -0.49    2.57
  -2   3  24  114.69   19.44
   2  -3 -24  108.66   16.64
  -2   3  25   54.19   12.65
  -2   3  26   94.15   19.77
   2   3 -26  151.37   19.80
  -2   3  27    1.17    4.36
   2   3 -27    5.16    3.72
   2   3 -28    4.97    4.34
   2   3 -29   11.11    4.94
  -2   3  30   62.31   15.25
   2   3 -30   45.50   10.75
  -2   3  31    6.89    6.06
   2   3 -31   14.39    5.83
  -2   3  32    2.00    5.06
   2   3 -32    9.64    4.63
  -2   3  33   -1.34    4.80
   2   3 -33    1.10    2.32
  -2   3  34    5.45    5.50
   2   3 -34    8.39    4.91
   2   3 -35    3.45    4.26
   2   3 -36   17.43    7.15
   2   3 -37    3.85    4.15
   2   3 -38   -0.54    2.76
   2   3 -39   -2.22    4.83
   2   3 -40   14.68    6.34
   2   3 -41    5.75    4.54
   2   3 -42    7.02    5.92
  -2   4   1  680.15   82.53
   2  -4  -1  983.79   83.21
   2  -4  -1  993.70   84.72
   2   4  -1  802.17   84.91
  -2  -4   1  877.84   86.05
  -2   4   2  303.85   32.65
   2  -4  -2  299.35   32.37
   2  -4  -2  340.73   32.90
   2   4  -2  350.65   35.28
  -2  -4   2  331.21   34.50
  -2  -4   2  316.92   35.46
  -2   4   3  115.33   13.70
  -2   4   3  126.74   14.24
   2  -4  -3  114.43   13.45
   2  -4  -3  120.93   13.59
   2   4  -3  123.29   15.72
  -2  -4   3  150.53   16.03
  -2   4   4  369.10   39.24
  -2   4   4  401.10   39.69
   2  -4  -4  440.41   39.42
   2  -4  -4  376.93   38.92
   2   4  -4  346.73   41.07
  -2  -4   4  393.50   41.09
  -2   4   5   22.08    4.18
  -2   4   5   27.00    4.49
   2  -4  -5   31.61    4.50
   2  -4  -5   25.78    3.96
   2   4  -5   19.77    5.18
  -2  -4   5   31.54    5.61
  -2   4   6  378.29   37.09
  -2   4   6  331.07   36.82
   2  -4  -6  351.01   36.64
   2  -4  -6  375.85   36.27
   2   4  -6  367.46   39.14
  -2  -4   6  383.17   38.72
  -2   4   7  707.74   63.02
  -2   4   7  672.39   62.97
   2  -4  -7  559.29   62.14
   2  -4  -7  639.52   61.76
   2   4  -7  560.51   64.33
  -2  -4   7  657.91   64.43
  -2   4   8  571.23   53.60
  -2   4   8  510.77   53.40
   2  -4  -8  508.82   53.07
   2  -4  -8  631.50   52.72
   2   4  -8  432.97   54.58
  -2  -4   8  462.33   54.31
  -2   4   9   32.65    5.21
  -2   4   9   24.80    4.92
   2  -4  -9   23.99    4.56
   2  -4  -9   32.06    4.42
   2   4  -9   23.90    5.78
  -2  -4   9   28.05    5.89
  -2   4  10   16.30    3.59
  -2   4  10   15.87    3.74
   2  -4 -10   17.20    3.70
   2  -4 -10   11.02    2.86
   2   4 -10    8.78    3.72
  -2  -4  10   10.82    3.53
  -2   4  11  203.52   22.60
  -2   4  11  178.30   22.43
   2  -4 -11  207.80   22.53
   2  -4 -11  213.01   21.66
   2   4 -11  185.63   23.81
  -2  -4  11  219.28   23.86
  -2   4  12  864.91   87.94
  -2   4  12  824.75   87.89
   2  -4 -12 1021.05   88.32
   2  -4 -12  857.64   86.68
   2   4 -12  895.39   89.68
  -2  -4  12  857.35   88.60
  -2   4  13   13.19    3.99
  -2   4  13   10.81    3.71
   2  -4 -13   10.20    3.25
   2  -4 -13   14.04    3.27
   2   4 -13   11.39    4.26
  -2  -4  13    7.54    3.53
  -2   4  14  117.51   14.38
  -2   4  14   97.57   13.60
   2  -4 -14  113.39   13.77
   2  -4 -14  108.63   12.67
   2   4 -14   83.73   13.84
  -2  -4  14   80.12   12.96
  -2   4  15    8.43    3.23
  -2   4  15    1.38    1.97
   2  -4 -15    5.91    2.93
   2  -4 -15    3.75    2.21
   2   4 -15    7.55    3.34
  -2  -4  15    9.02    3.48
  -2   4  16  208.21   24.10
  -2   4  16  178.80   23.19
   2  -4 -16  213.29   23.33
   2  -4 -16  193.33   22.09
   2   4 -16  147.24   22.86
  -2  -4  16  226.51   23.83
  -2   4  17   45.82    9.06
  -2   4  17   46.54    8.73
   2  -4 -17   46.85    8.23
   2  -4 -17   45.71    7.65
   2   4 -17   40.06    8.63
  -2   4  18   56.63    9.98
  -2   4  18   43.14    8.77
   2  -4 -18   38.26    7.87
   2  -4 -18   47.81    8.11
   2   4 -18   46.94    9.40
  -2   4  19  100.32   15.69
  -2   4  19   97.25   15.15
   2  -4 -19  100.10   14.61
   2  -4 -19   88.44   13.73
   2   4 -19  143.90   17.21
  -2   4  20   10.01    4.88
   2  -4 -20   16.69    5.13
   2  -4 -20   16.04    4.72
   2   4 -20   13.47    5.44
  -2  -4  20    9.14    5.22
  -2   4  21   34.48    8.62
   2  -4 -21   50.60    8.96
   2  -4 -21   29.30    7.00
   2   4 -21   35.86    8.45
  -2  -4  21   41.70   10.15
  -2   4  22  106.49   17.52
   2  -4 -22  142.91   17.34
  -2  -4  22   79.95   16.46
  -2   4  23   66.03   13.26
   2  -4 -23   65.84   11.57
  -2   4  24   47.04   11.29
   2  -4 -24   44.33    9.41
  -2   4  25    6.61    5.38
   2   4 -25    9.20    4.72
  -2   4  26   41.84   10.89
   2   4 -26   30.09    8.46
  -2   4  27   53.08   12.67
   2   4 -27   45.98   10.60
   2   4 -28   71.89   13.58
   2   4 -29   38.35    9.80
   2   4 -30    0.89    3.35
  -2   4  31    8.19    6.55
   2   4 -31    3.42    4.19
  -2   4  32   12.08    7.40
   2   4 -32   10.87    5.35
   2   4 -33   13.28    6.41
   2   4 -34    3.48    4.12
   2   4 -35   -1.87    4.26
   2   4 -36    5.67    4.76
   2   4 -37   -0.76    3.25
   2   4 -38    7.58    4.86
   2   4 -39    3.69    4.38
   2   4 -40   -2.06    4.14
   2   4 -41    1.13    3.52
   2   4 -42    4.09    4.75
   2   4 -43    1.45    3.71
  -2   5   1   12.31    3.46
   2  -5  -1    8.76    2.76
   2  -5  -1    8.62    3.08
   2   5  -1   10.27    3.95
  -2  -5   1   12.95    4.17
  -2  -5   1    9.52    4.09
  -2   5   2    7.94    2.71
   2  -5  -2   11.72    3.08
   2  -5  -2   13.50    3.42
   2   5  -2    7.39    3.96
  -2  -5   2   11.58    3.79
  -2  -5   2    6.56    3.76
  -2   5   3    0.68    1.73
   2  -5  -3    0.37    1.26
   2  -5  -3    1.89    1.62
   2   5  -3    0.43    2.89
  -2  -5   3    0.19    1.88
  -2   5   4 1229.96  108.03
  -2   5   4 1136.39  108.49
   2  -5  -4 1200.60  107.49
   2  -5  -4 1040.14  107.14
   2   5  -4  813.90  108.38
  -2  -5   4 1151.13  109.36
  -2   5   5  369.06   38.02
  -2   5   5  376.68   38.40
   2  -5  -5  329.80   37.35
   2  -5  -5  375.86   37.68
   2   5  -5  338.06   39.76
  -2  -5   5  436.22   40.20
  -2   5   6  575.21   63.14
  -2   5   6  681.82   64.02
   2  -5  -6  590.40   62.86
   2  -5  -6  673.98   63.05
   2   5  -6  647.62   65.80
  -2  -5   6  654.36   65.03
  -2   5   7   68.57    8.96
  -2   5   7   59.37    8.72
   2  -5  -7   56.80    8.23
   2  -5  -7   54.60    7.83
   2   5  -7   66.53   10.40
  -2  -5   7   58.99    9.56
  -2   5   8   38.48    6.66
  -2   5   8   40.89    6.88
   2  -5  -8   42.56    6.63
   2  -5  -8   60.90    6.99
   2   5  -8   23.45    6.84
  -2  -5   8   46.65    7.93
  -2   5   9  146.02   16.64
  -2   5   9  138.63   16.61
   2  -5  -9  140.26   16.18
   2  -5  -9  134.27   15.52
   2   5  -9  123.42   17.85
  -2  -5   9  134.11   17.39
  -2   5  10  975.95  100.77
  -2   5  10 1060.18  101.41
   2  -5 -10  959.54  100.42
   2  -5 -10 1038.44   99.88
   2   5 -10 1010.40  102.95
  -2  -5  10 1103.78  102.56
  -2   5  11    0.37    1.52
  -2   5  11   -0.42    1.92
   2  -5 -11    1.24    1.82
   2  -5 -11   -0.28    1.09
   2   5 -11   -0.12    1.73
  -2  -5  11   -0.78    1.94
  -2   5  12    3.77    2.51
  -2   5  12    5.15    3.22
   2  -5 -12    4.22    2.32
   2  -5 -12    2.44    1.78
   2   5 -12    5.02    3.47
  -2  -5  12    1.63    2.27
  -2   5  13   26.59    5.63
  -2   5  13   21.82    5.53
   2  -5 -13   22.56    5.13
   2  -5 -13   24.88    4.88
   2   5 -13   28.87    6.77
  -2  -5  13   34.50    6.74
  -2   5  14   95.61   13.22
  -2   5  14   83.22   13.02
   2  -5 -14   81.47   12.50
   2  -5 -14  109.18   12.52
   2   5 -14   82.19   13.64
  -2  -5  14  109.96   14.10
  -2   5  15   96.46   12.83
  -2   5  15   75.65   12.20
   2  -5 -15   77.74   11.61
   2  -5 -15   83.26   11.04
   2   5 -15   69.63   12.45
  -2   5  16  185.23   21.16
  -2   5  16  144.28   20.08
   2  -5 -16  169.76   20.03
   2  -5 -16  147.38   18.60
   2   5 -16  149.89   20.85
  -2   5  17   10.09    4.17
  -2   5  17   10.25    4.44
   2  -5 -17    6.00    3.20
   2  -5 -17    6.05    3.02
   2   5 -17    7.84    4.35
  -2   5  18   31.79    7.31
  -2   5  18   19.62    5.98
   2  -5 -18   19.94    5.62
   2  -5 -18   15.34    4.42
   2   5 -18   16.48    5.72
  -2   5  19   51.24   10.24
  -2   5  19   54.90   10.61
   2  -5 -19   57.39   10.08
   2  -5 -19   55.50    9.16
   2   5 -19   56.27   10.89
  -2   5  20   83.72   13.88
  -2   5  20   59.07   12.41
   2  -5 -20   93.16   13.37
   2  -5 -20   84.01   12.14
  -2   5  21   95.15   15.30
   2  -5 -21   87.28   13.86
  -2  -5  21   89.10   16.30
  -2   5  22   12.33    5.58
   2  -5 -22   33.66    7.16
  -2  -5  22   10.07    6.51
  -2   5  23    1.35    3.02
   2  -5 -23   -0.80    2.77
   2   5 -23    4.30    3.64
  -2   5  24   22.63    7.90
   2   5 -24   29.96    8.19
  -2   5  25   22.27    8.80
   2   5 -25   14.70    6.09
  -2   5  26   66.33   14.04
   2   5 -26   71.41   13.45
  -2   5  27   -0.95    3.74
   2   5 -27   -0.98    2.56
   2   5 -28    2.00    3.32
   2   5 -29    8.16    5.35
   2   5 -30   22.66    7.68
   2   5 -31   21.82    7.28
   2   5 -32   -0.39    3.16
   2   5 -33    4.26    3.81
   2   5 -34    2.40    3.27
   2   5 -35   18.59    7.27
   2   5 -36   19.28    7.55
   2   5 -37    1.69    3.06
   2   5 -38    1.56    3.71
   2   5 -39   -1.18    3.68
   2   5 -40   -1.07    2.88
   2   5 -41    6.51    6.25
   2   5 -42    5.50    5.20
  -2   6   1  881.64   90.21
   2  -6  -1  908.86   89.71
   2  -6  -1  963.53   91.19
   2   6  -1  918.24   92.49
  -2  -6   1  841.92   91.09
  -2  -6   1  925.21   93.39
  -2   6   2  212.88   27.05
   2  -6  -2  261.65   27.23
   2  -6  -2  258.88   27.90
   2   6  -2  249.62   29.52
  -2  -6   2  277.44   29.33
  -2  -6   2  244.69   30.13
  -2   6   3  282.29   34.52
   2  -6  -3  376.82   34.94
   2  -6  -3  326.08   34.99
   2   6  -3  295.85   36.44
  -2  -6   3  344.64   36.47
  -2  -6   3  339.55   38.38
  -2   6   4  134.25   17.01
   2  -6  -4  123.05   16.28
   2  -6  -4  127.64   16.68
   2   6  -4  182.92   20.20
  -2  -6   4  183.50   19.36
  -2   6   5  645.34   60.64
  -2   6   5  651.31   61.34
   2  -6  -5  620.40   59.92
   2  -6  -5  534.63   59.58
   2   6  -5  483.91   61.35
  -2  -6   5  617.61   61.65
  -2   6   6  110.73   14.71
  -2   6   6   99.42   14.64
   2  -6  -6  145.23   15.06
   2  -6  -6  107.59   14.24
   2   6  -6  120.63   16.65
  -2  -6   6  128.06   16.23
  -2   6   7  334.17   36.61
  -2   6   7  370.05   37.34
   2  -6  -7  263.24   35.35
   2  -6  -7  387.54   36.54
   2   6  -7  347.08   38.80
  -2  -6   7  429.24   38.99
  -2   6   8  108.60   13.84
  -2   6   8  103.48   13.91
   2  -6  -8   95.48   12.89
   2  -6  -8  106.72   13.06
   2   6  -8  122.78   16.22
  -2  -6   8   85.98   13.79
  -2   6   9   85.64   11.85
  -2   6   9   72.23   11.47
   2  -6  -9   82.13   11.19
   2  -6  -9   75.70   10.72
   2   6  -9  102.00   14.10
  -2  -6   9   86.30   12.60
  -2   6  10    3.45    2.36
  -2   6  10    3.24    2.27
   2  -6 -10    3.32    2.51
   2  -6 -10   12.10    3.26
   2   6 -10   11.76    5.12
  -2  -6  10    9.08    3.69
  -2   6  11  335.53   32.85
  -2   6  11  197.27   31.06
   2  -6 -11  310.93   31.95
   2  -6 -11  311.46   31.37
   2   6 -11  266.91   33.49
  -2  -6  11  373.73   34.35
  -2   6  12  159.33   21.32
  -2   6  12  211.64   23.02
   2  -6 -12  191.81   21.65
   2  -6 -12  170.19   20.59
   2   6 -12  198.14   24.07
  -2   6  13   49.93    9.03
  -2   6  13   52.44    9.52
   2  -6 -13   55.64    9.03
   2  -6 -13   60.93    8.76
   2   6 -13   59.65   11.08
  -2   6  14  141.02   18.44
  -2   6  14  146.63   19.10
   2  -6 -14  177.42   19.12
   2  -6 -14  133.88   17.17
   2   6 -14  133.44   19.60
  -2   6  15    4.27    2.59
  -2   6  15    3.66    3.05
   2  -6 -15   -0.29    1.76
   2  -6 -15    3.87    2.38
   2   6 -15    0.68    2.56
  -2   6  16   29.76    6.85
  -2   6  16   26.22    6.88
   2  -6 -16   24.26    6.03
   2  -6 -16   37.68    6.53
   2   6 -16   28.77    7.21
  -2   6  17  105.67   15.12
  -2   6  17  107.98   15.74
   2  -6 -17  103.66   14.53
   2  -6 -17   96.96   13.49
   2   6 -17   87.21   15.15
  -2   6  18   85.04   13.39
  -2   6  18   77.32   13.20
   2  -6 -18   83.37   12.72
   2  -6 -18   74.19   11.43
  -2   6  19   66.00   11.24
  -2   6  19   37.77    9.53
   2  -6 -19   63.56   10.44
  -2   6  20   -0.68    2.32
   2  -6 -20    1.10    1.66
  -2   6  21   35.43    9.46
   2  -6 -21   49.70    9.54
   2   6 -21   55.59   10.96
  -2   6  22   89.49   15.69
   2  -6 -22   92.09   14.82
   2   6 -22  110.22   16.94
  -2   6  23   35.79    9.06
   2  -6 -23   44.41    9.06
   2   6 -23   22.17    7.49
  -2   6  24   32.05    9.26
   2   6 -24   42.49   10.08
  -2   6  25   -0.16    4.50
   2   6 -25    0.17    2.75
  -2   6  26   -0.25    2.19
   2   6 -26    2.18    3.58
  -2   6  27   21.15    8.20
   2   6 -27   21.45    7.30
   2   6 -28    4.10    3.70
   2   6 -29   20.61    7.10
   2   6 -30   10.03    5.46
   2   6 -31    7.59    5.55
   2   6 -32    1.96    3.19
   2   6 -33    8.83    6.12
   2   6 -34    8.18    5.27
   2   6 -35    1.12    2.53
   2   6 -36    2.54    4.38
   2   6 -37    3.74    4.33
   2   6 -38   -0.67    2.62
   2   6 -39   15.94    7.48
   2   6 -40   -0.10    2.13
  -2   7   1   16.20    4.69
   2  -7  -1    9.83    3.33
   2   7  -1    9.08    4.20
  -2  -7   1   21.44    5.73
  -2  -7   1    8.42    4.54
  -2   7   2   55.20    8.93
   2  -7  -2   64.45    8.85
   2  -7  -2   61.54    9.33
   2   7  -2   31.84    8.70
  -2  -7   2   39.20    8.54
  -2  -7   2   52.44   10.51
  -2   7   3   16.80    4.87
   2  -7  -3   21.27    4.87
   2  -7  -3   19.71    5.41
   2   7  -3   21.12    6.47
  -2  -7   3   28.82    6.63
  -2  -7   3   28.98    7.73
  -2   7   4  320.16   35.59
   2  -7  -4  357.83   35.31
   2  -7  -4  280.98   34.98
   2   7  -4  343.79   38.01
  -2  -7   4  332.45   36.62
  -2   7   5  384.96   40.28
   2  -7  -5  405.39   39.77
   2  -7  -5  331.64   39.42
   2   7  -5  349.24   41.76
  -2  -7   5  385.80   41.20
  -2   7   6   15.86    4.34
   2  -7  -6    9.25    3.35
   2  -7  -6   12.71    3.82
   2   7  -6    9.15    4.23
  -2  -7   6    5.61    3.41
  -2   7   7   71.76   10.03
  -2   7   7   38.39    8.54
   2  -7  -7   51.18    8.45
   2  -7  -7   62.71    9.20
   2   7  -7   59.60   10.79
  -2   7   8   38.63    7.53
  -2   7   8   26.51    6.78
   2  -7  -8   42.84    7.42
   2  -7  -8   50.47    7.70
   2   7  -8   44.05    9.08
  -2   7   9  363.65   37.82
  -2   7   9  292.45   37.08
   2  -7  -9  434.44   37.85
   2  -7  -9  329.33   36.55
   2   7  -9  285.24   38.30
  -2   7  10  139.03   18.03
  -2   7  10  144.59   18.60
   2  -7 -10  130.89   17.18
   2  -7 -10  143.42   17.35
   2   7 -10  138.48   19.59
  -2   7  11   36.98    7.10
  -2   7  11   34.59    7.06
   2  -7 -11   26.01    5.86
   2  -7 -11   28.97    5.99
   2   7 -11   23.30    7.04
  -2   7  12   60.12   10.42
  -2   7  12   66.62   11.01
   2  -7 -12   64.62   10.08
   2  -7 -12   73.69   10.22
   2   7 -12   56.27   11.39
  -2   7  13    1.96    2.70
  -2   7  13    3.03    2.46
   2  -7 -13    0.14    1.91
   2  -7 -13    2.09    1.70
   2   7 -13   -0.61    3.09
  -2   7  14    4.50    3.09
  -2   7  14    5.96    3.58
   2  -7 -14   14.43    4.06
   2  -7 -14   13.27    3.91
   2   7 -14   15.89    5.30
  -2   7  15  126.80   19.93
  -2   7  15  159.56   21.67
   2  -7 -15  172.40   20.91
   2  -7 -15  207.10   20.86
  -2   7  16   24.86    6.33
  -2   7  16   27.31    7.07
   2  -7 -16   26.94    6.29
   2  -7 -16   24.95    5.66
  -2   7  17   40.61    9.03
  -2   7  17   60.88   10.97
   2  -7 -17   47.38    9.07
   2  -7 -17   56.95    9.04
  -2   7  18    9.10    4.16
   2  -7 -18   12.38    4.37
   2   7 -18   12.13    5.64
  -2   7  19   53.57   10.97
   2  -7 -19   64.24   11.03
   2   7 -19   67.39   12.94
  -2   7  20   12.37    5.36
   2  -7 -20   10.53    4.52
   2   7 -20   10.38    5.20
  -2   7  21   63.79   12.46
   2  -7 -21   64.57   11.66
   2   7 -21   68.52   12.88
  -2   7  22   -0.29    3.55
   2   7 -22   -0.32    1.78
  -2   7  23    1.03    4.14
   2   7 -23   -1.04    3.05
  -2   7  24   12.68    6.15
   2   7 -24   30.74    8.36
  -2   7  25   37.77    9.98
   2   7 -25   37.98    9.84
  -2   7  26    8.13    5.27
   2   7 -26   33.15    8.71
   2   7 -27    1.72    2.68
   2   7 -28   -0.46    2.39
   2   7 -29   22.86    8.14
   2   7 -30    8.36    5.29
   2   7 -31   15.17    6.57
   2   7 -32    5.77    4.16
   2   7 -33   -0.11    3.92
   2   7 -34   -1.23    3.54
   2   7 -35   12.93    6.95
   2   7 -36    3.20    4.97
   2   7 -37    2.16    3.79
   2   7 -38    0.13    2.95
   2   7 -39   -1.24    3.16
  -2   8   1  301.54   34.09
   2  -8  -1  291.47   32.96
   2   8  -1  300.90   35.81
  -2  -8   1  305.80   36.85
  -2   8   2  111.19   16.21
   2  -8  -2  140.82   16.34
   2   8  -2  126.28   18.27
  -2  -8   2  100.10   17.80
  -2   8   3  320.68   34.57
   2  -8  -3  331.06   33.71
   2  -8  -3  325.26   34.86
   2   8  -3  248.47   34.89
  -2  -8   3  266.53   36.39
  -2   8   4    3.76    2.74
   2  -8  -4    2.97    2.39
   2  -8  -4    6.69    3.82
   2   8  -4    4.95    3.55
  -2  -8   4    9.00    5.16
  -2   8   5  164.28   22.06
   2  -8  -5  199.53   22.01
   2  -8  -5  165.77   21.90
   2   8  -5  198.36   24.76
  -2   8   6   11.25    4.11
   2  -8  -6    7.34    3.23
   2  -8  -6   11.07    4.02
   2   8  -6    6.34    3.97
  -2   8   7  458.24   49.03
   2  -8  -7  438.61   47.85
   2  -8  -7  464.30   48.69
   2   8  -7  460.36   51.09
  -2   8   8   68.26   10.58
   2  -8  -8   58.70    9.33
   2  -8  -8   53.51    9.32
   2   8  -8   41.01   10.18
  -2   8   9  106.11   15.89
  -2   8   9  120.52   16.85
   2  -8  -9  121.42   15.61
   2  -8  -9  115.22   15.66
   2   8  -9  114.33   17.79
  -2   8  10    1.75    1.92
  -2   8  10   -0.22    2.22
   2  -8 -10    2.53    2.55
   2  -8 -10    1.40    1.96
   2   8 -10   -0.17    1.03
  -2   8  11  153.98   19.94
  -2   8  11  147.86   20.24
   2  -8 -11  163.30   19.35
   2  -8 -11  138.10   18.63
   2   8 -11  143.88   21.06
  -2   8  12    3.02    2.36
  -2   8  12   -0.23    1.49
   2  -8 -12    1.56    1.86
   2  -8 -12    0.83    2.51
  -2   8  13  124.98   17.34
  -2   8  13  144.61   18.83
   2  -8 -13  121.94   16.42
   2  -8 -13  108.63   15.87
  -2   8  14    0.21    2.35
  -2   8  14    5.78    3.59
   2  -8 -14    4.28    2.77
   2  -8 -14    3.40    2.88
  -2   8  15    4.55    3.22
  -2   8  15    2.01    2.41
   2  -8 -15    5.43    3.54
  -2   8  16   -0.34    1.78
   2  -8 -16   -0.42    1.96
   2   8 -16   -0.62    2.38
  -2   8  17   66.18   11.61
   2  -8 -17   67.33   11.16
   2   8 -17   52.98   11.92
  -2   8  18   29.15    7.13
   2  -8 -18   32.17    7.22
   2   8 -18   15.42    6.42
  -2   8  19   72.50   13.22
   2  -8 -19   79.64   12.97
   2   8 -19   85.42   14.76
  -2   8  20    1.63    3.29
   2   8 -20   11.75    6.05
  -2   8  21   36.05    9.45
   2   8 -21   68.54   12.53
  -2   8  22   14.22    5.64
   2   8 -22    4.40    4.07
  -2   8  23   31.23    8.79
   2   8 -23   38.22   10.31
  -2   8  24   -1.36    3.69
   2   8 -24    1.42    2.56
  -2   8  25    8.59    5.40
   2   8 -25    6.15    5.51
   2   8 -26   -1.11    4.00
   2   8 -27   25.45    8.58
   2   8 -28    0.22    3.69
   2   8 -29   39.58   10.66
   2   8 -30    4.74    4.74
   2   8 -31   -1.63    5.00
   2   8 -32    6.63    4.78
   2   8 -33   19.65    8.04
   2   8 -34    9.37    5.93
   2   8 -35    5.12    4.52
   2   8 -36   -3.38    5.40
   2   8 -37    4.47    5.07
   2   8 -38    0.59    3.79
  -2   9   1   60.62   11.43
   2  -9  -1   83.30   11.63
   2   9  -1   65.42   12.73
  -2  -9   1   71.23   13.98
  -2   9   2   29.49    7.06
   2  -9  -2   40.10    7.30
   2   9  -2   22.20    7.31
  -2  -9   2   16.84    7.00
  -2   9   3   15.57    4.90
   2  -9  -3    9.89    3.89
   2  -9  -3    8.45    3.76
   2   9  -3   22.31    6.49
  -2  -9   3    9.58    5.36
  -2   9   4    2.25    2.78
   2  -9  -4   -0.50    1.96
   2  -9  -4   -0.12    1.58
   2   9  -4    2.57    2.63
  -2  -9   4   -0.34    1.71
  -2   9   5  251.78   30.44
   2  -9  -5  244.62   29.17
   2  -9  -5  258.99   30.49
   2   9  -5  298.95   33.47
  -2  -9   5  232.76   33.06
  -2   9   6   -0.79    2.50
   2  -9  -6   -0.68    2.04
   2  -9  -6   -0.40    2.89
   2   9  -6   -0.23    2.34
  -2   9   7    1.83    2.23
   2  -9  -7   -0.50    2.29
   2  -9  -7   -0.04    1.66
  -2   9   8    3.07    2.57
   2  -9  -8    0.47    2.29
   2  -9  -8   -0.98    2.95
  -2   9   9  130.02   17.67
   2  -9  -9  124.99   16.47
   2  -9  -9  108.50   16.34
  -2   9  10    0.12    2.11
   2  -9 -10    0.78    1.66
   2  -9 -10    1.36    2.72
  -2   9  11  115.66   17.80
   2  -9 -11  133.16   17.37
   2  -9 -11  131.06   17.57
  -2   9  12   13.69    5.07
   2  -9 -12   12.73    4.76
   2   9 -12   18.74    6.21
  -2   9  13    8.32    4.51
   2  -9 -13    6.86    3.30
   2   9 -13    4.59    3.61
  -2   9  14   78.14   11.92
   2  -9 -14   32.36    8.28
   2   9 -14   68.03   12.44
  -2   9  15  114.59   17.79
   2  -9 -15  126.78   17.34
   2   9 -15  128.49   19.75
  -2   9  16    4.20    2.98
   2  -9 -16    1.00    2.59
   2   9 -16    3.27    3.41
  -2   9  17    7.26    4.80
   2   9 -17   11.22    5.60
  -2   9  18   22.89    6.75
   2   9 -18   33.95    9.30
  -2   9  19   39.04    9.22
   2   9 -19   43.94   11.06
  -2   9  20    2.36    3.12
   2   9 -20   -1.05    2.77
  -2   9  21   71.51   13.15
   2   9 -21   60.34   13.40
  -2   9  22   -0.14    2.76
   2   9 -22    2.37    2.69
  -2   9  23    3.27    3.70
   2   9 -23    3.34    3.87
   2   9 -24   -0.47    2.53
   2   9 -25   54.50   12.30
   2   9 -26    7.22    4.57
   2   9 -27   10.51    6.07
   2   9 -28   -0.21    2.94
   2   9 -29    1.86    3.13
   2   9 -30    2.18    3.68
   2   9 -31   33.65    9.99
   2   9 -32    0.37    2.93
   2   9 -33    2.14    3.62
   2   9 -34   -0.79    3.68
   2   9 -35    1.24    5.51
   2   9 -36   -1.34    4.40
  -2  10   1  193.79   22.75
  -2 -10   1  119.24   22.25
  -2  10   2   18.96    6.03
   2 -10  -2   18.87    5.36
  -2 -10   2   29.88    8.96
  -2  10   3   56.11   10.80
   2 -10  -3   60.18   10.03
  -2 -10   3   48.30   12.04
  -2  10   4   12.15    4.86
   2 -10  -4   10.13    4.00
   2 -10  -4   12.42    4.88
  -2 -10   4    3.64    4.59
  -2  10   5    3.92    3.21
   2 -10  -5    0.96    2.35
  -2 -10   5    1.64    4.22
  -2  10   6    8.12    4.10
   2 -10  -6    4.35    3.11
  -2 -10   6    4.35    4.26
  -2  10   7  365.19   40.77
   2 -10  -7  355.57   39.19
   2  10  -7  322.95   41.81
  -2  10   8   22.20    6.29
   2 -10  -8   10.31    4.12
   2  10  -8    5.30    4.33
  -2  10   9   12.61    4.91
   2 -10  -9   17.84    5.11
   2  10  -9   27.97    7.74
  -2  10  10    6.15    3.98
   2 -10 -10    1.06    2.43
   2  10 -10    2.24    4.09
  -2  10  11  265.65   32.34
   2 -10 -11  285.97   31.29
   2  10 -11  225.51   32.65
  -2  10  12    8.53    4.45
   2 -10 -12    1.21    2.52
   2  10 -12    8.82    4.96
  -2  10  13    6.28    4.06
   2 -10 -13    9.25    4.32
   2  10 -13   16.53    6.90
  -2  10  14    3.96    3.51
   2 -10 -14    4.36    3.04
   2  10 -14    5.81    4.91
  -2  10  15   -0.02    2.18
   2  10 -15    7.56    4.82
  -2  10  16   -0.09    2.73
   2  10 -16    3.03    4.41
  -2  10  17   67.37   13.04
   2  10 -17   90.28   15.59
  -2  10  18    4.42    4.07
   2  10 -18    1.57    3.55
  -2  10  19   18.64    6.55
   2  10 -19   22.44    8.46
  -2  10  20   -0.71    2.80
   2  10 -20   -0.78    3.53
   2  10 -21   61.94   13.36
   2  10 -22    6.77    5.16
   2  10 -23   28.37    9.08
   2  10 -24    0.32    3.35
   2  10 -25    1.29    3.69
   2  10 -26    8.04    6.32
   2  10 -27   32.70    9.96
   2  10 -28    0.94    3.13
   2  10 -29   16.09    7.35
   2  10 -30   -0.41    1.80
   2  10 -31    3.73    4.08
   2  10 -32   -0.55    3.84
   2  10 -33   25.25    8.97
   2  10 -34   -0.21    4.07
  -2  11   1   43.61   10.18
   2  11  -1   64.13   12.59
  -2 -11   1   52.36   12.65
  -2  11   2    1.62    2.56
   2  11  -2   -1.44    4.22
  -2 -11   2   -0.54    2.96
  -2  11   3   41.92    9.52
   2  11  -3   31.88    9.57
  -2 -11   3   49.11   11.72
  -2  11   4   21.21    7.33
   2  11  -4   52.96   11.08
  -2 -11   4   62.99   13.48
  -2  11   5   58.31   11.64
   2  11  -5   87.93   14.87
  -2 -11   5   43.57   12.03
  -2  11   6   10.60    5.08
   2  11  -6   12.75    6.40
  -2 -11   6   11.96    6.29
  -2  11   7   12.91    5.12
   2  11  -7    8.53    5.40
  -2 -11   7    7.02    5.45
  -2  11   8   -0.29    2.73
   2  11  -8    0.47    4.41
  -2  11   9   62.64   11.60
   2  11  -9   39.35   11.21
  -2  11  10    6.08    4.30
   2  11 -10    0.48    3.72
  -2  11  11   53.89   11.24
   2  11 -11   53.78   12.35
  -2  11  12   -0.40    2.99
   2  11 -12   -1.21    4.83
  -2  11  13   39.78    9.46
   2  11 -13   29.76    9.28
  -2  11  14    7.30    4.30
   2  11 -14    0.61    4.22
  -2  11  15   88.62   15.61
   2  11 -15   94.98   16.97
  -2  11  16    1.65    2.41
   2  11 -16    8.32    4.81
  -2  11  17    1.11    2.83
   2  11 -17    7.98    5.43
  -2  11  18   -0.71    3.59
   2  11 -18   -0.62    4.76
   2  11 -19   52.67   12.48
   2  11 -20    2.92    3.47
   2  11 -21   40.33   10.89
   2  11 -22    4.76    4.30
   2  11 -23    2.54    4.01
   2  11 -24   -1.32    4.23
   2  11 -25   14.06    7.44
   2  11 -26   -0.01    1.96
   2  11 -27    2.20    4.79
   2  11 -28   -1.68    4.06
   2  11 -29    7.12    6.62
   2  11 -30    2.36    4.12
   2  11 -31    5.00    5.24
   2  11 -32   -0.43    1.95
   2  12  -1   49.80   11.66
   2  12  -2    6.97    4.98
   2  12  -3   17.19    6.90
   2  12  -4   -1.63    3.74
  -2  12   5    0.49    3.58
   2  12  -5    3.22    3.67
  -2 -12   5   -0.37    2.26
  -2  12   6    0.38    4.20
   2  12  -6    1.83    4.17
  -2 -12   6   -1.75    4.54
  -2  12   7  179.37   22.94
   2  12  -7  123.51   21.85
  -2 -12   7  126.33   23.60
  -2  12   8    2.68    4.22
   2  12  -8   -0.36    2.17
  -2 -12   8    0.63    3.11
  -2  12   9    6.08    4.22
   2  12  -9    8.32    5.61
  -2  12  10    5.68    4.03
   2  12 -10   10.09    5.73
  -2  12  11   27.17    8.60
   2  12 -11   38.81   10.80
  -2  12  12   -0.04    2.93
   2  12 -12    0.92    4.08
  -2  12  13  100.32   17.54
   2  12 -13  111.69   19.47
  -2  12  14    0.39    2.41
   2  12 -14    1.39    3.99
   2  12 -15    6.45    5.38
   2  12 -16    4.11    3.10
   2  12 -17   49.58   12.05
   2  12 -18    3.66    4.39
   2  12 -19   14.18    6.78
   2  12 -20    0.93    3.44
   2  12 -21   11.11    6.09
   2  12 -22   -0.93    4.19
   2  12 -23   12.91    7.64
   2  12 -24    0.09    3.32
   2  12 -25   -0.56    4.82
   2  12 -26   -1.64    4.13
   2  12 -27   11.96    6.80
   2  12 -28   -0.54    3.59
   2  12 -29    4.13    5.01
   2  12 -30    4.25    5.25
  -2  13   1   19.77    7.56
   2  13  -1   32.06    9.81
  -2  13   2   -0.51    3.19
   2  13  -2   -1.98    4.04
  -2  13   3   53.51   11.64
   2  13  -3   38.45   11.08
  -2  13   4   21.51    7.62
   2  13  -4   13.39    6.46
   2  13  -5   43.60   11.48
   2  13  -6   11.01    5.88
   2  13  -7    3.47    4.65
   2  13  -8   27.89    9.36
   2  13  -9   27.65    9.06
   2  13 -10   11.63    5.96
   2  13 -11   45.04   11.95
   2  13 -12   -1.99    4.73
   2  13 -13    0.32    4.42
   2  13 -14    1.98    5.06
   2  13 -15   29.96    9.24
   2  13 -16   22.60    8.48
   2  13 -17   -0.83    2.64
   2  13 -18   -1.21    4.09
   2  13 -19   17.13    7.60
   2  13 -20    2.29    3.96
   2  13 -21    0.53    4.97
   2  13 -22   -1.61    4.97
   2  13 -23    6.73    4.63
   2  13 -24   -0.57    2.44
   2  13 -25   13.33    5.97
   2  13 -26    5.58    5.17
   2  13 -27    5.17    6.51
   2  13 -28    2.15    3.22
  -2  14   1   52.19   12.40
   2  14  -1   75.70   15.15
  -2  14   2   18.82    7.41
   2  14  -2   33.11    9.87
  -2  14   3    6.63    5.19
   2  14  -3    0.65    3.81
  -2  14   4   -0.65    3.10
   2  14  -4   -1.30    4.76
  -2  14   5   -1.25    3.48
   2  14  -5   -2.51    4.78
  -2  14   6    3.23    3.91
   2  14  -6    6.71    4.46
  -2  14   7   25.13    8.52
   2  14  -7   34.34   10.42
  -2  14   8    3.78    4.34
   2  14  -8   -1.30    3.53
  -2  14   9   -0.53    2.51
   2  14  -9   -1.07    3.54
  -2  14  10    1.24    3.26
   2  14 -10   -0.81    2.74
  -2  14  11   19.96    7.33
   2  14 -11   10.24    6.03
   2  14 -12   25.89    9.02
   2  14 -13   13.40    7.38
   2  14 -14   -1.95    4.58
   2  14 -15    3.53    5.18
   2  14 -16   -1.67    4.32
   2  14 -17   17.14    7.80
   2  14 -18    6.43    4.86
   2  14 -19    1.39    4.73
   2  14 -20   -1.62    3.84
   2  14 -21    1.93    4.05
   2  14 -22    2.25    2.94
   2  14 -23    7.10    5.11
   2  14 -24   -0.46    4.89
   2  14 -25   -0.02    3.59
  -2  15   1    1.56    4.30
   2  15  -1    8.96    6.28
  -2  15   2   -0.99    3.72
   2  15  -2    0.31    4.34
  -2  15   3   26.61    8.18
   2  15  -3    4.77    6.21
  -2  15   4    3.08    4.09
   2  15  -4    1.74    4.16
  -2  15   5    9.69    5.61
   2  15  -5    5.06    6.16
  -2  15   6   20.70    7.88
   2  15  -6   16.75    7.39
  -2  15   7    1.78    4.27
   2  15  -7    0.01    4.00
  -2  15   8   21.33    8.33
   2  15  -8   13.94    7.23
  -2  15   9   14.07    6.59
   2  15  -9    2.56    3.79
   2  15 -10    6.44    5.59
   2  15 -11   -0.69    4.36
   2  15 -12   -1.75    5.33
   2  15 -13    1.90    4.54
   2  15 -14    6.02    5.72
   2  15 -15    6.62    5.30
   2  15 -16    0.98    5.49
   2  15 -17   -1.35    3.31
   2  15 -18   -2.08    4.16
   2  15 -19   16.25    8.18
   2  15 -20    1.48    4.49
   2  15 -21    6.47    5.02
   2  15 -22    7.23    4.46
  -2  16   1    6.35    5.53
   2  16  -1   -1.14    4.03
  -2  16   2    0.76    4.23
   2  16  -2   12.53    6.29
  -2  16   3   -0.96    3.58
   2  16  -3    1.57    3.39
  -2  16   4   -0.63    3.27
   2  16  -4   -0.90    3.49
  -2  16   5   -1.46    3.92
   2  16  -5   -1.02    3.88
  -2  16   6    2.94    4.73
   2  16  -6   -0.02    4.07
   2  16  -7    1.60    3.77
   2  16  -8    8.12    5.74
   2  16  -9   -1.42    4.44
   2  16 -10   -2.09    5.58
   2  16 -11   11.01    7.06
   2  16 -12   22.84    8.56
   2  16 -13   -1.86    4.18
   2  16 -14    2.17    4.11
   2  16 -15   -2.48    5.36
   2  16 -16    9.86    5.96
   2  16 -17   10.22    5.82
   2  16 -18    5.26    6.08
  -2  17   1   -0.96    3.51
   2  17  -1   -1.18    4.23
  -2  17   2   -1.00    3.94
   2  17  -2    0.00    3.67
  -2  17   3    2.55    3.50
   2  17  -3    5.26    4.69
   2  17  -4   21.45    9.27
   2  17  -5    4.05    4.55
   2  17  -6    7.38    5.51
   2  17  -7    1.25    3.20
   2  17  -8    6.73    6.03
   2  17  -9   -3.20    5.61
   2  17 -10    4.43    6.00
   2  17 -11    2.01    4.89
   2  17 -12   -0.57    4.66
   2  17 -13    3.63    4.77
   2  17 -14    6.52    5.82
   2  18  -1    1.03    4.85
   2  18  -2    8.54    7.05
   2  18  -3   -0.32    4.42
   2  18  -4    2.56    5.62
   2  18  -5   -0.81    3.73
   2  18  -6   11.39    7.61
   2  18  -7    3.27    5.45
   2  18  -8   -1.79    4.35
  -1   0   1   -0.05    0.26
   1   0  -1 6097.56   45.12
  -1   0   2   -0.16    0.28
   1   0  -2   -0.08    0.35
  -1   0   3 1555.93  146.69
   1   0  -3 1510.23  146.66
  -1   0   4   -0.10    0.60
   1   0  -4   -0.16    0.81
   1   0  -5 1700.97  162.99
   1   0  -5 1687.94  164.68
   1   0  -6    0.44    0.99
   1   0  -6   -0.27    1.71
  -1   0   7   -0.31    1.96
   1   0  -7    0.58    1.28
   1   0  -7    0.15    2.08
  -1   0   8   -1.38    2.31
   1   0  -8   -1.08    1.38
   1   0  -8    1.89    1.90
  -1   0   9    3.46    2.56
  -1   0   9    2.73    2.38
   1   0  -9    2.83    3.00
  -1   0  10    0.71    2.51
  -1   0  10   -0.40    1.52
   1   0 -10    0.61    2.56
  -1   0  11 2227.09  215.75
  -1   0  11 2405.75  213.69
   1   0 -11 1977.79  213.38
  -1   0  12   -0.42    2.98
  -1   0  12   -0.42    1.85
   1   0 -12   -0.46    2.47
  -1   0  13  260.65   32.01
  -1   0  13  247.23   30.06
   1   0 -13  319.14   31.90
  -1   0  14   -0.72    3.32
  -1   0  14    0.72    2.49
   1   0 -14   -1.73    3.39
  -1   0  15  376.53   47.56
  -1   0  15  431.39   46.30
   1   0 -15  475.71   47.46
  -1   0  16   -0.67    4.00
  -1   0  16   -1.23    2.74
   1   0 -16   -0.66    2.59
  -1   0  17  515.83   57.56
  -1   0  17  510.06   54.99
   1   0 -17  507.33   55.36
  -1   0  18   -0.37    2.93
  -1   0  18   -0.38    1.77
   1   0 -18    2.31    2.95
  -1   0  19   -0.34    2.11
  -1   0  19    0.79    2.43
   1   0 -19    4.84    3.47
  -1   0  20   -0.91    3.10
  -1   0  20   -0.21    2.35
   1   0 -20   -0.22    2.19
  -1   0  21  436.93   51.66
  -1   0  21  402.63   48.35
   1   0 -21  453.40   49.21
  -1   0  22   -0.45    2.79
  -1   0  22   -0.54    3.40
  -1   0  23  131.90   24.07
  -1   0  23  171.23   23.61
   1   0 -23  185.71   22.15
  -1   0  24    4.28    4.89
   1   0 -24   -0.65    2.27
  -1   0  25   13.87    7.22
   1   0 -25    7.77    4.18
  -1   0  28   -1.39    4.92
   1   0 -28    0.66    2.36
   1   0 -29   45.22    9.82
   1   0 -30   -0.58    1.82
   1   0 -31   25.74    7.48
   1   0 -32   -0.47    1.92
   1   0 -33   67.28   12.90
   1   0 -34   -0.53    2.69
   1   0 -35   -0.60    3.42
   1   0 -36    2.40    3.61
   1   0 -37   22.43    7.75
   1   0 -38   -0.77    2.28
   1   0 -39    6.84    4.89
   1   0 -40   -0.73    3.61
   1   0 -41    1.93    3.53
  -1   1   1  574.05   54.43
  -1   1   1  601.41   53.95
   1  -1  -1  538.44   53.93
   1  -1  -1  525.22   53.75
   1  -1  -1  612.38   53.77
   1   1  -1  466.15   54.76
  -1  -1   1  575.55   55.02
   1   1  -2    1.69    1.19
  -1  -1   2    3.85    1.29
  -1   1   3 1927.67  158.25
   1  -1  -3 1615.96  157.76
   1   1  -3 1753.86  158.89
  -1  -1   3 1338.91  158.36
  -1   1   4   23.02    3.26
  -1   1   4   22.67    3.05
   1  -1  -4   26.72    3.30
   1   1  -4   26.07    3.77
  -1  -1   4   26.30    3.72
  -1   1   5 2907.63  283.32
  -1   1   5 3240.53  283.28
   1  -1  -5 3030.34  283.31
   1  -1  -5 2998.83  284.47
   1   1  -5 2814.48  283.50
  -1  -1   5 2756.04  283.34
  -1   1   6   53.70    7.48
  -1   1   6   57.60    7.25
   1  -1  -6   66.56    7.64
   1  -1  -6   60.36    7.17
   1   1  -6   60.63    7.69
  -1  -1   6   64.90    7.61
  -1   1   7  526.27   48.12
   1  -1  -7  495.74   47.68
   1  -1  -7  435.47   47.01
   1   1  -7  471.07   47.51
  -1  -1   7  470.48   47.37
  -1   1   8   11.80    3.41
   1  -1  -8   18.94    3.86
   1  -1  -8   21.85    3.56
   1   1  -8   14.53    3.30
  -1  -1   8   14.15    3.18
  -1   1   9   44.07    7.48
   1  -1  -9   55.48    7.66
   1  -1  -9   51.80    6.98
   1   1  -9   52.07    7.09
   1   1  -9   39.30    7.73
  -1  -1   9   41.81    6.54
  -1   1  10   36.92    6.68
   1  -1 -10   29.69    5.75
   1   1 -10   23.34    5.03
   1   1 -10   39.83    7.56
  -1  -1  10   43.72    6.92
  -1   1  11   97.76   14.64
   1  -1 -11  120.28   14.70
   1   1 -11  113.06   13.86
   1   1 -11  120.88   16.11
  -1  -1  11  118.02   14.92
  -1   1  12  110.42   13.72
   1  -1 -12   72.88   11.62
   1   1 -12   83.71   11.30
   1   1 -12   88.95   13.43
  -1  -1  12   86.53   12.32
  -1   1  13  412.08   42.75
  -1   1  13  422.47   41.49
   1  -1 -13  359.63   41.05
   1   1 -13  345.04   40.03
   1   1 -13  445.79   43.91
  -1  -1  13  368.70   41.44
  -1   1  14  346.77   41.55
  -1   1  14  417.22   41.14
   1  -1 -14  378.21   40.90
   1   1 -14  359.31   39.64
   1   1 -14  374.16   42.27
  -1  -1  14  379.36   41.18
  -1   1  15  180.42   23.69
  -1   1  15  192.34   22.48
   1  -1 -15  175.90   22.38
   1   1 -15  196.73   21.68
   1   1 -15  175.20   23.46
  -1  -1  15  165.26   22.29
  -1   1  16   12.84    5.49
  -1   1  16   20.89    5.51
   1  -1 -16   16.11    5.12
   1   1 -16    9.67    3.62
   1   1 -16    9.50    4.92
  -1  -1  16   20.73    5.66
  -1   1  17   40.77    9.31
  -1   1  17   36.81    7.86
   1  -1 -17   27.54    7.35
   1   1 -17   46.21    7.89
   1   1 -17   46.95    9.39
  -1  -1  17   37.22    8.20
  -1   1  18   19.94    6.86
  -1   1  18   17.88    5.51
   1  -1 -18   20.70    5.92
   1   1 -18   16.38    4.59
   1   1 -18   16.96    6.31
  -1  -1  18   11.04    5.02
  -1   1  19  444.25   48.12
  -1   1  19  364.64   44.52
   1  -1 -19  458.58   46.05
   1   1 -19  344.96   43.02
   1   1 -19  413.62   46.32
  -1  -1  19  450.26   46.36
  -1   1  20   23.45    7.70
  -1   1  20   24.52    6.79
   1  -1 -20   27.90    7.12
   1  -1 -20   31.30    7.10
   1   1 -20   13.22    4.91
   1   1 -20   36.39    8.69
  -1  -1  20   23.92    6.86
  -1   1  21    3.96    3.85
  -1   1  21   -0.40    2.95
   1  -1 -21    3.41    3.31
   1  -1 -21    0.42    2.14
   1   1 -21    5.76    3.23
  -1  -1  21    1.15    2.61
  -1   1  22    3.58    4.57
  -1   1  22    3.43    3.20
   1  -1 -22    4.34    3.11
   1   1 -22    1.53    3.05
  -1  -1  22   -0.54    2.73
  -1   1  23  224.19   31.49
  -1   1  23  270.59   30.60
   1  -1 -23  215.83   28.80
   1   1 -23  219.73   27.18
  -1  -1  23  194.72   28.69
  -1   1  24   21.29    8.18
   1   1 -24   17.63    5.46
  -1  -1  24   22.28    7.46
  -1   1  25  215.32   31.42
   1   1 -27   -1.01    2.96
  -1   1  28    2.16    4.26
   1   1 -28    4.79    3.54
  -1   1  29   38.74   12.56
   1   1 -29   61.26   11.19
  -1   1  30   -0.70    3.59
   1   1 -30    1.11    2.83
  -1   1  31   11.99    7.40
   1  -1 -31   15.53    5.77
   1   1 -31    7.98    4.40
  -1   1  32    1.12    5.31
   1  -1 -32    1.82    3.12
   1   1 -32    0.38    2.95
  -1   1  33    1.82    6.33
   1  -1 -33    2.46    3.43
   1   1 -33    3.45    3.72
  -1   1  34    0.56    4.99
   1  -1 -34   -0.10    2.03
   1   1 -34   -1.05    2.92
   1  -1 -35   70.99   13.41
   1   1 -35   63.30   13.10
   1  -1 -36    2.08    3.56
   1   1 -36   -0.65    2.73
   1  -1 -37   -0.41    1.82
   1   1 -37   -0.91    3.17
   1  -1 -38   -0.04    2.22
   1   1 -38   -0.94    2.68
   1  -1 -39   18.02    7.02
   1   1 -39   18.76    7.21
   1   1 -40   -0.81    3.16
   1   1 -41    6.38    4.60
   1   1 -42    1.48    3.70
  -1   2   1 1206.37  122.90
   1  -2  -1 1283.40  122.92
   1  -2  -1 1276.97  123.38
   1   2  -1 1335.51  124.25
  -1  -2   1 1286.56  123.97
  -1  -2   1 1440.10  126.98
  -1   2   2   57.43    6.34
  -1   2   2   51.81    6.29
   1  -2  -2   51.22    6.17
   1  -2  -2   49.45    6.12
   1   2  -2   63.52    7.50
  -1  -2   2   68.30    7.52
  -1   2   3   10.05    2.24
  -1   2   3   18.18    2.61
   1  -2  -3   14.73    2.43
   1  -2  -3   23.86    2.66
   1   2  -3   10.25    2.93
  -1  -2   3   18.08    3.45
  -1   2   4  326.09   34.69
  -1   2   4  393.51   34.93
   1  -2  -4  361.45   34.78
   1  -2  -4  369.51   34.54
   1   2  -4  294.57   35.41
  -1  -2   4  340.61   35.58
  -1   2   5   36.28    5.06
  -1   2   5   50.21    5.44
   1  -2  -5   35.83    5.01
   1  -2  -5   50.86    5.13
   1   2  -5   24.16    5.16
  -1  -2   5   31.40    5.36
  -1   2   6 1396.03  147.16
  -1   2   6 1426.85  147.17
   1  -2  -6 1444.06  147.21
   1  -2  -6 1646.75  147.12
   1   2  -6 1690.54  148.53
  -1  -2   6 1680.30  148.36
  -1   2   7   47.35    6.95
  -1   2   7   56.39    7.09
   1  -2  -7   58.54    7.17
   1  -2  -7   54.84    6.78
   1   2  -7   36.79    6.99
  -1  -2   7   67.20    7.85
  -1   2   8  191.78   19.08
  -1   2   8  168.27   18.44
   1  -2  -8  175.29   18.49
   1  -2  -8  171.84   18.16
   1   2  -8  140.30   18.55
  -1  -2   8  163.43   18.66
  -1   2   9   58.99    8.63
   1  -2  -9   69.66    8.57
   1  -2  -9   70.85    8.35
   1   2  -9   60.65    8.74
  -1  -2   9   47.11    7.94
  -1   2  10   19.46    4.46
   1  -2 -10   17.85    4.14
   1  -2 -10   21.89    4.11
   1   2 -10   15.06    3.96
  -1  -2  10   16.90    3.90
  -1   2  11  276.66   30.58
   1  -2 -11  280.67   30.07
   1  -2 -11  330.58   30.26
   1   2 -11  275.94   30.23
  -1  -2  11  239.07   29.39
  -1   2  12  370.22   37.75
   1  -2 -12  322.35   36.47
   1  -2 -12  357.49   36.47
   1   2 -12  323.33   36.55
   1   2 -12  363.08   39.95
  -1  -2  12  330.41   36.35
  -1  -2  12  366.65   38.75
  -1   2  13  278.82   36.58
   1  -2 -13  365.32   36.98
   1  -2 -13  354.61   36.42
   1   2 -13  360.75   36.87
   1   2 -13  342.71   39.54
  -1  -2  13  340.65   38.08
  -1   2  14    3.08    2.92
   1  -2 -14   -0.28    1.66
   1  -2 -14    1.48    2.29
   1   2 -14   -0.36    1.90
   1   2 -14    3.62    3.64
  -1  -2  14   -0.74    2.32
  -1   2  15   94.47   15.27
  -1   2  15  113.10   15.17
   1  -2 -15  113.31   15.13
   1   2 -15  124.61   15.20
   1   2 -15  111.05   17.28
  -1  -2  15  101.09   15.47
  -1   2  16   17.18    5.68
  -1   2  16   24.34    5.89
   1  -2 -16   16.42    5.33
   1   2 -16   27.23    5.82
   1   2 -16   25.64    7.50
  -1  -2  16   25.48    6.94
  -1   2  17  222.57   28.16
  -1   2  17  250.61   27.91
   1  -2 -17  260.01   27.78
   1   2 -17  177.85   25.61
   1   2 -17  248.57   30.02
  -1  -2  17  232.48   28.16
  -1   2  18   52.74   10.74
  -1   2  18   47.26    9.41
   1  -2 -18   51.13    9.60
   1   2 -18   53.00    9.26
   1   2 -18   56.85   12.00
  -1  -2  18   48.04   10.02
  -1   2  19    0.28    2.98
  -1   2  19   -1.04    2.72
   1  -2 -19   -0.97    2.54
   1   2 -19   -0.11    1.90
   1   2 -19    0.13    3.23
  -1  -2  19   -0.20    2.49
  -1   2  20   49.01   10.96
  -1   2  20   71.03   11.75
   1  -2 -20   49.27    9.99
   1   2 -20   54.66    9.67
  -1  -2  20   41.36   10.06
  -1   2  21  352.65   42.49
[truncated: 643,339 more chars]
