# Supplementary material for: LED-pump-X-ray-multiprobe crystallography for sub-second timescales
Source: Commun Chem. 2022 Aug 26;5:102. doi: 10.1038/s42004-022-00716-1 (PMC9814726; doi:10.1038/s42004-022-00716-1)
Supplement: Supplementary file 10 — Supplementary Data 1 [file 42004_2022_716_MOESM10_ESM.zip › CIFs/0-8s_280K/280K_0-8s_t10_decay.cif]

data_global

# SUBMISSION DETAILS
 
_publ_contact_author_name       'Hatcher, Lauren'
_publ_contact_author_address
;
School of Chemistry
Cardiff University
Main Building
Park Place 
Cardiff
CF10 3AT
United Kingdom
;
_publ_contact_author_email       'HatcherL1@cardiff.ac.uk'
_publ_requested_category          FM
_publ_section_comment
; 
?
;
_publ_section_references
;
Diamond General Data Aquisition (GDA) software: http://www.opengda.org/

XIA2: Winter, G. (2010) J. Appl. Cryst. 43, 186-190.
POINTLESS: Evans, P. (2006) Acta Cryst. D62, 72-82.
AIMLESS: Evans, P. R. and Murshudov, G. N. (2013) Acta Cryst. D69, 1204-1214.
DIALS: Winter, G., et al. Acta Cryst. (2018) D74, 85-97.
CCP4: Winn, M. D. et al. (2011) Acta Cryst. D67, 235-242.
   
SHELXL: Sheldrick G. M. (2015). Acta Cryst. C71, 3-8.
SHELXT:	Sheldrick, G. M. (2015). Acta Cryst. A71, 3-8.
 
OLEX2: Dolomanov, O.V.; Bourhis, L.J.; Gildea, R.J.; Howard, J.A.K.; Puschmann,
 H., OLEX2: A complete structure solution, refinement and analysis program 
 (2009). J. Appl. Cryst., 42, 339-341.

MERCURY: Macrae, C. F., Bruno, I. J., Chisholm, J. A., Edgington,
P. R., McCabe, P., Pidcock, E., Rodriguez-Monge, L., Taylor, R.,
van de Streek, J. & Wood, P. A. (2008). J. Appl. Cryst. 41, 466-470.
;

####
 
data_280K_0-8s_t10_decay
 
_audit_creation_method            'SHELXL-2018/3'
_shelx_SHELXL_version_number      '2018/3'
_chemical_name_systematic         
;
Nitro-(N,N,N',N'-tetrabutyldiethylenetriamine)palladium(II)
tetraphenylborate, tetrahydrofuran solvate
;
_chemical_name_common             ?
_chemical_melting_point           ?
_chemical_formula_moiety          
;
C20 H45 N4 O2 Pd, C24 H20 B, C4 H8 O
;
_chemical_formula_sum            'C48 H73 B N4 O3 Pd' 
_chemical_formula_weight          871.31

loop_
 _atom_type_symbol
 _atom_type_description
 _atom_type_scat_dispersion_real
 _atom_type_scat_dispersion_imag
 _atom_type_scat_source
 'C'  'C'   0.0010   0.0010
 'International Tables Vol C Tables 4.2.6.8 and 6.1.1.4'
 'H'  'H'   0.0000   0.0000
 'International Tables Vol C Tables 4.2.6.8 and 6.1.1.4'
 'B'  'B'   0.0000   0.0000
 'International Tables Vol C Tables 4.2.6.8 and 6.1.1.4'
 'N'  'N'   0.0030   0.0020
 'International Tables Vol C Tables 4.2.6.8 and 6.1.1.4'
 'O'  'O'   0.0050   0.0030
 'International Tables Vol C Tables 4.2.6.8 and 6.1.1.4'
 'Pd'  'Pd'  -2.5040   0.6150
 'International Tables Vol C Tables 4.2.6.8 and 6.1.1.4'
 
_space_group_crystal_system       monoclinic
_space_group_IT_number            14
_space_group_name_H-M_alt         'P 21/n'
_space_group_name_Hall            '-P 2yn'
 
_shelx_space_group_comment
;
The symmetry employed for this shelxl refinement is uniquely defined
by the following loop, which should always be used as a source of
symmetry information in preference to the above space-group names.
They are only intended as comments.
;
 
loop_
 _space_group_symop_operation_xyz
 'x, y, z'
 '-x+1/2, y+1/2, -z+1/2'
 '-x, -y, -z'
 'x-1/2, -y-1/2, z-1/2'
 
_cell_length_a                    11.6837(4)
_cell_length_b                    13.5921(6)
_cell_length_c                    30.1998(11)
_cell_angle_alpha                 90
_cell_angle_beta                  93.403(3)
_cell_angle_gamma                 90
_cell_volume                      4787.5(3)
_cell_formula_units_Z             4
_cell_measurement_temperature     280(2)
_cell_measurement_reflns_used     6312
_cell_measurement_theta_max       20.3748672989
_cell_measurement_theta_min       1.36941405487
 
_exptl_crystal_description        Plate
_exptl_crystal_colour             Yellow
_exptl_crystal_density_meas       ?
_exptl_crystal_density_method     ?
_exptl_crystal_density_diffrn     1.209          
_exptl_crystal_F_000              1856
_exptl_transmission_factor_min    ?
_exptl_transmission_factor_max    ?
_exptl_crystal_size_max           0.100
_exptl_crystal_size_mid           0.100
_exptl_crystal_size_min           0.050
_exptl_absorpt_coefficient_mu     0.201
_shelx_estimated_absorpt_T_min    0.980
_shelx_estimated_absorpt_T_max    0.990
_exptl_absorpt_correction_T_min   0.99648855864
_exptl_absorpt_correction_T_max   1.0
_exptl_absorpt_correction_type    empirical
_exptl_absorpt_process_details    
;
CCP4 7.0.058: AIMLESS, version 0.7.1 : 27/03/18
Scaling & analysis of unmerged intensities, absorption correction using spherical harmonics
;
_exptl_absorpt_special_details    ?
_diffrn_ambient_temperature       280(2)
_diffrn_radiation_wavelength      0.534
_diffrn_measurement_device_type   'Photon counting pixel array'
_diffrn_radiation_type            Synchrotron
_diffrn_measurement_method        'shutterless scans'
_diffrn_radiation_source          'Diamond Light Source Beamline I19-2'
_diffrn_radiation_monochromator   'Silicon 111'
_diffrn_detector_area_resol_mean  ?
_diffrn_reflns_number             27805
_diffrn_reflns_av_unetI/netI      0.1097
_diffrn_reflns_av_R_equivalents   0.0922
_diffrn_reflns_limit_h_min        -14
_diffrn_reflns_limit_h_max        14
_diffrn_reflns_limit_k_min        -13
_diffrn_reflns_limit_k_max        16
_diffrn_reflns_limit_l_min        -37
_diffrn_reflns_limit_l_max        37
_diffrn_reflns_theta_min          1.378
_diffrn_reflns_theta_max          19.496
_diffrn_reflns_theta_full         18.687
_diffrn_measured_fraction_theta_max   0.959
_diffrn_measured_fraction_theta_full  0.964
_diffrn_reflns_Laue_measured_fraction_max    0.959
_diffrn_reflns_Laue_measured_fraction_full   0.964
_diffrn_reflns_point_group_measured_fraction_max   0.959
_diffrn_reflns_point_group_measured_fraction_full  0.964
_reflns_number_total              9396
_reflns_number_gt                 5239
_reflns_threshold_expression      'I > 2\s(I)'
_reflns_Friedel_coverage          0.000
_reflns_Friedel_fraction_max      .
_reflns_Friedel_fraction_full     .
 
_reflns_special_details
;
 Reflections were merged by SHELXL according to the crystal
 class for the calculation of statistics and refinement.
 
 _reflns_Friedel_fraction is defined as the number of unique
 Friedel pairs measured divided by the number that would be
 possible theoretically, ignoring centric projections and
 systematic absences.
;
 
_computing_data_collection        'Diamond GDA (http://www.opengda.org/)'
_computing_cell_refinement        'DIALS (Winter, 2018)'
_computing_data_reduction         'XIA2 (Winter 2010)'
_computing_structure_solution     'SHELXT (Sheldrick, 2015)'
_computing_structure_refinement   'SHELXL (Sheldrick, 2015)'
_computing_molecular_graphics     'OLEX2 (Dolomanov et al., 2009)'
_computing_publication_material   'MERCURY (Macrae et al., 2008)'
_refine_special_details           ?
_refine_ls_structure_factor_coef  Fsqd
_refine_ls_matrix_type            full
_refine_ls_weighting_scheme       calc
_refine_ls_weighting_details
'w=1/[\s^2^(Fo^2^)+(0.0537P)^2^] where P=(Fo^2^+2Fc^2^)/3'
_atom_sites_solution_primary      ?
_atom_sites_solution_secondary    ?
_atom_sites_solution_hydrogens    geom
_refine_ls_hydrogen_treatment     constr
_refine_ls_extinction_method      none
_refine_ls_extinction_coef        .
_refine_ls_number_reflns          9396
_refine_ls_number_parameters      526
_refine_ls_number_restraints      491
_refine_ls_R_factor_all           0.1101
_refine_ls_R_factor_gt            0.0631
_refine_ls_wR_factor_ref          0.1545
_refine_ls_wR_factor_gt           0.1315
_refine_ls_goodness_of_fit_ref    0.956
_refine_ls_restrained_S_all       0.957
_refine_ls_shift/su_max           0.001
_refine_ls_shift/su_mean          0.000
 
loop_
 _atom_site_label
 _atom_site_type_symbol
 _atom_site_fract_x
 _atom_site_fract_y
 _atom_site_fract_z
 _atom_site_U_iso_or_equiv
 _atom_site_adp_type
 _atom_site_occupancy
 _atom_site_site_symmetry_order  
 _atom_site_calc_flag
 _atom_site_refinement_flags_posn
 _atom_site_refinement_flags_adp
 _atom_site_refinement_flags_occupancy
 _atom_site_disorder_assembly
 _atom_site_disorder_group
Pd1 Pd 0.33982(3) 0.77511(3) 0.34648(2) 0.05035(15) Uani 1 1 d D . . . .
N2 N 0.3458(3) 0.9272(3) 0.33748(11) 0.0592(8) Uani 1 1 d . . . . .
N3 N 0.4544(3) 0.7990(2) 0.39815(10) 0.0506(8) Uani 1 1 d . . . . .
H3 H 0.531525 0.788736 0.387921 0.061 Uiso 1 1 calc R U . . .
N4 N 0.3309(3) 0.6321(2) 0.37151(11) 0.0521(8) Uani 1 1 d . . . . .
C1 C 0.4413(4) 0.9635(3) 0.36940(14) 0.0667(11) Uani 1 1 d . . . . .
H1A H 0.514267 0.957934 0.355834 0.080 Uiso 1 1 calc R U . . .
H1B H 0.428975 1.032234 0.376359 0.080 Uiso 1 1 calc R U . . .
C2 C 0.4438(4) 0.9032(3) 0.41124(14) 0.0624(11) Uani 1 1 d . . . . .
H2A H 0.508522 0.922297 0.431001 0.075 Uiso 1 1 calc R U . . .
H2B H 0.373962 0.913212 0.426455 0.075 Uiso 1 1 calc R U . . .
C3 C 0.4337(4) 0.7239(3) 0.43255(13) 0.0532(10) Uani 1 1 d . . . . .
H3A H 0.364575 0.739434 0.447383 0.064 Uiso 1 1 calc R U . . .
H3B H 0.497636 0.721879 0.454540 0.064 Uiso 1 1 calc R U . . .
C4 C 0.4210(3) 0.6264(3) 0.40919(13) 0.0562(10) Uani 1 1 d . . . . .
H4A H 0.399727 0.576361 0.430103 0.067 Uiso 1 1 calc R U . . .
H4B H 0.493765 0.607571 0.397807 0.067 Uiso 1 1 calc R U . . .
C5 C 0.2314(4) 0.9659(3) 0.35099(16) 0.0738(13) Uani 1 1 d . . . . .
H5A H 0.171665 0.934901 0.332168 0.089 Uiso 1 1 calc R U . . .
H5B H 0.221274 0.944436 0.381139 0.089 Uiso 1 1 calc R U . . .
C6 C 0.2124(4) 1.0754(4) 0.34907(19) 0.0996(17) Uani 1 1 d . . . . .
H6A H 0.218671 1.097897 0.318831 0.120 Uiso 1 1 calc R U . . .
H6B H 0.271737 1.107853 0.367564 0.120 Uiso 1 1 calc R U . . .
C7 C 0.0958(5) 1.1040(5) 0.3646(2) 0.127(2) Uani 1 1 d . . . . .
H7A H 0.037274 1.065214 0.348579 0.152 Uiso 1 1 calc R U . . .
H7B H 0.093219 1.088516 0.395878 0.152 Uiso 1 1 calc R U . . .
C8 C 0.0699(7) 1.2092(5) 0.3579(3) 0.197(4) Uani 1 1 d . . . . .
H8A H 0.040650 1.219714 0.327917 0.296 Uiso 1 1 calc R U . . .
H8B H 0.138641 1.247017 0.363506 0.296 Uiso 1 1 calc R U . . .
H8C H 0.013631 1.229301 0.377963 0.296 Uiso 1 1 calc R U . . .
C9 C 0.3658(4) 0.9606(3) 0.29122(14) 0.0670(12) Uani 1 1 d . . . . .
H9A H 0.376215 1.031429 0.291446 0.080 Uiso 1 1 calc R U . . .
H9B H 0.297878 0.946200 0.272304 0.080 Uiso 1 1 calc R U . . .
C10 C 0.4675(4) 0.9140(4) 0.27152(15) 0.0767(13) Uani 1 1 d . . . . .
H10A H 0.462304 0.842959 0.273997 0.092 Uiso 1 1 calc R U . . .
H10B H 0.537274 0.935162 0.287754 0.092 Uiso 1 1 calc R U . . .
C11 C 0.4720(4) 0.9428(5) 0.22273(16) 0.1016(18) Uani 1 1 d . . . . .
H11A H 0.406888 0.913869 0.206045 0.122 Uiso 1 1 calc R U . . .
H11B H 0.465553 1.013714 0.220117 0.122 Uiso 1 1 calc R U . . .
C12 C 0.5802(5) 0.9100(6) 0.2030(2) 0.142(3) Uani 1 1 d . . . . .
H12A H 0.578780 0.929715 0.172420 0.213 Uiso 1 1 calc R U . . .
H12B H 0.586208 0.839636 0.204883 0.213 Uiso 1 1 calc R U . . .
H12C H 0.644849 0.939510 0.218928 0.213 Uiso 1 1 calc R U . . .
C13 C 0.2122(3) 0.6238(3) 0.38876(14) 0.0587(11) Uani 1 1 d . . . . .
H13A H 0.203862 0.676015 0.410250 0.070 Uiso 1 1 calc R U . . .
H13B H 0.156854 0.636291 0.364190 0.070 Uiso 1 1 calc R U . . .
C14 C 0.1803(3) 0.5282(3) 0.41012(16) 0.0709(13) Uani 1 1 d . . . . .
H14A H 0.232495 0.515686 0.435669 0.085 Uiso 1 1 calc R U . . .
H14B H 0.187928 0.474822 0.389192 0.085 Uiso 1 1 calc R U . . .
C15 C 0.0589(4) 0.5309(4) 0.42459(18) 0.0844(15) Uani 1 1 d . . . . .
H15A H 0.052172 0.584462 0.445484 0.101 Uiso 1 1 calc R U . . .
H15B H 0.007575 0.544771 0.398940 0.101 Uiso 1 1 calc R U . . .
C16 C 0.0207(4) 0.4370(4) 0.44587(19) 0.0951(17) Uani 1 1 d . . . . .
H16A H 0.022821 0.384072 0.424900 0.143 Uiso 1 1 calc R U . . .
H16B H -0.056058 0.444889 0.454986 0.143 Uiso 1 1 calc R U . . .
H16C H 0.071135 0.422359 0.471281 0.143 Uiso 1 1 calc R U . . .
C17 C 0.3499(3) 0.5511(3) 0.33909(14) 0.0642(12) Uani 1 1 d . . . . .
H17A H 0.355615 0.489238 0.355107 0.077 Uiso 1 1 calc R U . . .
H17B H 0.283424 0.547038 0.318344 0.077 Uiso 1 1 calc R U . . .
C18 C 0.4547(4) 0.5631(4) 0.31339(15) 0.0759(13) Uani 1 1 d . . . . .
H18A H 0.522112 0.565413 0.333696 0.091 Uiso 1 1 calc R U . . .
H18B H 0.450070 0.624715 0.297149 0.091 Uiso 1 1 calc R U . . .
C19 C 0.4656(5) 0.4774(5) 0.2807(2) 0.121(2) Uani 1 1 d . . . . .
H19A H 0.461435 0.416049 0.296969 0.145 Uiso 1 1 calc R U . . .
H19B H 0.400826 0.479340 0.259148 0.145 Uiso 1 1 calc R U . . .
C20 C 0.5693(6) 0.4778(5) 0.2575(2) 0.154(3) Uani 1 1 d . . . . .
H20A H 0.571214 0.420671 0.238874 0.230 Uiso 1 1 calc R U . . .
H20B H 0.634242 0.476895 0.278555 0.230 Uiso 1 1 calc R U . . .
H20C H 0.571867 0.535996 0.239615 0.230 Uiso 1 1 calc R U . . .
C21 C 0.6556(3) 0.3738(3) 0.42730(14) 0.0542(9) Uani 1 1 d . . . . .
C22 C 0.7082(3) 0.4238(3) 0.39370(16) 0.0688(12) Uani 1 1 d . . . . .
H22 H 0.724137 0.389649 0.368116 0.083 Uiso 1 1 calc R U . . .
C23 C 0.7376(4) 0.5225(4) 0.3969(2) 0.0843(15) Uani 1 1 d . . . . .
H23 H 0.773030 0.552940 0.373771 0.101 Uiso 1 1 calc R U . . .
C24 C 0.7149(4) 0.5751(4) 0.4339(2) 0.0851(14) Uani 1 1 d . . . . .
H24 H 0.736313 0.640917 0.436379 0.102 Uiso 1 1 calc R U . . .
C25 C 0.6606(4) 0.5302(3) 0.46708(17) 0.0739(13) Uani 1 1 d . . . . .
H25 H 0.643547 0.565379 0.492270 0.089 Uiso 1 1 calc R U . . .
C26 C 0.6311(4) 0.4319(3) 0.46308(15) 0.0652(11) Uani 1 1 d . . . . .
H26 H 0.592393 0.403230 0.485815 0.078 Uiso 1 1 calc R U . . .
C27 C 0.7349(3) 0.2019(3) 0.45860(14) 0.0554(10) Uani 1 1 d . . . . .
C28 C 0.8086(4) 0.2510(3) 0.48830(16) 0.0670(12) Uani 1 1 d . . . . .
H28 H 0.803067 0.319088 0.490064 0.080 Uiso 1 1 calc R U . . .
C29 C 0.8906(4) 0.2035(4) 0.51572(18) 0.0858(15) Uani 1 1 d . . . . .
H29 H 0.937908 0.240296 0.535237 0.103 Uiso 1 1 calc R U . . .
C30 C 0.9029(4) 0.1049(4) 0.51454(19) 0.0910(16) Uani 1 1 d . . . . .
H30 H 0.956869 0.073494 0.533497 0.109 Uiso 1 1 calc R U . . .
C31 C 0.8336(4) 0.0513(4) 0.4846(2) 0.0909(16) Uani 1 1 d . . . . .
H31 H 0.841856 -0.016611 0.482487 0.109 Uiso 1 1 calc R U . . .
C32 C 0.7518(4) 0.1004(3) 0.45777(18) 0.0769(14) Uani 1 1 d . . . . .
H32 H 0.705337 0.063323 0.438037 0.092 Uiso 1 1 calc R U . . .
C33 C 0.5061(3) 0.2302(3) 0.44425(13) 0.0515(9) Uani 1 1 d . . . . .
C34 C 0.4792(3) 0.1459(3) 0.46665(13) 0.0551(10) Uani 1 1 d . . . . .
H34 H 0.537828 0.101061 0.473420 0.066 Uiso 1 1 calc R U . . .
C35 C 0.3699(3) 0.1232(3) 0.47989(15) 0.0665(12) Uani 1 1 d . . . . .
H35 H 0.357074 0.064558 0.494684 0.080 Uiso 1 1 calc R U . . .
C36 C 0.2814(4) 0.1878(4) 0.47094(17) 0.0754(14) Uani 1 1 d . . . . .
H36 H 0.208261 0.174423 0.479920 0.090 Uiso 1 1 calc R U . . .
C37 C 0.3034(4) 0.2728(4) 0.44842(19) 0.0839(16) Uani 1 1 d . . . . .
H37 H 0.244333 0.317173 0.441643 0.101 Uiso 1 1 calc R U . . .
C38 C 0.4131(4) 0.2929(3) 0.43571(17) 0.0749(14) Uani 1 1 d . . . . .
H38 H 0.425184 0.351308 0.420672 0.090 Uiso 1 1 calc R U . . .
C39 C 0.6355(4) 0.2131(3) 0.37454(15) 0.0663(12) Uani 1 1 d . . . . .
C40 C 0.5432(5) 0.2208(4) 0.34446(17) 0.0817(14) Uani 1 1 d . . . . .
H40 H 0.474467 0.245410 0.353881 0.098 Uiso 1 1 calc R U . . .
C41 C 0.5492(6) 0.1926(4) 0.29958(18) 0.1005(18) Uani 1 1 d . . . . .
H41 H 0.485261 0.199404 0.279967 0.121 Uiso 1 1 calc R U . . .
C42 C 0.6474(7) 0.1559(5) 0.2852(2) 0.128(2) Uani 1 1 d . . . . .
H42 H 0.651423 0.136955 0.255765 0.154 Uiso 1 1 calc R U . . .
C43 C 0.7418(7) 0.1467(5) 0.3143(2) 0.137(3) Uani 1 1 d . . . . .
H43 H 0.809835 0.121274 0.304628 0.165 Uiso 1 1 calc R U . . .
C44 C 0.7354(5) 0.1751(5) 0.35796(19) 0.114(2) Uani 1 1 d . . . . .
H44 H 0.800312 0.168691 0.377119 0.137 Uiso 1 1 calc R U . . .
B1 B 0.6322(4) 0.2548(4) 0.42623(18) 0.0577(10) Uani 1 1 d . . . . .
O3 O 0.6886(10) 0.8023(17) 0.3655(7) 0.092(3) Uani 0.654(16) 1 d D . P A 1
C45 C 0.7377(11) 0.7724(16) 0.3255(6) 0.102(2) Uani 0.654(16) 1 d D . P A 1
H45A H 0.728325 0.823355 0.303088 0.122 Uiso 0.654(16) 1 calc R U P A 1
H45B H 0.701483 0.712575 0.314034 0.122 Uiso 0.654(16) 1 calc R U P A 1
C46 C 0.8612(9) 0.7551(12) 0.3377(5) 0.116(3) Uani 0.654(16) 1 d D . P A 1
H46A H 0.874911 0.687386 0.346569 0.139 Uiso 0.654(16) 1 calc R U P A 1
H46B H 0.908057 0.770751 0.313185 0.139 Uiso 0.654(16) 1 calc R U P A 1
C47 C 0.8844(9) 0.8213(12) 0.3743(4) 0.116(3) Uani 0.654(16) 1 d D . P A 1
H47A H 0.931873 0.789009 0.397430 0.139 Uiso 0.654(16) 1 calc R U P A 1
H47B H 0.925025 0.878909 0.364547 0.139 Uiso 0.654(16) 1 calc R U P A 1
C48 C 0.7784(9) 0.8495(10) 0.3909(4) 0.102(2) Uani 0.654(16) 1 d D . P A 1
H48A H 0.776295 0.830652 0.421798 0.122 Uiso 0.654(16) 1 calc R U P A 1
H48B H 0.769284 0.920328 0.388842 0.122 Uiso 0.654(16) 1 calc R U P A 1
O3A O 0.6724(19) 0.811(3) 0.3603(14) 0.092(3) Uani 0.346(16) 1 d D . P A 2
C45A C 0.727(2) 0.757(3) 0.3273(12) 0.102(2) Uani 0.346(16) 1 d D . P A 2
H45C H 0.694947 0.773594 0.297841 0.122 Uiso 0.346(16) 1 calc R U P A 2
H45D H 0.719732 0.686694 0.331869 0.122 Uiso 0.346(16) 1 calc R U P A 2
C46A C 0.8486(17) 0.790(2) 0.3339(10) 0.116(3) Uani 0.346(16) 1 d D . P A 2
H46C H 0.894870 0.737733 0.347721 0.139 Uiso 0.346(16) 1 calc R U P A 2
H46D H 0.878932 0.805189 0.305474 0.139 Uiso 0.346(16) 1 calc R U P A 2
C47A C 0.8525(16) 0.875(2) 0.3616(8) 0.116(3) Uani 0.346(16) 1 d D . P A 2
H47C H 0.914119 0.869989 0.384477 0.139 Uiso 0.346(16) 1 calc R U P A 2
H47D H 0.864321 0.934059 0.344275 0.139 Uiso 0.346(16) 1 calc R U P A 2
C48A C 0.7439(17) 0.8787(18) 0.3809(7) 0.102(2) Uani 0.346(16) 1 d D . P A 2
H48C H 0.753427 0.864300 0.412385 0.122 Uiso 0.346(16) 1 calc R U P A 2
H48D H 0.711075 0.943986 0.377392 0.122 Uiso 0.346(16) 1 calc R U P A 2
O1 O 0.1250(3) 0.7603(3) 0.29886(11) 0.1201(12) Uani 0.954(6) 1 d D . P B 3
O2 O 0.2613(3) 0.7245(2) 0.25963(11) 0.1201(12) Uani 0.954(6) 1 d D . P B 3
N1 N 0.2257(3) 0.74978(13) 0.29434(9) 0.0719(11) Uani 0.954(6) 1 d D . P B 3
O1A O 0.2107(11) 0.7552(2) 0.3009(3) 0.1201(12) Uani 0.046(6) 1 d D . P B 4
O2A O 0.3266(16) 0.7155(4) 0.2535(5) 0.1201(12) Uani 0.046(6) 1 d D . P B 4
N1A N 0.2186(14) 0.7279(3) 0.2600(3) 0.0719(11) Uani 0.046(6) 1 d D . P B 4
 
loop_
 _atom_site_aniso_label
 _atom_site_aniso_U_11
 _atom_site_aniso_U_22
 _atom_site_aniso_U_33
 _atom_site_aniso_U_23
 _atom_site_aniso_U_13
 _atom_site_aniso_U_12
Pd1 0.0507(2) 0.0543(3) 0.0456(2) 0.00083(17) -0.00014(16) -0.00186(16)
N2 0.0662(19) 0.057(2) 0.0538(18) 0.0068(16) -0.0015(14) 0.0013(15)
N3 0.0533(18) 0.0553(18) 0.0428(19) 0.0016(14) -0.0008(15) -0.0058(15)
N4 0.0518(16) 0.051(2) 0.0532(19) -0.0026(15) 0.0039(13) -0.0004(15)
C1 0.079(3) 0.057(3) 0.063(2) 0.005(2) -0.0079(19) -0.006(2)
C2 0.073(3) 0.056(2) 0.056(2) -0.0009(18) -0.008(2) -0.002(2)
C3 0.060(2) 0.057(2) 0.042(2) 0.0045(15) -0.0017(18) -0.0020(19)
C4 0.058(2) 0.055(2) 0.056(2) 0.0043(18) -0.0003(17) 0.0006(19)
C5 0.077(2) 0.069(3) 0.076(3) -0.002(3) 0.006(2) 0.011(2)
C6 0.117(4) 0.071(3) 0.110(4) -0.003(3) -0.002(3) 0.023(3)
C7 0.116(4) 0.105(4) 0.158(6) -0.041(4) -0.006(4) 0.032(3)
C8 0.158(7) 0.108(5) 0.319(12) -0.049(6) -0.044(8) 0.046(4)
C9 0.075(3) 0.069(3) 0.056(2) 0.012(2) -0.0010(19) -0.002(2)
C10 0.076(3) 0.089(4) 0.065(3) 0.006(3) 0.006(2) -0.006(2)
C11 0.104(4) 0.134(5) 0.068(3) 0.010(3) 0.018(3) -0.007(3)
C12 0.118(5) 0.212(8) 0.101(5) -0.006(5) 0.042(4) -0.001(4)
C13 0.0508(19) 0.064(3) 0.061(3) 0.003(2) 0.0024(18) -0.0021(19)
C14 0.063(2) 0.070(3) 0.080(3) 0.011(2) 0.011(2) -0.003(2)
C15 0.067(2) 0.081(3) 0.108(4) 0.001(3) 0.025(3) -0.009(2)
C16 0.085(3) 0.086(4) 0.116(5) 0.006(3) 0.028(3) -0.014(3)
C17 0.073(3) 0.056(3) 0.063(3) -0.0098(19) 0.004(2) 0.000(2)
C18 0.072(3) 0.092(4) 0.064(3) -0.006(2) 0.006(2) 0.007(2)
C19 0.130(5) 0.123(5) 0.116(5) -0.041(4) 0.051(4) -0.006(4)
C20 0.158(6) 0.163(7) 0.147(6) -0.032(5) 0.082(5) 0.007(5)
C21 0.054(2) 0.052(2) 0.055(2) 0.0082(16) -0.0028(18) 0.0019(17)
C22 0.065(3) 0.069(3) 0.072(3) 0.016(2) 0.006(2) -0.006(2)
C23 0.063(3) 0.070(3) 0.122(4) 0.025(3) 0.014(3) -0.008(2)
C24 0.066(3) 0.059(3) 0.128(4) 0.014(2) -0.010(3) -0.002(2)
C25 0.075(3) 0.057(2) 0.087(3) -0.002(2) -0.018(2) 0.010(2)
C26 0.078(3) 0.058(2) 0.059(2) 0.003(2) -0.005(2) 0.005(2)
C27 0.057(2) 0.054(2) 0.056(2) 0.0004(19) 0.0130(17) 0.0040(17)
C28 0.065(3) 0.060(3) 0.075(3) -0.006(2) -0.003(2) 0.0112(19)
C29 0.075(3) 0.086(3) 0.094(4) -0.001(3) -0.013(3) 0.020(3)
C30 0.071(3) 0.084(3) 0.117(4) 0.017(3) 0.002(3) 0.023(2)
C31 0.068(3) 0.066(3) 0.138(5) 0.013(3) 0.008(3) 0.015(2)
C32 0.058(3) 0.055(2) 0.117(4) -0.004(2) 0.003(2) 0.0025(19)
C33 0.0586(18) 0.051(2) 0.044(2) -0.0007(18) -0.0035(17) -0.0017(15)
C34 0.061(2) 0.051(2) 0.054(3) 0.0020(19) 0.0029(19) 0.0039(18)
C35 0.066(2) 0.065(3) 0.068(3) 0.006(2) 0.006(2) -0.0045(18)
C36 0.058(2) 0.066(3) 0.102(4) -0.002(2) 0.007(3) -0.0053(19)
C37 0.063(2) 0.063(3) 0.126(5) 0.004(3) 0.009(3) 0.005(2)
C38 0.063(2) 0.062(3) 0.099(4) 0.018(3) 0.000(2) 0.0030(19)
C39 0.085(3) 0.061(3) 0.054(2) 0.001(2) 0.0072(18) -0.010(2)
C40 0.107(3) 0.072(4) 0.063(2) 0.003(3) -0.013(2) -0.019(3)
C41 0.159(5) 0.078(4) 0.063(3) 0.002(3) -0.011(3) -0.035(4)
C42 0.198(6) 0.115(5) 0.072(4) -0.011(4) 0.020(3) -0.017(5)
C43 0.176(6) 0.160(7) 0.080(3) -0.025(4) 0.036(3) 0.025(5)
C44 0.112(4) 0.156(6) 0.076(3) -0.024(4) 0.021(3) 0.020(4)
B1 0.062(2) 0.054(2) 0.057(2) 0.0004(19) 0.0037(19) -0.0027(19)
O3 0.068(3) 0.104(5) 0.105(5) -0.010(4) 0.009(4) 0.000(4)
C45 0.085(3) 0.114(5) 0.108(3) -0.021(3) 0.005(2) 0.000(2)
C46 0.080(3) 0.123(8) 0.146(5) -0.007(5) 0.011(3) 0.003(3)
C47 0.080(3) 0.123(8) 0.146(5) -0.007(5) 0.011(3) 0.003(3)
C48 0.085(3) 0.114(5) 0.108(3) -0.021(3) 0.005(2) 0.000(2)
O3A 0.068(3) 0.104(5) 0.105(5) -0.010(4) 0.009(4) 0.000(4)
C45A 0.085(3) 0.114(5) 0.108(3) -0.021(3) 0.005(2) 0.000(2)
C46A 0.080(3) 0.123(8) 0.146(5) -0.007(5) 0.011(3) 0.003(3)
C47A 0.080(3) 0.123(8) 0.146(5) -0.007(5) 0.011(3) 0.003(3)
C48A 0.085(3) 0.114(5) 0.108(3) -0.021(3) 0.005(2) 0.000(2)
O1 0.0709(18) 0.209(3) 0.0785(18) -0.0276(18) -0.0136(15) -0.0002(17)
O2 0.0709(18) 0.209(3) 0.0785(18) -0.0276(18) -0.0136(15) -0.0002(17)
N1 0.0707(18) 0.079(3) 0.065(2) 0.0115(19) -0.0077(19) -0.0045(19)
O1A 0.0709(18) 0.209(3) 0.0785(18) -0.0276(18) -0.0136(15) -0.0002(17)
O2A 0.0709(18) 0.209(3) 0.0785(18) -0.0276(18) -0.0136(15) -0.0002(17)
N1A 0.0707(18) 0.079(3) 0.065(2) 0.0115(19) -0.0077(19) -0.0045(19)
 
_geom_special_details
;
 All esds (except the esd in the dihedral angle between two l.s. planes)
 are estimated using the full covariance matrix.  The cell esds are taken
 into account individually in the estimation of esds in distances, angles
 and torsion angles; correlations between esds in cell parameters are only
 used when they are defined by crystal symmetry.  An approximate (isotropic)
 treatment of cell esds is used for estimating esds involving l.s. planes.
;
 
loop_
 _geom_bond_atom_site_label_1
 _geom_bond_atom_site_label_2
 _geom_bond_distance
 _geom_bond_site_symmetry_2
 _geom_bond_publ_flag
Pd1 O1A 1.998(9) . ?
Pd1 N3 2.021(3) . ?
Pd1 N1 2.031(3) . ?
Pd1 N2 2.087(4) . ?
Pd1 N4 2.090(3) . ?
N2 C9 1.500(5) . ?
N2 C1 1.513(5) . ?
N2 C5 1.515(5) . ?
N3 C2 1.478(5) . ?
N3 C3 1.487(5) . ?
N3 H3 0.9800 . ?
N4 C17 1.499(5) . ?
N4 C4 1.506(5) . ?
N4 C13 1.514(4) . ?
C1 C2 1.505(6) . ?
C1 H1A 0.9700 . ?
C1 H1B 0.9700 . ?
C2 H2A 0.9700 . ?
C2 H2B 0.9700 . ?
C3 C4 1.504(5) . ?
C3 H3A 0.9700 . ?
C3 H3B 0.9700 . ?
C4 H4A 0.9700 . ?
C4 H4B 0.9700 . ?
C5 C6 1.505(6) . ?
C5 H5A 0.9700 . ?
C5 H5B 0.9700 . ?
C6 C7 1.518(6) . ?
C6 H6A 0.9700 . ?
C6 H6B 0.9700 . ?
C7 C8 1.472(8) . ?
C7 H7A 0.9700 . ?
C7 H7B 0.9700 . ?
C8 H8A 0.9600 . ?
C8 H8B 0.9600 . ?
C8 H8C 0.9600 . ?
C9 C10 1.501(6) . ?
C9 H9A 0.9700 . ?
C9 H9B 0.9700 . ?
C10 C11 1.528(6) . ?
C10 H10A 0.9700 . ?
C10 H10B 0.9700 . ?
C11 C12 1.498(7) . ?
C11 H11A 0.9700 . ?
C11 H11B 0.9700 . ?
C12 H12A 0.9600 . ?
C12 H12B 0.9600 . ?
C12 H12C 0.9600 . ?
C13 C14 1.508(5) . ?
C13 H13A 0.9700 . ?
C13 H13B 0.9700 . ?
C14 C15 1.508(5) . ?
C14 H14A 0.9700 . ?
C14 H14B 0.9700 . ?
C15 C16 1.508(6) . ?
C15 H15A 0.9700 . ?
C15 H15B 0.9700 . ?
C16 H16A 0.9600 . ?
C16 H16B 0.9600 . ?
C16 H16C 0.9600 . ?
C17 C18 1.497(5) . ?
C17 H17A 0.9700 . ?
C17 H17B 0.9700 . ?
C18 C19 1.536(6) . ?
C18 H18A 0.9700 . ?
C18 H18B 0.9700 . ?
C19 C20 1.435(7) . ?
C19 H19A 0.9700 . ?
C19 H19B 0.9700 . ?
C20 H20A 0.9600 . ?
C20 H20B 0.9600 . ?
C20 H20C 0.9600 . ?
C21 C26 1.382(6) . ?
C21 C22 1.394(5) . ?
C21 B1 1.641(6) . ?
C22 C23 1.386(6) . ?
C22 H22 0.9300 . ?
C23 C24 1.366(7) . ?
C23 H23 0.9300 . ?
C24 C25 1.363(6) . ?
C24 H24 0.9300 . ?
C25 C26 1.383(6) . ?
C25 H25 0.9300 . ?
C26 H26 0.9300 . ?
C27 C28 1.378(6) . ?
C27 C32 1.395(6) . ?
C27 B1 1.665(7) . ?
C28 C29 1.388(6) . ?
C28 H28 0.9300 . ?
C29 C30 1.348(7) . ?
C29 H29 0.9300 . ?
C30 C31 1.385(7) . ?
C30 H30 0.9300 . ?
C31 C32 1.387(6) . ?
C31 H31 0.9300 . ?
C32 H32 0.9300 . ?
C33 C34 1.377(5) . ?
C33 C38 1.393(5) . ?
C33 B1 1.635(6) . ?
C34 C35 1.396(5) . ?
C34 H34 0.9300 . ?
C35 C36 1.371(6) . ?
C35 H35 0.9300 . ?
C36 C37 1.372(6) . ?
C36 H36 0.9300 . ?
C37 C38 1.387(6) . ?
C37 H37 0.9300 . ?
C38 H38 0.9300 . ?
C39 C40 1.372(6) . ?
C39 C44 1.397(6) . ?
C39 B1 1.663(7) . ?
C40 C41 1.414(7) . ?
C40 H40 0.9300 . ?
C41 C42 1.346(8) . ?
C41 H41 0.9300 . ?
C42 C43 1.374(8) . ?
C42 H42 0.9300 . ?
C43 C44 1.379(7) . ?
C43 H43 0.9300 . ?
C44 H44 0.9300 . ?
O3 C48 1.415(9) . ?
O3 C45 1.429(11) . ?
C45 C46 1.487(14) . ?
C45 H45A 0.9700 . ?
C45 H45B 0.9700 . ?
C46 C47 1.440(11) . ?
C46 H46A 0.9700 . ?
C46 H46B 0.9700 . ?
C47 C48 1.416(9) . ?
C47 H47A 0.9700 . ?
C47 H47B 0.9700 . ?
C48 H48A 0.9700 . ?
C48 H48B 0.9700 . ?
O3A C48A 1.371(15) . ?
O3A C45A 1.416(15) . ?
C45A C46A 1.494(16) . ?
C45A H45C 0.9700 . ?
C45A H45D 0.9700 . ?
C46A C47A 1.432(15) . ?
C46A H46C 0.9700 . ?
C46A H46D 0.9700 . ?
C47A C48A 1.428(14) . ?
C47A H47C 0.9700 . ?
C47A H47D 0.9700 . ?
C48A H48C 0.9700 . ?
C48A H48D 0.9700 . ?
O1 N1 1.2012(10) . ?
O2 N1 1.2009(10) . ?
O1A N1A 1.3000(10) . ?
O2A N1A 1.3001(10) . ?
 
loop_
 _geom_angle_atom_site_label_1
 _geom_angle_atom_site_label_2
 _geom_angle_atom_site_label_3
 _geom_angle
 _geom_angle_site_symmetry_1
 _geom_angle_site_symmetry_3
 _geom_angle_publ_flag
O1A Pd1 N3 172.5(4) . . ?
N3 Pd1 N1 179.36(13) . . ?
O1A Pd1 N2 94.27(11) . . ?
N3 Pd1 N2 85.16(13) . . ?
N1 Pd1 N2 95.31(10) . . ?
O1A Pd1 N4 94.09(11) . . ?
N3 Pd1 N4 85.12(12) . . ?
N1 Pd1 N4 94.49(10) . . ?
N2 Pd1 N4 166.17(13) . . ?
C9 N2 C1 110.2(3) . . ?
C9 N2 C5 109.5(3) . . ?
C1 N2 C5 110.1(3) . . ?
C9 N2 Pd1 115.4(3) . . ?
C1 N2 Pd1 105.6(2) . . ?
C5 N2 Pd1 105.8(2) . . ?
C2 N3 C3 116.9(3) . . ?
C2 N3 Pd1 107.4(2) . . ?
C3 N3 Pd1 107.6(2) . . ?
C2 N3 H3 108.3 . . ?
C3 N3 H3 108.3 . . ?
Pd1 N3 H3 108.3 . . ?
C17 N4 C4 109.4(3) . . ?
C17 N4 C13 110.1(3) . . ?
C4 N4 C13 110.5(3) . . ?
C17 N4 Pd1 115.8(3) . . ?
C4 N4 Pd1 105.9(2) . . ?
C13 N4 Pd1 105.1(2) . . ?
C2 C1 N2 109.5(3) . . ?
C2 C1 H1A 109.8 . . ?
N2 C1 H1A 109.8 . . ?
C2 C1 H1B 109.8 . . ?
N2 C1 H1B 109.8 . . ?
H1A C1 H1B 108.2 . . ?
N3 C2 C1 107.2(3) . . ?
N3 C2 H2A 110.3 . . ?
C1 C2 H2A 110.3 . . ?
N3 C2 H2B 110.3 . . ?
C1 C2 H2B 110.3 . . ?
H2A C2 H2B 108.5 . . ?
N3 C3 C4 107.0(3) . . ?
N3 C3 H3A 110.3 . . ?
C4 C3 H3A 110.3 . . ?
N3 C3 H3B 110.3 . . ?
C4 C3 H3B 110.3 . . ?
H3A C3 H3B 108.6 . . ?
C3 C4 N4 110.7(3) . . ?
C3 C4 H4A 109.5 . . ?
N4 C4 H4A 109.5 . . ?
C3 C4 H4B 109.5 . . ?
N4 C4 H4B 109.5 . . ?
H4A C4 H4B 108.1 . . ?
C6 C5 N2 117.6(4) . . ?
C6 C5 H5A 107.9 . . ?
N2 C5 H5A 107.9 . . ?
C6 C5 H5B 107.9 . . ?
N2 C5 H5B 107.9 . . ?
H5A C5 H5B 107.2 . . ?
C5 C6 C7 112.0(5) . . ?
C5 C6 H6A 109.2 . . ?
C7 C6 H6A 109.2 . . ?
C5 C6 H6B 109.2 . . ?
C7 C6 H6B 109.2 . . ?
H6A C6 H6B 107.9 . . ?
C8 C7 C6 112.8(6) . . ?
C8 C7 H7A 109.0 . . ?
C6 C7 H7A 109.0 . . ?
C8 C7 H7B 109.0 . . ?
C6 C7 H7B 109.0 . . ?
H7A C7 H7B 107.8 . . ?
C7 C8 H8A 109.5 . . ?
C7 C8 H8B 109.5 . . ?
H8A C8 H8B 109.5 . . ?
C7 C8 H8C 109.5 . . ?
H8A C8 H8C 109.5 . . ?
H8B C8 H8C 109.5 . . ?
N2 C9 C10 114.3(4) . . ?
N2 C9 H9A 108.7 . . ?
C10 C9 H9A 108.7 . . ?
N2 C9 H9B 108.7 . . ?
C10 C9 H9B 108.7 . . ?
H9A C9 H9B 107.6 . . ?
C9 C10 C11 110.3(4) . . ?
C9 C10 H10A 109.6 . . ?
C11 C10 H10A 109.6 . . ?
C9 C10 H10B 109.6 . . ?
C11 C10 H10B 109.6 . . ?
H10A C10 H10B 108.1 . . ?
C12 C11 C10 112.7(5) . . ?
C12 C11 H11A 109.1 . . ?
C10 C11 H11A 109.1 . . ?
C12 C11 H11B 109.1 . . ?
C10 C11 H11B 109.1 . . ?
H11A C11 H11B 107.8 . . ?
C11 C12 H12A 109.5 . . ?
C11 C12 H12B 109.5 . . ?
H12A C12 H12B 109.5 . . ?
C11 C12 H12C 109.5 . . ?
H12A C12 H12C 109.5 . . ?
H12B C12 H12C 109.5 . . ?
C14 C13 N4 117.8(3) . . ?
C14 C13 H13A 107.9 . . ?
N4 C13 H13A 107.9 . . ?
C14 C13 H13B 107.9 . . ?
N4 C13 H13B 107.9 . . ?
H13A C13 H13B 107.2 . . ?
C13 C14 C15 111.4(4) . . ?
C13 C14 H14A 109.4 . . ?
C15 C14 H14A 109.4 . . ?
C13 C14 H14B 109.4 . . ?
C15 C14 H14B 109.4 . . ?
H14A C14 H14B 108.0 . . ?
C16 C15 C14 114.2(4) . . ?
C16 C15 H15A 108.7 . . ?
C14 C15 H15A 108.7 . . ?
C16 C15 H15B 108.7 . . ?
C14 C15 H15B 108.7 . . ?
H15A C15 H15B 107.6 . . ?
C15 C16 H16A 109.5 . . ?
C15 C16 H16B 109.5 . . ?
H16A C16 H16B 109.5 . . ?
C15 C16 H16C 109.5 . . ?
H16A C16 H16C 109.5 . . ?
H16B C16 H16C 109.5 . . ?
C18 C17 N4 114.5(4) . . ?
C18 C17 H17A 108.6 . . ?
N4 C17 H17A 108.6 . . ?
C18 C17 H17B 108.6 . . ?
N4 C17 H17B 108.6 . . ?
H17A C17 H17B 107.6 . . ?
C17 C18 C19 110.6(4) . . ?
C17 C18 H18A 109.5 . . ?
C19 C18 H18A 109.5 . . ?
C17 C18 H18B 109.5 . . ?
C19 C18 H18B 109.5 . . ?
H18A C18 H18B 108.1 . . ?
C20 C19 C18 114.6(5) . . ?
C20 C19 H19A 108.6 . . ?
C18 C19 H19A 108.6 . . ?
C20 C19 H19B 108.6 . . ?
C18 C19 H19B 108.6 . . ?
H19A C19 H19B 107.6 . . ?
C19 C20 H20A 109.5 . . ?
C19 C20 H20B 109.5 . . ?
H20A C20 H20B 109.5 . . ?
C19 C20 H20C 109.5 . . ?
H20A C20 H20C 109.5 . . ?
H20B C20 H20C 109.5 . . ?
C26 C21 C22 114.3(4) . . ?
C26 C21 B1 122.5(4) . . ?
C22 C21 B1 123.1(4) . . ?
C23 C22 C21 122.6(5) . . ?
C23 C22 H22 118.7 . . ?
C21 C22 H22 118.7 . . ?
C24 C23 C22 120.3(5) . . ?
C24 C23 H23 119.8 . . ?
C22 C23 H23 119.8 . . ?
C25 C24 C23 119.2(5) . . ?
C25 C24 H24 120.4 . . ?
C23 C24 H24 120.4 . . ?
C24 C25 C26 119.6(5) . . ?
C24 C25 H25 120.2 . . ?
C26 C25 H25 120.2 . . ?
C21 C26 C25 123.9(5) . . ?
C21 C26 H26 118.0 . . ?
C25 C26 H26 118.0 . . ?
C28 C27 C32 114.0(4) . . ?
C28 C27 B1 125.0(4) . . ?
C32 C27 B1 121.0(4) . . ?
C27 C28 C29 123.1(5) . . ?
C27 C28 H28 118.4 . . ?
C29 C28 H28 118.4 . . ?
C30 C29 C28 121.1(5) . . ?
C30 C29 H29 119.4 . . ?
C28 C29 H29 119.4 . . ?
C29 C30 C31 118.8(5) . . ?
C29 C30 H30 120.6 . . ?
C31 C30 H30 120.6 . . ?
C30 C31 C32 118.9(5) . . ?
C30 C31 H31 120.5 . . ?
C32 C31 H31 120.5 . . ?
C31 C32 C27 124.0(5) . . ?
C31 C32 H32 118.0 . . ?
C27 C32 H32 118.0 . . ?
C34 C33 C38 113.7(4) . . ?
C34 C33 B1 124.8(4) . . ?
C38 C33 B1 121.5(4) . . ?
C33 C34 C35 124.4(4) . . ?
C33 C34 H34 117.8 . . ?
C35 C34 H34 117.8 . . ?
C36 C35 C34 119.6(4) . . ?
C36 C35 H35 120.2 . . ?
C34 C35 H35 120.2 . . ?
C35 C36 C37 118.4(4) . . ?
C35 C36 H36 120.8 . . ?
C37 C36 H36 120.8 . . ?
C36 C37 C38 120.4(5) . . ?
C36 C37 H37 119.8 . . ?
C38 C37 H37 119.8 . . ?
C37 C38 C33 123.5(4) . . ?
C37 C38 H38 118.2 . . ?
C33 C38 H38 118.2 . . ?
C40 C39 C44 115.6(5) . . ?
C40 C39 B1 122.3(5) . . ?
C44 C39 B1 121.9(5) . . ?
C39 C40 C41 122.2(6) . . ?
C39 C40 H40 118.9 . . ?
C41 C40 H40 118.9 . . ?
C42 C41 C40 120.0(7) . . ?
C42 C41 H41 120.0 . . ?
C40 C41 H41 120.0 . . ?
C41 C42 C43 119.6(7) . . ?
C41 C42 H42 120.2 . . ?
C43 C42 H42 120.2 . . ?
C42 C43 C44 119.9(7) . . ?
C42 C43 H43 120.0 . . ?
C44 C43 H43 120.0 . . ?
C43 C44 C39 122.7(6) . . ?
C43 C44 H44 118.7 . . ?
C39 C44 H44 118.7 . . ?
C33 B1 C21 110.3(4) . . ?
C33 B1 C39 108.3(4) . . ?
C21 B1 C39 110.0(4) . . ?
C33 B1 C27 110.4(4) . . ?
C21 B1 C27 107.5(4) . . ?
C39 B1 C27 110.4(4) . . ?
C48 O3 C45 105.4(7) . . ?
O3 C45 C46 105.5(12) . . ?
O3 C45 H45A 110.6 . . ?
C46 C45 H45A 110.6 . . ?
O3 C45 H45B 110.6 . . ?
C46 C45 H45B 110.6 . . ?
H45A C45 H45B 108.8 . . ?
C47 C46 C45 103.2(8) . . ?
C47 C46 H46A 111.1 . . ?
C45 C46 H46A 111.1 . . ?
C47 C46 H46B 111.1 . . ?
C45 C46 H46B 111.1 . . ?
H46A C46 H46B 109.1 . . ?
C48 C47 C46 108.1(8) . . ?
C48 C47 H47A 110.1 . . ?
C46 C47 H47A 110.1 . . ?
C48 C47 H47B 110.1 . . ?
C46 C47 H47B 110.1 . . ?
H47A C47 H47B 108.4 . . ?
O3 C48 C47 108.8(8) . . ?
O3 C48 H48A 109.9 . . ?
C47 C48 H48A 109.9 . . ?
O3 C48 H48B 109.9 . . ?
C47 C48 H48B 109.9 . . ?
H48A C48 H48B 108.3 . . ?
C48A O3A C45A 112.3(14) . . ?
O3A C45A C46A 102.5(13) . . ?
O3A C45A H45C 111.3 . . ?
C46A C45A H45C 111.3 . . ?
O3A C45A H45D 111.3 . . ?
C46A C45A H45D 111.3 . . ?
H45C C45A H45D 109.2 . . ?
C47A C46A C45A 108.4(13) . . ?
C47A C46A H46C 110.0 . . ?
C45A C46A H46C 110.0 . . ?
C47A C46A H46D 110.0 . . ?
C45A C46A H46D 110.0 . . ?
H46C C46A H46D 108.4 . . ?
C48A C47A C46A 105.5(13) . . ?
C48A C47A H47C 110.6 . . ?
C46A C47A H47C 110.6 . . ?
C48A C47A H47D 110.6 . . ?
C46A C47A H47D 110.6 . . ?
H47C C47A H47D 108.8 . . ?
O3A C48A C47A 109.0(13) . . ?
O3A C48A H48C 109.9 . . ?
C47A C48A H48C 109.9 . . ?
O3A C48A H48D 109.9 . . ?
C47A C48A H48D 109.9 . . ?
H48C C48A H48D 108.3 . . ?
O2 N1 O1 121.75(15) . . ?
O2 N1 Pd1 118.7(2) . . ?
O1 N1 Pd1 119.6(2) . . ?
N1A O1A Pd1 126.9(7) . . ?
O1A N1A O2A 107.73(12) . . ?
 
loop_
 _geom_torsion_atom_site_label_1
 _geom_torsion_atom_site_label_2
 _geom_torsion_atom_site_label_3
 _geom_torsion_atom_site_label_4
 _geom_torsion
 _geom_torsion_site_symmetry_1
 _geom_torsion_site_symmetry_2
 _geom_torsion_site_symmetry_3
 _geom_torsion_site_symmetry_4
 _geom_torsion_publ_flag
C9 N2 C1 C2 -160.7(3) . . . . ?
C5 N2 C1 C2 78.4(4) . . . . ?
Pd1 N2 C1 C2 -35.4(4) . . . . ?
C3 N3 C2 C1 -167.3(3) . . . . ?
Pd1 N3 C2 C1 -46.5(4) . . . . ?
N2 C1 C2 N3 55.4(4) . . . . ?
C2 N3 C3 C4 166.7(3) . . . . ?
Pd1 N3 C3 C4 45.9(4) . . . . ?
N3 C3 C4 N4 -53.5(4) . . . . ?
C17 N4 C4 C3 158.7(3) . . . . ?
C13 N4 C4 C3 -80.0(4) . . . . ?
Pd1 N4 C4 C3 33.3(3) . . . . ?
C9 N2 C5 C6 -56.6(5) . . . . ?
C1 N2 C5 C6 64.7(5) . . . . ?
Pd1 N2 C5 C6 178.4(4) . . . . ?
N2 C5 C6 C7 -178.5(5) . . . . ?
C5 C6 C7 C8 -173.1(6) . . . . ?
C1 N2 C9 C10 67.8(5) . . . . ?
C5 N2 C9 C10 -170.9(4) . . . . ?
Pd1 N2 C9 C10 -51.7(5) . . . . ?
N2 C9 C10 C11 173.0(4) . . . . ?
C9 C10 C11 C12 172.0(5) . . . . ?
C17 N4 C13 C14 56.0(5) . . . . ?
C4 N4 C13 C14 -64.9(5) . . . . ?
Pd1 N4 C13 C14 -178.7(3) . . . . ?
N4 C13 C14 C15 -178.7(4) . . . . ?
C13 C14 C15 C16 179.4(4) . . . . ?
C4 N4 C17 C18 -69.8(4) . . . . ?
C13 N4 C17 C18 168.7(4) . . . . ?
Pd1 N4 C17 C18 49.7(4) . . . . ?
N4 C17 C18 C19 -179.2(4) . . . . ?
C17 C18 C19 C20 -174.5(6) . . . . ?
C26 C21 C22 C23 2.6(6) . . . . ?
B1 C21 C22 C23 -173.5(4) . . . . ?
C21 C22 C23 C24 -0.4(7) . . . . ?
C22 C23 C24 C25 -1.5(7) . . . . ?
C23 C24 C25 C26 1.0(7) . . . . ?
C22 C21 C26 C25 -3.2(6) . . . . ?
B1 C21 C26 C25 173.0(4) . . . . ?
C24 C25 C26 C21 1.6(7) . . . . ?
C32 C27 C28 C29 -1.4(6) . . . . ?
B1 C27 C28 C29 177.8(4) . . . . ?
C27 C28 C29 C30 0.2(8) . . . . ?
C28 C29 C30 C31 1.5(8) . . . . ?
C29 C30 C31 C32 -1.9(8) . . . . ?
C30 C31 C32 C27 0.7(8) . . . . ?
C28 C27 C32 C31 1.0(7) . . . . ?
B1 C27 C32 C31 -178.3(4) . . . . ?
C38 C33 C34 C35 0.2(6) . . . . ?
B1 C33 C34 C35 -176.5(4) . . . . ?
C33 C34 C35 C36 -0.7(7) . . . . ?
C34 C35 C36 C37 1.0(7) . . . . ?
C35 C36 C37 C38 -0.9(8) . . . . ?
C36 C37 C38 C33 0.4(9) . . . . ?
C34 C33 C38 C37 0.0(7) . . . . ?
B1 C33 C38 C37 176.8(5) . . . . ?
C44 C39 C40 C41 -0.3(7) . . . . ?
B1 C39 C40 C41 174.8(4) . . . . ?
C39 C40 C41 C42 0.6(9) . . . . ?
C40 C41 C42 C43 -0.4(10) . . . . ?
C41 C42 C43 C44 -0.1(12) . . . . ?
C42 C43 C44 C39 0.4(11) . . . . ?
C40 C39 C44 C43 -0.2(9) . . . . ?
B1 C39 C44 C43 -175.3(6) . . . . ?
C34 C33 B1 C21 -148.3(4) . . . . ?
C38 C33 B1 C21 35.2(6) . . . . ?
C34 C33 B1 C39 91.3(5) . . . . ?
C38 C33 B1 C39 -85.2(5) . . . . ?
C34 C33 B1 C27 -29.7(6) . . . . ?
C38 C33 B1 C27 153.9(4) . . . . ?
C26 C21 B1 C33 44.7(5) . . . . ?
C22 C21 B1 C33 -139.5(4) . . . . ?
C26 C21 B1 C39 164.1(4) . . . . ?
C22 C21 B1 C39 -20.1(6) . . . . ?
C26 C21 B1 C27 -75.7(5) . . . . ?
C22 C21 B1 C27 100.1(4) . . . . ?
C40 C39 B1 C33 39.4(6) . . . . ?
C44 C39 B1 C33 -145.8(5) . . . . ?
C40 C39 B1 C21 -81.2(5) . . . . ?
C44 C39 B1 C21 93.6(5) . . . . ?
C40 C39 B1 C27 160.3(4) . . . . ?
C44 C39 B1 C27 -24.9(6) . . . . ?
C28 C27 B1 C33 -106.9(5) . . . . ?
C32 C27 B1 C33 72.3(5) . . . . ?
C28 C27 B1 C21 13.5(6) . . . . ?
C32 C27 B1 C21 -167.3(4) . . . . ?
C28 C27 B1 C39 133.4(4) . . . . ?
C32 C27 B1 C39 -47.4(5) . . . . ?
C48 O3 C45 C46 29(2) . . . . ?
O3 C45 C46 C47 -29(2) . . . . ?
C45 C46 C47 C48 17.4(19) . . . . ?
C45 O3 C48 C47 -19(2) . . . . ?
C46 C47 C48 O3 0.1(18) . . . . ?
C48A O3A C45A C46A 8(5) . . . . ?
O3A C45A C46A C47A -14(5) . . . . ?
C45A C46A C47A C48A 15(4) . . . . ?
C45A O3A C48A C47A 1(5) . . . . ?
C46A C47A C48A O3A -10(3) . . . . ?
Pd1 O1A N1A O2A 0.00(3) . . . . ?
 
_refine_diff_density_max    0.484
_refine_diff_density_min   -0.519
_refine_diff_density_rms    0.080

_shelx_res_file
;
TITL shelxt in P 1 21/n 1
    41_pdbu4_tr_800ms_280k_10_decay.res
    created by SHELXL-2018/3 at 09:44:26 on 02-Apr-2020
CELL 0.534 11.6837 13.5921 30.1998 90 93.403 90
ZERR 4 0.000421 0.000596 0.001133 0 0.003474 0
LATT 1
SYMM 0.5-X,0.5+Y,0.5-Z
SFAC C H B N O Pd
DISP B 0 0 4.561
DISP C 0.001 0.001 6.94
DISP H -0 0 0.611
DISP N 0.003 0.002 10.693
DISP O 0.005 0.003 16.398
DISP Pd -2.504 0.615 1934.604
UNIT 192 292 4 16 12 4
DFIX 1.2 0.001 N1 O1 N1 O2
DFIX 1.3 0.001 O1A N1A N1A O2A
DFIX 2 0.01 Pd1 O1A
DANG 2.1 0.001 O1 O2 O1A O2A
FLAT 0.001 Pd1 O1 O2 N1 O1A O2A N1A
RIGU 0.001 0.002
EADP O3 O3A
EADP C45 C45A C48 C48A
EADP C46 C46A C47 C47A
EADP O1 O1A O2 O2A
EADP N1 N1A

L.S. 20
PLAN  5
SIZE 0.1 0.1 0.05
TEMP 7
BOND $H
list 4
CONF
fmap 2
acta
SHEL 999 0.8
OMIT 6 15 4
OMIT 6 12 4
OMIT -1 2 3
OMIT -10 1 11
OMIT -2 4 36
OMIT 10 7 19
REM <olex2.extras>
REM <HklSrc "%.\\41_PdBu4_TR_800ms_280K_10_decay.hkl">
REM </olex2.extras>

WGHT    0.053700
FVAR       0.26329   0.65447   0.95393
PD1   6    0.339821    0.775111    0.346477    11.00000    0.05072    0.05434 =
         0.04563    0.00083   -0.00014   -0.00186
N2    4    0.345844    0.927208    0.337480    11.00000    0.06622    0.05684 =
         0.05385    0.00682   -0.00146    0.00129
N3    4    0.454374    0.798984    0.398148    11.00000    0.05333    0.05535 =
         0.04282    0.00164   -0.00077   -0.00578
AFIX  13
H3    2    0.531525    0.788736    0.387921    11.00000   -1.20000
AFIX   0
N4    4    0.330908    0.632122    0.371510    11.00000    0.05182    0.05141 =
         0.05323   -0.00261    0.00388   -0.00040
C1    1    0.441350    0.963522    0.369402    11.00000    0.07901    0.05674 =
         0.06276    0.00491   -0.00794   -0.00589
AFIX  23
H1A   2    0.514267    0.957934    0.355834    11.00000   -1.20000
H1B   2    0.428975    1.032234    0.376359    11.00000   -1.20000
AFIX   0
C2    1    0.443848    0.903223    0.411237    11.00000    0.07314    0.05620 =
         0.05638   -0.00095   -0.00814   -0.00227
AFIX  23
H2A   2    0.508522    0.922297    0.431001    11.00000   -1.20000
H2B   2    0.373962    0.913212    0.426455    11.00000   -1.20000
AFIX   0
C3    1    0.433705    0.723858    0.432547    11.00000    0.05983    0.05732 =
         0.04197    0.00447   -0.00168   -0.00198
AFIX  23
H3A   2    0.364575    0.739434    0.447383    11.00000   -1.20000
H3B   2    0.497636    0.721879    0.454540    11.00000   -1.20000
AFIX   0
C4    1    0.421000    0.626354    0.409193    11.00000    0.05770    0.05480 =
         0.05576    0.00428   -0.00034    0.00056
AFIX  23
H4A   2    0.399727    0.576361    0.430103    11.00000   -1.20000
H4B   2    0.493765    0.607571    0.397807    11.00000   -1.20000
AFIX   0
C5    1    0.231422    0.965892    0.350991    11.00000    0.07702    0.06866 =
         0.07578   -0.00228    0.00557    0.01075
AFIX  23
H5A   2    0.171665    0.934901    0.332168    11.00000   -1.20000
H5B   2    0.221274    0.944436    0.381139    11.00000   -1.20000
AFIX   0
C6    1    0.212432    1.075379    0.349071    11.00000    0.11680    0.07117 =
         0.10989   -0.00269   -0.00202    0.02279
AFIX  23
H6A   2    0.218671    1.097897    0.318831    11.00000   -1.20000
H6B   2    0.271737    1.107853    0.367564    11.00000   -1.20000
AFIX   0
C7    1    0.095835    1.104002    0.364600    11.00000    0.11641    0.10463 =
         0.15803   -0.04129   -0.00581    0.03201
AFIX  23
H7A   2    0.037274    1.065214    0.348579    11.00000   -1.20000
H7B   2    0.093219    1.088516    0.395878    11.00000   -1.20000
AFIX   0
C8    1    0.069936    1.209157    0.357915    11.00000    0.15782    0.10756 =
         0.31887   -0.04894   -0.04435    0.04635
AFIX 137
H8A   2    0.040650    1.219714    0.327917    11.00000   -1.50000
H8B   2    0.138641    1.247017    0.363506    11.00000   -1.50000
H8C   2    0.013631    1.229301    0.377963    11.00000   -1.50000
AFIX   0
C9    1    0.365805    0.960625    0.291223    11.00000    0.07525    0.06928 =
         0.05591    0.01249   -0.00097   -0.00179
AFIX  23
H9A   2    0.376215    1.031429    0.291446    11.00000   -1.20000
H9B   2    0.297878    0.946200    0.272304    11.00000   -1.20000
AFIX   0
C10   1    0.467490    0.913951    0.271516    11.00000    0.07648    0.08884 =
         0.06503    0.00564    0.00603   -0.00552
AFIX  23
H10A  2    0.462304    0.842959    0.273997    11.00000   -1.20000
H10B  2    0.537274    0.935162    0.287754    11.00000   -1.20000
AFIX   0
C11   1    0.471961    0.942773    0.222734    11.00000    0.10391    0.13446 =
         0.06811    0.00957    0.01833   -0.00740
AFIX  23
H11A  2    0.406888    0.913869    0.206045    11.00000   -1.20000
H11B  2    0.465553    1.013714    0.220117    11.00000   -1.20000
AFIX   0
C12   1    0.580160    0.909964    0.202967    11.00000    0.11840    0.21157 =
         0.10116   -0.00600    0.04228   -0.00125
AFIX 137
H12A  2    0.578780    0.929715    0.172420    11.00000   -1.50000
H12B  2    0.586208    0.839636    0.204883    11.00000   -1.50000
H12C  2    0.644849    0.939510    0.218928    11.00000   -1.50000
AFIX   0
C13   1    0.212229    0.623849    0.388763    11.00000    0.05084    0.06414 =
         0.06092    0.00322    0.00241   -0.00214
AFIX  23
H13A  2    0.203862    0.676015    0.410250    11.00000   -1.20000
H13B  2    0.156854    0.636291    0.364190    11.00000   -1.20000
AFIX   0
C14   1    0.180257    0.528216    0.410120    11.00000    0.06321    0.07023 =
         0.07993    0.01130    0.01051   -0.00271
AFIX  23
H14A  2    0.232495    0.515686    0.435669    11.00000   -1.20000
H14B  2    0.187928    0.474822    0.389192    11.00000   -1.20000
AFIX   0
C15   1    0.058934    0.530862    0.424595    11.00000    0.06723    0.08073 =
         0.10753    0.00101    0.02511   -0.00907
AFIX  23
H15A  2    0.052172    0.584462    0.445484    11.00000   -1.20000
H15B  2    0.007575    0.544771    0.398940    11.00000   -1.20000
AFIX   0
C16   1    0.020740    0.437024    0.445873    11.00000    0.08536    0.08645 =
         0.11621    0.00637    0.02833   -0.01401
AFIX 137
H16A  2    0.022821    0.384072    0.424900    11.00000   -1.50000
H16B  2   -0.056058    0.444889    0.454986    11.00000   -1.50000
H16C  2    0.071135    0.422359    0.471281    11.00000   -1.50000
AFIX   0
C17   1    0.349900    0.551064    0.339087    11.00000    0.07292    0.05645 =
         0.06315   -0.00975    0.00358    0.00026
AFIX  23
H17A  2    0.355615    0.489238    0.355107    11.00000   -1.20000
H17B  2    0.283424    0.547038    0.318344    11.00000   -1.20000
AFIX   0
C18   1    0.454659    0.563129    0.313386    11.00000    0.07157    0.09201 =
         0.06430   -0.00640    0.00641    0.00691
AFIX  23
H18A  2    0.522112    0.565413    0.333696    11.00000   -1.20000
H18B  2    0.450070    0.624715    0.297149    11.00000   -1.20000
AFIX   0
C19   1    0.465641    0.477409    0.280745    11.00000    0.12996    0.12272 =
         0.11613   -0.04051    0.05120   -0.00578
AFIX  23
H19A  2    0.461435    0.416049    0.296969    11.00000   -1.20000
H19B  2    0.400826    0.479340    0.259148    11.00000   -1.20000
AFIX   0
C20   1    0.569325    0.477773    0.257525    11.00000    0.15849    0.16335 =
         0.14750   -0.03181    0.08214    0.00728
AFIX 137
H20A  2    0.571214    0.420671    0.238874    11.00000   -1.50000
H20B  2    0.634242    0.476895    0.278555    11.00000   -1.50000
H20C  2    0.571867    0.535996    0.239615    11.00000   -1.50000
AFIX   0

C21   1    0.655621    0.373847    0.427296    11.00000    0.05418    0.05238 =
         0.05538    0.00818   -0.00282    0.00191
C22   1    0.708184    0.423832    0.393705    11.00000    0.06533    0.06946 =
         0.07185    0.01581    0.00641   -0.00644
AFIX  43
H22   2    0.724137    0.389649    0.368116    11.00000   -1.20000
AFIX   0
C23   1    0.737644    0.522484    0.396910    11.00000    0.06257    0.06968 =
         0.12166    0.02485    0.01373   -0.00831
AFIX  43
H23   2    0.773030    0.552940    0.373771    11.00000   -1.20000
AFIX   0
C24   1    0.714948    0.575147    0.433886    11.00000    0.06644    0.05909 =
         0.12777    0.01379   -0.01029   -0.00231
AFIX  43
H24   2    0.736313    0.640917    0.436379    11.00000   -1.20000
AFIX   0
C25   1    0.660635    0.530210    0.467085    11.00000    0.07531    0.05664 =
         0.08693   -0.00158   -0.01789    0.01025
AFIX  43
H25   2    0.643547    0.565379    0.492270    11.00000   -1.20000
AFIX   0
C26   1    0.631081    0.431930    0.463076    11.00000    0.07801    0.05757 =
         0.05883    0.00331   -0.00472    0.00492
AFIX  43
H26   2    0.592393    0.403230    0.485815    11.00000   -1.20000
AFIX   0
C27   1    0.734851    0.201928    0.458599    11.00000    0.05679    0.05431 =
         0.05619    0.00043    0.01304    0.00400
C28   1    0.808551    0.250957    0.488302    11.00000    0.06538    0.05980 =
         0.07487   -0.00585   -0.00297    0.01117
AFIX  43
H28   2    0.803067    0.319088    0.490064    11.00000   -1.20000
AFIX   0
C29   1    0.890593    0.203474    0.515718    11.00000    0.07547    0.08617 =
         0.09368   -0.00128   -0.01323    0.01997
AFIX  43
H29   2    0.937908    0.240296    0.535237    11.00000   -1.20000
AFIX   0
C30   1    0.902877    0.104891    0.514542    11.00000    0.07148    0.08417 =
         0.11678    0.01673    0.00187    0.02252
AFIX  43
H30   2    0.956869    0.073494    0.533497    11.00000   -1.20000
AFIX   0
C31   1    0.833624    0.051255    0.484590    11.00000    0.06825    0.06614 =
         0.13846    0.01281    0.00787    0.01534
AFIX  43
H31   2    0.841856   -0.016611    0.482487    11.00000   -1.20000
AFIX   0
C32   1    0.751776    0.100373    0.457775    11.00000    0.05765    0.05511 =
         0.11750   -0.00431    0.00261    0.00245
AFIX  43
H32   2    0.705337    0.063323    0.438037    11.00000   -1.20000
AFIX   0
C33   1    0.506130    0.230211    0.444248    11.00000    0.05862    0.05090 =
         0.04407   -0.00067   -0.00352   -0.00167
C34   1    0.479233    0.145878    0.466654    11.00000    0.06089    0.05080 =
         0.05356    0.00204    0.00295    0.00391
AFIX  43
H34   2    0.537828    0.101061    0.473420    11.00000   -1.20000
AFIX   0
C35   1    0.369874    0.123181    0.479886    11.00000    0.06617    0.06536 =
         0.06828    0.00639    0.00623   -0.00447
AFIX  43
H35   2    0.357074    0.064558    0.494684    11.00000   -1.20000
AFIX   0
C36   1    0.281414    0.187842    0.470937    11.00000    0.05775    0.06642 =
         0.10217   -0.00180    0.00679   -0.00526
AFIX  43
H36   2    0.208261    0.174423    0.479920    11.00000   -1.20000
AFIX   0
C37   1    0.303369    0.272786    0.448422    11.00000    0.06279    0.06297 =
         0.12641    0.00450    0.00858    0.00523
AFIX  43
H37   2    0.244333    0.317173    0.441643    11.00000   -1.20000
AFIX   0
C38   1    0.413085    0.292863    0.435709    11.00000    0.06340    0.06201 =
         0.09863    0.01827   -0.00033    0.00301
AFIX  43
H38   2    0.425184    0.351308    0.420672    11.00000   -1.20000
AFIX   0
C39   1    0.635455    0.213134    0.374542    11.00000    0.08487    0.06055 =
         0.05385    0.00108    0.00723   -0.01004
C40   1    0.543212    0.220830    0.344456    11.00000    0.10742    0.07217 =
         0.06348    0.00313   -0.01298   -0.01866
AFIX  43
H40   2    0.474467    0.245410    0.353881    11.00000   -1.20000
AFIX   0
C41   1    0.549209    0.192614    0.299576    11.00000    0.15853    0.07781 =
         0.06289    0.00180   -0.01147   -0.03513
AFIX  43
H41   2    0.485261    0.199404    0.279967    11.00000   -1.20000
AFIX   0
C42   1    0.647437    0.155929    0.285221    11.00000    0.19819    0.11533 =
         0.07177   -0.01102    0.01974   -0.01653
AFIX  43
H42   2    0.651423    0.136955    0.255765    11.00000   -1.20000
AFIX   0
C43   1    0.741786    0.146674    0.314334    11.00000    0.17556    0.15954 =
         0.07961   -0.02523    0.03618    0.02454
AFIX  43
H43   2    0.809835    0.121274    0.304628    11.00000   -1.20000
AFIX   0
C44   1    0.735425    0.175102    0.357964    11.00000    0.11174    0.15628 =
         0.07597   -0.02429    0.02122    0.02003
AFIX  43
H44   2    0.800312    0.168691    0.377119    11.00000   -1.20000
AFIX   0
B1    3    0.632214    0.254808    0.426228    11.00000    0.06232    0.05409 =
         0.05668    0.00039    0.00375   -0.00274

PART 1
O3    5    0.688604    0.802327    0.365545    21.00000    0.06777    0.10444 =
         0.10532   -0.00994    0.00885    0.00004
C45   1    0.737651    0.772354    0.325479    21.00000    0.08483    0.11350 =
         0.10780   -0.02099    0.00485    0.00049
AFIX  23
H45A  2    0.728325    0.823355    0.303088    21.00000   -1.20000
H45B  2    0.701483    0.712575    0.314034    21.00000   -1.20000
AFIX   0
C46   1    0.861165    0.755148    0.337689    21.00000    0.07969    0.12265 =
         0.14617   -0.00734    0.01069    0.00283
AFIX  23
H46A  2    0.874911    0.687386    0.346569    21.00000   -1.20000
H46B  2    0.908057    0.770751    0.313185    21.00000   -1.20000
AFIX   0
C47   1    0.884445    0.821348    0.374334    21.00000    0.07969    0.12265 =
         0.14617   -0.00734    0.01069    0.00283
AFIX  23
H47A  2    0.931873    0.789009    0.397430    21.00000   -1.20000
H47B  2    0.925025    0.878909    0.364547    21.00000   -1.20000
AFIX   0
C48   1    0.778376    0.849507    0.390878    21.00000    0.08483    0.11350 =
         0.10780   -0.02099    0.00485    0.00049
AFIX  23
H48A  2    0.776295    0.830652    0.421798    21.00000   -1.20000
H48B  2    0.769284    0.920328    0.388842    21.00000   -1.20000
AFIX   0
SAME 0.02 0.04 O3 > C48
PART 0
PART 2
O3A   5    0.672351    0.810714    0.360306   -21.00000    0.06777    0.10444 =
         0.10532   -0.00994    0.00885    0.00004
C45A  1    0.726731    0.757026    0.327301   -21.00000    0.08483    0.11350 =
         0.10780   -0.02099    0.00485    0.00049
AFIX  23
H45C  2    0.694947    0.773594    0.297841   -21.00000   -1.20000
H45D  2    0.719732    0.686694    0.331869   -21.00000   -1.20000
AFIX   0
C46A  1    0.848610    0.789793    0.333873   -21.00000    0.07969    0.12265 =
         0.14617   -0.00734    0.01069    0.00283
AFIX  23
H46C  2    0.894870    0.737733    0.347721   -21.00000   -1.20000
H46D  2    0.878932    0.805189    0.305474   -21.00000   -1.20000
AFIX   0
C47A  1    0.852469    0.875281    0.361634   -21.00000    0.07969    0.12265 =
         0.14617   -0.00734    0.01069    0.00283
AFIX  23
H47C  2    0.914119    0.869989    0.384477   -21.00000   -1.20000
H47D  2    0.864321    0.934059    0.344275   -21.00000   -1.20000
AFIX   0
C48A  1    0.743911    0.878709    0.380924   -21.00000    0.08483    0.11350 =
         0.10780   -0.02099    0.00485    0.00049
AFIX  23
H48C  2    0.753427    0.864300    0.412385   -21.00000   -1.20000
H48D  2    0.711075    0.943986    0.377392   -21.00000   -1.20000
AFIX   0

PART 0
PART 3
O1    5    0.125002    0.760345    0.298860    31.00000    0.07086    0.20874 =
         0.07855   -0.02757   -0.01360   -0.00018
O2    5    0.261348    0.724484    0.259629    31.00000    0.07086    0.20874 =
         0.07855   -0.02757   -0.01360   -0.00018
N1    4    0.225712    0.749782    0.294337    31.00000    0.07069    0.07853 =
         0.06513    0.01151   -0.00771   -0.00454
PART 0
PART 4
O1A   5    0.210731    0.755208    0.300928   -31.00000    0.07086    0.20874 =
         0.07855   -0.02757   -0.01360   -0.00018
O2A   5    0.326639    0.715532    0.253466   -31.00000    0.07086    0.20874 =
         0.07855   -0.02757   -0.01360   -0.00018
N1A   4    0.218579    0.727933    0.259959   -31.00000    0.07069    0.07853 =
         0.06513    0.01151   -0.00771   -0.00454
HKLF 4


REM  shelxt in P 1 21/n 1
REM wR2 = 0.1545, GooF = S = 0.956, Restrained GooF = 0.957 for all data
REM R1 = 0.0631 for 5239 Fo > 4sig(Fo) and 0.1101 for all 9396 data
REM 526 parameters refined using 491 restraints

END

WGHT      0.0537      0.0000

REM Highest difference peak  0.484,  deepest hole -0.519,  1-sigma level  0.080
Q1    1   0.3449  0.6766  0.3470  11.00000  0.05    0.38
Q2    1   0.8558  0.8601  0.3890  11.00000  0.05    0.34
Q3    1   0.8775  0.7591  0.3766  11.00000  0.05    0.33
Q4    1   0.9081  0.8442  0.3552  11.00000  0.05    0.33
Q5    1   0.0229  1.0803  0.3909  11.00000  0.05    0.32
;
_shelx_res_checksum   46424

_shelx_hkl_file
;
 -15   0   1   -1.45    5.28
 -15   0   2   -1.07    4.90
 -15   0   3   27.85    9.40
 -15   0   4    0.99    5.12
 -15   0   5    6.56    4.94
 -15   0   6   -1.46    3.60
 -15   0   7   -0.06    3.28
 -15   0   8    6.46    5.64
 -15   0   9   39.34   10.29
 -15   0  10   -0.80    4.76
 -15   0  11   -0.65    3.04
 -15   0  12   -2.29    4.34
 -15   0  13    8.41    5.40
 -15   0  14    2.06    3.88
 -15   0  15    9.37    5.19
 -15   0  16   -0.09    2.45
 -15   0  17   -1.05    3.68
 -15   1   1   24.99    9.21
 -15  -1   1   20.77    8.24
 -15   1   2    1.66    3.48
 -15  -1   2    3.62    4.68
 -15   1   3    3.47    4.12
 -15  -1   3   -0.44    4.03
 -15   1   4   -1.85    3.93
 -15  -1   4    3.74    5.13
 -15   1   5    6.27    4.32
 -15  -1   5   14.92    6.68
 -15   1   6   -1.61    3.44
 -15  -1   6   -0.49    2.32
 -15   1   7   10.24    6.79
 -15  -1   7    3.26    5.36
 -15   1   8    1.12    3.63
 -15  -1   8   -0.32    3.74
 -15   1   9   -0.34    3.44
 -15  -1   9   -1.63    3.87
 -15   1  10   -0.60    2.79
 -15  -1  10   -0.94    4.09
 -15   1  11   14.64    6.16
 -15  -1  11    9.17    5.33
 -15   1  12    2.11    3.72
 -15  -1  12   -0.54    3.94
 -15   1  13    4.53    4.11
 -15  -1  13    1.50    5.18
 -15   1  14    1.65    3.97
 -15  -1  14   -0.03    3.35
 -15   1  15    2.49    3.45
 -15  -1  15   12.34    5.76
 -15   1  16    7.08    4.26
 -15   1  17    6.68    4.19
 -15   1  18   -1.04    3.20
 -15   1  19   -0.82    2.94
 -15   2   1   -1.22    3.20
 -15  -2   1   -0.67    3.61
 -15   2   2   -1.49    4.12
 -15  -2   2   -3.01    5.51
 -15   2   3   11.07    6.58
 -15  -2   3   38.37   11.22
 -15   2   4   -1.57    4.56
 -15  -2   4   -0.22    3.64
 -15   2   5   11.07    5.84
 -15  -2   5    4.60    5.43
 -15   2   6   -1.01    3.77
 -15  -2   6    2.09    4.42
 -15   2   7    9.22    5.61
 -15  -2   7    8.38    5.57
 -15   2   8   -0.95    3.80
 -15  -2   8   -2.88    5.14
 -15   2   9    4.90    4.36
 -15  -2   9    6.97    5.47
 -15   2  10    4.46    3.53
 -15  -2  10   -0.02    4.71
 -15   2  11   -1.21    4.59
 -15  -2  11   -1.27    3.30
 -15   2  12   -0.39    2.08
 -15  -2  12    1.60    3.03
 -15   2  13    3.86    3.52
 -15  -2  13    3.70    5.82
 -15   2  14    7.82    4.94
 -15  -2  14    6.65    5.32
 -15   2  15   13.85    5.47
 -15   2  16   -1.30    3.21
 -15   2  17    1.37    2.60
 -15   2  18    1.04    2.62
 -15   2  19    6.63    4.09
 -15   2  20   -0.97    2.78
 -15   3   1    3.61    4.59
 -15  -3   1    8.59    6.94
 -15   3   2    2.28    3.73
 -15  -3   2   -0.14    3.60
 -15   3   3    0.73    4.25
 -15  -3   3   -1.72    4.63
 -15   3   4   -0.29    2.62
 -15  -3   4   -1.42    4.56
 -15   3   5   -0.64    4.57
 -15  -3   5    7.68    4.94
 -15   3   6    5.19    4.09
 -15  -3   6   -2.19    4.61
 -15   3   7    1.72    3.62
 -15  -3   7    9.84    6.05
 -15   3   8    6.37    4.72
 -15  -3   8    8.41    6.11
 -15   3   9    0.55    2.75
 -15  -3   9   -1.23    5.08
 -15   3  10   -0.60    2.70
 -15  -3  10    3.47    5.29
 -15   3  11   19.11    6.92
 -15  -3  11   19.60    8.49
 -15   3  12    5.39    4.03
 -15  -3  12   -0.24    4.16
 -15   3  13   -0.26    2.54
 -15   3  14    0.68    2.20
 -15   3  15    5.37    3.57
 -15   3  16   -0.66    2.67
 -15   3  17    8.65    4.13
 -15   3  18    1.23    2.88
 -15   3  19    1.71    3.12
 -15   3  20    3.21    3.29
 -15   3  21    3.01    3.05
 -15   4   1   -0.31    2.52
 -15  -4   1    2.04    5.41
 -15   4   2   -0.11    3.77
 -15  -4   2    1.61    5.24
 -15   4   3    1.29    3.43
 -15  -4   3   11.26    6.93
 -15   4   4   -0.44    2.52
 -15  -4   4   15.67    8.37
 -15   4   5   -0.37    3.36
 -15  -4   5   14.72    7.62
 -15   4   6   -0.05    2.83
 -15  -4   6   -1.11    5.11
 -15   4   7   -0.55    2.50
 -15  -4   7    1.18    5.08
 -15   4   8    2.47    4.20
 -15  -4   8   -0.36    3.82
 -15   4   9    2.69    3.04
 -15  -4   9    1.16    6.38
 -15   4  10    9.15    4.53
 -15   4  11    1.46    3.09
 -15   4  12    2.28    2.69
 -15   4  13    2.39    2.79
 -15   4  14    2.57    3.21
 -15   4  15    3.24    3.06
 -15   4  16   -0.28    2.72
 -15   4  17    1.37    2.65
 -15   4  18    1.96    2.63
 -15   4  19    0.94    2.19
 -15   5   1    1.24    3.48
 -15  -5   1    2.20    6.59
 -15   5   2   -0.87    3.24
 -15  -5   2    1.58    4.85
 -15   5   3   -0.05    3.28
 -15  -5   3   -1.25    5.60
 -15   5   4   -1.26    3.92
 -15  -5   4    5.78    6.44
 -15   5   5   -0.50    3.47
 -15  -5   5   -0.77    4.12
 -15   5   6    4.34    4.03
 -15  -5   6    8.24    5.76
 -15   5   7   13.83    5.46
 -15   5   8   -1.03    3.56
 -15   5   9    1.69    2.78
 -15   5  10    6.71    3.90
 -15   5  11    7.88    3.99
 -15   5  12    4.03    2.96
 -15   5  13    0.29    2.32
 -15   5  14   -1.06    2.57
 -15   5  15   -1.24    2.71
 -15   5  16    3.42    2.92
 -15   6   1    1.30    3.59
 -15   6   2    9.17    5.35
 -15   6   3    6.26    4.46
 -15   6   4    7.53    4.58
 -15   6   5    6.70    4.53
 -15   6   6   -1.06    3.81
 -15   6   7    0.52    2.25
 -15   6   8   -0.19    2.47
 -15   6   9    0.50    3.10
 -15   6  10    1.04    2.41
 -15   6  11    2.51    3.09
 -15   6  12   -0.32    2.66
 -15   6  13    1.49    2.75
 -15   6  14    1.88    2.45
 -15   7   4   -0.68    2.85
 -15   7   5    8.60    4.59
 -15   7   6    4.76    3.88
 -15   7   7   -0.94    3.07
 -15   7   8   -0.99    2.91
 -15   7   9    1.38    2.51
 -15   7  10    4.25    3.12
 -15   7  11    3.10    2.91
 -15   7  12    3.40    2.43
 -15   8   8    7.23    4.14
 -15   8   9    0.83    2.87
 -15   8  10    3.56    3.06
 -15   8  11    2.84    2.65
  15   9  -1   -2.49    7.21
 -14   0   1   -0.02    3.89
 -14   0   2   49.13   12.50
 -14   0   3    0.21    4.29
 -14   0   4   12.58    6.86
 -14   0   5    1.72    3.22
 -14   0   6   10.66    6.19
 -14   0   7    1.91    4.18
 -14   0   8    5.82    5.08
 -14   0   9   -0.02    2.43
 -14   0  10    1.45    4.40
 -14   0  11    4.65    3.49
 -14   0  12    9.44    5.93
 -14   0  13    0.68    3.22
 -14   0  14   20.38    7.06
 -14   0  15   -0.13    2.64
 -14   0  16    3.75    3.70
 -14   0  17   -0.63    3.02
 -14   0  18   -0.44    4.23
 -14   0  19   -1.27    3.70
 -14   0  20    0.78    3.08
 -14   0  21    0.65    3.11
 -14   0  22   -0.05    2.80
 -14   0  23    0.49    3.10
 -14   1   1   -0.37    3.25
 -14  -1   1   -1.45    4.63
 -14   1   2   -0.32    2.34
 -14  -1   2    2.93    4.49
 -14   1   3    1.95    3.10
 -14  -1   3   -1.26    3.45
 -14   1   4   11.87    6.80
 -14  -1   4    2.20    4.04
 -14   1   5    1.17    3.10
 -14  -1   5   -1.54    3.71
 -14   1   6   21.24    7.50
 -14  -1   6   21.19    7.65
 -14   1   7    1.45    3.65
 -14  -1   7    1.61    5.33
 -14   1   8   -0.25    3.46
 -14  -1   8   -0.87    3.45
 -14   1   9    4.11    4.68
 -14  -1   9   -0.81    2.92
 -14   1  10   25.88    7.61
 -14  -1  10   17.70    6.95
 -14   1  11   -0.04    3.44
 -14  -1  11    0.21    4.02
 -14   1  12    0.17    3.29
 -14  -1  12   -0.56    4.11
 -14   1  13    0.61    2.89
 -14  -1  13    2.00    3.51
 -14   1  14    2.53    3.30
 -14  -1  14    7.89    4.88
 -14   1  15    0.50    3.66
 -14  -1  15   -0.04    4.35
 -14   1  16    9.99    5.09
 -14  -1  16    8.51    5.50
 -14   1  17    5.02    3.61
 -14  -1  17    3.09    3.90
 -14   1  18   -0.70    2.61
 -14  -1  18    3.81    3.14
 -14   1  19   -0.71    3.62
 -14  -1  19    3.62    3.89
 -14   1  20    7.52    4.57
 -14  -1  20    2.83    3.86
 -14   1  21    0.61    3.00
 -14  -1  21   -0.31    2.61
 -14   1  22    1.06    2.70
 -14  -1  22   -0.82    3.54
 -14   1  23   -0.98    3.51
 -14   1  24   -0.38    2.36
 -14   2   1   -1.75    3.80
 -14  -2   1   11.13    6.59
 -14   2   2   24.16    8.33
 -14  -2   2   13.04    7.81
 -14   2   3   -1.23    4.38
 -14  -2   3    1.21    4.19
 -14   2   4   14.28    6.62
 -14  -2   4    6.59    6.44
 -14   2   5    3.51    3.47
 -14  -2   5    4.60    6.01
 -14   2   6    7.67    5.12
 -14  -2   6   10.43    6.69
 -14   2   7    3.23    3.65
 -14  -2   7    0.56    2.67
 -14   2   8   -0.89    3.49
 -14  -2   8   22.54    7.91
 -14   2   9   -0.99    3.85
 -14  -2   9   -0.89    4.18
 -14   2  10   -1.05    3.40
 -14  -2  10    5.44    4.29
 -14   2  11   -0.69    2.60
 -14  -2  11    1.75    4.29
 -14   2  12   14.88    5.70
 -14  -2  12   15.13    6.88
 -14   2  13    4.25    3.43
 -14  -2  13    0.28    2.56
 -14   2  14    4.27    3.46
 -14  -2  14   12.63    6.38
 -14   2  15   -0.11    2.35
 -14  -2  15   -0.06    3.52
 -14   2  16    2.44    3.20
 -14  -2  16    3.25    4.65
 -14   2  17   -0.58    2.60
 -14  -2  17   -1.25    4.27
 -14   2  18    6.60    3.68
 -14  -2  18    6.41    5.13
 -14   2  19    5.82    3.70
 -14  -2  19    1.38    3.59
 -14   2  20   -1.02    2.73
 -14  -2  20    3.12    4.06
 -14   2  21   -1.02    2.92
 -14   2  22    2.14    3.21
 -14   2  23    2.02    3.12
 -14   2  24   11.35    4.85
 -14   2  25    0.64    2.87
 -14   3   1    2.89    4.45
 -14  -3   1   -0.40    2.45
 -14   3   2   -0.74    3.80
 -14  -3   2   -0.75    4.58
 -14   3   3    3.54    4.80
 -14  -3   3   -2.00    4.60
 -14   3   4   -0.60    2.95
 -14  -3   4    2.40    5.31
 -14   3   5    3.06    4.98
 -14  -3   5    5.18    4.77
 -14   3   6   10.06    5.38
 -14  -3   6    6.65    6.95
 -14   3   7    5.30    4.15
 -14  -3   7    5.35    4.66
 -14   3   8    0.91    3.33
 -14  -3   8   -0.76    4.55
 -14   3   9   -0.34    2.43
 -14  -3   9   -0.21    3.29
 -14   3  10   18.55    6.23
 -14  -3  10   12.09    7.44
 -14   3  11   10.93    4.97
 -14  -3  11   12.34    6.73
 -14   3  12   -0.28    2.33
 -14  -3  12    4.61    4.92
 -14   3  13    3.17    3.39
 -14  -3  13    1.62    4.38
 -14   3  14    3.89    3.43
 -14  -3  14    1.72    4.49
 -14   3  15    4.22    3.66
 -14  -3  15    1.08    5.22
 -14   3  16   10.89    4.90
 -14  -3  16    6.88    5.32
 -14   3  17   -0.55    2.18
 -14  -3  17   -0.77    4.41
 -14   3  18   -0.11    1.83
 -14  -3  18   -0.95    3.38
 -14   3  19    0.45    2.09
 -14  -3  19    1.57    4.16
 -14   3  20   17.27    5.69
 -14   3  21   -0.27    2.48
 -14   3  22    3.69    2.73
 -14   3  23   -0.64    2.24
 -14   3  24    0.73    2.14
 -14   3  25   -0.03    1.83
 -14   3  26    3.47    3.18
 -14   4   1    6.42    5.19
 -14  -4   1    5.58    6.98
 -14   4   2    3.08    3.95
 -14  -4   2   14.09    8.59
 -14   4   3    1.21    3.56
 -14  -4   3   -1.27    4.70
 -14   4   4    5.01    4.75
 -14  -4   4    3.03    6.21
 -14   4   5    0.00    2.99
 -14  -4   5    4.66    5.47
 -14   4   6   -0.53    2.88
 -14  -4   6    2.87    3.33
 -14   4   7    0.89    3.19
 -14  -4   7    1.55    4.51
 -14   4   8    2.96    3.60
 -14  -4   8    3.64    4.94
 -14   4   9   10.65    4.80
 -14  -4   9    7.03    5.71
 -14   4  10    7.73    4.15
 -14  -4  10    0.59    4.29
 -14   4  11   -0.77    2.72
 -14  -4  11    3.69    5.48
 -14   4  12    8.50    4.15
 -14  -4  12   15.41    7.21
 -14   4  13   11.88    4.99
 -14  -4  13    2.93    4.24
 -14   4  14   15.79    5.42
 -14  -4  14   10.88    7.01
 -14   4  15   -0.11    2.39
 -14  -4  15   -0.08    3.85
 -14   4  16   11.52    4.03
 -14  -4  16   -1.55    4.03
 -14   4  17   -0.43    2.10
 -14  -4  17    5.03    4.89
 -14   4  18   -0.30    1.83
 -14  -4  18    2.02    4.49
 -14   4  19   -0.18    2.21
 -14   4  20   -0.78    2.01
 -14   4  21   -0.45    1.88
 -14   5   1   13.34    5.76
 -14  -5   1   13.82    8.35
 -14   5   2    3.18    3.78
 -14  -5   2    7.28    5.96
 -14   5   3    3.90    3.53
 -14  -5   3   11.58    7.49
 -14   5   4   -0.82    2.86
 -14  -5   4   -0.50    3.51
 -14   5   5    5.27    4.37
 -14  -5   5    8.55    5.91
 -14   5   6    8.65    5.01
 -14  -5   6    7.75    6.03
 -14   5   7    0.43    3.03
 -14  -5   7   -0.74    4.07
 -14   5   8   -1.11    3.40
 -14  -5   8   -0.27    3.78
 -14   5   9    6.22    3.97
 -14  -5   9    6.77    6.44
 -14   5  10    7.19    4.28
 -14  -5  10    4.37    5.50
 -14   5  11    2.14    3.20
 -14  -5  11    6.69    5.97
 -14   5  12    3.01    2.72
 -14  -5  12   -1.37    3.90
 -14   5  13   -0.27    2.49
 -14  -5  13   -1.58    4.77
 -14   5  14    1.57    2.67
 -14  -5  14   -2.31    5.45
 -14   5  15    2.27    2.27
 -14  -5  15    8.46    6.88
 -14   5  16   11.88    3.91
 -14  -5  16   14.16    7.73
 -14   5  17    0.44    2.04
 -14   6   1    2.03    2.65
  14   6  -1    1.40    3.71
 -14  -6   1    5.60    5.54
 -14   6   2    7.63    4.38
 -14  -6   2   -1.64    4.97
 -14   6   3   18.75    6.26
 -14  -6   3   -1.73    5.65
 -14   6   4    4.70    3.73
 -14  -6   4    8.46    6.62
 -14   6   5    0.51    3.07
 -14  -6   5   -0.66    4.03
 -14   6   6    1.44    2.78
 -14  -6   6    8.14    7.51
 -14   6   7   11.24    4.65
 -14  -6   7    6.13    5.43
 -14   6   8   -0.83    2.65
 -14  -6   8    8.57    6.41
 -14   6   9    5.34    3.80
 -14  -6   9   -0.17    3.75
 -14   6  10   -1.09    2.79
 -14  -6  10   14.33    6.60
 -14   6  11    1.00    2.19
 -14  -6  11    6.17    5.61
 -14   6  12   -0.68    2.20
 -14  -6  12    5.99    4.85
 -14   6  13    3.92    2.69
 -14  -6  13    5.99    4.94
 -14   6  14   -0.20    1.81
 -14  -6  14    6.42    6.27
 -14   7   1    2.15    4.03
  14   7  -1   17.05    8.60
 -14  -7   1    2.56    5.40
 -14   7   2   -1.30    3.77
  14   7  -2   -0.90    4.02
 -14  -7   2   -2.04    6.90
 -14   7   3    0.05    2.80
  14   7  -3    0.78    4.68
 -14  -7   3    2.68    5.58
 -14   7   4    3.20    4.22
 -14  -7   4    1.12    4.59
 -14   7   5   15.84    5.53
 -14  -7   5   10.17    7.22
 -14   7   6    0.15    3.16
 -14  -7   6    5.33    6.30
 -14   7   7    1.01    2.42
 -14  -7   7   -3.50    7.05
 -14   7   8    2.59    2.69
 -14  -7   8    1.96    4.66
 -14   7   9    2.03    2.86
 -14  -7   9    0.87    2.53
 -14   7  10   -0.05    2.24
 -14  -7  10    3.74    5.24
 -14   7  11    7.56    3.40
 -14  -7  11    1.30    4.68
 -14   7  12    1.19    2.07
 -14  -7  12   -0.93    4.21
 -14   7  13    0.51    1.76
 -14   8   1    7.66    4.79
  14   8  -1   16.17    8.67
 -14  -8   1    5.84    6.65
 -14   8   2   -0.98    3.94
  14   8  -2    8.12    6.65
 -14  -8   2   -0.19    4.96
 -14   8   3    4.93    4.48
  14   8  -3   13.23    8.12
 -14  -8   3    2.25    5.71
 -14   8   4    0.04    2.45
  14   8  -4   -1.03    3.42
 -14  -8   4    7.20    6.67
 -14   8   5   -0.06    2.98
  14   8  -5    3.33    3.67
 -14  -8   5   -0.14    3.87
 -14   8   6    3.00    3.70
 -14  -8   6    2.74    4.75
 -14   8   7    3.39    3.19
 -14  -8   7    2.52    5.76
 -14   8   8   -0.48    2.87
 -14  -8   8   -2.10    6.07
 -14   8   9   10.32    4.39
 -14  -8   9    3.57    5.95
 -14   8  10   -0.18    1.86
 -14   8  11    1.57    2.21
 -14   8  12    1.68    2.17
 -14   9   1    6.76    4.31
  14   9  -1   -1.48    5.30
 -14  -9   1   -2.14    6.51
 -14   9   2   -0.43    3.86
  14   9  -2   -1.18    3.73
 -14  -9   2   -1.35    5.14
 -14   9   3    0.01    2.85
  14   9  -3   -0.37    4.61
 -14  -9   3   -0.88    4.90
 -14   9   4    0.05    3.50
  14   9  -4   -2.10    5.30
 -14  -9   4   -2.19    6.60
 -14   9   5    2.93    3.63
  14   9  -5   23.43   10.28
 -14  -9   5    5.97    7.14
 -14   9   6   -0.78    2.94
  14   9  -6   -1.56    5.70
 -14  -9   6    1.89    6.35
 -14   9   7    0.67    2.82
 -14   9   8    1.06    2.91
 -14   9   9    0.66    2.18
 -14   9  10   -0.48    2.69
  14  10  -1   -1.12    3.70
 -14 -10   1   -1.60    5.91
  14  10  -2   -1.94    5.29
  14  10  -3    4.59    6.83
  14  10  -4   -1.92    4.82
  14  10  -5   -2.83    5.97
  14  10  -6   -1.05    4.72
  14  10  -7    8.64    7.11
  14  10  -8   -1.27    5.18
 -13   0   1   61.06   13.90
 -13   0   2   -1.34    3.42
 -13   0   3    5.78    5.75
 -13   0   4   -0.58    3.44
 -13   0   5    4.92    4.98
 -13   0   6    1.81    3.39
 -13   0   7   17.23    6.90
 -13   0   8   -0.13    3.28
 -13   0   9   -1.63    4.53
 -13   0  10   -0.29    2.96
 -13   0  11   20.79    7.29
 -13   0  12   -0.60    2.81
 -13   0  13   12.92    6.05
 -13   0  14   -0.18    2.73
 -13   0  15   -1.60    4.35
 -13   0  16   -0.54    3.09
 -13   0  17    5.18    3.85
 -13   0  18   -0.07    2.29
 -13   0  19    1.43    3.07
 -13   0  20    1.27    2.44
 -13   0  21   -1.19    3.15
 -13   0  22    1.05    2.80
 -13   0  23    5.23    4.17
 -13   0  24   -0.82    2.68
 -13   0  25    0.49    3.12
 -13   0  26   -0.57    2.46
 -13   1   1   11.37    5.21
 -13  -1   1   -2.81    6.35
 -13   1   2    2.17    2.79
 -13  -1   2    0.96    3.48
 -13   1   3   -1.01    3.44
 -13  -1   3   16.74    6.87
 -13   1   4    1.37    4.29
 -13  -1   4    2.78    5.63
 -13   1   5   49.79   11.47
 -13  -1   5   58.77   13.27
 -13   1   6   -0.18    4.16
 -13  -1   6    6.17    4.67
 -13   1   7    5.22    4.85
 -13  -1   7    3.89    4.70
 -13   1   8   -0.25    3.60
 -13  -1   8   -2.03    5.29
 -13   1   9   33.12    8.73
 -13  -1   9   29.69    9.35
 -13   1  10    2.25    3.53
 -13  -1  10    9.28    5.08
 -13   1  11    8.80    5.21
 -13  -1  11    2.89    3.91
 -13   1  12   -0.50    2.44
 -13  -1  12   -0.75    2.37
 -13   1  13    3.32    3.77
 -13  -1  13   12.19    5.36
 -13   1  14    3.98    3.21
 -13  -1  14   -0.39    2.05
 -13   1  15   28.57    7.52
 -13  -1  15   15.67    7.17
 -13   1  16   -0.02    2.83
 -13  -1  16   -0.19    3.24
 -13   1  17    5.66    3.73
 -13  -1  17    0.68    1.88
 -13   1  18   -0.84    2.75
 -13  -1  18   -0.40    3.76
 -13   1  19    6.31    3.81
 -13  -1  19    7.27    4.53
 -13   1  20   -0.52    3.09
 -13  -1  20   -1.12    4.00
 -13   1  21    2.27    2.89
 -13  -1  21    5.96    4.76
 -13   1  22    1.22    2.92
 -13  -1  22    1.41    2.53
 -13   1  23    4.10    3.41
 -13  -1  23   -0.20    3.51
 -13   1  24    2.51    3.12
 -13  -1  24    5.90    4.14
 -13   1  25   11.72    4.98
 -13  -1  25    5.41    4.25
 -13   1  26    1.33    3.08
 -13   2   1   35.25    9.87
 -13  -2   1   48.45   12.40
 -13   2   2   -0.72    4.24
 -13  -2   2   -0.18    2.70
 -13   2   3    7.13    4.56
 -13  -2   3    5.30    5.42
 -13   2   4    5.59    4.37
 -13  -2   4    6.58    6.50
 -13   2   5    3.97    4.04
 -13  -2   5    7.47    6.07
 -13   2   6    8.83    4.81
 -13  -2   6    5.86    5.50
 -13   2   7   16.29    6.63
 -13  -2   7   38.68   10.21
 -13   2   8    2.54    3.70
 -13  -2   8    8.89    5.09
 -13   2   9    0.57    2.06
 -13  -2   9    2.10    3.40
 -13   2  10   -0.61    2.45
 -13  -2  10   -0.25    3.37
 -13   2  11   11.66    5.41
 -13  -2  11   22.02    8.25
 -13   2  12    1.17    2.88
 -13  -2  12   -1.78    4.15
 -13   2  13   11.18    5.18
 -13  -2  13   18.70    6.99
 -13   2  14    1.80    2.50
 -13  -2  14   -0.19    3.58
 -13   2  15    1.87    3.32
 -13  -2  15    4.01    4.59
 -13   2  16   -0.43    2.58
 -13  -2  16    1.64    3.99
 -13   2  17    2.37    3.29
 -13  -2  17    5.33    4.77
 -13   2  18    2.73    2.80
 -13  -2  18    2.85    3.52
 -13   2  19    3.73    3.35
 -13  -2  19   -0.06    3.23
 -13   2  20    0.04    2.00
 -13  -2  20   -1.27    3.88
 -13   2  21    4.02    3.62
 -13  -2  21    2.38    4.03
 -13   2  22    1.13    2.64
 -13  -2  22   11.53    5.64
 -13   2  23   14.52    5.36
 -13  -2  23   11.10    6.26
 -13   2  24   -0.75    2.47
 -13  -2  24    0.82    3.33
 -13   2  25   -0.53    2.91
 -13  -2  25    0.44    3.78
 -13   2  26    1.39    2.88
 -13   2  27    2.38    3.41
 -13   3   1    2.56    3.17
  13   3  -1    1.53    4.90
 -13  -3   1   -2.03    4.65
 -13   3   2   -1.36    4.17
 -13  -3   2   -0.02    3.72
 -13   3   3    8.52    5.53
 -13  -3   3    3.59    4.59
 -13   3   4    4.45    4.10
 -13  -3   4    3.18    4.14
 -13   3   5   16.64    6.45
 -13  -3   5   31.74   10.24
 -13   3   6   11.89    5.02
 -13  -3   6    4.79    4.29
 -13   3   7    2.72    3.35
 -13  -3   7    2.78    4.66
 -13   3   8    0.96    3.12
 -13  -3   8   -2.82    6.72
 -13   3   9   13.41    5.46
 -13  -3   9   11.71    7.04
 -13   3  10   10.11    4.74
 -13  -3  10   10.45    6.33
 -13   3  11    5.88    4.22
 -13  -3  11    8.00    7.45
 -13   3  12   -0.86    2.93
 -13  -3  12   -1.04    3.87
 -13   3  13    0.56    3.04
 -13  -3  13    7.26    5.13
 -13   3  14   -1.06    2.46
 -13  -3  14   -2.10    4.49
 -13   3  15   13.91    4.77
 -13  -3  15   17.30    7.58
 -13   3  16    4.39    3.21
 -13  -3  16    8.16    6.24
 -13   3  17   -0.63    2.16
 -13  -3  17    0.03    3.90
 -13   3  18    1.26    2.42
 -13  -3  18    6.82    4.87
 -13   3  19    7.46    3.70
 -13  -3  19    9.76    5.96
 -13   3  20   10.14    4.17
 -13  -3  20    0.06    3.23
 -13   3  21   -0.52    2.33
 -13  -3  21    2.34    4.18
 -13   3  22   -0.47    2.41
 -13  -3  22    3.02    4.47
 -13   3  23    1.64    2.26
 -13  -3  23    1.05    3.02
 -13   3  24    0.17    2.30
 -13   3  25    9.49    4.18
 -13   3  26    0.99    2.60
 -13   3  27   -0.74    2.72
 -13   4   1    9.72    5.22
  13   4  -1    6.97    6.12
 -13  -4   1   29.14   10.13
 -13   4   2    2.71    3.55
  13   4  -2   13.68    6.90
 -13  -4   2   10.87    6.85
 -13   4   3    0.50    2.21
  13   4  -3    4.49    5.02
 -13  -4   3    7.04    5.78
 -13   4   4   -0.82    2.70
 -13  -4   4    2.42    4.15
 -13   4   5    1.34    2.49
 -13  -4   5   -0.61    4.61
 -13   4   6    8.90    4.63
 -13  -4   6    6.97    6.12
 -13   4   7   25.25    6.92
 -13  -4   7    6.42    5.32
 -13   4   8    6.09    4.21
 -13  -4   8    6.99    6.40
 -13   4   9    0.50    2.64
 -13  -4   9    1.58    3.39
 -13   4  10   -0.64    2.58
 -13  -4  10   -1.32    5.23
 -13   4  11   11.77    4.46
 -13  -4  11   13.43    7.14
 -13   4  12   12.79    4.66
 -13  -4  12    4.60    5.10
 -13   4  13   12.44    4.47
 -13  -4  13    9.52    6.52
 -13   4  14    0.51    2.27
 -13  -4  14    1.06    6.96
 -13   4  15    0.70    2.44
 -13  -4  15   -1.53    5.84
 -13   4  16    8.60    3.51
 -13  -4  16    7.79    5.71
 -13   4  17   14.81    4.46
 -13  -4  17    8.51    6.18
 -13   4  18    4.91    2.69
 -13  -4  18    0.90    6.05
 -13   4  19    1.27    2.15
 -13  -4  19    5.49    5.04
 -13   4  20    2.42    2.73
 -13  -4  20    3.95    4.18
 -13   4  21    4.95    2.81
 -13  -4  21    8.11    5.33
 -13   4  22    5.39    2.70
 -13  -4  22    5.19    4.82
 -13   4  23   12.83    4.06
 -13   4  24   -0.17    2.01
 -13   4  25    0.75    2.26
 -13   5   1    5.73    3.99
  13   5  -1    5.69    5.27
 -13  -5   1    6.88    7.04
 -13   5   2    1.30    2.43
  13   5  -2    8.94    5.96
 -13  -5   2    1.79    4.22
 -13   5   3    1.90    3.58
  13   5  -3    1.77    3.76
 -13  -5   3    4.05    5.83
 -13   5   4    2.50    3.47
  13   5  -4   -0.73    3.88
 -13  -5   4    1.88    4.53
 -13   5   5    7.60    4.40
 -13  -5   5   10.23    6.74
 -13   5   6    3.18    3.70
 -13   5   7   -0.76    2.64
 -13  -5   7   -1.08    5.21
 -13   5   8    3.89    3.87
 -13  -5   8   -0.33    4.08
 -13   5   9   12.85    5.13
 -13  -5   9   14.37    8.55
 -13   5  10   19.32    5.71
 -13  -5  10   17.02    7.87
 -13   5  11    5.10    3.27
 -13  -5  11    9.72    6.64
 -13   5  12    1.96    2.77
 -13  -5  12    4.61    4.66
 -13   5  13    1.49    2.41
 -13  -5  13   -1.84    6.38
 -13   5  14    2.77    2.61
 -13  -5  14   14.18    7.03
 -13   5  15   17.78    4.74
 -13  -5  15   25.70    9.49
 -13   5  16    5.89    3.11
 -13  -5  16   -1.14    4.60
 -13   5  17   -0.55    1.62
 -13  -5  17    3.04    4.02
 -13   5  18    0.64    1.66
 -13  -5  18    1.57    4.06
 -13  -5  19    7.78    6.16
 -13  -5  20   -2.57    4.84
 -13  -5  21   -1.24    3.90
 -13   6   1    7.03    4.82
  13   6  -1   22.23    9.54
 -13  -6   1    6.66    6.99
 -13   6   2    1.13    2.65
  13   6  -2   -0.71    4.13
 -13  -6   2    1.63    5.95
 -13   6   3    1.31    2.75
  13   6  -3    5.94    5.88
 -13  -6   3   -0.90    3.79
 -13   6   4    6.16    3.94
  13   6  -4    8.57    6.98
 -13  -6   4    9.19    7.15
 -13   6   5    0.49    2.20
  13   6  -5   -0.08    2.50
 -13  -6   5    4.69    5.48
 -13   6   6   14.07    5.29
  13   6  -6    9.02    5.65
 -13  -6   6   13.64    8.13
 -13   6   7    0.07    2.94
 -13  -6   7    1.78    5.19
 -13   6   8    6.19    4.24
 -13  -6   8   15.16    7.43
 -13   6   9    5.02    3.32
 -13  -6   9    6.69    5.08
 -13   6  10    2.00    2.71
 -13  -6  10   16.58    8.30
 -13   6  11    4.73    2.97
 -13  -6  11    2.02    3.66
 -13   6  12    7.43    3.14
 -13  -6  12    4.63    5.99
 -13   6  13   10.32    3.50
 -13  -6  13    6.54    6.67
 -13   6  14    1.25    1.91
 -13  -6  14   -0.30    1.95
 -13   6  15    1.08    1.55
 -13  -6  15    3.83    4.78
 -13  -6  16    1.62    5.30
 -13  -6  17   -0.52    3.15
 -13  -6  18    0.69    4.77
 -13  -6  19    7.76    4.72
 -13  -6  20   -0.05    4.89
 -13   7   1    0.36    2.68
  13   7  -1   -0.91    3.23
 -13  -7   1   -1.33    5.53
 -13   7   2    2.47    3.29
  13   7  -2   -1.99    4.69
 -13  -7   2    0.59    5.12
 -13   7   3    6.72    4.42
  13   7  -3   -1.49    4.01
 -13  -7   3   -2.11    6.22
 -13   7   4   30.83    7.95
  13   7  -4   19.49    9.62
 -13  -7   4   20.67    9.81
 -13   7   5    4.89    4.06
  13   7  -5    9.60    6.65
 -13  -7   5   18.89    8.59
 -13   7   6   -0.52    2.75
  13   7  -6    5.53    5.25
 -13  -7   6    3.67    3.77
 -13   7   7    0.78    2.49
  13   7  -7   -0.61    3.40
 -13  -7   7   -0.75    3.59
 -13   7   8    3.22    3.19
  13   7  -8    1.08    3.17
 -13  -7   8   -2.38    6.01
 -13   7   9    7.57    3.85
 -13  -7   9    9.83    6.52
 -13   7  10   13.58    4.60
 -13  -7  10   13.28    8.55
 -13   7  11   -0.21    1.84
 -13  -7  11   -1.52    5.38
 -13   7  12    0.63    1.72
 -13  -7  12   -0.40    3.74
 -13   7  13    1.59    2.10
 -13  -7  13   -1.31    4.43
 -13   7  14    5.46    2.38
 -13  -7  14    2.93    4.68
 -13  -7  15   -1.76    5.19
 -13  -7  16   -1.49    4.19
 -13  -7  17    0.15    3.70
 -13  -7  18    4.46    4.86
 -13   8   1    2.61    4.01
  13   8  -1   -0.91    4.36
 -13  -8   1    2.98    4.97
 -13   8   2   10.47    5.06
  13   8  -2    9.67    6.77
 -13  -8   2   13.99    8.04
 -13   8   3   -0.88    2.87
  13   8  -3    4.79    5.67
 -13  -8   3    3.06    5.60
 -13   8   4    4.82    3.80
  13   8  -4    5.70    5.38
 -13  -8   4    2.15    6.32
 -13   8   5    4.95    4.48
  13   8  -5   -1.59    4.93
 -13  -8   5    1.18    5.21
 -13   8   6   10.56    4.52
  13   8  -6   15.62    8.45
 -13  -8   6    1.12    5.03
 -13   8   7   -0.46    1.81
  13   8  -7   -2.81    5.95
 -13  -8   7   -0.46    2.89
 -13   8   8    6.88    3.72
  13   8  -8   19.46    8.91
 -13  -8   8    4.04    5.94
 -13   8   9   -0.68    2.48
  13   8  -9   -1.08    6.08
 -13  -8   9    3.17    4.95
 -13   8  10   -0.04    1.92
  13   8 -10    3.25    4.47
 -13  -8  10   -1.36    5.03
 -13   8  11   -0.44    2.04
 -13  -8  11   -1.72    5.09
 -13   8  12    4.76    2.49
 -13  -8  12   -0.29    4.32
 -13   8  13    0.54    1.62
 -13  -8  13   -0.01    3.24
 -13  -8  14    0.08    5.65
 -13  -8  15   -0.83    3.69
 -13  -8  16   15.93    8.69
 -13   9   1   -0.60    3.67
  13   9  -1    7.38    6.29
 -13  -9   1    4.40    6.45
 -13   9   2    1.08    3.51
  13   9  -2    4.27    6.86
 -13  -9   2    3.18    5.10
 -13   9   3   -0.27    2.50
  13   9  -3    6.44    5.37
 -13  -9   3    1.01    4.46
 -13   9   4    4.25    4.10
  13   9  -4    8.25    6.43
 -13  -9   4    9.87    7.66
 -13   9   5   -0.33    2.46
  13   9  -5   -1.26    4.43
 -13  -9   5   -1.58    5.01
 -13   9   6    2.69    3.40
  13   9  -6    5.08    6.09
 -13  -9   6    8.68    7.15
 -13   9   7    1.57    3.21
  13   9  -7   -0.92    5.27
 -13  -9   7   -1.93    5.97
 -13   9   8    0.95    2.26
  13   9  -8    2.44    6.14
 -13  -9   8   -1.77    5.10
  13   9  -9   -0.62    3.21
 -13  -9   9    2.84    6.17
  13   9 -10   -0.94    5.54
 -13  -9  10   13.01    7.68
  13   9 -11   -1.12    4.73
 -13  -9  11    2.57    6.06
 -13  -9  12   -2.51    5.62
 -13  -9  13   -2.23    6.22
 -13  -9  14   -1.03    4.11
 -13  10   1    0.54    3.61
  13  10  -1   -0.94    3.38
 -13 -10   1    3.08    5.15
 -13  10   2    1.40    3.79
  13  10  -2    5.66    5.45
 -13 -10   2    5.39    7.20
  13  10  -3    4.90    5.39
 -13 -10   3    6.14    6.68
  13  10  -4    5.61    5.61
 -13 -10   4    0.43    6.07
  13  10  -5   -0.27    3.36
 -13 -10   5   11.67    8.88
  13  10  -6   14.33    7.95
 -13 -10   6    7.24    6.36
  13  10  -7   -0.90    5.96
 -13 -10   7   -0.93    4.56
  13  10  -8   11.50    7.65
 -13 -10   8   13.47    8.79
  13  10  -9   -1.68    4.62
 -13 -10   9   -1.00    4.78
  13  10 -10   -1.33    5.32
 -13 -10  10    3.44    5.60
  13  10 -11    5.23    6.01
 -13 -10  11    3.75    4.91
  13  10 -12   12.62    8.39
 -13 -10  12   10.46    7.93
  13  11  -1    0.48    5.08
 -13 -11   1    3.22    5.39
  13  11  -2    7.79    6.30
 -13 -11   2   -2.87    6.90
  13  11  -3    2.70    4.91
 -13 -11   3   -0.96    4.75
  13  11  -4   -2.65    6.16
 -13 -11   4    2.96    5.14
  13  11  -5    2.49    6.18
 -13 -11   5   -1.12    5.96
  13  11  -6    9.17    6.75
 -13 -11   6   -1.59    4.96
  13  11  -7   -0.96    4.77
 -13 -11   7   -0.96    4.91
  13  11  -8    7.01    6.71
 -13 -11   8    4.71    7.12
  13  11  -9   -0.16    3.59
 -13 -11   9    1.14    4.96
  13  11 -10   -0.39    5.60
  13  11 -11   10.06    8.96
  13  11 -12   -0.70    3.68
  13  11 -13   -0.07    4.62
  13  11 -14   -0.27    6.66
 -13 -12   1   -0.41    4.79
 -13 -12   2    1.94    6.28
 -13 -12   3   -1.22    6.04
 -13 -12   4   -2.12    5.85
 -13 -12   5   -1.56    6.37
 -13 -12   6    2.59    5.99
 -12   0   1   -1.96    4.52
 -12   0   2   31.25    9.11
 -12   0   3   -0.59    3.51
 -12   0   4    0.64    2.95
 -12   0   5   -0.68    2.90
 -12   0   6   94.90   16.65
 -12   0   7   -1.33    3.49
 -12   0   8    6.93    4.64
 -12   0   9    1.87    2.92
 -12   0  10   46.73   10.43
 -12   0  11   -0.25    3.96
 -12   0  12   38.29    9.21
 -12   0  13   -0.07    2.62
 -12   0  14    2.04    3.48
 -12   0  15   -0.98    3.22
 -12   0  16   31.88    8.81
 -12   0  17   -0.15    2.65
 -12   0  18    6.43    3.55
 -12   0  19    2.77    4.01
 -12   0  20    8.71    4.38
 -12   0  21   -0.00    1.67
 -12   0  22   27.01    7.56
 -12   1   1   -1.02    4.11
 -12  -1   1    4.48    3.68
 -12   1   2   62.07   12.98
 -12  -1   2   50.81   12.40
 -12   1   3    1.17    2.89
 -12  -1   3    2.00    3.99
 -12   1   4   72.13   13.05
 -12  -1   4   42.69   11.81
 -12   1   5   -0.69    3.47
 -12  -1   5   -0.61    3.98
 -12   1   6    2.45    3.46
 -12  -1   6   -0.93    2.67
 -12   1   7    3.59    3.44
 -12  -1   7    1.42    2.96
 -12   1   8   66.55   12.01
 -12  -1   8   33.77    9.94
 -12   1   9    2.08    3.29
 -12  -1   9    1.50    4.30
 -12   1  10   14.05    5.73
 -12  -1  10   29.47    8.21
 -12   1  11    4.97    3.89
 -12  -1  11   -0.45    4.57
 -12   1  12    5.21    3.80
 -12  -1  12   17.60    6.58
 -12   1  13   -0.85    3.01
 -12  -1  13    3.05    3.76
 -12   1  14   53.53   10.59
 -12  -1  14   44.69   10.61
 -12   1  15    3.85    3.74
 -12  -1  15   -1.81    3.48
 -12   1  16   -0.58    2.24
 -12  -1  16   -0.93    3.53
 -12   1  17    1.11    3.14
 -12  -1  17   -0.53    2.75
 -12   1  18   14.46    5.39
 -12  -1  18    6.95    4.71
 -12   1  19   -0.13    2.06
 -12  -1  19   -0.47    2.89
 -12   1  20    4.96    3.51
 -12  -1  20    2.93    3.64
 -12   1  21   -0.01    2.30
 -12  -1  21   -0.29    2.76
 -12   1  22    1.87    3.71
 -12  -1  22    0.67    2.49
 -12   2   1   10.66    5.51
 -12  -2   1    1.98    4.77
 -12   2   2   29.91    8.38
 -12  -2   2   24.67    8.99
 -12   2   3    4.51    3.59
 -12  -2   3   -0.92    5.26
 -12   2   4    7.22    5.15
 -12  -2   4   14.25    6.15
 -12   2   5    3.91    4.27
 -12  -2   5   10.99    5.97
 -12   2   6   55.39   11.27
 -12  -2   6   52.54   13.14
 -12   2   7   22.82    7.30
 -12  -2   7   10.25    5.52
 -12   2   8   11.28    4.90
 -12  -2   8   16.95    7.00
 -12   2   9   -0.18    3.03
 -12  -2   9   -2.43    4.77
 -12   2  10   34.11    8.24
 -12  -2  10   44.30   11.47
 -12   2  11   11.17    4.57
 -12  -2  11   14.16    6.47
 -12   2  12   16.78    5.82
 -12  -2  12   19.32    7.23
 -12   2  13   -1.35    3.10
 -12  -2  13   -0.81    3.80
 -12   2  14    0.44    1.92
 -12  -2  14    6.10    4.85
 -12   2  15   -0.10    2.04
 -12  -2  15   -0.89    3.55
 -12   2  16   18.62    5.81
 -12  -2  16   14.42    6.74
 -12   2  17   -0.13    1.95
 -12  -2  17    3.27    3.88
 -12   2  18    7.15    3.81
 -12  -2  18    6.11    5.05
 -12   2  19    3.13    3.41
 -12  -2  19    0.71    3.25
 -12   2  20    1.89    2.51
 -12  -2  20    6.04    4.78
 -12   2  21    7.47    3.88
 -12  -2  21    3.12    4.26
 -12   2  22   18.34    5.85
 -12  -2  22   28.76    8.30
 -12   2  23   -0.24    1.95
 -12   3   1   -1.04    3.63
  12   3  -1    4.22    4.65
 -12  -3   1   -0.88    2.98
 -12   3   2   26.29    7.70
  12   3  -2   18.98    8.66
 -12  -3   2   36.60   10.72
 -12   3   3   10.34    5.39
  12   3  -3   24.02    8.54
 -12  -3   3    3.86    4.05
 -12   3   4   25.60    7.66
 -12  -3   4   53.52   12.54
 -12   3   5    2.44    3.26
 -12  -3   5   22.00    7.75
 -12   3   6   -0.08    2.24
 -12  -3   6   -0.53    3.44
 -12   3   7   -1.10    3.07
 -12  -3   7   -0.88    3.32
 -12   3   8   35.05    7.99
 -12  -3   8   17.86    7.92
 -12   3   9   12.65    4.80
 -12  -3   9    8.99    5.28
 -12   3  10   36.28    7.84
 -12  -3  10   23.36    8.65
 -12   3  11   -0.37    1.74
 -12  -3  11    4.48    5.16
 -12   3  12   11.90    4.61
 -12  -3  12   13.09    6.78
 -12   3  13    3.93    2.77
 -12  -3  13   -0.86    3.51
 -12   3  14   24.97    6.27
 -12  -3  14   30.64    9.27
 -12   3  15    8.67    4.05
 -12  -3  15   10.81    5.57
 -12   3  16    1.30    2.17
 -12  -3  16    1.13    4.26
 -12   3  17    0.98    2.68
 -12  -3  17    6.45    4.18
 -12   3  18    7.41    3.53
 -12  -3  18    1.58    3.63
 -12   3  19    8.06    3.84
 -12  -3  19   12.87    6.53
 -12   3  20    1.24    2.26
 -12  -3  20    4.75    3.73
 -12   3  21    2.12    2.17
 -12  -3  21   -0.71    4.79
 -12   3  22   -0.49    2.32
 -12  -3  22    5.55    4.67
 -12   3  23    2.13    2.31
 -12  -3  23    0.53    4.66
 -12   4   1   14.22    6.39
  12   4  -1   18.06    7.70
 -12  -4   1    7.54    6.55
 -12   4   2    6.28    4.65
  12   4  -2   22.75    8.89
 -12  -4   2   19.64    8.71
 -12   4   3    2.72    3.60
  12   4  -3   -1.10    4.17
 -12  -4   3    1.76    4.60
 -12   4   4    4.07    3.41
  12   4  -4   -1.38    4.61
 -12  -4   4    2.98    6.01
 -12   4   5    0.10    1.81
  12   4  -5   12.82    6.54
 -12  -4   5   -0.09    5.15
 -12   4   6   28.51    7.35
  12   4  -6   30.83    9.65
 -12  -4   6   22.71    8.66
 -12   4   7   24.00    6.89
  12   4  -7   28.49    9.08
 -12  -4   7   16.17    8.48
 -12   4   8    0.29    3.22
 -12  -4   8    6.27    5.70
 -12   4   9    7.08    4.09
 -12  -4   9   14.86    7.71
 -12   4  10   16.17    5.08
 -12  -4  10   29.68    9.47
 -12   4  11    7.54    3.60
 -12  -4  11    7.72    6.14
 -12   4  12   23.99    6.11
 -12  -4  12   39.10   11.21
 -12   4  13    0.22    2.47
 -12  -4  13    3.13    4.52
 -12   4  14   -0.76    1.81
 -12  -4  14    1.24    4.22
 -12   4  15    8.56    3.47
 -12  -4  15    3.45    5.19
 -12   4  16   14.65    4.24
 -12  -4  16   19.39    8.34
 -12   4  17   19.59    4.70
 -12  -4  17   13.37    7.83
 -12   4  18    7.89    3.18
 -12  -4  18    7.70    6.08
 -12   4  19   -0.55    1.97
 -12  -4  19   -0.42    3.94
 -12   4  20    5.23    2.73
 -12  -4  20    2.26    4.96
 -12   4  21   10.96    3.51
 -12  -4  21   -1.83    3.84
 -12   4  22    5.90    2.67
 -12  -4  22    9.08    6.34
 -12   4  23    3.40    2.44
 -12  -4  23    7.96    4.87
 -12   4  24   -0.27    1.73
 -12   5   1   -0.76    2.28
  12   5  -1   -0.33    3.19
 -12  -5   1    0.86    4.59
 -12   5   2    6.98    3.99
  12   5  -2    3.73    5.28
 -12  -5   2    3.75    4.41
 -12   5   3    4.04    3.83
  12   5  -3   24.12    8.97
 -12  -5   3    4.77    5.82
 -12   5   4    5.98    4.10
  12   5  -4   12.47    7.44
 -12  -5   4    8.12    5.81
 -12   5   5    9.65    4.46
  12   5  -5   22.59    8.62
 -12  -5   5    9.07    5.84
 -12   5   6   -0.31    2.75
  12   5  -6   -0.47    4.76
 -12  -5   6   -1.35    5.34
 -12   5   7    9.46    4.37
  12   5  -7   13.13    6.65
 -12  -5   7    7.64    5.97
 -12   5   8   17.16    5.56
  12   5  -8   16.39    7.59
 -12  -5   8   46.76   12.36
 -12   5   9   23.43    5.67
  12   5  -9    2.68    4.50
 -12  -5   9   18.04    8.32
 -12   5  10    6.51    3.47
 -12  -5  10    5.57    5.83
 -12   5  11    2.82    2.32
 -12  -5  11    1.83    3.92
 -12   5  12    2.99    2.29
 -12  -5  12    3.96    5.68
 -12   5  13   24.84    5.47
 -12  -5  13   34.36   10.84
 -12   5  14   14.06    4.05
 -12  -5  14   29.15    9.50
 -12   5  15    0.85    1.41
 -12  -5  15   -1.69    5.39
 -12   5  16    2.09    2.10
 -12  -5  16    0.09    4.40
 -12   5  17    4.99    2.41
 -12  -5  17   -0.89    4.83
 -12   5  18   11.45    3.16
 -12  -5  18    6.22    5.03
 -12   5  19    5.43    2.27
 -12  -5  19    1.35    3.69
 -12   5  20    4.42    2.00
 -12  -5  20   12.47    6.07
 -12  -5  21   -0.99    3.49
 -12  -5  22    1.17    4.14
 -12  -5  23    1.97    4.35
 -12  -5  24    5.62    5.36
 -12   6   1   24.07    7.47
  12   6  -1   24.14    9.72
 -12  -6   1   58.04   15.09
 -12   6   2    1.40    3.11
  12   6  -2    8.71    5.53
 -12  -6   2    9.31    6.83
 -12   6   3    2.25    3.59
  12   6  -3    2.93    4.39
 -12  -6   3   -0.34    4.98
 -12   6   4   -0.43    2.34
  12   6  -4    3.11    4.53
 -12  -6   4   -2.26    5.18
 -12   6   5   37.35    8.13
  12   6  -5   44.94   12.02
 -12  -6   5   19.36    9.57
 -12   6   6   24.29    6.32
  12   6  -6   17.13    8.39
 -12  -6   6   20.65    9.10
 -12   6   7   17.14    5.14
  12   6  -7    2.61    5.09
 -12  -6   7   11.86    7.36
 -12   6   8    4.09    2.98
  12   6  -8    8.02    6.06
 -12  -6   8   -0.47    5.80
 -12   6   9    2.27    2.39
  12   6  -9   -2.00    4.82
 -12  -6   9    1.66    3.90
 -12   6  10    9.10    3.45
  12   6 -10    4.30    5.70
 -12  -6  10    4.97    5.84
 -12   6  11   26.14    5.72
  12   6 -11   31.40   10.77
 -12  -6  11   48.79   13.85
 -12   6  12    7.82    2.99
 -12  -6  12   -0.28    4.17
 -12   6  13    0.38    1.77
 -12  -6  13    1.03    3.78
 -12   6  14   -0.67    1.63
 -12  -6  14   -0.39    3.26
 -12   6  15    4.33    1.97
 -12  -6  15    3.58    5.68
 -12   6  16    6.87    2.17
 -12  -6  16    4.34    4.72
 -12  -6  17    3.76    5.41
 -12  -6  18   10.52    6.29
 -12  -6  19    1.86    3.60
 -12  -6  20    4.69    4.77
 -12  -6  21    1.93    3.99
 -12  -6  22    1.50    3.85
 -12  -6  23    2.73    4.90
 -12  -6  24   -1.07    4.08
 -12   7   1    1.11    3.18
  12   7  -1    3.78    4.91
 -12  -7   1    2.32    5.58
 -12   7   2   13.82    5.53
  12   7  -2   15.24    8.25
 -12  -7   2    2.20    3.75
 -12   7   3   12.90    5.48
  12   7  -3   23.03    9.56
 -12  -7   3   19.80    9.90
 -12   7   4    9.68    4.66
  12   7  -4   -1.76    5.37
 -12  -7   4   13.62    7.99
 -12   7   5    5.31    3.65
  12   7  -5   10.07    6.22
 -12  -7   5   -0.81    3.61
 -12   7   6    0.29    2.51
  12   7  -6   -1.04    4.50
 -12  -7   6   -0.19    4.78
 -12   7   7    4.59    3.14
  12   7  -7    7.06    6.07
 -12  -7   7    7.47    7.05
 -12   7   8    6.51    3.18
  12   7  -8   -0.02    3.37
 -12  -7   8    1.84    3.84
 -12   7   9   39.07    7.51
  12   7  -9   50.13   13.54
 -12  -7   9   34.98   13.02
 -12   7  10    6.37    3.11
  12   7 -10   10.95    7.01
 -12  -7  10    1.80    4.96
 -12   7  11   -0.17    1.51
  12   7 -11    7.74    5.86
 -12  -7  11   -1.23    4.01
 -12   7  12    0.42    1.42
  12   7 -12    5.33    5.18
 -12  -7  12   -0.20    3.56
 -12   7  13    4.82    2.33
  12   7 -13    8.78    6.03
 -12  -7  13    9.34    5.62
 -12   7  14    5.04    2.18
 -12  -7  14    1.47    7.13
 -12  -7  15    5.08    6.10
 -12  -7  16    2.29    4.45
 -12  -7  17    0.40    3.92
 -12  -7  18   -0.63    5.29
 -12  -7  19   13.25    7.25
 -12  -7  20    1.57    4.06
 -12  -7  21    3.78    7.34
 -12  -7  22   -3.23    6.10
 -12   8   1    7.99    4.52
  12   8  -1   15.97    8.40
 -12  -8   1   24.60    9.81
 -12   8   2   -0.95    2.93
  12   8  -2   -2.17    5.68
 -12  -8   2    1.39    6.74
 -12   8   3    4.95    3.59
  12   8  -3    4.29    6.80
 -12  -8   3   -2.34    5.26
 -12   8   4    3.26    2.98
  12   8  -4   -0.31    2.97
 -12  -8   4   -1.41    4.93
 -12   8   5   23.32    6.28
  12   8  -5   15.84    8.01
 -12  -8   5   35.33   11.80
 -12   8   6    6.54    3.77
  12   8  -6   -0.78    3.85
 -12  -8   6   -2.98    7.22
 -12   8   7   27.96    6.78
  12   8  -7   20.39    9.54
 -12  -8   7   43.40   12.65
 -12   8   8    2.84    2.81
  12   8  -8    1.15    4.13
 -12  -8   8    2.11    4.12
 -12   8   9    0.36    2.12
  12   8  -9   -1.70    5.54
 -12  -8   9   -0.77    4.74
 -12   8  10   -0.55    2.13
  12   8 -10   -0.90    4.09
 -12  -8  10    1.96    4.76
 -12   8  11    6.19    3.09
  12   8 -11    9.39    6.71
 -12  -8  11   16.25    7.81
 -12   8  12    0.47    1.90
  12   8 -12   -1.46    4.07
 -12  -8  12    4.73    4.74
  12   8 -13    8.41    6.37
 -12  -8  13    2.51    5.77
  12   8 -14   -1.60    4.85
 -12  -8  14    2.97    5.15
 -12  -8  15    2.32    6.19
 -12  -8  16    1.71    3.76
 -12  -8  17   18.94    8.75
 -12  -8  18    4.23    4.83
 -12  -8  19   -2.08    5.16
 -12  -8  20   -0.17    3.81
 -12  -8  21    4.03    5.53
 -12   9   1   -1.20    3.45
  12   9  -1   -0.82    3.15
 -12  -9   1   -1.51    4.43
 -12   9   2    0.38    3.40
  12   9  -2   -1.15    4.54
 -12  -9   2    0.92    5.94
 -12   9   3   12.94    5.69
  12   9  -3   39.50   12.83
 -12  -9   3   22.63   10.23
 -12   9   4   -0.99    3.20
  12   9  -4    5.36    5.36
 -12  -9   4    6.86    5.91
 -12   9   5    3.78    3.47
  12   9  -5    7.12    6.18
 -12  -9   5   20.27    8.81
 -12   9   6   -0.57    2.95
  12   9  -6   -0.74    4.33
 -12  -9   6    2.22    5.13
 -12   9   7    6.20    3.52
  12   9  -7    4.00    5.60
 -12  -9   7    4.17    6.91
  12   9  -8   -0.23    4.19
 -12  -9   8   -0.92    4.81
  12   9  -9   55.88   14.06
 -12  -9   9   16.86    9.01
  12   9 -10   -0.65    4.12
 -12  -9  10   -1.22    4.46
  12   9 -11    5.14    6.23
 -12  -9  11   -0.87    4.80
  12   9 -12    1.74    5.18
 -12  -9  12    0.35    3.31
  12   9 -13   15.89    8.84
 -12  -9  13    2.14    7.57
  12   9 -14   -0.39    3.53
 -12  -9  14   -1.38    6.02
  12   9 -15   18.89    9.48
 -12  -9  15   14.03    7.20
  12   9 -16   -1.71    4.53
 -12  -9  16   -0.08    3.20
 -12  -9  17    2.82    4.16
 -12  -9  18   -2.81    5.39
 -12  -9  19    4.18    5.91
  12  10  -1    2.66    6.06
 -12 -10   1   10.67    7.69
  12  10  -2    1.76    4.26
 -12 -10   2    6.07    5.15
  12  10  -3   -0.74    3.08
 -12 -10   3    7.35    6.58
  12  10  -4   -1.27    5.09
 -12 -10   4    1.39    6.41
  12  10  -5   10.56    7.72
 -12 -10   5   10.60    7.69
  12  10  -6   -0.78    3.00
 -12 -10   6   -0.27    4.75
  12  10  -7   30.00   11.22
 -12 -10   7   -0.43    5.86
  12  10  -8   -1.09    4.26
 -12 -10   8   -2.04    6.81
  12  10  -9    9.16    6.47
 -12 -10   9   11.96    8.10
  12  10 -10   -0.08    4.31
 -12 -10  10    1.80    6.16
  12  10 -11   11.22    8.38
 -12 -10  11   19.78    9.79
  12  10 -12   -1.17    4.72
 -12 -10  12    9.53    7.29
  12  10 -13    6.09    6.44
 -12 -10  13    3.00    5.28
  12  10 -14   -1.19    5.94
 -12 -10  14   -1.31    5.46
  12  10 -15   -1.26    4.00
 -12 -10  15    1.65    5.92
  12  10 -16   -0.02    3.98
 -12 -10  16   11.29    7.84
  12  10 -17   26.36   10.33
 -12 -10  17    1.30    6.03
  12  11  -1   -0.98    3.32
 -12 -11   1    0.87    5.59
  12  11  -2   -1.04    4.94
 -12 -11   2    2.78    5.98
  12  11  -3    2.69    5.28
 -12 -11   3    7.58    6.37
  12  11  -4   -1.17    5.97
 -12 -11   4    5.22    6.54
  12  11  -5   -0.08    5.42
 -12 -11   5   -1.72    5.29
  12  11  -6    3.44    7.01
 -12 -11   6   -3.08    6.92
  12  11  -7    6.35    6.12
 -12 -11   7    4.98    6.67
  12  11  -8   -3.20    6.69
 -12 -11   8    1.19    4.96
  12  11  -9   10.48    8.85
 -12 -11   9    2.83    5.74
  12  11 -10   -0.22    3.67
 -12 -11  10    5.33    5.25
  12  11 -11    0.83    4.96
 -12 -11  11   -2.05    5.63
  12  11 -12   -2.85    5.97
 -12 -11  12   -1.19    4.88
  12  11 -13    2.16    4.14
 -12 -11  13   -1.50    6.85
  12  11 -14    2.66    6.21
 -12 -11  14   -0.72    3.96
  12  11 -15    3.80    5.98
 -12 -11  15    1.41    6.12
  12  11 -16   -1.46    5.24
  12  11 -17    1.95    6.13
  12  11 -18   -1.52    5.28
  12  12  -1    2.78    6.50
 -12 -12   1   -1.97    6.12
  12  12  -2    4.34    7.24
 -12 -12   2    6.35    7.08
  12  12  -3   -0.31    5.66
 -12 -12   3   -1.55    5.81
  12  12  -4   -1.70    7.52
 -12 -12   4   -1.59    6.09
  12  12  -5    6.30    6.69
 -12 -12   5    7.36    7.58
  12  12  -6   -1.98    5.64
 -12 -12   6   -1.29    5.00
  12  12  -7    8.10    7.09
 -12 -12   7    3.53    5.21
  12  12  -8   -2.24    6.35
 -12 -12   8   -0.43    3.95
  12  12  -9   -1.06    5.31
 -12 -12   9    4.49    7.70
  12  12 -10   -1.43    6.14
 -12 -12  10    4.86    4.86
  12  12 -11    6.18    7.06
 -12 -12  11    7.30    7.89
  12  12 -12   -0.52    4.33
 -12 -12  12   -2.61    6.25
  12  12 -13    6.28    6.96
 -12 -12  13    7.05    6.51
  12  12 -14   -0.77    3.09
  12  12 -15    6.57    5.77
  12  12 -16    0.44    3.94
  12  12 -17    7.89    6.55
 -12 -13   3    7.47    8.31
 -12 -13   4    2.99    6.59
 -12 -13   5   -0.59    5.16
 -12 -13   6   -0.99    4.55
 -12 -13   7    0.78    5.15
 -12 -13   8   -0.32    3.00
 -12 -13   9   15.35    9.59
 -12 -13  10   -1.15    5.17
 -12 -13  11   -3.43    7.67
 -11   0   1   83.53   16.38
  11   0  -1  119.34   18.71
 -11   0   2   -1.56    3.52
  11   0  -2   -0.91    3.72
 -11   0   3   31.81    9.29
  11   0  -3   38.82    9.90
 -11   0   4   -0.39    1.73
  11   0  -4   -0.47    2.40
 -11   0   5  116.60   18.54
 -11   0   6   -1.59    4.61
 -11   0   7    0.06    2.68
 -11   0   8   -0.82    3.97
 -11   0   9   47.47   10.25
 -11   0  10    1.71    3.62
 -11   0  11   81.63   14.28
 -11   0  12   -0.10    2.07
 -11   0  13    2.77    3.25
 -11   0  14   -0.93    3.46
 -11   0  15   26.18    7.41
 -11   0  16   -1.49    3.88
 -11   0  17   19.01    6.11
 -11   0  18   -0.60    2.62
 -11   0  19   22.48    7.17
 -11   1   1  134.01   19.80
  11  -1  -1  117.37   19.19
  11   1  -1  116.07   19.95
 -11  -1   1  109.40   19.65
 -11   1   2    4.68    4.40
  11  -1  -2   -1.98    4.04
  11   1  -2    2.59    3.76
 -11  -1   2    0.29    4.15
 -11   1   3   66.18   12.66
  11   1  -3   63.34   13.13
 -11  -1   3   44.87   11.35
 -11   1   4   -0.40    4.83
  11   1  -4    2.06    2.93
 -11  -1   4   -0.82    3.90
 -11   1   5    2.85    3.80
  11   1  -5   16.33    6.61
 -11  -1   5   13.87    5.83
 -11   1   6    0.48    2.89
  11   1  -6   -0.01    3.22
 -11  -1   6    5.04    4.44
 -11   1   7   77.98   13.49
 -11  -1   7   80.76   15.03
 -11   1   8    0.80    3.25
 -11  -1   8    1.32    4.09
 -11   1   9   35.84    8.61
 -11  -1   9   23.84    7.86
 -11   1  10    0.58    2.54
 -11  -1  10    2.85    4.24
 -11   1  11   14.21    5.24
 -11  -1  11   13.92    6.78
 -11   1  12    3.57    3.80
 -11  -1  12    4.07    3.83
 -11   1  13   38.49    9.01
 -11  -1  13   51.75   11.07
 -11   1  14   -0.80    2.65
 -11  -1  14    2.77    3.61
 -11   1  15    0.43    2.09
 -11  -1  15    0.39    2.78
 -11   1  16   -0.98    2.68
 -11  -1  16    1.04    2.78
 -11   1  17   20.77    6.25
 -11  -1  17   36.37    8.70
 -11   1  18   -0.16    2.34
 -11  -1  18   -0.25    3.41
 -11   1  19   10.45    4.75
 -11  -1  19   11.02    5.49
 -11   2   1   19.73    7.43
  11   2  -1   27.98    8.65
 -11  -2   1   32.19    9.46
 -11   2   2   -0.73    3.44
  11   2  -2   -0.70    3.35
 -11  -2   2   -0.30    2.81
 -11   2   3   23.29    6.86
  11   2  -3   14.12    6.50
 -11  -2   3   15.81    7.09
 -11   2   4    7.24    5.04
  11   2  -4   10.22    5.78
 -11  -2   4    0.01    4.03
 -11   2   5   64.90   12.06
  11   2  -5   56.99   12.90
 -11  -2   5   67.77   13.90
 -11   2   6   29.91    7.84
  11   2  -6   22.12    7.90
 -11  -2   6   38.91   10.09
 -11   2   7    9.11    4.38
  11   2  -7    6.49    4.92
 -11  -2   7    2.76    4.34
 -11   2   8   16.10    5.29
  11   2  -8   19.67    7.45
 -11  -2   8   12.08    6.71
 -11   2   9   39.80    8.63
 -11  -2   9   49.42   11.56
 -11   2  10    1.72    2.07
 -11  -2  10    0.75    4.41
 -11   2  11   27.13    6.98
 -11  -2  11   25.63    8.45
 -11   2  12    3.47    2.93
 -11  -2  12    1.00    4.54
 -11   2  13    0.25    2.32
 -11  -2  13    1.01    3.47
 -11   2  14    4.77    2.98
 -11  -2  14    5.64    4.68
 -11   2  15   23.10    6.12
 -11  -2  15   20.93    7.17
 -11   2  16    6.62    3.55
 -11  -2  16   12.88    6.25
 -11   2  17   10.32    4.16
 -11  -2  17    5.92    5.17
 -11   2  18    1.38    2.38
 -11  -2  18   -1.12    3.08
 -11   2  19   10.21    3.85
 -11  -2  19    5.49    4.56
 -11   3   1   16.29    6.01
 -11  -3   1   15.73    7.36
 -11   3   2   22.92    7.38
 -11  -3   2   33.09    9.94
 -11   3   3   96.18   14.83
 -11  -3   3   71.03   15.82
 -11   3   4   20.82    6.41
 -11  -3   4   11.35    6.38
 -11   3   5    7.45    4.44
  11   3  -5    6.97    4.97
 -11  -3   5    5.79    6.49
 -11   3   6   13.62    5.52
  11   3  -6   22.17    7.71
 -11  -3   6   19.22    7.79
  11   3  -7   69.25   14.11
 -11  -3   7   50.37   12.64
 -11   3   8    7.09    4.15
  11   3  -8    5.99    4.36
 -11  -3   8    8.07    5.11
 -11   3   9    8.45    3.93
  11   3  -9   20.38    7.25
 -11  -3   9   13.44    6.44
 -11   3  10    2.24    3.09
  11   3 -10    5.55    5.07
 -11  -3  10    7.03    4.90
 -11   3  11    8.52    3.62
 -11  -3  11    4.57    4.07
 -11   3  12   11.28    4.06
 -11  -3  12   13.59    6.05
 -11   3  13   13.32    4.46
 -11  -3  13   30.76    8.69
 -11   3  14   -0.28    1.59
 -11  -3  14    3.56    3.92
 -11   3  15   -0.01    1.39
 -11  -3  15   -1.05    3.94
 -11   3  16   -0.54    1.65
 -11  -3  16    3.44    4.00
 -11   3  17    4.74    2.89
 -11  -3  17    7.28    5.18
 -11   3  18   10.33    3.89
 -11  -3  18   13.22    6.50
 -11   3  19   27.52    5.91
 -11  -3  19   12.15    6.29
 -11   3  20    5.64    3.15
 -11   4   1   18.55    7.36
  11   4  -1   60.50   12.90
 -11  -4   1   29.83    9.98
 -11   4   2   -0.53    3.43
  11   4  -2   -0.21    2.58
 -11  -4   2   -0.24    3.38
 -11   4   3    3.30    4.10
  11   4  -3    8.15    5.76
 -11  -4   3    6.68    5.50
 -11   4   4    6.83    4.05
 -11  -4   4    4.31    4.76
 -11   4   5   55.31   10.41
 -11  -4   5   55.18   13.79
 -11   4   6   20.40    5.85
 -11  -4   6   10.95    5.97
 -11   4   7    5.35    3.87
 -11  -4   7   33.68    9.74
 -11   4   8    4.23    3.24
 -11  -4   8   -1.73    5.83
 -11   4   9   52.84    9.24
 -11  -4   9   54.00   13.44
 -11   4  10    7.13    3.34
 -11  -4  10    4.01    4.38
 -11   4  11   31.62    6.40
 -11  -4  11   26.23    9.22
 -11   4  12    0.90    2.09
 -11  -4  12   -0.54    2.73
 -11   4  13    0.43    1.73
 -11  -4  13    2.01    2.86
 -11   4  14    6.34    2.86
 -11  -4  14   13.43    6.77
 -11   4  15   23.10    4.76
 -11  -4  15    9.99    6.79
 -11   4  16    8.89    3.30
 -11  -4  16    6.91    5.69
 -11   4  17    2.74    2.01
 -11  -4  17   -0.35    2.98
 -11   4  18   -0.61    1.76
 -11  -4  18   -0.88    4.55
 -11   4  19    3.28    2.20
 -11  -4  19    3.95    4.67
 -11   4  20    8.37    2.98
 -11  -4  20   -0.51    2.42
 -11   5   1    1.59    3.18
  11   5  -1   -1.05    4.16
 -11  -5   1   -2.66    6.36
 -11   5   2   27.75    7.99
  11   5  -2   60.78   13.84
 -11  -5   2   40.52   12.32
 -11   5   3   51.90   10.71
  11   5  -3   88.20   16.78
 -11  -5   3   69.34   15.31
 -11   5   4    5.14    3.11
  11   5  -4    4.79    4.61
 -11  -5   4   -0.21    4.58
 -11   5   5   -0.67    2.20
  11   5  -5   -1.00    4.17
 -11  -5   5    2.32    3.79
 -11   5   6   12.84    4.54
  11   5  -6   15.52    7.13
 -11  -5   6   13.52    7.89
 -11   5   7   35.25    7.40
  11   5  -7   58.12   12.92
 -11  -5   7   27.38   10.46
 -11   5   8   10.01    3.79
  11   5  -8   25.13    8.66
 -11  -5   8   13.39    6.29
 -11   5   9    8.03    3.60
  11   5  -9   25.52    9.06
 -11  -5   9   14.46    7.58
 -11   5  10    0.71    1.86
  11   5 -10   -0.73    3.97
 -11  -5  10   -0.68    3.18
 -11   5  11    3.93    2.56
  11   5 -11    2.07    4.13
 -11  -5  11   11.77    6.33
 -11   5  12   26.38    5.27
  11   5 -12   18.77    8.74
 -11  -5  12   20.78    8.54
 -11   5  13   28.29    5.38
  11   5 -13   23.57    9.01
 -11  -5  13   31.65   10.00
 -11   5  14    1.88    1.63
  11   5 -14    3.17    3.98
 -11  -5  14    1.27    3.66
 -11   5  15   -0.12    1.26
 -11  -5  15   -0.80    3.41
 -11   5  16    1.48    1.41
 -11  -5  16    3.04    4.51
 -11   5  17    4.31    2.00
 -11  -5  17    4.33    3.97
 -11   5  18   14.45    3.18
 -11  -5  18    9.82    5.82
 -11   5  19   21.21    3.98
 -11  -5  19   24.71    8.30
 -11   5  20    0.47    1.49
 -11  -5  20   -1.84    4.16
 -11   5  21   -0.30    1.31
 -11   6   1   31.99    7.86
  11   6  -1   21.30    9.27
 -11  -6   1   36.84   11.69
 -11   6   2   -1.24    2.98
  11   6  -2   -0.67    4.37
 -11  -6   2    1.95    6.47
 -11   6   3   12.49    5.09
  11   6  -3   13.84    7.09
 -11  -6   3    8.17    6.18
 -11   6   4   23.64    6.40
  11   6  -4   34.44   10.94
 -11  -6   4   23.28    9.30
 -11   6   5   20.34    5.60
  11   6  -5   10.06    7.25
 -11  -6   5   36.33   11.37
 -11   6   6   13.23    4.99
  11   6  -6   40.29   11.58
 -11  -6   6   20.22    8.72
 -11   6   7    0.65    1.96
  11   6  -7    7.55    5.83
 -11  -6   7   12.97    6.87
 -11   6   8   12.04    3.82
  11   6  -8   11.22    6.54
 -11  -6   8    7.98    5.34
 -11   6   9    6.87    3.28
  11   6  -9    6.71    6.02
 -11  -6   9    9.48    6.95
 -11   6  10   28.32    5.78
  11   6 -10   24.95    9.53
 -11  -6  10   25.72    9.28
 -11   6  11   10.24    3.21
  11   6 -11    3.65    5.37
 -11  -6  11    8.79    6.98
 -11   6  12    5.72    2.22
  11   6 -12    4.77    4.78
 -11  -6  12    2.91    3.93
 -11   6  13    4.47    2.05
  11   6 -13   13.57    6.73
 -11  -6  13   -1.76    5.03
 -11   6  14   13.27    2.97
  11   6 -14   13.85    7.03
 -11  -6  14   12.60    7.54
 -11   6  15   13.87    2.72
  11   6 -15   23.30    9.00
 -11  -6  15    4.87    6.35
 -11   6  16   14.22    2.59
 -11  -6  16   16.22    7.61
 -11  -6  17    2.00    5.60
 -11  -6  18   -0.95    4.22
 -11  -6  19    8.70    5.63
 -11  -6  20   10.96    6.92
 -11  -6  21   -1.66    4.54
 -11   7   1    6.29    4.33
  11   7  -1   15.30    7.54
 -11  -7   1    9.25    6.92
 -11   7   2   45.48    8.93
  11   7  -2   16.09    8.11
 -11  -7   2   15.81    8.74
 -11   7   3    3.60    3.32
  11   7  -3   -0.78    5.12
 -11  -7   3    0.06    3.89
 -11   7   4   13.80    5.16
  11   7  -4   25.18    9.28
 -11  -7   4   23.56    9.88
 -11   7   5    2.04    2.40
  11   7  -5   -0.57    5.71
 -11  -7   5   -1.28    5.46
 -11   7   6   14.23    4.90
  11   7  -6   31.84   10.20
 -11  -7   6   22.02    9.39
 -11   7   7   -0.23    1.96
  11   7  -7   -0.51    4.04
 -11  -7   7    1.85    5.04
 -11   7   8   42.26    8.05
  11   7  -8   54.74   14.33
 -11  -7   8   61.71   15.29
 -11   7   9   19.40    4.90
  11   7  -9   30.53   10.19
 -11  -7   9   40.95   12.17
 -11   7  10   -0.01    1.93
  11   7 -10    0.52    3.25
 -11  -7  10   -1.10    4.29
 -11   7  11    0.45    1.59
  11   7 -11    0.61    2.66
 -11  -7  11    0.73    5.45
 -11   7  12   29.60    5.39
  11   7 -12   39.20   11.48
 -11  -7  12   21.22    9.71
 -11   7  13    4.67    2.00
  11   7 -13   -1.94    5.29
 -11  -7  13   15.07    7.36
 -11   7  14    3.17    1.51
  11   7 -14    1.14    4.46
 -11  -7  14    3.05    5.17
  11   7 -15   -0.55    4.36
 -11  -7  15   -1.31    4.47
  11   7 -16    2.01    4.19
 -11  -7  16    4.25    4.37
  11   7 -17    1.40    4.68
 -11  -7  17    2.45    4.64
 -11  -7  18   24.63    9.54
 -11  -7  19    2.79    4.81
 -11  -7  20   -0.66    2.79
 -11  -7  21    5.25    5.52
 -11  -7  22    0.15    4.33
 -11   8   1   -0.20    2.48
  11   8  -1   -0.87    3.50
 -11  -8   1   -1.94    4.84
 -11   8   2    7.80    4.60
  11   8  -2   11.49    7.81
 -11  -8   2    4.70    6.60
 -11   8   3    1.82    2.88
  11   8  -3    4.50    5.87
 -11  -8   3    1.17    3.79
 -11   8   4   26.04    7.36
  11   8  -4   30.47   11.17
 -11  -8   4   56.34   14.72
 -11   8   5   -0.33    2.48
  11   8  -5    2.02    5.06
 -11  -8   5   -1.29    4.47
 -11   8   6   16.88    5.54
  11   8  -6   27.27   10.70
 -11  -8   6   10.47    7.19
 -11   8   7    6.91    3.87
  11   8  -7   -1.85    5.92
 -11  -8   7    2.08    6.35
 -11   8   8    2.70    2.79
  11   8  -8    5.52    6.16
 -11  -8   8    1.68    4.82
 -11   8   9    5.76    3.06
  11   8  -9    5.30    4.97
 -11  -8   9   -0.15    4.89
 -11   8  10   15.52    4.40
  11   8 -10   27.02   10.00
 -11  -8  10   43.16   13.02
  11   8 -11    1.15    5.19
 -11  -8  11    0.17    3.10
  11   8 -12   -0.19    3.19
 -11  -8  12    5.14    6.23
  11   8 -13    3.22    4.95
 -11  -8  13    2.21    4.79
  11   8 -14   -0.42    4.20
 -11  -8  14    3.35    5.38
  11   8 -15   23.73    8.73
 -11  -8  15    5.96    6.39
  11   8 -16    5.65    5.45
 -11  -8  16   15.57    8.43
  11   8 -17   -0.20    4.51
 -11  -8  17    1.87    5.30
  11   8 -18   -0.89    3.40
 -11  -8  18    2.65    5.23
 -11  -8  19    9.16    7.32
 -11  -8  20    4.17    6.23
 -11  -8  21   -1.18    5.01
 -11  -8  22   -2.28    5.47
 -11  -8  23   -1.99    5.99
 -11   9   1    2.96    3.24
  11   9  -1    2.57    5.64
 -11  -9   1    8.60    6.79
 -11   9   2   35.61    8.45
  11   9  -2   12.47    8.01
 -11  -9   2   32.93   11.90
 -11   9   3    1.34    3.06
  11   9  -3   -1.28    4.01
 -11  -9   3   -0.84    3.78
 -11   9   4    7.67    3.96
  11   9  -4    5.87    5.95
 -11  -9   4   10.98    7.66
  11   9  -5    2.64    5.35
 -11  -9   5    5.39    5.66
  11   9  -6    6.47    6.04
 -11  -9   6    2.35    5.94
  11   9  -7   -0.69    3.93
 -11  -9   7   -1.04    4.59
  11   9  -8   31.63   10.64
 -11  -9   8   29.80   11.77
  11   9  -9   -1.36    4.87
 -11  -9   9   -0.56    3.52
  11   9 -10    7.10    5.76
 -11  -9  10    0.34    5.51
  11   9 -11   -1.39    5.32
 -11  -9  11   -0.81    3.77
  11   9 -12   15.24    8.99
 -11  -9  12   20.77    9.75
  11   9 -13    1.29    4.63
 -11  -9  13   -1.41    5.25
  11   9 -14    6.09    6.09
 -11  -9  14    5.54    6.96
  11   9 -15    0.37    4.45
 -11  -9  15   -0.92    3.87
  11   9 -16   -2.80    5.52
 -11  -9  16    3.11    4.69
  11   9 -17    6.11    5.75
 -11  -9  17   -1.16    5.22
  11   9 -18    7.16    5.82
 -11  -9  18   18.83    9.76
  11   9 -19   -1.32    3.81
 -11  -9  19    1.14    4.81
  11   9 -20    0.82    3.37
 -11  -9  20   -1.02    4.74
 -11  -9  21    2.32    5.46
 -11  -9  22    4.11    5.09
 -11  -9  23    3.39    5.74
  11  10  -1   -2.57    5.68
 -11 -10   1   -1.95    5.90
  11  10  -2    6.87    6.62
 -11 -10   2    4.85    7.64
  11  10  -3   -1.68    6.34
 -11 -10   3    0.88    4.28
  11  10  -4    2.89    4.25
 -11 -10   4   16.76    8.90
  11  10  -5   -0.02    4.94
 -11 -10   5   -1.83    5.62
  11  10  -6   14.80    8.35
 -11 -10   6   30.17   11.46
  11  10  -7   -0.52    3.12
 -11 -10   7   -1.09    4.28
  11  10  -8   12.39    8.15
 -11 -10   8    4.30    6.27
  11  10  -9    2.01    3.31
 -11 -10   9    6.99    7.54
  11  10 -10   11.31    7.25
 -11 -10  10   15.30    9.94
  11  10 -11    5.57    5.41
 -11 -10  11   -0.75    4.47
  11  10 -12   -0.64    4.27
 -11 -10  12    2.39    5.62
  11  10 -13   -0.76    3.75
 -11 -10  13   -0.85    4.08
  11  10 -14    8.93    6.92
 -11 -10  14    5.12    6.48
  11  10 -15   -1.06    5.03
 -11 -10  15   -3.43    6.60
  11  10 -16   17.36    8.94
 -11 -10  16   18.91    9.97
  11  10 -17   -1.55    5.43
 -11 -10  17   -1.24    5.55
  11  10 -18   -1.38    5.38
 -11 -10  18    1.59    4.95
  11  10 -19   -1.29    4.82
 -11 -10  19   -4.88    7.85
  11  10 -20    3.06    6.00
 -11 -10  20    7.64    6.98
  11  10 -21   -0.84    5.03
 -11 -10  21   -1.76    7.02
  11  11  -1    1.41    2.77
 -11 -11   1    3.72    6.15
  11  11  -2   16.13   10.20
 -11 -11   2    2.37    7.00
  11  11  -3   -0.90    3.46
 -11 -11   3    3.35    6.16
  11  11  -4    0.24    5.36
 -11 -11   4    7.22    6.95
  11  11  -5   -0.23    4.22
 -11 -11   5    0.79    5.74
  11  11  -6   -1.23    4.04
 -11 -11   6   -0.58    4.60
  11  11  -7   -0.63    5.14
 -11 -11   7   -0.86    5.25
  11  11  -8   18.77    9.47
 -11 -11   8   10.99    8.86
  11  11  -9    1.50    3.57
 -11 -11   9   14.62    7.92
  11  11 -10   -0.67    3.70
 -11 -11  10   -0.33    3.26
  11  11 -11   -0.88    4.32
 -11 -11  11    6.58    8.11
  11  11 -12   22.80    9.72
 -11 -11  12   17.83    9.35
  11  11 -13   -1.56    5.45
 -11 -11  13    1.11    6.52
  11  11 -14   12.10    7.29
 -11 -11  14    0.78    4.60
  11  11 -15    3.48    4.76
 -11 -11  15    2.47    5.21
  11  11 -16    0.06    4.05
 -11 -11  16   -0.81    4.50
  11  11 -17    5.60    5.16
 -11 -11  17   -3.31    6.54
  11  11 -18   22.42    9.73
 -11 -11  18    3.81    7.48
  11  11 -19    0.27    4.69
 -11 -11  19   -1.36    4.99
  11  11 -20   -0.59    4.54
 -11 -11  20   -1.68    5.50
  11  11 -21   -1.10    4.93
  11  11 -22   13.34    8.69
  11  12  -1   -1.84    6.35
 -11 -12   1   -0.44    3.90
  11  12  -2    8.75    8.75
 -11 -12   2   -1.36    5.46
  11  12  -3   -2.33    5.42
 -11 -12   3   -0.31    4.49
  11  12  -4    5.08    6.41
 -11 -12   4   -1.51    5.52
  11  12  -5   -0.43    6.17
 -11 -12   5    2.97    6.32
  11  12  -6   10.19    8.37
 -11 -12   6    6.70    7.59
  11  12  -7   -1.73    6.25
 -11 -12   7   -1.03    5.07
  11  12  -8    8.91    7.12
 -11 -12   8   -0.74    7.13
  11  12  -9    3.01    5.90
 -11 -12   9   -2.98    7.70
  11  12 -10    6.94    6.47
 -11 -12  10   11.82    7.90
  11  12 -11    1.93    5.39
 -11 -12  11   -1.07    4.86
  11  12 -12    5.57    6.39
 -11 -12  12    6.50    7.62
  11  12 -13    1.11    5.39
 -11 -12  13   -1.10    4.40
  11  12 -14    9.56    7.54
 -11 -12  14   -1.31    5.77
  11  12 -15    4.00    6.23
 -11 -12  15   -1.42    4.31
  11  12 -16    5.53    6.20
 -11 -12  16   -1.18    4.90
  11  12 -17   -1.51    6.68
 -11 -12  17   -0.59    2.99
  11  12 -18   -0.02    5.01
 -11 -12  18   -0.12    4.03
  11  12 -19   -1.15    3.94
  11  12 -20    7.74    6.94
  11  12 -21    2.46    5.10
  11  13  -1   -0.90    4.66
  11  13  -2   -0.99    4.00
  11  13  -3    2.99    4.13
 -11 -13   3    3.66    5.80
  11  13  -4    8.70    6.21
 -11 -13   4    3.04    6.86
  11  13  -5   -1.24    5.14
 -11 -13   5   -0.62    3.53
  11  13  -6    1.20    5.95
 -11 -13   6   -1.46    4.76
  11  13  -7   -2.02    6.15
 -11 -13   7    1.99    7.00
  11  13  -8    9.90    7.21
 -11 -13   8   12.79    9.74
  11  13  -9   -1.14    4.88
 -11 -13   9   -1.18    4.89
  11  13 -10    3.01    5.06
 -11 -13  10   -1.42    5.92
  11  13 -11   -1.82    5.75
 -11 -13  11    1.69    5.30
  11  13 -12   -0.26    3.86
 -11 -13  12    0.64    6.26
  11  13 -13   -1.70    5.92
 -11 -13  13   -0.44    4.42
  11  13 -14    8.02    8.78
 -11 -13  14   13.59    9.04
 -11 -13  15   -2.39    6.28
 -11 -13  16   -1.64    6.11
 -11 -14  10    4.75    5.96
 -11 -14  11   -1.88    5.52
 -11 -14  12    2.78    5.84
 -11 -14  13   -2.50    6.92
 -11 -14  14   -0.58    5.73
 -10   0   1   -0.66    2.58
 -10   0   1   -0.97    3.46
  10   0  -1   -0.95    3.74
 -10   0   2   36.75    8.43
 -10   0   2   26.29    7.96
  10   0  -2   24.60    7.68
 -10   0   3   -0.41    2.54
 -10   0   3   -1.03    2.63
  10   0  -3    2.16    3.33
 -10   0   4  189.48   22.52
 -10   0   4  191.24   23.80
  10   0  -4  128.30   21.47
 -10   0   5   -0.61    3.05
  10   0  -5   -0.54    3.20
 -10   0   6   39.52    9.19
  10   0  -6   33.68    8.56
 -10   0   7   -1.30    2.70
  10   0  -7    5.15    3.91
 -10   0   8   14.37    5.87
  10   0  -8   35.97    7.90
 -10   0   9   -1.68    3.79
 -10   0  10  128.29   18.58
 -10   0  11   -0.05    1.64
 -10   0  12   -0.87    2.60
 -10   0  13   -0.06    2.44
 -10   0  14   34.91    8.11
 -10   0  15    0.41    2.73
 -10   0  16   57.72   10.91
 -10   1   1    0.97    2.70
 -10   1   1   -0.15    3.56
  10  -1  -1   -0.61    2.71
  10   1  -1   -0.13    2.88
 -10  -1   1    3.71    4.38
 -10   1   2  210.21   25.01
 -10   1   2  179.89   25.12
  10  -1  -2  176.56   25.24
  10   1  -2  171.91   25.63
 -10  -1   2  227.52   26.30
 -10  -1   2  196.34   26.55
 -10   1   3   12.31    5.66
  10  -1  -3   17.67    6.09
  10   1  -3   13.60    6.40
 -10  -1   3   33.59    7.83
 -10  -1   3   15.60    6.58
 -10   1   4    3.56    4.48
  10  -1  -4   -0.86    3.15
  10   1  -4    8.81    4.53
 -10  -1   4    2.19    2.82
 -10  -1   4    4.72    4.20
 -10   1   5   17.77    5.88
  10  -1  -5   18.73    5.98
  10   1  -5   23.37    7.16
 -10  -1   5   16.23    5.58
 -10  -1   5   12.74    6.52
 -10   1   6  125.67   17.65
  10  -1  -6  123.53   17.44
  10   1  -6   99.61   17.44
 -10  -1   6  127.09   17.75
 -10  -1   6  121.06   18.76
 -10   1   7    2.67    2.70
  10   1  -7    3.05    3.37
 -10  -1   7    4.52    4.32
 -10   1   8   58.29   10.96
  10   1  -8   59.60   11.67
 -10  -1   8   58.51   12.13
 -10   1   9    2.11    2.42
  10   1  -9   -0.59    2.43
 -10  -1   9    7.55    4.13
 -10   1  10   -0.77    2.44
  10   1 -10   -0.14    2.23
 -10  -1  10   -0.21    2.25
 -10   1  11    4.99    3.90
 -10  -1  11    2.00    2.90
 -10   1  12   88.62   13.54
 -10  -1  12   83.50   14.49
 -10   1  13    1.14    3.07
 -10  -1  13    0.91    3.30
 -10   1  14   11.92    4.47
 -10  -1  14   20.65    6.64
 -10   1  15   -0.18    1.85
 -10  -1  15   -0.48    1.88
 -10   1  16   39.45    7.98
 -10  -1  16   22.21    7.23
 -10   2   1    2.42    3.79
  10  -2  -1    4.49    4.12
  10   2  -1    2.74    4.39
 -10  -2   1    5.88    4.77
 -10   2   2    5.82    3.24
  10  -2  -2    8.53    4.72
  10   2  -2    2.70    3.98
 -10  -2   2    5.86    4.52
 -10   2   3    1.16    2.68
  10  -2  -3   -0.46    2.87
  10   2  -3   -0.11    3.28
 -10  -2   3    5.21    3.85
 -10   2   4  220.99   24.59
  10  -2  -4  175.79   23.19
  10   2  -4  147.60   23.73
 -10  -2   4  170.46   25.31
 -10   2   5   47.29    9.32
  10   2  -5   29.14    8.50
 -10  -2   5   38.93    9.81
 -10   2   6   52.74    9.66
  10   2  -6   36.26    9.60
 -10  -2   6   63.45   10.82
 -10  -2   6   25.19    8.84
 -10   2   7    1.77    2.52
  10   2  -7    3.54    4.44
 -10  -2   7    8.77    4.35
 -10  -2   7    6.41    4.28
 -10   2   8    9.43    4.20
  10   2  -8   15.45    6.17
 -10  -2   8   25.59    8.34
 -10   2   9    6.18    3.45
  10   2  -9   13.28    5.66
 -10  -2   9   19.02    7.11
 -10   2  10  110.13   14.90
  10   2 -10   93.88   16.63
 -10  -2  10  109.87   17.62
 -10   2  11   12.07    4.32
  10   2 -11   10.42    5.70
 -10  -2  11   13.01    5.28
 -10   2  12    0.01    1.81
  10   2 -12    0.13    2.50
 -10  -2  12   -1.90    3.69
 -10   2  13    1.26    1.97
 -10  -2  13    1.73    2.51
 -10   2  14   32.95    6.60
 -10  -2  14   23.33    7.44
 -10   2  15   22.68    5.74
 -10  -2  15   25.61    7.92
 -10   2  16   18.34    4.68
 -10  -2  16    6.50    4.85
 -10   3   1    7.86    5.45
  10  -3  -1   15.80    6.47
  10   3  -1   15.73    7.13
 -10  -3   1   20.71    7.39
 -10   3   2   88.84   15.89
  10  -3  -2  144.26   19.23
  10   3  -2  124.58   19.92
 -10  -3   2  125.88   20.49
 -10   3   3   64.79   11.89
  10   3  -3   73.22   14.21
 -10  -3   3   72.85   15.02
 -10   3   4   -0.53    2.27
  10   3  -4    3.26    3.91
 -10  -3   4    1.09    4.15
 -10   3   5   13.20    4.97
  10   3  -5   16.24    6.71
 -10  -3   5   24.84    7.86
 -10   3   6   21.80    6.41
  10   3  -6   27.73    9.05
 -10  -3   6   54.99   11.97
 -10   3   7   18.33    5.66
  10   3  -7   20.35    7.33
 -10  -3   7   28.63    8.62
 -10   3   8   83.35   12.04
  10   3  -8   64.11   13.93
 -10  -3   8   81.59   15.62
 -10   3   9   11.25    3.92
  10   3  -9    3.31    3.82
 -10  -3   9   14.15    6.32
 -10   3  10    2.89    2.46
  10   3 -10    1.68    3.30
 -10  -3  10    7.53    5.35
 -10   3  11   13.25    4.19
  10   3 -11   26.68    7.90
 -10  -3  11    9.39    5.99
 -10   3  12   40.53    7.64
  10   3 -12   64.96   12.55
 -10  -3  12   51.31   11.41
 -10   3  13    1.05    1.92
  10   3 -13   -0.58    3.26
 -10  -3  13   10.03    5.38
 -10   3  14    6.81    3.25
  10   3 -14   -1.04    2.96
 -10  -3  14    7.73    5.25
 -10   3  15    7.78    2.95
 -10  -3  15    5.78    5.20
 -10   3  16   33.90    6.07
 -10  -3  16   17.74    7.03
 -10   3  17   25.20    5.52
 -10   4   1    1.00    2.99
 -10  -4   1    4.68    4.88
 -10   4   2   -0.72    2.61
 -10  -4   2   -1.76    5.89
 -10   4   3   11.98    5.10
 -10  -4   3    9.46    5.63
 -10   4   4   94.96   13.85
 -10  -4   4   74.62   16.01
 -10   4   5   64.25   10.33
 -10  -4   5   40.46   12.06
 -10   4   6   60.30    9.94
  10   4  -6   41.86   11.24
 -10  -4   6   59.28   13.42
 -10   4   7    2.20    2.55
  10   4  -7    1.54    3.46
 -10  -4   7    2.63    5.55
 -10   4   8   57.79   10.14
  10   4  -8  102.50   16.99
 -10  -4   8   95.06   16.62
 -10   4   9   13.53    3.99
  10   4  -9   14.58    6.91
 -10  -4   9    6.85    5.68
 -10   4  10   29.65    6.00
  10   4 -10   40.21   10.39
 -10  -4  10   20.83    8.47
 -10   4  11    5.17    2.59
  10   4 -11   -1.23    4.31
 -10  -4  11    8.14    5.81
 -10   4  12   -0.79    1.93
  10   4 -12   -0.29    3.25
 -10  -4  12    3.65    3.72
 -10   4  13    2.95    1.98
  10   4 -13   -0.52    3.08
 -10  -4  13    0.75    3.72
 -10   4  14   30.34    5.26
  10   4 -14   28.13    8.89
 -10  -4  14   20.59    8.57
 -10   4  15   18.28    3.93
  10   4 -15   16.92    7.11
 -10  -4  15    8.83    5.18
 -10   4  16   12.82    3.37
  10   4 -16   20.64    7.40
 -10  -4  16   22.75    7.87
 -10   4  17    0.84    1.67
 -10  -4  17    1.37    3.90
 -10   5   1   48.38   10.01
  10   5  -1   48.28   12.87
 -10  -5   1   60.09   13.80
 -10   5   2  211.92   27.82
  10   5  -2  253.76   33.69
 -10  -5   2  294.34   35.84
 -10   5   3   31.42    7.09
  10   5  -3   31.69   10.10
 -10  -5   3   11.25    7.18
 -10   5   4   -0.11    2.08
  10   5  -4    0.16    4.52
 -10  -5   4    1.80    4.24
 -10   5   5    3.12    3.30
 -10  -5   5   12.63    6.97
 -10   5   6   49.91    8.26
 -10  -5   6   24.92    9.33
 -10   5   7   72.35   10.10
 -10  -5   7   35.18   11.91
 -10   5   8   43.77    7.43
 -10  -5   8   27.42    9.86
 -10   5   9   -0.65    2.07
 -10  -5   9    1.63    4.04
 -10   5  10    2.41    2.12
 -10  -5  10   -1.24    3.87
 -10   5  11   12.64    3.33
 -10  -5  11    9.87    6.93
 -10   5  12   35.41    5.84
 -10  -5  12   56.11   12.84
 -10   5  13   28.86    4.59
 -10  -5  13   14.03    7.04
 -10   5  14    0.10    1.16
 -10  -5  14   -0.42    2.24
 -10   5  15    4.98    1.75
 -10  -5  15   11.35    6.76
 -10   5  16    8.44    2.22
 -10  -5  16    8.45    6.31
 -10   5  17   23.29    3.76
  10   5 -17   24.28    8.62
 -10  -5  17   17.19    7.86
 -10   5  18   16.78    3.26
  10   5 -18   32.10    9.29
 -10   6   1    0.12    2.66
  10   6  -1   -0.74    4.39
 -10  -6   1   -0.52    2.93
 -10   6   2   11.71    4.41
  10   6  -2   20.29    8.15
 -10  -6   2    7.34    5.95
 -10   6   3   28.62    6.86
  10   6  -3   24.46    9.39
 -10  -6   3   18.32    8.00
 -10   6   4   17.26    5.26
  10   6  -4   18.97    8.31
 -10  -6   4   13.36    7.38
 -10   6   5   17.52    5.27
  10   6  -5   36.78   10.68
 -10  -6   5   39.61   11.58
 -10   6   6   35.56    6.66
  10   6  -6   35.34   10.31
 -10  -6   6   14.66    7.42
 -10   6   7    0.63    1.85
  10   6  -7    2.07    3.83
 -10  -6   7    2.49    3.55
 -10   6   8    1.22    1.88
  10   6  -8    7.26    5.71
 -10  -6   8    5.12    4.95
 -10   6   9   52.10    7.65
  10   6  -9   46.68   12.46
 -10  -6   9   28.51   10.43
 -10   6  10   26.70    5.28
  10   6 -10   26.72    9.61
 -10  -6  10   43.02   11.34
 -10   6  11    8.08    2.46
  10   6 -11    8.67    5.69
 -10  -6  11    1.97    3.69
 -10   6  12    1.19    1.47
  10   6 -12    3.94    4.39
 -10  -6  12    2.34    3.30
 -10   6  13   18.36    3.21
  10   6 -13   11.30    6.60
 -10  -6  13   11.32    7.18
 -10   6  14   11.13    2.19
  10   6 -14    8.19    5.74
 -10  -6  14    3.32    5.45
 -10   6  15   26.23    3.38
  10   6 -15   24.97    9.08
 -10  -6  15   47.78   12.16
  10   6 -16    4.90    4.58
 -10  -6  16    9.50    7.07
  10   6 -17    8.41    5.38
 -10  -6  17   -1.95    4.07
  10   6 -18   13.68    6.88
 -10  -6  18    9.52    7.26
  10   6 -19   18.69    7.60
 -10   7   1   76.10   13.54
  10   7  -1  106.63   19.49
 -10  -7   1   90.62   19.08
 -10   7   2    3.05    3.53
  10   7  -2   10.29    6.76
 -10  -7   2    2.63    4.19
 -10   7   3   20.79    6.49
  10   7  -3   28.86   10.15
 -10  -7   3   22.72    9.77
 -10   7   4    0.94    2.23
  10   7  -4    0.78    4.70
 -10  -7   4    0.37    4.19
 -10   7   5   34.83    7.53
  10   7  -5   52.16   13.53
 -10  -7   5   28.06   10.55
 -10   7   6    6.50    3.73
  10   7  -6    2.98    5.22
 -10  -7   6   12.98    7.14
 -10   7   7   31.02    6.39
  10   7  -7   24.93    9.55
 -10  -7   7   31.03   10.53
 -10   7   8   10.38    3.59
  10   7  -8   15.05    7.11
 -10  -7   8    4.62    4.51
 -10   7   9   -0.09    1.38
  10   7  -9   -1.19    3.46
 -10  -7   9   -0.49    3.34
 -10   7  10    1.16    1.70
  10   7 -10   -1.26    3.68
 -10  -7  10   -1.77    4.43
 -10   7  11   17.46    3.88
  10   7 -11   15.16    7.69
 -10  -7  11   13.93    7.44
 -10   7  12    7.16    2.27
  10   7 -12    1.35    4.01
 -10  -7  12   -0.15    3.82
  10   7 -13   33.22   10.62
 -10  -7  13   47.61   12.50
  10   7 -14   -0.13    2.95
 -10  -7  14    1.62    6.11
  10   7 -15    1.14    3.48
 -10  -7  15   -1.67    4.66
  10   7 -16    6.68    5.83
 -10  -7  16   13.35    6.63
  10   7 -17   37.33   11.16
 -10  -7  17   29.87   10.59
  10   7 -18   10.44    6.01
 -10  -7  18    1.64    4.39
  10   7 -19    5.92    5.44
 -10  -7  19    1.17    3.88
  10   7 -20   -1.61    4.87
  10   7 -21   10.88    6.02
 -10   8   1    1.23    2.87
  10   8  -1   13.32    7.25
 -10  -8   1    8.46    7.52
 -10   8   2    2.62    3.90
  10   8  -2    4.28    6.01
 -10  -8   2   -2.00    5.46
 -10   8   3   33.62    7.82
  10   8  -3   36.05   11.27
 -10  -8   3   13.96    8.74
 -10   8   4   20.39    6.19
  10   8  -4   41.99   11.59
 -10  -8   4   12.67    8.13
 -10   8   5   52.23    9.43
  10   8  -5   38.03   11.92
 -10  -8   5   53.75   14.60
 -10   8   6    8.05    3.82
  10   8  -6   -0.63    3.85
 -10  -8   6    9.10    6.62
 -10   8   7    5.97    3.58
  10   8  -7    4.44    7.02
 -10  -8   7    9.39    6.47
 -10   8   8    2.27    2.32
  10   8  -8   11.21    6.40
 -10  -8   8    4.79    5.25
  10   8  -9    3.10    3.68
 -10  -8   9    9.90    7.68
  10   8 -10    5.95    5.86
 -10  -8  10    3.31    4.09
  10   8 -11   30.75   10.78
 -10  -8  11   28.68   10.97
  10   8 -12    2.57    3.80
 -10  -8  12   -0.93    4.27
  10   8 -13   10.46    6.45
 -10  -8  13    4.33    4.90
  10   8 -14    2.78    3.76
 -10  -8  14   -2.83    5.86
  10   8 -15    9.87    7.07
 -10  -8  15   24.65    9.80
  10   8 -16    1.45    4.29
 -10  -8  16   -0.73    3.21
  10   8 -17    3.63    5.41
 -10  -8  17    2.33    5.07
  10   8 -18    3.34    5.06
 -10  -8  18   -0.98    4.03
  10   8 -19   13.17    7.28
 -10  -8  19   27.08   10.61
  10   8 -20    4.12    4.85
 -10  -8  20   -1.62    4.45
  10   8 -21   16.22    7.96
  10   8 -22    0.93    3.96
 -10   9   1   35.84    9.31
  10   9  -1   74.68   16.14
 -10  -9   1   41.50   13.13
  10   9  -2    1.59    5.52
 -10  -9   2    4.10    5.54
  10   9  -3   26.77   10.90
 -10  -9   3   35.70   12.63
  10   9  -4   -1.19    4.35
 -10  -9   4   -0.82    4.09
  10   9  -5    3.52    5.60
 -10  -9   5   11.17    7.38
  10   9  -6   -2.14    5.19
 -10  -9   6   -0.11    4.02
  10   9  -7   56.66   14.30
 -10  -9   7   46.34   14.18
  10   9  -8   22.25    9.38
 -10  -9   8    1.34    5.59
  10   9  -9   20.49    8.55
 -10  -9   9   -0.11    5.52
  10   9 -10    5.31    6.66
 -10  -9  10    6.62    6.17
  10   9 -11   29.95   10.70
 -10  -9  11   28.10   10.85
  10   9 -12   -2.10    5.12
 -10  -9  12   -1.05    4.34
  10   9 -13   11.57    6.65
 -10  -9  13    2.83    4.85
  10   9 -14   -1.44    4.87
 -10  -9  14    4.64    4.59
  10   9 -15   -0.66    2.98
 -10  -9  15   -0.70    5.03
  10   9 -16    1.17    4.62
 -10  -9  16   -1.30    4.61
  10   9 -17   57.66   14.04
 -10  -9  17   24.09   10.34
  10   9 -18   -0.93    4.47
 -10  -9  18    4.27    5.71
  10   9 -19   -0.50    3.40
 -10  -9  19    5.54    5.33
  10   9 -20    0.16    4.47
 -10  -9  20   -1.33    6.17
  10   9 -21    5.95    6.93
 -10  -9  21    6.95    6.53
  10   9 -22   -0.30    2.55
  10   9 -23    5.03    5.86
  10   9 -24   -1.12    3.71
  10  10  -1    1.30    5.79
 -10 -10   1   13.09    8.23
  10  10  -2    0.86    4.45
 -10 -10   2   -2.29    5.46
  10  10  -3   33.20   12.28
 -10 -10   3   15.49    9.15
  10  10  -4    0.24    4.30
 -10 -10   4   -0.40    4.30
  10  10  -5   30.82   11.24
 -10 -10   5   26.01   11.58
  10  10  -6   -1.88    4.96
 -10 -10   6    2.53    4.59
  10  10  -7    2.29    4.24
 -10 -10   7   -1.09    5.53
  10  10  -8   -0.27    1.85
 -10 -10   8    4.09    7.31
  10  10  -9   36.85   12.18
 -10 -10   9   17.92    9.26
  10  10 -10    0.31    4.23
 -10 -10  10   -0.45    3.88
  10  10 -11   -0.82    2.89
 -10 -10  11    6.69    5.12
  10  10 -12   -1.40    4.40
 -10 -10  12   -0.06    3.58
  10  10 -13   14.11    8.44
 -10 -10  13   19.64    9.49
  10  10 -14   -1.05    3.65
 -10 -10  14    5.69    5.87
  10  10 -15   16.06    8.27
 -10 -10  15   21.81    9.82
  10  10 -16   -0.87    4.06
 -10 -10  16    3.28    4.51
  10  10 -17   -0.44    3.70
 -10 -10  17   -0.73    3.69
  10  10 -18   -0.73    2.89
 -10 -10  18   -1.87    7.08
  10  10 -19    7.07    6.67
 -10 -10  19   -0.50    3.76
  10  10 -20   -0.98    4.58
 -10 -10  20    1.52    5.60
  10  10 -21    4.49    6.27
 -10 -10  21   -0.02    5.54
  10  10 -22    0.20    2.59
 -10 -10  22   -1.10    3.71
  10  10 -23    5.73    5.64
  10  10 -24   -1.75    4.54
  10  10 -25   11.59    7.27
  10  11  -1   15.47    9.37
 -10 -11   1    8.04    7.14
  10  11  -2   -3.25    6.41
 -10 -11   2   -0.45    5.12
  10  11  -3   33.10   11.50
 -10 -11   3    9.09    7.60
  10  11  -4    3.31    7.26
 -10 -11   4    5.54    6.99
  10  11  -5   10.38    7.86
 -10 -11   5    8.33    7.92
  10  11  -6   -1.43    5.65
 -10 -11   6    2.48    6.45
  10  11  -7   52.48   13.75
 -10 -11   7   21.19   10.63
  10  11  -8   -2.62    5.70
 -10 -11   8   -4.09    7.59
  10  11  -9   -1.49    3.95
 -10 -11   9   -1.41    5.95
  10  11 -10   -1.18    4.57
 -10 -11  10   -1.07    4.46
  10  11 -11   27.25   10.46
 -10 -11  11   26.77   10.78
  10  11 -12    2.85    5.62
 -10 -11  12   -1.14    3.88
  10  11 -13    4.06    6.23
 -10 -11  13    6.23    7.55
  10  11 -14   -0.32    4.41
 -10 -11  14   -2.00    6.55
  10  11 -15   -0.83    5.17
 -10 -11  15    1.56    5.58
  10  11 -16   -0.44    3.17
 -10 -11  16   -1.26    5.54
  10  11 -17   12.47    7.19
 -10 -11  17   11.70    8.18
  10  11 -18   -0.65    3.72
 -10 -11  18    5.86    6.30
  10  11 -19   -0.67    3.46
 -10 -11  19    6.62    6.56
  10  11 -20   -0.53    3.99
 -10 -11  20    2.15    4.45
  10  11 -21    6.31    5.38
 -10 -11  21   11.40    7.77
  10  11 -22    2.26    5.63
 -10 -11  22   -0.00    0.00
  10  11 -23    2.08    4.49
 -10 -11  23    2.33    4.82
  10  11 -24   -0.99    4.39
  10  11 -25   -1.50    5.41
  10  11 -26   -0.70    3.30
  10  12  -1   -1.59    4.66
 -10 -12   1    3.79    5.57
  10  12  -2   -0.93    4.46
 -10 -12   2    3.14    6.25
  10  12  -3   12.61    8.36
 -10 -12   3    6.02    7.42
  10  12  -4   -0.36    4.51
 -10 -12   4    2.65    6.89
  10  12  -5    9.37    7.55
 -10 -12   5   -0.75    4.07
  10  12  -6   -0.99    6.26
 -10 -12   6   -0.16    4.77
  10  12  -7    2.04    4.51
 -10 -12   7   -1.35    4.58
  10  12  -8    1.91    6.23
 -10 -12   8   -0.18    1.99
  10  12  -9   32.38   11.61
 -10 -12   9   20.56   10.90
  10  12 -10    1.09    5.09
 -10 -12  10   -0.73    4.33
  10  12 -11    3.84    7.67
 -10 -12  11    6.93    6.80
  10  12 -12    0.75    5.48
 -10 -12  12    5.27    6.87
  10  12 -13    0.44    5.18
 -10 -12  13    2.09    5.60
  10  12 -14    2.37    4.40
 -10 -12  14   -0.96    5.01
  10  12 -15   10.53    8.11
 -10 -12  15   15.83    8.82
  10  12 -16    1.92    2.55
 -10 -12  16   -0.63    4.73
  10  12 -17    5.94    5.25
 -10 -12  17    1.24    4.87
  10  12 -18   -2.11    5.37
 -10 -12  18    1.81    5.92
  10  12 -19    0.55    5.44
 -10 -12  19   10.40    7.17
  10  12 -20   -2.03    5.72
 -10 -12  20   -1.43    5.41
  10  12 -21   -1.52    4.45
 -10 -12  21   -1.80    6.37
  10  12 -22   -0.71    5.64
 -10 -12  22   -1.23    5.19
  10  12 -23   10.66    7.55
  10  12 -24    1.47    5.22
  10  13  -1    3.77    6.16
  10  13  -2   -0.04    4.56
  10  13  -3    8.21    8.62
 -10 -13   3   -1.50    6.13
  10  13  -4    2.85    5.83
 -10 -13   4   -1.69    5.11
  10  13  -5    3.14    5.04
 -10 -13   5   -2.69    6.76
  10  13  -6    2.81    4.97
 -10 -13   6   -1.64    5.81
  10  13  -7   16.92    8.70
 -10 -13   7    0.64    4.74
  10  13  -8    5.71    5.90
 -10 -13   8   -2.75    7.02
  10  13  -9    6.40    5.75
 -10 -13   9    2.61    7.59
  10  13 -10   -0.88    5.16
 -10 -13  10   -0.41    4.36
  10  13 -11    2.71    5.87
 -10 -13  11    2.57    7.23
  10  13 -12   18.21    8.59
 -10 -13  12    2.28    5.14
  10  13 -13   27.21   10.79
 -10 -13  13   12.31    8.71
  10  13 -14    1.23    4.14
 -10 -13  14   -0.72    4.15
  10  13 -15    1.25    6.01
 -10 -13  15   -0.65    3.46
  10  13 -16   -1.43    4.97
 -10 -13  16   -1.46    4.75
  10  13 -17   12.82    7.84
 -10 -13  17    3.18    7.02
  10  13 -18   -0.57    4.20
 -10 -13  18   -0.86    5.05
 -10 -13  19   -1.24    5.30
 -10 -13  20    7.04    7.11
  10  14  -1   -1.39    3.96
  10  14  -2    4.34    6.09
  10  14  -3    2.68    4.67
  10  14  -4    0.02    2.55
  10  14  -5   -2.10    6.67
  10  14  -6   19.59    9.44
  10  14  -7    7.67    6.32
  10  14  -8   -1.21    3.97
  10  14  -9    1.20    4.95
 -10 -14  11    3.73    5.99
 -10 -14  12   -1.39    5.32
 -10 -14  13   -0.27    3.99
 -10 -14  14   -0.59    6.07
 -10 -14  15   18.58    9.68
 -10 -14  16    2.06    7.13
 -10 -14  17   -0.85    4.11
 -10 -14  18    9.15    7.40
  -9   0   1   14.94    5.16
   9   0  -1   14.84    5.86
  -9   0   2   -0.23    1.45
   9   0  -2    1.23    2.14
  -9   0   3  169.72   21.76
   9   0  -3  167.34   22.58
  -9   0   4   -0.21    2.56
   9   0  -4    1.64    2.81
  -9   0   5   53.94    9.67
   9   0  -5   51.99   10.07
  -9   0   6   -0.30    2.12
   9   0  -6   -0.83    2.35
  -9   0   7  189.23   21.71
   9   0  -7  158.83   21.66
  -9   0   8   -0.55    2.26
   9   0  -8    2.36    2.17
  -9   0   9   91.94   13.25
  -9   0   9   79.56   13.81
   9   0  -9  127.27   15.61
  -9   0  10   -0.41    1.44
  -9   0  10   -0.99    2.30
   9   0 -10    0.02    2.20
  -9   0  11   11.08    4.42
   9   0 -11   16.95    5.12
  -9   0  12   -0.51    1.89
   9   0 -12    1.04    2.50
  -9   0  13  141.99   19.10
  -9   1   1  584.63   51.45
   9  -1  -1  473.91   50.94
   9   1  -1  336.18   49.21
  -9  -1   1  509.03   51.07
  -9   1   2    4.76    3.09
   9  -1  -2    5.65    3.71
   9   1  -2    1.17    2.68
  -9  -1   2    9.30    4.26
  -9   1   3    0.50    2.10
   9  -1  -3    2.31    2.99
   9   1  -3    2.82    4.22
  -9  -1   3    3.01    3.21
  -9   1   4   69.76   11.55
   9  -1  -4   79.65   12.63
   9   1  -4   73.68   13.19
  -9  -1   4   71.67   12.31
  -9   1   5  126.37   17.64
   9  -1  -5  150.54   19.19
   9   1  -5  132.21   19.53
  -9  -1   5  152.94   19.38
  -9   1   6   -0.10    2.18
   9  -1  -6    0.91    2.46
   9   1  -6   -0.32    2.35
  -9  -1   6    0.63    2.02
  -9  -1   6   -0.62    3.02
  -9   1   7   70.02   10.75
   9  -1  -7   89.64   12.31
   9   1  -7   82.58   13.37
  -9  -1   7   59.83   11.12
  -9  -1   7   63.48   12.74
  -9   1   8    4.02    2.58
   9  -1  -8    3.27    2.52
   9   1  -8    1.05    2.30
  -9  -1   8    5.73    3.32
  -9  -1   8    1.17    2.83
   9  -1  -9   20.05    5.13
   9   1  -9   13.36    5.48
  -9  -1   9   29.23    6.41
  -9  -1   9   12.44    5.32
   9  -1 -10    0.51    2.00
   9   1 -10   -0.26    2.53
  -9  -1  10   -0.10    1.36
  -9  -1  10    0.53    3.00
   9   1 -11  149.17   19.11
  -9  -1  11  124.11   16.84
  -9  -1  11  116.50   17.92
  -9   1  12    3.35    2.94
   9   1 -12    5.73    3.48
  -9  -1  12    5.30    3.64
  -9   1  13    2.28    3.07
   9   1 -13    5.87    3.85
  -9  -1  13    6.69    4.03
   9   1 -14    1.85    2.44
  -9   2   1   69.58   11.26
   9  -2  -1   43.68   10.31
   9   2  -1   64.87   12.42
  -9  -2   1   54.50   12.11
  -9   2   2   11.03    4.32
   9  -2  -2   10.15    4.50
   9   2  -2    4.73    3.98
  -9  -2   2    7.71    4.73
  -9  -2   2   12.58    5.58
  -9   2   3  169.79   20.41
   9  -2  -3  138.69   20.25
   9   2  -3  153.16   22.43
  -9  -2   3  161.71   21.71
  -9  -2   3  173.67   23.62
  -9   2   4    5.39    3.13
   9  -2  -4   -0.46    2.47
   9   2  -4    2.94    3.47
  -9  -2   4    6.76    4.19
  -9  -2   4    5.52    4.27
  -9   2   5   24.09    5.61
   9  -2  -5   13.73    5.10
   9   2  -5   20.21    6.94
  -9  -2   5   27.42    6.90
  -9  -2   5   30.31    8.32
  -9   2   6   -0.46    1.74
   9  -2  -6   -0.26    1.76
   9   2  -6   -0.50    2.51
  -9  -2   6   -0.56    2.11
  -9  -2   6   -1.36    4.32
   9  -2  -7   62.99   10.42
   9   2  -7   58.02   12.21
  -9  -2   7   95.87   13.48
  -9  -2   7   76.52   13.98
   9  -2  -8   51.67    8.03
   9   2  -8   25.99    7.95
  -9  -2   8   39.41    8.66
  -9  -2   8   48.17   10.33
   9   2  -9   61.43   11.39
  -9  -2   9   57.98   10.20
  -9  -2   9   28.43    8.39
   9   2 -10    3.34    3.85
  -9  -2  10    4.45    3.25
  -9  -2  10    2.45    2.85
   9   2 -11   -0.68    2.84
  -9  -2  11   -0.26    1.98
  -9  -2  11   -1.36    4.06
   9   2 -12   28.27    7.31
  -9  -2  12   19.00    5.84
  -9  -2  12   15.19    6.30
  -9   2  13   55.96    8.64
   9   2 -13   43.90    9.94
  -9  -2  13   42.71   10.14
  -9   2  14   40.77    7.33
   9   2 -14   37.54    9.05
   9   2 -15   20.65    6.57
   9   2 -16   -0.44    2.37
  -9   3   1  238.95   27.98
   9  -3  -1  231.16   29.43
   9   3  -1  238.92   31.45
  -9  -3   1  258.06   32.52
  -9   3   2   51.51    8.82
   9  -3  -2   49.96    9.96
   9   3  -2   29.04    9.10
  -9  -3   2   31.14    9.35
  -9   3   3   -0.45    1.98
   9  -3  -3    2.44    3.18
   9   3  -3   -0.59    2.97
  -9  -3   3   -1.38    4.18
  -9   3   4    2.70    2.25
   9  -3  -4    3.46    3.23
   9   3  -4    0.84    3.70
  -9  -3   4    9.79    5.17
   9  -3  -5   67.86   10.51
   9   3  -5   62.29   12.66
  -9  -3   5   44.46   11.40
   9  -3  -6   51.81    9.28
   9   3  -6   50.95   11.57
  -9  -3   6   71.11   13.33
   9   3  -7   33.83    9.17
  -9  -3   7   29.06    7.66
  -9  -3   7   38.80    9.65
   9   3  -8   -0.01    3.14
  -9  -3   8   -0.32    2.97
  -9  -3   8    4.44    4.02
   9   3  -9   21.12    6.98
  -9  -3   9   20.54    6.08
  -9  -3   9    5.47    5.37
   9   3 -10    3.05    3.91
  -9  -3  10    9.18    4.31
  -9  -3  10    9.01    5.76
   9   3 -11  198.80   25.66
  -9  -3  11  175.89   23.19
  -9  -3  11  172.19   24.83
   9   3 -12   33.72    8.93
  -9  -3  12   33.17    8.13
  -9  -3  12   33.89    9.27
   9   3 -13    5.28    3.87
  -9  -3  13    8.22    4.00
  -9  -3  13    5.06    4.48
   9   3 -14    3.24    3.59
  -9  -3  14    0.80    3.18
   9   3 -15   81.06   14.63
   9   3 -16   15.37    6.15
   9   3 -17   42.98   10.18
   9   3 -18    1.91    2.58
  -9   4   1    2.05    2.35
  -9   4   1    0.14    2.93
   9  -4  -1    3.83    4.48
   9   4  -1   -0.91    3.90
  -9  -4   1    0.16    2.92
  -9   4   2   56.07   10.24
   9  -4  -2   53.44   11.36
   9   4  -2   69.07   13.83
  -9  -4   2   64.80   14.27
  -9   4   3   44.51    9.22
   9  -4  -3   70.23   11.57
   9   4  -3   47.90   11.97
  -9  -4   3   65.75   13.61
   9  -4  -4   87.66   13.00
   9   4  -4   79.43   15.13
  -9  -4   4   52.19   13.48
   9   4  -5  117.13   19.20
  -9  -4   5  107.67   19.21
   9   4  -6   -0.18    2.39
  -9  -4   6    5.58    4.90
   9   4  -7   71.42   14.72
  -9  -4   7   99.01   17.11
   9   4  -8  113.27   18.55
  -9  -4   8  100.69   17.91
   9   4  -9   61.91   13.15
  -9  -4   9   68.25   14.32
   9   4 -10   -0.16    2.56
  -9  -4  10    2.15    3.71
   9   4 -11   11.98    5.51
  -9  -4  11   17.24    6.70
   9   4 -12    1.35    3.99
  -9  -4  12    7.05    5.85
   9   4 -13   37.79   10.42
  -9  -4  13   68.89   13.01
   9   4 -14    7.73    4.92
  -9  -4  14   10.46    5.87
   9   4 -15   24.97    8.08
   9   4 -16    2.17    3.08
   9   4 -17   16.86    6.76
   9   4 -18   58.33   12.78
   9   4 -19   69.50   14.08
  -9   5   1  106.07   15.56
  -9   5   1  171.05   19.38
   9  -5  -1  130.88   19.85
  -9  -5   1  164.96   23.87
  -9   5   2   87.29   10.71
  -9   5   2   50.68   10.45
   9  -5  -2   74.37   13.19
  -9  -5   2   68.64   15.01
  -9   5   3    9.34    3.24
  -9   5   3   13.92    4.76
  -9  -5   3   12.00    6.75
  -9   5   4   79.34   12.12
  -9  -5   4   94.11   17.83
  -9   5   5   28.61    6.28
  -9  -5   5   22.64    8.53
  -9  -5   6   42.33   12.58
  -9  -5   7   88.04   18.08
  -9  -5   8    7.78    5.51
  -9  -5   9    9.26    5.67
  -9  -5  10    5.07    5.08
  -9  -5  11   85.03   16.53
  -9  -5  12   43.15   11.34
  -9  -5  13   -1.02    3.06
  -9  -5  14   23.58    8.04
  -9  -5  15   19.91    8.20
   9   5 -20    5.49    4.96
   9   5 -21   28.33    8.99
   9   5 -22   39.46   10.78
  -9   6   1   -0.10    2.02
  -9   6   1   -1.03    2.96
   9   6  -1   -1.39    4.54
  -9  -6   1    2.36    4.13
  -9   6   2  141.16   18.27
   9   6  -2  131.43   22.61
  -9  -6   2  128.99   23.02
  -9   6   3   27.15    6.78
   9   6  -3   15.53    7.90
  -9  -6   3   34.23   11.53
  -9   6   4   39.15    7.42
   9   6  -4   18.36    9.10
  -9  -6   4   39.61   11.88
  -9   6   5   25.55    6.07
   9   6  -5   42.00   11.13
  -9  -6   5   24.78    9.56
  -9   6   6   10.15    3.64
  -9  -6   6   25.47    9.21
  -9   6   7   37.17    6.27
  -9  -6   7   16.83    7.90
  -9   6   8  105.92   13.20
  -9  -6   8  115.48   20.67
  -9   6   9   16.63    3.72
  -9  -6   9   12.23    6.91
  -9  -6  10    4.00    5.11
   9   6 -11    0.48    3.42
  -9  -6  11   -1.03    3.43
   9   6 -12   40.67   11.49
  -9  -6  12   56.80   13.33
   9   6 -13   20.70    8.31
  -9  -6  13   28.01   10.37
   9   6 -14   42.65   11.11
  -9  -6  14   33.79   10.84
   9   6 -15   14.82    7.30
  -9  -6  15   17.17    7.40
   9   6 -16    1.46    3.50
   9   6 -17   11.50    6.75
   9   6 -18   28.91    9.64
   9   6 -19   15.76    7.44
   9   6 -20    5.67    4.41
   9   6 -21   -1.51    3.58
   9   6 -22    9.22    5.45
   9   6 -23   20.78    7.85
  -9   7   1   28.06    7.27
   9   7  -1   42.33   11.80
  -9  -7   1   26.65    9.88
  -9   7   2    9.28    4.18
   9   7  -2    8.94    7.48
  -9  -7   2   10.28    7.23
  -9   7   3   -1.01    2.73
   9   7  -3   -1.40    4.77
  -9  -7   3    1.07    4.02
  -9   7   4   29.78    6.62
   9   7  -4   17.87    8.38
  -9  -7   4   23.29    9.73
  -9   7   5   10.61    4.12
   9   7  -5   11.18    7.04
  -9  -7   5   30.38   10.31
  -9   7   6   61.26    9.99
   9   7  -6   65.25   15.08
  -9  -7   6   86.22   17.30
  -9   7   7    3.36    2.63
   9   7  -7   11.32    6.04
  -9  -7   7    4.76    4.97
  -9   7   8   -0.31    1.76
   9   7  -8   -0.84    3.37
  -9  -7   8   -1.93    4.71
  -9   7   9   14.47    3.82
   9   7  -9   22.79    8.67
  -9  -7   9   20.19    8.74
  -9   7  10   23.93    4.52
   9   7 -10   19.66    7.97
  -9  -7  10   21.98    9.60
   9   7 -11   16.25    7.87
  -9  -7  11   33.72   10.46
   9   7 -12   51.49   12.74
  -9  -7  12   43.38   12.37
   9   7 -13    0.82    3.91
  -9  -7  13    0.55    4.17
   9   7 -14   11.07    6.26
  -9  -7  14   -0.53    4.05
   9   7 -15    1.52    4.26
  -9  -7  15    3.99    5.22
   9   7 -16   53.41   12.68
  -9  -7  16   26.06   10.18
   9   7 -17    6.20    5.81
   9   7 -18    3.21    3.98
   9   7 -19   -0.30    3.22
   9   7 -20   15.06    8.06
   9   7 -21   16.64    7.63
   9   7 -22   19.68    8.44
   9   7 -23    0.97    4.09
   9   7 -24   -1.48    3.77
   9   7 -25    1.05    4.49
  -9   8   1   10.01    4.67
   9   8  -1   43.70   11.97
  -9  -8   1   14.83    8.98
  -9   8   2   18.90    5.99
   9   8  -2   22.38    9.24
  -9  -8   2   23.48    9.42
  -9   8   3    1.97    2.96
   9   8  -3    7.64    6.64
  -9  -8   3    4.15    5.16
  -9   8   4   65.15   10.64
   9   8  -4   43.34   13.44
  -9  -8   4   70.27   16.55
  -9   8   5    0.62    2.12
   9   8  -5   -0.93    4.66
  -9  -8   5   -1.04    4.25
   9   8  -6   -2.53    5.67
  -9  -8   6    0.64    3.10
   9   8  -7    1.33    3.31
  -9  -8   7   -0.85    3.09
   9   8  -8  111.18   20.87
  -9  -8   8  108.14   21.05
   9   8  -9   27.37    9.25
  -9  -8   9   17.38    8.32
   9   8 -10   21.03    8.67
  -9  -8  10   11.14    6.82
   9   8 -11    6.10    5.45
  -9  -8  11    0.59    6.19
   9   8 -12   20.29    8.50
  -9  -8  12   18.38    9.05
   9   8 -13    1.41    3.98
  -9  -8  13   -0.87    5.00
   9   8 -14   29.16    9.65
  -9  -8  14   14.60    8.51
   9   8 -15   -1.11    3.33
  -9  -8  15   -1.29    4.69
   9   8 -16    4.31    5.89
  -9  -8  16   -1.45    5.35
   9   8 -17    4.89    4.59
  -9  -8  17   -1.71    4.71
   9   8 -18   29.92   10.16
   9   8 -19    1.56    5.06
   9   8 -20   28.75   10.19
   9   8 -21    0.83    4.86
   9   8 -22   -1.28    4.35
   9   8 -23   -0.05    1.39
   9   8 -24   19.98    8.29
   9   8 -25   -0.35    4.22
   9   8 -26    4.58    5.55
   9   9  -1    5.73    6.23
  -9  -9   1   -0.92    6.57
   9   9  -2   29.79   10.95
  -9  -9   2   45.50   13.84
   9   9  -3   -0.47    4.43
  -9  -9   3    2.48    4.84
   9   9  -4   12.63    7.03
  -9  -9   4    1.51    5.29
   9   9  -5   13.61    7.65
  -9  -9   5    7.16    6.11
   9   9  -6   91.62   17.98
  -9  -9   6   62.59   16.16
   9   9  -7   -1.63    4.81
  -9  -9   7   -1.60    6.10
   9   9  -8   -1.64    4.06
  -9  -9   8   -0.98    4.53
   9   9  -9   -1.80    5.38
  -9  -9   9   -3.00    6.61
   9   9 -10    9.52    6.19
  -9  -9  10    2.08    5.24
   9   9 -11   -0.78    3.91
  -9  -9  11   -1.25    4.15
   9   9 -12   26.80   10.37
  -9  -9  12   33.44   11.46
   9   9 -13   -1.59    5.35
  -9  -9  13   -2.09    5.80
   9   9 -14    4.46    4.47
  -9  -9  14    2.52    4.10
   9   9 -15   24.74    9.16
  -9  -9  15    4.71    5.69
   9   9 -16   15.41    8.12
  -9  -9  16   41.46   12.73
   9   9 -17    1.69    4.73
  -9  -9  17   -3.61    6.48
   9   9 -18    4.55    4.87
  -9  -9  18   -1.66    5.07
   9   9 -19    1.43    5.56
   9   9 -20    5.32    5.28
   9   9 -21   -0.42    5.07
   9   9 -22   15.42    8.44
   9   9 -24    4.94    5.75
   9   9 -25   -0.41    3.25
   9   9 -26    7.02    6.50
   9   9 -27    7.87    6.95
   9  10  -1    2.73    5.04
  -9 -10   1    1.22    5.42
   9  10  -2   30.22   11.28
  -9 -10   2   17.07    8.84
   9  10  -3    5.60    6.52
  -9 -10   3   12.66    8.73
   9  10  -4   50.25   13.98
  -9 -10   4   67.17   17.11
   9  10  -5    1.16    5.81
  -9 -10   5   -1.90    6.10
   9  10  -6    4.94    4.78
  -9 -10   6    1.45    4.71
   9  10  -7    4.16    6.70
  -9 -10   7    4.15    6.83
   9  10  -8   21.63    9.57
  -9 -10   8   20.96   10.01
   9  10  -9    6.55    6.16
  -9 -10   9   10.15    7.18
   9  10 -10    4.26    5.99
  -9 -10  10    4.04    5.57
   9  10 -11   11.30    7.12
  -9 -10  11    3.15    6.49
   9  10 -12    6.62    6.23
  -9 -10  12   14.91    8.66
   9  10 -13    6.85    4.56
  -9 -10  13   -2.05    5.47
   9  10 -14   22.35   10.14
  -9 -10  14   38.04   12.72
   9  10 -15   -1.14    3.79
  -9 -10  15    0.02    4.65
   9  10 -16   -0.05    4.51
  -9 -10  16   -0.82    4.03
   9  10 -17   -0.14    4.37
  -9 -10  17    7.83    7.36
   9  10 -18   54.72   14.35
  -9 -10  18   23.29   10.32
   9  10 -19   -1.70    4.51
  -9 -10  19   -2.32    6.09
   9  10 -20   16.75    7.73
   9  10 -21   -1.52    5.15
   9  10 -22    4.61    5.82
   9  10 -23   -2.22    5.11
   9  10 -24    7.37    6.87
   9  10 -25   -0.00    0.00
   9  10 -26    1.81    5.22
   9  10 -27   -1.20    3.54
   9  10 -28   -3.25    5.92
   9  10 -29   -1.42    3.84
   9  11  -1   -2.74    6.32
  -9 -11   1   -0.32    4.24
   9  11  -2   41.99   12.99
  -9 -11   2   24.70   10.81
   9  11  -3    2.59    5.43
  -9 -11   3   -0.48    5.68
   9  11  -4   26.85   10.76
  -9 -11   4   13.49   10.28
   9  11  -5   -2.06    6.63
  -9 -11   5   -1.22    3.97
   9  11  -6   31.31   11.27
  -9 -11   6    9.84    7.61
   9  11  -7    4.82    5.40
  -9 -11   7    8.76    6.79
   9  11  -8   -1.10    5.44
  -9 -11   8   -1.20    5.68
   9  11  -9   -1.46    5.15
  -9 -11   9    6.28    6.17
   9  11 -10   23.82   10.29
  -9 -11  10   29.59   11.55
   9  11 -11   -1.27    5.27
  -9 -11  11   -2.12    6.54
   9  11 -12   16.84    8.10
  -9 -11  12    5.17    6.91
   9  11 -13   12.74    7.84
  -9 -11  13   -1.07    5.18
   9  11 -14    6.62    5.98
  -9 -11  14   -1.23    4.85
   9  11 -15    2.12    4.75
  -9 -11  15   -1.27    5.12
   9  11 -16   73.04   16.98
  -9 -11  16   54.08   16.14
   9  11 -17   -0.64    3.88
  -9 -11  17   -1.68    5.73
   9  11 -18    5.45    5.07
  -9 -11  18    7.84    5.59
   9  11 -19   -1.77    5.49
  -9 -11  19   -0.19    5.43
   9  11 -20    7.31    7.09
  -9 -11  20   13.64    9.59
   9  11 -21    4.76    6.54
  -9 -11  21    3.54    5.82
   9  11 -22    9.01    6.79
   9  11 -23   -0.97    3.24
   9  11 -24   -0.73    5.20
   9  11 -25   -1.37    4.31
   9  11 -26   17.76    9.10
   9  11 -27   -1.23    4.56
   9  11 -28   -0.00    3.73
   9  11 -29   -1.04    4.27
   9  12  -1   -2.28    6.69
  -9 -12   1    1.23    4.63
   9  12  -2    2.20    5.32
  -9 -12   2    8.01    6.53
   9  12  -3    3.02    5.96
  -9 -12   3    3.65    5.60
   9  12  -4   17.48    9.84
  -9 -12   4   30.38   13.06
   9  12  -5   -3.96    6.98
  -9 -12   5   -0.83    5.59
   9  12  -6    2.81    5.96
  -9 -12   6    6.08    7.27
   9  12  -7   -2.81    6.80
  -9 -12   7    2.73    6.86
   9  12  -8   14.62    9.26
  -9 -12   8   11.19    8.48
   9  12  -9   -1.14    5.63
  -9 -12   9   -1.36    5.35
   9  12 -10   -0.98    3.47
  -9 -12  10    5.78    6.14
   9  12 -11    3.02    3.63
  -9 -12  11    3.37    4.96
   9  12 -12   10.97    7.14
  -9 -12  12    1.68    5.51
   9  12 -13   10.52    6.07
  -9 -12  13   -1.86    5.49
   9  12 -14   11.19    8.04
  -9 -12  14   18.66    9.72
   9  12 -15   -0.57    3.49
  -9 -12  15    1.36    5.22
   9  12 -16   -1.66    5.03
  -9 -12  16   -1.51    5.67
   9  12 -17   -0.23    4.81
  -9 -12  17   -1.28    5.33
   9  12 -18   12.05    8.21
  -9 -12  18   -3.31    7.05
   9  12 -19    3.87    6.65
  -9 -12  19   -2.51    6.63
   9  12 -20    2.53    5.02
  -9 -12  20    1.64    5.20
   9  12 -21   -2.37    5.14
  -9 -12  21   -0.18    1.89
   9  12 -22   -0.95    4.65
  -9 -12  22    6.84    6.79
   9  12 -23    5.54    5.65
   9  12 -24    8.86    7.36
   9  12 -25   -2.25    5.61
   9  12 -26   -0.43    3.72
   9  13  -1    8.11    7.38
   9  13  -2   19.99    8.89
   9  13  -3    3.18    5.04
  -9 -13   3    7.18    8.02
   9  13  -4   -1.83    4.74
  -9 -13   4   -1.66    5.76
   9  13  -5    1.56    5.59
  -9 -13   5    4.44    6.30
   9  13  -6   12.57    7.82
  -9 -13   6   12.87    9.41
   9  13  -7   -1.23    4.69
  -9 -13   7   -2.45    6.39
   9  13  -8    2.01    4.64
  -9 -13   8    2.25    5.36
   9  13  -9    9.35    6.30
  -9 -13   9   -0.26    2.91
   9  13 -10   10.38    7.84
  -9 -13  10   17.28    9.68
   9  13 -11    3.24    3.31
  -9 -13  11    0.71    4.72
   9  13 -12   15.57    7.90
  -9 -13  12    7.21    6.94
   9  13 -13   -1.16    4.61
  -9 -13  13   -0.97    4.42
   9  13 -14    0.28    2.54
  -9 -13  14   -1.26    5.44
   9  13 -15   -1.02    4.95
  -9 -13  15    2.96    5.68
   9  13 -16    5.91    7.18
  -9 -13  16   11.50    8.19
   9  13 -17   -1.00    5.48
  -9 -13  17   -1.11    5.55
   9  13 -18    0.08    3.60
  -9 -13  18    3.25    5.51
   9  13 -19    2.15    5.35
  -9 -13  19   -1.10    4.78
   9  13 -20   11.35    7.29
  -9 -13  20    0.15    4.66
   9  13 -21    3.59    5.58
  -9 -13  21    0.96    5.83
  -9 -13  22   -1.12    5.21
  -9 -13  23    9.58    7.11
   9  14  -1   -1.45    6.45
   9  14  -2    1.45    7.60
   9  14  -3    8.21    8.13
   9  14  -4   -1.06    4.84
   9  14  -5   -2.45    5.62
   9  14  -6    1.75    4.37
   9  14  -7    8.08    5.64
   9  14  -8    5.15    5.88
   9  14  -9    1.94    5.08
   9  14 -10    1.35    6.11
   9  14 -11    3.24    3.77
   9  14 -12   -1.12    5.11
   9  14 -13    5.80    6.55
  -9 -14  13   -1.68    6.28
   9  14 -14   -0.45    4.25
  -9 -14  14    1.67    6.39
   9  14 -15    6.21    7.07
  -9 -14  15   -0.49    6.12
  -9 -14  16   -3.61    7.11
  -9 -14  17   -1.24    4.18
  -9 -14  18    4.53    6.57
  -9 -14  19    1.49    7.47
  -9 -14  20   -1.66    4.76
  -9 -14  21   -0.97    4.90
  -9 -14  22   -0.68    4.68
  -8   0   1   -0.44    1.95
  -8   0   1    0.75    2.64
   8   0  -1   -0.95    2.77
  -8   0   2  552.78   57.63
  -8   0   2  573.38   58.94
   8   0  -2  554.52   58.44
  -8   0   3   -0.55    2.24
  -8   0   3   -0.09    2.30
   8   0  -3    1.13    1.97
  -8   0   4  119.62   15.01
  -8   0   4   80.09   13.95
   8   0  -4  102.32   14.85
  -8   0   5   -0.05    1.62
  -8   0   5   -0.38    2.02
   8   0  -5   -0.31    2.52
  -8   0   6   99.28   13.14
  -8   0   6   60.85   12.16
   8   0  -6  120.39   14.64
  -8   0   7   -0.47    1.77
  -8   0   7   -0.56    2.14
   8   0  -7   -0.67    1.89
  -8   0   8  295.08   30.42
  -8   0   8  272.34   31.27
   8   0  -8  261.17   30.65
  -8   0   9    0.03    1.36
  -8   0   9    0.43    2.31
   8   0  -9    1.46    1.95
  -8   0  10   -0.43    1.42
  -8   0  10   -0.02    2.12
   8   0 -10    0.22    2.19
  -8   0  11    0.22    1.91
   8   0 -11   -0.23    1.70
  -8   0  12  220.33   23.18
   8   0 -12  187.11   23.67
  -8   0  13    0.50    2.07
   8   0 -13   -0.00    1.42
  -8   0  14   95.42   12.68
   8   0 -14  101.67   13.92
   8   0 -15    0.30    2.03
   8   0 -16   -0.43    2.13
  -8   1   1   79.33   12.14
  -8   1   1   55.26   11.48
   8  -1  -1   88.15   13.30
   8   1  -1   81.97   13.49
  -8  -1   1   60.52   11.60
  -8  -1   1   78.98   13.55
  -8   1   2    2.40    3.01
  -8   1   2    0.80    1.94
   8  -1  -2    3.60    2.76
   8   1  -2    3.71    3.46
  -8  -1   2    6.07    3.66
  -8  -1   2    1.47    2.15
  -8   1   3    4.46    2.88
  -8   1   3    2.99    3.19
   8  -1  -3    5.00    3.05
   8   1  -3    1.18    2.40
  -8  -1   3    8.39    3.69
  -8  -1   3    6.05    3.50
  -8   1   4   31.15    6.88
  -8   1   4   43.14    8.24
   8  -1  -4   45.85    8.18
   8   1  -4   28.51    7.53
  -8  -1   4   34.66    7.65
  -8  -1   4   45.22    9.54
  -8   1   5    3.30    2.26
  -8   1   5   11.70    4.56
   8  -1  -5    7.37    3.39
   8   1  -5   12.69    4.66
  -8  -1   5    4.85    2.91
  -8  -1   5    5.77    3.68
  -8   1   6   94.21   12.50
  -8   1   6   98.21   13.57
   8  -1  -6   91.65   12.93
   8   1  -6   71.07   13.22
  -8  -1   6  103.62   13.99
  -8  -1   6   88.59   14.50
  -8   1   7    5.11    2.46
  -8   1   7    5.76    3.24
   8  -1  -7    6.06    3.17
   8   1  -7    6.81    3.78
  -8  -1   7    8.90    3.61
  -8  -1   7   12.66    5.37
  -8   1   8    4.93    2.50
  -8   1   8    5.73    2.91
   8  -1  -8    7.77    2.98
   8   1  -8    8.43    4.17
  -8  -1   8    2.73    2.87
  -8  -1   8    1.95    3.40
  -8   1   9   20.98    4.68
  -8   1   9   23.04    5.40
   8  -1  -9   17.73    4.66
   8   1  -9   20.16    5.90
  -8  -1   9   16.73    4.86
  -8   1  10  183.62   19.67
  -8   1  10  170.84   20.64
   8  -1 -10  185.53   20.47
   8   1 -10  168.95   22.09
  -8  -1  10  164.43   20.92
  -8   1  11   10.35    2.93
  -8   1  11    6.34    2.95
   8  -1 -11    9.53    3.32
   8   1 -11   16.72    5.14
  -8  -1  11   10.61    3.71
  -8   1  12   15.88    3.64
   8  -1 -12   14.15    3.89
   8   1 -12    6.34    3.67
  -8  -1  12   20.75    5.16
  -8   1  13    0.19    1.26
   8  -1 -13    0.70    1.39
   8   1 -13    0.87    2.24
  -8  -1  13   -0.24    1.11
   8  -1 -14   88.80   11.63
   8   1 -14   83.38   13.21
  -8  -1  14   75.23   11.59
   8   1 -15   83.86   12.85
  -8  -1  15   66.33   10.64
   8   1 -16   80.37   12.93
   8   1 -17    3.72    2.95
   8   1 -18    6.63    4.04
  -8   2   1   -0.89    2.14
  -8   2   1    1.06    2.43
   8  -2  -1   -0.58    2.98
   8   2  -1   -0.02    2.46
  -8  -2   1    0.73    2.36
  -8  -2   1    1.79    3.62
  -8   2   2   73.09   11.16
  -8   2   2   78.00   12.02
   8  -2  -2   74.01   12.09
   8   2  -2   62.39   12.38
  -8  -2   2   77.16   12.71
  -8  -2   2   62.56   13.00
  -8   2   3   12.77    4.12
  -8   2   3   20.27    5.45
   8  -2  -3    8.11    3.95
   8   2  -3   15.14    5.76
  -8  -2   3   15.18    5.31
  -8  -2   3   12.14    5.86
  -8   2   4   40.02    7.66
  -8   2   4   47.90    8.70
   8  -2  -4   53.99    9.04
   8   2  -4   35.33    9.12
  -8  -2   4   69.74   11.06
  -8  -2   4   62.75   11.86
  -8   2   5   11.31    3.50
  -8   2   5   12.21    4.13
   8  -2  -5    5.71    3.25
   8   2  -5   22.76    6.56
  -8  -2   5   10.98    4.26
  -8  -2   5   10.89    5.60
  -8   2   6  136.27   15.17
  -8   2   6  117.52   15.49
   8  -2  -6  124.45   15.47
   8   2  -6   93.35   16.72
  -8  -2   6  134.55   17.51
  -8   2   7   47.80    7.08
  -8   2   7   40.31    7.53
   8  -2  -7   37.30    6.93
   8   2  -7   53.12   10.27
  -8  -2   7   49.33    9.35
  -8   2   8  115.37   14.47
  -8   2   8  125.62   15.85
   8  -2  -8  130.85   15.35
   8   2  -8  154.80   19.58
  -8  -2   8  142.17   18.02
  -8   2   9   11.04    2.79
  -8   2   9   14.24    3.81
   8  -2  -9   13.25    3.30
   8   2  -9    4.31    3.54
  -8  -2   9    5.50    3.33
  -8   2  10   -0.23    1.15
  -8   2  10    0.36    1.42
   8  -2 -10    1.08    1.51
   8   2 -10   -0.34    2.45
  -8  -2  10   -0.48    1.91
  -8   2  11    1.23    1.17
  -8   2  11    0.72    1.90
   8  -2 -11    2.09    1.59
   8   2 -11    3.33    3.51
  -8  -2  11    1.05    1.93
   8  -2 -12   66.26    8.90
   8   2 -12   76.89   12.84
  -8  -2  12   84.08   12.24
   8   2 -13   55.73   10.67
  -8  -2  13   48.55    9.06
   8   2 -14   37.09    8.66
  -8  -2  14   33.04    7.37
   8   2 -15   46.10    9.36
  -8  -2  15   29.97    7.22
   8   2 -16   39.68    8.96
  -8  -2  16   36.24    7.76
   8   2 -17   23.32    6.83
   8   2 -18  203.28   26.09
   8   2 -19    1.18    2.31
   8   2 -20   -0.03    2.36
  -8   3   1  119.77   14.56
  -8   3   1  108.42   14.66
   8  -3  -1   71.83   13.58
   8   3  -1  108.62   17.06
  -8  -3   1   79.80   14.48
  -8  -3   1   93.47   16.52
  -8   3   2    1.49    2.40
  -8   3   2    0.83    2.27
   8  -3  -2    5.21    3.34
   8   3  -2    1.33    2.87
  -8  -3   2    1.53    2.84
  -8   3   3   49.02    8.18
  -8   3   3   40.72    8.01
   8  -3  -3   40.77    8.45
   8   3  -3   58.84   11.69
  -8  -3   3   54.29   10.51
  -8   3   4  147.67   16.73
  -8   3   4  136.65   17.09
   8  -3  -4  120.41   16.91
   8   3  -4  111.12   18.97
  -8  -3   4  157.11   19.83
  -8   3   5   14.85    3.93
  -8   3   5   16.05    4.67
   8  -3  -5   16.37    4.78
   8   3  -5   17.78    6.02
  -8  -3   5   22.70    6.34
  -8   3   6   39.76    6.49
  -8   3   6   40.30    7.16
   8  -3  -6   44.87    7.45
   8   3  -6   47.57   10.44
  -8  -3   6   48.55    9.46
  -8   3   7   27.83    4.56
  -8   3   7   24.59    5.00
   8  -3  -7   23.01    4.81
   8   3  -7   17.69    6.57
  -8  -3   7   20.37    6.34
  -8   3   8    8.64    2.27
  -8   3   8    6.91    2.69
   8  -3  -8   11.50    2.92
   8   3  -8   15.14    5.76
  -8  -3   8   15.19    5.05
  -8   3   9    5.16    1.43
  -8   3   9    4.82    2.12
   8  -3  -9    3.00    1.55
   8   3  -9   10.55    5.45
  -8  -3   9    2.30    2.83
  -8   3  10  168.46   13.08
  -8   3  10   97.92   14.55
   8  -3 -10  113.98   13.35
   8   3 -10  115.48   18.79
  -8  -3  10  104.83   17.28
  -8   3  11  101.29   12.71
   8   3 -11  134.86   18.50
  -8  -3  11  138.64   17.26
  -8  -3  11  101.61   17.29
  -8   3  12    3.11    1.65
   8   3 -12    4.47    3.42
  -8  -3  12    2.06    2.67
   8   3 -13    6.74    3.99
  -8  -3  13    9.02    4.14
   8   3 -14   30.26    8.05
  -8  -3  14   31.35    7.51
   8   3 -15   40.10    9.36
  -8  -3  15   32.78    7.67
   8   3 -16   88.68   16.72
  -8  -3  16  153.03   18.03
   8   3 -17    4.66    4.10
  -8  -3  17   -0.13    1.37
   8   3 -18    0.83    3.02
   8   3 -19   13.77    6.03
   8   3 -20  106.23   17.38
   8   3 -21   18.42    6.63
   8   3 -22   10.41    5.46
  -8   4   1  101.65   13.83
   8  -4  -1   78.45   14.31
   8   4  -1  112.74   17.89
  -8   4   2   29.29    6.39
  -8   4   2   35.90    7.07
   8  -4  -2   27.50    7.37
   8  -4  -2   31.94    4.05
   8   4  -2   30.73    9.08
  -8   4   3   27.92    5.82
  -8   4   3   24.34    5.94
   8  -4  -3   35.61    7.53
   8   4  -3   21.75    8.15
  -8   4   4  149.32   17.41
  -8   4   4  144.14   17.91
   8  -4  -4  157.28   19.20
   8   4  -4  139.85   21.83
  -8   4   5   16.98    3.73
  -8   4   5   13.98    4.13
   8  -4  -5    8.53    3.61
   8   4  -5   10.95    5.92
  -8   4   6   58.93    6.93
  -8   4   6   47.62    7.17
  -8   4   6   49.85    8.00
   8   4  -6   70.46   13.03
  -8   4   7   98.66   10.86
  -8   4   7  108.89   11.49
  -8   4   7  102.53   12.71
   8   4  -7  112.24   17.70
  -8   4   8   31.70    3.79
  -8   4   8   42.30    4.20
  -8   4   8   32.99    5.61
   8   4  -8   18.29    7.20
  -8   4   9    8.21    2.56
   8   4  -9   11.73    5.40
  -8  -4   9   18.92    6.70
  -8   4  10    2.28    1.32
   8   4 -10    5.44    4.31
  -8  -4  10    3.39    5.29
  -8   4  11   14.92    2.78
   8   4 -11   10.82    5.30
  -8  -4  11    7.27    4.71
  -8   4  12  108.12   11.67
   8   4 -12  120.25   18.41
  -8  -4  12  108.85   18.69
   8   4 -13   22.02    7.32
   8   4 -14   72.04   13.87
   8   4 -15   -0.46    2.89
   8   4 -16   11.11    5.44
   8   4 -17   33.24    9.30
   8   4 -18  115.82   18.81
   8   4 -19    4.26    3.92
   8   4 -20   36.25    9.55
  -8   5   1   33.35    6.49
  -8   5   1   43.47    8.12
   8   5  -1   40.36   10.70
  -8   5   2   29.02    5.60
  -8   5   2   37.51    7.01
   8   5  -2   21.24    7.95
  -8   5   3   72.47   10.13
  -8   5   3   84.85   11.40
   8   5  -3   83.12   15.87
  -8   5   4   18.91    3.90
  -8   5   4   18.76    4.46
   8   5  -4   19.92    7.55
  -8   5   5   65.60    8.30
  -8   5   5   69.51    9.01
  -8   5   5   55.22    9.10
   8   5  -5   69.77   13.95
  -8   5   6   98.11   11.19
  -8   5   6   99.36   12.62
   8   5  -6  122.05   18.96
  -8   5   7    2.67    1.88
   8   5  -7    4.27    4.85
  -8  -5   7    1.44    3.83
  -8   5   8    5.01    1.99
   8   5  -8    3.06    4.08
  -8  -5   8    7.95    5.48
  -8   5   9    8.67    2.48
   8   5  -9   16.14    6.76
  -8  -5   9    5.24    4.70
  -8   5  10  220.33   20.96
   8   5 -10  233.88   29.40
  -8  -5  10  137.46   26.14
  -8   5  11   39.85    4.96
   8   5 -11   46.29   10.70
  -8  -5  11   31.22    9.69
  -8   5  12    1.08    0.82
   8   5 -12    2.20    3.80
  -8  -5  12   -0.30    5.39
   8   5 -13   -0.78    2.81
   8   5 -14   19.10    7.50
   8   5 -15   27.30    8.68
  -8   5  16   70.38    7.84
  -8   5  17    7.76    2.12
  -8   5  18    3.11    1.83
   8   5 -21   43.20   11.23
   8   5 -22   10.71    6.19
   8   5 -23    0.96    3.62
   8   5 -24   19.34    7.79
   8   5 -25    9.94    5.84
  -8   6   1  132.03   15.47
  -8   6   1  122.91   16.41
  -8   6   1   98.54   15.46
  -8   6   2  111.35   14.14
  -8   6   3  153.82   17.81
  -8   6   4   39.35    6.30
  -8  -6   4   34.17   10.31
  -8   6   5   16.43    3.72
  -8  -6   5   27.67    9.09
  -8  -6   6   31.06   10.07
  -8  -6   7   47.19   12.01
  -8  -6   8   31.43   10.07
  -8   6   9    1.44    1.61
  -8  -6   9   -0.51    2.57
  -8   6  10    4.97    1.92
  -8  -6  10    3.62    4.56
  -8   6  11   23.20    3.63
  -8  -6  11   21.67    8.10
  -8  -6  12   53.37   12.86
  -8  -6  13   14.18    6.76
  -8   6  15   15.97    2.36
  -8   6  16    5.56    1.50
   8   6 -16    4.46    4.24
  -8   6  17   70.14    8.35
   8   6 -17   90.65   16.31
  -8   6  18   22.49    3.92
   8   6 -18   12.81    6.41
   8   6 -19    8.07    5.55
   8   6 -20   -1.37    3.81
   8   6 -21   -0.56    2.90
   8   6 -22    9.32    5.85
   8   6 -23   32.35    9.64
   8   6 -24    4.94    4.28
   8   6 -25    9.15    6.54
   8   6 -26    1.77    4.72
   8   6 -27    6.48    5.42
  -8   7   1   93.10   12.88
  -8   7   1   84.66   13.78
   8  -7  -1   92.41   10.39
   8   7  -1   86.09   17.63
  -8  -7   1   79.22   17.71
  -8   7   2    0.39    1.68
  -8   7   2   -0.09    1.84
   8   7  -2    1.13    5.35
  -8  -7   2   -1.30    4.93
  -8   7   3   32.50    6.47
  -8   7   3   34.73    7.31
   8   7  -3   33.12   10.60
  -8  -7   3   40.32   11.82
  -8   7   4    1.72    2.48
   8   7  -4   -0.98    4.05
  -8  -7   4    6.67    6.23
  -8   7   5   88.24   12.56
   8   7  -5  106.86   18.49
  -8  -7   5   79.90   17.38
  -8   7   6   19.78    4.85
   8   7  -6   11.18    7.01
  -8  -7   6   13.27    6.82
   8   7  -7   -0.85    4.29
  -8  -7   7   -1.64    4.83
   8   7  -8   -1.57    4.40
  -8  -7   8    0.09    3.67
   8   7  -9   53.17   12.21
  -8  -7   9   36.66   11.68
   8   7 -10    1.22    3.55
  -8  -7  10    7.85    5.66
   8   7 -11   75.73   15.67
  -8  -7  11   80.54   16.84
   8   7 -12   -1.01    3.81
  -8  -7  12   -2.52    4.95
   8   7 -13   19.62    7.97
  -8  -7  13   28.33    9.48
   8   7 -14   19.95    7.80
  -8  -7  14   20.06    9.00
  -8   7  15   72.04    8.65
   8   7 -15   91.72   16.92
  -8   7  16    6.35    1.97
   8   7 -16    8.12    6.41
   8   7 -17    1.73    4.35
   8   7 -18   -1.40    3.87
   8   7 -19   13.65    6.81
   8   7 -20   11.04    6.53
   8   7 -21   29.00    9.43
   8   7 -22    5.97    5.96
   8   7 -23    1.14    3.81
   8   7 -24    9.67    6.32
   8   7 -25    5.33    6.50
   8   7 -26   -1.58    4.02
   8   7 -27    6.00    5.49
   8   7 -28   -1.64    4.19
  -8   8   1  120.91   17.06
   8   8  -1  110.12   21.03
  -8  -8   1  101.35   20.76
   8   8  -2    1.80    3.61
  -8  -8   2    0.71    4.88
   8   8  -3   63.65   14.31
  -8  -8   3   42.25   13.02
   8   8  -4   24.83    9.72
  -8  -8   4   16.33    8.30
   8   8  -5   10.01    6.43
  -8  -8   5    0.62    4.28
   8   8  -6    5.93    5.33
  -8  -8   6    3.90    5.99
   8   8  -7  157.71   24.20
  -8  -8   7  125.54   23.44
   8   8  -8   14.18    6.86
  -8  -8   8    3.86    6.29
   8   8  -9    8.00    6.56
  -8  -8   9    8.74    6.70
   8   8 -10    0.15    3.75
  -8  -8  10    7.05    5.78
   8   8 -11    6.86    6.08
  -8  -8  11    4.15    5.80
   8   8 -12    8.03    5.90
  -8  -8  12    0.81    4.63
   8   8 -13   35.70   11.42
  -8  -8  13   27.38   10.34
   8   8 -14    3.98    3.47
  -8  -8  14    1.64    3.95
   8   8 -15   11.80    7.28
   8   8 -16    4.10    6.48
   8   8 -17   33.64   10.99
   8   8 -18    3.11    5.14
   8   8 -19    7.60    5.53
   8   8 -20    1.30    3.47
   8   8 -21    5.57    5.82
   8   8 -22   -0.04    4.37
   8   8 -23   39.51   11.98
   8   8 -24   19.27    8.56
   8   8 -25    6.76    6.58
   8   8 -26   -0.05    3.92
   8   8 -27    5.04    5.44
   8   8 -28   -0.35    3.33
   8   8 -29   20.60    9.10
   8   8 -30    2.13    5.20
   8   9  -1  147.79   24.31
  -8  -9   1  105.63   22.76
   8   9  -2    7.26    5.50
  -8  -9   2   11.03    7.65
   8   9  -3   40.53   11.81
  -8  -9   3   46.64   13.72
   8   9  -4    1.90    5.26
  -8  -9   4    5.54    5.47
   8   9  -5   46.03   13.42
  -8  -9   5   57.12   15.06
   8   9  -6   -0.48    2.72
  -8  -9   6    0.83    5.85
   8   9  -7    0.89    5.13
  -8  -9   7   -0.76    5.21
   8   9  -8   -0.07    3.23
  -8  -9   8    2.19    4.97
   8   9  -9   13.41    7.45
  -8  -9   9    5.17    6.64
   8   9 -10   14.73    7.68
  -8  -9  10    1.18    4.52
   8   9 -11  127.90   21.61
  -8  -9  11   82.45   19.05
   8   9 -12   -0.91    5.05
  -8  -9  12    1.28    4.77
   8   9 -13    2.34    4.90
  -8  -9  13    2.27    4.44
   8   9 -14    3.63    4.38
  -8  -9  14    1.04    4.31
   8   9 -15   80.31   16.54
  -8  -9  15   45.31   13.86
   8   9 -16    5.82    5.60
   8   9 -17    1.41    5.30
   8   9 -18   12.01    7.45
   8   9 -19   20.12    8.77
   8   9 -20    1.99    5.04
   8   9 -21   32.90   10.68
   8   9 -22   -1.21    4.46
   8   9 -23   -1.85    4.45
   8   9 -24    2.08    5.09
   8   9 -25   29.38   10.13
   8   9 -26    8.08    6.06
   8   9 -27   -0.66    3.45
   8   9 -28   -1.16    4.70
   8   9 -29   -0.96    3.57
   8   9 -30    0.41    3.30
   8   9 -31   13.58    7.84
   8  10  -1   40.76   12.75
  -8 -10   1   32.32   11.83
   8  10  -2   -3.23    6.26
  -8 -10   2   -0.54    5.75
   8  10  -3   54.83   14.47
  -8 -10   3   55.93   15.79
   8  10  -4   17.44    7.86
  -8 -10   4   27.27   10.32
   8  10  -5    3.82    5.83
  -8 -10   5    2.34    4.94
   8  10  -6   -1.56    5.35
  -8 -10   6   -2.38    6.89
   8  10  -7   90.16   18.14
  -8 -10   7   72.98   18.05
   8  10  -8   -0.71    2.99
  -8 -10   8    2.32    5.13
   8  10  -9   10.52    6.68
  -8 -10   9   -0.60    5.51
   8  10 -10   -0.73    4.05
  -8 -10  10    1.93    5.73
   8  10 -11   12.19    7.64
  -8 -10  11    8.82    7.90
   8  10 -12   -0.52    3.13
  -8 -10  12    9.25    6.53
   8  10 -13   30.81   11.91
  -8 -10  13   51.43   14.44
   8  10 -14   -0.63    3.81
  -8 -10  14   -0.15    3.83
   8  10 -15    1.18    4.00
  -8 -10  15    2.00    5.98
   8  10 -16   -1.37    5.38
  -8 -10  16    0.24    5.31
   8  10 -17   20.87    9.30
   8  10 -18    2.42    5.49
   8  10 -19   21.81    9.53
   8  10 -20    0.80    4.94
   8  10 -21   16.48    8.40
   8  10 -22    5.14    4.82
   8  10 -23   32.21   10.81
   8  10 -24    1.13    3.83
   8  10 -25    1.76    4.42
   8  10 -26   -0.28    2.30
   8  10 -27    5.32    4.88
   8  10 -28   -1.21    5.87
   8  10 -29    1.78    5.66
   8  10 -30   -0.78    2.93
   8  10 -31    3.64    5.51
   8  10 -32   -1.60    4.59
   8  11  -1   48.25   13.56
  -8 -11   1   49.73   15.95
   8  11  -2   10.78    7.54
  -8 -11   2   13.87    7.81
   8  11  -3    8.47    6.02
  -8 -11   3   14.42    8.50
   8  11  -4   -1.19    4.68
  -8 -11   4   -1.56    5.87
   8  11  -5   59.04   15.03
  -8 -11   5   40.40   13.88
   8  11  -6    2.60    3.23
  -8 -11   6    6.80    6.20
   8  11  -7   -1.07    4.57
  -8 -11   7   -0.10    3.18
   8  11  -8    0.70    3.72
  -8 -11   8   11.84    7.23
   8  11  -9   14.85    7.73
  -8 -11   9   21.18    9.72
   8  11 -10    4.65    5.97
  -8 -11  10   -2.56    6.03
   8  11 -11    5.42    5.94
  -8 -11  11   32.37   11.35
   8  11 -12    1.73    5.38
  -8 -11  12    3.72    6.08
   8  11 -13   -0.71    3.22
  -8 -11  13   -1.78    6.12
   8  11 -14    4.51    5.91
  -8 -11  14   -1.20    4.59
   8  11 -15   40.26   12.52
  -8 -11  15   14.25    8.71
   8  11 -16   -2.17    4.83
  -8 -11  16   -1.74    5.38
   8  11 -17    4.85    5.66
  -8 -11  17   -0.29    5.44
   8  11 -18    3.12    5.61
  -8 -11  18   -0.86    3.79
   8  11 -19    2.66    4.88
   8  11 -20    4.62    6.54
   8  11 -21    5.02    6.30
   8  11 -22   -1.22    5.88
   8  11 -23   -1.58    5.43
   8  11 -24   -0.20    3.41
   8  11 -25   32.05   11.85
   8  11 -26    8.06    6.12
   8  11 -27    4.15    5.88
   8  11 -28    5.76    4.78
   8  11 -29   -1.46    4.90
   8  11 -30   -1.88    5.56
   8  12  -1    1.57    5.67
  -8 -12   1    5.60    6.28
   8  12  -2    2.39    5.79
  -8 -12   2    2.01    6.95
   8  12  -3   74.49   17.09
  -8 -12   3   38.71   14.61
   8  12  -4   -0.73    5.84
  -8 -12   4   -1.66    5.57
   8  12  -5    1.22    4.73
  -8 -12   5    1.21    6.65
   8  12  -6    2.52    6.43
  -8 -12   6   -0.06    4.84
   8  12  -7   35.62   12.22
  -8 -12   7   30.63   12.60
   8  12  -8   15.41    7.88
  -8 -12   8   -0.71    4.75
   8  12  -9   21.89    9.80
  -8 -12   9   23.94   10.87
   8  12 -10   15.68    9.20
  -8 -12  10    3.27    6.09
   8  12 -11    7.13    5.03
  -8 -12  11    5.95    5.54
   8  12 -12   -1.74    6.08
  -8 -12  12   -2.03    5.74
   8  12 -13   17.59    8.92
  -8 -12  13   20.96    9.84
   8  12 -14   -1.14    4.48
  -8 -12  14   -0.35    5.22
   8  12 -15    3.44    5.22
  -8 -12  15   -1.36    5.71
   8  12 -16   -1.31    5.27
  -8 -12  16   -1.25    5.97
   8  12 -17   -2.33    5.47
  -8 -12  17    7.41    6.54
   8  12 -18   12.13    6.97
  -8 -12  18    0.43    5.18
   8  12 -19   18.63    9.27
  -8 -12  19   21.80   10.21
   8  12 -20    5.23    5.40
   8  12 -21   11.19    6.79
   8  12 -22    0.51    4.77
   8  12 -23    8.93    6.90
   8  12 -24    1.28    4.83
   8  12 -25   -2.23    6.11
   8  12 -26   -1.73    4.31
   8  12 -27    1.87    4.47
   8  13  -1    2.30    7.31
   8  13  -3    1.45    4.66
   8  13  -4   12.75    8.44
  -8 -13   4   18.84   10.30
   8  13  -5   21.28   10.56
  -8 -13   5   38.77   14.20
   8  13  -6    0.70    4.13
  -8 -13   6    1.82    4.70
   8  13  -7   11.74    7.78
  -8 -13   7   10.26    7.21
   8  13  -8    8.53    7.45
  -8 -13   8    1.13    4.26
   8  13  -9   17.28    8.25
  -8 -13   9    5.49    7.52
   8  13 -10    1.29    6.24
  -8 -13  10   -0.16    5.64
   8  13 -11    8.56    7.43
  -8 -13  11   10.05    7.50
   8  13 -12    2.36    3.93
  -8 -13  12   -0.89    4.41
   8  13 -13    2.80    5.87
  -8 -13  13   -0.30    4.43
   8  13 -14    6.23    5.79
  -8 -13  14    1.38    5.22
   8  13 -15   18.79    9.65
  -8 -13  15    4.96    7.62
   8  13 -16   -0.34    2.12
  -8 -13  16   13.72    8.88
   8  13 -17    1.88    5.33
  -8 -13  17    0.87    5.39
   8  13 -18   -1.07    3.78
  -8 -13  18   -1.32    4.49
   8  13 -19   -2.70    5.39
  -8 -13  19   -1.81    5.30
   8  13 -20    2.68    5.15
  -8 -13  20   -0.12    3.94
   8  13 -21    1.05    4.54
  -8 -13  21   -1.18    5.96
   8  13 -22   -0.27    3.44
   8  13 -23    6.80    7.25
   8  14  -1   19.86    9.23
   8  14  -2   14.89    9.24
   8  14  -3    9.86    6.88
   8  14  -4    8.41    7.13
   8  14  -5   -0.16    2.17
   8  14  -6    2.43    5.41
   8  14  -7   -1.27    6.01
   8  14  -8   -1.87    6.28
   8  14  -9    5.24    6.35
   8  14 -10   -1.88    6.11
   8  14 -11    2.60    4.79
   8  14 -12   -1.33    4.59
   8  14 -13   20.63   10.45
   8  14 -14   -0.71    4.39
   8  14 -15   20.98    9.59
   8  14 -16   -2.58    5.98
  -8 -14  16   -1.11    3.96
   8  14 -17   -0.96    5.61
  -8 -14  17   10.28    7.43
   8  14 -18    8.61    6.86
  -8 -14  18    3.51    5.21
   8  14 -19    3.93    6.01
  -8 -14  19   -1.02    4.37
  -8 -14  20   -1.14    4.74
  -8 -14  21    3.08    5.99
  -8 -14  22    3.41    5.65
   8  15  -1    5.92    5.92
   8  15  -2    3.70    6.33
   8  15  -3   -1.71    5.71
   8  15  -4    5.16    4.77
   8  15  -5    5.58    5.73
   8  15  -6    5.89    4.90
   8  15  -7   -0.49    2.30
   8  15  -8   -1.55    5.26
   8  15  -9    5.98    7.79
   8  15 -10   -1.72    4.69
   8  15 -11   -0.13    5.40
   8  15 -12   -2.71    5.62
  -7   0   1  846.62   86.66
  -7   0   1  887.52   87.75
   7   0  -1  932.68   87.88
   7   0  -1  874.86   85.85
  -7   0   2   -0.28    1.96
  -7   0   2   -0.33    1.81
   7   0  -2    1.77    2.84
   7   0  -2   -0.44    2.39
  -7   0   3    6.12    3.02
  -7   0   3    5.40    3.10
   7   0  -3   12.64    4.28
  -7   0   4    1.74    2.06
  -7   0   4   -0.74    2.20
   7   0  -4    1.33    2.10
  -7   0   5   36.30    7.29
  -7   0   5   47.94    8.82
   7   0  -5   55.94    8.98
  -7   0   6   -0.37    1.42
  -7   0   6   -0.08    1.85
   7   0  -6   -0.25    2.18
  -7   0   7  417.56   40.66
  -7   0   7  384.54   41.26
   7   0  -7  375.42   40.85
  -7   0   8    0.29    1.80
  -7   0   8    0.93    2.58
   7   0  -8   -0.37    1.86
  -7   0   9   26.49    5.13
  -7   0   9   13.97    4.74
   7   0  -9   15.77    4.56
  -7   0  10   -0.37    1.56
   7   0 -10   -0.36    1.26
  -7   0  11  383.63   39.93
   7   0 -11  410.79   41.16
  -7   0  12   -0.53    1.90
   7   0 -12    1.18    2.01
  -7   0  13  126.49   15.26
   7   0 -13  130.74   16.35
  -7   0  14   -0.15    1.58
   7   0 -14   -0.30    1.45
  -7   0  15    5.81    2.45
   7   0 -15    2.36    2.80
  -7   0  16   -0.27    1.49
   7   0 -16   -0.40    1.75
  -7   0  17  629.15   62.66
   7   0 -17  654.03   64.30
  -7   0  18   -0.05    1.68
   7   0 -18   -0.94    3.12
   7   0 -19   25.44    6.11
   7   0 -20    3.39    3.19
  -7   1   1   -0.51    2.21
  -7   1   1    2.35    2.19
   7  -1  -1   -0.62    2.84
   7  -1  -1    4.58    2.27
   7   1  -1   -0.02    2.43
  -7  -1   1    1.55    3.40
  -7  -1   1    1.39    2.19
  -7   1   2   65.88   10.02
  -7   1   2   58.39   10.09
   7  -1  -2   56.15    9.68
   7  -1  -2   52.70    8.23
   7   1  -2   68.89   11.18
   7   1  -2   66.13   10.20
  -7  -1   2   54.44    9.98
  -7  -1   2   47.69   10.05
  -7   1   3  311.05   34.22
  -7   1   3  300.38   34.68
   7  -1  -3  294.77   34.44
   7   1  -3  351.23   36.59
  -7  -1   3  368.03   36.21
  -7  -1   3  343.97   36.98
  -7   1   4   -0.05    1.30
  -7   1   4    0.93    2.14
   7  -1  -4   -0.42    1.94
   7   1  -4    0.73    2.11
  -7  -1   4   -0.27    1.81
  -7  -1   4   -0.35    2.83
  -7   1   5  100.19   12.73
  -7   1   5  108.11   13.66
   7  -1  -5   94.91   12.96
   7   1  -5   91.49   14.15
  -7  -1   5  108.35   14.16
  -7  -1   5   81.44   13.86
  -7   1   6    3.34    2.05
  -7   1   6    1.72    2.16
   7  -1  -6    1.29    1.71
   7   1  -6   -0.07    2.47
  -7  -1   6    2.06    2.29
  -7  -1   6    0.61    2.62
  -7   1   7   45.75    7.05
  -7   1   7   57.05    8.41
   7  -1  -7   48.79    7.62
   7   1  -7   50.77    9.09
  -7  -1   7   42.84    7.99
  -7  -1   7   31.30    7.94
  -7   1   8   17.64    3.87
  -7   1   8    9.68    3.60
   7  -1  -8   30.31    5.24
   7   1  -8   16.33    5.18
  -7  -1   8   24.23    5.50
  -7  -1   8   29.55    6.60
  -7   1   9  365.83   36.74
  -7   1   9  398.14   38.32
   7  -1  -9  332.92   37.04
   7   1  -9  405.90   40.13
  -7  -1   9  378.73   38.71
  -7  -1   9  345.20   39.71
  -7   1  10   27.00    4.82
   7  -1 -10   27.87    5.32
   7   1 -10   40.48    7.61
  -7  -1  10   27.85    6.04
  -7   1  11  108.08   12.39
   7  -1 -11   93.35   12.73
   7   1 -11   93.02   14.34
  -7  -1  11  139.34   15.05
  -7   1  12    1.80    1.37
   7  -1 -12    0.76    1.59
   7   1 -12   -0.13    1.68
  -7  -1  12    0.90    1.67
  -7   1  13  204.23   21.42
   7  -1 -13  181.53   21.97
   7   1 -13  183.31   23.85
  -7  -1  13  271.35   24.57
  -7   1  14    4.44    1.85
   7  -1 -14    3.52    2.33
   7   1 -14    2.00    2.78
  -7  -1  14   10.00    3.53
  -7   1  15  152.56   17.57
   7  -1 -15  180.92   19.08
   7   1 -15  132.64   19.67
  -7  -1  15  189.23   20.04
  -7   1  16   39.81    6.11
   7  -1 -16   37.01    6.75
   7  -1 -16   28.24    6.93
   7   1 -16   42.99    8.61
  -7  -1  16   47.21    7.77
   7  -1 -17   34.23    7.08
   7   1 -17   42.92    8.67
  -7  -1  17   64.17    9.02
   7  -1 -18   -0.44    1.73
   7   1 -18   -0.74    2.41
  -7  -1  18   -0.67    2.50
   7   1 -19  219.54   26.71
  -7  -1  19  220.79   25.14
   7   1 -20    2.59    3.16
   7   1 -21   94.94   14.79
   7   1 -22    2.89    3.55
  -7   2   1   51.85    8.62
  -7   2   1   46.71    8.65
   7  -2  -1   43.20    8.81
   7  -2  -1   45.85    7.38
   7   2  -1   61.16   11.11
  -7  -2   1   58.45   10.10
  -7  -2   1   51.51   10.62
  -7   2   2   55.32    8.81
  -7   2   2   64.01    9.71
   7  -2  -2   45.89    8.77
   7  -2  -2   45.25    7.10
   7   2  -2   60.20   11.03
  -7  -2   2   57.07   10.56
  -7  -2   2   70.42   12.05
  -7   2   3    6.59    2.93
  -7   2   3    9.83    3.61
   7  -2  -3    2.99    2.52
   7   2  -3    4.94    3.46
  -7  -2   3    2.17    2.93
  -7   2   4    5.40    2.53
  -7   2   4    8.97    3.46
   7  -2  -4   10.24    3.40
   7   2  -4    6.98    4.11
  -7  -2   4   13.95    4.90
  -7  -2   4    7.20    4.61
  -7   2   5  359.94   36.47
  -7   2   5  362.76   37.17
   7  -2  -5  357.79   36.99
   7   2  -5  307.53   39.20
  -7  -2   5  413.35   39.95
  -7  -2   5  367.34   40.68
  -7   2   6   28.36    4.56
  -7   2   6   31.23    5.29
   7  -2  -6   14.45    3.80
   7   2  -6    5.39    3.95
  -7  -2   6   23.97    5.80
  -7  -2   6   14.06    5.43
  -7   2   7  335.24   32.89
  -7   2   7  297.68   33.42
   7  -2  -7  308.38   33.08
   7   2  -7  347.10   37.43
  -7  -2   7  390.35   37.01
  -7  -2   7  357.73   37.94
  -7   2   8    5.33    2.00
  -7   2   8    5.84    2.54
   7  -2  -8    4.92    2.09
   7   2  -8    9.45    4.44
  -7  -2   8    3.84    2.74
  -7  -2   8   10.90    4.84
  -7   2   9   85.96    9.28
  -7   2   9   68.63    9.83
   7  -2  -9   78.57    9.56
   7   2  -9   94.30   13.59
  -7  -2   9   79.96   12.32
  -7  -2   9   77.42   13.09
  -7   2  10   25.80    3.57
   7  -2 -10   17.39    3.40
   7   2 -10   21.84    6.17
  -7  -2  10   14.36    4.75
  -7   2  11  192.38   18.52
   7  -2 -11  187.82   19.05
   7   2 -11  162.93   22.64
  -7  -2  11  172.23   21.91
  -7   2  12   61.55    7.09
   7  -2 -12   55.63    7.48
   7   2 -12   72.71   11.71
  -7  -2  12   78.32   11.06
   7  -2 -13   90.48   10.54
   7  -2 -13   88.77   11.19
   7   2 -13   87.22   13.96
  -7  -2  13  102.19   13.71
   7  -2 -14    3.83    1.68
   7  -2 -14    2.35    1.89
   7   2 -14    1.13    2.44
  -7  -2  14    2.04    2.52
   7  -2 -15   30.47    5.18
   7  -2 -15   26.47    5.49
   7   2 -15   48.56    9.24
  -7  -2  15   57.86    8.74
   7  -2 -16  113.87   13.00
   7   2 -16  105.83   16.18
  -7  -2  16  106.88   15.06
   7   2 -17   58.58   11.89
  -7  -2  17   95.25   12.61
   7   2 -18   62.21   11.11
  -7  -2  18   44.79    8.79
   7   2 -19   -0.79    3.53
  -7  -2  19    2.52    2.75
   7   2 -20   14.76    5.56
  -7  -2  20   12.49    4.47
   7   2 -21  105.89   16.74
   7   2 -22   13.03    5.43
   7   2 -23   54.56   11.28
   7   2 -24    4.81    4.08
  -7   3   1   -0.44    1.85
  -7   3   1    3.95    2.49
   7  -3  -1    1.58    2.73
   7  -3  -1   -0.48    1.34
   7   3  -1   -0.65    2.98
  -7  -3   1   -0.36    2.90
  -7  -3   1   -0.43    2.79
  -7   3   2  193.76   21.90
  -7   3   2  201.96   22.61
   7  -3  -2  198.61   23.22
   7  -3  -2  190.24   19.60
   7   3  -2  192.42   25.46
  -7  -3   2  201.17   24.67
  -7  -3   2  168.11   24.95
  -7   3   3   46.76    7.55
  -7   3   3   56.48    8.50
   7  -3  -3   44.54    8.31
   7   3  -3   46.08   10.18
  -7  -3   3   43.80    9.38
  -7  -3   3   50.52   10.73
  -7   3   4   11.76    3.35
  -7   3   4   11.72    3.52
   7  -3  -4    8.23    3.18
   7   3  -4   11.42    5.04
  -7  -3   4   11.37    4.32
  -7  -3   4    1.75    3.13
  -7   3   5  116.87   13.20
  -7   3   5   90.76   13.07
   7  -3  -5  124.00   14.16
   7   3  -5  104.56   16.78
  -7  -3   5  125.25   16.63
  -7  -3   5  115.95   17.70
  -7   3   6   31.76    4.65
  -7   3   6   29.60    5.16
   7  -3  -6   24.31    4.80
   7   3  -6   19.49    6.76
  -7  -3   6   27.18    6.82
  -7  -3   6   15.98    6.20
  -7   3   7    1.66    1.17
  -7   3   7    2.56    1.54
   7  -3  -7    4.70    1.97
   7   3  -7    2.26    3.08
  -7  -3   7    4.25    3.08
  -7  -3   7    0.73    2.97
  -7   3   8    0.08    0.64
  -7   3   8   -0.20    0.84
   7  -3  -8   -0.03    0.85
   7   3  -8   -1.53    3.75
  -7  -3   8    0.28    2.05
  -7  -3   8   -0.35    2.27
  -7   3   9  297.40   30.42
   7   3  -9  314.27   36.07
  -7  -3   9  323.36   34.96
  -7  -3   9  342.68   37.57
  -7   3  10   87.18   10.01
   7   3 -10  101.53   15.13
  -7  -3  10   84.36   13.29
   7   3 -11   17.10    6.02
  -7  -3  11   11.71    4.64
   7   3 -12    0.50    1.76
  -7  -3  12    2.60    2.68
   7   3 -13  117.91   18.69
  -7  -3  13  154.78   18.80
   7   3 -14  165.94   21.72
  -7  -3  14  144.78   19.50
   7   3 -15  253.76   31.03
  -7  -3  15  254.94   29.43
   7   3 -16   22.40    7.40
  -7  -3  16   40.60    7.91
   7   3 -17    5.67    4.06
  -7  -3  17    4.20    3.14
   7   3 -18   38.55    9.23
  -7  -3  18   43.74    8.72
  -7   3  19  345.62   37.17
   7   3 -19  366.76   41.19
   7   3 -20   -0.64    3.44
   7   3 -21    5.39    3.82
   7   3 -22   -0.47    2.49
   7   3 -23   15.22    6.08
   7   3 -24   15.22    6.23
  -7   4   1   74.28   11.08
  -7   4   1   76.07   11.31
   7  -4  -1   49.85   10.93
   7  -4  -1   85.62    9.52
   7   4  -1   80.14   14.45
  -7  -4   1   71.87   13.02
  -7  -4   1   87.68   15.45
  -7   4   2  142.01   15.98
  -7   4   2  109.08   15.24
   7  -4  -2  116.88   16.79
   7  -4  -2  124.70   12.51
   7   4  -2  103.43   18.37
  -7  -4   2  141.08   18.84
  -7  -4   2  151.43   21.08
  -7   4   3    7.54    2.47
  -7   4   3    9.26    3.11
  -7   4   3   21.40    4.64
   7  -4  -3   14.75    4.59
   7   4  -3   13.86    5.67
  -7  -4   3   18.90    5.84
  -7  -4   3   21.80    6.95
  -7   4   4   35.21    4.89
  -7   4   4   31.08    5.33
  -7   4   4   37.86    6.12
   7   4  -4   19.75    6.98
  -7  -4   4   20.21    6.61
  -7  -4   4   14.96    6.81
  -7   4   5   61.23    8.97
  -7   4   5   96.48   10.41
  -7   4   5  107.02   11.39
   7   4  -5   84.61   14.69
  -7  -4   5  110.62   15.07
  -7  -4   5   91.26   15.35
  -7   4   6   67.09    7.90
  -7   4   6   71.34    8.49
  -7   4   6   84.42    9.62
   7   4  -6   61.13   12.74
  -7  -4   6   66.97   12.04
  -7  -4   6   76.31   13.93
  -7   4   7   33.17    4.51
  -7   4   7   54.99    5.16
  -7   4   7   45.24    6.16
   7   4  -7   58.69   11.07
  -7  -4   7   49.27    9.66
  -7  -4   7   43.59   10.17
  -7   4   8   66.99    7.88
   7   4  -8   76.71   13.30
  -7  -4   8   60.19   11.24
  -7  -4   8   52.50   11.95
  -7   4   9   33.36    4.52
   7   4  -9   37.70    9.13
  -7  -4   9   46.98    9.01
  -7   4  10    0.19    0.61
   7   4 -10   -0.33    3.29
  -7  -4  10   -0.75    2.63
   7   4 -11  147.19   20.35
  -7  -4  11  123.33   18.04
   7   4 -12  163.35   23.58
  -7  -4  12  189.17   23.02
   7   4 -13  162.46   23.57
  -7  -4  13  185.01   22.79
   7   4 -14   45.96   10.35
   7   4 -15   53.16   11.45
   7   4 -16   26.37    8.02
  -7   4  17  184.28   19.61
   7   4 -17  171.66   24.58
  -7   4  18   21.95    4.80
   7   4 -18   31.36    8.42
  -7   4  19   18.71    4.71
   7   4 -19   20.34    7.01
   7   4 -20   46.27   10.77
   7   4 -21   52.28   11.68
   7   4 -26   11.73    5.67
   7   4 -27   24.50    8.34
   7   4 -28   11.16    6.09
  -7   5   1    4.63    2.29
  -7   5   1   -0.13    1.54
  -7   5   1    5.44    2.59
   7  -5  -1    2.31    1.57
   7   5  -1    0.57    3.13
  -7  -5   1    0.12    3.27
  -7   5   2   -0.23    1.41
  -7   5   2    1.44    2.13
  -7   5   2    3.44    2.73
   7   5  -2    1.15    2.59
  -7  -5   2    5.81    5.55
  -7   5   3   56.44    7.61
  -7   5   3   43.54    7.78
  -7   5   3   48.14    8.16
   7   5  -3   70.56   13.19
  -7  -5   3   50.32   11.76
  -7   5   4  153.27   15.84
  -7   5   4  135.86   16.28
  -7   5   4  141.67   16.70
   7   5  -4  110.03   20.26
  -7  -5   4  159.45   22.79
  -7   5   5   40.80    5.93
  -7   5   5   41.34    6.35
  -7   5   5   43.37    6.85
   7   5  -5   49.82   11.04
  -7  -5   5   61.91   12.44
  -7   5   6    4.10    1.43
  -7   5   6    2.97    1.60
  -7   5   6    1.16    1.49
   7   5  -6   10.16    4.97
  -7  -5   6    1.04    3.68
  -7   5   7   19.95    2.65
  -7   5   7   16.27    2.58
  -7   5   7   20.22    3.76
   7   5  -7   33.47    8.42
  -7   5   8  100.09   11.01
   7   5  -8   92.14   16.19
  -7   5   9  149.35   14.82
   7   5  -9  119.88   20.34
  -7   5  10   48.66    5.55
   7   5 -10   67.56   12.57
   7   5 -11  138.83   20.88
   7   5 -12   -0.76    3.35
   7   5 -13   60.96   12.70
  -7   5  14   55.87    6.10
   7   5 -14   67.67   13.02
  -7   5  15  203.04   20.48
   7   5 -15  250.07   29.65
  -7   5  16   -0.36    1.10
   7   5 -16   -1.38    4.10
  -7   5  17    3.98    1.86
   7   5 -17    4.71    4.75
  -7   5  18    4.06    2.47
  -7   5  19   39.53    6.65
   7   5 -22   -0.34    2.89
   7   5 -23    1.15    3.43
   7   5 -24    9.49    5.44
   7   5 -25   24.77    8.34
   7   5 -26   13.28    6.30
   7   5 -27   -0.70    3.18
   7   5 -28   -0.65    3.47
   7   5 -29   14.71    7.17
  -7   6   1   90.87   12.00
  -7   6   1   97.81   13.61
   7   6  -1   60.44   14.62
  -7  -6   1   93.24   17.43
  -7   6   2   75.93   10.03
  -7   6   2   84.09   11.50
  -7   6   2   72.73   10.90
   7  -6  -2   61.70    6.79
   7  -6  -2   68.03    6.88
   7   6  -2   85.14   15.40
  -7  -6   2   68.81   14.68
  -7   6   3   40.18    6.35
  -7   6   3   36.40    6.88
  -7   6   3   35.86    7.12
   7   6  -3   39.84   10.33
  -7  -6   3   15.10    7.31
  -7   6   4    5.50    2.26
  -7   6   4   19.78    4.28
  -7   6   4    6.61    3.30
   7   6  -4   15.39    6.89
  -7  -6   4   -1.10    3.76
  -7   6   5   -0.08    1.12
  -7   6   5    0.93    1.86
  -7   6   5    2.48    2.09
   7   6  -5    4.04    4.04
  -7   6   6  108.37   11.77
  -7   6   6  103.92   12.06
  -7   6   6   98.41   12.60
   7   6  -6   82.27   16.44
  -7   6   7  167.56   18.35
  -7   6   7  202.19   18.81
  -7   6   7  170.70   19.65
   7   6  -7  240.44   28.27
  -7   6   8   77.74    9.46
   7   6  -8   64.04   13.86
   7   6  -9    0.40    2.99
   7   6 -10   98.67   17.36
   7   6 -11  151.27   21.99
  -7  -6  11  116.02   21.16
  -7   6  12   19.51    3.03
   7   6 -12    9.64    6.07
  -7   6  13   14.66    2.69
  -7   6  14   13.38    2.56
  -7   6  15    3.17    1.65
  -7   6  16   68.06    8.54
  -7   6  17   65.06    8.68
  -7   6  18   72.85    9.75
   7   6 -19   11.05    5.58
   7   6 -20   -0.54    3.17
   7   6 -21    1.48    2.82
   7   6 -22   61.59   13.71
   7   6 -23   13.15    6.25
   7   6 -24   15.32    7.16
   7   6 -25    1.08    4.06
   7   6 -26   34.97   10.61
   7   6 -27    5.01    5.63
   7   6 -28   20.48    8.04
   7   6 -29    4.99    4.69
   7   6 -30   -0.17    3.88
  -7   7   1    3.75    2.64
  -7   7   1    3.37    3.83
   7  -7  -1    2.04    1.65
  -7  -7   1    2.13    4.47
  -7   7   2   22.89    5.60
  -7   7   2   27.84    6.77
   7  -7  -2   30.86    4.16
  -7  -7   2   44.74   12.01
  -7   7   3   16.20    4.35
  -7   7   3   22.06    5.73
  -7   7   4  271.44   30.31
  -7   7   4  317.16   32.17
  -7   7   5  110.25   13.58
  -7   7   6   13.37    3.34
  -7  -7   9   29.77    9.79
  -7  -7  10  109.76   20.11
  -7  -7  11   24.47    9.32
  -7   7  13   27.76    4.73
   7   7 -13   22.80    8.24
  -7   7  14  174.22   19.33
   7   7 -14  220.29   28.39
  -7   7  15    1.49    1.60
   7   7 -15   -1.40    5.05
  -7   7  16    2.48    1.93
   7   7 -16    4.55    4.67
   7   7 -17    4.61    3.93
   7   7 -18    3.65    5.16
   7   7 -19    4.47    4.61
   7   7 -20   48.91   12.80
   7   7 -21    4.57    4.76
   7   7 -22    1.88    4.30
   7   7 -23    9.29    6.00
   7   7 -24   31.18   10.39
   7   7 -25   -1.09    4.05
   7   7 -26   22.49    8.41
   7   7 -27   -0.83    3.57
   7   7 -28   -1.06    4.18
   7   7 -29    6.65    5.91
   7   7 -30   17.34    7.69
   7   7 -31    5.36    4.55
   7   7 -32   -1.95    5.26
  -7   8   1   64.90   10.57
   7   8  -1   51.27   12.99
  -7   8   2  113.47   15.38
   7  -8  -2  111.17   12.88
   7   8  -2  146.89   22.30
  -7   8   3   11.04    3.66
   7   8  -3    1.49    4.89
  -7   8   4   32.72    6.63
   7   8  -4   38.68   11.14
  -7   8   5   19.09    4.59
   7   8  -5   12.96    6.68
   7   8  -6   18.53    7.47
   7   8  -7    3.78    4.66
  -7  -8   7    1.69    5.08
   7   8  -8  109.85   17.78
  -7  -8   8   37.68   12.33
   7   8  -9   11.23    6.20
  -7  -8   9    3.05    4.88
   7   8 -10   51.06   12.03
  -7  -8  10   15.57    8.98
   7   8 -11   -0.45    4.23
  -7  -8  11    2.12    4.53
   7   8 -12  130.77   22.23
  -7  -8  12  128.32   23.13
   7   8 -13    0.76    4.27
   7   8 -14   13.05    6.82
   7   8 -15    2.79    5.09
   7   8 -16  120.43   21.09
   7   8 -17    3.91    4.60
   7   8 -18   20.07    8.45
   7   8 -19    1.61    4.98
   7   8 -20   12.68    6.42
   7   8 -21   -0.85    2.80
   7   8 -22   28.50    9.85
   7   8 -23   23.09    9.03
   7   8 -24   13.60    6.69
   7   8 -25    0.35    3.85
   7   8 -26    0.29    4.02
   7   8 -27    3.85    5.75
   7   8 -28   10.43    7.44
   7   8 -29   -1.40    4.75
   7   8 -30   -0.71    2.71
   7   8 -31    8.70    6.34
   7   8 -32   16.26    7.63
   7   8 -33   -0.56    2.42
  -7   9   1    2.35    2.15
   7   9  -1   -0.12    3.67
  -7   9   2   47.26    9.05
   7   9  -2   45.69   12.19
   7   9  -3    1.87    4.34
   7   9  -4   82.19   16.75
   7   9  -5    3.85    5.66
  -7  -9   5   -0.84    3.97
   7   9  -6   56.65   12.80
  -7  -9   6   16.63    8.58
   7   9  -7   32.29   10.09
  -7  -9   7   13.35    8.63
   7   9  -8   30.69   10.93
  -7  -9   8   50.17   13.55
   7   9  -9   -2.18    4.92
  -7  -9   9    5.92    5.22
   7   9 -10  110.48   20.29
  -7  -9  10  117.77   22.01
   7   9 -11   -0.26    5.13
  -7  -9  11   -1.66    5.48
   7   9 -12   -1.69    5.20
  -7  -9  12    1.64    5.25
   7   9 -13    7.88    5.91
  -7  -9  13   14.06    7.82
   7   9 -14   71.43   16.00
   7   9 -15   -1.13    4.54
   7   9 -16   17.45    8.12
   7   9 -17   -1.70    5.84
   7   9 -18   23.67    8.90
   7   9 -19    1.80    4.12
   7   9 -20   14.13    8.00
   7   9 -21   -1.82    5.22
   7   9 -22   -1.33    4.80
   7   9 -23   10.04    6.64
   7   9 -24   31.48   10.17
   7   9 -25   -1.91    4.91
   7   9 -26   11.27    7.29
   7   9 -27   -1.35    5.10
   7   9 -28    2.84    5.30
   7   9 -29   -2.33    4.78
   7   9 -30    8.19    5.42
   7   9 -31    2.49    3.87
   7   9 -32   -0.72    2.79
   7   9 -33   -0.29    2.22
   7   9 -34    8.47    6.25
   7  10  -1   27.36   10.19
   7  10  -2   36.87   11.62
   7  10  -3   -0.82    3.90
  -7 -10   3    1.61    4.62
   7  10  -4    1.45    3.65
  -7 -10   4   -1.15    4.67
   7  10  -5    5.04    6.05
  -7 -10   5   -1.85    4.80
   7  10  -6  111.73   20.56
  -7 -10   6   96.76   20.63
   7  10  -7   -2.70    5.11
  -7 -10   7   -1.52    4.71
   7  10  -8    2.39    4.63
  -7 -10   8    6.91    5.51
   7  10  -9    1.72    5.19
  -7 -10   9   -0.43    2.48
   7  10 -10   14.05    6.96
  -7 -10  10    0.66    5.06
   7  10 -11    1.11    5.49
  -7 -10  11    0.74    5.18
   7  10 -12   41.80   12.46
  -7 -10  12   42.95   13.18
   7  10 -13   -1.20    4.32
  -7 -10  13    0.48    3.45
   7  10 -14   10.77    5.73
  -7 -10  14    6.09    6.62
   7  10 -15    1.34    4.97
   7  10 -16   56.82   14.52
   7  10 -17    3.21    5.97
   7  10 -18   47.21   13.21
   7  10 -19    7.33    5.23
   7  10 -20   -1.07    4.77
   7  10 -21   -1.84    5.57
   7  10 -22   41.44   12.21
   7  10 -23    2.60    5.20
   7  10 -24   -0.92    3.30
   7  10 -25   -0.87    4.30
   7  10 -26    2.42    3.82
   7  10 -27    4.29    4.90
   7  10 -28   16.99    8.04
   7  10 -29   -0.38    4.26
   7  10 -30    1.80    4.61
   7  10 -31   -1.05    3.54
   7  10 -32    5.85    6.00
   7  10 -33   -0.21    1.57
   7  10 -34    8.53    6.19
   7  11  -1    5.20    5.01
  -7 -11   1   -0.46    5.70
   7  11  -2    4.34    5.25
  -7 -11   2    2.04    5.91
   7  11  -3    9.52    7.06
  -7 -11   3    8.54    7.53
   7  11  -4   26.10   10.24
  -7 -11   4   50.75   14.17
   7  11  -5   14.67    8.16
  -7 -11   5   18.26    8.86
   7  11  -6   -0.29    1.68
  -7 -11   6   -0.51    4.57
   7  11  -7   33.36   10.74
  -7 -11   7   14.91    9.12
   7  11  -8   22.67    8.72
  -7 -11   8    9.40    6.88
   7  11  -9    1.20    5.45
  -7 -11   9   -3.19    6.24
   7  11 -10   21.14    9.73
  -7 -11  10   64.26   15.99
   7  11 -11   -0.24    3.18
  -7 -11  11   -0.69    4.18
   7  11 -12   -0.84    3.21
  -7 -11  12    7.29    7.49
   7  11 -13    1.97    3.94
  -7 -11  13   -0.34    3.15
   7  11 -14   31.30   10.47
  -7 -11  14   31.73   11.87
   7  11 -15   -0.23    2.66
  -7 -11  15   -2.05    6.31
   7  11 -16   10.80    6.21
   7  11 -17   -1.45    4.11
   7  11 -18   12.96    6.72
   7  11 -19   -0.13    2.57
   7  11 -20   30.82   10.91
   7  11 -21   -2.99    5.64
   7  11 -22   -0.23    3.98
   7  11 -23   -1.24    3.62
   7  11 -24   17.47    8.31
   7  11 -25    8.19    6.04
   7  11 -26   -1.94    5.61
   7  11 -27   -1.30    4.88
   7  11 -28   -0.29    4.34
   7  11 -29   -1.58    4.66
   7  11 -30    9.74    7.01
   7  11 -31   -1.16    4.85
   7  12  -1    2.41    5.15
  -7 -12   1   -0.54    3.26
   7  12  -2   22.53   10.57
  -7 -12   2   34.80   12.24
   7  12  -3    0.48    5.64
  -7 -12   3   -1.04    5.16
   7  12  -4   -1.77    4.22
  -7 -12   4   -0.47    3.20
   7  12  -5    7.27    6.19
  -7 -12   5    8.38    8.17
   7  12  -6   53.06   13.54
  -7 -12   6   21.59   10.12
   7  12  -7   -1.19    4.53
  -7 -12   7    3.49    5.63
   7  12  -8   13.92    7.52
  -7 -12   8   10.57    7.75
   7  12  -9    4.66    5.43
  -7 -12   9   -0.96    4.44
   7  12 -10    4.65    7.17
  -7 -12  10   -1.29    5.79
   7  12 -11    1.05    3.33
  -7 -12  11   -1.23    4.81
   7  12 -12   24.61   10.31
  -7 -12  12   16.79    9.71
   7  12 -13    0.95    4.48
  -7 -12  13   -0.76    4.62
   7  12 -14   -0.49    4.64
  -7 -12  14   -1.00    4.55
   7  12 -15   -1.17    5.14
  -7 -12  15   -0.85    5.24
   7  12 -16   48.77   13.36
  -7 -12  16   23.31   10.69
   7  12 -17   -1.30    5.71
  -7 -12  17   10.01    6.64
   7  12 -18    4.74    5.69
   7  12 -19   -1.41    5.24
   7  12 -20    6.24    4.74
   7  12 -21    0.42    5.44
   7  12 -22    7.41    6.68
   7  12 -23    1.74    5.63
   7  12 -24   12.32    7.74
   7  12 -25   -0.78    3.06
   7  12 -26   21.30    9.75
   7  12 -27   -1.53    5.33
   7  12 -28    9.66    6.12
   7  13  -1   -1.62    5.52
   7  13  -2   13.60    8.12
   7  13  -3   12.12    8.99
   7  13  -4   63.34   15.31
  -7 -13   4   24.93   12.42
   7  13  -5   17.79   10.22
  -7 -13   5   19.85    9.32
   7  13  -6   -0.60    5.75
  -7 -13   6   -1.10    5.17
   7  13  -7    0.42    3.91
  -7 -13   7   -2.65    6.23
   7  13  -8    5.18    6.25
  -7 -13   8    3.54    6.08
   7  13  -9    7.78    5.88
  -7 -13   9   -0.02    3.66
   7  13 -10   12.77    7.49
  -7 -13  10   43.08   13.85
   7  13 -11    3.64    5.75
  -7 -13  11   -2.12    5.21
   7  13 -12   -0.61    3.90
  -7 -13  12    0.11    3.35
   7  13 -13    0.61    4.01
  -7 -13  13   -0.04    6.49
   7  13 -14   23.69   10.33
  -7 -13  14   22.63   10.62
   7  13 -15   -1.73    6.22
  -7 -13  15   -2.68    6.28
   7  13 -16   -0.05    5.35
  -7 -13  16    2.07    6.28
   7  13 -17    4.93    5.98
  -7 -13  17   -1.21    5.46
   7  13 -18   -2.71    5.48
  -7 -13  18    1.93    5.46
   7  13 -19   -1.61    5.24
   7  13 -20   -0.98    4.25
   7  13 -21    7.82    6.99
   7  13 -22   -1.68    5.06
   7  13 -23    7.94    5.73
   7  13 -24    7.91    7.16
   7  13 -25    3.07    7.25
   7  14  -1   15.70    8.66
   7  14  -2   22.24    9.92
   7  14  -3    0.70    4.51
   7  14  -4    2.50    4.08
   7  14  -5    1.28    6.04
   7  14  -6   28.60   11.86
   7  14  -7   29.09   11.92
   7  14  -8   16.44    8.14
   7  14  -9    5.46    6.69
   7  14 -10    4.45    6.93
   7  14 -11    2.16    5.67
   7  14 -12   17.39    8.61
   7  14 -13    0.39    4.63
   7  14 -14    2.87    4.58
   7  14 -15   -0.67    2.69
   7  14 -16   -0.96    4.23
   7  14 -17    7.94    6.19
   7  14 -18    0.61    5.04
   7  14 -19   -0.80    4.50
   7  14 -20   -2.53    5.18
   7  14 -21   -1.51    7.62
   7  15  -1   -2.06    5.07
   7  15  -2   -1.47    6.60
   7  15  -3    7.55    7.18
   7  15  -4   13.63    7.55
   7  15  -5    2.84    6.37
   7  15  -6    5.13    7.10
   7  15  -7    0.24    5.43
   7  15  -8    5.24    6.83
   7  15  -9    3.13    6.60
   7  15 -10   -1.91    5.85
   7  15 -11   -1.33    5.04
   7  15 -12    1.12    6.26
   7  15 -13    8.91    5.89
   7  15 -14   -1.69    5.95
   7  15 -15    3.78    6.39
   7  16  -1    7.03    8.53
   7  16  -2    2.25    5.49
   7  16  -3   10.89    6.62
   7  16  -4   -0.49    2.32
   7  16  -5   -2.22    6.55
   7  16  -6   -1.13    4.59
   7  16  -7   12.16    6.93
  -6   0   1    1.16    2.20
  -6   0   1   -0.53    2.05
   6   0  -1   -0.11    2.09
   6   0  -1   -0.26    1.72
  -6   0   2  394.84   41.83
  -6   0   2  385.11   42.33
   6   0  -2  425.31   42.52
   6   0  -2  414.12   41.29
  -6   0   3   -0.90    2.28
  -6   0   3   -0.82    1.92
   6   0  -3   -0.10    1.89
  -6   0   4   31.36    6.04
  -6   0   4   24.61    5.92
   6   0  -4   35.72    6.63
  -6   0   5   -1.01    1.99
  -6   0   5    1.12    2.03
   6   0  -5    0.24    1.88
  -6   0   6 1604.48  156.15
  -6   0   6 1719.35  157.48
   6   0  -6 1691.31  156.97
  -6   0   7   -0.22    1.93
  -6   0   7   -0.91    2.32
   6   0  -7   -0.16    1.29
  -6   0   8   30.26    5.58
   6   0  -8   31.42    6.09
  -6   0   9   -0.41    1.60
   6   0  -9   -0.18    0.93
  -6   0  10  282.86   28.37
   6   0 -10  258.72   28.74
  -6   0  11   -0.60    1.65
   6   0 -11    0.74    1.85
  -6   0  12  357.27   38.26
   6   0 -12  421.29   39.81
  -6   0  13    0.85    1.57
   6   0 -13    2.09    1.92
  -6   0  14  113.52   13.21
   6   0 -14   96.27   13.51
  -6   0  15   -0.40    1.61
   6   0 -15   -0.31    1.59
  -6   0  16  350.09   36.28
   6   0 -16  360.03   37.57
  -6   0  17    0.37    1.59
   6   0 -17   -0.08    2.73
   6   0 -18  245.18   26.54
   6   0 -18  205.48   27.90
   6   0 -19   -0.41    1.97
   6   0 -19    3.15    3.61
   6   0 -20   -0.80    2.26
   6   0 -20    2.39    3.38
   6   0 -21    0.58    2.33
   6   0 -22  165.38   21.20
   6   0 -23   -0.56    1.94
   6   0 -24    1.27    2.66
  -6   1   1    8.88    3.53
  -6   1   1    6.90    3.48
   6  -1  -1   12.30    4.04
   6  -1  -1    6.32    2.57
   6   1  -1    5.75    3.72
   6   1  -1    6.47    3.13
  -6  -1   1    9.44    4.19
  -6  -1   1    4.30    3.62
  -6   1   2  756.23   70.12
  -6   1   2  724.99   70.39
   6  -1  -2  624.48   69.61
   6  -1  -2  708.70   68.72
   6   1  -2  697.60   71.36
   6   1  -2  722.29   70.74
  -6  -1   2  766.58   71.35
  -6  -1   2  754.64   72.33
  -6   1   3   38.49    6.99
  -6   1   3   40.35    7.38
   6  -1  -3   46.85    7.72
   6   1  -3   43.25    8.36
  -6  -1   3   37.81    7.61
  -6  -1   3   69.49   10.38
  -6   1   4 1014.71   97.94
  -6   1   4 1031.97   98.61
   6  -1  -4 1064.89   98.49
   6   1  -4 1003.67  100.02
  -6  -1   4 1052.72   99.53
  -6  -1   4 1013.64  100.45
  -6   1   5  164.34   16.72
  -6   1   5  140.28   16.77
   6  -1  -5  136.45   16.43
   6   1  -5  150.80   18.49
  -6  -1   5  129.19   17.29
  -6  -1   5  137.13   18.22
  -6   1   6  125.37   13.80
  -6   1   6   96.32   13.65
   6  -1  -6  138.01   14.41
   6   1  -6  113.27   15.60
  -6  -1   6  127.04   15.32
  -6  -1   6  107.05   15.37
  -6   1   7  318.94   30.77
  -6   1   7  264.00   30.88
   6  -1  -7  310.52   31.09
   6   1  -7  293.90   32.88
  -6  -1   7  368.90   33.29
  -6  -1   7  287.27   33.12
  -6   1   8  879.96   86.26
   6  -1  -8  875.87   86.75
   6   1  -8  967.00   89.43
  -6  -1   8 1005.68   88.83
  -6   1   9    9.56    2.49
   6  -1  -9   11.61    2.97
   6   1  -9    9.19    3.92
  -6  -1   9    5.94    2.89
  -6   1  10  160.63   16.69
   6  -1 -10  158.69   17.29
   6   1 -10  164.60   19.39
  -6  -1  10  139.93   17.96
  -6   1  11   13.07    3.08
   6  -1 -11   23.30    4.36
   6   1 -11   17.99    5.15
  -6  -1  11   19.67    4.80
  -6   1  12  358.38   37.41
   6  -1 -12  389.38   38.40
   6   1 -12  453.79   41.46
  -6  -1  12  378.89   39.43
  -6   1  13   85.14    9.50
   6  -1 -13   84.81   10.18
   6   1 -13   64.15   10.99
  -6  -1  13   59.96    9.99
  -6   1  14  232.81   22.61
   6  -1 -14  208.14   23.11
   6   1 -14  207.63   24.94
  -6  -1  14  204.22   23.83
   6  -1 -15   15.23    3.76
   6  -1 -15   10.48    4.29
   6   1 -15   13.47    4.59
  -6  -1  15   19.03    4.56
   6  -1 -16    5.39    2.58
   6  -1 -16    3.15    2.85
   6   1 -16    2.14    2.72
  -6  -1  16    5.86    2.71
   6  -1 -17    6.41    2.91
   6  -1 -17    2.89    3.33
   6   1 -17    5.06    3.40
  -6  -1  17    5.84    3.08
   6  -1 -18  332.98   32.13
   6  -1 -18  277.57   33.14
   6   1 -18  255.79   32.48
  -6  -1  18  306.52   32.00
   6  -1 -19   34.21    6.95
   6  -1 -19   31.76    7.82
   6   1 -19   33.09    7.76
  -6  -1  19   53.30    8.33
   6  -1 -20    2.99    2.38
   6   1 -20   -0.62    2.18
   6   1 -20    3.47    4.51
  -6  -1  20   -0.03    1.68
   6  -1 -21    5.20    2.87
   6   1 -21    2.28    2.76
   6   1 -21    7.02    4.72
   6  -1 -22   12.84    4.51
   6   1 -22   23.31    6.37
   6   1 -22   10.55    5.89
   6   1 -23    7.23    4.02
   6   1 -24   37.77    8.86
   6   1 -25    5.73    4.63
   6   1 -26    8.05    4.57
  -6   2   1    9.72    3.48
  -6   2   1    4.78    2.78
   6  -2  -1    4.32    3.11
   6  -2  -1    4.45    2.03
   6   2  -1    5.03    3.71
   6   2  -1   11.88    4.40
  -6  -2   1   11.90    4.44
  -6  -2   1    9.40    4.25
  -6   2   2   18.64    4.32
  -6   2   2   14.53    4.30
   6  -2  -2   14.92    4.21
   6  -2  -2   16.81    3.33
   6   2  -2   15.11    5.65
   6   2  -2   15.97    4.96
  -6  -2   2   15.12    4.99
  -6  -2   2   11.13    5.14
  -6   2   3    6.50    2.36
  -6   2   3    4.44    2.17
   6  -2  -3    3.40    2.27
   6   2  -3    1.60    3.14
  -6  -2   3    9.57    3.74
  -6  -2   3    3.91    3.27
  -6   2   4   83.55   10.42
  -6   2   4   82.48   10.71
   6  -2  -4   74.11   10.41
   6   2  -4   76.92   12.67
  -6  -2   4  102.45   13.25
  -6  -2   4   76.05   13.13
  -6   2   5   16.45    3.38
  -6   2   5   16.35    3.72
   6  -2  -5   17.01    3.77
   6   2  -5   21.56    6.12
  -6  -2   5   14.58    4.56
  -6  -2   5   13.17    5.13
  -6   2   6  441.29   41.98
  -6   2   6  454.18   42.72
   6  -2  -6  409.10   42.14
   6   2  -6  446.12   46.23
  -6  -2   6  401.58   44.82
  -6  -2   6  472.60   47.05
  -6   2   7   74.92    8.21
  -6   2   7   60.02    8.38
   6  -2  -7   65.83    8.29
   6   2  -7   72.77   11.65
  -6  -2   7   86.49   11.61
  -6  -2   7   73.72   11.95
  -6   2   8    9.31    2.00
   6  -2  -8   12.90    2.47
   6   2  -8    9.40    3.92
  -6  -2   8   10.07    3.78
  -6   2   9   -0.13    0.72
   6  -2  -9   -0.33    0.96
   6   2  -9    0.48    2.42
  -6  -2   9    0.81    1.91
  -6   2  10  355.65   33.05
   6  -2 -10  326.95   33.36
   6   2 -10  395.00   38.80
  -6  -2  10  361.46   37.24
   6  -2 -11  356.71   33.58
   6  -2 -11  332.44   34.29
   6   2 -11  310.84   37.43
  -6  -2  11  392.21   37.57
   6  -2 -12  149.42   14.99
   6  -2 -12  133.23   15.44
   6   2 -12  127.77   18.33
  -6  -2  12  158.91   18.29
   6  -2 -13   17.42    3.05
   6  -2 -13   12.13    3.15
   6   2 -13   13.42    4.82
  -6  -2  13   11.76    4.02
   6  -2 -14  132.48   13.89
   6  -2 -14  111.35   14.13
   6   2 -14  120.50   17.03
  -6  -2  14  133.94   16.43
   6  -2 -15   34.80    5.48
   6  -2 -15   26.10    5.64
   6   2 -15   58.86    9.73
  -6  -2  15   38.51    7.25
   6  -2 -16   76.99   10.33
   6  -2 -16   90.93   11.60
   6   2 -16   92.52   13.90
  -6  -2  16   83.93   12.35
   6  -2 -17   26.57    5.09
   6  -2 -17   27.79    5.81
   6   2 -17   28.35    7.24
  -6  -2  17   28.93    6.36
   6  -2 -18   17.90    4.29
   6  -2 -18   23.36    5.55
   6   2 -18   28.14    7.08
  -6  -2  18   17.79    5.05
   6  -2 -19   11.31    3.48
   6   2 -19   13.94    5.09
  -6  -2  19   25.42    5.80
  -6   2  20  190.09   23.56
   6  -2 -20  187.57   21.95
   6   2 -20  211.91   25.49
  -6  -2  20  194.35   23.28
   6   2 -21    7.32    3.82
  -6  -2  21    0.73    2.26
   6   2 -22   38.40    8.96
   6   2 -23   -0.79    2.86
   6   2 -25   11.29    5.23
   6   2 -26   92.02   15.73
  -6   3   1    1.57    2.53
  -6   3   1   -0.01    1.47
   6  -3  -1   -0.16    2.32
   6  -3  -1    2.72    1.71
   6   3  -1    5.36    4.30
   6   3  -1   -0.36    2.05
  -6  -3   1   12.81    4.36
  -6  -3   1    1.37    3.12
  -6   3   2  153.10   18.77
  -6   3   2  168.34   19.40
   6  -3  -2  162.75   19.93
   6  -3  -2  185.70   17.15
   6   3  -2  168.62   22.41
   6   3  -2  194.28   22.51
  -6  -3   2  160.85   21.36
  -6  -3   2  129.77   21.36
  -6   3   3  181.81   18.87
  -6   3   3  158.87   18.83
   6  -3  -3  171.57   19.68
   6   3  -3  164.55   22.40
  -6  -3   3  147.14   20.89
  -6  -3   3  212.80   24.33
  -6   3   4   51.86    6.64
  -6   3   4   43.55    6.67
   6  -3  -4   39.92    6.84
   6   3  -4   38.21    9.02
  -6  -3   4   32.47    7.87
  -6  -3   4   55.74   10.46
  -6   3   5   12.66    2.77
  -6   3   5   18.27    3.47
   6  -3  -5   11.86    3.26
   6   3  -5   10.66    4.80
  -6  -3   5   13.06    4.91
  -6  -3   5    7.88    4.58
  -6   3   6   20.57    3.19
  -6   3   6   19.44    3.41
   6  -3  -6   16.85    3.38
   6   3  -6   31.49    7.44
  -6  -3   6   19.16    5.34
  -6  -3   6   19.16    6.21
  -6   3   7   23.00    2.61
  -6   3   7   25.72    2.86
  -6   3   7   22.26    3.53
   6   3  -7   17.62    6.01
  -6  -3   7   17.17    5.50
  -6  -3   7   20.17    6.41
  -6   3   8  421.88   41.25
   6   3  -8  512.73   48.28
  -6  -3   8  453.82   46.27
   6   3  -9   69.10   12.19
  -6  -3   9   80.72   12.11
   6   3 -10   28.67    7.38
  -6  -3  10   40.17    7.77
   6   3 -11   18.03    5.93
  -6  -3  11   14.88    4.92
   6   3 -12   98.85   15.41
  -6  -3  12  103.05   14.52
   6   3 -13  153.30   21.82
  -6  -3  13  188.29   21.68
   6  -3 -14  226.39   22.29
   6  -3 -14  237.73   22.40
   6   3 -14  275.68   29.62
  -6  -3  14  246.44   27.44
   6  -3 -15   26.38    3.68
   6  -3 -15   23.09    3.69
   6   3 -15   24.07    7.20
  -6  -3  15   25.54    6.21
   6  -3 -16   28.38    4.33
   6  -3 -16   24.64    4.36
   6   3 -16   36.72    8.20
  -6  -3  16   36.94    7.50
  -6   3  17   93.52   12.10
   6  -3 -17   95.86   10.84
   6   3 -17  107.45   15.88
  -6  -3  17   73.80   12.89
  -6   3  18  137.65   17.73
   6  -3 -18  152.44   16.63
   6   3 -18  187.35   22.44
  -6  -3  18  144.24   19.26
  -6   3  19   53.53    8.96
   6   3 -19   49.01   10.70
  -6   3  20    7.14    3.38
   6   3 -20    5.92    4.26
   6   3 -21   -0.52    2.55
   6   3 -22   72.52   13.45
   6   3 -23   20.18    7.05
   6   3 -24   57.39   12.00
   6   3 -28   18.71    7.08
   6   3 -29    8.83    5.41
   6   3 -30   28.64    8.99
  -6   4   1  230.79   23.63
  -6   4   1  240.26   25.11
  -6   4   1  203.68   24.35
   6  -4  -1  275.75   27.69
   6  -4  -1  221.75   22.72
   6   4  -1  224.91   28.57
   6   4  -1  184.60   26.44
  -6  -4   1  223.16   27.32
  -6  -4   1  200.18   28.27
  -6   4   2   14.08    3.30
  -6   4   2   15.52    4.05
  -6   4   2   18.50    4.24
   6  -4  -2   16.69    2.38
   6   4  -2   17.75    6.65
  -6  -4   2    3.87    3.71
  -6  -4   2   21.31    7.06
  -6   4   3    7.72    2.17
  -6   4   3    8.60    2.68
  -6   4   3   11.46    3.22
   6   4  -3    0.97    3.38
  -6  -4   3    7.57    3.77
  -6  -4   3   -0.88    3.59
  -6   4   4   20.68    3.56
  -6   4   4   30.50    4.62
  -6   4   4   19.60    4.13
   6   4  -4   14.49    6.17
  -6  -4   4   18.55    5.81
  -6  -4   4   32.63    8.22
  -6   4   5  314.13   30.73
  -6   4   5  340.28   31.36
  -6   4   5  313.41   31.64
   6   4  -5  308.01   36.78
  -6  -4   5  297.96   35.51
  -6  -4   5  308.48   37.40
  -6   4   6  302.67   29.47
  -6   4   6  332.74   29.85
  -6   4   6  312.79   30.51
   6   4  -6  295.97   35.95
  -6  -4   6  293.51   34.79
  -6  -4   6  273.04   35.99
  -6   4   7   86.51    9.40
   6   4  -7   94.84   14.97
  -6  -4   7   88.55   13.73
  -6  -4   7   77.68   14.39
  -6   4   8    9.11    1.53
   6   4  -8    7.81    4.54
  -6  -4   8    0.85    3.28
  -6  -4   8   10.27    5.18
   6   4  -9   92.09   15.12
  -6  -4   9   98.26   14.51
   6   4 -10   53.23   10.70
  -6  -4  10   50.33    9.76
   6   4 -11  233.71   28.36
  -6  -4  11  215.01   26.53
   6   4 -12  132.88   21.17
  -6  -4  12  198.53   22.12
   6   4 -13   80.41   12.99
  -6  -4  13   47.82    9.81
  -6   4  14    2.68    1.49
   6   4 -14   -0.64    2.71
  -6  -4  14    4.71    3.26
  -6   4  15  140.24   15.08
   6   4 -15  123.82   19.55
  -6  -4  15  145.50   18.95
  -6   4  16  195.36   21.23
   6  -4 -16  204.39   19.18
   6   4 -16  179.42   25.73
  -6   4  17   21.27    4.42
   6   4 -17    8.46    5.43
  -6   4  18   51.22    8.49
   6   4 -18   75.72   13.19
  -6   4  19  116.37   15.00
   6   4 -19  123.72   18.95
  -6   4  20  138.76   17.95
   6   4 -20  160.39   22.09
   6   4 -21    9.48    5.21
   6   4 -22    8.87    5.57
   6   4 -26    7.06    5.15
   6   4 -27   15.20    6.54
   6   4 -28   21.17    8.14
   6   4 -29   -1.17    3.96
   6   4 -30   22.12    8.04
   6   4 -31   -1.66    3.63
  -6   5   1   13.11    3.84
  -6   5   1   25.85    5.75
  -6   5   1   28.04    5.63
   6  -5  -1   14.92    3.33
   6   5  -1   20.13    6.72
  -6  -5   1   21.14    6.79
  -6  -5   1   13.80    6.63
  -6   5   2  125.64   15.06
  -6   5   2  112.70   14.41
   6  -5  -2  100.47   11.57
   6  -5  -2  125.65   11.83
   6   5  -2  118.19   18.38
  -6  -5   2  116.02   17.30
  -6  -5   2  143.04   20.44
  -6   5   3  170.96   19.46
  -6   5   3  189.63   19.67
   6   5  -3  152.26   23.03
  -6  -5   3  149.20   21.87
  -6  -5   3  169.98   24.43
  -6   5   4   87.64   12.31
  -6   5   4  127.38   13.88
  -6   5   4  131.26   14.02
   6   5  -4  118.63   18.20
  -6  -5   4  130.32   17.61
  -6  -5   4  134.75   19.62
  -6   5   5    2.53    1.44
  -6   5   5    2.53    1.72
  -6   5   5    4.35    2.04
   6   5  -5    1.27    3.53
  -6  -5   5    1.18    3.25
  -6  -5   5    9.23    5.30
  -6   5   6    3.35    1.37
  -6   5   6    2.27    1.48
  -6   5   6    0.75    1.26
   6   5  -6    8.39    4.77
  -6  -5   6    6.62    3.66
  -6  -5   6   -0.45    3.91
  -6   5   7   80.89    8.34
  -6   5   7   90.19    8.47
  -6   5   7   72.68    9.18
   6   5  -7   70.68   13.79
  -6  -5   7   81.83   13.53
  -6  -5   7   58.61   13.47
  -6   5   8   81.80    8.55
   6   5  -8   62.91   13.19
  -6  -5   8   70.20   12.49
  -6  -5   8   59.15   13.04
  -6   5   9  107.41   11.18
   6   5  -9  124.51   18.09
  -6  -5   9  107.97   16.17
  -6   5  10   63.14    6.72
   6   5 -10   58.24   12.24
  -6   5  11    3.07    1.01
   6   5 -11   -0.56    2.89
  -6   5  12    9.16    1.71
   6   5 -12    2.83    2.82
  -6   5  13  281.40   27.38
   6   5 -13  292.97   35.03
  -6   5  14  344.06   33.70
   6   5 -14  363.49   41.27
  -6   5  15    0.78    1.32
   6   5 -15   -1.97    4.09
  -6   5  16   19.79    4.09
   6   5 -16   14.89    6.53
  -6   5  17    0.90    1.62
   6   5 -17    2.86    3.92
  -6   5  18  133.47   16.74
   6   5 -18  180.48   23.35
  -6   5  19   31.93    6.37
   6   5 -23   60.82   13.11
   6   5 -24   42.75   10.86
   6   5 -25   19.91    7.21
   6   5 -26    1.53    3.54
   6   5 -27    0.50    2.57
   6   5 -28   17.84    6.80
   6   5 -29   20.09    7.80
   6   5 -30    6.12    5.98
   6   5 -31    0.93    3.12
   6   5 -32    6.20    5.13
   6   5 -33    6.31    5.38
  -6   6   1  194.17   21.70
  -6   6   1  192.45   23.39
  -6   6   1  164.48   22.08
   6  -6  -1  209.43   20.61
   6   6  -1  187.57   26.72
  -6  -6   1  180.51   27.24
  -6   6   2   34.54    6.31
  -6   6   2   30.33    6.91
  -6   6   2   38.48    7.10
   6  -6  -2   34.09    4.94
   6  -6  -2   40.46    5.13
   6   6  -2   36.74   10.05
  -6  -6   2   30.43    9.66
  -6   6   3    8.25    2.78
  -6   6   3    7.69    3.47
  -6   6   3    5.44    2.75
   6   6  -3    5.71    4.27
  -6  -6   3    9.02    5.31
  -6   6   4   31.96    5.59
  -6   6   4   31.28    6.34
  -6   6   4   36.25    6.35
   6   6  -4   29.96    8.78
  -6  -6   4   40.96   10.50
  -6   6   5  171.85   18.12
  -6   6   5  148.60   18.55
  -6   6   5  165.47   18.79
   6   6  -5  176.64   24.34
  -6  -6   5  183.57   25.56
  -6   6   6  125.81   12.90
  -6   6   6  114.29   13.29
   6   6  -6   73.93   16.12
  -6  -6   6  100.30   18.32
  -6   6   7   75.57    9.14
  -6   6   7   84.69    9.74
   6   6  -7   87.86   15.55
  -6  -6   7   65.43   14.30
  -6   6   8   21.27    3.10
  -6   6   8   17.90    3.08
   6   6  -8   16.99    6.65
  -6  -6   8   16.15    7.04
   6   6  -9  157.80   21.02
  -6  -6   9   89.89   18.29
  -6   6  10  102.59   11.31
   6   6 -10   78.85   15.71
  -6   6  11   77.00    8.85
   6   6 -11   52.75   12.72
  -6   6  12   76.66    8.90
   6   6 -12   54.41   12.71
  -6   6  13    4.04    1.87
   6   6 -13   -0.59    3.11
  -6   6  14    0.90    1.20
   6   6 -14    2.16    2.62
  -6   6  15   63.58    8.67
  -6   6  16   13.41    3.53
  -6   6  17   31.34    5.88
  -6   6  18   58.78    9.15
   6   6 -20    3.85    4.22
   6   6 -21   35.52   10.30
   6   6 -22   19.93    7.55
   6   6 -23   17.44    7.12
   6   6 -24   -1.52    4.21
   6   6 -25   53.62   12.92
   6   6 -26   42.08   11.51
   6   6 -27   39.79   11.43
   6   6 -28    2.17    3.05
   6   6 -29   -0.99    3.73
   6   6 -30   -1.63    4.58
   6   6 -31   27.20    9.44
   6   6 -32   17.41    8.01
   6   6 -33   10.37    6.35
   6   6 -34   -0.41    2.73
  -6   7   1   21.86    5.45
  -6   7   1   21.12    6.24
   6  -7  -1   18.68    4.47
   6   7  -1   21.79    8.04
  -6  -7   1   22.95    8.68
  -6   7   2   10.35    3.71
  -6   7   2   11.43    4.87
   6  -7  -2   19.62    3.80
   6   7  -2   19.27    7.36
  -6  -7   2   13.12    7.20
  -6   7   3  318.61   33.88
  -6   7   3  332.84   36.09
   6  -7  -3  319.26   30.98
   6  -7  -3  317.92   30.88
   6   7  -3  376.26   41.19
  -6  -7   3  322.82   40.91
  -6   7   4   89.78   11.97
  -6   7   4   87.06   13.21
   6   7  -4  102.37   17.31
  -6  -7   4   85.15   16.82
  -6   7   5   24.90    5.05
  -6   7   5   20.57    5.54
   6   7  -5   25.94    8.32
  -6  -7   5   38.20   10.59
  -6   7   6   30.79    5.63
  -6   7   6   31.52    6.34
   6   7  -6   26.22    8.87
  -6  -7   6   23.41    8.44
  -6   7   7   19.55    4.22
  -6   7   7   20.31    4.86
   6   7  -7   34.21    9.12
  -6  -7   7   27.70    9.04
  -6   7   8   46.21    6.43
  -6   7   8   33.30    6.48
  -6  -7   8   63.88   13.60
  -6   7   9  164.84   17.95
  -6   7   9  178.17   18.88
  -6   7  10    0.92    1.21
  -6   7  11   -0.61    1.75
  -6   7  12   20.83    4.44
  -6   7  13  162.25   18.51
  -6   7  14    4.85    2.42
  -6   7  15    1.34    1.62
   6   7 -15    4.93    4.38
  -6   7  16    2.14    1.90
   6   7 -16    0.49    3.22
  -6   7  17    4.88    2.86
   6   7 -17    1.06    3.69
   6   7 -18    7.08    4.81
   6   7 -19  108.08   19.18
   6   7 -20   14.10    7.07
   6   7 -21   12.10    6.84
   6   7 -22    7.54    6.03
   6   7 -23   28.37   10.01
   6   7 -24    3.45    4.58
   6   7 -25   19.83    7.60
   6   7 -26    4.28    4.24
   6   7 -27    0.51    3.51
   6   7 -28    5.26    4.91
   6   7 -29   22.42    9.14
   6   7 -30   -2.63    4.97
   6   7 -31    0.74    3.14
   6   7 -32   -0.16    3.79
   6   7 -33    4.78    5.87
   6   7 -34   -0.86    3.49
   6   7 -35   12.03    6.84
  -6   8   1  177.88   21.40
  -6   8   1  185.82   24.04
   6  -8  -1  161.54   19.96
  -6  -8   1  177.05   27.60
  -6   8   2   14.07    4.37
  -6   8   2    6.13    4.69
   6  -8  -2    4.73    2.46
  -6  -8   2    4.85    5.15
  -6   8   3    0.68    2.08
  -6   8   3   -0.33    1.80
   6  -8  -3    0.25    1.02
  -6  -8   3    1.71    3.67
  -6   8   4    3.69    2.51
  -6   8   4    3.59    3.35
   6  -8  -4    0.27    0.84
  -6  -8   4    0.02    3.26
  -6   8   5  234.30   29.22
  -6   8   5  253.11   31.40
   6  -8  -5  316.38   29.27
  -6  -8   5  321.02   38.74
  -6   8   6    8.33    3.27
  -6   8   6    8.74    4.03
  -6  -8   6    8.49    5.56
  -6   8   7  135.90   16.45
  -6   8   8    2.85    2.07
   6   8  -8    9.94    5.52
   6   8  -9  200.95   28.62
   6   8 -10   35.87   10.73
   6   8 -11  110.93   19.39
  -6   8  12   25.71    5.61
   6   8 -12   17.07    8.28
  -6   8  13    4.19    2.71
   6   8 -13    2.98    4.58
  -6   8  14    5.51    3.10
   6   8 -14   14.84    7.07
   6   8 -15  161.32   24.89
   6   8 -16   -1.09    3.98
   6   8 -17   64.56   14.84
   6   8 -18   -1.28    4.48
   6   8 -19   18.67    7.43
   6   8 -20    3.81    4.89
   6   8 -21   35.12   10.36
   6   8 -22   -1.21    3.73
   6   8 -23   12.89    7.00
   6   8 -24    2.79    5.02
   6   8 -25    9.39    6.04
   6   8 -26   14.33    6.61
   6   8 -27   15.22    7.69
   6   8 -28   -2.34    4.58
   6   8 -29    2.37    4.05
   6   8 -30   -0.78    3.18
   6   8 -31   28.76    9.90
   6   8 -32    2.27    4.57
   6   8 -33    2.14    5.79
   6   8 -34    0.05    4.33
   6   8 -35    2.71    4.15
   6   8 -36    8.61    5.64
  -6   9   1   27.64    6.42
  -6   9   1    8.94    4.75
   6  -9  -1    5.85    3.19
   6   9  -1    5.00    5.18
  -6  -9   1    2.08    5.27
  -6   9   2   11.82    4.55
  -6   9   2    8.85    5.32
   6   9  -2    2.95    5.04
  -6  -9   2   13.26    7.09
  -6   9   3  217.04   25.50
   6   9  -3  195.62   29.86
  -6  -9   3  222.83   32.50
  -6   9   4   15.18    4.89
   6   9  -4   16.32    7.68
  -6  -9   4   29.30   10.36
  -6   9   5    2.28    2.28
   6  -9  -5    1.73    1.02
   6   9  -5    1.02    3.97
  -6  -9   5   -1.17    4.92
  -6   9   6   22.58    5.68
   6   9  -6   23.79    8.84
  -6   9   7   10.98    3.96
   6   9  -7   14.42    7.02
   6   9  -8    1.18    4.34
   6   9  -9   86.81   17.75
   6   9 -10    4.99    5.14
  -6  -9  10    7.12    6.91
   6   9 -11    2.78    4.77
  -6  -9  11    0.16    5.11
   6   9 -12   -1.44    4.73
   6   9 -13  100.14   18.91
   6   9 -14    3.10    3.98
   6   9 -15   28.68    9.77
   6   9 -16   13.01    7.30
   6   9 -17    6.88    6.40
   6   9 -18    2.86    4.89
   6   9 -19   56.83   14.18
   6   9 -20    1.77    3.24
   6   9 -21    2.34    3.88
   6   9 -22    2.50    4.50
   6   9 -23   66.20   15.59
   6   9 -24   -0.12    3.55
   6   9 -25    2.58    4.29
   6   9 -26   -0.36    2.57
   6   9 -27    0.32    4.44
   6   9 -28   -0.35    2.49
   6   9 -29    7.67    5.57
   6   9 -30    0.80    4.94
   6   9 -31    5.89    5.87
   6   9 -32   -0.94    3.17
   6   9 -33   13.69    7.94
   6   9 -34    0.38    4.83
   6   9 -35    3.18    3.71
   6   9 -36    0.91    3.54
  -6  10   1   44.10    9.31
   6  10  -1   41.52   12.21
  -6 -10   1   28.73   11.30
  -6  10   2    4.87    3.67
   6  10  -2    8.37    5.47
  -6 -10   2   20.57    9.47
  -6  10   3    3.08    3.18
   6  10  -3   -1.55    4.77
  -6 -10   3    3.02    5.59
  -6  10   4    5.96    4.01
   6  10  -4    9.39    6.45
   6  10  -5   36.16   10.90
   6  10  -6    5.20    4.94
   6  10  -7   15.15    7.92
   6  10  -8    2.25    5.21
   6  10  -9   -1.06    4.80
  -6 -10   9   -2.09    5.73
   6  10 -10    6.93    5.09
  -6 -10  10   11.50    6.62
   6  10 -11  109.82   20.92
  -6 -10  11  142.69   24.47
   6  10 -12   -0.46    4.14
  -6 -10  12   -0.92    4.07
   6  10 -13   12.06    6.80
   6  10 -14    7.11    6.26
   6  10 -15   68.84   15.95
   6  10 -16   -2.54    4.67
   6  10 -17   74.32   16.14
   6  10 -18   -0.89    3.97
   6  10 -19    8.49    5.83
   6  10 -20    0.44    4.64
   6  10 -21   37.54   12.38
   6  10 -22   -1.29    4.83
   6  10 -23    8.51    6.07
   6  10 -24    1.57    5.18
   6  10 -25   15.84    8.41
   6  10 -26   -0.66    3.91
   6  10 -27   17.05    8.87
   6  10 -28   -0.76    4.69
   6  10 -29    7.56    7.01
   6  10 -30    1.83    3.74
   6  10 -31    9.88    7.70
   6  10 -32   -1.00    3.67
   6  10 -33   12.09    6.77
   6  10 -34    1.46    5.34
  -6  11   1    8.36    4.38
   6  11  -1    4.73    4.66
  -6 -11   1    2.77    5.67
  -6  11   2    5.90    4.39
   6  11  -2   -0.61    3.84
   6  11  -3   41.88   12.43
   6  11  -4    6.73    6.97
   6  11  -5    7.37    4.92
   6  11  -6   -1.55    5.07
   6  11  -7    4.25    5.03
  -6 -11   7    7.25    6.67
   6  11  -8   13.56    8.30
  -6 -11   8   11.60    7.41
   6  11  -9   30.27   10.56
  -6 -11   9   38.72   13.07
   6  11 -10    1.98    4.60
  -6 -11  10   -1.94    5.75
   6  11 -11   -1.70    4.83
  -6 -11  11   -1.37    5.21
   6  11 -12    4.14    5.46
  -6 -11  12    5.57    5.44
   6  11 -13   33.66   11.90
  -6 -11  13   46.60   14.07
   6  11 -14   -1.44    5.06
   6  11 -15   25.03    9.62
   6  11 -16   -0.61    3.88
   6  11 -17   37.47   11.72
   6  11 -18    1.99    3.81
   6  11 -19   39.07   11.96
   6  11 -20   -0.60    4.41
   6  11 -21    1.77    4.51
   6  11 -22   -0.04    4.08
   6  11 -23   42.37   12.88
   6  11 -24   -1.34    5.47
   6  11 -25    4.25    5.49
   6  11 -26   -1.55    4.34
   6  11 -27    2.13    5.65
   6  11 -28    4.06    5.92
   6  11 -29   -2.19    5.57
   6  11 -30    7.20    5.91
   6  11 -31    7.92    7.10
   6  11 -32    1.71    3.40
   6  12  -1   73.30   16.64
   6  12  -2    1.97    6.27
   6  12  -3    2.78    6.60
   6  12  -4   -1.20    5.82
   6  12  -5   57.59   14.89
  -6 -12   5   72.67   17.63
   6  12  -6    1.80    6.34
  -6 -12   6   -2.47    6.13
   6  12  -7    0.57    5.12
  -6 -12   7   11.32    7.35
   6  12  -8    3.78    4.42
  -6 -12   8   -1.43    4.99
   6  12  -9    6.04    5.95
  -6 -12   9   13.97    8.83
   6  12 -10    6.76    5.70
  -6 -12  10   -0.24    3.40
   6  12 -11   33.28   10.91
  -6 -12  11   47.76   14.41
   6  12 -12   -2.02    5.70
  -6 -12  12   -1.84    4.95
   6  12 -13    5.92    5.44
  -6 -12  13   -0.58    5.44
   6  12 -14   -1.09    4.14
  -6 -12  14    6.56    5.98
   6  12 -15   36.00   11.62
  -6 -12  15    8.48    7.50
   6  12 -16   11.38    6.30
   6  12 -17   14.34    7.62
   6  12 -18   -1.45    3.91
   6  12 -19    6.78    5.89
   6  12 -20    3.49    5.68
   6  12 -21   17.89    9.25
   6  12 -22    2.15    4.48
   6  12 -23    0.79    6.49
   6  12 -24   -1.26    4.39
   6  12 -25    4.24    6.34
   6  12 -26    5.91    5.10
   6  12 -27   20.57    8.45
   6  12 -28   -0.80    3.06
   6  12 -29    5.53    6.04
   6  13  -1   11.62    6.91
   6  13  -2   -1.48    4.98
   6  13  -3   64.13   15.75
   6  13  -4   13.17    8.25
   6  13  -5    5.33    6.73
   6  13  -6    7.88    6.34
  -6 -13   6    5.54    6.63
   6  13  -7   12.04    8.36
  -6 -13   7    3.48    5.51
   6  13  -8    5.14    8.07
  -6 -13   8    7.34    7.02
   6  13  -9   16.92   10.30
  -6 -13   9   23.96   11.14
   6  13 -10    4.38    5.56
  -6 -13  10   -1.96    6.83
   6  13 -11   -1.56    4.72
  -6 -13  11   -1.58    5.22
   6  13 -12    9.42    6.90
  -6 -13  12   10.38    8.04
   6  13 -13   21.56    8.91
  -6 -13  13    1.81    5.40
   6  13 -14   -0.32    3.46
  -6 -13  14   -1.61    6.02
   6  13 -15    3.91    6.02
  -6 -13  15   -0.01    5.02
   6  13 -16   -2.59    5.15
  -6 -13  16   -0.27    4.89
   6  13 -17    8.19    6.51
   6  13 -18    1.23    3.82
   6  13 -19   28.04   11.13
   6  13 -20   -0.89    5.38
   6  13 -21   -2.40    6.26
   6  13 -22    1.46    5.06
   6  13 -23   -0.05    4.13
   6  13 -24    1.43    6.05
   6  13 -25    7.89    5.64
   6  13 -26    4.63    6.37
   6  14  -1   37.38   12.18
   6  14  -2    7.93    8.78
   6  14  -3    2.89    4.90
   6  14  -4   17.01    8.90
   6  14  -5   23.89   10.91
   6  14  -6    8.59    8.52
   6  14  -7   19.19    9.10
   6  14  -8   -0.65    4.34
   6  14  -9    9.72    6.56
   6  14 -10   -3.07    7.18
   6  14 -11   14.89    8.15
   6  14 -12   -0.41    2.04
   6  14 -13    0.06    3.39
   6  14 -14   -0.60    5.04
   6  14 -15    8.51    6.53
   6  14 -16   11.92    8.57
   6  14 -17   -0.11    5.13
   6  14 -18    4.61    5.90
   6  14 -19    1.65    5.14
   6  14 -20    1.49    5.07
   6  14 -21   -1.06    5.14
   6  14 -22   -1.81    5.68
   6  15  -1   -0.96    5.22
   6  15  -2    3.55    7.09
   6  15  -3    5.11    5.40
   6  15  -4    7.16    6.32
   6  15  -5    1.72    6.66
   6  15  -6   -2.37    7.02
   6  15  -7   -0.93    4.74
   6  15  -8   13.16    8.28
   6  15  -9    0.00    5.61
   6  15 -10    4.92    5.76
   6  15 -11    5.00    5.34
   6  15 -12    6.00    5.98
   6  15 -13   10.17    7.27
   6  15 -14    4.53    7.45
   6  15 -15    1.22    4.45
   6  15 -16   -1.29    3.64
   6  15 -17   -1.82    6.10
   6  15 -18   -0.95    5.36
   6  16  -1    3.74    6.79
   6  16  -2    0.21    5.11
   6  16  -3   -2.99    6.03
   6  16  -4   -2.51    5.97
   6  16  -5   -2.05    6.03
   6  16  -6    2.44    7.01
   6  16  -7    3.50    3.48
   6  16  -8   -0.36    3.06
   6  16  -9    3.60    5.15
   6  16 -10   -1.41    5.44
   6  16 -11   -3.47    6.41
   6  16 -12   -0.49    2.28
  -5   0   1    7.03    3.04
  -5   0   1    2.21    1.79
   5   0  -1    3.01    2.45
   5   0  -1    4.84    2.44
  -5   0   2   -0.37    1.75
  -5   0   2   -0.54    2.27
   5   0  -2   -1.02    2.03
   5   0  -2    0.25    1.33
  -5   0   3  134.33   14.90
  -5   0   3  118.52   14.98
   5   0  -3  108.70   14.44
  -5   0   4   -0.79    2.38
  -5   0   4   -1.20    2.04
   5   0  -4   -0.44    1.70
  -5   0   5 2496.97  246.77
  -5   0   5 2655.72  248.12
   5   0  -5 2898.53  247.94
  -5   0   6    0.57    1.65
   5   0  -6   -0.38    1.61
  -5   0   7  114.66   11.73
   5   0  -7   72.30   10.89
  -5   0   8    0.02    1.55
   5   0  -8   -0.60    2.04
  -5   0   9  491.92   54.68
   5   0  -9  704.40   56.57
  -5   0  10   -0.15    1.41
   5   0 -10    0.33    1.71
  -5   0  11   36.38    5.92
   5   0 -11   38.11    6.44
  -5   0  12    0.36    0.97
   5   0 -12   -0.56    1.83
  -5   0  13   11.82    3.31
   5   0 -13   12.31    3.48
  -5   0  14   -0.02    1.57
   5   0 -14    0.57    1.65
  -5   0  15  151.95   17.25
   5   0 -15  148.99   18.04
  -5   0  16   -0.33    1.30
   5   0 -16    0.42    1.87
   5   0 -16    0.41    2.28
   5   0 -17  111.11   14.73
   5   0 -17  109.93   16.60
   5   0 -18   -0.85    2.29
   5   0 -18    0.27    2.75
   5   0 -19  195.10   23.49
   5   0 -19  203.40   26.07
   5   0 -20    0.20    2.24
   5   0 -20    1.44    3.12
  -5   0  21  260.32   32.23
   5   0 -21  246.47   30.00
   5   0 -21  303.61   33.96
   5   0 -22   -0.59    2.75
   5   0 -22    0.49    3.18
   5   0 -23   -0.34    2.59
   5   0 -23   -1.00    3.43
   5   0 -24   -0.10    1.69
   5   0 -25   37.84    8.68
   5   0 -26   -0.46    2.59
   5   0 -27   71.27   12.80
   5   0 -28   -0.17    1.87
  -5   1   1  493.84   52.37
  -5   1   1  594.53   53.59
   5  -1  -1  436.83   52.30
   5  -1  -1  614.76   52.56
   5   1  -1  593.52   54.76
   5   1  -1  511.73   53.40
  -5  -1   1  462.65   53.16
  -5  -1   1  651.19   55.82
  -5   1   2    7.58    2.73
  -5   1   2    4.99    2.75
   5  -1  -2    4.47    2.38
   5  -1  -2    2.63    1.90
   5   1  -2    7.67    3.86
   5   1  -2    4.67    2.36
  -5  -1   2    5.47    2.96
  -5  -1   2    9.22    3.87
  -5   1   3  624.62   59.95
  -5   1   3  620.41   60.20
   5  -1  -3  626.69   60.13
   5   1  -3  581.00   61.48
  -5  -1   3  598.20   61.04
  -5  -1   3  677.34   62.55
  -5   1   4   14.24    3.26
  -5   1   4   12.82    3.30
   5  -1  -4   11.01    3.13
   5   1  -4   14.78    4.62
  -5  -1   4   17.24    4.26
  -5  -1   4   10.88    4.51
  -5   1   5  133.35   13.70
  -5   1   5  126.20   13.89
   5  -1  -5  114.37   13.55
   5   1  -5  100.95   14.83
  -5  -1   5  129.83   15.27
  -5  -1   5  120.06   15.50
  -5   1   6  769.71   65.38
   5  -1  -6  627.78   65.10
   5   1  -6  645.13   67.17
  -5  -1   6  699.25   66.97
  -5   1   7  667.33   67.38
   5  -1  -7  720.47   67.98
   5   1  -7  671.00   69.76
  -5  -1   7  882.55   70.49
  -5   1   8    0.25    1.14
   5  -1  -8    0.05    1.02
   5   1  -8   -0.58    2.32
  -5  -1   8    0.09    1.96
  -5   1   9   47.04    5.92
   5  -1  -9   44.29    6.25
   5   1  -9   44.29    7.74
  -5  -1   9   42.93    7.15
  -5   1  10    3.54    1.45
   5  -1 -10    1.62    1.65
   5   1 -10    4.12    2.65
  -5  -1  10    0.34    1.65
  -5   1  11  234.14   22.64
   5  -1 -11  231.21   23.22
   5   1 -11  204.99   24.68
  -5  -1  11  210.34   24.06
  -5   1  12   24.60    4.02
   5  -1 -12   19.99    4.16
   5   1 -12   23.53    5.45
  -5  -1  12   25.30    5.15
   5  -1 -13  496.79   51.23
   5  -1 -13  537.29   53.47
   5   1 -13  567.51   53.76
  -5  -1  13  530.56   52.41
   5  -1 -14    0.37    1.25
   5  -1 -14    2.64    2.53
   5   1 -14    0.38    2.40
  -5  -1  14    3.97    2.23
   5  -1 -15   76.08    9.42
   5  -1 -15   57.74    9.97
   5   1 -15   55.98    9.78
  -5  -1  15   54.30    8.91
   5  -1 -16    5.97    2.64
   5  -1 -16    8.32    3.87
   5   1 -16   -0.30    1.44
  -5  -1  16    4.80    2.54
   5  -1 -17   30.18    6.02
   5  -1 -17   33.97    7.40
   5   1 -17   33.48    7.07
  -5  -1  17   28.34    6.07
   5  -1 -18    6.77    3.09
   5  -1 -18    1.90    3.46
   5   1 -18    0.78    1.93
  -5  -1  18    1.61    1.82
  -5   1  19  189.92   25.86
   5  -1 -19  242.44   25.41
   5  -1 -19  233.04   27.24
   5   1 -19  202.46   25.90
   5   1 -19  254.63   30.34
  -5   1  20    0.37    3.12
   5  -1 -20    5.44    3.14
   5  -1 -20    8.09    4.11
   5   1 -20   13.51    4.66
   5   1 -20   10.14    5.66
  -5   1  21    5.66    3.37
   5  -1 -21    5.03    2.81
   5  -1 -21    8.91    4.49
   5   1 -21    2.35    2.74
   5   1 -21   10.50    5.82
   5  -1 -22   12.80    4.32
   5  -1 -22    8.88    4.64
   5   1 -22   23.49    6.27
   5   1 -22    9.54    5.71
   5  -1 -23   77.01   11.47
   5   1 -23   73.03   12.28
   5   1 -23   38.11   11.40
   5  -1 -24    5.97    3.68
   5   1 -24    3.30    3.03
   5  -1 -25   21.95    6.33
   5   1 -25   23.78    6.98
   5  -1 -26    6.74    3.96
   5   1 -26   15.15    6.30
   5   1 -27  111.90   17.60
  -5   2   1    2.14    1.97
  -5   2   1    8.61    3.13
   5  -2  -1    6.70    3.26
   5  -2  -1    5.44    2.14
   5   2  -1    4.14    3.30
   5   2  -1    1.54    3.29
  -5  -2   1    5.66    3.32
  -5  -2   1   12.78    4.50
  -5   2   2   25.55    4.49
  -5   2   2   17.73    4.19
   5  -2  -2   18.63    4.33
   5  -2  -2   18.19    3.20
   5   2  -2   18.84    5.74
   5   2  -2   21.82    5.30
  -5  -2   2   28.08    6.23
  -5  -2   2   18.06    5.92
  -5   2   3  247.78   25.27
  -5   2   3  237.59   25.42
   5  -2  -3  244.15   25.67
   5   2  -3  257.10   28.52
  -5  -2   3  237.71   27.48
  -5  -2   3  286.56   29.49
  -5   2   4   76.45    9.63
  -5   2   4   95.48   10.19
   5  -2  -4   83.34   10.06
   5   2  -4   87.17   12.60
  -5  -2   4   87.11   12.20
  -5  -2   4   73.80   12.24
  -5   2   5  755.11   71.49
  -5   2   5  768.36   71.84
   5  -2  -5  771.77   71.82
   5   2  -5  794.26   75.72
  -5  -2   5  738.30   74.67
  -5  -2   5  748.94   75.98
  -5   2   6    8.44    1.93
  -5   2   6   12.80    2.36
   5  -2  -6   10.88    2.25
   5   2  -6    9.75    3.91
  -5  -2   6   16.91    4.47
  -5  -2   6    9.11    4.55
  -5   2   7  143.92   13.75
   5  -2  -7  136.99   13.96
   5   2  -7  133.90   17.71
  -5  -2   7  141.02   17.34
  -5   2   8   10.64    1.63
   5  -2  -8   11.99    1.87
   5   2  -8    8.08    3.86
  -5  -2   8   16.11    4.38
   5  -2  -9  734.41   72.76
   5  -2  -9  832.22   73.70
   5   2  -9  801.13   77.69
  -5  -2   9  906.69   77.41
   5  -2 -10    3.07    1.15
   5  -2 -10    5.60    1.78
   5   2 -10    0.95    2.23
  -5  -2  10    4.72    2.95
   5  -2 -11    4.34    1.50
   5  -2 -11   14.54    2.74
   5   2 -11    6.16    3.36
  -5  -2  11    8.91    3.43
   5  -2 -12  115.32   12.04
   5  -2 -12  107.20   12.51
   5   2 -12   96.58   14.71
  -5  -2  12  118.72   14.73
   5  -2 -13   73.53    8.66
   5  -2 -13   74.93    9.38
   5   2 -13   59.13   10.84
  -5  -2  13   71.55   10.63
   5  -2 -14   46.97    6.44
   5  -2 -14   45.15    7.08
   5   2 -14   40.39    8.43
  -5  -2  14   47.86    8.22
   5  -2 -15  452.23   43.19
   5  -2 -15  484.19   44.59
   5   2 -15  391.89   45.90
  -5  -2  15  408.18   44.94
   5  -2 -16    2.85    1.87
   5  -2 -16    0.42    1.99
   5   2 -16    1.16    2.27
  -5  -2  16    4.98    3.03
  -5   2  17    9.20    3.39
   5  -2 -17    6.84    2.65
   5  -2 -17    4.81    2.93
   5   2 -17   10.60    4.47
  -5  -2  17    8.82    3.52
  -5   2  18    0.54    2.33
   5  -2 -18    0.89    1.56
   5   2 -18    0.91    2.35
  -5  -2  18    1.76    2.25
  -5   2  19  148.35   19.12
   5  -2 -19  139.44   17.32
   5  -2 -19  144.69   18.70
   5   2 -19  151.20   20.09
  -5  -2  19  155.38   18.91
  -5   2  20   72.00   11.93
   5  -2 -20   68.58   10.30
   5  -2 -20   63.88   11.25
   5   2 -20   81.39   12.96
  -5  -2  20   70.20   11.12
  -5   2  21    5.14    3.59
   5  -2 -21    4.50    3.12
   5  -2 -21    5.94    3.94
   5   2 -21    3.45    3.73
   5   2 -21    1.64    4.05
  -5  -2  21    7.02    3.42
   5  -2 -22   12.21    4.25
   5   2 -22   10.68    4.60
   5  -2 -23   19.19    5.15
   5   2 -23   11.90    5.43
   5  -2 -24   -0.91    2.35
   5   2 -24    2.21    2.83
   5   2 -25  138.45   20.18
   5   2 -26    1.34    3.12
   5   2 -29   34.92    9.77
   5   2 -30    3.44    4.20
   5   2 -31   51.68   11.80
  -5   3   1  386.80   38.94
  -5   3   1  437.72   39.35
   5  -3  -1  342.63   39.59
   5  -3  -1  385.38   37.43
   5   3  -1  395.77   42.47
   5   3  -1  364.99   41.20
  -5  -3   1  353.07   40.83
  -5  -3   1  413.59   43.23
  -5   3   2   80.03   10.06
  -5   3   2   69.38    9.79
   5  -3  -2   68.34   10.47
   5  -3  -2   77.86    8.19
   5   3  -2   66.64   12.27
   5   3  -2   73.85   12.30
  -5  -3   2  101.93   13.14
  -5  -3   2  126.78   15.69
  -5   3   3  135.78   14.56
  -5   3   3  127.38   14.57
   5  -3  -3  132.96   15.41
   5   3  -3  114.61   17.37
  -5  -3   3  137.86   17.57
  -5  -3   3  138.95   18.71
  -5   3   4    3.78    1.35
  -5   3   4    4.09    1.72
  -5   3   4    3.73    1.73
   5  -3  -4    3.47    2.09
   5   3  -4   -1.02    2.81
  -5  -3   4    2.68    3.02
  -5  -3   4    7.92    3.72
  -5   3   5  241.16   24.12
  -5   3   5  265.30   24.61
  -5   3   5  282.74   24.97
   5   3  -5  209.35   28.47
  -5  -3   5  231.83   28.31
  -5  -3   5  260.20   30.10
  -5   3   6  240.18   23.57
   5   3  -6  245.04   28.86
  -5  -3   6  301.82   29.21
  -5  -3   6  266.22   30.15
   5   3  -7   93.77   13.44
  -5  -3   7   74.61   11.98
   5   3  -8  127.23   17.69
  -5  -3   8  134.21   17.16
   5   3  -9  111.98   15.81
  -5  -3   9  109.71   15.04
   5   3 -10   25.75    6.77
  -5  -3  10   31.48    6.82
   5   3 -11   -0.44    2.06
  -5  -3  11   -0.66    2.01
   5  -3 -12   30.15    3.63
   5  -3 -12   34.97    3.81
   5   3 -12   35.79    7.85
  -5  -3  12   34.20    7.04
   5  -3 -13  251.44   24.72
   5  -3 -13  247.01   24.93
   5   3 -13  305.98   31.14
  -5  -3  13  275.59   29.25
  -5   3  14   28.20    4.87
   5  -3 -14   26.93    4.11
   5  -3 -14   30.43    4.60
   5   3 -14   36.34    7.89
  -5  -3  14   26.24    6.25
  -5   3  15   11.44    3.20
   5  -3 -15    7.84    2.16
   5  -3 -15    6.94    2.42
   5   3 -15   10.30    4.49
  -5  -3  15   14.88    4.58
  -5   3  16   56.08    8.21
   5  -3 -16   54.01    7.14
   5  -3 -16   58.25    7.86
   5   3 -16   38.80    9.26
  -5  -3  16   43.53    8.72
  -5   3  17  105.29   12.80
   5  -3 -17   83.16   10.94
   5  -3 -17   90.98   11.84
   5   3 -17   94.65   14.85
  -5  -3  17   89.53   13.36
  -5   3  18   15.25    4.32
   5  -3 -18    5.65    2.59
   5  -3 -18    9.25    3.19
   5   3 -18   15.18    5.38
  -5  -3  18   17.73    5.13
  -5   3  19    1.49    2.27
   5  -3 -19   -0.20    1.10
   5  -3 -19    0.81    1.95
   5   3 -19   -0.48    2.53
  -5  -3  19    0.78    2.45
  -5   3  20    1.50    2.60
   5  -3 -20    0.63    1.50
   5   3 -20    0.83    3.37
  -5   3  21   63.06   11.05
   5  -3 -21   69.75    9.88
   5   3 -21   57.50   11.88
   5  -3 -22   87.59   12.34
   5   3 -22   95.60   15.56
   5   3 -23  138.05   20.45
   5   3 -24    7.31    4.43
   5   3 -28   13.41    5.72
   5   3 -29   52.08   12.28
   5   3 -30   -0.12    2.09
   5   3 -31    5.46    4.47
   5   3 -32    6.05    5.17
   5   3 -33   16.36    6.90
  -5   4   1   76.13   10.57
  -5   4   1   80.45   11.77
  -5   4   1   95.37   11.91
   5  -4  -1   93.53   10.54
   5   4  -1   90.75   14.76
   5   4  -1  132.24   16.34
  -5  -4   1   95.92   14.37
  -5  -4   1   97.93   15.52
  -5   4   2   15.89    3.27
  -5   4   2   11.39    3.39
  -5   4   2    9.09    2.91
   5  -4  -2   11.65    2.00
   5   4  -2    4.76    3.37
  -5  -4   2   12.00    4.75
  -5  -4   2   10.47    4.62
  -5   4   3   42.74    5.90
  -5   4   3   41.79    6.57
  -5   4   3   47.28    6.61
   5   4  -3   28.78    8.25
  -5  -4   3   57.17    9.88
  -5  -4   3   58.50   11.11
  -5   4   4   69.04    8.32
  -5   4   4   75.62    9.05
  -5   4   4   69.73    8.79
   5   4  -4   81.75   13.16
  -5  -4   4   75.31   12.13
  -5  -4   4   82.64   13.45
  -5   4   5  165.37   19.90
  -5   4   5  254.69   20.97
  -5   4   5  218.88   20.76
   5   4  -5  247.88   26.85
  -5  -4   5  184.77   24.30
  -5  -4   5  248.30   27.51
  -5   4   6    0.48    0.60
  -5   4   6    0.31    0.62
  -5   4   6    0.38    0.79
   5   4  -6   -0.07    2.59
  -5  -4   6   -0.25    2.24
  -5  -4   6   -0.56    2.50
  -5   4   7    9.24    1.65
  -5   4   7   13.38    1.81
   5   4  -7   12.86    4.99
  -5  -4   7   14.86    4.73
   5   4  -8   63.00   11.73
  -5  -4   8   75.42   11.60
   5   4  -9  116.04   18.07
  -5  -4   9  147.22   18.23
   5   4 -10  222.15   28.15
  -5  -4  10  243.55   27.50
  -5   4  11  245.71   24.16
   5   4 -11  279.82   31.16
  -5  -4  11  306.35   30.45
  -5   4  12    4.97    1.49
   5   4 -12    7.14    3.83
  -5  -4  12    5.73    3.26
  -5   4  13    2.31    1.42
   5  -4 -13    4.10    0.92
   5  -4 -13    2.22    0.73
   5   4 -13    2.84    3.30
  -5  -4  13    0.99    2.12
  -5   4  14   39.64    5.57
   5  -4 -14   32.53    4.30
   5  -4 -14   32.42    4.60
   5   4 -14   36.28    8.83
  -5  -4  14   37.54    7.81
  -5   4  15  375.18   39.47
   5  -4 -15  413.30   38.35
   5  -4 -15  414.09   38.87
   5   4 -15  319.97   43.12
  -5  -4  15  442.36   43.59
  -5   4  16   65.66   10.04
   5  -4 -16   85.65    9.37
   5  -4 -16   77.06    9.70
   5   4 -16   78.27   13.66
  -5  -4  16   81.42   12.68
  -5   4  17  128.92   16.21
   5  -4 -17  143.23   15.06
   5  -4 -17  128.99   15.46
   5   4 -17  146.58   20.34
  -5   4  18    1.03    2.03
   5  -4 -18    7.44    2.41
   5  -4 -18    3.98    2.22
   5   4 -18    2.14    2.98
  -5   4  19  195.34   25.01
   5  -4 -19  235.47   23.94
   5   4 -19  251.34   29.52
  -5   4  20   11.48    4.41
   5  -4 -20   10.19    3.33
   5   4 -20    8.65    5.14
   5   4 -21   61.61   12.45
   5   4 -22    3.11    3.67
   5   4 -26   19.08    7.19
   5   4 -27   21.56    7.65
   5   4 -28    1.96    3.70
   5   4 -29   36.99   10.06
   5   4 -30   18.86    7.44
   5   4 -31   26.75    8.91
   5   4 -32   19.07    7.09
   5   4 -33    1.19    3.52
   5   4 -34    2.38    4.18
  -5   5   1  256.01   25.69
  -5   5   1  230.73   27.02
  -5   5   1  232.94   26.35
   5  -5  -1  260.54   24.98
   5   5  -1  187.28   28.61
   5   5  -1  265.59   30.54
  -5  -5   1  204.81   28.13
  -5  -5   1  282.99   32.25
  -5   5   2   81.77    9.62
  -5   5   2   59.92   10.08
  -5   5   2   60.40    9.54
   5  -5  -2   70.24    8.17
   5  -5  -2   77.19    8.28
   5   5  -2   69.34   12.61
  -5  -5   2   53.36   11.19
  -5  -5   2   67.49   13.31
  -5   5   3  211.89   21.37
  -5   5   3  199.87   22.54
  -5   5   3  193.68   21.79
   5   5  -3  201.52   26.04
  -5  -5   3  207.99   25.24
  -5  -5   3  180.31   26.11
  -5   5   4   49.20    6.44
  -5   5   4   48.29    7.31
  -5   5   4   34.66    6.25
   5   5  -4   47.26   10.05
  -5  -5   4   56.75   10.20
  -5  -5   4   31.02    9.08
  -5   5   5   22.17    3.77
  -5   5   5   24.08    4.40
  -5   5   5   16.77    3.74
   5   5  -5   27.61    7.67
  -5  -5   5   26.27    6.86
  -5  -5   5   20.34    6.69
  -5   5   6   12.34    2.57
  -5   5   6   17.49    3.37
   5   5  -6    6.76    4.10
  -5  -5   6    8.72    4.50
  -5  -5   6    8.68    4.90
  -5   5   7  342.71   33.20
  -5   5   7  347.85   33.61
   5   5  -7  342.52   39.76
  -5  -5   7  370.48   39.06
  -5   5   8  172.86   16.25
  -5   5   8  162.64   16.39
  -5   5   8  157.97   17.08
   5   5  -8  202.32   24.08
  -5  -5   8  169.40   21.76
  -5   5   9   16.96    3.05
   5   5  -9   24.87    6.92
  -5  -5   9   21.84    6.00
  -5   5  10    4.12    1.62
   5   5 -10   -0.91    2.59
  -5  -5  10    2.60    2.13
  -5   5  11   14.06    2.84
   5   5 -11    7.42    4.32
  -5  -5  11   20.36    6.01
  -5   5  12  280.25   27.04
   5  -5 -12  263.77   25.15
   5   5 -12  260.44   32.61
  -5  -5  12  332.14   32.77
  -5   5  13  312.91   32.81
  -5   5  13  384.55   34.14
   5  -5 -13  343.08   32.18
   5   5 -13  327.47   39.25
  -5   5  14   31.98    4.84
  -5   5  14   27.78    4.99
   5  -5 -14   27.16    3.98
   5   5 -14   21.52    7.44
  -5   5  15    5.98    2.32
  -5   5  15    6.06    2.51
   5  -5 -15    6.22    2.03
   5   5 -15    4.41    3.86
  -5   5  16   48.71    7.87
  -5   5  16   64.67    8.67
   5  -5 -16   50.75    7.07
   5   5 -16   38.33   10.37
  -5   5  17   84.58   12.81
  -5   5  17  114.63   13.82
   5   5 -17  121.44   18.01
  -5   5  18   37.97    7.19
  -5   5  18   37.57    7.16
   5   5 -18   26.84    8.59
  -5   5  19  105.67   15.08
  -5   5  19   96.81   14.43
   5   5 -19  131.96   19.10
  -5   5  20    0.33    2.41
   5   5 -23   39.94   10.45
   5   5 -24   22.39    7.86
   5   5 -25   -0.39    3.55
   5   5 -26   -0.67    3.20
   5   5 -27   22.94    8.34
   5   5 -28   15.62    7.59
   5   5 -29   22.95    7.90
   5   5 -30    5.35    4.62
   5   5 -31   -0.99    3.79
   5   5 -32   15.93    6.95
   5   5 -33    7.52    6.26
   5   5 -34    9.69    6.18
   5   5 -35    5.17    5.53
   5   5 -36    0.60    3.48
  -5   6   1   29.82    5.85
  -5   6   1   27.30    6.74
   5  -6  -1   26.46    4.97
   5   6  -1   20.30    7.24
  -5  -6   1   40.34   10.28
  -5   6   2    0.18    1.23
  -5   6   2    2.39    3.05
   5  -6  -2    1.91    1.76
   5  -6  -2    0.77    1.48
   5   6  -2    0.57    2.36
  -5  -6   2    1.69    3.20
  -5   6   3   81.82   11.75
  -5   6   3   95.29   13.71
   5  -6  -3   90.04   10.46
   5  -6  -3  111.45   10.67
   5   6  -3   90.81   16.13
  -5  -6   3  103.99   17.50
  -5   6   4  125.56   15.45
  -5   6   4  163.20   17.93
   5  -6  -4  122.92   14.71
   5   6  -4  147.73   20.75
  -5  -6   4  160.87   22.27
  -5   6   5  130.51   14.08
  -5   6   5  127.22   15.48
   5  -6  -5  100.32   12.78
   5   6  -5  137.93   19.34
  -5  -6   5  133.67   20.08
  -5   6   6   30.02    4.94
   5  -6  -6   31.78    4.59
   5   6  -6   23.32    7.32
  -5  -6   6   21.21    7.68
  -5   6   7   95.08   12.02
   5  -6  -7  117.81   11.86
   5   6  -7  116.12   17.80
  -5  -6   7   96.21   17.51
  -5   6   8   33.23    5.16
  -5   6   8   38.37    5.97
   5  -6  -8   37.68    4.82
   5   6  -8   19.09    7.79
  -5   6   9  137.49   13.52
  -5   6   9   99.40   13.64
   5  -6  -9  122.20   12.76
   5   6  -9  147.63   20.20
  -5   6  10  172.37   16.81
  -5   6  10  136.35   17.37
   5  -6 -10  175.41   16.40
   5   6 -10  123.19   21.34
  -5   6  11  119.68   11.24
  -5   6  11  113.87   12.35
   5  -6 -11   77.71   10.18
   5   6 -11  133.04   18.50
  -5   6  12   22.39    3.96
  -5   6  12   19.96    4.45
   5  -6 -12   30.25    4.00
   5   6 -12   31.39    8.75
  -5   6  13    2.87    1.51
  -5   6  13    3.30    2.00
   5  -6 -13    5.60    1.86
   5   6 -13    4.76    4.16
  -5   6  14   99.28   12.21
  -5   6  14  115.75   13.52
   5  -6 -14  109.64   11.78
   5   6 -14   87.71   16.57
  -5   6  15  103.25   12.62
  -5   6  15   98.35   13.21
   5   6 -15  120.97   18.34
  -5   6  16   -0.88    2.24
  -5   6  16   -0.50    2.15
   5   6 -16   -0.56    3.03
  -5   6  17  103.61   12.97
  -5   6  17   81.55   12.49
  -5   6  18   19.19    5.22
  -5   6  19   33.90    7.41
   5   6 -20    7.03    3.94
   5   6 -21   11.23    6.47
   5   6 -22   42.55   10.69
   5   6 -23    1.78    3.40
   5   6 -24    5.18    4.46
   5   6 -25   14.03    7.00
   5   6 -26   30.74   10.04
   5   6 -27   10.35    5.46
   5   6 -28   -0.57    2.31
   5   6 -29   -0.22    4.05
   5   6 -30   38.36   11.20
   5   6 -31   12.58    7.01
   5   6 -32    4.82    4.87
   5   6 -33   -1.18    3.73
   5   6 -34   14.82    7.77
   5   6 -35   -1.53    5.01
   5   6 -36   16.43    7.41
   5   6 -37    1.31    4.25
  -5   7   1    8.22    3.32
  -5   7   1    5.76    3.92
   5  -7  -1    8.83    2.96
   5  -7  -1   11.61    3.55
   5   7  -1    7.24    4.76
  -5  -7   1   13.21    6.59
  -5   7   2  188.35   22.99
   5  -7  -2  218.13   22.59
   5  -7  -2  209.18   22.41
   5   7  -2  171.53   26.61
  -5  -7   2  232.61   30.00
  -5   7   3  122.12   17.01
   5  -7  -3  195.11   17.74
   5  -7  -3  138.75   16.11
   5  -7  -3  142.37   15.77
   5   7  -3  154.06   22.56
  -5  -7   3  124.07   21.61
  -5   7   4  117.33   14.30
   5  -7  -4  103.64   13.05
   5  -7  -4  104.95   11.96
   5  -7  -4  115.52   11.92
   5   7  -4  120.17   18.97
  -5  -7   4  103.72   18.74
  -5   7   5   23.20    5.09
   5  -7  -5   19.75    4.23
   5   7  -5   27.95    8.46
  -5  -7   5   26.73    8.59
  -5   7   6   34.78    6.20
   5  -7  -6   35.21    5.67
   5   7  -6   37.27    9.97
  -5  -7   6   29.91    9.57
  -5   7   7  182.69   19.59
   5  -7  -7  166.07   18.50
   5   7  -7  177.51   24.78
  -5  -7   7  164.18   25.39
  -5   7   8  353.38   36.80
   5  -7  -8  364.43   36.04
   5   7  -8  401.61   43.98
  -5  -7   8  357.95   44.66
  -5   7   9   36.61    6.22
  -5   7   9   38.52    6.96
   5  -7  -9   42.28    5.98
   5   7  -9   33.43    9.37
  -5   7  10   15.71    3.61
  -5   7  10    6.55    2.88
   5  -7 -10    7.16    2.28
   5   7 -10   12.36    6.67
  -5   7  11   28.06    4.67
  -5   7  11   17.75    4.61
   5  -7 -11   18.36    3.73
   5   7 -11   13.68    6.36
  -5   7  12  171.49   19.51
  -5   7  12  162.74   20.53
   5  -7 -12  201.94   19.39
  -5   7  13   95.28   11.30
  -5   7  13   79.26   11.96
  -5   7  14    3.92    2.44
  -5   7  14    3.25    2.41
  -5   7  15   49.69    7.75
  -5   7  15   50.40    8.66
  -5   7  16   12.97    4.38
  -5   7  17    4.68    3.07
   5   7 -17    2.90    4.58
   5   7 -18  167.24   24.92
   5   7 -19   -0.78    4.14
   5   7 -20    3.74    4.65
   5   7 -21    0.32    4.15
   5   7 -22   41.71   11.17
   5   7 -23   35.00   10.56
   5   7 -24   39.55   11.16
   5   7 -25    4.49    4.26
   5   7 -26   -1.22    4.13
   5   7 -27   18.22    8.35
   5   7 -28   42.26   11.55
   5   7 -29   -0.94    4.05
   5   7 -30    1.99    4.01
   5   7 -31    9.43    5.99
   5   7 -32   20.62    9.00
   5   7 -33    2.85    5.10
   5   7 -34   45.28   12.18
   5   7 -35   -2.64    5.14
   5   7 -36   -1.97    5.99
   5   7 -37   -1.09    4.60
   5   7 -38    7.64    6.10
  -5   8   1   14.77    5.09
   5  -8  -1   19.44    4.96
   5  -8  -1   26.89    6.06
  -5  -8   1   32.08   10.71
  -5   8   2   25.16    5.88
   5  -8  -2   12.83    4.21
   5  -8  -2   13.71    4.10
  -5  -8   2    7.71    5.88
  -5   8   3   17.41    4.97
   5  -8  -3   36.28    6.02
   5  -8  -3   19.30    4.83
  -5  -8   3   20.66    8.32
  -5   8   4  498.54   47.21
   5  -8  -4  427.43   45.19
   5  -8  -4  433.18   44.51
  -5  -8   4  493.78   54.45
  -5   8   5   66.01    9.85
   5  -8  -5   56.42    8.59
   5  -8  -5   50.11    7.14
  -5  -8   5   63.05   13.94
  -5   8   6  140.17   18.02
   5  -8  -6  169.86   17.67
   5  -8  -6  149.49   14.89
   5  -8  -6  140.59   14.67
  -5  -8   6  174.08   25.25
  -5   8   7   -0.21    1.82
   5  -8  -7   -0.12    1.60
  -5  -8   7   -0.78    3.84
  -5   8   8  112.62   12.89
   5  -8  -8   67.71   10.44
  -5  -8   8   97.48   18.15
  -5   8   9  175.44   21.77
   5  -8  -9  210.39   21.45
  -5   8  10   91.10   11.90
  -5   8  10   74.71   12.10
  -5   8  11   32.34    6.23
  -5   8  11   30.81    6.95
  -5   8  12   42.42    7.13
  -5   8  12   40.91    7.87
   5   8 -12   32.46   10.02
  -5   8  13    0.40    1.64
  -5   8  13    4.51    3.09
   5   8 -13    3.57    4.41
  -5   8  14  127.53   17.19
   5   8 -14  126.53   21.07
   5   8 -15   -0.64    3.21
   5   8 -16   43.68   11.82
   5   8 -17    0.69    2.88
   5   8 -18    5.39    5.39
   5   8 -19    1.55    4.47
   5   8 -20   79.38   16.32
   5   8 -21   -1.18    4.23
   5   8 -22   23.46    8.43
   5   8 -23   -0.61    2.97
   5   8 -24   35.77   10.53
   5   8 -25   -0.47    3.37
   5   8 -26    9.25    5.75
   5   8 -27   -0.30    3.85
   5   8 -28    3.97    4.35
   5   8 -29    2.16    4.37
   5   8 -30   15.90    8.02
   5   8 -31   26.31    9.91
   5   8 -32   18.65    8.75
   5   8 -33    3.54    5.23
   5   8 -34    4.20    5.81
   5   8 -35    2.66    4.00
   5   8 -36   -2.43    5.80
   5   8 -37    2.52    4.14
   5   8 -38   -0.38    4.72
  -5   9   1   -0.31    2.59
   5  -9  -1   -0.13    1.61
   5   9  -1   -1.82    4.37
  -5  -9   1   -2.11    4.72
  -5   9   2  145.02   20.87
   5  -9  -2  211.42   21.29
   5   9  -2  133.47   23.84
  -5  -9   2  177.37   27.43
  -5   9   3   22.38    5.93
   5  -9  -3   17.23    4.94
   5  -9  -3   18.21    5.17
   5   9  -3   15.15    7.25
  -5  -9   3   23.72    9.10
  -5   9   4    0.34    2.40
   5  -9  -4   -0.41    2.00
   5  -9  -4   -0.36    1.76
   5   9  -4   -2.23    4.32
  -5  -9   4    2.51    3.51
  -5   9   5    7.35    3.45
   5  -9  -5   17.63    4.48
   5  -9  -5    7.89    3.01
   5   9  -5   11.17    5.21
  -5  -9   5    1.18    4.01
  -5   9   6   47.84    9.02
   5  -9  -6   47.31    8.12
   5  -9  -6   47.57    7.13
   5   9  -6   72.32   14.62
  -5  -9   6   71.12   15.03
  -5   9   7    7.01    3.72
   5  -9  -7   11.34    2.67
   5   9  -7   15.53    7.42
  -5  -9   7   22.18    8.32
  -5   9   8  187.75   20.80
   5  -9  -8  157.69   15.48
   5   9  -8  160.47   24.72
  -5  -9   8  155.14   25.83
  -5   9   9    9.94    3.76
   5   9  -9   15.78    7.89
  -5  -9   9    6.05    5.09
  -5   9  10    2.79    2.54
   5   9 -10   -1.83    4.81
  -5   9  11   -0.94    2.81
   5   9 -11    7.49    5.20
   5   9 -12  234.05   32.35
   5   9 -13   14.38    7.18
   5   9 -14   37.45   11.10
   5   9 -15   -3.26    5.42
   5   9 -16   26.95    9.34
   5   9 -17    7.11    5.87
   5   9 -18   80.22   16.86
   5   9 -19   14.73    7.66
   5   9 -20    5.19    5.50
   5   9 -21   -0.93    5.45
   5   9 -22   89.81   18.08
   5   9 -23    1.16    4.57
   5   9 -24   26.53    9.76
   5   9 -25   -0.85    4.02
   5   9 -26    2.48    4.87
   5   9 -27   11.62    7.57
   5   9 -28   25.27    9.64
   5   9 -29    5.50    5.83
   5   9 -30    0.74    2.72
   5   9 -31   -0.79    3.92
   5   9 -32    7.25    6.26
   5   9 -33    1.31    4.11
   5   9 -34    3.45    5.23
   5   9 -35    5.72    5.33
   5   9 -36   -1.13    5.04
  -5  10   1   12.19    5.27
   5 -10  -1    7.85    3.65
   5  10  -1    9.25    6.82
  -5 -10   1   11.81    7.06
  -5  10   2   -0.59    2.65
   5 -10  -2    2.09    2.26
   5  10  -2    5.17    3.64
  -5 -10   2   -0.40    2.81
  -5  10   3    0.96    2.81
   5 -10  -3    0.13    2.07
   5  10  -3   -0.01    3.38
  -5 -10   3   -0.61    3.71
  -5  10   4   12.27    5.04
   5  10  -4   17.84    7.65
  -5 -10   4   10.91    7.25
  -5  10   5    2.75    3.46
   5  10  -5    0.42    5.00
  -5 -10   5   -1.00    5.27
  -5  10   6   60.91   10.25
   5  10  -6   57.56   13.57
  -5 -10   6   22.19    9.99
  -5  10   7    9.38    4.33
   5  10  -7    0.75    4.38
  -5 -10   7   12.47    8.01
  -5  10   8   11.07    4.28
   5  10  -8    6.70    5.90
  -5 -10   8    8.52    7.06
   5  10  -9   -2.74    4.99
   5  10 -10  104.30   19.14
   5  10 -11    4.60    4.19
   5  10 -12   12.37    6.48
   5  10 -13   -3.18    5.52
   5  10 -14   47.66   12.52
   5  10 -15   -1.43    3.58
   5  10 -16   45.99   12.65
   5  10 -17    0.33    5.76
   5  10 -18    5.01    4.88
   5  10 -19   -1.41    4.51
   5  10 -20   38.05   12.27
   5  10 -21   -1.22    4.70
   5  10 -22    5.38    5.50
   5  10 -23   -1.12    3.31
   5  10 -24    3.40    5.10
   5  10 -25    3.67    4.77
   5  10 -26   16.05    8.15
   5  10 -27   -3.06    6.13
   5  10 -28   -0.62    4.46
   5  10 -29    9.22    7.88
   5  10 -30   17.01    8.74
   5  10 -31   -0.77    4.30
   5  10 -32    1.74    5.26
   5  10 -33   10.36    8.20
   5  10 -34    0.29    4.61
  -5  11   1   24.80    7.34
   5  11  -1   19.50    8.75
  -5 -11   1   12.47    8.09
  -5  11   2   97.25   16.20
   5  11  -2  103.03   19.97
  -5 -11   2   91.57   20.05
  -5  11   3   20.34    6.85
   5  11  -3   14.17    8.16
  -5 -11   3   10.83    6.80
  -5  11   4    1.19    2.51
   5  11  -4    0.92    5.63
  -5 -11   4    1.64    4.26
  -5  11   5   -0.61    2.32
   5  11  -5   -1.75    4.15
  -5 -11   5    0.71    5.17
  -5  11   6   10.44    4.81
   5  11  -6   14.36    7.10
  -5 -11   6   18.23    8.53
   5  11  -7   -2.12    4.61
   5  11  -8   36.46   11.88
   5  11  -9    6.49    5.90
   5  11 -10    2.40    3.70
   5  11 -11   12.32    6.58
  -5 -11  11    5.42    5.41
   5  11 -12   77.82   16.54
   5  11 -13    1.11    4.46
   5  11 -14   38.13   11.90
   5  11 -15    6.40    6.57
   5  11 -16   34.79   11.06
   5  11 -17   -1.23    4.62
   5  11 -18   45.42   13.05
   5  11 -19    1.17    3.73
   5  11 -20    1.01    3.77
   5  11 -21   -0.79    3.59
   5  11 -22   40.35   13.17
   5  11 -23   -0.57    3.08
   5  11 -24   11.93    6.99
   5  11 -25    4.51    5.59
   5  11 -26   12.04    7.73
   5  11 -27   -1.55    5.19
   5  11 -28   14.57    7.31
   5  11 -29    0.64    5.17
   5  11 -30   -1.50    4.66
   5  11 -31   -0.36    2.80
   5  11 -32    2.31    5.62
  -5  12   1    3.28    4.15
   5  12  -1    2.36    4.94
  -5 -12   1    5.60    5.39
  -5  12   2   -0.35    2.88
   5  12  -2    4.39    4.33
  -5 -12   2   -2.01    5.95
  -5  12   3    3.37    3.72
   5  12  -3    3.54    5.24
  -5 -12   3   -0.77    4.05
  -5  12   4   95.69   15.67
   5  12  -4   66.67   16.72
  -5 -12   4   72.62   18.17
   5  12  -5   11.32    6.50
  -5 -12   5    7.36    6.84
   5  12  -6   14.39    8.68
   5  12  -7    2.46    4.89
   5  12  -8    6.43    5.23
   5  12  -9   15.66    7.50
   5  12 -10   40.96   12.07
  -5 -12  10   47.08   13.99
   5  12 -11    2.54    4.26
  -5 -12  11    3.21    5.15
   5  12 -12   -1.23    4.45
  -5 -12  12    3.91    5.74
   5  12 -13   -1.13    4.15
  -5 -12  13   -0.03    2.28
   5  12 -14   20.94    9.09
   5  12 -15    5.63    5.36
   5  12 -16   18.35    8.27
   5  12 -17    6.83    6.27
   5  12 -18   -0.38    3.80
   5  12 -19    2.96    6.13
   5  12 -20   46.51   13.00
   5  12 -21    1.80    5.78
   5  12 -22    5.53    5.81
   5  12 -23    8.98    6.16
   5  12 -24    1.51    4.24
   5  12 -25    3.18    3.16
   5  12 -26    2.37    4.39
   5  12 -27   -2.71    5.62
   5  12 -28    0.65    4.43
   5  12 -29   -1.40    4.95
   5  12 -30    8.68    6.98
   5  13  -1   30.82   11.16
   5  13  -2   40.92   12.93
   5  13  -3    1.52    3.86
   5  13  -4   33.53   10.64
   5  13  -5    0.07    4.77
   5  13  -6   74.14   16.87
   5  13  -7    3.63    5.48
   5  13  -8   55.14   14.61
  -5 -13   8   64.91   17.24
   5  13  -9   -0.65    5.13
  -5 -13   9   -1.09    4.66
   5  13 -10    4.63    6.88
  -5 -13  10   -0.85    3.77
   5  13 -11   14.69    8.15
  -5 -13  11   24.79   11.63
   5  13 -12   16.18    9.44
  -5 -13  12    4.78    5.77
   5  13 -13    7.53    6.27
  -5 -13  13    3.12    5.35
   5  13 -14    3.94    5.95
  -5 -13  14    8.24    7.54
   5  13 -15   -0.44    2.09
   5  13 -16   -0.31    5.76
   5  13 -17    9.68    7.55
   5  13 -18   32.62   11.30
   5  13 -19   -1.12    4.25
   5  13 -20   -0.71    3.33
   5  13 -21   -1.60    4.33
   5  13 -22   14.10    7.48
   5  13 -23   -2.12    5.35
   5  13 -24   20.12    8.53
   5  13 -25    2.44    4.54
   5  13 -26    0.00    3.61
   5  13 -27   -1.29    4.31
   5  14  -1   -1.74    4.31
   5  14  -2    5.43    6.64
   5  14  -3    1.27    5.05
   5  14  -4   21.71   10.00
   5  14  -5   18.70   10.27
   5  14  -6   13.39    8.23
   5  14  -7    2.14    5.81
   5  14  -8   -1.15    4.03
   5  14  -9    0.21    7.78
   5  14 -10   26.01   10.13
   5  14 -11   21.24    8.78
   5  14 -12    3.69    4.71
   5  14 -13    0.36    2.85
   5  14 -14   -0.63    5.98
   5  14 -15   19.54    9.49
   5  14 -16   23.84    9.82
   5  14 -17   -0.16    4.85
   5  14 -18   -1.12    6.49
   5  14 -19    2.55    3.99
   5  14 -20    2.82    7.03
   5  14 -21    8.04    8.07
   5  14 -22   16.55    8.88
   5  14 -23   -0.58    3.98
   5  15  -1    4.78    6.21
   5  15  -2   10.18    8.07
   5  15  -3   10.99    7.69
   5  15  -4   -0.47    5.63
   5  15  -5   -3.65    6.41
   5  15  -6    9.59    6.27
   5  15  -7   20.48    9.57
   5  15  -8   13.01    7.59
   5  15  -9   -1.49    6.48
   5  15 -10    2.65    6.29
   5  15 -11    7.35    6.29
   5  15 -12   25.48   11.38
   5  15 -13    6.56    6.38
   5  15 -14   -1.02    3.45
   5  15 -15   -2.47    5.41
   5  15 -16    2.14    4.79
   5  15 -17    9.52    8.87
   5  15 -18   10.63    8.88
   5  15 -19    2.18    5.40
   5  16  -1   -1.44    5.07
   5  16  -2   -2.21    5.36
   5  16  -3   -2.75    5.92
   5  16  -4   -3.22    6.15
   5  16  -5    2.73    4.90
   5  16  -6    0.53    4.33
   5  16  -7    6.04    6.03
   5  16  -8    5.85    6.43
   5  16  -9   -0.04    5.59
   5  16 -10    7.77    7.67
   5  16 -11    0.96    4.45
   5  16 -12   -3.02    6.96
   5  16 -13   -2.43    5.28
   5  16 -14    1.62    4.63
   5  17  -1    0.75    5.00
   5  17  -2   -0.50    6.38
   5  17  -3    5.89    6.56
   5  17  -4    6.85    6.07
   5  17  -5   -2.17    5.90
   5  17  -6    1.11    5.74
   5  17  -7    8.94    7.02
  -4   0   1   -0.48    1.60
  -4   0   1   -0.35    1.64
   4   0  -1    1.65    1.87
   4   0  -1   -0.37    1.58
  -4   0   2   21.56    4.46
  -4   0   2   28.03    5.30
   4   0  -2   29.39    5.08
   4   0  -2   21.49    4.31
  -4   0   3    0.42    1.25
  -4   0   3   -0.53    1.60
   4   0  -3   -0.14    1.55
  -4   0   4 1643.29  141.99
  -4   0   4 1399.02  142.26
   4   0  -4 1511.23  142.03
  -4   0   5   -0.23    1.03
   4   0  -5    0.59    1.63
  -4   0   6  892.96   85.79
   4   0  -6  933.05   86.21
  -4   0   7    0.24    1.18
   4   0  -7    0.71    1.38
  -4   0   8 3441.50  298.51
   4   0  -8 3034.69  298.52
  -4   0   9   -0.07    1.66
   4   0  -9    0.02    1.85
  -4   0  10   24.22    4.43
   4   0 -10   31.06    5.18
  -4   0  11   -0.53    1.66
   4   0 -11   -0.48    1.78
  -4   0  12   11.07    3.04
   4   0 -12    8.64    3.08
  -4   0  13    0.89    1.61
   4   0 -13   -0.50    1.96
   4   0 -14 1641.39  161.05
   4   0 -14 1882.41  166.02
   4   0 -15    0.09    1.66
   4   0 -15   -0.98    2.81
   4   0 -16   68.78   10.76
   4   0 -16   96.02   14.30
   4   0 -17   -0.66    1.74
   4   0 -17   -0.21    2.35
   4   0 -18  169.41   20.40
   4   0 -18  165.90   22.82
  -4   0  19   -0.60    2.80
   4   0 -19    0.87    2.34
   4   0 -19   -0.30    2.49
   4   0 -20  197.81   23.53
   4   0 -20  191.03   25.87
   4   0 -21    0.51    2.21
   4   0 -21   -0.36    2.29
   4   0 -22   19.56    6.30
   4   0 -22   47.43   10.29
   4   0 -23    1.03    2.12
   4   0 -23   -0.20    2.87
   4   0 -24   48.13    9.72
   4   0 -24   45.38   10.95
   4   0 -25   -0.71    2.99
   4   0 -26  111.88   16.97
   4   0 -27   -0.87    2.89
   4   0 -28    6.87    4.38
   4   0 -31   -0.73    2.84
   4   0 -32    1.70    2.85
  -4   1   1   27.38    4.75
  -4   1   1   22.37    4.76
   4  -1  -1   28.15    5.05
   4  -1  -1   32.60    4.83
   4   1  -1   33.54    6.17
   4   1  -1   22.27    5.23
  -4  -1   1   23.43    5.25
  -4  -1   1   25.27    5.73
  -4   1   2 1306.97  126.88
  -4   1   2 1504.11  127.60
   4  -1  -2 1299.34  127.08
   4  -1  -2 1484.38  126.90
   4   1  -2 1165.10  128.15
   4   1  -2 1479.81  129.82
  -4  -1   2 1238.57  128.02
  -4  -1   2 1441.81  129.43
  -4   1   3   24.04    3.88
  -4   1   3   16.82    3.56
   4  -1  -3   24.43    3.95
   4   1  -3   18.57    4.64
  -4  -1   3   22.19    4.61
  -4  -1   3   22.52    4.95
  -4   1   4    2.52    1.44
  -4   1   4    1.39    1.30
   4  -1  -4    3.53    1.50
   4   1  -4    3.93    2.38
  -4  -1   4    0.90    1.64
  -4  -1   4    2.32    2.43
  -4   1   5   16.90    2.98
   4  -1  -5   18.02    3.26
   4   1  -5   17.93    4.37
  -4  -1   5   19.68    4.14
  -4   1   6  546.06   49.83
   4  -1  -6  569.40   50.19
   4   1  -6  531.52   52.18
  -4  -1   6  433.46   51.12
  -4   1   7   60.15    6.80
   4  -1  -7   63.30    7.16
   4   1  -7   45.12    8.05
  -4  -1   7   67.03    8.70
  -4   1   8 1535.42  141.41
   4  -1  -8 1496.40  141.75
   4   1  -8 1347.74  143.39
  -4  -1   8 1817.49  144.18
  -4   1   9    0.34    0.97
   4  -1  -9    1.04    1.27
   4   1  -9    0.76    1.72
  -4  -1   9    1.55    1.91
  -4   1  10  502.39   54.43
   4  -1 -10  597.20   55.02
   4   1 -10  574.10   56.89
  -4  -1  10  723.02   57.20
   4  -1 -11  192.80   21.84
   4  -1 -11  204.42   23.41
   4   1 -11  244.28   24.33
  -4  -1  11  237.26   23.53
   4  -1 -12  480.95   50.32
   4  -1 -12  529.69   52.43
   4   1 -12  536.30   52.41
  -4  -1  12  566.83   51.88
   4  -1 -13  138.22   14.63
   4  -1 -13  109.20   15.50
   4   1 -13  130.50   16.00
  -4  -1  13  118.85   14.93
   4  -1 -14    0.09    1.70
   4  -1 -14   -0.63    2.00
   4   1 -14    3.85    2.33
  -4  -1  14   -0.40    1.67
   4  -1 -15   32.19    6.15
   4  -1 -15   54.22    9.06
   4   1 -15   31.90    6.99
  -4  -1  15   50.00    7.57
  -4   1  16  362.02   37.92
   4  -1 -16  388.70   36.61
   4  -1 -16  352.55   38.15
   4   1 -16  276.44   36.47
  -4  -1  16  383.17   37.01
  -4   1  17   -0.27    2.50
   4  -1 -17   -0.05    1.63
   4  -1 -17    0.45    2.03
   4   1 -17   -0.22    2.01
   4   1 -17    2.96    4.06
  -4  -1  17    0.04    1.38
  -4   1  18  423.35   45.80
   4  -1 -18  459.81   44.42
   4  -1 -18  407.37   45.87
   4   1 -18  447.30   45.63
   4   1 -18  393.27   47.98
  -4   1  19   23.19    6.31
   4  -1 -19   21.43    5.53
   4  -1 -19   27.25    7.29
   4   1 -19   29.74    6.87
   4   1 -19   17.22    6.67
  -4   1  20   21.41    6.54
   4  -1 -20   24.80    6.03
   4  -1 -20   49.40    9.47
   4   1 -20   26.64    6.75
   4   1 -20   28.47    8.33
  -4   1  21    2.06    3.72
   4  -1 -21    6.81    3.42
   4  -1 -21    9.80    5.82
   4   1 -21    6.12    3.45
   4   1 -21    3.75    4.19
  -4  -1  21   12.56    5.67
  -4   1  22  278.87   34.81
   4  -1 -22  251.69   32.05
   4  -1 -22  321.71   35.77
   4   1 -22  309.37   34.28
   4   1 -22  363.55   39.06
   4  -1 -23    2.95    2.86
   4  -1 -23    6.79    5.04
   4   1 -23    7.91    4.96
   4   1 -23    9.17    5.80
   4  -1 -24   20.28    5.74
   4  -1 -24   22.72    7.43
   4   1 -24   11.18    4.95
   4  -1 -25   24.72    6.68
   4  -1 -25   29.50    8.47
   4   1 -25   18.47    6.23
   4  -1 -26  105.23   14.98
   4   1 -26   73.56   14.06
   4  -1 -27    2.35    2.91
   4   1 -27   -0.61    2.87
   4  -1 -28   79.03   13.70
   4  -1 -29    0.30    2.73
   4   1 -30   -0.44    2.21
   4   1 -31    5.58    4.34
   4   1 -32   52.20   11.72
   4   1 -33   -0.63    2.67
  -4   2   1  107.12   11.38
  -4   2   1   91.89   11.10
   4  -2  -1   81.86   11.21
   4  -2  -1   93.37   10.27
   4   2  -1  111.16   13.78
   4   2  -1   78.79   12.21
  -4  -2   1   95.10   12.69
  -4  -2   1   77.36   12.81
  -4   2   2  277.00   25.53
  -4   2   2  268.63   25.53
   4  -2  -2  261.84   25.90
   4  -2  -2  238.41   23.87
   4   2  -2  265.88   28.21
   4   2  -2  225.74   27.43
  -4  -2   2  218.39   26.94
  -4  -2   2  288.96   29.06
  -4   2   3   22.13    3.45
  -4   2   3   20.54    3.45
   4  -2  -3   26.29    4.05
   4   2  -3   29.34    5.90
  -4  -2   3   18.45    4.89
  -4  -2   3    8.93    4.14
  -4   2   4 2111.56  200.99
  -4   2   4 2307.43  201.27
   4  -2  -4 2239.12  201.51
   4   2  -4 2032.98  204.43
  -4  -2   4 2055.36  204.06
  -4  -2   4 2310.53  206.88
  -4   2   5   51.92    5.21
   4  -2  -5   49.23    5.41
   4   2  -5   42.14    7.88
  -4  -2   5   35.90    7.24
   4   2  -6    4.02    2.96
  -4  -2   6    8.60    3.39
   4   2  -7  456.21   43.04
  -4  -2   7  379.96   41.64
   4  -2  -8  971.71   85.56
   4   2  -8  774.59   89.03
  -4  -2   8  873.96   88.96
   4  -2  -9  220.41   21.75
   4  -2  -9  253.11   22.23
   4   2  -9  246.48   25.95
  -4  -2   9  177.28   24.13
   4  -2 -10   80.38    9.25
   4  -2 -10   93.42    9.91
   4   2 -10   79.76   12.11
  -4  -2  10  110.81   12.71
   4  -2 -11   72.81    8.29
   4  -2 -11   78.25    9.05
   4   2 -11   56.66   10.35
  -4  -2  11   79.94   10.78
   4  -2 -12    0.88    1.12
   4  -2 -12    1.82    2.12
   4   2 -12   -0.60    2.05
  -4  -2  12    0.61    1.91
   4  -2 -13   14.19    3.30
   4  -2 -13   21.19    4.31
   4   2 -13   16.83    4.98
  -4  -2  13   13.59    4.14
  -4   2  14  895.05   89.33
   4  -2 -14  898.43   87.93
   4  -2 -14 1011.67   89.62
   4   2 -14  916.42   91.12
  -4  -2  14  961.53   90.31
  -4   2  15   62.56    9.66
   4  -2 -15   62.68    8.75
   4  -2 -15   73.30   10.25
   4   2 -15   60.63   10.63
  -4  -2  15   80.69   10.84
  -4   2  16   25.57    5.64
   4  -2 -16   32.80    5.50
   4  -2 -16   20.15    5.43
   4   2 -16   28.47    6.94
  -4  -2  16   40.13    6.98
  -4   2  17    3.66    2.73
   4  -2 -17   -0.04    1.73
   4  -2 -17    3.23    2.50
   4   2 -17   -0.98    2.40
  -4  -2  17    0.52    2.11
  -4   2  18  170.69   21.01
   4  -2 -18  187.46   19.79
   4  -2 -18  183.85   21.30
   4   2 -18  134.48   20.60
  -4  -2  18  163.80   20.36
  -4   2  19  144.40   19.36
   4  -2 -19  149.39   17.82
   4  -2 -19  159.60   19.63
   4   2 -19  159.70   20.31
   4   2 -19  179.73   24.14
  -4  -2  19  124.34   17.94
  -4   2  20   42.70    9.39
   4  -2 -20   50.07    8.54
   4  -2 -20   61.29   10.46
   4   2 -20   57.02   10.50
   4   2 -20   56.86   12.76
  -4   2  21    3.08    2.85
   4  -2 -21    5.44    2.70
   4  -2 -21    5.58    3.67
   4   2 -21   13.13    4.81
   4   2 -21    5.02    4.79
   4  -2 -22    3.52    2.86
   4  -2 -22   12.57    4.91
   4   2 -22   14.95    5.60
   4  -2 -23    0.74    2.08
   4  -2 -23    1.07    3.06
   4   2 -23   -0.44    2.43
   4  -2 -24  187.58   22.25
   4  -2 -24  171.24   23.58
   4   2 -24  166.58   23.36
   4  -2 -25   22.63    6.47
   4   2 -25   33.20    8.42
   4  -2 -26   56.28   10.44
   4  -2 -27    5.46    3.27
   4  -2 -28   50.40   10.17
   4   2 -29   37.62    9.78
   4   2 -30  144.17   21.87
   4   2 -31    0.86    3.68
   4   2 -32   -0.24    2.48
   4   2 -33   10.43    5.82
   4   2 -34   21.89    8.12
   4   2 -35    4.16    4.30
  -4   3   1   52.42    6.71
  -4   3   1   40.94    7.16
  -4   3   1   64.93    7.84
   4  -3  -1   53.08    6.60
   4   3  -1   59.20    9.82
   4   3  -1   62.52    9.96
  -4  -3   1   40.14    8.54
  -4  -3   1   69.31   11.03
  -4   3   2  386.51   40.33
  -4   3   2  484.09   41.83
  -4   3   2  416.83   41.07
   4  -3  -2  420.46   39.37
   4   3  -2  370.28   43.97
  -4  -3   2  485.97   44.77
  -4  -3   2  482.31   45.97
  -4   3   3    6.43    1.81
  -4   3   3   17.27    3.03
  -4   3   3   17.19    2.83
   4   3  -3    9.57    4.42
  -4  -3   3   15.40    4.49
  -4  -3   3    9.73    4.54
  -4   3   4   12.22    2.17
  -4   3   4   15.80    2.62
  -4   3   4   17.55    2.59
   4   3  -4   13.70    4.73
  -4  -3   4   12.21    4.46
  -4  -3   4   19.65    5.49
  -4   3   5   36.35    4.25
  -4   3   5   39.73    4.37
  -4   3   5   43.30    4.22
  -4   3   5   40.99    4.20
   4   3  -5   37.69    7.87
  -4  -3   5   53.17    8.38
   4   3  -6   64.71   11.31
  -4  -3   6   91.41   12.01
   4   3  -7  559.70   55.83
  -4  -3   7  531.72   54.79
   4   3  -8   82.39   13.32
  -4  -3   8  112.09   13.93
   4   3  -9    1.95    2.91
  -4  -3   9   -0.01    1.98
   4  -3 -10  237.35   22.17
   4  -3 -10  225.71   22.32
   4   3 -10  205.63   26.58
  -4  -3  10  299.01   27.66
  -4   3  11  450.82   43.77
   4  -3 -11  443.85   43.06
   4  -3 -11  483.92   43.52
   4   3 -11  405.06   47.47
  -4  -3  11  511.24   47.69
  -4   3  12  362.97   39.08
   4  -3 -12  479.32   38.88
   4  -3 -12  379.35   38.86
   4   3 -12  354.08   42.54
  -4  -3  12  408.47   42.22
  -4   3  13  108.75   14.25
   4  -3 -13  140.59   13.92
   4  -3 -13  137.06   14.52
   4   3 -13  122.10   17.39
  -4  -3  13  135.59   16.91
  -4   3  14    5.99    2.55
   4  -3 -14    8.94    2.25
   4  -3 -14    7.58    2.76
   4   3 -14    7.81    4.08
  -4  -3  14   13.00    4.10
  -4   3  15   54.28    7.81
   4  -3 -15   33.43    5.81
   4  -3 -15   53.22    7.55
   4   3 -15   48.15    9.17
  -4  -3  15   40.67    8.01
  -4   3  16  305.83   33.55
   4  -3 -16  304.25   32.22
   4  -3 -16  330.89   33.58
   4   3 -16  323.95   36.28
  -4  -3  16  351.57   35.40
  -4   3  17   21.47    5.33
   4  -3 -17   19.67    4.31
   4  -3 -17   29.56    5.72
   4   3 -17   24.98    6.83
  -4  -3  17   17.21    5.05
  -4   3  18   84.43   11.78
   4  -3 -18   56.56    9.25
   4  -3 -18   73.42   11.00
   4   3 -18   79.76   12.90
  -4  -3  18   88.49   12.21
  -4   3  19    7.75    3.69
   4  -3 -19    8.80    3.04
   4  -3 -19    8.53    3.67
   4   3 -19    8.14    4.59
  -4  -3  19   10.02    4.01
  -4   3  20   22.33    5.98
   4  -3 -20   14.99    4.23
   4  -3 -20   19.15    5.37
   4   3 -20   24.96    6.76
  -4   3  21   55.79   11.16
   4  -3 -21   74.40   10.56
   4  -3 -21   72.33   11.84
   4   3 -21   69.11   12.72
   4  -3 -22   93.69   12.70
   4  -3 -22   90.97   13.84
   4   3 -22   74.31   14.24
   4  -3 -23   84.94   12.36
   4   3 -23   78.36   14.20
   4  -3 -24   -0.55    1.70
   4   3 -24    8.46    4.65
   4  -3 -25    8.74    4.03
   4  -3 -26   75.62   12.35
   4   3 -27    5.33    4.03
   4   3 -28   52.92   11.68
   4   3 -29   11.85    6.05
   4   3 -30   11.70    6.90
   4   3 -31    5.73    4.79
   4   3 -32   50.87   12.08
   4   3 -33    4.56    4.31
   4   3 -34    9.44    5.24
   4   3 -35   -0.44    3.37
   4   3 -36    4.40    4.97
  -4   4   1   86.78    9.96
  -4   4   1   71.01   11.04
  -4   4   1   86.32   10.63
   4  -4  -1   80.33    9.45
   4   4  -1   65.72   12.39
   4   4  -1   88.99   13.30
  -4  -4   1   84.21   12.56
  -4  -4   1   60.84   12.31
  -4   4   2  183.32   19.49
  -4   4   2  193.69   21.07
  -4   4   2  184.16   20.07
   4  -4  -2  184.75   18.71
   4  -4  -2  190.41   18.70
   4   4  -2  216.11   24.32
  -4  -4   2  177.74   22.63
  -4  -4   2  185.29   24.00
  -4   4   3   81.30   10.08
  -4   4   3  102.79   11.68
  -4   4   3   92.29   10.74
   4   4  -3   91.41   14.03
  -4  -4   3   98.86   13.61
  -4  -4   3   79.87   13.77
  -4   4   4  433.08   39.52
  -4   4   4  416.54   40.53
  -4   4   4  403.29   39.72
   4   4  -4  392.90   43.98
  -4  -4   4  361.37   42.80
  -4  -4   4  430.77   45.34
  -4   4   5    5.16    1.67
  -4   4   5    6.62    2.39
  -4   4   5   10.77    2.20
   4   4  -5    8.75    4.07
  -4  -4   5   10.63    4.24
  -4  -4   5    6.50    4.44
  -4   4   6  119.53   12.34
  -4   4   6  136.56   13.12
  -4   4   6  104.73   12.36
  -4   4   6  118.33   12.50
   4  -4  -6  131.54   12.13
   4   4  -6  118.32   16.94
  -4  -4   6  128.88   16.56
  -4   4   7    5.54    1.35
  -4   4   7    6.01    1.49
   4  -4  -7    6.21    1.17
   4   4  -7    9.72    4.82
  -4  -4   7    8.34    4.13
  -4   4   8  125.49   11.36
  -4   4   8  105.57   11.56
   4  -4  -8  108.57   11.07
   4   4  -8  129.72   17.04
  -4  -4   8  136.61   16.33
  -4   4   9  385.64   35.15
  -4   4   9  378.70   35.46
   4  -4  -9  361.38   34.79
   4   4  -9  341.22   40.31
  -4  -4   9  383.72   39.99
  -4   4  10  267.05   27.32
  -4   4  10  275.83   27.52
   4  -4 -10  296.57   27.06
   4   4 -10  280.03   32.63
  -4  -4  10  304.28   31.96
  -4   4  11   35.68    5.15
  -4   4  11   35.74    5.13
   4  -4 -11   41.45    4.94
   4   4 -11   24.97    7.27
  -4  -4  11   28.70    6.97
  -4   4  12   51.90    7.43
  -4   4  12   50.50    7.17
   4  -4 -12   54.14    6.89
   4   4 -12   49.37   10.10
  -4  -4  12   91.08   11.67
  -4   4  13  113.36   14.04
  -4   4  13  110.92   13.68
   4  -4 -13  123.73   13.57
   4   4 -13  123.11   17.54
  -4  -4  13  147.63   17.33
  -4   4  14  369.06   37.40
  -4   4  14  369.12   36.83
   4  -4 -14  370.06   36.30
   4   4 -14  334.64   40.16
  -4  -4  14  354.60   39.17
  -4   4  15  152.64   17.93
  -4   4  15  159.80   17.39
   4  -4 -15  127.72   16.16
   4   4 -15  126.50   19.28
  -4  -4  15  168.80   19.75
  -4   4  16   38.71    7.49
  -4   4  16   46.08    7.49
   4  -4 -16   30.26    5.97
   4   4 -16   38.62    8.84
  -4  -4  16   41.98    8.31
  -4   4  17    4.08    3.55
  -4   4  17    6.83    3.15
   4  -4 -17    3.92    2.62
   4   4 -17    5.38    3.74
  -4   4  18  137.48   18.22
  -4   4  18  130.37   17.06
   4   4 -18  121.21   18.86
  -4   4  19   65.56   12.33
  -4   4  19   84.22   12.55
   4  -4 -19   78.86   11.53
   4   4 -19   80.37   13.88
  -4   4  20   64.80   12.65
  -4   4  20   68.51   11.79
   4  -4 -20   78.11   11.63
   4   4 -20   75.57   13.64
  -4   4  21   30.19    8.41
  -4   4  21   38.62    8.64
   4  -4 -21   38.57    7.84
   4   4 -21   26.30    7.83
  -4   4  22   11.59    6.01
   4   4 -22   14.07    6.03
  -4   4  23   38.09    9.97
  -4   4  24   87.94   16.28
  -4   4  25   96.35   17.45
   4   4 -25   74.92   14.84
   4   4 -26   85.75   15.70
   4   4 -27    0.88    3.09
   4   4 -28   58.81   13.12
   4   4 -29   17.49    7.41
   4   4 -30   11.63    5.93
   4   4 -31    9.31    5.72
   4   4 -32    1.44    4.25
   4   4 -33    1.55    3.00
   4   4 -34    8.64    5.51
   4   4 -35    3.09    5.01
   4   4 -36   -0.13    3.25
   4   4 -37   -1.01    3.85
   4   4 -38   -0.22    2.99
  -4   5   1  106.60   12.94
  -4   5   1  114.29   15.08
   4  -5  -1  118.34   12.69
   4  -5  -1  101.72   12.25
   4   5  -1   91.75   15.83
   4   5  -1   95.03   15.75
  -4  -5   1  122.83   16.28
  -4  -5   1   80.99   15.62
  -4   5   2  349.67   39.51
   4  -5  -2  404.14   39.44
   4  -5  -2  453.60   39.64
   4  -5  -2  432.31   39.15
   4   5  -2  369.39   43.78
  -4  -5   2  394.70   43.30
  -4  -5   2  338.96   43.91
  -4   5   3  151.14   22.03
   4  -5  -3  254.19   22.79
   4  -5  -3  235.34   21.83
   4  -5  -3  218.30   21.52
   4   5  -3  282.32   28.97
  -4  -5   3  225.56   26.49
  -4  -5   3  249.30   28.95
  -4   5   4   30.72    5.40
   4  -5  -4   41.89    5.46
   4   5  -4   25.43    7.45
  -4  -5   4   46.04    8.75
  -4  -5   4   45.06    9.72
  -4   5   5   44.06    6.47
   4  -5  -5   50.59    6.28
   4   5  -5   56.45   10.38
  -4  -5   5   36.54    8.32
  -4  -5   5   55.75   11.01
  -4   5   6  113.42   11.42
  -4   5   6   84.66   11.20
   4  -5  -6  101.11   10.70
   4   5  -6   76.66   14.38
  -4  -5   6   90.05   14.18
  -4   5   7  278.59   25.78
  -4   5   7  301.86   26.45
   4  -5  -7  216.90   24.84
   4   5  -7  232.09   30.04
  -4  -5   7  288.26   30.38
  -4   5   8   48.95    6.65
  -4   5   8   53.74    7.19
   4  -5  -8   52.32    6.40
   4   5  -8   57.51   11.11
  -4  -5   8   59.29   10.09
  -4   5   9   30.92    4.90
  -4   5   9   39.15    5.61
   4  -5  -9   32.33    4.66
   4   5  -9   33.18    8.22
  -4  -5   9   57.83    9.49
  -4   5  10   40.89    5.13
  -4   5  10   22.06    4.58
   4  -5 -10   30.36    4.45
   4   5 -10   23.39    7.55
  -4  -5  10   40.35    8.01
  -4   5  11  360.75   33.71
  -4   5  11  320.05   33.92
   4  -5 -11  321.44   33.07
   4   5 -11  309.28   38.21
  -4  -5  11  429.71   39.05
  -4   5  12  357.61   37.70
  -4   5  12  336.92   37.97
   4  -5 -12  409.77   37.60
   4   5 -12  417.72   43.71
  -4  -5  12  457.99   42.73
  -4   5  13   58.54    8.74
  -4   5  13   58.20    9.02
   4  -5 -13   80.73    9.07
   4   5 -13   71.22   12.65
  -4  -5  13   64.80   11.34
  -4   5  14   26.06    5.20
  -4   5  14   24.60    5.23
   4  -5 -14   18.70    4.26
   4   5 -14   27.53    7.49
  -4   5  15  135.53   16.19
  -4   5  15  120.85   15.94
   4  -5 -15  143.34   15.62
   4   5 -15  109.70   18.24
  -4   5  16  179.98   20.59
  -4   5  16  152.72   19.89
   4  -5 -16  170.09   19.44
   4   5 -16  184.94   23.98
  -4   5  17  128.94   17.32
  -4   5  17  133.60   17.39
   4  -5 -17  143.87   16.75
   4   5 -17  129.07   19.69
  -4   5  18  156.92   20.89
  -4   5  18  182.17   21.31
   4  -5 -18  187.05   20.37
   4   5 -18  135.09   22.05
  -4   5  19    2.42    2.90
  -4   5  19   -0.53    2.55
   4  -5 -19   -0.18    2.08
   4   5 -19   -0.19    2.24
  -4   5  20    2.88    3.32
  -4   5  20    0.30    2.94
  -4   5  21   20.74    6.60
  -4   5  22  140.32   20.76
  -4   5  23   12.48    5.91
   4   5 -23   16.12    6.49
   4   5 -24   -1.93    3.82
   4   5 -25    6.32    5.19
   4   5 -26   16.77    6.64
   4   5 -27   30.89    9.48
   4   5 -28    5.97    4.70
   4   5 -29   21.32    7.75
   4   5 -30   -0.64    3.09
   4   5 -31   19.60    8.23
   4   5 -32   13.51    6.64
   4   5 -33   17.93    7.65
   4   5 -34    1.12    4.45
   4   5 -35   -1.35    4.46
   4   5 -36   -1.21    4.06
   4   5 -37    7.42    5.76
   4   5 -38   10.86    6.63
   4   5 -39   -1.60    4.98
  -4   6   1   50.45    8.91
   4  -6  -1   82.65    9.62
   4  -6  -1   64.17    9.39
   4  -6  -1   56.06    8.54
   4   6  -1   96.66   14.42
  -4  -6   1   62.94   11.55
  -4  -6   1   52.41   11.98
  -4   6   2   97.34   13.08
   4  -6  -2  119.83   13.07
   4  -6  -2  102.15   12.75
   4  -6  -2  109.84   12.50
   4   6  -2   81.19   15.38
  -4  -6   2   93.84   15.34
  -4  -6   2  115.06   17.88
  -4   6   3  100.93   13.13
   4  -6  -3  135.66   13.31
   4  -6  -3   97.98   12.22
   4  -6  -3  100.27   11.89
   4   6  -3  105.89   16.73
  -4  -6   3   99.12   15.42
  -4  -6   3   90.51   16.44
  -4   6   4  186.50   21.59
   4  -6  -4  227.65   21.51
   4  -6  -4  200.86   20.37
   4  -6  -4  190.68   19.96
   4   6  -4  218.09   26.64
  -4  -6   4  171.43   24.05
  -4  -6   4  191.08   26.48
  -4   6   5  118.22   13.24
   4  -6  -5   78.13   11.62
   4  -6  -5  113.61   10.97
   4  -6  -5  103.74   10.71
   4   6  -5  110.97   17.12
  -4  -6   5   93.02   15.13
  -4  -6   5  146.60   19.50
  -4   6   6   58.97    8.45
   4   6  -6   54.26   11.29
  -4  -6   6   74.33   11.99
  -4   6   7   -0.50    1.44
  -4   6   7    2.13    2.14
   4  -6  -7   -0.10    1.54
   4   6  -7    1.23    2.59
  -4  -6   7    0.52    3.05
  -4   6   8  372.75   39.22
  -4   6   8  357.69   39.60
   4  -6  -8  444.15   39.09
   4   6  -8  451.15   45.74
  -4  -6   8  361.33   42.61
  -4   6   9  426.02   41.60
  -4   6   9  379.06   41.88
   4  -6  -9  460.89   41.21
   4   6  -9  426.46   47.11
  -4  -6   9  371.62   44.65
  -4   6  10    3.36    2.06
  -4   6  10    7.80    2.77
   4  -6 -10    5.92    2.14
   4   6 -10    1.40    3.30
  -4   6  11    0.81    1.25
  -4   6  11    2.28    1.86
   4  -6 -11    2.41    1.44
   4   6 -11    1.47    2.37
  -4   6  12    3.26    2.02
  -4   6  12    0.41    1.89
   4  -6 -12    2.61    1.86
   4   6 -12    7.85    4.70
  -4   6  13  144.41   17.26
  -4   6  13  138.19   17.81
   4  -6 -13  151.65   16.99
   4   6 -13  193.37   23.57
  -4   6  14  143.35   16.86
  -4   6  14  129.43   17.09
   4  -6 -14  140.24   16.21
   4   6 -14  150.91   21.22
  -4   6  15  135.62   16.64
  -4   6  15  140.96   17.42
   4  -6 -15  131.47   15.90
   4   6 -15  127.09   20.04
  -4   6  16   54.84    9.29
  -4   6  16   61.36    9.96
   4  -6 -16   54.98    8.70
   4   6 -16   58.15   12.16
  -4   6  17   -0.21    2.25
  -4   6  17    1.65    2.16
   4  -6 -17    0.35    1.77
  -4   6  18   92.55   13.11
  -4   6  18   66.95   11.97
  -4   6  19   75.39   12.08
  -4   6  19   59.68   11.36
  -4   6  20   31.57    8.16
  -4   6  21   27.25    7.80
   4   6 -21   52.53   11.47
   4   6 -22    3.87    4.83
   4   6 -23   17.14    7.06
   4   6 -24    4.29    4.36
   4   6 -25   78.00   15.73
   4   6 -26   24.59    8.75
   4   6 -27   -1.20    4.06
   4   6 -28   14.87    6.92
   4   6 -29   20.95    8.62
   4   6 -30   -0.17    3.27
   4   6 -31    7.80    4.92
   4   6 -32    0.31    4.01
   4   6 -33   10.07    5.86
   4   6 -34    3.47    4.68
   4   6 -35   12.76    6.82
   4   6 -36    6.93    5.64
   4   6 -37   -0.60    3.76
   4   6 -38   -1.75    5.09
   4   6 -39    2.65    3.03
   4   6 -40    2.46    3.21
  -4   7   1  362.13   37.76
   4  -7  -1  289.09   35.91
   4  -7  -1  376.33   37.84
   4  -7  -1  397.48   37.08
   4   7  -1  348.42   41.52
  -4  -7   1  412.22   44.35
  -4   7   2   46.68    8.06
   4  -7  -2   37.86    6.96
   4  -7  -2   31.26    6.79
   4  -7  -2   62.17    7.95
   4   7  -2   48.74   10.92
  -4  -7   2   44.35   11.17
  -4   7   3  124.23   15.84
   4  -7  -3  120.19   14.90
   4  -7  -3  124.38   15.14
   4  -7  -3  123.87   14.52
   4   7  -3  129.30   19.47
  -4  -7   3  118.24   19.88
  -4   7   4   26.97    5.71
   4  -7  -4   21.47    4.70
   4  -7  -4   19.94    4.47
   4  -7  -4   23.93    4.35
   4   7  -4    9.37    5.86
  -4  -7   4   21.71    7.81
  -4   7   5  179.34   21.64
   4  -7  -5  194.61   21.08
   4  -7  -5  187.25   20.26
   4  -7  -5  199.47   19.99
   4   7  -5  187.40   25.82
  -4  -7   5  180.14   26.60
  -4   7   6  273.13   27.62
   4  -7  -6  261.29   26.57
   4  -7  -6  244.92   25.12
   4  -7  -6  248.51   24.83
   4   7  -6  205.95   30.45
  -4  -7   6  244.72   32.84
  -4   7   7  517.16   54.58
   4  -7  -7  569.83   54.14
   4  -7  -7  543.41   51.98
   4  -7  -7  557.40   51.83
   4   7  -7  584.96   60.59
  -4   7   8    0.15    1.45
  -4   7   8    0.39    1.93
   4  -7  -8   -0.31    1.36
   4   7  -8    2.71    4.19
  -4   7   9   14.71    4.13
  -4   7   9   12.56    4.13
   4  -7  -9   12.59    3.41
   4   7  -9   11.15    5.61
  -4   7  10    9.29    3.47
  -4   7  10   11.36    4.27
   4  -7 -10   13.10    3.37
   4   7 -10   14.66    5.96
  -4   7  11  195.87   21.84
  -4   7  11  177.21   22.36
   4  -7 -11  199.54   21.33
   4   7 -11  196.90   26.81
  -4   7  12   28.50    5.49
  -4   7  12   20.25    5.28
   4  -7 -12   14.71    3.99
   4   7 -12   19.58    6.96
  -4   7  13   38.40    7.77
  -4   7  13   61.00    9.71
   4  -7 -13   57.74    8.42
   4   7 -13   75.28   13.48
  -4   7  14    1.96    2.50
  -4   7  14    3.05    2.81
   4  -7 -14    4.62    2.28
  -4   7  15   64.61   10.44
  -4   7  15   65.54   11.25
   4  -7 -15   79.99   10.71
  -4   7  16    1.63    2.32
  -4   7  16    0.33    2.39
  -4   7  17   27.82    6.68
  -4   7  17   34.23    7.77
  -4   7  18    1.27    2.68
   4   7 -18   -0.95    3.57
  -4   7  19   -0.23    2.06
   4   7 -19    1.60    4.60
   4   7 -20   -0.36    2.99
   4   7 -21   84.02   16.36
   4   7 -22   39.57   11.07
   4   7 -23   36.86   10.43
   4   7 -24   -0.14    2.55
   4   7 -25    3.82    3.90
   4   7 -26    2.22    3.56
   4   7 -27   20.04    8.36
   4   7 -28   11.96    7.34
   4   7 -29   13.93    7.11
   4   7 -30    7.06    5.47
   4   7 -31    7.65    6.21
   4   7 -32    6.39    5.43
   4   7 -33   18.50    8.35
   4   7 -34    3.38    5.31
   4   7 -35    3.57    5.44
   4   7 -36    4.70    5.94
   4   7 -37    6.50    5.19
   4   7 -38   -0.90    4.84
   4   7 -39    6.59    6.79
   4   7 -40   -1.12    4.51
  -4   8   1   14.26    4.71
   4  -8  -1   15.95    4.36
   4  -8  -1   11.06    4.43
   4   8  -1   13.36    6.42
  -4  -8   1   33.31    9.71
  -4   8   2   44.70    8.61
   4  -8  -2   54.17    8.40
   4  -8  -2   36.89    7.95
   4   8  -2   56.10   11.98
  -4  -8   2   41.94   11.36
  -4   8   3  165.20   20.84
   4  -8  -3  174.18   20.06
   4  -8  -3  184.61   20.77
   4   8  -3  166.29   24.38
  -4  -8   3  138.84   24.02
  -4   8   4   35.99    7.25
   4  -8  -4   27.60    5.77
   4  -8  -4   25.27    5.75
   4   8  -4   28.71    8.32
  -4  -8   4   27.83    9.46
  -4   8   5   60.87   11.33
   4  -8  -5   87.51   11.75
   4  -8  -5   96.30   11.85
   4   8  -5   96.05   16.46
  -4  -8   5   98.87   17.42
  -4   8   6   48.26    8.30
   4  -8  -6   53.09    7.84
   4  -8  -6   29.44    6.04
   4   8  -6   47.63   10.90
  -4  -8   6   33.99   10.24
  -4   8   7    0.04    1.64
   4  -8  -7    4.89    2.64
   4  -8  -7    3.98    2.02
   4   8  -7   -0.86    3.25
  -4  -8   7   -0.13    2.90
  -4   8   8   49.00    8.05
  -4   8   8   23.76    6.86
   4  -8  -8   34.04    6.52
   4  -8  -8   36.47    5.57
  -4   8   9  504.91   48.13
  -4   8   9  418.75   48.00
   4  -8  -9  478.20   46.69
   4  -8  -9  451.25   44.29
  -4   8  10    4.54    2.83
  -4   8  10    4.81    3.25
   4  -8 -10    3.07    2.35
   4  -8 -10    3.18    1.42
   4  -8 -10    4.01    1.47
  -4   8  11   33.36    6.85
  -4   8  11   36.38    7.69
   4  -8 -11   35.90    6.57
   4  -8 -11   32.32    3.93
   4  -8 -11   31.74    3.90
  -4   8  12   -0.45    2.02
  -4   8  12   -0.56    2.24
   4  -8 -12   -0.23    1.84
  -4   8  13  121.93   17.46
  -4   8  13  130.44   18.85
   4  -8 -13  180.24   18.41
  -4   8  14   18.84    5.03
  -4   8  14   18.87    5.84
   4   8 -14   12.90    6.23
  -4   8  15   42.82    8.45
  -4   8  15   44.33    9.42
   4   8 -15   57.46   12.41
  -4   8  16    3.90    3.48
   4   8 -16   -0.20    1.28
  -4   8  17    4.08    3.48
   4   8 -17   -0.19    4.78
   4   8 -18   17.84    7.33
   4   8 -19  117.08   20.67
   4   8 -20   -2.54    5.03
   4   8 -21   69.60   15.29
   4   8 -22   11.78    6.29
   4   8 -23   13.04    7.33
   4   8 -24    7.48    5.48
   4   8 -25   70.11   15.05
   4   8 -26    3.44    4.84
   4   8 -27   -0.58    3.23
   4   8 -28   -0.35    4.58
   4   8 -29   25.41    9.58
   4   8 -30    1.87    3.72
   4   8 -31   21.61    8.57
   4   8 -32   -0.05    4.18
   4   8 -33    5.66    5.84
   4   8 -34   -0.28    3.67
   4   8 -35    4.04    5.31
   4   8 -36    6.99    5.70
   4   8 -37   -1.30    4.83
   4   8 -38    0.32    4.57
  -4   9   1  232.38   26.78
   4  -9  -1  180.33   24.09
   4  -9  -1  236.66   26.73
  -4  -9   1  225.86   31.68
  -4   9   2   -0.68    2.84
   4  -9  -2    0.22    1.73
   4  -9  -2    1.09    2.95
  -4  -9   2    1.83    4.42
  -4   9   3   22.80    6.38
   4  -9  -3   37.70    7.22
   4  -9  -3   15.93    5.52
  -4  -9   3   42.64   11.28
  -4   9   4    2.81    2.84
   4  -9  -4    5.74    3.10
   4  -9  -4    2.09    2.66
  -4  -9   4   -0.21    3.60
  -4   9   5  148.70   18.33
   4  -9  -5  120.47   16.13
   4  -9  -5  120.79   16.32
  -4  -9   5  115.66   21.29
  -4   9   6   -0.83    2.28
   4  -9  -6    3.94    3.12
   4  -9  -6    1.85    2.08
  -4  -9   6   -0.72    3.36
  -4   9   7  353.94   38.29
   4  -9  -7  392.63   37.57
   4  -9  -7  322.20   35.97
  -4  -9   7  312.90   43.38
  -4   9   8   -0.48    2.21
   4  -9  -8   -0.30    2.07
   4  -9  -8    1.56    1.78
   4   9  -8    0.42    3.32
  -4  -9   8   -0.80    4.45
  -4   9   9   26.40    6.53
  -4   9   9   18.17    5.79
   4  -9  -9   24.84    5.53
   4  -9  -9   17.47    4.33
   4   9  -9   37.12    9.91
  -4   9  10   -0.08    2.03
  -4   9  10    4.37    3.85
   4  -9 -10    3.57    2.79
   4  -9 -10    3.74    2.11
   4   9 -10    7.98    4.60
  -4   9  11  171.21   24.43
   4  -9 -11  228.25   22.31
   4   9 -11  232.55   30.41
  -4   9  12    1.75    2.70
   4  -9 -12   -0.26    1.14
   4   9 -12    1.49    4.36
  -4   9  13   14.17    4.53
   4  -9 -13    8.61    2.30
   4   9 -13   10.63    6.20
  -4   9  14   15.22    5.13
   4  -9 -14   16.23    2.87
   4   9 -14   21.42    7.77
  -4   9  15   44.81    8.94
   4   9 -15   44.29   11.80
   4   9 -16   -0.58    2.57
   4   9 -17  161.18   24.96
   4   9 -18   -0.72    3.02
   4   9 -19    8.05    6.75
   4   9 -20   -0.90    4.91
   4   9 -21   71.04   15.45
   4   9 -22   -1.76    5.92
   4   9 -23   55.47   13.28
   4   9 -24    2.16    4.31
   4   9 -25    5.58    5.33
   4   9 -26   -2.53    5.71
   4   9 -28   -1.88    5.31
   4   9 -29    2.58    4.05
   4   9 -30    4.93    5.56
   4   9 -31   22.57    9.27
   4   9 -32    5.57    5.97
   4   9 -33    7.22    6.82
   4   9 -34    4.78    5.67
   4   9 -35   -0.69    2.88
   4   9 -36   -1.13    4.75
  -4  10   1    5.00    3.45
   4 -10  -1   -0.56    2.17
   4  10  -1   -1.00    2.96
  -4 -10   1    1.80    3.01
  -4  10   2   -0.11    1.75
   4 -10  -2    6.09    3.37
   4  10  -2    1.85    3.54
  -4 -10   2   -0.96    3.88
  -4  10   3   59.22   11.04
   4 -10  -3   60.57    9.90
   4  10  -3   33.01   11.05
  -4 -10   3   40.11   12.39
  -4  10   4    3.30    2.92
   4 -10  -4    4.50    2.99
   4  10  -4    0.19    2.93
  -4 -10   4    2.41    4.34
  -4  10   5   37.27    8.22
   4 -10  -5   21.09    5.67
   4  10  -5   21.21    7.80
  -4 -10   5   19.84    8.61
  -4  10   6    2.69    3.28
   4 -10  -6    2.16    2.49
   4  10  -6   10.38    6.51
  -4 -10   6   -2.08    5.13
  -4  10   7   21.38    6.27
   4 -10  -7   22.01    5.70
   4  10  -7   27.67    9.13
  -4 -10   7   19.53    8.30
  -4  10   8    1.11    3.34
   4  10  -8    9.89    6.78
  -4 -10   8    5.51    5.21
  -4  10   9   11.35    4.87
   4  10  -9   25.22    8.32
  -4 -10   9   17.87    8.51
  -4  10  10    3.63    3.03
   4  10 -10    2.08    3.02
  -4  10  11   23.25    6.99
   4  10 -11   26.61    9.21
  -4  10  12   -0.01    2.70
   4  10 -12   -2.38    5.34
  -4  10  13   38.62    8.90
   4  10 -13   35.80   10.64
   4  10 -14   -2.14    5.16
   4  10 -15  114.56   20.29
   4  10 -16   13.77    7.15
   4  10 -17    6.65    6.87
   4  10 -18    2.33    3.43
   4  10 -19   37.29   11.20
   4  10 -20    7.86    4.88
   4  10 -21   13.14    8.24
   4  10 -22   -1.82    4.13
   4  10 -23   46.71   12.46
   4  10 -24    0.49    4.23
   4  10 -25   21.12    9.55
   4  10 -26    5.57    5.82
   4  10 -27   -0.84    3.96
   4  10 -28   -3.77    6.39
   4  10 -29    9.20    6.04
   4  10 -30   -1.27    3.70
   4  10 -31    0.50    5.95
   4  10 -32    7.70    6.52
   4  10 -33    1.87    5.20
   4  10 -34    3.05    4.68
  -4  11   1   99.93   16.06
   4  11  -1   68.24   15.95
  -4 -11   1   98.45   20.19
  -4  11   2   -1.07    2.98
   4  11  -2    0.38    5.20
  -4 -11   2    5.54    6.13
  -4  11   3    4.40    4.05
   4  11  -3   -0.90    3.02
  -4 -11   3    4.60    5.45
  -4  11   4   19.42    6.64
   4 -11  -4   27.97    6.73
   4  11  -4   17.98    8.32
  -4 -11   4    6.23    6.42
  -4  11   5   13.54    5.32
   4  11  -5    7.36    6.49
  -4 -11   5    2.23    5.21
  -4  11   6   11.16    5.05
   4  11  -6    2.96    5.10
  -4 -11   6   13.19    7.56
  -4  11   7   60.92   11.41
   4  11  -7   36.95   11.69
  -4 -11   7   54.33   14.22
  -4  11   8    8.09    4.82
   4  11  -8   11.13    7.39
  -4 -11   8    9.51    6.64
  -4  11   9   -0.59    2.26
   4  11  -9   -2.56    5.18
  -4 -11   9    3.47    5.15
  -4  11  10    3.03    3.91
   4  11 -10   10.38    7.26
  -4 -11  10    2.29    5.33
   4  11 -11  120.83   21.86
   4  11 -12   -0.42    4.71
   4  11 -13   53.15   13.86
   4  11 -14   13.22    6.09
   4  11 -15   44.38   12.46
   4  11 -16   -0.05    1.53
   4  11 -17   93.64   18.85
   4  11 -18    4.73    4.65
   4  11 -19    2.52    4.85
   4  11 -20   -1.01    4.25
   4  11 -21   16.97    8.69
   4  11 -22    4.27    4.00
   4  11 -23   14.62    7.88
   4  11 -24   -0.41    4.22
   4  11 -25    3.91    5.63
   4  11 -26    1.99    4.34
   4  11 -27   17.24    7.82
   4  11 -28   -0.31    2.56
   4  11 -29    1.06    6.16
   4  11 -30    5.68    5.53
   4  11 -31   12.21    7.41
   4  11 -32   -1.52    4.00
  -4  12   1   -0.50    2.62
   4  12  -1    5.24    5.91
  -4 -12   1    9.44    6.88
  -4  12   2   -0.65    3.64
   4  12  -2   -1.39    4.77
  -4 -12   2   -0.90    4.67
  -4  12   3   83.34   15.55
   4  12  -3  113.42   19.78
  -4 -12   3   83.88   19.36
  -4  12   4   32.62    8.75
   4  12  -4   23.88    9.55
  -4 -12   4   20.50    9.07
  -4  12   5   31.21    8.97
   4  12  -5   29.71   10.59
  -4 -12   5   44.42   13.04
  -4  12   6   -1.27    3.40
   4  12  -6    1.99    4.44
  -4 -12   6    1.66    5.48
  -4  12   7   -0.65    2.63
   4  12  -7   -3.57    5.85
  -4 -12   7   -1.25    4.75
  -4  12   8   13.50    5.61
   4  12  -8   13.67    6.63
  -4 -12   8    2.41    5.94
   4  12  -9   87.42   18.13
  -4 -12   9   70.14   17.41
   4  12 -10    0.23    5.66
   4  12 -11    8.47    6.27
   4  12 -12    2.28    5.59
   4  12 -13   19.68    8.09
   4  12 -14    7.75    7.02
   4  12 -15   16.71    8.39
   4  12 -16   -0.58    3.62
   4  12 -17   -1.34    4.68
   4  12 -18    5.08    5.38
   4  12 -19   10.50    6.70
   4  12 -20    1.08    2.76
   4  12 -21   10.92    7.32
   4  12 -22   -3.30    6.38
   4  12 -23   11.94    6.80
   4  12 -24    2.33    3.92
   4  12 -25   35.28   12.48
   4  12 -26    3.40    4.35
   4  12 -27   -2.57    6.29
   4  12 -28   -1.43    5.66
   4  12 -29    2.36    4.01
   4  12 -30   13.82    7.22
   4  13  -1   71.73   16.52
   4  13  -2   10.70    7.07
   4  13  -3   -1.54    4.81
   4  13  -4   -4.70    6.90
   4  13  -5   35.46   12.15
  -4  13   6   11.88    6.17
   4  13  -6   18.82    8.32
   4  13  -7   22.33    9.68
   4  13  -8    1.59    5.69
   4  13  -9    9.36    6.90
   4  13 -10   -3.11    6.36
   4  13 -11   51.69   13.77
   4  13 -12   15.42    8.14
   4  13 -13   19.64    9.14
   4  13 -14    3.44    5.26
   4  13 -15   -1.13    3.67
   4  13 -16    6.17    5.32
   4  13 -17   22.68   10.00
   4  13 -18   -2.34    5.19
   4  13 -19    2.02    4.51
   4  13 -20    1.35    4.59
   4  13 -21   14.62    7.86
   4  13 -22    6.98    7.02
   4  13 -23   12.00    7.16
   4  13 -24    8.16    6.06
   4  13 -25   -0.06    5.05
   4  13 -26    2.77    5.21
   4  13 -27   11.98    7.37
  -4  14   1    3.44    3.95
   4  14  -1   -1.74    5.39
  -4  14   2    1.76    3.94
   4  14  -2   -1.23    4.77
  -4  14   3   28.49    8.98
   4  14  -3   13.73    8.60
   4  14  -4   41.85   12.17
   4  14  -5   18.48    9.23
   4  14  -6    6.50    4.81
   4  14  -7    0.11    3.52
   4  14  -8   15.16    9.49
   4  14  -9   15.47    8.61
   4  14 -10   10.27    7.57
   4  14 -11    3.28    5.20
   4  14 -12    2.49    3.87
   4  14 -13   11.13    6.89
   4  14 -14   20.06    8.71
   4  14 -15   10.01    6.24
   4  14 -16    3.21    3.19
   4  14 -17   -0.94    3.30
   4  14 -18   11.82    6.99
   4  14 -19    6.09    6.14
   4  14 -20    9.17    7.32
   4  14 -21   16.77    8.94
   4  14 -22    2.09    4.65
   4  14 -23   19.79    8.66
   4  14 -24   -2.12    5.88
   4  15  -1   13.55    9.25
   4  15  -2   14.06    9.37
   4  15  -3    2.08    4.44
   4  15  -4   -1.12    4.83
   4  15  -5    6.61    6.77
   4  15  -6   12.56    9.72
   4  15  -7    4.70    5.53
   4  15  -8   -4.43    7.36
   4  15  -9    1.27    5.46
   4  15 -10    3.26    4.78
   4  15 -11    1.15    4.27
   4  15 -12   -2.80    6.79
   4  15 -13    1.14    5.42
   4  15 -14    0.89    4.45
   4  15 -15   -0.70    3.84
   4  15 -16   20.86    9.44
   4  15 -17   17.40    9.32
   4  15 -18   -1.06    5.21
   4  15 -19    3.43    7.18
   4  15 -20   -2.69    5.72
   4  15 -21    3.88    5.26
   4  16  -1    5.14    5.43
   4  16  -2   -1.17    4.38
   4  16  -3    2.35    4.76
   4  16  -4   -0.12    5.30
   4  16  -5    2.89    5.66
   4  16  -6   -0.60    5.10
   4  16  -7    8.75    7.01
   4  16  -8   -0.43    3.57
   4  16  -9   -0.16    3.57
   4  16 -10    1.49    5.72
   4  16 -11    0.01    2.83
   4  16 -12   10.62    9.36
   4  16 -13    4.06    5.18
   4  16 -14    1.15    6.15
   4  16 -15   -2.42    6.84
   4  16 -16   10.49    8.73
   4  17  -1   16.38    8.59
   4  17  -2    2.44    5.96
   4  17  -3   -1.09    5.17
   4  17  -4   -0.60    3.92
   4  17  -5   -0.64    3.35
   4  17  -6   -0.26    5.47
   4  17  -7    9.00    6.79
   4  17  -8   -0.43    2.11
   4  17  -9   -0.41    2.94
   4  17 -10   -1.19    4.09
  -3   0   1    1.29    1.50
  -3   0   1    0.87    1.34
   3   0  -1    0.29    1.31
   3   0  -1    0.45    1.32
  -3   0   2    0.34    1.11
  -3   0   2   -0.02    1.41
   3   0  -2    0.59    1.30
  -3   0   3 6680.06  553.29
  -3   0   3 5684.04  557.61
   3   0  -3 5616.50  552.73
  -3   0   4    0.83    1.22
   3   0  -4   -0.12    1.02
  -3   0   5   92.92    9.73
   3   0  -5   77.39    9.58
  -3   0   6    0.26    1.13
   3   0  -6    0.12    1.27
  -3   0   7  514.08   44.19
   3   0  -7  408.05   43.95
  -3   0   8    0.39    1.26
   3   0  -8    0.11    1.19
  -3   0   9  909.29   90.04
   3   0  -9 1025.20   90.72
  -3   0  10   -0.05    1.14
   3   0 -10   -0.33    1.34
  -3   0  11 1075.28  108.77
   3   0 -11 1263.51  109.34
   3   0 -11 1135.13  112.40
   3   0 -12   -0.52    1.47
   3   0 -12    0.62    2.53
   3   0 -13  557.58   55.37
   3   0 -13  574.08   58.21
   3   0 -14    0.68    1.64
   3   0 -14   -0.73    2.88
   3   0 -15  119.87   14.86
   3   0 -15  111.87   16.80
   3   0 -16    1.71    2.16
   3   0 -16    2.15    2.92
   3   0 -17  172.88   21.15
   3   0 -17  195.45   24.25
   3   0 -18    0.28    1.45
   3   0 -18   -0.42    2.92
   3   0 -19   56.07    9.78
   3   0 -19   65.48   12.14
  -3   0  20    1.34    3.21
   3   0 -20    0.91    2.04
   3   0 -20   -0.71    3.32
  -3   0  21    3.85    3.59
   3   0 -21    3.07    2.82
   3   0 -21    7.65    4.48
  -3   0  22   -0.08    2.01
   3   0 -22   -0.53    2.25
   3   0 -22   -0.31    3.40
   3   0 -23  315.03   38.15
   3   0 -23  409.51   42.99
   3   0 -24   -0.18    2.65
   3   0 -25   78.04   13.18
   3   0 -26   -1.37    3.33
   3   0 -27   57.81   11.39
   3   0 -30   -0.42    2.32
   3   0 -31    1.38    3.04
   3   0 -32   -1.25    2.94
   3   0 -33    6.96    4.94
   3   0 -34    0.36    3.07
   3   0 -35   32.73    9.12
  -3   1   1 1102.91   99.98
  -3   1   1 1073.88  100.00
   3  -1  -1 1031.09  100.02
   3  -1  -1 1051.44   99.56
   3   1  -1 1018.64  101.31
   3   1  -1 1161.94  101.77
  -3  -1   1 1094.91  101.30
  -3  -1   1 1062.40  101.74
  -3   1   2  721.56   62.62
  -3   1   2  633.98   62.41
   3  -1  -2  630.27   62.48
   3   1  -2  602.26   63.84
  -3  -1   2  735.92   64.29
  -3  -1   2  703.28   64.67
  -3   1   3    9.94    1.96
  -3   1   3    9.44    1.89
   3  -1  -3   10.84    2.08
   3   1  -3    9.34    2.95
  -3  -1   3    5.95    2.50
  -3  -1   3   14.51    3.70
  -3   1   4    5.48    1.36
   3  -1  -4    5.77    1.39
   3   1  -4    6.03    2.49
  -3  -1   4    8.40    2.50
  -3   1   5 2076.66  194.64
   3  -1  -5 2178.44  194.93
   3   1  -5 2269.07  197.35
  -3  -1   5 1999.69  196.56
  -3   1   6    1.59    0.80
   3  -1  -6    1.76    0.96
   3   1  -6    5.64    2.56
  -3  -1   6    5.82    2.37
  -3   1   7  244.35   22.09
   3  -1  -7  216.52   22.11
   3   1  -7  254.97   24.44
  -3  -1   7  198.34   23.37
   3  -1  -8   93.22    9.98
   3  -1  -8   82.35   10.73
   3   1  -8   94.07   11.59
  -3  -1   8   99.02   11.36
   3  -1  -9  988.43   90.97
   3  -1  -9 1052.63   92.73
   3   1  -9  821.78   92.06
  -3  -1   9 1047.35   92.50
   3  -1 -10   40.70    6.08
   3  -1 -10   46.94    7.38
   3   1 -10   62.95    8.22
  -3  -1  10   48.55    7.21
   3  -1 -11  460.50   47.90
   3  -1 -11  497.64   49.70
   3   1 -11  569.63   50.21
  -3  -1  11  500.22   49.09
   3  -1 -12    4.32    2.07
   3  -1 -12    4.89    3.40
   3   1 -12    7.11    3.14
  -3  -1  12    3.79    2.16
  -3   1  13    6.02    2.99
   3  -1 -13   11.88    3.04
   3  -1 -13   14.64    4.56
   3   1 -13    8.34    3.37
  -3  -1  13   12.86    3.59
  -3   1  14   15.42    4.88
   3  -1 -14   18.94    4.06
   3  -1 -14   18.16    5.08
   3   1 -14   20.81    5.05
   3   1 -14   11.49    5.17
  -3  -1  14   19.68    4.50
  -3   1  15  493.65   48.50
   3  -1 -15  444.36   46.48
   3  -1 -15  499.44   49.14
   3   1 -15  415.41   47.35
   3   1 -15  551.09   52.67
  -3   1  16    9.03    3.58
   3  -1 -16    3.95    2.51
   3  -1 -16    6.31    3.92
   3   1 -16    7.67    3.76
   3   1 -16    1.50    3.86
  -3   1  17  227.78   27.96
   3  -1 -17  241.14   26.54
   3  -1 -17  255.02   28.93
   3   1 -17  232.86   27.44
   3   1 -17  267.25   31.44
  -3   1  18    0.23    1.83
   3  -1 -18    0.58    1.57
   3  -1 -18    3.97    3.17
   3   1 -18    1.07    2.52
   3   1 -18    3.18    3.78
  -3  -1  18    0.29    2.97
   3  -1 -19   58.01    9.18
   3  -1 -19   57.62   10.90
   3   1 -19   48.19    9.31
   3   1 -19   52.45   11.93
  -3  -1  19   45.95   10.38
   3  -1 -20   86.25   11.96
   3  -1 -20   56.48   11.94
   3   1 -20   78.81   12.50
   3   1 -20   80.85   15.01
  -3  -1  20   78.39   14.20
   3  -1 -21  135.73   20.24
   3  -1 -21  197.11   24.21
   3   1 -21  191.83   22.79
   3   1 -21  196.67   25.93
  -3  -1  21  184.87   24.70
   3  -1 -22    2.42    2.83
   3  -1 -22    1.53    2.95
   3   1 -22    2.36    3.09
   3   1 -22    2.67    5.10
  -3  -1  22    9.59    5.95
   3  -1 -23   15.31    5.09
   3  -1 -23   15.17    6.28
   3   1 -23   12.85    5.13
   3  -1 -24    1.25    2.37
   3  -1 -24   -0.48    2.76
   3   1 -24   -0.62    2.50
   3  -1 -25   38.54    8.84
   3   1 -25   51.25   10.28
   3  -1 -26   26.53    6.95
   3   1 -26    8.72    5.00
   3  -1 -27   83.00   13.92
   3  -1 -28   -0.61    2.51
   3   1 -29    3.97    3.93
   3   1 -30   28.01    8.28
   3  -1 -31   59.67   12.18
   3   1 -31   51.96   11.79
   3  -1 -32   -0.68    2.63
   3   1 -32    2.42    3.14
   3  -1 -33    6.77    4.57
   3   1 -33   12.57    6.02
   3   1 -34    1.37    4.34
   3   1 -35    8.53    4.91
   3   1 -36   -1.58    3.59
  -3   2   1  187.45   21.37
  -3   2   1  203.33   21.32
   3  -2  -1  210.05   22.11
   3  -2  -1  230.73   20.87
   3   2  -1  190.25   23.26
   3   2  -1  227.35   23.84
  -3  -2   1  232.44   23.66
  -3  -2   1  224.59   24.16
  -3   2   2   96.89    9.85
  -3   2   2   80.88    9.41
   3  -2  -2   84.90   10.07
   3   2  -2   99.20   12.26
  -3  -2   2   87.47   11.65
  -3  -2   2   96.93   12.38
  -3   2   3 1379.32  128.31
  -3   2   3 1494.28  128.46
  -3   2   3 1483.31  128.13
   3   2  -3 1005.04  130.31
  -3  -2   3 1379.26  131.26
  -3  -2   3 1270.02  132.55
   3   2  -4    1.91    1.96
  -3  -2   4    2.77    2.19
   3   2  -5   -0.09    2.00
  -3  -2   5    2.04    1.63
   3   2  -6    3.90    2.54
  -3  -2   6    4.27    2.38
   3  -2  -7  464.63   44.35
   3  -2  -7  501.43   44.55
   3   2  -7  435.42   47.75
  -3  -2   7  510.83   47.90
   3  -2  -8  868.58   84.15
   3  -2  -8  942.46   84.56
   3   2  -8 1019.42   88.28
  -3  -2   8  891.46   87.07
   3  -2  -9  547.65   53.35
   3  -2  -9  570.58   53.90
   3   2  -9  540.61   56.35
  -3  -2   9  662.81   56.66
  -3   2  10    6.19    2.18
   3  -2 -10    2.08    1.22
   3  -2 -10    4.31    2.07
   3   2 -10    7.05    3.02
  -3  -2  10    2.72    2.32
  -3   2  11   33.05    6.06
  -3   2  11   29.67    5.12
   3  -2 -11   27.61    4.46
   3  -2 -11   29.16    5.15
   3   2 -11   39.32    7.02
  -3  -2  11   37.29    6.44
  -3   2  12   18.05    4.77
  -3   2  12   19.47    4.25
   3  -2 -12   20.74    3.63
   3  -2 -12   16.62    4.08
   3   2 -12   11.96    4.47
  -3  -2  12   18.66    4.82
  -3   2  13  514.95   50.05
  -3   2  13  473.14   47.91
   3  -2 -13  488.99   48.17
   3   2 -13  444.77   49.05
  -3  -2  13  491.09   48.67
  -3   2  14   15.32    4.96
  -3   2  14   20.54    4.91
   3  -2 -14   15.96    4.24
   3   2 -14   12.85    4.55
  -3  -2  14   11.48    3.82
  -3   2  15   25.83    6.97
  -3   2  15   24.32    5.83
   3  -2 -15   25.16    5.71
   3   2 -15   18.73    5.57
  -3  -2  15   40.90    6.78
  -3   2  16    8.41    4.91
  -3   2  16   14.33    4.58
   3  -2 -16   15.40    4.76
   3   2 -16   17.39    5.13
  -3  -2  16   28.37    5.71
  -3   2  17  169.18   22.51
  -3   2  17  174.43   20.96
   3  -2 -17  166.92   20.77
   3   2 -17  151.40   20.59
   3   2 -17  195.90   25.33
  -3  -2  17  158.18   19.89
  -3   2  18    4.28    3.61
  -3   2  18    3.65    3.13
   3  -2 -18   13.31    4.89
   3   2 -18   11.06    4.48
   3   2 -18   17.68    6.83
  -3   2  19   51.41   11.36
  -3   2  19   56.76   10.34
   3  -2 -19   46.57    9.65
   3   2 -19   58.50   10.41
   3   2 -19   65.72   13.31
  -3   2  20    2.04    3.61
  -3   2  20    2.04    2.65
   3  -2 -20    2.44    2.44
   3  -2 -20    2.94    2.98
   3   2 -20    2.48    3.18
   3   2 -20    5.47    4.67
  -3  -2  20    5.55    4.23
  -3   2  21    6.98    5.23
  -3   2  21   -1.23    3.07
   3  -2 -21    1.45    2.42
   3  -2 -21    7.75    4.17
   3   2 -21    2.59    2.39
  -3  -2  21    1.65    3.69
  -3   2  22    5.65    5.08
   3  -2 -22    2.87    2.43
   3  -2 -22    5.44    3.55
   3   2 -22    1.66    2.72
  -3  -2  22   -0.29    2.77
  -3   2  23  125.45   22.25
   3  -2 -23  159.03   19.40
   3  -2 -23  138.32   20.48
   3   2 -23  156.19   20.93
  -3   2  24   39.37   11.81
   3  -2 -24   46.27    9.42
   3  -2 -24   77.57   13.00
   3   2 -24   67.34   12.08
  -3   2  25   49.53   13.47
   3  -2 -25   63.34   10.93
   3  -2 -25   51.97   11.87
   3   2 -25   78.68   13.27
   3  -2 -26   13.48    5.00
   3  -2 -27   58.55   10.94
   3  -2 -28    8.02    4.48
   3   2 -28    8.07    5.31
   3   2 -29  115.08   18.60
   3   2 -30   -0.20    3.07
   3   2 -31   -0.47    2.82
   3  -2 -32   -0.01    2.18
   3   2 -32    0.55    3.21
   3   2 -33   31.99    9.61
   3   2 -34   -0.36    3.17
   3   2 -35   42.41   11.11
   3   2 -36   -1.20    3.82
   3   2 -37   16.46    7.51
   3   2 -38   -1.29    4.20
  -3   3   1  536.89   54.06
  -3   3   1  544.93   55.58
  -3   3   1  553.45   54.61
   3  -3  -1  613.86   54.14
   3   3  -1  560.57   57.44
   3   3  -1  645.56   58.60
  -3  -3   1  560.00   56.96
  -3  -3   1  600.13   58.35
  -3   3   2  257.68   26.40
  -3   3   2  299.48   27.98
  -3   3   2  244.86   26.59
   3  -3  -2  262.70   25.76
   3  -3  -2  291.77   25.84
   3   3  -2  276.68   29.93
  -3  -3   2  309.49   30.04
  -3  -3   2  253.26   29.98
  -3   3   3   56.44    6.01
  -3   3   3   62.30    7.02
  -3   3   3   51.53    5.98
   3  -3  -3   42.50    5.52
   3   3  -3   59.96    9.11
  -3  -3   3   45.30    7.94
  -3  -3   3   36.99    8.21
  -3   3   4   84.54    9.19
  -3   3   4   94.26    9.24
  -3   3   4   99.79    9.24
   3  -3  -4   86.54    8.98
   3   3  -4   53.55   11.07
  -3  -3   4   99.15   12.54
  -3   3   5  585.55   53.52
  -3   3   5  584.95   53.25
  -3   3   5  613.48   53.33
   3  -3  -5  532.22   53.23
   3   3  -5  532.57   57.39
  -3  -3   5  567.57   57.17
  -3   3   6  649.82   61.63
  -3   3   6  676.79   61.35
   3  -3  -6  676.09   61.56
   3   3  -6  531.79   65.03
  -3  -3   6  773.42   66.28
  -3   3   7  237.95   20.57
  -3   3   7  252.28   20.32
   3  -3  -7  187.86   20.16
   3   3  -7  128.66   22.58
  -3  -3   7  174.44   23.06
  -3   3   8   35.41    4.54
  -3   3   8   38.50    4.40
   3  -3  -8   31.14    4.23
   3   3  -8   44.66    7.83
  -3  -3   8   20.04    5.63
  -3   3   9  169.54   17.66
  -3   3   9  172.73   17.30
   3  -3  -9  170.60   17.33
   3   3  -9  158.99   20.41
  -3  -3   9  172.88   20.15
  -3   3  10  527.70   48.02
  -3   3  10  498.43   47.32
   3  -3 -10  496.04   47.25
   3   3 -10  475.97   50.55
  -3  -3  10  437.89   49.37
  -3   3  11  579.09   57.40
  -3   3  11  589.36   56.81
   3  -3 -11  550.61   56.51
   3   3 -11  698.56   61.01
  -3  -3  11  621.75   59.36
  -3   3  12    3.33    2.71
  -3   3  12   -0.51    1.59
   3  -3 -12   -0.11    1.38
   3   3 -12    3.65    2.94
  -3  -3  12    1.13    1.94
  -3   3  13   16.20    4.45
  -3   3  13   11.83    3.48
   3  -3 -13   11.06    3.42
   3   3 -13   15.88    5.30
  -3  -3  13   23.17    5.23
  -3   3  14    2.40    2.45
  -3   3  14    1.60    1.95
   3  -3 -14    5.27    2.76
   3   3 -14    2.44    2.86
  -3  -3  14    3.49    2.61
  -3   3  15  228.61   26.82
  -3   3  15  234.13   25.87
   3  -3 -15  239.05   25.75
   3   3 -15  230.33   27.56
  -3  -3  15  224.74   26.30
  -3   3  16   49.31    9.35
  -3   3  16   47.87    8.39
   3  -3 -16   44.95    8.03
   3   3 -16   49.89    9.52
  -3  -3  16   39.74    7.96
  -3   3  17   53.98   10.55
  -3   3  17   61.82   10.17
   3  -3 -17   55.63    9.37
   3   3 -17   42.78    9.45
  -3  -3  17   73.64   10.64
  -3   3  18    1.73    2.37
  -3   3  18    5.37    3.05
   3  -3 -18    3.20    2.54
   3   3 -18    7.16    4.24
  -3  -3  18    5.38    3.27
  -3   3  19   22.34    6.79
  -3   3  19   20.22    5.73
   3  -3 -19    5.81    3.38
   3   3 -19   14.92    5.47
   3   3 -19   24.11    8.80
  -3   3  20   27.70    8.55
  -3   3  20   31.28    7.76
   3  -3 -20   40.84    8.22
   3   3 -20   33.54    8.36
  -3   3  21   95.20   16.77
  -3   3  21   99.52   15.50
   3  -3 -21   92.84   14.73
   3   3 -21  107.89   16.17
  -3  -3  21   90.29   16.70
  -3   3  22   83.13   15.17
  -3   3  22   53.56   11.74
   3  -3 -22   54.77   11.16
   3   3 -22   98.66   14.47
  -3  -3  22   68.29   14.11
  -3   3  23    7.91    5.75
   3  -3 -23   -0.50    3.07
   3   3 -23    6.67    3.80
  -3   3  24    8.38    6.08
   3  -3 -24   11.29    5.40
  -3   3  25  187.64   26.99
   3  -3 -25  156.16   22.66
  -3   3  26   46.03   12.71
  -3   3  27  128.79   22.92
   3   3 -27  138.40   20.99
  -3   3  28    8.30    6.38
   3   3 -28    9.57    5.72
  -3   3  29   13.92    8.90
   3   3 -29    3.68    4.07
   3   3 -30   45.99   11.03
   3   3 -31   82.51   15.87
   3   3 -32    1.44    4.26
   3   3 -33   -1.06    3.87
   3   3 -34    4.00    3.79
   3   3 -35   10.64    6.44
   3   3 -36    4.96    4.49
   3   3 -37   15.30    7.36
   3   3 -38    4.58    3.66
   3   3 -39   -1.28    4.00
  -3   4   1  145.40   15.59
   3  -4  -1  141.98   15.17
   3  -4  -1  142.79   15.21
   3   4  -1  132.71   18.15
   3   4  -1  152.92   18.94
  -3  -4   1  150.08   18.16
  -3  -4   1  108.93   17.73
  -3   4   2  152.69   17.43
   3  -4  -2  170.00   17.33
   3  -4  -2  188.09   17.50
   3  -4  -2  160.97   16.96
   3   4  -2  187.15   21.40
  -3  -4   2  129.45   19.31
  -3  -4   2  179.52   21.72
  -3   4   3  377.70   36.77
   3  -4  -3  396.46   36.51
   3  -4  -3  367.60   35.83
   3  -4  -3  369.88   35.67
   3   4  -3  361.81   40.18
  -3  -4   3  408.16   40.21
  -3  -4   3  363.30   40.99
  -3   4   4   59.64    7.29
   3  -4  -4   61.06    7.02
   3   4  -4   57.02    9.98
  -3  -4   4   44.01    8.73
  -3   4   5   46.88    6.14
  -3   4   5   39.65    6.06
   3  -4  -5   55.84    6.16
   3   4  -5   49.47    9.32
  -3  -4   5   48.29    8.66
  -3   4   6   84.34    9.39
  -3   4   6   85.35    9.52
   3  -4  -6   66.43    8.74
   3   4  -6   89.76   12.91
  -3  -4   6  118.56   13.49
  -3   4   7  291.84   29.97
  -3   4   7  318.71   30.30
   3  -4  -7  318.10   29.90
   3   4  -7  292.44   33.87
  -3  -4   7  299.37   33.17
  -3   4   8  234.00   24.53
  -3   4   8  247.68   24.85
   3  -4  -8  255.87   24.54
   3   4  -8  239.76   28.46
  -3  -4   8  254.11   27.92
  -3   4   9  155.11   16.92
  -3   4   9  161.07   17.22
   3  -4  -9  149.43   16.64
   3   4  -9  182.31   21.22
  -3  -4   9  180.89   20.31
  -3   4  10   49.04    7.07
  -3   4  10   54.30    7.43
   3  -4 -10   55.25    7.11
   3   4 -10   44.81    9.24
  -3  -4  10   50.01    9.07
  -3   4  11  119.12   13.13
  -3   4  11  107.98   12.96
   3  -4 -11  106.28   12.53
   3   4 -11   99.06   15.33
  -3  -4  11   95.88   14.31
  -3   4  12  306.19   31.99
  -3   4  12  306.29   31.93
   3  -4 -12  316.53   31.64
   3   4 -12  341.58   35.51
  -3  -4  12  282.26   33.46
  -3   4  13  362.55   35.19
  -3   4  13  339.38   34.74
   3  -4 -13  320.18   34.03
   3   4 -13  327.39   37.34
  -3  -4  13  318.87   36.02
  -3   4  14   49.17    7.70
  -3   4  14   25.33    5.74
   3  -4 -14   27.31    5.45
   3   4 -14   28.38    7.39
  -3  -4  14   20.24    5.83
  -3   4  15  165.67   20.92
  -3   4  15  163.84   20.41
   3  -4 -15  189.91   20.47
   3   4 -15  166.29   22.43
  -3  -4  15  181.23   21.71
  -3   4  16   51.91    9.17
  -3   4  16   45.51    8.18
   3  -4 -16   37.26    7.36
   3   4 -16   49.85    9.71
  -3  -4  16   37.99    8.05
  -3   4  17   89.39   13.51
  -3   4  17   76.34   12.47
   3  -4 -17   87.42   12.33
   3   4 -17   84.40   13.94
  -3   4  18   68.70   12.83
  -3   4  18  101.09   13.97
   3  -4 -18   70.82   11.78
   3   4 -18  111.22   15.62
  -3   4  19   16.65    6.12
  -3   4  19   16.21    5.48
   3  -4 -19   21.52    5.64
   3   4 -19   27.41    7.39
  -3   4  20   16.52    6.13
  -3   4  20   17.80    5.55
   3  -4 -20    7.87    3.98
   3   4 -20   11.06    4.85
  -3   4  21   -0.07    3.21
  -3   4  21   -0.23    3.58
   3  -4 -21   -0.00    2.53
   3   4 -21   -0.70    2.46
  -3   4  22    5.43    4.57
   3  -4 -22    1.09    2.87
  -3   4  23   87.96   16.59
   3  -4 -23   86.48   14.11
  -3   4  24   87.56   16.71
  -3   4  25   49.97   13.08
   3   4 -25   72.22   13.72
  -3   4  26   -1.84    6.87
   3   4 -26   -1.21    3.75
  -3   4  27   46.88   13.82
   3   4 -27   70.05   13.68
  -3   4  28   23.88    9.35
   3   4 -28   16.54    6.83
  -3   4  29   37.36   12.00
   3   4 -29   64.51   13.21
   3   4 -30    3.03    4.35
   3   4 -31   -1.74    5.12
   3   4 -32    1.63    4.10
   3   4 -33   14.47    7.23
   3   4 -34    9.54    6.14
   3   4 -35    1.61    3.36
   3   4 -36   -0.77    3.94
   3   4 -37   -0.65    3.29
   3   4 -38    1.33    3.83
   3   4 -39   13.96    7.55
   3   4 -40    9.41    6.25
   3   4 -41    2.78    4.71
  -3   5   1  887.53   80.41
   3  -5  -1  774.55   79.38
   3  -5  -1  949.53   82.03
   3  -5  -1  849.02   79.81
   3   5  -1  705.31   82.56
  -3  -5   1  879.71   83.26
  -3  -5   1  825.72   84.45
  -3   5   2   13.07    3.62
   3  -5  -2   14.61    3.51
   3  -5  -2   20.02    4.08
   3  -5  -2   14.91    3.58
   3   5  -2   24.83    6.58
  -3  -5   2   18.04    5.48
  -3  -5   2   25.73    7.15
  -3   5   3   17.34    3.96
   3  -5  -3   21.44    4.02
   3  -5  -3   12.10    3.29
   3  -5  -3   14.56    3.20
   3   5  -3   17.51    5.73
  -3  -5   3   28.40    6.62
  -3  -5   3   19.58    6.09
  -3   5   4  156.67   18.14
   3  -5  -4  148.49   17.60
   3  -5  -4  177.38   17.57
   3  -5  -4  193.51   17.50
   3   5  -4  173.68   21.92
  -3  -5   4  123.59   19.55
  -3  -5   4  186.65   23.33
  -3   5   5  366.62   40.14
  -3   5   5  397.51   40.87
   3  -5  -5  399.64   39.96
   3  -5  -5  418.67   39.19
   3  -5  -5  442.58   39.13
   3   5  -5  446.09   44.93
  -3  -5   5  365.80   42.91
  -3   5   6  246.63   26.23
  -3   5   6  223.64   26.29
   3  -5  -6  268.03   26.03
   3  -5  -6  280.25   24.69
   3  -5  -6  241.76   24.40
   3   5  -6  288.49   30.95
  -3  -5   6  240.21   28.87
  -3   5   7  200.80   21.87
  -3   5   7  206.66   22.28
   3  -5  -7  251.40   22.07
   3  -5  -7  195.39   19.52
   3  -5  -7  212.38   19.58
   3   5  -7  179.54   24.77
  -3  -5   7  211.93   24.77
  -3   5   8   37.45    6.02
  -3   5   8   36.68    6.17
   3  -5  -8   41.08    5.85
   3   5  -8   40.15    8.48
  -3  -5   8   25.08    7.05
  -3   5   9    9.53    2.89
  -3   5   9    6.88    2.79
   3  -5  -9    4.98    2.30
   3   5  -9    5.49    4.03
  -3  -5   9   10.44    4.49
  -3   5  10  305.76   30.88
  -3   5  10  306.94   31.34
   3  -5 -10  292.07   30.46
   3   5 -10  315.32   35.03
  -3  -5  10  284.61   33.21
  -3   5  11  369.94   35.91
  -3   5  11  283.57   35.39
   3  -5 -11  365.70   35.52
   3  -5 -11  361.89   32.79
   3   5 -11  324.34   38.93
  -3  -5  11  342.80   38.03
  -3   5  12   47.04    7.18
  -3   5  12   29.37    6.35
   3  -5 -12   28.95    5.79
   3  -5 -12   37.71    4.43
   3   5 -12   49.63    9.88
  -3  -5  12   33.89    7.79
  -3   5  13   51.50    7.52
  -3   5  13   37.29    6.80
   3  -5 -13   34.76    6.12
   3  -5 -13   30.11    4.22
   3   5 -13   26.66    7.58
  -3  -5  13   16.26    5.80
  -3   5  14  160.54   19.35
  -3   5  14  151.39   19.41
   3  -5 -14  153.19   18.72
   3  -5 -14  163.49   16.75
   3   5 -14  173.40   22.43
  -3  -5  14  166.41   20.86
  -3   5  15  371.83   42.97
  -3   5  15  389.59   43.42
   3  -5 -15  383.21   42.47
   3  -5 -15  447.64   40.89
   3   5 -15  522.79   48.18
  -3   5  16   59.34   10.39
  -3   5  16   72.01   11.24
   3  -5 -16   62.02   10.09
   3  -5 -16   69.42    8.72
   3   5 -16   66.57   12.45
  -3   5  17   66.35   10.84
  -3   5  17   61.70   10.58
   3  -5 -17   54.56    9.43
   3  -5 -17   51.66    7.82
   3   5 -17   67.38   12.32
  -3   5  18    3.87    3.02
  -3   5  18    2.56    2.88
   3  -5 -18    0.98    2.37
   3  -5 -18    2.46    2.02
   3   5 -18    1.40    3.10
  -3   5  19   12.87    5.57
  -3   5  19   19.78    6.10
   3  -5 -19   13.66    4.78
   3  -5 -19   13.14    3.63
   3   5 -19   12.88    5.79
  -3   5  20   59.03   11.81
  -3   5  20   57.98   11.55
   3  -5 -20   77.87   11.87
  -3   5  21  182.26   25.75
   3  -5 -21  204.95   24.43
  -3   5  22   34.29    8.99
   3  -5 -22   18.92    5.94
  -3   5  23   11.72    6.70
   3   5 -23   32.89    8.47
  -3   5  24   17.39    6.68
   3   5 -24   14.65    6.33
  -3   5  25   31.98    9.78
   3   5 -25   25.60    8.51
  -3   5  26   32.43   10.67
   3   5 -26   46.99   11.12
  -3   5  27   32.10   11.10
   3   5 -27   38.83    9.96
   3   5 -28    4.09    3.49
   3   5 -29    9.65    5.97
   3   5 -30   21.11    7.54
   3   5 -31   49.24   12.11
   3   5 -32   22.78    8.14
   3   5 -33    6.71    5.05
   3   5 -34   -0.13    3.20
   3   5 -35    0.52    3.40
   3   5 -36   13.13    7.06
   3   5 -37    5.19    4.31
   3   5 -38   -1.58    4.32
   3   5 -39    1.41    4.81
   3   5 -40    1.05    5.08
   3   5 -41    4.05    4.28
   3   5 -42   -1.53    4.19
  -3   6   1   44.85    8.18
   3  -6  -1   65.08    8.67
   3  -6  -1   44.00    8.15
   3  -6  -1   58.24    8.38
   3   6  -1   73.86   12.14
  -3  -6   1   41.96    9.21
  -3  -6   1   52.27   11.30
  -3   6   2  236.42   27.16
   3  -6  -2  235.10   26.50
   3  -6  -2  293.43   27.88
   3  -6  -2  259.47   26.83
   3   6  -2  251.22   30.57
  -3  -6   2  226.72   29.03
  -3  -6   2  274.42   32.11
  -3   6   3  217.48   22.73
   3  -6  -3  175.00   21.30
   3  -6  -3  228.19   22.54
   3  -6  -3  189.64   21.33
   3   6  -3  211.38   26.07
  -3  -6   3  189.85   24.29
  -3  -6   3  193.37   26.10
  -3   6   4  154.21   19.44
   3  -6  -4  182.86   19.47
   3  -6  -4  190.33   19.61
   3  -6  -4  182.17   19.00
   3   6  -4  143.99   22.03
  -3  -6   4  171.61   22.05
  -3  -6   4  170.63   23.92
  -3   6   5   69.03   10.29
   3  -6  -5   74.83   10.00
   3  -6  -5   73.21    9.68
   3   6  -5   96.42   14.36
  -3  -6   5   77.79   12.45
  -3   6   6   -0.55    2.07
  -3   6   6    0.21    2.22
   3  -6  -6   -0.77    1.55
   3  -6  -6   -0.42    1.37
   3   6  -6   -0.72    2.81
  -3  -6   6   -1.12    2.50
  -3   6   7   27.44    5.38
  -3   6   7   28.99    5.85
   3  -6  -7   28.33    5.10
   3  -6  -7   25.52    4.46
   3   6  -7   21.77    6.94
  -3  -6   7   19.41    6.43
  -3   6   8  436.01   46.93
  -3   6   8  488.67   47.97
   3  -6  -8  475.04   46.63
   3  -6  -8  453.62   45.22
   3   6  -8  515.61   51.87
  -3  -6   8  516.53   50.46
  -3   6   9  205.31   22.11
  -3   6   9  182.26   22.20
   3  -6  -9  208.64   21.58
   3  -6  -9  180.94   19.68
   3   6  -9  215.98   25.99
  -3  -6   9  201.85   24.29
  -3   6  10   -0.83    2.19
  -3   6  10    1.34    2.30
   3  -6 -10    1.44    1.62
   3  -6 -10    0.33    0.87
   3   6 -10    2.69    3.71
  -3  -6  10    1.70    3.27
  -3   6  11    2.97    2.26
  -3   6  11    1.44    2.23
   3  -6 -11    1.37    2.04
   3  -6 -11    2.04    1.36
   3   6 -11    2.68    3.09
  -3   6  12  295.04   32.00
  -3   6  12  300.33   32.77
   3  -6 -12  300.22   31.64
   3  -6 -12  298.29   29.51
   3   6 -12  318.33   36.16
  -3   6  13   48.44    8.57
  -3   6  13   48.35    8.97
   3  -6 -13   65.56    9.09
   3  -6 -13   57.39    6.94
   3   6 -13   30.62    9.00
  -3   6  14   95.65   14.08
  -3   6  14   82.03   13.99
   3  -6 -14  102.74   13.87
   3  -6 -14  129.20   12.53
   3   6 -14  108.11   17.05
  -3   6  15  105.29   14.26
  -3   6  15  101.14   14.51
   3  -6 -15  121.55   14.23
   3  -6 -15   82.88   11.12
   3   6 -15   96.68   16.25
  -3   6  16    9.94    4.27
  -3   6  16   15.16    5.40
   3  -6 -16    7.63    3.63
   3  -6 -16   14.31    3.38
   3   6 -16    8.83    4.68
  -3   6  17   17.94    5.37
  -3   6  17   22.81    6.50
   3  -6 -17   21.42    5.43
   3  -6 -17   24.40    4.53
   3   6 -17    5.07    4.24
  -3   6  18  133.03   18.89
  -3   6  18  126.27   19.06
   3  -6 -18  118.39   17.55
   3  -6 -18  169.16   16.96
  -3   6  19   22.10    6.77
  -3   6  19   36.99    8.45
   3  -6 -19   27.51    6.88
   3  -6 -19   33.48    6.12
  -3   6  20   32.73    8.01
   3  -6 -20   19.53    5.90
  -3   6  21    1.22    3.15
   3   6 -21    1.87    3.61
  -3   6  22   64.45   13.01
   3   6 -22   67.52   13.77
  -3   6  23   49.06   12.09
   3   6 -23   89.23   15.25
  -3   6  24   19.53    7.32
   3   6 -24   25.70    8.12
  -3   6  25   22.96    8.37
   3   6 -25   31.64    9.11
   3   6 -26   -0.98    3.59
   3   6 -27    0.52    4.74
   3   6 -28   21.41    8.04
   3   6 -29    8.92    6.33
   3   6 -30   17.97    8.35
   3   6 -31   11.95    7.10
   3   6 -32   11.91    7.12
   3   6 -33    1.81    4.24
   3   6 -34   18.50    7.48
   3   6 -35   14.22    7.09
   3   6 -36   -0.62    3.38
   3   6 -37   -0.25    1.95
   3   6 -38    8.99    7.13
   3   6 -39    8.18    5.82
   3   6 -40    9.73    6.73
   3   6 -41   -1.16    3.88
  -3   7   1   14.79    4.47
   3  -7  -1    5.30    2.75
   3  -7  -1    9.72    3.75
   3  -7  -1   17.16    4.58
   3   7  -1   25.64    7.10
  -3  -7   1   11.94    5.06
  -3  -7   1    9.57    5.65
  -3   7   2   80.90   11.17
   3  -7  -2   44.77    8.87
   3  -7  -2   76.26   10.99
   3   7  -2   83.20   14.01
  -3  -7   2   75.09   12.34
  -3  -7   2   67.19   13.36
  -3   7   3   17.98    4.85
   3  -7  -3    6.97    3.14
   3  -7  -3   19.43    4.89
   3   7  -3   10.44    5.63
  -3  -7   3    9.64    5.04
  -3  -7   3   16.11    6.72
  -3   7   4  339.49   38.81
   3  -7  -4  377.08   38.42
   3  -7  -4  364.08   38.68
   3   7  -4  395.07   43.11
  -3  -7   4  403.02   41.85
  -3  -7   4  379.50   44.09
  -3   7   5  186.40   21.93
   3  -7  -5  163.80   20.74
   3  -7  -5  203.76   21.58
   3   7  -5  187.72   25.26
  -3  -7   5  191.63   23.97
  -3  -7   5  197.99   26.89
  -3   7   6  402.96   44.24
  -3   7   6  480.35   46.37
   3  -7  -6  395.94   43.41
   3  -7  -6  464.15   43.85
   3   7  -6  435.74   48.37
  -3   7   7    3.00    2.45
  -3   7   7    6.81    3.11
   3  -7  -7    0.60    1.57
   3  -7  -7    1.85    1.79
   3   7  -7    3.82    2.80
  -3   7   8   19.04    5.33
  -3   7   8   20.84    5.64
   3  -7  -8   22.70    4.99
   3  -7  -8   21.24    4.53
   3   7  -8   20.28    6.64
  -3   7   9   13.63    4.16
  -3   7   9    4.84    3.03
   3  -7  -9    3.61    2.30
   3  -7  -9    9.72    2.95
   3   7  -9   16.43    7.13
  -3   7  10  452.41   47.48
  -3   7  10  455.38   48.33
   3  -7 -10  482.59   46.99
   3  -7 -10  450.94   45.41
   3   7 -10  476.42   51.61
  -3   7  11   59.80   10.01
  -3   7  11   55.79   10.35
   3  -7 -11   56.98    9.35
   3  -7 -11   66.61    8.64
   3   7 -11   94.99   14.69
  -3   7  12   35.51    7.40
  -3   7  12   47.25    8.98
   3  -7 -12   41.63    7.54
   3  -7 -12   44.01    6.47
   3   7 -12   39.41   10.07
  -3   7  13   37.99    7.72
  -3   7  13   49.99    9.08
   3  -7 -13   37.42    7.43
   3  -7 -13   35.74    6.08
   3   7 -13   70.78   12.99
  -3   7  14   11.86    4.39
  -3   7  14    3.71    3.27
   3  -7 -14   11.78    4.02
   3  -7 -14    8.62    2.78
   3   7 -14    9.14    5.34
  -3   7  15    8.45    4.32
  -3   7  15   12.51    5.24
   3  -7 -15   15.58    4.70
   3  -7 -15   18.50    4.05
  -3   7  16   63.60   11.23
  -3   7  16   64.21   11.86
   3  -7 -16   84.34   11.80
   3  -7 -16   66.72    9.30
  -3   7  17   20.92    6.50
  -3   7  17   29.29    7.66
   3  -7 -17   41.57    7.82
   3  -7 -17   34.32    5.90
  -3   7  18    1.42    2.76
   3  -7 -18    1.95    2.55
   3   7 -18    5.44    5.07
  -3   7  19    8.92    4.48
   3   7 -19    9.46    4.97
  -3   7  20   62.76   11.82
   3   7 -20   49.49   12.39
  -3   7  21    8.26    5.67
   3   7 -21   28.32    8.38
  -3   7  22   37.68    9.94
   3   7 -22   49.31   11.80
  -3   7  23   14.92    6.30
   3   7 -23   14.45    6.30
   3   7 -24    4.67    4.44
   3   7 -25    3.69    4.00
   3   7 -26   48.09   11.94
   3   7 -27   21.63    8.44
   3   7 -28    1.85    5.02
   3   7 -29    6.52    5.72
   3   7 -30   16.05    7.92
   3   7 -31    3.90    4.50
   3   7 -32   25.65    9.56
   3   7 -33    6.66    6.01
   3   7 -34    1.39    4.52
   3   7 -35   -1.71    4.11
   3   7 -36   27.17   10.21
   3   7 -37    4.59    5.14
   3   7 -38    2.53    4.79
   3   7 -39   -2.16    4.83
  -3   8   1   -0.88    2.22
   3  -8  -1    0.55    2.46
   3  -8  -1    3.75    2.75
   3   8  -1    1.72    4.14
  -3  -8   1   -0.89    3.72
  -3   8   2  345.44   37.65
   3  -8  -2  387.34   37.08
   3  -8  -2  388.63   38.36
   3   8  -2  256.60   38.58
  -3  -8   2  301.70   40.77
  -3   8   3   10.60    3.99
   3  -8  -3   12.56    3.96
   3  -8  -3    3.54    3.23
   3   8  -3    2.55    4.26
  -3  -8   3   12.82    5.83
  -3   8   4  297.29   34.93
   3  -8  -4  340.48   34.52
   3  -8  -4  337.75   35.32
   3   8  -4  313.12   38.30
  -3  -8   4  285.41   38.88
  -3   8   5   -0.20    2.30
   3  -8  -5    1.50    2.07
   3  -8  -5    0.42    1.86
   3   8  -5   -1.47    3.81
  -3  -8   5   -1.21    4.77
  -3   8   6   23.85    6.38
   3  -8  -6   35.27    6.65
   3  -8  -6   22.97    5.92
   3   8  -6   48.13   10.18
  -3   8   7    0.56    2.13
  -3   8   7    0.79    2.26
   3  -8  -7   -0.07    1.64
   3  -8  -7   -0.40    1.91
   3   8  -7   -1.02    3.15
  -3   8   8  576.29   64.16
  -3   8   8  611.35   65.40
   3  -8  -8  751.40   64.64
   3  -8  -8  638.83   63.35
   3   8  -8  611.24   68.17
  -3   8   9    9.61    4.37
  -3   8   9   18.35    5.85
   3  -8  -9   20.00    5.22
   3  -8  -9   28.89    5.55
   3   8  -9   15.91    7.18
  -3   8  10   15.12    4.71
  -3   8  10    2.90    3.32
   3  -8 -10    8.16    3.66
   3  -8 -10   16.36    4.02
   3   8 -10   22.74    7.01
  -3   8  11   -0.73    2.04
  -3   8  11    0.11    2.02
   3  -8 -11   -0.22    1.84
  -3   8  12   70.39   11.94
  -3   8  12   64.92   12.44
   3  -8 -12   84.63   11.95
   3  -8 -12   82.22   10.82
  -3   8  13    2.96    2.59
  -3   8  13    5.57    3.55
   3  -8 -13    2.05    2.75
   3  -8 -13    3.46    2.22
  -3   8  14   62.52   10.86
  -3   8  14   54.90   11.36
   3  -8 -14   73.69   10.95
   3  -8 -14   57.55    8.86
  -3   8  15    0.92    2.40
  -3   8  15   -0.38    2.16
   3  -8 -15    1.95    2.17
   3  -8 -15    1.56    1.67
   3   8 -15   -1.63    4.71
  -3   8  16    1.15    2.19
   3  -8 -16   -0.62    1.86
   3   8 -16   -2.44    4.76
  -3   8  17    4.39    3.37
   3   8 -17   12.60    6.16
  -3   8  18  133.78   19.03
   3   8 -18  124.11   20.79
  -3   8  19    1.10    3.56
   3   8 -19   -1.05    3.73
  -3   8  20   70.03   13.02
   3   8 -20   68.13   14.75
  -3   8  21    6.65    4.12
   3   8 -21    2.04    4.32
   3   8 -22   22.32    8.36
   3   8 -23   12.62    7.23
   3   8 -24  145.91   23.59
   3   8 -25   10.26    6.75
   3   8 -26    2.86    5.55
   3   8 -27    2.44    3.17
   3   8 -28   31.11   10.36
   3   8 -30   33.57   10.61
   3   8 -31    2.03    4.59
   3   8 -32    7.91    6.06
   3   8 -33    2.42    4.05
   3   8 -34   16.63    7.65
   3   8 -35   11.31    6.50
   3   8 -36    3.20    5.21
   3   8 -37   -1.18    4.33
   3   8 -38   -0.16    4.57
  -3   9   1    1.65    2.73
   3  -9  -1    2.80    2.75
   3  -9  -1   -0.68    2.47
   3   9  -1    6.28    3.67
  -3  -9   1    6.36    5.30
  -3   9   2   44.03    9.50
   3  -9  -2   47.77    8.80
   3  -9  -2   46.74    9.56
   3   9  -2   67.83   13.18
  -3  -9   2   39.85   11.43
  -3   9   3   10.77    4.58
   3  -9  -3    5.05    3.11
   3  -9  -3    6.41    3.43
  -3  -9   3    9.94    6.17
  -3   9   4  102.30   16.41
   3  -9  -4  142.60   16.90
   3  -9  -4  134.22   17.58
  -3  -9   4   88.22   18.54
  -3   9   5   25.36    6.50
   3  -9  -5   24.28    5.73
   3  -9  -5   10.08    4.49
  -3  -9   5   15.27    8.21
  -3   9   6  169.52   21.32
   3  -9  -6  153.62   19.69
   3  -9  -6  145.40   19.89
  -3  -9   6  174.02   25.96
  -3   9   7   -0.59    1.88
   3  -9  -7   -0.92    2.42
   3  -9  -7   -0.50    2.19
  -3   9   8    3.74    3.09
  -3   9   8    1.31    3.33
   3  -9  -8    5.92    3.13
   3  -9  -8   -0.77    2.41
  -3   9   9   12.35    4.94
  -3   9   9   23.34    6.66
   3  -9  -9   19.62    5.32
   3  -9  -9   12.68    4.42
  -3   9  10  217.71   26.19
  -3   9  10  197.06   26.31
   3  -9 -10  220.03   24.99
   3  -9 -10  199.05   24.14
  -3   9  11    5.89    4.54
  -3   9  11    4.45    3.82
   3  -9 -11    6.57    3.36
   3  -9 -11    9.69    3.71
   3   9 -11   -0.30    5.29
  -3   9  12   26.70    7.59
   3  -9 -12   41.32    7.86
   3   9 -12   29.17   10.03
  -3   9  13    2.13    3.09
   3  -9 -13    2.04    2.24
   3   9 -13    0.82    3.84
  -3   9  14    8.16    4.22
   3   9 -14   -0.45    3.08
  -3   9  15   -0.76    2.53
   3   9 -15   -1.35    3.36
  -3   9  16  129.96   18.09
   3   9 -16  104.73   19.46
  -3   9  17   -0.94    2.51
   3   9 -17   -1.35    3.45
  -3   9  18    2.56    3.41
   3   9 -18    8.48    5.13
  -3   9  19    0.79    3.23
   3   9 -19   -0.19    2.72
   3   9 -20   59.76   13.43
   3   9 -21    0.58    4.34
   3   9 -22   59.64   14.24
   3   9 -23    8.11    6.22
   3   9 -24   12.33    7.90
   3   9 -25   -0.28    4.03
   3   9 -26   31.26   10.46
   3   9 -27   -0.80    3.93
   3   9 -28   18.13    8.68
   3   9 -29   -0.69    2.61
   3   9 -30   15.57    7.71
   3   9 -31   -0.35    4.79
   3   9 -32   19.97    9.08
   3   9 -33    2.63    3.88
   3   9 -34   -0.23    4.04
   3   9 -35   -1.08    4.27
   3   9 -36    4.83    5.27
  -3  10   1   -1.10    2.84
   3 -10  -1    0.99    2.70
  -3 -10   1   -0.57    3.06
  -3  10   2   73.53   13.42
   3 -10  -2   62.76   11.67
  -3 -10   2  124.80   20.13
  -3  10   3    4.76    4.53
   3 -10  -3    9.78    4.23
   3  10  -3    3.56    4.61
  -3 -10   3    1.09    4.44
  -3  10   4   16.32    6.44
   3 -10  -4   36.88    7.81
   3  10  -4   40.31   10.51
  -3 -10   4   33.06   10.74
  -3  10   5    4.95    3.51
   3 -10  -5    5.72    3.31
   3  10  -5   -1.15    3.91
  -3 -10   5    4.17    5.11
  -3  10   6    0.14    1.72
   3 -10  -6   -0.62    2.36
   3  10  -6   -1.22    3.06
  -3 -10   6   -1.29    5.32
  -3  10   7   39.19    8.83
   3 -10  -7   39.59    8.03
   3  10  -7   35.46   10.16
  -3 -10   7   17.21    7.82
  -3  10   8   91.01   15.43
   3 -10  -8  108.98   15.15
   3  10  -8  100.28   18.40
  -3  10   9    1.28    2.41
   3 -10  -9    3.42    3.08
   3  10  -9    0.98    3.79
  -3  10  10   92.51   14.26
   3 -10 -10   62.21   11.53
   3  10 -10   76.08   15.64
  -3  10  11    4.56    4.11
   3 -10 -11    1.84    2.98
   3  10 -11   -1.41    3.59
  -3  10  12  219.95   27.09
   3  10 -12  187.80   28.92
  -3  10  13   -0.45    3.08
   3  10 -13    1.35    4.42
  -3  10  14   75.23   13.62
   3  10 -14   77.50   16.29
  -3  10  15    1.83    3.65
   3  10 -15    1.76    2.49
  -3  10  16   21.74    7.11
   3  10 -16   17.84    7.50
  -3  10  17    2.79    3.18
   3  10 -17   -0.03    4.20
   3  10 -18   80.77   16.56
   3  10 -19   -0.02    6.14
   3  10 -20   15.97    7.60
   3  10 -21   -0.61    3.48
   3  10 -22   32.73   11.52
   3  10 -23   -1.64    3.93
   3  10 -24   18.18    7.47
   3  10 -25   -0.19    4.75
   3  10 -26   -0.69    3.23
   3  10 -27   -1.47    4.03
   3  10 -28   17.39    8.97
   3  10 -29   -1.92    4.63
   3  10 -30    7.50    5.90
   3  10 -31    1.59    3.90
   3  10 -32    1.90    5.88
   3  10 -33   -0.19    4.03
   3  10 -34    2.50    3.98
  -3  11   1    3.41    3.86
   3  11  -1    5.73    4.96
  -3 -11   1   -0.86    4.40
  -3  11   2   37.46    9.82
   3  11  -2   80.81   15.20
  -3 -11   2   35.81   11.64
  -3  11   3   13.79    5.84
   3  11  -3   26.16    8.91
  -3 -11   3   14.79    7.34
  -3  11   4   29.72    8.33
   3  11  -4   36.50   10.51
  -3 -11   4    7.88    7.43
  -3  11   5    1.25    3.58
   3  11  -5    0.22    3.67
  -3 -11   5    2.32    5.00
  -3  11   6   41.52    9.97
   3 -11  -6   52.43    9.88
   3  11  -6   50.95   12.69
  -3 -11   6   39.47   12.43
  -3  11   7   -0.09    2.05
   3 -11  -7   -0.57    2.53
   3  11  -7   -0.95    5.21
  -3 -11   7   -0.90    4.83
  -3  11   8   -0.97    3.27
   3 -11  -8    0.40    2.26
   3  11  -8   -1.68    3.85
  -3 -11   8   -0.48    4.10
  -3  11   9   37.34    9.38
   3  11  -9   23.48    9.16
  -3  11  10   53.72   11.38
   3  11 -10   48.06   12.35
  -3  11  11    5.26    4.15
   3  11 -11    9.18    6.34
  -3  11  12   29.75    8.35
   3  11 -12   26.96    9.58
  -3  11  13   18.19    6.87
   3  11 -13   20.72    7.72
  -3  11  14   38.60    9.35
   3  11 -14   25.28    9.50
   3  11 -15    4.47    4.92
   3  11 -16   58.61   14.87
   3  11 -17    1.77    3.76
   3  11 -18   -0.62    2.44
   3  11 -19    4.63    4.76
   3  11 -20   18.92    8.44
   3  11 -21   -1.30    4.24
   3  11 -22   14.98    7.91
   3  11 -23   -0.83    4.10
   3  11 -24    7.42    5.38
   3  11 -25   12.19    7.58
   3  11 -26   35.44   12.15
   3  11 -27    2.04    4.78
   3  11 -28    1.03    2.24
   3  11 -29    1.56    4.64
   3  11 -30   16.60    8.17
   3  11 -31    1.77    4.25
   3  11 -32    4.09    7.26
   3  12  -1    2.22    3.08
  -3  12   2   70.84   14.06
   3  12  -2   76.79   16.19
  -3 -12   2   57.67   16.10
  -3  12   3   15.33    6.49
   3  12  -3   18.40    8.37
  -3 -12   3   15.19    8.57
  -3  12   4   32.65    9.03
   3  12  -4   17.90    8.34
  -3 -12   4   37.09   12.33
  -3  12   5   -1.29    3.18
   3  12  -5   -0.31    1.66
  -3 -12   5   -0.48    3.75
  -3  12   6    2.23    3.22
   3  12  -6    4.61    4.38
  -3 -12   6   -1.21    4.39
  -3  12   7    0.55    4.44
   3  12  -7    8.18    6.74
  -3 -12   7   -0.96    4.43
  -3  12   8  181.73   25.09
   3  12  -8  181.17   27.52
  -3 -12   8  152.06   28.29
  -3  12   9   -0.83    3.43
   3  12  -9   -0.67    3.33
  -3 -12   9    2.49    4.70
  -3  12  10   30.89    8.69
   3  12 -10   10.46    7.62
  -3  12  11   20.51    7.04
   3  12 -11    3.97    5.19
  -3  12  12   30.96    8.88
   3  12 -12   14.45    8.23
   3  12 -13   11.30    7.06
   3  12 -14   41.98   12.96
   3  12 -15   -1.59    4.70
   3  12 -16    1.24    5.89
   3  12 -17   -1.70    4.33
   3  12 -18   25.47    9.48
   3  12 -19    3.89    4.96
   3  12 -20   25.22   10.70
   3  12 -21   -1.23    3.59
   3  12 -22    4.93    4.78
   3  12 -23   -0.53    4.59
   3  12 -24   21.70    9.00
   3  12 -25    4.36    5.92
   3  12 -26    1.54    3.29
   3  12 -27   -0.22    5.18
   3  12 -28   19.11    9.25
   3  12 -29    5.42    6.55
   3  12 -30   13.95    8.07
  -3  13   1   20.44    7.80
   3  13  -1   10.59    6.99
   3  13  -2   23.80    9.74
   3  13  -3    2.79    5.91
   3  13  -4   31.24    9.94
   3  13  -5   35.89   11.13
   3  13  -6   44.91   12.40
   3  13  -7   -2.46    4.80
   3  13  -8    6.97    6.11
   3  13  -9   10.78    7.18
   3  13 -10   10.73    6.78
   3  13 -11    8.78    5.63
   3  13 -12   23.89    9.64
   3  13 -13   -6.68    8.37
   3  13 -14    0.80    4.64
   3  13 -15   19.16    8.44
   3  13 -16   14.82    7.98
   3  13 -17   -0.22    6.21
   3  13 -18   -0.45    4.08
   3  13 -19   -1.67    5.82
   3  13 -20   15.89    8.31
   3  13 -21   -1.56    5.24
   3  13 -22    2.63    5.86
   3  13 -23    3.31    4.83
   3  13 -24    7.43    6.60
   3  13 -25   -4.34    6.99
   3  13 -26   13.17    8.79
   3  13 -27    2.22    5.02
   3  13 -28    4.91    4.69
  -3  14   1   11.37    6.50
   3  14  -1   16.95    8.29
  -3  14   2   39.60   10.95
   3  14  -2   30.12   10.95
  -3  14   3   38.72   10.66
   3  14  -3   18.73    8.08
  -3  14   4   12.57    6.86
   3  14  -4   10.26    6.78
  -3  14   5   -0.63    3.34
   3  14  -5    4.34    5.97
  -3  14   6    6.17    5.15
   3  14  -6   21.33    8.36
  -3  14   7   10.98    5.82
   3  14  -7   20.45    8.40
   3  14  -8   24.59    9.85
   3  14  -9   -2.02    4.58
   3  14 -10    8.11    7.36
   3  14 -11   -0.21    5.35
   3  14 -12    1.60    4.62
   3  14 -13   12.61    8.33
   3  14 -14    4.05    5.64
   3  14 -15   -0.93    3.98
   3  14 -16   -1.49    5.28
   3  14 -17    2.60    5.92
   3  14 -18   35.04   12.42
   3  14 -19    5.86    5.16
   3  14 -20   11.37    6.84
   3  14 -21   -2.15    5.01
   3  14 -22   27.13   10.27
   3  14 -23   -2.23    6.06
   3  14 -24    7.72    7.69
   3  14 -25   20.79    8.55
  -3  15   1   14.81    7.43
   3  15  -1    5.28    5.56
  -3  15   2   -0.59    4.79
   3  15  -2    9.42    6.70
  -3  15   3   -0.51    5.27
   3  15  -3   -0.82    4.20
  -3  15   4    9.58    6.02
   3  15  -4    0.55    4.23
  -3  15   5    2.27    4.32
   3  15  -5   14.39    8.27
   3  15  -6   -2.29    5.11
   3  15  -7   -1.37    6.23
   3  15  -8   -0.63    3.18
   3  15  -9   13.58    7.85
   3  15 -10    5.15    6.10
   3  15 -11   20.52    8.65
   3  15 -12    8.76    7.49
   3  15 -13   -1.17    3.78
   3  15 -14   25.70   10.56
   3  15 -15    9.67    8.25
   3  15 -16    9.35    7.20
   3  15 -17   -0.75    6.57
   3  15 -18   -1.15    5.34
   3  15 -19   -1.01    3.43
   3  15 -20    2.88    6.42
   3  15 -21   12.20    7.25
  -3  16   1   -2.71    5.48
   3  16  -1   -2.40    6.17
  -3  16   2    4.78    5.28
   3  16  -2   10.68    6.88
   3  16  -3   14.58    8.61
   3  16  -4   -0.60    3.35
   3  16  -5   -0.08    5.07
   3  16  -6   -1.19    3.64
   3  16  -7   21.05   10.39
   3  16  -8   -2.59    7.17
   3  16  -9    2.25    4.92
   3  16 -10    8.85    5.43
   3  16 -11   -2.49    6.56
   3  16 -12    6.80    7.63
   3  16 -13   -0.80    5.57
   3  16 -14   -0.75    3.81
   3  16 -15   -0.98    4.41
   3  16 -16    4.29    4.67
   3  16 -17    2.41    4.52
   3  17  -1    2.56    5.17
   3  17  -2   -0.29    3.86
   3  17  -3    2.36    5.49
   3  17  -4   -1.68    5.14
   3  17  -5   -1.21    3.61
   3  17  -6    2.84    5.82
   3  17  -7    1.43    4.63
   3  17  -8   -1.73    5.58
   3  17  -9   -0.03    3.67
   3  17 -10    1.09    4.61
   3  17 -11    5.73    6.12
   3  17 -12   -2.19    6.04
   3  18  -1    4.87    5.03
   3  18  -2    3.87    6.46
   3  18  -3   -1.88    4.52
   3  18  -4   -2.37    5.75
   3  18  -5   -2.66    6.77
  -2   0   1    0.75    1.03
  -2   0   1    1.32    1.21
   2   0  -1   -0.61    1.09
   2   0  -1   -0.32    0.95
  -2   0   2  574.38   53.65
   2   0  -2  568.49   53.71
  -2   0   3   -0.12    0.96
   2   0  -3    0.06    0.97
  -2   0   4    2.94    1.18
   2   0  -4    6.82    1.75
  -2   0   5   -0.04    0.90
   2   0  -5    0.48    0.88
  -2   0   6 3010.28  275.30
   2   0  -6 2980.11  275.32
  -2   0   7    1.23    1.11
   2   0  -7   -0.12    1.10
  -2   0   8  178.64   20.93
   2   0  -8  256.43   21.92
   2   0  -9   -0.28    1.15
   2   0  -9    0.46    2.35
   2   0 -10   29.25    5.04
   2   0 -10   31.46    6.67
   2   0 -11    0.72    1.18
   2   0 -11   -0.54    3.01
   2   0 -12  544.21   56.85
   2   0 -12  668.38   60.43
   2   0 -13    0.40    1.83
   2   0 -13   -1.14    4.27
   2   0 -14  891.19   84.70
   2   0 -14  856.31   87.07
  -2   0  15   -0.11    2.32
   2   0 -15    2.48    2.37
   2   0 -15    0.94    3.05
  -2   0  16   41.36    8.44
   2   0 -16   48.52    7.89
   2   0 -16   26.23    7.86
  -2   0  17   -0.54    2.62
   2   0 -17   -0.03    1.66
   2   0 -17    1.16    3.04
  -2   0  18  249.89   29.40
   2   0 -18  223.75   26.81
   2   0 -18  250.58   29.97
  -2   0  19   -0.11    2.81
   2   0 -19   -0.33    1.83
   2   0 -19   -0.53    2.87
  -2   0  20   -0.85    3.20
   2   0 -20    0.31    2.14
   2   0 -20    9.20    5.11
  -2   0  21   -0.08    2.17
   2   0 -21    1.41    2.78
   2   0 -21    5.28    4.51
  -2   0  22  310.13   39.51
   2   0 -22  334.63   37.44
   2   0 -22  369.89   41.02
  -2   0  23    0.04    2.50
   2   0 -23    1.54    2.46
   2   0 -24  108.72   16.33
   2   0 -25   -0.14    2.32
   2   0 -26   22.51    6.71
   2   0 -29   -0.93    2.75
   2   0 -30   21.87    7.51
   2   0 -31   -0.96    3.33
   2   0 -32    2.95    3.24
   2   0 -33    2.38    3.93
   2   0 -34   28.28    8.61
   2   0 -35   -1.13    4.17
   2   0 -36    1.73    3.09
   2   0 -37   -0.93    3.40
   2   0 -38   41.19   10.92
  -2   1   1   61.24    7.21
  -2   1   1   66.68    7.18
   2  -1  -1   73.15    7.53
   2  -1  -1   72.47    6.94
   2   1  -1   67.43    8.46
   2   1  -1   55.57    8.17
  -2  -1   1   61.80    8.16
  -2  -1   1   68.38    8.61
  -2   1   2   26.90    3.24
  -2   1   2   29.72    2.97
   2  -1  -2   26.74    3.34
   2   1  -2   31.74    4.82
  -2  -1   2   25.09    4.37
   2   1  -3 1091.74  104.09
  -2  -1   3 1133.12  104.02
  -2   1   4 8799.37  887.49
   2   1  -4 9999.00  883.31
  -2  -1   4 9714.89  882.57
   2  -1  -5   56.69    6.61
   2  -1  -5   85.29    7.53
   2   1  -5   63.55    8.31
  -2  -1   5   71.80    8.36
   2  -1  -6    5.30    1.38
   2  -1  -6    8.12    2.01
   2   1  -6    4.35    2.20
  -2  -1   6    4.82    2.07
   2  -1  -7    1.61    1.16
   2  -1  -7    1.90    1.67
   2   1  -7    1.08    1.62
  -2  -1   7    3.99    2.09
  -2   1   8  254.90   25.89
   2  -1  -8  228.24   23.86
   2  -1  -8  256.49   25.15
   2   1  -8  228.20   25.05
  -2  -1   8  257.59   25.11
  -2   1   9  379.37   44.74
  -2   1   9  448.59   44.12
   2  -1  -9  462.58   44.66
   2   1  -9  506.93   44.97
  -2  -1   9  454.96   44.22
  -2   1  10 2019.36  176.09
  -2   1  10 1790.86  173.31
   2  -1 -10 1974.29  174.09
   2   1 -10 1588.15  172.84
  -2  -1  10 2056.33  173.76
  -2   1  11   32.30    6.76
  -2   1  11   36.70    6.21
   2  -1 -11   31.81    6.25
   2   1 -11   31.59    5.91
  -2  -1  11   27.92    5.44
  -2   1  12    3.45    2.85
  -2   1  12    1.48    2.51
   2  -1 -12    6.79    3.32
   2   1 -12    3.71    2.48
   2   1 -12    4.55    3.58
  -2  -1  12    2.19    2.01
  -2   1  13    5.29    3.74
   2  -1 -13   10.62    4.08
   2   1 -13   14.51    4.26
   2   1 -13    4.63    4.15
  -2   1  14  324.63   37.27
   2  -1 -14  327.41   35.87
   2   1 -14  313.95   34.73
   2   1 -14  337.64   38.18
  -2  -1  14  356.84   37.08
  -2   1  15   -1.28    3.26
   2  -1 -15    1.04    2.26
   2   1 -15    4.60    3.04
   2   1 -15    5.29    3.92
  -2  -1  15    1.30    2.86
  -2   1  16  431.68   50.11
   2  -1 -16  458.96   48.65
   2   1 -16  459.31   47.35
   2   1 -16  452.31   50.56
  -2  -1  16  485.02   49.68
  -2   1  17    8.87    5.57
   2  -1 -17    1.54    3.06
   2   1 -17    5.61    3.31
   2   1 -17    5.52    4.42
  -2  -1  17    9.75    4.60
  -2   1  18   17.63    6.87
   2  -1 -18   19.04    5.90
   2   1 -18   11.72    4.37
   2   1 -18   12.44    5.89
  -2  -1  18   18.93    6.44
  -2   1  19    5.68    5.10
  -2   1  19    7.68    4.32
   2  -1 -19   15.15    5.44
   2   1 -19   14.37    4.55
   2   1 -19    1.89    3.80
  -2  -1  19   13.25    6.17
  -2   1  20  375.52   44.48
  -2   1  20  307.40   40.42
   2  -1 -20  364.95   41.59
   2   1 -20  391.09   40.49
   2   1 -20  357.41   42.98
  -2  -1  20  416.95   43.53
  -2   1  21   -2.06    4.75
  -2   1  21   -0.87    3.20
   2  -1 -21    2.06    3.49
   2   1 -21    1.06    2.35
   2   1 -21    1.05    2.94
  -2  -1  21   -1.35    3.61
  -2   1  22   31.66   10.06
  -2   1  22   34.73    9.48
   2  -1 -22   42.50    9.74
   2   1 -22   31.36    7.68
  -2  -1  22   29.37    8.98
  -2   1  23    7.90    5.49
  -2   1  23    7.45    4.73
   2  -1 -23   14.66    4.78
   2  -1 -23    6.50    5.01
   2   1 -23    7.65    4.03
  -2  -1  23    9.03    5.96
  -2   1  24  107.20   20.43
   2  -1 -24   93.15   15.51
   2   1 -24  143.99   18.39
  -2   1  25    0.39    4.27
   2  -1 -25    3.87    3.62
   2   1 -25    5.93    4.16
  -2   1  26  275.80   37.82
   2  -1 -26  249.54   30.76
   2  -1 -27    5.12    3.96
   2   1 -28    0.63    3.42
   2   1 -29   13.48    5.92
   2  -1 -30   65.79   12.95
   2   1 -30   72.11   13.85
   2  -1 -31    2.89    3.68
   2   1 -31    5.41    4.62
   2  -1 -32   16.81    6.48
   2   1 -32   17.14    6.81
   2  -1 -33    2.00    2.84
   2   1 -33    1.76    3.33
   2  -1 -34    1.30    3.46
   2   1 -34    0.28    2.82
   2  -1 -35    2.34    3.60
   2   1 -35    8.27    5.84
   2  -1 -36   22.17    8.52
   2   1 -36   29.48    9.13
   2   1 -37   -1.92    4.06
   2   1 -38   -0.92    3.43
   2   1 -39   -1.85    4.16
  -2   2   1  162.35   15.72
  -2   2   1  141.94   16.48
  -2   2   1  170.62   16.01
   2  -2  -1  177.01   15.82
   2  -2  -1  148.04   15.50
   2   2  -1  158.40   17.89
   2   2  -1  149.25   17.90
  -2  -2   1  161.57   17.70
  -2  -2   1  141.93   17.81
  -2   2   2 2563.76  236.71
  -2   2   2 3160.33  237.29
   2  -2  -2 2069.46  236.56
   2   2  -2 2627.34  239.52
  -2  -2   2 3027.85  239.95
  -2  -2   2 2917.76  244.34
  -2   2   3 1293.86  141.97
  -2   2   3 1749.54  141.91
  -2   2   3 1711.53  141.84
   2  -2  -3 1360.27  141.95
   2   2  -3 1588.61  145.13
  -2  -2   3 1676.11  145.10
   2  -2  -4    0.85    0.53
   2   2  -4    0.46    2.05
  -2  -2   4   -0.36    1.57
  -2   2   5  887.78   78.80
  -2   2   5  862.96   78.34
   2  -2  -5  853.28   78.69
   2   2  -5  754.93   81.07
  -2  -2   5  783.67   80.89
  -2   2   6  669.10   59.98
  -2   2   6  660.59   59.56
   2  -2  -6  623.14   59.69
   2   2  -6  680.93   62.46
  -2  -2   6  543.58   61.35
  -2   2   7    2.01    1.45
  -2   2   7   -0.15    1.20
   2  -2  -7    0.62    1.06
   2   2  -7    0.40    1.59
  -2  -2   7    1.34    1.63
  -2   2   8  639.03   62.02
  -2   2   8  737.90   61.81
   2  -2  -8  712.18   61.88
   2   2  -8  546.93   62.84
  -2  -2   8  565.16   62.57
  -2   2   9   89.06   10.78
  -2   2   9   93.74   10.29
   2  -2  -9   88.63   10.31
   2   2  -9   81.02   11.37
  -2  -2   9   66.34   10.48
  -2   2  10    2.92    2.40
  -2   2  10    5.47    2.17
   2  -2 -10    1.88    1.95
   2   2 -10    2.49    2.24
  -2  -2  10   -0.66    1.77
  -2   2  11  207.78   24.07
  -2   2  11  230.72   23.55
   2  -2 -11  253.08   24.05
   2   2 -11  151.36   23.17
  -2  -2  11  265.77   24.63
  -2   2  12  342.06   40.16
  -2   2  12  375.29   39.52
   2  -2 -12  388.43   39.80
   2   2 -12  371.86   40.34
  -2  -2  12  485.63   40.92
  -2   2  13  164.74   19.90
  -2   2  13  128.96   17.90
   2  -2 -13  185.12   19.40
   2   2 -13  171.03   19.52
  -2  -2  13  149.29   18.34
  -2   2  14  297.99   31.89
  -2   2  14  254.32   29.65
   2  -2 -14  260.32   29.88
   2   2 -14  262.64   30.19
  -2  -2  14  301.34   30.04
  -2   2  15   -0.53    3.38
  -2   2  15    0.31    2.74
   2  -2 -15    2.49    3.06
   2   2 -15    1.88    2.39
   2   2 -15   -0.00    2.70
  -2  -2  15   -0.43    1.98
  -2   2  16    3.36    3.17
   2  -2 -16    4.73    3.06
   2   2 -16    1.22    2.54
   2   2 -16    1.73    2.34
  -2  -2  16    2.45    3.34
  -2   2  17   30.99    8.61
   2  -2 -17   39.02    8.01
   2   2 -17   26.47    6.74
   2   2 -17   35.06    9.64
  -2  -2  17   28.25    7.70
  -2   2  18  148.59   21.36
   2  -2 -18  123.69   18.64
   2   2 -18  169.08   20.02
   2   2 -18  146.31   22.20
  -2  -2  18  139.45   20.67
  -2   2  19   71.27   14.44
   2  -2 -19   83.95   13.74
   2   2 -19   77.72   13.04
   2   2 -19  101.61   17.09
  -2  -2  19   88.23   15.22
  -2   2  20   12.70    6.05
   2  -2 -20   14.83    5.39
   2   2 -20   15.15    5.54
   2   2 -20    3.91    4.97
  -2  -2  20   15.05    6.22
  -2   2  21   41.09   11.27
  -2   2  21   33.17    9.36
   2  -2 -21   49.85   10.10
   2   2 -21   48.81    9.34
  -2  -2  21   30.32    9.12
  -2   2  22  149.35   24.06
  -2   2  22  137.89   21.36
   2  -2 -22  157.35   21.69
   2   2 -22  150.11   20.97
  -2  -2  22  179.83   24.40
  -2   2  23   31.24   10.25
   2  -2 -23   36.34    9.38
   2   2 -23   44.00    9.62
  -2  -2  23   66.62   13.42
  -2   2  24  186.89   27.25
   2   2 -24  154.63   22.38
  -2   2  25   -0.54    4.38
  -2   2  26   70.30   16.22
  -2   2  27   11.16    7.95
   2   2 -27    1.13    3.18
   2   2 -28  108.71   17.79
   2   2 -29    8.28    4.64
  -2   2  30    5.67    5.43
   2   2 -30    2.68    4.10
  -2   2  31    2.63    6.02
   2  -2 -31    7.98    4.55
   2   2 -31   -0.66    3.18
  -2   2  32   15.39    9.89
   2  -2 -32   19.36    6.91
   2   2 -32   43.98   10.50
  -2   2  33    4.11    6.21
   2  -2 -33    4.53    4.36
   2   2 -33   12.16    6.28
   2  -2 -34   51.64   11.42
   2   2 -34   44.46   11.28
   2  -2 -35   -1.16    3.45
   2   2 -35   -1.39    4.36
   2   2 -36    5.97    5.17
   2   2 -38    2.43    4.81
   2   2 -39    1.84    3.25
   2   2 -40    2.92    3.33
   2   2 -41   -0.78    3.04
  -2   3   1  262.31   25.56
   2  -3  -1  239.67   25.19
   2  -3  -1  259.59   25.42
   2   3  -1  284.36   28.21
  -2  -3   1  264.35   27.61
  -2  -3   1  248.06   28.13
  -2   3   2  517.64   47.60
   2  -3  -2  425.87   47.04
   2  -3  -2  469.03   47.20
   2  -3  -2  574.56   47.43
   2   3  -2  512.78   50.23
  -2  -3   2  575.90   50.39
  -2  -3   2  499.72   50.99
  -2   3   3   27.79    4.06
  -2   3   3   24.79    4.00
   2  -3  -3   31.12    4.06
   2  -3  -3   25.97    3.56
   2  -3  -3   26.12    3.53
   2   3  -3   39.75    6.56
  -2  -3   3   31.80    5.86
  -2   3   4 2175.43  202.39
  -2   3   4 2283.47  202.73
   2  -3  -4 2084.23  202.19
   2  -3  -4 2137.35  201.39
   2  -3  -4 2302.06  201.74
   2   3  -4 2013.06  204.88
  -2  -3   4 2493.32  205.59
  -2   3   5  218.23   22.43
  -2   3   5  231.26   22.49
   2  -3  -5  215.14   22.25
   2  -3  -5  222.55   21.03
   2  -3  -5  238.04   21.14
   2   3  -5  217.11   24.94
  -2  -3   5  214.89   24.46
  -2   3   6  319.38   31.94
  -2   3   6  304.22   31.89
   2  -3  -6  324.52   31.88
   2  -3  -6  354.08   30.61
   2   3  -6  339.71   34.80
  -2  -3   6  250.40   33.26
  -2   3   7   56.40    6.77
  -2   3   7   46.79    6.47
   2  -3  -7   43.13    6.34
   2  -3  -7   53.87    5.51
   2   3  -7   52.31    8.51
  -2  -3   7   46.38    8.02
  -2   3   8  189.33   20.73
  -2   3   8  223.06   21.11
   2  -3  -8  175.65   20.43
   2  -3  -8  220.94   19.76
   2   3  -8  194.93   22.88
  -2  -3   8  180.22   22.11
  -2   3   9  181.07   18.36
  -2   3   9  158.75   17.89
   2  -3  -9  165.68   17.84
   2  -3  -9  175.40   16.98
   2   3  -9  147.67   19.46
  -2  -3   9  149.28   18.98
  -2   3  10 1129.09   98.61
  -2   3  10 1077.14   98.13
   2  -3 -10 1026.71   97.75
   2  -3 -10 1094.32   97.07
   2   3 -10  859.06   99.09
  -2  -3  10  961.41   98.96
  -2   3  11  322.67   36.13
  -2   3  11  375.25   36.40
   2  -3 -11  359.37   35.97
   2  -3 -11  344.57   35.00
   2   3 -11  392.72   38.42
  -2  -3  11  349.65   37.06
  -2   3  12   33.60    6.92
  -2   3  12   33.79    6.60
   2  -3 -12   40.06    6.84
   2  -3 -12   48.47    6.60
   2   3 -12   46.16    8.56
  -2  -3  12   38.43    7.16
  -2   3  13  134.04   16.76
  -2   3  13  113.06   15.62
   2  -3 -13  149.17   16.44
   2  -3 -13  126.61   15.03
   2   3 -13  128.29   17.07
  -2  -3  13  124.38   16.25
  -2   3  14  387.91   41.27
  -2   3  14  337.75   39.86
   2  -3 -14  394.52   40.29
   2  -3 -14  366.95   39.15
   2   3 -14  437.75   42.26
  -2  -3  14  425.36   41.03
  -2   3  15   25.15    6.72
  -2   3  15   14.39    4.83
   2  -3 -15   30.31    6.19
   2  -3 -15   19.67    4.74
   2   3 -15   23.48    6.39
  -2  -3  15   26.97    6.09
  -2   3  16   93.27   15.13
  -2   3  16  110.18   15.25
   2  -3 -16  107.51   14.80
   2  -3 -16  110.66   14.17
   2   3 -16   99.10   15.19
  -2  -3  16  112.20   14.67
  -2   3  17   28.01    7.46
  -2   3  17   36.33    7.53
   2  -3 -17   31.39    6.82
   2  -3 -17   22.70    5.58
   2   3 -17   24.95    6.45
   2   3 -17   18.73    7.48
  -2  -3  17   14.00    4.81
  -2   3  18   27.82    7.56
   2  -3 -18   13.86    5.39
   2  -3 -18   21.10    5.74
   2   3 -18   27.82    7.02
   2   3 -18   19.77    7.77
  -2  -3  18   27.09    8.18
  -2   3  19    3.04    3.76
   2  -3 -19    2.12    2.53
   2  -3 -19    6.88    3.69
   2   3 -19    5.54    3.53
  -2  -3  19    4.81    4.31
  -2   3  20  102.38   16.85
   2  -3 -20  104.34   15.34
   2  -3 -20   98.31   14.48
   2   3 -20  100.65   15.42
  -2  -3  20   71.12   15.17
  -2   3  21   25.32    8.77
   2  -3 -21   43.79    9.16
   2  -3 -21   48.71    9.43
   2   3 -21   38.69    9.20
  -2  -3  21   47.88   11.01
  -2   3  22   34.48   10.25
   2  -3 -22   20.77    6.80
   2   3 -22   33.97    8.48
  -2  -3  22   38.70   10.09
  -2   3  23    1.98    3.62
   2  -3 -23    2.38    3.17
   2   3 -23    0.20    2.52
  -2  -3  23    1.00    4.14
  -2   3  24  119.25   20.78
   2  -3 -24  118.69   18.31
  -2   3  25   91.87   18.41
  -2   3  26  137.72   24.32
   2   3 -26  151.72   21.88
  -2   3  27    2.59    5.45
   2   3 -27    1.00    3.37
   2   3 -28    3.22    3.70
   2   3 -29    4.29    4.32
  -2   3  30   38.72   13.65
   2   3 -30   58.53   12.43
  -2   3  31    2.14    5.81
   2   3 -31    2.57    4.74
  -2   3  32   -1.40    5.24
   2   3 -32   -0.11    3.19
  -2   3  33    1.46    4.83
   2   3 -33    0.51    4.05
  -2   3  34   13.27    8.85
   2   3 -34    4.04    5.13
   2   3 -35    2.05    3.11
   2   3 -36   16.71    7.17
   2   3 -37    1.95    3.69
   2   3 -38   -0.26    2.85
   2   3 -39    1.84    3.89
   2   3 -40   34.91   10.96
   2   3 -41    1.86    4.50
   2   3 -42    3.26    4.65
  -2   4   1  952.21   86.52
   2  -4  -1 1146.49   86.80
   2  -4  -1  874.29   87.03
   2   4  -1  672.98   87.41
  -2  -4   1  846.25   89.16
  -2   4   2  317.58   32.32
   2  -4  -2  307.61   31.92
   2  -4  -2  344.86   32.49
   2   4  -2  330.62   34.99
  -2  -4   2  296.86   33.96
  -2  -4   2  353.52   36.11
  -2   4   3  132.45   15.49
  -2   4   3  138.22   15.97
   2  -4  -3  127.84   15.12
   2  -4  -3  165.58   15.81
   2   4  -3  134.37   17.66
  -2  -4   3  166.11   18.10
  -2   4   4  464.04   47.21
  -2   4   4  512.53   47.81
   2  -4  -4  516.14   47.23
   2  -4  -4  475.63   46.79
   2   4  -4  499.04   50.18
  -2  -4   4  459.99   49.25
  -2   4   5   21.54    4.43
  -2   4   5   25.82    4.99
   2  -4  -5   40.22    5.24
   2  -4  -5   31.37    4.60
   2   4  -5   30.41    6.72
  -2  -4   5   36.49    6.72
  -2   4   6  392.00   41.61
  -2   4   6  439.20   42.10
   2  -4  -6  370.42   41.20
   2  -4  -6  476.21   41.18
   2   4  -6  459.35   44.97
  -2  -4   6  450.94   44.15
  -2   4   7  781.52   71.50
  -2   4   7  674.59   71.23
   2  -4  -7  770.11   71.19
   2  -4  -7  739.06   70.25
   2   4  -7  765.18   74.34
  -2  -4   7  787.08   73.71
  -2   4   8  596.94   61.88
  -2   4   8  575.36   62.01
   2  -4  -8  614.48   61.82
   2  -4  -8  723.39   61.28
   2   4  -8  676.12   65.14
  -2  -4   8  704.41   64.57
  -2   4   9   24.75    5.19
  -2   4   9   24.50    5.38
   2  -4  -9   34.84    5.72
   2  -4  -9   37.85    5.15
   2   4  -9   38.10    7.44
  -2  -4   9   41.13    7.43
  -2   4  10   15.07    3.96
  -2   4  10   17.16    4.43
   2  -4 -10   20.96    4.57
   2  -4 -10   14.88    3.53
   2   4 -10   29.25    6.71
  -2  -4  10   28.00    6.03
  -2   4  11  220.93   25.72
  -2   4  11  221.84   25.87
   2  -4 -11  256.24   25.99
   2  -4 -11  244.10   24.68
   2   4 -11  272.95   28.66
  -2  -4  11  226.97   26.78
  -2   4  12 1016.95   93.39
  -2   4  12 1039.89   93.67
   2  -4 -12  966.51   92.62
   2  -4 -12  969.37   91.54
   2   4 -12  776.51   93.74
  -2  -4  12 1024.49   94.34
  -2   4  13    8.85    3.58
  -2   4  13   13.16    4.33
   2  -4 -13    9.04    3.37
   2  -4 -13   14.34    3.71
   2   4 -13   10.14    4.18
  -2  -4  13   15.21    4.53
  -2   4  14  146.24   17.76
  -2   4  14  115.29   16.72
   2  -4 -14  154.22   17.19
   2  -4 -14  127.08   15.61
   2   4 -14  151.50   18.98
  -2  -4  14  111.53   16.58
  -2   4  15   10.28    4.01
  -2   4  15    7.87    3.74
   2  -4 -15    8.05    3.46
   2  -4 -15    6.39    2.87
   2   4 -15    6.65    3.99
  -2  -4  15    2.24    2.88
  -2   4  16  199.21   27.10
  -2   4  16  216.95   27.45
   2  -4 -16  258.93   27.49
   2  -4 -16  238.60   26.15
   2   4 -16  228.58   28.34
  -2  -4  16  270.23   28.05
  -2   4  17   29.74    8.31
  -2   4  17   54.56    9.96
   2  -4 -17   53.87    9.36
   2  -4 -17   51.32    8.56
   2   4 -17   57.50   10.63
  -2   4  18   63.26   11.72
  -2   4  18   47.56   10.45
   2  -4 -18   64.71   10.66
   2  -4 -18   50.99    9.55
   2   4 -18   69.48   12.06
  -2   4  19  112.15   18.07
  -2   4  19  135.24   18.68
   2  -4 -19  147.25   18.15
   2  -4 -19  135.38   17.03
   2   4 -19   92.37   16.73
  -2   4  20   12.92    5.78
   2  -4 -20   16.42    5.74
   2  -4 -20   12.41    4.44
   2   4 -20    8.86    4.64
  -2  -4  20   20.78    6.98
  -2   4  21   46.93   10.92
   2  -4 -21   33.02    8.31
   2  -4 -21   35.83    8.21
   2   4 -21   51.02   10.40
  -2  -4  21   43.69   11.05
  -2   4  22  154.03   22.10
   2  -4 -22  113.96   18.18
  -2  -4  22  136.26   21.76
  -2   4  23   50.47   12.63
   2  -4 -23   79.16   13.08
  -2   4  24   87.06   16.29
   2  -4 -24   61.72   12.55
   2   4 -24   75.93   14.23
  -2   4  25    1.82    4.82
   2   4 -25    7.49    4.39
  -2   4  26   46.89   12.41
   2   4 -26   30.95    9.05
  -2   4  27   43.43   13.05
   2   4 -27   66.99   13.31
   2   4 -28  134.49   21.17
   2   4 -29   37.56   10.09
   2   4 -30   -0.53    2.03
  -2   4  31    1.98    5.84
   2   4 -31   -0.99    4.13
  -2   4  32    9.83    7.87
   2   4 -32   18.10    7.31
   2   4 -33   18.36    7.70
   2   4 -34    5.30    4.94
   2   4 -35   -0.92    3.29
   2   4 -36   -0.00    0.00
   2   4 -37    1.43    4.54
   2   4 -38    2.00    3.84
   2   4 -39    7.45    5.73
   2   4 -40    5.88    5.31
   2   4 -41    3.04    4.59
   2   4 -42   16.98    7.73
   2   4 -43   17.48    7.84
  -2   5   1   14.39    3.97
   2  -5  -1   10.03    3.31
   2  -5  -1    9.91    3.82
   2   5  -1   14.17    4.83
  -2  -5   1    9.94    4.23
  -2  -5   1   17.22    5.89
  -2   5   2    9.08    3.03
   2  -5  -2    4.81    2.42
   2  -5  -2   12.21    3.27
   2   5  -2    3.12    3.22
  -2  -5   2    5.97    2.85
  -2  -5   2    7.83    4.52
  -2   5   3    0.36    1.53
   2  -5  -3    0.26    2.00
   2  -5  -3   -0.42    1.92
   2   5  -3   -1.10    3.01
  -2  -5   3    4.03    3.40
  -2   5   4 1452.22  140.69
  -2   5   4 1594.63  142.06
   2  -5  -4 1471.21  140.28
   2  -5  -4 1455.78  140.39
   2   5  -4 1420.55  143.24
  -2  -5   4 1665.88  143.47
  -2   5   5  408.04   44.46
  -2   5   5  461.49   45.32
   2  -5  -5  428.30   44.23
   2  -5  -5  482.20   44.56
   2   5  -5  516.18   48.34
  -2  -5   5  428.07   46.42
  -2   5   6  767.07   76.14
  -2   5   6  737.30   76.46
   2  -5  -6  900.12   76.35
   2  -5  -6  828.08   75.77
   2   5  -6  751.91   78.78
  -2  -5   6  728.23   77.71
  -2   5   7   77.10   10.49
  -2   5   7   68.18   10.42
   2  -5  -7   95.41   10.75
   2  -5  -7   63.31    9.41
   2   5  -7   78.85   12.45
  -2  -5   7   85.79   12.21
  -2   5   8   50.64    8.24
  -2   5   8   46.62    8.24
   2  -5  -8   62.55    8.51
   2  -5  -8   62.29    7.98
   2   5  -8   46.56    9.67
  -2  -5   8   51.93    9.28
  -2   5   9  158.11   17.57
  -2   5   9  168.10   18.14
   2  -5  -9  133.95   16.66
   2  -5  -9  152.75   16.44
   2   5  -9  125.73   18.89
  -2  -5   9  125.84   18.04
  -2   5  10 1042.31  104.34
  -2   5  10 1030.18  104.73
   2  -5 -10 1137.91  104.47
   2  -5 -10 1176.90  103.62
   2   5 -10 1034.06  106.93
  -2  -5  10 1107.52  106.22
  -2   5  11   -0.34    2.02
  -2   5  11   -0.37    2.03
   2  -5 -11    0.13    1.95
   2  -5 -11   -0.38    1.42
   2   5 -11    1.58    2.73
  -2  -5  11    1.49    2.30
  -2   5  12    3.64    2.77
  -2   5  12    5.02    3.26
   2  -5 -12    3.48    2.74
   2  -5 -12    6.63    2.56
   2   5 -12    9.70    4.40
  -2  -5  12    1.40    1.85
  -2   5  13   23.87    6.11
  -2   5  13   31.24    7.05
   2  -5 -13   34.33    6.77
   2  -5 -13   38.30    6.16
   2   5 -13   29.59    7.67
  -2  -5  13   23.72    6.62
  -2   5  14  110.21   15.59
  -2   5  14  105.10   15.67
   2  -5 -14  127.36   15.65
   2  -5 -14  127.05   14.64
   2   5 -14  121.63   17.32
  -2  -5  14   94.02   15.18
  -2   5  15   87.69   13.61
  -2   5  15   93.26   14.14
   2  -5 -15   94.22   13.33
   2  -5 -15   90.14   12.27
   2   5 -15   90.74   14.86
  -2   5  16  195.15   23.29
  -2   5  16  137.40   21.78
   2  -5 -16  203.45   22.76
   2  -5 -16  197.23   21.47
   2   5 -16  175.00   23.74
  -2   5  17   25.11    6.47
  -2   5  17   16.56    5.41
   2  -5 -17   10.97    4.27
   2  -5 -17   12.13    4.05
   2   5 -17   14.47    5.56
  -2   5  18   25.39    6.86
  -2   5  18   10.86    5.28
   2  -5 -18   22.32    5.99
   2  -5 -18   23.47    5.64
   2   5 -18   18.69    6.58
  -2   5  19   72.56   13.05
  -2   5  19   65.15   12.52
   2  -5 -19   74.62   12.05
   2  -5 -19   72.18   11.28
   2   5 -19   56.40   12.25
  -2   5  20   80.67   15.32
  -2   5  20  107.15   16.69
   2  -5 -20   95.77   15.08
   2  -5 -20  110.69   14.93
  -2   5  21   93.81   16.57
   2  -5 -21  100.25   15.38
  -2  -5  21   94.91   17.75
  -2   5  22   21.02    7.56
   2  -5 -22   12.02    5.76
  -2  -5  22   20.56    8.55
  -2   5  23    2.03    4.31
   2  -5 -23    2.54    3.60
   2   5 -23    2.14    2.83
  -2   5  24   37.66   10.56
   2   5 -24   25.10    8.02
  -2   5  25   30.01    9.66
   2   5 -25   29.11    9.11
  -2   5  26   71.65   16.55
   2   5 -26  119.60   18.28
  -2   5  27   -1.32    4.45
   2   5 -27    0.85    3.99
   2   5 -28   -1.57    4.57
   2   5 -29   10.97    6.30
   2   5 -30   21.03    8.08
   2   5 -31   16.65    7.28
   2   5 -32   -0.90    3.39
   2   5 -33   -0.90    3.68
   2   5 -34   -0.23    3.09
   2   5 -35   26.37    9.09
   2   5 -36    0.60    3.58
   2   5 -37    2.01    4.66
   2   5 -38   -1.06    4.25
   2   5 -39   -2.37    5.30
   2   5 -40    0.82    5.14
   2   5 -41    7.07    5.00
  -2   6   1  901.56   99.16
   2  -6  -1  979.42   98.86
   2  -6  -1 1077.64  100.65
   2   6  -1 1257.97  103.95
  -2  -6   1 1039.69  101.34
  -2  -6   1 1151.72  104.32
  -2   6   2  258.33   30.58
   2  -6  -2  312.10   30.70
   2  -6  -2  276.36   30.96
   2   6  -2  310.41   33.80
  -2  -6   2  277.97   32.24
  -2  -6   2  293.46   34.24
  -2   6   3  295.91   40.02
   2  -6  -3  432.72   40.90
   2  -6  -3  407.68   41.41
   2   6  -3  448.58   44.60
  -2  -6   3  441.00   43.34
  -2  -6   3  462.30   46.21
  -2   6   4  182.56   18.91
  -2   6   4   86.55   16.77
   2  -6  -4  161.97   17.86
   2  -6  -4  159.23   18.22
   2   6  -4  171.37   21.01
  -2  -6   4  193.06   20.84
  -2   6   5  641.91   68.95
  -2   6   5  713.86   70.14
   2  -6  -5  788.24   69.33
   2  -6  -5  677.32   68.85
   2   6  -5  726.80   72.34
  -2  -6   5  703.83   70.99
  -2   6   6  119.52   15.82
  -2   6   6  130.26   16.56
   2  -6  -6  146.94   16.07
   2  -6  -6  109.66   15.07
   2   6  -6  121.37   17.83
  -2  -6   6  139.50   17.75
  -2   6   7  447.14   46.21
  -2   6   7  458.18   46.86
   2  -6  -7  455.00   45.66
   2  -6  -7  456.84   45.59
   2   6  -7  447.54   48.84
  -2  -6   7  439.41   47.51
  -2   6   8  114.99   14.96
  -2   6   8  101.71   14.97
   2  -6  -8  129.36   14.84
   2  -6  -8  122.04   14.50
   2   6  -8   96.91   16.12
  -2  -6   8  107.85   15.88
  -2   6   9   90.13   12.93
  -2   6   9   79.66   12.81
   2  -6  -9  100.66   12.77
   2  -6  -9   90.03   12.18
   2   6  -9   90.44   14.79
  -2  -6   9  113.17   14.95
  -2   6  10    8.08    3.39
  -2   6  10    8.90    3.99
   2  -6 -10   10.53    3.74
   2  -6 -10   12.97    3.81
   2   6 -10   10.37    4.98
  -2  -6  10   14.09    4.80
  -2   6  11  387.09   39.74
  -2   6  11  333.93   39.55
   2  -6 -11  339.43   38.62
   2  -6 -11  375.35   38.43
   2   6 -11  446.23   43.49
  -2  -6  11  402.77   41.13
  -2   6  12  234.45   25.72
  -2   6  12  220.50   26.06
   2  -6 -12  196.91   24.50
   2  -6 -12  217.41   24.19
   2   6 -12  233.77   28.21
  -2   6  13   76.92   11.49
  -2   6  13   63.29   11.27
   2  -6 -13   67.79   10.73
   2  -6 -13   61.61    9.85
   2   6 -13   85.61   13.81
  -2   6  14  175.60   21.44
  -2   6  14  143.55   20.91
   2  -6 -14  190.27   21.29
   2  -6 -14  154.83   19.48
   2   6 -14  192.64   23.98
  -2   6  15    6.85    3.58
  -2   6  15    4.61    2.84
   2  -6 -15    5.15    3.06
   2  -6 -15    2.47    2.29
   2   6 -15    0.83    2.95
  -2   6  16   37.56    8.46
  -2   6  16   33.67    8.30
   2  -6 -16   31.91    7.32
   2  -6 -16   37.45    7.15
   2   6 -16   36.34    9.31
  -2   6  17  143.69   18.84
  -2   6  17  148.59   19.55
   2  -6 -17  104.76   16.66
   2  -6 -17  105.95   15.72
   2   6 -17  171.55   21.47
  -2   6  18  109.66   16.05
  -2   6  18   84.27   15.27
   2  -6 -18  103.50   15.04
   2  -6 -18   88.71   13.41
  -2   6  19   29.29    8.95
  -2   6  19   59.84   11.72
   2  -6 -19   75.91   11.58
  -2   6  20   -0.92    3.24
   2  -6 -20   -0.24    1.68
  -2   6  21   46.79   10.75
   2  -6 -21   60.35   10.99
   2   6 -21   36.32   10.05
  -2   6  22  113.48   19.56
   2  -6 -22  118.74   18.12
   2   6 -22  152.72   21.39
  -2   6  23   73.51   14.15
   2  -6 -23   69.67   12.50
   2   6 -23   44.56   11.63
  -2   6  24   52.99   12.19
   2   6 -24   37.26   10.56
  -2   6  25    3.61    4.79
   2   6 -25   -0.89    3.45
  -2   6  26    4.78    4.84
   2   6 -26   -1.17    3.56
  -2   6  27   21.65    9.16
   2   6 -27   30.65   10.07
   2   6 -28    9.43    5.76
   2   6 -29   34.69   10.08
   2   6 -30    5.95    5.24
   2   6 -31   14.52    6.60
   2   6 -32    6.04    4.94
   2   6 -33   28.54    9.82
   2   6 -34   10.31    6.11
   2   6 -35    2.23    4.01
   2   6 -36    4.33    5.37
   2   6 -37   10.31    5.83
   2   6 -38    2.18    3.49
   2   6 -39    8.00    5.24
   2   6 -40    0.34    3.31
  -2   7   1   15.48    4.91
   2  -7  -1   14.63    4.37
   2   7  -1    5.22    3.87
  -2  -7   1   11.47    4.95
  -2  -7   1   14.62    5.95
  -2   7   2   67.10   10.39
   2  -7  -2   50.39    8.80
   2  -7  -2   52.17    9.68
   2   7  -2   67.05   12.02
  -2  -7   2   56.76   10.47
  -2  -7   2   47.87   11.19
  -2   7   3   23.10    6.41
   2  -7  -3   32.95    6.57
   2  -7  -3   37.39    7.61
   2   7  -3   21.80    7.28
  -2  -7   3   28.67    7.26
  -2  -7   3   41.01    9.66
  -2   7   4  333.93   40.81
   2  -7  -4  378.92   40.65
   2  -7  -4  396.79   41.72
   2   7  -4  442.52   45.10
  -2  -7   4  461.78   43.89
  -2   7   5  494.29   50.50
   2  -7  -5  487.97   49.61
   2  -7  -5  574.33   51.21
   2   7  -5  413.74   51.77
  -2  -7   5  460.58   51.20
  -2   7   6   13.79    4.58
   2  -7  -6   17.57    4.83
   2  -7  -6   11.22    4.29
   2   7  -6   25.80    7.13
  -2  -7   6   11.79    4.69
  -2   7   7   51.98    9.31
  -2   7   7   45.25    9.27
   2  -7  -7   63.14    9.29
   2  -7  -7   41.13    8.21
   2   7  -7   52.27   11.08
  -2   7   8   45.65    8.21
  -2   7   8   31.99    7.48
   2  -7  -8   28.20    6.50
   2  -7  -8   46.41    7.71
   2   7  -8   25.83    8.46
  -2   7   9  404.85   45.05
  -2   7   9  420.71   45.92
   2  -7  -9  472.74   45.03
   2  -7  -9  420.47   44.36
   2   7  -9  422.69   47.73
  -2   7  10  133.96   19.05
  -2   7  10  128.41   19.37
   2  -7 -10  181.99   19.75
   2  -7 -10  161.82   19.04
   2   7 -10  157.67   21.89
  -2   7  11   29.88    7.16
  -2   7  11   34.07    7.91
   2  -7 -11   40.49    7.64
   2  -7 -11   33.49    6.86
   2   7 -11   40.12    9.18
  -2   7  12   65.84   11.81
  -2   7  12   97.20   14.06
   2  -7 -12   89.97   12.51
   2  -7 -12   70.69   11.38
   2   7 -12   83.03   14.43
  -2   7  13    0.92    2.17
  -2   7  13    8.05    3.67
   2  -7 -13    3.15    2.39
   2  -7 -13   -0.85    2.61
   2   7 -13    3.98    3.06
  -2   7  14   14.08    5.06
  -2   7  14   14.38    5.16
   2  -7 -14   14.66    4.96
   2  -7 -14   13.14    4.37
   2   7 -14    7.35    4.50
  -2   7  15  219.30   26.62
  -2   7  15  184.78   26.44
   2  -7 -15  248.81   26.59
   2  -7 -15  210.46   24.85
  -2   7  16   22.46    6.71
  -2   7  16   34.29    8.33
   2  -7 -16   26.61    6.76
   2  -7 -16   23.55    6.09
  -2   7  17   80.40   13.46
  -2   7  17   54.79   12.15
   2  -7 -17   94.47   13.44
   2  -7 -17   67.95   11.22
  -2   7  18    5.65    3.75
   2  -7 -18   20.00    5.83
   2   7 -18    6.10    5.38
  -2   7  19   83.71   14.30
   2  -7 -19   78.69   13.41
   2   7 -19   74.50   14.99
  -2   7  20    6.14    5.33
   2  -7 -20   12.61    5.66
   2   7 -20   12.12    6.83
  -2   7  21   53.28   12.15
   2  -7 -21   84.55   13.53
   2   7 -21   67.00   13.82
  -2   7  22    8.20    4.98
   2   7 -22   12.34    5.55
  -2   7  23    5.68    5.12
   2   7 -23   -0.30    3.55
  -2   7  24    8.07    5.71
   2   7 -24   21.23    8.35
  -2   7  25   32.81   10.23
   2   7 -25   79.75   15.06
  -2   7  26   12.14    6.86
   2   7 -26   20.23    8.02
   2   7 -27    3.55    4.67
   2   7 -28   -0.42    3.86
   2   7 -29   10.03    6.57
   2   7 -30    4.67    4.46
   2   7 -31   41.53   11.61
   2   7 -32    5.62    5.73
   2   7 -33    7.16    5.93
   2   7 -34    1.58    5.97
   2   7 -35   16.60    7.87
   2   7 -36   10.33    6.27
   2   7 -37   10.99    6.06
   2   7 -38   -0.98    3.15
   2   7 -39    3.12    5.39
  -2   8   1  382.61   38.07
   2  -8  -1  250.43   34.63
   2   8  -1  411.68   40.99
  -2  -8   1  395.53   41.91
  -2   8   2  179.21   20.03
   2  -8  -2  100.86   16.46
   2   8  -2  178.69   22.03
  -2  -8   2  128.20   20.91
  -2   8   3  443.81   47.23
   2  -8  -3  423.61   45.82
   2  -8  -3  431.25   47.33
   2   8  -3  445.39   49.50
  -2  -8   3  483.05   51.68
  -2   8   4    7.34    3.85
   2  -8  -4   11.79    4.28
   2  -8  -4    2.59    3.20
   2   8  -4    4.81    3.75
  -2  -8   4    5.89    4.90
  -2   8   5  209.88   24.95
   2  -8  -5  241.00   24.67
   2  -8  -5  181.33   24.12
   2   8  -5  166.64   25.53
  -2   8   6    6.99    3.71
   2  -8  -6   18.12    5.26
   2  -8  -6   14.13    5.24
   2   8  -6    6.97    4.46
  -2   8   7  526.63   54.46
   2  -8  -7  521.39   53.34
   2  -8  -7  534.96   54.10
   2   8  -7  483.42   56.36
  -2   8   8   80.81   12.55
   2  -8  -8   86.03   11.94
   2  -8  -8   59.01   10.78
   2   8  -8   55.03   12.58
  -2   8   9  125.82   17.95
  -2   8   9  134.33   18.77
   2  -8  -9  143.13   17.75
   2  -8  -9  107.51   16.66
   2   8  -9  155.39   21.14
  -2   8  10   -0.58    2.81
  -2   8  10    1.35    3.99
   2  -8 -10   -0.39    2.33
   2  -8 -10    0.14    2.43
   2   8 -10   -1.24    4.71
  -2   8  11  191.22   22.31
  -2   8  11  156.60   21.94
   2  -8 -11  172.90   20.74
   2  -8 -11  132.22   19.48
   2   8 -11  168.63   23.78
  -2   8  12    2.86    2.94
  -2   8  12   -1.17    3.09
   2  -8 -12    0.72    2.32
   2  -8 -12    3.04    2.85
  -2   8  13  168.71   21.69
  -2   8  13  138.78   21.54
   2  -8 -13  180.56   21.30
   2  -8 -13  158.13   20.40
  -2   8  14    4.44    3.44
  -2   8  14    3.25    3.22
   2  -8 -14    4.07    3.00
   2  -8 -14    7.89    3.76
  -2   8  15    5.70    4.37
  -2   8  15    4.64    3.62
   2  -8 -15    8.00    4.14
  -2   8  16   -1.31    3.11
   2  -8 -16   -0.28    2.07
   2   8 -16    2.03    4.23
  -2   8  17   75.91   14.06
   2  -8 -17   87.29   13.71
   2   8 -17   86.54   15.92
  -2   8  18   44.48    9.99
   2  -8 -18   36.00    8.70
   2   8 -18   38.89   10.55
  -2   8  19   67.20   13.20
   2  -8 -19   81.50   13.18
   2   8 -19   60.60   13.80
  -2   8  20    7.57    4.45
   2   8 -20   10.75    5.38
  -2   8  21   54.71   11.78
   2   8 -21   44.48   11.70
  -2   8  22   15.20    6.50
   2   8 -22   11.30    5.64
  -2   8  23   52.18   12.39
   2   8 -23   76.39   15.56
  -2   8  24    2.40    3.94
   2   8 -24    1.60    5.10
  -2   8  25   16.06    7.33
   2   8 -25    6.93    5.69
   2   8 -26    1.59    2.35
   2   8 -27   16.90    8.34
   2   8 -28   -1.22    4.23
   2   8 -29   52.98   13.35
   2   8 -30    2.63    3.57
   2   8 -31    4.79    4.67
   2   8 -32    1.06    4.02
   2   8 -33   23.70    9.67
   2   8 -34    1.77    5.52
   2   8 -35   -1.23    4.61
   2   8 -36    8.96    6.40
   2   8 -37    7.66    7.26
   2   8 -38   -0.80    3.87
  -2   9   1   60.52   11.94
   2  -9  -1   75.28   12.01
   2   9  -1   69.07   13.94
  -2  -9   1   89.86   16.34
  -2   9   2   24.02    7.22
   2  -9  -2   41.42    8.10
   2   9  -2   48.76   10.64
  -2  -9   2   29.73    9.45
  -2   9   3    6.92    4.16
   2  -9  -3   11.19    4.33
   2  -9  -3   12.27    4.98
   2   9  -3   15.74    6.19
  -2  -9   3   25.55    9.09
  -2   9   4    2.02    3.14
   2  -9  -4    2.01    2.14
   2  -9  -4    1.25    2.57
   2   9  -4   -0.35    3.02
  -2  -9   4   -0.63    3.29
  -2   9   5  287.98   33.63
   2  -9  -5  304.33   32.69
   2  -9  -5  251.37   32.84
   2   9  -5  312.47   36.38
  -2  -9   5  277.81   37.29
  -2   9   6   -0.99    2.88
   2  -9  -6   -0.02    1.10
   2  -9  -6    2.70    2.68
   2   9  -6    1.13    2.91
  -2   9   7    2.27    2.90
   2  -9  -7    0.86    2.07
   2  -9  -7    0.22    2.38
  -2   9   8   -0.17    1.84
   2  -9  -8    3.72    3.22
   2  -9  -8    4.07    3.66
  -2   9   9  115.53   17.85
   2  -9  -9  127.50   17.26
   2  -9  -9  128.72   17.99
  -2   9  10    0.76    2.77
   2  -9 -10    2.64    2.72
   2  -9 -10   -0.09    2.64
  -2   9  11  186.74   21.89
   2  -9 -11  112.99   17.93
   2  -9 -11  148.04   19.57
  -2   9  12   15.70    5.99
   2  -9 -12   22.98    6.13
   2   9 -12    7.42    6.00
  -2   9  13    4.46    3.66
   2  -9 -13    0.42    2.53
   2   9 -13    2.51    4.00
  -2   9  14   61.48   12.09
   2  -9 -14   77.76   12.46
   2   9 -14   61.26   13.65
  -2   9  15  173.53   22.59
   2  -9 -15  147.31   20.54
   2   9 -15  144.87   23.40
  -2   9  16    4.81    4.18
   2  -9 -16    3.66    3.14
   2   9 -16   -0.03    3.06
  -2   9  17    7.61    5.27
   2   9 -17   14.95    6.78
  -2   9  18   29.91    8.48
   2   9 -18   36.87   10.65
  -2   9  19   47.29   11.33
   2   9 -19   64.90   13.45
  -2   9  20    0.16    3.42
   2   9 -20   -0.84    4.63
  -2   9  21   78.18   15.70
   2   9 -21  111.74   18.84
  -2   9  22   -0.33    2.25
   2   9 -22    2.96    4.71
   2   9 -23   -0.02    4.41
   2   9 -24   -0.32    3.80
   2   9 -25   84.53   17.15
   2   9 -26   -0.12    3.44
   2   9 -27   14.41    7.41
   2   9 -28   -1.37    4.28
   2   9 -29   10.91    6.60
   2   9 -30    2.68    4.45
   2   9 -31   37.23   11.78
   2   9 -32   -1.16    3.65
   2   9 -33   -0.33    3.50
   2   9 -34   -2.48    5.79
   2   9 -35    8.10    6.08
   2   9 -36    3.59    4.58
  -2  10   1  186.14   26.30
  -2 -10   1  238.84   31.44
  -2  10   2   31.54    8.29
   2 -10  -2   22.07    6.38
  -2 -10   2   27.24    9.27
  -2  10   3   80.88   13.95
   2 -10  -3   96.16   13.60
  -2 -10   3   46.94   13.78
  -2  10   4    9.22    4.84
   2 -10  -4   10.76    4.30
   2 -10  -4    7.44    4.90
  -2 -10   4    4.70    5.07
  -2  10   5    2.68    3.55
   2 -10  -5    0.32    1.94
  -2 -10   5   -0.46    2.84
  -2  10   6   11.05    5.44
   2 -10  -6    5.47    3.51
  -2 -10   6   17.89    7.41
  -2  10   7  421.95   47.46
   2 -10  -7  395.55   45.49
   2  10  -7  485.07   51.22
  -2  10   8   18.52    6.90
   2 -10  -8   28.91    7.10
   2  10  -8   33.13    9.94
  -2  10   9   15.88    6.14
   2 -10  -9   10.69    4.86
   2  10  -9   29.00    8.64
  -2  10  10    3.54    3.87
   2 -10 -10    1.69    3.55
   2  10 -10   -2.80    5.43
  -2  10  11  300.17   37.31
   2 -10 -11  324.06   36.18
   2  10 -11  318.50   39.83
  -2  10  12    4.19    4.40
   2 -10 -12    6.45    4.10
   2  10 -12    3.53    6.18
  -2  10  13    9.85    4.77
   2 -10 -13    8.15    4.30
   2  10 -13   20.74    8.38
  -2  10  14    3.87    4.40
   2 -10 -14    4.68    3.61
   2  10 -14    6.56    5.03
  -2  10  15   10.45    5.67
   2  10 -15    7.37    6.96
  -2  10  16    4.93    4.36
   2  10 -16   -0.28    5.81
  -2  10  17   85.75   15.60
   2  10 -17   80.53   16.35
  -2  10  18   -0.54    3.21
   2  10 -18    4.94    5.16
  -2  10  19   29.63    8.84
   2  10 -19   35.08   10.30
  -2  10  20   -0.97    3.25
   2  10 -20    0.66    5.06
   2  10 -21   48.61   12.88
   2  10 -22   19.81    7.96
   2  10 -23   34.42   10.15
   2  10 -24   -3.10    5.88
   2  10 -25    3.08    4.14
   2  10 -26   15.68    7.84
   2  10 -27   27.31   10.08
   2  10 -28    2.57    3.46
   2  10 -29    8.85    6.15
   2  10 -30   -2.43    4.73
   2  10 -31    1.36    4.89
   2  10 -32   -0.05    3.61
   2  10 -33   27.31    9.85
   2  10 -34    1.59    4.73
  -2  11   1   90.22   14.80
   2  11  -1   65.92   14.27
  -2 -11   1   37.70   12.44
  -2  11   2    1.45    3.74
   2  11  -2    6.52    5.16
  -2 -11   2    1.72    4.71
  -2  11   3   46.85   11.15
   2  11  -3   81.53   15.34
  -2 -11   3   68.71   15.92
  -2  11   4   39.96   10.03
   2  11  -4   75.53   14.57
  -2 -11   4   39.41   12.04
  -2  11   5   92.83   15.87
   2  11  -5   97.10   17.66
  -2 -11   5   67.21   16.59
  -2  11   6   16.75    6.49
   2  11  -6    9.77    6.74
  -2 -11   6    2.24    5.11
  -2  11   7   15.28    7.01
   2  11  -7   10.00    6.58
  -2 -11   7   21.77    9.74
  -2  11   8   -0.60    2.75
   2  11  -8   -0.43    2.20
  -2  11   9   60.91   12.84
   2  11  -9   67.87   14.83
  -2  11  10    1.53    3.13
   2  11 -10    3.39    4.29
  -2  11  11   73.97   14.56
   2  11 -11   82.17   16.75
  -2  11  12   -0.66    3.00
   2  11 -12    3.70    4.72
  -2  11  13   32.55    9.30
   2  11 -13   34.63   10.57
  -2  11  14    8.37    5.26
   2  11 -14    4.55    4.50
  -2  11  15  110.35   17.99
   2  11 -15   93.07   18.47
  -2  11  16    9.76    5.66
   2  11 -16    3.99    4.59
  -2  11  17    5.91    4.34
   2  11 -17    2.78    5.67
  -2  11  18   -0.62    4.33
   2  11 -18    0.39    3.92
   2  11 -19   24.01    8.71
   2  11 -20    9.61    6.70
   2  11 -21   36.02   10.56
   2  11 -22   10.47    6.72
   2  11 -23   -0.91    3.62
   2  11 -24    0.16    3.55
   2  11 -25   41.77   12.47
   2  11 -26    0.74    5.44
   2  11 -27    2.11    3.90
   2  11 -28   -2.83    5.34
   2  11 -29   15.55    7.48
   2  11 -30   -3.17    6.89
   2  11 -31    7.28    6.51
   2  11 -32    2.87    5.00
   2  12  -1   66.10   14.74
   2  12  -2   29.02    9.63
   2  12  -3   19.04    8.46
   2  12  -4   -1.98    4.58
  -2  12   5    0.97    3.36
   2  12  -5   -1.88    5.42
  -2 -12   5   -1.69    5.84
  -2  12   6    1.79    3.48
   2  12  -6    1.82    3.20
  -2 -12   6    2.17    5.55
  -2  12   7  137.72   22.97
   2  12  -7  176.36   26.35
  -2 -12   7  190.02   29.41
  -2  12   8   -0.86    3.71
   2  12  -8   -0.66    4.77
  -2 -12   8   -2.47    6.23
  -2  12   9    9.13    5.39
   2  12  -9   10.57    5.93
  -2  12  10   10.69    6.23
   2  12 -10   11.60    6.35
  -2  12  11   21.00    7.70
   2  12 -11   21.11    8.87
  -2  12  12    3.52    3.64
   2  12 -12    1.73    3.62
  -2  12  13   94.27   17.68
   2  12 -13  110.30   20.22
  -2  12  14    3.81    4.52
   2  12 -14    1.39    4.74
   2  12 -15   -0.59    3.94
   2  12 -16    9.14    6.81
   2  12 -17   78.51   16.85
   2  12 -18   14.48    7.35
   2  12 -19   12.57    6.76
   2  12 -20    5.13    5.75
   2  12 -21    4.62    5.26
   2  12 -22    2.92    4.80
   2  12 -23   41.46   13.22
   2  12 -24   -3.63    5.86
   2  12 -25   -2.47    5.66
   2  12 -26   -1.26    4.51
   2  12 -27   11.13    7.34
   2  12 -28    6.20    5.33
   2  12 -29    4.35    7.07
   2  12 -30    1.86    4.55
  -2  13   1   17.08    7.32
   2  13  -1   37.63   10.97
  -2  13   2   -0.91    3.73
   2  13  -2    0.22    4.37
  -2  13   3   48.21   11.90
   2  13  -3   38.96   11.74
  -2  13   4   25.58    8.96
   2  13  -4   21.15    9.15
   2  13  -5   64.91   15.13
   2  13  -6    3.24    5.22
   2  13  -7    1.14    4.87
   2  13  -8   25.69    9.35
   2  13  -9   33.73   10.79
   2  13 -10    2.21    4.37
   2  13 -11   80.97   17.61
   2  13 -12    7.37    5.61
   2  13 -13    3.96    6.74
   2  13 -14    7.11    5.50
   2  13 -15   33.43   10.65
   2  13 -16   10.58    6.48
   2  13 -17   12.93    7.08
   2  13 -18    5.24    4.73
   2  13 -19   21.05    8.83
   2  13 -20   -2.14    7.08
   2  13 -21   23.93    9.81
   2  13 -22    6.87    6.00
   2  13 -23   -0.17    4.46
   2  13 -24    0.44    3.77
   2  13 -25   23.67   10.01
   2  13 -26    2.57    4.91
   2  13 -27    4.28    5.24
   2  13 -28   -1.54    5.33
  -2  14   1   67.37   15.15
   2  14  -1   71.83   16.34
  -2  14   2   15.70    8.17
   2  14  -2   20.35    9.07
  -2  14   3    6.92    5.36
   2  14  -3    2.18    4.49
  -2  14   4    3.14    4.28
   2  14  -4    8.08    6.52
  -2  14   5    1.07    4.58
   2  14  -5   -1.54    5.22
  -2  14   6    1.38    4.24
   2  14  -6    7.32    6.89
  -2  14   7   50.54   12.64
   2  14  -7   37.08   12.14
  -2  14   8   11.24    6.52
   2  14  -8    6.96    5.83
  -2  14   9   -0.84    3.50
   2  14  -9   -0.98    3.62
  -2  14  10    4.84    4.50
   2  14 -10   -0.00    0.00
  -2  14  11   16.26    7.51
   2  14 -11   10.34    7.35
   2  14 -12   14.06    7.02
   2  14 -13   28.44   10.52
   2  14 -14    6.28    6.97
   2  14 -15    4.21    6.11
   2  14 -16    2.75    4.27
   2  14 -17   33.58   10.98
   2  14 -18   20.25    9.38
   2  14 -19    6.47    5.78
   2  14 -20    3.97    6.11
   2  14 -21   10.63    7.04
   2  14 -22    9.81    8.14
   2  14 -23    1.77    6.08
   2  14 -24    2.06    6.06
   2  14 -25   -0.87    4.64
  -2  15   1   20.42    8.27
   2  15  -1   14.96    7.23
  -2  15   2   -0.70    3.80
   2  15  -2   -1.44    5.05
  -2  15   3   19.40    8.65
   2  15  -3   18.59    8.26
  -2  15   4   -0.86    3.40
   2  15  -4    2.74    6.69
  -2  15   5   25.30    9.02
   2  15  -5   16.38    8.44
  -2  15   6   20.09    8.47
   2  15  -6   24.16    9.71
  -2  15   7   -1.66    4.53
   2  15  -7   -2.57    5.50
  -2  15   8   35.23   11.12
   2  15  -8   33.54   11.88
  -2  15   9    2.14    4.46
   2  15  -9   16.98    8.57
   2  15 -10   -0.88    5.13
   2  15 -11   -0.72    3.53
   2  15 -12    1.99    4.04
   2  15 -13    4.53    5.75
   2  15 -14    9.96    5.94
   2  15 -15    3.88    6.24
   2  15 -16    4.26    5.89
   2  15 -17    4.68    6.21
   2  15 -18    0.79    3.92
   2  15 -19    6.56    6.22
   2  15 -20    3.61    6.92
   2  15 -21   13.56    8.49
   2  15 -22   -0.67    3.14
  -2  16   1   13.60    7.39
   2  16  -1   -1.22    4.70
  -2  16   2   20.64    9.35
   2  16  -2   11.95    7.74
  -2  16   3    0.68    3.40
   2  16  -3    5.30    5.90
  -2  16   4    2.56    4.27
   2  16  -4   -3.13    6.34
  -2  16   5    0.27    3.62
   2  16  -5    0.69    5.42
  -2  16   6    7.00    5.51
   2  16  -6    8.93    5.90
   2  16  -7   11.62    7.37
   2  16  -8    5.14    6.84
   2  16  -9   -2.04    6.04
   2  16 -10    1.87    6.37
   2  16 -11    2.42    4.90
   2  16 -12   27.64    9.88
   2  16 -13   -2.80    6.04
   2  16 -14   -3.36    6.45
   2  16 -15   -1.00    4.38
   2  16 -16   13.46    8.02
   2  16 -17    1.07    5.18
   2  16 -18    9.65    6.62
  -2  17   1   -1.22    4.53
   2  17  -1   -2.84    5.69
  -2  17   2    5.43    5.14
   2  17  -2   -2.83    5.96
  -2  17   3    8.91    6.68
   2  17  -3   -2.15    5.90
   2  17  -4    3.25    6.35
   2  17  -5    1.13    4.82
   2  17  -6    0.85    4.48
   2  17  -7   10.15    5.86
   2  17  -8    2.69    5.11
   2  17  -9    6.78    5.84
   2  17 -10   -1.80    4.43
   2  17 -11   12.22    8.68
   2  17 -12   -1.06    4.39
   2  17 -13    6.28    5.69
   2  17 -14   15.87    8.94
   2  18  -1    3.05    5.79
   2  18  -2    6.18    7.50
   2  18  -3   -1.11    3.57
   2  18  -4   -1.23    5.19
   2  18  -5   -0.24    3.30
   2  18  -6   -1.38    5.71
   2  18  -7   -1.93    4.96
   2  18  -8    1.62    6.27
  -1   0   1    0.16    0.29
   1   0  -1 6675.42   49.05
  -1   0   2    0.22    0.31
   1   0  -2   -0.12    0.48
  -1   0   3 2137.23  178.88
   1   0  -3 1793.06  178.62
  -1   0   4   -0.12    0.77
   1   0  -4    0.20    0.87
   1   0  -5 1684.91  165.31
   1   0  -5 2072.86  168.33
   1   0  -6    1.15    1.22
   1   0  -6   -0.43    1.85
  -1   0   7   -1.08    2.35
   1   0  -7    0.36    1.31
   1   0  -7   -1.17    2.62
  -1   0   8   -1.31    3.16
   1   0  -8   -0.12    1.16
   1   0  -8    1.50    2.78
  -1   0   9    2.75    3.33
  -1   0   9    8.14    3.01
   1   0  -9    4.30    3.36
  -1   0  10    2.39    2.15
  -1   0  10   -0.54    2.26
   1   0 -10   -0.22    2.53
  -1   0  11 2645.87  245.59
  -1   0  11 2594.64  242.58
   1   0 -11 2570.12  243.42
  -1   0  12   -0.42    3.05
  -1   0  12    0.47    2.13
   1   0 -12    0.86    3.70
  -1   0  13  294.36   35.30
  -1   0  13  298.78   33.34
   1   0 -13  319.58   34.56
  -1   0  14   -0.92    2.61
  -1   0  14    0.79    2.99
   1   0 -14    1.07    3.14
  -1   0  15  450.76   54.34
  -1   0  15  532.62   52.94
   1   0 -15  514.12   53.54
  -1   0  16   -0.72    4.07
  -1   0  16    1.91    2.49
   1   0 -16    4.71    4.03
  -1   0  17  687.06   72.07
  -1   0  17  638.05   68.38
   1   0 -17  685.35   69.61
  -1   0  18   -1.29    3.87
  -1   0  18   -0.26    1.80
   1   0 -18    0.45    3.25
  -1   0  19   17.41    7.09
  -1   0  19   10.15    4.76
   1   0 -19    5.89    4.33
  -1   0  20   -2.08    4.83
  -1   0  20   -0.15    2.69
   1   0 -20   -0.41    1.83
  -1   0  21  537.51   59.88
  -1   0  21  485.46   55.36
   1   0 -21  504.91   55.81
  -1   0  22   -0.71    4.45
  -1   0  22   -0.15    2.83
  -1   0  23  171.24   27.31
  -1   0  23  155.78   23.89
   1   0 -23  170.44   21.99
  -1   0  24    0.60    5.32
   1   0 -24    0.08    2.41
  -1   0  25   20.43    9.95
   1   0 -25    9.80    4.63
  -1   0  28    4.04    6.36
   1   0 -28   -0.59    2.34
   1   0 -29   32.10    8.74
   1   0 -30   -1.56    3.09
   1   0 -31   35.38    9.37
   1   0 -32   -0.29    2.61
   1   0 -33   49.05   11.46
   1   0 -34   -0.93    3.26
   1   0 -35    1.60    2.93
   1   0 -36   -0.34    3.51
   1   0 -37   37.03   10.32
   1   0 -38   -0.92    3.70
   1   0 -39   10.27    5.41
   1   0 -40    2.38    4.18
   1   0 -41    3.14    4.43
  -1   1   1  564.72   60.94
  -1   1   1  697.09   60.67
   1  -1  -1  577.35   60.60
   1  -1  -1  703.25   60.50
   1  -1  -1  718.43   60.46
   1   1  -1  620.31   61.90
  -1  -1   1  582.56   61.73
   1   1  -2    4.03    1.39
  -1  -1   2    3.91    1.49
  -1   1   3 2174.66  191.86
   1  -1  -3 1983.97  191.43
   1   1  -3 2136.54  192.81
  -1  -1   3 2168.31  192.81
  -1   1   4   31.40    3.86
  -1   1   4   21.55    3.31
   1  -1  -4   32.48    3.80
   1   1  -4   38.29    4.79
  -1  -1   4   28.38    4.25
  -1   1   5 3530.72  308.10
  -1   1   5 3893.25  307.98
   1  -1  -5 3549.85  307.91
   1  -1  -5 3456.61  309.18
   1   1  -5 2856.92  307.73
  -1  -1   5 2943.11  307.69
  -1   1   6   65.74    8.47
  -1   1   6   64.78    7.98
   1  -1  -6   82.33    8.67
   1  -1  -6   73.72    8.05
   1   1  -6   54.19    8.13
  -1  -1   6   68.00    8.33
  -1   1   7  616.18   58.64
   1  -1  -7  620.50   58.25
   1  -1  -7  600.44   57.75
   1   1  -7  573.08   57.98
  -1  -1   7  622.81   58.06
  -1   1   8   25.24    4.95
   1  -1  -8   19.01    4.28
   1  -1  -8   19.47    3.83
   1   1  -8   12.35    3.55
  -1  -1   8   19.05    3.83
  -1   1   9   56.13    8.63
   1  -1  -9   48.30    7.72
   1  -1  -9   68.64    8.10
   1   1  -9   55.25    7.70
   1   1  -9   61.52   10.03
  -1  -1   9   35.47    6.56
  -1   1  10   36.89    7.10
   1  -1 -10   32.09    6.20
   1   1 -10   23.50    5.18
   1   1 -10   25.55    6.82
  -1  -1  10   45.97    7.35
  -1   1  11  134.09   17.75
   1  -1 -11  148.05   17.44
   1   1 -11  122.90   16.06
   1   1 -11  149.58   19.33
  -1  -1  11  152.70   18.01
  -1   1  12  114.03   15.98
   1  -1 -12  133.57   15.76
   1   1 -12   92.78   13.61
   1   1 -12  126.39   17.18
  -1  -1  12  115.46   15.56
  -1   1  13  467.94   44.75
  -1   1  13  480.81   43.11
   1  -1 -13  447.20   43.07
   1   1 -13  290.60   40.08
   1   1 -13  454.11   45.19
  -1  -1  13  402.33   42.96
  -1   1  14  417.73   46.67
  -1   1  14  456.30   45.41
   1  -1 -14  434.10   45.44
   1   1 -14  368.43   43.46
   1   1 -14  478.11   48.06
  -1  -1  14  464.43   46.46
  -1   1  15  198.63   26.26
  -1   1  15  209.92   24.87
   1  -1 -15  183.73   24.51
   1   1 -15  210.07   23.82
   1   1 -15  195.11   26.26
  -1  -1  15  236.51   26.29
  -1   1  16   20.16    7.19
  -1   1  16   12.90    4.90
   1  -1 -16   26.40    6.88
   1   1 -16   12.87    4.67
   1   1 -16   23.55    7.43
  -1  -1  16   16.94    5.96
  -1   1  17   38.30    9.76
  -1   1  17   48.02    9.46
   1  -1 -17   51.03    9.88
   1   1 -17   36.16    7.80
   1   1 -17   38.38    9.82
  -1  -1  17   43.86    9.54
  -1   1  18   12.43    6.06
  -1   1  18    5.70    4.10
   1  -1 -18   23.73    6.69
   1   1 -18   14.09    4.82
   1   1 -18   20.42    7.20
  -1  -1  18   18.97    6.29
  -1   1  19  541.24   55.97
  -1   1  19  475.63   52.10
   1  -1 -19  524.85   52.87
   1   1 -19  386.43   49.18
   1   1 -19  437.84   52.81
  -1  -1  19  632.17   55.25
  -1   1  20   30.43    9.50
  -1   1  20   35.74    8.82
   1  -1 -20   32.95    8.46
   1  -1 -20   20.66    6.75
   1   1 -20   26.42    6.79
   1   1 -20   25.62    8.38
  -1  -1  20   31.25    8.46
  -1   1  21    8.48    5.78
  -1   1  21    2.77    3.28
   1  -1 -21    1.94    3.62
   1  -1 -21    5.92    3.96
   1   1 -21    6.69    3.78
  -1  -1  21    1.74    3.47
  -1   1  22   10.90    5.95
  -1   1  22    2.86    3.51
   1  -1 -22    2.68    3.65
   1   1 -22    4.88    4.15
  -1  -1  22   -0.37    2.35
  -1   1  23  313.74   41.76
  -1   1  23  304.14   38.73
   1  -1 -23  336.63   39.12
   1   1 -23  320.23   36.81
  -1  -1  23  326.45   39.64
  -1   1  24   19.37    8.36
   1   1 -24   14.02    5.39
  -1  -1  24    8.60    5.20
  -1   1  25  221.89   33.34
   1   1 -27   -0.91    3.17
  -1   1  28   -1.07    5.77
   1   1 -28    0.04    3.28
  -1   1  29   45.02   14.45
   1   1 -29   55.64   11.58
  -1   1  30    1.95    5.85
   1   1 -30   -0.61    3.20
  -1   1  31   -1.44    5.90
   1  -1 -31    7.36    4.79
   1   1 -31   12.19    5.88
  -1   1  32   -2.51    6.42
   1  -1 -32   -0.28    2.95
   1   1 -32   -0.58    3.26
  -1   1  33    7.99    8.59
   1  -1 -33    4.82    4.34
   1   1 -33    6.71    5.27
  -1   1  34    4.31    5.71
   1  -1 -34    4.76    3.57
   1   1 -34    1.61    3.65
   1  -1 -35   77.31   15.10
   1   1 -35   94.58   16.84
   1  -1 -36   -0.64    2.83
   1   1 -36   -1.29    3.13
   1  -1 -37   -1.62    3.63
   1   1 -37   -0.68    4.38
   1  -1 -38    7.19    4.69
   1   1 -38    2.92    3.96
   1  -1 -39   12.66    6.63
   1   1 -39   16.66    6.97
   1   1 -40    6.69    5.03
   1   1 -41    1.21    2.91
   1   1 -42   -0.92    3.34
  -1   2   1 1429.26  145.34
   1  -2  -1 1602.07  145.46
   1  -2  -1 1630.81  146.05
   1   2  -1 1607.39  146.99
  -1  -2   1 1649.24  146.86
  -1  -2   1 1723.46  149.95
  -1   2   2   73.15    7.90
  -1   2   2   79.36    8.08
   1  -2  -2   81.11    7.96
   1  -2  -2   59.15    7.59
   1   2  -2   63.25    8.83
  -1  -2   2   76.78    9.11
  -1   2   3   13.21    2.49
  -1   2   3   21.18    2.96
   1  -2  -3   13.40    2.53
   1  -2  -3   22.59    2.79
   1   2  -3   15.10    3.42
  -1  -2   3    9.88    3.08
  -1   2   4  404.01   39.58
  -1   2   4  419.45   39.65
   1  -2  -4  449.71   39.74
   1  -2  -4  413.93   39.28
   1   2  -4  413.36   40.94
  -1  -2   4  384.67   40.56
  -1   2   5   35.72    5.35
  -1   2   5   60.57    6.18
   1  -2  -5   35.43    5.39
   1  -2  -5   52.61    5.52
   1   2  -5   36.49    6.23
  -1  -2   5   32.32    5.81
  -1   2   6 1821.58  162.67
  -1   2   6 1791.19  162.50
   1  -2  -6 1659.20  162.22
   1  -2  -6 1927.79  162.22
   1   2  -6 1701.16  163.40
  -1  -2   6 1574.71  162.92
  -1   2   7   68.46    8.66
  -1   2   7   56.78    8.14
   1  -2  -7   64.38    8.28
   1  -2  -7   72.24    8.13
   1   2  -7   62.14    8.88
  -1  -2   7   63.22    8.77
  -1   2   8  206.73   20.50
  -1   2   8  203.68   20.14
   1  -2  -8  181.45   19.78
   1  -2  -8  200.57   19.62
   1   2  -8  145.24   19.77
  -1  -2   8  172.42   20.00
  -1   2   9   78.14   10.46
   1  -2  -9   66.05    9.73
   1  -2  -9   83.04    9.90
   1   2  -9   72.04   10.25
  -1  -2   9   80.89   10.31
  -1   2  10    9.79    4.01
   1  -2 -10   21.63    4.65
   1  -2 -10   22.59    4.37
   1   2 -10   25.52    5.12
  -1  -2  10   18.34    4.20
  -1   2  11  297.61   34.24
   1  -2 -11  316.34   33.86
   1  -2 -11  434.90   34.74
   1   2 -11  331.46   34.25
  -1  -2  11  269.34   32.94
  -1   2  12  447.65   43.04
   1  -2 -12  401.63   41.55
   1  -2 -12  402.35   41.09
   1   2 -12  425.44   41.83
   1   2 -12  380.37   44.56
  -1  -2  12  362.37   40.65
  -1  -2  12  400.18   43.16
  -1   2  13  414.51   46.46
   1  -2 -13  455.95   45.96
   1  -2 -13  473.68   45.63
   1   2 -13  427.90   45.47
   1   2 -13  431.52   49.03
  -1  -2  13  443.51   47.35
  -1   2  14    2.42    3.58
   1  -2 -14    0.19    2.52
   1  -2 -14   -0.01    2.28
   1   2 -14   -0.51    2.28
   1   2 -14   -1.28    3.55
[truncated: 643,774 more chars]
