# Supplementary material for: LED-pump-X-ray-multiprobe crystallography for sub-second timescales
Source: Commun Chem. 2022 Aug 26;5:102. doi: 10.1038/s42004-022-00716-1 (PMC9814726; doi:10.1038/s42004-022-00716-1)
Supplement: Supplementary file 10 — Supplementary Data 1 [file 42004_2022_716_MOESM10_ESM.zip › CIFs/0-8s_280K/280K_0-8s_t11_decay.cif]

data_global

# SUBMISSION DETAILS
 
_publ_contact_author_name       'Hatcher, Lauren'
_publ_contact_author_address
;
School of Chemistry
Cardiff University
Main Building
Park Place 
Cardiff
CF10 3AT
United Kingdom
;
_publ_contact_author_email       'HatcherL1@cardiff.ac.uk'
_publ_requested_category          FM
_publ_section_comment
; 
?
;
_publ_section_references
;
Diamond General Data Aquisition (GDA) software: http://www.opengda.org/

XIA2: Winter, G. (2010) J. Appl. Cryst. 43, 186-190.
POINTLESS: Evans, P. (2006) Acta Cryst. D62, 72-82.
AIMLESS: Evans, P. R. and Murshudov, G. N. (2013) Acta Cryst. D69, 1204-1214.
DIALS: Winter, G., et al. Acta Cryst. (2018) D74, 85-97.
CCP4: Winn, M. D. et al. (2011) Acta Cryst. D67, 235-242.
   
SHELXL: Sheldrick G. M. (2015). Acta Cryst. C71, 3-8.
SHELXT:	Sheldrick, G. M. (2015). Acta Cryst. A71, 3-8.
 
OLEX2: Dolomanov, O.V.; Bourhis, L.J.; Gildea, R.J.; Howard, J.A.K.; Puschmann,
 H., OLEX2: A complete structure solution, refinement and analysis program 
 (2009). J. Appl. Cryst., 42, 339-341.

MERCURY: Macrae, C. F., Bruno, I. J., Chisholm, J. A., Edgington,
P. R., McCabe, P., Pidcock, E., Rodriguez-Monge, L., Taylor, R.,
van de Streek, J. & Wood, P. A. (2008). J. Appl. Cryst. 41, 466-470.
;

####
 
data_280K_0-8s_t11_decay
 
_audit_creation_method            'SHELXL-2018/3'
_shelx_SHELXL_version_number      '2018/3'
_chemical_name_systematic         
;
Nitro-(N,N,N',N'-tetrabutyldiethylenetriamine)palladium(II)
tetraphenylborate, tetrahydrofuran solvate
;
_chemical_name_common             ?
_chemical_melting_point           ?
_chemical_formula_moiety          
;
C20 H45 N4 O2 Pd, C24 H20 B, C4 H8 O
;
_chemical_formula_sum            'C48 H73 B N4 O3 Pd' 
_chemical_formula_weight          871.31

loop_
 _atom_type_symbol
 _atom_type_description
 _atom_type_scat_dispersion_real
 _atom_type_scat_dispersion_imag
 _atom_type_scat_source
 'C'  'C'   0.0010   0.0010
 'International Tables Vol C Tables 4.2.6.8 and 6.1.1.4'
 'H'  'H'   0.0000   0.0000
 'International Tables Vol C Tables 4.2.6.8 and 6.1.1.4'
 'B'  'B'   0.0000   0.0000
 'International Tables Vol C Tables 4.2.6.8 and 6.1.1.4'
 'N'  'N'   0.0030   0.0020
 'International Tables Vol C Tables 4.2.6.8 and 6.1.1.4'
 'O'  'O'   0.0050   0.0030
 'International Tables Vol C Tables 4.2.6.8 and 6.1.1.4'
 'Pd'  'Pd'  -2.5040   0.6150
 'International Tables Vol C Tables 4.2.6.8 and 6.1.1.4'
 
_space_group_crystal_system       monoclinic
_space_group_IT_number            14
_space_group_name_H-M_alt         'P 21/n'
_space_group_name_Hall            '-P 2yn'
 
_shelx_space_group_comment
;
The symmetry employed for this shelxl refinement is uniquely defined
by the following loop, which should always be used as a source of
symmetry information in preference to the above space-group names.
They are only intended as comments.
;
 
loop_
 _space_group_symop_operation_xyz
 'x, y, z'
 '-x+1/2, y+1/2, -z+1/2'
 '-x, -y, -z'
 'x-1/2, -y-1/2, z-1/2'
 
_cell_length_a                    11.6820(4)
_cell_length_b                    13.5896(6)
_cell_length_c                    30.1948(11)
_cell_angle_alpha                 90
_cell_angle_beta                  93.408(3)
_cell_angle_gamma                 90
_cell_volume                      4785.1(3)
_cell_formula_units_Z             4
_cell_measurement_temperature     280(2)
_cell_measurement_reflns_used     6255
_cell_measurement_theta_max       20.6564046926
_cell_measurement_theta_min       1.25203568445
 
_exptl_crystal_description        Plate
_exptl_crystal_colour             Yellow
_exptl_crystal_density_meas       ?
_exptl_crystal_density_method     ?
_exptl_crystal_density_diffrn     1.209          
_exptl_crystal_F_000              1856
_exptl_transmission_factor_min    ?
_exptl_transmission_factor_max    ?
_exptl_crystal_size_max           0.100
_exptl_crystal_size_mid           0.100
_exptl_crystal_size_min           0.050
_exptl_absorpt_coefficient_mu     0.201
_shelx_estimated_absorpt_T_min    0.980
_shelx_estimated_absorpt_T_max    0.990
_exptl_absorpt_correction_T_min   0.996067696108
_exptl_absorpt_correction_T_max   1.0
_exptl_absorpt_correction_type    empirical
_exptl_absorpt_process_details    
;
CCP4 7.0.058: AIMLESS, version 0.7.1 : 27/03/18
Scaling & analysis of unmerged intensities, absorption correction using spherical harmonics
;
_exptl_absorpt_special_details    ?
_diffrn_ambient_temperature       280(2)
_diffrn_radiation_wavelength      0.534
_diffrn_measurement_device_type   'Photon counting pixel array'
_diffrn_radiation_type            Synchrotron
_diffrn_measurement_method        'shutterless scans'
_diffrn_radiation_source          'Diamond Light Source Beamline I19-2'
_diffrn_radiation_monochromator   'Silicon 111'
_diffrn_detector_area_resol_mean  ?
_diffrn_reflns_number             27789
_diffrn_reflns_av_unetI/netI      0.1113
_diffrn_reflns_av_R_equivalents   0.0937
_diffrn_reflns_limit_h_min        -14
_diffrn_reflns_limit_h_max        14
_diffrn_reflns_limit_k_min        -13
_diffrn_reflns_limit_k_max        16
_diffrn_reflns_limit_l_min        -37
_diffrn_reflns_limit_l_max        37
_diffrn_reflns_theta_min          1.378
_diffrn_reflns_theta_max          19.497
_diffrn_reflns_theta_full         18.687
_diffrn_measured_fraction_theta_max   0.959
_diffrn_measured_fraction_theta_full  0.964
_diffrn_reflns_Laue_measured_fraction_max    0.959
_diffrn_reflns_Laue_measured_fraction_full   0.964
_diffrn_reflns_point_group_measured_fraction_max   0.959
_diffrn_reflns_point_group_measured_fraction_full  0.964
_reflns_number_total              9394
_reflns_number_gt                 5184
_reflns_threshold_expression      'I > 2\s(I)'
_reflns_Friedel_coverage          0.000
_reflns_Friedel_fraction_max      .
_reflns_Friedel_fraction_full     .
 
_reflns_special_details
;
 Reflections were merged by SHELXL according to the crystal
 class for the calculation of statistics and refinement.
 
 _reflns_Friedel_fraction is defined as the number of unique
 Friedel pairs measured divided by the number that would be
 possible theoretically, ignoring centric projections and
 systematic absences.
;
 
_computing_data_collection        'Diamond GDA (http://www.opengda.org/)'
_computing_cell_refinement        'DIALS (Winter, 2018)'
_computing_data_reduction         'XIA2 (Winter 2010)'
_computing_structure_solution     'SHELXT (Sheldrick, 2015)'
_computing_structure_refinement   'SHELXL (Sheldrick, 2015)'
_computing_molecular_graphics     'OLEX2 (Dolomanov et al., 2009)'
_computing_publication_material   'MERCURY (Macrae et al., 2008)'
_refine_special_details           ?
_refine_ls_structure_factor_coef  Fsqd
_refine_ls_matrix_type            full
_refine_ls_weighting_scheme       calc
_refine_ls_weighting_details
'w=1/[\s^2^(Fo^2^)+(0.0509P)^2^] where P=(Fo^2^+2Fc^2^)/3'
_atom_sites_solution_primary      ?
_atom_sites_solution_secondary    ?
_atom_sites_solution_hydrogens    geom
_refine_ls_hydrogen_treatment     constr
_refine_ls_extinction_method      none
_refine_ls_extinction_coef        .
_refine_ls_number_reflns          9394
_refine_ls_number_parameters      526
_refine_ls_number_restraints      491
_refine_ls_R_factor_all           0.1087
_refine_ls_R_factor_gt            0.0623
_refine_ls_wR_factor_ref          0.1503
_refine_ls_wR_factor_gt           0.1283
_refine_ls_goodness_of_fit_ref    0.940
_refine_ls_restrained_S_all       0.942
_refine_ls_shift/su_max           0.001
_refine_ls_shift/su_mean          0.000
 
loop_
 _atom_site_label
 _atom_site_type_symbol
 _atom_site_fract_x
 _atom_site_fract_y
 _atom_site_fract_z
 _atom_site_U_iso_or_equiv
 _atom_site_adp_type
 _atom_site_occupancy
 _atom_site_site_symmetry_order  
 _atom_site_calc_flag
 _atom_site_refinement_flags_posn
 _atom_site_refinement_flags_adp
 _atom_site_refinement_flags_occupancy
 _atom_site_disorder_assembly
 _atom_site_disorder_group
Pd1 Pd 0.33977(3) 0.77511(3) 0.34646(2) 0.05038(15) Uani 1 1 d D . . . .
N2 N 0.3462(3) 0.9273(3) 0.33755(11) 0.0600(8) Uani 1 1 d . . . . .
N3 N 0.4540(3) 0.7990(2) 0.39816(10) 0.0506(8) Uani 1 1 d . . . . .
H3 H 0.531128 0.788719 0.387936 0.061 Uiso 1 1 calc R U . . .
N4 N 0.3313(2) 0.6320(2) 0.37148(11) 0.0531(8) Uani 1 1 d . . . . .
C1 C 0.4415(4) 0.9630(3) 0.36945(14) 0.0676(11) Uani 1 1 d . . . . .
H1A H 0.514475 0.956590 0.355954 0.081 Uiso 1 1 calc R U . . .
H1B H 0.429901 1.031911 0.376183 0.081 Uiso 1 1 calc R U . . .
C2 C 0.4436(4) 0.9039(3) 0.41132(14) 0.0645(11) Uani 1 1 d . . . . .
H2A H 0.508253 0.923008 0.431087 0.077 Uiso 1 1 calc R U . . .
H2B H 0.373595 0.914173 0.426444 0.077 Uiso 1 1 calc R U . . .
C3 C 0.4333(3) 0.7234(3) 0.43241(13) 0.0538(9) Uani 1 1 d . . . . .
H3A H 0.363805 0.738587 0.447118 0.065 Uiso 1 1 calc R U . . .
H3B H 0.496909 0.721624 0.454539 0.065 Uiso 1 1 calc R U . . .
C4 C 0.4215(3) 0.6261(3) 0.40913(13) 0.0566(10) Uani 1 1 d . . . . .
H4A H 0.400436 0.575865 0.429987 0.068 Uiso 1 1 calc R U . . .
H4B H 0.494346 0.607687 0.397714 0.068 Uiso 1 1 calc R U . . .
C5 C 0.2316(4) 0.9656(3) 0.35104(16) 0.0722(12) Uani 1 1 d . . . . .
H5A H 0.172077 0.934708 0.332088 0.087 Uiso 1 1 calc R U . . .
H5B H 0.221387 0.943769 0.381121 0.087 Uiso 1 1 calc R U . . .
C6 C 0.2122(4) 1.0748(4) 0.34939(19) 0.0986(17) Uani 1 1 d . . . . .
H6A H 0.219465 1.097864 0.319282 0.118 Uiso 1 1 calc R U . . .
H6B H 0.270783 1.107185 0.368287 0.118 Uiso 1 1 calc R U . . .
C7 C 0.0952(5) 1.1031(4) 0.3643(2) 0.124(2) Uani 1 1 d . . . . .
H7A H 0.037024 1.065050 0.347679 0.149 Uiso 1 1 calc R U . . .
H7B H 0.091127 1.086848 0.395454 0.149 Uiso 1 1 calc R U . . .
C8 C 0.0710(7) 1.2091(5) 0.3579(3) 0.198(4) Uani 1 1 d . . . . .
H8A H 0.045355 1.220880 0.327548 0.298 Uiso 1 1 calc R U . . .
H8B H 0.139570 1.246330 0.364934 0.298 Uiso 1 1 calc R U . . .
H8C H 0.012442 1.229055 0.376995 0.298 Uiso 1 1 calc R U . . .
C9 C 0.3660(4) 0.9601(3) 0.29123(14) 0.0672(11) Uani 1 1 d . . . . .
H9A H 0.375492 1.031017 0.291287 0.081 Uiso 1 1 calc R U . . .
H9B H 0.298056 0.945001 0.272413 0.081 Uiso 1 1 calc R U . . .
C10 C 0.4678(4) 0.9146(4) 0.27122(14) 0.0758(13) Uani 1 1 d . . . . .
H10A H 0.463637 0.843530 0.273858 0.091 Uiso 1 1 calc R U . . .
H10B H 0.537457 0.936558 0.287297 0.091 Uiso 1 1 calc R U . . .
C11 C 0.4717(4) 0.9427(4) 0.22235(16) 0.1015(18) Uani 1 1 d . . . . .
H11A H 0.407323 0.912711 0.205691 0.122 Uiso 1 1 calc R U . . .
H11B H 0.464170 1.013571 0.219448 0.122 Uiso 1 1 calc R U . . .
C12 C 0.5803(5) 0.9109(5) 0.2032(2) 0.141(3) Uani 1 1 d . . . . .
H12A H 0.579268 0.930234 0.172564 0.211 Uiso 1 1 calc R U . . .
H12B H 0.587238 0.840676 0.205327 0.211 Uiso 1 1 calc R U . . .
H12C H 0.644212 0.941340 0.219240 0.211 Uiso 1 1 calc R U . . .
C13 C 0.2122(3) 0.6242(3) 0.38859(14) 0.0623(11) Uani 1 1 d . . . . .
H13A H 0.203802 0.676303 0.410094 0.075 Uiso 1 1 calc R U . . .
H13B H 0.157011 0.636638 0.363963 0.075 Uiso 1 1 calc R U . . .
C14 C 0.1805(3) 0.5283(3) 0.40987(16) 0.0718(13) Uani 1 1 d . . . . .
H14A H 0.187886 0.475088 0.388826 0.086 Uiso 1 1 calc R U . . .
H14B H 0.233089 0.515571 0.435300 0.086 Uiso 1 1 calc R U . . .
C15 C 0.0595(4) 0.5307(4) 0.42462(17) 0.0826(15) Uani 1 1 d . . . . .
H15A H 0.007856 0.545099 0.399093 0.099 Uiso 1 1 calc R U . . .
H15B H 0.053130 0.584011 0.445683 0.099 Uiso 1 1 calc R U . . .
C16 C 0.0209(4) 0.4368(4) 0.44571(18) 0.1003(18) Uani 1 1 d . . . . .
H16A H 0.020956 0.384304 0.424413 0.150 Uiso 1 1 calc R U . . .
H16B H -0.055236 0.445278 0.455472 0.150 Uiso 1 1 calc R U . . .
H16C H 0.072249 0.420855 0.470676 0.150 Uiso 1 1 calc R U . . .
C17 C 0.3498(3) 0.5510(3) 0.33914(14) 0.0634(11) Uani 1 1 d . . . . .
H17A H 0.355193 0.489212 0.355188 0.076 Uiso 1 1 calc R U . . .
H17B H 0.283276 0.547232 0.318411 0.076 Uiso 1 1 calc R U . . .
C18 C 0.4538(4) 0.5624(4) 0.31360(15) 0.0787(14) Uani 1 1 d . . . . .
H18A H 0.521107 0.564117 0.333991 0.094 Uiso 1 1 calc R U . . .
H18B H 0.449680 0.624458 0.297689 0.094 Uiso 1 1 calc R U . . .
C19 C 0.4657(5) 0.4784(5) 0.2806(2) 0.126(2) Uani 1 1 d . . . . .
H19A H 0.460937 0.416637 0.296449 0.151 Uiso 1 1 calc R U . . .
H19B H 0.401000 0.481057 0.258940 0.151 Uiso 1 1 calc R U . . .
C20 C 0.5690(5) 0.4781(5) 0.2573(2) 0.153(3) Uani 1 1 d . . . . .
H20A H 0.566154 0.425298 0.236098 0.229 Uiso 1 1 calc R U . . .
H20B H 0.633652 0.469035 0.278005 0.229 Uiso 1 1 calc R U . . .
H20C H 0.576316 0.539610 0.242098 0.229 Uiso 1 1 calc R U . . .
C21 C 0.6560(3) 0.3739(3) 0.42715(14) 0.0547(9) Uani 1 1 d . . . . .
C22 C 0.7086(3) 0.4240(3) 0.39359(15) 0.0676(12) Uani 1 1 d . . . . .
H22 H 0.724932 0.389959 0.367993 0.081 Uiso 1 1 calc R U . . .
C23 C 0.7374(4) 0.5222(4) 0.39699(19) 0.0860(15) Uani 1 1 d . . . . .
H23 H 0.772696 0.552651 0.373830 0.103 Uiso 1 1 calc R U . . .
C24 C 0.7149(4) 0.5754(4) 0.43390(19) 0.0834(14) Uani 1 1 d . . . . .
H24 H 0.736503 0.641166 0.436440 0.100 Uiso 1 1 calc R U . . .
C25 C 0.6599(4) 0.5299(3) 0.46697(17) 0.0758(13) Uani 1 1 d . . . . .
H25 H 0.642522 0.564738 0.492202 0.091 Uiso 1 1 calc R U . . .
C26 C 0.6304(4) 0.4316(3) 0.46270(15) 0.0640(11) Uani 1 1 d . . . . .
H26 H 0.590848 0.402835 0.485195 0.077 Uiso 1 1 calc R U . . .
C27 C 0.7344(3) 0.2018(3) 0.45867(14) 0.0546(10) Uani 1 1 d . . . . .
C28 C 0.8084(4) 0.2511(4) 0.48805(16) 0.0704(13) Uani 1 1 d . . . . .
H28 H 0.803393 0.319252 0.489603 0.084 Uiso 1 1 calc R U . . .
C29 C 0.8904(4) 0.2033(4) 0.51552(18) 0.0866(15) Uani 1 1 d . . . . .
H29 H 0.937282 0.239967 0.535269 0.104 Uiso 1 1 calc R U . . .
C30 C 0.9030(4) 0.1048(4) 0.51401(19) 0.0926(16) Uani 1 1 d . . . . .
H30 H 0.957816 0.072994 0.532465 0.111 Uiso 1 1 calc R U . . .
C31 C 0.8333(4) 0.0531(4) 0.4847(2) 0.0918(16) Uani 1 1 d . . . . .
H31 H 0.841142 -0.014816 0.482955 0.110 Uiso 1 1 calc R U . . .
C32 C 0.7513(4) 0.1000(3) 0.45764(18) 0.0783(14) Uani 1 1 d . . . . .
H32 H 0.705345 0.062434 0.437926 0.094 Uiso 1 1 calc R U . . .
C33 C 0.5052(3) 0.2303(3) 0.44422(13) 0.0506(9) Uani 1 1 d . . . . .
C34 C 0.4792(3) 0.1454(3) 0.46660(13) 0.0560(10) Uani 1 1 d . . . . .
H34 H 0.537882 0.100578 0.473263 0.067 Uiso 1 1 calc R U . . .
C35 C 0.3701(3) 0.1231(3) 0.47974(14) 0.0667(12) Uani 1 1 d . . . . .
H35 H 0.357310 0.064507 0.494545 0.080 Uiso 1 1 calc R U . . .
C36 C 0.2814(4) 0.1876(3) 0.47087(16) 0.0737(13) Uani 1 1 d . . . . .
H36 H 0.208437 0.173783 0.479960 0.088 Uiso 1 1 calc R U . . .
C37 C 0.3022(4) 0.2726(3) 0.44837(19) 0.0835(15) Uani 1 1 d . . . . .
H37 H 0.242637 0.316486 0.441535 0.100 Uiso 1 1 calc R U . . .
C38 C 0.4116(4) 0.2936(3) 0.43578(17) 0.0750(14) Uani 1 1 d . . . . .
H38 H 0.423549 0.352372 0.421004 0.090 Uiso 1 1 calc R U . . .
C39 C 0.6360(4) 0.2133(3) 0.37460(15) 0.0674(12) Uani 1 1 d . . . . .
C40 C 0.5439(5) 0.2202(3) 0.34451(16) 0.0812(14) Uani 1 1 d . . . . .
H40 H 0.474778 0.244028 0.353923 0.097 Uiso 1 1 calc R U . . .
C41 C 0.5503(6) 0.1924(4) 0.29970(18) 0.1025(18) Uani 1 1 d . . . . .
H41 H 0.486421 0.199435 0.280065 0.123 Uiso 1 1 calc R U . . .
C42 C 0.6484(7) 0.1556(5) 0.2852(2) 0.128(2) Uani 1 1 d . . . . .
H42 H 0.652646 0.136981 0.255698 0.153 Uiso 1 1 calc R U . . .
C43 C 0.7413(7) 0.1462(6) 0.3143(2) 0.148(3) Uani 1 1 d . . . . .
H43 H 0.809361 0.120580 0.304726 0.178 Uiso 1 1 calc R U . . .
C44 C 0.7348(5) 0.1743(5) 0.35774(18) 0.1106(19) Uani 1 1 d . . . . .
H44 H 0.799663 0.167017 0.376872 0.133 Uiso 1 1 calc R U . . .
B1 B 0.6329(4) 0.2552(4) 0.42654(17) 0.0571(10) Uani 1 1 d . . . . .
O3 O 0.6886(10) 0.8021(18) 0.3661(7) 0.091(3) Uani 0.629(16) 1 d D . P A 1
C45 C 0.7367(11) 0.7726(17) 0.3253(6) 0.102(2) Uani 0.629(16) 1 d D . P A 1
H45A H 0.726408 0.824037 0.303115 0.122 Uiso 0.629(16) 1 calc R U P A 1
H45B H 0.699811 0.713129 0.313793 0.122 Uiso 0.629(16) 1 calc R U P A 1
C46 C 0.8611(9) 0.7547(13) 0.3363(6) 0.116(3) Uani 0.629(16) 1 d D . P A 1
H46A H 0.875640 0.686235 0.343733 0.139 Uiso 0.629(16) 1 calc R U P A 1
H46B H 0.906907 0.773129 0.311799 0.139 Uiso 0.629(16) 1 calc R U P A 1
C47 C 0.8846(9) 0.8175(13) 0.3740(4) 0.116(3) Uani 0.629(16) 1 d D . P A 1
H47A H 0.929831 0.781962 0.396749 0.139 Uiso 0.629(16) 1 calc R U P A 1
H47B H 0.928497 0.874175 0.365321 0.139 Uiso 0.629(16) 1 calc R U P A 1
C48 C 0.7801(9) 0.8490(10) 0.3910(4) 0.102(2) Uani 0.629(16) 1 d D . P A 1
H48A H 0.772846 0.919908 0.388434 0.122 Uiso 0.629(16) 1 calc R U P A 1
H48B H 0.778334 0.831363 0.422085 0.122 Uiso 0.629(16) 1 calc R U P A 1
O3A O 0.6726(17) 0.811(3) 0.3602(12) 0.091(3) Uani 0.371(16) 1 d D . P A 2
C45A C 0.7298(17) 0.757(3) 0.3273(11) 0.102(2) Uani 0.371(16) 1 d D . P A 2
H45C H 0.700162 0.773898 0.297635 0.122 Uiso 0.371(16) 1 calc R U P A 2
H45D H 0.721710 0.686328 0.331563 0.122 Uiso 0.371(16) 1 calc R U P A 2
C46A C 0.8522(16) 0.788(2) 0.3352(10) 0.116(3) Uani 0.371(16) 1 d D . P A 2
H46C H 0.896518 0.736577 0.350177 0.139 Uiso 0.371(16) 1 calc R U P A 2
H46D H 0.885357 0.801996 0.307141 0.139 Uiso 0.371(16) 1 calc R U P A 2
C47A C 0.8545(15) 0.8742(19) 0.3617(7) 0.116(3) Uani 0.371(16) 1 d D . P A 2
H47C H 0.865103 0.932138 0.343675 0.139 Uiso 0.371(16) 1 calc R U P A 2
H47D H 0.916740 0.870821 0.384424 0.139 Uiso 0.371(16) 1 calc R U P A 2
C48A C 0.7455(15) 0.8782(17) 0.3817(7) 0.102(2) Uani 0.371(16) 1 d D . P A 2
H48C H 0.755352 0.862261 0.413007 0.122 Uiso 0.371(16) 1 calc R U P A 2
H48D H 0.713468 0.943870 0.378805 0.122 Uiso 0.371(16) 1 calc R U P A 2
O1 O 0.1254(3) 0.7598(3) 0.29878(11) 0.1174(12) Uani 0.956(5) 1 d D . P B 3
O2 O 0.2613(3) 0.7242(2) 0.25928(11) 0.1174(12) Uani 0.956(5) 1 d D . P B 3
N1 N 0.2260(2) 0.74939(13) 0.29406(9) 0.0709(11) Uani 0.956(5) 1 d D . P B 3
O1A O 0.2066(10) 0.7563(3) 0.3025(3) 0.1174(12) Uani 0.044(5) 1 d D . P B 4
O2A O 0.3303(16) 0.7182(4) 0.2578(5) 0.1174(12) Uani 0.044(5) 1 d D . P B 4
N1A N 0.2209(14) 0.7289(3) 0.2619(3) 0.0709(11) Uani 0.044(5) 1 d D . P B 4
 
loop_
 _atom_site_aniso_label
 _atom_site_aniso_U_11
 _atom_site_aniso_U_22
 _atom_site_aniso_U_33
 _atom_site_aniso_U_23
 _atom_site_aniso_U_13
 _atom_site_aniso_U_12
Pd1 0.0511(2) 0.0540(3) 0.0457(2) 0.00105(17) -0.00031(16) -0.00188(16)
N2 0.0656(18) 0.058(2) 0.0558(18) 0.0047(16) -0.0027(14) 0.0028(15)
N3 0.0514(18) 0.0566(18) 0.0436(19) -0.0019(14) 0.0000(15) -0.0073(15)
N4 0.0510(16) 0.054(2) 0.0538(19) -0.0027(15) -0.0003(13) -0.0019(15)
C1 0.079(3) 0.057(3) 0.064(2) -0.001(2) -0.009(2) -0.005(2)
C2 0.074(3) 0.058(2) 0.060(2) -0.0046(18) -0.007(2) -0.004(2)
C3 0.056(2) 0.062(2) 0.042(2) 0.0036(15) -0.0018(18) -0.0030(19)
C4 0.054(2) 0.062(2) 0.053(2) 0.0014(19) -0.0004(17) 0.0011(19)
C5 0.074(2) 0.068(3) 0.075(3) -0.002(3) 0.002(2) 0.011(2)
C6 0.111(3) 0.071(3) 0.113(4) 0.000(3) -0.002(3) 0.024(3)
C7 0.112(4) 0.100(4) 0.159(6) -0.031(4) -0.005(4) 0.039(3)
C8 0.176(7) 0.096(4) 0.317(12) -0.053(6) -0.039(8) 0.046(4)
C9 0.074(3) 0.068(3) 0.058(2) 0.010(2) -0.0024(19) -0.004(2)
C10 0.074(3) 0.089(4) 0.065(2) 0.008(3) 0.005(2) -0.005(2)
C11 0.107(4) 0.132(5) 0.067(3) 0.009(3) 0.017(3) -0.007(3)
C12 0.116(4) 0.202(7) 0.108(5) -0.006(5) 0.042(4) -0.009(4)
C13 0.0530(19) 0.064(3) 0.070(3) 0.008(2) 0.0030(19) -0.0042(19)
C14 0.065(2) 0.071(3) 0.080(3) 0.014(2) 0.012(2) -0.004(2)
C15 0.064(2) 0.085(3) 0.101(4) 0.002(3) 0.018(3) -0.012(2)
C16 0.087(3) 0.096(4) 0.121(5) 0.013(3) 0.034(3) -0.015(3)
C17 0.073(3) 0.059(3) 0.058(3) -0.0057(19) -0.0009(19) 0.001(2)
C18 0.080(3) 0.091(4) 0.066(3) -0.007(2) 0.008(2) 0.004(3)
C19 0.131(5) 0.130(5) 0.122(5) -0.045(4) 0.054(4) -0.004(4)
C20 0.159(6) 0.168(7) 0.141(6) -0.028(5) 0.080(5) 0.009(5)
C21 0.054(2) 0.055(2) 0.054(2) 0.0056(16) -0.0063(18) 0.0007(17)
C22 0.068(3) 0.066(2) 0.070(3) 0.011(2) 0.005(2) -0.007(2)
C23 0.073(3) 0.065(3) 0.121(4) 0.023(3) 0.013(3) -0.009(2)
C24 0.064(3) 0.056(3) 0.128(4) 0.011(2) -0.011(3) -0.004(2)
C25 0.074(3) 0.055(2) 0.096(3) -0.003(2) -0.013(2) 0.008(2)
C26 0.079(3) 0.056(2) 0.057(2) 0.0035(19) -0.004(2) 0.002(2)
C27 0.055(2) 0.053(2) 0.057(2) 0.0043(19) 0.0124(16) 0.0035(17)
C28 0.063(3) 0.072(3) 0.075(3) -0.006(2) -0.002(2) 0.009(2)
C29 0.078(3) 0.091(3) 0.088(4) -0.008(3) -0.015(3) 0.019(3)
C30 0.068(3) 0.091(3) 0.119(4) 0.010(3) 0.004(3) 0.023(3)
C31 0.071(3) 0.068(3) 0.136(4) 0.013(3) 0.005(2) 0.016(2)
C32 0.061(3) 0.054(2) 0.120(4) -0.002(2) 0.002(2) 0.004(2)
C33 0.0606(18) 0.047(2) 0.044(2) -0.0035(17) -0.0005(17) -0.0006(15)
C34 0.0598(19) 0.054(2) 0.054(3) 0.0055(19) 0.0003(19) 0.0021(18)
C35 0.065(2) 0.068(3) 0.068(3) 0.012(2) 0.005(2) -0.0033(18)
C36 0.061(2) 0.066(3) 0.094(4) 0.000(2) 0.007(2) -0.0005(19)
C37 0.062(2) 0.063(3) 0.126(5) 0.011(3) 0.005(3) 0.009(2)
C38 0.066(2) 0.058(3) 0.101(4) 0.017(3) 0.002(2) 0.0057(19)
C39 0.084(3) 0.064(3) 0.055(2) 0.001(2) 0.0092(17) -0.010(2)
C40 0.108(3) 0.068(3) 0.065(2) 0.001(2) -0.012(2) -0.021(3)
C41 0.162(5) 0.081(4) 0.062(3) 0.001(3) -0.010(3) -0.039(4)
C42 0.206(6) 0.110(5) 0.070(4) -0.008(4) 0.028(3) -0.021(4)
C43 0.184(6) 0.181(8) 0.082(3) -0.033(4) 0.041(4) 0.027(5)
C44 0.113(4) 0.146(5) 0.076(3) -0.020(4) 0.025(3) 0.018(3)
B1 0.061(2) 0.056(2) 0.055(2) 0.0023(19) 0.0026(18) -0.0012(18)
O3 0.074(3) 0.097(5) 0.101(5) -0.006(5) 0.009(3) 0.000(4)
C45 0.090(3) 0.111(5) 0.105(3) -0.019(3) 0.006(2) -0.002(2)
C46 0.085(3) 0.123(8) 0.141(5) -0.013(5) 0.013(3) -0.001(3)
C47 0.085(3) 0.123(8) 0.141(5) -0.013(5) 0.013(3) -0.001(3)
C48 0.090(3) 0.111(5) 0.105(3) -0.019(3) 0.006(2) -0.002(2)
O3A 0.074(3) 0.097(5) 0.101(5) -0.006(5) 0.009(3) 0.000(4)
C45A 0.090(3) 0.111(5) 0.105(3) -0.019(3) 0.006(2) -0.002(2)
C46A 0.085(3) 0.123(8) 0.141(5) -0.013(5) 0.013(3) -0.001(3)
C47A 0.085(3) 0.123(8) 0.141(5) -0.013(5) 0.013(3) -0.001(3)
C48A 0.090(3) 0.111(5) 0.105(3) -0.019(3) 0.006(2) -0.002(2)
O1 0.0687(17) 0.206(3) 0.0757(17) -0.0300(17) -0.0119(15) 0.0010(16)
O2 0.0687(17) 0.206(3) 0.0757(17) -0.0300(17) -0.0119(15) 0.0010(16)
N1 0.0681(18) 0.081(3) 0.0623(19) 0.0074(18) -0.0066(19) -0.0050(18)
O1A 0.0687(17) 0.206(3) 0.0757(17) -0.0300(17) -0.0119(15) 0.0010(16)
O2A 0.0687(17) 0.206(3) 0.0757(17) -0.0300(17) -0.0119(15) 0.0010(16)
N1A 0.0681(18) 0.081(3) 0.0623(19) 0.0074(18) -0.0066(19) -0.0050(18)
 
_geom_special_details
;
 All esds (except the esd in the dihedral angle between two l.s. planes)
 are estimated using the full covariance matrix.  The cell esds are taken
 into account individually in the estimation of esds in distances, angles
 and torsion angles; correlations between esds in cell parameters are only
 used when they are defined by crystal symmetry.  An approximate (isotropic)
 treatment of cell esds is used for estimating esds involving l.s. planes.
;
 
loop_
 _geom_bond_atom_site_label_1
 _geom_bond_atom_site_label_2
 _geom_bond_distance
 _geom_bond_site_symmetry_2
 _geom_bond_publ_flag
Pd1 O1A 2.000(9) . ?
Pd1 N3 2.018(3) . ?
Pd1 N1 2.035(2) . ?
Pd1 N2 2.088(3) . ?
Pd1 N4 2.090(3) . ?
N2 C9 1.499(5) . ?
N2 C1 1.508(5) . ?
N2 C5 1.514(5) . ?
N3 C2 1.487(5) . ?
N3 C3 1.488(5) . ?
N3 H3 0.9800 . ?
N4 C17 1.496(5) . ?
N4 C4 1.505(4) . ?
N4 C13 1.516(4) . ?
C1 C2 1.497(6) . ?
C1 H1A 0.9700 . ?
C1 H1B 0.9700 . ?
C2 H2A 0.9700 . ?
C2 H2B 0.9700 . ?
C3 C4 1.500(5) . ?
C3 H3A 0.9700 . ?
C3 H3B 0.9700 . ?
C4 H4A 0.9700 . ?
C4 H4B 0.9700 . ?
C5 C6 1.502(6) . ?
C5 H5A 0.9700 . ?
C5 H5B 0.9700 . ?
C6 C7 1.513(6) . ?
C6 H6A 0.9700 . ?
C6 H6B 0.9700 . ?
C7 C8 1.480(8) . ?
C7 H7A 0.9700 . ?
C7 H7B 0.9700 . ?
C8 H8A 0.9600 . ?
C8 H8B 0.9600 . ?
C8 H8C 0.9600 . ?
C9 C10 1.499(6) . ?
C9 H9A 0.9700 . ?
C9 H9B 0.9700 . ?
C10 C11 1.528(6) . ?
C10 H10A 0.9700 . ?
C10 H10B 0.9700 . ?
C11 C12 1.489(7) . ?
C11 H11A 0.9700 . ?
C11 H11B 0.9700 . ?
C12 H12A 0.9600 . ?
C12 H12B 0.9600 . ?
C12 H12C 0.9600 . ?
C13 C14 1.509(5) . ?
C13 H13A 0.9700 . ?
C13 H13B 0.9700 . ?
C14 C15 1.508(5) . ?
C14 H14A 0.9700 . ?
C14 H14B 0.9700 . ?
C15 C16 1.508(6) . ?
C15 H15A 0.9700 . ?
C15 H15B 0.9700 . ?
C16 H16A 0.9600 . ?
C16 H16B 0.9600 . ?
C16 H16C 0.9600 . ?
C17 C18 1.485(5) . ?
C17 H17A 0.9700 . ?
C17 H17B 0.9700 . ?
C18 C19 1.527(6) . ?
C18 H18A 0.9700 . ?
C18 H18B 0.9700 . ?
C19 C20 1.432(6) . ?
C19 H19A 0.9700 . ?
C19 H19B 0.9700 . ?
C20 H20A 0.9600 . ?
C20 H20B 0.9600 . ?
C20 H20C 0.9600 . ?
C21 C26 1.377(5) . ?
C21 C22 1.394(5) . ?
C21 B1 1.635(6) . ?
C22 C23 1.378(6) . ?
C22 H22 0.9300 . ?
C23 C24 1.367(7) . ?
C23 H23 0.9300 . ?
C24 C25 1.367(6) . ?
C24 H24 0.9300 . ?
C25 C26 1.383(6) . ?
C25 H25 0.9300 . ?
C26 H26 0.9300 . ?
C27 C28 1.375(6) . ?
C27 C32 1.398(5) . ?
C27 B1 1.654(6) . ?
C28 C29 1.389(6) . ?
C28 H28 0.9300 . ?
C29 C30 1.348(7) . ?
C29 H29 0.9300 . ?
C30 C31 1.361(7) . ?
C30 H30 0.9300 . ?
C31 C32 1.378(6) . ?
C31 H31 0.9300 . ?
C32 H32 0.9300 . ?
C33 C34 1.381(5) . ?
C33 C38 1.402(5) . ?
C33 B1 1.650(6) . ?
C34 C35 1.390(5) . ?
C34 H34 0.9300 . ?
C35 C36 1.371(6) . ?
C35 H35 0.9300 . ?
C36 C37 1.370(6) . ?
C36 H36 0.9300 . ?
C37 C38 1.384(6) . ?
C37 H37 0.9300 . ?
C38 H38 0.9300 . ?
C39 C40 1.370(6) . ?
C39 C44 1.394(6) . ?
C39 B1 1.671(7) . ?
C40 C41 1.411(7) . ?
C40 H40 0.9300 . ?
C41 C42 1.347(8) . ?
C41 H41 0.9300 . ?
C42 C43 1.361(8) . ?
C42 H42 0.9300 . ?
C43 C44 1.372(7) . ?
C43 H43 0.9300 . ?
C44 H44 0.9300 . ?
O3 C48 1.421(9) . ?
O3 C45 1.441(12) . ?
C45 C46 1.492(14) . ?
C45 H45A 0.9700 . ?
C45 H45B 0.9700 . ?
C46 C47 1.436(12) . ?
C46 H46A 0.9700 . ?
C46 H46B 0.9700 . ?
C47 C48 1.420(9) . ?
C47 H47A 0.9700 . ?
C47 H47B 0.9700 . ?
C48 H48A 0.9700 . ?
C48 H48B 0.9700 . ?
O3A C48A 1.385(15) . ?
O3A C45A 1.432(15) . ?
C45A C46A 1.499(15) . ?
C45A H45C 0.9700 . ?
C45A H45D 0.9700 . ?
C46A C47A 1.414(14) . ?
C46A H46C 0.9700 . ?
C46A H46D 0.9700 . ?
C47A C48A 1.442(14) . ?
C47A H47C 0.9700 . ?
C47A H47D 0.9700 . ?
C48A H48C 0.9700 . ?
C48A H48D 0.9700 . ?
O1 N1 1.2010(10) . ?
O2 N1 1.2007(10) . ?
O1A N1A 1.3000(10) . ?
O2A N1A 1.3001(10) . ?
 
loop_
 _geom_angle_atom_site_label_1
 _geom_angle_atom_site_label_2
 _geom_angle_atom_site_label_3
 _geom_angle
 _geom_angle_site_symmetry_1
 _geom_angle_site_symmetry_3
 _geom_angle_publ_flag
O1A Pd1 N3 170.4(4) . . ?
N3 Pd1 N1 179.18(12) . . ?
O1A Pd1 N2 94.23(11) . . ?
N3 Pd1 N2 85.03(13) . . ?
N1 Pd1 N2 95.56(10) . . ?
O1A Pd1 N4 93.96(11) . . ?
N3 Pd1 N4 85.02(12) . . ?
N1 Pd1 N4 94.50(10) . . ?
N2 Pd1 N4 166.14(13) . . ?
C9 N2 C1 110.6(3) . . ?
C9 N2 C5 109.7(3) . . ?
C1 N2 C5 110.4(3) . . ?
C9 N2 Pd1 115.1(3) . . ?
C1 N2 Pd1 105.5(2) . . ?
C5 N2 Pd1 105.5(2) . . ?
C2 N3 C3 117.2(3) . . ?
C2 N3 Pd1 107.5(2) . . ?
C3 N3 Pd1 107.4(2) . . ?
C2 N3 H3 108.2 . . ?
C3 N3 H3 108.2 . . ?
Pd1 N3 H3 108.2 . . ?
C17 N4 C4 109.3(3) . . ?
C17 N4 C13 110.0(3) . . ?
C4 N4 C13 110.7(3) . . ?
C17 N4 Pd1 115.9(3) . . ?
C4 N4 Pd1 106.1(2) . . ?
C13 N4 Pd1 104.7(2) . . ?
C2 C1 N2 110.0(3) . . ?
C2 C1 H1A 109.7 . . ?
N2 C1 H1A 109.7 . . ?
C2 C1 H1B 109.7 . . ?
N2 C1 H1B 109.7 . . ?
H1A C1 H1B 108.2 . . ?
N3 C2 C1 106.6(3) . . ?
N3 C2 H2A 110.4 . . ?
C1 C2 H2A 110.4 . . ?
N3 C2 H2B 110.4 . . ?
C1 C2 H2B 110.4 . . ?
H2A C2 H2B 108.6 . . ?
N3 C3 C4 107.3(3) . . ?
N3 C3 H3A 110.3 . . ?
C4 C3 H3A 110.3 . . ?
N3 C3 H3B 110.3 . . ?
C4 C3 H3B 110.3 . . ?
H3A C3 H3B 108.5 . . ?
C3 C4 N4 110.3(3) . . ?
C3 C4 H4A 109.6 . . ?
N4 C4 H4A 109.6 . . ?
C3 C4 H4B 109.6 . . ?
N4 C4 H4B 109.6 . . ?
H4A C4 H4B 108.1 . . ?
C6 C5 N2 117.7(4) . . ?
C6 C5 H5A 107.9 . . ?
N2 C5 H5A 107.9 . . ?
C6 C5 H5B 107.9 . . ?
N2 C5 H5B 107.9 . . ?
H5A C5 H5B 107.2 . . ?
C5 C6 C7 112.2(4) . . ?
C5 C6 H6A 109.2 . . ?
C7 C6 H6A 109.2 . . ?
C5 C6 H6B 109.2 . . ?
C7 C6 H6B 109.2 . . ?
H6A C6 H6B 107.9 . . ?
C8 C7 C6 112.1(6) . . ?
C8 C7 H7A 109.2 . . ?
C6 C7 H7A 109.2 . . ?
C8 C7 H7B 109.2 . . ?
C6 C7 H7B 109.2 . . ?
H7A C7 H7B 107.9 . . ?
C7 C8 H8A 109.5 . . ?
C7 C8 H8B 109.5 . . ?
H8A C8 H8B 109.5 . . ?
C7 C8 H8C 109.5 . . ?
H8A C8 H8C 109.5 . . ?
H8B C8 H8C 109.5 . . ?
N2 C9 C10 115.0(3) . . ?
N2 C9 H9A 108.5 . . ?
C10 C9 H9A 108.5 . . ?
N2 C9 H9B 108.5 . . ?
C10 C9 H9B 108.5 . . ?
H9A C9 H9B 107.5 . . ?
C9 C10 C11 110.9(4) . . ?
C9 C10 H10A 109.5 . . ?
C11 C10 H10A 109.5 . . ?
C9 C10 H10B 109.5 . . ?
C11 C10 H10B 109.5 . . ?
H10A C10 H10B 108.1 . . ?
C12 C11 C10 112.2(5) . . ?
C12 C11 H11A 109.2 . . ?
C10 C11 H11A 109.2 . . ?
C12 C11 H11B 109.2 . . ?
C10 C11 H11B 109.2 . . ?
H11A C11 H11B 107.9 . . ?
C11 C12 H12A 109.5 . . ?
C11 C12 H12B 109.5 . . ?
H12A C12 H12B 109.5 . . ?
C11 C12 H12C 109.5 . . ?
H12A C12 H12C 109.5 . . ?
H12B C12 H12C 109.5 . . ?
C14 C13 N4 117.4(3) . . ?
C14 C13 H13A 108.0 . . ?
N4 C13 H13A 108.0 . . ?
C14 C13 H13B 108.0 . . ?
N4 C13 H13B 108.0 . . ?
H13A C13 H13B 107.2 . . ?
C15 C14 C13 111.5(4) . . ?
C15 C14 H14A 109.3 . . ?
C13 C14 H14A 109.3 . . ?
C15 C14 H14B 109.3 . . ?
C13 C14 H14B 109.3 . . ?
H14A C14 H14B 108.0 . . ?
C14 C15 C16 114.6(4) . . ?
C14 C15 H15A 108.6 . . ?
C16 C15 H15A 108.6 . . ?
C14 C15 H15B 108.6 . . ?
C16 C15 H15B 108.6 . . ?
H15A C15 H15B 107.6 . . ?
C15 C16 H16A 109.5 . . ?
C15 C16 H16B 109.5 . . ?
H16A C16 H16B 109.5 . . ?
C15 C16 H16C 109.5 . . ?
H16A C16 H16C 109.5 . . ?
H16B C16 H16C 109.5 . . ?
C18 C17 N4 114.6(4) . . ?
C18 C17 H17A 108.6 . . ?
N4 C17 H17A 108.6 . . ?
C18 C17 H17B 108.6 . . ?
N4 C17 H17B 108.6 . . ?
H17A C17 H17B 107.6 . . ?
C17 C18 C19 111.7(4) . . ?
C17 C18 H18A 109.3 . . ?
C19 C18 H18A 109.3 . . ?
C17 C18 H18B 109.3 . . ?
C19 C18 H18B 109.3 . . ?
H18A C18 H18B 107.9 . . ?
C20 C19 C18 115.8(5) . . ?
C20 C19 H19A 108.3 . . ?
C18 C19 H19A 108.3 . . ?
C20 C19 H19B 108.3 . . ?
C18 C19 H19B 108.3 . . ?
H19A C19 H19B 107.4 . . ?
C19 C20 H20A 109.5 . . ?
C19 C20 H20B 109.5 . . ?
H20A C20 H20B 109.5 . . ?
C19 C20 H20C 109.5 . . ?
H20A C20 H20C 109.5 . . ?
H20B C20 H20C 109.5 . . ?
C26 C21 C22 114.5(4) . . ?
C26 C21 B1 121.8(4) . . ?
C22 C21 B1 123.6(4) . . ?
C23 C22 C21 122.3(5) . . ?
C23 C22 H22 118.8 . . ?
C21 C22 H22 118.8 . . ?
C24 C23 C22 121.0(5) . . ?
C24 C23 H23 119.5 . . ?
C22 C23 H23 119.5 . . ?
C23 C24 C25 118.5(5) . . ?
C23 C24 H24 120.8 . . ?
C25 C24 H24 120.8 . . ?
C24 C25 C26 119.7(5) . . ?
C24 C25 H25 120.2 . . ?
C26 C25 H25 120.2 . . ?
C21 C26 C25 123.9(4) . . ?
C21 C26 H26 118.0 . . ?
C25 C26 H26 118.0 . . ?
C28 C27 C32 114.3(4) . . ?
C28 C27 B1 124.5(4) . . ?
C32 C27 B1 121.2(4) . . ?
C27 C28 C29 122.9(5) . . ?
C27 C28 H28 118.6 . . ?
C29 C28 H28 118.6 . . ?
C30 C29 C28 121.1(5) . . ?
C30 C29 H29 119.5 . . ?
C28 C29 H29 119.5 . . ?
C29 C30 C31 118.1(5) . . ?
C29 C30 H30 120.9 . . ?
C31 C30 H30 120.9 . . ?
C30 C31 C32 121.0(5) . . ?
C30 C31 H31 119.5 . . ?
C32 C31 H31 119.5 . . ?
C31 C32 C27 122.5(5) . . ?
C31 C32 H32 118.7 . . ?
C27 C32 H32 118.7 . . ?
C34 C33 C38 114.2(4) . . ?
C34 C33 B1 124.0(4) . . ?
C38 C33 B1 121.8(4) . . ?
C33 C34 C35 123.6(4) . . ?
C33 C34 H34 118.2 . . ?
C35 C34 H34 118.2 . . ?
C36 C35 C34 120.0(4) . . ?
C36 C35 H35 120.0 . . ?
C34 C35 H35 120.0 . . ?
C37 C36 C35 118.8(4) . . ?
C37 C36 H36 120.6 . . ?
C35 C36 H36 120.6 . . ?
C36 C37 C38 120.2(4) . . ?
C36 C37 H37 119.9 . . ?
C38 C37 H37 119.9 . . ?
C37 C38 C33 123.2(4) . . ?
C37 C38 H38 118.4 . . ?
C33 C38 H38 118.4 . . ?
C40 C39 C44 114.8(5) . . ?
C40 C39 B1 122.6(4) . . ?
C44 C39 B1 122.5(5) . . ?
C39 C40 C41 122.2(6) . . ?
C39 C40 H40 118.9 . . ?
C41 C40 H40 118.9 . . ?
C42 C41 C40 120.4(7) . . ?
C42 C41 H41 119.8 . . ?
C40 C41 H41 119.8 . . ?
C41 C42 C43 119.1(7) . . ?
C41 C42 H42 120.5 . . ?
C43 C42 H42 120.5 . . ?
C42 C43 C44 120.3(7) . . ?
C42 C43 H43 119.9 . . ?
C44 C43 H43 119.9 . . ?
C43 C44 C39 123.3(6) . . ?
C43 C44 H44 118.4 . . ?
C39 C44 H44 118.4 . . ?
C21 B1 C33 110.5(3) . . ?
C21 B1 C27 108.3(3) . . ?
C33 B1 C27 110.5(3) . . ?
C21 B1 C39 109.5(4) . . ?
C33 B1 C39 107.7(4) . . ?
C27 B1 C39 110.3(4) . . ?
C48 O3 C45 105.0(8) . . ?
O3 C45 C46 106.2(13) . . ?
O3 C45 H45A 110.5 . . ?
C46 C45 H45A 110.5 . . ?
O3 C45 H45B 110.5 . . ?
C46 C45 H45B 110.5 . . ?
H45A C45 H45B 108.7 . . ?
C47 C46 C45 102.6(8) . . ?
C47 C46 H46A 111.3 . . ?
C45 C46 H46A 111.3 . . ?
C47 C46 H46B 111.3 . . ?
C45 C46 H46B 111.3 . . ?
H46A C46 H46B 109.2 . . ?
C48 C47 C46 109.8(8) . . ?
C48 C47 H47A 109.7 . . ?
C46 C47 H47A 109.7 . . ?
C48 C47 H47B 109.7 . . ?
C46 C47 H47B 109.7 . . ?
H47A C47 H47B 108.2 . . ?
C47 C48 O3 108.0(8) . . ?
C47 C48 H48A 110.1 . . ?
O3 C48 H48A 110.1 . . ?
C47 C48 H48B 110.1 . . ?
O3 C48 H48B 110.1 . . ?
H48A C48 H48B 108.4 . . ?
C48A O3A C45A 111.4(12) . . ?
O3A C45A C46A 102.8(12) . . ?
O3A C45A H45C 111.2 . . ?
C46A C45A H45C 111.2 . . ?
O3A C45A H45D 111.2 . . ?
C46A C45A H45D 111.2 . . ?
H45C C45A H45D 109.1 . . ?
C47A C46A C45A 108.2(13) . . ?
C47A C46A H46C 110.1 . . ?
C45A C46A H46C 110.1 . . ?
C47A C46A H46D 110.1 . . ?
C45A C46A H46D 110.1 . . ?
H46C C46A H46D 108.4 . . ?
C46A C47A C48A 106.3(13) . . ?
C46A C47A H47C 110.5 . . ?
C48A C47A H47C 110.5 . . ?
C46A C47A H47D 110.5 . . ?
C48A C47A H47D 110.5 . . ?
H47C C47A H47D 108.7 . . ?
O3A C48A C47A 108.2(12) . . ?
O3A C48A H48C 110.1 . . ?
C47A C48A H48C 110.1 . . ?
O3A C48A H48D 110.1 . . ?
C47A C48A H48D 110.1 . . ?
H48C C48A H48D 108.4 . . ?
O2 N1 O1 121.81(15) . . ?
O2 N1 Pd1 119.1(2) . . ?
O1 N1 Pd1 119.1(2) . . ?
N1A O1A Pd1 121.6(7) . . ?
O2A N1A O1A 107.73(12) . . ?
 
loop_
 _geom_torsion_atom_site_label_1
 _geom_torsion_atom_site_label_2
 _geom_torsion_atom_site_label_3
 _geom_torsion_atom_site_label_4
 _geom_torsion
 _geom_torsion_site_symmetry_1
 _geom_torsion_site_symmetry_2
 _geom_torsion_site_symmetry_3
 _geom_torsion_site_symmetry_4
 _geom_torsion_publ_flag
C9 N2 C1 C2 -161.0(3) . . . . ?
C5 N2 C1 C2 77.4(4) . . . . ?
Pd1 N2 C1 C2 -36.0(4) . . . . ?
C3 N3 C2 C1 -167.4(3) . . . . ?
Pd1 N3 C2 C1 -46.5(4) . . . . ?
N2 C1 C2 N3 55.7(4) . . . . ?
C2 N3 C3 C4 167.1(3) . . . . ?
Pd1 N3 C3 C4 46.2(3) . . . . ?
N3 C3 C4 N4 -53.7(4) . . . . ?
C17 N4 C4 C3 159.1(3) . . . . ?
C13 N4 C4 C3 -79.5(4) . . . . ?
Pd1 N4 C4 C3 33.5(3) . . . . ?
C9 N2 C5 C6 -57.3(5) . . . . ?
C1 N2 C5 C6 64.7(5) . . . . ?
Pd1 N2 C5 C6 178.2(4) . . . . ?
N2 C5 C6 C7 -179.2(4) . . . . ?
C5 C6 C7 C8 -173.5(6) . . . . ?
C1 N2 C9 C10 67.0(5) . . . . ?
C5 N2 C9 C10 -171.1(4) . . . . ?
Pd1 N2 C9 C10 -52.4(4) . . . . ?
N2 C9 C10 C11 173.0(4) . . . . ?
C9 C10 C11 C12 171.8(5) . . . . ?
C17 N4 C13 C14 56.1(5) . . . . ?
C4 N4 C13 C14 -64.9(5) . . . . ?
Pd1 N4 C13 C14 -178.8(3) . . . . ?
N4 C13 C14 C15 -179.1(4) . . . . ?
C13 C14 C15 C16 179.2(4) . . . . ?
C4 N4 C17 C18 -69.7(4) . . . . ?
C13 N4 C17 C18 168.5(4) . . . . ?
Pd1 N4 C17 C18 50.1(4) . . . . ?
N4 C17 C18 C19 -178.7(4) . . . . ?
C17 C18 C19 C20 -174.5(6) . . . . ?
C26 C21 C22 C23 3.0(6) . . . . ?
B1 C21 C22 C23 -173.3(4) . . . . ?
C21 C22 C23 C24 -0.2(7) . . . . ?
C22 C23 C24 C25 -1.9(7) . . . . ?
C23 C24 C25 C26 1.0(7) . . . . ?
C22 C21 C26 C25 -3.9(6) . . . . ?
B1 C21 C26 C25 172.5(4) . . . . ?
C24 C25 C26 C21 2.0(7) . . . . ?
C32 C27 C28 C29 -2.1(6) . . . . ?
B1 C27 C28 C29 177.9(4) . . . . ?
C27 C28 C29 C30 1.4(8) . . . . ?
C28 C29 C30 C31 0.1(8) . . . . ?
C29 C30 C31 C32 -0.6(8) . . . . ?
C30 C31 C32 C27 -0.3(8) . . . . ?
C28 C27 C32 C31 1.6(6) . . . . ?
B1 C27 C32 C31 -178.5(4) . . . . ?
C38 C33 C34 C35 0.2(6) . . . . ?
B1 C33 C34 C35 -177.2(4) . . . . ?
C33 C34 C35 C36 -0.5(7) . . . . ?
C34 C35 C36 C37 1.1(7) . . . . ?
C35 C36 C37 C38 -1.4(8) . . . . ?
C36 C37 C38 C33 1.1(8) . . . . ?
C34 C33 C38 C37 -0.5(7) . . . . ?
B1 C33 C38 C37 176.9(5) . . . . ?
C44 C39 C40 C41 -1.7(7) . . . . ?
B1 C39 C40 C41 174.4(4) . . . . ?
C39 C40 C41 C42 1.4(8) . . . . ?
C40 C41 C42 C43 -0.3(10) . . . . ?
C41 C42 C43 C44 -0.4(12) . . . . ?
C42 C43 C44 C39 0.0(12) . . . . ?
C40 C39 C44 C43 1.0(9) . . . . ?
B1 C39 C44 C43 -175.1(6) . . . . ?
C26 C21 B1 C33 45.0(5) . . . . ?
C22 C21 B1 C33 -139.0(4) . . . . ?
C26 C21 B1 C27 -76.2(5) . . . . ?
C22 C21 B1 C27 99.8(4) . . . . ?
C26 C21 B1 C39 163.5(4) . . . . ?
C22 C21 B1 C39 -20.5(5) . . . . ?
C34 C33 B1 C21 -148.8(4) . . . . ?
C38 C33 B1 C21 34.0(6) . . . . ?
C34 C33 B1 C27 -28.9(6) . . . . ?
C38 C33 B1 C27 153.9(4) . . . . ?
C34 C33 B1 C39 91.6(5) . . . . ?
C38 C33 B1 C39 -85.6(5) . . . . ?
C28 C27 B1 C21 13.2(5) . . . . ?
C32 C27 B1 C21 -166.7(4) . . . . ?
C28 C27 B1 C33 -108.0(4) . . . . ?
C32 C27 B1 C33 72.1(5) . . . . ?
C28 C27 B1 C39 133.0(4) . . . . ?
C32 C27 B1 C39 -46.9(5) . . . . ?
C40 C39 B1 C21 -81.5(5) . . . . ?
C44 C39 B1 C21 94.3(5) . . . . ?
C40 C39 B1 C33 38.8(6) . . . . ?
C44 C39 B1 C33 -145.5(5) . . . . ?
C40 C39 B1 C27 159.5(4) . . . . ?
C44 C39 B1 C27 -24.8(6) . . . . ?
C48 O3 C45 C46 29(3) . . . . ?
O3 C45 C46 C47 -27(2) . . . . ?
C45 C46 C47 C48 14(2) . . . . ?
C46 C47 C48 O3 3.4(19) . . . . ?
C45 O3 C48 C47 -20(2) . . . . ?
C48A O3A C45A C46A 8(5) . . . . ?
O3A C45A C46A C47A -16(5) . . . . ?
C45A C46A C47A C48A 18(4) . . . . ?
C45A O3A C48A C47A 3(4) . . . . ?
C46A C47A C48A O3A -13(3) . . . . ?
Pd1 O1A N1A O2A 0.00(2) . . . . ?
 
_refine_diff_density_max    0.461
_refine_diff_density_min   -0.489
_refine_diff_density_rms    0.078

_shelx_res_file
;
TITL shelxt in P 1 21/n 1
    41_pdbu4_tr_800ms_280k_11_decay.res
    created by SHELXL-2018/3 at 09:49:26 on 02-Apr-2020
CELL 0.534 11.682 13.5896 30.1948 90 93.408 90
ZERR 4 0.000416 0.000599 0.001139 0 0.003453 0
LATT 1
SYMM 0.5-X,0.5+Y,0.5-Z
SFAC C H B N O Pd
DISP B 0 0 4.561
DISP C 0.001 0.001 6.94
DISP H -0 0 0.611
DISP N 0.003 0.002 10.693
DISP O 0.005 0.003 16.398
DISP Pd -2.504 0.615 1934.604
UNIT 192 292 4 16 12 4
DFIX 1.2 0.001 N1 O1 N1 O2
DFIX 1.3 0.001 O1A N1A N1A O2A
DFIX 2 0.01 Pd1 O1A
DANG 2.1 0.001 O1 O2 O1A O2A
FLAT 0.001 Pd1 O1 O2 N1 O1A O2A N1A
RIGU 0.001 0.002
EADP O3 O3A
EADP C45 C45A C48 C48A
EADP C46 C46A C47 C47A
EADP O1 O1A O2 O2A
EADP N1 N1A

L.S. 20
PLAN  5
SIZE 0.1 0.1 0.05
TEMP 7
BOND $H
list 4
CONF
fmap 2
acta
SHEL 999 0.8
OMIT -2 12 18
OMIT -1 2 3
OMIT 5 2 4
OMIT -2 1 2
REM <olex2.extras>
REM <HklSrc "%.\\41_PdBu4_TR_800ms_280K_11_decay.hkl">
REM </olex2.extras>

WGHT    0.050900
FVAR       0.24828   0.62892   0.95644
PD1   6    0.339775    0.775112    0.346459    11.00000    0.05106    0.05397 =
         0.04574    0.00105   -0.00031   -0.00188
N2    4    0.346206    0.927326    0.337548    11.00000    0.06561    0.05800 =
         0.05577    0.00466   -0.00272    0.00278
N3    4    0.453961    0.798964    0.398160    11.00000    0.05142    0.05656 =
         0.04363   -0.00187    0.00004   -0.00730
AFIX  13
H3    2    0.531128    0.788719    0.387936    11.00000   -1.20000
AFIX   0
N4    4    0.331277    0.632044    0.371484    11.00000    0.05097    0.05429 =
         0.05378   -0.00270   -0.00029   -0.00192
C1    1    0.441537    0.962967    0.369451    11.00000    0.07916    0.05745 =
         0.06446   -0.00108   -0.00918   -0.00518
AFIX  23
H1A   2    0.514475    0.956590    0.355954    11.00000   -1.20000
H1B   2    0.429901    1.031911    0.376183    11.00000   -1.20000
AFIX   0
C2    1    0.443583    0.903873    0.411323    11.00000    0.07427    0.05782 =
         0.05994   -0.00455   -0.00723   -0.00443
AFIX  23
H2A   2    0.508253    0.923008    0.431087    11.00000   -1.20000
H2B   2    0.373595    0.914173    0.426444    11.00000   -1.20000
AFIX   0
C3    1    0.433254    0.723387    0.432411    11.00000    0.05613    0.06242 =
         0.04217    0.00362   -0.00179   -0.00301
AFIX  23
H3A   2    0.363805    0.738587    0.447118    11.00000   -1.20000
H3B   2    0.496909    0.721624    0.454539    11.00000   -1.20000
AFIX   0
C4    1    0.421464    0.626065    0.409126    11.00000    0.05364    0.06239 =
         0.05327    0.00144   -0.00036    0.00113
AFIX  23
H4A   2    0.400436    0.575865    0.429987    11.00000   -1.20000
H4B   2    0.494346    0.607687    0.397714    11.00000   -1.20000
AFIX   0
C5    1    0.231644    0.965640    0.351036    11.00000    0.07364    0.06765 =
         0.07500   -0.00173    0.00241    0.01146
AFIX  23
H5A   2    0.172077    0.934708    0.332088    11.00000   -1.20000
H5B   2    0.221387    0.943769    0.381121    11.00000   -1.20000
AFIX   0
C6    1    0.212182    1.074841    0.349392    11.00000    0.11067    0.07137 =
         0.11285   -0.00007   -0.00184    0.02428
AFIX  23
H6A   2    0.219465    1.097864    0.319282    11.00000   -1.20000
H6B   2    0.270783    1.107185    0.368287    11.00000   -1.20000
AFIX   0
C7    1    0.095236    1.103075    0.364305    11.00000    0.11246    0.10002 =
         0.15914   -0.03097   -0.00514    0.03898
AFIX  23
H7A   2    0.037024    1.065050    0.347679    11.00000   -1.20000
H7B   2    0.091127    1.086848    0.395454    11.00000   -1.20000
AFIX   0
C8    1    0.071026    1.209146    0.357882    11.00000    0.17564    0.09599 =
         0.31701   -0.05301   -0.03911    0.04588
AFIX 137
H8A   2    0.045355    1.220880    0.327548    11.00000   -1.50000
H8B   2    0.139570    1.246330    0.364934    11.00000   -1.50000
H8C   2    0.012442    1.229055    0.376995    11.00000   -1.50000
AFIX   0
C9    1    0.365983    0.960107    0.291226    11.00000    0.07407    0.06835 =
         0.05829    0.01050   -0.00241   -0.00416
AFIX  23
H9A   2    0.375492    1.031017    0.291287    11.00000   -1.20000
H9B   2    0.298056    0.945001    0.272413    11.00000   -1.20000
AFIX   0
C10   1    0.467764    0.914561    0.271219    11.00000    0.07395    0.08890 =
         0.06453    0.00798    0.00452   -0.00509
AFIX  23
H10A  2    0.463637    0.843530    0.273858    11.00000   -1.20000
H10B  2    0.537457    0.936558    0.287297    11.00000   -1.20000
AFIX   0
C11   1    0.471738    0.942748    0.222351    11.00000    0.10690    0.13154 =
         0.06747    0.00900    0.01731   -0.00698
AFIX  23
H11A  2    0.407323    0.912711    0.205691    11.00000   -1.20000
H11B  2    0.464170    1.013571    0.219448    11.00000   -1.20000
AFIX   0
C12   1    0.580251    0.910923    0.203167    11.00000    0.11636    0.20215 =
         0.10780   -0.00563    0.04215   -0.00906
AFIX 137
H12A  2    0.579268    0.930234    0.172564    11.00000   -1.50000
H12B  2    0.587238    0.840676    0.205327    11.00000   -1.50000
H12C  2    0.644212    0.941340    0.219240    11.00000   -1.50000
AFIX   0
C13   1    0.212238    0.624166    0.388591    11.00000    0.05302    0.06367 =
         0.07004    0.00774    0.00302   -0.00422
AFIX  23
H13A  2    0.203802    0.676303    0.410094    11.00000   -1.20000
H13B  2    0.157011    0.636638    0.363963    11.00000   -1.20000
AFIX   0
C14   1    0.180490    0.528308    0.409872    11.00000    0.06533    0.07087 =
         0.08004    0.01407    0.01151   -0.00422
AFIX  23
H14A  2    0.187886    0.475088    0.388826    11.00000   -1.20000
H14B  2    0.233089    0.515571    0.435300    11.00000   -1.20000
AFIX   0
C15   1    0.059477    0.530678    0.424620    11.00000    0.06370    0.08487 =
         0.10074    0.00200    0.01781   -0.01169
AFIX  23
H15A  2    0.007856    0.545099    0.399093    11.00000   -1.20000
H15B  2    0.053130    0.584011    0.445683    11.00000   -1.20000
AFIX   0
C16   1    0.020855    0.436751    0.445710    11.00000    0.08727    0.09556 =
         0.12125    0.01296    0.03405   -0.01489
AFIX 137
H16A  2    0.020956    0.384304    0.424413    11.00000   -1.50000
H16B  2   -0.055236    0.445278    0.455472    11.00000   -1.50000
H16C  2    0.072249    0.420855    0.470676    11.00000   -1.50000
AFIX   0
C17   1    0.349813    0.551036    0.339144    11.00000    0.07334    0.05863 =
         0.05766   -0.00568   -0.00087    0.00138
AFIX  23
H17A  2    0.355193    0.489212    0.355188    11.00000   -1.20000
H17B  2    0.283276    0.547232    0.318411    11.00000   -1.20000
AFIX   0
C18   1    0.453773    0.562426    0.313597    11.00000    0.07955    0.09058 =
         0.06646   -0.00704    0.00793    0.00353
AFIX  23
H18A  2    0.521107    0.564117    0.333991    11.00000   -1.20000
H18B  2    0.449680    0.624458    0.297689    11.00000   -1.20000
AFIX   0
C19   1    0.465703    0.478426    0.280582    11.00000    0.13111    0.12988 =
         0.12225   -0.04480    0.05448   -0.00357
AFIX  23
H19A  2    0.460937    0.416637    0.296449    11.00000   -1.20000
H19B  2    0.401000    0.481057    0.258940    11.00000   -1.20000
AFIX   0
C20   1    0.568969    0.478062    0.257274    11.00000    0.15879    0.16810 =
         0.14062   -0.02759    0.08022    0.00872
AFIX 137
H20A  2    0.566154    0.425298    0.236098    11.00000   -1.50000
H20B  2    0.633652    0.469035    0.278005    11.00000   -1.50000
H20C  2    0.576316    0.539610    0.242098    11.00000   -1.50000
AFIX   0

C21   1    0.655981    0.373909    0.427151    11.00000    0.05431    0.05462 =
         0.05407    0.00559   -0.00627    0.00066
C22   1    0.708641    0.423992    0.393588    11.00000    0.06753    0.06551 =
         0.06980    0.01056    0.00538   -0.00651
AFIX  43
H22   2    0.724932    0.389959    0.367993    11.00000   -1.20000
AFIX   0
C23   1    0.737419    0.522164    0.396993    11.00000    0.07294    0.06479 =
         0.12117    0.02268    0.01276   -0.00928
AFIX  43
H23   2    0.772696    0.552651    0.373830    11.00000   -1.20000
AFIX   0
C24   1    0.714916    0.575444    0.433895    11.00000    0.06444    0.05554 =
         0.12818    0.01099   -0.01144   -0.00356
AFIX  43
H24   2    0.736503    0.641166    0.436440    11.00000   -1.20000
AFIX   0
C25   1    0.659943    0.529864    0.466970    11.00000    0.07412    0.05483 =
         0.09643   -0.00348   -0.01257    0.00826
AFIX  43
H25   2    0.642522    0.564738    0.492202    11.00000   -1.20000
AFIX   0
C26   1    0.630382    0.431624    0.462702    11.00000    0.07884    0.05563 =
         0.05668    0.00354   -0.00401    0.00197
AFIX  43
H26   2    0.590848    0.402835    0.485195    11.00000   -1.20000
AFIX   0
C27   1    0.734426    0.201826    0.458668    11.00000    0.05467    0.05350 =
         0.05677    0.00430    0.01239    0.00345
C28   1    0.808418    0.251054    0.488049    11.00000    0.06296    0.07206 =
         0.07545   -0.00589   -0.00215    0.00905
AFIX  43
H28   2    0.803393    0.319252    0.489603    11.00000   -1.20000
AFIX   0
C29   1    0.890372    0.203337    0.515519    11.00000    0.07796    0.09136 =
         0.08812   -0.00827   -0.01534    0.01896
AFIX  43
H29   2    0.937282    0.239967    0.535269    11.00000   -1.20000
AFIX   0
C30   1    0.903000    0.104787    0.514008    11.00000    0.06822    0.09052 =
         0.11883    0.01030    0.00425    0.02319
AFIX  43
H30   2    0.957816    0.072994    0.532465    11.00000   -1.20000
AFIX   0
C31   1    0.833297    0.053150    0.484722    11.00000    0.07124    0.06765 =
         0.13643    0.01311    0.00538    0.01612
AFIX  43
H31   2    0.841142   -0.014816    0.482955    11.00000   -1.20000
AFIX   0
C32   1    0.751274    0.099993    0.457644    11.00000    0.06070    0.05362 =
         0.12019   -0.00194    0.00198    0.00398
AFIX  43
H32   2    0.705345    0.062434    0.437926    11.00000   -1.20000
AFIX   0
C33   1    0.505187    0.230326    0.444222    11.00000    0.06063    0.04674 =
         0.04396   -0.00345   -0.00049   -0.00062
C34   1    0.479188    0.145383    0.466604    11.00000    0.05978    0.05384 =
         0.05414    0.00550    0.00032    0.00207
AFIX  43
H34   2    0.537882    0.100578    0.473263    11.00000   -1.20000
AFIX   0
C35   1    0.370111    0.123129    0.479737    11.00000    0.06509    0.06756 =
         0.06766    0.01250    0.00479   -0.00325
AFIX  43
H35   2    0.357310    0.064507    0.494545    11.00000   -1.20000
AFIX   0
C36   1    0.281406    0.187569    0.470868    11.00000    0.06065    0.06636 =
         0.09444    0.00009    0.00741   -0.00046
AFIX  43
H36   2    0.208437    0.173783    0.479960    11.00000   -1.20000
AFIX   0
C37   1    0.302210    0.272638    0.448370    11.00000    0.06164    0.06323 =
         0.12561    0.01078    0.00460    0.00872
AFIX  43
H37   2    0.242637    0.316486    0.441535    11.00000   -1.20000
AFIX   0
C38   1    0.411572    0.293553    0.435778    11.00000    0.06619    0.05771 =
         0.10071    0.01693    0.00169    0.00570
AFIX  43
H38   2    0.423549    0.352372    0.421004    11.00000   -1.20000
AFIX   0
C39   1    0.635994    0.213295    0.374601    11.00000    0.08356    0.06413 =
         0.05499    0.00123    0.00923   -0.01016
C40   1    0.543890    0.220195    0.344506    11.00000    0.10837    0.06774 =
         0.06526    0.00071   -0.01244   -0.02083
AFIX  43
H40   2    0.474778    0.244028    0.353923    11.00000   -1.20000
AFIX   0
C41   1    0.550305    0.192368    0.299695    11.00000    0.16212    0.08087 =
         0.06235    0.00119   -0.01026   -0.03908
AFIX  43
H41   2    0.486421    0.199435    0.280065    11.00000   -1.20000
AFIX   0
C42   1    0.648413    0.155633    0.285189    11.00000    0.20587    0.10962 =
         0.07049   -0.00771    0.02773   -0.02074
AFIX  43
H42   2    0.652646    0.136981    0.255698    11.00000   -1.20000
AFIX   0
C43   1    0.741273    0.146196    0.314306    11.00000    0.18438    0.18103 =
         0.08249   -0.03261    0.04106    0.02711
AFIX  43
H43   2    0.809361    0.120580    0.304726    11.00000   -1.20000
AFIX   0
C44   1    0.734849    0.174321    0.357738    11.00000    0.11286    0.14566 =
         0.07575   -0.01986    0.02532    0.01821
AFIX  43
H44   2    0.799663    0.167017    0.376872    11.00000   -1.20000
AFIX   0
B1    3    0.632921    0.255221    0.426540    11.00000    0.06083    0.05560 =
         0.05479    0.00234    0.00256   -0.00125

PART 1
O3    5    0.688599    0.802149    0.366068    21.00000    0.07435    0.09675 =
         0.10094   -0.00569    0.00922   -0.00008
C45   1    0.736691    0.772594    0.325264    21.00000    0.08990    0.11069 =
         0.10511   -0.01924    0.00650   -0.00170
AFIX  23
H45A  2    0.726408    0.824037    0.303115    21.00000   -1.20000
H45B  2    0.699811    0.713129    0.313793    21.00000   -1.20000
AFIX   0
C46   1    0.861139    0.754705    0.336257    21.00000    0.08550    0.12279 =
         0.14057   -0.01261    0.01301   -0.00124
AFIX  23
H46A  2    0.875640    0.686235    0.343733    21.00000   -1.20000
H46B  2    0.906907    0.773129    0.311799    21.00000   -1.20000
AFIX   0
C47   1    0.884642    0.817453    0.373978    21.00000    0.08550    0.12279 =
         0.14057   -0.01261    0.01301   -0.00124
AFIX  23
H47A  2    0.929831    0.781962    0.396749    21.00000   -1.20000
H47B  2    0.928497    0.874175    0.365321    21.00000   -1.20000
AFIX   0
C48   1    0.780069    0.849000    0.391003    21.00000    0.08990    0.11069 =
         0.10511   -0.01924    0.00650   -0.00170
AFIX  23
H48A  2    0.772846    0.919908    0.388434    21.00000   -1.20000
H48B  2    0.778334    0.831363    0.422085    21.00000   -1.20000
AFIX   0
SAME 0.02 0.04 O3 > C48
PART 0
PART 2
O3A   5    0.672622    0.810786    0.360205   -21.00000    0.07435    0.09675 =
         0.10094   -0.00569    0.00922   -0.00008
C45A  1    0.729765    0.756686    0.327321   -21.00000    0.08990    0.11069 =
         0.10511   -0.01924    0.00650   -0.00170
AFIX  23
H45C  2    0.700162    0.773898    0.297635   -21.00000   -1.20000
H45D  2    0.721710    0.686328    0.331563   -21.00000   -1.20000
AFIX   0
C46A  1    0.852199    0.788411    0.335199   -21.00000    0.08550    0.12279 =
         0.14057   -0.01261    0.01301   -0.00124
AFIX  23
H46C  2    0.896518    0.736577    0.350177   -21.00000   -1.20000
H46D  2    0.885357    0.801996    0.307141   -21.00000   -1.20000
AFIX   0
C47A  1    0.854508    0.874180    0.361730   -21.00000    0.08550    0.12279 =
         0.14057   -0.01261    0.01301   -0.00124
AFIX  23
H47C  2    0.865103    0.932138    0.343675   -21.00000   -1.20000
H47D  2    0.916740    0.870821    0.384424   -21.00000   -1.20000
AFIX   0
C48A  1    0.745528    0.878181    0.381696   -21.00000    0.08990    0.11069 =
         0.10511   -0.01924    0.00650   -0.00170
AFIX  23
H48C  2    0.755352    0.862261    0.413007   -21.00000   -1.20000
H48D  2    0.713468    0.943870    0.378805   -21.00000   -1.20000
AFIX   0

PART 0
PART 3
O1    5    0.125361    0.759789    0.298776    31.00000    0.06870    0.20589 =
         0.07568   -0.03002   -0.01189    0.00096
O2    5    0.261343    0.724230    0.259281    31.00000    0.06870    0.20589 =
         0.07568   -0.03002   -0.01189    0.00096
N1    4    0.226003    0.749386    0.294059    31.00000    0.06814    0.08107 =
         0.06228    0.00738   -0.00658   -0.00500
PART 0
PART 4
O1A   5    0.206648    0.756279    0.302501   -31.00000    0.06870    0.20589 =
         0.07568   -0.03002   -0.01189    0.00096
O2A   5    0.330330    0.718230    0.257787   -31.00000    0.06870    0.20589 =
         0.07568   -0.03002   -0.01189    0.00096
N1A   4    0.220894    0.728908    0.261942   -31.00000    0.06814    0.08107 =
         0.06228    0.00738   -0.00658   -0.00500
HKLF 4


REM  shelxt in P 1 21/n 1
REM wR2 = 0.1503, GooF = S = 0.940, Restrained GooF = 0.942 for all data
REM R1 = 0.0623 for 5184 Fo > 4sig(Fo) and 0.1087 for all 9394 data
REM 526 parameters refined using 491 restraints

END

WGHT      0.0509      0.0000

REM Highest difference peak  0.461,  deepest hole -0.489,  1-sigma level  0.078
Q1    1   0.3412  0.6774  0.3472  11.00000  0.05    0.37
Q2    1   0.0082  1.1370  0.4032  11.00000  0.05    0.32
Q3    1   0.0395  1.0859  0.3892  11.00000  0.05    0.30
Q4    1   0.9069  0.8572  0.3663  11.00000  0.05    0.30
Q5    1   0.1403  0.7003  0.2855  11.00000  0.05    0.30
;
_shelx_res_checksum   37005

_shelx_hkl_file
;
 -15   0   1    0.04    3.06
 -15   0   2   -0.28    2.84
 -15   0   3   23.65    8.15
 -15   0   4   -1.03    3.00
 -15   0   5    1.87    3.28
 -15   0   6   -1.11    4.32
 -15   0   7    1.17    2.79
 -15   0   8    0.24    3.99
 -15   0   9   28.03    8.49
 -15   0  10    4.42    3.94
 -15   0  11    0.65    3.30
 -15   0  12   -0.75    3.06
 -15   0  13    9.71    5.32
 -15   0  14   -0.51    4.08
 -15   0  15    7.94    5.11
 -15   0  16   -0.31    2.73
 -15   0  17   -0.99    3.35
 -15   1   1    4.51    4.74
 -15  -1   1    6.82    4.58
 -15   1   2   -2.99    4.84
 -15  -1   2    0.86    4.47
 -15   1   3    3.34    4.25
 -15  -1   3   10.66    5.98
 -15   1   4   -0.43    2.16
 -15  -1   4   -0.34    3.37
 -15   1   5    6.51    4.84
 -15  -1   5   11.55    6.20
 -15   1   6    1.23    3.45
 -15  -1   6    0.55    2.13
 -15   1   7    0.60    2.70
 -15  -1   7    4.28    4.21
 -15   1   8   -0.87    3.50
 -15  -1   8   -1.76    4.92
 -15   1   9   -0.66    2.57
 -15  -1   9    0.03    2.12
 -15   1  10    2.21    3.50
 -15  -1  10    3.43    3.47
 -15   1  11   10.62    5.42
 -15  -1  11   10.33    5.40
 -15   1  12   -0.77    2.69
 -15  -1  12    2.20    3.87
 -15   1  13    2.30    3.16
 -15  -1  13    6.56    4.94
 -15   1  14   -0.97    3.16
 -15  -1  14   -0.48    2.79
 -15   1  15    0.61    2.85
 -15  -1  15    5.48    3.91
 -15   1  16    0.90    2.85
 -15   1  17    2.77    3.00
 -15   1  18   -0.99    2.85
 -15   1  19    0.99    2.71
 -15   2   1    2.83    3.26
 -15  -2   1   -1.16    5.46
 -15   2   2    0.59    3.30
 -15  -2   2   -1.56    4.09
 -15   2   3   17.86    7.18
 -15  -2   3   21.89    7.83
 -15   2   4   -1.20    3.93
 -15  -2   4    0.47    1.76
 -15   2   5    9.83    5.07
 -15  -2   5   13.72    7.18
 -15   2   6   -0.37    2.35
 -15  -2   6   -0.66    4.07
 -15   2   7   11.77    5.63
 -15  -2   7    3.76    3.80
 -15   2   8   -0.37    1.67
 -15  -2   8    4.17    3.54
 -15   2   9    7.56    4.88
 -15  -2   9    5.79    4.74
 -15   2  10    0.10    2.51
 -15  -2  10    5.43    4.89
 -15   2  11    0.46    3.11
 -15  -2  11   -0.45    2.66
 -15   2  12    2.72    3.15
 -15  -2  12   -0.25    3.77
 -15   2  13    2.79    3.33
 -15  -2  13    5.99    5.63
 -15   2  14    5.21    3.46
 -15  -2  14    4.86    5.09
 -15   2  15    7.65    4.77
 -15   2  16    1.85    2.58
 -15   2  17    8.36    4.11
 -15   2  18   -1.13    2.94
 -15   2  19    7.69    4.36
 -15   2  20   -0.67    2.43
 -15   3   1    9.51    5.66
 -15  -3   1    4.57    4.43
 -15   3   2    2.53    3.68
 -15  -3   2   -1.09    3.81
 -15   3   3   -1.08    2.82
 -15  -3   3    2.09    3.56
 -15   3   4   -0.98    3.71
 -15  -3   4   -2.17    4.66
 -15   3   5    6.89    4.86
 -15  -3   5    4.09    4.54
 -15   3   6    1.79    3.16
 -15  -3   6   -2.49    4.86
 -15   3   7    5.54    4.18
 -15  -3   7   15.35    6.19
 -15   3   8    1.40    3.73
 -15  -3   8   -0.76    4.47
 -15   3   9    0.67    2.98
 -15  -3   9   -1.23    3.91
 -15   3  10   -0.14    3.23
 -15  -3  10    1.67    3.94
 -15   3  11    6.81    4.59
 -15  -3  11   14.22    7.04
 -15   3  12   -0.44    2.93
 -15  -3  12    1.01    3.75
 -15   3  13    0.96    3.20
 -15   3  14    0.91    2.03
 -15   3  15    2.08    2.26
 -15   3  16    3.68    2.86
 -15   3  17    5.99    3.73
 -15   3  18    0.80    2.43
 -15   3  19   -0.45    1.84
 -15   3  20   -0.40    1.96
 -15   3  21    7.44    3.66
 -15   4   1    1.47    2.81
 -15  -4   1    1.74    3.80
 -15   4   2   -0.90    3.83
 -15  -4   2    1.76    4.77
 -15   4   3    5.64    3.67
 -15  -4   3   -0.50    3.89
 -15   4   4    5.40    4.85
 -15  -4   4   -0.64    4.34
 -15   4   5    4.28    4.18
 -15  -4   5   10.58    6.21
 -15   4   6   -1.46    3.62
 -15  -4   6   -0.51    4.17
 -15   4   7    5.50    3.90
 -15  -4   7    3.41    4.09
 -15   4   8    3.77    3.17
 -15  -4   8   -1.15    4.82
 -15   4   9    3.42    3.34
 -15  -4   9    4.89    5.72
 -15   4  10    4.77    3.97
 -15   4  11    1.64    3.03
 -15   4  12    2.99    3.28
 -15   4  13    8.31    4.07
 -15   4  14    2.10    2.58
 -15   4  15    6.81    3.47
 -15   4  16    1.08    2.36
 -15   4  17    0.72    2.30
 -15   4  18    1.32    2.31
 -15   4  19    4.24    2.61
 -15   5   1   -0.03    1.72
 -15  -5   1    1.16    5.71
 -15   5   2    0.34    2.55
 -15  -5   2    1.73    3.36
 -15   5   3   -0.63    2.99
 -15  -5   3   -0.65    3.69
 -15   5   4   -0.86    3.08
 -15  -5   4    0.59    4.55
 -15   5   5   -0.54    2.29
 -15  -5   5   -2.59    5.99
 -15   5   6    5.49    3.86
 -15  -5   6    1.81    4.02
 -15   5   7    8.05    4.40
 -15   5   8    1.21    3.13
 -15   5   9   -0.87    2.88
 -15   5  10    5.07    3.55
 -15   5  11    8.81    4.13
 -15   5  12    2.68    2.95
 -15   5  13    4.84    3.14
 -15   5  14   -0.99    2.81
 -15   5  15   -0.17    1.89
 -15   5  16    1.23    2.23
 -15   6   1   -0.52    1.92
 -15   6   2    0.88    3.57
 -15   6   3    3.59    3.65
 -15   6   4    6.39    4.55
 -15   6   5   -0.49    3.26
 -15   6   6    3.74    3.95
 -15   6   7   -0.52    2.09
 -15   6   8    0.86    2.79
 -15   6   9    0.39    2.23
 -15   6  10   -0.41    2.07
 -15   6  11    2.71    2.81
 -15   6  12    0.54    1.72
 -15   6  13   -0.74    2.09
 -15   6  14    4.63    2.56
 -15   7   4    1.92    3.26
 -15   7   5   -0.38    2.81
 -15   7   6    2.55    3.55
 -15   7   7    0.73    2.73
 -15   7   8   -0.47    2.21
 -15   7   9    1.42    2.26
 -15   7  10    2.01    2.41
 -15   7  11   -0.85    2.29
 -15   7  12    3.27    2.54
 -15   8   8    0.74    2.59
 -15   8   9   -0.32    2.22
 -15   8  10    3.05    2.87
 -15   8  11   -0.12    1.61
  15   9  -1   -1.79    5.50
 -14   0   1   -0.54    3.39
 -14   0   2   18.52    7.43
 -14   0   3   -0.75    3.06
 -14   0   4    5.46    5.47
 -14   0   5    2.75    3.84
 -14   0   6    1.37    2.60
 -14   0   7    0.64    3.43
 -14   0   8    6.08    5.12
 -14   0   9    0.53    2.82
 -14   0  10    0.10    3.21
 -14   0  11    0.03    3.58
 -14   0  12   10.30    5.64
 -14   0  13    1.43    2.54
 -14   0  14   10.13    5.36
 -14   0  15   -0.38    2.34
 -14   0  16    9.69    4.74
 -14   0  17   -0.02    3.19
 -14   0  18    2.67    4.47
 -14   0  19   -0.56    2.56
 -14   0  20    0.91    3.20
 -14   0  21   -0.18    2.98
 -14   0  22    4.00    3.44
 -14   0  23   -0.26    2.64
 -14   1   1    1.00    2.29
 -14  -1   1   -0.75    4.95
 -14   1   2   -1.74    3.93
 -14  -1   2    1.49    4.09
 -14   1   3    1.10    3.43
 -14  -1   3   -0.32    2.33
 -14   1   4    6.90    4.23
 -14  -1   4   13.83    6.08
 -14   1   5   -0.17    3.34
 -14  -1   5   -0.26    1.42
 -14   1   6   -0.82    3.08
 -14  -1   6   16.95    7.43
 -14   1   7    4.66    3.98
 -14  -1   7    1.36    3.46
 -14   1   8    0.22    2.45
 -14  -1   8    5.92    3.82
 -14   1   9   -0.03    2.84
 -14  -1   9    2.61    3.68
 -14   1  10   14.34    5.52
 -14  -1  10   20.00    7.53
 -14   1  11    1.33    2.99
 -14  -1  11   -0.79    3.09
 -14   1  12    6.95    4.63
 -14  -1  12   -0.91    3.41
 -14   1  13    2.51    3.16
 -14  -1  13   -0.11    3.37
 -14   1  14    5.42    3.75
 -14  -1  14   11.15    5.27
 -14   1  15   -0.13    2.09
 -14  -1  15    4.95    4.02
 -14   1  16    3.47    3.81
 -14  -1  16    6.29    4.58
 -14   1  17   -0.05    2.03
 -14  -1  17   -0.27    2.01
 -14   1  18   -0.16    1.76
 -14  -1  18    1.59    3.07
 -14   1  19    0.63    2.16
 -14  -1  19   -0.78    3.45
 -14   1  20    7.79    4.42
 -14  -1  20    7.54    4.75
 -14   1  21   -0.63    2.05
 -14  -1  21   -0.09    3.12
 -14   1  22    1.43    2.59
 -14  -1  22   -0.34    3.16
 -14   1  23   -1.05    3.13
 -14   1  24    1.71    2.85
 -14   2   1   -1.57    3.27
 -14  -2   1   -1.34    4.24
 -14   2   2   20.56    7.83
 -14  -2   2   16.43    7.40
 -14   2   3   -0.20    3.49
 -14  -2   3   -1.81    4.26
 -14   2   4   13.13    5.96
 -14  -2   4    7.40    5.23
 -14   2   5   -1.84    4.40
 -14  -2   5    6.74    5.54
 -14   2   6   12.95    5.41
 -14  -2   6   11.26    6.18
 -14   2   7    1.84    3.46
 -14  -2   7   -1.62    3.62
 -14   2   8    9.08    4.78
 -14  -2   8    3.65    3.08
 -14   2   9   -0.82    2.84
 -14  -2   9    3.27    3.75
 -14   2  10   -0.33    2.01
 -14  -2  10    0.79    3.06
 -14   2  11   -0.87    2.61
 -14  -2  11   -0.82    2.53
 -14   2  12    9.17    4.62
 -14  -2  12    9.89    5.38
 -14   2  13    3.98    3.52
 -14  -2  13   -1.25    3.15
 -14   2  14    6.11    3.78
 -14  -2  14    3.07    3.78
 -14   2  15   -0.88    3.05
 -14  -2  15   -0.84    3.59
 -14   2  16   -0.71    2.43
 -14  -2  16   -0.86    3.46
 -14   2  17   -0.10    2.14
 -14  -2  17   -0.09    2.79
 -14   2  18    5.10    3.46
 -14  -2  18    0.44    3.39
 -14   2  19    1.34    2.98
 -14  -2  19   -0.37    3.12
 -14   2  20   -0.32    1.73
 -14  -2  20   -0.32    3.81
 -14   2  21    0.75    2.34
 -14   2  22    4.29    3.43
 -14   2  23    2.71    2.79
 -14   2  24    4.51    3.55
 -14   2  25   -0.00    1.77
 -14   3   1    2.30    3.78
 -14  -3   1    4.05    4.72
 -14   3   2   -0.46    2.77
 -14  -3   2   -0.20    2.82
 -14   3   3    3.23    3.51
 -14  -3   3   -0.11    1.65
 -14   3   4    3.21    3.32
 -14  -3   4    1.00    3.49
 -14   3   5    1.72    3.76
 -14  -3   5   -0.97    4.64
 -14   3   6    9.53    4.91
 -14  -3   6   25.96    8.61
 -14   3   7    2.35    3.24
 -14  -3   7   -1.38    3.71
 -14   3   8   -0.36    2.08
 -14  -3   8   -0.52    4.07
 -14   3   9   -0.20    2.57
 -14  -3   9   -2.03    4.69
 -14   3  10    3.13    3.41
 -14  -3  10   18.80    7.65
 -14   3  11    2.51    2.74
 -14  -3  11    5.30    4.80
 -14   3  12    0.76    2.05
 -14  -3  12    1.51    4.96
 -14   3  13    1.45    2.82
 -14  -3  13   -0.04    4.64
 -14   3  14   -0.06    2.83
 -14  -3  14   -0.90    3.29
 -14   3  15   -0.04    2.30
 -14  -3  15   -1.70    4.68
 -14   3  16   14.59    4.96
 -14  -3  16    3.94    5.59
 -14   3  17   -0.42    1.93
 -14  -3  17    0.84    3.58
 -14   3  18    0.13    1.79
 -14  -3  18    3.20    3.32
 -14   3  19    2.88    2.62
 -14  -3  19   -0.88    3.42
 -14   3  20   11.72    4.63
 -14   3  21    0.70    2.51
 -14   3  22    2.82    2.51
 -14   3  23   -0.21    1.84
 -14   3  24    1.62    1.96
 -14   3  25   -0.36    2.25
 -14   3  26    1.64    3.00
 -14   4   1    1.48    3.82
 -14  -4   1    6.89    6.26
 -14   4   2    8.42    4.81
 -14  -4   2    1.12    5.37
 -14   4   3    2.66    3.40
 -14  -4   3    0.53    3.61
 -14   4   4    1.32    3.13
 -14  -4   4    2.26    5.22
 -14   4   5    0.01    3.00
 -14  -4   5    3.95    3.84
 -14   4   6    3.27    3.67
 -14  -4   6   -1.25    5.05
 -14   4   7    3.56    3.39
 -14  -4   7   -0.18    3.37
 -14   4   8    4.21    3.03
 -14  -4   8    1.65    4.01
 -14   4   9    6.91    3.84
 -14  -4   9   -1.20    5.11
 -14   4  10   13.96    5.15
 -14  -4  10    8.73    5.55
 -14   4  11   -0.38    2.81
 -14  -4  11   -2.14    4.69
 -14   4  12    9.56    4.09
 -14  -4  12    8.32    5.78
 -14   4  13    9.19    4.17
 -14  -4  13   10.50    5.87
 -14   4  14   14.82    4.67
 -14  -4  14    4.66    5.70
 -14   4  15   -0.17    2.04
 -14  -4  15    0.19    3.52
 -14   4  16   10.13    3.91
 -14  -4  16    2.04    2.99
 -14   4  17    3.33    2.39
 -14  -4  17    4.21    5.61
 -14   4  18    2.48    2.44
 -14  -4  18   -1.01    4.57
 -14   4  19   -0.82    2.06
 -14   4  20   -0.77    1.96
 -14   4  21   -0.28    2.14
 -14   5   1    3.52    3.47
 -14  -5   1   10.50    6.58
 -14   5   2    0.39    3.26
 -14  -5   2    1.59    4.74
 -14   5   3   -0.29    2.21
 -14  -5   3   -0.95    4.12
 -14   5   4   -0.67    2.75
 -14  -5   4   -0.84    4.96
 -14   5   5    3.49    3.90
 -14  -5   5    5.62    4.25
 -14   5   6    3.21    3.61
 -14  -5   6    9.06    6.13
 -14   5   7   -0.63    2.85
 -14  -5   7   -1.24    4.16
 -14   5   8    5.10    3.51
 -14  -5   8   -1.52    5.36
 -14   5   9    9.69    4.39
 -14  -5   9    3.38    5.44
 -14   5  10   13.13    4.78
 -14  -5  10   20.98    8.45
 -14   5  11    0.38    2.47
 -14  -5  11   -3.06    5.45
 -14   5  12    6.60    3.24
 -14  -5  12    2.63    4.32
 -14   5  13   -0.15    1.98
 -14  -5  13   -1.99    5.51
 -14   5  14   -0.71    2.27
 -14  -5  14   -1.07    4.34
 -14   5  15    0.98    2.15
 -14  -5  15    1.07    3.90
 -14   5  16    8.46    3.28
 -14  -5  16    4.21    6.34
 -14   5  17    4.34    2.50
 -14   6   1    5.06    3.98
  14   6  -1    2.92    4.20
 -14  -6   1   14.55    8.26
 -14   6   2    4.43    4.08
 -14  -6   2   -0.66    2.93
 -14   6   3    2.97    4.08
 -14  -6   3    4.12    4.95
 -14   6   4    2.66    2.96
 -14  -6   4   -1.05    3.48
 -14   6   5    0.92    2.07
 -14  -6   5   -0.83    3.75
 -14   6   6   -0.32    2.45
 -14  -6   6    8.23    6.55
 -14   6   7    5.31    3.48
 -14  -6   7    4.61    5.69
 -14   6   8    2.04    3.05
 -14  -6   8    2.07    4.25
 -14   6   9    1.40    2.92
 -14  -6   9   -0.02    5.60
 -14   6  10    1.60    2.26
 -14  -6  10   -1.66    4.35
 -14   6  11    4.51    3.14
 -14  -6  11    3.19    4.70
 -14   6  12    2.63    2.37
 -14  -6  12    9.13    6.91
 -14   6  13    2.68    2.12
 -14  -6  13   -1.74    4.51
 -14   6  14    4.22    2.52
 -14  -6  14    5.41    5.61
 -14   7   1   -0.20    3.04
  14   7  -1    7.70    5.86
 -14  -7   1    1.54    4.75
 -14   7   2   -0.85    3.30
  14   7  -2    2.20    3.97
 -14  -7   2    0.86    3.38
 -14   7   3   -0.84    4.22
  14   7  -3   -0.22    1.55
 -14  -7   3   -2.54    5.35
 -14   7   4   -0.49    2.89
 -14  -7   4   -0.98    4.70
 -14   7   5    7.80    3.69
 -14  -7   5   10.86    6.76
 -14   7   6    3.79    2.73
 -14  -7   6   -1.79    5.13
 -14   7   7   -0.29    2.78
 -14  -7   7    2.02    4.14
 -14   7   8    1.49    2.60
 -14  -7   8   -0.20    2.61
 -14   7   9    0.40    2.31
 -14  -7   9    2.87    4.84
 -14   7  10   -1.01    2.45
 -14  -7  10    2.09    4.89
 -14   7  11    7.40    3.16
 -14  -7  11   13.61    7.55
 -14   7  12   -0.05    1.85
 -14  -7  12   -1.69    6.45
 -14   7  13   -0.46    1.49
 -14   8   1    8.24    5.15
  14   8  -1    8.39    6.45
 -14  -8   1    2.33    4.66
 -14   8   2    0.87    2.89
  14   8  -2   -1.02    4.30
 -14  -8   2   -0.05    5.11
 -14   8   3    4.78    3.60
  14   8  -3    8.42    6.80
 -14  -8   3    5.38    5.83
 -14   8   4   -0.06    2.39
  14   8  -4   -0.96    4.03
 -14  -8   4    0.52    2.75
 -14   8   5    3.88    3.57
  14   8  -5    1.50    4.69
 -14  -8   5   -2.22    6.03
 -14   8   6    1.52    2.79
 -14  -8   6   -0.58    3.92
 -14   8   7    7.60    3.54
 -14  -8   7   -0.24    3.10
 -14   8   8   -0.69    2.37
 -14  -8   8   -0.94    3.86
 -14   8   9    7.48    3.72
 -14  -8   9   -1.80    5.18
 -14   8  10   -0.59    2.01
 -14   8  11   -0.41    1.62
 -14   8  12    0.18    1.76
 -14   9   1    2.88    3.75
  14   9  -1   -1.71    4.70
 -14  -9   1    1.85    5.63
 -14   9   2   -0.79    2.67
  14   9  -2    5.61    6.32
 -14  -9   2    0.37    4.40
 -14   9   3    0.14    3.38
  14   9  -3    5.01    5.71
 -14  -9   3   -1.94    6.22
 -14   9   4   -1.21    3.28
  14   9  -4   -1.19    4.59
 -14  -9   4    1.89    4.54
 -14   9   5    2.09    3.08
  14   9  -5   12.00    7.32
 -14  -9   5    6.11    6.64
 -14   9   6   -0.83    3.31
  14   9  -6   -1.67    5.18
 -14  -9   6   -0.75    3.84
 -14   9   7    0.84    2.98
 -14   9   8    0.28    2.06
 -14   9   9    1.70    2.06
 -14   9  10    1.07    2.51
  14  10  -1    1.84    4.57
 -14 -10   1   -0.96    4.34
  14  10  -2   -1.67    5.27
  14  10  -3    4.57    5.49
  14  10  -4    6.39    4.83
  14  10  -5   -1.05    3.83
  14  10  -6   -0.26    5.85
  14  10  -7    5.75    5.99
  14  10  -8   -0.60    4.05
 -13   0   1   53.83   12.49
 -13   0   2   -0.50    3.26
 -13   0   3    2.91    4.22
 -13   0   4   -0.68    3.30
 -13   0   5    2.10    3.50
 -13   0   6   -0.86    3.94
 -13   0   7   19.94    7.17
 -13   0   8   -0.03    3.32
 -13   0   9    3.87    3.97
 -13   0  10   -0.46    3.31
 -13   0  11   35.22    9.13
 -13   0  12   -0.62    3.02
 -13   0  13   15.37    6.26
 -13   0  14    3.19    2.89
 -13   0  15    1.20    3.46
 -13   0  16   -0.44    2.66
 -13   0  17    6.00    4.01
 -13   0  18   -0.70    3.07
 -13   0  19    5.10    4.53
 -13   0  20   -0.38    1.83
 -13   0  21    2.28    3.59
 -13   0  22   -0.58    2.61
 -13   0  23   11.42    5.24
 -13   0  24   -1.30    3.21
 -13   0  25   -0.75    2.69
 -13   0  26   -0.16    3.13
 -13   1   1   12.46    6.06
 -13  -1   1    1.95    5.36
 -13   1   2   -1.63    4.57
 -13  -1   2    7.18    4.21
 -13   1   3    3.96    3.40
 -13  -1   3    5.02    4.27
 -13   1   4   -1.79    3.40
 -13  -1   4    5.49    4.01
 -13   1   5   56.54   11.34
 -13  -1   5   39.15   10.29
 -13   1   6    0.83    3.08
 -13  -1   6   -0.99    3.13
 -13   1   7    3.11    3.70
 -13  -1   7    3.34    4.23
 -13   1   8   -1.07    3.32
 -13  -1   8   -1.61    4.62
 -13   1   9   18.62    6.92
 -13  -1   9   37.46    9.51
 -13   1  10    2.32    3.34
 -13  -1  10    1.62    3.16
 -13   1  11    7.68    4.19
 -13  -1  11   10.52    4.88
 -13   1  12   -0.35    2.61
 -13  -1  12   -1.27    3.86
 -13   1  13    8.94    4.40
 -13  -1  13    7.97    4.71
 -13   1  14   -0.59    2.83
 -13  -1  14   -0.21    2.46
 -13   1  15   14.59    5.42
 -13  -1  15   35.32    9.57
 -13   1  16   -0.58    3.03
 -13  -1  16   -0.62    3.45
 -13   1  17   -0.84    2.52
 -13  -1  17   -0.45    3.41
 -13   1  18   -0.19    2.66
 -13  -1  18    0.01    2.30
 -13   1  19    8.30    4.26
 -13  -1  19    3.57    3.83
 -13   1  20   -1.04    2.78
 -13  -1  20   -1.80    3.91
 -13   1  21    6.28    3.95
 -13  -1  21    0.36    3.13
 -13   1  22    0.79    2.84
 -13  -1  22    1.07    2.97
 -13   1  23   -0.69    2.75
 -13  -1  23    2.32    3.28
 -13   1  24   -0.02    2.38
 -13  -1  24   -0.21    2.37
 -13   1  25    3.30    3.44
 -13  -1  25    0.95    2.74
 -13   1  26   -0.76    3.11
 -13   2   1   27.42    8.98
 -13  -2   1   38.25   10.57
 -13   2   2    4.50    3.57
 -13  -2   2    3.46    5.53
 -13   2   3    8.17    4.81
 -13  -2   3    3.22    3.58
 -13   2   4    2.12    3.32
 -13  -2   4    9.92    6.20
 -13   2   5   -0.86    2.73
 -13  -2   5   -0.39    3.54
 -13   2   6    2.67    2.76
 -13  -2   6   -0.15    3.65
 -13   2   7   15.21    6.04
 -13  -2   7   34.49    9.68
 -13   2   8    0.62    2.27
 -13  -2   8    6.19    4.29
 -13   2   9    4.27    3.81
 -13  -2   9    3.50    4.48
 -13   2  10    0.65    2.23
 -13  -2  10   -0.00    3.18
 -13   2  11   18.93    5.84
 -13  -2  11   10.99    5.96
 -13   2  12    1.20    2.33
 -13  -2  12    2.02    4.03
 -13   2  13    9.13    4.09
 -13  -2  13    9.49    5.19
 -13   2  14    0.83    2.82
 -13  -2  14   -2.10    5.84
 -13   2  15    3.42    2.93
 -13  -2  15    2.07    3.61
 -13   2  16    0.93    1.97
 -13  -2  16    7.03    4.13
 -13   2  17    3.18    2.95
 -13  -2  17    1.31    4.34
 -13   2  18    0.15    2.24
 -13  -2  18   -2.29    4.09
 -13   2  19    1.70    2.91
 -13  -2  19    1.41    3.47
 -13   2  20   -0.78    2.42
 -13  -2  20    1.74    2.82
 -13   2  21    1.55    2.46
 -13  -2  21    3.86    3.90
 -13   2  22    6.98    3.88
 -13  -2  22    3.42    4.01
 -13   2  23    9.26    3.99
 -13  -2  23   10.84    5.70
 -13   2  24   -0.95    2.18
 -13  -2  24    2.40    3.46
 -13   2  25    0.88    2.32
 -13  -2  25   -0.32    3.75
 -13   2  26    1.24    2.18
 -13   2  27    8.91    4.02
 -13   3   1    5.03    3.82
  13   3  -1    6.74    5.02
 -13  -3   1    5.53    5.60
 -13   3   2    1.28    2.38
 -13  -3   2    4.71    4.58
 -13   3   3   12.70    5.69
 -13  -3   3   10.91    6.51
 -13   3   4    3.10    4.02
 -13  -3   4    3.68    4.23
 -13   3   5   10.44    5.03
 -13  -3   5    9.00    6.53
 -13   3   6    3.56    3.49
 -13  -3   6    1.87    3.21
 -13   3   7   -0.73    2.69
 -13  -3   7   -0.92    2.83
 -13   3   8    1.72    2.95
 -13  -3   8    8.12    5.42
 -13   3   9    9.47    4.35
 -13  -3   9   21.48    8.22
 -13   3  10    4.94    3.34
 -13  -3  10    3.50    4.37
 -13   3  11   13.19    4.56
 -13  -3  11   -0.25    3.41
 -13   3  12   -1.12    3.42
 -13  -3  12   -0.37    3.29
 -13   3  13    4.27    3.68
 -13  -3  13    1.39    3.83
 -13   3  14    4.66    3.10
 -13  -3  14    3.34    3.67
 -13   3  15   20.70    5.67
 -13  -3  15   31.70    9.13
 -13   3  16    4.61    2.83
 -13  -3  16   -0.83    4.02
 -13   3  17   -1.06    2.33
 -13  -3  17    0.60    2.95
 -13   3  18    1.12    2.07
 -13  -3  18   -0.57    3.42
 -13   3  19   11.15    4.24
 -13  -3  19    3.65    3.75
 -13   3  20    7.66    3.64
 -13  -3  20    3.05    3.36
 -13   3  21    0.92    2.24
 -13  -3  21    2.50    3.58
 -13   3  22   -0.05    1.63
 -13  -3  22   -1.29    3.65
 -13   3  23    1.14    1.99
 -13  -3  23   -0.90    3.13
 -13   3  24   -1.09    2.69
 -13   3  25   15.85    4.73
 -13   3  26    2.80    2.62
 -13   3  27   -0.59    2.14
 -13   4   1   12.99    5.26
  13   4  -1   -1.48    4.82
 -13  -4   1   12.18    7.52
 -13   4   2    7.61    3.91
  13   4  -2    7.30    6.04
 -13  -4   2    3.66    5.17
 -13   4   3    2.12    3.43
  13   4  -3    8.97    5.53
 -13  -4   3    6.05    6.53
 -13   4   4    1.77    2.17
 -13  -4   4    8.32    6.47
 -13   4   5   -0.75    3.16
 -13  -4   5    0.34    4.11
 -13   4   6    4.58    3.45
 -13  -4   6    4.17    4.82
 -13   4   7   12.29    5.10
 -13  -4   7   16.21    6.78
 -13   4   8    5.07    3.65
 -13  -4   8   10.08    6.02
 -13   4   9    2.24    2.97
 -13  -4   9    5.37    4.37
 -13   4  10   -0.17    1.68
 -13  -4  10    1.98    4.36
 -13   4  11   14.89    4.88
 -13  -4  11    9.91    6.09
 -13   4  12   10.61    3.97
 -13  -4  12   12.17    5.81
 -13   4  13   11.83    4.26
 -13  -4  13   19.92    7.65
 -13   4  14   -0.61    2.24
 -13  -4  14    1.72    4.80
 -13   4  15   -0.36    2.20
 -13  -4  15    1.78    4.36
 -13   4  16    6.44    2.86
 -13  -4  16   -0.95    3.90
 -13   4  17    8.43    3.32
 -13  -4  17    2.98    3.91
 -13   4  18    1.24    2.15
 -13  -4  18    5.69    5.60
 -13   4  19    1.43    2.16
 -13  -4  19    3.89    4.39
 -13   4  20    0.69    1.96
 -13  -4  20   -0.67    2.80
 -13   4  21    2.56    2.39
 -13  -4  21    0.56    3.13
 -13   4  22    4.11    2.26
 -13  -4  22    6.10    4.38
 -13   4  23    9.08    3.45
 -13   4  24    1.38    1.80
 -13   4  25   -0.55    1.77
 -13   5   1    5.42    3.75
  13   5  -1   -1.29    4.64
 -13  -5   1   13.32    6.96
 -13   5   2    3.60    3.27
  13   5  -2    1.25    4.38
 -13  -5   2    2.65    5.54
 -13   5   3    8.03    4.17
  13   5  -3    4.62    4.67
 -13  -5   3    2.15    5.47
 -13   5   4    3.40    3.15
  13   5  -4    7.52    5.33
 -13  -5   4    1.27    4.57
 -13   5   5   11.11    4.39
  13   5  -5   10.05    6.48
 -13  -5   5    2.96    4.57
 -13   5   6    5.26    3.86
 -13   5   7   -0.09    1.57
 -13  -5   7   -1.15    4.26
 -13   5   8    6.32    3.58
 -13  -5   8   10.93    6.64
 -13   5   9    9.73    3.98
 -13  -5   9    7.56    5.55
 -13   5  10   10.44    4.17
 -13  -5  10   13.30    6.99
 -13   5  11    4.02    3.23
 -13  -5  11    9.82    6.78
 -13   5  12    1.22    2.21
 -13  -5  12   -1.45    3.64
 -13   5  13    4.36    2.64
 -13  -5  13   -0.36    4.80
 -13   5  14   11.05    3.49
 -13  -5  14    1.90    4.26
 -13   5  15   14.80    4.04
 -13  -5  15   15.34    7.61
 -13   5  16    4.39    2.38
 -13  -5  16    1.07    3.16
 -13   5  17   -0.08    1.42
 -13  -5  17    0.41    3.35
 -13   5  18    1.09    1.51
 -13  -5  18   -3.96    6.25
 -13  -5  19    4.36    4.53
 -13  -5  20    4.05    4.13
 -13  -5  21    4.94    4.95
 -13   6   1    5.02    4.29
  13   6  -1    4.03    5.49
 -13  -6   1    7.04    5.42
 -13   6   2    0.56    2.77
  13   6  -2   -1.12    4.30
 -13  -6   2    5.56    6.18
 -13   6   3    0.78    3.09
  13   6  -3    2.07    3.49
 -13  -6   3    9.79    6.33
 -13   6   4    9.64    4.54
  13   6  -4    8.49    6.71
 -13  -6   4   -1.55    4.32
 -13   6   5   -0.74    2.78
  13   6  -5   -2.50    5.10
 -13  -6   5   -0.08    3.60
 -13   6   6    5.47    3.90
  13   6  -6    5.16    5.28
 -13  -6   6    1.41    5.26
 -13   6   7   12.84    4.89
 -13  -6   7   17.53    8.83
 -13   6   8    9.66    3.96
 -13  -6   8    2.85    5.29
 -13   6   9    0.81    2.35
 -13  -6   9   -1.22    4.86
 -13   6  10    6.59    3.20
 -13  -6  10   -2.19    4.93
 -13   6  11    2.18    2.34
 -13  -6  11    5.08    5.49
 -13   6  12    3.67    2.30
 -13  -6  12   12.95    6.35
 -13   6  13    5.86    2.79
 -13  -6  13    2.06    4.76
 -13   6  14    1.49    1.56
 -13  -6  14   -1.21    4.52
 -13   6  15    0.54    1.36
 -13  -6  15    4.47    5.82
 -13  -6  16    5.24    5.54
 -13  -6  17    3.49    5.27
 -13  -6  18    1.28    4.53
 -13  -6  19    3.30    4.71
 -13  -6  20   -0.60    3.22
 -13   7   1    1.48    2.88
  13   7  -1   -1.22    4.17
 -13  -7   1   -0.02    3.72
 -13   7   2   -0.96    2.96
  13   7  -2   -0.16    3.15
 -13  -7   2    1.79    4.80
 -13   7   3   -1.30    3.64
  13   7  -3    1.98    4.52
 -13  -7   3   -1.29    5.87
 -13   7   4   29.84    7.79
  13   7  -4   25.98    9.87
 -13  -7   4   38.01   11.74
 -13   7   5    7.63    4.34
  13   7  -5    1.70    5.23
 -13  -7   5    8.60    5.46
 -13   7   6    4.12    3.43
  13   7  -6   -0.70    4.77
 -13  -7   6    5.50    4.71
 -13   7   7   -0.49    2.13
  13   7  -7   -0.77    3.60
 -13  -7   7   -0.13    3.85
 -13   7   8    2.79    2.66
  13   7  -8   -0.57    2.68
 -13  -7   8    6.63    6.22
 -13   7   9    4.47    2.92
 -13  -7   9    1.65    4.24
 -13   7  10    6.72    3.46
 -13  -7  10   12.72    7.71
 -13   7  11    0.29    1.77
 -13  -7  11   -0.27    3.91
 -13   7  12    0.97    1.84
 -13  -7  12    2.04    4.75
 -13   7  13    1.36    1.65
 -13  -7  13   -1.42    3.85
 -13   7  14    4.95    2.36
 -13  -7  14   -1.78    5.10
 -13  -7  15   -0.48    4.99
 -13  -7  16   -0.01    3.25
 -13  -7  17    2.18    3.77
 -13  -7  18   -0.28    3.82
 -13   8   1    3.17    3.37
  13   8  -1    6.93    4.83
 -13  -8   1    2.54    4.79
 -13   8   2    5.52    3.96
  13   8  -2   15.42    7.97
 -13  -8   2    7.86    6.34
 -13   8   3    3.26    3.18
  13   8  -3   -0.30    3.87
 -13  -8   3    1.53    4.44
 -13   8   4    3.23    3.73
  13   8  -4   14.18    7.85
 -13  -8   4    1.33    5.09
 -13   8   5    2.02    2.79
  13   8  -5    0.99    5.12
 -13  -8   5    5.82    5.48
 -13   8   6    0.75    2.84
  13   8  -6   18.49    8.70
 -13  -8   6   12.99    8.25
 -13   8   7    1.19    2.65
  13   8  -7   -0.57    3.41
 -13  -8   7   -1.20    4.22
 -13   8   8    6.20    3.53
  13   8  -8   19.13    8.74
 -13  -8   8   11.23    7.26
 -13   8   9   -0.61    1.87
  13   8  -9    0.19    2.61
 -13  -8   9    3.47    5.80
 -13   8  10    0.21    1.68
  13   8 -10   -0.58    3.92
 -13  -8  10   -0.07    4.42
 -13   8  11   -0.56    1.63
 -13  -8  11   -2.72    6.28
 -13   8  12    2.32    1.92
 -13  -8  12   10.60    6.98
 -13   8  13    1.89    1.93
 -13  -8  13    1.44    4.41
 -13  -8  14    4.82    8.28
 -13  -8  15   -1.19    5.48
 -13  -8  16    5.19    5.58
 -13   9   1    1.10    2.84
  13   9  -1    1.12    4.27
 -13  -9   1   -0.48    4.97
 -13   9   2   -0.60    2.50
  13   9  -2   -1.06    3.45
 -13  -9   2   -1.75    5.23
 -13   9   3   -1.29    3.10
  13   9  -3    2.60    5.45
 -13  -9   3   -2.61    5.98
 -13   9   4    8.55    4.48
  13   9  -4    8.53    6.81
 -13  -9   4   -1.25    4.78
 -13   9   5    0.38    3.09
  13   9  -5   -0.50    4.45
 -13  -9   5   -1.18    3.59
 -13   9   6    3.11    3.30
  13   9  -6    6.89    5.34
 -13  -9   6   17.94    8.70
 -13   9   7    1.74    2.72
  13   9  -7    2.76    5.62
 -13  -9   7    0.77    4.13
 -13   9   8    3.41    2.96
  13   9  -8    2.80    4.53
 -13  -9   8   -1.27    4.79
  13   9  -9   -0.69    4.31
 -13  -9   9   -1.60    4.62
  13   9 -10   20.51    8.51
 -13  -9  10   20.34    9.07
  13   9 -11   -0.40    3.87
 -13  -9  11    2.90    4.51
 -13  -9  12    1.56    4.39
 -13  -9  13    3.22    5.39
 -13  -9  14   11.97    7.07
 -13  10   1   -0.97    3.49
  13  10  -1   -0.81    3.83
 -13 -10   1   -1.41    4.40
 -13  10   2    3.27    3.37
  13  10  -2    7.95    6.47
 -13 -10   2    2.37    5.82
  13  10  -3    0.61    3.47
 -13 -10   3   -0.97    4.46
  13  10  -4    9.89    7.11
 -13 -10   4   -2.07    6.44
  13  10  -5   -1.81    5.72
 -13 -10   5   -0.10    3.61
  13  10  -6   13.29    7.17
 -13 -10   6   -2.28    6.25
  13  10  -7   -0.05    2.88
 -13 -10   7   -2.33    6.30
  13  10  -8    2.83    4.60
 -13 -10   8   11.05    7.68
  13  10  -9   -1.39    4.10
 -13 -10   9   -0.78    4.26
  13  10 -10    1.96    5.07
 -13 -10  10   -1.42    4.70
  13  10 -11   -1.68    4.49
 -13 -10  11    2.04    5.38
  13  10 -12   11.06    7.46
 -13 -10  12   13.32    8.72
  13  10 -13    2.52    4.37
  13  11  -1   -1.47    4.67
 -13 -11   1   -2.87    7.52
  13  11  -2   -1.21    4.92
 -13 -11   2   -2.45    5.58
  13  11  -3   -0.57    2.63
 -13 -11   3    8.40    6.21
  13  11  -4    2.18    6.01
 -13 -11   4   -0.58    3.40
  13  11  -5   -2.15    5.14
 -13 -11   5   -1.05    4.54
  13  11  -6   -1.81    5.86
 -13 -11   6    0.60    5.93
  13  11  -7    1.91    3.70
 -13 -11   7   -0.56    4.63
  13  11  -8   -1.94    4.94
 -13 -11   8   13.17    8.26
  13  11  -9    4.53    7.19
 -13 -11   9    1.67    5.02
  13  11 -10    3.26    4.97
  13  11 -11   -1.24    3.83
  13  11 -12   -1.73    5.03
  13  11 -13    7.22    6.34
  13  11 -14    1.12    5.32
 -13 -12   1   -2.06    5.33
 -13 -12   2    3.10    5.44
 -13 -12   3   -2.14    6.77
 -13 -12   4   -0.54    4.45
 -13 -12   5   -0.62    2.81
 -13 -12   6   -2.98    6.85
 -12   0   1    0.30    2.17
 -12   0   2   27.74    8.15
 -12   0   3   -0.03    2.50
 -12   0   4    9.27    4.88
 -12   0   5    3.41    3.46
 -12   0   6   61.57   12.21
 -12   0   7   -0.29    2.94
 -12   0   8    9.10    4.73
 -12   0   9   -1.38    3.31
 -12   0  10   42.44    9.65
 -12   0  11   -0.33    3.27
 -12   0  12   32.66    8.50
 -12   0  13    0.22    1.94
 -12   0  14    4.47    3.49
 -12   0  15   -0.01    1.52
 -12   0  16   27.87    7.65
 -12   0  17   -0.33    2.99
 -12   0  18    0.84    2.80
 -12   0  19    1.31    2.68
 -12   0  20    7.49    4.24
 -12   0  21   -0.43    2.45
 -12   0  22   16.02    5.62
 -12   1   1   -0.36    4.28
 -12  -1   1    3.40    4.12
 -12   1   2   37.37    9.89
 -12  -1   2   53.87   12.00
 -12   1   3    3.62    3.98
 -12  -1   3    2.10    3.28
 -12   1   4   52.82   10.98
 -12  -1   4   41.16   10.67
 -12   1   5    4.46    3.39
 -12  -1   5    3.45    3.74
 -12   1   6    2.79    2.44
 -12  -1   6    3.60    3.81
 -12   1   7    2.31    2.94
 -12  -1   7    2.09    2.74
 -12   1   8   58.84   11.67
 -12  -1   8   68.97   12.99
 -12   1   9    2.54    3.40
 -12  -1   9    2.63    3.45
 -12   1  10   10.08    5.32
 -12  -1  10   16.65    5.91
 -12   1  11   -1.11    3.11
 -12  -1  11   -1.26    3.90
 -12   1  12    7.06    4.25
 -12  -1  12    9.26    5.53
 -12   1  13   -0.33    2.25
 -12  -1  13   -1.50    3.05
 -12   1  14   71.09   11.55
 -12  -1  14   40.03   10.17
 -12   1  15    2.03    2.65
 -12  -1  15    0.98    3.07
 -12   1  16    1.34    2.38
 -12  -1  16   -1.30    3.64
 -12   1  17   -0.89    2.87
 -12  -1  17   -1.31    3.21
 -12   1  18   31.31    6.98
 -12  -1  18    8.91    5.25
 -12   1  19   -1.12    2.67
 -12  -1  19    0.15    2.89
 -12   1  20    8.56    4.28
 -12  -1  20   11.35    5.33
 -12   1  21   -0.74    2.92
 -12  -1  21   -0.50    2.66
 -12   1  22   -0.66    2.37
 -12  -1  22    1.12    2.43
 -12   2   1   11.62    5.81
 -12  -2   1    9.25    5.45
 -12   2   2   34.46    8.43
 -12  -2   2   20.78    7.44
 -12   2   3    0.49    2.41
 -12  -2   3   -0.09    1.64
 -12   2   4   14.85    5.62
 -12  -2   4    8.17    4.96
 -12   2   5    2.77    3.01
 -12  -2   5    1.08    4.54
 -12   2   6   28.52    7.79
 -12  -2   6   40.35   10.57
 -12   2   7   13.81    5.27
 -12  -2   7    8.74    5.24
 -12   2   8    4.16    3.23
 -12  -2   8    5.08    4.79
 -12   2   9    0.78    2.43
 -12  -2   9   -0.42    2.90
 -12   2  10   26.92    6.68
 -12  -2  10   23.12    8.18
 -12   2  11    9.28    4.14
 -12  -2  11   14.35    6.01
 -12   2  12   28.11    6.96
 -12  -2  12   28.28    8.47
 -12   2  13    0.78    2.53
 -12  -2  13   -0.14    3.46
 -12   2  14    0.01    2.10
 -12  -2  14    0.97    2.69
 -12   2  15    0.67    2.20
 -12  -2  15   -0.81    4.05
 -12   2  16   15.24    5.18
 -12  -2  16   13.49    6.23
 -12   2  17   -0.84    2.27
 -12  -2  17   -0.35    3.18
 -12   2  18    4.95    3.23
 -12  -2  18   11.12    5.12
 -12   2  19    0.81    2.29
 -12  -2  19    3.09    2.97
 -12   2  20    7.28    4.01
 -12  -2  20    4.22    4.06
 -12   2  21    4.12    3.21
 -12  -2  21    1.59    2.29
 -12   2  22   15.77    4.98
 -12  -2  22    7.97    5.60
 -12   2  23    4.05    3.44
 -12   3   1    3.68    3.66
  12   3  -1   -1.69    3.77
 -12  -3   1   -0.28    3.64
 -12   3   2   26.49    7.49
  12   3  -2   41.68   10.46
 -12  -3   2   16.36    7.63
 -12   3   3   18.38    6.60
  12   3  -3   15.48    6.74
 -12  -3   3   12.50    6.00
 -12   3   4   39.87    9.00
 -12  -3   4   22.64    9.05
 -12   3   5    7.45    3.93
 -12  -3   5    6.53    5.14
 -12   3   6    0.66    2.70
 -12  -3   6    1.60    3.51
 -12   3   7    3.09    3.41
 -12  -3   7    4.17    4.91
 -12   3   8   30.13    7.20
 -12  -3   8   38.85   10.40
 -12   3   9   11.09    4.30
 -12  -3   9   17.86    7.14
 -12   3  10   15.22    4.85
 -12  -3  10   14.95    6.88
 -12   3  11    0.20    2.01
 -12  -3  11    0.61    2.92
 -12   3  12   11.42    4.40
 -12  -3  12   16.43    7.29
 -12   3  13    1.84    2.26
 -12  -3  13    7.91    4.26
 -12   3  14   21.87    5.65
 -12  -3  14   11.30    6.33
 -12   3  15    5.94    3.22
 -12  -3  15    5.97    5.37
 -12   3  16    0.59    1.96
 -12  -3  16   -0.57    2.59
 -12   3  17   -0.33    2.33
 -12  -3  17   -0.50    2.96
 -12   3  18    0.63    1.95
 -12  -3  18   -0.50    2.94
 -12   3  19    7.48    3.13
 -12  -3  19   11.99    5.75
 -12   3  20    4.86    2.94
 -12  -3  20    9.65    5.11
 -12   3  21    1.72    2.17
 -12  -3  21   -0.33    3.23
 -12   3  22   -0.60    2.16
 -12  -3  22   -0.68    3.41
 -12   3  23    4.87    3.00
 -12  -3  23    7.59    5.26
 -12   4   1   10.93    5.14
  12   4  -1    9.53    6.06
 -12  -4   1   -1.77    5.08
 -12   4   2    7.65    4.18
  12   4  -2    7.23    4.86
 -12  -4   2   16.21    7.05
 -12   4   3    0.86    2.86
  12   4  -3    9.78    5.27
 -12  -4   3    1.18    3.80
 -12   4   4    1.44    2.77
  12   4  -4   -0.56    2.99
 -12  -4   4   -1.37    3.67
 -12   4   5    2.36    3.14
  12   4  -5    2.18    4.31
 -12  -4   5    7.36    4.74
 -12   4   6   22.43    6.57
  12   4  -6   43.11   10.81
 -12  -4   6   20.75    7.94
 -12   4   7   18.64    5.56
  12   4  -7   24.46    8.93
 -12  -4   7   10.43    6.95
 -12   4   8    0.05    2.35
 -12  -4   8   -0.50    3.81
 -12   4   9   11.67    4.18
 -12  -4   9    5.83    4.33
 -12   4  10   10.21    4.24
 -12  -4  10   21.30    7.90
 -12   4  11   10.44    3.88
 -12  -4  11    5.64    4.20
 -12   4  12   26.45    5.76
 -12  -4  12   15.45    7.25
 -12   4  13    1.19    1.98
 -12  -4  13   -2.05    4.38
 -12   4  14   -0.28    1.34
 -12  -4  14    0.63    3.90
 -12   4  15    5.34    2.85
 -12  -4  15    4.89    4.29
 -12   4  16   11.27    3.52
 -12  -4  16    7.96    5.64
 -12   4  17   10.21    3.33
 -12  -4  17   23.52    8.24
 -12   4  18    5.15    2.45
 -12  -4  18    5.63    4.36
 -12   4  19    0.66    1.49
 -12  -4  19   -0.81    4.10
 -12   4  20    2.94    2.19
 -12  -4  20    1.85    2.53
 -12   4  21    1.87    1.97
 -12  -4  21    6.45    5.27
 -12   4  22   13.74    3.84
 -12  -4  22   10.67    5.87
 -12   4  23    1.36    1.80
 -12  -4  23    2.00    3.75
 -12   4  24    0.40    1.98
 -12   5   1    0.19    2.78
  12   5  -1   -0.10    4.27
 -12  -5   1   -0.45    4.04
 -12   5   2    8.94    4.58
  12   5  -2    7.04    5.14
 -12  -5   2   13.22    7.18
 -12   5   3    7.08    3.97
  12   5  -3   19.05    8.04
 -12  -5   3   21.20    8.67
 -12   5   4    9.24    4.50
  12   5  -4   21.68    8.08
 -12  -5   4   20.95    8.81
 -12   5   5    4.02    3.04
  12   5  -5   13.48    6.09
 -12  -5   5    5.79    4.85
 -12   5   6    0.54    2.40
  12   5  -6   -0.89    4.03
 -12  -5   6   -0.81    4.97
 -12   5   7    8.72    3.94
  12   5  -7    9.87    5.85
 -12  -5   7    8.73    5.23
 -12   5   8   19.86    5.29
  12   5  -8   19.46    7.73
 -12  -5   8    6.31    5.86
 -12   5   9   13.45    4.40
  12   5  -9    4.22    4.69
 -12  -5   9    6.42    5.63
 -12   5  10    8.77    3.48
 -12  -5  10    6.64    5.92
 -12   5  11   -0.09    1.94
 -12  -5  11    1.98    3.65
 -12   5  12    1.80    1.80
 -12  -5  12   -1.02    4.67
 -12   5  13   20.24    4.79
 -12  -5  13   18.03    8.37
 -12   5  14   20.06    4.67
 -12  -5  14   31.67    9.10
 -12   5  15    2.39    1.96
 -12  -5  15   -0.16    3.61
 -12   5  16    0.25    1.39
 -12  -5  16   -0.40    2.93
 -12   5  17    1.59    1.49
 -12  -5  17   -2.34    4.26
 -12   5  18    5.79    2.31
 -12  -5  18    1.56    4.01
 -12   5  19    3.32    1.82
 -12  -5  19    7.75    5.07
 -12   5  20    6.70    2.27
 -12  -5  20    3.96    4.12
 -12  -5  21   -1.12    4.67
 -12  -5  22   -0.43    3.50
 -12  -5  23    3.07    3.58
 -12  -5  24   10.99    6.23
 -12   6   1   18.94    6.01
  12   6  -1   13.58    7.58
 -12  -6   1   26.85    9.61
 -12   6   2    6.08    3.47
  12   6  -2   12.13    6.32
 -12  -6   2    9.75    7.24
 -12   6   3    1.63    2.85
  12   6  -3    3.89    4.54
 -12  -6   3    2.74    5.40
 -12   6   4   -0.35    2.09
  12   6  -4    0.13    2.52
 -12  -6   4    1.94    4.19
 -12   6   5   25.87    6.79
  12   6  -5   31.43   10.27
 -12  -6   5   18.08    8.66
 -12   6   6   10.37    3.79
  12   6  -6    2.45    4.75
 -12  -6   6   16.84    8.41
 -12   6   7    4.92    2.87
  12   6  -7    4.32    5.94
 -12  -6   7    6.62    5.57
 -12   6   8    1.70    2.48
  12   6  -8    8.26    5.44
 -12  -6   8    5.77    5.22
 -12   6   9    2.57    2.35
  12   6  -9    5.95    5.99
 -12  -6   9    0.82    3.58
 -12   6  10    3.00    2.29
  12   6 -10    1.40    3.99
 -12  -6  10   11.92    6.74
 -12   6  11   24.18    5.21
  12   6 -11   36.82   11.02
 -12  -6  11   23.29    9.99
 -12   6  12   11.65    3.29
 -12  -6  12    9.30    6.20
 -12   6  13    0.45    1.17
 -12  -6  13   -1.51    5.03
 -12   6  14    0.84    1.49
 -12  -6  14    1.43    4.16
 -12   6  15    5.11    1.93
 -12  -6  15    1.85    3.71
 -12   6  16    3.08    1.47
 -12  -6  16    4.92    4.55
 -12  -6  17    5.50    5.52
 -12  -6  18    2.48    4.02
 -12  -6  19    5.17    5.32
 -12  -6  20    2.03    3.16
 -12  -6  21   -0.16    2.50
 -12  -6  22    6.43    4.77
 -12  -6  23   -1.76    4.66
 -12  -6  24   -0.60    3.79
 -12   7   1    2.24    3.56
  12   7  -1    5.18    5.77
 -12  -7   1    0.13    3.31
 -12   7   2    2.02    3.43
  12   7  -2   16.87    8.09
 -12  -7   2    9.33    5.78
 -12   7   3   16.11    5.46
  12   7  -3   27.19    9.56
 -12  -7   3    6.69    6.86
 -12   7   4    2.50    3.49
  12   7  -4   -0.85    2.97
 -12  -7   4   -0.45    3.90
 -12   7   5    1.95    2.98
  12   7  -5    7.11    6.33
 -12  -7   5    3.20    5.75
 -12   7   6   -0.44    2.07
  12   7  -6    3.21    4.75
 -12  -7   6   -2.27    4.98
 -12   7   7    3.84    3.10
  12   7  -7    2.14    4.31
 -12  -7   7    2.15    4.82
 -12   7   8    3.76    2.49
  12   7  -8   -1.32    3.77
 -12  -7   8    0.29    3.43
 -12   7   9   31.19    6.35
  12   7  -9   29.08   10.42
 -12  -7   9   26.61   10.23
 -12   7  10   -0.04    1.72
  12   7 -10    1.86    3.96
 -12  -7  10   -0.51    4.84
 -12   7  11    0.33    1.75
  12   7 -11    1.99    4.43
 -12  -7  11    0.58    4.40
 -12   7  12   -0.26    1.45
  12   7 -12   -0.28    3.45
 -12  -7  12    4.97    5.37
 -12   7  13    4.18    1.85
  12   7 -13    4.59    5.36
 -12  -7  13    2.32    5.34
 -12   7  14    4.80    1.84
 -12  -7  14    0.00    4.59
 -12  -7  15   18.58    7.99
 -12  -7  16   -0.26    1.68
 -12  -7  17    1.49    3.86
 -12  -7  18   -0.55    2.77
 -12  -7  19   11.26    6.91
 -12  -7  20   -2.34    4.70
 -12  -7  21   -0.67    2.99
 -12  -7  22    3.57    4.23
 -12   8   1   10.92    4.75
  12   8  -1    7.64    6.75
 -12  -8   1   12.04    6.58
 -12   8   2   -0.88    2.50
  12   8  -2    0.07    3.05
 -12  -8   2   -1.68    4.52
 -12   8   3    3.40    3.19
  12   8  -3    5.42    5.64
 -12  -8   3    1.20    4.10
 -12   8   4    1.92    2.77
  12   8  -4   -2.19    5.55
 -12  -8   4   -0.74    3.99
 -12   8   5   15.22    5.21
  12   8  -5   47.10   12.80
 -12  -8   5   15.46    8.33
 -12   8   6    5.12    3.14
  12   8  -6   -1.74    4.34
 -12  -8   6    1.08    5.43
 -12   8   7   16.78    4.96
  12   8  -7   24.72   10.07
 -12  -8   7   20.89    9.33
 -12   8   8    0.29    2.02
  12   8  -8   -0.29    4.18
 -12  -8   8   -3.62    6.84
 -12   8   9    1.49    2.00
  12   8  -9   -1.45    4.25
 -12  -8   9   -1.46    3.81
 -12   8  10    1.04    2.00
  12   8 -10    1.38    3.00
 -12  -8  10   -0.51    3.83
 -12   8  11    6.50    2.77
  12   8 -11   10.20    6.32
 -12  -8  11    2.06    4.28
 -12   8  12    3.25    2.06
  12   8 -12   -1.00    4.38
 -12  -8  12   -1.14    4.59
  12   8 -13    8.06    5.91
 -12  -8  13   -2.08    5.34
  12   8 -14    2.62    4.26
 -12  -8  14   -0.77    4.02
 -12  -8  15   16.48    7.83
 -12  -8  16   -0.97    3.85
 -12  -8  17    3.53    5.47
 -12  -8  18    2.15    4.76
 -12  -8  19    0.28    3.89
 -12  -8  20   -0.33    4.26
 -12  -8  21   12.58    7.48
 -12   9   1   -0.47    3.09
  12   9  -1    4.55    5.31
 -12  -9   1   -1.98    5.26
 -12   9   2    0.77    2.90
  12   9  -2    4.50    7.00
 -12  -9   2   -1.71    4.89
 -12   9   3   15.51    5.80
  12   9  -3   19.53    8.80
 -12  -9   3   27.78   10.56
 -12   9   4    4.01    3.54
  12   9  -4   -0.90    3.89
 -12  -9   4   -2.75    6.15
 -12   9   5    7.67    3.76
  12   9  -5   -1.53    4.78
 -12  -9   5   12.71    7.92
 -12   9   6   -1.05    2.49
  12   9  -6   -1.00    3.95
 -12  -9   6   -0.85    4.51
 -12   9   7    6.73    3.40
  12   9  -7    6.51    5.34
 -12  -9   7    0.26    4.86
  12   9  -8   -0.36    4.83
 -12  -9   8   -3.51    6.61
  12   9  -9   32.56   11.43
 -12  -9   9   29.17   11.29
  12   9 -10   -0.70    2.72
 -12  -9  10   -1.03    3.42
  12   9 -11    0.21    3.08
 -12  -9  11    0.88    4.96
  12   9 -12    3.80    4.87
 -12  -9  12   -0.30    5.00
  12   9 -13    9.40    6.86
 -12  -9  13    6.46    7.04
  12   9 -14    4.74    5.01
 -12  -9  14   -1.45    4.82
  12   9 -15    7.43    6.00
 -12  -9  15    5.07    6.12
  12   9 -16   -1.00    3.87
 -12  -9  16   -0.38    2.28
 -12  -9  17   -1.08    4.32
 -12  -9  18    6.51    5.83
 -12  -9  19    6.53    6.09
  12  10  -1    7.32    6.72
 -12 -10   1    4.61    6.03
  12  10  -2   -0.08    4.82
 -12 -10   2   -1.53    4.84
  12  10  -3   -1.50    5.45
 -12 -10   3   -1.05    4.63
  12  10  -4    6.92    5.68
 -12 -10   4   -3.76    7.88
  12  10  -5    5.33    5.25
 -12 -10   5    8.66    6.72
  12  10  -6   -1.57    5.20
 -12 -10   6    1.19    4.89
  12  10  -7   13.25    8.83
 -12 -10   7    7.95    7.95
  12  10  -8    5.79    5.33
 -12 -10   8   -2.12    5.54
  12  10  -9   -0.07    3.26
 -12 -10   9   13.42    7.80
  12  10 -10   -0.06    2.78
 -12 -10  10   -3.69    6.97
  12  10 -11    3.77    5.79
 -12 -10  11   20.40    8.46
  12  10 -12   -0.82    2.97
 -12 -10  12    1.45    5.56
  12  10 -13    1.56    4.67
 -12 -10  13   -1.29    5.69
  12  10 -14   -0.19    3.23
 -12 -10  14   -1.38    4.99
  12  10 -15    1.06    5.38
 -12 -10  15    2.55    6.09
  12  10 -16   -0.94    3.97
 -12 -10  16    1.86    4.63
  12  10 -17    8.92    6.74
 -12 -10  17    5.55    6.61
  12  11  -1   -1.44    4.87
 -12 -11   1   -2.73    5.94
  12  11  -2    2.30    5.19
 -12 -11   2   -1.06    4.56
  12  11  -3    8.23    6.68
 -12 -11   3    7.95    7.61
  12  11  -4    6.70    6.55
 -12 -11   4    1.29    4.77
  12  11  -5    8.38    6.96
 -12 -11   5    1.91    6.30
  12  11  -6    3.30    4.64
 -12 -11   6   -0.94    5.16
  12  11  -7    2.30    5.99
 -12 -11   7   15.86    8.30
  12  11  -8   -1.62    5.48
 -12 -11   8   -2.72    6.32
  12  11  -9   11.22    7.32
 -12 -11   9    2.92    4.26
  12  11 -10   -1.16    3.86
 -12 -11  10    3.20    5.02
  12  11 -11    2.01    3.53
 -12 -11  11   -0.31    2.87
  12  11 -12    1.43    3.73
 -12 -11  12   -1.49    5.90
  12  11 -13    8.61    6.90
 -12 -11  13   -2.11    5.97
  12  11 -14    1.48    4.56
 -12 -11  14   -1.49    5.41
  12  11 -15    1.94    5.19
 -12 -11  15   -0.63    5.32
  12  11 -16   -1.30    3.65
  12  11 -17   -0.54    3.15
  12  11 -18   -0.76    3.68
  12  12  -1   -1.44    4.03
 -12 -12   1    3.11    6.00
  12  12  -2    6.12    6.37
 -12 -12   2    2.72    4.11
  12  12  -3    0.77    3.13
 -12 -12   3   -2.39    6.35
  12  12  -4   -0.36    3.37
 -12 -12   4    2.56    5.21
  12  12  -5    0.79    4.53
 -12 -12   5    2.93    5.44
  12  12  -6    1.83    4.93
 -12 -12   6   -2.04    6.06
  12  12  -7    2.37    7.40
 -12 -12   7   -1.94    4.73
  12  12  -8   -1.10    3.71
 -12 -12   8   -1.51    5.58
  12  12  -9   -1.60    4.79
 -12 -12   9   -1.64    4.91
  12  12 -10    1.65    3.74
 -12 -12  10    4.33    5.90
  12  12 -11    2.08    4.11
 -12 -12  11    5.73    6.37
  12  12 -12   -0.78    4.64
 -12 -12  12   -1.68    5.42
  12  12 -13   10.14    7.27
 -12 -12  13   -1.54    5.33
  12  12 -14   -0.34    4.61
  12  12 -15   -1.75    5.43
  12  12 -16   -0.73    3.54
  12  12 -17   11.60    7.13
 -12 -13   3   -0.56    3.18
 -12 -13   4   -2.09    5.30
 -12 -13   5   -0.38    2.96
 -12 -13   6   -0.84    3.37
 -12 -13   7    2.63    5.45
 -12 -13   8   11.20    8.20
 -12 -13   9   -1.70    4.53
 -12 -13  10   -0.81    4.81
 -12 -13  11   -1.02    4.50
 -11   0   1  107.47   17.77
  11   0  -1  109.25   17.75
 -11   0   2   -0.23    2.78
  11   0  -2   -0.04    2.92
 -11   0   3   39.52    9.30
  11   0  -3   40.54    9.47
 -11   0   4   -0.84    2.83
  11   0  -4    1.09    2.53
 -11   0   5  112.63   17.61
 -11   0   6   -0.32    2.11
 -11   0   7    1.16    2.56
 -11   0   8   -0.82    2.92
 -11   0   9   45.42    9.88
 -11   0  10   -0.60    3.14
 -11   0  11   62.19   11.86
 -11   0  12   -0.79    2.13
 -11   0  13    3.61    3.36
 -11   0  14   -0.32    2.62
 -11   0  15   25.61    6.81
 -11   0  16    2.69    2.66
 -11   0  17    9.39    4.30
 -11   0  18   -0.57    2.27
 -11   0  19   13.49    5.02
 -11   1   1  112.48   18.20
  11  -1  -1  117.91   18.69
  11   1  -1  112.19   18.74
 -11  -1   1  128.65   19.79
 -11   1   2    5.73    4.25
  11  -1  -2    5.35    4.58
  11   1  -2    3.13    4.22
 -11  -1   2   -0.69    2.80
 -11   1   3   64.60   11.94
  11   1  -3   45.90   10.61
 -11  -1   3   40.35   10.50
 -11   1   4   -0.43    2.74
  11   1  -4    2.78    3.55
 -11  -1   4   -1.33    3.95
 -11   1   5    2.37    3.79
  11   1  -5   13.53    5.39
 -11  -1   5    4.10    4.16
 -11   1   6    0.75    2.69
  11   1  -6    4.18    3.64
 -11  -1   6    2.97    4.20
 -11   1   7   62.06   11.27
 -11  -1   7   51.08   11.31
 -11   1   8    2.14    2.79
 -11  -1   8    1.08    3.53
 -11   1   9   20.87    6.30
 -11  -1   9   25.58    7.81
 -11   1  10   -0.26    2.32
 -11  -1  10   -0.93    3.44
 -11   1  11   22.75    6.16
 -11  -1  11    7.92    4.55
 -11   1  12    8.74    4.19
 -11  -1  12    2.11    2.86
 -11   1  13   30.05    7.15
 -11  -1  13   30.49    7.97
 -11   1  14    2.05    2.56
 -11  -1  14   -1.12    3.39
 -11   1  15    2.68    3.11
 -11  -1  15    0.25    2.81
 -11   1  16   -0.65    2.23
 -11  -1  16   -0.69    2.32
 -11   1  17   14.06    5.12
 -11  -1  17   32.17    7.90
 -11   1  18    2.47    2.75
 -11  -1  18   -0.79    2.95
 -11   1  19    6.56    4.00
 -11  -1  19    0.45    2.69
 -11   2   1   35.61    8.62
  11   2  -1   33.26    9.16
 -11  -2   1   15.59    6.49
 -11   2   2   -1.26    3.36
  11   2  -2    1.78    2.74
 -11  -2   2   -1.69    5.07
 -11   2   3   24.60    6.54
  11   2  -3    5.95    4.85
 -11  -2   3    7.61    4.56
 -11   2   4    2.22    4.15
  11   2  -4    3.16    3.85
 -11  -2   4    3.69    4.32
 -11   2   5   60.89   11.24
  11   2  -5   68.95   13.06
 -11  -2   5   55.01   12.57
 -11   2   6   14.68    5.30
  11   2  -6   20.36    7.04
 -11  -2   6   31.03    8.80
 -11   2   7   17.47    5.46
  11   2  -7    5.94    4.48
 -11  -2   7    4.47    4.27
 -11   2   8   11.31    4.61
  11   2  -8   21.68    7.14
 -11  -2   8   16.74    6.50
 -11   2   9   31.35    7.38
 -11  -2   9   42.94    9.75
 -11   2  10    3.94    3.11
 -11  -2  10    5.39    3.97
 -11   2  11   30.92    7.51
 -11  -2  11   49.25   10.82
 -11   2  12    5.41    2.97
 -11  -2  12    7.38    4.49
 -11   2  13    1.89    2.42
 -11  -2  13    0.06    2.49
 -11   2  14    1.97    2.25
 -11  -2  14    5.12    3.53
 -11   2  15   34.25    7.08
 -11  -2  15   23.62    7.73
 -11   2  16    8.98    4.17
 -11  -2  16   15.08    5.72
 -11   2  17    5.36    3.05
 -11  -2  17    3.66    3.19
 -11   2  18    0.75    1.96
 -11  -2  18   -0.21    2.48
 -11   2  19    8.70    3.82
 -11  -2  19   28.31    7.37
 -11   3   1   16.10    6.03
 -11  -3   1   10.28    6.66
 -11   3   2   19.33    6.26
 -11  -3   2   19.50    8.20
 -11   3   3   64.27   11.50
 -11  -3   3   58.27   13.21
 -11   3   4   20.17    6.08
 -11  -3   4   17.03    6.93
 -11   3   5    4.80    3.48
  11   3  -5    1.77    3.15
 -11  -3   5    6.63    4.80
 -11   3   6   13.08    4.72
  11   3  -6   16.34    6.45
 -11  -3   6   10.13    5.59
  11   3  -7   70.51   13.94
 -11  -3   7   68.36   14.24
 -11   3   8    3.57    2.74
  11   3  -8    7.07    4.81
 -11  -3   8    8.18    4.61
 -11   3   9   13.98    4.41
  11   3  -9   13.67    6.07
 -11  -3   9   10.07    5.04
 -11   3  10   -0.91    2.38
  11   3 -10   -1.02    3.44
 -11  -3  10    9.10    5.80
 -11   3  11    4.28    2.71
 -11  -3  11   19.00    7.12
 -11   3  12    7.57    3.40
 -11  -3  12   11.54    6.28
 -11   3  13   15.58    4.48
 -11  -3  13   15.23    6.33
 -11   3  14    0.47    1.70
 -11  -3  14   -1.37    3.21
 -11   3  15    1.30    2.16
 -11  -3  15    0.51    4.38
 -11   3  16    0.52    1.40
 -11  -3  16   -0.81    2.49
 -11   3  17    9.35    3.36
 -11  -3  17    9.31    5.56
 -11   3  18    6.52    2.71
 -11  -3  18    9.35    5.25
 -11   3  19   23.84    5.17
 -11  -3  19   12.38    6.06
 -11   3  20    8.14    3.59
 -11   4   1   24.12    6.84
  11   4  -1   30.47    9.28
 -11  -4   1   43.30   11.00
 -11   4   2    2.90    2.70
  11   4  -2   -0.02    2.60
 -11  -4   2   -0.35    3.66
 -11   4   3    7.84    3.72
  11   4  -3    5.41    4.91
 -11  -4   3    6.74    4.82
 -11   4   4    6.83    4.19
 -11  -4   4    9.49    5.66
 -11   4   5   58.50   10.75
 -11  -4   5   83.27   15.47
 -11   4   6   23.55    5.94
 -11  -4   6   15.31    6.60
 -11   4   7    9.17    3.79
 -11  -4   7   14.93    6.74
 -11   4   8    3.34    2.69
 -11  -4   8    0.34    3.96
 -11   4   9   35.57    7.05
 -11  -4   9   31.57    9.85
 -11   4  10    8.77    3.39
 -11  -4  10    6.27    4.88
 -11   4  11   27.74    5.92
 -11  -4  11   32.47    9.60
 -11   4  12   -0.67    2.13
 -11  -4  12   -0.40    4.06
 -11   4  13   -0.16    1.76
 -11  -4  13   -0.22    3.68
 -11   4  14    5.53    2.57
 -11  -4  14    3.67    3.62
 -11   4  15   20.30    4.39
 -11  -4  15   18.75    7.29
 -11   4  16    8.58    2.73
 -11  -4  16   -1.51    3.43
 -11   4  17    2.52    1.89
 -11  -4  17   -0.20    4.16
 -11   4  18    1.13    1.83
 -11  -4  18   -0.34    2.13
 -11   4  19    3.52    2.37
 -11  -4  19    8.67    4.63
 -11   4  20    1.84    1.76
 -11  -4  20   11.13    6.24
 -11   5   1    0.40    2.58
  11   5  -1    2.21    3.66
 -11  -5   1    2.31    3.68
 -11   5   2   30.75    7.68
  11   5  -2   48.09   12.20
 -11  -5   2   28.94   10.22
 -11   5   3   43.37    9.17
  11   5  -3   62.17   13.70
 -11  -5   3   67.01   14.51
 -11   5   4    3.19    3.24
  11   5  -4    8.65    5.61
 -11  -5   4    2.80    4.25
 -11   5   5    0.12    2.90
  11   5  -5   -0.90    3.99
 -11  -5   5    3.19    4.42
 -11   5   6   24.45    5.49
  11   5  -6    1.37    3.15
 -11  -5   6   11.83    6.06
 -11   5   7   33.74    6.71
  11   5  -7   33.33   10.13
 -11  -5   7   18.52    8.41
 -11   5   8   17.26    4.68
  11   5  -8   21.36    7.80
 -11  -5   8   15.56    7.27
 -11   5   9   18.27    4.81
  11   5  -9   20.01    7.99
 -11  -5   9   32.09    9.91
 -11   5  10    1.90    2.18
  11   5 -10   -0.58    2.99
 -11  -5  10   -0.25    3.11
 -11   5  11    6.09    2.86
  11   5 -11    1.50    3.66
 -11  -5  11    9.32    5.65
 -11   5  12   27.95    5.33
  11   5 -12   33.68    9.90
 -11  -5  12   29.03    9.13
 -11   5  13   30.54    5.23
  11   5 -13   13.14    6.69
 -11  -5  13   29.31    9.49
 -11   5  14    0.06    1.33
  11   5 -14    3.62    4.08
 -11  -5  14    3.79    3.70
 -11   5  15   -0.58    1.34
 -11  -5  15    4.44    4.89
 -11   5  16   -0.02    0.94
 -11  -5  16    0.39    3.93
 -11   5  17    3.45    1.83
 -11  -5  17    2.22    4.40
 -11   5  18   14.69    3.14
 -11  -5  18   17.44    6.92
 -11   5  19   15.15    3.32
 -11  -5  19   32.21    9.88
 -11   5  20    0.16    1.13
 -11  -5  20    2.27    3.67
 -11   5  21   -0.31    1.06
 -11   6   1   15.26    5.40
  11   6  -1   22.79    8.79
 -11  -6   1   10.62    6.99
 -11   6   2   -0.15    2.17
  11   6  -2    3.42    3.98
 -11  -6   2    1.75    4.65
 -11   6   3    0.48    2.65
  11   6  -3    8.92    5.88
 -11  -6   3    3.83    5.17
 -11   6   4   24.15    6.14
  11   6  -4   24.61    8.82
 -11  -6   4   25.10    9.21
 -11   6   5   18.18    5.38
  11   6  -5   22.24    8.44
 -11  -6   5   24.33    9.22
 -11   6   6   15.99    4.89
  11   6  -6   17.39    7.96
 -11  -6   6   16.81    7.56
 -11   6   7    7.75    3.39
  11   6  -7    4.11    5.10
 -11  -6   7    2.29    4.17
 -11   6   8    9.93    3.65
  11   6  -8   11.45    6.56
 -11  -6   8    9.31    5.57
 -11   6   9    8.49    3.31
  11   6  -9   11.32    6.27
 -11  -6   9    4.66    5.22
 -11   6  10   20.80    4.34
  11   6 -10   31.72    9.79
 -11  -6  10    2.90    4.40
 -11   6  11    8.07    2.75
  11   6 -11   13.02    6.49
 -11  -6  11    2.22    4.17
 -11   6  12    0.96    1.47
  11   6 -12    0.51    3.82
 -11  -6  12    5.57    6.18
 -11   6  13    3.61    1.81
  11   6 -13    9.37    5.24
 -11  -6  13   14.67    6.68
 -11   6  14   11.19    2.55
  11   6 -14    7.25    5.80
 -11  -6  14    7.64    6.13
 -11   6  15   11.18    2.37
  11   6 -15   12.02    6.33
 -11  -6  15   10.00    6.01
 -11   6  16   15.58    2.59
 -11  -6  16   10.47    5.98
 -11  -6  17   -0.43    4.27
 -11  -6  18    3.80    4.87
 -11  -6  19    2.31    4.87
 -11  -6  20    2.12    4.67
 -11  -6  21    0.01    4.42
 -11   7   1   14.21    5.16
  11   7  -1   -1.30    4.62
 -11  -7   1    4.23    5.41
 -11   7   2   14.62    5.19
  11   7  -2   15.31    7.80
 -11  -7   2    6.02    5.67
 -11   7   3    0.46    3.05
  11   7  -3   -1.16    4.48
 -11  -7   3    4.98    4.79
 -11   7   4    9.38    3.93
  11   7  -4   12.54    6.97
 -11  -7   4    3.08    5.62
 -11   7   5    2.78    2.78
  11   7  -5    4.35    4.81
 -11  -7   5    4.22    6.17
 -11   7   6    7.75    3.72
  11   7  -6    3.07    4.37
 -11  -7   6   21.82    8.97
 -11   7   7   -0.17    2.06
  11   7  -7   -0.73    3.78
 -11  -7   7   -1.53    4.51
 -11   7   8   45.78    7.62
  11   7  -8   35.95   11.24
 -11  -7   8   34.01   11.25
 -11   7   9   28.95    5.75
  11   7  -9   63.58   13.89
 -11  -7   9   21.91    9.32
 -11   7  10   -0.10    0.87
  11   7 -10    4.79    4.01
 -11  -7  10   -0.72    2.98
 -11   7  11   -0.56    1.64
  11   7 -11    2.31    5.51
 -11  -7  11   -0.64    4.21
 -11   7  12   16.75    3.86
  11   7 -12   38.89   10.72
 -11  -7  12   38.19   11.26
 -11   7  13    8.21    2.36
  11   7 -13    5.67    4.95
 -11  -7  13    5.07    5.89
 -11   7  14    3.21    1.41
  11   7 -14    1.53    4.20
 -11  -7  14   -0.60    3.70
  11   7 -15    1.50    3.39
 -11  -7  15   -2.02    4.31
  11   7 -16   -0.31    2.35
 -11  -7  16   -1.93    4.83
  11   7 -17    4.44    4.63
 -11  -7  17    4.90    4.58
 -11  -7  18    8.17    6.20
 -11  -7  19    0.91    3.66
 -11  -7  20    1.58    3.66
 -11  -7  21    0.79    3.70
 -11  -7  22   -2.58    5.55
 -11   8   1   -0.15    2.46
  11   8  -1   -0.94    3.93
 -11  -8   1   -1.43    5.71
 -11   8   2    8.66    3.97
  11   8  -2   10.04    6.42
 -11  -8   2   -0.36    2.35
 -11   8   3   -0.72    2.90
  11   8  -3    4.07    5.05
 -11  -8   3   -1.07    4.28
 -11   8   4   48.00    8.86
  11   8  -4   23.19    9.91
 -11  -8   4   52.34   13.71
 -11   8   5    0.96    1.85
  11   8  -5    1.46    4.29
 -11  -8   5    3.85    4.95
 -11   8   6   18.68    5.20
  11   8  -6   22.34    8.93
 -11  -8   6   15.38    8.46
 -11   8   7    4.54    2.96
  11   8  -7    7.80    5.37
 -11  -8   7    4.35    5.15
 -11   8   8    1.44    1.99
  11   8  -8   -0.53    3.66
 -11  -8   8    3.96    4.91
 -11   8   9    2.22    2.14
  11   8  -9    1.71    5.07
 -11  -8   9    1.58    3.41
 -11   8  10   17.86    4.35
  11   8 -10   14.53    7.56
 -11  -8  10   25.87   10.09
  11   8 -11   -1.71    4.29
 -11  -8  11   -0.42    3.73
  11   8 -12   -0.48    4.00
 -11  -8  12   -0.34    3.17
  11   8 -13   10.79    6.36
 -11  -8  13   -0.37    3.76
  11   8 -14   -0.43    1.95
 -11  -8  14   -0.84    4.18
  11   8 -15   21.79    8.91
 -11  -8  15   10.59    6.34
  11   8 -16   12.91    6.91
 -11  -8  16    7.29    7.34
  11   8 -17   -0.57    3.08
 -11  -8  17   -0.58    3.96
  11   8 -18    1.43    3.75
 -11  -8  18    5.87    4.92
 -11  -8  19    7.84    5.67
 -11  -8  20    8.21    6.28
 -11  -8  21    1.08    3.74
 -11  -8  22   19.53    8.57
 -11  -8  23   -2.20    5.13
 -11   9   1   -0.15    2.35
  11   9  -1    3.57    4.81
 -11  -9   1    4.43    5.67
 -11   9   2   34.74    8.21
  11   9  -2   36.73   11.50
 -11  -9   2   35.08   12.41
 -11   9   3   -0.01    2.94
  11   9  -3   -1.36    5.65
 -11  -9   3   -0.85    3.46
 -11   9   4   12.93    5.13
  11   9  -4   10.03    6.80
 -11  -9   4   14.04    8.05
  11   9  -5    1.96    4.34
 -11  -9   5   -2.57    6.93
  11   9  -6    5.37    6.53
 -11  -9   6    4.31    6.72
  11   9  -7   -1.21    4.70
 -11  -9   7   -0.27    1.90
  11   9  -8   16.56    8.42
 -11  -9   8   27.49   10.19
  11   9  -9    1.90    3.69
 -11  -9   9   -1.64    5.18
  11   9 -10   -0.16    3.03
 -11  -9  10   -0.48    3.03
  11   9 -11    2.35    4.96
 -11  -9  11    2.48    5.16
  11   9 -12   11.32    7.21
 -11  -9  12   10.63    7.27
  11   9 -13   -1.08    4.74
 -11  -9  13    3.44    4.40
  11   9 -14   14.68    7.24
 -11  -9  14    1.33    4.95
  11   9 -15   -1.65    4.33
 -11  -9  15   -1.66    4.84
  11   9 -16   -0.77    2.93
 -11  -9  16   -0.02    4.45
  11   9 -17    1.42    4.63
 -11  -9  17   -0.21    4.65
  11   9 -18   27.10    9.61
 -11  -9  18    6.27    7.03
  11   9 -19    7.05    5.49
 -11  -9  19    4.62    4.91
  11   9 -20   10.28    6.53
 -11  -9  20    4.94    5.24
 -11  -9  21    1.16    4.11
 -11  -9  22    5.20    6.05
 -11  -9  23   -1.32    4.42
  11  10  -1   -0.29    3.16
 -11 -10   1   -1.12    3.70
  11  10  -2   -0.92    3.67
 -11 -10   2   -1.78    7.21
  11  10  -3   -0.75    5.32
 -11 -10   3   -1.77    4.83
  11  10  -4   13.68    8.58
 -11 -10   4    8.87    6.86
  11  10  -5   -1.02    4.83
 -11 -10   5   -1.46    4.01
  11  10  -6   15.73    8.66
 -11 -10   6    8.33    7.81
  11  10  -7   -1.28    4.91
 -11 -10   7   -0.95    5.22
  11  10  -8   -0.30    4.85
 -11 -10   8   -0.02    4.05
  11  10  -9   -0.85    3.88
 -11 -10   9   -2.72    6.65
  11  10 -10   19.43    8.52
 -11 -10  10    2.05    3.82
  11  10 -11    1.02    3.25
 -11 -10  11   -0.86    3.80
  11  10 -12   12.58    6.31
 -11 -10  12   -0.82    4.13
  11  10 -13   -1.94    4.52
 -11 -10  13   -0.30    5.12
  11  10 -14   10.94    6.46
 -11 -10  14   18.30    8.51
  11  10 -15   -2.22    6.07
 -11 -10  15   -1.58    4.69
  11  10 -16    9.23    6.69
 -11 -10  16    4.89    5.80
  11  10 -17   -0.61    2.55
 -11 -10  17   -1.27    5.90
  11  10 -18   -1.39    4.22
 -11 -10  18   -0.83    3.97
  11  10 -19   -3.03    5.61
 -11 -10  19   -1.28    4.35
  11  10 -20    3.41    5.28
 -11 -10  20   10.43    7.13
  11  10 -21   -1.97    4.57
 -11 -10  21    4.31    6.34
  11  11  -1   -1.49    5.16
 -11 -11   1   -0.07    5.13
  11  11  -2    7.96    7.13
 -11 -11   2    9.71    6.82
  11  11  -3    1.70    4.49
 -11 -11   3    0.52    3.06
  11  11  -4   12.41    7.60
 -11 -11   4    8.44    7.28
  11  11  -5   -0.46    4.63
 -11 -11   5    0.16    3.73
  11  11  -6   -1.67    4.51
 -11 -11   6    8.36    8.08
  11  11  -7   -0.95    3.32
 -11 -11   7   -0.00    4.71
  11  11  -8   22.17    9.80
 -11 -11   8   13.40    8.89
  11  11  -9    2.13    5.39
 -11 -11   9    4.58    7.28
  11  11 -10    7.55    5.24
 -11 -11  10   -2.45    6.71
  11  11 -11    6.44    5.93
 -11 -11  11   -1.24    5.20
  11  11 -12   15.24    8.46
 -11 -11  12    9.29    7.02
  11  11 -13   -0.26    1.65
 -11 -11  13   -2.47    6.19
  11  11 -14   -1.27    5.11
 -11 -11  14   -0.47    4.35
  11  11 -15    8.41    5.60
 -11 -11  15   -2.14    4.90
  11  11 -16   -2.34    5.12
 -11 -11  16   -0.81    5.04
  11  11 -17    1.18    4.55
 -11 -11  17   -1.27    4.39
  11  11 -18    7.26    5.53
 -11 -11  18   -2.17    5.20
  11  11 -19   -1.71    4.37
 -11 -11  19   -2.18    5.53
  11  11 -20   -2.16    5.93
 -11 -11  20   -0.37    3.13
  11  11 -21   -0.98    4.22
  11  11 -22    2.86    5.51
  11  12  -1    3.70    5.82
 -11 -12   1    3.59    4.08
  11  12  -2    4.51    6.09
 -11 -12   2   -1.15    4.91
  11  12  -3    1.60    5.47
 -11 -12   3   -1.93    5.04
  11  12  -4    7.52    6.52
 -11 -12   4   11.43    8.00
  11  12  -5    3.41    5.66
 -11 -12   5   -0.15    3.83
  11  12  -6    2.71    5.19
 -11 -12   6    5.18    7.47
  11  12  -7   -0.27    4.73
 -11 -12   7   -0.79    4.22
  11  12  -8    5.12    5.71
 -11 -12   8    3.08    4.17
  11  12  -9    1.79    4.74
 -11 -12   9   -1.08    4.29
  11  12 -10    3.55    6.68
 -11 -12  10   -3.60    6.71
  11  12 -11    4.18    4.64
 -11 -12  11   -1.06    4.72
  11  12 -12   -1.17    5.58
 -11 -12  12    4.86    5.84
  11  12 -13   -1.48    3.94
 -11 -12  13   -1.02    4.80
  11  12 -14    8.06    6.56
 -11 -12  14    1.38    5.17
  11  12 -15    7.83    7.08
 -11 -12  15    2.85    6.46
  11  12 -16    7.04    6.18
 -11 -12  16   -1.05    4.60
  11  12 -17    2.13    3.96
 -11 -12  17   -1.67    5.81
  11  12 -18   -1.19    3.87
 -11 -12  18   -0.93    5.17
  11  12 -19   -1.18    4.75
  11  12 -20    3.27    4.99
  11  12 -21   -0.79    4.45
  11  13  -1    4.89    5.70
  11  13  -2    5.54    5.66
  11  13  -3    4.03    4.62
 -11 -13   3    1.00    5.41
  11  13  -4    6.51    5.50
 -11 -13   4    1.63    4.65
  11  13  -5   -2.65    5.71
 -11 -13   5   -1.75    4.80
  11  13  -6   -1.02    4.76
 -11 -13   6    1.81    5.20
  11  13  -7    0.79    5.28
 -11 -13   7   -0.20    2.39
  11  13  -8    2.32    5.75
 -11 -13   8    3.46    5.65
  11  13  -9   -0.38    5.10
 -11 -13   9    2.78    5.98
  11  13 -10    5.37    6.34
 -11 -13  10    5.63    5.90
  11  13 -11   -1.36    5.01
 -11 -13  11   -2.09    5.20
  11  13 -12    5.47    6.20
 -11 -13  12    0.52    4.28
  11  13 -13   14.12    8.03
 -11 -13  13    2.65    4.04
  11  13 -14   11.07    7.62
 -11 -13  14    4.20    6.03
 -11 -13  15    1.30    7.35
 -11 -13  16   -2.37    7.07
 -11 -14  10   -1.39    5.36
 -11 -14  11    3.42    5.38
 -11 -14  12    6.40    6.52
 -11 -14  13    2.49    4.59
 -11 -14  14   -1.01    4.80
 -10   0   1   -0.57    2.48
 -10   0   1   -0.63    3.36
  10   0  -1    1.00    3.41
 -10   0   2   22.66    6.62
 -10   0   2   25.31    7.44
  10   0  -2   31.89    7.94
 -10   0   3   -0.27    2.07
 -10   0   3   -0.78    2.49
  10   0  -3   -0.70    2.39
 -10   0   4  192.96   21.72
 -10   0   4  146.20   21.29
  10   0  -4  136.41   20.55
 -10   0   5    0.02    2.45
  10   0  -5   -0.75    2.36
 -10   0   6   24.78    7.05
  10   0  -6   33.03    7.74
 -10   0   7    2.54    2.63
  10   0  -7   -0.48    2.55
 -10   0   8   20.74    6.13
  10   0  -8   28.69    7.06
 -10   0   9    1.83    3.13
 -10   0  10  136.07   18.95
 -10   0  11   -0.45    1.90
 -10   0  12   -0.15    1.75
 -10   0  13   -0.67    2.30
 -10   0  14   19.79    5.64
 -10   0  15    0.75    2.11
 -10   0  16   40.38    8.44
 -10   1   1   -0.88    2.54
 -10   1   1   -1.01    3.63
  10  -1  -1   -0.64    2.29
  10   1  -1    3.35    3.33
 -10  -1   1    2.63    3.77
 -10   1   2  181.92   21.87
 -10   1   2  159.07   21.86
  10  -1  -2  138.22   21.31
  10   1  -2  136.40   21.78
 -10  -1   2  184.25   22.44
 -10  -1   2  171.03   23.48
 -10   1   3    7.99    3.90
  10  -1  -3    5.41    3.79
  10   1  -3    7.75    4.51
 -10  -1   3    7.25    3.82
 -10  -1   3   11.01    5.56
 -10   1   4    2.07    3.51
  10  -1  -4    5.89    4.17
  10   1  -4   -0.17    2.01
 -10  -1   4    6.09    3.48
 -10  -1   4    0.00    3.06
 -10   1   5   10.85    4.85
  10  -1  -5   22.69    6.47
  10   1  -5   17.97    6.30
 -10  -1   5   18.64    5.73
 -10  -1   5   14.48    5.47
 -10   1   6  117.82   15.88
  10  -1  -6   89.93   14.46
  10   1  -6   81.27   14.83
 -10  -1   6  103.55   15.09
 -10  -1   6  125.14   17.48
 -10   1   7    0.14    2.40
  10   1  -7    1.19    2.44
 -10  -1   7   -0.43    3.99
 -10   1   8   76.15   11.98
  10   1  -8   56.59   11.56
 -10  -1   8   71.28   12.84
 -10   1   9    0.86    2.78
  10   1  -9   -0.58    2.31
 -10  -1   9    1.63    2.25
 -10   1  10   -0.53    2.23
  10   1 -10   -0.55    1.97
 -10  -1  10   -0.29    1.65
 -10   1  11   14.97    5.27
 -10  -1  11   20.54    6.52
 -10   1  12   78.88   12.55
 -10  -1  12   91.62   14.39
 -10   1  13   -0.07    1.59
 -10  -1  13   -0.61    2.44
 -10   1  14   19.68    5.16
 -10  -1  14    5.00    3.61
 -10   1  15   -0.92    2.35
 -10  -1  15    0.90    2.33
 -10   1  16   34.87    7.38
 -10  -1  16   24.68    7.03
 -10   2   1    6.85    4.17
  10  -2  -1    2.39    3.35
  10   2  -1    8.93    5.20
 -10  -2   1   -0.08    2.35
 -10   2   2    0.85    2.15
  10  -2  -2    2.40    3.41
  10   2  -2    0.90    2.70
 -10  -2   2    4.68    3.90
 -10   2   3    0.65    3.27
  10  -2  -3    0.43    2.77
  10   2  -3   -0.64    2.60
 -10  -2   3    0.92    2.57
 -10   2   4  135.57   19.04
  10  -2  -4  138.38   19.25
  10   2  -4  164.49   21.92
 -10  -2   4  137.46   21.15
 -10   2   5   53.15    9.24
  10   2  -5   29.79    8.76
 -10  -2   5   31.61    9.22
 -10   2   6   26.23    6.96
  10   2  -6   26.53    7.88
 -10  -2   6   46.66    9.25
 -10  -2   6   36.59    9.04
 -10   2   7    5.34    3.15
  10   2  -7    7.14    3.89
 -10  -2   7    8.89    4.27
 -10  -2   7    3.81    4.44
 -10   2   8   21.95    5.78
  10   2  -8   30.21    7.95
 -10  -2   8   20.05    7.13
 -10   2   9   10.34    4.28
  10   2  -9   18.36    6.33
 -10  -2   9   14.00    5.80
 -10   2  10   79.23   12.01
  10   2 -10   89.84   14.86
 -10  -2  10   77.39   14.20
 -10   2  11    7.43    3.50
  10   2 -11    8.49    4.56
 -10  -2  11   18.85    6.56
 -10   2  12    0.01    1.75
  10   2 -12   -0.56    2.32
 -10  -2  12    1.04    3.52
 -10   2  13   -0.12    1.74
 -10  -2  13    0.72    2.45
 -10   2  14   35.18    6.83
 -10  -2  14   32.60    8.71
 -10   2  15   20.77    5.07
 -10  -2  15   17.53    6.22
 -10   2  16    5.68    3.16
 -10  -2  16   12.64    5.15
 -10   3   1    6.35    4.57
  10  -3  -1   10.56    5.07
  10   3  -1   24.96    7.51
 -10  -3   1   15.73    6.44
 -10   3   2  101.17   16.08
  10  -3  -2  114.19   17.10
  10   3  -2  134.85   19.79
 -10  -3   2  109.40   18.96
 -10   3   3   60.38   10.71
  10   3  -3   56.85   12.29
 -10  -3   3   49.80   11.84
 -10   3   4   -0.45    2.29
  10   3  -4   -0.74    3.00
 -10  -3   4    0.31    3.03
 -10   3   5    8.91    3.92
  10   3  -5   13.06    5.54
 -10  -3   5    1.71    3.05
 -10   3   6   28.54    6.75
  10   3  -6   24.48    7.69
 -10  -3   6   27.66    8.47
 -10   3   7   18.49    5.18
  10   3  -7   12.42    5.82
 -10  -3   7   17.30    6.69
 -10   3   8   86.99   12.14
  10   3  -8   66.11   13.89
 -10  -3   8   87.34   15.60
 -10   3   9   14.36    4.05
  10   3  -9   -0.38    2.00
 -10  -3   9   -0.39    4.83
 -10   3  10    0.60    1.97
  10   3 -10    3.32    3.44
 -10  -3  10    5.00    3.80
 -10   3  11   17.95    4.48
  10   3 -11   16.57    6.31
 -10  -3  11   12.77    6.04
 -10   3  12   40.13    6.87
  10   3 -12   29.79    8.86
 -10  -3  12   37.89    9.64
 -10   3  13   -0.03    1.97
  10   3 -13   -0.34    2.26
 -10  -3  13    0.45    2.80
 -10   3  14    6.69    2.84
  10   3 -14    5.27    3.60
 -10  -3  14    5.02    3.85
 -10   3  15    4.28    2.19
 -10  -3  15    1.80    2.56
 -10   3  16   24.33    5.12
 -10  -3  16   36.98    9.13
 -10   3  17   13.38    3.68
 -10   4   1    3.36    3.61
 -10  -4   1    8.70    5.33
 -10   4   2   -1.38    3.08
 -10  -4   2   -1.00    3.62
 -10   4   3   13.86    5.04
 -10  -4   3    8.25    5.23
 -10   4   4   97.85   13.80
 -10  -4   4   79.70   16.08
 -10   4   5   55.68    9.58
 -10  -4   5   56.26   12.90
 -10   4   6   51.71    9.08
  10   4  -6   77.00   13.95
 -10  -4   6   45.49   11.49
 -10   4   7   -1.22    2.56
  10   4  -7    3.11    3.94
 -10  -4   7    0.14    2.76
 -10   4   8   76.28   11.28
  10   4  -8   84.13   15.49
 -10  -4   8   77.30   15.25
 -10   4   9    7.43    2.96
  10   4  -9    5.06    4.87
 -10  -4   9   14.66    6.51
 -10   4  10   28.74    5.42
  10   4 -10   22.97    7.99
 -10  -4  10   16.86    7.11
 -10   4  11    6.75    2.54
  10   4 -11    1.58    3.62
 -10  -4  11   11.06    6.06
 -10   4  12    0.08    1.32
  10   4 -12   -0.47    2.57
 -10  -4  12    1.55    2.44
 -10   4  13    0.56    1.35
  10   4 -13   -0.31    3.52
 -10  -4  13   -1.29    4.60
 -10   4  14   24.27    4.61
  10   4 -14   29.37    8.26
 -10  -4  14   19.38    7.09
 -10   4  15   14.05    3.48
  10   4 -15   14.80    5.90
 -10  -4  15   19.28    7.02
 -10   4  16   12.95    3.16
  10   4 -16   12.49    5.81
 -10  -4  16    7.02    5.15
 -10   4  17    0.91    1.39
 -10  -4  17    1.30    4.97
 -10   5   1   55.24    9.89
  10   5  -1   45.08   11.85
 -10  -5   1   38.08   11.58
 -10   5   2  213.85   24.43
  10   5  -2  200.47   28.40
 -10  -5   2  157.31   26.98
 -10   5   3   24.63    6.20
  10   5  -3   12.41    6.82
 -10  -5   3   38.21   10.43
 -10   5   4    0.45    2.15
  10   5  -4   -1.93    3.89
 -10  -5   4   -0.48    2.88
 -10   5   5    3.68    2.59
 -10  -5   5    0.67    3.60
 -10   5   6   37.71    7.25
 -10  -5   6   48.83   11.73
 -10   5   7   45.69    7.94
 -10  -5   7   51.23   12.40
 -10   5   8   28.96    5.73
 -10  -5   8   21.45    7.87
 -10   5   9    1.65    2.09
 -10  -5   9   -0.95    2.96
 -10   5  10    1.06    1.61
 -10  -5  10   -0.30    2.95
 -10   5  11    6.85    2.58
 -10  -5  11   29.47    8.60
 -10   5  12   36.07    5.62
 -10  -5  12   35.32    9.47
 -10   5  13   15.32    3.29
 -10  -5  13   19.80    8.20
 -10   5  14    1.34    1.19
 -10  -5  14   -1.18    4.39
 -10   5  15    4.24    1.67
 -10  -5  15   11.02    6.14
 -10   5  16    4.26    1.61
 -10  -5  16    5.42    4.69
 -10   5  17   27.48    4.09
  10   5 -17   25.86    8.38
 -10  -5  17   26.70    8.87
 -10   5  18   15.20    2.87
  10   5 -18   12.89    6.17
 -10   6   1   -0.03    2.00
  10   6  -1   -0.65    2.59
 -10  -6   1   -0.11    3.48
 -10   6   2   12.23    4.79
  10   6  -2    9.87    6.24
 -10  -6   2    8.89    6.33
 -10   6   3   15.98    5.23
  10   6  -3   21.21    7.80
 -10  -6   3   15.07    7.96
 -10   6   4   13.99    4.46
  10   6  -4   17.63    7.42
 -10  -6   4    8.98    6.58
 -10   6   5   17.82    5.10
  10   6  -5   31.59    9.86
 -10  -6   5   38.01   10.58
 -10   6   6   34.45    6.92
  10   6  -6   37.43   10.72
 -10  -6   6   45.01   11.80
 -10   6   7   -0.35    1.61
  10   6  -7   -0.86    2.88
 -10  -6   7    2.23    3.66
 -10   6   8    4.16    2.34
  10   6  -8    3.74    4.33
 -10  -6   8   -0.48    3.76
 -10   6   9   37.57    6.38
  10   6  -9   44.41   11.67
 -10  -6   9   43.62   12.28
 -10   6  10   25.58    5.00
  10   6 -10   44.79   11.25
 -10  -6  10   44.79   11.57
 -10   6  11    8.49    2.49
  10   6 -11    1.54    3.60
 -10  -6  11    7.89    6.88
 -10   6  12    3.90    1.72
  10   6 -12   -0.84    2.92
 -10  -6  12    4.05    4.66
 -10   6  13   19.16    3.34
  10   6 -13   29.98    9.19
 -10  -6  13   14.18    6.78
 -10   6  14    4.02    1.31
  10   6 -14   10.85    6.08
 -10  -6  14    4.14    3.91
 -10   6  15   23.84    3.06
  10   6 -15   23.55    8.20
 -10  -6  15   25.42    8.78
  10   6 -16   18.29    6.95
 -10  -6  16    4.97    5.01
  10   6 -17   -0.69    3.01
 -10  -6  17    4.10    4.31
  10   6 -18    3.46    3.99
 -10  -6  18    3.35    4.21
  10   6 -19   21.03    8.14
 -10   7   1   74.28   12.39
  10   7  -1   92.54   17.29
 -10  -7   1   59.36   15.48
 -10   7   2    3.41    2.71
  10   7  -2    5.76    4.83
 -10  -7   2    1.83    4.34
 -10   7   3   19.23    5.52
  10   7  -3   10.33    6.79
 -10  -7   3   24.59    8.94
 -10   7   4   -0.62    2.56
  10   7  -4    2.15    3.23
 -10  -7   4   10.80    7.16
 -10   7   5   39.07    7.83
  10   7  -5   41.87   11.71
 -10  -7   5   37.38   11.48
 -10   7   6    9.23    3.75
  10   7  -6   -1.76    4.31
 -10  -7   6    1.11    4.47
 -10   7   7   30.63    6.31
  10   7  -7   46.74   12.10
 -10  -7   7   29.07   10.36
 -10   7   8    6.68    2.91
  10   7  -8    9.75    5.27
 -10  -7   8    4.22    4.84
 -10   7   9    0.13    1.39
  10   7  -9    2.08    3.44
 -10  -7   9   -1.57    6.12
 -10   7  10    0.52    1.37
  10   7 -10   -1.49    4.90
 -10  -7  10   -0.27    3.25
 -10   7  11   18.03    3.75
  10   7 -11   20.89    8.07
 -10  -7  11   11.89    6.91
 -10   7  12    4.78    1.82
  10   7 -12    8.79    5.57
 -10  -7  12   -1.89    4.86
  10   7 -13   29.08    9.67
 -10  -7  13   27.63    9.93
  10   7 -14    2.59    4.08
 -10  -7  14   -0.12    2.95
  10   7 -15   -0.75    3.29
 -10  -7  15   -2.71    4.88
  10   7 -16    4.97    4.59
 -10  -7  16    5.10    5.54
  10   7 -17   33.37   10.41
 -10  -7  17   26.54    9.19
  10   7 -18    0.47    4.22
 -10  -7  18    4.07    5.78
  10   7 -19   -1.09    3.49
 -10  -7  19   -2.15    4.59
  10   7 -20   -0.46    2.19
  10   7 -21    8.84    5.33
 -10   8   1    7.41    3.89
  10   8  -1    2.40    4.52
 -10  -8   1   12.12    8.05
 -10   8   2    0.49    2.44
  10   8  -2    0.21    3.64
 -10  -8   2   -0.87    3.58
 -10   8   3   29.59    7.57
  10   8  -3   46.84   12.49
 -10  -8   3   33.71   11.11
 -10   8   4   20.50    5.46
  10   8  -4   25.64    9.36
 -10  -8   4    4.96    5.65
 -10   8   5   35.86    7.51
  10   8  -5   38.65   11.64
 -10  -8   5   35.91   11.72
 -10   8   6    9.75    3.80
  10   8  -6   -1.09    3.34
 -10  -8   6   10.08    6.28
 -10   8   7    2.60    2.25
  10   8  -7    4.71    5.52
 -10  -8   7    2.15    5.45
 -10   8   8   -0.37    1.56
  10   8  -8    3.06    5.27
 -10  -8   8    5.21    5.18
  10   8  -9    8.14    5.27
 -10  -8   9   10.47    6.69
  10   8 -10    1.29    4.62
 -10  -8  10    3.95    5.03
  10   8 -11   31.33   10.43
 -10  -8  11   25.68    9.52
  10   8 -12   -1.21    3.36
 -10  -8  12   -0.74    3.12
  10   8 -13   11.75    6.02
 -10  -8  13    0.02    5.03
  10   8 -14   -0.16    3.46
 -10  -8  14   15.80    7.60
  10   8 -15   23.90    8.90
 -10  -8  15    8.90    6.76
  10   8 -16    1.94    2.77
 -10  -8  16    1.50    3.88
  10   8 -17    3.15    4.97
 -10  -8  17   -0.38    3.98
  10   8 -18   -0.88    3.41
 -10  -8  18    0.44    3.35
  10   8 -19   15.10    7.38
 -10  -8  19   17.65    8.06
  10   8 -20   -0.89    3.41
 -10  -8  20   -0.54    4.44
  10   8 -21   12.68    6.90
  10   8 -22   -0.70    4.28
 -10   9   1   32.65    8.16
  10   9  -1   28.88   10.39
 -10  -9   1   53.91   14.23
  10   9  -2    6.67    6.38
 -10  -9   2    3.73    4.85
  10   9  -3   37.91   11.72
 -10  -9   3   19.72    9.74
  10   9  -4   -0.99    4.38
 -10  -9   4    2.65    4.21
  10   9  -5   10.44    6.47
 -10  -9   5    4.78    5.41
  10   9  -6   -0.53    3.13
 -10  -9   6    3.08    4.73
  10   9  -7   45.21   12.84
 -10  -9   7   39.94   12.62
  10   9  -8   -1.63    5.10
 -10  -9   8    0.00    2.76
  10   9  -9   -3.41    6.09
 -10  -9   9   -1.07    4.55
  10   9 -10    1.44    5.02
 -10  -9  10    1.89    3.67
  10   9 -11   10.63    7.87
 -10  -9  11   19.35    9.26
  10   9 -12   -0.05    2.43
 -10  -9  12   -0.08    1.41
  10   9 -13   17.19    7.81
 -10  -9  13   12.38    7.55
  10   9 -14   -2.25    5.82
 -10  -9  14    1.39    3.52
  10   9 -15   -0.16    3.62
 -10  -9  15   -2.07    5.58
  10   9 -16    4.97    5.05
 -10  -9  16   -1.32    4.87
  10   9 -17   63.98   14.14
 -10  -9  17   24.85    9.67
  10   9 -18    2.81    4.07
 -10  -9  18    1.44    3.28
  10   9 -19    8.06    5.66
 -10  -9  19    0.16    4.15
  10   9 -20    2.16    3.94
 -10  -9  20   -2.06    5.51
  10   9 -21   12.25    7.46
 -10  -9  21    9.54    6.40
  10   9 -22   -0.51    2.74
  10   9 -23    7.56    5.64
  10   9 -24    6.69    5.66
  10  10  -1    2.06    5.39
 -10 -10   1   16.13    8.12
  10  10  -2   -0.71    3.81
 -10 -10   2    6.47    5.24
  10  10  -3   23.51   10.11
 -10 -10   3   15.15    7.94
  10  10  -4    2.28    3.62
 -10 -10   4   -0.01    3.75
  10  10  -5   33.96   12.80
 -10 -10   5   38.00   12.39
  10  10  -6    8.41    5.50
 -10 -10   6    0.37    4.80
  10  10  -7   10.88    7.26
 -10 -10   7   13.70    7.22
  10  10  -8   -1.25    5.25
 -10 -10   8   -1.19    4.88
  10  10  -9   21.73    8.74
 -10 -10   9   31.93   11.20
  10  10 -10   -1.34    4.98
 -10 -10  10    1.55    4.85
  10  10 -11    4.56    5.58
 -10 -10  11    8.29    6.22
  10  10 -12   -0.72    3.65
 -10 -10  12    3.57    5.08
  10  10 -13   24.39    8.98
 -10 -10  13   10.36    8.57
  10  10 -14   -0.89    4.57
 -10 -10  14    1.63    5.50
  10  10 -15   28.01    9.90
 -10 -10  15    8.66    6.54
  10  10 -16   -1.66    4.03
 -10 -10  16   -3.34    6.10
  10  10 -17   -0.45    2.64
 -10 -10  17   -0.87    3.68
  10  10 -18   -0.58    3.76
 -10 -10  18   -1.74    5.27
  10  10 -19    6.56    6.41
 -10 -10  19    8.41    6.28
  10  10 -20   -1.14    4.40
 -10 -10  20   -2.76    5.91
  10  10 -21    3.39    4.22
 -10 -10  21   13.04    7.21
  10  10 -22   -0.06    3.16
 -10 -10  22   -0.34    2.35
  10  10 -23   -0.62    3.88
  10  10 -24    1.12    4.64
  10  10 -25    7.90    5.67
  10  11  -1   15.67    8.35
 -10 -11   1    7.39    6.92
  10  11  -2   -0.07    4.71
 -10 -11   2   -1.22    4.67
  10  11  -3   14.76    8.08
 -10 -11   3   16.29    8.75
  10  11  -4   -0.48    2.21
 -10 -11   4    9.33    6.85
  10  11  -5   -0.62    3.91
 -10 -11   5    1.08    4.26
  10  11  -6   -2.20    6.45
 -10 -11   6    7.80    7.36
  10  11  -7   29.95   10.88
 -10 -11   7   58.74   15.87
  10  11  -8    2.27    4.92
 -10 -11   8    6.70    6.77
  10  11  -9    2.70    4.70
 -10 -11   9   -1.45    5.42
  10  11 -10    5.86    5.93
 -10 -11  10    2.66    4.93
  10  11 -11    4.65    5.71
 -10 -11  11   24.55   10.16
  10  11 -12    1.14    3.81
 -10 -11  12    0.30    4.85
  10  11 -13   -0.88    3.71
 -10 -11  13    3.39    5.56
  10  11 -14   -1.72    4.48
 -10 -11  14    0.22    4.52
  10  11 -15    3.95    5.09
 -10 -11  15   -0.48    4.97
  10  11 -16   -1.75    4.22
 -10 -11  16   -0.40    4.52
  10  11 -17    0.08    4.65
 -10 -11  17   10.03    7.65
  10  11 -18   -0.12    3.62
 -10 -11  18    1.22    4.67
  10  11 -19    1.60    4.74
 -10 -11  19   -1.75    5.12
  10  11 -20   -0.89    4.26
 -10 -11  20    3.75    4.36
  10  11 -21   10.82    7.92
 -10 -11  21   11.48    7.30
  10  11 -22   -1.97    5.74
 -10 -11  22   -1.82    4.93
  10  11 -23    9.05    6.50
 -10 -11  23    8.20    5.88
  10  11 -24    0.70    2.74
  10  11 -25    2.10    4.59
  10  11 -26    2.49    3.59
  10  12  -1    5.24    5.97
 -10 -12   1    2.57    4.40
  10  12  -2   -1.16    4.97
 -10 -12   2    2.22    5.69
  10  12  -3    9.80    8.72
 -10 -12   3   15.22    9.69
  10  12  -4    5.41    4.82
 -10 -12   4   -2.92    6.16
  10  12  -5   11.39    8.05
 -10 -12   5   10.66    7.39
  10  12  -6    1.65    3.11
 -10 -12   6    7.80    7.70
  10  12  -7   -1.51    4.90
 -10 -12   7   -3.10    6.71
  10  12  -8    9.32    6.68
 -10 -12   8    3.12    4.72
  10  12  -9    4.80    7.11
 -10 -12   9    6.38    5.84
  10  12 -10   -1.00    4.62
 -10 -12  10   -0.21    3.69
  10  12 -11   -0.60    6.06
 -10 -12  11    4.14    5.20
  10  12 -12   -1.16    4.28
 -10 -12  12   -1.58    5.22
  10  12 -13   -1.12    3.23
 -10 -12  13    5.54    5.49
  10  12 -14   -2.30    4.90
 -10 -12  14    5.79    6.36
  10  12 -15   11.82    6.46
 -10 -12  15   -0.66    2.72
  10  12 -16    1.64    4.27
 -10 -12  16   -1.73    4.72
  10  12 -17    0.06    2.86
 -10 -12  17    6.13    5.14
  10  12 -18   -1.45    5.25
 -10 -12  18   -0.76    3.74
  10  12 -19    2.37    3.93
 -10 -12  19    2.26    5.43
  10  12 -20   -0.72    4.31
 -10 -12  20    8.66    7.35
  10  12 -21    2.76    4.92
 -10 -12  21   -2.42    6.16
  10  12 -22   -0.73    4.47
 -10 -12  22   -2.49    5.82
  10  12 -23   -1.76    5.23
  10  12 -24    0.51    3.99
  10  13  -1   -2.02    4.66
  10  13  -2   -2.28    5.22
  10  13  -3    5.46    6.34
 -10 -13   3    3.56    5.42
  10  13  -4    2.41    4.19
 -10 -13   4   -0.59    4.93
  10  13  -5    0.42    5.96
 -10 -13   5   -3.16    7.24
  10  13  -6   -0.00    3.50
 -10 -13   6    1.88    5.39
  10  13  -7    2.50    6.42
 -10 -13   7   -2.47    6.84
  10  13  -8    3.07    6.17
 -10 -13   8   -0.57    4.39
  10  13  -9   -1.12    4.58
 -10 -13   9   -1.57    4.96
  10  13 -10   -0.95    3.14
 -10 -13  10   -0.92    4.47
  10  13 -11    3.72    5.68
 -10 -13  11   -0.84    5.26
  10  13 -12    5.19    6.05
 -10 -13  12   -1.43    5.08
  10  13 -13   25.91   10.35
 -10 -13  13   -1.34    4.77
  10  13 -14   -1.63    5.15
 -10 -13  14   -1.28    5.15
  10  13 -15   -0.26    1.70
 -10 -13  15   -1.08    4.40
  10  13 -16   -0.51    2.36
 -10 -13  16    2.87    5.19
  10  13 -17    0.70    5.22
 -10 -13  17    0.97    4.44
  10  13 -18    7.86    6.89
 -10 -13  18    0.21    4.66
 -10 -13  19   -1.95    6.09
 -10 -13  20   -2.23    5.56
  10  14  -1    2.52    5.12
  10  14  -2   -0.90    4.86
  10  14  -3    6.04    6.19
  10  14  -4   10.04    6.85
  10  14  -5    4.00    5.80
  10  14  -6    2.07    5.65
  10  14  -7   -0.64    3.08
  10  14  -8    7.41    7.32
  10  14  -9    5.68    6.36
 -10 -14  11    6.95    6.23
 -10 -14  12   -1.04    5.10
 -10 -14  13   -1.17    6.18
 -10 -14  14    3.20    5.12
 -10 -14  15    9.57    6.97
 -10 -14  16   -0.68    3.93
 -10 -14  17    1.64    5.65
 -10 -14  18   -1.91    5.01
  -9   0   1   15.22    5.21
   9   0  -1   10.13    4.67
  -9   0   2   -0.34    2.51
   9   0  -2   -0.71    3.12
  -9   0   3  141.62   18.00
   9   0  -3  118.27   17.82
  -9   0   4   -0.43    2.48
   9   0  -4   -0.15    1.56
  -9   0   5   42.19    8.19
   9   0  -5   40.25    8.46
  -9   0   6   -0.55    2.32
   9   0  -6    2.81    3.11
  -9   0   7  187.44   21.05
   9   0  -7  150.97   20.84
  -9   0   8    0.80    1.86
   9   0  -8   -0.33    1.60
  -9   0   9   82.64   11.58
  -9   0   9   63.83   11.72
   9   0  -9   90.31   12.79
  -9   0  10   -0.24    1.07
  -9   0  10    0.27    2.46
   9   0 -10   -0.54    2.26
  -9   0  11   15.19    4.96
   9   0 -11   18.12    5.09
  -9   0  12   -0.71    2.17
   9   0 -12   -0.37    2.07
  -9   0  13  177.77   22.11
  -9   1   1  453.76   47.79
   9  -1  -1  466.43   48.76
   9   1  -1  418.20   48.65
  -9  -1   1  425.72   47.89
  -9   1   2    6.65    3.94
   9  -1  -2   11.39    4.66
   9   1  -2    1.48    3.47
  -9  -1   2   11.63    4.91
  -9   1   3    0.93    2.12
   9  -1  -3    3.33    3.64
   9   1  -3   -0.57    2.42
  -9  -1   3    2.08    2.54
  -9   1   4   55.67    9.81
   9  -1  -4   63.06   10.66
   9   1  -4   58.90   11.38
  -9  -1   4   75.61   11.60
  -9   1   5  146.04   17.01
   9  -1  -5  123.34   16.85
   9   1  -5  102.32   17.05
  -9  -1   5  131.15   17.42
  -9   1   6   -0.20    1.83
   9  -1  -6    1.58    2.21
   9   1  -6   -0.47    2.60
  -9  -1   6   -0.11    1.93
  -9  -1   6   -1.05    2.43
  -9   1   7   70.22    9.43
   9  -1  -7   51.39    8.90
   9   1  -7   43.43    9.54
  -9  -1   7   42.25    8.62
  -9  -1   7   49.36   10.24
  -9   1   8    5.27    2.56
   9  -1  -8    3.56    2.52
   9   1  -8    4.23    2.84
  -9  -1   8    1.73    2.11
  -9  -1   8   -1.88    3.23
   9  -1  -9   18.30    4.64
   9   1  -9   16.60    5.32
  -9  -1   9   23.03    5.77
  -9  -1   9   12.56    4.87
   9  -1 -10    0.20    1.81
   9   1 -10    0.39    1.63
  -9  -1  10    1.33    1.97
  -9  -1  10   -0.30    2.55
   9   1 -11   94.96   15.07
  -9  -1  11   97.62   14.01
  -9  -1  11  124.12   16.57
  -9   1  12    0.20    2.04
   9   1 -12    2.07    2.53
  -9  -1  12    2.42    3.21
  -9   1  13    2.97    2.82
   9   1 -13   -0.80    3.00
  -9  -1  13    4.99    3.16
   9   1 -14   -1.07    2.77
  -9   2   1   44.98    8.86
   9  -2  -1   51.06   10.10
   9   2  -1   42.92    9.91
  -9  -2   1   45.58   10.44
  -9   2   2    9.31    3.76
   9  -2  -2    3.55    2.91
   9   2  -2   11.96    5.12
  -9  -2   2    6.74    3.67
  -9  -2   2   10.24    4.87
  -9   2   3  146.64   18.19
   9  -2  -3  149.25   19.14
   9   2  -3  115.27   19.33
  -9  -2   3  146.48   19.48
  -9  -2   3  136.37   20.22
  -9   2   4   10.03    3.48
   9  -2  -4   10.41    3.97
   9   2  -4    4.97    3.34
  -9  -2   4    4.11    3.30
  -9  -2   4    5.62    3.92
  -9   2   5   17.94    4.62
   9  -2  -5   19.19    5.38
   9   2  -5   16.20    5.96
  -9  -2   5   14.72    5.14
  -9  -2   5   21.73    7.05
  -9   2   6    1.05    1.38
   9  -2  -6   -0.20    1.54
   9   2  -6   -0.53    2.20
  -9  -2   6    2.02    2.41
  -9  -2   6    3.24    3.62
   9  -2  -7   73.33   10.67
   9   2  -7   84.63   13.65
  -9  -2   7   73.44   11.82
  -9  -2   7   52.19   11.66
   9  -2  -8   25.03    5.40
   9   2  -8   26.93    7.32
  -9  -2   8   30.37    6.91
  -9  -2   8   25.54    7.68
   9   2  -9   41.10    9.51
  -9  -2   9   57.34    9.58
  -9  -2   9   43.58    9.70
   9   2 -10    0.62    2.90
  -9  -2  10    0.48    2.04
  -9  -2  10   -1.53    2.96
   9   2 -11   -0.73    2.16
  -9  -2  11    0.69    2.04
  -9  -2  11   -0.48    3.11
   9   2 -12   12.49    4.99
  -9  -2  12   21.00    5.50
  -9  -2  12   13.90    5.38
  -9   2  13   53.62    7.74
   9   2 -13   34.86    8.57
  -9  -2  13   28.24    8.29
  -9   2  14   35.69    6.72
   9   2 -14   42.54    8.92
   9   2 -15   18.65    6.22
   9   2 -16    0.06    1.29
  -9   3   1  214.95   24.80
   9  -3  -1  199.65   25.78
   9   3  -1  187.76   26.93
  -9  -3   1  213.44   28.36
  -9   3   2   51.06    8.76
   9  -3  -2   45.04    9.29
   9   3  -2   43.66   10.32
  -9  -3   2   40.67   10.63
  -9   3   3    0.01    1.94
   9  -3  -3    0.69    2.74
   9   3  -3    2.88    3.42
  -9  -3   3   -0.44    2.03
  -9   3   4    2.60    2.15
   9  -3  -4    3.94    2.83
   9   3  -4    1.78    3.07
  -9  -3   4    8.60    4.51
   9  -3  -5   52.38    9.27
   9   3  -5   81.99   13.71
  -9  -3   5   49.30   11.47
   9  -3  -6   32.93    6.94
   9   3  -6   41.47    9.89
  -9  -3   6   54.76   11.26
   9   3  -7   30.37    7.81
  -9  -3   7   11.53    4.90
  -9  -3   7   16.65    6.57
   9   3  -8    1.42    3.57
  -9  -3   8    0.76    2.24
  -9  -3   8    1.77    3.28
   9   3  -9   12.35    5.25
  -9  -3   9   22.69    6.02
  -9  -3   9    2.95    4.71
   9   3 -10    3.85    4.04
  -9  -3  10    7.59    4.03
  -9  -3  10   11.49    5.70
   9   3 -11  179.16   24.05
  -9  -3  11  187.91   22.69
  -9  -3  11  153.46   23.16
   9   3 -12   32.16    8.52
  -9  -3  12   35.46    7.67
  -9  -3  12   30.67    8.36
   9   3 -13   13.60    5.38
  -9  -3  13   10.27    4.11
  -9  -3  13   15.79    5.62
   9   3 -14   -0.64    2.67
  -9  -3  14   -0.84    2.48
   9   3 -15   37.72    9.13
   9   3 -16   15.27    5.99
   9   3 -17   39.58    9.30
   9   3 -18    6.31    4.18
  -9   4   1    4.98    2.92
  -9   4   1    1.55    2.81
   9  -4  -1    3.81    3.68
   9   4  -1   -0.47    2.37
  -9  -4   1    5.40    4.75
  -9   4   2   47.51    9.25
   9  -4  -2   52.84   10.41
   9   4  -2   71.05   13.43
  -9  -4   2   56.73   12.41
  -9   4   3   46.20    8.90
   9  -4  -3   60.23   10.30
   9   4  -3   65.04   12.51
  -9  -4   3   36.42   10.64
   9  -4  -4   63.58   10.79
   9   4  -4   63.89   13.02
  -9  -4   4   61.24   13.26
   9   4  -5   86.48   15.78
  -9  -4   5   88.39   16.08
   9   4  -6    8.97    5.15
  -9  -4   6    5.35    4.70
   9   4  -7   66.75   13.14
  -9  -4   7   58.22   12.77
   9   4  -8  110.64   18.11
  -9  -4   8  110.06   18.24
   9   4  -9   81.24   14.94
  -9  -4   9   77.32   14.83
   9   4 -10   -0.33    2.25
  -9  -4  10    1.31    3.85
   9   4 -11   15.20    6.03
  -9  -4  11   12.89    5.79
   9   4 -12    6.20    4.12
  -9  -4  12    1.66    3.30
   9   4 -13   44.04   10.58
  -9  -4  13   58.73   12.05
   9   4 -14   11.48    5.46
  -9  -4  14    7.51    5.04
   9   4 -15   38.20    9.55
   9   4 -16   -0.02    2.52
   9   4 -17   13.50    6.14
   9   4 -18   59.50   12.37
   9   4 -19   80.16   14.76
  -9   5   1  120.73   15.81
  -9   5   1  148.81   18.19
   9  -5  -1  129.78   19.03
  -9  -5   1  123.19   21.34
  -9   5   2   63.09    9.25
  -9   5   2   62.42   10.42
   9  -5  -2   59.10   11.20
  -9  -5   2   74.91   14.95
  -9   5   3    7.54    2.84
  -9   5   3    7.54    3.67
  -9  -5   3    8.01    5.54
  -9   5   4   89.15   12.44
  -9  -5   4   83.74   16.43
  -9   5   5   27.42    5.87
  -9  -5   5   31.01    9.82
  -9  -5   6   45.26   11.04
  -9  -5   7   79.87   15.65
  -9  -5   8    1.33    4.25
  -9  -5   9   -0.69    3.07
  -9  -5  10    3.65    3.46
  -9  -5  11   52.42   12.02
  -9  -5  12   37.05   10.55
  -9  -5  13   -0.69    3.13
  -9  -5  14   12.38    6.41
  -9  -5  15   25.47    8.44
   9   5 -20    7.26    5.02
   9   5 -21   31.71    9.36
   9   5 -22   30.37    8.96
  -9   6   1    1.21    1.68
  -9   6   1    0.50    2.30
   9   6  -1    1.00    3.69
  -9  -6   1    1.87    4.56
  -9   6   2  137.04   17.00
   9   6  -2  100.64   19.66
  -9  -6   2  117.69   20.95
  -9   6   3   29.93    6.61
   9   6  -3   41.92   11.01
  -9  -6   3   21.09    8.88
  -9   6   4   32.06    6.83
   9   6  -4   41.80   11.26
  -9  -6   4   40.15   11.22
  -9   6   5   29.03    6.01
   9   6  -5   23.15    8.69
  -9  -6   5   34.69   10.14
  -9   6   6    4.88    2.63
  -9  -6   6   20.66    7.60
  -9   6   7   24.21    5.01
  -9  -6   7   25.06    8.71
  -9   6   8   85.69   10.63
  -9  -6   8   64.11   14.99
  -9   6   9   11.92    3.15
  -9  -6   9   26.35    8.57
  -9  -6  10    2.34    4.29
   9   6 -11    0.08    2.41
  -9  -6  11   -0.17    2.51
   9   6 -12   23.10    8.31
  -9  -6  12   44.38   11.03
   9   6 -13   31.64    9.08
  -9  -6  13   30.71    9.30
   9   6 -14   36.71    9.99
  -9  -6  14   21.22    7.84
   9   6 -15    6.72    4.58
  -9  -6  15   10.08    6.25
   9   6 -16   -0.84    3.33
   9   6 -17   15.92    6.47
   9   6 -18   53.86   12.43
   9   6 -19   14.87    6.25
   9   6 -20   15.16    6.74
   9   6 -21   -0.43    3.39
   9   6 -22    8.17    5.48
   9   6 -23   20.51    7.94
  -9   7   1   19.42    5.91
   9   7  -1    9.20    6.34
  -9  -7   1   19.76    8.16
  -9   7   2    3.57    3.37
   9   7  -2    5.26    4.65
  -9  -7   2   10.36    6.29
  -9   7   3   -0.84    2.27
   9   7  -3    0.26    4.77
  -9  -7   3    2.57    4.18
  -9   7   4   22.21    5.53
   9   7  -4   23.63    9.16
  -9  -7   4   38.75   11.04
  -9   7   5    9.22    3.57
   9   7  -5    8.82    5.84
  -9  -7   5    3.06    5.10
  -9   7   6   53.63    8.74
   9   7  -6   70.94   14.58
  -9  -7   6   55.19   13.61
  -9   7   7    3.39    2.53
   9   7  -7    6.80    4.68
  -9  -7   7    1.69    4.26
  -9   7   8    1.93    1.77
   9   7  -8   -0.31    1.98
  -9  -7   8   -2.67    5.03
  -9   7   9   23.49    4.45
   9   7  -9    3.90    5.34
  -9  -7   9   13.02    7.28
  -9   7  10   24.36    4.25
   9   7 -10   13.19    6.41
  -9  -7  10   12.29    6.71
   9   7 -11    8.84    5.56
  -9  -7  11   17.25    7.56
   9   7 -12   56.26   13.26
  -9  -7  12   64.24   14.49
   9   7 -13    0.53    3.11
  -9  -7  13   -2.27    4.78
   9   7 -14   14.28    6.69
  -9  -7  14    2.50    4.85
   9   7 -15    2.17    3.54
  -9  -7  15   10.58    5.80
   9   7 -16   43.24   11.40
  -9  -7  16   46.96   12.38
   9   7 -17   -0.61    3.77
   9   7 -18   -1.05    3.85
   9   7 -19    0.33    4.77
   9   7 -20   12.86    6.64
   9   7 -21   17.04    6.95
   9   7 -22   43.17   11.87
   9   7 -23    4.18    4.40
   9   7 -24   -0.83    4.06
   9   7 -25   -2.09    5.13
  -9   8   1   20.85    6.03
   9   8  -1    7.94    6.42
  -9  -8   1   15.25    7.72
  -9   8   2   29.38    6.95
   9   8  -2   29.45    9.75
  -9  -8   2    8.01    6.70
  -9   8   3    3.60    2.92
   9   8  -3   -0.51    3.89
  -9  -8   3    4.46    5.35
  -9   8   4   55.77    9.25
   9   8  -4   35.90   10.87
  -9  -8   4   50.20   13.44
  -9   8   5   -0.45    2.48
   9   8  -5   -0.65    4.33
  -9  -8   5   -1.76    4.66
   9   8  -6    3.97    4.67
  -9  -8   6    4.63    6.37
   9   8  -7   10.56    6.73
  -9  -8   7    2.94    4.67
   9   8  -8   64.51   13.92
  -9  -8   8   27.29   10.43
   9   8  -9    8.56    6.00
  -9  -8   9    1.06    4.44
   9   8 -10   21.83    8.49
  -9  -8  10   16.90    8.23
   9   8 -11    5.49    6.13
  -9  -8  11   -1.28    3.76
   9   8 -12   20.69    8.25
  -9  -8  12   23.52    9.37
   9   8 -13    2.21    4.69
  -9  -8  13   -1.27    4.64
   9   8 -14   16.17    8.21
  -9  -8  14   32.84   10.35
   9   8 -15   -0.95    3.95
  -9  -8  15   -0.99    3.40
   9   8 -16   -2.45    4.70
  -9  -8  16    1.95    4.40
   9   8 -17    7.88    6.16
  -9  -8  17    5.12    4.58
   9   8 -18   17.46    7.63
   9   8 -19   -0.49    2.77
   9   8 -20    9.77    5.98
   9   8 -21    0.83    4.03
   9   8 -22    0.84    3.64
   9   8 -23   -1.04    3.80
   9   8 -24    5.03    4.07
   9   8 -25    6.35    5.44
   9   8 -26    3.02    4.47
   9   9  -1    8.70    6.31
  -9  -9   1    1.44    5.52
   9   9  -2   48.24   13.19
  -9  -9   2   45.71   13.18
   9   9  -3    8.85    7.11
  -9  -9   3    6.33    6.54
   9   9  -4   10.04    6.71
  -9  -9   4   14.92    8.33
   9   9  -5    9.63    6.69
  -9  -9   5    8.83    5.72
   9   9  -6   69.91   15.90
  -9  -9   6   67.54   16.10
   9   9  -7   -0.50    4.84
  -9  -9   7   -0.95    4.46
   9   9  -8   -1.46    4.34
  -9  -9   8   -1.19    4.57
   9   9  -9   -0.84    3.79
  -9  -9   9    1.66    5.27
   9   9 -10   19.24    8.05
  -9  -9  10   12.81    6.97
   9   9 -11   -2.15    4.36
  -9  -9  11   -0.86    3.39
   9   9 -12   33.82   10.97
  -9  -9  12   58.77   14.75
   9   9 -13   -0.86    3.90
  -9  -9  13   -0.69    3.29
   9   9 -14   -1.48    4.79
  -9  -9  14   -0.51    2.60
   9   9 -15    4.65    4.92
  -9  -9  15    5.28    5.81
   9   9 -16   44.39   12.26
  -9  -9  16   59.00   14.60
   9   9 -17    1.06    4.29
  -9  -9  17    2.56    4.58
   9   9 -18    1.89    3.47
  -9  -9  18    2.23    4.10
   9   9 -19    3.52    4.55
   9   9 -20    6.30    5.69
   9   9 -21   -0.18    2.78
   9   9 -22   10.48    6.50
   9   9 -24   -0.95    4.28
   9   9 -25   -0.61    3.04
   9   9 -26   16.17    7.39
   9   9 -27    1.82    3.13
   9  10  -1   -0.02    3.61
  -9 -10   1    5.61    5.65
   9  10  -2   18.40    8.22
  -9 -10   2   13.89    8.68
   9  10  -3    4.60    5.56
  -9 -10   3   -2.59    5.26
   9  10  -4   51.18   14.01
  -9 -10   4   52.80   15.14
   9  10  -5   -1.53    5.64
  -9 -10   5   -0.24    4.79
   9  10  -6   -0.80    3.86
  -9 -10   6    1.69    5.03
   9  10  -7    4.65    5.15
  -9 -10   7   -1.25    4.92
   9  10  -8   21.62    8.22
  -9 -10   8   12.73    8.38
   9  10  -9   11.12    6.37
  -9 -10   9    7.12    5.80
   9  10 -10   19.19    7.46
  -9 -10  10   16.06    8.39
   9  10 -11    1.49    3.39
  -9 -10  11   -1.58    5.78
   9  10 -12   -0.00    3.64
  -9 -10  12    7.96    6.34
   9  10 -13   -0.80    3.63
  -9 -10  13    2.59    4.60
   9  10 -14   31.64    9.98
  -9 -10  14   14.41    7.66
   9  10 -15   -1.61    4.90
  -9 -10  15   -0.98    3.70
   9  10 -16   -0.98    4.60
  -9 -10  16    1.02    3.83
   9  10 -17    3.53    4.50
  -9 -10  17   -0.11    3.37
   9  10 -18   28.77    9.95
  -9 -10  18   10.26    6.88
   9  10 -19   -0.79    3.80
  -9 -10  19    1.81    4.69
   9  10 -20    7.16    5.02
   9  10 -21    4.23    4.33
   9  10 -22   -0.52    2.92
   9  10 -23    4.41    5.06
   9  10 -24   13.94    6.71
   9  10 -25   -0.52    2.81
   9  10 -26    0.64    3.37
   9  10 -27    1.09    4.93
   9  10 -28    6.80    5.39
   9  10 -29    1.34    3.60
   9  11  -1   -0.59    4.20
  -9 -11   1    2.78    6.50
   9  11  -2   28.74   10.14
  -9 -11   2   26.02   11.40
   9  11  -3    5.15    5.59
  -9 -11   3   -0.95    3.48
   9  11  -4   10.51    8.28
  -9 -11   4    4.27    6.25
   9  11  -5   -1.82    5.45
  -9 -11   5   -1.49    5.06
   9  11  -6   18.93    8.63
  -9 -11   6   21.02    9.52
   9  11  -7   -1.26    4.52
  -9 -11   7   -1.00    4.03
   9  11  -8   -1.20    4.25
  -9 -11   8   -0.87    5.54
   9  11  -9    4.65    5.44
  -9 -11   9   -0.79    4.17
   9  11 -10   17.03    7.49
  -9 -11  10   11.01    6.81
   9  11 -11    0.70    4.66
  -9 -11  11    6.04    5.83
   9  11 -12   23.81    9.75
  -9 -11  12   13.99    8.22
   9  11 -13   -1.13    3.45
  -9 -11  13   -1.80    5.19
   9  11 -14    7.37    5.02
  -9 -11  14    7.62    6.90
   9  11 -15   -0.65    4.25
  -9 -11  15   -1.48    5.25
   9  11 -16   50.99   13.14
  -9 -11  16   14.47    9.03
   9  11 -17   -0.74    3.03
  -9 -11  17   -0.92    4.40
   9  11 -18   -0.03    4.84
  -9 -11  18    2.01    6.08
   9  11 -19   -2.07    5.26
  -9 -11  19   -0.98    5.20
   9  11 -20    5.97    6.35
  -9 -11  20    3.75    4.10
   9  11 -21    4.05    5.05
   9  11 -22    2.33    5.79
   9  11 -23   -1.40    4.68
   9  11 -24   -1.62    4.11
   9  11 -25    0.11    3.74
   9  11 -26   11.30    7.05
   9  11 -27   -0.44    2.07
   9  11 -28   -0.35    4.56
   9  11 -29    2.89    4.50
   9  12  -1    5.61    5.85
  -9 -12   1    8.98    6.88
   9  12  -2    5.48    4.85
  -9 -12   2   -0.08    4.39
   9  12  -3    0.31    5.34
  -9 -12   3   -0.77    4.02
   9  12  -4   18.71    8.51
  -9 -12   4   21.88   10.02
   9  12  -5   -0.88    3.34
  -9 -12   5   -0.33    4.88
   9  12  -6    1.86    5.80
  -9 -12   6    7.25    6.27
   9  12  -7    1.99    4.35
  -9 -12   7    2.96    5.83
   9  12  -8   11.52    7.77
  -9 -12   8   16.60    8.84
   9  12  -9    1.82    3.73
  -9 -12   9    1.73    5.91
   9  12 -10    3.16    5.60
  -9 -12  10   -1.50    5.44
   9  12 -11    3.45    6.38
  -9 -12  11   -1.26    5.57
   9  12 -12    5.86    5.97
  -9 -12  12   -0.05    4.70
   9  12 -13   -1.02    4.36
  -9 -12  13   -0.77    4.00
   9  12 -14   11.82    8.01
  -9 -12  14    7.64    6.72
   9  12 -15    0.52    3.56
  -9 -12  15    3.32    4.62
   9  12 -16   -0.96    3.85
  -9 -12  16   -0.56    3.44
   9  12 -17    3.02    3.98
  -9 -12  17   -0.68    4.45
   9  12 -18    1.86    4.22
  -9 -12  18   -0.59    3.39
   9  12 -19   -0.63    3.95
  -9 -12  19    9.75    6.37
   9  12 -20    7.58    6.67
  -9 -12  20   -1.40    5.86
   9  12 -21    2.27    4.22
  -9 -12  21   -1.72    6.09
   9  12 -22    7.95    6.26
  -9 -12  22   -0.90    4.70
   9  12 -23   -0.16    4.40
   9  12 -24    8.56    6.78
   9  12 -25   -0.04    3.58
   9  12 -26    3.33    5.88
   9  13  -1   18.05    9.68
   9  13  -2   -0.45    2.87
   9  13  -3   -1.19    4.31
  -9 -13   3   -0.95    5.07
   9  13  -4   -1.63    6.12
  -9 -13   4    2.23    5.18
   9  13  -5    2.43    4.67
  -9 -13   5    7.13    6.35
   9  13  -6    2.04    5.55
  -9 -13   6    5.89    7.24
   9  13  -7   -0.71    4.39
  -9 -13   7   -3.40    6.60
   9  13  -8   -0.59    4.61
  -9 -13   8    1.64    4.92
   9  13  -9    4.45    5.84
  -9 -13   9    1.91    4.73
   9  13 -10   19.20    9.17
  -9 -13  10   12.74    8.05
   9  13 -11    0.35    4.64
  -9 -13  11   -0.58    3.80
   9  13 -12    6.01    6.46
  -9 -13  12   15.94    8.69
   9  13 -13   -1.93    5.71
  -9 -13  13   -1.32    5.13
   9  13 -14   -0.67    4.98
  -9 -13  14    8.82    6.62
   9  13 -15   -0.11    3.89
  -9 -13  15   -0.48    4.52
   9  13 -16   -0.70    5.23
  -9 -13  16    2.14    5.35
   9  13 -17    4.29    5.72
  -9 -13  17    2.27    4.77
   9  13 -18    2.07    5.96
  -9 -13  18   -0.49    4.63
   9  13 -19    0.63    3.25
  -9 -13  19   -0.95    4.52
   9  13 -20    1.89    5.16
  -9 -13  20    2.79    5.08
   9  13 -21   -1.78    5.45
  -9 -13  21   -1.50    4.80
  -9 -13  22    6.79    6.47
  -9 -13  23    4.18    5.44
   9  14  -1   -2.05    5.92
   9  14  -2   -4.91    8.01
   9  14  -3    2.06    5.61
   9  14  -4   10.74    7.18
   9  14  -5    5.24    6.22
   9  14  -6   -2.69    6.63
   9  14  -7   -1.22    4.10
   9  14  -8    4.42    6.14
   9  14  -9    0.19    4.05
   9  14 -10    3.96    6.51
   9  14 -11   -0.22    4.84
   9  14 -12   -1.81    4.88
   9  14 -13    1.69    4.38
  -9 -14  13   -0.75    3.65
   9  14 -14    7.72    6.02
  -9 -14  14    6.85    6.17
   9  14 -15   -1.01    3.74
  -9 -14  15    3.72    5.81
  -9 -14  16    0.80    3.79
  -9 -14  17    1.06    5.11
  -9 -14  18   -1.92    4.74
  -9 -14  19    3.12    4.89
  -9 -14  20    3.16    5.46
  -9 -14  21   -1.69    5.01
  -9 -14  22   -1.73    6.12
  -8   0   1   -0.64    2.09
  -8   0   1   -1.34    3.06
   8   0  -1   -0.80    2.78
  -8   0   2  526.21   51.57
  -8   0   2  487.34   51.99
   8   0  -2  447.44   51.13
  -8   0   3   -0.38    2.08
  -8   0   3    1.21    2.30
   8   0  -3    0.69    2.14
  -8   0   4   87.58   12.20
  -8   0   4   69.79   12.16
   8   0  -4   83.09   12.65
  -8   0   5   -0.62    1.64
  -8   0   5    1.00    1.84
   8   0  -5    0.77    2.13
  -8   0   6   66.68   10.63
  -8   0   6   72.04   11.77
   8   0  -6   86.26   11.99
  -8   0   7    0.56    1.61
  -8   0   7   -0.45    1.80
   8   0  -7    0.16    1.67
  -8   0   8  230.89   24.64
  -8   0   8  196.61   25.05
   8   0  -8  218.35   25.17
  -8   0   9    0.21    1.05
  -8   0   9   -0.41    2.09
   8   0  -9   -0.28    1.82
  -8   0  10   -0.26    1.11
  -8   0  10    0.31    1.98
   8   0 -10    2.10    2.18
  -8   0  11    0.85    1.32
   8   0 -11    1.64    1.63
  -8   0  12  226.32   22.87
   8   0 -12  174.60   22.95
  -8   0  13    1.84    2.21
   8   0 -13    2.73    2.19
  -8   0  14   91.19   12.07
   8   0 -14   96.23   13.14
   8   0 -15    0.18    1.86
   8   0 -16    1.38    2.53
  -8   1   1   85.20   11.55
  -8   1   1   59.99   10.78
   8  -1  -1   48.10    9.80
   8   1  -1   53.93   10.77
  -8  -1   1   66.15   11.13
  -8  -1   1   56.83   11.29
  -8   1   2    8.41    3.67
  -8   1   2    5.18    3.34
   8  -1  -2    4.75    3.43
   8   1  -2    0.98    2.88
  -8  -1   2    4.69    3.05
  -8  -1   2    0.77    2.41
  -8   1   3    6.59    2.95
  -8   1   3   10.27    4.04
   8  -1  -3    5.80    3.10
   8   1  -3    1.09    2.07
  -8  -1   3    6.20    3.03
  -8  -1   3    2.89    2.81
  -8   1   4   41.86    7.15
  -8   1   4   28.95    6.60
   8  -1  -4   35.54    7.14
   8   1  -4   23.53    6.62
  -8  -1   4   24.05    6.27
  -8  -1   4   40.94    8.47
  -8   1   5    6.25    2.61
  -8   1   5    2.62    2.76
   8  -1  -5    8.49    3.17
   8   1  -5    4.25    3.03
  -8  -1   5    3.28    2.46
  -8  -1   5    8.72    4.16
  -8   1   6   80.35   11.33
  -8   1   6   70.67   11.74
   8  -1  -6   80.08   11.74
   8   1  -6   88.42   13.36
  -8  -1   6  107.43   13.43
  -8  -1   6   89.11   13.75
  -8   1   7    8.03    2.72
  -8   1   7    2.79    2.47
   8  -1  -7    3.05    2.19
   8   1  -7    6.43    3.81
  -8  -1   7    6.11    2.88
  -8  -1   7    7.97    3.91
  -8   1   8    8.64    2.78
  -8   1   8    3.28    2.70
   8  -1  -8    3.59    2.25
   8   1  -8    8.55    3.71
  -8  -1   8    3.03    2.57
  -8  -1   8    4.16    3.44
  -8   1   9    9.61    3.14
  -8   1   9   18.60    4.81
   8  -1  -9   11.06    3.63
   8   1  -9   21.36    5.69
  -8  -1   9   17.77    4.62
  -8   1  10  150.78   17.43
  -8   1  10  155.67   18.71
   8  -1 -10  157.89   18.26
   8   1 -10  160.17   20.26
  -8  -1  10  155.48   18.98
  -8   1  11    8.81    2.81
  -8   1  11    8.60    3.28
   8  -1 -11   11.28    3.33
   8   1 -11   10.63    4.11
  -8  -1  11   10.76    3.72
  -8   1  12   11.32    2.92
   8  -1 -12   12.81    3.39
   8   1 -12    6.69    3.36
  -8  -1  12    7.86    3.28
  -8   1  13   -0.22    1.10
   8  -1 -13   -0.07    1.23
   8   1 -13   -0.33    2.02
  -8  -1  13    0.55    1.81
   8  -1 -14   84.71   10.82
   8   1 -14   79.82   12.07
  -8  -1  14   61.10   10.22
   8   1 -15   47.22    9.42
  -8  -1  15   67.60    9.59
   8   1 -16   86.67   13.28
   8   1 -17    6.67    3.30
   8   1 -18    6.13    3.81
  -8   2   1    1.86    2.03
  -8   2   1   -0.62    2.31
   8  -2  -1    1.26    2.59
   8   2  -1   -0.46    2.56
  -8  -2   1   -0.24    1.68
  -8  -2   1   -0.22    3.50
  -8   2   2   73.28   10.71
  -8   2   2   68.18   10.96
   8  -2  -2   71.10   11.37
   8   2  -2   69.83   12.38
  -8  -2   2   62.06   11.17
  -8  -2   2   56.04   11.61
  -8   2   3   15.07    4.45
  -8   2   3   13.89    4.42
   8  -2  -3    8.20    3.61
   8   2  -3   10.76    4.97
  -8  -2   3    5.94    3.77
  -8  -2   3   14.30    6.06
  -8   2   4   59.16    8.28
  -8   2   4   43.04    7.72
   8  -2  -4   37.66    7.57
   8   2  -4   41.93    9.13
  -8  -2   4   34.65    7.97
  -8  -2   4   34.74    8.58
  -8   2   5   16.63    3.89
  -8   2   5    7.10    3.23
   8  -2  -5    4.99    2.73
   8   2  -5    7.95    4.09
  -8  -2   5   18.26    5.16
  -8  -2   5    9.14    4.30
  -8   2   6   91.15   11.63
  -8   2   6   94.58   12.45
   8  -2  -6   76.78   11.77
   8   2  -6   96.72   14.77
  -8  -2   6  104.21   14.13
  -8   2   7   35.36    5.83
  -8   2   7   42.02    7.05
   8  -2  -7   31.61    5.99
   8   2  -7   49.18    9.37
  -8  -2   7   27.57    7.03
  -8   2   8  117.38   13.96
  -8   2   8  118.39   15.03
   8  -2  -8  123.09   14.59
   8   2  -8  133.84   18.12
  -8  -2   8  132.48   16.88
  -8   2   9   13.29    2.82
  -8   2   9    6.93    2.89
   8  -2  -9   10.50    2.91
   8   2  -9   12.94    4.93
  -8  -2   9    8.05    3.54
  -8   2  10   -0.03    0.86
  -8   2  10   -0.59    1.50
   8  -2 -10   -0.01    1.04
   8   2 -10   -0.35    2.61
  -8  -2  10   -0.03    1.38
  -8   2  11    4.34    1.48
  -8   2  11    0.38    1.52
   8  -2 -11    2.29    1.61
   8   2 -11    2.16    2.44
  -8  -2  11    7.33    2.98
   8  -2 -12   57.72    7.21
   8   2 -12   35.06    8.70
  -8  -2  12   66.59    9.94
   8   2 -13   39.86    8.63
  -8  -2  13   47.93    8.43
   8   2 -14   40.78    8.30
  -8  -2  14   25.25    6.10
   8   2 -15   20.73    6.49
  -8  -2  15   44.30    7.59
   8   2 -16   39.96    8.59
  -8  -2  16   26.55    6.39
   8   2 -17   41.26    8.77
   8   2 -18  177.29   23.25
   8   2 -19    0.71    2.48
   8   2 -20    5.53    3.85
  -8   3   1  106.98   13.62
  -8   3   1   77.12   12.79
   8  -3  -1  101.63   14.46
   8   3  -1   87.44   15.36
  -8  -3   1  107.67   15.44
  -8  -3   1   74.07   14.67
  -8   3   2    1.89    1.80
  -8   3   2    1.48    2.56
   8  -3  -2    1.80    2.78
   8   3  -2   -0.54    2.63
  -8  -3   2   -0.08    2.41
  -8   3   3   55.78    8.52
  -8   3   3   57.19    8.99
   8  -3  -3   39.48    8.34
   8   3  -3   48.24   10.64
  -8  -3   3   59.27   10.41
  -8   3   4  118.87   14.89
  -8   3   4  110.17   15.12
   8  -3  -4  128.04   15.92
   8   3  -4  128.55   18.90
  -8  -3   4  124.61   17.33
  -8   3   5   13.22    3.73
  -8   3   5   18.87    4.56
   8  -3  -5   20.77    4.64
   8   3  -5   10.56    5.16
  -8  -3   5   15.00    5.11
  -8   3   6   36.32    5.97
  -8   3   6   45.24    7.06
   8  -3  -6   37.71    6.65
   8   3  -6   36.13    8.90
  -8  -3   6   39.75    8.31
  -8   3   7   22.28    3.79
  -8   3   7   18.38    4.08
   8  -3  -7   13.85    3.65
   8   3  -7    5.99    4.50
  -8  -3   7    9.41    4.25
  -8   3   8    6.94    1.91
  -8   3   8    9.04    2.77
   8  -3  -8    5.45    2.20
   8   3  -8    7.30    4.42
  -8  -3   8    9.87    4.07
  -8   3   9    3.05    1.12
  -8   3   9    2.55    1.67
   8  -3  -9    3.00    1.32
   8   3  -9    2.96    2.92
  -8  -3   9    6.79    3.29
  -8   3  10  122.53   10.58
  -8   3  10  100.23   12.49
   8  -3 -10   89.00   10.87
   8   3 -10   89.89   15.77
  -8  -3  10  111.78   15.62
  -8   3  11   83.84   10.48
   8   3 -11   80.54   14.12
  -8  -3  11  118.41   14.87
  -8  -3  11   79.33   14.31
  -8   3  12    3.73    1.83
   8   3 -12    3.23    3.77
  -8  -3  12    6.09    3.13
   8   3 -13   19.10    5.85
  -8  -3  13   15.54    5.17
   8   3 -14   22.51    7.26
  -8  -3  14   24.83    6.23
   8   3 -15   21.39    6.85
  -8  -3  15   42.12    7.99
   8   3 -16  122.03   17.94
  -8  -3  16  110.99   15.90
   8   3 -17   -1.08    3.03
  -8  -3  17    0.69    2.79
   8   3 -18    2.40    3.53
   8   3 -19   14.90    5.76
   8   3 -20  128.02   19.27
   8   3 -21    3.26    3.12
   8   3 -22    6.48    4.40
  -8   4   1   75.72   11.10
   8  -4  -1   57.69   11.76
   8   4  -1  100.44   15.85
  -8   4   2   21.80    5.01
  -8   4   2   33.86    6.40
   8  -4  -2   24.98    6.50
   8  -4  -2   18.21    2.83
   8   4  -2   24.83    7.42
  -8   4   3   21.43    4.94
  -8   4   3   18.95    4.90
   8  -4  -3   25.11    6.04
   8   4  -3   27.86    8.08
  -8   4   4  111.21   14.75
  -8   4   4  141.40   16.07
   8  -4  -4  125.51   16.35
   8   4  -4  130.73   19.70
  -8   4   5   10.60    3.00
  -8   4   5    8.81    3.20
   8  -4  -5   10.81    3.68
   8   4  -5    4.78    4.23
  -8   4   6   44.24    5.91
  -8   4   6   48.19    6.60
  -8   4   6   59.65    7.95
   8   4  -6   28.74    8.73
  -8   4   7   95.32   10.41
  -8   4   7   98.28   10.86
  -8   4   7   94.83   12.01
   8   4  -7  125.48   17.77
  -8   4   8   20.28    2.97
  -8   4   8   39.42    3.53
  -8   4   8   27.92    4.75
   8   4  -8   42.28    9.29
  -8   4   9    5.10    1.98
   8   4  -9    5.19    4.05
  -8  -4   9    6.38    4.44
  -8   4  10    0.96    1.22
   8   4 -10    3.76    3.63
  -8  -4  10    2.23    3.20
  -8   4  11    7.79    1.92
   8   4 -11   10.41    5.00
  -8  -4  11    0.66    3.21
  -8   4  12  102.07   10.56
   8   4 -12   97.64   16.11
  -8  -4  12   71.84   14.98
   8   4 -13   10.32    5.05
   8   4 -14   46.11   10.23
   8   4 -15    0.01    1.94
   8   4 -16   26.37    7.57
   8   4 -17   19.89    6.76
   8   4 -18   54.58   11.55
   8   4 -19   15.33    6.03
   8   4 -20   27.81    8.07
  -8   5   1   37.08    6.54
  -8   5   1   36.83    7.26
   8   5  -1   44.53   10.82
  -8   5   2   28.80    5.20
  -8   5   2   24.29    5.45
   8   5  -2   16.57    6.88
  -8   5   3   47.47    7.77
  -8   5   3   74.81    9.63
   8   5  -3   72.70   13.67
  -8   5   4   13.71    3.23
  -8   5   4   17.40    3.93
   8   5  -4   11.39    5.14
  -8   5   5   45.16    6.96
  -8   5   5   65.10    8.12
  -8   5   5   57.35    8.40
   8   5  -5   69.67   13.20
  -8   5   6   71.67    9.06
  -8   5   6   94.88   10.96
   8   5  -6   88.40   15.44
  -8   5   7    2.08    1.64
   8   5  -7    1.70    3.77
  -8  -5   7    1.15    4.60
  -8   5   8    8.94    2.54
   8   5  -8    8.03    4.86
  -8  -5   8   13.99    6.25
  -8   5   9    9.81    2.45
   8   5  -9    9.02    4.80
  -8  -5   9   14.13    5.92
  -8   5  10  195.17   19.76
   8   5 -10  175.71   25.84
  -8  -5  10  208.48   27.47
  -8   5  11   35.10    4.19
   8   5 -11   20.42    7.68
  -8  -5  11   20.91    7.86
  -8   5  12    2.07    0.87
   8   5 -12   -0.45    2.73
  -8  -5  12   -1.18    3.35
   8   5 -13   -0.08    1.98
   8   5 -14   16.25    6.19
   8   5 -15   24.27    8.08
  -8   5  16   57.83    6.61
  -8   5  17   13.27    2.73
  -8   5  18    2.62    1.59
   8   5 -21   53.07   12.07
   8   5 -22   20.59    7.35
   8   5 -23    2.30    3.31
   8   5 -24    6.11    4.79
   8   5 -25   29.31    8.59
  -8   6   1   92.31   12.26
  -8   6   1   95.34   13.46
  -8   6   1   81.83   12.81
  -8   6   2   94.96   12.38
  -8   6   3  109.20   13.45
  -8   6   4   34.24    5.53
  -8  -6   4   21.07    8.85
  -8   6   5   20.40    4.02
  -8  -6   5   19.13    7.36
  -8  -6   6   57.16   12.97
  -8  -6   7   28.75    9.51
  -8  -6   8   25.88    8.26
  -8   6   9   -0.61    1.40
  -8  -6   9   -1.10    3.99
  -8   6  10    6.03    1.89
  -8  -6  10    2.95    4.05
  -8   6  11   20.40    3.14
  -8  -6  11   11.93    6.02
  -8  -6  12   31.74   10.17
  -8  -6  13   26.14    8.26
  -8   6  15   15.59    2.25
  -8   6  16    5.81    1.50
   8   6 -16    3.63    3.89
  -8   6  17   56.92    6.90
   8   6 -17   59.14   12.83
  -8   6  18   20.61    3.58
   8   6 -18   11.46    6.38
   8   6 -19   15.09    6.80
   8   6 -20    3.46    4.08
   8   6 -21   -0.76    3.15
   8   6 -22    8.99    5.26
   8   6 -23   18.31    7.52
   8   6 -24    5.85    4.89
   8   6 -25   13.02    6.21
   8   6 -26    3.58    4.94
   8   6 -27    7.51    5.31
  -8   7   1   68.19   10.84
  -8   7   1   75.62   12.24
   8  -7  -1   88.59    9.37
   8   7  -1   76.95   15.82
  -8  -7   1   53.82   14.53
  -8   7   2   -0.71    1.79
  -8   7   2   -0.10    1.77
   8   7  -2    0.32    3.73
  -8  -7   2   -1.03    4.03
  -8   7   3   32.29    6.18
  -8   7   3   38.28    7.36
   8   7  -3   37.23   10.06
  -8  -7   3   35.99   10.87
  -8   7   4    0.71    1.69
   8   7  -4   -1.27    4.10
  -8  -7   4   -0.81    3.06
  -8   7   5   70.06   10.76
   8   7  -5   93.19   16.79
  -8  -7   5   79.89   16.17
  -8   7   6    9.13    3.44
   8   7  -6   10.83    5.22
  -8  -7   6   14.25    7.27
   8   7  -7    1.49    3.93
  -8  -7   7   -0.82    3.41
   8   7  -8   -1.14    3.01
  -8  -7   8    1.96    3.37
   8   7  -9   44.56   10.98
  -8  -7   9   28.48    9.69
   8   7 -10   14.03    6.77
  -8  -7  10   12.03    5.75
   8   7 -11   61.28   12.99
  -8  -7  11   54.16   12.73
   8   7 -12    3.71    3.55
  -8  -7  12   -2.13    4.62
   8   7 -13   16.47    6.35
  -8  -7  13   12.86    6.26
   8   7 -14   18.45    7.54
  -8   7  15   65.49    7.82
   8   7 -15   67.56   13.88
  -8   7  16    7.17    2.05
   8   7 -16   18.04    7.26
   8   7 -17    1.64    3.67
   8   7 -18   -0.69    3.44
   8   7 -19    0.70    3.71
   8   7 -20    6.52    4.22
   8   7 -21   24.64    8.28
   8   7 -22    2.15    4.44
   8   7 -23   -1.53    3.99
   8   7 -24    4.08    3.84
   8   7 -25   12.42    6.68
   8   7 -26   24.34    8.83
   8   7 -27   18.69    7.74
   8   7 -28   -0.57    3.02
  -8   8   1  116.78   16.12
   8   8  -1   91.76   18.56
  -8  -8   1  107.27   20.63
   8   8  -2   -0.53    3.07
  -8  -8   2   -0.51    2.92
   8   8  -3   47.57   12.36
  -8  -8   3   35.28   11.36
   8   8  -4   15.59    7.56
  -8  -8   4   13.31    6.87
   8   8  -5   -0.53    4.70
  -8  -8   5    1.52    4.38
   8   8  -6    1.30    3.82
  -8  -8   6    3.69    4.32
   8   8  -7  112.74   19.98
  -8  -8   7  118.43   21.42
   8   8  -8    1.99    2.62
  -8  -8   8    1.62    4.01
   8   8  -9    4.67    5.42
  -8  -8   9   17.10    7.39
   8   8 -10   11.34    6.17
  -8  -8  10   11.80    6.41
   8   8 -11   19.56    7.34
  -8  -8  11    5.39    5.83
   8   8 -12    3.19    3.56
  -8  -8  12    1.60    4.46
   8   8 -13   40.20   11.01
  -8  -8  13   28.98   10.44
   8   8 -14   -1.00    4.15
  -8  -8  14   -0.45    3.48
   8   8 -15   13.48    6.96
   8   8 -16    4.34    3.77
   8   8 -17   20.10    8.45
   8   8 -18    2.57    4.17
   8   8 -19   18.12    7.68
   8   8 -20    4.27    4.50
   8   8 -21    2.39    4.65
   8   8 -22   -0.83    3.75
   8   8 -23   37.77   11.00
   8   8 -24    4.57    4.27
   8   8 -25   20.01    7.63
   8   8 -26   -1.31    4.83
   8   8 -27    3.57    4.87
   8   8 -28   -1.15    3.61
   8   8 -29    6.60    5.77
   8   8 -30   -1.04    4.58
   8   9  -1   88.54   17.53
  -8  -9   1   80.19   18.08
   8   9  -2    1.22    3.93
  -8  -9   2    3.86    6.35
   8   9  -3   44.97   12.24
  -8  -9   3   38.71   12.05
   8   9  -4    2.21    4.16
  -8  -9   4   14.30    7.77
   8   9  -5   67.78   14.56
  -8  -9   5   51.44   13.83
   8   9  -6   -0.96    3.70
  -8  -9   6   -0.90    3.99
   8   9  -7    6.48    5.46
  -8  -9   7    4.11    5.82
   8   9  -8   -0.03    3.98
  -8  -9   8    2.73    5.48
   8   9  -9    5.57    5.26
  -8  -9   9    6.64    6.43
   8   9 -10    2.72    4.58
  -8  -9  10    6.75    5.84
   8   9 -11   86.27   16.56
  -8  -9  11   71.84   16.52
   8   9 -12   -0.18    3.61
  -8  -9  12   -1.07    4.25
   8   9 -13    7.63    5.78
  -8  -9  13   -0.50    3.87
   8   9 -14    9.38    5.72
  -8  -9  14    4.83    5.95
   8   9 -15   67.16   14.32
  -8  -9  15   35.40   11.36
   8   9 -16    1.24    3.55
   8   9 -17   -1.58    4.54
   8   9 -18    5.46    5.45
   8   9 -19   10.43    7.04
   8   9 -20    4.00    5.29
   8   9 -21   28.17    9.84
   8   9 -22    4.72    4.54
   8   9 -23   -1.36    5.61
   8   9 -24   -0.51    3.09
   8   9 -25   14.88    8.34
   8   9 -26    3.83    5.37
   8   9 -27   -0.78    4.26
   8   9 -28   -0.18    1.34
   8   9 -29   -2.43    5.05
   8   9 -30    2.72    4.48
   8   9 -31    2.33    4.09
   8  10  -1   12.19    7.74
  -8 -10   1   20.22    9.23
   8  10  -2    2.85    4.93
  -8 -10   2   -0.72    3.83
   8  10  -3   58.07   14.55
  -8 -10   3   52.30   14.83
   8  10  -4   27.37    9.31
  -8 -10   4   17.46    8.87
   8  10  -5    4.28    5.01
  -8 -10   5    5.84    5.63
   8  10  -6   -0.38    3.22
  -8 -10   6   -1.52    4.61
   8  10  -7   44.53   12.94
  -8 -10   7   64.73   15.44
   8  10  -8   -1.09    3.39
  -8 -10   8   -0.94    4.47
   8  10  -9    8.02    5.94
  -8 -10   9   17.64    8.49
   8  10 -10    3.91    4.12
  -8 -10  10   -0.12    2.61
   8  10 -11   15.28    6.81
  -8 -10  11    1.60    5.99
   8  10 -12   -1.29    3.62
  -8 -10  12   -0.43    2.74
   8  10 -13   42.68   12.30
  -8 -10  13   51.48   13.88
   8  10 -14   -0.20    3.71
  -8 -10  14    0.13    4.14
   8  10 -15    8.78    5.58
  -8 -10  15    2.37    3.99
   8  10 -16   -0.86    4.31
  -8 -10  16    1.89    4.82
   8  10 -17   30.31   10.47
   8  10 -18   -2.54    4.88
   8  10 -19   20.12    7.82
   8  10 -20   -0.50    4.77
   8  10 -21    6.21    5.27
   8  10 -22    2.24    3.89
   8  10 -23   -0.85    4.02
   8  10 -24    1.33    2.28
   8  10 -25   -1.26    4.49
   8  10 -26   -0.90    4.47
   8  10 -27    4.49    6.86
   8  10 -28    4.84    5.58
   8  10 -29    7.54    5.37
   8  10 -30   -1.62    5.29
   8  10 -31   -0.69    3.33
   8  10 -32   -0.42    3.52
   8  11  -1   49.66   13.14
  -8 -11   1   25.99   10.30
   8  11  -2    8.08    5.58
  -8 -11   2    1.62    4.82
   8  11  -3   16.88    7.59
  -8 -11   3   13.55    8.03
   8  11  -4    5.23    5.87
  -8 -11   4    6.23    6.83
   8  11  -5   15.02    7.38
  -8 -11   5   11.08    7.19
   8  11  -6   -0.98    4.09
  -8 -11   6    2.85    6.16
   8  11  -7    0.72    2.70
  -8 -11   7   -3.22    6.43
   8  11  -8   14.61    7.01
  -8 -11   8    7.18    6.87
   8  11  -9   18.38    8.13
  -8 -11   9   22.06    9.32
   8  11 -10   -2.31    5.49
  -8 -11  10   -0.71    3.60
   8  11 -11   17.67    8.33
  -8 -11  11   10.20    7.43
   8  11 -12   -0.58    2.51
  -8 -11  12    1.56    3.97
   8  11 -13   -0.15    3.39
  -8 -11  13   10.90    7.26
   8  11 -14    3.96    4.60
  -8 -11  14    0.46    4.79
   8  11 -15   31.70   10.65
  -8 -11  15   37.40   11.89
   8  11 -16    3.83    4.88
  -8 -11  16    3.39    4.98
   8  11 -17    6.82    5.67
  -8 -11  17    8.23    6.07
   8  11 -18   -1.44    4.91
  -8 -11  18   -0.49    2.41
   8  11 -19   18.93    8.42
   8  11 -20   -1.36    3.89
   8  11 -21   23.65    9.58
   8  11 -22   -1.02    3.29
   8  11 -23    1.86    4.07
   8  11 -24    0.59    4.12
   8  11 -25    1.03    4.92
   8  11 -26   -0.23    3.57
   8  11 -27   -0.13    3.11
   8  11 -28   -0.24    1.92
   8  11 -29    1.72    4.74
   8  11 -30   -3.09    5.88
   8  12  -1   -0.25    3.63
  -8 -12   1   -0.50    2.94
   8  12  -2    4.93    5.48
  -8 -12   2    4.53    5.51
   8  12  -3   37.94   12.37
  -8 -12   3   56.10   15.44
   8  12  -4    1.43    6.14
  -8 -12   4   -0.39    4.32
   8  12  -5   -0.42    2.34
  -8 -12   5   -1.45    4.21
   8  12  -6   -1.26    3.33
  -8 -12   6    2.73    4.48
   8  12  -7   13.84    7.98
  -8 -12   7   18.22   10.08
   8  12  -8    6.86    6.03
  -8 -12   8    4.09    5.74
   8  12  -9   20.01    9.48
  -8 -12   9   11.58    8.10
   8  12 -10    2.39    4.98
  -8 -12  10    8.57    7.67
   8  12 -11    1.32    5.48
  -8 -12  11    6.17    5.53
   8  12 -12   -0.38    3.27
  -8 -12  12   -1.26    4.90
   8  12 -13   37.84   11.74
  -8 -12  13   25.18   10.48
   8  12 -14   -1.54    5.32
  -8 -12  14   -3.20    6.05
   8  12 -15   -0.70    2.76
  -8 -12  15   -1.42    4.13
   8  12 -16    1.75    5.30
  -8 -12  16   -1.79    5.54
   8  12 -17   -1.80    4.93
  -8 -12  17    5.85    6.86
   8  12 -18   -1.16    4.68
  -8 -12  18    5.77    5.33
   8  12 -19    6.91    5.28
  -8 -12  19    6.41    6.16
   8  12 -20    3.36    4.62
   8  12 -21   -1.03    3.24
   8  12 -22    2.01    4.07
   8  12 -23    0.10    5.04
   8  12 -24    0.05    3.72
   8  12 -25   -0.23    3.77
   8  12 -26    0.88    3.57
   8  12 -27    1.23    3.48
   8  13  -1   24.00    9.99
   8  13  -3    0.18    5.10
   8  13  -4   28.33   10.37
  -8 -13   4    7.55    8.14
   8  13  -5   39.61   11.61
  -8 -13   5   15.71    9.18
   8  13  -6    1.79    4.20
  -8 -13   6   -1.79    5.14
   8  13  -7    4.59    4.96
  -8 -13   7    5.05    5.77
   8  13  -8    5.12    3.94
  -8 -13   8    1.09    5.95
   8  13  -9   16.00    8.93
  -8 -13   9   10.17    7.06
   8  13 -10   -0.07    4.71
  -8 -13  10   -0.64    3.51
   8  13 -11   13.30    7.59
  -8 -13  11    4.68    7.33
   8  13 -12    2.62    4.09
  -8 -13  12   -2.78    5.71
   8  13 -13   -0.85    3.05
  -8 -13  13   -1.51    5.26
   8  13 -14    9.65    5.87
  -8 -13  14    2.42    4.91
   8  13 -15   14.73    6.87
  -8 -13  15    6.75    6.21
   8  13 -16    2.35    4.94
  -8 -13  16    4.36    5.45
   8  13 -17    3.87    6.10
  -8 -13  17    0.86    3.59
   8  13 -18   -1.43    4.01
  -8 -13  18   -0.77    5.78
   8  13 -19    9.51    6.00
  -8 -13  19   -1.32    5.23
   8  13 -20   -1.69    5.35
  -8 -13  20    2.86    4.17
   8  13 -21   12.93    7.88
  -8 -13  21    6.09    6.53
   8  13 -22   -1.37    5.00
   8  13 -23    1.67    4.93
   8  14  -1   20.41    9.51
   8  14  -2    2.52    5.71
   8  14  -3    2.53    3.86
   8  14  -4    2.03    5.15
   8  14  -5   -2.23    4.98
   8  14  -6   -3.74    6.57
   8  14  -7    8.47    6.40
   8  14  -8    5.99    6.35
   8  14  -9   -2.35    6.49
   8  14 -10   -1.99    6.74
   8  14 -11    6.38    5.80
   8  14 -12   -1.54    5.35
   8  14 -13    6.04    5.51
   8  14 -14   -0.24    5.79
   8  14 -15    0.23    3.81
   8  14 -16   -1.38    4.34
  -8 -14  16    2.85    5.33
   8  14 -17    5.02    6.06
  -8 -14  17    6.17    6.03
   8  14 -18    9.68    6.28
  -8 -14  18    5.56    7.00
   8  14 -19    1.50    3.80
  -8 -14  19    1.37    5.52
  -8 -14  20   -1.07    3.67
  -8 -14  21   -1.04    5.15
  -8 -14  22   -0.00    3.17
   8  15  -1    3.83    5.28
   8  15  -2   -1.39    4.04
   8  15  -3   -0.82    3.67
   8  15  -4    0.67    4.08
   8  15  -5   23.65   10.53
   8  15  -6    5.46    5.79
   8  15  -7   -1.19    5.01
   8  15  -8   -0.82    2.79
   8  15  -9    7.08    6.74
   8  15 -10   -0.30    4.05
   8  15 -11    9.45    6.61
   8  15 -12    2.16    4.66
  -7   0   1  817.02   81.92
  -7   0   1  823.69   82.62
   7   0  -1  831.12   82.32
   7   0  -1  812.64   80.93
  -7   0   2    0.55    2.28
  -7   0   2    0.93    2.79
   7   0  -2    0.84    2.01
   7   0  -2   -0.63    2.17
  -7   0   3    7.78    3.21
  -7   0   3    8.19    3.53
   7   0  -3    5.62    3.31
  -7   0   4   -0.57    1.56
  -7   0   4   -0.34    2.43
   7   0  -4    0.59    1.49
  -7   0   5   38.05    7.17
  -7   0   5   52.40    8.56
   7   0  -5   42.45    7.78
  -7   0   6   -0.67    1.81
  -7   0   6   -0.29    1.78
   7   0  -6   -0.05    2.15
  -7   0   7  381.22   37.05
  -7   0   7  363.89   37.87
   7   0  -7  315.62   37.00
  -7   0   8   -0.13    1.84
  -7   0   8   -0.30    1.06
   7   0  -8   -0.37    1.99
  -7   0   9   18.93    4.23
  -7   0   9   13.02    4.08
   7   0  -9   14.08    4.06
  -7   0  10   -0.09    1.15
   7   0 -10   -0.23    1.24
  -7   0  11  344.99   33.68
   7   0 -11  297.34   34.02
  -7   0  12   -0.22    1.38
   7   0 -12   -0.36    1.71
  -7   0  13  119.38   13.92
   7   0 -13  106.39   14.39
  -7   0  14    1.30    1.61
   7   0 -14   -0.06    1.54
  -7   0  15    1.43    1.48
   7   0 -15    7.03    3.13
  -7   0  16    1.01    1.49
   7   0 -16   -0.71    2.15
  -7   0  17  498.14   52.41
   7   0 -17  565.29   54.25
  -7   0  18    0.27    1.12
   7   0 -18   -0.77    1.89
   7   0 -19   13.46    4.61
   7   0 -20   -0.26    1.93
  -7   1   1    3.20    2.26
  -7   1   1    1.98    1.73
   7  -1  -1    2.06    2.07
   7  -1  -1    2.24    1.79
   7   1  -1    2.62    2.97
  -7  -1   1    3.31    2.61
  -7  -1   1    0.95    1.89
  -7   1   2   61.11    8.95
  -7   1   2   49.71    8.51
   7  -1  -2   47.20    8.36
   7  -1  -2   36.51    6.72
   7   1  -2   34.40    8.09
   7   1  -2   47.97    8.34
  -7  -1   2   71.08   10.04
  -7  -1   2   45.72    9.10
  -7   1   3  320.73   32.45
  -7   1   3  297.42   32.64
   7  -1  -3  276.82   32.09
   7   1  -3  274.60   33.26
  -7  -1   3  317.93   33.34
  -7  -1   3  306.55   34.23
  -7   1   4   -0.34    1.65
  -7   1   4    0.42    1.83
   7  -1  -4   -0.37    1.72
   7   1  -4    1.13    1.92
  -7  -1   4    1.24    2.63
  -7  -1   4   -0.51    2.23
  -7   1   5   90.37   11.78
  -7   1   5  103.04   12.83
   7  -1  -5   88.50   12.01
   7   1  -5   81.05   12.98
  -7  -1   5   85.24   12.59
  -7  -1   5   95.41   13.84
  -7   1   6    3.40    2.08
  -7   1   6   -0.37    1.49
   7  -1  -6    3.06    2.22
   7   1  -6    0.94    2.23
  -7  -1   6    0.85    1.82
  -7  -1   6    0.81    2.13
  -7   1   7   49.64    6.94
  -7   1   7   41.87    7.19
   7  -1  -7   40.22    6.82
   7   1  -7   38.69    8.02
  -7  -1   7   51.24    8.08
  -7  -1   7   39.57    8.22
  -7   1   8   24.40    4.20
  -7   1   8    9.10    3.38
   7  -1  -8   12.03    3.50
   7   1  -8   18.69    5.26
  -7  -1   8   20.73    4.90
  -7  -1   8   17.02    4.89
  -7   1   9  410.10   36.45
  -7   1   9  327.39   36.77
   7  -1  -9  326.36   36.38
   7   1  -9  350.09   38.50
  -7  -1   9  379.62   37.94
  -7  -1   9  349.21   38.89
  -7   1  10   25.02    4.34
   7  -1 -10   25.06    4.81
   7   1 -10   21.28    5.44
  -7  -1  10   22.77    5.06
  -7   1  11   97.83   10.85
   7  -1 -11   83.34   11.15
   7   1 -11   71.77   12.19
  -7  -1  11   98.81   12.39
  -7   1  12    2.26    1.50
   7  -1 -12    1.11    1.45
   7   1 -12    1.63    2.04
  -7  -1  12    3.05    2.18
  -7   1  13  179.10   19.20
   7  -1 -13  167.23   19.80
   7   1 -13  184.67   21.98
  -7  -1  13  195.78   21.13
  -7   1  14    5.78    2.07
   7  -1 -14    7.03    2.57
   7   1 -14    4.53    3.14
  -7  -1  14    4.39    2.54
  -7   1  15  179.88   16.78
   7  -1 -15  119.60   16.53
   7   1 -15  124.73   18.20
  -7  -1  15  163.53   18.16
  -7   1  16   42.84    6.13
   7  -1 -16   36.17    6.55
   7  -1 -16   25.48    6.56
   7   1 -16   42.01    8.09
  -7  -1  16   52.07    7.77
   7  -1 -17   33.82    6.16
   7   1 -17   37.04    7.54
  -7  -1  17   30.93    6.32
   7  -1 -18    1.76    1.67
   7   1 -18   -0.46    2.22
  -7  -1  18    0.65    1.54
   7   1 -19  194.81   23.83
  -7  -1  19  189.19   22.22
   7   1 -20    2.42    2.53
   7   1 -21   70.78   11.89
   7   1 -22   -0.36    2.79
  -7   2   1   43.64    7.53
  -7   2   1   34.62    7.33
   7  -2  -1   35.98    7.48
   7  -2  -1   40.44    6.44
   7   2  -1   49.97    9.45
  -7  -2   1   44.91    8.63
  -7  -2   1   50.89    9.85
  -7   2   2   55.17    8.52
  -7   2   2   51.00    8.64
   7  -2  -2   54.50    8.88
   7  -2  -2   44.95    6.89
   7   2  -2   49.13    9.82
  -7  -2   2   60.78   10.12
  -7  -2   2   62.31   10.86
  -7   2   3    2.76    1.86
  -7   2   3    7.81    3.15
   7  -2  -3    3.73    2.48
   7   2  -3   10.68    4.40
  -7  -2   3    2.97    2.73
  -7   2   4    8.12    2.73
  -7   2   4    4.04    2.66
   7  -2  -4   11.00    3.48
   7   2  -4    2.91    2.93
  -7  -2   4    6.30    3.06
  -7  -2   4    8.11    4.22
  -7   2   5  366.37   32.88
  -7   2   5  284.47   32.64
   7  -2  -5  347.23   33.20
   7   2  -5  283.88   35.21
  -7  -2   5  288.79   34.27
  -7  -2   5  286.42   35.46
  -7   2   6   25.31    4.10
  -7   2   6   11.08    3.48
   7  -2  -6   15.80    3.72
   7   2  -6   19.29    5.60
  -7  -2   6   16.79    4.90
  -7  -2   6   17.68    5.61
  -7   2   7  304.19   28.68
  -7   2   7  312.01   29.71
   7  -2  -7  220.73   28.25
   7   2  -7  292.21   32.56
  -7  -2   7  329.40   32.10
  -7  -2   7  276.05   32.44
  -7   2   8    3.73    1.59
  -7   2   8    6.74    2.47
   7  -2  -8    4.01    1.83
   7   2  -8    5.38    3.49
  -7  -2   8    7.25    3.24
  -7  -2   8    6.43    3.67
  -7   2   9   66.24    7.76
  -7   2   9   51.01    8.14
   7  -2  -9   65.86    8.09
   7   2  -9   86.34   12.34
  -7  -2   9   81.89   11.20
  -7  -2   9   73.51   11.66
  -7   2  10   21.16    3.17
   7  -2 -10   19.67    3.37
   7   2 -10   12.15    4.58
  -7  -2  10   19.11    4.91
  -7   2  11  167.69   16.41
   7  -2 -11  156.32   16.82
   7   2 -11  140.42   20.10
  -7  -2  11  170.61   19.96
  -7   2  12   49.46    5.73
   7  -2 -12   48.24    6.24
   7   2 -12   46.20    8.99
  -7  -2  12   42.72    8.00
   7  -2 -13   86.63   10.18
   7  -2 -13   86.36   10.80
   7   2 -13   86.88   13.60
  -7  -2  13   97.74   12.96
   7  -2 -14    3.93    1.68
   7  -2 -14    1.85    1.69
   7   2 -14    6.68    3.14
  -7  -2  14    3.41    2.44
   7  -2 -15   28.56    4.86
   7  -2 -15   34.03    5.81
   7   2 -15   26.98    6.98
  -7  -2  15   56.56    8.29
   7  -2 -16  106.19   12.22
   7   2 -16   91.54   14.73
  -7  -2  16  109.64   14.36
   7   2 -17   87.73   13.60
  -7  -2  17   80.08   12.18
   7   2 -18   47.35    9.97
  -7  -2  18   67.08   10.02
   7   2 -19   -0.28    1.64
  -7  -2  19   -0.38    1.76
   7   2 -20   11.68    4.85
  -7  -2  20    7.96    3.53
   7   2 -21   85.78   14.09
   7   2 -22   10.89    4.89
   7   2 -23   51.07   10.35
   7   2 -24   -0.49    2.47
  -7   3   1    1.12    1.87
  -7   3   1   -0.21    1.06
   7  -3  -1   -0.07    2.13
   7  -3  -1   -0.35    1.21
   7   3  -1    0.21    1.67
  -7  -3   1    0.85    2.88
  -7  -3   1   -0.73    2.30
  -7   3   2  165.51   19.15
  -7   3   2  164.74   19.69
   7  -3  -2  179.79   20.55
   7  -3  -2  167.67   17.17
   7   3  -2  160.04   22.21
  -7  -3   2  154.22   21.06
  -7  -3   2  149.59   22.15
  -7   3   3   62.47    8.29
  -7   3   3   54.89    8.29
   7  -3  -3   43.59    7.99
   7   3  -3   56.64   10.78
  -7  -3   3   48.54    9.36
  -7  -3   3   38.64    9.64
  -7   3   4    5.22    2.22
  -7   3   4    5.30    2.49
   7  -3  -4    9.15    3.26
   7   3  -4    4.31    3.28
  -7  -3   4   21.52    5.49
  -7  -3   4    5.86    3.50
  -7   3   5  103.84   12.05
  -7   3   5  102.25   12.42
   7  -3  -5   89.24   12.23
   7   3  -5  114.27   16.26
  -7  -3   5  104.31   14.78
  -7  -3   5   92.34   15.43
  -7   3   6   23.72    3.99
  -7   3   6   27.20    4.71
   7  -3  -6   17.82    4.02
   7   3  -6   32.44    7.55
  -7  -3   6   24.15    6.12
  -7  -3   6   18.52    6.07
  -7   3   7    1.95    1.08
  -7   3   7    6.10    2.03
   7  -3  -7    3.22    1.49
   7   3  -7    8.91    4.17
  -7  -3   7    2.22    2.53
  -7  -3   7    1.16    3.18
  -7   3   8    0.29    0.53
  -7   3   8   -0.13    0.71
   7  -3  -8    0.56    0.86
   7   3  -8   -0.70    2.15
  -7  -3   8   -0.33    1.81
  -7  -3   8   -0.52    1.85
  -7   3   9  250.84   26.64
   7   3  -9  310.27   32.59
  -7  -3   9  267.86   30.49
  -7  -3   9  292.12   32.72
  -7   3  10   86.34    9.67
   7   3 -10   71.61   12.90
  -7  -3  10   96.32   13.41
   7   3 -11   15.85    5.47
  -7  -3  11   13.14    4.38
   7   3 -12    5.98    3.50
  -7  -3  12    2.75    2.28
   7   3 -13   82.52   13.57
  -7  -3  13   84.84   12.73
   7   3 -14  108.07   17.28
  -7  -3  14  139.50   17.24
   7   3 -15  236.26   29.71
  -7  -3  15  256.18   28.70
   7   3 -16   32.00    7.80
  -7  -3  16   14.71    4.87
   7   3 -17   -0.35    2.05
  -7  -3  17    1.44    2.19
   7   3 -18   32.28    7.91
  -7  -3  18   22.86    6.04
  -7   3  19  275.73   32.21
   7   3 -19  364.32   37.15
   7   3 -20   -0.31    2.77
   7   3 -21    2.37    2.86
   7   3 -22    1.37    2.67
   7   3 -23   19.50    6.54
   7   3 -24   15.28    5.68
  -7   4   1   64.44    9.95
  -7   4   1   66.36   10.13
   7  -4  -1   65.30   11.27
   7  -4  -1   63.91    8.32
   7   4  -1   71.94   13.13
  -7  -4   1   83.76   12.96
  -7  -4   1   67.75   13.26
  -7   4   2  115.64   14.15
  -7   4   2  103.17   14.09
   7  -4  -2  101.87   15.09
   7  -4  -2  113.24   11.42
   7   4  -2  108.96   17.56
  -7  -4   2  141.96   17.76
  -7  -4   2   99.41   17.23
  -7   4   3   11.78    2.90
  -7   4   3   12.07    3.26
  -7   4   3   14.29    3.87
   7  -4  -3   26.57    5.54
   7   4  -3   11.15    4.89
  -7  -4   3    7.92    4.16
  -7  -4   3   13.39    5.87
  -7   4   4   30.52    4.83
  -7   4   4   28.25    5.20
  -7   4   4   29.52    5.55
   7  -4  -4   34.41    6.21
   7   4  -4   45.46    9.66
  -7  -4   4   42.19    8.48
  -7  -4   4   40.06    9.23
  -7   4   5  100.65   10.19
  -7   4   5   89.15   10.58
  -7   4   5   95.80   11.35
   7   4  -5   50.28   12.49
  -7  -4   5   87.00   13.73
  -7  -4   5   83.63   15.07
  -7   4   6   64.39    7.77
  -7   4   6   74.81    8.44
  -7   4   6   74.59    9.16
   7   4  -6   73.88   13.10
  -7  -4   6   88.84   12.79
  -7  -4   6   55.96   12.29
  -7   4   7   44.90    5.30
  -7   4   7   54.02    6.62
   7   4  -7   50.06   10.21
  -7  -4   7   51.19    9.57
  -7  -4   7   39.93    9.66
  -7   4   8   60.81    7.61
   7   4  -8   64.19   12.01
  -7  -4   8   79.15   12.02
  -7  -4   8   68.31   12.61
  -7   4   9   25.71    3.70
   7   4  -9   25.82    7.42
  -7  -4   9   40.94    8.13
  -7   4  10    0.49    0.55
   7   4 -10    2.41    2.85
  -7  -4  10   -0.46    2.12
   7   4 -11  106.81   17.48
  -7  -4  11  137.90   17.59
   7   4 -12  155.39   22.58
  -7  -4  12  186.78   22.26
   7   4 -13   93.79   17.17
  -7  -4  13  162.78   18.55
   7   4 -14   28.28    7.85
   7   4 -15   71.51   13.19
   7   4 -16   32.20    8.36
  -7   4  17  179.95   18.32
   7   4 -17  132.70   21.79
  -7   4  18   30.27    5.39
   7   4 -18   33.28    8.47
  -7   4  19   14.29    3.87
   7   4 -19   13.85    5.62
   7   4 -20   33.75    8.69
   7   4 -21   32.62    8.82
   7   4 -26   12.99    6.00
   7   4 -27   19.45    7.33
   7   4 -28    5.31    4.26
  -7   5   1    1.24    1.46
  -7   5   1    0.97    2.08
  -7   5   1    1.41    2.12
   7  -5  -1    0.70    1.02
   7   5  -1    2.11    3.15
  -7  -5   1    0.62    2.94
  -7   5   2    0.27    1.29
  -7   5   2    3.69    2.45
  -7   5   2    3.73    2.38
   7   5  -2    1.39    3.42
  -7  -5   2   -0.43    2.28
  -7   5   3   48.12    7.07
  -7   5   3   55.39    8.04
  -7   5   3   48.75    7.85
   7   5  -3   54.40   11.43
  -7  -5   3   39.12   10.43
  -7   5   4  139.69   14.01
  -7   5   4  114.28   14.15
  -7   5   4  132.53   14.89
   7   5  -4   89.37   17.41
  -7  -5   4   97.73   18.10
  -7   5   5   34.76    5.06
  -7   5   5   33.97    5.28
  -7   5   5   34.54    5.75
   7   5  -5   34.36    8.69
  -7  -5   5   30.04    8.96
  -7   5   6    2.25    1.12
  -7   5   6    1.96    1.12
  -7   5   6    1.77    1.38
   7   5  -6   -0.22    2.65
  -7  -5   6    2.11    3.62
  -7   5   7   15.58    2.29
  -7   5   7   19.14    2.49
  -7   5   7   11.06    2.88
   7   5  -7   23.84    7.28
  -7   5   8   73.22    8.82
   7   5  -8  102.58   15.54
  -7   5   9  126.00   13.07
   7   5  -9  124.10   18.99
  -7   5  10   43.35    5.00
   7   5 -10   57.76   11.40
   7   5 -11   96.84   16.30
   7   5 -12    0.48    3.44
   7   5 -13   34.69    8.94
  -7   5  14   50.92    5.68
   7   5 -14   69.08   12.45
  -7   5  15  173.85   17.57
   7   5 -15  177.97   24.56
  -7   5  16    0.90    1.17
   7   5 -16   -1.24    3.18
  -7   5  17    7.88    2.31
   7   5 -17   14.50    5.68
  -7   5  18    8.52    2.58
  -7   5  19   46.98    7.18
   7   5 -22   -0.22    2.56
   7   5 -23    5.06    4.22
   7   5 -24   13.13    5.73
   7   5 -25    4.73    3.55
   7   5 -26    2.94    3.78
   7   5 -27    1.51    3.06
   7   5 -28   -1.51    3.59
   7   5 -29    9.05    5.22
  -7   6   1   75.63   10.73
  -7   6   1   81.06   12.00
   7   6  -1   64.59   14.13
  -7  -6   1  101.89   17.48
  -7   6   2   58.93    8.75
  -7   6   2   86.36   10.97
  -7   6   2   55.47    9.51
   7  -6  -2   65.09    6.41
   7  -6  -2   56.57    6.33
   7   6  -2   60.09   12.61
  -7  -6   2   83.67   15.24
  -7   6   3   37.36    6.31
  -7   6   3   36.72    6.92
  -7   6   3   44.38    7.38
   7   6  -3   40.11   10.06
  -7  -6   3   42.68   10.68
  -7   6   4    7.10    2.52
  -7   6   4   23.74    4.48
  -7   6   4   15.26    3.90
   7   6  -4    8.17    5.09
  -7  -6   4    7.63    5.17
  -7   6   5    0.92    0.99
  -7   6   5    0.23    1.43
  -7   6   5    1.31    1.84
   7   6  -5    6.10    3.89
  -7   6   6   81.53    9.93
  -7   6   6   84.13   10.28
  -7   6   6   93.63   11.16
   7   6  -6   87.41   15.50
  -7   6   7  181.28   17.29
  -7   6   7  155.44   17.08
  -7   6   7  159.46   18.17
   7   6  -7  192.99   24.97
  -7   6   8   62.53    8.21
   7   6  -8   72.53   13.45
   7   6  -9   -1.92    4.25
   7   6 -10   93.95   16.25
   7   6 -11  143.08   20.32
  -7  -6  11  100.30   18.72
  -7   6  12   13.59    2.47
   7   6 -12   20.86    7.82
  -7   6  13   13.63    2.49
  -7   6  14   16.47    2.84
  -7   6  15    2.77    1.43
  -7   6  16   50.24    6.71
  -7   6  17   65.00    8.47
  -7   6  18   64.35    8.76
   7   6 -19    1.82    3.43
   7   6 -20    2.22    3.55
   7   6 -21    0.87    3.31
   7   6 -22   39.68   10.31
   7   6 -23   16.95    7.05
   7   6 -24    7.18    5.22
   7   6 -25    1.01    3.79
   7   6 -26   36.99   10.16
   7   6 -27   11.69    6.01
   7   6 -28   21.13    8.23
   7   6 -29    3.75    4.86
   7   6 -30   -1.12    3.34
  -7   7   1    3.22    2.53
  -7   7   1    2.44    2.80
   7  -7  -1    2.02    1.68
  -7  -7   1   -1.55    4.40
  -7   7   2   39.64    6.53
  -7   7   2   34.84    7.11
   7  -7  -2   22.80    3.59
  -7  -7   2   21.81    8.19
  -7   7   3    8.33    3.19
  -7   7   3    4.56    2.91
  -7   7   4  267.71   29.09
  -7   7   4  283.18   30.30
  -7   7   5   81.07   10.59
  -7   7   6    4.46    1.92
  -7  -7   9   51.25   12.29
  -7  -7  10   86.50   16.81
  -7  -7  11   29.02    9.97
  -7   7  13   24.18    4.35
   7   7 -13   27.66    8.29
  -7   7  14  157.38   17.18
   7   7 -14  155.36   23.72
  -7   7  15   -0.19    1.30
   7   7 -15    1.70    3.97
  -7   7  16    2.47    1.68
   7   7 -16    3.66    3.73
   7   7 -17    1.47    3.32
   7   7 -18    2.23    4.29
   7   7 -19    2.12    2.41
   7   7 -20   33.69    9.86
   7   7 -21    5.88    4.59
   7   7 -22   -0.56    3.01
   7   7 -23    5.26    4.78
   7   7 -24   24.48    8.66
   7   7 -25    9.15    5.10
   7   7 -26   17.72    7.48
   7   7 -27    6.25    4.81
   7   7 -28    1.59    3.18
   7   7 -29    4.25    4.48
   7   7 -30    6.50    5.13
   7   7 -31    4.83    4.25
   7   7 -32   -1.70    5.33
  -7   8   1   54.92    9.42
   7   8  -1   61.62   13.42
  -7   8   2  102.67   13.88
   7  -8  -2  102.39   11.64
   7   8  -2   90.10   17.69
  -7   8   3    8.94    3.38
   7   8  -3   19.95    7.78
  -7   8   4   20.65    4.92
   7   8  -4   37.19    9.91
  -7   8   5    9.84    3.16
   7   8  -5    7.14    5.59
   7   8  -6   20.99    7.79
   7   8  -7   -1.26    3.28
  -7  -8   7    1.52    4.38
   7   8  -8   80.35   15.61
  -7  -8   8   75.95   16.06
   7   8  -9    4.19    4.76
  -7  -8   9    4.50    5.80
   7   8 -10   17.38    7.01
  -7  -8  10   22.76    8.37
   7   8 -11    1.17    4.96
  -7  -8  11    3.95    4.40
   7   8 -12  182.43   25.21
  -7  -8  12  133.50   23.73
   7   8 -13   -0.39    4.00
   7   8 -14   11.73    6.57
   7   8 -15    8.79    5.78
   7   8 -16   90.02   16.82
   7   8 -17   -1.07    4.02
   7   8 -18    7.88    5.87
   7   8 -19   -0.08    2.67
   7   8 -20    8.60    5.75
   7   8 -21   -0.66    3.06
   7   8 -22   22.05    8.32
   7   8 -23   12.94    6.45
   7   8 -24    6.54    5.13
   7   8 -25    5.98    4.76
   7   8 -26    9.29    5.38
   7   8 -27    8.13    5.51
   7   8 -28   28.62    9.88
   7   8 -29   -0.48    2.94
   7   8 -30   -0.19    3.26
   7   8 -31    2.50    2.89
   7   8 -32   -0.35    3.59
   7   8 -33   -0.49    3.65
  -7   9   1    0.73    1.90
   7   9  -1    2.05    3.58
  -7   9   2   44.94    8.26
   7   9  -2   28.76    9.37
   7   9  -3    1.03    4.39
   7   9  -4   83.49   16.69
   7   9  -5    1.98    3.95
  -7  -9   5    3.88    4.84
   7   9  -6   45.18   11.30
  -7  -9   6   22.93    8.80
   7   9  -7   13.21    6.57
  -7  -9   7   18.51    8.11
   7   9  -8   24.61    9.15
  -7  -9   8   38.93   11.21
   7   9  -9    1.01    3.42
  -7  -9   9    1.60    5.49
   7   9 -10   88.99   18.20
  -7  -9  10  120.36   20.78
   7   9 -11   -0.12    3.82
  -7  -9  11   -1.05    3.92
   7   9 -12    4.97    5.15
  -7  -9  12    3.91    5.74
   7   9 -13   11.36    6.64
  -7  -9  13    8.34    6.18
   7   9 -14   72.89   15.16
   7   9 -15   -0.29    3.17
   7   9 -16    7.71    5.41
   7   9 -17   -0.68    2.44
   7   9 -18   27.69    9.49
   7   9 -19   -0.58    3.56
   7   9 -20   23.04    9.26
   7   9 -21   -0.24    3.95
   7   9 -22   -0.73    2.60
   7   9 -23   -0.31    2.95
   7   9 -24   34.02   10.60
   7   9 -25   -0.50    4.49
   7   9 -26   -2.17    5.50
   7   9 -27    3.99    4.71
   7   9 -28    0.92    4.51
   7   9 -29   -0.72    3.38
   7   9 -30    5.15    5.08
   7   9 -31   -1.11    3.45
   7   9 -32   -0.60    4.02
   7   9 -33    5.51    4.19
   7   9 -34    7.24    6.18
   7  10  -1   17.73    7.30
   7  10  -2   48.27   12.88
   7  10  -3    1.83    5.32
  -7 -10   3    2.37    5.16
   7  10  -4    1.81    3.78
  -7 -10   4   -0.34    3.74
   7  10  -5    6.43    4.89
  -7 -10   5   -1.41    4.70
   7  10  -6  151.05   23.21
  -7 -10   6  102.42   21.50
   7  10  -7    0.94    5.05
  -7 -10   7   -1.25    4.92
   7  10  -8    9.92    5.71
  -7 -10   8    0.19    3.23
   7  10  -9    1.07    3.60
  -7 -10   9    1.12    4.14
   7  10 -10    1.14    3.24
  -7 -10  10    4.47    5.28
   7  10 -11    3.60    4.57
  -7 -10  11   12.76    6.64
   7  10 -12   33.96   11.23
  -7 -10  12   33.31   11.15
   7  10 -13    2.15    4.63
  -7 -10  13   -0.45    2.79
   7  10 -14    2.95    5.43
  -7 -10  14    4.04    5.58
   7  10 -15    2.38    4.92
   7  10 -16   41.13   11.75
   7  10 -17    2.24    3.74
   7  10 -18   23.31    9.21
   7  10 -19    1.86    3.54
   7  10 -20   -0.15    4.12
   7  10 -21    3.41    5.13
   7  10 -22   30.88   10.71
   7  10 -23    4.00    3.75
   7  10 -24    0.54    4.59
   7  10 -25   -1.07    4.15
   7  10 -26    8.19    6.51
   7  10 -27   -0.86    4.16
   7  10 -28    4.80    4.43
   7  10 -29   -0.12    4.79
   7  10 -30   -0.56    3.90
   7  10 -31   -0.62    3.32
   7  10 -32   13.86    7.26
   7  10 -33   -0.70    2.70
   7  10 -34    2.27    4.29
   7  11  -1    1.85    3.20
  -7 -11   1   -1.22    4.88
   7  11  -2    8.50    6.18
  -7 -11   2   11.87    7.63
   7  11  -3    4.70    5.21
  -7 -11   3   15.57    7.99
   7  11  -4   28.47   10.44
  -7 -11   4   16.75    8.62
   7  11  -5   11.23    6.83
  -7 -11   5   10.27    7.72
   7  11  -6   -1.33    3.46
  -7 -11   6    2.24    5.17
   7  11  -7   16.00    8.17
  -7 -11   7    8.22    7.16
   7  11  -8   13.80    7.29
  -7 -11   8   29.74   10.48
   7  11  -9    0.63    4.25
  -7 -11   9    1.13    4.80
   7  11 -10   32.77   10.29
  -7 -11  10   23.37   10.04
   7  11 -11    0.90    5.09
  -7 -11  11   -0.14    5.03
   7  11 -12   -2.16    5.98
  -7 -11  12   -1.43    3.88
   7  11 -13   -0.30    2.95
  -7 -11  13   -1.33    5.08
   7  11 -14   41.53   11.77
  -7 -11  14   32.20   11.30
   7  11 -15   -0.67    4.18
  -7 -11  15   -1.17    3.88
   7  11 -16    5.22    4.96
   7  11 -17   -0.90    3.75
   7  11 -18    1.68    3.88
   7  11 -19    2.42    4.96
   7  11 -20   19.80    8.54
   7  11 -21   -1.39    4.93
   7  11 -22    0.79    4.19
   7  11 -23   -1.19    4.46
   7  11 -24   14.41    7.86
   7  11 -25   -0.91    4.04
   7  11 -26    4.46    5.18
   7  11 -27    1.17    5.18
   7  11 -28   -0.60    2.98
   7  11 -29    1.18    3.87
   7  11 -30    1.97    4.84
   7  11 -31   -0.51    2.71
   7  12  -1    5.15    4.20
  -7 -12   1    4.10    6.18
   7  12  -2   14.41    8.27
  -7 -12   2   15.17    7.90
   7  12  -3    5.46    4.52
  -7 -12   3   -0.79    3.30
   7  12  -4    0.78    2.16
  -7 -12   4    1.73    4.96
   7  12  -5   16.61    7.85
  -7 -12   5    1.24    3.98
   7  12  -6   51.95   13.23
  -7 -12   6   27.15   11.13
   7  12  -7    2.36    3.34
  -7 -12   7   -0.75    3.94
   7  12  -8    5.79    5.11
  -7 -12   8    5.60    6.50
   7  12  -9   -0.52    2.24
  -7 -12   9   -0.33    4.07
   7  12 -10    9.31    6.36
  -7 -12  10    6.94    7.20
   7  12 -11   -0.19    3.64
  -7 -12  11   -0.62    4.40
   7  12 -12   25.52    9.43
  -7 -12  12   27.61   10.46
   7  12 -13   -0.50    4.56
  -7 -12  13    3.54    5.63
   7  12 -14   -1.55    4.29
  -7 -12  14    2.95    5.23
   7  12 -15   -1.86    5.28
  -7 -12  15   -0.24    1.70
   7  12 -16   38.99   11.27
  -7 -12  16   17.35    9.68
   7  12 -17    1.61    3.04
  -7 -12  17    1.88    5.47
   7  12 -18    2.85    4.25
   7  12 -19    0.62    4.51
   7  12 -20   11.33    6.96
   7  12 -21   -0.71    3.37
   7  12 -22    5.27    5.81
   7  12 -23    4.81    5.34
   7  12 -24    8.58    6.28
   7  12 -25    1.29    4.58
   7  12 -26    4.82    5.67
   7  12 -27   19.24    8.01
   7  12 -28   11.12    8.33
   7  13  -1   -0.69    3.45
   7  13  -2    6.87    5.22
   7  13  -3   17.48    9.14
   7  13  -4   65.90   14.88
  -7 -13   4   32.22   12.97
   7  13  -5    2.86    6.30
  -7 -13   5    9.19    7.41
   7  13  -6   -1.10    3.27
  -7 -13   6   -1.54    5.76
   7  13  -7   -0.84    4.30
  -7 -13   7   -1.88    5.70
   7  13  -8    8.42    6.21
  -7 -13   8    2.12    5.54
   7  13  -9    8.38    5.25
  -7 -13   9    8.07    6.62
   7  13 -10   15.52    8.75
  -7 -13  10   26.90   10.56
   7  13 -11   -1.90    5.08
  -7 -13  11   -0.84    3.98
   7  13 -12   -0.00    0.00
  -7 -13  12    2.05    4.29
   7  13 -13    6.05    5.91
  -7 -13  13    5.59    6.73
   7  13 -14   27.49    9.67
  -7 -13  14   15.33    8.06
   7  13 -15   -0.71    4.68
  -7 -13  15   -0.76    4.31
   7  13 -16    1.69    5.28
  -7 -13  16   -1.87    6.44
   7  13 -17    4.95    6.24
  -7 -13  17    4.52    5.58
   7  13 -18    3.14    4.22
  -7 -13  18    2.44    5.09
   7  13 -19   -1.22    4.91
   7  13 -20   13.91    7.16
   7  13 -21    3.19    4.35
   7  13 -22   -0.77    4.06
   7  13 -23    2.36    3.62
   7  13 -24    9.63    7.09
   7  13 -25   -1.02    3.31
   7  14  -1    2.24    5.81
   7  14  -2   13.64    6.85
   7  14  -3    6.95    6.39
   7  14  -4   -0.24    2.72
   7  14  -5   -0.90    3.06
   7  14  -6   11.76    7.46
   7  14  -7   29.29   10.11
   7  14  -8   13.81    7.52
   7  14  -9   -0.39    4.14
   7  14 -10   -0.88    5.01
   7  14 -11   -0.13    3.80
   7  14 -12    6.43    5.52
   7  14 -13   -0.06    3.27
   7  14 -14   -1.00    3.15
   7  14 -15    1.15    5.13
   7  14 -16    9.39    6.93
   7  14 -17    4.98    6.29
   7  14 -18    7.67    6.53
   7  14 -19    2.11    5.51
   7  14 -20    6.93    5.85
   7  14 -21   -1.45    4.18
   7  15  -1    6.14    5.82
   7  15  -2    0.61    2.96
   7  15  -3   11.86    7.23
   7  15  -4   17.61    8.08
   7  15  -5   -0.47    5.16
   7  15  -6   -1.39    4.17
   7  15  -7    0.71    4.33
   7  15  -8   13.27    8.13
   7  15  -9    3.91    5.36
   7  15 -10    0.03    4.15
   7  15 -11   -0.65    2.76
   7  15 -12    0.75    4.71
   7  15 -13    1.48    5.84
   7  15 -14   -2.92    5.56
   7  15 -15    4.62    4.95
   7  16  -1   -2.74    5.89
   7  16  -2   -2.38    7.29
   7  16  -3   -0.88    3.16
   7  16  -4    0.29    5.80
   7  16  -5   -0.82    5.25
   7  16  -6    9.52    7.88
   7  16  -7   11.34    6.40
  -6   0   1   -0.64    2.19
  -6   0   1   -0.67    1.80
   6   0  -1    0.85    1.99
   6   0  -1   -0.54    1.77
  -6   0   2  332.14   37.45
  -6   0   2  374.24   38.51
   6   0  -2  357.63   37.98
   6   0  -2  370.48   37.15
  -6   0   3   -0.20    1.65
  -6   0   3    2.50    2.22
   6   0  -3    0.48    1.99
  -6   0   4   23.90    5.25
  -6   0   4   32.31    6.25
   6   0  -4   24.51    5.53
  -6   0   5    0.15    1.40
  -6   0   5   -0.05    1.39
   6   0  -5   -0.32    1.83
  -6   0   6 1596.11  141.50
  -6   0   6 1365.82  141.68
   6   0  -6 1472.94  141.74
  -6   0   7   -0.51    1.32
  -6   0   7    1.00    1.89
   6   0  -7    1.07    1.61
  -6   0   8   33.56    5.43
   6   0  -8   21.77    5.11
  -6   0   9   -0.45    1.35
   6   0  -9   -0.43    1.91
  -6   0  10  213.65   22.33
   6   0 -10  198.52   22.73
  -6   0  11   -0.22    1.12
   6   0 -11    1.23    1.82
  -6   0  12  361.60   35.82
   6   0 -12  338.08   36.42
  -6   0  13   -0.15    1.30
   6   0 -13   -0.29    1.47
  -6   0  14   83.19   11.03
   6   0 -14   96.40   12.22
  -6   0  15   -0.41    1.34
   6   0 -15   -0.48    1.86
  -6   0  16  333.66   32.78
   6   0 -16  287.33   33.19
  -6   0  17   -0.35    1.37
   6   0 -17   -0.35    1.96
   6   0 -18  185.78   22.98
   6   0 -18  218.48   25.90
   6   0 -19   -0.70    1.77
   6   0 -19   -0.56    2.76
   6   0 -20   -0.42    1.70
   6   0 -20   -0.66    3.32
   6   0 -21   -0.43    2.37
   6   0 -22  110.22   15.53
   6   0 -23   -0.35    2.24
   6   0 -24   -0.78    2.18
  -6   1   1    9.50    3.21
  -6   1   1    3.89    2.94
   6  -1  -1    6.95    3.04
   6  -1  -1    2.70    2.15
   6   1  -1    6.77    3.75
   6   1  -1    7.86    3.26
  -6  -1   1    3.28    3.36
  -6  -1   1    9.30    4.31
  -6   1   2  714.89   65.92
  -6   1   2  659.86   65.90
   6  -1  -2  607.72   65.38
   6  -1  -2  660.52   64.51
   6   1  -2  610.38   66.62
   6   1  -2  690.00   66.43
  -6  -1   2  690.54   66.73
  -6  -1   2  664.20   67.44
  -6   1   3   40.73    6.62
  -6   1   3   39.35    6.96
   6  -1  -3   39.66    6.69
   6   1  -3   32.93    7.09
  -6  -1   3   40.81    7.35
  -6  -1   3   33.90    7.48
  -6   1   4  919.12   91.60
  -6   1   4  913.83   92.11
   6  -1  -4  977.09   92.05
   6   1  -4  941.36   93.69
  -6  -1   4  986.72   93.16
  -6  -1   4  986.98   94.26
  -6   1   5  115.44   14.30
  -6   1   5  141.10   15.36
   6  -1  -5  107.39   14.32
   6   1  -5  144.95   16.86
  -6  -1   5  143.44   16.13
  -6  -1   5  117.14   16.08
  -6   1   6  124.13   13.02
  -6   1   6  117.26   13.40
   6  -1  -6  107.07   12.92
   6   1  -6  106.45   14.44
  -6  -1   6   97.52   13.59
  -6  -1   6   91.64   13.96
  -6   1   7  290.38   27.65
  -6   1   7  247.28   27.86
   6  -1  -7  272.26   27.90
   6   1  -7  228.45   29.00
  -6  -1   7  304.08   29.53
  -6  -1   7  266.93   29.89
  -6   1   8  740.32   73.85
   6  -1  -8  752.89   74.42
   6   1  -8  752.63   76.32
  -6  -1   8  876.10   76.29
  -6   1   9    7.91    2.13
   6  -1  -9   10.51    2.86
   6   1  -9    8.62    3.34
  -6  -1   9   10.60    3.40
  -6   1  10  112.07   13.02
   6  -1 -10  120.97   13.71
   6   1 -10  107.88   15.01
  -6  -1  10  140.14   15.19
  -6   1  11   16.21    3.18
   6  -1 -11   13.55    3.31
   6   1 -11   13.02    4.30
  -6  -1  11   26.93    5.06
  -6   1  12  315.65   34.51
   6  -1 -12  360.10   35.52
   6   1 -12  336.80   37.20
  -6  -1  12  430.63   37.33
  -6   1  13   64.45    7.95
   6  -1 -13   61.71    8.50
   6   1 -13   77.71   10.63
  -6  -1  13   52.05    8.88
  -6   1  14  209.95   20.43
   6  -1 -14  182.58   20.79
   6   1 -14  207.47   22.95
  -6  -1  14  164.72   21.11
   6  -1 -15   13.36    3.31
   6  -1 -15   14.06    4.47
   6   1 -15    8.70    3.36
  -6  -1  15    6.36    3.11
   6  -1 -16    4.67    2.16
   6  -1 -16    0.87    1.70
   6   1 -16    3.19    2.28
  -6  -1  16    3.24    2.34
   6  -1 -17    5.87    2.36
   6  -1 -17    3.74    2.68
   6   1 -17    3.66    2.51
  -6  -1  17    5.28    2.72
   6  -1 -18  239.47   27.66
   6  -1 -18  272.48   30.07
   6   1 -18  256.76   29.45
  -6  -1  18  261.71   28.22
   6  -1 -19   24.35    5.76
   6  -1 -19   30.70    7.60
   6   1 -19   44.53    8.19
  -6  -1  19   47.71    7.56
   6  -1 -20   -0.66    1.97
   6   1 -20   -0.59    2.19
   6   1 -20   -0.28    2.41
  -6  -1  20   -0.19    1.58
   6  -1 -21    4.88    2.81
   6   1 -21    6.30    3.43
   6   1 -21    7.61    4.47
   6  -1 -22   15.44    4.58
   6   1 -22    7.38    3.86
   6   1 -22    7.73    5.49
   6   1 -23    4.44    3.13
   6   1 -24   37.96    8.59
   6   1 -25    0.82    2.77
   6   1 -26    5.99    3.93
  -6   2   1    7.56    3.04
  -6   2   1    4.68    2.53
   6  -2  -1    5.09    2.90
   6  -2  -1    4.98    2.04
   6   2  -1    3.99    3.37
   6   2  -1    8.06    3.27
  -6  -2   1    7.46    3.56
  -6  -2   1    4.79    3.04
  -6   2   2    4.85    2.57
  -6   2   2   15.40    3.88
   6  -2  -2    8.78    2.94
   6  -2  -2    9.01    2.42
   6   2  -2   16.73    5.03
   6   2  -2    7.53    3.58
  -6  -2   2   15.07    4.54
  -6  -2   2    3.52    3.91
  -6   2   3    8.63    2.76
  -6   2   3    3.44    2.15
   6  -2  -3    5.17    2.53
   6   2  -3    3.09    3.39
  -6  -2   3    9.83    3.75
  -6  -2   3    2.87    3.13
  -6   2   4   81.65   10.03
  -6   2   4   72.80   10.03
   6  -2  -4   87.28   10.45
   6   2  -4   97.30   13.21
  -6  -2   4   58.11   10.76
  -6  -2   4   83.34   12.83
  -6   2   5   12.39    2.93
  -6   2   5   12.55    3.14
   6  -2  -5   11.15    3.02
   6   2  -5   15.33    4.95
  -6  -2   5   22.99    5.31
  -6  -2   5   16.59    5.02
  -6   2   6  405.30   37.34
  -6   2   6  399.69   37.93
   6  -2  -6  337.39   37.26
   6   2  -6  401.92   41.27
  -6  -2   6  387.80   40.21
  -6  -2   6  345.78   40.74
  -6   2   7   58.10    7.03
  -6   2   7   70.19    7.88
   6  -2  -7   49.26    7.07
   6   2  -7   65.41   10.37
  -6  -2   7   62.94    9.71
  -6  -2   7   72.60   10.93
  -6   2   8   14.14    2.26
   6  -2  -8    9.62    2.14
   6   2  -8   12.62    4.34
  -6  -2   8    9.88    3.55
  -6   2   9    0.71    0.80
   6  -2  -9    0.47    0.83
   6   2  -9   -0.25    1.56
  -6  -2   9    0.89    1.85
  -6   2  10  294.65   29.06
   6  -2 -10  301.88   29.50
   6   2 -10  324.28   33.96
  -6  -2  10  319.97   32.94
   6  -2 -11  293.16   29.40
   6  -2 -11  298.82   30.18
   6   2 -11  300.43   33.47
  -6  -2  11  322.30   32.80
   6  -2 -12  105.75   11.47
   6  -2 -12  112.25   12.28
   6   2 -12   82.41   13.97
  -6  -2  12  116.98   14.40
   6  -2 -13   14.90    2.74
   6  -2 -13    8.58    2.64
   6   2 -13    9.48    3.83
  -6  -2  13   11.63    3.86
   6  -2 -14   92.93   11.64
   6  -2 -14  109.79   12.65
   6   2 -14  107.20   15.10
  -6  -2  14  126.18   14.66
   6  -2 -15   32.88    5.43
   6  -2 -15   45.90    6.57
   6   2 -15   44.64    8.44
  -6  -2  15   33.08    6.82
   6  -2 -16   75.13    9.38
   6  -2 -16   87.92   10.60
   6   2 -16   63.09   11.49
  -6  -2  16   62.40   10.40
   6  -2 -17   32.76    5.19
   6  -2 -17   21.34    5.01
   6   2 -17   30.08    6.88
  -6  -2  17   17.62    5.08
   6  -2 -18   17.48    3.92
   6  -2 -18   18.79    4.68
   6   2 -18   12.37    4.73
  -6  -2  18   24.29    5.51
   6  -2 -19   11.56    3.38
   6   2 -19   13.09    5.10
  -6  -2  19   20.83    4.97
  -6   2  20  131.04   19.37
   6  -2 -20  160.75   18.74
   6   2 -20  155.89   21.14
  -6  -2  20  204.83   20.97
   6   2 -21   -0.87    2.45
  -6  -2  21    1.82    2.62
   6   2 -22   26.46    7.15
   6   2 -23    7.82    4.08
   6   2 -25   16.02    5.89
   6   2 -26   48.19   10.27
  -6   3   1    1.74    1.84
  -6   3   1    5.39    2.39
   6  -3  -1    3.18    2.49
   6  -3  -1    6.46    2.05
   6   3  -1    2.07    2.94
   6   3  -1    0.83    2.51
  -6  -3   1    0.29    2.08
  -6  -3   1    2.62    3.67
  -6   3   2  168.91   18.12
  -6   3   2  145.84   18.00
   6  -3  -2  145.16   18.61
   6  -3  -2  172.79   16.23
   6   3  -2  168.73   21.52
   6   3  -2  155.12   20.13
  -6  -3   2  121.80   19.12
  -6  -3   2  163.98   21.70
  -6   3   3  160.13   17.61
  -6   3   3  149.47   17.78
   6  -3  -3  155.33   18.42
   6   3  -3  164.89   21.34
  -6  -3   3  158.86   20.16
  -6  -3   3  184.82   22.31
  -6   3   4   42.25    6.02
  -6   3   4   46.05    6.50
   6  -3  -4   45.75    6.80
   6   3  -4   47.25    9.20
  -6  -3   4   29.12    7.13
  -6  -3   4   40.10    8.96
  -6   3   5    9.25    2.28
  -6   3   5   10.68    2.69
   6  -3  -5   12.92    3.04
   6   3  -5    8.69    4.15
  -6  -3   5   16.77    4.88
  -6  -3   5    6.37    4.19
  -6   3   6   16.38    2.75
  -6   3   6   21.38    3.33
   6  -3  -6   19.42    3.30
   6   3  -6    9.70    4.53
  -6  -3   6   14.28    4.68
  -6  -3   6   20.14    5.76
  -6   3   7   22.29    2.40
  -6   3   7   19.56    2.49
  -6   3   7   18.74    3.15
   6   3  -7   26.22    6.52
  -6  -3   7   24.45    5.81
  -6  -3   7   15.57    5.66
  -6   3   8  408.05   39.69
   6   3  -8  391.60   44.62
  -6  -3   8  467.31   44.62
   6   3  -9   65.08   11.50
  -6  -3   9   77.00   11.43
   6   3 -10   38.08    8.30
  -6  -3  10   42.15    7.86
   6   3 -11   15.77    5.01
  -6  -3  11    8.54    3.55
   6   3 -12   73.66   12.89
  -6  -3  12  100.39   13.25
   6   3 -13  144.65   19.32
  -6  -3  13  140.18   18.14
   6  -3 -14  213.43   20.21
   6  -3 -14  207.56   20.26
   6   3 -14  185.54   25.24
  -6  -3  14  206.37   24.57
   6  -3 -15   15.30    2.67
   6  -3 -15   20.35    3.04
   6   3 -15   14.51    5.12
  -6  -3  15   19.47    5.20
   6  -3 -16   20.84    3.67
   6  -3 -16   23.99    4.03
   6   3 -16   41.31    8.20
  -6  -3  16   30.49    6.38
  -6   3  17   72.11   10.62
   6  -3 -17   74.76    9.60
   6  -3 -17   94.61   10.46
   6   3 -17  113.17   15.14
  -6  -3  17   79.57   12.25
  -6   3  18  106.84   14.66
   6  -3 -18  138.20   14.10
   6   3 -18  114.14   17.43
  -6  -3  18  116.15   16.19
  -6   3  19   32.35    6.84
   6   3 -19   61.11   10.73
  -6   3  20    0.98    2.24
   6   3 -20    3.83    3.56
   6   3 -21   -0.44    2.40
   6   3 -22   70.42   12.89
   6   3 -23   19.40    6.23
   6   3 -24   58.81   11.85
   6   3 -28   41.91   10.09
   6   3 -29   19.13    6.69
   6   3 -30   15.41    6.67
  -6   4   1  193.32   20.81
  -6   4   1  190.66   21.84
  -6   4   1  209.54   22.09
   6  -4  -1  181.87   22.90
   6  -4  -1  194.00   20.06
   6   4  -1  210.96   25.81
   6   4  -1  165.52   23.57
  -6  -4   1  188.28   24.03
  -6  -4   1  194.61   25.71
  -6   4   2   15.25    3.18
  -6   4   2   14.13    3.73
  -6   4   2   10.59    3.13
   6  -4  -2   13.59    2.12
   6   4  -2   17.26    5.97
  -6  -4   2   11.33    4.88
  -6  -4   2   12.18    5.29
  -6   4   3    5.38    1.89
  -6   4   3   10.92    2.82
  -6   4   3    5.80    2.45
   6   4  -3    5.02    3.55
  -6  -4   3    6.46    3.61
  -6  -4   3    4.32    3.72
  -6   4   4   19.67    3.36
  -6   4   4   22.05    3.86
  -6   4   4   28.00    4.48
   6   4  -4   24.31    6.89
  -6  -4   4   11.27    4.43
  -6  -4   4   24.55    7.16
  -6   4   5  267.79   26.72
  -6   4   5  289.77   27.25
  -6   4   5  279.93   27.64
   6   4  -5  224.29   31.34
  -6  -4   5  238.34   30.67
  -6  -4   5  300.79   33.63
  -6   4   6  292.05   27.50
  -6   4   6  274.10   27.63
  -6   4   6  281.69   28.33
   6   4  -6  337.55   34.70
  -6  -4   6  277.27   32.33
  -6  -4   6  273.22   33.76
  -6   4   7   78.89    8.89
   6   4  -7   83.47   13.52
  -6  -4   7  104.89   13.81
  -6  -4   7   74.35   13.42
  -6   4   8    6.89    1.23
   6   4  -8    1.37    3.12
  -6  -4   8    3.92    2.89
  -6  -4   8    1.61    2.35
   6   4  -9   72.41   12.80
  -6  -4   9   79.70   12.26
   6   4 -10   46.55    9.17
  -6  -4  10   22.49    6.07
   6   4 -11  144.43   21.08
  -6  -4  11  178.96   21.08
   6   4 -12  104.36   16.10
  -6  -4  12  105.97   15.03
   6   4 -13   63.86   11.41
  -6  -4  13   50.84    9.64
  -6   4  14    1.77    1.17
   6   4 -14   -0.47    2.57
  -6  -4  14    0.45    2.36
  -6   4  15  112.43   13.29
   6   4 -15  111.36   17.61
  -6  -4  15  177.05   18.61
  -6   4  16  174.45   18.51
   6  -4 -16  173.67   16.55
   6   4 -16  131.18   21.53
  -6   4  17   18.59    4.03
   6   4 -17   13.56    5.50
  -6   4  18   48.00    7.58
   6   4 -18   51.99   10.70
  -6   4  19  110.45   14.62
   6   4 -19  137.33   18.95
  -6   4  20  103.49   14.11
   6   4 -20  118.28   17.73
   6   4 -21   10.98    5.36
   6   4 -22    9.42    5.22
   6   4 -26   11.38    5.41
   6   4 -27   15.72    6.07
   6   4 -28   21.61    7.43
   6   4 -29    1.39    3.80
   6   4 -30   28.54    8.51
   6   4 -31    1.75    3.02
  -6   5   1   19.14    3.91
  -6   5   1   15.02    4.37
  -6   5   1   14.56    4.25
   6  -5  -1   12.52    2.89
   6   5  -1   10.00    4.80
  -6  -5   1   22.28    6.59
  -6  -5   1   14.41    6.55
  -6   5   2   83.79   11.68
  -6   5   2  111.21   13.50
  -6   5   2  102.50   12.95
   6  -5  -2   96.11   10.38
   6  -5  -2  105.23   10.48
   6   5  -2  104.47   16.51
  -6  -5   2  102.94   15.36
  -6  -5   2  115.53   17.71
  -6   5   3  138.57   16.87
  -6   5   3  147.62   16.94
   6   5  -3  143.58   20.82
  -6  -5   3  156.33   20.18
  -6  -5   3  146.76   21.62
  -6   5   4  112.96   12.69
  -6   5   4  121.32   13.56
  -6   5   4  105.58   13.18
   6   5  -4  103.43   16.95
  -6  -5   4  107.97   16.27
  -6  -5   4  117.41   18.09
  -6   5   5    3.14    1.41
  -6   5   5    2.68    1.74
  -6   5   5    5.38    2.18
   6   5  -5    2.28    3.01
  -6  -5   5    5.77    3.47
  -6  -5   5    1.18    3.30
  -6   5   6    3.21    1.23
  -6   5   6    3.48    1.39
  -6   5   6    4.43    1.67
   6   5  -6    2.57    3.17
  -6  -5   6    6.73    3.64
  -6  -5   6    0.39    2.48
  -6   5   7   72.45    7.57
  -6   5   7   71.46    7.53
  -6   5   7   70.65    8.42
   6   5  -7   59.49   12.08
  -6  -5   7   79.47   12.55
  -6  -5   7   97.19   15.23
  -6   5   8   48.11    6.11
   6   5  -8   60.83   11.43
  -6  -5   8   60.02   10.37
  -6  -5   8   63.61   12.00
  -6   5   9  104.43   10.50
   6   5  -9  115.14   16.84
  -6  -5   9   76.67   13.90
  -6   5  10   45.32    5.13
   6   5 -10   49.62   10.35
  -6   5  11    0.81    0.67
   6   5 -11    1.31    2.09
  -6   5  12    8.39    1.62
   6   5 -12    4.19    3.96
  -6   5  13  259.11   25.96
   6   5 -13  306.82   33.76
  -6   5  14  303.44   30.45
   6   5 -14  336.67   37.47
  -6   5  15    0.56    1.14
   6   5 -15   -1.04    3.45
  -6   5  16    8.73    2.70
   6   5 -16   20.02    6.70
  -6   5  17    0.26    1.44
   6   5 -17    0.91    2.76
  -6   5  18  116.59   14.67
   6   5 -18  142.69   19.98
  -6   5  19   26.19    5.34
   6   5 -23   41.31   10.47
   6   5 -24   38.87   10.04
   6   5 -25   15.54    6.38
   6   5 -26    4.70    4.42
   6   5 -27    1.34    4.20
   6   5 -28    8.12    4.97
   6   5 -29   29.30    8.92
   6   5 -30    3.00    4.26
   6   5 -31    4.01    3.80
   6   5 -32    3.17    3.84
   6   5 -33   18.19    7.50
  -6   6   1  132.44   17.22
  -6   6   1  167.71   19.66
  -6   6   1  134.50   18.03
   6  -6  -1  155.10   16.57
   6   6  -1  168.55   22.79
  -6  -6   1  168.49   23.78
  -6   6   2   30.70    5.83
  -6   6   2   47.62    7.96
  -6   6   2   35.16    6.72
   6  -6  -2   32.23    4.73
   6  -6  -2   36.61    4.84
   6   6  -2   34.60    9.03
  -6  -6   2   32.88    9.43
  -6   6   3   13.73    3.29
  -6   6   3   10.31    3.65
  -6   6   3    4.13    2.45
   6   6  -3   21.34    6.71
  -6   6   4   23.82    4.64
  -6   6   4   37.62    6.28
  -6   6   4   33.36    5.76
   6   6  -4   26.35    7.90
  -6  -6   4   15.18    6.52
  -6   6   5  151.69   16.99
  -6   6   5  169.23   18.06
  -6   6   5  146.80   17.63
   6   6  -5  170.74   22.91
  -6  -6   5  141.05   22.36
  -6   6   6  109.52   12.12
  -6   6   6   96.35   12.39
   6   6  -6  115.90   17.67
  -6  -6   6  113.33   18.20
  -6   6   7   69.56    8.35
  -6   6   7   73.33    8.74
   6   6  -7   60.87   12.65
  -6  -6   7   75.32   14.37
  -6   6   8   20.31    3.00
  -6   6   8   15.31    2.83
   6   6  -8   27.41    7.84
  -6  -6   8   38.11    9.34
   6   6  -9  143.09   19.65
  -6  -6   9   98.09   17.95
  -6   6  10   89.59   10.68
   6   6 -10  113.05   16.96
  -6   6  11   59.77    7.70
   6   6 -11   77.42   13.53
  -6   6  12   74.32    9.27
   6   6 -12  104.42   15.97
  -6   6  13    1.53    1.39
   6   6 -13    3.36    3.58
  -6   6  14    0.98    1.36
   6   6 -14   -0.20    2.51
  -6   6  15   75.36    9.64
  -6   6  16   14.01    3.48
  -6   6  17   16.62    4.04
  -6   6  18   52.26    8.25
   6   6 -20    9.29    5.31
   6   6 -21   28.37    8.46
   6   6 -22   11.31    5.67
   6   6 -23   26.48    8.76
   6   6 -24   -0.43    2.46
   6   6 -25   16.97    7.26
   6   6 -26   43.69   11.15
   6   6 -27   17.30    7.05
   6   6 -28    9.38    5.54
   6   6 -29   -0.25    2.44
   6   6 -30    3.91    4.42
   6   6 -31   13.23    6.81
   6   6 -32    8.46    5.55
   6   6 -33    8.35    5.66
   6   6 -34    3.13    5.08
  -6   7   1   17.17    4.45
  -6   7   1   25.38    6.27
   6  -7  -1    6.63    3.03
   6   7  -1   10.64    5.91
  -6  -7   1   21.08    7.49
  -6   7   2   12.34    3.60
  -6   7   2    9.85    4.01
   6  -7  -2   16.98    3.33
   6   7  -2   24.91    7.87
  -6  -7   2    2.16    4.25
  -6   7   3  294.10   28.92
  -6   7   3  277.69   30.58
   6  -7  -3  260.33   25.88
   6  -7  -3  254.00   25.74
   6   7  -3  286.97   34.45
  -6  -7   3  250.59   34.38
  -6   7   4   78.83   10.77
  -6   7   4   82.43   12.17
   6   7  -4  114.38   17.12
  -6  -7   4   59.69   13.92
  -6   7   5   37.06    6.06
  -6   7   5   29.81    6.53
   6   7  -5   26.23    8.54
  -6  -7   5   33.32    9.32
  -6   7   6   17.87    4.04
  -6   7   6   33.36    6.02
   6   7  -6   26.25    8.00
  -6  -7   6   17.65    7.42
  -6   7   7   25.70    4.68
  -6   7   7   24.37    5.29
   6   7  -7   30.00    8.37
  -6  -7   7   23.46    7.99
  -6   7   8   38.40    5.94
  -6   7   8   45.01    6.88
  -6  -7   8   46.64   11.33
  -6   7   9  154.46   16.08
  -6   7   9  139.61   16.41
  -6   7  10    1.25    1.01
  -6   7  11   -0.42    1.38
  -6   7  12   24.86    4.78
  -6   7  13  163.61   18.55
  -6   7  14   11.45    3.29
  -6   7  15    0.05    1.62
   6   7 -15    2.40    3.14
  -6   7  16    2.09    2.14
   6   7 -16    1.42    4.28
  -6   7  17    2.61    2.08
   6   7 -17    2.89    3.60
   6   7 -18    8.52    5.21
   6   7 -19   75.89   15.09
   6   7 -20   18.32    7.21
   6   7 -21   12.91    6.49
   6   7 -22   -0.97    3.78
   6   7 -23   26.46    8.25
   6   7 -24   17.89    6.92
   6   7 -25   17.56    7.46
   6   7 -26    0.29    3.56
   6   7 -27    1.46    3.38
   6   7 -28    5.88    4.99
   6   7 -29   15.94    7.69
   6   7 -30   -1.25    4.32
   6   7 -31    1.23    4.11
   6   7 -32    2.59    3.93
   6   7 -33    3.65    5.13
   6   7 -34   -1.03    4.25
   6   7 -35    6.43    5.89
  -6   8   1  177.55   19.38
  -6   8   1  134.40   19.97
   6  -8  -1  134.96   17.18
  -6  -8   1  137.57   23.46
  -6   8   2   11.06    3.73
  -6   8   2    2.37    3.33
   6  -8  -2    6.51    2.57
  -6  -8   2   13.14    6.34
  -6   8   3   -0.69    1.93
  -6   8   3    2.03    2.96
   6  -8  -3    0.28    0.98
  -6  -8   3   -0.42    3.63
  -6   8   4    0.46    1.68
  -6   8   4    1.17    2.20
   6  -8  -4    0.52    0.78
  -6  -8   4   -0.83    3.45
  -6   8   5  255.88   28.99
  -6   8   5  234.42   30.17
   6  -8  -5  299.50   28.62
  -6  -8   5  268.64   35.78
  -6   8   6    2.73    2.33
  -6   8   6    4.37    3.26
  -6  -8   6    0.78    3.74
  -6   8   7  108.54   13.67
  -6   8   8    3.87    2.00
   6   8  -8   -1.41    4.07
   6   8  -9  100.89   17.72
   6   8 -10   58.96   13.13
   6   8 -11  115.39   19.48
  -6   8  12   23.71    5.23
   6   8 -12   19.24    7.90
  -6   8  13    2.96    2.36
   6   8 -13    2.18    4.65
  -6   8  14    1.78    2.42
   6   8 -14   -0.97    2.77
   6   8 -15   97.32   17.73
   6   8 -16    1.18    3.24
   6   8 -17   40.88   10.69
   6   8 -18   -0.35    1.73
   6   8 -19   24.47    8.15
   6   8 -20   -0.67    3.12
   6   8 -21   22.21    8.05
   6   8 -22   -1.90    4.46
   6   8 -23    4.33    4.14
   6   8 -24   -0.63    3.11
   6   8 -25   10.84    6.04
   6   8 -26    6.55    4.63
   6   8 -27   20.57    8.00
   6   8 -28   -1.34    4.32
   6   8 -29   -0.18    2.38
   6   8 -30   -0.29    4.02
   6   8 -31   24.06    8.48
   6   8 -32    1.23    5.00
   6   8 -33    1.38    4.39
   6   8 -34    2.32    4.05
   6   8 -35   -0.23    4.28
   6   8 -36    0.83    3.97
  -6   9   1   11.68    4.20
  -6   9   1   13.54    5.66
   6  -9  -1    6.38    3.14
   6   9  -1   12.51    7.02
  -6  -9   1    1.96    3.88
  -6   9   2    8.19    3.54
  -6   9   2   14.57    5.31
   6   9  -2    9.37    6.32
  -6  -9   2    4.79    5.38
  -6   9   3  217.73   24.09
   6   9  -3  211.62   28.86
  -6  -9   3  144.50   27.31
  -6   9   4   14.05    4.59
   6   9  -4   16.68    7.07
  -6  -9   4    9.48    5.98
  -6   9   5    0.91    1.85
   6  -9  -5    3.15    1.15
   6   9  -5    3.12    3.78
  -6  -9   5    4.94    5.28
  -6   9   6   23.41    5.44
   6   9  -6   19.89    7.83
  -6   9   7   15.90    4.46
   6   9  -7    6.32    5.38
   6   9  -8   -0.31    4.66
   6   9  -9   78.11   15.68
   6   9 -10    1.87    3.41
  -6  -9  10   12.91    7.41
   6   9 -11   -2.48    4.40
  -6  -9  11   -1.13    3.55
   6   9 -12   -0.63    2.26
   6   9 -13  106.64   19.19
   6   9 -14    4.94    5.47
   6   9 -15   16.09    7.01
   6   9 -16    6.25    4.43
   6   9 -17   12.63    7.06
   6   9 -18    2.08    2.78
   6   9 -19   77.70   15.80
   6   9 -20   -0.48    2.84
   6   9 -21   -0.59    3.53
   6   9 -22   -0.94    3.96
   6   9 -23   48.36   12.22
   6   9 -24   -0.23    3.13
   6   9 -25   18.56    7.73
   6   9 -26    0.02    4.17
   6   9 -27    1.60    4.80
   6   9 -28   -0.43    1.96
   6   9 -29    4.85    4.47
   6   9 -30   -0.20    3.07
   6   9 -31   -1.13    3.52
   6   9 -32    4.25    4.55
   6   9 -33    4.88    5.28
   6   9 -34   -0.63    3.26
   6   9 -35    1.95    3.92
   6   9 -36   -0.48    3.37
  -6  10   1   51.21    9.79
   6  10  -1   32.45   10.48
  -6 -10   1   73.87   15.89
  -6  10   2   13.99    4.86
   6  10  -2    9.26    6.03
  -6 -10   2   14.26    7.67
  -6  10   3   -0.20    1.98
   6  10  -3   -2.12    4.51
  -6 -10   3   -1.05    5.33
  -6  10   4    8.34    4.20
   6  10  -4    4.47    4.75
   6  10  -5   53.99   13.17
   6  10  -6   -1.19    3.12
   6  10  -7   26.56    9.31
   6  10  -8   -1.55    4.76
   6  10  -9   -0.43    3.00
  -6 -10   9   -1.58    4.27
   6  10 -10   13.69    6.78
  -6 -10  10   -3.05    5.68
   6  10 -11  133.51   22.49
  -6 -10  11  151.13   24.91
   6  10 -12   -1.53    3.86
  -6 -10  12   -0.55    3.35
   6  10 -13    5.66    4.61
   6  10 -14    5.47    5.03
   6  10 -15   63.94   14.11
   6  10 -16   -0.97    3.73
   6  10 -17   37.07   10.83
   6  10 -18    1.93    3.46
   6  10 -19    9.33    6.22
   6  10 -20   -0.08    2.53
   6  10 -21   64.96   14.71
   6  10 -22   -0.58    2.93
   6  10 -23   10.51    6.16
   6  10 -24   -0.32    2.60
   6  10 -25   10.22    6.84
   6  10 -26    1.03    4.47
   6  10 -27    9.19    5.53
   6  10 -28   -1.10    4.19
   6  10 -29    4.46    5.30
   6  10 -30    2.72    3.57
   6  10 -31    2.36    5.01
   6  10 -32    8.16    5.01
   6  10 -33   -0.31    3.39
   6  10 -34    0.40    3.35
  -6  11   1   12.76    5.05
   6  11  -1   -1.65    3.87
  -6 -11   1    2.57    3.77
  -6  11   2   -0.55    1.89
   6  11  -2   -0.30    3.97
   6  11  -3   34.91   10.71
   6  11  -4    1.69    3.47
   6  11  -5   -0.33    3.01
   6  11  -6    1.32    4.56
   6  11  -7    5.82    5.28
  -6 -11   7    1.72    3.37
   6  11  -8   14.51    7.28
  -6 -11   8   11.13    7.41
   6  11  -9   32.99   10.41
  -6 -11   9   19.36    8.78
   6  11 -10    1.80    3.42
  -6 -11  10    2.52    4.17
   6  11 -11   -0.44    3.78
  -6 -11  11   -1.14    4.82
   6  11 -12   12.72    7.35
  -6 -11  12    8.78    6.89
   6  11 -13   44.68   11.68
  -6 -11  13   21.15    9.87
   6  11 -14    7.19    5.50
   6  11 -15   28.39    9.28
   6  11 -16    3.68    3.37
   6  11 -17   23.35    9.16
   6  11 -18    0.23    2.48
   6  11 -19   25.99    9.64
   6  11 -20    4.27    5.05
   6  11 -21    4.34    3.92
   6  11 -22    6.09    6.11
   6  11 -23   27.28   10.12
   6  11 -24    1.88    4.93
   6  11 -25   14.00    7.02
   6  11 -26    0.11    3.11
   6  11 -27    1.89    4.55
   6  11 -28   -0.86    3.93
   6  11 -29    4.42    6.01
   6  11 -30   -0.47    3.53
   6  11 -31    2.09    5.03
   6  11 -32   -0.76    3.92
   6  12  -1   44.04   12.70
   6  12  -2    3.76    4.87
   6  12  -3   -2.54    4.71
   6  12  -4    4.44    5.47
   6  12  -5   47.25   13.03
  -6 -12   5   56.45   15.32
   6  12  -6    0.95    4.85
  -6 -12   6    1.56    3.99
   6  12  -7    4.12    4.98
  -6 -12   7   11.40    8.06
   6  12  -8    2.34    5.15
  -6 -12   8   -0.43    3.49
   6  12  -9    4.89    6.27
  -6 -12   9    9.48    6.40
   6  12 -10    3.18    4.13
  -6 -12  10    4.96    5.18
   6  12 -11   43.79   12.46
  -6 -12  11   52.74   14.38
   6  12 -12    1.75    4.85
  -6 -12  12   -1.02    4.18
   6  12 -13    9.24    5.63
  -6 -12  13    0.79    2.53
   6  12 -14    0.20    1.64
  -6 -12  14   -1.14    4.27
   6  12 -15   36.29   10.67
  -6 -12  15   32.74   11.44
   6  12 -16    4.68    4.81
   6  12 -17   11.75    6.29
   6  12 -18   -1.37    4.99
   6  12 -19   -1.69    5.56
   6  12 -20   -1.06    4.96
   6  12 -21   24.37    8.85
   6  12 -22   -1.24    4.85
   6  12 -23    4.86    6.00
   6  12 -24    2.13    4.13
   6  12 -25   16.54    8.24
   6  12 -26   -0.20    3.15
   6  12 -27   13.05    6.56
   6  12 -28    9.68    7.18
   6  12 -29   -0.38    3.52
   6  13  -1    5.00    6.95
   6  13  -2    2.83    6.21
   6  13  -3   64.63   15.23
   6  13  -4   36.50   11.40
   6  13  -5   11.80    7.61
   6  13  -6    7.30    5.35
  -6 -13   6    6.95    6.72
   6  13  -7   18.29    7.92
  -6 -13   7    9.69    6.90
   6  13  -8   16.21    7.16
  -6 -13   8    2.37    5.04
   6  13  -9   37.06   11.95
  -6 -13   9   39.40   13.15
   6  13 -10    5.06    4.47
  -6 -13  10    8.23    7.28
   6  13 -11   -0.71    4.88
  -6 -13  11   -0.44    4.31
   6  13 -12   13.17    8.34
  -6 -13  12    5.71    5.98
   6  13 -13   17.69    7.46
  -6 -13  13    3.87    5.82
   6  13 -14   -1.09    4.31
  -6 -13  14   -0.84    4.12
   6  13 -15    3.99    5.35
  -6 -13  15   12.66    7.65
   6  13 -16   -1.25    5.05
  -6 -13  16    3.00    4.76
   6  13 -17    4.67    5.67
   6  13 -18   -0.22    4.22
   6  13 -19   14.05    6.71
   6  13 -20   -0.48    3.43
   6  13 -21    0.39    3.85
   6  13 -22   -1.54    3.95
   6  13 -23    4.37    4.05
   6  13 -24    2.99    5.02
   6  13 -25    2.45    4.55
   6  13 -26   -2.83    5.82
   6  14  -1   32.29   11.00
   6  14  -2   -0.44    3.82
   6  14  -3   -2.55    6.45
   6  14  -4   -2.04    4.62
   6  14  -5   30.12   10.42
   6  14  -6   27.11    9.96
   6  14  -7    7.87    6.55
   6  14  -8   -0.53    3.22
   6  14  -9    5.28    6.29
   6  14 -10   -4.47    7.06
   6  14 -11    7.87    6.74
   6  14 -12    4.74    5.42
   6  14 -13   -0.14    1.85
   6  14 -14    1.16    4.18
   6  14 -15    4.65    5.42
   6  14 -16    2.15    5.02
   6  14 -17    7.01    6.94
   6  14 -18   -0.09    4.62
   6  14 -19    4.06    4.56
   6  14 -20   -1.72    4.87
   6  14 -21    2.98    5.83
   6  14 -22    1.81    5.04
   6  15  -1   -2.39    5.53
   6  15  -2    5.86    6.93
   6  15  -3    1.49    5.06
   6  15  -4   -0.89    4.36
   6  15  -5    0.66    4.75
   6  15  -6   12.11    6.54
   6  15  -7    0.01    2.40
   6  15  -8    9.39    6.95
   6  15  -9   -0.24    3.64
   6  15 -10   -1.93    5.30
   6  15 -11    3.01    5.30
   6  15 -12   -1.41    4.82
   6  15 -13   10.37    7.18
   6  15 -14    5.49    4.51
   6  15 -15   -2.19    4.75
   6  15 -16   -1.32    4.56
   6  15 -17    3.51    4.04
   6  15 -18    2.84    3.48
   6  16  -1   -1.56    6.12
   6  16  -2   -0.23    5.91
   6  16  -3    0.65    3.51
   6  16  -4    5.22    5.50
   6  16  -5    6.72    5.91
   6  16  -6   11.38    6.36
   6  16  -7   -1.42    3.91
   6  16  -8    1.07    4.11
   6  16  -9   -1.05    3.64
   6  16 -10   -1.32    4.29
   6  16 -11    2.44    5.06
   6  16 -12   -0.43    5.37
  -5   0   1    4.21    2.48
  -5   0   1    3.82    2.68
   5   0  -1    1.52    2.03
   5   0  -1    1.91    1.86
  -5   0   2   -0.24    1.73
  -5   0   2   -0.10    1.67
   5   0  -2   -0.29    1.52
   5   0  -2    0.41    1.44
  -5   0   3  112.75   13.09
  -5   0   3  105.65   13.35
   5   0  -3   95.01   12.79
  -5   0   4   -0.14    1.14
  -5   0   4   -0.38    1.67
   5   0  -4   -0.46    1.93
  -5   0   5 2633.32  242.06
  -5   0   5 2352.30  242.53
   5   0  -5 2724.31  242.71
  -5   0   6   -0.37    1.49
   5   0  -6   -0.51    2.01
  -5   0   7   92.58   11.23
   5   0  -7   94.31   11.68
  -5   0   8    0.36    1.32
   5   0  -8    0.78    1.69
  -5   0   9  672.40   63.06
   5   0  -9  621.65   63.36
  -5   0  10   -0.27    1.22
   5   0 -10   -0.48    1.59
  -5   0  11   39.11    5.70
   5   0 -11   28.97    5.51
  -5   0  12   -0.02    0.96
   5   0 -12    1.52    1.46
  -5   0  13    6.79    2.34
   5   0 -13    9.12    2.84
  -5   0  14   -0.29    1.47
   5   0 -14   -0.20    1.44
  -5   0  15  158.90   16.53
   5   0 -15  120.83   16.36
  -5   0  16   -0.30    1.34
   5   0 -16    0.82    1.25
   5   0 -16   -0.46    2.56
   5   0 -17   93.95   12.83
   5   0 -17   95.37   14.94
   5   0 -18   -0.21    1.53
   5   0 -18   -0.31    2.30
   5   0 -19  151.73   19.40
   5   0 -19  172.34   22.34
   5   0 -20   -0.66    2.08
   5   0 -20    4.36    3.47
  -5   0  21  241.76   28.65
   5   0 -21  224.37   26.16
   5   0 -21  201.79   27.87
   5   0 -22    1.38    1.83
   5   0 -22   -0.18    3.30
   5   0 -23   -0.47    2.11
   5   0 -23   -0.52    2.05
   5   0 -24    0.16    1.55
   5   0 -25   31.25    7.47
   5   0 -26    2.70    2.25
   5   0 -27   39.19    8.58
   5   0 -28   -0.05    1.51
  -5   1   1  468.94   49.93
  -5   1   1  558.35   50.92
   5  -1  -1  452.50   50.03
   5  -1  -1  525.79   49.72
   5   1  -1  529.98   51.82
   5   1  -1  485.43   50.83
  -5  -1   1  484.20   51.03
  -5  -1   1  537.61   52.22
  -5   1   2    3.37    2.08
  -5   1   2    6.61    2.68
   5  -1  -2    1.45    1.57
   5  -1  -2    8.64    2.33
   5   1  -2    4.40    2.91
   5   1  -2    5.26    2.55
  -5  -1   2    3.94    2.32
  -5  -1   2    3.18    2.74
  -5   1   3  569.33   55.08
  -5   1   3  534.09   55.11
   5  -1  -3  592.35   55.25
   5   1  -3  555.66   56.69
  -5  -1   3  526.48   55.90
  -5  -1   3  586.84   57.15
  -5   1   4   14.56    3.05
  -5   1   4    8.08    2.82
   5  -1  -4   13.77    3.03
   5   1  -4   14.55    4.33
  -5  -1   4   10.42    3.43
  -5  -1   4    7.25    3.66
  -5   1   5  109.52   11.72
  -5   1   5  102.70   11.90
   5  -1  -5  105.48   11.84
   5   1  -5  102.59   13.33
  -5  -1   5   81.94   12.28
  -5  -1   5  105.67   13.68
  -5   1   6  677.88   60.64
   5  -1  -6  583.02   60.58
   5   1  -6  647.35   62.78
  -5  -1   6  609.89   61.99
  -5   1   7  629.26   61.54
   5  -1  -7  623.02   61.93
   5   1  -7  591.48   63.52
  -5  -1   7  769.21   64.08
  -5   1   8    0.10    1.03
   5  -1  -8   -0.15    0.90
   5   1  -8   -0.39    1.41
  -5  -1   8    1.00    1.67
  -5   1   9   47.06    5.65
   5  -1  -9   35.23    5.60
   5   1  -9   48.59    7.60
  -5  -1   9   44.15    6.94
  -5   1  10    1.71    1.21
   5  -1 -10    1.89    1.52
   5   1 -10    2.72    1.98
  -5  -1  10    1.46    1.68
  -5   1  11  186.05   19.40
   5  -1 -11  167.73   19.68
   5   1 -11  205.70   22.00
  -5  -1  11  218.13   21.47
  -5   1  12   16.26    3.12
   5  -1 -12   13.58    3.25
   5   1 -12   21.52    4.69
  -5  -1  12   19.67    4.40
   5  -1 -13  418.74   45.93
   5  -1 -13  470.83   48.01
   5   1 -13  462.91   47.96
  -5  -1  13  546.49   47.77
   5  -1 -14    1.04    1.12
   5  -1 -14    2.56    2.39
   5   1 -14   -0.37    1.78
  -5  -1  14    4.15    2.33
   5  -1 -15   50.84    7.75
   5  -1 -15   46.86    8.70
   5   1 -15   48.00    8.54
  -5  -1  15   63.49    8.63
   5  -1 -16    4.26    2.19
   5  -1 -16    2.67    2.46
   5   1 -16    2.80    1.96
  -5  -1  16    2.45    2.00
   5  -1 -17   26.49    5.26
   5  -1 -17   31.55    6.84
   5   1 -17   32.12    6.55
  -5  -1  17   22.65    5.17
   5  -1 -18    1.56    1.79
   5  -1 -18    3.64    2.93
   5   1 -18    4.62    2.76
  -5  -1  18    0.71    1.71
  -5   1  19  189.97   24.02
   5  -1 -19  177.51   22.25
   5  -1 -19  205.54   24.63
   5   1 -19  236.55   24.87
   5   1 -19  192.68   26.19
  -5   1  20    6.85    3.80
   5  -1 -20    3.33    2.73
   5  -1 -20    1.55    2.30
   5   1 -20    6.63    3.26
   5   1 -20    5.77    4.16
  -5   1  21   -0.03    2.44
   5  -1 -21    4.27    2.96
   5  -1 -21    2.22    2.84
   5   1 -21    1.88    2.69
   5   1 -21    9.28    5.26
   5  -1 -22   16.71    4.96
   5  -1 -22   10.63    5.13
   5   1 -22   24.70    6.07
   5   1 -22   19.85    7.42
   5  -1 -23   55.26    9.41
   5   1 -23   41.77    9.14
   5   1 -23   60.90   12.52
   5  -1 -24    3.85    2.67
   5   1 -24    6.60    3.87
   5  -1 -25   20.28    5.67
   5   1 -25   14.04    5.33
   5  -1 -26    3.10    2.58
   5   1 -26    9.80    4.60
   5   1 -27   84.60   14.21
  -5   2   1    7.48    2.40
  -5   2   1    5.76    2.72
   5  -2  -1    7.88    3.25
   5  -2  -1    6.68    2.14
   5   2  -1    3.41    3.36
   5   2  -1    8.12    3.23
  -5  -2   1    5.66    3.03
  -5  -2   1    2.22    2.86
  -5   2   2   18.29    3.81
  -5   2   2   17.06    3.81
   5  -2  -2   20.80    4.42
   5  -2  -2   17.66    3.01
   5   2  -2   25.57    5.94
   5   2  -2   21.97    5.16
  -5  -2   2   14.37    4.48
  -5  -2   2   23.13    5.74
  -5   2   3  184.88   21.97
  -5   2   3  222.88   22.57
   5  -2  -3  245.48   23.02
   5   2  -3  237.43   25.58
  -5  -2   3  194.06   24.03
  -5  -2   3  225.59   25.51
  -5   2   4   79.77    9.25
  -5   2   4   79.96    9.35
   5  -2  -4   92.00    9.72
   5   2  -4   91.52   12.26
  -5  -2   4   57.15   10.38
  -5  -2   4   63.53   11.21
  -5   2   5  610.56   63.80
  -5   2   5  680.14   64.27
   5  -2  -5  733.49   64.42
   5   2  -5  726.96   67.97
  -5  -2   5  635.64   66.67
  -5  -2   5  696.77   68.29
  -5   2   6   10.63    1.87
  -5   2   6    8.00    1.90
   5  -2  -6   12.28    2.16
   5   2  -6   10.86    3.96
  -5  -2   6    4.97    3.07
  -5  -2   6    5.27    3.37
  -5   2   7  117.80   11.14
   5  -2  -7  112.13   11.32
   5   2  -7  115.84   14.95
  -5  -2   7   77.39   13.22
  -5   2   8    9.08    1.45
   5  -2  -8   10.43    1.69
   5   2  -8   17.39    4.48
  -5  -2   8   12.28    3.70
   5  -2  -9  637.45   64.55
   5  -2  -9  743.19   65.48
   5   2  -9  730.68   69.21
  -5  -2   9  735.30   68.36
   5  -2 -10    4.05    1.22
   5  -2 -10    3.33    1.40
   5   2 -10    4.88    2.91
  -5  -2  10   -0.41    2.24
   5  -2 -11    8.53    1.78
   5  -2 -11    6.20    1.95
   5   2 -11    7.07    3.38
  -5  -2  11    5.41    2.55
   5  -2 -12  102.28   10.60
   5  -2 -12   90.71   10.97
   5   2 -12   83.72   13.03
  -5  -2  12   96.16   12.79
   5  -2 -13   66.96    8.19
   5  -2 -13   64.99    8.74
   5   2 -13   67.88   10.75
  -5  -2  13   75.30   10.38
   5  -2 -14   42.32    5.64
   5  -2 -14   30.88    5.68
   5   2 -14   32.78    7.18
  -5  -2  14   41.87    7.24
   5  -2 -15  397.91   41.54
   5  -2 -15  434.16   42.81
   5   2 -15  416.88   44.75
  -5  -2  15  445.52   43.91
   5  -2 -16    3.64    1.84
   5  -2 -16    4.37    2.60
   5   2 -16    1.44    2.42
  -5  -2  16    1.65    2.15
  -5   2  17   10.91    3.49
   5  -2 -17    7.61    2.59
   5  -2 -17   10.39    3.49
   5   2 -17   18.51    5.28
  -5  -2  17    8.82    3.30
  -5   2  18   -0.41    1.94
   5  -2 -18    0.29    1.31
   5   2 -18   -0.00    1.58
  -5  -2  18    0.75    1.57
  -5   2  19  136.00   17.68
   5  -2 -19  141.05   16.50
   5  -2 -19  143.00   17.79
   5   2 -19  162.28   19.52
  -5  -2  19  115.00   16.75
  -5   2  20   53.32    9.70
   5  -2 -20   54.35    8.72
   5  -2 -20   62.11   10.22
   5   2 -20   69.24   11.38
  -5  -2  20   56.71    9.55
  -5   2  21    3.51    3.49
   5  -2 -21    2.77    1.91
   5  -2 -21    8.37    3.89
   5   2 -21    3.91    3.02
   5   2 -21    3.32    3.98
  -5  -2  21    1.90    2.17
   5  -2 -22    8.51    3.42
   5   2 -22    8.02    4.47
   5  -2 -23   18.05    5.05
   5   2 -23   21.17    6.38
   5  -2 -24   -0.43    1.52
   5   2 -24   -0.47    2.60
   5   2 -25  125.18   18.56
   5   2 -26    8.13    4.59
   5   2 -29   47.65   10.97
   5   2 -30    8.63    4.72
   5   2 -31   50.78   11.56
  -5   3   1  381.00   34.98
  -5   3   1  375.60   34.87
   5  -3  -1  283.26   34.96
   5  -3  -1  335.99   33.21
   5   3  -1  344.94   37.77
   5   3  -1  303.81   36.37
  -5  -3   1  301.85   36.17
  -5  -3   1  349.21   38.20
  -5   3   2   62.18    8.44
  -5   3   2   61.44    8.45
   5  -3  -2   49.17    8.76
   5  -3  -2   65.49    6.91
   5   3  -2   65.77   11.17
   5   3  -2   70.05   10.89
  -5  -3   2   67.45   10.55
  -5  -3   2   81.61   12.46
  -5   3   3  122.23   13.19
  -5   3   3  114.27   13.24
   5  -3  -3  120.79   14.05
   5   3  -3   97.59   15.67
  -5  -3   3  107.66   15.33
  -5  -3   3  152.35   17.91
  -5   3   4    3.17    1.14
  -5   3   4    2.94    1.36
  -5   3   4    1.21    1.22
   5  -3  -4    1.56    1.44
   5   3  -4   -1.13    2.62
  -5  -3   4    2.65    2.67
  -5  -3   4    0.92    2.52
  -5   3   5  225.24   22.60
  -5   3   5  235.00   22.98
  -5   3   5  231.09   23.14
   5   3  -5  229.85   27.34
  -5  -3   5  294.97   27.82
  -5  -3   5  249.72   28.29
  -5   3   6  207.50   20.20
   5   3  -6  167.76   23.97
  -5  -3   6  236.97   24.82
  -5  -3   6  250.24   26.61
   5   3  -7   91.34   13.19
  -5  -3   7   77.99   11.83
   5   3  -8  119.55   16.68
  -5  -3   8  131.02   16.41
   5   3  -9   75.49   12.38
  -5  -3   9   94.11   12.53
   5   3 -10   15.78    4.92
  -5  -3  10   22.79    5.44
   5   3 -11   -0.26    1.56
  -5  -3  11    0.61    1.55
   5  -3 -12   26.38    3.24
   5  -3 -12   30.16    3.41
   5   3 -12   41.79    7.95
  -5  -3  12   31.95    6.43
   5  -3 -13  212.40   21.74
   5  -3 -13  214.25   21.98
   5   3 -13  256.50   27.37
  -5  -3  13  274.79   26.54
  -5   3  14   24.62    4.43
   5  -3 -14   25.95    3.81
   5  -3 -14   28.53    4.17
   5   3 -14   29.71    6.99
  -5  -3  14   19.46    5.45
  -5   3  15    9.08    2.58
   5  -3 -15    6.31    1.95
   5  -3 -15    6.45    2.11
   5   3 -15    8.13    3.95
  -5  -3  15    7.17    3.51
  -5   3  16   40.01    6.71
   5  -3 -16   40.73    5.93
   5  -3 -16   38.61    6.29
   5   3 -16   52.61    9.48
  -5  -3  16   53.36    8.71
  -5   3  17   88.35   11.34
   5  -3 -17   82.54   10.09
   5  -3 -17   82.40   10.68
   5   3 -17   71.92   12.70
  -5  -3  17   74.92   11.88
  -5   3  18   14.91    4.09
   5  -3 -18    7.35    2.82
   5  -3 -18   13.88    3.74
   5   3 -18   23.62    6.23
  -5  -3  18   11.34    4.13
  -5   3  19   -0.43    2.29
   5  -3 -19    0.57    1.35
   5  -3 -19    1.11    1.74
   5   3 -19   -1.31    2.92
  -5  -3  19   -0.30    1.82
  -5   3  20   -1.28    2.92
   5  -3 -20   -0.19    1.26
   5   3 -20   -0.60    2.31
  -5   3  21   48.89    9.28
   5  -3 -21   49.14    8.00
   5   3 -21   54.50   10.61
   5  -3 -22   95.07   13.09
   5   3 -22  108.69   16.32
   5   3 -23   98.96   15.93
   5   3 -24   12.29    5.42
   5   3 -28   13.83    5.89
   5   3 -29   27.23    8.21
   5   3 -30   -1.15    3.83
   5   3 -31    4.99    3.87
   5   3 -32    2.70    3.04
   5   3 -33    7.97    5.05
  -5   4   1   77.51    9.80
  -5   4   1   73.11   10.71
  -5   4   1   80.91   10.59
   5  -4  -1   83.26    9.51
   5   4  -1   50.22   11.66
   5   4  -1   98.29   13.77
  -5  -4   1   96.97   13.30
  -5  -4   1  107.85   15.14
  -5   4   2    9.97    2.65
  -5   4   2    8.30    3.12
  -5   4   2   10.80    2.97
   5  -4  -2   10.80    1.88
   5   4  -2   16.75    5.31
  -5  -4   2   13.83    4.68
  -5  -4   2   16.82    5.70
  -5   4   3   32.79    5.10
  -5   4   3   38.69    6.00
  -5   4   3   40.18    5.82
   5   4  -3   34.54    8.25
  -5  -4   3   44.38    8.47
  -5  -4   3   57.67   10.13
  -5   4   4   59.07    7.26
  -5   4   4   62.72    7.90
  -5   4   4   68.05    7.89
   5   4  -4   66.30   11.35
  -5  -4   4   54.77   10.15
  -5  -4   4   59.21   11.23
  -5   4   5  131.51   17.39
  -5   4   5  217.38   18.39
  -5   4   5  206.00   18.38
   5   4  -5  208.33   23.58
  -5  -4   5  199.54   22.40
  -5  -4   5  214.30   24.32
  -5   4   6    0.51    0.55
  -5   4   6   -0.09    0.52
  -5   4   6    0.41    0.72
   5   4  -6    0.60    2.71
  -5  -4   6   -0.47    2.06
  -5  -4   6    1.14    3.07
  -5   4   7   10.19    1.75
  -5   4   7   16.16    1.95
   5   4  -7   13.34    4.97
  -5  -4   7   20.30    5.25
   5   4  -8   82.64   13.10
  -5  -4   8   76.90   12.08
   5   4  -9   93.43   14.86
  -5  -4   9  108.61   14.75
   5   4 -10  226.09   25.75
  -5  -4  10  184.04   23.61
  -5   4  11  210.04   20.31
   5   4 -11  208.84   25.94
  -5  -4  11  205.74   24.78
  -5   4  12    4.98    1.42
   5   4 -12    3.77    3.43
  -5  -4  12    4.95    2.70
  -5   4  13    2.85    1.35
   5  -4 -13    3.14    0.81
   5  -4 -13    3.35    0.85
   5   4 -13    0.89    3.17
  -5  -4  13    1.68    2.60
  -5   4  14   30.35    4.76
   5  -4 -14   26.08    3.73
   5  -4 -14   35.27    4.31
   5   4 -14   32.17    7.75
  -5  -4  14   30.33    6.73
  -5   4  15  336.37   36.12
   5  -4 -15  343.64   34.94
   5  -4 -15  368.63   35.59
   5   4 -15  394.75   41.34
  -5  -4  15  436.23   40.36
  -5   4  16   66.85    9.67
   5  -4 -16   73.89    8.82
   5  -4 -16   82.23    9.58
   5   4 -16   63.36   12.25
  -5  -4  16   97.50   12.88
  -5   4  17  111.13   14.32
   5  -4 -17  107.25   13.00
   5  -4 -17  138.02   14.22
   5   4 -17  125.03   17.86
  -5   4  18    0.67    1.85
   5  -4 -18    3.05    1.86
   5  -4 -18    7.10    2.60
   5   4 -18    0.63    2.69
  -5   4  19  199.69   22.98
   5  -4 -19  184.22   21.11
   5   4 -19  233.77   26.81
  -5   4  20    3.06    2.52
   5  -4 -20    8.59    2.79
   5   4 -20   13.39    5.62
   5   4 -21   80.30   14.09
   5   4 -22    5.86    4.26
   5   4 -26   18.12    7.00
   5   4 -27   22.59    7.95
   5   4 -28    0.37    2.93
   5   4 -29   25.62    8.19
   5   4 -30   10.24    5.36
   5   4 -31   27.36    8.53
   5   4 -32   11.86    6.05
   5   4 -33   -1.55    3.59
   5   4 -34    5.27    4.77
  -5   5   1  212.11   23.05
  -5   5   1  249.21   25.36
  -5   5   1  173.78   23.15
   5  -5  -1  231.38   22.60
   5   5  -1  205.54   26.97
   5   5  -1  239.28   27.52
  -5  -5   1  206.87   26.13
  -5  -5   1  218.90   28.09
  -5   5   2   54.76    7.92
  -5   5   2   52.22    8.95
  -5   5   2   73.33    9.20
   5  -5  -2   51.84    6.97
   5  -5  -2   62.91    7.17
   5   5  -2   61.04   11.37
  -5  -5   2   76.96   11.73
  -5  -5   2   77.36   13.15
  -5   5   3  187.04   18.99
  -5   5   3  166.01   19.82
  -5   5   3  175.71   19.38
   5   5  -3  163.81   22.75
  -5  -5   3  202.78   23.06
  -5  -5   3  141.23   22.64
  -5   5   4   37.35    5.48
  -5   5   4   43.81    6.61
  -5   5   4   31.72    5.67
   5   5  -4   58.95   10.24
  -5  -5   4   34.23    7.91
  -5  -5   4   44.22    9.80
  -5   5   5   13.60    2.86
  -5   5   5   20.39    3.83
  -5   5   5   10.62    2.84
   5   5  -5   13.86    5.65
  -5  -5   5   26.91    6.38
  -5  -5   5   16.90    5.75
  -5   5   6    9.24    2.27
  -5   5   6   13.31    2.85
   5   5  -6   16.68    5.53
  -5  -5   6   10.46    4.45
  -5  -5   6   14.72    5.75
  -5   5   7  335.67   31.88
  -5   5   7  330.38   32.19
   5   5  -7  322.57   37.69
  -5  -5   7  292.60   36.07
  -5   5   8  143.81   14.19
  -5   5   8  148.32   14.36
  -5   5   8  149.10   15.09
   5   5  -8   98.08   18.28
  -5  -5   8  140.35   18.85
  -5   5   9   26.67    3.53
   5   5  -9   11.79    5.31
  -5  -5   9   10.90    4.68
  -5   5  10    2.95    1.27
   5   5 -10    2.64    3.15
  -5  -5  10   -0.85    2.24
  -5   5  11   12.62    2.60
   5   5 -11   18.54    6.23
  -5  -5  11   15.71    5.05
  -5   5  12  266.65   24.42
   5  -5 -12  231.55   22.58
   5   5 -12  193.07   28.31
  -5  -5  12  289.30   29.28
  -5   5  13  301.09   29.84
  -5   5  13  282.56   30.45
   5  -5 -13  310.16   29.16
   5   5 -13  325.94   36.32
  -5   5  14   20.73    3.97
  -5   5  14   26.25    4.51
   5  -5 -14   24.88    3.53
   5   5 -14   25.78    7.28
  -5   5  15    5.77    2.33
  -5   5  15    1.64    1.67
   5  -5 -15    5.85    1.73
   5   5 -15    9.53    4.69
  -5   5  16   48.52    7.71
  -5   5  16   48.30    7.83
   5  -5 -16   57.09    7.24
   5   5 -16   62.63   11.79
  -5   5  17   86.85   12.47
  -5   5  17   97.99   12.80
   5   5 -17  125.35   17.43
  -5   5  18   34.77    6.73
  -5   5  18   38.98    6.87
   5   5 -18   19.63    7.06
  -5   5  19   69.67   11.20
  -5   5  19   72.85   11.09
   5   5 -19   78.47   13.94
  -5   5  20    2.92    2.58
   5   5 -23   34.97    9.41
   5   5 -24   19.54    7.18
   5   5 -25    2.49    4.00
   5   5 -26    3.97    4.14
   5   5 -27   19.59    7.03
   5   5 -28   28.67    8.64
   5   5 -29   14.87    6.23
   5   5 -30    7.91    5.46
   5   5 -31   -0.93    3.43
   5   5 -32    2.55    3.99
   5   5 -33    9.94    5.56
   5   5 -34    4.21    4.08
   5   5 -35    0.42    2.70
   5   5 -36    3.61    4.53
  -5   6   1   24.80    5.08
  -5   6   1   30.49    6.93
   5  -6  -1   21.69    4.23
   5   6  -1   19.79    6.97
  -5  -6   1   22.39    7.74
  -5   6   2    2.18    1.83
  -5   6   2    0.68    2.73
   5  -6  -2    0.81    1.30
   5  -6  -2    1.71    1.40
   5   6  -2    4.59    3.60
  -5  -6   2   -0.64    3.76
  -5   6   3   91.82   11.35
  -5   6   3   89.56   12.77
   5  -6  -3   89.09    9.80
   5  -6  -3   85.29    9.62
   5   6  -3   73.92   14.38
  -5  -6   3  105.98   16.59
  -5   6   4  140.01   14.50
  -5   6   4  113.86   15.19
   5  -6  -4  111.00   13.31
   5   6  -4  143.18   19.17
  -5  -6   4   94.29   17.43
  -5   6   5  121.11   13.32
  -5   6   5  116.27   14.36
   5  -6  -5  100.94   12.34
   5   6  -5  119.22   17.82
  -5  -6   5  117.73   18.49
  -5   6   6   22.43    4.34
   5  -6  -6   31.52    4.34
   5   6  -6   26.81    7.35
  -5  -6   6   22.60    7.41
  -5   6   7   90.19   10.77
   5  -6  -7   95.04   10.31
   5   6  -7   73.65   14.22
  -5  -6   7  108.77   17.07
  -5   6   8   36.12    4.83
  -5   6   8   27.25    4.87
   5  -6  -8   25.96    3.94
   5   6  -8   23.09    7.43
  -5   6   9  109.91   12.56
  -5   6   9  117.92   13.44
   5  -6  -9  119.00   12.20
   5   6  -9  107.62   17.36
  -5   6  10  130.40   13.40
  -5   6  10  136.28   14.52
   5  -6 -10  113.85   12.83
   5   6 -10  131.00   19.06
  -5   6  11   96.48    9.63
  -5   6  11   98.49   10.78
   5  -6 -11   67.65    8.81
   5   6 -11   95.46   15.27
  -5   6  12   23.45    3.97
  -5   6  12   25.63    4.75
   5  -6 -12   28.57    3.86
   5   6 -12   28.06    7.80
  -5   6  13    3.54    1.74
  -5   6  13    3.45    1.97
   5  -6 -13    4.06    1.51
   5   6 -13    3.93    4.06
  -5   6  14  104.69   12.02
  -5   6  14   92.87   12.45
   5  -6 -14  104.37   11.39
   5   6 -14  102.44   16.64
  -5   6  15   86.91   10.91
  -5   6  15   82.44   11.47
   5   6 -15  103.11   16.06
  -5   6  16    0.13    1.54
  -5   6  16    0.47    1.92
   5   6 -16    1.46    3.62
  -5   6  17   75.42   10.75
  -5   6  17   78.36   11.25
  -5   6  18   21.24    5.36
  -5   6  19   22.15    5.69
   5   6 -20    0.70    3.43
   5   6 -21    7.45    4.62
   5   6 -22   30.94    8.77
   5   6 -23   -0.48    2.89
   5   6 -24    7.07    5.31
   5   6 -25   23.02    8.10
   5   6 -26   29.46    8.75
   5   6 -27   17.07    6.79
   5   6 -28    1.50    3.73
   5   6 -29    5.38    5.35
   5   6 -30   31.41    9.33
   5   6 -31   20.95    8.36
   5   6 -32   22.09    8.21
   5   6 -33    1.65    2.85
   5   6 -34    2.07    2.28
   5   6 -35   -0.88    4.22
   5   6 -36    3.60    4.54
   5   6 -37    6.15    4.58
  -5   7   1   16.01    4.34
  -5   7   1   12.62    4.79
   5  -7  -1   12.69    3.48
   5  -7  -1   14.87    3.88
   5   7  -1   15.57    6.08
  -5  -7   1   20.45    7.71
  -5   7   2  160.85   20.14
   5  -7  -2  194.76   20.01
   5  -7  -2  173.38   19.56
   5   7  -2  157.02   23.87
  -5  -7   2  185.04   25.90
  -5   7   3  149.31   16.82
   5  -7  -3  147.09   15.90
   5  -7  -3  123.37   15.00
   5  -7  -3  135.53   14.79
   5   7  -3  138.88   20.59
  -5  -7   3  108.21   19.74
  -5   7   4   97.26   12.70
   5  -7  -4  119.03   12.54
   5  -7  -4   91.21   10.79
   5  -7  -4   94.10   10.65
   5   7  -4  103.35   16.80
  -5  -7   4  103.30   17.59
  -5   7   5   18.80    4.26
   5  -7  -5   18.99    3.80
   5   7  -5   24.37    7.39
  -5  -7   5    8.58    5.18
  -5   7   6   33.03    5.73
   5  -7  -6   36.81    5.36
   5   7  -6   16.55    7.31
  -5  -7   6   23.43    8.34
  -5   7   7  168.82   18.84
   5  -7  -7  166.21   18.05
   5   7  -7  163.29   23.42
  -5  -7   7  165.25   24.49
  -5   7   8  290.72   33.00
   5  -7  -8  339.35   32.68
   5   7  -8  368.06   39.97
  -5  -7   8  328.87   40.29
  -5   7   9   33.54    5.65
  -5   7   9   31.96    6.08
   5  -7  -9   34.54    5.12
   5   7  -9   26.45    8.45
  -5   7  10    8.75    2.74
  -5   7  10    4.44    2.32
   5  -7 -10    7.66    2.13
   5   7 -10   25.69    7.97
  -5   7  11   16.89    3.53
  -5   7  11   26.43    5.02
   5  -7 -11   10.04    2.62
   5   7 -11    7.69    5.28
  -5   7  12  166.45   17.19
  -5   7  12  120.56   17.33
   5  -7 -12  164.32   16.64
  -5   7  13   89.33   10.95
  -5   7  13   84.93   11.88
  -5   7  14    2.05    1.74
  -5   7  14    0.17    1.54
  -5   7  15   39.47    6.44
  -5   7  15   35.27    6.97
  -5   7  16    5.82    3.12
  -5   7  17    3.57    2.40
   5   7 -17   -1.09    2.77
   5   7 -18  136.98   21.43
   5   7 -19    3.17    3.36
   5   7 -20   12.30    6.02
   5   7 -21    1.32    3.27
   5   7 -22   33.80   10.08
   5   7 -23   10.17    5.48
   5   7 -24   33.13    9.82
   5   7 -25    1.06    3.82
   5   7 -26   -1.06    3.41
   5   7 -27    9.72    5.44
   5   7 -28   18.24    7.81
   5   7 -29    4.04    4.64
   5   7 -30    1.64    4.67
   5   7 -31   -1.27    3.75
   5   7 -32   22.95    8.73
   5   7 -33    6.12    5.19
   5   7 -34   25.22    9.11
   5   7 -35   -2.67    5.10
   5   7 -36   -1.34    4.77
   5   7 -37   -0.66    3.22
   5   7 -38    1.54    3.83
  -5   8   1   24.10    5.80
   5  -8  -1   27.88    5.35
   5  -8  -1   13.13    4.29
  -5  -8   1   13.64    7.33
  -5   8   2   10.09    3.70
   5  -8  -2   10.89    3.30
   5  -8  -2   12.27    3.81
  -5  -8   2    7.04    5.11
  -5   8   3   15.91    4.61
   5  -8  -3   19.83    4.48
   5  -8  -3   16.72    4.17
  -5  -8   3   24.08    8.29
  -5   8   4  436.68   43.41
   5  -8  -4  391.72   41.85
   5  -8  -4  410.99   41.34
  -5  -8   4  416.15   49.34
  -5   8   5   49.45    8.60
   5  -8  -5   55.42    8.17
   5  -8  -5   55.95    7.14
  -5  -8   5   54.48   12.74
  -5   8   6  106.49   15.02
   5  -8  -6  132.95   14.87
   5  -8  -6  131.08   12.59
   5  -8  -6  113.96   12.30
  -5  -8   6  129.14   20.96
  -5   8   7   -0.53    1.77
   5  -8  -7    0.50    1.30
  -5  -8   7    3.53    4.90
  -5   8   8  100.10   13.17
  -5  -8   8   99.90   18.06
  -5   8   9  166.52   19.12
   5  -8  -9  157.23   18.02
  -5   8  10   70.79   10.25
  -5   8  10   70.33   10.78
  -5   8  11   25.47    5.33
  -5   8  11   25.74    5.91
  -5   8  12   27.26    5.42
  -5   8  12   24.68    6.19
   5   8 -12   39.20   10.14
  -5   8  13    3.68    1.92
  -5   8  13    2.45    2.49
   5   8 -13   -0.95    2.66
  -5   8  14   88.68   13.61
   5   8 -14  119.93   18.68
   5   8 -15    2.56    4.24
   5   8 -16   38.37   10.64
   5   8 -17    2.57    3.80
   5   8 -18    4.00    3.95
   5   8 -19    2.98    4.44
   5   8 -20   60.73   13.29
   5   8 -21   -1.00    3.50
   5   8 -22   32.29    9.55
   5   8 -23    9.62    5.94
   5   8 -24   26.09    8.64
   5   8 -25    6.55    5.08
   5   8 -26   37.35   10.79
   5   8 -27   -0.85    2.90
   5   8 -28   -0.21    4.12
   5   8 -29    4.61    3.91
   5   8 -30   12.22    6.21
   5   8 -31   11.86    6.47
   5   8 -32    1.31    3.62
   5   8 -33    4.30    3.78
   5   8 -34   -1.69    4.42
   5   8 -35   -0.99    3.98
   5   8 -36    1.81    4.32
   5   8 -37   -0.78    3.44
   5   8 -38   -0.44    2.15
  -5   9   1    2.58    2.35
   5  -9  -1    0.94    2.21
   5   9  -1   -0.76    3.04
  -5  -9   1   -0.95    4.38
  -5   9   2  165.29   22.64
   5  -9  -2  223.14   22.77
   5   9  -2  166.93   26.27
  -5  -9   2  194.96   28.69
  -5   9   3   15.98    4.83
   5  -9  -3   22.88    5.01
   5  -9  -3   14.41    4.42
   5   9  -3   29.71    8.42
  -5  -9   3   11.92    6.94
  -5   9   4    1.53    2.30
   5  -9  -4    0.75    1.32
   5  -9  -4   -0.03    1.16
   5   9  -4    3.09    3.75
  -5  -9   4   -1.73    4.36
  -5   9   5   11.09    4.06
   5  -9  -5   12.26    3.54
   5  -9  -5   10.51    3.20
   5   9  -5    7.77    4.96
  -5  -9   5   15.07    6.24
  -5   9   6   59.28    8.98
   5  -9  -6   24.80    5.94
   5  -9  -6   43.96    6.22
   5   9  -6   67.31   13.01
  -5  -9   6   46.24   12.04
  -5   9   7    7.98    3.45
   5  -9  -7    7.85    2.06
   5   9  -7    4.36    5.44
  -5  -9   7    5.25    4.85
  -5   9   8  162.90   18.94
   5  -9  -8  144.25   14.36
   5   9  -8  169.86   23.72
  -5  -9   8  130.72   23.14
  -5   9   9    5.59    3.10
   5   9  -9   10.04    6.21
  -5  -9   9    2.39    4.25
  -5   9  10    1.11    2.09
   5   9 -10   -0.92    3.33
  -5   9  11    5.73    3.11
   5   9 -11   -0.35    3.42
   5   9 -12  214.05   29.88
   5   9 -13    3.78    5.62
   5   9 -14   27.79    9.40
   5   9 -15   -0.38    3.92
   5   9 -16   32.27    9.55
   5   9 -17    1.32    4.16
   5   9 -18   49.09   12.34
   5   9 -19    5.23    6.09
   5   9 -20    5.72    4.48
   5   9 -21   -0.85    3.32
   5   9 -22   44.78   12.30
   5   9 -23   -0.16    3.22
   5   9 -24   23.40    8.54
   5   9 -25    1.51    4.73
   5   9 -26    6.91    5.62
   5   9 -27    2.21    3.88
   5   9 -28   23.08    8.72
   5   9 -29   -2.00    4.64
   5   9 -30    0.70    4.37
   5   9 -31    0.65    4.66
   5   9 -32   -0.21    4.41
   5   9 -33   -1.40    4.53
   5   9 -34   -0.19    5.34
   5   9 -35   -0.60    2.58
   5   9 -36   -1.10    4.38
  -5  10   1   10.63    4.48
   5 -10  -1    8.85    3.50
   5  10  -1    3.09    5.08
  -5 -10   1   12.11    7.03
  -5  10   2   -0.12    1.95
   5 -10  -2   -0.22    1.48
   5  10  -2   -0.89    3.56
  -5 -10   2   -0.58    3.13
  -5  10   3   -0.13    1.81
   5 -10  -3    0.07    1.81
   5  10  -3   -0.49    2.92
  -5 -10   3   -0.45    2.83
  -5  10   4   13.15    4.79
   5  10  -4   24.64    8.83
  -5 -10   4   10.31    5.84
  -5  10   5    5.72    3.26
   5  10  -5    5.10    4.84
  -5 -10   5    6.62    4.86
  -5  10   6   32.75    7.37
   5  10  -6   23.10    9.51
  -5 -10   6   43.24   12.25
  -5  10   7    2.96    3.04
   5  10  -7    7.36    5.56
  -5 -10   7    5.03    5.37
  -5  10   8    3.38    2.84
   5  10  -8    3.72    3.23
  -5 -10   8    5.41    5.45
   5  10  -9   -1.41    4.55
   5  10 -10  120.42   20.46
   5  10 -11    7.94    4.68
   5  10 -12    3.51    4.81
   5  10 -13   14.10    7.32
   5  10 -14   34.93   10.42
   5  10 -15   -1.24    3.21
   5  10 -16   33.65   10.21
   5  10 -17   -0.02    3.26
   5  10 -18    5.93    4.23
   5  10 -19   -1.11    4.16
   5  10 -20   58.85   14.05
   5  10 -21   -1.31    4.14
   5  10 -22   11.97    6.13
   5  10 -23   -1.53    4.80
   5  10 -24    3.30    5.05
   5  10 -25    2.16    3.14
   5  10 -26   48.09   13.05
   5  10 -27   -0.86    4.09
   5  10 -28   -0.63    3.23
   5  10 -29    1.18    4.36
   5  10 -30    3.64    5.44
   5  10 -31    5.52    5.11
   5  10 -32    5.67    5.30
   5  10 -33   -1.45    4.51
   5  10 -34    5.38    5.26
  -5  11   1   14.89    6.04
   5  11  -1   17.70    7.82
  -5 -11   1   28.45   10.18
  -5  11   2   95.30   15.80
   5  11  -2  112.76   19.70
  -5 -11   2  107.04   20.86
  -5  11   3   23.28    6.73
   5  11  -3   13.52    8.05
  -5 -11   3   11.49    7.02
  -5  11   4    0.92    3.01
   5  11  -4   -2.11    4.64
  -5 -11   4   -0.49    4.23
  -5  11   5   -0.20    2.27
   5  11  -5   -1.36    4.01
  -5 -11   5   -0.74    4.31
  -5  11   6    6.70    3.75
   5  11  -6   19.85    8.27
  -5 -11   6    1.53    4.25
   5  11  -7    0.70    3.48
   5  11  -8   61.89   14.35
   5  11  -9   -0.25    3.61
   5  11 -10    1.79    3.21
   5  11 -11    3.61    5.41
  -5 -11  11    2.42    4.17
   5  11 -12   60.75   14.39
   5  11 -13   -2.28    4.51
   5  11 -14    9.98    6.99
   5  11 -15    7.94    6.52
   5  11 -16   20.45    8.63
   5  11 -17    2.39    4.45
   5  11 -18   59.36   14.19
   5  11 -19   -1.14    3.41
   5  11 -20    0.58    4.37
   5  11 -21   -1.41    4.01
   5  11 -22   31.56   10.48
   5  11 -23   -0.70    2.57
   5  11 -24   21.63    8.64
   5  11 -25    1.04    4.13
   5  11 -26    8.14    5.38
   5  11 -27    2.81    3.85
   5  11 -28    4.19    5.31
   5  11 -29   -1.45    5.14
   5  11 -30   -1.76    4.54
   5  11 -31   -0.90    3.93
   5  11 -32    4.58    5.10
  -5  12   1    6.41    4.42
   5  12  -1    2.96    4.44
  -5 -12   1   -1.12    4.73
  -5  12   2    1.58    2.73
   5  12  -2   -0.64    4.45
  -5 -12   2   -0.99    4.70
  -5  12   3    3.16    3.54
   5  12  -3    1.37    4.21
  -5 -12   3    5.35    5.18
  -5  12   4   52.70   11.16
   5  12  -4   52.05   13.47
  -5 -12   4   89.05   18.30
   5  12  -5   29.33    9.46
  -5 -12   5    7.94    5.95
   5  12  -6   18.92    7.86
   5  12  -7    1.13    3.31
   5  12  -8    9.11    6.20
   5  12  -9    6.78    5.99
   5  12 -10   34.74   11.65
  -5 -12  10   36.76   12.22
   5  12 -11   -1.09    4.37
  -5 -12  11    2.47    4.58
   5  12 -12   14.16    7.00
  -5 -12  12   -0.63    3.70
   5  12 -13    3.71    5.19
  -5 -12  13   -0.54    4.64
   5  12 -14    8.48    7.28
   5  12 -15    1.52    3.52
   5  12 -16   36.80   10.95
   5  12 -17    2.04    5.30
   5  12 -18    7.80    5.10
   5  12 -19   -1.32    5.67
   5  12 -20   25.21   10.54
   5  12 -21    0.08    5.01
   5  12 -22   -0.62    3.56
   5  12 -23    3.88    4.22
   5  12 -24   18.32    8.27
   5  12 -25   -0.97    3.90
   5  12 -26   19.96    8.93
   5  12 -27   -0.83    3.91
   5  12 -28   -0.20    3.81
   5  12 -29   -2.38    5.37
   5  12 -30    1.87    3.75
   5  13  -1   14.75    7.82
   5  13  -2   61.04   14.91
   5  13  -3    4.78    5.02
   5  13  -4   23.20    8.75
   5  13  -5   -0.85    3.36
   5  13  -6   69.50   15.54
   5  13  -7    5.22    5.94
   5  13  -8   44.97   12.49
  -5 -13   8   45.73   14.18
   5  13  -9    5.53    7.28
  -5 -13   9    2.90    4.94
   5  13 -10   -0.23    3.58
  -5 -13  10   -0.48    4.67
   5  13 -11    7.32    7.11
  -5 -13  11   21.22   10.24
   5  13 -12   30.02   10.62
  -5 -13  12   28.19   11.34
   5  13 -13   -0.76    3.43
  -5 -13  13   -0.99    4.69
   5  13 -14   12.07    6.89
  -5 -13  14    5.41    6.91
   5  13 -15    0.39    4.86
   5  13 -16    1.56    5.73
   5  13 -17    3.03    4.22
   5  13 -18   17.05    7.90
   5  13 -19   -0.65    3.68
   5  13 -20    4.49    5.22
   5  13 -21   -1.94    4.31
   5  13 -22   13.74    7.94
   5  13 -23   -1.37    3.74
   5  13 -24   -1.87    6.03
   5  13 -25    2.29    5.23
   5  13 -26   -0.74    4.73
   5  13 -27   -2.58    5.55
   5  14  -1   -0.20    2.69
   5  14  -2   -1.00    3.73
   5  14  -3   -0.06    4.80
   5  14  -4   42.41   12.41
   5  14  -5   15.83    8.51
   5  14  -6    7.43    5.43
   5  14  -7   -0.94    4.42
   5  14  -8   -1.82    4.53
   5  14  -9    4.17    5.07
   5  14 -10   13.55    7.31
   5  14 -11    0.00    2.77
   5  14 -12    0.26    4.86
   5  14 -13    2.21    3.64
   5  14 -14   13.25    7.39
   5  14 -15    5.15    4.57
   5  14 -16    7.35    5.65
   5  14 -17   -0.23    1.67
   5  14 -18    2.77    5.15
   5  14 -19   -0.52    2.83
   5  14 -20    4.14    6.22
   5  14 -21    2.47    5.17
   5  14 -22    5.23    5.83
   5  14 -23   -2.29    4.76
   5  15  -1   -4.21    6.41
   5  15  -2    3.51    5.36
   5  15  -3   13.80    7.80
   5  15  -4   -1.12    4.97
   5  15  -5    2.65    5.70
   5  15  -6   -0.45    3.65
   5  15  -7    2.42    4.96
   5  15  -8    3.03    4.87
   5  15  -9   -0.02    6.63
   5  15 -10   -0.01    2.44
   5  15 -11    6.67    7.14
   5  15 -12   24.81    9.88
   5  15 -13   -2.47    5.93
   5  15 -14    2.48    5.47
   5  15 -15   -0.47    4.30
   5  15 -16    1.30    6.34
   5  15 -17   11.15    7.70
   5  15 -18    5.88    5.11
   5  15 -19    4.86    5.60
   5  16  -1   -2.13    4.86
   5  16  -2   -1.03    5.54
   5  16  -3   -0.94    3.11
   5  16  -4   -0.17    1.70
   5  16  -5   10.80    6.37
   5  16  -6    0.04    5.31
   5  16  -7    1.96    3.95
   5  16  -8   -0.95    3.96
   5  16  -9    2.45    4.91
   5  16 -10    3.61    5.80
   5  16 -11   -0.61    3.46
   5  16 -12   -1.28    3.89
   5  16 -13   -0.98    3.75
   5  16 -14   -0.83    6.53
   5  17  -1    1.66    4.92
   5  17  -2    9.35    7.00
   5  17  -3   21.04    8.87
   5  17  -4   -2.62    6.36
   5  17  -5   -2.09    4.72
   5  17  -6    1.10    4.37
   5  17  -7    2.46    4.71
  -4   0   1   -0.56    1.54
  -4   0   1   -0.25    1.15
   4   0  -1   -0.61    1.51
   4   0  -1   -0.00    1.01
  -4   0   2   26.10    4.62
  -4   0   2   21.68    4.59
   4   0  -2   24.06    4.52
   4   0  -2   23.19    4.17
  -4   0   3   -0.15    1.34
  -4   0   3   -0.03    1.26
   4   0  -3   -0.20    1.45
  -4   0   4 1382.46  126.22
  -4   0   4 1158.65  126.36
   4   0  -4 1463.70  126.78
  -4   0   5    0.94    1.23
   4   0  -5    0.09    1.35
  -4   0   6  898.04   86.04
   4   0  -6  905.16   86.32
  -4   0   7   -0.16    1.09
   4   0  -7   -0.01    0.97
  -4   0   8 3201.10  288.45
   4   0  -8 2952.25  288.60
  -4   0   9   -0.04    1.26
   4   0  -9    0.65    1.65
  -4   0  10   30.47    5.11
   4   0 -10   39.63    5.82
  -4   0  11    0.53    1.22
   4   0 -11   -0.27    1.28
  -4   0  12    8.15    2.40
   4   0 -12    5.07    2.35
  -4   0  13    1.55    1.38
   4   0 -13   -0.47    1.47
   4   0 -14 1344.60  136.32
   4   0 -14 1611.49  140.89
   4   0 -15   -0.23    1.65
   4   0 -15   -0.50    2.44
   4   0 -16   55.08    8.78
   4   0 -16   60.53   10.77
   4   0 -17    0.35    1.39
   4   0 -17   -0.56    2.19
   4   0 -18  181.53   21.58
   4   0 -18  183.21   23.87
  -4   0  19   -0.09    2.05
   4   0 -19   -0.37    1.59
   4   0 -19    1.22    3.01
   4   0 -20  155.37   20.68
   4   0 -20  204.86   24.44
   4   0 -21   -0.48    2.28
   4   0 -21   -0.44    2.52
   4   0 -22   20.12    5.95
   4   0 -22   48.66    9.91
   4   0 -23    0.90    2.63
   4   0 -23   -0.87    2.55
   4   0 -24   40.48    8.62
   4   0 -24   52.81   11.10
   4   0 -25   -0.43    2.15
   4   0 -26   70.00   12.08
   4   0 -27    3.37    3.27
   4   0 -28    3.86    3.50
   4   0 -31    0.39    2.05
   4   0 -32   -0.78    2.96
  -4   1   1   25.13    4.16
  -4   1   1   21.26    4.01
   4  -1  -1   18.93    3.79
   4  -1  -1   20.05    3.54
   4   1  -1   20.28    4.59
   4   1  -1   15.26    3.80
  -4  -1   1    8.50    3.24
  -4  -1   1   17.81    4.76
  -4   1   2 1085.08  108.90
  -4   1   2 1257.39  109.54
   4  -1  -2 1130.88  109.11
   4  -1  -2 1243.23  108.87
   4   1  -2 1127.04  110.64
   4   1  -2 1348.26  111.89
  -4  -1   2  884.48  109.37
  -4  -1   2 1225.81  111.22
  -4   1   3   20.56    3.50
  -4   1   3   15.48    3.37
   4  -1  -3   18.08    3.37
   4   1  -3   30.67    5.30
  -4  -1   3   22.42    4.42
  -4  -1   3   21.73    4.68
  -4   1   4    1.06    1.06
  -4   1   4    1.30    1.38
   4  -1  -4    2.32    1.28
   4   1  -4    0.22    1.66
  -4  -1   4    2.88    1.94
  -4  -1   4    2.14    1.88
  -4   1   5   14.21    2.52
   4  -1  -5   12.20    2.59
   4   1  -5   16.34    4.05
  -4  -1   5   16.16    3.59
  -4   1   6  481.57   46.97
   4  -1  -6  486.84   47.25
   4   1  -6  505.57   49.24
  -4  -1   6  512.11   48.92
  -4   1   7   53.23    5.93
   4  -1  -7   48.29    6.04
   4   1  -7   42.39    7.21
  -4  -1   7   54.44    7.45
  -4   1   8 1515.57  127.40
   4  -1  -8 1296.97  127.42
   4   1  -8 1124.54  128.75
  -4  -1   8 1406.70  129.11
  -4   1   9    0.93    0.79
   4  -1  -9    1.74    1.15
   4   1  -9   -0.24    1.54
  -4  -1   9    2.00    1.73
  -4   1  10  494.68   50.94
   4  -1 -10  585.32   51.44
   4   1 -10  473.95   52.59
  -4  -1  10  564.69   52.62
   4  -1 -11  187.08   19.36
   4  -1 -11  182.63   20.66
   4   1 -11  203.36   21.24
  -4  -1  11  165.27   20.00
   4  -1 -12  527.58   48.07
   4  -1 -12  451.04   49.25
   4   1 -12  487.19   49.45
  -4  -1  12  469.04   48.62
   4  -1 -13   87.70   12.03
   4  -1 -13  123.17   14.45
   4   1 -13  113.00   13.88
  -4  -1  13  111.89   13.22
   4  -1 -14    0.33    1.66
   4  -1 -14    1.25    2.27
   4   1 -14    0.11    1.61
  -4  -1  14    0.36    1.50
   4  -1 -15   28.08    5.77
   4  -1 -15   42.35    7.81
   4   1 -15   53.29    8.15
  -4  -1  15   49.57    7.26
  -4   1  16  271.54   30.46
   4  -1 -16  289.73   29.29
   4  -1 -16  292.94   31.21
   4   1 -16  221.32   29.43
  -4  -1  16  300.50   29.88
  -4   1  17   -0.43    1.96
   4  -1 -17   -0.49    1.35
   4  -1 -17    1.80    2.29
   4   1 -17   -0.91    2.06
   4   1 -17   -0.54    2.85
  -4  -1  17    0.85    1.64
  -4   1  18  378.96   38.31
   4  -1 -18  393.39   36.85
   4  -1 -18  382.14   38.82
   4   1 -18  255.81   36.11
   4   1 -18  349.93   40.55
  -4   1  19   13.23    4.61
   4  -1 -19   27.00    5.49
   4  -1 -19   18.63    5.86
   4   1 -19   32.37    6.61
   4   1 -19   25.53    7.44
  -4   1  20   21.56    6.01
   4  -1 -20   22.19    5.33
   4  -1 -20   27.53    7.03
   4   1 -20   22.34    6.11
   4   1 -20   23.94    7.84
  -4   1  21    3.57    3.16
   4  -1 -21    9.93    3.65
   4  -1 -21    3.29    3.59
   4   1 -21    2.18    2.29
   4   1 -21    4.36    4.61
  -4  -1  21    6.83    4.64
  -4   1  22  260.99   33.65
   4  -1 -22  281.87   32.21
   4  -1 -22  299.27   34.62
   4   1 -22  327.86   34.07
   4   1 -22  282.88   36.10
   4  -1 -23    3.55    2.45
   4  -1 -23    1.21    3.63
   4   1 -23    2.38    2.89
   4  -1 -24   10.73    4.82
   4  -1 -24   17.18    6.00
   4   1 -24   20.40    6.09
   4  -1 -25   25.67    6.51
   4  -1 -25   29.96    7.99
   4   1 -25   22.99    6.67
   4  -1 -26   76.19   12.63
   4   1 -26   78.28   13.36
   4  -1 -27    1.01    2.32
   4   1 -27    6.46    4.02
   4  -1 -28   47.73    9.82
   4  -1 -29    1.11    3.04
   4   1 -30    0.04    2.98
   4   1 -31    1.41    3.26
   4   1 -32   56.62   11.88
   4   1 -33   -0.44    1.75
  -4   2   1   79.97   10.04
  -4   2   1   79.61   10.14
   4  -2  -1   86.49   10.65
   4  -2  -1   85.81    9.51
   4   2  -1   78.17   11.78
   4   2  -1   88.15   11.78
  -4  -2   1   90.16   11.83
  -4  -2   1   84.02   12.22
  -4   2   2  242.89   23.28
  -4   2   2  222.12   23.17
   4  -2  -2  193.46   23.24
   4  -2  -2  233.03   21.98
   4   2  -2  208.27   25.30
   4   2  -2  244.21   25.72
  -4  -2   2  238.59   25.35
  -4  -2   2  240.47   26.14
  -4   2   3   23.05    3.36
  -4   2   3   20.42    3.22
   4  -2  -3   24.70    3.70
   4   2  -3   22.61    5.18
  -4  -2   3   15.54    4.26
  -4  -2   3   10.94    3.97
  -4   2   4 1964.31  184.45
  -4   2   4 2011.11  184.53
   4  -2  -4 2018.10  184.81
   4   2  -4 2080.77  188.11
  -4  -2   4 1633.72  186.56
  -4  -2   4 2187.36  189.99
  -4   2   5   41.35    4.82
   4  -2  -5   50.56    5.15
   4   2  -5   48.06    7.93
  -4  -2   5   48.99    7.55
   4   2  -6    3.80    2.51
  -4  -2   6    3.49    2.27
   4   2  -7  397.61   38.75
  -4  -2   7  341.63   37.56
   4  -2  -8  835.51   76.38
   4   2  -8  838.94   80.40
  -4  -2   8  707.77   79.11
   4  -2  -9  208.99   20.42
   4  -2  -9  207.23   20.70
   4   2  -9  219.67   24.05
  -4  -2   9  215.78   23.39
   4  -2 -10   66.34    7.96
   4  -2 -10   78.64    8.59
   4   2 -10   78.25   11.08
  -4  -2  10   91.12   10.99
   4  -2 -11   64.18    7.68
   4  -2 -11   62.19    8.18
   4   2 -11   76.99   10.73
  -4  -2  11   78.15   10.12
   4  -2 -12    0.96    0.85
   4  -2 -12    1.65    1.48
   4   2 -12    0.67    2.23
  -4  -2  12    0.61    1.69
   4  -2 -13   18.37    3.48
   4  -2 -13   17.64    3.96
   4   2 -13   24.28    5.53
  -4  -2  13   12.58    4.09
  -4   2  14  777.33   82.39
   4  -2 -14  902.56   81.61
   4  -2 -14  830.87   82.50
   4   2 -14  850.71   84.34
  -4  -2  14  873.19   83.47
  -4   2  15   51.57    8.13
   4  -2 -15   49.12    7.29
   4  -2 -15   56.83    8.60
   4   2 -15   52.67    9.28
  -4  -2  15   67.46    9.33
  -4   2  16   24.47    5.40
   4  -2 -16   21.02    4.48
   4  -2 -16   36.21    6.40
   4   2 -16   32.82    6.75
  -4  -2  16   24.13    5.43
  -4   2  17   -0.38    1.54
   4  -2 -17   -0.77    1.79
   4  -2 -17    1.52    2.07
   4   2 -17    0.22    1.57
  -4  -2  17    2.33    2.20
  -4   2  18  115.14   17.20
   4  -2 -18  160.23   17.11
   4  -2 -18  162.98   18.68
   4   2 -18  126.89   18.21
  -4  -2  18  141.58   17.65
  -4   2  19  136.27   17.98
   4  -2 -19  144.35   16.67
   4  -2 -19  158.03   18.54
   4   2 -19  116.00   17.71
   4   2 -19  131.64   20.58
  -4  -2  19  129.17   17.07
  -4   2  20   46.25    8.93
   4  -2 -20   50.12    7.84
   4  -2 -20   50.01    9.02
   4   2 -20   35.90    8.16
   4   2 -20   27.90    9.04
  -4   2  21    1.86    1.86
   4  -2 -21    1.51    1.83
   4  -2 -21    7.66    3.84
   4   2 -21    4.09    2.98
   4   2 -21    3.43    4.53
   4  -2 -22   13.42    4.03
   4  -2 -22    5.33    3.39
   4   2 -22    4.58    3.80
   4  -2 -23   -0.65    1.86
   4  -2 -23    1.35    2.46
   4   2 -23   -1.30    3.20
   4  -2 -24  172.46   19.70
   4  -2 -24  139.95   20.26
   4   2 -24  129.50   19.99
   4  -2 -25   24.63    6.20
   4   2 -25   27.22    7.51
   4  -2 -26   73.45   12.00
   4  -2 -27    3.52    3.32
   4  -2 -28   42.69    8.90
   4   2 -29   32.96    8.61
   4   2 -30   70.58   13.64
   4   2 -31    1.73    3.02
   4   2 -32   -0.26    2.51
   4   2 -33    5.36    4.26
   4   2 -34   18.53    7.22
   4   2 -35    3.96    3.95
  -4   3   1   48.98    6.21
  -4   3   1   51.76    7.17
  -4   3   1   43.86    6.63
   4  -3  -1   45.76    7.36
   4  -3  -1   50.32    6.08
   4   3  -1   46.57    8.69
   4   3  -1   43.41    8.35
  -4  -3   1   40.67    7.98
  -4  -3   1   52.22    9.36
  -4   3   2  276.59   34.94
  -4   3   2  396.96   36.41
  -4   3   2  411.28   36.17
   4  -3  -2  376.64   34.38
   4   3  -2  374.93   39.27
  -4  -3   2  435.68   39.42
  -4  -3   2  373.09   39.68
  -4   3   3    4.27    1.48
  -4   3   3   12.42    2.52
  -4   3   3   11.77    2.30
   4   3  -3   10.24    4.02
  -4  -3   3   18.26    4.59
  -4  -3   3   10.45    3.94
  -4   3   4    9.44    1.89
  -4   3   4   13.66    2.30
  -4   3   4   17.48    2.44
   4   3  -4   10.61    3.90
  -4  -3   4   18.11    4.60
  -4  -3   4   17.94    5.25
  -4   3   5   37.91    3.92
  -4   3   5   36.96    3.94
  -4   3   5   35.28    3.76
  -4   3   5   34.36    3.75
   4   3  -5   29.53    6.74
  -4  -3   5   38.92    7.05
   4   3  -6   73.49   10.94
  -4  -3   6   64.36   10.06
   4   3  -7  539.47   53.84
  -4  -3   7  503.93   52.78
   4   3  -8  107.58   14.87
  -4  -3   8  108.64   14.24
   4   3  -9    0.08    2.54
  -4  -3   9   -0.71    1.74
   4  -3 -10  227.58   20.40
   4  -3 -10  192.71   20.48
   4   3 -10  189.24   24.43
  -4  -3  10  243.28   24.77
  -4   3  11  361.94   38.61
   4  -3 -11  406.92   38.21
   4  -3 -11  413.44   38.57
   4   3 -11  399.36   42.69
  -4  -3  11  435.57   42.20
  -4   3  12  291.42   32.43
   4  -3 -12  352.63   32.12
   4  -3 -12  316.55   32.35
   4   3 -12  350.58   36.61
  -4  -3  12  363.90   35.73
  -4   3  13   97.89   12.80
   4  -3 -13  124.70   12.50
   4  -3 -13  127.68   13.13
   4   3 -13   90.63   14.93
  -4  -3  13  120.45   15.24
  -4   3  14    6.48    2.41
   4  -3 -14   10.50    2.39
   4  -3 -14    2.88    1.81
   4   3 -14    7.76    3.92
  -4  -3  14   15.20    4.32
  -4   3  15   29.84    5.80
   4  -3 -15   31.45    5.19
   4  -3 -15   40.69    6.26
   4   3 -15   46.05    8.58
  -4  -3  15   47.30    7.86
  -4   3  16  292.62   31.36
   4  -3 -16  294.51   30.15
   4  -3 -16  293.63   31.00
   4   3 -16  267.08   32.99
  -4  -3  16  315.12   32.67
  -4   3  17   20.28    5.18
   4  -3 -17   22.92    4.40
   4  -3 -17   24.83    5.10
   4   3 -17   15.42    5.45
  -4  -3  17   18.19    5.10
  -4   3  18   71.07   10.50
   4  -3 -18   65.35    9.04
   4  -3 -18   60.46    9.73
   4   3 -18   53.92   10.68
  -4  -3  18   71.56   10.77
  -4   3  19   10.10    3.72
   4  -3 -19    8.58    2.80
   4  -3 -19    6.67    3.13
   4   3 -19    6.73    3.53
  -4  -3  19    3.60    2.54
  -4   3  20   15.69    5.03
   4  -3 -20   22.30    4.86
   4  -3 -20   24.65    5.74
   4   3 -20   18.48    6.09
  -4   3  21   57.93   10.79
   4  -3 -21   63.61    9.61
   4  -3 -21   65.07   10.61
   4   3 -21   64.04   11.75
   4  -3 -22   71.18   10.80
   4  -3 -22   80.21   12.35
   4   3 -22   70.53   12.76
   4  -3 -23   69.72   10.45
   4   3 -23   60.53   11.88
   4  -3 -24   -0.58    2.15
   4   3 -24    2.27    3.43
   4  -3 -25    4.20    2.60
   4  -3 -26   85.13   13.02
   4   3 -27   15.30    6.33
   4   3 -28   71.93   13.67
   4   3 -29   13.97    5.72
   4   3 -30    8.21    4.68
   4   3 -31    7.35    5.06
   4   3 -32   32.86    9.40
   4   3 -33   -0.85    3.44
   4   3 -34   -0.88    3.41
   4   3 -35   -0.60    3.28
   4   3 -36    3.90    4.02
  -4   4   1   61.91    8.52
  -4   4   1   73.41   10.19
  -4   4   1   74.30    9.43
   4  -4  -1   74.67    8.60
   4   4  -1   84.23   12.28
   4   4  -1   64.23   11.22
  -4  -4   1   66.21   10.87
  -4  -4   1   62.11   11.63
  -4   4   2  185.91   18.65
  -4   4   2  198.10   20.28
  -4   4   2  178.43   19.06
   4  -4  -2  179.53   17.82
   4  -4  -2  173.08   17.71
   4   4  -2  141.69   21.16
  -4  -4   2  168.32   21.33
  -4  -4   2  158.67   22.15
  -4   4   3   76.22    9.18
  -4   4   3   82.87   10.31
  -4   4   3   72.78    9.42
   4   4  -3   99.82   13.57
  -4  -4   3   84.41   12.34
  -4  -4   3   85.04   13.24
  -4   4   4  364.65   35.20
  -4   4   4  385.85   36.35
  -4   4   4  344.68   35.35
   4   4  -4  352.96   39.38
  -4  -4   4  368.90   38.94
  -4  -4   4  340.46   39.83
  -4   4   5    3.96    1.49
  -4   4   5    7.41    2.07
  -4   4   5    7.03    1.73
   4   4  -5    3.51    3.24
  -4  -4   5    8.51    3.75
  -4  -4   5   15.87    5.06
  -4   4   6  101.63   10.82
  -4   4   6  113.93   11.40
  -4   4   6  103.97   11.02
  -4   4   6  105.44   11.01
   4  -4  -6  100.90   10.56
   4   4  -6  112.61   15.39
  -4  -4   6  108.54   14.62
  -4   4   7    6.34    1.29
  -4   4   7    7.92    1.58
   4  -4  -7    6.31    1.13
   4   4  -7   -0.74    2.75
  -4  -4   7    5.82    3.11
  -4   4   8  110.69   10.53
  -4   4   8  101.37   10.77
   4  -4  -8  106.52   10.34
   4   4  -8   88.37   14.45
  -4  -4   8   85.39   13.75
  -4   4   9  351.02   32.62
  -4   4   9  355.38   32.94
   4  -4  -9  326.55   32.29
   4   4  -9  315.55   37.31
  -4  -4   9  340.52   36.83
  -4   4  10  245.17   25.95
  -4   4  10  238.48   26.01
   4  -4 -10  290.98   25.80
   4   4 -10  282.72   31.15
  -4  -4  10  324.60   30.89
  -4   4  11   37.68    5.12
  -4   4  11   27.28    4.66
   4  -4 -11   39.95    4.73
   4   4 -11   37.95    7.95
  -4  -4  11   39.07    7.46
  -4   4  12   38.89    5.90
  -4   4  12   44.33    5.97
   4  -4 -12   45.74    5.72
   4   4 -12   23.52    6.97
  -4  -4  12   50.63    8.49
  -4   4  13  104.68   12.92
  -4   4  13  110.77   12.64
   4  -4 -13  108.31   12.29
   4   4 -13  122.13   16.36
  -4  -4  13   93.44   14.29
  -4   4  14  355.21   35.36
  -4   4  14  309.93   34.29
   4  -4 -14  337.78   34.14
   4   4 -14  322.79   37.81
  -4  -4  14  379.41   37.48
  -4   4  15  109.06   14.54
  -4   4  15  105.18   13.79
   4  -4 -15  125.38   13.83
   4   4 -15  143.38   17.92
  -4  -4  15   99.58   15.10
  -4   4  16   30.69    6.99
  -4   4  16   39.35    6.74
   4  -4 -16   40.06    6.49
   4   4 -16   40.40    8.82
  -4  -4  16   34.72    7.28
  -4   4  17    5.51    2.89
  -4   4  17    9.76    3.46
   4  -4 -17    2.39    1.95
   4   4 -17    3.55    3.54
  -4   4  18  101.32   14.37
  -4   4  18  103.18   13.59
   4   4 -18   76.07   13.99
  -4   4  19   76.43   12.96
  -4   4  19   69.67   11.58
   4  -4 -19   78.09   11.32
   4   4 -19  110.53   15.34
  -4   4  20   58.33   11.53
  -4   4  20   62.58   10.63
   4  -4 -20   64.18   10.00
   4   4 -20   63.36   11.90
  -4   4  21   22.76    6.93
  -4   4  21   24.96    6.75
   4  -4 -21   42.18    7.68
   4   4 -21   33.08    8.21
  -4   4  22    4.17    3.39
   4   4 -22    9.39    4.35
  -4   4  23   22.24    7.40
  -4   4  24   79.11   15.02
  -4   4  25   71.22   14.46
   4   4 -25   70.68   13.46
   4   4 -26   73.97   13.93
   4   4 -27    0.00    2.81
   4   4 -28   38.42   10.01
   4   4 -29   19.26    6.81
   4   4 -30    5.95    4.12
   4   4 -31   15.91    6.63
   4   4 -32    1.28    2.77
   4   4 -33   -0.60    2.70
   4   4 -34    4.79    4.45
   4   4 -35    2.81    3.88
   4   4 -36    3.52    4.76
   4   4 -37    1.63    4.02
   4   4 -38   -0.38    3.89
  -4   5   1  104.86   11.81
  -4   5   1  115.31   13.80
   4  -5  -1   88.68   10.90
   4  -5  -1  100.85   11.06
   4   5  -1   69.54   13.47
   4   5  -1   79.10   13.59
  -4  -5   1   66.81   12.65
  -4  -5   1   91.88   15.08
  -4   5   2  348.01   35.62
   4  -5  -2  360.54   35.28
   4  -5  -2  349.97   35.04
   4  -5  -2  357.52   34.79
   4   5  -2  291.15   38.52
  -4  -5   2  362.21   38.88
  -4  -5   2  389.80   41.07
  -4   5   3  177.60   20.71
   4  -5  -3  177.31   20.29
   4  -5  -3  206.70   19.95
   4  -5  -3  207.17   19.77
   4   5  -3  230.50   25.65
  -4  -5   3  213.84   24.41
  -4  -5   3  179.71   24.87
  -4   5   4   30.05    4.89
   4  -5  -4   32.18    4.58
   4   5  -4   25.17    6.86
  -4  -5   4   41.06    7.92
  -4  -5   4   18.92    6.51
  -4   5   5   40.13    5.76
   4  -5  -5   33.46    5.17
   4   5  -5   57.37    9.88
  -4  -5   5   50.88    8.84
  -4  -5   5   57.59   10.56
  -4   5   6   96.38   10.05
  -4   5   6   73.29    9.87
   4  -5  -6   83.31    9.37
   4   5  -6   78.92   13.26
  -4  -5   6   82.96   12.83
  -4   5   7  257.11   23.62
  -4   5   7  257.56   24.02
   4  -5  -7  195.88   22.69
   4   5  -7  275.56   29.10
  -4  -5   7  211.06   26.53
  -4   5   8   47.10    5.80
  -4   5   8   43.12    5.97
   4  -5  -8   33.09    5.00
   4   5  -8   56.73   10.03
  -4  -5   8   45.90    8.64
  -4   5   9   27.30    4.52
  -4   5   9   40.83    5.48
   4  -5  -9   33.28    4.58
   4   5  -9   38.51    8.19
  -4  -5   9   48.06    8.36
  -4   5  10   26.87    4.19
  -4   5  10   22.94    4.29
   4  -5 -10   30.14    4.08
   4   5 -10   36.11    7.91
  -4  -5  10   18.03    5.47
  -4   5  11  301.30   30.96
  -4   5  11  322.65   31.60
   4  -5 -11  289.46   30.57
   4   5 -11  331.11   36.22
  -4  -5  11  350.48   35.33
  -4   5  12  351.65   35.55
  -4   5  12  315.69   35.60
   4  -5 -12  356.83   35.14
   4   5 -12  438.72   41.71
  -4  -5  12  378.13   39.21
  -4   5  13   56.93    7.91
  -4   5  13   53.88    8.05
   4  -5 -13   55.53    7.44
   4   5 -13   54.75   10.80
  -4  -5  13   56.32    9.85
  -4   5  14   26.16    5.15
  -4   5  14   23.73    5.05
   4  -5 -14   26.89    4.67
   4   5 -14   15.99    6.08
  -4   5  15  121.61   14.67
  -4   5  15  108.44   14.40
   4  -5 -15  115.51   13.86
   4   5 -15  114.94   17.55
  -4   5  16  136.54   17.11
  -4   5  16  138.34   17.15
   4  -5 -16  157.52   16.85
   4   5 -16  109.92   18.74
  -4   5  17   95.03   14.53
  -4   5  17  116.59   15.15
   4  -5 -17  116.29   14.37
   4   5 -17  133.06   18.28
  -4   5  18  153.86   19.25
  -4   5  18  129.58   18.27
   4  -5 -18  156.96   18.21
   4   5 -18  153.48   21.28
  -4   5  19   -0.55    1.75
  -4   5  19   -0.27    1.77
   4  -5 -19    0.42    1.97
   4   5 -19   -0.52    2.84
  -4   5  20    9.10    4.32
  -4   5  20   -0.35    2.15
  -4   5  21   36.84    8.53
  -4   5  22  136.89   20.10
  -4   5  23   10.93    5.56
   4   5 -23   15.12    6.18
   4   5 -24    2.63    3.99
   4   5 -25   -0.12    3.15
   4   5 -26   10.95    6.28
   4   5 -27   35.40    9.60
   4   5 -28   22.61    7.77
   4   5 -29    3.01    4.61
   4   5 -30    0.59    2.79
   4   5 -31   23.29    7.88
   4   5 -32   15.65    6.90
   4   5 -33   23.65    8.33
   4   5 -34   -1.80    4.25
   4   5 -35   -0.98    3.27
   4   5 -36   -0.41    2.45
   4   5 -37    4.75    5.33
   4   5 -38    7.73    5.53
   4   5 -39   -1.21    3.81
  -4   6   1   51.53    8.41
   4  -6  -1   62.97    8.32
   4  -6  -1   54.89    8.30
   4  -6  -1   68.22    8.44
   4   6  -1   49.57   10.82
  -4  -6   1   41.51    9.49
  -4  -6   1   67.97   12.52
  -4   6   2   86.96   11.68
   4  -6  -2   72.11   10.68
   4  -6  -2   92.70   11.34
   4  -6  -2  104.88   11.25
   4   6  -2  102.36   15.51
  -4  -6   2   89.28   13.98
  -4  -6   2   98.36   15.81
  -4   6   3   91.41   11.34
   4  -6  -3   76.94   10.38
   4  -6  -3   89.53   10.54
   4  -6  -3   76.31    9.92
   4   6  -3  125.17   16.19
  -4  -6   3   85.34   13.45
  -4  -6   3   93.64   15.34
  -4   6   4  157.19   18.70
   4  -6  -4  191.78   18.66
   4  -6  -4  163.06   17.57
   4  -6  -4  170.51   17.37
   4   6  -4  138.57   21.56
  -4  -6   4  171.53   21.78
  -4  -6   4  170.50   23.37
  -4   6   5   82.10   11.41
   4  -6  -5  101.97   11.38
   4  -6  -5  104.61   10.06
   4  -6  -5   93.66    9.80
   4   6  -5   76.20   14.20
  -4  -6   5   73.13   13.29
  -4  -6   5   93.09   15.83
  -4   6   6   47.97    7.31
   4   6  -6   56.94   10.76
  -4  -6   6   57.75   10.20
  -4   6   7    1.05    1.31
  -4   6   7   -0.05    1.20
   4  -6  -7   -0.13    0.89
   4   6  -7   -0.08    1.78
  -4  -6   7   -1.05    2.51
  -4   6   8  336.18   33.09
  -4   6   8  256.87   32.72
   4  -6  -8  357.07   32.62
   4   6  -8  331.52   37.75
  -4  -6   8  351.73   36.80
  -4   6   9  403.27   40.23
  -4   6   9  393.14   40.70
   4  -6  -9  411.83   39.66
   4   6  -9  381.55   44.68
  -4  -6   9  386.17   43.36
  -4   6  10    4.29    1.99
  -4   6  10    8.45    2.84
   4  -6 -10    1.82    1.37
   4   6 -10    5.99    3.59
  -4   6  11    3.06    1.58
  -4   6  11    1.73    1.84
   4  -6 -11    1.01    0.89
   4   6 -11    4.82    3.81
  -4   6  12    6.31    2.48
  -4   6  12    5.70    2.56
   4  -6 -12    6.24    2.20
   4   6 -12    7.43    3.99
  -4   6  13  130.17   15.75
  -4   6  13  157.10   17.00
   4  -6 -13  118.79   15.15
   4   6 -13  166.79   21.04
  -4   6  14  141.19   15.29
  -4   6  14  104.52   14.87
   4  -6 -14  118.86   14.27
   4   6 -14  118.45   18.28
  -4   6  15   90.97   12.96
  -4   6  15  107.12   13.87
   4  -6 -15  117.05   13.15
   4   6 -15   84.55   15.72
  -4   6  16   33.41    6.77
  -4   6  16   31.53    6.95
   4  -6 -16   46.94    7.06
   4   6 -16   34.17    9.06
  -4   6  17    0.88    2.30
  -4   6  17   -0.45    1.76
   4  -6 -17    1.50    1.78
  -4   6  18   84.39   12.82
  -4   6  18   90.01   13.33
  -4   6  19   76.59   11.73
  -4   6  19   57.46   10.79
  -4   6  20   29.20    7.21
  -4   6  21   36.45    8.28
   4   6 -21   23.64    7.62
   4   6 -22   -1.48    3.43
   4   6 -23    4.70    4.53
   4   6 -24    1.75    3.22
   4   6 -25   50.49   11.49
   4   6 -26   31.71   10.04
   4   6 -27   -1.58    4.05
   4   6 -28    6.71    4.52
   4   6 -29   26.58    8.72
   4   6 -30   14.33    6.86
   4   6 -31   15.04    6.60
   4   6 -32    0.72    4.46
   4   6 -33   11.17    6.30
   4   6 -34    3.89    3.77
   4   6 -35   14.00    6.88
   4   6 -36    6.12    4.70
   4   6 -37   -1.60    3.89
   4   6 -38   -0.23    3.36
   4   6 -39   10.59    6.45
   4   6 -40    5.22    4.69
  -4   7   1  251.57   32.00
   4  -7  -1  295.25   32.52
   4  -7  -1  364.73   32.47
   4   7  -1  293.14   36.17
  -4  -7   1  305.41   37.40
  -4   7   2   32.49    6.40
   4  -7  -2   21.60    5.09
   4  -7  -2   32.69    6.13
   4  -7  -2   40.61    6.14
   4   7  -2   45.97   10.03
  -4  -7   2   43.16   10.03
  -4   7   3   96.33   13.76
   4  -7  -3  119.99   13.78
   4  -7  -3  112.40   13.73
   4  -7  -3  104.85   12.92
   4   7  -3  115.03   17.47
  -4  -7   3  117.63   18.50
  -4   7   4   18.27    4.60
   4  -7  -4   16.81    3.98
   4  -7  -4   14.50    3.82
   4  -7  -4   19.11    3.69
   4   7  -4   17.07    6.10
  -4  -7   4   14.84    6.64
  -4   7   5  183.76   20.03
   4  -7  -5  160.18   18.85
   4  -7  -5  175.87   18.47
   4  -7  -5  181.63   18.11
   4   7  -5  132.54   21.94
  -4  -7   5  146.70   23.33
  -4   7   6  232.40   24.40
   4  -7  -6  232.13   23.64
   4  -7  -6  207.29   22.20
   4  -7  -6  212.26   21.95
   4   7  -6  217.18   28.17
  -4  -7   6  214.20   29.05
  -4   7   7  474.57   48.23
   4  -7  -7  474.87   47.48
   4  -7  -7  476.90   45.67
   4  -7  -7  488.92   45.53
   4   7  -7  396.20   51.42
  -4   7   8    0.76    1.58
  -4   7   8    1.70    1.84
   4  -7  -8    0.69    1.33
   4   7  -8   -0.90    3.39
  -4   7   9   14.45    3.87
  -4   7   9   13.31    4.19
   4  -7  -9    8.12    2.68
   4   7  -9    9.15    5.09
  -4   7  10    6.16    2.65
  -4   7  10    3.92    2.75
   4  -7 -10    8.41    2.62
   4   7 -10   23.55    7.19
  -4   7  11  173.94   18.70
  -4   7  11  136.05   18.60
   4  -7 -11  153.40   17.68
   4   7 -11  169.75   22.80
  -4   7  12   16.02    4.23
  -4   7  12   22.18    5.29
   4  -7 -12   20.78    4.34
   4   7 -12   26.72    7.75
  -4   7  13   43.49    7.41
  -4   7  13   44.95    8.11
   4  -7 -13   41.39    6.87
   4   7 -13   48.90   10.91
  -4   7  14    2.70    2.30
  -4   7  14    4.54    2.97
   4  -7 -14    6.98    2.69
  -4   7  15   81.20   10.67
  -4   7  15   68.61   10.82
   4  -7 -15   54.81    9.16
  -4   7  16   -0.68    2.01
  -4   7  16   -0.37    2.16
  -4   7  17   36.39    7.65
  -4   7  17   43.34    8.44
  -4   7  18    5.27    3.43
   4   7 -18    3.84    3.41
  -4   7  19   -0.40    2.07
   4   7 -19    0.33    1.61
   4   7 -20    1.69    4.12
   4   7 -21   63.97   13.70
   4   7 -22   46.36   11.40
   4   7 -23   65.09   13.91
   4   7 -24    0.90    3.86
   4   7 -25   10.51    5.81
   4   7 -26    3.15    4.55
   4   7 -27   32.25    9.81
   4   7 -28   -0.98    4.04
   4   7 -29   10.23    6.46
   4   7 -30    2.03    3.24
   4   7 -31   -1.42    4.75
   4   7 -32    0.16    4.90
   4   7 -33   32.78   10.18
   4   7 -34    6.41    5.62
   4   7 -35   -3.55    5.80
   4   7 -36   -1.98    4.54
   4   7 -37    2.09    4.26
   4   7 -38    5.93    5.17
   4   7 -39    2.08    3.51
   4   7 -40   -0.80    4.29
  -4   8   1   21.25    5.63
   4  -8  -1   14.50    4.29
   4  -8  -1   17.81    4.87
   4   8  -1   19.52    6.68
  -4  -8   1   24.16    8.06
  -4   8   2   34.50    7.23
   4  -8  -2   37.86    6.83
   4  -8  -2   38.07    7.20
   4   8  -2   39.10    9.70
  -4  -8   2   40.53   10.63
  -4   8   3  136.01   18.02
   4  -8  -3  136.09   17.17
   4  -8  -3  161.66   18.24
   4   8  -3  134.92   21.05
  -4  -8   3  151.55   22.73
  -4   8   4   32.88    6.48
   4  -8  -4   19.00    4.72
   4  -8  -4   36.84    6.23
   4   8  -4   18.72    6.92
  -4  -8   4   14.65    7.02
  -4   8   5   65.56   10.48
   4  -8  -5   87.40   10.68
   4  -8  -5   63.12    9.54
   4   8  -5   73.68   13.78
  -4  -8   5   53.58   12.91
  -4   8   6   29.75    6.77
   4  -8  -6   46.58    7.21
   4  -8  -6   36.32    6.15
   4   8  -6   33.93    9.36
  -4  -8   6   41.35   10.78
  -4   8   7    1.58    2.20
   4  -8  -7    0.55    1.32
   4  -8  -7    1.50    1.62
   4   8  -7    2.11    4.42
  -4  -8   7    3.59    4.32
  -4   8   8   27.51    5.93
  -4   8   8   37.25    7.11
   4  -8  -8   16.25    4.26
   4  -8  -8   26.03    4.31
  -4   8   9  443.12   44.56
  -4   8   9  384.18   44.61
   4  -8  -9  462.30   43.70
   4  -8  -9  411.94   41.31
  -4   8  10    6.88    3.20
  -4   8  10    3.69    2.88
   4  -8 -10    2.68    2.28
   4  -8 -10    3.89    1.29
   4  -8 -10    3.36    1.20
  -4   8  11   21.66    5.52
  -4   8  11   34.17    6.91
   4  -8 -11   28.46    5.45
   4  -8 -11   25.61    3.17
   4  -8 -11   23.02    3.06
  -4   8  12    2.37    2.37
  -4   8  12   -0.28    1.49
   4  -8 -12    1.49    1.72
  -4   8  13   98.68   15.39
  -4   8  13  139.03   17.73
   4  -8 -13  149.70   16.28
  -4   8  14    9.33    3.67
  -4   8  14    7.56    3.71
   4   8 -14    9.18    6.02
  -4   8  15   41.01    7.48
  -4   8  15   33.50    7.76
   4   8 -15   25.57    8.37
  -4   8  16    0.74    1.96
   4   8 -16   -1.18    2.91
  -4   8  17    1.54    2.21
   4   8 -17    0.97    3.92
   4   8 -18   10.56    6.02
   4   8 -19   75.17   14.75
   4   8 -20   -0.29    3.08
   4   8 -21   82.35   15.98
   4   8 -22    6.51    4.64
   4   8 -23   18.12    7.68
   4   8 -24    1.18    3.75
   4   8 -25   37.25   10.97
   4   8 -26    3.90    4.32
   4   8 -27    1.84    2.83
   4   8 -28    8.69    5.78
   4   8 -29   12.31    6.79
   4   8 -30   -1.23    3.41
   4   8 -31    7.14    4.93
   4   8 -32   -1.00    3.33
   4   8 -33   -1.80    5.72
   4   8 -34    0.40    1.03
   4   8 -35   15.67    7.54
   4   8 -36   15.94    7.79
   4   8 -37    3.29    4.02
   4   8 -38   -0.08    3.86
  -4   9   1  264.52   28.34
   4  -9  -1  227.43   26.25
   4  -9  -1  229.95   27.55
  -4  -9   1  185.89   30.37
  -4   9   2    4.87    3.21
   4  -9  -2    3.91    2.39
   4  -9  -2    1.43    2.42
  -4  -9   2    3.51    4.89
  -4   9   3   32.93    7.06
   4  -9  -3   23.93    5.63
   4  -9  -3   26.80    6.33
  -4  -9   3   22.59    8.33
  -4   9   4    3.72    3.19
   4  -9  -4    2.33    1.96
   4  -9  -4    0.19    2.14
  -4  -9   4    2.98    4.27
  -4   9   5  130.57   16.85
   4  -9  -5  116.28   15.26
   4  -9  -5  116.16   15.38
  -4  -9   5  103.46   19.32
  -4   9   6    0.91    2.32
   4  -9  -6    4.70    2.54
   4  -9  -6    2.29    2.01
  -4  -9   6   -1.44    3.91
  -4   9   7  271.63   33.33
   4  -9  -7  334.46   33.24
   4  -9  -7  294.30   32.03
  -4  -9   7  320.93   39.85
  -4   9   8    3.02    2.30
   4  -9  -8    2.56    2.35
   4  -9  -8    3.17    2.32
   4   9  -8   -0.38    2.45
  -4  -9   8    6.23    5.04
  -4   9   9   19.75    5.66
  -4   9   9   22.30    6.42
   4  -9  -9   31.09    5.97
   4  -9  -9   17.05    4.23
   4   9  -9   28.53    8.86
  -4   9  10    2.51    2.66
  -4   9  10    4.06    3.23
   4  -9 -10    4.52    2.79
   4  -9 -10    2.31    1.89
   4   9 -10    1.68    2.91
  -4   9  11  199.45   24.18
   4  -9 -11  192.25   20.85
   4   9 -11  220.66   28.72
  -4   9  12    1.79    2.42
   4  -9 -12    0.18    1.06
   4   9 -12    4.26    4.77
  -4   9  13   14.67    4.81
   4  -9 -13   13.11    2.65
   4   9 -13    9.50    5.25
  -4   9  14   10.32    4.10
   4  -9 -14   12.80    2.40
   4   9 -14    6.12    5.13
  -4   9  15   47.69    8.72
   4   9 -15   24.97    9.46
   4   9 -16    1.45    3.67
   4   9 -17  108.70   18.85
   4   9 -18   -0.58    2.19
   4   9 -19    2.05    4.33
   4   9 -20   -1.09    4.36
   4   9 -21   37.63   10.52
   4   9 -22    0.66    2.59
   4   9 -23   46.00   11.57
   4   9 -24   -0.63    2.32
   4   9 -25   13.43    7.33
   4   9 -26    2.10    3.90
   4   9 -28    6.21    6.01
   4   9 -29    6.59    5.62
   4   9 -30   -2.31    5.30
   4   9 -31    9.48    5.93
   4   9 -32    4.29    4.76
   4   9 -33    4.49    5.60
   4   9 -34    5.25    4.51
   4   9 -35    2.70    4.39
   4   9 -36    0.99    2.75
  -4  10   1    1.07    2.41
   4 -10  -1    1.97    2.23
   4  10  -1   -0.41    5.06
  -4 -10   1   -1.60    5.13
  -4  10   2    1.64    2.26
   4 -10  -2    1.99    2.28
   4  10  -2   -2.46    5.32
  -4 -10   2    0.43    4.03
  -4  10   3   54.80    9.90
   4 -10  -3   46.84    8.39
   4  10  -3   30.19    9.89
  -4 -10   3   24.35    9.51
  -4  10   4   15.23    5.08
   4 -10  -4    9.00    3.69
   4  10  -4    5.69    5.18
  -4 -10   4   12.98    6.87
  -4  10   5   35.66    7.50
   4 -10  -5   18.83    5.18
   4  10  -5   16.55    7.48
  -4 -10   5    4.45    5.14
  -4  10   6    2.43    2.69
   4 -10  -6    0.90    1.89
   4  10  -6   -1.65    4.17
  -4 -10   6   -0.71    3.78
  -4  10   7   18.37    5.61
   4 -10  -7   21.44    5.31
   4  10  -7   27.59    8.70
  -4 -10   7   13.11    6.90
  -4  10   8   13.30    4.90
   4  10  -8    6.12    5.84
  -4 -10   8   12.69    6.56
  -4  10   9   10.32    4.51
   4  10  -9    8.15    5.05
  -4 -10   9   22.94    8.65
  -4  10  10    0.92    2.61
   4  10 -10    5.34    5.32
  -4  10  11   34.27    8.03
   4  10 -11   34.63    9.52
  -4  10  12   -0.22    2.47
   4  10 -12    4.26    4.13
  -4  10  13   32.42    7.77
   4  10 -13   33.63   10.18
   4  10 -14   -1.07    3.86
   4  10 -15   64.54   14.25
   4  10 -16   14.41    7.00
   4  10 -17    3.24    4.29
   4  10 -18   -0.41    3.21
   4  10 -19   41.09   11.15
   4  10 -20    2.64    4.45
   4  10 -21   15.10    6.77
   4  10 -22    0.70    3.39
   4  10 -23   28.99    9.43
   4  10 -24    5.21    4.34
   4  10 -25   14.07    7.33
   4  10 -26    6.42    6.42
   4  10 -27    0.76    3.76
   4  10 -28    0.43    4.79
   4  10 -29   15.20    7.70
   4  10 -30    0.04    4.65
   4  10 -31    1.92    4.60
   4  10 -32   -2.09    5.96
   4  10 -33    3.11    5.34
   4  10 -34    2.79    3.59
  -4  11   1   57.31   11.52
   4  11  -1   72.59   15.09
  -4 -11   1   58.87   14.79
  -4  11   2    1.03    2.17
   4  11  -2    0.07    4.61
  -4 -11   2    3.03    4.10
  -4  11   3    6.25    4.59
   4  11  -3    7.10    5.32
  -4 -11   3   11.19    6.20
  -4  11   4   17.26    5.78
   4 -11  -4   11.20    4.17
   4  11  -4   22.14    8.01
  -4 -11   4    3.08    5.05
  -4  11   5   13.39    5.13
   4  11  -5   10.66    5.91
  -4 -11   5    5.09    5.30
  -4  11   6   10.14    4.88
   4  11  -6    3.40    4.21
  -4 -11   6   12.34    6.82
  -4  11   7   54.95   10.41
   4  11  -7   34.40   10.22
  -4 -11   7   48.33   13.14
  -4  11   8    9.03    4.23
   4  11  -8    5.59    5.45
  -4 -11   8   11.59    6.82
  -4  11   9    1.36    2.83
   4  11  -9   -0.29    4.38
  -4 -11   9    0.74    4.41
  -4  11  10    5.64    4.33
   4  11 -10    3.00    4.82
  -4 -11  10   -1.10    4.74
   4  11 -11  145.36   23.34
   4  11 -12   -0.62    2.27
   4  11 -13   43.72   11.82
   4  11 -14   13.29    7.68
   4  11 -15   28.44    9.84
   4  11 -16    2.06    3.24
   4  11 -17   65.99   15.14
   4  11 -18    1.65    4.10
   4  11 -19    1.92    3.58
   4  11 -20   -0.31    2.32
   4  11 -21   22.65    8.79
   4  11 -22    5.44    6.67
   4  11 -23   20.09    7.83
   4  11 -24   -0.20    3.74
   4  11 -25    5.56    4.75
   4  11 -26   -1.14    4.59
   4  11 -27   10.30    6.38
   4  11 -28   -0.56    2.30
   4  11 -29    5.94    5.03
   4  11 -30    1.73    3.78
   4  11 -31    3.60    4.17
   4  11 -32   -1.23    3.56
  -4  12   1   -0.14    3.45
   4  12  -1    6.07    5.48
  -4 -12   1    4.02    4.09
  -4  12   2    3.39    3.26
   4  12  -2    0.36    4.03
  -4 -12   2    2.65    4.47
  -4  12   3   77.91   13.68
   4  12  -3   69.80   15.19
  -4 -12   3   59.06   15.64
  -4  12   4   19.82    6.67
   4  12  -4   37.15   11.10
  -4 -12   4   13.20    8.28
  -4  12   5   34.11    8.83
   4  12  -5   38.22   10.39
  -4 -12   5   19.00    9.90
  -4  12   6   -0.71    2.34
   4  12  -6    3.65    4.13
  -4 -12   6    0.84    4.53
  -4  12   7    0.64    2.50
   4  12  -7   -1.16    5.85
  -4 -12   7   -0.88    3.98
  -4  12   8    4.51    3.88
   4  12  -8    7.83    5.46
  -4 -12   8    5.06    5.75
   4  12  -9   70.00   15.59
  -4 -12   9   96.52   19.63
   4  12 -10    0.07    2.79
   4  12 -11   14.14    7.23
   4  12 -12    7.89    5.38
   4  12 -13   34.45   10.60
   4  12 -14   18.65    8.27
   4  12 -15   64.79   14.88
   4  12 -16    3.78    5.80
   4  12 -17    2.02    4.73
   4  12 -18   -0.61    3.37
   4  12 -19   27.84    9.82
   4  12 -20   -1.00    4.18
   4  12 -21    2.90    4.38
   4  12 -22   -0.16    4.56
   4  12 -23    7.29    5.23
   4  12 -24   10.64    6.44
   4  12 -25   21.82    8.65
   4  12 -26   -0.08    1.52
   4  12 -27    0.94    4.24
   4  12 -28   -2.28    5.28
   4  12 -29    7.70    6.06
   4  12 -30    1.57    4.63
   4  13  -1   85.49   17.26
   4  13  -2    5.31    5.17
   4  13  -3   12.68    7.38
   4  13  -4    1.91    3.82
   4  13  -5   45.96   12.93
  -4  13   6   16.19    6.38
   4  13  -6   14.37    6.64
   4  13  -7   23.95    9.38
   4  13  -8   -0.46    2.00
   4  13  -9   -0.00    0.00
   4  13 -10    5.10    4.85
   4  13 -11   23.42   10.03
   4  13 -12    5.43    4.97
   4  13 -13   17.11    8.31
   4  13 -14    0.26    3.15
   4  13 -15    0.51    5.87
   4  13 -16    6.15    6.16
   4  13 -17   18.19    7.99
   4  13 -18    3.33    5.02
   4  13 -19    6.13    5.77
   4  13 -20    0.25    3.55
   4  13 -21   21.62    8.29
   4  13 -22    4.45    4.57
   4  13 -23   10.84    7.54
   4  13 -24   -2.75    5.78
   4  13 -25    1.94    4.52
   4  13 -26    0.77    2.18
   4  13 -27   18.54    8.49
  -4  14   1    3.50    3.96
   4  14  -1    0.54    3.27
  -4  14   2    8.36    5.41
   4  14  -2    0.68    2.65
  -4  14   3   34.03    9.15
   4  14  -3    7.78    5.71
   4  14  -4   19.66    8.08
   4  14  -5   16.59    7.67
   4  14  -6   -0.93    3.14
   4  14  -7    9.42    5.42
   4  14  -8   30.01   10.54
   4  14  -9   46.67   13.39
   4  14 -10   -0.31    4.95
   4  14 -11   -0.91    3.46
   4  14 -12    1.12    5.76
   4  14 -13    7.25    5.82
   4  14 -14    1.40    5.92
   4  14 -15    4.97    4.45
   4  14 -16   -1.08    4.43
   4  14 -17   -1.71    4.22
   4  14 -18    5.33    5.17
   4  14 -19    4.33    5.17
   4  14 -20    1.57    4.40
   4  14 -21    7.07    6.18
   4  14 -22   -1.20    5.58
   4  14 -23    0.97    5.00
   4  14 -24   -1.53    5.19
   4  15  -1    6.91    7.15
   4  15  -2   12.38    7.69
   4  15  -3    5.91    5.88
   4  15  -4   -0.61    4.22
   4  15  -5   12.35    7.55
   4  15  -6   17.21    8.92
   4  15  -7    7.86    6.17
   4  15  -8    1.81    3.70
   4  15  -9    1.74    4.31
   4  15 -10    1.05    6.01
   4  15 -11   -1.45    5.26
   4  15 -12    3.49    5.01
   4  15 -13    0.23    3.06
   4  15 -14    4.50    5.96
   4  15 -15    4.66    4.70
   4  15 -16   17.66    9.04
   4  15 -17   16.52    8.90
   4  15 -18    5.70    4.15
   4  15 -19    1.77    4.23
   4  15 -20    3.28    5.69
   4  15 -21   12.34    7.58
   4  16  -1   -0.35    3.67
   4  16  -2    0.76    5.09
   4  16  -3   -0.95    3.86
   4  16  -4   16.01    7.92
   4  16  -5    5.46    5.64
   4  16  -6    3.62    4.22
   4  16  -7    3.96    5.53
   4  16  -8    4.36    5.64
   4  16  -9    2.07    4.65
   4  16 -10    4.41    5.66
   4  16 -11   -0.38    3.76
   4  16 -12    5.49    6.54
   4  16 -13   -1.31    5.09
   4  16 -14   22.98    8.81
   4  16 -15    3.74    4.21
   4  16 -16   -0.14    3.13
   4  17  -1   14.27    8.39
   4  17  -2   11.69    8.17
   4  17  -3    2.80    3.31
   4  17  -4    2.34    4.08
   4  17  -5   -1.78    4.25
   4  17  -6    3.06    5.42
   4  17  -7    3.74    6.84
   4  17  -8   -0.38    3.98
   4  17  -9    0.88    2.34
   4  17 -10   -0.71    4.39
  -3   0   1    0.84    1.42
  -3   0   1   -0.34    1.52
   3   0  -1    0.31    1.41
   3   0  -1   -0.37    1.38
  -3   0   2   -0.97    1.35
  -3   0   2   -0.15    1.19
   3   0  -2   -0.50    1.26
  -3   0   3 5760.18  481.79
  -3   0   3 5743.02  487.61
   3   0  -3 4532.16  481.10
  -3   0   4    0.13    0.86
   3   0  -4    0.07    0.91
  -3   0   5   70.89    8.19
   3   0  -5   70.36    8.32
  -3   0   6   -0.13    1.06
   3   0  -6   -0.16    1.16
  -3   0   7  338.04   35.27
   3   0  -7  391.59   35.84
  -3   0   8   -0.17    1.13
   3   0  -8    0.39    1.07
  -3   0   9  850.00   76.84
   3   0  -9  753.71   76.82
  -3   0  10    0.21    1.14
   3   0 -10   -0.12    1.49
  -3   0  11 1098.35   96.00
   3   0 -11  916.23   95.19
   3   0 -11  990.04   98.32
   3   0 -12   -0.18    1.36
   3   0 -12    2.22    2.58
   3   0 -13  499.48   51.75
   3   0 -13  561.19   54.85
   3   0 -14   -0.26    1.43
   3   0 -14   -0.29    2.21
   3   0 -15  116.83   14.89
   3   0 -15  128.60   17.39
   3   0 -16    0.95    1.82
   3   0 -16    1.61    2.67
   3   0 -17  131.01   17.41
   3   0 -17  175.84   21.09
   3   0 -18   -0.67    1.90
   3   0 -18   -0.60    2.09
   3   0 -19   57.06    9.55
   3   0 -19   61.77   11.65
  -3   0  20   -0.29    1.58
   3   0 -20   -0.56    1.93
   3   0 -20   -1.29    3.42
  -3   0  21    6.43    4.24
   3   0 -21    8.34    3.51
   3   0 -21    4.18    3.70
  -3   0  22   -0.39    2.98
   3   0 -22   -0.45    1.93
   3   0 -22   -1.21    3.21
   3   0 -23  366.82   39.55
   3   0 -23  341.73   41.53
   3   0 -24    1.98    2.68
   3   0 -25   71.82   12.11
   3   0 -26    3.87    3.23
   3   0 -27   41.12    9.04
   3   0 -30    0.83    1.60
   3   0 -31   -0.41    3.31
   3   0 -32   -0.57    2.56
   3   0 -33   17.24    6.57
   3   0 -34   -1.34    3.63
   3   0 -35   26.89    8.35
  -3   1   1  975.38   91.46
  -3   1   1  892.38   91.36
   3  -1  -1 1078.41   91.91
   3  -1  -1  939.91   91.13
   3   1  -1  953.34   92.89
   3   1  -1 1001.37   92.97
  -3  -1   1  963.51   92.64
  -3  -1   1  940.03   93.03
  -3   1   2  650.04   56.83
  -3   1   2  581.94   56.64
   3  -1  -2  559.09   56.62
   3   1  -2  581.67   58.14
  -3  -1   2  604.11   58.02
  -3  -1   2  586.16   58.41
  -3   1   3    8.88    1.84
  -3   1   3    9.10    1.70
   3  -1  -3    8.87    1.75
   3   1  -3    9.73    2.86
  -3  -1   3    5.71    2.17
  -3  -1   3    6.53    2.61
  -3   1   4    4.93    1.23
   3  -1  -4    4.93    1.34
   3   1  -4    7.57    2.54
  -3  -1   4    7.88    2.47
  -3   1   5 1872.86  172.98
   3  -1  -5 1760.62  173.06
   3   1  -5 1913.42  175.22
  -3  -1   5 1986.09  175.08
  -3   1   6    2.24    0.82
   3  -1  -6    2.07    1.03
   3   1  -6    1.54    1.57
  -3  -1   6    3.70    1.81
  -3   1   7  227.49   19.95
   3  -1  -7  199.40   19.94
   3   1  -7  166.21   21.17
  -3  -1   7  189.03   21.18
   3  -1  -8   81.01    8.89
   3  -1  -8   78.93    9.76
   3   1  -8   74.77   10.10
  -3  -1   8   86.16   10.13
   3  -1  -9  896.15   83.32
   3  -1  -9  958.23   85.01
   3   1  -9  730.03   84.25
  -3  -1   9  941.24   84.69
   3  -1 -10   42.21    5.92
   3  -1 -10   55.07    7.48
   3   1 -10   46.62    7.21
  -3  -1  10   43.04    6.67
   3  -1 -11  364.59   41.28
   3  -1 -11  431.30   43.17
   3   1 -11  461.77   43.34
  -3  -1  11  486.75   42.95
   3  -1 -12    6.20    2.20
   3  -1 -12    5.60    2.80
   3   1 -12    4.92    2.47
  -3  -1  12    3.48    2.15
  -3   1  13    5.14    2.83
   3  -1 -13   14.11    3.36
   3  -1 -13    5.50    3.21
   3   1 -13    8.39    3.25
  -3  -1  13   14.01    3.56
  -3   1  14   14.96    4.22
   3  -1 -14   16.39    3.59
   3  -1 -14   16.49    4.67
   3   1 -14   11.83    3.83
   3   1 -14    5.41    3.76
  -3  -1  14    7.43    2.91
  -3   1  15  439.80   42.81
   3  -1 -15  399.16   41.06
   3  -1 -15  391.04   42.78
   3   1 -15  380.72   41.93
   3   1 -15  422.25   45.39
  -3   1  16    1.22    2.22
   3  -1 -16    8.28    2.77
   3  -1 -16    2.46    2.80
   3   1 -16    5.27    2.79
   3   1 -16    7.67    4.42
  -3   1  17  170.22   23.47
   3  -1 -17  193.31   22.61
   3  -1 -17  241.01   25.53
   3   1 -17  221.13   24.10
   3   1 -17  200.19   26.41
  -3   1  18    2.81    2.32
   3  -1 -18    3.71    2.16
   3  -1 -18   -0.54    2.86
   3   1 -18    1.62    2.20
   3   1 -18    0.42    3.28
  -3  -1  18   10.82    4.12
   3  -1 -19   49.65    8.39
   3  -1 -19   67.38   11.05
   3   1 -19   38.11    8.22
   3   1 -19   51.58   11.12
  -3  -1  19   63.22   11.25
   3  -1 -20   54.05    9.25
   3  -1 -20   54.71   10.54
   3   1 -20   63.81   10.46
   3   1 -20   55.50   11.90
  -3  -1  20   69.40   12.11
   3  -1 -21  151.35   18.09
   3  -1 -21  183.38   21.23
   3   1 -21  108.45   17.42
   3   1 -21  121.26   20.17
  -3  -1  21  146.47   20.37
   3  -1 -22    1.91    2.29
   3  -1 -22    2.54    3.32
   3   1 -22   -0.92    2.40
   3   1 -22    0.99    3.88
  -3  -1  22    2.46    4.12
   3  -1 -23   10.70    4.29
   3  -1 -23   17.82    5.96
   3   1 -23    8.44    4.20
   3  -1 -24   -0.37    2.10
   3  -1 -24   -0.74    3.08
   3   1 -24    0.19    2.37
   3  -1 -25   58.77   10.88
   3   1 -25   73.08   12.10
   3  -1 -26   16.18    5.42
   3   1 -26   14.43    5.45
   3  -1 -27   81.28   13.36
   3  -1 -28    1.71    2.33
   3   1 -29   -1.41    3.43
   3   1 -30   18.62    6.48
   3  -1 -31   31.98    8.54
   3   1 -31   39.43    9.53
   3  -1 -32   -0.59    2.38
   3   1 -32   -0.46    2.34
   3  -1 -33   13.67    5.37
   3   1 -33    3.26    4.01
   3   1 -34   -0.27    2.89
   3   1 -35   26.58    8.16
   3   1 -36    1.24    3.27
  -3   2   1  173.31   18.24
  -3   2   1  176.63   18.05
   3  -2  -1  187.82   18.91
   3  -2  -1  191.43   17.56
   3   2  -1  113.52   18.79
   3   2  -1  182.24   20.07
  -3  -2   1  200.56   20.21
  -3  -2   1  163.18   20.05
  -3   2   2   74.28    8.73
  -3   2   2   74.15    8.56
   3  -2  -2   84.03    9.32
   3   2  -2   88.60   11.08
  -3  -2   2   97.57   11.06
  -3  -2   2   75.52   10.85
  -3   2   3 1011.37  113.98
  -3   2   3 1345.40  114.37
  -3   2   3 1314.83  114.06
   3   2  -3 1326.38  117.53
  -3  -2   3 1337.26  117.27
  -3  -2   3 1165.46  118.20
   3   2  -4    0.10    1.59
  -3  -2   4   -0.34    1.64
   3   2  -5    2.62    2.01
  -3  -2   5    0.37    1.48
   3   2  -6    3.01    2.18
  -3  -2   6    7.44    2.56
   3  -2  -7  382.67   37.76
   3  -2  -7  427.79   37.97
   3   2  -7  485.80   41.96
  -3  -2   7  343.72   40.23
   3  -2  -8  718.13   71.99
   3  -2  -8  828.51   72.46
   3   2  -8  853.11   75.69
  -3  -2   8  717.08   74.47
   3  -2  -9  499.75   47.99
   3  -2  -9  501.17   48.43
   3   2  -9  513.14   50.91
  -3  -2   9  502.34   50.30
  -3   2  10    1.96    1.42
   3  -2 -10    3.62    1.40
   3  -2 -10    8.31    2.31
   3   2 -10    1.57    2.07
  -3  -2  10    6.71    2.50
  -3   2  11   25.40    5.21
  -3   2  11   40.90    5.34
   3  -2 -11   22.78    4.03
   3  -2 -11   28.90    4.93
   3   2 -11   25.47    5.74
  -3  -2  11   38.05    6.06
  -3   2  12   12.21    4.02
  -3   2  12   16.02    3.61
   3  -2 -12   18.82    3.36
   3  -2 -12   15.67    3.79
   3   2 -12   13.56    4.15
  -3  -2  12   13.99    4.00
  -3   2  13  454.82   46.70
  -3   2  13  434.57   45.02
   3  -2 -13  506.88   45.82
   3   2 -13  398.23   45.97
  -3  -2  13  445.81   45.69
  -3   2  14   12.82    4.45
  -3   2  14   20.68    4.50
   3  -2 -14   10.17    3.54
   3   2 -14   16.53    4.66
  -3  -2  14   13.74    3.95
  -3   2  15   25.20    6.67
  -3   2  15   29.63    6.09
   3  -2 -15   47.21    7.32
   3   2 -15   29.96    6.47
  -3  -2  15   25.79    5.71
  -3   2  16   15.36    5.28
  -3   2  16   10.00    3.63
   3  -2 -16    8.62    3.85
   3   2 -16   10.23    3.90
  -3  -2  16   14.52    3.96
  -3   2  17  151.08   20.02
  -3   2  17  146.63   18.40
   3  -2 -17  141.09   18.27
   3   2 -17  134.00   18.34
   3   2 -17  179.81   22.66
  -3  -2  17  135.00   17.62
  -3   2  18    2.44    3.21
  -3   2  18    2.48    3.16
   3  -2 -18    7.17    3.71
   3   2 -18    8.87    3.84
   3   2 -18   12.91    5.78
  -3   2  19   45.42    9.87
  -3   2  19   41.84    8.55
   3  -2 -19   56.43    9.54
   3   2 -19   38.50    8.42
   3   2 -19   52.28   11.44
  -3   2  20    5.77    4.45
  -3   2  20   -0.59    1.88
   3  -2 -20    4.48    2.47
   3  -2 -20    2.75    2.75
   3   2 -20    3.20    2.86
   3   2 -20    0.33    3.55
  -3  -2  20    3.41    5.02
  -3   2  21    1.89    3.45
  -3   2  21    6.05    3.87
   3  -2 -21    0.89    2.16
   3  -2 -21    2.97    2.50
   3   2 -21   -0.29    2.03
  -3  -2  21   -0.40    3.40
  -3   2  22    0.05    2.63
   3  -2 -22   -0.98    2.17
   3  -2 -22    7.41    3.85
   3   2 -22    2.94    2.99
  -3  -2  22   -0.71    3.75
  -3   2  23  122.27   19.60
   3  -2 -23   85.61   14.42
   3  -2 -23  107.82   16.80
   3   2 -23  180.68   19.55
  -3   2  24   58.98   13.01
   3  -2 -24   65.50   10.42
   3  -2 -24   49.91   10.74
   3   2 -24   54.11   10.80
  -3   2  25   58.48   13.47
   3  -2 -25   56.10   10.21
   3  -2 -25   55.10   11.29
   3   2 -25   69.81   12.22
   3  -2 -26    2.97    2.63
   3  -2 -27   40.61    8.61
   3  -2 -28   12.22    4.61
   3   2 -28    5.70    4.60
   3   2 -29   83.74   14.87
   3   2 -30    1.40    3.26
   3   2 -31   -0.32    2.02
   3  -2 -32   -0.33    2.58
   3   2 -32   -0.23    1.84
   3   2 -33   25.56    8.35
   3   2 -34    0.78    2.88
   3   2 -35   21.70    7.78
   3   2 -36    2.29    3.93
   3   2 -37    3.78    4.00
   3   2 -38    4.17    4.02
  -3   3   1  448.14   46.81
  -3   3   1  545.11   48.80
  -3   3   1  449.83   47.23
   3  -3  -1  519.67   46.90
   3   3  -1  469.76   49.82
   3   3  -1  573.46   51.05
  -3  -3   1  486.64   49.53
  -3  -3   1  454.43   50.09
  -3   3   2  214.89   23.38
  -3   3   2  249.06   24.72
  -3   3   2  233.23   23.74
   3  -3  -2  231.37   22.88
   3  -3  -2  250.75   22.92
   3   3  -2  249.94   26.81
  -3  -3   2  233.69   26.09
  -3  -3   2  250.71   27.21
  -3   3   3   37.59    4.85
  -3   3   3   37.19    5.42
  -3   3   3   45.16    5.10
   3  -3  -3   43.69    4.83
   3   3  -3   48.76    7.69
  -3  -3   3   35.01    6.72
  -3  -3   3   29.30    6.83
  -3   3   4   68.93    8.05
  -3   3   4   80.57    8.15
  -3   3   4   91.79    8.21
   3  -3  -4   75.65    7.95
   3   3  -4   52.89   10.12
  -3  -3   4   74.04   10.64
  -3   3   5  513.66   47.17
  -3   3   5  521.25   46.92
  -3   3   5  524.80   46.94
   3  -3  -5  443.53   46.86
   3   3  -5  485.83   50.83
  -3  -3   5  499.45   50.44
  -3   3   6  602.19   57.99
  -3   3   6  613.01   57.72
   3  -3  -6  641.81   57.95
   3   3  -6  637.74   62.15
  -3  -3   6  562.05   61.08
  -3   3   7  186.93   18.89
  -3   3   7  213.15   18.75
   3  -3  -7  182.38   18.74
   3   3  -7  196.76   22.55
  -3  -3   7  169.08   21.47
  -3   3   8   30.28    4.05
  -3   3   8   23.68    3.60
   3  -3  -8   34.99    3.96
   3   3  -8   32.00    6.34
  -3  -3   8   25.33    5.46
  -3   3   9  145.61   15.88
  -3   3   9  157.56   15.67
   3  -3  -9  161.73   15.78
   3   3  -9  126.09   17.97
  -3  -3   9  146.09   17.95
  -3   3  10  413.07   42.06
  -3   3  10  466.18   41.85
   3  -3 -10  452.92   41.77
   3   3 -10  394.86   44.36
  -3  -3  10  358.69   43.32
  -3   3  11  498.66   49.39
  -3   3  11  490.06   48.73
   3  -3 -11  496.11   48.68
   3   3 -11  578.76   52.40
  -3  -3  11  459.06   50.47
  -3   3  12    1.07    1.92
  -3   3  12    0.30    1.34
   3  -3 -12    1.93    1.53
   3   3 -12   -0.44    2.17
  -3  -3  12    2.05    2.23
  -3   3  13   16.24    4.38
  -3   3  13   16.67    3.90
   3  -3 -13   15.70    3.73
   3   3 -13   18.83    5.43
  -3  -3  13   11.30    3.95
  -3   3  14    1.56    2.19
  -3   3  14    5.22    2.30
   3  -3 -14    3.69    2.50
   3   3 -14    3.96    2.53
  -3  -3  14    0.50    1.63
  -3   3  15  192.69   23.94
  -3   3  15  220.51   23.42
   3  -3 -15  188.86   22.59
   3   3 -15  179.11   24.04
  -3  -3  15  244.43   24.42
  -3   3  16   47.56    8.88
  -3   3  16   30.33    6.96
   3  -3 -16   47.04    7.70
   3   3 -16   52.37    9.30
  -3  -3  16   48.42    8.18
  -3   3  17   56.90   10.49
  -3   3  17   55.14    9.50
   3  -3 -17   53.43    9.10
   3   3 -17   87.53   12.18
  -3  -3  17   55.26    9.43
  -3   3  18    1.41    2.69
  -3   3  18    2.28    2.90
   3  -3 -18    2.10    2.11
   3   3 -18    2.59    2.17
  -3  -3  18    8.62    3.51
  -3   3  19   15.95    5.83
  -3   3  19   11.49    4.28
   3  -3 -19   14.28    4.44
   3   3 -19   21.29    5.93
   3   3 -19   11.42    5.66
  -3   3  20   21.74    7.23
  -3   3  20   24.06    6.39
   3  -3 -20   36.82    7.37
   3   3 -20   36.59    8.17
  -3   3  21   71.20   14.36
  -3   3  21   83.90   13.79
   3  -3 -21   88.09   13.35
   3   3 -21   94.04   14.43
  -3  -3  21   89.53   15.97
  -3   3  22   42.53   11.17
  -3   3  22   79.08   12.51
   3  -3 -22   53.06   10.27
   3   3 -22   73.88   12.04
  -3  -3  22   50.99   12.01
  -3   3  23    4.67    5.04
   3  -3 -23    6.57    3.67
   3   3 -23    7.38    4.67
  -3   3  24    4.19    4.33
   3  -3 -24   13.92    5.00
  -3   3  25  142.44   23.33
   3  -3 -25  149.97   20.66
  -3   3  26   65.62   14.55
  -3   3  27  126.54   21.01
   3   3 -27   96.90   16.95
  -3   3  28    6.33    6.19
   3   3 -28   19.33    6.49
  -3   3  29    2.48    5.81
   3   3 -29    8.51    5.01
   3   3 -30   21.91    7.64
   3   3 -31   58.71   12.63
   3   3 -32   16.73    6.79
   3   3 -33   -0.89    2.93
   3   3 -34    0.99    3.39
   3   3 -35    1.47    3.24
   3   3 -36   -0.66    3.19
   3   3 -37    5.25    4.34
   3   3 -38   -1.24    4.22
   3   3 -39    3.19    4.41
  -3   4   1  126.33   14.25
   3  -4  -1  121.30   13.87
   3  -4  -1  117.43   13.84
   3   4  -1  143.92   17.56
   3   4  -1  132.05   17.08
  -3  -4   1  134.73   16.66
  -3  -4   1  160.05   18.50
  -3   4   2  168.06   16.61
   3  -4  -2  120.65   15.70
   3  -4  -2  173.08   16.29
   3  -4  -2  152.38   15.84
   3   4  -2  193.76   20.44
  -3  -4   2  149.80   18.73
  -3  -4   2  147.27   19.53
  -3   4   3  351.12   33.90
   3  -4  -3  341.31   33.53
   3  -4  -3  339.72   33.04
   3  -4  -3  335.07   32.85
   3   4  -3  353.39   37.31
  -3  -4   3  365.20   36.85
  -3  -4   3  313.90   37.31
  -3   4   4   47.90    6.18
   3  -4  -4   42.27    5.79
   3   4  -4   48.60    8.77
  -3  -4   4   68.16    9.38
  -3   4   5   42.98    5.99
  -3   4   5   45.73    6.23
   3  -4  -5   47.21    5.90
   3   4  -5   49.77    8.76
  -3  -4   5   74.75    9.74
  -3   4   6   73.48    8.91
  -3   4   6   78.92    9.15
   3  -4  -6   72.56    8.65
   3   4  -6   93.02   12.55
  -3  -4   6  102.62   12.48
  -3   4   7  262.81   27.04
  -3   4   7  286.95   27.31
   3  -4  -7  278.26   26.89
   3   4  -7  224.91   29.85
  -3  -4   7  285.91   30.20
  -3   4   8  195.25   21.33
  -3   4   8  208.87   21.62
   3  -4  -8  215.37   21.35
   3   4  -8  215.38   25.06
  -3  -4   8  238.55   24.84
  -3   4   9  149.22   15.27
  -3   4   9  130.81   15.19
   3  -4  -9  144.33   15.07
   3   4  -9  131.87   18.07
  -3  -4   9  139.50   17.61
  -3   4  10   45.22    6.65
  -3   4  10   48.83    6.87
   3  -4 -10   47.27    6.63
   3   4 -10   54.40    9.45
  -3  -4  10   56.04    8.94
  -3   4  11   91.37   12.26
  -3   4  11  120.84   13.04
   3  -4 -11   99.83   12.26
   3   4 -11  115.48   15.53
  -3  -4  11  115.19   14.67
  -3   4  12  257.32   29.13
  -3   4  12  284.56   29.41
   3  -4 -12  279.28   29.00
   3   4 -12  256.48   31.57
  -3  -4  12  337.47   31.98
  -3   4  13  316.74   32.66
  -3   4  13  297.32   32.26
   3  -4 -13  314.42   32.04
   3   4 -13  272.85   34.24
  -3  -4  13  336.72   34.29
  -3   4  14   28.49    5.81
  -3   4  14   25.64    5.42
   3  -4 -14   29.00    5.31
   3   4 -14   16.22    5.63
  -3  -4  14   23.87    5.88
  -3   4  15  149.15   19.15
  -3   4  15  146.36   18.65
   3  -4 -15  151.55   18.29
   3   4 -15  168.13   21.07
  -3  -4  15  178.86   20.18
  -3   4  16   36.15    7.44
  -3   4  16   35.71    6.98
   3  -4 -16   22.40    5.43
   3   4 -16   38.16    8.18
  -3  -4  16   39.01    7.32
  -3   4  17   59.48   10.73
  -3   4  17   70.90   10.96
   3  -4 -17   65.05   10.12
   3   4 -17   80.65   12.69
  -3   4  18   86.19   13.66
  -3   4  18   83.39   12.96
   3  -4 -18   95.20   12.74
   3   4 -18   79.20   13.72
  -3   4  19   23.70    6.70
  -3   4  19   14.31    5.01
   3  -4 -19   16.41    4.91
   3   4 -19   17.54    5.89
  -3   4  20    9.08    4.90
  -3   4  20   10.71    4.77
   3  -4 -20    6.95    3.25
   3   4 -20   21.81    6.26
  -3   4  21   -1.23    3.62
  -3   4  21   -0.35    2.04
   3  -4 -21   -0.51    2.24
   3   4 -21   -0.86    2.42
  -3   4  22    7.12    5.48
   3  -4 -22    4.01    2.74
  -3   4  23   90.20   15.09
   3  -4 -23   55.29   10.86
  -3   4  24   47.38   11.39
  -3   4  25   77.53   15.12
   3   4 -25   60.56   12.55
  -3   4  26   -0.06    3.05
   3   4 -26   -0.49    2.44
  -3   4  27   62.86   14.37
   3   4 -27   62.21   12.87
  -3   4  28   14.94    7.39
   3   4 -28    6.09    4.64
  -3   4  29   19.44    9.51
   3   4 -29   35.32    9.61
   3   4 -30    8.70    5.08
   3   4 -31   -0.81    3.67
   3   4 -32    2.41    4.37
   3   4 -33    5.56    4.70
   3   4 -34    5.04    4.06
   3   4 -35   -0.23    2.52
   3   4 -36    0.80    1.88
   3   4 -37   -0.22    1.83
   3   4 -38   -1.14    4.03
   3   4 -39   19.74    7.80
   3   4 -40   11.67    6.46
   3   4 -41   -0.94    2.99
  -3   5   1  564.96   65.80
   3  -5  -1  707.85   66.06
   3  -5  -1  715.63   67.40
   3  -5  -1  764.99   66.37
   3   5  -1  743.23   70.20
  -3  -5   1  772.06   69.61
  -3  -5   1  524.30   68.72
  -3   5   2    9.38    3.18
   3  -5  -2   13.67    3.17
   3  -5  -2   15.86    3.41
   3  -5  -2   15.03    3.33
   3   5  -2    9.17    4.53
  -3  -5   2   18.89    5.25
  -3  -5   2   13.42    4.98
  -3   5   3   11.54    3.22
   3  -5  -3   14.93    3.27
   3  -5  -3   16.15    3.44
   3  -5  -3   12.88    2.81
   3   5  -3   16.63    5.35
  -3  -5   3   14.44    4.83
  -3  -5   3   11.12    4.76
  -3   5   4  141.15   16.81
   3  -5  -4  146.37   16.53
   3  -5  -4  162.03   16.36
   3  -5  -4  151.63   15.97
   3   5  -4  148.71   19.84
  -3  -5   4  170.91   19.80
  -3  -5   4  162.07   20.99
  -3   5   5  369.86   35.89
  -3   5   5  365.80   36.29
   3  -5  -5  377.05   35.53
   3  -5  -5  372.66   34.65
   3  -5  -5  361.38   34.43
   3   5  -5  368.56   39.47
  -3  -5   5  228.20   36.60
  -3   5   6  236.74   24.17
  -3   5   6  220.86   24.27
   3  -5  -6  253.71   23.92
   3  -5  -6  224.21   22.44
   3  -5  -6  229.88   22.35
   3   5  -6  209.42   26.99
  -3  -5   6  219.10   26.34
  -3   5   7  177.88   20.30
  -3   5   7  198.17   20.85
   3  -5  -7  194.48   20.10
   3  -5  -7  188.55   18.27
   3  -5  -7  191.33   18.27
   3   5  -7  152.57   22.63
  -3  -5   7  242.62   24.06
  -3   5   8   33.01    5.52
  -3   5   8   37.35    5.94
   3  -5  -8   35.73    5.38
   3   5  -8   37.68    8.24
  -3  -5   8   33.20    7.11
  -3   5   9    9.36    2.69
  -3   5   9    6.23    2.61
   3  -5  -9    7.15    2.32
   3   5  -9    8.65    4.33
  -3  -5   9   10.39    4.00
  -3   5  10  280.06   29.04
  -3   5  10  259.26   29.17
   3  -5 -10  305.44   29.04
   3   5 -10  298.26   32.87
  -3  -5  10  252.77   30.95
  -3   5  11  327.44   32.95
  -3   5  11  304.53   33.12
   3  -5 -11  311.43   32.55
   3  -5 -11  322.01   30.25
   3   5 -11  281.08   35.48
  -3  -5  11  334.34   35.37
  -3   5  12   30.88    5.67
  -3   5  12   32.60    6.09
   3  -5 -12   27.82    5.31
   3  -5 -12   31.51    3.85
   3   5 -12   25.29    6.96
  -3  -5  12   38.42    7.41
  -3   5  13   21.87    5.34
  -3   5  13   46.88    7.12
   3  -5 -13   34.98    5.96
   3  -5 -13   31.88    4.20
   3   5 -13   30.72    7.60
  -3  -5  13   28.19    6.52
  -3   5  14  161.67   17.98
  -3   5  14  134.76   17.53
   3  -5 -14  115.83   16.43
   3  -5 -14  160.85   15.29
   3   5 -14  136.15   19.41
  -3  -5  14  130.95   18.25
  -3   5  15  379.46   39.37
  -3   5  15  398.79   39.78
   3  -5 -15  338.33   38.27
   3  -5 -15  364.73   36.56
   3   5 -15  377.40   41.75
  -3   5  16   66.68   10.31
  -3   5  16   49.28    9.43
   3  -5 -16   71.64    9.88
   3  -5 -16   51.80    7.54
   3   5 -16   66.90   11.72
  -3   5  17   47.50    9.15
  -3   5  17   48.67    9.23
   3  -5 -17   47.29    8.40
   3  -5 -17   48.96    7.11
   3   5 -17   60.79   11.25
  -3   5  18    0.21    2.21
  -3   5  18    2.61    2.26
   3  -5 -18    1.06    1.98
   3  -5 -18    2.31    2.05
   3   5 -18    6.03    3.49
  -3   5  19    7.38    4.07
  -3   5  19   19.65    5.62
   3  -5 -19   13.31    4.39
   3  -5 -19   13.76    3.62
   3   5 -19    9.80    4.91
  -3   5  20   58.42   11.21
  -3   5  20   68.68   11.68
   3  -5 -20   56.76   10.11
  -3   5  21  160.14   22.96
   3  -5 -21  180.11   21.92
  -3   5  22   20.96    7.82
   3  -5 -22   35.03    7.46
  -3   5  23    3.87    4.13
   3   5 -23    4.68    4.75
  -3   5  24   17.06    6.82
   3   5 -24    4.68    4.35
  -3   5  25   10.92    5.97
   3   5 -25   15.11    6.37
  -3   5  26   44.26   11.52
   3   5 -26   47.49   11.03
  -3   5  27   36.52   10.73
   3   5 -27   28.71    8.70
   3   5 -28   -1.04    3.39
   3   5 -29   -0.84    3.86
   3   5 -30   13.82    6.11
   3   5 -31   12.46    6.18
   3   5 -32   27.52    8.65
   3   5 -33    1.47    3.49
   3   5 -34   -2.05    4.21
   3   5 -35    5.87    5.12
   3   5 -36    8.49    6.11
   3   5 -37    4.29    4.18
   3   5 -38   -1.54    4.45
   3   5 -39    3.04    4.26
   3   5 -40   -0.36    3.67
   3   5 -41    4.50    4.66
   3   5 -42   12.85    6.98
  -3   6   1   50.84    8.17
   3  -6  -1   56.36    8.00
   3  -6  -1   45.71    7.82
   3  -6  -1   51.05    7.76
   3   6  -1   66.44   11.00
  -3  -6   1   48.06    9.26
  -3  -6   1   42.76    9.94
  -3   6   2  232.42   25.46
   3  -6  -2  242.56   25.05
   3  -6  -2  235.54   25.38
   3  -6  -2  260.04   25.19
   3   6  -2  173.82   26.90
  -3  -6   2  236.87   27.57
  -3  -6   2  211.24   28.52
  -3   6   3  210.03   20.72
   3  -6  -3  184.80   19.66
   3  -6  -3  144.43   19.22
   3  -6  -3  166.41   19.12
   3   6  -3  173.55   22.97
  -3  -6   3  176.67   22.02
  -3  -6   3  205.38   24.63
  -3   6   4  136.86   17.54
   3  -6  -4  163.38   17.56
   3  -6  -4  181.02   17.87
   3  -6  -4  163.08   17.16
   3   6  -4  182.64   21.79
  -3  -6   4  100.68   18.15
  -3  -6   4  157.67   21.60
  -3   6   5   58.95    8.61
   3  -6  -5   56.83    8.16
   3  -6  -5   61.84    8.05
   3   6  -5   74.29   12.00
  -3  -6   5   46.90    9.30
  -3   6   6   -0.35    1.86
  -3   6   6   -0.47    1.41
   3  -6  -6   -0.23    1.26
   3  -6  -6   -0.18    1.18
   3   6  -6    3.12    3.26
  -3  -6   6    0.64    2.18
  -3   6   7   21.82    4.68
  -3   6   7   21.01    4.73
   3  -6  -7   16.11    3.77
   3  -6  -7   27.51    4.17
   3   6  -7   13.66    5.33
  -3  -6   7   20.18    5.39
  -3   6   8  351.25   35.56
  -3   6   8  297.73   35.31
   3  -6  -8  323.93   34.63
   3  -6  -8  364.47   33.82
   3   6  -8  348.44   38.98
  -3  -6   8  344.53   37.69
  -3   6   9  148.76   18.69
  -3   6   9  165.80   19.46
   3  -6  -9  172.55   18.64
   3  -6  -9  166.75   17.12
   3   6  -9  141.98   21.24
  -3  -6   9  187.10   21.63
  -3   6  10   -0.17    1.06
  -3   6  10    0.67    1.56
   3  -6 -10    3.84    2.11
   3  -6 -10    1.38    1.04
   3   6 -10    2.02    3.06
  -3  -6  10    2.98    2.32
  -3   6  11    0.04    1.60
  -3   6  11    3.18    2.37
   3  -6 -11    2.72    1.79
   3  -6 -11    0.66    1.01
   3   6 -11    2.52    3.48
  -3   6  12  279.78   29.38
  -3   6  12  229.42   29.17
   3  -6 -12  298.15   29.24
   3  -6 -12  285.66   27.08
   3   6 -12  221.92   31.34
  -3   6  13   47.32    8.21
  -3   6  13   73.19   10.02
   3  -6 -13   46.54    7.93
   3  -6 -13   54.61    6.82
   3   6 -13   43.97   10.27
  -3   6  14   87.99   12.92
  -3   6  14   92.16   13.50
   3  -6 -14  106.92   13.23
   3  -6 -14  105.01   11.27
   3   6 -14   77.62   14.69
  -3   6  15   89.39   12.71
  -3   6  15  101.06   13.64
   3  -6 -15   95.85   12.66
   3  -6 -15   81.91   10.37
   3   6 -15   81.05   14.54
  -3   6  16   12.75    4.23
  -3   6  16    6.89    3.75
   3  -6 -16    6.84    3.07
   3  -6 -16   13.71    3.05
   3   6 -16    3.25    4.36
  -3   6  17   17.13    5.43
  -3   6  17   31.36    6.90
   3  -6 -17   26.84    6.03
   3  -6 -17   23.01    4.46
   3   6 -17   20.09    6.58
  -3   6  18  140.30   18.63
  -3   6  18  115.61   18.01
   3  -6 -18  169.99   18.84
   3  -6 -18  126.89   15.55
  -3   6  19   26.21    7.14
  -3   6  19   39.22    8.24
   3  -6 -19   19.26    6.06
   3  -6 -19   25.74    5.07
  -3   6  20   20.92    6.39
   3  -6 -20   16.43    5.66
  -3   6  21    1.13    2.79
   3   6 -21    3.19    4.12
  -3   6  22   55.24   11.86
   3   6 -22   68.82   13.19
  -3   6  23   25.62    8.16
   3   6 -23   57.27   11.64
  -3   6  24   18.31    7.12
   3   6 -24   19.87    7.32
  -3   6  25   30.20    8.67
   3   6 -25   24.17    8.21
   3   6 -26   -0.38    2.49
   3   6 -27   11.16    6.13
   3   6 -28   13.43    6.31
   3   6 -29   11.17    5.94
   3   6 -30   16.70    6.78
   3   6 -31    1.66    4.58
   3   6 -32    7.06    6.00
   3   6 -33    4.26    4.27
   3   6 -34   12.75    6.68
   3   6 -35   12.99    6.75
   3   6 -36   -1.01    3.51
   3   6 -37   -1.90    4.43
   3   6 -38   -0.94    4.69
   3   6 -39   -1.85    5.48
   3   6 -40   14.81    6.77
   3   6 -41   -0.35    3.47
  -3   7   1   19.43    4.71
   3  -7  -1    3.89    2.53
   3  -7  -1    8.58    3.81
   3  -7  -1    8.83    3.31
   3   7  -1    9.66    4.68
  -3  -7   1   18.60    5.61
  -3  -7   1   10.09    5.49
  -3   7   2   70.48   10.48
   3  -7  -2   54.82    9.21
   3  -7  -2   65.15   10.16
   3   7  -2   63.12   12.27
  -3  -7   2   84.24   12.33
  -3  -7   2   83.78   14.16
  -3   7   3   14.27    4.08
   3  -7  -3   11.86    3.61
   3  -7  -3   10.88    3.80
   3   7  -3    4.54    4.37
  -3  -7   3   21.96    6.15
  -3  -7   3    6.51    3.91
  -3   7   4  352.54   35.31
   3  -7  -4  256.06   33.32
   3  -7  -4  325.92   34.54
   3   7  -4  355.77   38.59
  -3  -7   4  397.34   38.11
  -3  -7   4  370.92   40.20
  -3   7   5  132.78   17.43
   3  -7  -5  144.39   17.09
   3  -7  -5  128.61   16.83
   3   7  -5  128.89   19.93
  -3  -7   5  189.45   20.89
  -3  -7   5  188.42   23.21
  -3   7   6  404.50   41.29
  -3   7   6  342.70   41.31
   3  -7  -6  413.59   40.65
   3  -7  -6  406.53   40.36
   3   7  -6  388.07   44.38
  -3   7   7    2.45    2.28
  -3   7   7    3.22    2.70
   3  -7  -7    3.04    1.91
   3  -7  -7    1.82    1.98
   3   7  -7    4.50    3.69
  -3   7   8   10.02    4.00
  -3   7   8   12.99    4.21
   3  -7  -8   20.46    4.55
   3  -7  -8   21.68    4.17
   3   7  -8   19.10    6.51
  -3   7   9    4.93    2.69
  -3   7   9    8.29    3.50
   3  -7  -9    1.05    1.69
   3  -7  -9   10.92    2.94
   3   7  -9    2.45    3.95
  -3   7  10  467.66   45.56
  -3   7  10  449.50   46.02
   3  -7 -10  475.80   44.80
   3  -7 -10  392.57   42.91
   3   7 -10  400.45   47.91
  -3   7  11   67.90   10.09
  -3   7  11   68.88   10.64
   3  -7 -11   65.18    9.37
   3  -7 -11   49.21    7.71
   3   7 -11   70.55   12.53
  -3   7  12   31.35    6.73
  -3   7  12   31.17    7.04
   3  -7 -12   43.99    7.21
   3  -7 -12   35.98    5.62
   3   7 -12   41.75    9.87
  -3   7  13   28.54    6.60
  -3   7  13   35.39    7.52
   3  -7 -13   33.34    6.66
   3  -7 -13   39.77    5.81
   3   7 -13   43.68    9.52
  -3   7  14    7.56    3.31
  -3   7  14    7.37    3.35
   3  -7 -14    9.21    3.47
   3  -7 -14    5.45    2.25
   3   7 -14   13.77    5.61
  -3   7  15   15.57    4.63
  -3   7  15   20.13    6.03
   3  -7 -15   20.34    4.99
   3  -7 -15   15.49    3.61
  -3   7  16   51.28    9.66
  -3   7  16   71.37   11.56
   3  -7 -16   48.71    9.20
   3  -7 -16   63.91    8.41
  -3   7  17   25.42    6.39
  -3   7  17   32.62    7.59
   3  -7 -17   29.07    6.47
   3  -7 -17   19.46    4.52
  -3   7  18   -0.19    1.82
   3  -7 -18    2.04    2.34
   3   7 -18   -0.65    3.18
  -3   7  19    2.20    3.37
   3   7 -19   16.67    6.65
  -3   7  20   40.63    9.35
   3   7 -20   32.20    9.71
  -3   7  21   28.52    8.11
   3   7 -21   28.40    8.50
  -3   7  22   18.28    6.73
   3   7 -22   48.99   10.90
  -3   7  23   12.49    5.69
   3   7 -23   13.62    6.35
   3   7 -24    4.48    4.21
   3   7 -25   -0.74    2.55
   3   7 -26   36.89   10.14
   3   7 -27   24.73    8.58
   3   7 -28    7.50    5.35
   3   7 -29    3.75    4.41
   3   7 -30    6.41    5.25
   3   7 -31    5.89    5.35
   3   7 -32   17.16    7.98
   3   7 -33    1.12    4.05
   3   7 -34   -1.20    3.44
   3   7 -35    4.64    5.10
   3   7 -36   16.20    7.26
   3   7 -37    2.52    3.97
   3   7 -38   -2.43    4.90
   3   7 -39    0.09    4.39
  -3   8   1    0.25    1.76
   3  -8  -1   -0.12    1.61
   3  -8  -1    1.56    2.47
   3   8  -1    6.91    3.94
  -3  -8   1    4.61    4.28
  -3   8   2  307.23   34.63
   3  -8  -2  311.39   33.73
   3  -8  -2  335.09   35.21
   3   8  -2  315.20   37.47
  -3  -8   2  282.27   37.83
  -3   8   3    8.08    3.52
   3  -8  -3    5.53    2.67
   3  -8  -3    3.63    3.39
   3   8  -3    8.23    4.70
  -3  -8   3   -0.67    3.19
  -3   8   4  262.67   30.28
   3  -8  -4  318.05   30.25
   3  -8  -4  237.50   29.60
   3   8  -4  267.93   33.25
  -3  -8   4  247.90   33.73
  -3   8   5    0.77    1.96
   3  -8  -5   -0.21    1.31
   3  -8  -5    0.94    1.53
   3   8  -5   -0.98    3.33
  -3  -8   5   -0.26    3.44
  -3   8   6   31.60    6.83
   3  -8  -6   29.13    6.21
   3  -8  -6   32.38    6.41
   3   8  -6   42.27    9.50
  -3   8   7   -0.48    1.59
  -3   8   7    1.36    2.38
   3  -8  -7    1.81    2.04
   3  -8  -7    0.15    1.81
   3   8  -7    2.38    3.85
  -3   8   8  486.87   51.39
  -3   8   8  460.61   51.82
   3  -8  -8  461.23   50.17
   3  -8  -8  502.17   50.18
   3   8  -8  616.38   56.79
  -3   8   9   15.23    4.68
  -3   8   9   15.59    4.91
   3  -8  -9   13.15    4.01
   3  -8  -9    8.97    3.46
   3   8  -9   12.31    5.64
  -3   8  10   10.52    4.21
  -3   8  10   22.53    5.91
   3  -8 -10   24.07    5.36
   3  -8 -10   17.17    4.16
   3   8 -10   10.32    4.97
  -3   8  11   -1.06    2.46
  -3   8  11    0.30    1.77
   3  -8 -11    0.16    1.98
  -3   8  12   66.48   11.21
  -3   8  12   50.46   10.74
   3  -8 -12   92.31   11.68
   3  -8 -12   71.67    9.78
  -3   8  13    3.13    2.70
  -3   8  13    4.65    3.55
   3  -8 -13    5.42    3.01
   3  -8 -13    5.36    2.48
  -3   8  14   59.49   10.21
  -3   8  14   58.63   10.79
   3  -8 -14   50.49    9.14
   3  -8 -14   57.19    8.34
  -3   8  15   -0.68    2.03
  -3   8  15    0.12    2.34
   3  -8 -15    3.23    2.38
   3  -8 -15   -0.46    1.38
   3   8 -15   -0.49    1.90
  -3   8  16   -0.44    2.28
   3  -8 -16    0.77    1.75
   3   8 -16    0.24    3.36
  -3   8  17    0.66    1.93
   3   8 -17    8.20    4.81
  -3   8  18  126.46   18.77
   3   8 -18  160.05   22.45
  -3   8  19   -1.10    2.68
   3   8 -19    0.19    3.18
  -3   8  20   68.03   12.32
   3   8 -20   61.58   13.57
  -3   8  21    0.65    2.51
   3   8 -21    4.43    3.96
   3   8 -22   30.41    9.39
   3   8 -23    3.96    4.26
   3   8 -24  117.71   20.03
   3   8 -25    8.73    5.52
   3   8 -26   -1.91    4.64
   3   8 -27   -0.59    2.20
   3   8 -28    9.91    6.27
   3   8 -30   20.82    8.33
   3   8 -31    3.57    4.48
   3   8 -32    2.23    4.15
   3   8 -33    4.41    3.92
   3   8 -34   16.50    8.05
   3   8 -35    3.26    4.24
   3   8 -36    3.23    5.29
   3   8 -37    5.02    4.22
   3   8 -38    1.09    5.52
  -3   9   1   -1.09    3.03
   3  -9  -1    1.08    2.25
   3  -9  -1    2.12    3.47
   3   9  -1   -0.39    1.82
  -3  -9   1    0.06    2.23
  -3   9   2   46.47    9.35
   3  -9  -2   54.25    8.98
   3  -9  -2   38.66    8.81
   3   9  -2   56.72   11.66
  -3  -9   2   40.74   11.09
  -3   9   3    5.64    3.27
   3  -9  -3    8.29    3.84
   3  -9  -3    3.82    2.54
  -3  -9   3    8.00    4.82
  -3   9   4   81.76   13.40
   3  -9  -4  111.54   13.72
   3  -9  -4   79.02   13.35
  -3  -9   4   78.29   16.29
  -3   9   5   17.17    5.19
   3  -9  -5    6.50    3.37
   3  -9  -5   16.03    5.12
  -3  -9   5   13.58    6.46
  -3   9   6  135.47   19.56
   3  -9  -6  170.96   19.64
   3  -9  -6  176.73   20.29
  -3  -9   6  121.16   22.28
  -3   9   7    0.14    2.24
   3  -9  -7    0.35    1.27
   3  -9  -7   -0.42    2.11
  -3   9   8    3.91    2.86
  -3   9   8    3.51    3.68
   3  -9  -8    2.41    2.41
   3  -9  -8    3.26    2.42
  -3   9   9   19.69    5.76
  -3   9   9   17.72    5.44
   3  -9  -9   10.43    3.87
   3  -9  -9    2.38    2.51
  -3   9  10  217.64   25.68
  -3   9  10  187.93   25.41
   3  -9 -10  241.02   24.95
   3  -9 -10  178.32   23.17
  -3   9  11    3.75    3.12
  -3   9  11    3.66    3.16
   3  -9 -11    2.67    2.53
   3  -9 -11    8.13    3.27
   3   9 -11    9.71    5.38
  -3   9  12   26.49    6.86
   3  -9 -12   18.32    5.30
   3   9 -12   32.45    9.01
  -3   9  13    1.19    2.83
   3  -9 -13    0.20    1.89
   3   9 -13    4.98    4.65
  -3   9  14    1.45    2.57
   3   9 -14   -0.00    3.74
  -3   9  15    0.57    2.17
   3   9 -15   -0.05    4.68
  -3   9  16   84.77   13.84
   3   9 -16   88.40   16.35
  -3   9  17   -0.52    2.03
   3   9 -17    1.53    4.48
  -3   9  18    6.19    4.01
   3   9 -18    1.42    3.06
  -3   9  19    0.23    2.30
   3   9 -19   -1.52    4.40
   3   9 -20   59.33   13.42
   3   9 -21    3.25    4.30
   3   9 -22   57.01   12.95
   3   9 -23    6.91    5.67
   3   9 -24    6.19    4.81
   3   9 -25    5.12    4.68
   3   9 -26   47.69   12.27
   3   9 -27   -1.10    3.28
   3   9 -28    2.11    3.37
   3   9 -29   -0.59    3.24
   3   9 -30   12.21    6.48
   3   9 -31   -1.02    3.14
   3   9 -32   24.87    9.33
   3   9 -33   -0.65    2.43
   3   9 -34   -0.48    2.71
   3   9 -35    0.62    3.06
   3   9 -36   10.93    5.82
  -3  10   1    1.33    2.37
   3 -10  -1    0.25    2.46
  -3 -10   1    3.27    3.54
  -3  10   2   85.95   14.00
   3 -10  -2   86.35   12.91
  -3 -10   2   72.60   16.10
  -3  10   3    6.17    3.59
   3 -10  -3    6.23    3.32
   3  10  -3   13.03    5.64
  -3 -10   3   18.31    7.44
  -3  10   4   33.83    8.19
   3 -10  -4   54.22    8.84
   3  10  -4   26.50    8.59
  -3 -10   4   29.53    9.82
  -3  10   5   17.58    5.71
   3 -10  -5    6.39    3.36
   3  10  -5    9.03    5.28
  -3 -10   5    2.04    3.72
  -3  10   6    1.01    2.38
   3 -10  -6   -0.10    1.82
   3  10  -6    0.35    2.32
  -3 -10   6   -0.66    3.59
  -3  10   7   20.93    6.35
   3 -10  -7   28.16    6.44
   3  10  -7    9.93    6.31
  -3 -10   7   22.20    8.19
  -3  10   8   98.86   14.83
   3 -10  -8  105.14   13.95
   3  10  -8   57.31   14.44
  -3  10   9   -0.46    2.43
   3 -10  -9    0.98    1.67
   3  10  -9    3.80    3.12
  -3  10  10   66.54   11.59
   3 -10 -10   53.69    9.59
   3  10 -10   39.11   11.60
  -3  10  11   -0.41    2.89
   3 -10 -11   -0.21    2.33
   3  10 -11    3.83    3.98
  -3  10  12  148.94   20.94
   3  10 -12  155.86   23.63
  -3  10  13    1.46    2.93
   3  10 -13    2.44    2.96
  -3  10  14   65.20   12.25
   3  10 -14   76.38   14.94
  -3  10  15    0.18    2.21
   3  10 -15   -1.67    4.52
  -3  10  16   10.55    5.01
   3  10 -16   12.28    7.29
  -3  10  17   -1.30    3.14
   3  10 -17   -0.40    2.00
   3  10 -18   49.12   12.09
   3  10 -19   -0.93    3.45
   3  10 -20   13.98    7.47
   3  10 -21   -2.75    5.09
   3  10 -22   12.71    6.69
   3  10 -23   -0.23    3.35
   3  10 -24   22.77    8.84
   3  10 -25   -1.02    3.15
   3  10 -26   -1.00    3.64
   3  10 -27   -1.24    4.33
   3  10 -28   16.21    7.36
   3  10 -29   -0.26    2.03
   3  10 -30   12.64    7.09
   3  10 -31   -0.57    3.34
   3  10 -32    3.91    5.39
   3  10 -33    3.69    5.12
   3  10 -34    8.58    7.37
  -3  11   1   -0.01    1.81
   3  11  -1    1.53    2.89
  -3 -11   1    2.64    5.45
  -3  11   2   35.94    8.85
   3  11  -2   31.98   10.00
  -3 -11   2   48.11   12.45
  -3  11   3   15.75    6.10
   3  11  -3    5.33    4.62
  -3 -11   3   -0.55    3.56
  -3  11   4   17.22    6.64
   3  11  -4   29.49    9.19
  -3 -11   4   26.74   10.02
  -3  11   5    6.76    5.15
   3  11  -5    4.36    3.44
  -3 -11   5    4.82    4.77
  -3  11   6   73.81   12.31
   3 -11  -6   71.92   11.05
   3  11  -6   32.97   10.03
  -3 -11   6   38.02   11.84
  -3  11   7   -0.95    2.71
   3 -11  -7    1.04    2.22
   3  11  -7   -0.74    3.23
  -3 -11   7   -0.77    3.39
  -3  11   8   -0.36    2.24
   3 -11  -8    0.48    2.58
   3  11  -8   -1.13    3.36
  -3 -11   8   -1.36    4.51
  -3  11   9   10.44    5.10
   3  11  -9   14.35    6.46
  -3  11  10   34.30    8.99
   3  11 -10   46.64   11.32
  -3  11  11   17.68    6.54
   3  11 -11    5.62    5.21
  -3  11  12   19.83    6.74
   3  11 -12   17.16    7.65
  -3  11  13   11.78    5.40
   3  11 -13   12.90    6.39
  -3  11  14   28.59    7.91
   3  11 -14   25.35    8.59
   3  11 -15   -1.49    4.72
   3  11 -16   81.66   16.49
   3  11 -17    1.65    3.41
   3  11 -18    2.32    3.99
   3  11 -19   -0.20    2.08
   3  11 -20   23.05    8.57
   3  11 -21    0.34    3.40
   3  11 -22   11.05    6.10
   3  11 -23   -1.18    3.30
   3  11 -24    1.28    4.27
   3  11 -25    5.02    4.53
   3  11 -26   32.87   11.05
   3  11 -27    1.58    4.45
   3  11 -28   -0.76    3.67
   3  11 -29   -3.82    6.33
   3  11 -30    7.19    5.92
   3  11 -31    0.23    3.30
   3  11 -32   14.21    7.57
   3  12  -1    1.24    4.91
  -3  12   2   75.38   14.09
   3  12  -2   75.53   15.88
  -3 -12   2   83.12   17.65
  -3  12   3   14.92    6.28
   3  12  -3    8.61    5.68
  -3 -12   3   18.22    8.10
  -3  12   4   11.24    5.66
   3  12  -4   38.25   10.67
  -3 -12   4   18.71    8.27
  -3  12   5    2.81    3.38
   3  12  -5    2.62    5.21
  -3 -12   5   -0.05    3.21
  -3  12   6   -0.79    2.61
   3  12  -6    5.27    4.89
  -3 -12   6    3.91    4.33
  -3  12   7    1.69    2.93
   3  12  -7    2.85    3.95
  -3 -12   7    5.50    5.04
  -3  12   8  151.42   22.79
   3  12  -8  180.18   26.32
  -3 -12   8  164.03   27.53
  -3  12   9   -0.19    2.94
   3  12  -9   -0.11    2.78
  -3 -12   9   -0.10    3.29
  -3  12  10    5.44    4.13
   3  12 -10    9.43    5.83
  -3  12  11    3.86    4.21
   3  12 -11    7.06    4.75
  -3  12  12   25.67    7.89
   3  12 -12    5.01    6.16
   3  12 -13   11.22    7.13
   3  12 -14   37.64   10.68
   3  12 -15    3.09    4.43
   3  12 -16    3.98    4.32
   3  12 -17    7.68    5.82
   3  12 -18   29.99    9.80
   3  12 -19    1.27    3.45
   3  12 -20   26.97    9.44
   3  12 -21    7.48    4.71
   3  12 -22   25.05    8.66
   3  12 -23   -0.81    4.70
   3  12 -24   14.77    8.67
   3  12 -25   -0.44    3.48
   3  12 -26   -2.69    5.12
   3  12 -27    5.57    4.98
   3  12 -28    8.93    5.24
   3  12 -29    4.18    4.10
   3  12 -30   17.38    8.60
  -3  13   1   16.96    6.88
   3  13  -1   17.22    8.00
   3  13  -2    0.75    4.55
   3  13  -3    3.11    3.90
   3  13  -4   17.41    7.89
   3  13  -5   26.10    8.97
   3  13  -6   36.35   11.08
   3  13  -7    6.89    4.94
   3  13  -8   -1.07    5.15
   3  13  -9    2.43    4.19
   3  13 -10    8.40    6.22
   3  13 -11   19.05    8.47
   3  13 -12   27.12    9.29
   3  13 -13   -1.61    4.44
   3  13 -14    8.68    6.61
   3  13 -15   22.10    9.09
   3  13 -16   42.80   11.73
   3  13 -17    8.27    7.31
   3  13 -18    7.03    5.48
   3  13 -19   -0.25    4.05
   3  13 -20   14.83    8.13
   3  13 -21   12.75    7.95
   3  13 -22   12.24    7.32
   3  13 -23   -1.26    4.80
   3  13 -24    4.13    4.84
   3  13 -25    7.33    5.64
   3  13 -26   20.60    8.75
   3  13 -27    4.23    4.77
   3  13 -28    0.58    3.19
  -3  14   1    1.27    3.72
   3  14  -1   -0.96    4.53
  -3  14   2   32.82    9.18
   3  14  -2   21.55    8.47
  -3  14   3   10.92    6.34
   3  14  -3   24.95    8.74
  -3  14   4    4.52    4.98
   3  14  -4   17.55    7.48
  -3  14   5    1.46    4.01
   3  14  -5    1.62    4.56
  -3  14   6    1.54    3.58
   3  14  -6    0.53    3.62
  -3  14   7   35.97    9.71
   3  14  -7   17.05    7.66
   3  14  -8   68.52   15.33
   3  14  -9   -2.06    4.48
   3  14 -10    4.99    4.63
   3  14 -11    6.56    4.29
   3  14 -12   10.46    5.68
   3  14 -13    9.43    5.66
   3  14 -14    5.93    6.40
   3  14 -15   -0.41    2.99
   3  14 -16   -1.51    3.87
   3  14 -17    5.10    4.14
   3  14 -18   15.28    8.08
   3  14 -19    2.38    4.77
   3  14 -20    1.78    4.34
   3  14 -21   -0.88    4.39
   3  14 -22   12.37    6.73
   3  14 -23   -2.47    5.70
   3  14 -24   -0.26    1.92
   3  14 -25    4.29    5.01
  -3  15   1   12.62    6.61
   3  15  -1   -0.10    5.11
  -3  15   2    6.10    5.60
   3  15  -2   -1.07    4.36
  -3  15   3    0.21    3.47
   3  15  -3    0.32    2.35
  -3  15   4    7.70    5.70
   3  15  -4    0.52    5.53
  -3  15   5   20.05    7.53
   3  15  -5   12.80    6.85
   3  15  -6    4.80    5.59
   3  15  -7   13.64    7.04
   3  15  -8    2.33    3.99
   3  15  -9    9.07    6.18
   3  15 -10    6.14    5.66
   3  15 -11    9.11    6.82
   3  15 -12   10.72    6.31
   3  15 -13   -1.42    6.73
   3  15 -14    6.81    6.30
   3  15 -15    6.95    6.84
   3  15 -16   12.67    6.97
   3  15 -17    0.46    4.77
   3  15 -18    1.16    4.62
   3  15 -19   -1.73    5.36
   3  15 -20    4.59    5.72
   3  15 -21    2.28    4.96
  -3  16   1   -0.24    4.44
   3  16  -1    0.93    3.38
  -3  16   2   11.63    6.60
   3  16  -2   14.80    7.99
   3  16  -3   13.88    8.31
   3  16  -4   -1.66    5.78
   3  16  -5   -1.11    4.56
   3  16  -6    1.23    4.46
   3  16  -7    1.97    5.64
   3  16  -8    9.60    5.90
   3  16  -9    4.55    4.87
   3  16 -10   10.28    6.88
   3  16 -11   -2.04    4.47
   3  16 -12    4.24    5.33
   3  16 -13    2.01    4.66
   3  16 -14   -0.76    3.48
   3  16 -15   -0.88    3.03
   3  16 -16   -1.15    5.90
   3  16 -17   -1.27    4.51
   3  17  -1   11.28    6.28
   3  17  -2   -0.86    3.06
   3  17  -3   -2.89    5.50
   3  17  -4   -0.30    4.07
   3  17  -5    4.30    5.78
   3  17  -6    9.87    6.82
   3  17  -7   12.20    7.22
   3  17  -8   -2.33    4.97
   3  17  -9    7.66    6.33
   3  17 -10    0.60    4.75
   3  17 -11    7.24    5.67
   3  17 -12    3.93    5.60
   3  18  -1   -0.98    3.27
   3  18  -2    1.45    5.25
   3  18  -3   -0.65    3.92
   3  18  -4   -1.40    4.47
   3  18  -5    0.70    3.34
  -2   0   1   -0.08    0.84
  -2   0   1    0.13    1.07
   2   0  -1    0.97    1.13
   2   0  -1    0.07    0.80
  -2   0   2  524.46   48.72
   2   0  -2  495.74   48.71
  -2   0   3    0.11    0.82
   2   0  -3    0.23    0.70
  -2   0   4    2.37    1.00
   2   0  -4    3.08    1.19
  -2   0   5    0.22    0.89
   2   0  -5   -0.23    0.89
  -2   0   6 2833.06  242.85
   2   0  -6 2396.18  242.48
  -2   0   7   -0.45    0.94
   2   0  -7   -0.35    1.23
  -2   0   8  232.20   22.57
   2   0  -8  209.18   22.49
   2   0  -9   -0.16    1.28
   2   0  -9   -0.74    1.96
   2   0 -10   13.72    3.21
   2   0 -10   24.00    5.31
   2   0 -11   -0.16    1.04
   2   0 -11   -0.40    2.10
   2   0 -12  472.94   52.02
   2   0 -12  660.76   56.09
   2   0 -13    0.98    1.80
   2   0 -13   -0.72    2.64
   2   0 -14  708.15   73.10
   2   0 -14  815.10   76.29
  -2   0  15   -0.13    2.29
   2   0 -15   -0.90    1.78
   2   0 -15   -0.23    2.47
  -2   0  16   46.99    8.41
   2   0 -16   26.27    6.13
   2   0 -16   51.83    9.45
  -2   0  17   -0.48    2.04
   2   0 -17    1.22    2.02
   2   0 -17    3.63    3.41
  -2   0  18  211.97   25.19
   2   0 -18  174.46   22.63
   2   0 -18  227.43   26.37
  -2   0  19    1.33    2.57
   2   0 -19    0.26    1.82
   2   0 -19    0.02    2.51
  -2   0  20   -0.78    3.61
   2   0 -20    5.50    3.41
   2   0 -20    4.57    3.59
  -2   0  21   -0.70    2.40
   2   0 -21   -0.38    1.75
   2   0 -21   -0.79    2.81
  -2   0  22  278.43   35.07
   2   0 -22  272.73   32.80
   2   0 -22  339.55   36.80
  -2   0  23   -1.00    3.07
   2   0 -23   -1.00    2.75
   2   0 -24   81.82   13.11
   2   0 -25    0.70    2.31
   2   0 -26   10.84    4.57
   2   0 -29   -0.87    2.75
   2   0 -30   20.34    6.67
   2   0 -31    0.10    3.55
   2   0 -32   14.15    5.94
   2   0 -33   -0.71    2.71
   2   0 -34   45.11   10.63
   2   0 -35   -0.53    2.44
   2   0 -36    5.99    5.38
   2   0 -37   -0.65    2.60
   2   0 -38   22.19    7.47
  -2   1   1   59.03    6.48
  -2   1   1   56.91    6.36
   2  -1  -1   55.05    6.55
   2  -1  -1   57.98    6.11
   2   1  -1   51.52    7.28
   2   1  -1   68.91    7.82
  -2  -1   1   58.64    7.46
  -2  -1   1   66.11    7.87
  -2   1   2   18.56    2.59
  -2   1   2   23.51    2.38
   2  -1  -2   20.45    2.70
   2   1  -2   23.19    3.96
  -2  -1   2   29.89    4.27
   2   1  -3  809.88   82.67
  -2  -1   3  929.94   82.85
  -2   1   4 8084.57  787.78
   2   1  -4 9999.00  783.84
  -2  -1   4 7561.67  781.76
   2  -1  -5   56.08    6.20
   2  -1  -5   76.92    6.98
   2   1  -5   57.16    7.64
  -2  -1   5   53.16    7.38
   2  -1  -6    4.53    1.26
   2  -1  -6    4.76    1.75
   2   1  -6    7.05    2.24
  -2  -1   6    5.60    1.97
   2  -1  -7    2.72    1.17
   2  -1  -7    2.01    1.42
   2   1  -7    0.73    1.32
  -2  -1   7    2.44    1.55
  -2   1   8  203.97   22.62
   2  -1  -8  211.76   21.31
   2  -1  -8  219.77   22.28
   2   1  -8  221.22   22.54
  -2  -1   8  200.71   22.01
  -2   1   9  348.73   38.76
  -2   1   9  396.39   38.05
   2  -1  -9  400.60   38.51
   2   1  -9  385.15   38.38
  -2  -1   9  364.55   37.88
  -2   1  10 1838.60  153.78
  -2   1  10 1524.15  150.77
   2  -1 -10 1789.25  151.85
   2   1 -10 1455.13  150.72
  -2  -1  10 1508.03  150.64
  -2   1  11   22.71    5.86
  -2   1  11   30.31    5.29
   2  -1 -11   34.36    5.97
   2   1 -11   30.04    5.48
  -2  -1  11   23.45    4.75
  -2   1  12    6.81    3.37
  -2   1  12    3.43    2.02
   2  -1 -12    1.84    2.80
   2   1 -12    5.28    2.57
   2   1 -12    4.89    3.80
  -2  -1  12    2.24    1.81
  -2   1  13    1.09    2.70
   2  -1 -13   11.87    4.26
   2   1 -13    3.69    2.66
   2   1 -13   12.53    5.26
  -2   1  14  287.88   36.28
   2  -1 -14  329.86   35.70
   2   1 -14  355.93   35.07
   2   1 -14  316.18   37.38
  -2  -1  14  334.35   36.39
  -2   1  15   -1.17    3.38
   2  -1 -15    0.97    2.69
   2   1 -15   -0.95    1.95
   2   1 -15    3.24    3.51
  -2  -1  15   -0.33    2.45
  -2   1  16  285.46   40.02
   2  -1 -16  352.91   39.66
   2   1 -16  468.65   40.05
   2   1 -16  367.17   41.85
  -2  -1  16  346.72   40.01
  -2   1  17    8.77    4.32
   2  -1 -17    0.90    2.76
   2   1 -17    2.33    2.15
   2   1 -17    7.14    4.50
  -2  -1  17    4.01    2.88
  -2   1  18   15.25    6.15
   2  -1 -18   10.96    4.83
   2   1 -18   16.99    4.85
   2   1 -18    8.64    5.07
  -2  -1  18   13.08    5.55
  -2   1  19    6.19    5.04
  -2   1  19    9.56    4.26
   2  -1 -19    9.60    4.47
   2   1 -19    7.21    3.40
   2   1 -19   11.79    5.95
  -2  -1  19    9.94    4.53
  -2   1  20  243.13   36.26
  -2   1  20  289.91   35.35
   2  -1 -20  289.94   35.41
   2   1 -20  378.38   35.57
   2   1 -20  303.01   37.08
  -2  -1  20  323.76   36.64
  -2   1  21   -1.17    3.37
  -2   1  21   -1.28    3.32
   2  -1 -21   -0.74    2.68
   2   1 -21    0.93    1.72
   2   1 -21   -0.67    3.27
  -2  -1  21   -0.03    2.55
  -2   1  22   17.88    7.62
  -2   1  22   25.71    7.55
   2  -1 -22   34.47    8.65
   2   1 -22   32.34    7.34
  -2  -1  22   24.09    7.47
  -2   1  23    5.02    5.30
  -2   1  23    1.31    3.06
   2  -1 -23   10.25    4.16
   2  -1 -23    5.67    4.15
   2   1 -23    6.79    4.15
  -2  -1  23    9.40    4.75
  -2   1  24   91.71   17.53
   2  -1 -24   71.84   12.82
   2   1 -24  102.12   14.79
  -2   1  25    2.02    4.14
   2  -1 -25    7.27    3.94
   2   1 -25    3.57    3.67
  -2   1  26  180.90   31.33
   2  -1 -26  274.86   29.52
   2  -1 -27    4.90    3.60
   2   1 -28    1.00    2.88
   2   1 -29    8.63    4.39
   2  -1 -30   59.85   11.84
   2   1 -30   62.69   12.32
   2  -1 -31   -0.16    2.41
   2   1 -31    2.74    3.06
   2  -1 -32   15.78    6.28
   2   1 -32   22.58    6.84
   2  -1 -33    2.26    3.65
   2   1 -33    1.00    3.41
   2  -1 -34    0.82    3.13
   2   1 -34   -0.68    2.15
   2  -1 -35    0.22    2.81
   2   1 -35    0.03    3.53
   2  -1 -36   19.08    6.65
   2   1 -36   19.01    7.18
   2   1 -37   -0.32    2.41
   2   1 -38    3.59    4.59
   2   1 -39   -0.48    3.20
  -2   2   1  123.69   12.78
  -2   2   1  112.99   13.42
  -2   2   1  134.81   13.08
   2  -2  -1  127.96   12.82
   2  -2  -1  135.20   12.77
   2   2  -1  115.09   14.53
   2   2  -1  144.59   15.23
  -2  -2   1  143.02   14.89
  -2  -2   1   92.38   14.20
  -2   2   2 2321.41  215.63
  -2   2   2 2767.60  216.08
   2  -2  -2 2026.97  215.63
   2   2  -2 2390.45  218.19
  -2  -2   2 2089.37  217.47
  -2  -2   2 2366.16  221.21
  -2   2   3 1328.76  131.47
  -2   2   3 1535.18  131.27
  -2   2   3 1452.44  131.18
   2  -2  -3 1276.70  131.38
   2   2  -3 1343.69  133.92
  -2  -2   3 1466.54  134.01
   2  -2  -4    0.51    0.52
   2   2  -4    0.04    1.18
  -2  -2   4   -0.36    1.47
  -2   2   5  777.29   71.86
  -2   2   5  742.50   71.45
   2  -2  -5  801.14   71.86
   2   2  -5  737.23   74.19
  -2  -2   5  756.89   73.99
  -2   2   6  599.36   55.03
  -2   2   6  591.97   54.63
   2  -2  -6  564.50   54.78
   2   2  -6  533.47   56.76
  -2  -2   6  565.92   56.66
  -2   2   7   -0.28    1.08
  -2   2   7   -0.27    0.82
   2  -2  -7    0.68    0.99
   2   2  -7    0.51    1.65
  -2  -2   7    1.32    1.68
  -2   2   8  632.46   57.46
  -2   2   8  628.26   56.90
   2  -2  -8  624.15   56.98
   2   2  -8  498.07   57.98
  -2  -2   8  530.02   57.82
  -2   2   9   75.16    9.63
  -2   2   9   78.31    9.16
   2  -2  -9   72.71    9.16
   2   2  -9   75.40   10.36
  -2  -2   9   69.94    9.84
  -2   2  10    4.93    2.20
  -2   2  10    4.93    2.23
   2  -2 -10    1.99    1.86
   2   2 -10    3.83    2.67
  -2  -2  10    0.37    1.52
  -2   2  11  203.77   23.88
  -2   2  11  213.75   23.23
   2  -2 -11  211.61   23.34
   2   2 -11  228.46   24.40
  -2  -2  11  226.66   23.85
  -2   2  12  309.99   34.92
  -2   2  12  332.82   34.23
   2  -2 -12  314.14   34.13
   2   2 -12  332.15   34.99
  -2  -2  12  352.17   34.65
  -2   2  13  145.25   18.15
  -2   2  13  119.19   16.52
   2  -2 -13  141.07   17.16
   2   2 -13  157.88   18.00
  -2  -2  13  157.19   17.37
  -2   2  14  222.45   26.28
  -2   2  14  211.29   24.80
   2  -2 -14  210.43   24.90
   2   2 -14  210.74   25.14
  -2  -2  14  254.36   25.30
  -2   2  15   -0.35    2.44
  -2   2  15   -0.10    1.30
   2  -2 -15   -1.34    2.62
   2   2 -15    0.97    1.98
   2   2 -15   -0.53    2.84
  -2  -2  15   -0.36    1.77
  -2   2  16   -0.15    2.24
   2  -2 -16    4.87    2.90
   2   2 -16    3.07    2.60
   2   2 -16    5.77    4.66
  -2  -2  16    3.93    3.14
  -2   2  17   44.11    9.14
   2  -2 -17   45.18    8.11
   2   2 -17   24.15    6.27
   2   2 -17   33.98    9.16
  -2  -2  17   27.32    7.39
  -2   2  18  139.65   19.29
   2  -2 -18  131.09   17.17
   2   2 -18  112.76   16.15
   2   2 -18   96.95   17.95
  -2  -2  18  125.11   18.10
  -2   2  19   79.04   14.69
   2  -2 -19   98.95   14.24
   2   2 -19   93.68   13.73
   2   2 -19   83.63   15.55
  -2  -2  19   79.34   14.39
  -2   2  20    5.52    5.20
   2  -2 -20    8.04    4.23
   2   2 -20   10.84    4.01
   2   2 -20   17.74    6.67
  -2  -2  20    9.09    4.88
  -2   2  21   34.14    9.63
  -2   2  21   31.73    8.42
   2  -2 -21   31.14    7.66
   2   2 -21   31.24    7.39
  -2  -2  21   20.75    7.33
  -2   2  22  110.77   19.52
  -2   2  22  107.81   17.54
   2  -2 -22  138.50   18.52
   2   2 -22  118.89   17.16
  -2  -2  22  119.03   18.91
  -2   2  23   36.95   10.38
   2  -2 -23   34.22    8.31
   2   2 -23   29.43    7.54
  -2  -2  23   27.35    8.73
  -2   2  24  165.12   24.48
   2   2 -24  132.68   19.69
  -2   2  25   -0.83    4.08
  -2   2  26   64.54   15.15
  -2   2  27    2.61    4.92
   2   2 -27    4.92    4.02
   2   2 -28   87.22   15.28
   2   2 -29   -1.19    3.42
  -2   2  30   -0.20    4.06
   2   2 -30    3.74    4.08
  -2   2  31    7.32    6.04
   2  -2 -31   -0.38    2.14
   2   2 -31    3.34    3.12
  -2   2  32   28.25   11.20
   2  -2 -32   35.38    8.35
   2   2 -32   13.59    6.19
  -2   2  33   -0.46    4.55
   2  -2 -33    5.50    4.03
   2   2 -33   12.76    5.70
   2  -2 -34   33.07    8.82
   2   2 -34   27.24    8.55
   2  -2 -35   -0.45    2.09
   2   2 -35   -1.13    3.20
   2   2 -36   11.63    5.79
   2   2 -38   13.97    6.57
   2   2 -39   -0.17    2.92
   2   2 -40   -0.10    3.29
   2   2 -41    1.34    4.30
  -2   3   1  278.02   25.80
   2  -3  -1  250.76   25.43
   2  -3  -1  278.74   25.66
   2   3  -1  293.25   28.26
  -2  -3   1  203.23   26.72
  -2  -3   1  216.58   27.52
  -2   3   2  374.44   40.97
   2  -3  -2  423.26   41.00
   2  -3  -2  419.56   40.98
   2  -3  -2  500.05   41.11
   2   3  -2  421.00   43.48
  -2  -3   2  420.94   43.14
  -2  -3   2  398.73   43.90
  -2   3   3   24.83    3.69
  -2   3   3   21.37    3.55
   2  -3  -3   32.43    3.79
   2  -3  -3   22.71    3.17
   2  -3  -3   30.17    3.31
   2   3  -3   10.64    4.15
  -2  -3   3   18.70    4.66
  -2   3   4 1954.14  183.10
  -2   3   4 1954.46  183.27
   2  -3  -4 2070.60  183.14
   2  -3  -4 1834.99  182.13
   2  -3  -4 2010.94  182.42
   2   3  -4 1904.59  185.56
  -2  -3   4 2091.27  185.63
  -2   3   5  181.48   20.11
  -2   3   5  171.75   19.97
   2  -3  -5  194.98   20.05
   2  -3  -5  199.19   18.93
   2  -3  -5  216.84   19.03
   2   3  -5  188.79   22.44
  -2  -3   5  222.97   22.56
  -2   3   6  259.19   27.39
  -2   3   6  258.00   27.37
   2  -3  -6  287.46   27.46
   2  -3  -6  298.11   26.22
   2   3  -6  295.12   30.13
  -2  -3   6  197.46   28.45
  -2   3   7   43.52    5.84
  -2   3   7   45.29    5.96
   2  -3  -7   41.09    5.76
   2  -3  -7   46.72    4.88
   2   3  -7   30.10    6.84
  -2  -3   7   52.37    7.55
  -2   3   8  158.13   19.04
  -2   3   8  187.94   19.41
   2  -3  -8  185.67   19.31
   2  -3  -8  190.76   18.27
   2   3  -8  195.16   21.58
  -2  -3   8  190.06   20.97
  -2   3   9  153.70   16.72
  -2   3   9  173.23   16.93
   2  -3  -9  132.12   16.19
   2  -3  -9  152.25   15.56
   2   3  -9  136.34   17.99
  -2  -3   9  159.07   17.98
  -2   3  10 1053.82   94.38
  -2   3  10  924.10   93.61
   2  -3 -10 1040.42   93.87
   2  -3 -10  989.36   92.83
   2   3 -10  876.01   95.15
  -2  -3  10  948.90   94.88
  -2   3  11  281.24   31.70
  -2   3  11  287.72   31.41
   2  -3 -11  321.24   31.57
   2  -3 -11  315.84   30.65
   2   3 -11  297.60   33.06
  -2  -3  11  311.50   32.58
  -2   3  12   41.61    6.87
  -2   3  12   23.65    5.52
   2  -3 -12   37.95    6.25
   2  -3 -12   39.98    5.76
   2   3 -12   30.68    6.95
  -2  -3  12   43.11    7.20
  -2   3  13  129.79   15.60
  -2   3  13  109.01   14.42
   2  -3 -13  109.09   14.14
   2  -3 -13  103.29   13.34
   2   3 -13  117.49   15.63
  -2  -3  13  134.76   15.45
  -2   3  14  316.88   35.77
  -2   3  14  345.71   35.50
   2  -3 -14  368.41   35.43
   2  -3 -14  339.67   34.30
   2   3 -14  318.52   36.07
  -2  -3  14  290.86   34.82
  -2   3  15   17.79    5.34
  -2   3  15   19.78    4.99
   2  -3 -15   14.83    4.52
   2  -3 -15   22.95    4.76
   2   3 -15   17.48    5.40
  -2  -3  15   22.61    5.24
  -2   3  16   76.12   13.67
  -2   3  16   78.80   13.17
   2  -3 -16  104.29   13.83
   2  -3 -16  117.67   13.59
   2   3 -16  103.34   14.58
  -2  -3  16  116.42   14.24
  -2   3  17   19.43    5.97
  -2   3  17   20.60    5.65
   2  -3 -17   24.42    5.61
   2  -3 -17   20.12    4.90
   2   3 -17   15.82    5.10
   2   3 -17   11.54    6.18
  -2  -3  17   22.68    5.29
  -2   3  18   17.06    6.03
   2  -3 -18   16.22    5.01
   2  -3 -18   19.27    4.93
   2   3 -18   20.77    5.56
   2   3 -18   17.05    6.91
  -2  -3  18   20.68    6.79
  -2   3  19    5.39    4.10
   2  -3 -19    6.48    3.21
   2  -3 -19    6.28    3.01
   2   3 -19    8.31    3.60
  -2  -3  19    5.68    4.21
  -2   3  20   76.79   14.02
   2  -3 -20   81.66   12.74
   2  -3 -20   72.67   11.76
   2   3 -20   84.71   13.23
  -2  -3  20   63.64   13.27
  -2   3  21   29.07    8.65
   2  -3 -21   40.66    8.31
   2  -3 -21   24.27    6.27
   2   3 -21   25.02    6.99
  -2  -3  21   27.19    8.09
  -2   3  22   17.67    7.13
   2  -3 -22   27.11    7.02
   2   3 -22   33.64    7.91
  -2  -3  22   31.88    8.64
  -2   3  23   -1.06    3.76
   2  -3 -23   -0.22    2.03
   2   3 -23   -0.85    2.52
  -2  -3  23    0.28    2.89
  -2   3  24   96.20   17.90
   2  -3 -24   96.61   15.55
  -2   3  25   81.86   16.48
  -2   3  26  115.76   21.85
   2   3 -26  141.46   19.97
  -2   3  27    1.28    4.54
   2   3 -27    6.77    4.33
   2   3 -28    1.41    2.86
   2   3 -29    4.88    4.38
  -2   3  30   42.01   13.52
   2   3 -30   42.93   10.29
  -2   3  31    3.81    5.72
   2   3 -31    4.68    4.57
  -2   3  32    0.77    5.68
   2   3 -32   -1.21    3.03
  -2   3  33   -0.45    5.23
   2   3 -33   -1.20    3.30
  -2   3  34    7.51    6.81
   2   3 -34   12.69    5.64
   2   3 -35    1.47    3.58
   2   3 -36   25.91    8.90
   2   3 -37    6.16    5.05
   2   3 -38   -0.45    2.16
   2   3 -39   -0.94    3.94
   2   3 -40   19.38    7.69
   2   3 -41   -0.71    2.69
   2   3 -42   15.32    6.87
  -2   4   1  852.99   82.92
   2  -4  -1  805.49   82.48
   2  -4  -1  912.89   83.97
   2   4  -1  927.54   85.58
  -2  -4   1  881.88   86.05
  -2   4   2  232.38   29.24
   2  -4  -2  296.14   29.53
   2  -4  -2  337.70   30.15
   2   4  -2  295.06   32.01
  -2  -4   2  311.00   31.79
  -2  -4   2  344.75   33.51
  -2   4   3  106.42   12.71
  -2   4   3  123.01   13.39
   2  -4  -3   87.52   12.11
   2  -4  -3  128.95   12.91
   2   4  -3  123.28   15.11
  -2  -4   3  132.13   14.95
  -2   4   4  391.10   40.46
  -2   4   4  404.22   40.83
   2  -4  -4  452.46   40.60
   2  -4  -4  406.20   40.14
   2   4  -4  356.99   42.37
  -2  -4   4  444.39   42.85
  -2   4   5   25.37    4.51
  -2   4   5   27.98    4.80
   2  -4  -5   27.06    4.43
   2  -4  -5   29.40    4.31
   2   4  -5   36.61    6.90
  -2  -4   5   25.10    5.50
  -2   4   6  385.87   39.01
  -2   4   6  404.65   39.25
   2  -4  -6  367.30   38.59
   2  -4  -6  392.66   38.19
   2   4  -6  375.04   41.20
  -2  -4   6  443.61   41.38
  -2   4   7  683.78   63.23
  -2   4   7  649.50   63.21
   2  -4  -7  630.04   62.71
   2  -4  -7  675.95   62.12
   2   4  -7  501.81   64.34
  -2  -4   7  735.47   65.50
  -2   4   8  547.38   53.63
  -2   4   8  534.29   53.71
   2  -4  -8  503.46   53.22
   2  -4  -8  596.00   52.74
   2   4  -8  498.63   55.58
  -2  -4   8  565.64   55.49
  -2   4   9   23.34    4.73
  -2   4   9   30.31    5.27
   2  -4  -9   21.11    4.65
   2  -4  -9   44.34    5.06
   2   4  -9   35.31    7.14
  -2  -4   9   19.89    5.55
  -2   4  10   16.83    3.85
  -2   4  10   15.63    4.01
   2  -4 -10   16.53    3.77
   2  -4 -10   15.73    3.26
   2   4 -10    7.65    3.76
  -2  -4  10   21.16    4.94
  -2   4  11  203.77   23.27
  -2   4  11  204.75   23.46
   2  -4 -11  222.09   23.36
   2  -4 -11  214.99   22.25
   2   4 -11  193.92   24.81
  -2  -4  11  225.72   24.64
  -2   4  12  866.96   86.52
  -2   4  12  899.48   86.83
   2  -4 -12  909.83   86.33
   2  -4 -12  858.69   85.07
   2   4 -12  867.65   88.25
  -2  -4  12  920.71   87.59
  -2   4  13   11.44    3.75
  -2   4  13   12.78    3.97
   2  -4 -13   21.20    4.54
   2  -4 -13    8.63    2.87
   2   4 -13   15.08    5.17
  -2  -4  13    8.53    3.78
  -2   4  14  137.19   16.01
  -2   4  14   96.36   14.41
   2  -4 -14  106.80   14.33
   2  -4 -14  107.26   13.52
   2   4 -14  118.30   16.14
  -2  -4  14  111.11   14.96
  -2   4  15    6.17    3.11
  -2   4  15    1.64    2.01
   2  -4 -15    2.87    2.68
   2  -4 -15    3.03    2.10
   2   4 -15    6.51    3.58
  -2  -4  15    3.72    2.80
  -2   4  16  192.03   24.70
  -2   4  16  209.25   24.89
   2  -4 -16  247.98   24.94
   2  -4 -16  203.07   23.22
   2   4 -16  176.16   24.70
  -2  -4  16  208.95   24.42
  -2   4  17   44.85    9.15
  -2   4  17   40.38    8.63
   2  -4 -17   47.52    8.49
   2  -4 -17   49.64    8.13
   2   4 -17   40.16    8.97
  -2   4  18   43.43    9.11
  -2   4  18   35.79    8.30
   2  -4 -18   55.99    9.01
   2  -4 -18   39.58    7.74
   2   4 -18   37.97    8.61
  -2   4  19  116.31   17.76
  -2   4  19  102.06   16.57
   2  -4 -19  153.25   17.73
   2  -4 -19  109.84   15.54
   2   4 -19  122.64   17.67
  -2   4  20   10.69    5.09
   2  -4 -20   10.02    4.09
   2  -4 -20    7.06    3.83
   2   4 -20   15.31    5.64
  -2  -4  20    8.01    5.52
  -2   4  21   27.23    8.09
   2  -4 -21   44.30    8.53
   2  -4 -21   25.53    6.73
   2   4 -21   38.47    8.54
  -2  -4  21   26.86    8.60
  -2   4  22  103.74   18.71
   2  -4 -22  124.16   17.87
  -2  -4  22  159.45   21.98
  -2   4  23   77.81   14.74
   2  -4 -23   69.19   12.39
  -2   4  24   59.46   13.46
   2  -4 -24   64.58   12.12
   2   4 -24   78.46   13.97
  -2   4  25    4.12    5.38
   2   4 -25    5.11    4.32
  -2   4  26   15.49    7.16
   2   4 -26   39.40    9.26
  -2   4  27   49.20   13.03
   2   4 -27   57.35   12.15
   2   4 -28   93.81   16.32
   2   4 -29   48.34   11.37
   2   4 -30   -0.36    1.77
  -2   4  31   11.55    7.76
   2   4 -31    8.34    5.16
  -2   4  32    3.62    5.33
   2   4 -32   18.65    7.19
   2   4 -33    1.44    3.24
   2   4 -34   11.73    5.64
   2   4 -35    6.59    4.99
   2   4 -36    1.85    4.10
   2   4 -37    6.19    4.94
   2   4 -38    3.32    5.21
   2   4 -39   -0.45    4.51
   2   4 -40    0.56    3.33
   2   4 -41    4.49    4.94
   2   4 -42    4.39    4.58
   2   4 -43    1.90    4.23
  -2   5   1   10.14    3.26
   2  -5  -1   12.46    3.35
   2  -5  -1   10.37    3.36
   2   5  -1   20.40    5.07
  -2  -5   1   15.70    4.70
  -2  -5   1    9.79    4.75
  -2   5   2   14.55    3.67
   2  -5  -2    8.11    2.68
   2  -5  -2    8.21    2.88
   2   5  -2    5.78    3.56
  -2  -5   2   10.11    3.66
  -2  -5   2    5.29    3.81
  -2   5   3    2.31    2.04
   2  -5  -3   -0.01    1.77
   2  -5  -3   -0.46    2.26
   2   5  -3    2.19    3.16
  -2  -5   3   -0.59    2.02
  -2   5   4 1304.32  107.93
  -2   5   4 1375.06  109.13
   2  -5  -4 1017.85  106.55
   2  -5  -4 1170.13  107.18
   2   5  -4  886.62  108.46
  -2  -5   4  999.75  108.42
  -2   5   5  393.06   42.24
  -2   5   5  402.60   42.68
   2  -5  -5  421.30   42.10
   2  -5  -5  437.24   42.13
   2   5  -5  446.83   45.18
  -2  -5   5  433.05   44.25
  -2   5   6  641.91   67.75
  -2   5   6  719.57   68.60
   2  -5  -6  668.73   67.51
   2  -5  -6  703.00   67.42
   2   5  -6  693.01   70.53
  -2  -5   6  780.26   70.38
  -2   5   7   79.37   10.08
  -2   5   7   58.68    9.45
   2  -5  -7   72.03    9.42
   2  -5  -7   61.20    8.72
   2   5  -7   90.40   12.51
  -2  -5   7   69.39   10.74
  -2   5   8   53.66    8.29
  -2   5   8   57.19    8.59
   2  -5  -8   68.24    8.45
   2  -5  -8   45.28    7.23
   2   5  -8   45.30    9.20
  -2  -5   8   61.52    9.70
  -2   5   9  143.65   15.71
  -2   5   9  146.19   16.09
   2  -5  -9  152.24   15.55
   2  -5  -9  122.46   14.35
   2   5  -9  125.27   17.26
  -2  -5   9   77.21   14.84
  -2   5  10 1044.56   98.27
  -2   5  10 1001.23   98.47
   2  -5 -10  959.20   97.64
   2  -5 -10  997.25   96.93
   2   5 -10 1072.11  100.98
  -2  -5  10 1038.10   99.69
  -2   5  11   -0.38    1.69
  -2   5  11   -0.09    1.88
   2  -5 -11   -0.32    1.29
   2  -5 -11    0.78    1.67
   2   5 -11   -0.32    2.15
  -2  -5  11   -0.15    2.13
  -2   5  12    4.58    3.00
  -2   5  12    2.09    2.46
   2  -5 -12    2.35    2.13
   2  -5 -12    2.23    1.72
   2   5 -12    2.36    2.69
  -2  -5  12   -0.12    1.30
  -2   5  13   26.27    5.68
  -2   5  13   21.04    5.48
   2  -5 -13   13.27    4.28
   2  -5 -13   30.91    5.24
   2   5 -13   25.11    6.71
  -2  -5  13   26.67    6.28
  -2   5  14   95.02   13.17
  -2   5  14  120.96   14.49
   2  -5 -14   95.35   12.80
   2  -5 -14   86.50   11.64
   2   5 -14   67.08   12.92
  -2  -5  14   81.58   12.84
  -2   5  15   87.27   13.18
  -2   5  15   74.94   12.74
   2  -5 -15   91.38   12.82
   2  -5 -15  104.13   12.35
   2   5 -15   80.71   13.84
  -2   5  16  152.85   19.77
  -2   5  16  141.62   19.52
   2  -5 -16  179.09   19.80
   2  -5 -16  143.15   17.83
   2   5 -16  132.27   19.94
  -2   5  17    8.70    4.11
  -2   5  17   13.50    5.05
   2  -5 -17   19.89    5.13
   2  -5 -17    7.08    3.27
   2   5 -17    9.53    4.48
  -2   5  18   17.41    5.97
  -2   5  18   22.04    6.41
   2  -5 -18   28.14    6.53
   2  -5 -18   15.34    4.51
   2   5 -18   18.59    6.61
  -2   5  19   63.62   11.40
  -2   5  19   53.37   10.75
   2  -5 -19   63.87   10.63
   2  -5 -19   53.12    9.35
   2   5 -19   43.74   10.23
  -2   5  20   96.63   15.48
  -2   5  20   96.48   15.44
   2  -5 -20   89.82   13.91
   2  -5 -20   85.17   13.15
  -2   5  21   93.81   16.73
   2  -5 -21  121.99   16.57
  -2  -5  21  110.72   18.71
  -2   5  22   15.21    6.59
   2  -5 -22   24.37    6.54
  -2  -5  22   14.00    6.74
  -2   5  23    1.38    3.65
   2  -5 -23    5.79    3.32
   2   5 -23    3.26    3.50
  -2   5  24   32.31    9.53
   2   5 -24   43.53   10.12
  -2   5  25   31.87    9.98
   2   5 -25   36.73    9.49
  -2   5  26   69.29   14.84
   2   5 -26   66.88   13.62
  -2   5  27   -0.62    4.26
   2   5 -27    0.60    2.85
   2   5 -28   -0.55    2.89
   2   5 -29   10.00    5.22
   2   5 -30   26.68    9.02
   2   5 -31   15.38    6.37
   2   5 -32   -1.78    4.07
   2   5 -33   -0.71    3.90
   2   5 -34   -1.22    3.79
   2   5 -35   19.37    7.56
   2   5 -36   17.43    7.55
   2   5 -37    5.80    5.02
   2   5 -38   -3.38    5.68
   2   5 -39    3.19    4.63
   2   5 -40    1.94    4.55
   2   5 -41   14.08    7.31
  -2   6   1  910.69   93.42
   2  -6  -1 1032.49   93.35
   2  -6  -1 1023.22   94.54
   2   6  -1  893.39   95.39
  -2  -6   1  893.23   94.55
  -2  -6   1  985.62   97.07
  -2   6   2  226.57   27.23
   2  -6  -2  270.76   27.40
   2  -6  -2  226.14   27.36
   2   6  -2  288.07   30.49
  -2  -6   2  255.25   28.98
  -2  -6   2  265.29   30.74
  -2   6   3  327.20   36.26
   2  -6  -3  349.78   35.97
   2  -6  -3  354.17   36.69
   2   6  -3  347.96   38.71
  -2  -6   3  417.05   38.89
  -2  -6   3  287.29   38.49
  -2   6   4  156.49   17.76
  -2   6   4  114.47   17.05
   2  -6  -4  154.22   17.17
   2  -6  -4  125.12   16.92
   2   6  -4  171.64   20.27
  -2  -6   4  167.14   19.25
  -2   6   5  595.02   61.34
  -2   6   5  580.07   61.78
   2  -6  -5  696.03   61.47
   2  -6  -5  624.84   61.24
   2   6  -5  479.69   62.46
  -2  -6   5  716.82   63.79
  -2   6   6  114.45   14.93
  -2   6   6  122.19   15.51
   2  -6  -6  126.32   14.72
   2  -6  -6  101.18   14.16
   2   6  -6  109.07   16.50
  -2  -6   6  150.48   17.17
  -2   6   7  366.94   42.65
  -2   6   7  460.61   44.12
   2  -6  -7  407.34   42.47
   2  -6  -7  433.27   42.59
   2   6  -7  393.52   45.10
  -2  -6   7  446.30   44.81
  -2   6   8   88.49   13.00
  -2   6   8   91.61   13.42
   2  -6  -8  115.63   13.32
   2  -6  -8  119.45   13.22
   2   6  -8  115.46   15.84
  -2  -6   8   69.07   13.06
  -2   6   9   69.30   11.35
  -2   6   9   67.47   11.45
   2  -6  -9  103.70   12.06
   2  -6  -9   94.75   11.57
   2   6  -9   95.57   14.14
  -2  -6   9   74.64   12.24
  -2   6  10    5.61    3.12
  -2   6  10    0.52    1.92
   2  -6 -10    9.86    3.37
   2  -6 -10    2.37    2.09
   2   6 -10    8.60    4.89
  -2  -6  10   10.85    4.05
  -2   6  11  342.92   36.05
  -2   6  11  310.55   36.13
   2  -6 -11  334.61   35.45
   2  -6 -11  355.84   35.11
   2   6 -11  354.11   38.50
  -2  -6  11  301.06   36.36
  -2   6  12  201.36   23.22
  -2   6  12  210.00   23.97
   2  -6 -12  212.22   23.06
   2  -6 -12  191.07   21.94
   2   6 -12  162.31   24.17
  -2   6  13   71.35   10.51
  -2   6  13   54.98   10.08
   2  -6 -13   57.27    9.49
   2  -6 -13   50.49    8.53
   2   6 -13   72.69   12.01
  -2   6  14  167.13   19.78
  -2   6  14  137.06   19.44
   2  -6 -14  163.28   19.37
   2  -6 -14  165.44   18.44
   2   6 -14  122.83   19.94
  -2   6  15    1.19    1.93
  -2   6  15    6.16    3.73
   2  -6 -15   -0.33    1.88
   2  -6 -15    8.71    3.17
   2   6 -15   -0.02    2.42
  -2   6  16   30.06    6.82
  -2   6  16   18.79    6.20
   2  -6 -16   23.27    5.87
   2  -6 -16   23.58    5.69
   2   6 -16   38.20    8.56
  -2   6  17   83.08   14.72
  -2   6  17  108.71   16.27
   2  -6 -17  112.08   15.50
   2  -6 -17  120.33   14.85
   2   6 -17  114.91   17.22
  -2   6  18  101.25   14.99
  -2   6  18   68.91   13.63
   2  -6 -18   87.98   13.40
   2  -6 -18   89.82   12.65
  -2   6  19   84.84   13.18
  -2   6  19   40.96   10.58
   2  -6 -19   73.93   11.71
  -2   6  20   -0.71    2.91
   2  -6 -20   -0.30    1.73
  -2   6  21   23.84    7.54
   2  -6 -21   42.39    8.61
   2   6 -21   36.32    9.23
  -2   6  22   67.75   13.78
   2  -6 -22   79.34   13.50
   2   6 -22  104.52   16.34
  -2   6  23   58.15   12.47
   2  -6 -23   52.15   10.91
   2   6 -23   68.22   13.11
  -2   6  24   31.92    9.48
   2   6 -24   41.64   10.06
  -2   6  25    3.35    4.79
   2   6 -25   -1.39    3.34
  -2   6  26   -2.65    5.60
   2   6 -26   -0.89    3.28
  -2   6  27   42.96   11.48
   2   6 -27   47.21   11.15
   2   6 -28    6.23    5.02
   2   6 -29   22.76    8.04
   2   6 -30   12.13    6.32
   2   6 -31   -0.57    2.71
   2   6 -32    2.35    3.21
   2   6 -33   15.07    6.71
   2   6 -34    5.18    5.12
   2   6 -35    8.16    5.21
   2   6 -36    1.22    3.60
   2   6 -37    8.57    5.50
   2   6 -38    8.33    6.06
   2   6 -39    4.08    4.61
   2   6 -40    1.94    3.79
  -2   7   1    7.51    3.56
   2  -7  -1   24.32    5.03
   2   7  -1   12.36    4.76
  -2  -7   1    9.08    4.47
  -2  -7   1   19.93    6.58
  -2   7   2   49.50    8.81
   2  -7  -2   46.14    8.06
   2  -7  -2   54.84    9.23
   2   7  -2   40.88    9.64
  -2  -7   2   59.88    9.99
  -2  -7   2   55.16   11.04
  -2   7   3   31.02    6.43
   2  -7  -3   32.29    5.85
   2  -7  -3   20.03    5.93
   2   7  -3   17.91    6.28
  -2  -7   3   21.40    5.95
  -2  -7   3    9.25    5.21
  -2   7   4  330.11   37.60
   2  -7  -4  380.66   37.51
   2  -7  -4  313.12   37.40
   2   7  -4  390.33   40.82
  -2  -7   4  364.82   39.18
  -2   7   5  396.05   44.05
   2  -7  -5  444.01   43.88
   2  -7  -5  439.90   44.39
   2   7  -5  384.90   45.98
  -2  -7   5  430.59   45.55
  -2   7   6    8.25    3.48
   2  -7  -6   12.02    3.73
   2  -7  -6    9.74    4.08
   2   7  -6    5.16    3.95
  -2  -7   6    5.96    4.00
  -2   7   7   34.05    7.40
  -2   7   7   44.94    8.70
   2  -7  -7   34.25    7.09
   2  -7  -7   67.71    9.05
   2   7  -7   52.71   10.49
  -2   7   8   33.27    6.79
  -2   7   8   31.37    7.05
   2  -7  -8   33.28    6.43
   2  -7  -8   39.64    6.92
   2   7  -8   14.14    6.61
  -2   7   9  376.36   39.41
  -2   7   9  327.07   39.17
   2  -7  -9  432.00   39.21
   2  -7  -9  363.21   38.24
   2   7  -9  295.66   40.05
  -2   7  10  142.12   19.17
  -2   7  10  181.86   20.89
   2  -7 -10  141.38   18.39
   2  -7 -10  130.92   18.00
   2   7 -10  215.95   23.56
  -2   7  11   33.47    7.17
  -2   7  11   41.51    8.24
   2  -7 -11   29.59    6.42
   2  -7 -11   32.55    6.57
   2   7 -11   40.35    9.20
  -2   7  12   66.37   10.88
  -2   7  12   60.48   11.12
   2  -7 -12   55.85    9.96
   2  -7 -12   82.74   10.78
   2   7 -12   60.96   11.92
  -2   7  13    0.91    1.92
  -2   7  13    2.32    2.66
   2  -7 -13    0.32    1.55
   2  -7 -13    1.46    1.93
   2   7 -13   -0.89    2.85
  -2   7  14    3.94    3.04
  -2   7  14    6.65    3.67
   2  -7 -14    9.11    3.92
   2  -7 -14   10.06    3.46
   2   7 -14    4.46    3.88
  -2   7  15  175.76   21.85
  -2   7  15  168.23   22.52
   2  -7 -15  173.80   21.32
   2  -7 -15  161.06   20.14
  -2   7  16   29.05    6.96
  -2   7  16   30.00    7.64
   2  -7 -16   25.55    6.51
   2  -7 -16   27.14    6.06
  -2   7  17   64.34   11.19
  -2   7  17   46.79   10.57
   2  -7 -17   65.48   10.85
   2  -7 -17   61.32    9.87
  -2   7  18    4.45    3.48
   2  -7 -18   17.27    5.43
   2   7 -18   12.20    5.10
  -2   7  19   57.01   11.26
   2  -7 -19   58.25   10.83
   2   7 -19   54.22   11.63
  -2   7  20    6.83    4.54
   2  -7 -20   15.82    5.51
   2   7 -20   20.99    6.95
  -2   7  21   62.61   12.23
   2  -7 -21   51.93   10.55
   2   7 -21   58.44   12.46
  -2   7  22   -0.70    3.44
   2   7 -22   -1.23    3.66
  -2   7  23    1.33    4.66
   2   7 -23    6.56    4.46
  -2   7  24    9.26    5.32
   2   7 -24   26.00    7.88
  -2   7  25   35.18   10.37
   2   7 -25   43.90   11.09
  -2   7  26    6.33    5.83
   2   7 -26   16.26    7.10
   2   7 -27    1.49    2.94
   2   7 -28    0.86    3.30
   2   7 -29    6.80    5.60
   2   7 -30    2.64    5.76
   2   7 -31   19.49    8.03
   2   7 -32    1.76    3.29
   2   7 -33   -0.67    3.10
   2   7 -34    1.57    4.81
   2   7 -35   16.32    7.58
   2   7 -36    4.94    3.76
   2   7 -37   -1.11    4.11
   2   7 -38   -1.15    4.37
   2   7 -39   -0.12    2.07
  -2   8   1  345.80   38.53
   2  -8  -1  363.62   37.75
   2   8  -1  336.00   40.17
  -2  -8   1  337.05   41.21
  -2   8   2  147.44   18.07
   2  -8  -2  118.45   16.26
   2   8  -2  134.33   19.15
  -2  -8   2  108.90   18.90
  -2   8   3  408.72   39.94
   2  -8  -3  406.23   38.81
   2  -8  -3  382.29   39.87
   2   8  -3  268.91   39.28
  -2  -8   3  297.37   40.89
  -2   8   4    8.81    4.15
   2  -8  -4    4.71    2.70
   2  -8  -4    0.20    2.59
   2   8  -4    5.70    4.54
  -2  -8   4    2.10    3.37
  -2   8   5  221.65   24.92
   2  -8  -5  219.62   23.93
   2  -8  -5  180.72   23.97
   2   8  -5  174.42   25.43
  -2   8   6    8.50    4.52
   2  -8  -6   15.70    4.71
   2  -8  -6   18.64    5.27
   2   8  -6   18.97    6.23
  -2   8   7  420.37   47.03
   2  -8  -7  476.95   46.71
   2  -8  -7  433.29   46.75
   2   8  -7  430.17   49.33
  -2   8   8   95.68   12.97
   2  -8  -8   84.08   11.54
   2  -8  -8   66.09   10.94
   2   8  -8   42.41   11.29
  -2   8   9  121.58   16.24
  -2   8   9   95.70   15.60
   2  -8  -9   82.00   13.86
   2  -8  -9  162.22   16.92
   2   8  -9  105.70   17.18
  -2   8  10   -0.40    1.78
  -2   8  10   -0.77    2.85
   2  -8 -10    0.90    2.25
   2  -8 -10   -0.23    2.00
   2   8 -10    0.63    1.90
  -2   8  11  155.19   20.39
  -2   8  11  173.76   21.67
   2  -8 -11  146.14   19.18
   2  -8 -11  167.99   19.76
   2   8 -11  121.91   20.68
  -2   8  12   -0.31    1.97
  -2   8  12    2.71    2.84
   2  -8 -12    3.90    2.81
   2  -8 -12    5.01    2.70
  -2   8  13  112.20   17.50
  -2   8  13  130.95   19.01
   2  -8 -13  143.17   17.80
   2  -8 -13  133.17   17.29
  -2   8  14    6.36    3.45
  -2   8  14    1.54    2.39
   2  -8 -14    5.25    2.88
   2  -8 -14    1.35    2.51
  -2   8  15    6.97    4.21
  -2   8  15    3.24    3.81
   2  -8 -15    3.04    2.53
  -2   8  16    0.81    2.29
   2  -8 -16    2.41    2.52
   2   8 -16    2.74    4.33
  -2   8  17   74.52   12.98
   2  -8 -17   84.44   12.81
   2   8 -17   64.90   13.75
  -2   8  18   36.94    8.49
   2  -8 -18   19.86    6.24
   2   8 -18   36.66    9.40
  -2   8  19   56.38   11.37
   2  -8 -19   47.79   10.18
   2   8 -19   81.37   14.59
  -2   8  20    8.12    5.09
   2   8 -20    7.88    5.47
  -2   8  21   32.54    8.82
   2   8 -21   51.84   11.73
  -2   8  22   14.80    5.83
   2   8 -22    3.36    4.53
  -2   8  23   50.39   11.85
   2   8 -23   63.30   13.81
  -2   8  24    0.54    3.68
   2   8 -24   -1.23    4.08
  -2   8  25   25.40    8.38
   2   8 -25   13.45    7.21
   2   8 -26   -0.14    3.11
   2   8 -27   29.15    9.67
   2   8 -28    1.68    4.17
   2   8 -29   32.64   10.10
   2   8 -30    1.67    3.33
   2   8 -31   -0.58    4.13
   2   8 -32   -0.57    3.31
   2   8 -33   26.33    9.15
   2   8 -34   -2.07    4.69
   2   8 -35    7.75    5.00
   2   8 -36    6.42    5.80
   2   8 -37    1.99    3.41
   2   8 -38   -0.07    2.44
  -2   9   1   67.86   11.82
   2  -9  -1   83.95   11.87
   2   9  -1   61.33   12.72
  -2  -9   1   52.03   12.59
  -2   9   2   23.47    6.47
   2  -9  -2   32.01    6.56
   2   9  -2   36.54    8.67
  -2  -9   2    5.42    4.56
  -2   9   3   18.91    5.64
   2  -9  -3   12.80    4.33
   2  -9  -3   11.90    4.52
   2   9  -3   15.80    6.27
  -2  -9   3   10.30    5.74
  -2   9   4    1.04    2.18
   2  -9  -4    0.95    1.99
   2  -9  -4    3.56    3.72
   2   9  -4   -0.23    1.81
  -2  -9   4   -0.66    3.24
  -2   9   5  265.34   30.02
   2  -9  -5  253.60   28.62
   2  -9  -5  235.50   29.38
   2   9  -5  228.21   30.94
  -2  -9   5  240.21   32.69
  -2   9   6    0.72    2.60
   2  -9  -6   -0.64    2.34
   2  -9  -6    0.30    2.22
   2   9  -6   -0.12    2.12
  -2   9   7   -1.05    2.57
   2  -9  -7   -0.11    1.51
   2  -9  -7    1.05    2.77
  -2   9   8   -1.12    2.62
   2  -9  -8   -0.33    1.70
   2  -9  -8    1.00    2.15
  -2   9   9   90.86   15.27
   2  -9  -9  127.65   15.85
   2  -9  -9   97.49   15.17
  -2   9  10    0.61    2.32
   2  -9 -10    0.22    1.68
   2  -9 -10   -0.21    1.43
  -2   9  11  161.96   20.83
   2  -9 -11  130.65   18.37
   2  -9 -11  138.79   18.87
  -2   9  12   19.27    6.22
   2  -9 -12   18.74    5.67
   2   9 -12   23.19    8.20
  -2   9  13    3.66    3.47
   2  -9 -13    4.51    2.88
   2   9 -13    8.83    5.13
  -2   9  14   67.59   12.38
   2  -9 -14   59.14   11.06
   2   9 -14   85.44   14.75
  -2   9  15  132.51   18.97
   2  -9 -15  122.43   17.67
   2   9 -15  132.35   20.72
  -2   9  16   -0.45    1.96
   2  -9 -16    3.52    2.81
   2   9 -16   11.76    5.55
  -2   9  17    7.81    4.95
   2   9 -17   11.55    6.71
  -2   9  18   28.77    8.14
   2   9 -18   34.64    9.87
  -2   9  19   51.81   10.89
   2   9 -19   52.54   12.37
  -2   9  20    1.41    3.29
   2   9 -20    1.50    2.85
  -2   9  21   80.89   15.18
   2   9 -21   97.48   17.07
  -2   9  22   -1.53    4.50
   2   9 -22   -1.51    3.56
   2   9 -23   -0.46    3.46
   2   9 -24   -0.90    3.42
   2   9 -25   73.75   15.63
   2   9 -26    1.21    3.73
   2   9 -27    6.38    4.69
   2   9 -28    0.79    3.87
   2   9 -29   15.01    6.59
   2   9 -30    1.61    3.58
   2   9 -31   26.29    9.19
   2   9 -32   -3.03    6.31
   2   9 -33    0.93    3.85
   2   9 -34   -1.70    5.25
   2   9 -35    3.29    4.86
   2   9 -36    2.60    4.19
  -2  10   1  229.42   26.96
  -2 -10   1  169.17   27.71
  -2  10   2   23.97    7.14
   2 -10  -2   30.10    6.99
  -2 -10   2   21.98    8.28
  -2  10   3   51.20   10.57
   2 -10  -3   78.43   11.26
  -2 -10   3   30.58   10.25
  -2  10   4    3.37    3.60
   2 -10  -4    8.19    3.98
   2 -10  -4    6.01    4.04
  -2 -10   4    6.47    5.30
  -2  10   5   -0.58    2.01
   2 -10  -5    1.07    2.32
  -2 -10   5   -0.72    3.39
  -2  10   6    7.70    4.16
   2 -10  -6    8.59    3.87
  -2 -10   6   -0.41    2.50
  -2  10   7  278.07   37.39
   2 -10  -7  374.66   37.88
   2  10  -7  349.88   41.04
  -2  10   8   14.95    5.62
   2 -10  -8   33.22    7.11
   2  10  -8    9.79    5.60
  -2  10   9   12.35    5.58
   2 -10  -9   19.24    5.55
   2  10  -9   15.57    6.94
  -2  10  10    4.19    3.63
   2 -10 -10    3.28    2.98
   2  10 -10    3.71    4.22
  -2  10  11  263.80   32.53
   2 -10 -11  255.55   30.69
   2  10 -11  270.90   34.74
  -2  10  12   10.13    4.56
   2 -10 -12    5.98    3.54
   2  10 -12    1.52    3.41
  -2  10  13   12.85    5.35
   2 -10 -13   10.24    4.27
   2  10 -13   10.85    5.79
  -2  10  14    8.84    4.87
   2 -10 -14    8.15    3.79
   2  10 -14    6.98    5.34
  -2  10  15    1.33    2.82
   2  10 -15   10.34    5.53
  -2  10  16   -0.60    2.65
   2  10 -16   -1.54    4.87
  -2  10  17   83.51   15.30
   2  10 -17  121.31   19.35
  -2  10  18    3.00    3.94
   2  10 -18    2.27    4.30
  -2  10  19   25.30    7.79
   2  10 -19   30.00    9.10
  -2  10  20    6.15    4.07
   2  10 -20   -0.43    2.80
   2  10 -21   20.95    8.46
   2  10 -22   -0.12    5.16
   2  10 -23   17.73    7.62
   2  10 -24   -0.85    2.68
   2  10 -25   -0.21    2.40
   2  10 -26    9.57    5.83
   2  10 -27   44.04   11.83
   2  10 -28    3.62    4.14
   2  10 -29   22.22    8.87
   2  10 -30   -2.66    5.35
   2  10 -31   19.18    8.72
   2  10 -32   -0.49    2.85
   2  10 -33   18.34    8.11
   2  10 -34    8.07    6.23
  -2  11   1   46.31   10.32
   2  11  -1   48.26   11.53
  -2 -11   1   32.72   10.41
  -2  11   2    4.20    3.80
   2  11  -2    1.27    3.97
  -2 -11   2    0.04    3.39
  -2  11   3   50.82   10.73
   2  11  -3   61.73   12.56
  -2 -11   3   32.91   10.69
  -2  11   4   46.07   10.33
   2  11  -4   48.87   11.30
  -2 -11   4   36.35   11.43
  -2  11   5   71.86   13.17
   2  11  -5   93.32   16.08
  -2 -11   5   46.16   13.24
  -2  11   6   17.96    6.64
   2  11  -6   17.85    7.61
  -2 -11   6   23.60    9.11
  -2  11   7   10.48    5.26
   2  11  -7   17.45    7.19
  -2 -11   7    5.48    5.63
  -2  11   8   10.57    4.92
   2  11  -8    3.19    4.47
  -2  11   9   55.32   11.62
   2  11  -9   44.94   11.45
  -2  11  10    1.44    3.26
   2  11 -10    7.16    5.98
  -2  11  11   58.09   12.16
   2  11 -11   58.48   13.26
  -2  11  12   -0.75    3.88
   2  11 -12    2.89    5.32
  -2  11  13   34.21    9.21
   2  11 -13   25.52    8.79
  -2  11  14    6.03    4.55
   2  11 -14    6.59    5.74
  -2  11  15   77.57   14.69
   2  11 -15   92.38   17.18
  -2  11  16    2.15    3.07
   2  11 -16    3.86    5.98
  -2  11  17   10.04    5.43
   2  11 -17    5.84    6.38
  -2  11  18   -0.41    2.87
   2  11 -18   -1.64    5.19
   2  11 -19   19.89    8.32
   2  11 -20    4.87    4.30
   2  11 -21   38.43   10.88
   2  11 -22    2.61    4.30
   2  11 -23   -2.22    4.56
   2  11 -24   -0.71    3.66
   2  11 -25   36.98   11.31
   2  11 -26   -0.74    3.44
   2  11 -27   -0.72    3.76
   2  11 -28   -0.79    3.59
   2  11 -29    4.09    5.63
   2  11 -30   -0.86    4.29
   2  11 -31   13.49    6.68
   2  11 -32    1.44    3.07
   2  12  -1   68.79   14.40
   2  12  -2    9.26    5.83
   2  12  -3    9.63    5.89
   2  12  -4    0.84    4.17
  -2  12   5    8.34    5.08
   2  12  -5    1.04    4.08
  -2 -12   5   -0.71    4.64
  -2  12   6    2.69    2.93
   2  12  -6   -0.79    2.98
  -2 -12   6    3.61    4.80
  -2  12   7  149.16   20.69
   2  12  -7   86.18   18.77
  -2 -12   7  137.87   23.58
  -2  12   8   -0.66    2.69
   2  12  -8   -0.16    3.96
  -2 -12   8    1.00    4.95
  -2  12   9    6.45    4.37
   2  12  -9   19.48    7.63
  -2  12  10    5.45    4.31
   2  12 -10    3.49    3.95
  -2  12  11   41.44   10.26
   2  12 -11   21.96    8.82
  -2  12  12    1.87    3.38
   2  12 -12    1.95    3.85
  -2  12  13   96.98   18.35
   2  12 -13  125.57   20.43
  -2  12  14   -1.09    4.30
   2  12 -14   -0.66    4.72
   2  12 -15   -1.90    4.17
   2  12 -16    8.66    4.72
   2  12 -17   76.50   15.91
   2  12 -18   -0.00    0.00
   2  12 -19   24.59    9.12
   2  12 -20   -1.73    4.19
   2  12 -21    4.11    4.78
   2  12 -22    1.01    5.16
   2  12 -23    5.10    5.31
   2  12 -24    0.12    3.59
   2  12 -25    3.16    4.85
   2  12 -26    7.03    6.43
   2  12 -27    4.86    4.86
   2  12 -28   -0.23    3.75
   2  12 -29   17.01    8.43
   2  12 -30   -0.05    4.27
  -2  13   1   27.44    8.49
   2  13  -1   30.52    9.68
  -2  13   2   -0.81    3.20
   2  13  -2    0.82    4.31
  -2  13   3   57.28   12.29
   2  13  -3   37.19   11.53
  -2  13   4    8.22    4.84
   2  13  -4   20.49    7.53
   2  13  -5   35.14   11.13
   2  13  -6   12.43    6.58
   2  13  -7   -1.48    4.25
   2  13  -8   10.14    5.73
   2  13  -9   32.25    9.78
   2  13 -10    1.12    4.19
   2  13 -11   73.76   15.92
   2  13 -12   -1.33    4.48
   2  13 -13    1.96    4.44
   2  13 -14    0.52    4.32
   2  13 -15   33.91   10.48
   2  13 -16    3.94    4.38
   2  13 -17    4.00    4.47
   2  13 -18   -1.30    5.12
   2  13 -19    7.58    5.96
   2  13 -20   -1.70    4.10
   2  13 -21   10.92    7.26
   2  13 -22    5.19    4.12
   2  13 -23   -1.34    4.08
   2  13 -24   -1.64    4.24
   2  13 -25   13.05    6.78
   2  13 -26    6.98    5.67
   2  13 -27   14.19    7.07
   2  13 -28    1.94    3.55
  -2  14   1   61.67   13.47
   2  14  -1   50.70   13.10
  -2  14   2   12.06    7.07
   2  14  -2   28.16    8.88
  -2  14   3    4.34    4.61
   2  14  -3    9.33    6.45
  -2  14   4    4.08    3.85
   2  14  -4   -3.03    5.14
  -2  14   5   -0.58    2.93
   2  14  -5   -1.41    4.16
  -2  14   6   -0.91    3.18
   2  14  -6    5.72    4.12
  -2  14   7   66.40   13.14
   2  14  -7   28.87   10.86
  -2  14   8   -0.30    3.97
   2  14  -8   13.25    7.15
  -2  14   9   -1.65    4.69
   2  14  -9   -1.22    3.68
  -2  14  10   -0.51    2.61
   2  14 -10    5.41    4.55
  -2  14  11    7.47    5.19
   2  14 -11    5.34    5.51
   2  14 -12   28.69    9.57
   2  14 -13   16.41    8.03
   2  14 -14    9.57    5.81
   2  14 -15    2.66    5.02
   2  14 -16    0.55    3.69
   2  14 -17   26.54    9.73
   2  14 -18    2.31    4.71
   2  14 -19   -0.80    3.93
   2  14 -20   -0.50    5.07
   2  14 -21    3.94    5.77
   2  14 -22    1.98    3.33
   2  14 -23   15.51    7.57
   2  14 -24    3.99    6.00
   2  14 -25   -1.39    4.73
  -2  15   1    6.58    4.55
   2  15  -1    6.23    5.33
  -2  15   2    1.30    4.01
   2  15  -2    2.16    4.80
  -2  15   3   16.12    7.15
   2  15  -3    1.98    4.95
  -2  15   4    6.24    5.32
   2  15  -4    5.48    4.21
  -2  15   5   24.11    8.12
   2  15  -5   15.75    7.69
  -2  15   6   13.16    6.44
   2  15  -6   22.58    8.85
  -2  15   7    4.01    3.84
   2  15  -7   -0.24    4.31
  -2  15   8   15.06    7.19
   2  15  -8   18.57    8.77
  -2  15   9    0.92    3.41
   2  15  -9   -0.91    2.97
   2  15 -10    7.94    5.64
   2  15 -11    1.82    4.06
   2  15 -12   -0.66    4.50
   2  15 -13    9.85    6.78
   2  15 -14    5.09    5.36
   2  15 -15    7.67    5.41
   2  15 -16    1.55    5.04
   2  15 -17   -0.34    1.81
   2  15 -18   -1.38    4.85
   2  15 -19    8.99    6.38
   2  15 -20    4.79    6.81
   2  15 -21   -0.74    5.53
   2  15 -22    3.05    5.79
  -2  16   1    2.03    3.28
   2  16  -1    6.72    5.10
  -2  16   2    7.37    5.77
   2  16  -2   12.46    6.93
  -2  16   3    4.51    4.42
   2  16  -3   -0.37    2.42
  -2  16   4   -1.58    4.85
   2  16  -4   -1.64    5.27
  -2  16   5    0.65    3.07
   2  16  -5    3.60    4.49
  -2  16   6    0.34    3.40
   2  16  -6   -1.15    4.42
   2  16  -7   11.90    7.76
   2  16  -8    3.57    5.89
   2  16  -9    6.44    5.55
   2  16 -10    3.20    4.81
   2  16 -11    2.32    5.42
   2  16 -12   12.89    6.98
   2  16 -13   -3.34    5.64
   2  16 -14    1.49    4.70
   2  16 -15   -1.88    5.13
   2  16 -16   -1.26    4.05
   2  16 -17   14.53    7.36
   2  16 -18    2.41    3.99
  -2  17   1   -0.93    3.60
   2  17  -1   -0.11    3.13
  -2  17   2   -0.59    3.00
   2  17  -2    0.01    4.67
  -2  17   3    4.09    5.06
   2  17  -3    6.55    5.28
   2  17  -4   18.42    9.09
   2  17  -5    2.75    5.08
   2  17  -6    7.15    5.26
   2  17  -7    0.11    3.45
   2  17  -8    4.04    6.11
   2  17  -9   -1.83    4.43
   2  17 -10    3.67    6.31
   2  17 -11   -0.92    4.37
   2  17 -12    0.28    1.81
   2  17 -13   -2.47    5.77
   2  17 -14   15.58    8.09
   2  18  -1   -2.80    5.63
   2  18  -2   22.80   10.18
   2  18  -3   -0.81    4.13
   2  18  -4   -0.07    3.80
   2  18  -5    2.70    3.25
   2  18  -6    1.89    5.32
   2  18  -7    2.00    4.46
   2  18  -8    1.73    4.62
  -1   0   1   -0.07    0.30
   1   0  -1 5961.44   44.34
  -1   0   2   -0.10    0.27
   1   0  -2   -0.27    0.39
  -1   0   3 1836.28  161.89
   1   0  -3 1642.89  161.75
  -1   0   4   -0.03    0.60
   1   0  -4   -0.41    0.73
   1   0  -5 1481.31  146.33
   1   0  -5 1752.41  148.81
   1   0  -6   -0.39    1.01
   1   0  -6    0.83    1.61
  -1   0   7   -0.26    1.87
   1   0  -7   -0.03    1.19
   1   0  -7    0.84    2.30
  -1   0   8   -0.93    2.14
   1   0  -8   -0.89    1.32
   1   0  -8   -0.05    1.97
  -1   0   9    2.78    3.10
  -1   0   9    6.31    2.69
   1   0  -9    8.60    3.59
  -1   0  10   -0.68    2.50
  -1   0  10   -0.60    1.65
   1   0 -10    0.51    2.26
  -1   0  11 2375.96  227.11
  -1   0  11 2541.77  224.83
   1   0 -11 2185.25  224.83
  -1   0  12    0.57    2.79
  -1   0  12   -0.78    2.04
   1   0 -12   -0.28    1.72
  -1   0  13  289.87   34.35
  -1   0  13  268.26   31.97
   1   0 -13  339.38   34.05
  -1   0  14   -0.97    3.81
  -1   0  14   -1.07    2.99
   1   0 -14   -0.32    2.12
  -1   0  15  479.51   53.42
  -1   0  15  516.07   51.46
   1   0 -15  457.74   51.46
  -1   0  16    1.50    3.08
  -1   0  16   -0.52    2.25
   1   0 -16   -0.05    2.70
  -1   0  17  524.48   60.16
  -1   0  17  581.48   58.26
   1   0 -17  531.81   58.22
  -1   0  18    0.69    3.73
  -1   0  18   -0.59    2.18
   1   0 -18   -0.54    3.09
  -1   0  19    6.58    5.06
  -1   0  19   17.94    5.75
   1   0 -19   19.51    6.15
  -1   0  20   -1.03    3.43
  -1   0  20    0.01    3.80
   1   0 -20   -0.64    3.02
  -1   0  21  476.30   55.41
  -1   0  21  446.03   51.89
   1   0 -21  490.15   52.77
  -1   0  22   -0.61    3.20
  -1   0  22    0.19    2.92
  -1   0  23  138.32   22.90
  -1   0  23  133.78   20.46
   1   0 -23  132.57   18.43
  -1   0  24    0.31    4.08
   1   0 -24   -0.19    1.91
  -1   0  25    4.50    4.92
   1   0 -25    5.14    3.81
  -1   0  28    3.43    5.66
   1   0 -28   -0.87    2.83
   1   0 -29   26.36    7.77
   1   0 -30   -0.67    2.34
   1   0 -31   23.16    7.20
   1   0 -32   -0.28    1.34
   1   0 -33   46.53   10.78
   1   0 -34   -0.52    2.71
   1   0 -35   -0.95    3.08
   1   0 -36   -1.12    3.18
   1   0 -37   23.43    8.27
   1   0 -38   -0.07    2.07
   1   0 -39    2.51    3.69
   1   0 -40    1.48    3.69
   1   0 -41    4.47    4.87
  -1   1   1  543.99   55.38
  -1   1   1  609.72   55.04
   1  -1  -1  510.82   54.99
   1  -1  -1  629.56   54.90
   1  -1  -1  617.10   54.85
   1   1  -1  588.00   56.25
  -1  -1   1  547.97   56.08
   1   1  -2    2.50    1.30
  -1  -1   2    1.59    1.19
  -1   1   3 1877.53  169.51
   1  -1  -3 1816.50  169.24
   1   1  -3 1986.80  170.59
  -1  -1   3 1595.64  170.06
  -1   1   4   25.69    3.31
  -1   1   4   21.44    2.95
   1  -1  -4   23.96    3.14
   1   1  -4   24.80    3.72
  -1  -1   4   20.97    3.48
  -1   1   5 2978.81  286.92
  -1   1   5 3305.40  286.82
   1  -1  -5 3159.61  286.95
   1  -1  -5 3052.35  287.96
   1   1  -5 2775.97  287.00
  -1  -1   5 3134.42  287.23
  -1   1   6   70.25    8.29
  -1   1   6   54.68    7.52
   1  -1  -6   68.53    8.06
   1  -1  -6   77.60    7.85
   1   1  -6   61.89    8.07
  -1  -1   6   61.47    7.91
  -1   1   7  549.82   50.55
   1  -1  -7  557.65   50.24
   1  -1  -7  497.96   49.50
   1   1  -7  478.50   49.77
  -1  -1   7  487.93   49.68
  -1   1   8   17.08    4.07
   1  -1  -8   13.49    3.58
   1  -1  -8   17.43    3.37
   1   1  -8   14.29    3.42
  -1  -1   8   17.27    3.45
  -1   1   9   43.18    7.38
   1  -1  -9   48.08    7.38
   1  -1  -9   64.63    7.43
   1   1  -9   43.59    6.69
   1   1  -9   46.45    8.29
  -1  -1   9   34.91    6.22
  -1   1  10   35.74    6.74
   1  -1 -10   44.22    6.82
   1   1 -10   30.95    5.54
   1   1 -10   18.91    6.29
  -1  -1  10   38.38    6.69
  -1   1  11  126.06   16.36
   1  -1 -11  135.00   15.98
   1   1 -11  132.88   15.16
   1   1 -11  113.13   16.81
  -1  -1  11  115.51   15.72
  -1   1  12   91.90   14.66
   1  -1 -12  123.58   14.98
   1   1 -12  111.20   13.69
   1   1 -12   95.15   15.25
  -1  -1  12  122.26   15.11
  -1   1  13  380.46   42.28
  -1   1  13  428.83   41.35
   1  -1 -13  406.80   41.43
   1   1 -13  354.06   39.79
   1   1 -13  444.59   43.98
  -1  -1  13  343.53   40.88
  -1   1  14  397.59   44.73
  -1   1  14  424.97   43.50
   1  -1 -14  412.15   43.68
   1   1 -14  417.31   42.53
   1   1 -14  402.03   45.10
  -1  -1  14  388.85   43.57
  -1   1  15  173.88   24.22
  -1   1  15  193.06   23.16
   1  -1 -15  212.71   23.90
   1   1 -15  194.05   22.19
   1   1 -15  178.20   24.40
  -1  -1  15  180.44   23.24
  -1   1  16   12.78    5.95
  -1   1  16   21.63    6.04
   1  -1 -16   29.50    6.81
   1   1 -16   24.46    5.53
   1   1 -16    7.36    4.69
  -1  -1  16   18.07    5.67
  -1   1  17   34.90    9.24
  -1   1  17   23.44    7.08
   1  -1 -17   35.40    8.17
   1   1 -17   50.91    8.30
   1   1 -17   49.76   10.15
  -1  -1  17   39.40    8.67
  -1   1  18   25.02    7.86
  -1   1  18   14.77    5.34
   1  -1 -18   13.29    5.15
   1   1 -18   14.39    4.58
   1   1 -18   18.62    6.45
  -1  -1  18   22.62    6.49
  -1   1  19  409.89   51.93
  -1   1  19  452.95   50.33
   1  -1 -19  474.33   50.68
   1   1 -19  496.73   49.36
   1   1 -19  476.89   52.09
  -1  -1  19  446.30   50.62
  -1   1  20   16.24    7.81
  -1   1  20   20.70    7.02
   1  -1 -20   27.14    7.33
   1  -1 -20   24.49    7.04
   1   1 -20   25.42    6.46
   1   1 -20   29.14    8.25
  -1  -1  20   31.94    8.36
  -1   1  21   -0.12    1.75
  -1   1  21    2.63    3.17
   1  -1 -21    3.72    3.64
   1  -1 -21    3.48    3.13
   1   1 -21    5.03    2.93
  -1  -1  21   11.86    5.08
  -1   1  22    5.22    5.00
  -1   1  22    0.99    3.23
   1  -1 -22    3.41    3.55
   1   1 -22    1.93    2.97
  -1  -1  22    0.58    3.30
  -1   1  23  293.96   36.28
  -1   1  23  234.12   31.75
   1  -1 -23  232.34   31.46
   1   1 -23  282.62   30.89
  -1  -1  23  233.43   32.05
  -1   1  24    9.75    6.64
   1   1 -24   10.23    4.52
  -1  -1  24   14.99    6.27
  -1   1  25  247.32   35.15
   1   1 -27    0.77    2.86
  -1   1  28   -2.70    5.55
   1   1 -28    2.86    2.97
  -1   1  29   30.16   11.57
   1   1 -29   66.84   11.78
  -1   1  30    2.37    5.36
   1   1 -30   -0.19    2.22
  -1   1  31   -1.20    5.81
   1  -1 -31   19.24    6.66
   1   1 -31    9.54    5.50
  -1   1  32   -2.53    5.95
   1  -1 -32    1.28    3.43
   1   1 -32   -0.88    3.05
  -1   1  33   14.64    8.03
   1  -1 -33    7.50    4.86
   1   1 -33   11.17    5.64
  -1   1  34   -0.28    3.13
   1  -1 -34    1.48    3.13
   1   1 -34    2.08    3.52
   1  -1 -35   81.46   14.88
   1   1 -35   81.71   15.43
   1  -1 -36   -0.22    2.44
   1   1 -36    1.12    3.56
   1  -1 -37   -0.53    3.13
   1   1 -37   -0.35    3.22
   1  -1 -38    0.33    2.43
   1   1 -38    0.40    3.39
   1  -1 -39   11.99    5.90
   1   1 -39   10.16    6.02
   1   1 -40    1.83    3.19
   1   1 -41    5.11    4.44
   1   1 -42   -0.88    3.93
  -1   2   1  934.18  116.52
   1  -2  -1 1375.99  117.06
   1  -2  -1 1499.71  117.82
   1   2  -1 1426.61  118.63
  -1  -2   1 1211.29  117.94
  -1  -2   1 1566.38  121.65
  -1   2   2   68.25    7.48
  -1   2   2   66.47    7.51
   1  -2  -2   61.16    7.30
   1  -2  -2   66.87    7.37
   1   2  -2   73.56    8.64
  -1  -2   2   75.67    8.61
  -1   2   3    9.22    2.12
  -1   2   3   18.59    2.65
   1  -2  -3   13.78    2.38
   1  -2  -3   22.86    2.63
   1   2  -3   11.66    2.99
  -1  -2   3   10.18    2.91
  -1   2   4  358.17   34.48
  -1   2   4  374.79   34.53
   1  -2  -4  412.75   34.69
   1  -2  -4  355.13   34.15
   1   2  -4  274.75   35.03
  -1  -2   4  331.00   35.30
  -1   2   5   28.73    4.76
  -1   2   5   50.54    5.49
   1  -2  -5   38.05    5.11
   1  -2  -5   51.22    5.15
   1   2  -5   23.12    5.17
  -1  -2   5   36.69    5.59
  -1   2   6 1530.70  150.76
  -1   2   6 1460.40  150.60
   1  -2  -6 1668.28  150.90
   1  -2  -6 1702.96  150.54
   1   2  -6 1645.21  151.89
  -1  -2   6 1624.24  151.65
  -1   2   7   55.66    7.45
  -1   2   7   65.74    7.63
   1  -2  -7   63.60    7.53
   1  -2  -7   56.78    7.09
   1   2  -7   39.64    7.27
  -1  -2   7   53.26    7.60
  -1   2   8  184.69   19.56
  -1   2   8  170.32   19.05
   1  -2  -8  174.98   19.09
   1  -2  -8  180.59   18.84
   1   2  -8  176.02   19.77
  -1  -2   8  176.38   19.43
  -1   2   9   69.86    9.56
   1  -2  -9   68.91    9.08
   1  -2  -9   69.87    8.83
   1   2  -9   64.54    9.38
  -1  -2   9   64.37    9.01
  -1   2  10   22.16    4.81
   1  -2 -10   19.97    4.40
   1  -2 -10   18.95    4.03
   1   2 -10   17.86    4.52
  -1  -2  10   18.89    4.17
  -1   2  11  270.57   32.37
   1  -2 -11  285.58   31.92
   1  -2 -11  362.06   32.40
   1   2 -11  283.15   32.09
  -1  -2  11  321.33   32.16
  -1   2  12  356.19   36.76
   1  -2 -12  334.61   35.66
   1  -2 -12  374.91   35.67
   1   2 -12  324.16   35.58
   1   2 -12  379.88   39.44
  -1  -2  12  300.96   34.93
  -1  -2  12  316.26   36.91
  -1   2  13  346.16   38.38
   1  -2 -13  370.62   37.75
   1  -2 -13  358.43   37.15
   1   2 -13  315.56   36.97
   1   2 -13  387.26   41.30
  -1  -2  13  359.87   39.02
  -1   2  14   -1.61    3.21
   1  -2 -14    4.47    3.02
   1  -2 -14    1.46    1.67
   1   2 -14    1.49    2.13
   1   2 -14   -1.13    3.94
  -1  -2  14   -1.12    2.74
  -1   2  15  102.98   15.49
[truncated: 643,890 more chars]
