# Supplementary material for: LED-pump-X-ray-multiprobe crystallography for sub-second timescales
Source: Commun Chem. 2022 Aug 26;5:102. doi: 10.1038/s42004-022-00716-1 (PMC9814726; doi:10.1038/s42004-022-00716-1)
Supplement: Supplementary file 10 — Supplementary Data 1 [file 42004_2022_716_MOESM10_ESM.zip › CIFs/0-8s_280K/280K_0-8s_t2_excit.cif]

data_global

# SUBMISSION DETAILS
 
_publ_contact_author_name       'Hatcher, Lauren'
_publ_contact_author_address
;
School of Chemistry
Cardiff University
Main Building
Park Place 
Cardiff
CF10 3AT
United Kingdom
;
_publ_contact_author_email       'HatcherL1@cardiff.ac.uk'
_publ_requested_category          FM
_publ_section_comment
; 
?
;
_publ_section_references
;
Diamond General Data Aquisition (GDA) software: http://www.opengda.org/

XIA2: Winter, G. (2010) J. Appl. Cryst. 43, 186-190.
POINTLESS: Evans, P. (2006) Acta Cryst. D62, 72-82.
AIMLESS: Evans, P. R. and Murshudov, G. N. (2013) Acta Cryst. D69, 1204-1214.
DIALS: Winter, G., et al. Acta Cryst. (2018) D74, 85-97.
CCP4: Winn, M. D. et al. (2011) Acta Cryst. D67, 235-242.
   
SHELXL: Sheldrick G. M. (2015). Acta Cryst. C71, 3-8.
SHELXT:	Sheldrick, G. M. (2015). Acta Cryst. A71, 3-8.
 
OLEX2: Dolomanov, O.V.; Bourhis, L.J.; Gildea, R.J.; Howard, J.A.K.; Puschmann,
 H., OLEX2: A complete structure solution, refinement and analysis program 
 (2009). J. Appl. Cryst., 42, 339-341.

MERCURY: Macrae, C. F., Bruno, I. J., Chisholm, J. A., Edgington,
P. R., McCabe, P., Pidcock, E., Rodriguez-Monge, L., Taylor, R.,
van de Streek, J. & Wood, P. A. (2008). J. Appl. Cryst. 41, 466-470.
;

####
 
data_280K_0-8s_t2_excit
 
_audit_creation_method            'SHELXL-2018/3'
_shelx_SHELXL_version_number      '2018/3'
_chemical_name_systematic         
;
Nitro-(N,N,N',N'-tetrabutyldiethylenetriamine)palladium(II)
tetraphenylborate, tetrahydrofuran solvate
;
_chemical_name_common             ?
_chemical_melting_point           ?
_chemical_formula_moiety          
;
C20 H45 N4 O2 Pd, C24 H20 B, C4 H8 O
;
_chemical_formula_sum            'C48 H73 B N4 O3 Pd' 
_chemical_formula_weight          871.31


loop_
 _atom_type_symbol
 _atom_type_description
 _atom_type_scat_dispersion_real
 _atom_type_scat_dispersion_imag
 _atom_type_scat_source
 'C'  'C'   0.0010   0.0010
 'International Tables Vol C Tables 4.2.6.8 and 6.1.1.4'
 'H'  'H'   0.0000   0.0000
 'International Tables Vol C Tables 4.2.6.8 and 6.1.1.4'
 'B'  'B'   0.0000   0.0000
 'International Tables Vol C Tables 4.2.6.8 and 6.1.1.4'
 'N'  'N'   0.0030   0.0020
 'International Tables Vol C Tables 4.2.6.8 and 6.1.1.4'
 'O'  'O'   0.0050   0.0030
 'International Tables Vol C Tables 4.2.6.8 and 6.1.1.4'
 'Pd'  'Pd'  -2.5040   0.6150
 'International Tables Vol C Tables 4.2.6.8 and 6.1.1.4'
 
_space_group_crystal_system       monoclinic
_space_group_IT_number            14
_space_group_name_H-M_alt         'P 21/n'
_space_group_name_Hall            '-P 2yn'
 
_shelx_space_group_comment
;
The symmetry employed for this shelxl refinement is uniquely defined
by the following loop, which should always be used as a source of
symmetry information in preference to the above space-group names.
They are only intended as comments.
;
 
loop_
 _space_group_symop_operation_xyz
 'x, y, z'
 '-x+1/2, y+1/2, -z+1/2'
 '-x, -y, -z'
 'x-1/2, -y-1/2, z-1/2'
 
_cell_length_a                    11.6835(4)
_cell_length_b                    13.5963(5)
_cell_length_c                    30.2119(10)
_cell_angle_alpha                 90
_cell_angle_beta                  93.360(3)
_cell_angle_gamma                 90
_cell_volume                      4791.0(3)
_cell_formula_units_Z             4
_cell_measurement_temperature     280(2)
_cell_measurement_reflns_used     7351
_cell_measurement_theta_max       19.5592921481
_cell_measurement_theta_min       1.2505316185
 
_exptl_crystal_description        Plate
_exptl_crystal_colour             Yellow
_exptl_crystal_density_meas       ?
_exptl_crystal_density_method     ?
_exptl_crystal_density_diffrn     1.208          
_exptl_crystal_F_000              1856
_exptl_transmission_factor_min    ?
_exptl_transmission_factor_max    ?
_exptl_crystal_size_max           0.100
_exptl_crystal_size_mid           0.100
_exptl_crystal_size_min           0.050
_exptl_absorpt_coefficient_mu     0.201
_shelx_estimated_absorpt_T_min    0.980
_shelx_estimated_absorpt_T_max    0.990
_exptl_absorpt_correction_T_min   0.995632837612
_exptl_absorpt_correction_T_max   1.0
_exptl_absorpt_correction_type    empirical
_exptl_absorpt_process_details    
;
CCP4 7.0.058: AIMLESS, version 0.7.1 : 27/03/18
Scaling & analysis of unmerged intensities, absorption correction using spherical harmonics
;
_exptl_absorpt_special_details    ?
_diffrn_ambient_temperature       280(2)
_diffrn_radiation_wavelength      0.534
_diffrn_measurement_device_type   'Photon counting pixel array'
_diffrn_radiation_type            Synchrotron
_diffrn_measurement_method        'shutterless scans'
_diffrn_radiation_source          'Diamond Light Source Beamline I19-2'
_diffrn_radiation_monochromator   'Silicon 111'
_diffrn_detector_area_resol_mean  ?
_diffrn_reflns_number             27796
_diffrn_reflns_av_unetI/netI      0.1075
_diffrn_reflns_av_R_equivalents   0.0856
_diffrn_reflns_limit_h_min        -14
_diffrn_reflns_limit_h_max        14
_diffrn_reflns_limit_k_min        -13
_diffrn_reflns_limit_k_max        16
_diffrn_reflns_limit_l_min        -37
_diffrn_reflns_limit_l_max        37
_diffrn_reflns_theta_min          1.378
_diffrn_reflns_theta_max          19.496
_diffrn_reflns_theta_full         18.687
_diffrn_measured_fraction_theta_max   0.960
_diffrn_measured_fraction_theta_full  0.965
_diffrn_reflns_Laue_measured_fraction_max    0.960
_diffrn_reflns_Laue_measured_fraction_full   0.965
_diffrn_reflns_point_group_measured_fraction_max   0.960
_diffrn_reflns_point_group_measured_fraction_full  0.965
_reflns_number_total              9408
_reflns_number_gt                 5073
_reflns_threshold_expression      'I > 2\s(I)'
_reflns_Friedel_coverage          0.000
_reflns_Friedel_fraction_max      .
_reflns_Friedel_fraction_full     .
 
_reflns_special_details
;
 Reflections were merged by SHELXL according to the crystal
 class for the calculation of statistics and refinement.
 
 _reflns_Friedel_fraction is defined as the number of unique
 Friedel pairs measured divided by the number that would be
 possible theoretically, ignoring centric projections and
 systematic absences.
;
 
_computing_data_collection        'Diamond GDA (http://www.opengda.org/)'
_computing_cell_refinement        'DIALS (Winter, 2018)'
_computing_data_reduction         'XIA2 (Winter 2010)'
_computing_structure_solution     'SHELXT (Sheldrick, 2015)'
_computing_structure_refinement   'SHELXL (Sheldrick, 2015)'
_computing_molecular_graphics     'OLEX2 (Dolomanov et al., 2009)'
_computing_publication_material   'MERCURY (Macrae et al., 2008)'
_refine_special_details           ?
_refine_ls_structure_factor_coef  Fsqd
_refine_ls_matrix_type            full
_refine_ls_weighting_scheme       calc
_refine_ls_weighting_details
'w=1/[\s^2^(Fo^2^)+(0.0516P)^2^] where P=(Fo^2^+2Fc^2^)/3'
_atom_sites_solution_primary      ?
_atom_sites_solution_secondary    ?
_atom_sites_solution_hydrogens    geom
_refine_ls_hydrogen_treatment     constr
_refine_ls_extinction_method      none
_refine_ls_extinction_coef        .
_refine_ls_number_reflns          9408
_refine_ls_number_parameters      526
_refine_ls_number_restraints      491
_refine_ls_R_factor_all           0.1100
_refine_ls_R_factor_gt            0.0593
_refine_ls_wR_factor_ref          0.1448
_refine_ls_wR_factor_gt           0.1232
_refine_ls_goodness_of_fit_ref    0.935
_refine_ls_restrained_S_all       0.936
_refine_ls_shift/su_max           0.001
_refine_ls_shift/su_mean          0.000
 
loop_
 _atom_site_label
 _atom_site_type_symbol
 _atom_site_fract_x
 _atom_site_fract_y
 _atom_site_fract_z
 _atom_site_U_iso_or_equiv
 _atom_site_adp_type
 _atom_site_occupancy
 _atom_site_site_symmetry_order  
 _atom_site_calc_flag
 _atom_site_refinement_flags_posn
 _atom_site_refinement_flags_adp
 _atom_site_refinement_flags_occupancy
 _atom_site_disorder_assembly
 _atom_site_disorder_group
Pd1 Pd 0.33973(3) 0.77518(3) 0.34665(2) 0.05104(14) Uani 1 1 d D . . . .
N2 N 0.3457(3) 0.9275(3) 0.33773(11) 0.0609(8) Uani 1 1 d . . . . .
N3 N 0.4542(3) 0.7987(2) 0.39810(10) 0.0508(8) Uani 1 1 d . . . . .
H3 H 0.531326 0.788427 0.387823 0.061 Uiso 1 1 calc R U . . .
N4 N 0.3311(2) 0.6317(2) 0.37140(11) 0.0540(8) Uani 1 1 d . . . . .
C1 C 0.4416(4) 0.9636(3) 0.36964(14) 0.0663(11) Uani 1 1 d . . . . .
H1A H 0.514455 0.957820 0.356027 0.080 Uiso 1 1 calc R U . . .
H1B H 0.429480 1.032256 0.376660 0.080 Uiso 1 1 calc R U . . .
C2 C 0.4438(4) 0.9030(3) 0.41140(13) 0.0641(11) Uani 1 1 d . . . . .
H2A H 0.508465 0.921863 0.431193 0.077 Uiso 1 1 calc R U . . .
H2B H 0.373888 0.912981 0.426603 0.077 Uiso 1 1 calc R U . . .
C3 C 0.4335(3) 0.7236(3) 0.43254(13) 0.0557(10) Uani 1 1 d . . . . .
H3A H 0.364373 0.739061 0.447386 0.067 Uiso 1 1 calc R U . . .
H3B H 0.497474 0.721511 0.454503 0.067 Uiso 1 1 calc R U . . .
C4 C 0.4210(3) 0.6266(3) 0.40898(13) 0.0564(10) Uani 1 1 d . . . . .
H4A H 0.400072 0.576341 0.429836 0.068 Uiso 1 1 calc R U . . .
H4B H 0.493817 0.608155 0.397549 0.068 Uiso 1 1 calc R U . . .
C5 C 0.2312(4) 0.9655(3) 0.35129(15) 0.0733(12) Uani 1 1 d . . . . .
H5A H 0.221148 0.943969 0.381423 0.088 Uiso 1 1 calc R U . . .
H5B H 0.171571 0.934447 0.332468 0.088 Uiso 1 1 calc R U . . .
C6 C 0.2120(4) 1.0759(4) 0.34937(18) 0.0987(16) Uani 1 1 d . . . . .
H6A H 0.218027 1.098629 0.319172 0.118 Uiso 1 1 calc R U . . .
H6B H 0.270917 1.108559 0.367942 0.118 Uiso 1 1 calc R U . . .
C7 C 0.0946(5) 1.1026(4) 0.3650(2) 0.126(2) Uani 1 1 d . . . . .
H7A H 0.036386 1.064244 0.348648 0.152 Uiso 1 1 calc R U . . .
H7B H 0.091697 1.086292 0.396198 0.152 Uiso 1 1 calc R U . . .
C8 C 0.0699(6) 1.2078(5) 0.3587(3) 0.193(4) Uani 1 1 d . . . . .
H8A H 0.037985 1.218666 0.329128 0.290 Uiso 1 1 calc R U . . .
H8B H 0.139577 1.244823 0.363301 0.290 Uiso 1 1 calc R U . . .
H8C H 0.016066 1.228633 0.379629 0.290 Uiso 1 1 calc R U . . .
C9 C 0.3658(4) 0.9603(3) 0.29144(14) 0.0694(12) Uani 1 1 d . . . . .
H9A H 0.298130 0.944937 0.272583 0.083 Uiso 1 1 calc R U . . .
H9B H 0.375013 1.031165 0.291498 0.083 Uiso 1 1 calc R U . . .
C10 C 0.4677(4) 0.9152(4) 0.27156(14) 0.0758(13) Uani 1 1 d . . . . .
H10A H 0.464259 0.844247 0.274412 0.091 Uiso 1 1 calc R U . . .
H10B H 0.537228 0.937885 0.287516 0.091 Uiso 1 1 calc R U . . .
C11 C 0.4714(4) 0.9426(4) 0.22290(16) 0.0968(16) Uani 1 1 d . . . . .
H11A H 0.406823 0.912183 0.206503 0.116 Uiso 1 1 calc R U . . .
H11B H 0.463183 1.013290 0.219894 0.116 Uiso 1 1 calc R U . . .
C12 C 0.5790(5) 0.9116(5) 0.2031(2) 0.143(3) Uani 1 1 d . . . . .
H12A H 0.577074 0.931641 0.172591 0.215 Uiso 1 1 calc R U . . .
H12B H 0.586205 0.841332 0.204865 0.215 Uiso 1 1 calc R U . . .
H12C H 0.643313 0.941725 0.219014 0.215 Uiso 1 1 calc R U . . .
C13 C 0.2117(3) 0.6242(3) 0.38865(14) 0.0614(11) Uani 1 1 d . . . . .
H13A H 0.203543 0.676439 0.410115 0.074 Uiso 1 1 calc R U . . .
H13B H 0.156450 0.636690 0.364079 0.074 Uiso 1 1 calc R U . . .
C14 C 0.1799(3) 0.5285(3) 0.41003(16) 0.0745(13) Uani 1 1 d . . . . .
H14A H 0.187337 0.475186 0.389065 0.089 Uiso 1 1 calc R U . . .
H14B H 0.232384 0.515917 0.435477 0.089 Uiso 1 1 calc R U . . .
C15 C 0.0591(4) 0.5313(4) 0.42465(17) 0.0837(15) Uani 1 1 d . . . . .
H15A H 0.007506 0.546037 0.399175 0.100 Uiso 1 1 calc R U . . .
H15B H 0.052740 0.584341 0.445864 0.100 Uiso 1 1 calc R U . . .
C16 C 0.0210(4) 0.4366(4) 0.44551(18) 0.0965(17) Uani 1 1 d . . . . .
H16A H 0.025829 0.383754 0.424624 0.145 Uiso 1 1 calc R U . . .
H16B H -0.056803 0.443233 0.453709 0.145 Uiso 1 1 calc R U . . .
H16C H 0.069717 0.422631 0.471438 0.145 Uiso 1 1 calc R U . . .
C17 C 0.3500(3) 0.5507(3) 0.33914(14) 0.0645(11) Uani 1 1 d . . . . .
H17A H 0.355761 0.488896 0.355170 0.077 Uiso 1 1 calc R U . . .
H17B H 0.283621 0.546580 0.318375 0.077 Uiso 1 1 calc R U . . .
C18 C 0.4547(4) 0.5631(4) 0.31361(15) 0.0784(14) Uani 1 1 d . . . . .
H18A H 0.522060 0.564665 0.333959 0.094 Uiso 1 1 calc R U . . .
H18B H 0.450461 0.625089 0.297725 0.094 Uiso 1 1 calc R U . . .
C19 C 0.4656(5) 0.4782(5) 0.2805(2) 0.128(2) Uani 1 1 d . . . . .
H19A H 0.460356 0.416391 0.296283 0.153 Uiso 1 1 calc R U . . .
H19B H 0.401313 0.481181 0.258698 0.153 Uiso 1 1 calc R U . . .
C20 C 0.5693(5) 0.4783(5) 0.2577(2) 0.159(3) Uani 1 1 d . . . . .
H20A H 0.568687 0.423952 0.237366 0.238 Uiso 1 1 calc R U . . .
H20B H 0.633588 0.472108 0.278775 0.238 Uiso 1 1 calc R U . . .
H20C H 0.575199 0.538758 0.241609 0.238 Uiso 1 1 calc R U . . .
C21 C 0.6563(3) 0.3734(3) 0.42708(14) 0.0555(9) Uani 1 1 d . . . . .
C22 C 0.7092(3) 0.4240(3) 0.39363(15) 0.0686(12) Uani 1 1 d . . . . .
H22 H 0.726548 0.389960 0.368163 0.082 Uiso 1 1 calc R U . . .
C23 C 0.7367(4) 0.5224(4) 0.39691(19) 0.0858(15) Uani 1 1 d . . . . .
H23 H 0.770411 0.553426 0.373513 0.103 Uiso 1 1 calc R U . . .
C24 C 0.7153(4) 0.5751(4) 0.43394(19) 0.0847(14) Uani 1 1 d . . . . .
H24 H 0.737615 0.640547 0.436689 0.102 Uiso 1 1 calc R U . . .
C25 C 0.6604(4) 0.5295(3) 0.46682(17) 0.0753(13) Uani 1 1 d . . . . .
H25 H 0.642930 0.564551 0.491991 0.090 Uiso 1 1 calc R U . . .
C26 C 0.6306(3) 0.4313(3) 0.46287(15) 0.0637(11) Uani 1 1 d . . . . .
H26 H 0.591256 0.402673 0.485446 0.076 Uiso 1 1 calc R U . . .
C27 C 0.7342(3) 0.2013(3) 0.45839(14) 0.0556(10) Uani 1 1 d . . . . .
C28 C 0.8087(4) 0.2510(3) 0.48818(16) 0.0683(12) Uani 1 1 d . . . . .
H28 H 0.803260 0.319144 0.489888 0.082 Uiso 1 1 calc R U . . .
C29 C 0.8909(4) 0.2033(4) 0.51554(18) 0.0876(15) Uani 1 1 d . . . . .
H29 H 0.938299 0.239907 0.535079 0.105 Uiso 1 1 calc R U . . .
C30 C 0.9028(4) 0.1045(4) 0.51416(19) 0.0915(16) Uani 1 1 d . . . . .
H30 H 0.957312 0.072862 0.532758 0.110 Uiso 1 1 calc R U . . .
C31 C 0.8332(4) 0.0520(4) 0.4849(2) 0.0902(16) Uani 1 1 d . . . . .
H31 H 0.840614 -0.016017 0.483368 0.108 Uiso 1 1 calc R U . . .
C32 C 0.7516(4) 0.0996(3) 0.45752(17) 0.0801(14) Uani 1 1 d . . . . .
H32 H 0.706196 0.062144 0.437616 0.096 Uiso 1 1 calc R U . . .
C33 C 0.5052(3) 0.2301(3) 0.44426(13) 0.0515(9) Uani 1 1 d . . . . .
C34 C 0.4790(3) 0.1451(3) 0.46666(13) 0.0560(10) Uani 1 1 d . . . . .
H34 H 0.537554 0.100191 0.473266 0.067 Uiso 1 1 calc R U . . .
C35 C 0.3703(3) 0.1233(3) 0.47981(14) 0.0680(12) Uani 1 1 d . . . . .
H35 H 0.357391 0.064618 0.494556 0.082 Uiso 1 1 calc R U . . .
C36 C 0.2813(4) 0.1881(4) 0.47112(17) 0.0774(14) Uani 1 1 d . . . . .
H36 H 0.208415 0.174594 0.480331 0.093 Uiso 1 1 calc R U . . .
C37 C 0.3029(4) 0.2737(3) 0.44838(19) 0.0860(16) Uani 1 1 d . . . . .
H37 H 0.243839 0.317944 0.441513 0.103 Uiso 1 1 calc R U . . .
C38 C 0.4125(4) 0.2932(3) 0.43588(16) 0.0744(13) Uani 1 1 d . . . . .
H38 H 0.425052 0.351816 0.421047 0.089 Uiso 1 1 calc R U . . .
C39 C 0.6358(4) 0.2131(3) 0.37499(15) 0.0673(11) Uani 1 1 d . . . . .
C40 C 0.5433(5) 0.2206(3) 0.34448(16) 0.0824(14) Uani 1 1 d . . . . .
H40 H 0.474540 0.245060 0.353941 0.099 Uiso 1 1 calc R U . . .
C41 C 0.5485(6) 0.1929(4) 0.29975(18) 0.1039(18) Uani 1 1 d . . . . .
H41 H 0.484363 0.199718 0.280253 0.125 Uiso 1 1 calc R U . . .
C42 C 0.6477(7) 0.1563(5) 0.2853(2) 0.131(2) Uani 1 1 d . . . . .
H42 H 0.651972 0.137830 0.255753 0.157 Uiso 1 1 calc R U . . .
C43 C 0.7411(7) 0.1467(6) 0.3142(2) 0.149(3) Uani 1 1 d . . . . .
H43 H 0.809020 0.121219 0.304402 0.179 Uiso 1 1 calc R U . . .
C44 C 0.7351(5) 0.1746(5) 0.35775(19) 0.118(2) Uani 1 1 d . . . . .
H44 H 0.800215 0.167614 0.376694 0.141 Uiso 1 1 calc R U . . .
B1 B 0.6330(4) 0.2553(4) 0.42651(17) 0.0576(10) Uani 1 1 d . . . . .
O3 O 0.6846(16) 0.809(3) 0.3640(12) 0.097(2) Uani 0.572(19) 1 d D . P A 1
C45 C 0.7269(11) 0.7574(14) 0.3272(5) 0.100(2) Uani 0.572(19) 1 d D . P A 1
H45A H 0.703972 0.790882 0.299763 0.120 Uiso 0.572(19) 1 calc R U P A 1
H45B H 0.695584 0.691265 0.325878 0.120 Uiso 0.572(19) 1 calc R U P A 1
C46 C 0.8523(10) 0.7535(17) 0.3330(6) 0.120(3) Uani 0.572(19) 1 d D . P A 1
H46A H 0.886849 0.779758 0.307104 0.144 Uiso 0.572(19) 1 calc R U P A 1
H46B H 0.878036 0.686155 0.337485 0.144 Uiso 0.572(19) 1 calc R U P A 1
C47 C 0.8843(10) 0.8137(17) 0.3725(4) 0.120(3) Uani 0.572(19) 1 d D . P A 1
H47A H 0.930065 0.775265 0.394003 0.144 Uiso 0.572(19) 1 calc R U P A 1
H47B H 0.928933 0.870265 0.364181 0.144 Uiso 0.572(19) 1 calc R U P A 1
C48 C 0.7813(10) 0.8448(12) 0.3908(4) 0.100(2) Uani 0.572(19) 1 d D . P A 1
H48A H 0.779077 0.916099 0.392074 0.120 Uiso 0.572(19) 1 calc R U P A 1
H48B H 0.778222 0.819743 0.420788 0.120 Uiso 0.572(19) 1 calc R U P A 1
O3A O 0.681(2) 0.800(4) 0.3633(16) 0.097(2) Uani 0.428(19) 1 d D . P A 2
C45A C 0.7428(16) 0.7809(19) 0.3243(6) 0.100(2) Uani 0.428(19) 1 d D . P A 2
H45C H 0.724560 0.830079 0.301653 0.120 Uiso 0.428(19) 1 calc R U P A 2
H45D H 0.723833 0.716445 0.312214 0.120 Uiso 0.428(19) 1 calc R U P A 2
C46A C 0.8631(14) 0.7860(19) 0.3391(10) 0.120(3) Uani 0.428(19) 1 d D . P A 2
H46C H 0.887821 0.727297 0.355274 0.144 Uiso 0.428(19) 1 calc R U P A 2
H46D H 0.911802 0.796451 0.314631 0.144 Uiso 0.428(19) 1 calc R U P A 2
C47A C 0.8610(13) 0.8710(19) 0.3678(6) 0.120(3) Uani 0.428(19) 1 d D . P A 2
H47C H 0.916810 0.863631 0.392632 0.144 Uiso 0.428(19) 1 calc R U P A 2
H47D H 0.879221 0.929973 0.351592 0.144 Uiso 0.428(19) 1 calc R U P A 2
C48A C 0.7485(14) 0.8777(14) 0.3832(6) 0.100(2) Uani 0.428(19) 1 d D . P A 2
H48C H 0.714718 0.940808 0.375028 0.120 Uiso 0.428(19) 1 calc R U P A 2
H48D H 0.751216 0.871795 0.415226 0.120 Uiso 0.428(19) 1 calc R U P A 2
O1 O 0.1251(3) 0.7602(3) 0.29896(11) 0.1206(12) Uani 0.927(5) 1 d D . P B 3
O2 O 0.2614(3) 0.7238(2) 0.25979(11) 0.1206(12) Uani 0.927(5) 1 d D . P B 3
N1 N 0.2257(3) 0.74945(13) 0.29443(9) 0.0741(11) Uani 0.927(5) 1 d D . P B 3
O1A O 0.2067(10) 0.7564(2) 0.3027(3) 0.1206(12) Uani 0.073(5) 1 d D . P B 4
O2A O 0.3209(15) 0.7158(3) 0.2548(5) 0.1206(12) Uani 0.073(5) 1 d D . P B 4
N1A N 0.2132(13) 0.7288(3) 0.2617(3) 0.0741(11) Uani 0.073(5) 1 d D . P B 4
 
loop_
 _atom_site_aniso_label
 _atom_site_aniso_U_11
 _atom_site_aniso_U_22
 _atom_site_aniso_U_33
 _atom_site_aniso_U_23
 _atom_site_aniso_U_13
 _atom_site_aniso_U_12
Pd1 0.0514(2) 0.0548(3) 0.0465(2) 0.00131(17) -0.00029(16) -0.00226(16)
N2 0.0645(18) 0.061(2) 0.0575(18) 0.0049(16) 0.0010(14) 0.0026(15)
N3 0.0516(17) 0.0571(18) 0.0432(18) 0.0008(14) -0.0012(15) -0.0060(15)
N4 0.0514(15) 0.056(2) 0.0548(19) -0.0047(15) 0.0028(13) -0.0016(15)
C1 0.080(3) 0.055(3) 0.063(2) 0.004(2) -0.0060(19) -0.007(2)
C2 0.077(3) 0.058(2) 0.056(2) -0.0014(18) -0.008(2) -0.003(2)
C3 0.062(2) 0.061(2) 0.044(2) 0.0028(15) -0.0007(19) -0.0079(19)
C4 0.054(2) 0.058(2) 0.057(2) 0.0010(18) 0.0000(17) -0.0038(19)
C5 0.074(2) 0.070(3) 0.076(3) -0.002(3) 0.004(2) 0.012(2)
C6 0.117(4) 0.072(3) 0.106(4) -0.001(3) -0.004(3) 0.025(3)
C7 0.115(4) 0.097(4) 0.165(6) -0.036(4) -0.007(4) 0.036(3)
C8 0.163(7) 0.097(4) 0.313(11) -0.051(6) -0.035(7) 0.046(4)
C9 0.074(3) 0.074(3) 0.059(2) 0.013(2) 0.0000(19) 0.000(2)
C10 0.071(3) 0.090(4) 0.066(2) 0.006(3) 0.005(2) -0.005(2)
C11 0.104(3) 0.119(5) 0.069(3) 0.009(3) 0.018(3) -0.009(3)
C12 0.119(4) 0.205(7) 0.110(5) -0.013(5) 0.046(4) -0.010(4)
C13 0.0535(19) 0.062(3) 0.069(3) 0.003(2) 0.0054(19) -0.0032(19)
C14 0.067(2) 0.071(3) 0.086(3) 0.013(2) 0.014(2) -0.003(2)
C15 0.068(2) 0.082(3) 0.103(4) 0.001(3) 0.023(3) -0.011(2)
C16 0.084(3) 0.091(4) 0.117(4) 0.011(3) 0.029(3) -0.013(3)
C17 0.074(3) 0.060(3) 0.059(3) -0.0079(19) 0.0024(19) 0.000(2)
C18 0.078(3) 0.091(4) 0.067(3) -0.005(2) 0.011(2) 0.010(3)
C19 0.132(4) 0.133(5) 0.123(5) -0.048(4) 0.051(4) -0.001(4)
C20 0.159(5) 0.176(7) 0.150(6) -0.036(5) 0.079(5) 0.008(5)
C21 0.049(2) 0.056(2) 0.061(2) 0.0055(16) -0.0019(18) 0.0011(17)
C22 0.063(3) 0.067(2) 0.076(3) 0.012(2) 0.008(2) -0.007(2)
C23 0.073(3) 0.065(3) 0.120(4) 0.025(3) 0.017(3) -0.009(2)
C24 0.067(3) 0.058(3) 0.128(4) 0.012(2) -0.009(3) -0.005(2)
C25 0.074(3) 0.059(2) 0.092(3) -0.002(2) -0.013(2) 0.008(2)
C26 0.070(3) 0.058(2) 0.062(2) 0.0041(19) -0.003(2) 0.006(2)
C27 0.056(2) 0.052(2) 0.060(2) 0.0027(19) 0.0137(17) 0.0009(17)
C28 0.063(3) 0.065(3) 0.077(3) -0.007(2) 0.0005(19) 0.0088(19)
C29 0.080(3) 0.087(3) 0.094(4) -0.006(3) -0.013(3) 0.017(3)
C30 0.071(3) 0.084(3) 0.119(4) 0.013(3) 0.003(3) 0.017(2)
C31 0.070(3) 0.060(3) 0.141(4) 0.013(3) 0.008(2) 0.011(2)
C32 0.066(3) 0.054(2) 0.121(4) -0.002(3) 0.006(2) 0.006(2)
C33 0.0583(18) 0.048(2) 0.047(2) -0.0015(18) -0.0016(17) -0.0007(15)
C34 0.0609(19) 0.054(2) 0.053(3) 0.0045(19) -0.0020(19) -0.0018(18)
C35 0.066(2) 0.070(3) 0.069(3) 0.008(2) 0.005(2) -0.0058(18)
C36 0.063(2) 0.071(3) 0.099(4) -0.001(2) 0.008(3) -0.0027(19)
C37 0.061(2) 0.063(3) 0.134(5) 0.007(3) 0.003(3) 0.007(2)
C38 0.064(2) 0.055(3) 0.102(4) 0.012(3) -0.003(2) 0.0036(18)
C39 0.089(3) 0.060(3) 0.054(2) 0.001(2) 0.0100(17) -0.011(2)
C40 0.114(3) 0.071(3) 0.060(2) 0.011(2) -0.009(2) -0.020(3)
C41 0.165(5) 0.086(4) 0.059(3) 0.007(3) -0.008(3) -0.043(4)
C42 0.209(6) 0.113(5) 0.073(4) -0.009(4) 0.029(3) -0.026(5)
C43 0.190(6) 0.175(7) 0.086(4) -0.033(4) 0.043(4) 0.027(5)
C44 0.121(4) 0.152(5) 0.082(3) -0.028(4) 0.026(3) 0.020(4)
B1 0.063(2) 0.057(2) 0.054(2) 0.0010(19) 0.0073(18) -0.0012(18)
O3 0.080(2) 0.104(6) 0.110(3) -0.014(3) 0.018(2) -0.0039(19)
C45 0.093(3) 0.103(6) 0.106(3) -0.015(3) 0.016(2) -0.004(2)
C46 0.090(2) 0.133(10) 0.139(5) -0.030(5) 0.021(2) -0.010(3)
C47 0.090(2) 0.133(10) 0.139(5) -0.030(5) 0.021(2) -0.010(3)
C48 0.093(3) 0.103(6) 0.106(3) -0.015(3) 0.016(2) -0.004(2)
O3A 0.080(2) 0.104(6) 0.110(3) -0.014(3) 0.018(2) -0.0039(19)
C45A 0.093(3) 0.103(6) 0.106(3) -0.015(3) 0.016(2) -0.004(2)
C46A 0.090(2) 0.133(10) 0.139(5) -0.030(5) 0.021(2) -0.010(3)
C47A 0.090(2) 0.133(10) 0.139(5) -0.030(5) 0.021(2) -0.010(3)
C48A 0.093(3) 0.103(6) 0.106(3) -0.015(3) 0.016(2) -0.004(2)
O1 0.0723(19) 0.206(3) 0.0815(18) -0.0267(18) -0.0129(16) 0.0004(17)
O2 0.0723(19) 0.206(3) 0.0815(18) -0.0267(18) -0.0129(16) 0.0004(17)
N1 0.0724(19) 0.079(3) 0.069(2) 0.0091(19) -0.008(2) -0.0057(19)
O1A 0.0723(19) 0.206(3) 0.0815(18) -0.0267(18) -0.0129(16) 0.0004(17)
O2A 0.0723(19) 0.206(3) 0.0815(18) -0.0267(18) -0.0129(16) 0.0004(17)
N1A 0.0724(19) 0.079(3) 0.069(2) 0.0091(19) -0.008(2) -0.0057(19)
 
_geom_special_details
;
 All esds (except the esd in the dihedral angle between two l.s. planes)
 are estimated using the full covariance matrix.  The cell esds are taken
 into account individually in the estimation of esds in distances, angles
 and torsion angles; correlations between esds in cell parameters are only
 used when they are defined by crystal symmetry.  An approximate (isotropic)
 treatment of cell esds is used for estimating esds involving l.s. planes.
;
 
loop_
 _geom_bond_atom_site_label_1
 _geom_bond_atom_site_label_2
 _geom_bond_distance
 _geom_bond_site_symmetry_2
 _geom_bond_publ_flag
Pd1 O1A 2.001(9) . ?
Pd1 N3 2.016(3) . ?
Pd1 N1 2.035(3) . ?
Pd1 N2 2.090(3) . ?
Pd1 N4 2.094(3) . ?
N2 C9 1.499(5) . ?
N2 C5 1.513(5) . ?
N2 C1 1.516(5) . ?
N3 C2 1.481(5) . ?
N3 C3 1.488(5) . ?
N3 H3 0.9800 . ?
N4 C17 1.495(5) . ?
N4 C4 1.502(4) . ?
N4 C13 1.520(4) . ?
C1 C2 1.505(5) . ?
C1 H1A 0.9700 . ?
C1 H1B 0.9700 . ?
C2 H2A 0.9700 . ?
C2 H2B 0.9700 . ?
C3 C4 1.502(5) . ?
C3 H3A 0.9700 . ?
C3 H3B 0.9700 . ?
C4 H4A 0.9700 . ?
C4 H4B 0.9700 . ?
C5 C6 1.518(6) . ?
C5 H5A 0.9700 . ?
C5 H5B 0.9700 . ?
C6 C7 1.521(6) . ?
C6 H6A 0.9700 . ?
C6 H6B 0.9700 . ?
C7 C8 1.469(8) . ?
C7 H7A 0.9700 . ?
C7 H7B 0.9700 . ?
C8 H8A 0.9600 . ?
C8 H8B 0.9600 . ?
C8 H8C 0.9600 . ?
C9 C10 1.496(5) . ?
C9 H9A 0.9700 . ?
C9 H9B 0.9700 . ?
C10 C11 1.519(6) . ?
C10 H10A 0.9700 . ?
C10 H10B 0.9700 . ?
C11 C12 1.485(6) . ?
C11 H11A 0.9700 . ?
C11 H11B 0.9700 . ?
C12 H12A 0.9600 . ?
C12 H12B 0.9600 . ?
C12 H12C 0.9600 . ?
C13 C14 1.509(5) . ?
C13 H13A 0.9700 . ?
C13 H13B 0.9700 . ?
C14 C15 1.505(5) . ?
C14 H14A 0.9700 . ?
C14 H14B 0.9700 . ?
C15 C16 1.512(6) . ?
C15 H15A 0.9700 . ?
C15 H15B 0.9700 . ?
C16 H16A 0.9600 . ?
C16 H16B 0.9600 . ?
C16 H16C 0.9600 . ?
C17 C18 1.493(5) . ?
C17 H17A 0.9700 . ?
C17 H17B 0.9700 . ?
C18 C19 1.539(6) . ?
C18 H18A 0.9700 . ?
C18 H18B 0.9700 . ?
C19 C20 1.427(6) . ?
C19 H19A 0.9700 . ?
C19 H19B 0.9700 . ?
C20 H20A 0.9600 . ?
C20 H20B 0.9600 . ?
C20 H20C 0.9600 . ?
C21 C26 1.385(5) . ?
C21 C22 1.397(5) . ?
C21 B1 1.627(6) . ?
C22 C23 1.379(6) . ?
C22 H22 0.9300 . ?
C23 C24 1.363(7) . ?
C23 H23 0.9300 . ?
C24 C25 1.362(6) . ?
C24 H24 0.9300 . ?
C25 C26 1.383(6) . ?
C25 H25 0.9300 . ?
C26 H26 0.9300 . ?
C27 C28 1.390(6) . ?
C27 C32 1.397(5) . ?
C27 B1 1.653(6) . ?
C28 C29 1.390(6) . ?
C28 H28 0.9300 . ?
C29 C30 1.351(6) . ?
C29 H29 0.9300 . ?
C30 C31 1.367(7) . ?
C30 H30 0.9300 . ?
C31 C32 1.386(6) . ?
C31 H31 0.9300 . ?
C32 H32 0.9300 . ?
C33 C34 1.382(5) . ?
C33 C38 1.394(5) . ?
C33 B1 1.653(6) . ?
C34 C35 1.385(5) . ?
C34 H34 0.9300 . ?
C35 C36 1.376(6) . ?
C35 H35 0.9300 . ?
C36 C37 1.382(6) . ?
C36 H36 0.9300 . ?
C37 C38 1.381(6) . ?
C37 H37 0.9300 . ?
C38 H38 0.9300 . ?
C39 C40 1.382(6) . ?
C39 C44 1.401(6) . ?
C39 B1 1.661(7) . ?
C40 C41 1.407(7) . ?
C40 H40 0.9300 . ?
C41 C42 1.358(8) . ?
C41 H41 0.9300 . ?
C42 C43 1.363(8) . ?
C42 H42 0.9300 . ?
C43 C44 1.376(7) . ?
C43 H43 0.9300 . ?
C44 H44 0.9300 . ?
O3 C45 1.427(12) . ?
O3 C48 1.436(16) . ?
C45 C46 1.467(11) . ?
C45 H45A 0.9700 . ?
C45 H45B 0.9700 . ?
C46 C47 1.476(13) . ?
C46 H46A 0.9700 . ?
C46 H46B 0.9700 . ?
C47 C48 1.419(10) . ?
C47 H47A 0.9700 . ?
C47 H47B 0.9700 . ?
C48 H48A 0.9700 . ?
C48 H48B 0.9700 . ?
O3A C48A 1.43(2) . ?
O3A C45A 1.440(16) . ?
C45A C46A 1.452(13) . ?
C45A H45C 0.9700 . ?
C45A H45D 0.9700 . ?
C46A C47A 1.446(14) . ?
C46A H46C 0.9700 . ?
C46A H46D 0.9700 . ?
C47A C48A 1.423(12) . ?
C47A H47C 0.9700 . ?
C47A H47D 0.9700 . ?
C48A H48C 0.9700 . ?
C48A H48D 0.9700 . ?
O1 N1 1.2006(10) . ?
O2 N1 1.2009(10) . ?
O1A N1A 1.3001(10) . ?
O2A N1A 1.3002(10) . ?
 
loop_
 _geom_angle_atom_site_label_1
 _geom_angle_atom_site_label_2
 _geom_angle_atom_site_label_3
 _geom_angle
 _geom_angle_site_symmetry_1
 _geom_angle_site_symmetry_3
 _geom_angle_publ_flag
O1A Pd1 N3 170.6(3) . . ?
N3 Pd1 N1 179.05(12) . . ?
O1A Pd1 N2 94.10(11) . . ?
N3 Pd1 N2 85.22(13) . . ?
N1 Pd1 N2 95.49(10) . . ?
O1A Pd1 N4 93.79(11) . . ?
N3 Pd1 N4 85.19(12) . . ?
N1 Pd1 N4 94.22(10) . . ?
N2 Pd1 N4 166.39(12) . . ?
C9 N2 C5 109.9(3) . . ?
C9 N2 C1 110.3(3) . . ?
C5 N2 C1 110.5(3) . . ?
C9 N2 Pd1 115.0(3) . . ?
C5 N2 Pd1 105.5(2) . . ?
C1 N2 Pd1 105.5(2) . . ?
C2 N3 C3 116.6(3) . . ?
C2 N3 Pd1 107.4(2) . . ?
C3 N3 Pd1 107.6(2) . . ?
C2 N3 H3 108.3 . . ?
C3 N3 H3 108.3 . . ?
Pd1 N3 H3 108.3 . . ?
C17 N4 C4 109.6(3) . . ?
C17 N4 C13 110.4(3) . . ?
C4 N4 C13 110.6(3) . . ?
C17 N4 Pd1 116.2(2) . . ?
C4 N4 Pd1 105.5(2) . . ?
C13 N4 Pd1 104.4(2) . . ?
C2 C1 N2 109.4(3) . . ?
C2 C1 H1A 109.8 . . ?
N2 C1 H1A 109.8 . . ?
C2 C1 H1B 109.8 . . ?
N2 C1 H1B 109.8 . . ?
H1A C1 H1B 108.2 . . ?
N3 C2 C1 107.1(3) . . ?
N3 C2 H2A 110.3 . . ?
C1 C2 H2A 110.3 . . ?
N3 C2 H2B 110.3 . . ?
C1 C2 H2B 110.3 . . ?
H2A C2 H2B 108.6 . . ?
N3 C3 C4 106.7(3) . . ?
N3 C3 H3A 110.4 . . ?
C4 C3 H3A 110.4 . . ?
N3 C3 H3B 110.4 . . ?
C4 C3 H3B 110.4 . . ?
H3A C3 H3B 108.6 . . ?
C3 C4 N4 111.2(3) . . ?
C3 C4 H4A 109.4 . . ?
N4 C4 H4A 109.4 . . ?
C3 C4 H4B 109.4 . . ?
N4 C4 H4B 109.4 . . ?
H4A C4 H4B 108.0 . . ?
N2 C5 C6 117.3(4) . . ?
N2 C5 H5A 108.0 . . ?
C6 C5 H5A 108.0 . . ?
N2 C5 H5B 108.0 . . ?
C6 C5 H5B 108.0 . . ?
H5A C5 H5B 107.2 . . ?
C5 C6 C7 111.0(4) . . ?
C5 C6 H6A 109.4 . . ?
C7 C6 H6A 109.4 . . ?
C5 C6 H6B 109.4 . . ?
C7 C6 H6B 109.4 . . ?
H6A C6 H6B 108.0 . . ?
C8 C7 C6 111.5(6) . . ?
C8 C7 H7A 109.3 . . ?
C6 C7 H7A 109.3 . . ?
C8 C7 H7B 109.3 . . ?
C6 C7 H7B 109.3 . . ?
H7A C7 H7B 108.0 . . ?
C7 C8 H8A 109.5 . . ?
C7 C8 H8B 109.5 . . ?
H8A C8 H8B 109.5 . . ?
C7 C8 H8C 109.5 . . ?
H8A C8 H8C 109.5 . . ?
H8B C8 H8C 109.5 . . ?
C10 C9 N2 115.2(3) . . ?
C10 C9 H9A 108.5 . . ?
N2 C9 H9A 108.5 . . ?
C10 C9 H9B 108.5 . . ?
N2 C9 H9B 108.5 . . ?
H9A C9 H9B 107.5 . . ?
C9 C10 C11 110.9(4) . . ?
C9 C10 H10A 109.5 . . ?
C11 C10 H10A 109.5 . . ?
C9 C10 H10B 109.5 . . ?
C11 C10 H10B 109.5 . . ?
H10A C10 H10B 108.0 . . ?
C12 C11 C10 113.1(5) . . ?
C12 C11 H11A 109.0 . . ?
C10 C11 H11A 109.0 . . ?
C12 C11 H11B 109.0 . . ?
C10 C11 H11B 109.0 . . ?
H11A C11 H11B 107.8 . . ?
C11 C12 H12A 109.5 . . ?
C11 C12 H12B 109.5 . . ?
H12A C12 H12B 109.5 . . ?
C11 C12 H12C 109.5 . . ?
H12A C12 H12C 109.5 . . ?
H12B C12 H12C 109.5 . . ?
C14 C13 N4 117.3(3) . . ?
C14 C13 H13A 108.0 . . ?
N4 C13 H13A 108.0 . . ?
C14 C13 H13B 108.0 . . ?
N4 C13 H13B 108.0 . . ?
H13A C13 H13B 107.2 . . ?
C15 C14 C13 111.3(4) . . ?
C15 C14 H14A 109.4 . . ?
C13 C14 H14A 109.4 . . ?
C15 C14 H14B 109.4 . . ?
C13 C14 H14B 109.4 . . ?
H14A C14 H14B 108.0 . . ?
C14 C15 C16 113.9(4) . . ?
C14 C15 H15A 108.8 . . ?
C16 C15 H15A 108.8 . . ?
C14 C15 H15B 108.8 . . ?
C16 C15 H15B 108.8 . . ?
H15A C15 H15B 107.7 . . ?
C15 C16 H16A 109.5 . . ?
C15 C16 H16B 109.5 . . ?
H16A C16 H16B 109.5 . . ?
C15 C16 H16C 109.5 . . ?
H16A C16 H16C 109.5 . . ?
H16B C16 H16C 109.5 . . ?
C18 C17 N4 114.2(3) . . ?
C18 C17 H17A 108.7 . . ?
N4 C17 H17A 108.7 . . ?
C18 C17 H17B 108.7 . . ?
N4 C17 H17B 108.7 . . ?
H17A C17 H17B 107.6 . . ?
C17 C18 C19 110.7(4) . . ?
C17 C18 H18A 109.5 . . ?
C19 C18 H18A 109.5 . . ?
C17 C18 H18B 109.5 . . ?
C19 C18 H18B 109.5 . . ?
H18A C18 H18B 108.1 . . ?
C20 C19 C18 114.7(5) . . ?
C20 C19 H19A 108.6 . . ?
C18 C19 H19A 108.6 . . ?
C20 C19 H19B 108.6 . . ?
C18 C19 H19B 108.6 . . ?
H19A C19 H19B 107.6 . . ?
C19 C20 H20A 109.5 . . ?
C19 C20 H20B 109.5 . . ?
H20A C20 H20B 109.5 . . ?
C19 C20 H20C 109.5 . . ?
H20A C20 H20C 109.5 . . ?
H20B C20 H20C 109.5 . . ?
C26 C21 C22 114.2(4) . . ?
C26 C21 B1 121.7(4) . . ?
C22 C21 B1 124.0(4) . . ?
C23 C22 C21 122.5(5) . . ?
C23 C22 H22 118.7 . . ?
C21 C22 H22 118.7 . . ?
C24 C23 C22 121.0(5) . . ?
C24 C23 H23 119.5 . . ?
C22 C23 H23 119.5 . . ?
C25 C24 C23 118.5(5) . . ?
C25 C24 H24 120.8 . . ?
C23 C24 H24 120.8 . . ?
C24 C25 C26 120.2(5) . . ?
C24 C25 H25 119.9 . . ?
C26 C25 H25 119.9 . . ?
C25 C26 C21 123.5(4) . . ?
C25 C26 H26 118.3 . . ?
C21 C26 H26 118.3 . . ?
C28 C27 C32 114.1(4) . . ?
C28 C27 B1 124.0(4) . . ?
C32 C27 B1 121.9(4) . . ?
C27 C28 C29 122.8(5) . . ?
C27 C28 H28 118.6 . . ?
C29 C28 H28 118.6 . . ?
C30 C29 C28 120.9(5) . . ?
C30 C29 H29 119.5 . . ?
C28 C29 H29 119.5 . . ?
C29 C30 C31 118.7(5) . . ?
C29 C30 H30 120.6 . . ?
C31 C30 H30 120.6 . . ?
C30 C31 C32 120.3(5) . . ?
C30 C31 H31 119.9 . . ?
C32 C31 H31 119.9 . . ?
C31 C32 C27 123.1(5) . . ?
C31 C32 H32 118.4 . . ?
C27 C32 H32 118.4 . . ?
C34 C33 C38 114.3(4) . . ?
C34 C33 B1 124.2(4) . . ?
C38 C33 B1 121.4(4) . . ?
C33 C34 C35 123.5(4) . . ?
C33 C34 H34 118.2 . . ?
C35 C34 H34 118.2 . . ?
C36 C35 C34 120.2(4) . . ?
C36 C35 H35 119.9 . . ?
C34 C35 H35 119.9 . . ?
C35 C36 C37 118.5(4) . . ?
C35 C36 H36 120.8 . . ?
C37 C36 H36 120.8 . . ?
C38 C37 C36 119.8(4) . . ?
C38 C37 H37 120.1 . . ?
C36 C37 H37 120.1 . . ?
C37 C38 C33 123.7(4) . . ?
C37 C38 H38 118.2 . . ?
C33 C38 H38 118.2 . . ?
C40 C39 C44 114.3(5) . . ?
C40 C39 B1 122.8(4) . . ?
C44 C39 B1 122.6(5) . . ?
C39 C40 C41 123.0(6) . . ?
C39 C40 H40 118.5 . . ?
C41 C40 H40 118.5 . . ?
C42 C41 C40 119.6(7) . . ?
C42 C41 H41 120.2 . . ?
C40 C41 H41 120.2 . . ?
C41 C42 C43 119.6(7) . . ?
C41 C42 H42 120.2 . . ?
C43 C42 H42 120.2 . . ?
C42 C43 C44 120.2(7) . . ?
C42 C43 H43 119.9 . . ?
C44 C43 H43 119.9 . . ?
C43 C44 C39 123.3(6) . . ?
C43 C44 H44 118.4 . . ?
C39 C44 H44 118.4 . . ?
C21 B1 C33 110.8(3) . . ?
C21 B1 C27 108.6(3) . . ?
C33 B1 C27 110.4(3) . . ?
C21 B1 C39 109.8(4) . . ?
C33 B1 C39 107.4(4) . . ?
C27 B1 C39 109.9(4) . . ?
C45 O3 C48 108.1(12) . . ?
O3 C45 C46 108.3(11) . . ?
O3 C45 H45A 110.0 . . ?
C46 C45 H45A 110.0 . . ?
O3 C45 H45B 110.0 . . ?
C46 C45 H45B 110.0 . . ?
H45A C45 H45B 108.4 . . ?
C45 C46 C47 106.3(9) . . ?
C45 C46 H46A 110.5 . . ?
C47 C46 H46A 110.5 . . ?
C45 C46 H46B 110.5 . . ?
C47 C46 H46B 110.5 . . ?
H46A C46 H46B 108.7 . . ?
C48 C47 C46 107.5(9) . . ?
C48 C47 H47A 110.2 . . ?
C46 C47 H47A 110.2 . . ?
C48 C47 H47B 110.2 . . ?
C46 C47 H47B 110.2 . . ?
H47A C47 H47B 108.5 . . ?
C47 C48 O3 109.6(9) . . ?
C47 C48 H48A 109.7 . . ?
O3 C48 H48A 109.7 . . ?
C47 C48 H48B 109.7 . . ?
O3 C48 H48B 109.7 . . ?
H48A C48 H48B 108.2 . . ?
C48A O3A C45A 101(2) . . ?
O3A C45A C46A 105.0(15) . . ?
O3A C45A H45C 110.7 . . ?
C46A C45A H45C 110.7 . . ?
O3A C45A H45D 110.7 . . ?
C46A C45A H45D 110.7 . . ?
H45C C45A H45D 108.8 . . ?
C47A C46A C45A 99.9(13) . . ?
C47A C46A H46C 111.8 . . ?
C45A C46A H46C 111.8 . . ?
C47A C46A H46D 111.8 . . ?
C45A C46A H46D 111.8 . . ?
H46C C46A H46D 109.5 . . ?
C48A C47A C46A 107.2(11) . . ?
C48A C47A H47C 110.3 . . ?
C46A C47A H47C 110.3 . . ?
C48A C47A H47D 110.3 . . ?
C46A C47A H47D 110.3 . . ?
H47C C47A H47D 108.5 . . ?
C47A C48A O3A 108.1(12) . . ?
C47A C48A H48C 110.1 . . ?
O3A C48A H48C 110.1 . . ?
C47A C48A H48D 110.1 . . ?
O3A C48A H48D 110.1 . . ?
H48C C48A H48D 108.4 . . ?
O1 N1 O2 121.81(15) . . ?
O1 N1 Pd1 119.5(2) . . ?
O2 N1 Pd1 118.7(2) . . ?
N1A O1A Pd1 125.6(7) . . ?
O2A N1A O1A 107.72(12) . . ?
 
loop_
 _geom_torsion_atom_site_label_1
 _geom_torsion_atom_site_label_2
 _geom_torsion_atom_site_label_3
 _geom_torsion_atom_site_label_4
 _geom_torsion
 _geom_torsion_site_symmetry_1
 _geom_torsion_site_symmetry_2
 _geom_torsion_site_symmetry_3
 _geom_torsion_site_symmetry_4
 _geom_torsion_publ_flag
C9 N2 C1 C2 -160.3(3) . . . . ?
C5 N2 C1 C2 78.0(4) . . . . ?
Pd1 N2 C1 C2 -35.5(4) . . . . ?
C3 N3 C2 C1 -167.5(3) . . . . ?
Pd1 N3 C2 C1 -46.7(3) . . . . ?
N2 C1 C2 N3 55.5(4) . . . . ?
C2 N3 C3 C4 166.8(3) . . . . ?
Pd1 N3 C3 C4 46.1(3) . . . . ?
N3 C3 C4 N4 -53.7(4) . . . . ?
C17 N4 C4 C3 159.0(3) . . . . ?
C13 N4 C4 C3 -79.1(4) . . . . ?
Pd1 N4 C4 C3 33.3(3) . . . . ?
C9 N2 C5 C6 -57.0(5) . . . . ?
C1 N2 C5 C6 64.9(5) . . . . ?
Pd1 N2 C5 C6 178.4(3) . . . . ?
N2 C5 C6 C7 -178.6(4) . . . . ?
C5 C6 C7 C8 -173.7(6) . . . . ?
C5 N2 C9 C10 -171.3(4) . . . . ?
C1 N2 C9 C10 66.7(5) . . . . ?
Pd1 N2 C9 C10 -52.4(4) . . . . ?
N2 C9 C10 C11 172.5(4) . . . . ?
C9 C10 C11 C12 172.0(5) . . . . ?
C17 N4 C13 C14 56.0(5) . . . . ?
C4 N4 C13 C14 -65.4(5) . . . . ?
Pd1 N4 C13 C14 -178.4(3) . . . . ?
N4 C13 C14 C15 -178.9(4) . . . . ?
C13 C14 C15 C16 178.8(4) . . . . ?
C4 N4 C17 C18 -69.6(4) . . . . ?
C13 N4 C17 C18 168.3(3) . . . . ?
Pd1 N4 C17 C18 49.8(4) . . . . ?
N4 C17 C18 C19 -178.5(4) . . . . ?
C17 C18 C19 C20 -173.9(5) . . . . ?
C26 C21 C22 C23 2.1(6) . . . . ?
B1 C21 C22 C23 -174.2(4) . . . . ?
C21 C22 C23 C24 1.4(7) . . . . ?
C22 C23 C24 C25 -3.4(7) . . . . ?
C23 C24 C25 C26 1.9(7) . . . . ?
C24 C25 C26 C21 1.8(7) . . . . ?
C22 C21 C26 C25 -3.7(6) . . . . ?
B1 C21 C26 C25 172.7(4) . . . . ?
C32 C27 C28 C29 -1.7(6) . . . . ?
B1 C27 C28 C29 178.1(4) . . . . ?
C27 C28 C29 C30 0.4(7) . . . . ?
C28 C29 C30 C31 0.7(8) . . . . ?
C29 C30 C31 C32 -0.5(8) . . . . ?
C30 C31 C32 C27 -1.0(8) . . . . ?
C28 C27 C32 C31 2.0(6) . . . . ?
B1 C27 C32 C31 -177.8(4) . . . . ?
C38 C33 C34 C35 0.2(6) . . . . ?
B1 C33 C34 C35 -177.4(4) . . . . ?
C33 C34 C35 C36 -0.6(7) . . . . ?
C34 C35 C36 C37 1.3(7) . . . . ?
C35 C36 C37 C38 -1.4(8) . . . . ?
C36 C37 C38 C33 1.1(8) . . . . ?
C34 C33 C38 C37 -0.4(7) . . . . ?
B1 C33 C38 C37 177.3(5) . . . . ?
C44 C39 C40 C41 -0.6(7) . . . . ?
B1 C39 C40 C41 174.1(4) . . . . ?
C39 C40 C41 C42 0.5(8) . . . . ?
C40 C41 C42 C43 0.0(10) . . . . ?
C41 C42 C43 C44 -0.4(12) . . . . ?
C42 C43 C44 C39 0.4(12) . . . . ?
C40 C39 C44 C43 0.1(9) . . . . ?
B1 C39 C44 C43 -174.6(6) . . . . ?
C26 C21 B1 C33 44.9(5) . . . . ?
C22 C21 B1 C33 -139.1(4) . . . . ?
C26 C21 B1 C27 -76.4(5) . . . . ?
C22 C21 B1 C27 99.6(4) . . . . ?
C26 C21 B1 C39 163.4(4) . . . . ?
C22 C21 B1 C39 -20.6(5) . . . . ?
C34 C33 B1 C21 -148.7(4) . . . . ?
C38 C33 B1 C21 33.8(6) . . . . ?
C34 C33 B1 C27 -28.4(6) . . . . ?
C38 C33 B1 C27 154.2(4) . . . . ?
C34 C33 B1 C39 91.3(5) . . . . ?
C38 C33 B1 C39 -86.1(5) . . . . ?
C28 C27 B1 C21 13.7(5) . . . . ?
C32 C27 B1 C21 -166.6(4) . . . . ?
C28 C27 B1 C33 -108.0(4) . . . . ?
C32 C27 B1 C33 71.8(5) . . . . ?
C28 C27 B1 C39 133.8(4) . . . . ?
C32 C27 B1 C39 -46.4(5) . . . . ?
C40 C39 B1 C21 -80.8(5) . . . . ?
C44 C39 B1 C21 93.5(5) . . . . ?
C40 C39 B1 C33 39.8(5) . . . . ?
C44 C39 B1 C33 -146.0(5) . . . . ?
C40 C39 B1 C27 159.8(4) . . . . ?
C44 C39 B1 C27 -25.9(6) . . . . ?
C48 O3 C45 C46 5(4) . . . . ?
O3 C45 C46 C47 -6(3) . . . . ?
C45 C46 C47 C48 4.4(18) . . . . ?
C46 C47 C48 O3 -2(3) . . . . ?
C45 O3 C48 C47 -2(4) . . . . ?
C48A O3A C45A C46A 41(5) . . . . ?
O3A C45A C46A C47A -42(3) . . . . ?
C45A C46A C47A C48A 26(2) . . . . ?
C46A C47A C48A O3A -2(4) . . . . ?
C45A O3A C48A C47A -24(5) . . . . ?
Pd1 O1A N1A O2A 0.00(2) . . . . ?
 
_refine_diff_density_max    0.509
_refine_diff_density_min   -0.428
_refine_diff_density_rms    0.071

_shelx_res_file
;
TITL shelxt in P 1 21/n 1
    41_pdbu4_tr_800ms_280k_02_excit.res
    created by SHELXL-2018/3 at 16:05:20 on 01-Apr-2020
CELL 0.534 11.6835 13.5963 30.2119 90 93.36 90
ZERR 4 0.000385 0.000527 0.001032 0 0.003102 0
LATT 1
SYMM 0.5-X,0.5+Y,0.5-Z
SFAC C H B N O Pd
DISP B 0 0 4.561
DISP C 0.001 0.001 6.94
DISP H -0 0 0.611
DISP N 0.003 0.002 10.693
DISP O 0.005 0.003 16.398
DISP Pd -2.504 0.615 1934.604
UNIT 192 292 4 16 12 4
DFIX 1.2 0.001 N1 O1 N1 O2
DFIX 1.3 0.001 O1A N1A N1A O2A
DFIX 2 0.01 Pd1 O1A
DANG 2.1 0.001 O1 O2 O1A O2A
FLAT 0.001 Pd1 O1 O2 N1 O1A O2A N1A
RIGU 0.001 0.002
EADP O3 O3A
EADP C45 C45A C48 C48A
EADP C46 C46A C47 C47A
EADP O1 O1A O2 O2A
EADP N1 N1A

L.S. 20
PLAN  5
SIZE 0.1 0.1 0.05
TEMP 7
BOND $H
list 4
CONF
fmap 2
acta
SHEL 999 0.8
OMIT 0 1 1
OMIT -1 2 3
REM <olex2.extras>
REM <HklSrc "%.\\41_PdBu4_TR_800ms_280K_02_excit.hkl">
REM </olex2.extras>

WGHT    0.051600
FVAR       0.24814   0.57160   0.92668
PD1   6    0.339733    0.775178    0.346648    11.00000    0.05142    0.05482 =
         0.04650    0.00131   -0.00029   -0.00226
N2    4    0.345705    0.927500    0.337732    11.00000    0.06447    0.06052 =
         0.05753    0.00487    0.00099    0.00259
N3    4    0.454213    0.798691    0.398100    11.00000    0.05160    0.05715 =
         0.04320    0.00084   -0.00118   -0.00595
AFIX  13
H3    2    0.531326    0.788427    0.387823    11.00000   -1.20000
AFIX   0
N4    4    0.331076    0.631655    0.371400    11.00000    0.05142    0.05566 =
         0.05476   -0.00472    0.00277   -0.00162
C1    1    0.441589    0.963562    0.369635    11.00000    0.07966    0.05471 =
         0.06340    0.00394   -0.00599   -0.00691
AFIX  23
H1A   2    0.514455    0.957820    0.356027    11.00000   -1.20000
H1B   2    0.429480    1.032256    0.376660    11.00000   -1.20000
AFIX   0
C2    1    0.443817    0.903019    0.411397    11.00000    0.07670    0.05763 =
         0.05649   -0.00144   -0.00814   -0.00318
AFIX  23
H2A   2    0.508465    0.921863    0.431193    11.00000   -1.20000
H2B   2    0.373888    0.912981    0.426603    11.00000   -1.20000
AFIX   0
C3    1    0.433541    0.723597    0.432541    11.00000    0.06228    0.06092 =
         0.04358    0.00276   -0.00066   -0.00788
AFIX  23
H3A   2    0.364373    0.739061    0.447386    11.00000   -1.20000
H3B   2    0.497474    0.721511    0.454503    11.00000   -1.20000
AFIX   0
C4    1    0.420966    0.626567    0.408982    11.00000    0.05371    0.05842 =
         0.05668    0.00096   -0.00003   -0.00382
AFIX  23
H4A   2    0.400072    0.576341    0.429836    11.00000   -1.20000
H4B   2    0.493817    0.608155    0.397549    11.00000   -1.20000
AFIX   0
C5    1    0.231208    0.965518    0.351291    11.00000    0.07375    0.07026 =
         0.07573   -0.00231    0.00420    0.01154
AFIX  23
H5A   2    0.221148    0.943969    0.381423    11.00000   -1.20000
H5B   2    0.171571    0.934447    0.332468    11.00000   -1.20000
AFIX   0
C6    1    0.212001    1.075860    0.349374    11.00000    0.11708    0.07160 =
         0.10609   -0.00130   -0.00391    0.02506
AFIX  23
H6A   2    0.218027    1.098629    0.319172    11.00000   -1.20000
H6B   2    0.270917    1.108559    0.367942    11.00000   -1.20000
AFIX   0
C7    1    0.094628    1.102627    0.365031    11.00000    0.11452    0.09739 =
         0.16531   -0.03610   -0.00696    0.03582
AFIX  23
H7A   2    0.036386    1.064244    0.348648    11.00000   -1.20000
H7B   2    0.091697    1.086292    0.396198    11.00000   -1.20000
AFIX   0
C8    1    0.069924    1.207797    0.358726    11.00000    0.16327    0.09740 =
         0.31279   -0.05083   -0.03511    0.04600
AFIX 137
H8A   2    0.037985    1.218666    0.329128    11.00000   -1.50000
H8B   2    0.139577    1.244823    0.363301    11.00000   -1.50000
H8C   2    0.016066    1.228633    0.379629    11.00000   -1.50000
AFIX   0
C9    1    0.365833    0.960259    0.291443    11.00000    0.07410    0.07408 =
         0.05945    0.01266   -0.00004   -0.00001
AFIX  23
H9A   2    0.298130    0.944937    0.272583    11.00000   -1.20000
H9B   2    0.375013    1.031165    0.291498    11.00000   -1.20000
AFIX   0
C10   1    0.467725    0.915229    0.271556    11.00000    0.07109    0.09005 =
         0.06620    0.00606    0.00456   -0.00548
AFIX  23
H10A  2    0.464259    0.844247    0.274412    11.00000   -1.20000
H10B  2    0.537228    0.937885    0.287516    11.00000   -1.20000
AFIX   0
C11   1    0.471369    0.942570    0.222896    11.00000    0.10370    0.11901 =
         0.06932    0.00881    0.01800   -0.00910
AFIX  23
H11A  2    0.406823    0.912183    0.206503    11.00000   -1.20000
H11B  2    0.463183    1.013290    0.219894    11.00000   -1.20000
AFIX   0
C12   1    0.579003    0.911578    0.203091    11.00000    0.11874    0.20470 =
         0.11030   -0.01337    0.04641   -0.01015
AFIX 137
H12A  2    0.577074    0.931641    0.172591    11.00000   -1.50000
H12B  2    0.586205    0.841332    0.204865    11.00000   -1.50000
H12C  2    0.643313    0.941725    0.219014    11.00000   -1.50000
AFIX   0
C13   1    0.211727    0.624218    0.388654    11.00000    0.05345    0.06188 =
         0.06921    0.00268    0.00541   -0.00325
AFIX  23
H13A  2    0.203543    0.676439    0.410115    11.00000   -1.20000
H13B  2    0.156450    0.636690    0.364079    11.00000   -1.20000
AFIX   0
C14   1    0.179938    0.528528    0.410026    11.00000    0.06704    0.07132 =
         0.08622    0.01294    0.01395   -0.00314
AFIX  23
H14A  2    0.187337    0.475186    0.389065    11.00000   -1.20000
H14B  2    0.232384    0.515917    0.435477    11.00000   -1.20000
AFIX   0
C15   1    0.059057    0.531339    0.424654    11.00000    0.06808    0.08183 =
         0.10322    0.00124    0.02289   -0.01051
AFIX  23
H15A  2    0.007506    0.546037    0.399175    11.00000   -1.20000
H15B  2    0.052740    0.584341    0.445864    11.00000   -1.20000
AFIX   0
C16   1    0.020972    0.436586    0.445511    11.00000    0.08440    0.09070 =
         0.11709    0.01092    0.02860   -0.01330
AFIX 137
H16A  2    0.025829    0.383754    0.424624    11.00000   -1.50000
H16B  2   -0.056803    0.443233    0.453709    11.00000   -1.50000
H16C  2    0.069717    0.422631    0.471438    11.00000   -1.50000
AFIX   0
C17   1    0.349996    0.550675    0.339137    11.00000    0.07448    0.05954 =
         0.05940   -0.00789    0.00238   -0.00028
AFIX  23
H17A  2    0.355761    0.488896    0.355170    11.00000   -1.20000
H17B  2    0.283621    0.546580    0.318375    11.00000   -1.20000
AFIX   0
C18   1    0.454706    0.563078    0.313612    11.00000    0.07808    0.09119 =
         0.06664   -0.00497    0.01096    0.01000
AFIX  23
H18A  2    0.522060    0.564665    0.333959    11.00000   -1.20000
H18B  2    0.450461    0.625089    0.297725    11.00000   -1.20000
AFIX   0
C19   1    0.465641    0.478150    0.280460    11.00000    0.13186    0.13299 =
         0.12303   -0.04782    0.05130   -0.00106
AFIX  23
H19A  2    0.460356    0.416391    0.296283    11.00000   -1.20000
H19B  2    0.401313    0.481181    0.258698    11.00000   -1.20000
AFIX   0
C20   1    0.569257    0.478250    0.257689    11.00000    0.15855    0.17617 =
         0.14981   -0.03559    0.07853    0.00821
AFIX 137
H20A  2    0.568687    0.423952    0.237366    11.00000   -1.50000
H20B  2    0.633588    0.472108    0.278775    11.00000   -1.50000
H20C  2    0.575199    0.538758    0.241609    11.00000   -1.50000
AFIX   0

C21   1    0.656286    0.373355    0.427084    11.00000    0.04920    0.05554 =
         0.06126    0.00553   -0.00194    0.00108
C22   1    0.709204    0.423961    0.393627    11.00000    0.06345    0.06716 =
         0.07555    0.01159    0.00817   -0.00664
AFIX  43
H22   2    0.726548    0.389960    0.368163    11.00000   -1.20000
AFIX   0
C23   1    0.736719    0.522442    0.396914    11.00000    0.07285    0.06527 =
         0.12049    0.02520    0.01686   -0.00864
AFIX  43
H23   2    0.770411    0.553426    0.373513    11.00000   -1.20000
AFIX   0
C24   1    0.715288    0.575071    0.433941    11.00000    0.06676    0.05754 =
         0.12821    0.01160   -0.00851   -0.00502
AFIX  43
H24   2    0.737615    0.640547    0.436689    11.00000   -1.20000
AFIX   0
C25   1    0.660409    0.529523    0.466822    11.00000    0.07367    0.05860 =
         0.09174   -0.00233   -0.01251    0.00780
AFIX  43
H25   2    0.642930    0.564551    0.491991    11.00000   -1.20000
AFIX   0
C26   1    0.630614    0.431302    0.462871    11.00000    0.07026    0.05799 =
         0.06214    0.00415   -0.00274    0.00641
AFIX  43
H26   2    0.591256    0.402673    0.485446    11.00000   -1.20000
AFIX   0
C27   1    0.734238    0.201270    0.458393    11.00000    0.05612    0.05168 =
         0.06035    0.00271    0.01373    0.00089
C28   1    0.808666    0.251021    0.488183    11.00000    0.06272    0.06523 =
         0.07651   -0.00663    0.00053    0.00883
AFIX  43
H28   2    0.803260    0.319144    0.489888    11.00000   -1.20000
AFIX   0
C29   1    0.890853    0.203307    0.515544    11.00000    0.07962    0.08651 =
         0.09439   -0.00642   -0.01313    0.01730
AFIX  43
H29   2    0.938299    0.239907    0.535079    11.00000   -1.20000
AFIX   0
C30   1    0.902780    0.104513    0.514159    11.00000    0.07118    0.08389 =
         0.11903    0.01332    0.00308    0.01735
AFIX  43
H30   2    0.957312    0.072862    0.532758    11.00000   -1.20000
AFIX   0
C31   1    0.833175    0.051980    0.484902    11.00000    0.06969    0.06014 =
         0.14086    0.01327    0.00773    0.01113
AFIX  43
H31   2    0.840614   -0.016017    0.483368    11.00000   -1.20000
AFIX   0
C32   1    0.751577    0.099613    0.457520    11.00000    0.06551    0.05430 =
         0.12070   -0.00225    0.00596    0.00596
AFIX  43
H32   2    0.706196    0.062144    0.437616    11.00000   -1.20000
AFIX   0
C33   1    0.505157    0.230060    0.444260    11.00000    0.05830    0.04805 =
         0.04750   -0.00149   -0.00161   -0.00073
C34   1    0.478999    0.145114    0.466662    11.00000    0.06093    0.05360 =
         0.05285    0.00446   -0.00202   -0.00180
AFIX  43
H34   2    0.537554    0.100191    0.473266    11.00000   -1.20000
AFIX   0
C35   1    0.370303    0.123264    0.479810    11.00000    0.06556    0.06962 =
         0.06890    0.00850    0.00517   -0.00582
AFIX  43
H35   2    0.357391    0.064618    0.494556    11.00000   -1.20000
AFIX   0
C36   1    0.281343    0.188077    0.471117    11.00000    0.06272    0.07089 =
         0.09907   -0.00128    0.00800   -0.00272
AFIX  43
H36   2    0.208415    0.174594    0.480331    11.00000   -1.20000
AFIX   0
C37   1    0.302898    0.273660    0.448379    11.00000    0.06051    0.06336 =
         0.13390    0.00743    0.00306    0.00656
AFIX  43
H37   2    0.243839    0.317944    0.441513    11.00000   -1.20000
AFIX   0
C38   1    0.412452    0.293223    0.435881    11.00000    0.06450    0.05539 =
         0.10250    0.01205   -0.00309    0.00358
AFIX  43
H38   2    0.425052    0.351816    0.421047    11.00000   -1.20000
AFIX   0
C39   1    0.635763    0.213053    0.374990    11.00000    0.08867    0.05990 =
         0.05414    0.00083    0.00996   -0.01139
C40   1    0.543313    0.220593    0.344481    11.00000    0.11404    0.07123 =
         0.06027    0.01052   -0.00867   -0.02020
AFIX  43
H40   2    0.474540    0.245060    0.353941    11.00000   -1.20000
AFIX   0
C41   1    0.548481    0.192938    0.299750    11.00000    0.16526    0.08603 =
         0.05863    0.00708   -0.00834   -0.04261
AFIX  43
H41   2    0.484363    0.199718    0.280253    11.00000   -1.20000
AFIX   0
C42   1    0.647722    0.156290    0.285252    11.00000    0.20915    0.11257 =
         0.07259   -0.00929    0.02940   -0.02628
AFIX  43
H42   2    0.651972    0.137830    0.255753    11.00000   -1.20000
AFIX   0
C43   1    0.741061    0.146706    0.314162    11.00000    0.18997    0.17465 =
         0.08595   -0.03250    0.04337    0.02747
AFIX  43
H43   2    0.809020    0.121219    0.304402    11.00000   -1.20000
AFIX   0
C44   1    0.735076    0.174618    0.357745    11.00000    0.12058    0.15225 =
         0.08212   -0.02751    0.02586    0.01988
AFIX  43
H44   2    0.800215    0.167614    0.376694    11.00000   -1.20000
AFIX   0
B1    3    0.633040    0.255334    0.426509    11.00000    0.06257    0.05665 =
         0.05390    0.00105    0.00732   -0.00117

PART 1
O3    5    0.684593    0.809148    0.363966    21.00000    0.08000    0.10398 =
         0.10957   -0.01397    0.01793   -0.00388
C45   1    0.726854    0.757358    0.327211    21.00000    0.09256    0.10257 =
         0.10602   -0.01487    0.01553   -0.00430
AFIX  23
H45A  2    0.703972    0.790882    0.299763    21.00000   -1.20000
H45B  2    0.695584    0.691265    0.325878    21.00000   -1.20000
AFIX   0
C46   1    0.852334    0.753457    0.333027    21.00000    0.09018    0.13324 =
         0.13924   -0.03017    0.02085   -0.01024
AFIX  23
H46A  2    0.886849    0.779758    0.307104    21.00000   -1.20000
H46B  2    0.878036    0.686155    0.337485    21.00000   -1.20000
AFIX   0
C47   1    0.884330    0.813717    0.372481    21.00000    0.09018    0.13324 =
         0.13924   -0.03017    0.02085   -0.01024
AFIX  23
H47A  2    0.930065    0.775265    0.394003    21.00000   -1.20000
H47B  2    0.928933    0.870265    0.364181    21.00000   -1.20000
AFIX   0
C48   1    0.781264    0.844839    0.390826    21.00000    0.09256    0.10257 =
         0.10602   -0.01487    0.01553   -0.00430
AFIX  23
H48A  2    0.779077    0.916099    0.392074    21.00000   -1.20000
H48B  2    0.778222    0.819743    0.420788    21.00000   -1.20000
AFIX   0
SAME 0.02 0.04 O3 > C48
PART 0
PART 2
O3A   5    0.681278    0.799814    0.363292   -21.00000    0.08000    0.10398 =
         0.10957   -0.01397    0.01793   -0.00388
C45A  1    0.742800    0.780941    0.324252   -21.00000    0.09256    0.10257 =
         0.10602   -0.01487    0.01553   -0.00430
AFIX  23
H45C  2    0.724560    0.830079    0.301653   -21.00000   -1.20000
H45D  2    0.723833    0.716445    0.312214   -21.00000   -1.20000
AFIX   0
C46A  1    0.863118    0.785957    0.339126   -21.00000    0.09018    0.13324 =
         0.13924   -0.03017    0.02085   -0.01024
AFIX  23
H46C  2    0.887821    0.727297    0.355274   -21.00000   -1.20000
H46D  2    0.911802    0.796451    0.314631   -21.00000   -1.20000
AFIX   0
C47A  1    0.860970    0.870983    0.367804   -21.00000    0.09018    0.13324 =
         0.13924   -0.03017    0.02085   -0.01024
AFIX  23
H47C  2    0.916810    0.863631    0.392632   -21.00000   -1.20000
H47D  2    0.879221    0.929973    0.351592   -21.00000   -1.20000
AFIX   0
C48A  1    0.748465    0.877705    0.383185   -21.00000    0.09256    0.10257 =
         0.10602   -0.01487    0.01553   -0.00430
AFIX  23
H48C  2    0.714718    0.940808    0.375028   -21.00000   -1.20000
H48D  2    0.751216    0.871795    0.415226   -21.00000   -1.20000
AFIX   0

PART 0
PART 3
O1    5    0.125063    0.760239    0.298958    31.00000    0.07230    0.20609 =
         0.08148   -0.02671   -0.01295    0.00037
O2    5    0.261392    0.723768    0.259794    31.00000    0.07230    0.20609 =
         0.08148   -0.02671   -0.01295    0.00037
N1    4    0.225700    0.749452    0.294433    31.00000    0.07236    0.07941 =
         0.06895    0.00906   -0.00819   -0.00569
PART 0
PART 4
O1A   5    0.206674    0.756390    0.302689   -31.00000    0.07230    0.20609 =
         0.08148   -0.02671   -0.01295    0.00037
O2A   5    0.320919    0.715826    0.254756   -31.00000    0.07230    0.20609 =
         0.08148   -0.02671   -0.01295    0.00037
N1A   4    0.213191    0.728772    0.261716   -31.00000    0.07236    0.07941 =
         0.06895    0.00906   -0.00819   -0.00569
HKLF 4


REM  shelxt in P 1 21/n 1
REM wR2 = 0.1448, GooF = S = 0.935, Restrained GooF = 0.936 for all data
REM R1 = 0.0593 for 5073 Fo > 4sig(Fo) and 0.1100 for all 9408 data
REM 526 parameters refined using 491 restraints

END

WGHT      0.0514      0.0000

REM Highest difference peak  0.509,  deepest hole -0.428,  1-sigma level  0.071
Q1    1   0.3389  0.6781  0.3464  11.00000  0.05    0.51
Q2    1   0.8064  0.8491  0.3139  11.00000  0.05    0.34
Q3    1   0.8518  0.7818  0.3967  11.00000  0.05    0.33
Q4    1   0.6926  0.1448  0.2926  11.00000  0.05    0.33
Q5    1   0.1325  0.7221  0.2817  11.00000  0.05    0.32
;
_shelx_res_checksum   77763

_shelx_hkl_file
;
 -15   0   1    0.33    4.31
 -15   0   2   -0.65    3.16
 -15   0   3    5.37    5.10
 -15   0   4    4.76    4.79
 -15   0   5   15.18    6.37
 -15   0   6   -1.30    4.49
 -15   0   7   -0.23    2.37
 -15   0   8   -0.89    3.66
 -15   0   9   16.30    7.06
 -15   0  10   -0.07    2.84
 -15   0  11   -1.34    3.72
 -15   0  12   -0.51    3.45
 -15   0  13    1.49    2.84
 -15   0  14    1.70    3.30
 -15   0  15    6.52    4.77
 -15   0  16   -1.51    3.84
 -15   0  17   -0.02    3.46
 -15   1   1    7.43    5.32
 -15  -1   1   12.15    6.41
 -15   1   2   -1.98    4.50
 -15  -1   2    2.15    3.19
 -15   1   3   -2.34    4.90
 -15  -1   3    6.90    5.25
 -15   1   4   -3.42    4.81
 -15  -1   4    1.30    4.27
 -15   1   5    3.44    4.84
 -15  -1   5    8.44    5.82
 -15   1   6    1.72    2.63
 -15  -1   6    3.09    4.33
 -15   1   7    2.25    3.49
 -15  -1   7    6.22    5.18
 -15   1   8    2.15    3.63
 -15  -1   8   -0.91    4.44
 -15   1   9    0.67    3.64
 -15  -1   9    3.90    3.81
 -15   1  10   -0.09    3.16
 -15  -1  10    1.80    4.03
 -15   1  11    6.89    4.67
 -15  -1  11    6.10    4.81
 -15   1  12    1.18    3.14
 -15  -1  12   -1.24    3.73
 -15   1  13    5.19    3.99
 -15  -1  13    2.73    4.21
 -15   1  14    1.13    3.45
 -15  -1  14    3.25    3.91
 -15   1  15    1.75    3.47
 -15  -1  15    2.99    3.91
 -15   1  16   -0.64    2.34
 -15   1  17    3.36    4.15
 -15   1  18    0.86    3.23
 -15   2   1   -1.01    4.05
 -15  -2   1   -0.54    3.14
 -15   2   2   -1.56    3.61
 -15  -2   2   -1.06    3.30
 -15   2   3   16.50    6.44
 -15  -2   3    3.54    4.36
 -15   2   4   -1.37    4.37
 -15  -2   4    3.81    3.86
 -15   2   5    5.29    4.13
 -15  -2   5    5.56    5.43
 -15   2   6    6.02    4.31
 -15  -2   6    2.81    5.41
 -15   2   7    5.96    4.35
 -15  -2   7    8.20    5.41
 -15   2   8   -0.28    3.59
 -15  -2   8   -0.46    4.39
 -15   2   9    9.84    4.71
 -15  -2   9    9.77    6.61
 -15   2  10    0.09    3.39
 -15  -2  10    6.16    4.59
 -15   2  11   -0.94    2.60
 -15  -2  11    2.43    3.87
 -15   2  12   -0.14    2.95
 -15  -2  12   -1.39    3.79
 -15   2  13    5.91    4.22
 -15  -2  13   -1.74    4.37
 -15   2  14    5.87    4.16
 -15  -2  14    7.91    4.84
 -15   2  15    6.61    4.14
 -15   2  16   -1.73    3.61
 -15   2  17    3.06    3.07
 -15   2  18    0.48    3.03
 -15   2  19    1.68    3.27
 -15   2  20   -1.09    3.05
 -15   3   1   15.05    6.60
 -15  -3   1   12.26    7.04
 -15   3   2   -1.05    3.43
 -15  -3   2    1.17    3.36
 -15   3   3   -0.66    2.85
 -15  -3   3    0.88    3.96
 -15   3   4   -0.48    3.24
 -15  -3   4    0.90    3.92
 -15   3   5   11.43    5.31
 -15  -3   5    8.50    5.60
 -15   3   6    1.37    3.52
 -15  -3   6    3.53    4.81
 -15   3   7   -0.85    2.99
 -15  -3   7    6.81    6.05
 -15   3   8    8.46    4.41
 -15  -3   8   -0.96    4.78
 -15   3   9   -0.39    2.79
 -15  -3   9   -0.03    2.57
 -15   3  10   -0.60    2.31
 -15  -3  10    0.88    3.24
 -15   3  11   10.56    5.10
 -15  -3  11   20.09    8.04
 -15   3  12   -0.03    2.57
 -15   3  13    1.09    2.88
 -15   3  14   -1.37    3.14
 -15   3  15    5.98    3.75
 -15   3  16    6.77    4.19
 -15   3  17    0.60    2.83
 -15   3  18    1.40    2.19
 -15   3  19    0.36    2.14
 -15   3  20   -0.92    2.60
 -15   3  21    4.45    3.17
 -15   4   1   -0.90    2.71
 -15  -4   1    8.56    5.83
 -15   4   2   -0.19    2.46
 -15  -4   2    1.48    4.36
 -15   4   3   -1.36    3.37
 -15  -4   3   -0.08    3.60
 -15   4   4    5.12    3.18
 -15  -4   4    7.21    6.42
 -15   4   5    2.74    3.91
 -15  -4   5    4.26    4.51
 -15   4   6   -1.57    3.87
 -15  -4   6   -0.20    4.61
 -15   4   7    0.96    2.65
 -15  -4   7   -0.00    1.68
 -15   4   8    0.20    3.45
 -15  -4   8    1.03    4.98
 -15   4   9    2.32    3.06
 -15  -4   9    2.26    4.43
 -15   4  10    5.54    4.07
 -15   4  11   -1.05    3.26
 -15   4  12    2.09    2.87
 -15   4  13    5.07    3.22
 -15   4  14    2.05    2.73
 -15   4  15    5.59    3.53
 -15   4  16   -0.52    1.88
 -15   4  17    0.94    2.21
 -15   4  18    1.02    2.16
 -15   4  19    0.68    2.08
 -15   5   1    3.58    4.15
 -15  -5   1    6.48    5.54
 -15   5   2   -1.12    3.53
 -15  -5   2    1.36    3.98
 -15   5   3    0.04    2.53
 -15  -5   3    3.57    4.32
 -15   5   4   -0.32    2.71
 -15  -5   4   -1.55    4.00
 -15   5   5    0.39    2.95
 -15  -5   5    1.55    3.81
 -15   5   6    2.64    3.13
 -15  -5   6    2.01    5.33
 -15   5   7    2.20    3.47
 -15   5   8    2.53    2.78
 -15   5   9   -0.71    2.53
 -15   5  10    2.38    3.60
 -15   5  11    8.26    3.79
 -15   5  12    6.94    3.79
 -15   5  13    4.05    3.44
 -15   5  14   -1.04    2.35
 -15   5  15   -1.14    2.72
 -15   5  16    0.35    1.96
 -15   6   1   -0.80    3.00
 -15   6   2    7.46    4.43
 -15   6   3    3.52    3.62
 -15   6   4    3.30    3.25
 -15   6   5    5.94    4.16
 -15   6   6   -0.69    2.57
 -15   6   7    2.58    2.94
 -15   6   8    1.07    2.72
 -15   6   9   -0.12    1.94
 -15   6  10    3.55    3.20
 -15   6  11    1.49    2.39
 -15   6  12   -0.89    2.20
 -15   6  13    0.48    2.06
 -15   6  14    1.54    2.24
 -15   7   4   -0.28    3.20
 -15   7   5    3.08    3.31
 -15   7   6    9.31    4.38
 -15   7   7    0.54    2.75
 -15   7   8   -0.71    2.46
 -15   7   9    1.12    2.25
 -15   7  10    0.98    2.86
 -15   7  11   -0.43    2.23
 -15   7  12    0.42    1.86
 -15   8   8    0.21    2.66
 -15   8   9   -1.13    3.32
 -15   8  10    8.36    3.81
 -15   8  11    0.07    2.26
  15   9  -1   -1.08    4.05
 -14   0   1    3.59    3.79
 -14   0   2   36.59    9.75
 -14   0   3   -1.44    4.14
 -14   0   4   28.85    8.95
 -14   0   5   -0.35    3.72
 -14   0   6    7.92    5.56
 -14   0   7    1.14    3.23
 -14   0   8    4.93    4.17
 -14   0   9    5.67    3.97
 -14   0  10   -1.28    4.29
 -14   0  11   -1.00    3.27
 -14   0  12    7.34    4.35
 -14   0  13   -0.48    2.74
 -14   0  14    2.87    4.26
 -14   0  15    1.25    2.92
 -14   0  16    0.88    3.77
 -14   0  17    2.96    3.45
 -14   0  18    8.25    4.90
 -14   0  19   -0.12    3.07
 -14   0  20   -1.66    4.14
 -14   0  21   -0.78    3.49
 -14   0  22   -1.16    3.50
 -14   0  23   -1.55    3.23
 -14   1   1    2.95    4.76
 -14  -1   1    2.29    3.92
 -14   1   2    6.78    4.97
 -14  -1   2    0.39    4.56
 -14   1   3    1.24    2.48
 -14  -1   3   -0.71    2.73
 -14   1   4    8.53    5.40
 -14  -1   4    7.20    5.01
 -14   1   5    3.84    3.66
 -14  -1   5    1.32    3.23
 -14   1   6    9.22    5.94
 -14  -1   6   10.94    5.35
 -14   1   7   -1.46    3.79
 -14  -1   7   -1.46    4.00
 -14   1   8    3.24    3.35
 -14  -1   8    3.28    3.29
 -14   1   9   -0.06    3.66
 -14  -1   9    3.09    3.83
 -14   1  10   15.55    6.21
 -14  -1  10    8.55    5.71
 -14   1  11   -0.64    2.62
 -14  -1  11    0.56    3.50
 -14   1  12    0.73    2.92
 -14  -1  12    6.63    4.50
 -14   1  13    0.06    2.77
 -14  -1  13   -0.30    4.55
 -14   1  14    4.03    3.21
 -14  -1  14    6.53    4.76
 -14   1  15    0.26    3.41
 -14  -1  15   -0.52    2.63
 -14   1  16    7.69    4.04
 -14  -1  16    0.01    4.12
 -14   1  17   -0.70    2.82
 -14  -1  17    3.27    3.81
 -14   1  18    2.86    3.14
 -14  -1  18   -1.23    3.55
 -14   1  19    3.18    2.97
 -14  -1  19   -0.75    4.28
 -14   1  20    8.22    4.28
 -14  -1  20   10.90    5.55
 -14   1  21   -1.19    3.08
 -14  -1  21   -0.58    3.07
 -14   1  22    1.79    3.77
 -14  -1  22    1.82    3.50
 -14   1  23    0.23    3.41
 -14   1  24    2.02    2.65
 -14   2   1   -0.32    2.72
 -14  -2   1   -0.80    3.46
 -14   2   2   21.46    7.69
 -14  -2   2   10.89    5.90
 -14   2   3    3.32    4.46
 -14  -2   3   -0.58    3.91
 -14   2   4   13.83    5.58
 -14  -2   4    2.21    4.68
 -14   2   5    1.47    3.85
 -14  -2   5    0.92    2.93
 -14   2   6    5.92    5.03
 -14  -2   6    5.32    5.60
 -14   2   7   -0.83    2.89
 -14  -2   7    2.96    3.62
 -14   2   8    8.60    4.47
 -14  -2   8    1.26    4.20
 -14   2   9   -0.83    2.84
 -14  -2   9   -0.68    3.39
 -14   2  10   -0.48    3.36
 -14  -2  10   -1.34    4.21
 -14   2  11   -0.14    1.77
 -14  -2  11    2.70    3.19
 -14   2  12    6.08    4.17
 -14  -2  12   18.33    7.43
 -14   2  13    2.40    3.32
 -14  -2  13   -1.77    4.13
 -14   2  14    3.76    3.77
 -14  -2  14    9.41    5.54
 -14   2  15    0.74    2.28
 -14  -2  15   -0.85    3.65
 -14   2  16    3.32    3.27
 -14  -2  16    2.89    4.14
 -14   2  17   -0.40    2.68
 -14  -2  17    0.60    3.11
 -14   2  18    6.22    3.61
 -14  -2  18    2.92    3.90
 -14   2  19    8.62    4.16
 -14  -2  19    4.57    5.37
 -14   2  20    1.17    2.66
 -14  -2  20   -0.45    3.44
 -14   2  21   -0.23    1.84
 -14   2  22    5.86    3.76
 -14   2  23    1.26    2.83
 -14   2  24    2.65    3.09
 -14   2  25    3.45    3.53
 -14   3   1    0.94    3.57
 -14  -3   1    2.39    4.05
 -14   3   2   -1.14    3.87
 -14  -3   2   -0.70    4.86
 -14   3   3   -0.56    2.85
 -14  -3   3    1.75    3.25
 -14   3   4    2.39    3.54
 -14  -3   4   -1.10    4.54
 -14   3   5   -0.66    2.83
 -14  -3   5   -0.33    3.56
 -14   3   6   16.99    5.60
 -14  -3   6   12.15    7.47
 -14   3   7    2.14    2.93
 -14  -3   7   -0.72    4.35
 -14   3   8    1.74    3.39
 -14  -3   8    3.78    5.42
 -14   3   9    0.98    2.64
 -14  -3   9    0.47    2.54
 -14   3  10   10.59    4.89
 -14  -3  10   11.81    6.31
 -14   3  11   10.60    4.76
 -14  -3  11    2.59    5.59
 -14   3  12   -1.08    3.17
 -14  -3  12   -0.39    4.43
 -14   3  13    1.83    3.03
 -14  -3  13   -1.72    4.66
 -14   3  14   -0.58    2.53
 -14  -3  14    3.45    3.82
 -14   3  15    0.66    2.52
 -14  -3  15    3.43    4.61
 -14   3  16   13.54    4.64
 -14  -3  16    9.31    6.78
 -14   3  17   -0.16    2.32
 -14  -3  17   -0.79    3.70
 -14   3  18   -1.27    2.98
 -14  -3  18   -1.72    4.24
 -14   3  19    0.18    2.19
 -14  -3  19    1.14    2.55
 -14   3  20    4.74    3.55
 -14   3  21   -0.45    2.08
 -14   3  22    0.60    2.85
 -14   3  23    0.35    2.47
 -14   3  24   -0.48    1.83
 -14   3  25    4.55    3.28
 -14   3  26    0.45    2.21
 -14   4   1    2.04    3.97
 -14  -4   1    9.42    6.12
 -14   4   2    3.09    3.55
 -14  -4   2    4.52    5.13
 -14   4   3    0.88    2.46
 -14  -4   3   -0.90    3.31
 -14   4   4   -0.10    3.21
 -14  -4   4   -0.11    4.03
 -14   4   5    0.66    2.50
 -14  -4   5   -0.49    2.49
 -14   4   6   -1.06    3.13
 -14  -4   6    1.10    4.25
 -14   4   7   -0.58    2.50
 -14  -4   7    0.04    4.24
 -14   4   8    2.17    3.78
 -14  -4   8    3.96    5.75
 -14   4   9    3.31    3.14
 -14  -4   9   -0.03    4.70
 -14   4  10    7.87    3.99
 -14  -4  10    1.87    4.12
 -14   4  11   -0.29    2.71
 -14  -4  11   -0.83    3.11
 -14   4  12    1.33    2.98
 -14  -4  12    8.86    6.51
 -14   4  13   11.51    4.46
 -14  -4  13    4.00    4.66
 -14   4  14    6.60    3.74
 -14  -4  14    7.21    5.19
 -14   4  15   -0.84    2.57
 -14  -4  15   -0.29    2.89
 -14   4  16    3.50    2.87
 -14  -4  16   13.82    6.48
 -14   4  17    0.32    2.08
 -14  -4  17    1.79    4.36
 -14   4  18    4.08    2.79
 -14   4  19   -0.72    2.20
 -14   4  20    3.97    2.73
 -14   4  21    0.66    2.16
 -14   5   1    9.47    4.79
 -14  -5   1    9.63    6.87
 -14   5   2    1.87    2.90
 -14  -5   2   -0.75    4.28
 -14   5   3   -0.74    2.75
 -14  -5   3   -0.98    5.24
 -14   5   4   -0.45    3.06
 -14  -5   4    2.54    5.38
 -14   5   5    5.35    3.83
 -14  -5   5    8.11    6.53
 -14   5   6    3.70    3.18
 -14  -5   6    2.71    4.79
 -14   5   7    1.13    3.06
 -14  -5   7   -0.52    4.54
 -14   5   8    4.84    3.24
 -14  -5   8    2.59    4.43
 -14   5   9   14.47    5.14
 -14  -5   9   11.59    6.92
 -14   5  10   10.33    3.99
 -14  -5  10    5.59    5.57
 -14   5  11    1.10    2.85
 -14  -5  11    0.40    4.69
 -14   5  12    1.67    2.87
 -14  -5  12    5.11    5.57
 -14   5  13   -0.17    1.74
 -14  -5  13   -0.24    3.73
 -14   5  14    1.43    2.21
 -14  -5  14    4.82    4.81
 -14   5  15    4.21    2.79
 -14  -5  15    3.81    4.96
 -14   5  16    3.19    2.23
 -14  -5  16   11.38    6.26
 -14   5  17   -0.47    2.05
 -14   6   1    6.98    4.37
  14   6  -1   10.79    6.99
 -14  -6   1    8.42    5.72
 -14   6   2    0.89    3.69
 -14  -6   2    3.50    4.85
 -14   6   3    2.05    3.64
 -14  -6   3    1.56    4.41
 -14   6   4    5.43    3.87
 -14  -6   4   19.61    7.49
 -14   6   5    0.84    3.08
 -14  -6   5   -0.60    4.51
 -14   6   6    2.11    2.92
 -14  -6   6    5.68    6.20
 -14   6   7    6.02    3.84
 -14  -6   7   11.18    6.72
 -14   6   8    0.91    2.70
 -14  -6   8   -1.04    4.62
 -14   6   9    1.37    2.45
 -14  -6   9    6.89    5.58
 -14   6  10    0.03    2.44
 -14  -6  10   -1.46    3.77
 -14   6  11    5.19    3.02
 -14  -6  11    4.16    4.96
 -14   6  12    5.48    2.89
 -14  -6  12    3.87    6.17
 -14   6  13    1.29    1.92
 -14  -6  13    3.78    6.39
 -14   6  14    2.72    2.13
 -14  -6  14    4.15    4.84
 -14   7   1    3.21    4.03
  14   7  -1    3.51    5.96
 -14  -7   1    1.68    5.50
 -14   7   2    2.31    3.38
  14   7  -2    2.51    5.41
 -14  -7   2    3.70    6.01
 -14   7   3   -0.03    1.87
  14   7  -3   -0.62    4.11
 -14  -7   3    1.54    4.72
 -14   7   4   -0.01    2.21
 -14  -7   4    9.07    8.53
 -14   7   5    8.69    4.23
 -14  -7   5    6.10    6.37
 -14   7   6    3.49    3.69
 -14  -7   6    4.05    5.14
 -14   7   7    1.42    3.08
 -14  -7   7   -1.22    3.92
 -14   7   8   -0.40    2.12
 -14  -7   8    2.12    5.91
 -14   7   9    1.62    2.91
 -14  -7   9    7.24    6.46
 -14   7  10    2.33    2.66
 -14  -7  10   -0.39    3.33
 -14   7  11    4.13    2.74
 -14  -7  11   -0.47    3.19
 -14   7  12   -0.36    1.67
 -14   7  13   -0.49    1.69
 -14   8   1    5.05    3.96
  14   8  -1   16.09    7.96
 -14  -8   1    2.47    4.18
 -14   8   2   -1.36    3.49
  14   8  -2   -0.52    4.27
 -14  -8   2    3.66    6.81
 -14   8   3   -1.16    3.68
  14   8  -3    4.42    5.54
 -14  -8   3    0.80    4.71
 -14   8   4   -0.09    2.68
  14   8  -4   -1.26    5.24
 -14  -8   4    0.91    4.52
 -14   8   5    2.84    3.31
  14   8  -5    2.79    4.39
 -14  -8   5   10.79    7.40
 -14   8   6    2.89    2.95
 -14  -8   6   -0.37    5.30
 -14   8   7    5.35    3.36
 -14  -8   7   -0.30    2.55
 -14   8   8    0.33    2.48
 -14  -8   8   -0.21    3.78
 -14   8   9    2.04    2.30
 -14  -8   9    3.80    4.70
 -14   8  10    0.03    2.03
 -14   8  11   -0.02    1.79
 -14   8  12   -1.29    2.14
 -14   9   1   -1.52    3.71
  14   9  -1    2.62    4.31
 -14  -9   1    2.28    6.18
 -14   9   2    2.64    3.34
  14   9  -2   -0.76    4.69
 -14  -9   2   -1.70    6.04
 -14   9   3    0.69    3.06
  14   9  -3   -0.92    4.41
 -14  -9   3    2.64    5.59
 -14   9   4    0.87    2.98
  14   9  -4   -0.02    4.39
 -14  -9   4   -1.90    6.41
 -14   9   5    0.38    2.40
  14   9  -5    1.81    4.71
 -14  -9   5    7.20    7.15
 -14   9   6   -0.54    2.57
  14   9  -6   -1.68    4.58
 -14   9   7    2.13    3.25
 -14   9   8    0.53    2.42
 -14   9   9   -1.10    2.39
 -14   9  10   -0.39    1.78
  14  10  -1   -0.32    4.99
 -14 -10   1   -1.86    6.87
  14  10  -2    0.64    4.62
  14  10  -3    2.34    4.69
  14  10  -4   -1.48    5.69
  14  10  -5   -1.22    4.64
  14  10  -6   -2.19    5.75
  14  10  -7    0.41    3.72
  14  10  -8    1.82    4.57
 -13   0   1   40.12   10.61
 -13   0   2    3.29    4.54
 -13   0   3    5.11    4.52
 -13   0   4   -0.26    3.19
 -13   0   5    8.87    5.58
 -13   0   6   -0.29    3.76
 -13   0   7   13.81    5.87
 -13   0   8   -1.34    3.61
 -13   0   9    1.39    3.44
 -13   0  10   -0.44    3.32
 -13   0  11   20.66    7.23
 -13   0  12    0.21    3.05
 -13   0  13   19.58    6.45
 -13   0  14   -0.20    3.00
 -13   0  15   -0.27    1.63
 -13   0  16   -1.29    3.72
 -13   0  17   12.94    5.31
 -13   0  18    5.02    3.44
 -13   0  19    4.65    4.45
 -13   0  20   -0.60    2.09
 -13   0  21    3.00    3.37
 -13   0  22    0.57    2.91
 -13   0  23   10.74    4.82
 -13   0  24   -1.07    3.03
 -13   0  25    2.96    3.50
 -13   0  26    1.49    3.40
 -13   1   1   11.01    5.62
 -13  -1   1    0.69    3.54
 -13   1   2    7.32    5.09
 -13  -1   2   -1.32    3.91
 -13   1   3    8.77    4.65
 -13  -1   3    8.27    5.00
 -13   1   4    3.13    3.67
 -13  -1   4    1.16    4.21
 -13   1   5   41.75   10.02
 -13  -1   5   45.81   11.01
 -13   1   6    1.22    2.90
 -13  -1   6    3.59    3.85
 -13   1   7    0.62    2.48
 -13  -1   7    1.15    3.98
 -13   1   8    3.18    3.87
 -13  -1   8    3.09    4.04
 -13   1   9   23.89    6.97
 -13  -1   9   18.64    6.99
 -13   1  10    2.89    3.53
 -13  -1  10    1.72    3.84
 -13   1  11    8.40    4.71
 -13  -1  11   10.30    5.58
 -13   1  12    0.63    2.51
 -13  -1  12   -0.62    3.14
 -13   1  13    3.24    3.85
 -13  -1  13    9.66    4.97
 -13   1  14   -0.32    3.61
 -13  -1  14    2.55    4.15
 -13   1  15   18.06    6.11
 -13  -1  15   31.26    8.26
 -13   1  16    2.34    3.04
 -13  -1  16   -0.19    3.12
 -13   1  17    0.28    2.76
 -13  -1  17   -0.25    3.59
 -13   1  18    0.54    2.97
 -13  -1  18   -0.10    2.17
 -13   1  19    4.97    3.71
 -13  -1  19    3.97    4.20
 -13   1  20   -0.31    2.34
 -13  -1  20   -1.03    3.33
 -13   1  21    4.04    3.83
 -13  -1  21    3.27    4.14
 -13   1  22    0.06    2.73
 -13  -1  22    0.14    2.90
 -13   1  23   -0.28    2.20
 -13  -1  23   -0.86    3.79
 -13   1  24    0.86    2.47
 -13  -1  24   -0.14    1.96
 -13   1  25    4.96    4.49
 -13  -1  25    3.11    3.78
 -13   1  26   -0.72    2.50
 -13   2   1   36.45    9.23
 -13  -2   1   38.65   10.09
 -13   2   2    1.54    3.66
 -13  -2   2   -0.63    3.22
 -13   2   3    7.41    5.29
 -13  -2   3    7.72    4.95
 -13   2   4    9.51    5.52
 -13  -2   4   -1.51    4.68
 -13   2   5   -0.89    3.14
 -13  -2   5    6.27    4.83
 -13   2   6    0.95    3.22
 -13  -2   6   -0.16    3.62
 -13   2   7   21.11    6.42
 -13  -2   7   15.59    6.90
 -13   2   8    2.76    3.65
 -13  -2   8    4.76    4.17
 -13   2   9    2.32    3.37
 -13  -2   9    1.12    4.24
 -13   2  10   -0.35    2.23
 -13  -2  10   -1.14    3.64
 -13   2  11   17.09    6.10
 -13  -2  11   17.15    6.86
 -13   2  12    5.91    3.75
 -13  -2  12    2.80    3.29
 -13   2  13   15.08    5.17
 -13  -2  13   14.72    6.13
 -13   2  14    2.22    3.08
 -13  -2  14    1.93    4.73
 -13   2  15    0.97    2.77
 -13  -2  15    6.55    4.70
 -13   2  16    3.30    3.22
 -13  -2  16    3.28    4.09
 -13   2  17    5.09    3.58
 -13  -2  17    6.11    4.67
 -13   2  18    1.52    2.88
 -13  -2  18   -1.06    4.37
 -13   2  19   -0.90    2.76
 -13  -2  19    7.85    4.61
 -13   2  20    3.78    2.93
 -13  -2  20   -0.41    3.02
 -13   2  21    4.22    3.67
 -13  -2  21    0.45    3.32
 -13   2  22    7.33    4.02
 -13  -2  22    4.96    4.43
 -13   2  23   20.53    5.46
 -13  -2  23    6.69    5.80
 -13   2  24    2.68    3.06
 -13  -2  24   -0.36    2.77
 -13   2  25    0.91    2.96
 -13   2  26    0.60    2.71
 -13   2  27    4.62    3.72
 -13   3   1   -0.75    2.62
  13   3  -1    0.74    3.90
 -13  -3   1    5.69    4.86
 -13   3   2    1.90    2.69
 -13  -3   2    1.09    3.85
 -13   3   3    9.31    4.45
 -13  -3   3    3.07    4.15
 -13   3   4    2.34    4.53
 -13  -3   4    8.77    5.49
 -13   3   5    7.18    4.54
 -13  -3   5    4.28    5.19
 -13   3   6    4.35    3.65
 -13  -3   6   11.57    5.15
 -13   3   7   -0.00    2.24
 -13  -3   7    2.21    3.55
 -13   3   8    1.33    2.70
 -13  -3   8   -0.58    3.15
 -13   3   9   20.83    6.05
 -13  -3   9   22.10    7.96
 -13   3  10    2.48    2.82
 -13  -3  10    7.00    5.28
 -13   3  11   10.48    4.38
 -13  -3  11    8.51    6.24
 -13   3  12   -0.52    2.70
 -13  -3  12   -1.32    4.00
 -13   3  13    6.00    3.22
 -13  -3  13    1.34    4.00
 -13   3  14    6.33    3.51
 -13  -3  14   -0.13    3.50
 -13   3  15    8.25    3.63
 -13  -3  15   11.45    6.35
 -13   3  16    7.86    3.78
 -13  -3  16   -0.57    3.80
 -13   3  17   -0.92    2.48
 -13  -3  17   -1.37    3.78
 -13   3  18    1.22    2.66
 -13  -3  18    1.42    3.88
 -13   3  19    9.36    3.98
 -13  -3  19   13.42    6.68
 -13   3  20    5.22    3.13
 -13  -3  20   -0.98    4.37
 -13   3  21    0.36    1.66
 -13  -3  21    1.95    4.27
 -13   3  22   -0.06    2.07
 -13  -3  22   -1.54    3.94
 -13   3  23    2.62    2.91
 -13  -3  23    2.95    4.02
 -13   3  24    1.51    2.51
 -13   3  25    1.86    2.84
 -13   3  26   -0.11    2.24
 -13   3  27   -0.70    1.99
 -13   4   1   15.38    5.94
  13   4  -1   12.72    6.38
 -13  -4   1   12.18    7.65
 -13   4   2    7.81    4.51
  13   4  -2    9.94    5.98
 -13  -4   2    1.46    4.69
 -13   4   3    1.86    3.49
  13   4  -3    7.21    5.50
 -13  -4   3    4.26    5.20
 -13   4   4    3.34    2.96
 -13  -4   4    0.42    4.31
 -13   4   5    0.30    2.45
 -13  -4   5   -2.41    4.79
 -13   4   6    5.92    3.65
 -13  -4   6   -1.32    4.40
 -13   4   7    9.18    4.43
 -13  -4   7   24.84    8.64
 -13   4   8    5.87    3.39
 -13  -4   8   -0.30    3.16
 -13   4   9    4.37    3.13
 -13  -4   9   -0.39    1.85
 -13   4  10   -0.28    2.16
 -13  -4  10   -0.85    3.41
 -13   4  11   18.93    5.10
 -13  -4  11   12.99    6.00
 -13   4  12    5.58    3.49
 -13  -4  12    4.87    5.09
 -13   4  13   12.68    4.24
 -13  -4  13   14.60    6.92
 -13   4  14   -0.58    2.48
 -13  -4  14   -1.43    4.69
 -13   4  15   -0.45    1.55
 -13  -4  15   -0.55    2.50
 -13   4  16    3.36    2.79
 -13  -4  16    3.45    4.97
 -13   4  17    7.39    3.28
 -13  -4  17    5.58    4.60
 -13   4  18    0.55    1.95
 -13  -4  18    6.97    5.26
 -13   4  19    3.63    2.48
 -13  -4  19    6.32    4.61
 -13   4  20   -0.61    2.14
 -13  -4  20   -0.45    3.11
 -13   4  21    3.04    2.62
 -13  -4  21   -2.03    4.19
 -13   4  22    1.99    2.14
 -13  -4  22   -0.72    4.75
 -13   4  23    6.79    3.13
 -13   4  24    2.13    2.29
 -13   4  25   -0.26    1.86
 -13   5   1    2.93    3.94
  13   5  -1    3.36    6.01
 -13  -5   1    0.60    5.01
 -13   5   2    3.50    3.52
  13   5  -2    6.79    5.28
 -13  -5   2   -1.12    5.01
 -13   5   3    7.10    4.31
  13   5  -3    4.43    5.75
 -13  -5   3    5.78    6.75
 -13   5   4    4.17    3.40
  13   5  -4    2.86    5.21
 -13  -5   4    4.32    5.32
 -13   5   5   10.01    4.50
 -13  -5   5    3.68    4.32
 -13   5   6   -0.14    1.97
 -13   5   7   -0.04    2.13
 -13  -5   7    0.48    2.74
 -13   5   8    0.54    2.38
 -13  -5   8    7.85    6.03
 -13   5   9    7.05    3.61
 -13  -5   9   17.40    7.60
 -13   5  10   10.31    4.02
 -13  -5  10    4.03    5.56
 -13   5  11    6.33    3.20
 -13  -5  11    5.72    6.16
 -13   5  12    1.14    1.92
 -13  -5  12   -0.08    3.60
 -13   5  13   -0.22    2.17
 -13  -5  13    0.97    4.51
 -13   5  14    3.72    2.61
 -13  -5  14    6.96    5.47
 -13   5  15    9.88    3.38
 -13  -5  15   24.29    8.94
 -13   5  16    6.07    2.76
 -13  -5  16    0.38    3.94
 -13   5  17    0.01    1.63
 -13  -5  17   -1.82    3.83
 -13   5  18    3.87    2.07
 -13  -5  18    3.61    5.41
 -13  -5  19   -0.54    3.65
 -13  -5  20   -2.17    4.76
 -13  -5  21   -0.27    3.54
 -13   6   1    7.56    4.12
  13   6  -1    4.34    4.80
 -13  -6   1    4.59    5.29
 -13   6   2    0.21    3.19
  13   6  -2   -0.16    1.91
 -13  -6   2    1.14    5.27
 -13   6   3    0.85    3.17
  13   6  -3   -1.46    5.25
 -13  -6   3    2.90    5.78
 -13   6   4   -0.44    2.72
  13   6  -4   14.17    6.87
 -13  -6   4    2.92    6.42
 -13   6   5   -0.44    2.21
  13   6  -5   -1.08    3.16
 -13  -6   5    0.21    4.71
 -13   6   6    9.69    4.36
  13   6  -6   14.14    7.16
 -13  -6   6   13.12    7.35
 -13   6   7    6.48    3.49
 -13  -6   7    2.90    5.12
 -13   6   8    9.35    4.33
 -13  -6   8   20.30    8.26
 -13   6   9    2.47    2.69
 -13  -6   9   -2.40    6.30
 -13   6  10    2.92    2.62
 -13  -6  10    2.98    5.63
 -13   6  11    1.80    2.65
 -13  -6  11   -0.74    3.22
 -13   6  12    3.48    2.49
 -13  -6  12    1.90    3.52
 -13   6  13    7.85    2.98
 -13  -6  13    4.83    5.77
 -13   6  14    1.45    1.62
 -13  -6  14   -1.08    4.95
 -13   6  15   -0.07    1.42
 -13  -6  15    2.47    4.28
 -13  -6  16    4.66    4.38
 -13  -6  17    0.08    5.04
 -13  -6  18    3.54    4.43
 -13  -6  19    1.95    4.05
 -13  -6  20    0.15    4.05
 -13   7   1    0.92    3.18
  13   7  -1   -1.43    4.19
 -13  -7   1    2.02    5.61
 -13   7   2    1.82    2.91
  13   7  -2   -1.25    4.55
 -13  -7   2   -0.24    4.07
 -13   7   3    0.69    3.33
  13   7  -3    1.98    5.02
 -13  -7   3   -1.52    6.42
 -13   7   4    5.19    4.10
  13   7  -4   23.26    8.80
 -13  -7   4   12.63    8.44
 -13   7   5   11.80    4.59
  13   7  -5    1.83    5.19
 -13  -7   5   -0.30    5.46
 -13   7   6    4.19    3.35
  13   7  -6   -0.40    2.86
 -13  -7   6   -2.24    5.49
 -13   7   7    0.68    2.67
  13   7  -7   -1.73    6.08
 -13  -7   7    5.95    6.39
 -13   7   8    0.14    2.24
  13   7  -8   -1.40    4.35
 -13  -7   8   -0.99    3.36
 -13   7   9    1.28    2.21
 -13  -7   9    7.50    5.11
 -13   7  10   10.59    3.70
 -13  -7  10   19.99    8.44
 -13   7  11    1.05    1.68
 -13  -7  11    1.73    3.88
 -13   7  12   -0.46    1.80
 -13  -7  12   -2.14    5.52
 -13   7  13    1.65    1.68
 -13  -7  13    0.84    5.22
 -13  -7  14    2.28    5.14
 -13  -7  15    1.28    2.97
 -13  -7  16   -1.10    3.30
 -13  -7  17   -1.76    4.78
 -13  -7  18   -1.95    4.80
 -13   8   1   -0.00    2.31
  13   8  -1    2.26    5.50
 -13  -8   1   -1.80    7.06
 -13   8   2    9.57    4.94
  13   8  -2    0.60    4.63
 -13  -8   2   16.72    8.62
 -13   8   3    1.70    2.81
  13   8  -3    1.24    3.67
 -13  -8   3   -1.46    4.25
 -13   8   4    2.96    3.00
  13   8  -4    4.29    6.44
 -13  -8   4   10.67    8.27
 -13   8   5   -0.92    3.06
  13   8  -5    2.36    3.81
 -13  -8   5    8.30    6.20
 -13   8   6    9.62    4.27
  13   8  -6    5.34    6.16
 -13  -8   6   -2.72    5.37
 -13   8   7    0.09    2.60
  13   8  -7   -1.58    5.80
 -13  -8   7    3.42    5.63
 -13   8   8    9.31    3.61
  13   8  -8    9.77    6.53
 -13  -8   8   17.69    9.33
 -13   8   9    2.62    2.82
  13   8  -9    7.24    5.57
 -13  -8   9    3.39    5.41
 -13   8  10    0.49    2.28
  13   8 -10    2.41    5.34
 -13  -8  10   -0.74    4.52
 -13   8  11   -0.31    1.92
 -13  -8  11    0.27    4.42
 -13   8  12    3.45    2.23
 -13  -8  12    4.83    6.37
 -13  -8  13   -1.10    5.02
 -13  -8  14   -1.64    6.12
 -13  -8  15   -0.95    5.46
 -13  -8  16    1.65    4.99
 -13   9   1    0.79    2.90
  13   9  -1   -1.74    4.77
 -13  -9   1   -1.45    4.77
 -13   9   2    0.81    2.28
  13   9  -2   10.25    7.05
 -13  -9   2   -0.37    5.46
 -13   9   3   -0.07    2.44
  13   9  -3    2.34    5.44
 -13  -9   3   -0.76    4.97
 -13   9   4    4.60    3.91
  13   9  -4    7.63    5.99
 -13  -9   4    2.00    4.83
 -13   9   5   -0.23    2.88
  13   9  -5   -4.13    6.84
 -13  -9   5   -1.87    4.53
 -13   9   6    2.83    3.41
  13   9  -6    6.85    5.68
 -13  -9   6   -0.64    5.91
 -13   9   7    1.77    2.35
  13   9  -7   -1.06    4.49
 -13  -9   7   -0.78    5.31
 -13   9   8    3.14    2.56
  13   9  -8   -1.66    5.80
 -13  -9   8    8.13    6.67
  13   9  -9   -0.98    4.15
 -13  -9   9   -1.52    5.37
  13   9 -10    9.53    6.54
 -13  -9  10   -0.50    4.30
  13   9 -11   -1.29    4.56
 -13  -9  11   -1.37    4.74
 -13  -9  12    2.90    4.76
 -13  -9  13   -0.62    4.71
 -13  -9  14   12.67    7.83
 -13  10   1   -1.61    3.35
  13  10  -1    4.52    5.97
 -13 -10   1    2.45    4.93
 -13  10   2    0.92    3.52
  13  10  -2    3.14    5.01
 -13 -10   2    1.77    4.70
  13  10  -3   -1.42    4.92
 -13 -10   3    2.05    4.26
  13  10  -4    6.97    6.32
 -13 -10   4   -2.03    7.28
  13  10  -5    2.49    5.14
 -13 -10   5   -1.48    6.24
  13  10  -6    1.84    5.74
 -13 -10   6    1.48    5.35
  13  10  -7   -1.70    5.85
 -13 -10   7    0.83    3.97
  13  10  -8    5.44    5.96
 -13 -10   8    6.96    8.54
  13  10  -9    5.39    4.94
 -13 -10   9   -1.30    5.66
  13  10 -10   -1.50    5.02
 -13 -10  10   -0.23    3.72
  13  10 -11   -1.85    6.19
 -13 -10  11   -1.95    4.82
  13  10 -12    4.52    5.99
 -13 -10  12   11.43    7.24
  13  11  -1   -1.84    5.49
 -13 -11   1   -1.99    5.52
  13  11  -2    0.04    4.31
 -13 -11   2    4.51    6.50
  13  11  -3   -1.26    6.11
 -13 -11   3    8.37    6.53
  13  11  -4    3.01    6.70
 -13 -11   4   -1.21    5.27
  13  11  -5    7.32    6.53
 -13 -11   5   -0.80    5.23
  13  11  -6    2.01    5.60
 -13 -11   6    1.20    5.37
  13  11  -7   -0.21    4.55
 -13 -11   7   -0.89    3.34
  13  11  -8   -2.49    5.21
 -13 -11   8   -0.53    6.10
  13  11  -9    1.10    4.74
 -13 -11   9   -3.99    7.40
  13  11 -10    2.59    3.99
  13  11 -11   -2.03    6.87
  13  11 -12   -1.11    4.52
  13  11 -13   10.99    7.06
  13  11 -14   -1.44    4.00
 -13 -12   1   -0.28    1.90
 -13 -12   2   -0.85    3.63
 -13 -12   3   -1.09    4.34
 -13 -12   4    5.78    6.15
 -13 -12   5   -0.62    3.95
 -13 -12   6   -0.67    5.86
 -12   0   1   -2.26    4.70
 -12   0   2   20.04    7.07
 -12   0   3    0.89    3.58
 -12   0   4    3.67    4.57
 -12   0   5   -1.09    3.17
 -12   0   6   70.40   12.62
 -12   0   7   -0.26    3.40
 -12   0   8    5.80    4.61
 -12   0   9   -1.16    3.88
 -12   0  10   68.16   12.13
 -12   0  11   -1.56    3.70
 -12   0  12   23.58    7.08
 -12   0  13   -1.26    3.39
 -12   0  14    3.66    2.86
 -12   0  15   -0.26    3.08
 -12   0  16   18.09    6.32
 -12   0  17   -0.97    2.95
 -12   0  18    8.74    4.48
 -12   0  19    2.11    2.99
 -12   0  20    6.98    4.73
 -12   0  21   -0.35    2.78
 -12   0  22    8.08    4.65
 -12   1   1   -0.18    2.68
 -12  -1   1   -1.92    3.71
 -12   1   2   21.56    7.40
 -12  -1   2   40.86   10.22
 -12   1   3    4.18    3.91
 -12  -1   3    1.39    3.93
 -12   1   4   62.74   11.53
 -12  -1   4   32.55    9.40
 -12   1   5    3.12    3.11
 -12  -1   5    1.30    3.76
 -12   1   6    3.76    4.12
 -12  -1   6    7.41    4.57
 -12   1   7    4.66    4.01
 -12  -1   7   -1.01    3.09
 -12   1   8   51.14   10.06
 -12  -1   8   51.62   10.96
 -12   1   9   -0.98    2.89
 -12  -1   9    1.74    3.43
 -12   1  10   13.46    5.07
 -12  -1  10   21.29    7.18
 -12   1  11   -0.52    2.59
 -12  -1  11   -1.20    3.85
 -12   1  12    8.47    4.16
 -12  -1  12    6.94    4.93
 -12   1  13   -1.04    2.94
 -12  -1  13    1.57    3.55
 -12   1  14   63.14   10.35
 -12  -1  14   38.00    9.68
 -12   1  15    0.17    1.67
 -12  -1  15   -0.54    3.02
 -12   1  16   -0.53    2.06
 -12  -1  16   -1.15    3.19
 -12   1  17   -0.09    2.26
 -12  -1  17    1.55    2.54
 -12   1  18   32.08    6.99
 -12  -1  18   11.06    5.56
 -12   1  19   -0.09    2.46
 -12  -1  19   -1.68    3.82
 -12   1  20    5.38    3.55
 -12  -1  20    5.16    4.12
 -12   1  21   -0.77    2.64
 -12  -1  21    1.70    2.93
 -12   1  22   -0.00    2.46
 -12  -1  22    0.94    2.66
 -12   2   1    1.00    3.55
 -12  -2   1    7.64    6.02
 -12   2   2    3.97    4.16
 -12  -2   2   18.60    6.91
 -12   2   3   -1.03    3.81
 -12  -2   3    3.11    5.14
 -12   2   4    9.06    4.74
 -12  -2   4   10.34    6.75
 -12   2   5    5.45    3.89
 -12  -2   5    2.54    4.56
 -12   2   6   65.02   11.13
 -12  -2   6   47.57   11.44
 -12   2   7   14.27    5.18
 -12  -2   7    5.22    4.22
 -12   2   8    3.85    3.59
 -12  -2   8    3.71    4.34
 -12   2   9    0.66    2.65
 -12  -2   9   -0.04    2.73
 -12   2  10   43.12    8.49
 -12  -2  10   31.90    9.21
 -12   2  11    9.77    4.55
 -12  -2  11    6.66    4.96
 -12   2  12   23.88    6.16
 -12  -2  12   13.95    5.99
 -12   2  13   -0.50    2.32
 -12  -2  13   -0.84    4.23
 -12   2  14   -0.90    2.65
 -12  -2  14   -0.57    4.03
 -12   2  15    0.79    2.64
 -12  -2  15    4.00    4.02
 -12   2  16   17.95    5.12
 -12  -2  16   14.02    6.10
 -12   2  17   -0.22    2.15
 -12  -2  17    2.18    3.64
 -12   2  18    1.16    2.49
 -12  -2  18    7.49    4.73
 -12   2  19    2.45    2.38
 -12  -2  19    4.65    4.07
 -12   2  20    5.65    3.40
 -12  -2  20    7.28    4.68
 -12   2  21    4.97    3.15
 -12  -2  21    4.02    3.97
 -12   2  22   10.68    4.39
 -12  -2  22   12.18    5.92
 -12   2  23   -0.70    2.63
 -12   3   1    0.20    3.20
  12   3  -1   -0.28    3.89
 -12  -3   1    3.22    3.74
 -12   3   2   22.34    6.91
  12   3  -2   27.24    8.53
 -12  -3   2   21.24    8.55
 -12   3   3   11.60    4.95
  12   3  -3   15.79    6.52
 -12  -3   3   31.79    8.93
 -12   3   4   33.18    7.82
 -12  -3   4   23.82    7.97
 -12   3   5    6.75    4.15
 -12  -3   5   10.58    5.92
 -12   3   6   -0.82    2.95
 -12  -3   6    2.25    3.98
 -12   3   7   -0.23    2.56
 -12  -3   7    1.91    4.73
 -12   3   8   21.02    6.15
 -12  -3   8   19.23    7.47
 -12   3   9   10.68    4.31
 -12  -3   9   13.07    5.65
 -12   3  10   22.72    5.75
 -12  -3  10   16.70    6.69
 -12   3  11    3.02    2.90
 -12  -3  11   -1.63    4.08
 -12   3  12    8.65    3.91
 -12  -3  12   12.49    6.60
 -12   3  13    4.63    2.80
 -12  -3  13    5.38    3.96
 -12   3  14   23.36    5.39
 -12  -3  14   13.34    6.25
 -12   3  15    7.73    3.62
 -12  -3  15    4.10    5.07
 -12   3  16    0.79    2.24
 -12  -3  16   -1.65    3.93
 -12   3  17    1.97    2.24
 -12  -3  17    0.87    3.87
 -12   3  18    0.43    1.96
 -12  -3  18   -0.37    3.35
 -12   3  19    2.67    2.39
 -12  -3  19    3.84    4.52
 -12   3  20    5.93    3.41
 -12  -3  20    2.45    3.37
 -12   3  21    4.99    2.77
 -12  -3  21   -0.97    4.15
 -12   3  22    0.22    2.24
 -12  -3  22    3.61    3.29
 -12   3  23    4.53    3.20
 -12  -3  23    1.87    3.98
 -12   4   1    9.24    4.96
  12   4  -1    9.16    5.33
 -12  -4   1   20.33    8.05
 -12   4   2    8.22    4.67
  12   4  -2    2.52    4.52
 -12  -4   2   10.43    6.71
 -12   4   3   -0.11    2.33
  12   4  -3   -2.34    4.56
 -12  -4   3   -0.09    2.88
 -12   4   4    4.28    3.20
  12   4  -4    0.97    3.59
 -12  -4   4    6.42    4.94
 -12   4   5    3.27    3.38
  12   4  -5   -0.27    3.61
 -12  -4   5    3.83    4.42
 -12   4   6   17.36    5.57
  12   4  -6   37.34   10.00
 -12  -4   6   37.61   10.35
 -12   4   7   18.09    5.64
  12   4  -7   42.75   10.63
 -12  -4   7   26.21    8.68
 -12   4   8    3.00    2.76
 -12  -4   8   -0.49    4.44
 -12   4   9    6.58    3.45
 -12  -4   9   19.89    7.66
 -12   4  10   10.63    4.10
 -12  -4  10   11.76    5.88
 -12   4  11   10.78    4.01
 -12  -4  11    3.33    3.86
 -12   4  12   20.81    4.98
 -12  -4  12   12.04    6.35
 -12   4  13    0.44    1.76
 -12  -4  13    0.99    3.57
 -12   4  14    2.27    2.25
 -12  -4  14   -2.26    5.12
 -12   4  15    4.07    2.18
 -12  -4  15    7.29    5.49
 -12   4  16    6.70    3.02
 -12  -4  16   11.81    7.09
 -12   4  17    9.03    3.43
 -12  -4  17   11.69    6.00
 -12   4  18    9.88    3.27
 -12  -4  18    2.45    4.59
 -12   4  19    0.14    1.62
 -12  -4  19    2.41    4.21
 -12   4  20    6.94    2.86
 -12  -4  20    5.08    5.46
 -12   4  21    3.69    2.27
 -12  -4  21    8.40    4.75
 -12   4  22    6.30    2.75
 -12  -4  22    7.39    5.22
 -12   4  23    1.46    2.26
 -12  -4  23    1.58    3.69
 -12   4  24    2.61    2.12
 -12   5   1    4.91    3.94
  12   5  -1    1.82    4.80
 -12  -5   1   -0.66    4.02
 -12   5   2   10.03    4.71
  12   5  -2    7.82    5.58
 -12  -5   2    7.12    6.29
 -12   5   3    8.89    4.36
  12   5  -3   10.62    6.44
 -12  -5   3   15.06    7.69
 -12   5   4    3.18    3.61
  12   5  -4    6.85    5.29
 -12  -5   4    8.43    6.66
 -12   5   5   12.22    4.44
  12   5  -5   13.26    6.32
 -12  -5   5    5.39    6.07
 -12   5   6    0.71    1.98
  12   5  -6    1.29    2.70
 -12  -5   6   -0.82    3.74
 -12   5   7    4.52    3.45
  12   5  -7   -0.64    3.20
 -12  -5   7    6.31    5.06
 -12   5   8   16.56    5.05
  12   5  -8   25.81    8.93
 -12  -5   8   28.14    9.25
 -12   5   9   15.02    4.42
  12   5  -9    5.96    5.75
 -12  -5   9   12.05    7.78
 -12   5  10    9.27    3.56
 -12  -5  10    7.31    5.94
 -12   5  11    3.57    2.54
 -12  -5  11   -1.70    3.94
 -12   5  12   -0.12    1.81
 -12  -5  12    2.19    4.01
 -12   5  13   21.31    4.60
 -12  -5  13   13.22    7.32
 -12   5  14   21.09    4.38
 -12  -5  14   19.13    8.15
 -12   5  15    3.31    1.96
 -12  -5  15   -0.61    3.14
 -12   5  16    2.20    1.81
 -12  -5  16   -0.78    3.30
 -12   5  17    2.62    1.57
 -12  -5  17   -0.02    2.22
 -12   5  18   10.95    2.94
 -12  -5  18    7.91    5.95
 -12   5  19    2.25    1.78
 -12  -5  19    2.04    3.78
 -12   5  20   14.00    3.15
 -12  -5  20    3.37    4.07
 -12  -5  21   -1.30    4.36
 -12  -5  22    6.15    3.79
 -12  -5  23    0.32    4.16
 -12  -5  24   10.84    7.58
 -12   6   1   15.52    5.90
  12   6  -1   26.36    9.47
 -12  -6   1   29.56   10.25
 -12   6   2    8.54    4.22
  12   6  -2    2.51    5.17
 -12  -6   2    7.35    6.92
 -12   6   3    0.58    3.42
  12   6  -3   -0.94    4.52
 -12  -6   3   15.54    7.14
 -12   6   4   -0.61    2.62
  12   6  -4   -1.34    4.43
 -12  -6   4   -1.31    3.49
 -12   6   5   25.78    6.59
  12   6  -5   46.89   12.08
 -12  -6   5   45.13   11.72
 -12   6   6   20.98    5.42
  12   6  -6   15.80    7.20
 -12  -6   6   13.27    7.13
 -12   6   7   13.14    4.26
  12   6  -7    2.53    4.10
 -12  -6   7   10.85    5.98
 -12   6   8    3.06    2.61
  12   6  -8   -0.92    3.65
 -12  -6   8    4.73    4.37
 -12   6   9    5.25    2.93
  12   6  -9    1.44    3.81
 -12  -6   9    8.75    5.59
 -12   6  10    2.29    2.19
  12   6 -10    4.05    4.60
 -12  -6  10    3.93    4.85
 -12   6  11   27.60    5.37
  12   6 -11   27.59    9.26
 -12  -6  11   46.48   11.81
 -12   6  12    7.61    2.90
 -12  -6  12    9.64    7.04
 -12   6  13   -0.47    1.30
 -12  -6  13   -1.98    4.86
 -12   6  14   -0.03    1.27
 -12  -6  14    0.35    4.30
 -12   6  15    3.26    1.83
 -12  -6  15    6.82    5.46
 -12   6  16    2.81    1.51
 -12  -6  16    2.14    5.08
 -12  -6  17    5.69    5.05
 -12  -6  18    4.19    4.63
 -12  -6  19   -0.52    4.08
 -12  -6  20   10.44    6.47
 -12  -6  21   -0.83    2.90
 -12  -6  22    1.74    4.13
 -12  -6  23   -0.88    3.55
 -12   7   1    6.08    3.46
  12   7  -1    2.16    3.69
 -12  -7   1    2.82    4.88
 -12   7   2    8.28    4.39
  12   7  -2    7.53    6.59
 -12  -7   2    5.76    7.20
 -12   7   3   18.85    5.96
  12   7  -3   13.31    7.61
 -12  -7   3   34.19   10.34
 -12   7   4    0.81    2.31
  12   7  -4    3.72    5.53
 -12  -7   4    7.34    4.98
 -12   7   5    5.17    3.26
  12   7  -5    5.56    5.80
 -12  -7   5    1.84    6.29
 -12   7   6    2.04    2.45
  12   7  -6   -0.13    4.87
 -12  -7   6    0.59    5.25
 -12   7   7    3.06    2.88
  12   7  -7    9.44    5.99
 -12  -7   7   -1.18    4.73
 -12   7   8    2.51    2.38
  12   7  -8    4.28    5.23
 -12  -7   8   -1.49    5.32
 -12   7   9   29.55    6.02
  12   7  -9   35.70   11.34
 -12  -7   9   37.78   12.02
 -12   7  10    1.21    2.01
  12   7 -10   -0.97    4.83
 -12  -7  10    4.21    5.03
 -12   7  11   -0.84    2.00
  12   7 -11   -1.38    4.14
 -12  -7  11   -1.70    4.56
 -12   7  12   -0.13    1.58
  12   7 -12    2.80    3.89
 -12  -7  12    3.40    6.84
 -12   7  13    6.42    2.38
 -12  -7  13    4.10    5.86
 -12   7  14    9.03    2.41
 -12  -7  14    1.11    5.29
 -12  -7  15    9.49    6.02
 -12  -7  16   -2.64    5.97
 -12  -7  17   -1.95    4.56
 -12  -7  18   -1.57    4.25
 -12  -7  19    6.70    5.55
 -12  -7  20    1.04    3.88
 -12  -7  21   -0.94    3.81
 -12  -7  22    1.33    3.62
 -12   8   1   14.65    5.67
  12   8  -1    7.38    5.84
 -12  -8   1   24.79   10.19
 -12   8   2   -0.20    3.08
  12   8  -2   -1.92    5.31
 -12  -8   2   -0.57    4.06
 -12   8   3    0.64    2.22
  12   8  -3   13.39    6.98
 -12  -8   3    8.71    6.14
 -12   8   4   -0.08    2.41
  12   8  -4   10.81    6.75
 -12  -8   4   -1.10    4.81
 -12   8   5   17.13    5.29
  12   8  -5   25.93   10.26
 -12  -8   5   31.07   10.86
 -12   8   6   -0.28    2.02
  12   8  -6    2.67    4.39
 -12  -8   6    0.86    4.90
 -12   8   7   16.59    5.28
  12   8  -7   28.32   10.65
 -12  -8   7   32.46   11.04
 -12   8   8    3.46    2.51
  12   8  -8   -2.01    4.60
 -12  -8   8   -1.46    3.73
 -12   8   9    0.84    2.29
  12   8  -9    5.88    4.99
 -12  -8   9   -2.67    5.24
 -12   8  10    0.76    2.34
  12   8 -10   -1.03    5.00
 -12  -8  10   -1.18    4.50
 -12   8  11    6.77    2.95
  12   8 -11    4.13    4.24
 -12  -8  11    2.59    5.63
  12   8 -12   -0.40    4.75
 -12  -8  12    2.20    5.91
  12   8 -13   -0.34    4.28
 -12  -8  13   -0.33    3.87
  12   8 -14    1.63    5.06
 -12  -8  14   -0.44    4.03
 -12  -8  15   10.52    7.38
 -12  -8  16    0.61    4.19
 -12  -8  17    0.40    6.22
 -12  -8  18    0.83    6.74
 -12  -8  19    2.03    4.07
 -12  -8  20   -0.79    5.37
 -12  -8  21    2.35    4.80
 -12   9   1   -0.87    2.80
  12   9  -1   -1.10    4.56
 -12  -9   1   -3.05    5.96
 -12   9   2    0.48    2.51
  12   9  -2    6.80    7.21
 -12  -9   2    4.33    6.05
 -12   9   3   19.44    6.08
  12   9  -3   14.55    8.26
 -12  -9   3   13.99    8.72
 -12   9   4    1.46    2.69
  12   9  -4   -0.99    5.13
 -12  -9   4    6.53    6.39
 -12   9   5    3.59    3.34
  12   9  -5    1.98    4.76
 -12  -9   5    0.33    5.80
 -12   9   6    0.13    2.58
  12   9  -6   -1.30    4.00
 -12  -9   6   -1.68    5.59
  12   9  -7   -1.82    4.75
 -12  -9   7    4.47    5.18
  12   9  -8   -0.42    3.43
 -12  -9   8   -1.79    5.33
  12   9  -9   17.26    8.78
 -12  -9   9   26.07    9.98
  12   9 -10    0.21    4.53
 -12  -9  10    3.52    5.21
  12   9 -11   -0.08    4.19
 -12  -9  11   -2.20    5.89
  12   9 -12   -1.63    4.03
 -12  -9  12    1.77    6.31
  12   9 -13   10.31    6.80
 -12  -9  13    7.60    6.17
  12   9 -14    1.05    3.11
 -12  -9  14   -1.49    5.23
  12   9 -15    0.89    4.30
 -12  -9  15    4.85    6.76
 -12  -9  16   -1.80    4.84
 -12  -9  17    3.24    5.14
 -12  -9  18   -2.66    5.56
 -12  -9  19    7.46    6.28
  12  10  -1    9.37    7.80
 -12 -10   1    0.43    5.87
  12  10  -2    2.10    4.68
 -12 -10   2   -2.63    6.47
  12  10  -3   -0.23    6.43
 -12 -10   3   15.98    7.82
  12  10  -4    4.35    6.38
 -12 -10   4   -1.47    4.56
  12  10  -5    7.60    6.92
 -12 -10   5   -2.27    6.47
  12  10  -6   -1.32    6.17
 -12 -10   6   -0.61    4.46
  12  10  -7    5.66    5.56
 -12 -10   7    5.20    8.14
  12  10  -8   -2.75    5.29
 -12 -10   8   -1.56    5.22
  12  10  -9    5.98    4.89
 -12 -10   9    4.25    4.47
  12  10 -10   -1.90    4.64
 -12 -10  10   -1.43    4.69
  12  10 -11   28.55   10.17
 -12 -10  11    2.86    4.49
  12  10 -12   -3.89    6.59
 -12 -10  12   -1.54    4.42
  12  10 -13   -1.75    4.73
 -12 -10  13   -1.03    4.21
  12  10 -14   -0.56    4.46
 -12 -10  14    3.74    5.13
  12  10 -15    0.09    5.15
 -12 -10  15    8.22    6.84
  12  10 -16   -2.18    6.29
 -12 -10  16    1.20    4.33
  12  10 -17   -0.61    5.17
 -12 -10  17    9.96    6.92
  12  11  -1   -0.24    3.52
 -12 -11   1   -0.53    2.54
  12  11  -2   -2.76    5.71
 -12 -11   2   -1.25    4.93
  12  11  -3    0.39    5.21
 -12 -11   3   -1.36    6.59
  12  11  -4   -1.98    5.47
 -12 -11   4   -1.27    4.16
  12  11  -5    2.49    4.86
 -12 -11   5    2.13    5.95
  12  11  -6    6.36    5.75
 -12 -11   6    5.55    6.72
  12  11  -7   -1.22    4.31
 -12 -11   7    9.88    8.52
  12  11  -8   -2.27    5.64
 -12 -11   8    1.16    5.02
  12  11  -9    0.77    4.94
 -12 -11   9    6.62    6.82
  12  11 -10   -1.54    5.22
 -12 -11  10   -0.59    5.42
  12  11 -11   -1.86    6.55
 -12 -11  11    5.67    6.34
  12  11 -12   -0.72    4.87
 -12 -11  12   -1.78    5.40
  12  11 -13    7.04    6.89
 -12 -11  13    1.83    3.66
  12  11 -14    5.22    5.88
 -12 -11  14   -1.73    6.15
  12  11 -15    9.14    6.48
 -12 -11  15   -0.95    3.61
  12  11 -16    5.10    6.42
  12  11 -17    2.73    5.25
  12  11 -18   -1.52    5.51
  12  12  -1    7.89    8.26
 -12 -12   1    5.75    6.67
  12  12  -2    2.34    4.65
 -12 -12   2   -1.11    4.12
  12  12  -3    3.77    7.76
 -12 -12   3   -0.65    3.79
  12  12  -4    0.95    4.25
 -12 -12   4   -1.06    4.19
  12  12  -5    7.79    6.43
 -12 -12   5   22.47   11.22
  12  12  -6   -1.92    4.87
 -12 -12   6   -0.22    5.46
  12  12  -7   10.72    7.26
 -12 -12   7    1.78    4.93
  12  12  -8   -1.85    7.13
 -12 -12   8   -1.25    5.55
  12  12  -9   -2.65    6.00
 -12 -12   9    3.59    5.60
  12  12 -10   -0.47    3.87
 -12 -12  10    3.47    6.52
  12  12 -11    6.71    6.89
 -12 -12  11   -1.19    4.38
  12  12 -12    2.84    5.65
 -12 -12  12   -0.33    5.01
  12  12 -13    0.35    5.25
 -12 -12  13   -1.16    5.28
  12  12 -14    1.88    5.03
  12  12 -15   -1.02    5.17
  12  12 -16    6.94    6.53
  12  12 -17   14.81    8.36
 -12 -13   3    0.24    5.04
 -12 -13   4   10.73    8.24
 -12 -13   5   -1.15    4.79
 -12 -13   6   -1.87    5.80
 -12 -13   7    3.43    4.99
 -12 -13   8   -0.11    4.10
 -12 -13   9    1.35    5.01
 -12 -13  10   -0.41    3.02
 -11   0   1  101.27   16.72
  11   0  -1  149.28   19.43
 -11   0   2    0.07    3.25
  11   0  -2   -0.09    3.64
 -11   0   3   39.96    9.20
  11   0  -3   33.03    8.52
 -11   0   4   -0.57    2.61
  11   0  -4   -0.78    3.29
 -11   0   5  113.79   16.54
 -11   0   6   -0.99    2.84
 -11   0   7   -2.16    4.02
 -11   0   8   -1.55    3.39
 -11   0   9   34.67    7.96
 -11   0  10    0.92    2.76
 -11   0  11   70.21   11.83
 -11   0  12   -1.17    3.24
 -11   0  13    0.49    2.39
 -11   0  14    0.26    2.32
 -11   0  15   18.67    6.16
 -11   0  16   -1.12    2.95
 -11   0  17   10.60    4.69
 -11   0  18   -0.08    1.94
 -11   0  19   16.14    5.44
 -11   1   1   92.31   15.00
  11  -1  -1  106.52   16.21
  11   1  -1  101.12   16.32
 -11  -1   1   96.94   16.19
 -11   1   2    2.06    4.15
  11  -1  -2   11.74    5.57
  11   1  -2    4.37    4.53
 -11  -1   2   -0.69    3.13
 -11   1   3   49.46   10.22
  11   1  -3   29.84    9.02
 -11  -1   3   69.59   12.28
 -11   1   4   -1.38    3.48
  11   1  -4   -1.20    3.82
 -11  -1   4   -1.74    4.73
 -11   1   5   10.44    4.59
  11   1  -5    8.39    5.02
 -11  -1   5   -0.35    3.27
 -11   1   6    2.33    3.82
  11   1  -6    2.79    3.50
 -11  -1   6   10.14    5.00
 -11   1   7   52.40   10.32
 -11  -1   7   72.06   12.78
 -11   1   8   -0.75    2.41
 -11  -1   8   -0.43    2.80
 -11   1   9   33.24    8.02
 -11  -1   9   39.87    9.26
 -11   1  10    1.37    2.91
 -11  -1  10   -0.35    2.43
 -11   1  11   12.09    4.66
 -11  -1  11   11.57    5.13
 -11   1  12    1.33    3.11
 -11  -1  12    1.47    2.66
 -11   1  13   33.88    7.57
 -11  -1  13   49.85    9.99
 -11   1  14   -0.23    2.44
 -11  -1  14   -1.11    2.90
 -11   1  15    0.97    2.91
 -11  -1  15   -0.22    2.40
 -11   1  16   -0.92    2.36
 -11  -1  16   -1.17    3.19
 -11   1  17   19.05    5.59
 -11  -1  17    7.29    5.12
 -11   1  18    2.45    2.70
 -11  -1  18    0.00    2.61
 -11   1  19    5.22    2.95
 -11  -1  19   10.52    4.96
 -11   2   1   30.84    7.92
  11   2  -1   39.87    9.70
 -11  -2   1   29.03    8.61
 -11   2   2    1.21    2.80
  11   2  -2   -0.78    3.51
 -11  -2   2    1.44    3.99
 -11   2   3   14.31    5.10
  11   2  -3   26.52    7.76
 -11  -2   3    9.24    4.94
 -11   2   4   10.34    4.65
  11   2  -4    7.00    4.68
 -11  -2   4    7.55    4.68
 -11   2   5   53.49    9.84
  11   2  -5   62.85   12.17
 -11  -2   5   45.45   11.05
 -11   2   6   22.60    6.31
  11   2  -6   17.74    6.31
 -11  -2   6   15.55    5.95
 -11   2   7    4.01    3.77
  11   2  -7   15.59    6.11
 -11  -2   7   21.93    6.84
 -11   2   8   19.41    5.64
  11   2  -8   13.84    5.76
 -11  -2   8   16.45    6.04
 -11   2   9   27.66    6.79
 -11  -2   9   45.25   10.30
 -11   2  10    1.05    2.20
 -11  -2  10    4.48    4.05
 -11   2  11   33.83    7.21
 -11  -2  11   48.38   10.40
 -11   2  12    0.01    2.39
 -11  -2  12    0.44    3.52
 -11   2  13   -0.60    2.27
 -11  -2  13   -0.04    2.94
 -11   2  14   -0.75    2.53
 -11  -2  14    5.66    4.35
 -11   2  15   29.90    6.34
 -11  -2  15   25.82    7.96
 -11   2  16    4.96    3.42
 -11  -2  16   -0.01    2.52
 -11   2  17    6.05    3.23
 -11  -2  17    3.69    3.53
 -11   2  18   -0.88    3.16
 -11  -2  18   -0.49    2.46
 -11   2  19   13.05    4.30
 -11  -2  19    9.51    5.28
 -11   3   1   21.15    6.31
 -11  -3   1    8.24    5.28
 -11   3   2   22.14    6.34
 -11  -3   2   22.76    8.01
 -11   3   3   65.27   11.03
 -11  -3   3   55.97   12.53
 -11   3   4   13.98    5.08
 -11  -3   4   11.57    5.34
 -11   3   5    5.16    3.41
  11   3  -5    9.60    5.25
 -11  -3   5    5.61    5.09
 -11   3   6   18.12    5.33
  11   3  -6    9.24    5.20
 -11  -3   6   11.21    6.18
  11   3  -7   54.63   11.49
 -11  -3   7   43.33   11.05
 -11   3   8    6.06    3.52
  11   3  -8    8.85    4.71
 -11  -3   8    4.15    4.20
 -11   3   9   13.11    4.57
  11   3  -9   21.36    7.35
 -11  -3   9   13.25    6.13
 -11   3  10    3.59    2.67
  11   3 -10    8.05    4.69
 -11  -3  10    4.37    4.91
 -11   3  11   11.90    3.93
 -11  -3  11    2.63    4.06
 -11   3  12   10.53    3.72
 -11  -3  12   -1.40    4.42
 -11   3  13   17.19    4.58
 -11  -3  13   12.38    6.69
 -11   3  14   -0.16    1.89
 -11  -3  14   -0.91    3.06
 -11   3  15    1.27    1.81
 -11  -3  15    1.32    3.39
 -11   3  16   -0.32    1.27
 -11  -3  16    5.04    4.39
 -11   3  17   11.01    3.64
 -11  -3  17   13.67    5.89
 -11   3  18    6.33    3.02
 -11  -3  18    1.83    4.97
 -11   3  19   17.47    4.39
 -11  -3  19    2.74    3.62
 -11   3  20    2.49    2.62
 -11   4   1   31.06    7.30
  11   4  -1   25.26    8.90
 -11  -4   1   15.56    6.86
 -11   4   2   -0.76    2.29
  11   4  -2    0.70    2.91
 -11  -4   2    4.27    3.61
 -11   4   3    6.53    3.60
  11   4  -3    0.36    4.85
 -11  -4   3   12.67    5.90
 -11   4   4    3.27    3.07
 -11  -4   4    7.79    5.74
 -11   4   5   46.30    8.53
 -11  -4   5   43.09   11.06
 -11   4   6   16.61    4.63
 -11  -4   6    9.67    6.39
 -11   4   7   10.84    4.04
 -11  -4   7   17.50    7.68
 -11   4   8    3.24    2.99
 -11  -4   8   -0.88    4.34
 -11   4   9   43.84    7.72
 -11  -4   9   44.76   11.56
 -11   4  10   14.02    4.17
 -11  -4  10   15.62    7.16
 -11   4  11   26.92    5.53
 -11  -4  11   16.43    7.43
 -11   4  12   -0.26    2.12
 -11  -4  12    5.05    4.58
 -11   4  13    1.25    1.84
 -11  -4  13    3.01    4.16
 -11   4  14    6.45    2.72
 -11  -4  14   16.68    6.14
 -11   4  15   25.01    4.80
 -11  -4  15   22.93    7.92
 -11   4  16    9.54    2.86
 -11  -4  16    5.38    3.80
 -11   4  17    3.28    2.06
 -11  -4  17    1.25    4.14
 -11   4  18   -0.06    1.34
 -11  -4  18    3.02    3.82
 -11   4  19   -0.07    1.77
 -11  -4  19    6.88    5.53
 -11   4  20    9.21    3.07
 -11  -4  20   10.10    5.94
 -11   5   1    4.35    3.56
  11   5  -1    3.46    4.70
 -11  -5   1    5.69    5.80
 -11   5   2   41.11    8.41
  11   5  -2   42.41   11.20
 -11  -5   2   34.60   10.72
 -11   5   3   38.12    7.67
  11   5  -3   47.82   11.87
 -11  -5   3   19.24    8.34
 -11   5   4   12.22    4.59
  11   5  -4    0.41    4.64
 -11  -5   4   11.26    6.43
 -11   5   5   -0.02    1.17
  11   5  -5   -0.21    2.62
 -11  -5   5   -0.56    3.68
 -11   5   6   12.36    4.37
  11   5  -6   20.91    9.08
 -11  -5   6   15.52    6.77
 -11   5   7   21.98    5.32
  11   5  -7   29.75    9.13
 -11  -5   7   19.97    7.87
 -11   5   8    9.95    3.71
  11   5  -8    4.36    5.22
 -11  -5   8    8.19    6.64
 -11   5   9   24.84    5.26
  11   5  -9   24.39    8.56
 -11  -5   9   39.90   10.78
 -11   5  10   -0.75    1.89
  11   5 -10    3.48    5.54
 -11  -5  10   -1.27    3.54
 -11   5  11    3.14    2.24
  11   5 -11   -0.19    4.56
 -11  -5  11   10.84    5.77
 -11   5  12   23.53    4.67
  11   5 -12   26.76    8.77
 -11  -5  12   24.85    9.08
 -11   5  13   28.74    4.83
  11   5 -13   21.23    8.38
 -11  -5  13   22.74    8.26
 -11   5  14    0.43    1.51
  11   5 -14   -0.44    4.10
 -11  -5  14    1.97    3.44
 -11   5  15    0.34    0.96
 -11  -5  15    1.32    3.52
 -11   5  16    0.64    1.32
 -11  -5  16   -0.86    3.71
 -11   5  17    1.85    1.27
 -11  -5  17    8.24    6.31
 -11   5  18   14.03    2.87
 -11  -5  18    9.37    6.25
 -11   5  19   20.05    3.65
 -11  -5  19   21.66    8.96
 -11   5  20    0.97    1.32
 -11  -5  20    4.27    5.70
 -11   5  21    1.88    1.71
 -11   6   1   28.87    7.20
  11   6  -1   27.30    8.95
 -11   6   2    0.61    3.24
  11   6  -2    0.01    3.03
 -11  -6   2    5.02    5.47
 -11   6   3    9.05    3.95
  11   6  -3    7.68    5.47
 -11  -6   3    8.05    6.02
 -11   6   4   32.93    6.94
  11   6  -4   24.42    8.68
 -11  -6   4   15.91    8.16
 -11   6   5   16.53    4.92
  11   6  -5   31.82   10.01
 -11  -6   5   19.93    7.71
 -11   6   6   15.81    4.71
  11   6  -6    8.98    6.39
 -11  -6   6   16.40    8.20
 -11   6   7    9.63    3.49
  11   6  -7    6.23    5.35
 -11  -6   7   11.93    6.39
 -11   6   8    9.06    3.42
  11   6  -8   19.00    7.56
 -11  -6   8   14.41    7.00
 -11   6   9    4.45    2.45
  11   6  -9    3.68    4.96
 -11  -6   9    6.63    6.15
 -11   6  10   21.01    4.43
  11   6 -10   11.43    6.94
 -11  -6  10   12.91    7.22
 -11   6  11    8.09    2.68
  11   6 -11    5.92    4.96
 -11  -6  11    5.78    6.08
 -11   6  12    5.05    2.25
  11   6 -12    3.69    5.07
 -11  -6  12    6.84    6.46
 -11   6  13    7.91    2.32
  11   6 -13    0.25    4.21
 -11  -6  13   10.74    6.86
 -11   6  14   11.51    2.57
  11   6 -14   17.12    7.47
 -11  -6  14    6.78    5.63
  11   6 -15    9.76    6.65
 -11  -6  15    2.64    3.71
 -11  -6  16   11.46    5.87
 -11  -6  17    5.03    5.50
 -11  -6  18    1.20    3.62
 -11  -6  19   -0.41    3.36
 -11  -6  20    6.55    5.97
 -11  -6  21    2.60    3.77
 -11   7   1    4.73    4.15
  11   7  -1    1.28    4.49
 -11  -7   1   10.47    7.01
 -11   7   2   24.98    6.25
  11   7  -2   25.06    9.47
 -11  -7   2   15.93    7.56
 -11   7   3   -0.78    2.64
  11   7  -3   -0.66    4.32
 -11  -7   3    4.74    4.66
 -11   7   4   17.70    5.20
  11   7  -4    1.69    5.31
 -11  -7   4    7.30    6.64
 -11   7   5   -1.04    2.61
  11   7  -5    0.27    5.43
 -11  -7   5    3.00    5.80
 -11   7   6   15.44    4.64
  11   7  -6    4.66    5.06
 -11  -7   6   36.57   10.96
 -11   7   7   -0.54    2.45
  11   7  -7   -0.74    5.16
 -11  -7   7   -1.48    3.79
 -11   7   8   46.19    7.42
  11   7  -8   30.16   10.46
 -11  -7   8   47.64   12.43
 -11   7   9   28.73    5.50
  11   7  -9   16.43    7.69
 -11  -7   9   23.79    9.05
 -11   7  10   -0.19    1.53
  11   7 -10    1.35    4.55
 -11  -7  10   -1.16    3.41
 -11   7  11   -0.36    1.33
  11   7 -11   -0.96    3.73
 -11  -7  11   -0.57    3.66
 -11   7  12   36.67    5.18
  11   7 -12   24.51    8.92
 -11  -7  12   15.84    8.42
 -11   7  13    5.95    2.17
  11   7 -13    2.61    5.30
 -11  -7  13    7.78    6.78
 -11   7  14    4.65    1.64
  11   7 -14    0.65    4.83
 -11  -7  14    5.76    5.28
  11   7 -15   -1.57    5.32
 -11  -7  15   -1.58    4.61
  11   7 -16    2.79    3.93
 -11  -7  16    1.57    4.20
  11   7 -17    8.95    6.01
 -11  -7  17   -0.21    3.95
 -11  -7  18   10.20    6.35
 -11  -7  19    7.49    5.98
 -11  -7  20   -0.09    3.07
 -11  -7  21   -0.10    3.74
 -11  -7  22    3.22    4.81
 -11   8   1    0.50    2.57
  11   8  -1    1.84    5.65
 -11  -8   1    3.22    4.52
 -11   8   2    5.60    3.63
  11   8  -2   -0.36    4.82
 -11  -8   2   13.05    7.02
 -11   8   3    1.42    2.63
  11   8  -3   -2.72    5.57
 -11  -8   3    2.28    5.37
 -11   8   4   18.97    5.73
  11   8  -4   22.51    9.29
 -11  -8   4   23.32    9.27
 -11   8   5   -0.86    2.70
  11   8  -5    2.96    4.82
 -11  -8   5   -1.88    4.89
 -11   8   6   26.75    6.16
  11   8  -6   33.15   10.27
 -11  -8   6   23.00    9.13
 -11   8   7    2.99    2.67
  11   8  -7    2.35    4.44
 -11  -8   7   -1.08    4.43
 -11   8   8    0.59    1.97
  11   8  -8    0.17    3.72
 -11  -8   8    0.38    3.87
 -11   8   9    2.12    2.44
  11   8  -9    0.52    3.99
 -11  -8   9    1.34    4.90
 -11   8  10   16.43    4.15
  11   8 -10   18.90    8.05
 -11  -8  10   13.98    8.76
  11   8 -11   -0.73    4.03
 -11  -8  11   -1.14    4.01
  11   8 -12   -1.05    3.25
 -11  -8  12    0.09    4.39
  11   8 -13    4.80    4.66
 -11  -8  13    2.96    5.23
  11   8 -14   -0.26    4.57
 -11  -8  14   -0.80    4.29
  11   8 -15    7.01    5.73
 -11  -8  15    2.29    5.36
  11   8 -16   17.11    7.76
 -11  -8  16   16.48    8.00
  11   8 -17    6.78    5.47
 -11  -8  17   -2.13    5.64
  11   8 -18   -1.21    4.48
 -11  -8  18    0.86    5.89
 -11  -8  19   -1.53    4.51
 -11  -8  20   14.11    7.33
 -11  -8  21    0.71    4.32
 -11  -8  22    4.80    4.27
 -11  -8  23    5.22    4.89
 -11   9   1    2.71    3.03
  11   9  -1   -1.55    6.17
 -11  -9   1    4.37    6.07
 -11   9   2   29.75    7.61
  11   9  -2   18.25    9.48
 -11  -9   2   27.11   11.55
 -11   9   3    1.51    2.06
  11   9  -3   -0.11    4.11
 -11  -9   3    1.72    4.81
 -11   9   4    5.64    3.89
  11   9  -4   20.09    8.88
 -11  -9   4   -2.22    5.26
  11   9  -5   -2.52    5.35
 -11  -9   5   -1.15    4.84
  11   9  -6   12.31    7.11
 -11  -9   6    5.55    4.73
  11   9  -7   -0.93    4.44
 -11  -9   7   -2.24    5.98
  11   9  -8   40.93   11.90
 -11  -9   8   33.01   11.08
  11   9  -9    1.58    5.89
 -11  -9   9   -1.69    4.92
  11   9 -10   -2.05    4.46
 -11  -9  10    1.42    4.88
  11   9 -11   -0.55    5.15
 -11  -9  11   -0.79    3.34
  11   9 -12   17.86    8.51
 -11  -9  12    2.95    5.15
  11   9 -13   -0.21    4.51
 -11  -9  13   -0.24    4.99
  11   9 -14    6.13    5.81
 -11  -9  14    7.59    6.08
  11   9 -15   -1.50    3.70
 -11  -9  15   -0.60    3.20
  11   9 -16   -0.01    3.38
 -11  -9  16    9.77    6.46
  11   9 -17   -1.38    4.04
 -11  -9  17    6.41    7.34
  11   9 -18    5.75    5.41
 -11  -9  18    2.01    4.65
  11   9 -19   -2.26    4.60
 -11  -9  19   -2.18    5.63
  11   9 -20    2.07    4.40
 -11  -9  20    2.86    6.00
 -11  -9  21    2.75    5.50
 -11  -9  22   11.58    7.16
 -11  -9  23   -0.62    4.10
  11  10  -1    2.48    5.97
 -11 -10   1   -2.62    5.79
  11  10  -2   -2.26    5.04
 -11 -10   2    2.19    5.77
  11  10  -3    2.46    4.24
 -11 -10   3    1.36    5.03
  11  10  -4   16.32    9.40
 -11 -10   4   11.81    7.04
  11  10  -5   -0.46    4.69
 -11 -10   5   -1.48    3.95
  11  10  -6   11.59    6.92
 -11 -10   6    6.88    6.53
  11  10  -7   -1.47    6.14
 -11 -10   7   -1.26    5.84
  11  10  -8    4.51    6.16
 -11 -10   8    6.01    6.26
  11  10  -9    0.86    5.12
 -11 -10   9   -1.45    5.96
  11  10 -10   12.69    6.99
 -11 -10  10    7.63    6.35
  11  10 -11   -1.31    4.24
 -11 -10  11   -0.09    4.23
  11  10 -12   -2.05    6.31
 -11 -10  12   -0.68    4.68
  11  10 -13   -2.72    6.89
 -11 -10  13    4.25    5.31
  11  10 -14    1.50    4.79
 -11 -10  14   -0.88    5.38
  11  10 -15    6.98    5.93
 -11 -10  15   -1.25    4.72
  11  10 -16    1.95    4.74
 -11 -10  16    1.87    5.80
  11  10 -17   -1.42    4.77
 -11 -10  17   -2.48    5.42
  11  10 -18    1.12    4.43
 -11 -10  18   -1.98    4.92
  11  10 -19   -1.03    4.36
 -11 -10  19   -3.00    5.99
  11  10 -20   -0.98    3.38
 -11 -10  20    9.80    6.67
  11  10 -21   -0.59    4.90
 -11 -10  21    2.77    5.70
  11  11  -1   -2.37    6.30
 -11 -11   1   -1.93    6.37
  11  11  -2    2.44    4.60
 -11 -11   2    8.42    6.38
  11  11  -3    6.63    5.65
 -11 -11   3   -1.50    6.11
  11  11  -4    4.24    4.94
 -11 -11   4   -0.96    3.98
  11  11  -5    0.65    4.42
 -11 -11   5    3.36    6.10
  11  11  -6    3.28    5.55
 -11 -11   6    2.31    4.14
  11  11  -7   -1.94    5.54
 -11 -11   7   -1.17    5.11
  11  11  -8   17.60    8.75
 -11 -11   8   18.61    9.10
  11  11  -9    6.02    6.11
 -11 -11   9   -2.30    6.16
  11  11 -10   -1.54    4.67
 -11 -11  10   -0.92    5.31
  11  11 -11    1.91    4.87
 -11 -11  11    0.30    5.10
  11  11 -12    8.08    7.17
 -11 -11  12   10.68    8.63
  11  11 -13    1.51    5.06
 -11 -11  13   -1.74    5.28
  11  11 -14   17.30    8.75
 -11 -11  14    2.90    5.62
  11  11 -15   -1.76    5.66
 -11 -11  15    2.49    6.74
  11  11 -16    3.96    4.22
 -11 -11  16    2.63    4.99
  11  11 -17   -2.12    4.80
 -11 -11  17    2.92    4.81
  11  11 -18   16.09    8.61
 -11 -11  18   -1.48    4.47
  11  11 -19   -2.22    4.69
 -11 -11  19    1.72    4.26
  11  11 -20   -1.54    4.58
 -11 -11  20   -0.52    4.83
  11  11 -21    0.12    6.12
  11  11 -22   14.19    7.72
  11  12  -1   -0.92    4.13
 -11 -12   1   -1.37    6.03
  11  12  -2    3.15    4.61
 -11 -12   2    3.06    4.97
  11  12  -3   -0.42    6.32
 -11 -12   3   -1.45    4.39
  11  12  -4    7.50    7.14
 -11 -12   4   -0.39    4.57
  11  12  -5   -0.18    5.08
 -11 -12   5   -0.73    4.56
  11  12  -6    1.95    6.12
 -11 -12   6   22.27   10.11
  11  12  -7   -3.64    6.57
 -11 -12   7    3.14    6.31
  11  12  -8   -2.64    5.72
 -11 -12   8    1.51    4.63
  11  12  -9   -1.26    4.37
 -11 -12   9   -0.94    4.01
  11  12 -10    6.86    7.35
 -11 -12  10    3.09    4.73
  11  12 -11   -0.28    5.39
 -11 -12  11   -1.94    6.68
  11  12 -12    2.38    4.80
 -11 -12  12   -1.21    3.82
  11  12 -13    7.99    8.00
 -11 -12  13    8.12    6.63
  11  12 -14   -0.20    4.65
 -11 -12  14    2.97    7.73
  11  12 -15   -1.14    4.73
 -11 -12  15   -1.99    6.72
  11  12 -16    0.60    4.07
 -11 -12  16    8.06    7.05
  11  12 -17   -0.93    3.74
 -11 -12  17   -1.70    4.95
  11  12 -18   -1.33    5.15
 -11 -12  18   -1.77    4.96
  11  12 -19    1.20    5.37
  11  12 -20    9.91    7.00
  11  12 -21   -0.02    4.65
  11  13  -1   15.98    9.14
  11  13  -2    2.21    5.23
  11  13  -3    1.69    6.18
 -11 -13   3   -1.62    4.69
  11  13  -4    2.95    6.80
 -11 -13   4   -0.85    5.53
  11  13  -5    0.00    3.95
 -11 -13   5   -2.60    6.13
  11  13  -6   -1.75    5.18
 -11 -13   6   -1.63    6.62
  11  13  -7   -2.23    5.76
 -11 -13   7    4.47    6.14
  11  13  -8   10.91    7.50
 -11 -13   8    0.75    6.60
  11  13  -9   -0.90    4.73
 -11 -13   9   -0.39    3.83
  11  13 -10   -1.50    4.80
 -11 -13  10   -2.13    6.16
  11  13 -11   -2.08    5.07
 -11 -13  11   -2.36    5.70
  11  13 -12    3.80    6.55
 -11 -13  12    1.07    4.51
  11  13 -13    2.26    4.53
 -11 -13  13   -1.83    5.00
  11  13 -14    4.81    6.51
 -11 -13  14    3.25    4.79
 -11 -13  15   -2.88    6.02
 -11 -13  16   -0.08    3.47
 -11 -14  10    1.61    5.21
 -11 -14  11   -1.36    4.55
 -11 -14  12   -0.07    5.88
 -11 -14  13   -2.28    5.46
 -11 -14  14    4.43    7.54
 -10   0   1   -0.55    3.19
 -10   0   1   -1.47    4.18
  10   0  -1   -1.17    3.74
 -10   0   2   14.54    5.17
 -10   0   2   28.75    7.65
  10   0  -2   23.58    6.89
 -10   0   3   -0.79    2.91
 -10   0   3   -1.42    4.16
  10   0  -3    0.65    3.16
 -10   0   4  125.00   16.11
 -10   0   4  123.64   17.03
  10   0  -4  119.88   16.61
 -10   0   5    1.80    2.24
  10   0  -5   -0.56    2.25
 -10   0   6   15.10    5.57
  10   0  -6   15.65    5.19
 -10   0   7    3.32    3.37
  10   0  -7   -0.16    2.00
 -10   0   8   26.13    6.83
  10   0  -8   32.49    7.14
 -10   0   9   -1.20    2.75
 -10   0  10  143.87   18.27
 -10   0  11   -0.58    2.59
 -10   0  12   -0.82    2.30
 -10   0  13   -0.59    2.26
 -10   0  14   46.97    8.89
 -10   0  15   -0.44    2.45
 -10   0  16   36.21    7.69
 -10   1   1   -0.90    3.40
 -10   1   1   -0.00    2.52
  10  -1  -1   -0.24    2.64
  10   1  -1   -0.56    2.64
 -10  -1   1   -0.28    3.22
 -10   1   2  189.52   20.57
 -10   1   2  165.45   20.63
  10  -1  -2  169.70   20.78
  10   1  -2  165.59   21.35
 -10  -1   2  146.32   19.68
 -10  -1   2  162.28   21.41
 -10   1   3   12.76    5.65
  10  -1  -3    7.18    3.85
  10   1  -3    5.48    4.05
 -10  -1   3   14.39    5.53
 -10  -1   3    8.28    5.11
 -10   1   4    3.88    3.47
  10  -1  -4    3.37    3.28
  10   1  -4    0.29    2.63
 -10  -1   4    4.89    3.52
 -10  -1   4    5.80    3.75
 -10   1   5   14.12    5.15
  10  -1  -5   18.67    5.88
  10   1  -5   23.04    6.97
 -10  -1   5   12.51    4.83
 -10  -1   5   17.77    6.10
 -10   1   6   74.05   12.14
  10  -1  -6   73.56   11.89
  10   1  -6   99.62   14.37
 -10  -1   6   95.67   13.26
 -10  -1   6  110.22   15.27
 -10   1   7    5.54    3.60
  10   1  -7    2.34    3.73
 -10  -1   7    8.72    5.12
 -10   1   8   54.83    9.84
  10   1  -8   58.24   10.71
 -10  -1   8   76.80   12.40
 -10   1   9   -0.80    2.48
  10   1  -9   -0.19    2.19
 -10  -1   9   -2.07    4.11
 -10   1  10   -0.53    2.80
  10   1 -10   -0.30    2.32
 -10  -1  10    2.30    2.98
 -10   1  11   13.35    4.85
 -10  -1  11   22.79    6.49
 -10   1  12   77.99   11.80
 -10  -1  12   96.98   14.05
 -10   1  13    3.12    2.49
 -10  -1  13    5.74    3.79
 -10   1  14   16.03    4.77
 -10  -1  14    9.19    4.48
 -10   1  15    0.51    2.28
 -10  -1  15    1.64    3.26
 -10   1  16   38.33    7.34
 -10  -1  16   29.91    7.63
 -10   2   1    3.73    3.56
  10  -2  -1    9.78    4.61
  10   2  -1    2.96    3.90
 -10  -2   1   -0.52    2.96
 -10   2   2    0.68    2.73
  10  -2  -2    2.10    3.54
  10   2  -2   -0.70    3.77
 -10  -2   2    4.88    4.27
 -10   2   3    3.00    3.55
  10  -2  -3   -0.86    3.12
  10   2  -3   -0.04    2.79
 -10  -2   3   -0.29    3.88
 -10   2   4  171.42   19.14
  10  -2  -4  155.04   18.77
  10   2  -4  151.94   20.46
 -10  -2   4  132.36   20.01
 -10   2   5   35.73    7.64
  10   2  -5   51.57   10.45
 -10  -2   5   21.60    7.58
 -10   2   6   24.74    6.39
  10   2  -6   34.35    8.83
 -10  -2   6   48.36    9.07
 -10  -2   6   34.21    8.74
 -10   2   7    2.98    3.01
  10   2  -7    5.77    4.17
 -10  -2   7    6.61    3.96
 -10  -2   7    1.20    2.91
 -10   2   8   16.40    4.91
  10   2  -8   36.37    8.54
 -10  -2   8   21.94    6.81
 -10   2   9    2.68    2.73
  10   2  -9    9.53    4.88
 -10  -2   9    8.65    4.87
 -10   2  10   74.60   10.68
  10   2 -10   75.21   13.07
 -10  -2  10   79.75   13.29
 -10   2  11   10.11    4.01
  10   2 -11   13.26    5.44
 -10  -2  11    5.78    4.92
 -10   2  12   -0.53    2.40
  10   2 -12   -0.67    2.63
 -10  -2  12   -0.43    2.63
 -10   2  13   -0.04    2.03
 -10  -2  13    0.76    3.17
 -10   2  14   29.91    6.13
 -10  -2  14   38.83    8.87
 -10   2  15   30.16    6.00
 -10  -2  15   25.54    7.44
 -10   2  16   14.94    4.20
 -10  -2  16    6.99    4.28
 -10   3   1    9.23    4.28
  10  -3  -1    5.72    4.43
  10   3  -1    9.25    5.47
 -10  -3   1   10.94    7.35
 -10   3   2   96.73   14.35
  10  -3  -2  111.25   15.85
  10   3  -2  141.45   19.08
 -10  -3   2  110.12   17.77
 -10   3   3   59.11    9.88
  10   3  -3   50.11   11.15
 -10  -3   3   48.20   11.43
 -10   3   4    1.54    2.50
  10   3  -4   -0.83    3.62
 -10  -3   4   -0.07    2.07
 -10   3   5    6.58    3.52
  10   3  -5   10.75    5.53
 -10  -3   5    6.93    5.15
 -10   3   6   34.42    6.98
  10   3  -6   36.40    9.07
 -10  -3   6   34.89    9.31
 -10   3   7   14.01    4.36
  10   3  -7   20.03    7.05
 -10  -3   7   16.80    6.37
 -10   3   8   77.60   10.52
  10   3  -8   67.63   13.15
 -10  -3   8   73.82   14.28
 -10   3   9    7.30    3.16
  10   3  -9    5.47    4.18
 -10  -3   9    3.92    4.07
 -10   3  10    0.39    1.86
  10   3 -10    1.73    3.72
 -10  -3  10    2.57    2.83
 -10   3  11   16.03    4.18
  10   3 -11    6.20    4.91
 -10  -3  11    3.73    4.10
 -10   3  12   42.56    6.94
  10   3 -12   65.64   12.01
 -10  -3  12   35.67    9.48
 -10   3  13   -0.77    2.09
  10   3 -13    2.79    3.25
 -10  -3  13   -0.85    2.51
 -10   3  14   -0.04    2.01
  10   3 -14    1.16    3.10
 -10  -3  14    3.55    3.65
 -10   3  15    3.65    2.46
 -10  -3  15    1.68    4.13
 -10   3  16   27.71    5.14
 -10  -3  16   22.31    7.47
 -10   3  17   28.98    5.32
 -10   4   1    1.42    3.06
 -10  -4   1   11.12    5.65
 -10   4   2    1.72    2.68
 -10  -4   2    0.83    4.34
 -10   4   3    9.18    4.55
 -10  -4   3   15.80    6.67
 -10   4   4   74.84   11.11
 -10  -4   4   88.40   15.29
 -10   4   5   55.90    8.81
 -10  -4   5   35.48    9.85
 -10   4   6   49.00    8.17
  10   4  -6   45.01   11.02
 -10  -4   6   62.04   12.48
 -10   4   7   -0.58    2.31
  10   4  -7   -1.42    3.42
 -10  -4   7    1.86    2.64
 -10   4   8   43.67    7.90
  10   4  -8   87.27   14.27
 -10  -4   8   85.67   14.72
 -10   4   9   12.89    3.73
  10   4  -9   18.22    7.03
 -10  -4   9    7.21    4.61
 -10   4  10   15.29    4.14
  10   4 -10   49.29   10.56
 -10  -4  10   22.27    7.25
 -10   4  11    8.43    2.79
  10   4 -11    1.47    4.12
 -10  -4  11    1.02    2.72
 -10   4  12    1.12    1.87
  10   4 -12   -0.83    3.05
 -10  -4  12   -0.25    2.49
 -10   4  13    1.43    1.59
  10   4 -13    3.57    4.34
 -10  -4  13   -0.58    3.85
 -10   4  14   28.00    4.64
  10   4 -14   24.04    8.10
 -10  -4  14   20.10    7.82
 -10   4  15   12.49    3.10
  10   4 -15   13.62    5.92
 -10  -4  15   11.45    5.92
 -10   4  16    8.02    2.63
  10   4 -16    8.92    5.35
 -10  -4  16   13.11    6.23
 -10   4  17    1.19    1.44
 -10  -4  17    2.32    4.75
 -10   5   1   70.66   10.92
  10   5  -1   66.62   14.02
 -10  -5   1   37.96   11.61
 -10   5   2  186.19   21.01
  10   5  -2  232.45   27.51
 -10  -5   2  162.87   25.00
 -10   5   3   11.55    4.48
  10   5  -3    7.89    5.92
 -10  -5   3    7.75    5.65
 -10   5   4    0.27    1.95
 -10  -5   4    1.50    4.80
 -10   5   5    5.63    3.35
 -10  -5   5    3.99    5.33
 -10   5   6   36.97    6.97
 -10  -5   6   29.92    9.32
 -10   5   7   51.09    7.82
 -10  -5   7   44.40   11.28
 -10   5   8   28.64    5.45
 -10  -5   8   13.88    6.73
 -10   5   9    1.38    1.81
 -10  -5   9    1.23    2.84
 -10   5  10    0.33    1.38
 -10  -5  10    5.24    4.26
 -10   5  11   13.48    3.28
 -10  -5  11    3.95    5.34
 -10   5  12   33.76    5.13
 -10  -5  12   54.13   11.80
 -10   5  13   14.24    3.02
 -10  -5  13   23.17    8.67
 -10   5  14    0.62    1.02
 -10  -5  14   -0.99    4.57
 -10   5  15    5.27    1.75
 -10  -5  15    8.68    4.86
 -10   5  16    3.55    1.53
 -10  -5  16    4.76    4.74
 -10   5  17   27.18    3.72
  10   5 -17   10.12    6.46
 -10  -5  17   30.68    9.40
 -10   5  18   17.81    2.99
  10   5 -18   13.63    6.48
 -10   6   1   -0.30    2.68
  10   6  -1   -1.85    4.04
 -10  -6   1    3.70    4.60
 -10   6   2    5.27    3.28
  10   6  -2   -0.61    5.00
 -10  -6   2   23.43    8.65
 -10   6   3   14.84    4.79
  10   6  -3   18.71    7.73
 -10  -6   3    5.58    4.82
 -10   6   4   11.07    4.14
  10   6  -4    9.74    6.54
 -10  -6   4   10.36    5.95
 -10   6   5   26.11    5.73
  10   6  -5    9.94    6.14
 -10  -6   5   22.96    8.61
 -10   6   6   20.30    5.02
  10   6  -6   16.59    7.85
 -10  -6   6   30.34   10.22
 -10   6   7    3.30    2.45
  10   6  -7    0.34    3.62
 -10  -6   7   -0.71    4.00
 -10   6   8    6.08    2.70
  10   6  -8   -1.14    3.83
 -10  -6   8    0.62    4.06
 -10   6   9   37.88    6.02
  10   6  -9   35.01   10.28
 -10  -6   9   45.58   11.62
 -10   6  10   32.14    5.22
  10   6 -10   24.32    9.07
 -10  -6  10   35.45   10.93
 -10   6  11    5.73    2.25
  10   6 -11    2.79    5.05
 -10  -6  11    4.93    4.87
 -10   6  12    3.57    1.51
  10   6 -12   -0.52    2.05
 -10  -6  12    1.63    3.87
 -10   6  13   20.16    3.04
  10   6 -13    3.62    4.54
 -10  -6  13   18.70    8.01
  10   6 -14   10.37    5.82
 -10  -6  14    1.95    4.32
  10   6 -15   32.82    9.24
 -10  -6  15   14.40    7.28
  10   6 -16   14.11    6.31
 -10  -6  16    2.12    4.80
  10   6 -17    1.00    4.18
 -10  -6  17    3.45    2.84
  10   6 -18   19.12    7.50
 -10  -6  18   11.31    5.39
  10   6 -19    3.14    3.79
 -10   7   1   64.49   11.21
  10   7  -1   70.83   15.40
 -10  -7   1  101.68   17.95
 -10   7   2    2.23    2.85
  10   7  -2    0.77    4.04
 -10  -7   2   -0.03    4.60
 -10   7   3   23.06    5.81
  10   7  -3   10.98    6.22
 -10  -7   3   14.07    8.35
 -10   7   4   -0.04    2.53
  10   7  -4    1.33    6.25
 -10  -7   4    1.84    4.00
 -10   7   5   31.36    6.81
  10   7  -5   76.94   14.90
 -10  -7   5   31.20   10.02
 -10   7   6    9.52    3.64
  10   7  -6    7.83    5.75
 -10  -7   6    6.86    5.98
 -10   7   7   41.47    6.92
  10   7  -7   44.54   11.58
 -10  -7   7   17.90    8.62
 -10   7   8   19.44    4.40
  10   7  -8   19.25    8.42
 -10  -7   8   10.19    6.58
 -10   7   9   -0.48    1.49
  10   7  -9   -1.15    5.12
 -10  -7   9   -1.18    3.65
 -10   7  10   -0.25    1.36
  10   7 -10    1.37    4.36
 -10  -7  10   -1.49    4.59
 -10   7  11   19.66    3.84
  10   7 -11   17.27    8.22
 -10  -7  11   11.40    6.30
 -10   7  12    6.51    2.19
  10   7 -12    5.24    4.72
 -10  -7  12   14.59    7.20
  10   7 -13   38.33   10.77
 -10  -7  13   28.27    9.78
  10   7 -14   -0.17    4.01
 -10  -7  14   -0.26    3.71
  10   7 -15   -0.97    4.00
 -10  -7  15   -0.75    4.11
  10   7 -16   -1.04    3.76
 -10  -7  16    1.65    3.92
  10   7 -17   21.14    8.61
 -10  -7  17   28.91   10.36
  10   7 -18    4.41    4.63
 -10  -7  18   -2.15    6.08
  10   7 -19    4.41    5.12
 -10  -7  19    4.66    3.72
  10   7 -20   -1.41    3.72
  10   7 -21    4.68    5.05
 -10   8   1    7.80    3.90
  10   8  -1    4.52    6.44
 -10  -8   1   14.76    7.42
 -10   8   2    2.16    3.11
  10   8  -2    2.68    4.50
 -10  -8   2    4.06    5.45
 -10   8   3   28.95    6.82
  10   8  -3   25.57   10.14
 -10  -8   3   31.76   11.08
 -10   8   4   15.09    5.14
  10   8  -4   12.26    7.18
 -10  -8   4   17.81    9.93
 -10   8   5   37.33    7.41
  10   8  -5   42.48   12.68
 -10  -8   5   43.89   12.63
 -10   8   6    5.56    3.33
  10   8  -6    5.95    6.58
 -10  -8   6    4.93    5.60
 -10   8   7    4.03    2.69
  10   8  -7   -1.34    3.70
 -10  -8   7    1.31    3.98
  10   8  -8    8.50    5.57
 -10  -8   8    1.64    3.85
  10   8  -9   10.65    7.21
 -10  -8   9   23.13    8.73
  10   8 -10    9.19    6.21
 -10  -8  10   15.12    7.13
  10   8 -11   49.14   12.27
 -10  -8  11   21.21    8.92
  10   8 -12   -1.09    4.74
 -10  -8  12    9.72    6.45
  10   8 -13   -2.69    5.19
 -10  -8  13    5.29    5.11
  10   8 -14    3.20    3.89
 -10  -8  14   -1.15    3.62
  10   8 -15   21.96    8.34
 -10  -8  15    4.42    4.35
  10   8 -16    2.27    4.20
 -10  -8  16   -1.26    5.68
  10   8 -17   -0.11    4.27
 -10  -8  17   -1.32    4.42
  10   8 -18   -2.11    4.50
 -10  -8  18   -2.58    4.95
  10   8 -19   29.78    9.44
 -10  -8  19    9.38    6.92
  10   8 -20    0.98    3.92
 -10  -8  20    6.20    5.00
  10   8 -21   12.61    6.96
  10   8 -22    0.73    3.35
 -10   9   1   42.94    8.61
  10   9  -1   35.50   11.41
 -10  -9   1   12.52    7.59
  10   9  -2    3.77    5.62
 -10  -9   2    2.78    5.79
  10   9  -3    8.85    5.92
 -10  -9   3   17.11    8.66
  10   9  -4    2.73    4.98
 -10  -9   4   -0.94    4.51
  10   9  -5   -1.82    4.70
 -10  -9   5    4.39    5.02
  10   9  -6   -1.31    4.07
 -10  -9   6   -0.15    4.27
  10   9  -7   47.98   13.05
 -10  -9   7   17.87    9.10
  10   9  -8    1.22    4.44
 -10  -9   8    0.18    5.23
  10   9  -9   -0.43    2.85
 -10  -9   9    1.95    6.00
  10   9 -10    4.41    5.27
 -10  -9  10   -1.50    4.64
  10   9 -11   14.07    7.33
 -10  -9  11   40.11   11.48
  10   9 -12    3.05    4.76
 -10  -9  12   -1.46    5.07
  10   9 -13   10.24    7.28
 -10  -9  13    7.56    6.10
  10   9 -14   -0.92    3.43
 -10  -9  14   -2.85    5.62
  10   9 -15   -1.35    5.53
 -10  -9  15   -0.62    3.05
  10   9 -16    4.70    4.47
 -10  -9  16   -1.38    4.25
  10   9 -17   24.68    9.99
 -10  -9  17   46.35   12.24
  10   9 -18   -2.41    6.53
 -10  -9  18    0.27    4.77
  10   9 -19   -2.08    5.79
 -10  -9  19    5.59    6.67
  10   9 -20    1.58    4.51
 -10  -9  20    0.54    3.88
  10   9 -21    0.25    4.15
 -10  -9  21    3.98    5.59
  10   9 -22   -2.80    5.66
  10   9 -23   -2.63    5.13
  10   9 -24   -0.22    4.46
  10  10  -1    7.47    7.54
 -10 -10   1   -0.93    5.60
  10  10  -2   -2.01    4.63
 -10 -10   2   -1.49    4.37
  10  10  -3   21.10    8.42
 -10 -10   3    3.87    6.01
  10  10  -4    3.41    5.67
 -10 -10   4    0.27    4.07
  10  10  -5   38.41   12.85
 -10 -10   5   40.59   12.34
  10  10  -6    6.49    5.73
 -10 -10   6   -0.85    3.48
  10  10  -7    2.08    6.01
 -10 -10   7    2.19    5.96
  10  10  -8    0.16    4.62
 -10 -10   8   -0.62    4.13
  10  10  -9   23.03    9.31
 -10 -10   9    6.36    6.09
  10  10 -10    0.42    3.93
 -10 -10  10    1.13    4.37
  10  10 -11   -1.09    4.51
 -10 -10  11    7.21    7.25
  10  10 -12   -1.37    4.49
 -10 -10  12    8.69    5.78
  10  10 -13   21.16    8.82
 -10 -10  13    5.27    6.10
  10  10 -14    1.54    5.45
 -10 -10  14   -1.06    5.10
  10  10 -15   15.63    8.66
 -10 -10  15   19.35    8.71
  10  10 -16   -0.04    3.27
 -10 -10  16    5.69    5.93
  10  10 -17   -1.16    4.19
 -10 -10  17    2.26    5.47
  10  10 -18   -0.57    4.40
 -10 -10  18   -2.64    5.37
  10  10 -19    1.21    4.29
 -10 -10  19    6.50    6.18
  10  10 -20   -0.67    4.03
 -10 -10  20   11.88    6.87
  10  10 -21   10.42    7.07
 -10 -10  21    2.52    6.31
  10  10 -22   -1.63    4.18
 -10 -10  22   -0.04    2.58
  10  10 -23   11.63    7.63
  10  10 -24   -0.61    5.12
  10  10 -25   16.48    8.17
  10  11  -1   13.27    7.23
 -10 -11   1    7.23    6.15
  10  11  -2   -1.77    5.12
 -10 -11   2   -1.89    5.58
  10  11  -3   10.48    6.82
 -10 -11   3   15.91    8.91
  10  11  -4   -1.83    6.23
 -10 -11   4   -1.79    5.16
  10  11  -5   -2.01    5.40
 -10 -11   5    5.83    5.36
  10  11  -6   -1.37    4.75
 -10 -11   6    1.37    3.67
  10  11  -7   30.98   11.86
 -10 -11   7   56.63   14.94
  10  11  -8    1.06    6.16
 -10 -11   8    0.60    5.41
  10  11  -9   -1.59    5.70
 -10 -11   9   -0.58    5.22
  10  11 -10    1.52    4.83
 -10 -11  10    0.44    4.84
  10  11 -11   12.42    7.60
 -10 -11  11   -1.46    5.15
  10  11 -12   -1.85    5.27
 -10 -11  12   -0.71    4.36
  10  11 -13    8.60    6.83
 -10 -11  13   -1.31    5.76
  10  11 -14   -3.34    6.08
 -10 -11  14   -1.73    5.08
  10  11 -15   -0.89    5.38
 -10 -11  15    2.20    5.16
  10  11 -16    3.69    5.13
 -10 -11  16   -0.86    5.25
  10  11 -17    6.69    7.33
 -10 -11  17   10.91    7.29
  10  11 -18    0.98    4.57
 -10 -11  18   -1.16    4.16
  10  11 -19   -0.34    4.91
 -10 -11  19    2.56    5.79
  10  11 -20    1.06    4.30
 -10 -11  20   -1.01    4.71
  10  11 -21    8.36    6.36
 -10 -11  21   -0.91    4.37
  10  11 -22    3.91    4.23
 -10 -11  22   -2.42    5.63
  10  11 -23   -0.95    4.63
 -10 -11  23    5.05    5.04
  10  11 -24   -0.18    4.88
  10  11 -25   -0.90    4.27
  10  11 -26   -1.38    5.85
  10  12  -1   -3.25    7.22
 -10 -12   1    0.67    3.75
  10  12  -2    1.98    5.14
 -10 -12   2    3.31    5.06
  10  12  -3    5.97    5.45
 -10 -12   3    2.42    6.53
  10  12  -4    4.63    6.62
 -10 -12   4    5.61    5.69
  10  12  -5   14.16    9.74
 -10 -12   5   28.60   11.10
  10  12  -6    2.15    4.19
 -10 -12   6    6.15    7.31
  10  12  -7    0.79    5.03
 -10 -12   7    4.46    5.35
  10  12  -8   -0.65    3.73
 -10 -12   8   -1.55    5.16
  10  12  -9   16.56    9.25
 -10 -12   9    7.81    7.46
  10  12 -10   -2.59    5.29
 -10 -12  10   -1.68    5.51
  10  12 -11    7.77    6.67
 -10 -12  11   -1.92    4.85
  10  12 -12   -1.32    4.29
 -10 -12  12    2.57    5.31
  10  12 -13    2.45    5.31
 -10 -12  13   -0.55    3.36
  10  12 -14    0.88    3.61
 -10 -12  14    5.78    6.07
  10  12 -15   13.65    7.47
 -10 -12  15    9.81    7.13
  10  12 -16   -0.96    6.58
 -10 -12  16   -1.60    4.39
  10  12 -17   -2.16    7.09
 -10 -12  17   -1.19    4.34
  10  12 -18    3.97    5.83
 -10 -12  18   -1.16    5.03
  10  12 -19    9.13    6.57
 -10 -12  19   -1.86    5.92
  10  12 -20    4.04    5.01
 -10 -12  20    2.89    6.01
  10  12 -21   -0.51    5.42
 -10 -12  21   -0.81    3.46
  10  12 -22   -1.46    4.41
 -10 -12  22    4.10    5.61
  10  12 -23    0.41    4.85
  10  12 -24    0.98    3.95
  10  13  -1    2.37    6.03
  10  13  -2   -1.09    5.65
  10  13  -3   13.62    8.07
 -10 -13   3   -1.20    4.88
  10  13  -4   -1.97    7.38
 -10 -13   4    6.84    5.80
  10  13  -5    5.26    7.09
 -10 -13   5   -0.46    5.26
  10  13  -6   -2.04    5.88
 -10 -13   6    0.28    3.90
  10  13  -7    4.76    5.06
 -10 -13   7   10.74    7.68
  10  13  -8    2.02    5.30
 -10 -13   8   -1.70    4.99
  10  13  -9   -1.10    5.01
 -10 -13   9   -0.39    5.26
  10  13 -10    1.24    5.99
 -10 -13  10    4.26    6.81
  10  13 -11    1.25    5.10
 -10 -13  11   -1.96    5.35
  10  13 -12   17.89    9.80
 -10 -13  12    4.27    6.47
  10  13 -13   12.29    6.87
 -10 -13  13    3.25    6.75
  10  13 -14    6.40    6.24
 -10 -13  14    1.67    6.47
  10  13 -15   -2.94    6.00
 -10 -13  15    5.09    6.95
  10  13 -16    2.23    4.42
 -10 -13  16    0.10    3.88
  10  13 -17    8.50    6.50
 -10 -13  17    0.87    5.15
  10  13 -18   -2.59    5.68
 -10 -13  18    1.61    4.91
 -10 -13  19   -1.10    5.34
 -10 -13  20    2.09    4.78
  10  14  -1    1.19    3.73
  10  14  -2    1.01    5.52
  10  14  -3   -0.33    6.90
  10  14  -4    0.11    3.19
  10  14  -5    2.24    4.13
  10  14  -6   -0.83    4.76
  10  14  -7   -1.05    5.14
  10  14  -8    7.94    7.09
  10  14  -9    3.10    5.38
 -10 -14  11   11.99    8.96
 -10 -14  12   -0.59    4.53
 -10 -14  13   -1.08    4.48
 -10 -14  14    4.05    5.71
 -10 -14  15   11.18    8.68
 -10 -14  16   -2.17    6.01
 -10 -14  17   -0.37    4.62
 -10 -14  18   -2.30    5.43
  -9   0   1   19.03    5.79
   9   0  -1    9.43    4.50
  -9   0   2   -1.01    3.09
   9   0  -2   -0.26    2.52
  -9   0   3  140.68   16.92
   9   0  -3  129.58   16.98
  -9   0   4   -0.79    2.56
   9   0  -4    0.18    2.69
  -9   0   5   42.57    7.67
   9   0  -5   34.05    7.34
  -9   0   6   -0.47    1.96
   9   0  -6   -0.13    2.10
  -9   0   7  137.29   16.50
   9   0  -7  159.30   17.92
  -9   0   8   -0.59    2.46
   9   0  -8   -0.23    2.11
  -9   0   9   96.38   11.98
  -9   0   9   76.58   12.37
   9   0  -9   99.06   12.80
  -9   0  10   -0.07    1.67
  -9   0  10   -1.17    2.43
   9   0 -10   -0.67    2.27
  -9   0  11   19.76    5.31
   9   0 -11   10.67    4.01
  -9   0  12   -0.63    2.35
   9   0 -12    0.62    2.31
  -9   0  13  131.49   16.24
  -9   1   1  491.45   42.06
   9  -1  -1  414.86   41.69
   9   1  -1  352.17   41.22
  -9  -1   1  529.76   43.46
  -9   1   2    8.78    3.93
   9  -1  -2    9.29    4.27
   9   1  -2    6.69    4.76
  -9  -1   2   10.01    4.63
  -9   1   3    2.34    2.80
   9  -1  -3    6.50    3.46
   9   1  -3    2.58    3.30
  -9  -1   3    3.89    3.17
  -9   1   4   62.15    9.95
   9  -1  -4   64.20   10.56
   9   1  -4   71.91   11.85
  -9  -1   4   70.32   10.90
  -9   1   5  116.47   14.90
   9  -1  -5  152.64   16.77
   9   1  -5  116.46   16.45
  -9  -1   5  151.22   17.19
  -9   1   6    0.21    1.64
   9  -1  -6   -0.54    2.27
   9   1  -6    0.18    2.89
  -9  -1   6    0.88    2.32
  -9  -1   6   -1.03    3.11
  -9   1   7   50.23    8.05
   9  -1  -7   60.15    9.07
   9   1  -7   48.75    9.43
  -9  -1   7   50.63    8.98
  -9  -1   7   54.03   10.28
  -9   1   8    4.18    2.83
   9  -1  -8    9.36    3.49
   9   1  -8    2.20    2.99
  -9  -1   8    5.23    3.39
  -9  -1   8    1.19    3.08
   9  -1  -9   15.03    4.45
   9   1  -9   29.37    6.79
  -9  -1   9   11.66    4.33
  -9  -1   9   19.13    6.11
   9  -1 -10   -0.11    1.56
   9   1 -10   -0.47    3.27
  -9  -1  10   -0.49    2.13
  -9  -1  10    0.61    2.48
   9   1 -11  115.56   15.27
  -9  -1  11  100.90   13.52
  -9  -1  11  119.63   15.61
  -9   1  12    1.29    2.19
   9   1 -12    1.01    2.96
  -9  -1  12    8.50    4.26
  -9   1  13    3.95    2.72
   9   1 -13    6.34    3.62
  -9  -1  13    7.79    3.60
   9   1 -14   -0.05    2.43
  -9   2   1   47.85    8.41
   9  -2  -1   33.48    7.91
   9   2  -1   34.34    8.84
  -9  -2   1   44.14   10.26
  -9   2   2    9.58    4.16
   9  -2  -2    4.65    3.43
   9   2  -2    1.24    3.12
  -9  -2   2    2.53    2.69
  -9  -2   2    0.08    4.17
  -9   2   3  114.34   14.94
   9  -2  -3  145.58   16.91
   9   2  -3  159.78   19.09
  -9  -2   3  128.13   16.84
  -9  -2   3  108.58   17.15
  -9   2   4    9.87    3.58
   9  -2  -4    6.51    3.61
   9   2  -4   10.50    5.08
  -9  -2   4    7.13    3.82
  -9  -2   4    2.96    2.82
  -9   2   5   11.32    3.76
   9  -2  -5   22.94    5.49
   9   2  -5   18.91    5.96
  -9  -2   5   15.75    5.44
  -9  -2   5   21.63    7.65
  -9   2   6    0.60    2.56
   9  -2  -6    0.94    2.65
   9   2  -6   -0.99    2.91
  -9  -2   6    3.87    3.17
  -9  -2   6    4.65    3.45
   9  -2  -7   64.64    8.89
   9   2  -7   64.02   11.29
  -9  -2   7   41.23    8.82
  -9  -2   7   62.78   11.44
   9  -2  -8   25.22    5.43
   9   2  -8   38.68    8.72
  -9  -2   8   39.44    7.96
  -9  -2   8   29.62    7.59
   9   2  -9   52.36   10.17
  -9  -2   9   47.58    8.86
  -9  -2   9   63.28   11.37
   9   2 -10   -0.97    3.10
  -9  -2  10    2.62    2.57
  -9  -2  10   -0.50    1.91
   9   2 -11    0.02    2.61
  -9  -2  11    0.09    2.49
  -9  -2  11    1.56    2.71
   9   2 -12   22.35    6.40
  -9  -2  12   15.03    4.74
  -9  -2  12    6.94    4.05
  -9   2  13   59.51    7.98
   9   2 -13   45.02    9.34
  -9  -2  13   27.45    8.07
  -9   2  14   50.96    7.35
   9   2 -14   31.28    7.95
   9   2 -15   23.93    7.03
   9   2 -16   -0.21    2.53
  -9   3   1  177.11   20.27
   9  -3  -1  225.60   23.27
   9   3  -1  218.19   24.99
  -9  -3   1  149.71   22.54
  -9   3   2   37.19    7.34
   9  -3  -2   43.86    8.69
   9   3  -2   40.06    9.44
  -9  -3   2   55.17   11.29
  -9   3   3    0.21    2.11
   9  -3  -3   -0.01    2.87
   9   3  -3    1.61    3.71
  -9  -3   3   -0.80    3.56
  -9   3   4    4.41    2.82
   9  -3  -4   -0.41    2.43
   9   3  -4    1.08    3.53
  -9  -3   4   -0.86    2.55
   9  -3  -5   71.93   10.52
   9   3  -5   62.67   12.62
  -9  -3   5   80.86   13.80
   9  -3  -6   42.70    7.29
   9   3  -6   33.46    8.73
  -9  -3   6   49.85   10.88
   9   3  -7   27.93    8.12
  -9  -3   7   22.02    6.44
  -9  -3   7   23.32    7.03
   9   3  -8    1.94    3.59
  -9  -3   8    2.91    3.28
  -9  -3   8    4.06    4.30
   9   3  -9    8.98    5.12
  -9  -3   9   14.29    5.32
  -9  -3   9   13.38    5.89
   9   3 -10    2.62    3.45
  -9  -3  10    6.04    3.33
  -9  -3  10    2.89    4.02
   9   3 -11  171.88   21.79
  -9  -3  11  169.60   20.22
  -9  -3  11  187.19   22.85
   9   3 -12   36.80    8.77
  -9  -3  12   30.55    7.16
  -9  -3  12   23.75    7.22
   9   3 -13   14.37    5.49
  -9  -3  13   18.98    5.71
  -9  -3  13    3.78    4.33
   9   3 -14   -0.26    2.70
  -9  -3  14    0.65    3.49
   9   3 -15   59.29   11.37
   9   3 -16    9.52    5.15
   9   3 -17   51.71   10.54
   9   3 -18   -0.69    2.54
  -9   4   1    4.33    2.86
  -9   4   1    2.35    2.65
   9  -4  -1    1.85    3.26
   9   4  -1    2.31    3.59
  -9  -4   1    3.23    3.67
  -9   4   2   50.63    8.67
   9  -4  -2   51.69    9.65
   9   4  -2   45.03   10.62
  -9  -4   2   47.36   10.98
  -9   4   3   48.12    8.29
   9  -4  -3   31.02    7.88
   9   4  -3   75.50   13.27
  -9  -4   3   53.19   11.36
   9  -4  -4   69.28   10.41
   9   4  -4   53.25   11.60
  -9  -4   4   47.88   11.00
   9   4  -5   61.86   13.11
  -9  -4   5  128.41   17.60
   9   4  -6   -0.81    3.83
  -9  -4   6    2.92    4.22
   9   4  -7   85.23   14.75
  -9  -4   7   86.12   15.38
   9   4  -8   87.48   15.38
  -9  -4   8  113.32   17.01
   9   4  -9   87.61   14.49
  -9  -4   9   76.76   14.37
   9   4 -10    1.15    3.96
  -9  -4  10   -1.91    3.60
   9   4 -11    7.89    4.77
  -9  -4  11    6.13    4.73
   9   4 -12    6.38    4.43
  -9  -4  12    1.62    3.13
   9   4 -13   49.76   10.49
  -9  -4  13   45.35   10.30
   9   4 -14    4.71    4.35
  -9  -4  14    8.29    4.80
   9   4 -15   15.58    6.19
   9   4 -16    1.26    4.24
   9   4 -17   25.57    7.63
   9   4 -18   75.16   13.62
   9   4 -19   45.89   10.68
  -9   5   1  142.22   15.42
  -9   5   1  158.21   17.63
   9  -5  -1  125.86   18.10
  -9  -5   1  132.79   20.68
  -9   5   2   67.11    8.50
  -9   5   2   43.99    8.36
   9  -5  -2   54.07   10.03
  -9  -5   2   61.03   12.87
  -9   5   3   15.85    3.65
  -9   5   3    5.92    3.58
  -9  -5   3    3.20    5.17
  -9   5   4   74.70   10.46
  -9  -5   4   80.89   15.09
  -9   5   5   25.54    5.35
  -9  -5   5   28.53    9.01
  -9  -5   6   44.43   11.38
  -9  -5   7   72.70   14.39
  -9  -5   8    8.11    5.22
  -9  -5   9    2.77    4.53
  -9  -5  10    0.90    3.24
  -9  -5  11   85.32   15.32
  -9  -5  12   33.27    9.40
  -9  -5  13    0.12    3.18
  -9  -5  14   25.21    8.42
  -9  -5  15   29.46    8.77
   9   5 -20    7.85    4.82
   9   5 -21   47.55   11.08
   9   5 -22   33.68    9.35
  -9   6   1   -0.65    1.92
  -9   6   1    0.04    2.06
   9   6  -1    2.44    4.54
  -9  -6   1    5.49    4.99
  -9   6   2  116.90   14.31
   9   6  -2  101.01   17.91
  -9  -6   2  104.54   18.38
  -9   6   3   31.00    6.76
   9   6  -3   40.02   10.52
  -9  -6   3   43.38   11.04
  -9   6   4   31.73    6.13
   9   6  -4   29.32    8.98
  -9  -6   4   18.95    8.07
  -9   6   5   19.92    4.78
   9   6  -5   15.40    7.31
  -9  -6   5   33.35    9.78
  -9   6   6   14.97    3.92
  -9  -6   6    4.92    5.01
  -9   6   7   20.40    4.40
  -9  -6   7   32.11   10.01
  -9   6   8   89.16   10.14
  -9  -6   8   79.69   16.11
  -9   6   9   16.71    3.54
  -9  -6   9   10.77    5.75
  -9  -6  10    1.95    4.44
   9   6 -11   -0.97    3.01
  -9  -6  11   -0.38    3.38
   9   6 -12   30.31    9.35
  -9  -6  12   43.95   10.78
   9   6 -13   18.65    7.51
  -9  -6  13   17.18    7.49
   9   6 -14   44.47   10.63
  -9  -6  14   33.56    9.97
   9   6 -15    2.29    4.64
  -9  -6  15   18.06    6.99
   9   6 -16   -0.04    3.20
   9   6 -17   19.81    7.47
   9   6 -18   24.48    8.50
   9   6 -19    2.15    4.09
   9   6 -20    0.99    4.75
   9   6 -21    7.43    5.16
   9   6 -22    5.21    5.39
   9   6 -23   11.67    6.89
  -9   7   1   16.13    5.06
   9   7  -1   -0.18    3.66
  -9  -7   1   14.31    7.08
  -9   7   2    5.35    3.48
   9   7  -2   15.98    7.21
  -9  -7   2    6.38    6.57
  -9   7   3   -0.32    2.75
   9   7  -3    3.87    4.32
  -9  -7   3   -0.03    3.22
  -9   7   4   23.37    5.60
   9   7  -4   22.71    8.73
  -9  -7   4   17.03    9.39
  -9   7   5    5.25    2.95
   9   7  -5    6.64    5.39
  -9  -7   5   15.23    6.79
  -9   7   6   53.42    8.18
   9   7  -6   46.44   12.00
  -9  -7   6   73.14   15.04
  -9   7   7    4.41    2.54
   9   7  -7    2.05    4.84
  -9  -7   7    8.35    6.28
  -9   7   8   -0.16    1.62
   9   7  -8   -1.38    4.38
  -9  -7   8   -1.75    4.05
  -9   7   9   19.70    3.99
   9   7  -9   14.52    6.32
  -9  -7   9    8.33    5.85
  -9   7  10   26.46    4.59
   9   7 -10   26.41    9.19
  -9  -7  10   18.05    7.73
   9   7 -11   19.52    7.42
  -9  -7  11   15.84    7.65
   9   7 -12   64.84   13.63
  -9  -7  12   59.14   13.40
   9   7 -13    2.04    2.97
  -9  -7  13   -1.30    3.84
   9   7 -14    2.92    3.54
  -9  -7  14   -0.12    4.20
   9   7 -15    2.53    4.47
  -9  -7  15    0.87    4.51
   9   7 -16   31.84    9.68
  -9  -7  16   39.16   10.89
   9   7 -17    1.61    3.68
   9   7 -18    0.99    3.93
   9   7 -19   -1.26    4.85
   9   7 -20   13.31    6.73
   9   7 -21   15.67    7.29
   9   7 -22   14.15    6.78
   9   7 -23    4.47    5.50
   9   7 -24    1.23    4.28
   9   7 -25   -0.69    2.48
  -9   8   1    8.86    4.61
   9   8  -1   12.31    6.49
  -9  -8   1   14.55    7.57
  -9   8   2   12.23    4.57
   9   8  -2   46.26   12.32
  -9  -8   2   23.59    9.40
  -9   8   3   -0.35    2.45
   9   8  -3    5.17    5.01
  -9  -8   3    5.78    5.70
  -9   8   4   42.77    8.37
   9   8  -4   88.45   16.11
  -9  -8   4   75.44   15.56
  -9   8   5    2.11    2.54
   9   8  -5    4.72    5.41
  -9  -8   5   -1.46    4.62
   9   8  -6   -3.35    6.27
  -9  -8   6    4.44    6.99
   9   8  -7    4.59    5.30
  -9  -8   7    3.34    5.52
   9   8  -8   70.47   14.70
  -9  -8   8   70.90   15.72
   9   8  -9   18.48    7.54
  -9  -8   9   15.16    7.27
   9   8 -10   23.35    8.24
  -9  -8  10   -2.23    4.87
   9   8 -11   13.37    7.12
  -9  -8  11    3.60    5.02
   9   8 -12   23.92    8.39
  -9  -8  12   22.08    8.76
   9   8 -13   -0.67    3.75
  -9  -8  13   -1.51    5.43
   9   8 -14   19.72    7.92
  -9  -8  14   21.92    9.23
   9   8 -15    0.27    3.01
  -9  -8  15   -1.55    4.89
   9   8 -16   -0.86    3.36
  -9  -8  16   -0.47    4.40
   9   8 -17   15.09    7.10
  -9  -8  17    0.96    2.05
   9   8 -18   31.51   10.11
   9   8 -19    5.33    4.90
   9   8 -20   14.96    7.44
   9   8 -21    1.38    4.46
   9   8 -22    3.21    4.09
   9   8 -23   -0.63    3.58
   9   8 -24    9.88    6.45
   9   8 -25    3.07    4.72
   9   8 -26    0.67    4.72
   9   9  -1    3.53    4.80
  -9  -9   1    4.05    5.36
   9   9  -2   40.05   11.56
  -9  -9   2   40.04   12.24
   9   9  -3    1.21    3.70
  -9  -9   3   10.17    6.39
   9   9  -4    9.61    6.99
  -9  -9   4    6.57    5.81
   9   9  -5    9.15    7.19
  -9  -9   5   13.41    8.02
   9   9  -6  101.00   18.05
  -9  -9   6   78.40   17.51
   9   9  -7   11.30    6.21
  -9  -9   7   -1.85    4.70
   9   9  -8   -1.19    5.22
  -9  -9   8   -1.14    5.35
   9   9  -9   -2.60    5.17
  -9  -9   9    2.14    4.91
   9   9 -10   14.91    7.78
  -9  -9  10   10.26    6.92
   9   9 -11   -1.75    4.05
  -9  -9  11   -0.26    4.39
   9   9 -12   66.02   13.75
  -9  -9  12   15.48    9.42
   9   9 -13   -1.83    5.13
  -9  -9  13    9.24    7.34
   9   9 -14   -2.28    4.88
  -9  -9  14   -0.63    3.70
   9   9 -15    2.10    4.80
  -9  -9  15    2.83    3.69
   9   9 -16   12.26    7.21
  -9  -9  16   51.40   12.84
   9   9 -17   -2.17    4.25
  -9  -9  17   -1.13    4.81
   9   9 -18    3.24    5.35
  -9  -9  18    0.69    4.96
   9   9 -19   -0.57    3.95
   9   9 -20   14.62    7.29
   9   9 -21   -1.03    3.79
   9   9 -22   17.65    8.18
   9   9 -24   -0.88    4.35
   9   9 -25   -2.25    4.44
   9   9 -26   19.91    8.57
   9   9 -27    6.44    5.59
   9  10  -1   -0.31    4.84
  -9 -10   1    7.49    5.79
   9  10  -2   25.40    9.90
  -9 -10   2   14.48    7.97
   9  10  -3   -1.27    4.22
  -9 -10   3    4.03    5.26
   9  10  -4   58.78   13.88
  -9 -10   4   44.25   13.02
   9  10  -5    3.34    4.99
  -9 -10   5    1.02    4.65
   9  10  -6    3.74    5.18
  -9 -10   6   -0.45    3.87
   9  10  -7   -0.58    2.49
  -9 -10   7    3.01    5.52
   9  10  -8   13.03    7.54
  -9 -10   8   22.01    9.20
   9  10  -9   10.90    7.05
  -9 -10   9    4.94    5.54
   9  10 -10    2.14    4.65
  -9 -10  10    1.80    4.63
   9  10 -11    1.90    4.09
  -9 -10  11    6.05    5.78
   9  10 -12    8.77    6.04
  -9 -10  12    6.27    6.08
   9  10 -13    0.22    4.76
  -9 -10  13    3.48    5.44
   9  10 -14   40.96   11.40
  -9 -10  14   23.33    9.64
   9  10 -15   -2.08    5.33
  -9 -10  15   -1.06    5.11
   9  10 -16   -1.89    4.43
  -9 -10  16   -0.72    4.92
   9  10 -17   -3.02    5.30
  -9 -10  17   -0.29    4.29
   9  10 -18   29.58   10.70
  -9 -10  18   37.48   11.20
   9  10 -19    7.90    6.02
  -9 -10  19    1.44    3.98
   9  10 -20   10.23    7.06
   9  10 -21   -0.56    5.26
   9  10 -22    3.11    4.49
   9  10 -23   -2.59    5.52
   9  10 -24   18.45    8.43
   9  10 -25    4.48    6.77
   9  10 -26   -0.62    3.77
   9  10 -27   -0.54    3.76
   9  10 -28    5.52    5.71
   9  11  -1    6.58    5.93
  -9 -11   1    5.34    6.56
   9  11  -2   41.35   12.81
  -9 -11   2   40.69   13.37
   9  11  -3   -1.41    4.19
  -9 -11   3   -1.22    6.04
   9  11  -4   12.18    7.23
  -9 -11   4    9.31    6.87
   9  11  -5    0.34    4.83
  -9 -11   5   -1.04    4.08
   9  11  -6   23.40    9.19
  -9 -11   6   15.72    8.66
   9  11  -7    1.26    4.87
  -9 -11   7   -1.60    4.68
   9  11  -8   -2.53    4.97
  -9 -11   8   -0.16    3.61
   9  11  -9    6.70    6.82
  -9 -11   9    0.84    6.13
   9  11 -10   12.09    8.20
  -9 -11  10    8.07    6.38
   9  11 -11   -0.56    4.59
  -9 -11  11    8.77    7.35
   9  11 -12    4.44    4.94
  -9 -11  12    7.91    6.74
   9  11 -13    3.55    4.94
  -9 -11  13   -0.38    2.25
   9  11 -14    2.57    3.82
  -9 -11  14   -0.16    3.73
   9  11 -15    8.02    6.06
  -9 -11  15   -1.10    5.31
   9  11 -16   18.07    9.14
  -9 -11  16   18.05    8.60
   9  11 -17    0.01    6.36
  -9 -11  17    7.63    5.66
   9  11 -18    7.25    5.83
  -9 -11  18    2.43    5.40
   9  11 -19   -1.43    4.00
  -9 -11  19   -0.15    3.81
   9  11 -20   13.49    8.07
  -9 -11  20   -1.21    5.77
   9  11 -21   -1.20    5.00
  -9 -11  21   -0.67    3.57
   9  11 -22    6.32    5.83
   9  11 -23   -1.09    4.90
   9  11 -24   -0.70    4.02
   9  11 -25   -0.21    3.61
   9  11 -26    4.16    6.46
   9  11 -27   -1.60    4.28
   9  11 -28   -2.00    5.21
   9  11 -29   -2.40    5.05
   9  12  -1   12.31    9.43
  -9 -12   1    1.33    6.16
   9  12  -2    5.31    7.53
  -9 -12   2   -1.26    5.65
   9  12  -3    3.79    6.88
  -9 -12   3   -1.70    6.39
   9  12  -4   16.03    8.35
  -9 -12   4   10.48    7.86
   9  12  -5    3.39    4.98
  -9 -12   5   -1.22    4.76
   9  12  -6    3.19    4.45
  -9 -12   6   -2.39    5.34
   9  12  -7   -0.41    5.75
  -9 -12   7   -1.17    5.37
   9  12  -8   22.22    8.83
  -9 -12   8   18.43    8.93
   9  12  -9    3.64    6.30
  -9 -12   9   -1.26    4.57
   9  12 -10    3.73    7.03
  -9 -12  10    7.78    7.11
   9  12 -11   -0.70    4.74
  -9 -12  11   -3.11    6.53
   9  12 -12    2.30    6.19
  -9 -12  12    0.49    5.52
   9  12 -13   -0.47    4.44
  -9 -12  13   -0.72    4.08
   9  12 -14    9.11    6.64
  -9 -12  14    9.22    7.98
   9  12 -15   -1.40    4.83
  -9 -12  15   -1.58    5.31
   9  12 -16   -2.56    5.05
  -9 -12  16   -0.59    4.33
   9  12 -17    5.16    5.77
  -9 -12  17    0.77    4.11
   9  12 -18    4.70    6.28
  -9 -12  18    8.08    6.42
   9  12 -19    1.69    4.84
  -9 -12  19    8.07    6.38
   9  12 -20   10.95    7.39
  -9 -12  20    5.24    5.66
   9  12 -21   -1.24    5.02
  -9 -12  21   -0.96    5.42
   9  12 -22   -0.53    3.66
  -9 -12  22    1.00    5.22
   9  12 -23   -0.74    4.65
   9  12 -24   -2.52    5.27
   9  12 -25    6.79    5.32
   9  12 -26   -0.07    5.46
   9  13  -1    6.96    6.88
   9  13  -2   -2.39    7.03
   9  13  -3   14.29    6.94
  -9 -13   3    2.45    5.78
   9  13  -4    1.95    3.89
  -9 -13   4   -0.85    3.61
   9  13  -5    2.62    5.25
  -9 -13   5   -0.16    3.06
   9  13  -6   10.88    8.15
  -9 -13   6    3.56    5.47
   9  13  -7    2.06    4.94
  -9 -13   7    6.45    6.36
   9  13  -8    0.59    4.44
  -9 -13   8    2.01    5.62
   9  13  -9    9.09    7.06
  -9 -13   9    3.37    5.63
   9  13 -10   10.93    6.98
  -9 -13  10   16.62    8.58
   9  13 -11   -0.12    4.39
  -9 -13  11   -3.08    8.38
   9  13 -12   12.97    7.87
  -9 -13  12    0.03    4.40
   9  13 -13   -3.17    5.98
  -9 -13  13   -0.55    4.83
   9  13 -14   -1.07    4.84
  -9 -13  14   -1.38    4.74
   9  13 -15   -2.28    6.61
  -9 -13  15    4.54    4.65
   9  13 -16    4.07    5.43
  -9 -13  16    1.23    3.58
   9  13 -17   10.03    6.72
  -9 -13  17    2.58    4.97
   9  13 -18    2.25    5.93
  -9 -13  18   -1.48    4.41
   9  13 -19   -2.03    5.18
  -9 -13  19   -1.15    4.61
   9  13 -20    2.63    4.21
  -9 -13  20    5.48    7.68
   9  13 -21    9.47    7.39
  -9 -13  21    3.00    6.65
  -9 -13  22    1.54    6.13
  -9 -13  23   -2.23    5.71
   9  14  -1   -1.02    5.62
   9  14  -2    8.35    6.97
   9  14  -3    6.76    6.07
   9  14  -4    6.53    7.03
   9  14  -5   -1.07    6.06
   9  14  -6    5.89    6.40
   9  14  -7    0.19    4.98
   9  14  -8    2.51    6.59
   9  14  -9    3.47    5.71
   9  14 -10    6.90    6.82
   9  14 -11   -0.82    5.12
   9  14 -12    1.02    4.07
   9  14 -13   -0.85    5.45
  -9 -14  13    4.81    5.77
   9  14 -14   -0.79    5.49
  -9 -14  14   -1.46    6.26
   9  14 -15    1.31    5.13
  -9 -14  15   -1.38    5.58
  -9 -14  16   -0.20    4.21
  -9 -14  17   -1.51    6.57
  -9 -14  18   -1.76    4.92
  -9 -14  19   -2.14    5.30
  -9 -14  20   -1.21    5.49
  -9 -14  21   -1.96    5.38
  -9 -14  22   -0.86    5.03
  -8   0   1   -0.31    2.58
  -8   0   1   -0.97    2.41
   8   0  -1    0.92    2.69
  -8   0   2  471.30   44.04
  -8   0   2  484.93   45.13
   8   0  -2  514.43   45.23
  -8   0   3   -0.16    1.96
  -8   0   3   -0.28    1.40
   8   0  -3   -0.49    2.14
  -8   0   4   69.45   10.41
  -8   0   4   75.48   11.56
   8   0  -4   82.12   11.57
  -8   0   5   -0.32    1.95
  -8   0   5    0.50    1.86
   8   0  -5   -0.72    2.03
  -8   0   6   91.28   12.15
  -8   0   6   99.89   13.50
   8   0  -6  115.74   13.65
  -8   0   7   -0.30    1.89
  -8   0   7   -1.77    3.20
   8   0  -7   -0.72    2.45
  -8   0   8  202.43   21.03
  -8   0   8  219.85   22.70
   8   0  -8  219.34   22.20
  -8   0   9   -0.23    1.95
  -8   0   9    0.19    2.59
   8   0  -9    0.27    1.86
  -8   0  10   -0.28    1.65
  -8   0  10    0.98    2.34
   8   0 -10   -0.24    1.54
  -8   0  11   -0.44    1.75
   8   0 -11   -0.09    2.03
  -8   0  12  203.43   19.40
   8   0 -12  182.10   20.11
  -8   0  13    0.06    1.77
   8   0 -13   -0.80    2.50
  -8   0  14   80.79    9.79
   8   0 -14   67.96   10.23
   8   0 -15   -0.10    1.62
   8   0 -16    4.59    2.87
  -8   1   1   58.79    9.95
  -8   1   1   70.21   10.88
   8  -1  -1   66.48   10.96
   8   1  -1   61.81   11.00
  -8  -1   1   67.83   10.84
  -8  -1   1   73.58   11.83
  -8   1   2   10.00    3.86
  -8   1   2    3.27    3.14
   8  -1  -2    4.81    2.86
   8   1  -2    5.49    3.81
  -8  -1   2    1.87    2.33
  -8  -1   2    1.05    2.24
  -8   1   3    4.49    2.83
  -8   1   3    5.47    3.20
   8  -1  -3   10.54    4.12
   8   1  -3    3.68    3.31
  -8  -1   3   11.18    4.01
  -8  -1   3    5.23    3.30
  -8   1   4   48.43    7.47
  -8   1   4   26.99    6.53
   8  -1  -4   32.91    6.63
   8   1  -4   40.95    8.13
  -8  -1   4   30.14    6.93
  -8  -1   4   53.56    9.46
  -8   1   5   10.72    3.60
  -8   1   5    6.22    3.17
   8  -1  -5    5.81    3.10
   8   1  -5    8.97    4.21
  -8  -1   5    7.59    3.39
  -8  -1   5    4.11    3.28
  -8   1   6  101.28   11.66
  -8   1   6   83.18   11.71
   8  -1  -6   97.99   11.96
   8   1  -6   93.47   13.14
  -8  -1   6   92.88   12.41
  -8  -1   6   90.82   13.41
  -8   1   7    7.90    3.05
  -8   1   7    2.11    2.58
   8  -1  -7    2.70    2.53
   8   1  -7    8.28    3.81
  -8  -1   7    6.36    3.44
  -8  -1   7    7.42    3.76
  -8   1   8    5.10    2.36
  -8   1   8    4.26    2.62
   8  -1  -8    3.27    2.45
   8   1  -8    7.22    3.67
  -8  -1   8    4.60    2.99
  -8  -1   8    1.43    3.01
  -8   1   9   17.83    3.93
  -8   1   9   12.18    3.88
   8  -1  -9   15.62    3.95
   8   1  -9   13.23    4.66
  -8  -1   9   25.93    5.60
  -8   1  10  167.29   16.40
  -8   1  10  163.82   17.66
   8  -1 -10  154.69   16.88
   8   1 -10  160.54   19.01
  -8  -1  10  196.46   18.83
  -8   1  11    9.47    2.75
  -8   1  11   11.49    3.71
   8  -1 -11    4.22    2.34
   8   1 -11   10.93    4.05
  -8  -1  11    8.75    3.62
  -8   1  12   12.96    3.21
   8  -1 -12    9.82    3.24
   8   1 -12   16.80    5.46
  -8  -1  12   10.74    3.80
  -8   1  13   -0.46    1.49
   8  -1 -13   -0.33    1.47
   8   1 -13    1.51    2.02
  -8  -1  13    0.17    2.37
   8  -1 -14   78.38    9.80
   8   1 -14   65.02   10.59
  -8  -1  14   73.48   10.12
   8   1 -15   46.21    8.74
  -8  -1  15   51.52    8.14
   8   1 -16   91.40   13.01
   8   1 -17   -0.62    2.10
   8   1 -18    0.05    2.48
  -8   2   1   -0.53    2.04
  -8   2   1   -0.24    1.93
   8  -2  -1   -0.01    2.20
   8   2  -1   -0.79    3.31
  -8  -2   1    0.90    2.37
  -8  -2   1   -0.96    3.28
  -8   2   2   72.70   10.03
  -8   2   2   75.47   10.65
   8  -2  -2   61.89    9.99
   8   2  -2   50.57   10.30
  -8  -2   2   70.28   11.08
  -8  -2   2   61.37   11.30
  -8   2   3    8.79    3.59
  -8   2   3   15.49    4.61
   8  -2  -3   15.42    4.44
   8   2  -3    7.63    4.38
  -8  -2   3   13.01    4.60
  -8  -2   3   14.34    5.73
  -8   2   4   49.02    7.17
  -8   2   4   28.63    6.09
   8  -2  -4   55.99    8.13
   8   2  -4   20.07    6.85
  -8  -2   4   39.67    7.73
  -8  -2   4   25.34    7.58
  -8   2   5    8.92    3.20
  -8   2   5    9.20    3.41
   8  -2  -5   11.98    3.83
   8   2  -5    6.82    3.59
  -8  -2   5    5.58    3.29
  -8  -2   5   16.99    5.49
  -8   2   6   89.82   10.54
  -8   2   6   77.30   10.75
   8  -2  -6   96.65   11.26
   8   2  -6   83.60   13.21
  -8  -2   6  116.32   13.91
  -8   2   7   46.34    6.31
  -8   2   7   31.55    6.14
   8  -2  -7   37.82    6.28
   8   2  -7   47.60    9.25
  -8  -2   7   47.51    8.35
  -8   2   8  113.60   11.99
  -8   2   8  112.01   13.03
   8  -2  -8  115.67   12.49
   8   2  -8  119.53   15.97
  -8  -2   8  131.30   15.23
  -8   2   9   12.66    2.89
  -8   2   9    6.53    2.79
   8  -2  -9   11.07    3.07
   8   2  -9   13.35    4.87
  -8  -2   9    5.93    3.60
  -8   2  10   -0.12    1.16
  -8   2  10   -0.08    1.39
   8  -2 -10    0.37    1.22
   8   2 -10   -1.04    3.08
  -8  -2  10    1.68    2.40
  -8   2  11    0.67    1.36
  -8   2  11    2.33    2.03
   8  -2 -11    0.35    1.37
   8   2 -11    1.93    2.67
  -8  -2  11    0.45    1.71
   8  -2 -12   63.22    6.96
   8   2 -12   44.83    9.32
  -8  -2  12   55.16    9.15
   8   2 -13   34.51    8.02
  -8  -2  13   52.71    8.43
   8   2 -14   26.69    7.00
  -8  -2  14   35.86    6.95
   8   2 -15   29.12    7.23
  -8  -2  15   28.93    6.32
   8   2 -16   51.40    9.36
  -8  -2  16   35.67    7.20
   8   2 -17   27.29    6.98
   8   2 -18  190.86   22.42
   8   2 -19    9.83    4.76
   8   2 -20    3.63    3.64
  -8   3   1   87.68   11.95
  -8   3   1   88.62   12.46
   8  -3  -1   93.13   13.42
   8   3  -1  101.08   15.34
  -8  -3   1  113.90   14.92
  -8  -3   1  113.59   16.54
  -8   3   2    0.91    1.83
  -8   3   2   -0.56    1.62
   8  -3  -2    3.48    3.34
   8   3  -2    1.10    3.83
  -8  -3   2    1.10    2.58
  -8   3   3   52.49    7.86
  -8   3   3   50.25    8.11
   8  -3  -3   47.27    8.24
   8   3  -3   41.90    9.71
  -8  -3   3   55.42    9.71
  -8   3   4  138.58   14.74
  -8   3   4  124.49   14.79
   8  -3  -4  136.10   15.51
   8   3  -4  137.59   18.54
  -8  -3   4  145.11   17.67
  -8   3   5   16.45    3.91
  -8   3   5   13.69    3.86
   8  -3  -5   11.67    3.99
   8   3  -5    4.82    4.24
  -8  -3   5   17.32    5.93
  -8   3   6   44.67    6.16
  -8   3   6   41.17    6.60
   8  -3  -6   38.83    6.44
   8   3  -6   39.23    9.25
  -8  -3   6   51.33    9.06
  -8   3   7   14.95    3.27
  -8   3   7   17.23    3.97
   8  -3  -7   21.41    4.21
   8   3  -7   20.66    6.74
  -8  -3   7   34.66    7.27
  -8   3   8    6.60    2.00
  -8   3   8    2.71    2.01
   8  -3  -8    8.55    2.44
   8   3  -8    5.35    3.98
  -8  -3   8   12.14    4.58
  -8   3   9    5.05    1.45
  -8   3   9    2.01    1.50
   8  -3  -9    0.93    1.38
   8   3  -9    1.45    3.04
  -8  -3   9    1.73    2.68
  -8   3  10  106.78    8.56
  -8   3  10   98.92   10.80
   8   3 -10   86.42   14.18
  -8  -3  10   89.55   13.31
  -8   3  11   93.92   10.16
   8   3 -11   95.76   14.49
  -8  -3  11  101.87   13.63
  -8  -3  11  101.56   15.06
  -8   3  12    2.08    1.53
   8   3 -12    1.70    3.58
  -8  -3  12   -0.12    2.33
   8   3 -13    7.62    4.85
  -8  -3  13   11.31    4.40
   8   3 -14   23.47    6.76
  -8  -3  14   19.70    5.91
   8   3 -15   31.36    7.99
  -8  -3  15   26.62    6.42
   8   3 -16   73.55   12.72
  -8  -3  16   82.10   11.90
   8   3 -17   -0.54    2.79
  -8  -3  17   -0.03    2.24
   8   3 -18    3.02    3.69
   8   3 -19   17.61    6.27
   8   3 -20   97.31   15.12
   8   3 -21    5.80    4.94
   8   3 -22    6.88    4.29
  -8   4   1   96.24   11.92
   8  -4  -1   75.52   12.59
   8   4  -1   98.50   15.39
  -8   4   2   26.08    5.52
  -8   4   2   28.07    5.81
   8  -4  -2   26.41    6.93
   8  -4  -2   24.50    2.98
   8   4  -2   25.97    8.09
  -8   4   3   23.09    4.76
  -8   4   3   10.48    3.84
   8  -4  -3   18.44    5.20
   8   4  -3   21.71    6.92
  -8   4   4  106.02   13.06
  -8   4   4  137.44   14.51
   8  -4  -4  144.02   15.52
   8   4  -4  139.92   18.93
  -8   4   5    9.40    2.89
  -8   4   5    3.16    2.19
   8  -4  -5    7.86    3.21
   8   4  -5   11.43    5.11
  -8   4   6   49.60    5.66
  -8   4   6   52.60    6.50
  -8   4   6   44.70    6.78
   8   4  -6   44.06    9.98
  -8   4   7   94.06    8.70
  -8   4   7   92.58    9.21
  -8   4   7  103.14   10.70
   8   4  -7   77.02   14.01
  -8   4   8   38.06    5.38
   8   4  -8   28.84    8.05
  -8   4   9    4.40    1.78
   8   4  -9    8.09    4.89
  -8  -4   9   17.26    6.19
  -8   4  10    1.48    1.19
   8   4 -10    3.87    3.55
  -8  -4  10   -1.24    4.31
  -8   4  11   10.45    2.21
   8   4 -11    4.94    4.25
  -8  -4  11   15.70    5.47
  -8   4  12   90.34    8.68
   8   4 -12  103.60   15.24
  -8  -4  12   83.97   14.45
   8   4 -13   12.09    5.24
   8   4 -14   61.02   11.84
   8   4 -15   -0.44    2.53
   8   4 -16   32.15    8.39
   8   4 -17   20.26    7.05
   8   4 -18   61.87   11.92
   8   4 -19    1.59    3.48
   8   4 -20   14.92    6.50
  -8   5   1   30.19    5.42
  -8   5   1   29.47    6.20
   8   5  -1   34.80    9.53
  -8   5   2   29.98    5.12
  -8   5   2   23.66    5.35
   8   5  -2   35.93    8.96
  -8   5   3   93.74   11.28
   8   5  -3   87.82   15.38
  -8   5   4   12.58    3.08
  -8   5   4   19.41    4.12
   8   5  -4   19.91    7.00
  -8   5   5   57.37    7.11
  -8   5   5   79.51    8.38
  -8   5   5   57.76    8.12
   8   5  -5   49.97   11.67
  -8   5   6   98.28    9.33
  -8   5   6   81.05   10.15
   8   5  -6  100.39   15.95
  -8   5   7    1.57    1.58
   8   5  -7    6.76    4.53
  -8  -5   7    5.96    4.87
  -8   5   8    3.69    1.66
   8   5  -8    4.33    4.07
  -8  -5   8    6.32    4.99
  -8   5   9   13.00    2.59
   8   5  -9    6.64    5.10
  -8  -5   9    8.41    4.84
  -8   5  10  191.79   16.49
   8   5 -10  194.20   24.25
  -8  -5  10  173.76   23.84
  -8   5  11   36.88    4.13
   8   5 -11   39.69    9.55
  -8  -5  11   32.94    8.92
  -8   5  12    6.42    1.13
   8   5 -12    2.74    3.80
  -8  -5  12    3.94    4.50
   8   5 -13   -0.50    2.34
   8   5 -14    8.90    5.24
   8   5 -15   26.20    7.96
  -8   5  16   53.92    5.57
  -8   5  17   10.23    2.23
  -8   5  18    1.25    1.55
   8   5 -22    8.66    5.78
   8   5 -23   -0.99    3.77
   8   5 -24   14.30    6.89
   8   5 -25   15.65    6.84
  -8   6   1  104.46   11.73
  -8   6   1   87.21   12.30
  -8   6   1   86.68   12.45
  -8   6   2   87.58   10.68
  -8   6   3  100.66   11.48
  -8   6   4   30.78    5.20
  -8  -6   4   41.41   10.85
  -8   6   5   23.31    4.11
  -8  -6   5   18.13    7.73
  -8  -6   6   39.89   10.80
  -8  -6   7   37.84   10.10
  -8  -6   8   20.02    7.61
  -8   6   9    0.97    1.35
  -8  -6   9   -1.24    3.35
  -8   6  10    5.53    1.82
  -8  -6  10    3.80    4.38
  -8   6  11    9.83    2.03
  -8  -6  11   10.13    6.95
  -8  -6  12   19.93    7.68
  -8  -6  13    6.10    6.48
  -8   6  15   14.42    1.92
  -8   6  16    6.16    1.39
   8   6 -16   -0.38    4.34
  -8   6  17  112.09    9.82
   8   6 -17   62.70   14.33
  -8   6  18   20.95    3.50
   8   6 -18   25.39    8.26
   8   6 -19    5.17    4.65
   8   6 -20    0.64    3.96
   8   6 -21   -0.85    3.79
   8   6 -22    3.84    4.85
   8   6 -23   36.56   10.22
   8   6 -24    3.89    3.66
   8   6 -25    9.88    5.72
   8   6 -26    1.21    3.54
   8   6 -27   10.33    6.20
  -8   7   1   72.66    9.93
  -8   7   1   70.58   10.58
   8  -7  -1   63.67    7.06
   8   7  -1   83.87   15.24
  -8  -7   1   46.74   12.66
  -8   7   2    1.24    2.47
  -8   7   2    4.10    2.83
   8   7  -2   -1.27    3.99
  -8  -7   2   -2.07    6.06
  -8   7   3   37.53    6.33
  -8   7   3   43.48    7.50
   8   7  -3   30.07    9.66
  -8  -7   3   25.55    9.06
  -8   7   4    0.07    2.18
   8   7  -4   -0.46    2.86
  -8  -7   4   -0.73    3.68
  -8   7   5   89.49   10.83
   8   7  -5   79.96   15.04
  -8  -7   5   58.25   13.97
  -8   7   6   24.91    4.85
   8   7  -6   16.80    7.34
  -8  -7   6   14.47    7.49
   8   7  -7    0.29    2.60
  -8  -7   7   -1.14    4.81
   8   7  -8   -1.13    3.49
  -8  -7   8   -2.27    4.69
   8   7  -9   49.39   11.74
  -8  -7   9   36.61   10.27
   8   7 -10   13.38    6.81
  -8  -7  10   13.28    6.59
   8   7 -11   63.99   13.44
  -8  -7  11   41.44   11.17
   8   7 -12    0.27    2.51
  -8  -7  12   -0.09    3.61
   8   7 -13   16.43    7.46
  -8  -7  13   15.71    7.18
   8   7 -14    6.92    5.57
  -8   7  15   67.30    7.06
   8   7 -15   61.23   13.03
  -8   7  16    4.76    1.82
   8   7 -16    9.25    5.30
   8   7 -17    8.02    5.11
   8   7 -18    1.20    3.88
   8   7 -19    2.39    3.58
   8   7 -20   -1.27    3.34
   8   7 -21   18.95    7.64
   8   7 -22    3.59    4.53
   8   7 -23   -0.13    5.02
   8   7 -24   -0.26    3.49
   8   7 -25    3.76    5.07
   8   7 -26    8.27    5.48
   8   7 -27    7.61    5.50
   8   7 -28   -1.19    4.21
  -8   8   1   84.98   12.28
   8   8  -1   93.26   17.16
  -8  -8   1   64.75   14.81
   8   8  -2   -0.51    4.74
  -8  -8   2   -0.38    5.15
   8   8  -3   37.67   10.57
  -8  -8   3   33.17   10.63
   8   8  -4   10.65    6.45
  -8  -8   4   11.69    6.83
   8   8  -5    2.85    3.59
  -8  -8   5    3.86    4.93
   8   8  -6    5.55    5.23
  -8  -8   6    3.44    4.30
   8   8  -7  132.90   20.78
  -8  -8   7  136.50   21.97
   8   8  -8    1.31    3.39
  -8  -8   8    1.66    4.77
   8   8  -9   15.64    6.86
  -8  -8   9    1.25    4.23
   8   8 -10   15.38    6.70
  -8  -8  10   13.97    6.72
   8   8 -11    1.44    4.77
  -8  -8  11   -1.44    4.60
   8   8 -12   -1.17    5.03
  -8  -8  12    0.71    4.13
   8   8 -13   26.45    9.09
  -8  -8  13   33.74   10.49
   8   8 -14   -0.58    3.18
  -8  -8  14   -0.85    4.87
   8   8 -15    1.80    3.82
   8   8 -16    1.80    4.32
   8   8 -17   44.44   11.55
   8   8 -18    8.23    5.52
   8   8 -19    9.67    6.50
   8   8 -20   -0.79    4.06
   8   8 -21   -2.77    4.81
   8   8 -22   -0.65    4.55
   8   8 -23   28.28    9.80
   8   8 -24    5.60    5.59
   8   8 -25    4.91    4.72
   8   8 -26   -0.94    4.42
   8   8 -27    4.39    5.52
   8   8 -28   -0.55    4.55
   8   8 -29    4.32    4.63
   8   8 -30   -0.56    4.54
   8   9  -1  113.08   19.34
  -8  -9   1   79.69   17.53
   8   9  -2    1.75    5.13
  -8  -9   2   -0.01    3.56
   8   9  -3   60.65   13.26
  -8  -9   3   25.54    9.84
   8   9  -4    5.92    5.63
  -8  -9   4    3.01    5.50
   8   9  -5   37.30   10.90
  -8  -9   5   35.66   11.28
   8   9  -6   -1.33    4.58
  -8  -9   6    5.60    5.01
   8   9  -7    9.26    6.52
  -8  -9   7    7.05    5.34
   8   9  -8    1.89    3.58
  -8  -9   8    4.04    4.66
   8   9  -9   14.21    7.11
  -8  -9   9   14.12    6.87
   8   9 -10    4.50    4.79
  -8  -9  10   10.92    6.55
   8   9 -11  108.64   18.06
  -8  -9  11   68.60   15.74
   8   9 -12    1.75    4.06
  -8  -9  12    1.39    6.15
   8   9 -13    4.61    4.53
  -8  -9  13    6.68    5.52
   8   9 -14    5.14    5.27
  -8  -9  14    2.95    6.10
   8   9 -15   59.82   13.49
  -8  -9  15   58.81   14.03
   8   9 -16    1.67    3.70
   8   9 -17   -0.98    4.82
   8   9 -18   15.97    8.22
   8   9 -19   15.28    7.89
   8   9 -20    7.68    5.97
   8   9 -21   18.63    8.61
   8   9 -22   -1.13    4.26
   8   9 -23   -0.34    4.07
   8   9 -24   -1.76    4.47
   8   9 -25   31.12   10.60
   8   9 -26   -1.34    5.56
   8   9 -27    2.38    4.89
   8   9 -28    2.19    3.97
   8   9 -29    6.23    5.24
   8   9 -30    4.82    4.72
   8   9 -31    5.20    5.27
   8  10  -1   10.94    7.53
  -8 -10   1   33.69   11.39
   8  10  -2   -0.91    4.87
  -8 -10   2   -0.92    3.10
   8  10  -3   41.52   11.83
  -8 -10   3   31.42   11.06
   8  10  -4    9.36    6.11
  -8 -10   4   22.83    9.45
   8  10  -5   13.78    7.17
  -8 -10   5    0.25    3.90
   8  10  -6    1.38    4.38
  -8 -10   6    0.85    3.33
   8  10  -7   46.19   12.36
  -8 -10   7   64.01   15.32
   8  10  -8    0.02    4.32
  -8 -10   8   -1.11    5.01
   8  10  -9    6.67    4.83
  -8 -10   9   -0.57    4.82
   8  10 -10   -1.58    4.30
  -8 -10  10   -1.39    4.38
   8  10 -11    7.15    6.11
  -8 -10  11   11.44    7.48
   8  10 -12   -0.21    3.44
  -8 -10  12   -0.65    4.69
   8  10 -13   58.18   13.18
  -8 -10  13   37.53   12.18
   8  10 -14    6.56    6.38
  -8 -10  14   -2.01    5.06
   8  10 -15   -2.21    4.56
  -8 -10  15    1.21    5.29
   8  10 -16    2.75    4.58
  -8 -10  16   -2.07    4.82
   8  10 -17   53.67   13.31
   8  10 -18   -0.22    4.53
   8  10 -19   15.02    7.11
   8  10 -20   -0.34    4.98
   8  10 -21   13.41    7.21
   8  10 -22   -1.04    4.94
   8  10 -23    3.46    4.53
   8  10 -24   -0.86    5.46
   8  10 -25    4.66    5.95
   8  10 -26   -0.35    2.67
   8  10 -27    2.71    6.61
   8  10 -28   -1.62    4.46
   8  10 -29    7.21    6.11
   8  10 -30    1.60    4.50
   8  10 -31   -0.74    3.11
   8  10 -32    0.03    2.54
   8  11  -1   22.78    9.41
  -8 -11   1   30.83   10.74
   8  11  -2    5.31    6.95
  -8 -11   2   15.38    8.02
   8  11  -3   39.95   10.93
  -8 -11   3    3.97    4.46
   8  11  -4    4.07    5.45
  -8 -11   4   -0.97    5.28
   8  11  -5   27.42   10.50
  -8 -11   5   18.95    9.69
   8  11  -6   -0.68    3.92
  -8 -11   6    2.41    4.49
   8  11  -7    2.39    4.25
  -8 -11   7    4.77    5.35
   8  11  -8    2.38    3.67
  -8 -11   8    1.47    5.83
   8  11  -9   12.08    6.83
  -8 -11   9   23.17    9.79
   8  11 -10    6.86    5.48
  -8 -11  10    2.10    4.70
   8  11 -11   19.96    8.69
  -8 -11  11   10.74    7.83
   8  11 -12    4.82    4.99
  -8 -11  12   -0.92    4.24
   8  11 -13   -2.26    7.60
  -8 -11  13   -1.25    4.26
   8  11 -14   -0.36    2.56
  -8 -11  14   12.74    7.37
   8  11 -15   34.52   11.01
  -8 -11  15   27.78   10.14
   8  11 -16   -1.43    5.68
  -8 -11  16   -1.37    5.11
   8  11 -17    4.53    3.98
  -8 -11  17   -0.55    3.92
   8  11 -18   -1.18    5.03
  -8 -11  18   -1.62    4.39
   8  11 -19   10.64    6.76
   8  11 -20    1.45    4.03
   8  11 -21   19.30    9.32
   8  11 -22    4.50    4.67
   8  11 -23   -1.13    5.71
   8  11 -24    1.75    4.11
   8  11 -25   13.75    7.74
   8  11 -26   -0.02    5.46
   8  11 -27   -0.73    3.11
   8  11 -28   -0.61    4.91
   8  11 -29   -1.26    5.26
   8  11 -30   -0.73    3.52
   8  12  -1   -0.88    5.18
  -8 -12   1   -1.67    5.43
   8  12  -2    4.56    5.20
  -8 -12   2   -1.97    5.31
   8  12  -3   31.88   11.03
  -8 -12   3   41.77   13.70
   8  12  -4   -1.36    5.12
  -8 -12   4   -1.13    4.29
   8  12  -5    2.20    4.89
  -8 -12   5    6.25    6.24
   8  12  -6   -1.29    5.35
  -8 -12   6    1.97    5.62
   8  12  -7   37.15   11.25
  -8 -12   7   25.34   10.01
   8  12  -8    4.78    6.79
  -8 -12   8    4.52    5.82
   8  12  -9   10.05    6.75
  -8 -12   9    1.81    5.01
   8  12 -10   11.04    6.35
  -8 -12  10   -3.06    6.32
   8  12 -11    1.84    5.20
  -8 -12  11    1.94    4.20
   8  12 -12   -1.08    4.30
  -8 -12  12   -1.52    4.90
   8  12 -13   17.01    8.60
  -8 -12  13   27.65   10.07
   8  12 -14   -2.05    6.73
  -8 -12  14    0.54    4.41
   8  12 -15   -0.66    2.98
  -8 -12  15   -1.00    4.26
   8  12 -16    1.00    3.59
  -8 -12  16   -0.60    3.75
   8  12 -17    6.82    7.06
  -8 -12  17   15.49    7.61
   8  12 -18   11.39    7.04
  -8 -12  18   -1.16    4.19
   8  12 -19    9.53    6.73
  -8 -12  19    8.81    7.67
   8  12 -20    1.61    5.49
   8  12 -21    2.15    6.15
   8  12 -22   -1.02    4.50
   8  12 -23   12.42    7.23
   8  12 -24    4.01    5.81
   8  12 -25    2.33    4.76
   8  12 -26   -1.34    5.20
   8  12 -27    4.29    6.05
   8  13  -1   -2.10    5.10
   8  13  -3    1.48    5.89
   8  13  -4    3.48    5.75
  -8 -13   4   16.79   10.28
   8  13  -5   27.74   10.33
  -8 -13   5   38.72   12.88
   8  13  -6   -1.45    5.22
  -8 -13   6   12.10    7.72
   8  13  -7    6.57    6.15
  -8 -13   7    2.54    6.54
   8  13  -8    4.43    6.30
  -8 -13   8    1.48    5.13
   8  13  -9   13.09    7.68
  -8 -13   9   10.80    7.64
   8  13 -10   -1.15    4.39
  -8 -13  10   -2.43    6.25
   8  13 -11    9.03    6.68
  -8 -13  11    5.76    6.53
   8  13 -12   -0.99    3.87
  -8 -13  12   -1.08    4.75
   8  13 -13   -1.38    4.25
  -8 -13  13    6.05    6.30
   8  13 -14    7.52    6.35
  -8 -13  14   -0.03    2.76
   8  13 -15   35.44   10.85
  -8 -13  15    2.50    5.69
   8  13 -16    3.71    6.79
  -8 -13  16    1.28    4.62
   8  13 -17    0.09    6.11
  -8 -13  17   -2.09    4.88
   8  13 -18   -0.71    4.21
  -8 -13  18   -1.66    6.90
   8  13 -19    3.78    5.28
  -8 -13  19   -0.33    3.36
   8  13 -20   -0.13    4.72
  -8 -13  20    2.21    3.81
   8  13 -21    8.37    6.11
  -8 -13  21   -1.76    5.51
   8  13 -22    9.19    6.84
   8  13 -23   -1.54    5.35
   8  14  -1   11.61    7.73
   8  14  -2   21.87    9.38
   8  14  -3    1.54    5.93
   8  14  -4   -0.92    5.65
   8  14  -5   -1.29    6.36
   8  14  -6   -1.46    5.79
   8  14  -7    9.39    6.51
   8  14  -8    8.32    6.25
   8  14  -9    2.79    7.06
   8  14 -10    4.50    5.12
   8  14 -11    5.34    6.47
   8  14 -12   13.12    7.39
   8  14 -13    7.89    5.91
   8  14 -14    1.27    5.53
   8  14 -15   -4.47    6.99
   8  14 -16   -1.77    4.38
  -8 -14  16   -0.86    4.80
   8  14 -17   -1.66    4.46
  -8 -14  17    3.22    5.33
   8  14 -18    2.91    5.63
  -8 -14  18   -0.03    5.42
   8  14 -19    2.71    6.20
  -8 -14  19   -2.46    6.07
  -8 -14  20   -1.17    4.50
  -8 -14  21   -2.25    6.13
  -8 -14  22   -0.78    3.72
   8  15  -1    5.41    6.27
   8  15  -2    5.48    5.33
   8  15  -3    2.32    3.80
   8  15  -4    1.32    7.37
   8  15  -5    6.20    5.07
   8  15  -6    8.51    7.38
   8  15  -7   -1.71    5.44
   8  15  -8   -0.06    5.48
   8  15  -9   -0.33    4.64
   8  15 -10    5.23    6.07
   8  15 -11   -0.07    5.60
   8  15 -12   -1.31    5.09
  -7   0   1  970.26   75.86
  -7   0   1  783.92   75.09
   7   0  -1  926.78   75.92
   7   0  -1  920.93   74.40
  -7   0   2    0.60    2.19
  -7   0   2    0.40    2.91
   7   0  -2   -0.75    2.55
   7   0  -2   -0.12    1.28
  -7   0   3    1.64    2.43
  -7   0   3    6.57    3.64
   7   0  -3   17.15    4.74
  -7   0   4   -0.08    1.65
  -7   0   4    0.81    2.19
   7   0  -4   -0.95    2.46
  -7   0   5   41.84    7.03
  -7   0   5   42.43    7.58
   7   0  -5   36.60    7.01
  -7   0   6    0.01    1.75
  -7   0   6    0.01    1.49
   7   0  -6   -0.55    1.73
  -7   0   7  378.13   31.08
  -7   0   7  322.17   31.38
   7   0  -7  315.78   30.95
  -7   0   8   -0.81    2.25
  -7   0   8   -0.45    2.03
   7   0  -8   -1.06    2.25
  -7   0   9   12.96    3.56
  -7   0   9   16.42    4.51
   7   0  -9   15.50    4.30
  -7   0  10   -0.37    1.82
   7   0 -10   -0.03    2.01
  -7   0  11  370.29   30.82
   7   0 -11  318.55   31.14
  -7   0  12    0.79    1.77
   7   0 -12    1.40    2.13
  -7   0  13  120.74   12.94
   7   0 -13  116.98   13.69
  -7   0  14    0.56    1.51
   7   0 -14   -0.16    1.90
  -7   0  15    8.43    3.05
   7   0 -15    7.48    3.20
  -7   0  16    0.22    1.88
   7   0 -16   -0.89    2.28
  -7   0  17  603.75   47.42
   7   0 -17  504.91   48.15
  -7   0  18   -0.30    1.90
   7   0 -18   -0.34    2.15
   7   0 -19   12.66    4.61
   7   0 -20   -0.83    2.45
  -7   1   1    0.72    2.09
  -7   1   1    2.00    2.82
   7  -1  -1    1.28    2.06
   7  -1  -1    2.39    1.77
   7   1  -1    3.32    3.04
  -7  -1   1   -0.64    2.56
  -7  -1   1    2.34    3.29
  -7   1   2   30.84    6.35
  -7   1   2   31.69    6.66
   7  -1  -2   40.57    7.26
   7  -1  -2   36.75    5.94
   7   1  -2   48.41    8.64
   7   1  -2   60.16    8.40
  -7  -1   2   60.57    8.95
  -7  -1   2   40.74    8.05
  -7   1   3  304.37   27.27
  -7   1   3  270.24   27.21
   7  -1  -3  276.44   27.09
   7   1  -3  291.42   28.75
  -7  -1   3  313.91   28.47
  -7  -1   3  260.13   28.53
  -7   1   4    1.27    1.65
  -7   1   4    0.50    1.93
   7  -1  -4   -0.51    1.79
   7   1  -4    0.58    2.11
  -7  -1   4   -0.18    2.13
  -7  -1   4    1.25    2.15
  -7   1   5   93.14   10.75
  -7   1   5   88.61   11.23
   7  -1  -5   79.18   10.56
   7   1  -5   91.47   12.48
  -7  -1   5   86.95   11.67
  -7  -1   5   98.31   12.92
  -7   1   6    1.81    1.97
  -7   1   6    0.71    1.88
   7  -1  -6    3.78    2.23
   7   1  -6    1.96    2.65
  -7  -1   6    6.49    2.87
  -7  -1   6    1.57    2.75
  -7   1   7   38.72    5.92
  -7   1   7   45.30    6.78
   7  -1  -7   35.77    6.02
   7   1  -7   23.22    6.31
  -7  -1   7   44.57    7.30
  -7  -1   7   34.91    7.25
  -7   1   8   15.77    3.59
  -7   1   8   17.67    4.12
   7  -1  -8   18.40    4.02
   7   1  -8   15.45    4.60
  -7  -1   8   18.99    4.53
  -7  -1   8   10.38    4.42
  -7   1   9  347.32   29.03
  -7   1   9  336.02   30.08
   7  -1  -9  308.72   29.27
   7   1  -9  346.78   32.00
  -7  -1   9  371.33   31.32
  -7  -1   9  303.49   31.57
  -7   1  10   30.06    4.51
   7  -1 -10   15.80    3.99
   7   1 -10   30.91    6.33
  -7  -1  10   29.02    5.76
  -7   1  11   91.07    9.45
   7  -1 -11   72.09    9.61
   7   1 -11   89.81   11.90
  -7  -1  11   92.80   11.16
  -7   1  12    1.90    1.66
   7  -1 -12   -0.07    1.15
   7   1 -12    1.53    2.30
  -7  -1  12    0.42    1.95
  -7   1  13  201.95   18.62
   7  -1 -13  198.20   19.47
   7   1 -13  217.14   22.03
  -7  -1  13  214.69   20.77
  -7   1  14    3.32    1.97
   7  -1 -14    3.17    2.25
   7   1 -14    1.74    2.57
  -7  -1  14    3.42    2.58
  -7   1  15  131.58   12.84
   7  -1 -15  129.88   13.87
   7   1 -15  119.27   15.35
  -7  -1  15  131.44   14.61
  -7   1  16   41.24    5.59
   7  -1 -16   31.52    5.81
   7  -1 -16   27.78    6.36
   7   1 -16   36.42    7.46
  -7  -1  16   49.73    7.36
   7  -1 -17   30.81    5.95
   7   1 -17   36.62    7.47
  -7  -1  17   41.43    6.84
   7  -1 -18   -0.49    1.93
   7   1 -18   -0.54    2.61
  -7  -1  18   -0.30    1.70
   7   1 -19  189.02   20.96
  -7  -1  19  178.48   18.91
   7   1 -20   -0.58    2.33
   7   1 -21   70.98   11.37
   7   1 -22    3.42    3.44
  -7   2   1   44.44    7.20
  -7   2   1   39.40    7.27
   7  -2  -1   43.65    7.55
   7  -2  -1   38.60    5.94
   7   2  -1   39.81    8.29
  -7  -2   1   39.28    7.87
  -7  -2   1   34.97    8.27
  -7   2   2   44.13    7.24
  -7   2   2   54.45    8.16
   7  -2  -2   51.84    8.13
   7  -2  -2   51.83    6.26
   7   2  -2   36.77    8.29
  -7  -2   2   46.30    8.57
  -7  -2   2   30.74    8.08
  -7   2   3    6.90    3.00
  -7   2   3    5.96    2.67
   7  -2  -3    5.68    3.00
   7   2  -3   11.43    4.58
  -7  -2   3    2.97    2.67
  -7   2   4    5.10    2.56
  -7   2   4    2.52    2.18
   7  -2  -4    6.37    2.84
   7   2  -4    8.53    3.87
  -7  -2   4    6.71    3.57
  -7  -2   4    6.75    3.50
  -7   2   5  318.21   27.17
  -7   2   5  292.26   27.49
   7  -2  -5  294.44   27.36
   7   2  -5  291.59   30.53
  -7  -2   5  341.69   30.38
  -7  -2   5  289.43   30.68
  -7   2   6   14.80    3.30
  -7   2   6   11.82    3.39
   7  -2  -6   19.79    4.06
   7   2  -6   17.55    5.56
  -7  -2   6   16.98    4.92
  -7  -2   6   18.84    5.47
  -7   2   7  265.15   24.02
  -7   2   7  287.38   25.17
   7  -2  -7  262.45   24.36
   7   2  -7  302.79   29.05
  -7  -2   7  302.03   27.83
  -7  -2   7  285.66   28.93
  -7   2   8    3.22    1.68
  -7   2   8    7.19    2.46
   7  -2  -8    4.22    1.84
   7   2  -8    9.79    4.23
  -7  -2   8    6.37    3.52
  -7  -2   8    6.09    3.52
  -7   2   9   80.08    7.71
  -7   2   9   69.38    8.38
   7  -2  -9   77.98    8.04
   7   2  -9   60.51   10.56
  -7  -2   9   81.58   10.93
  -7  -2   9   55.90   10.42
  -7   2  10   23.76    3.26
   7  -2 -10   20.50    3.42
   7   2 -10   11.71    4.66
  -7  -2  10   22.02    5.39
  -7   2  11  215.84   15.14
   7  -2 -11  139.73   14.92
   7   2 -11  131.48   18.40
  -7  -2  11  188.06   19.03
  -7   2  12   46.05    4.92
   7  -2 -12   37.32    5.24
   7   2 -12   61.14    9.58
  -7  -2  12   60.78    8.71
   7  -2 -13   73.81    8.04
   7  -2 -13   82.07    8.89
   7   2 -13   70.49   11.23
  -7  -2  13   76.39   10.69
   7  -2 -14    3.26    1.56
   7  -2 -14    5.04    2.20
   7   2 -14    3.83    3.56
  -7  -2  14    1.46    2.04
   7  -2 -15   36.33    5.14
   7  -2 -15   43.87    6.12
   7   2 -15   43.61    8.35
  -7  -2  15   31.98    6.72
   7  -2 -16   93.28   10.60
   7   2 -16  115.94   14.93
  -7  -2  16  117.24   13.65
   7   2 -17   77.53   11.88
  -7  -2  17   62.98    9.85
   7   2 -18   50.84    9.91
  -7  -2  18   66.19    9.62
   7   2 -19   -0.41    2.55
  -7  -2  19    0.56    2.65
   7   2 -20    5.05    3.85
  -7  -2  20    9.29    3.74
   7   2 -21   77.55   12.61
   7   2 -22   11.39    4.96
   7   2 -23   52.66   10.21
   7   2 -24    1.31    2.51
  -7   3   1   -0.58    2.05
  -7   3   1    0.00    1.68
   7  -3  -1   -0.02    2.17
   7  -3  -1   -0.08    1.20
   7   3  -1   -0.34    2.84
  -7  -3   1   -0.51    2.31
  -7  -3   1    0.17    1.84
  -7   3   2  153.27   16.68
  -7   3   2  198.73   18.20
   7  -3  -2  191.44   18.82
   7  -3  -2  157.26   14.61
   7   3  -2  168.62   20.75
  -7  -3   2  167.25   19.58
  -7  -3   2  135.53   19.67
  -7   3   3   54.82    7.34
  -7   3   3   47.02    7.20
   7  -3  -3   45.30    7.56
   7   3  -3   32.34    8.70
  -7  -3   3   59.07    9.67
  -7  -3   3   56.45   10.42
  -7   3   4    4.18    2.20
  -7   3   4    8.32    2.89
   7  -3  -4    5.57    2.79
   7   3  -4    6.86    4.10
  -7  -3   4    3.68    3.41
  -7  -3   4    4.85    3.92
  -7   3   5   98.51   10.02
  -7   3   5   70.89    9.68
   7  -3  -5   85.43   10.24
   7   3  -5   94.60   13.91
  -7  -3   5  116.32   13.87
  -7  -3   5   96.88   14.31
  -7   3   6   19.50    3.41
  -7   3   6   14.26    3.40
   7  -3  -6   26.87    4.56
   7   3  -6   16.02    5.61
  -7  -3   6   23.77    6.21
  -7  -3   6   25.75    7.29
  -7   3   7    2.84    1.31
  -7   3   7    4.91    1.92
   7  -3  -7    1.86    1.48
   7   3  -7    3.72    3.13
  -7  -3   7    0.62    2.13
  -7  -3   7    3.47    3.70
  -7   3   8   -0.18    0.52
  -7   3   8   -0.11    1.03
   7  -3  -8    0.59    1.02
   7   3  -8   -0.34    2.26
  -7  -3   8   -0.58    2.75
  -7  -3   8   -0.62    2.14
  -7   3   9  227.93   20.54
   7   3  -9  256.42   26.54
  -7  -3   9  240.58   24.90
  -7  -3   9  275.39   27.60
   7   3 -10   95.55   13.88
  -7  -3  10   96.65   12.95
   7   3 -11    1.38    2.20
  -7  -3  11    8.08    3.82
   7   3 -12    1.64    3.18
  -7  -3  12    2.68    2.36
   7   3 -13   93.07   13.85
  -7  -3  13   88.07   12.38
   7   3 -14   91.23   14.38
  -7  -3  14  124.44   14.65
   7   3 -15  170.18   20.77
  -7  -3  15  175.12   19.51
   7   3 -16   17.95    5.95
  -7  -3  16   31.98    6.75
   7   3 -17    0.06    2.49
  -7  -3  17    3.32    2.70
   7   3 -18   18.09    6.24
  -7  -3  18   32.64    7.12
  -7   3  19  313.52   30.03
   7   3 -19  350.78   34.45
   7   3 -20    1.10    3.31
   7   3 -21    7.35    4.84
   7   3 -22    1.91    3.87
   7   3 -23   27.53    7.78
   7   3 -24    9.77    5.08
  -7   4   1   69.01    9.47
  -7   4   1   61.02    9.16
   7  -4  -1   75.44   11.31
   7  -4  -1   64.41    7.54
   7   4  -1   70.78   12.54
  -7  -4   1   70.09   11.50
  -7  -4   1   83.39   13.55
  -7   4   2   82.61   11.19
  -7   4   2   82.75   11.35
   7  -4  -2  127.21   14.23
   7  -4  -2  102.47    8.84
   7   4  -2  109.42   16.02
  -7  -4   2  114.24   15.08
  -7  -4   2  125.20   17.20
  -7   4   3   15.80    3.22
  -7   4   3   11.44    3.41
  -7   4   3   16.16    3.92
   7  -4  -3   11.58    4.27
   7   4  -3   18.44    6.36
  -7  -4   3   11.46    4.88
  -7  -4   3   11.29    5.54
  -7   4   4   40.47    5.13
  -7   4   4   36.34    5.68
  -7   4   4   42.49    6.24
   7   4  -4   36.02    8.94
  -7  -4   4   38.59    8.08
  -7  -4   4   27.40    7.81
  -7   4   5   73.47    7.83
  -7   4   5   90.14    8.98
  -7   4   5   85.27    9.36
   7   4  -5   68.38   12.48
  -7  -4   5   84.36   12.64
  -7  -4   5   58.55   11.99
  -7   4   6   77.94    6.96
  -7   4   6   63.39    7.20
  -7   4   6   72.70    8.13
   7   4  -6   76.47   12.66
  -7  -4   6   53.39   10.12
  -7  -4   6   53.04   11.26
  -7   4   7   30.55    3.61
  -7   4   7   45.22    4.14
  -7   4   7   41.41    5.21
   7   4  -7   58.36   10.35
  -7  -4   7   42.37    8.26
  -7  -4   7   59.93   10.79
  -7   4   8   65.92    6.52
   7   4  -8   43.29    9.64
  -7  -4   8   57.24    9.80
  -7  -4   8   42.63   10.19
  -7   4   9   32.89    3.84
   7   4  -9   35.26    8.17
  -7  -4   9   24.87    6.41
  -7   4  10    1.44    0.63
   7   4 -10    1.90    3.69
  -7  -4  10   -0.31    2.10
   7   4 -11  126.92   17.58
  -7  -4  11  130.93   16.35
   7   4 -12  131.08   18.02
  -7  -4  12  135.51   16.81
   7   4 -13  131.73   18.64
  -7  -4  13  159.29   18.14
   7   4 -14   32.37    8.08
   7   4 -15   79.62   13.26
   7   4 -16   26.58    7.59
  -7   4  17  137.23   13.91
   7   4 -17  167.11   20.52
  -7   4  18   21.82    4.39
   7   4 -18   36.69    9.08
  -7   4  19   12.56    3.55
   7   4 -19   26.24    7.29
   7   4 -20   46.38   10.23
   7   4 -21   38.84    9.61
   7   4 -26   13.40    5.98
   7   4 -27   24.81    8.53
  -7   5   1    0.64    1.19
  -7   5   1    1.31    2.51
  -7   5   1    2.22    2.07
   7  -5  -1    1.53    1.26
   7   5  -1    1.79    4.50
  -7  -5   1    0.98    3.02
  -7   5   2    0.47    1.48
  -7   5   2    1.95    2.35
  -7   5   2    1.00    1.81
   7   5  -2   -0.27    4.00
  -7  -5   2   -0.64    3.53
  -7   5   3   46.60    6.13
  -7   5   3   37.38    6.46
  -7   5   3   45.07    6.83
   7   5  -3   42.66    9.68
  -7  -5   3   47.67   10.66
  -7   5   4  136.02   12.70
  -7   5   4  130.15   13.22
  -7   5   4  111.44   13.09
   7   5  -4  124.84   18.08
  -7  -5   4  131.89   18.94
  -7   5   5   31.03    4.71
  -7   5   5   46.93    5.76
  -7   5   5   41.73    5.92
   7   5  -5   44.37    9.72
  -7  -5   5   33.52    9.29
  -7   5   6    4.01    1.40
  -7   5   6    0.97    1.03
  -7   5   6    0.53    1.23
   7   5  -6    3.85    3.87
  -7  -5   6    3.35    4.13
  -7   5   7   21.20    2.38
  -7   5   7   15.16    2.26
  -7   5   7   18.07    3.28
   7   5  -7   20.11    6.95
  -7   5   8   80.30    8.17
   7   5  -8   83.04   13.88
  -7   5   9  113.16   10.51
   7   5  -9  157.26   19.08
   7   5 -10   34.03    8.70
   7   5 -11  107.92   16.30
   7   5 -12    0.52    3.26
   7   5 -13   33.19    8.66
  -7   5  14   43.68    4.33
   7   5 -14   59.13   11.39
   7   5 -15  193.40   24.19
  -7   5  16   -0.39    1.14
   7   5 -16   -0.95    3.51
  -7   5  17    6.78    2.10
   7   5 -17    4.29    4.55
  -7   5  18    4.72    2.09
  -7   5  19   45.70    6.60
   7   5 -22   -1.39    3.95
   7   5 -23    1.27    4.02
   7   5 -24   21.75    7.42
   7   5 -25    2.75    3.66
   7   5 -26   -0.44    1.91
   7   5 -27    1.57    4.04
   7   5 -28    3.12    4.09
   7   5 -29   11.15    6.68
  -7   6   1   85.78    9.98
  -7   6   1   61.06   10.06
   7   6  -1   49.86   11.93
  -7  -6   1   91.38   15.48
  -7   6   2   67.04    8.87
  -7   6   2   50.84    8.97
  -7   6   2   95.62   11.00
   7   6  -2   76.94   14.11
  -7  -6   2   77.50   14.47
  -7   6   3   39.79    6.21
  -7   6   3   38.99    6.68
  -7   6   3   41.39    6.95
   7   6  -3   30.22    8.78
  -7  -6   3   40.72   10.31
  -7   6   4   13.07    3.19
  -7   6   4   14.73    3.89
  -7   6   4   14.11    3.84
   7   6  -4   26.03    8.09
  -7  -6   4    7.58    5.08
  -7   6   5   -0.11    1.11
  -7   6   5   -0.34    1.48
  -7   6   5    4.52    2.22
   7   6  -5    1.61    3.61
  -7   6   6   95.80    9.04
  -7   6   6   72.58    8.72
  -7   6   6   87.29    9.83
   7   6  -6   68.77   13.74
  -7   6   7  169.82   14.69
  -7   6   7  169.58   14.74
  -7   6   7  150.31   15.71
   7   6  -7  203.55   23.75
  -7   6   8   71.17    8.04
   7   6  -8   66.78   13.26
   7   6  -9    2.92    3.96
   7   6 -10  107.26   16.96
   7   6 -11  147.98   20.00
  -7  -6  11  118.78   19.04
  -7   6  12   15.70    2.57
   7   6 -12   34.11    8.72
  -7   6  13   14.17    2.44
  -7   6  14   14.46    2.55
  -7   6  15    2.21    1.41
  -7   6  16   48.19    5.96
  -7   6  17   69.74    8.10
  -7   6  18   64.95    8.05
   7   6 -19    2.04    4.18
   7   6 -20   -1.35    4.65
   7   6 -21    2.05    4.21
   7   6 -22   35.66    9.97
   7   6 -23   26.05    9.02
   7   6 -24    9.08    6.22
   7   6 -25    0.19    3.33
   7   6 -26   17.75    7.46
   7   6 -27   20.08    8.37
   7   6 -28   29.86    9.21
   7   6 -29    1.30    4.34
   7   6 -30    3.71    5.21
  -7   7   1    7.31    3.16
  -7   7   1    1.72    2.79
   7  -7  -1    2.55    1.58
  -7  -7   1    1.59    4.19
  -7   7   2   15.00    4.27
  -7   7   2   29.48    6.40
   7  -7  -2   22.49    3.08
  -7  -7   2   36.13   10.19
  -7   7   3   13.55    3.75
  -7   7   3   13.23    4.54
  -7   7   4  297.34   26.50
  -7   7   4  279.55   27.33
  -7   7   5   92.37   10.61
  -7   7   6   17.49    3.70
  -7  -7   9   13.08    7.04
  -7  -7  10   95.39   16.88
  -7  -7  11   36.54   10.15
  -7   7  13   24.34    3.99
   7   7 -13   11.48    5.99
  -7   7  14  137.81   13.82
   7   7 -14  170.36   22.73
  -7   7  15    0.30    1.33
   7   7 -15   -1.55    4.87
  -7   7  16    5.25    2.13
   7   7 -16   -1.23    3.23
   7   7 -17   -1.32    4.33
   7   7 -18   11.91    6.79
   7   7 -19    5.34    5.44
   7   7 -20   50.47   11.82
   7   7 -21    3.56    4.94
   7   7 -22   -0.52    3.48
   7   7 -23   12.93    6.63
   7   7 -24   28.45    9.83
   7   7 -25   -0.39    2.13
   7   7 -26   18.54    7.73
   7   7 -27   -1.34    4.89
   7   7 -28    3.92    5.04
   7   7 -29    4.37    4.53
   7   7 -30    3.66    5.23
   7   7 -31   -0.06    4.32
   7   7 -32    5.50    5.06
  -7   8   1   42.44    7.53
   7   8  -1   33.64   10.82
  -7   8   2  100.34   12.78
   7  -8  -2  105.94   10.30
   7   8  -2   74.44   15.99
  -7   8   3   13.85    4.10
   7   8  -3   10.91    6.16
  -7   8   4   30.54    5.96
   7   8  -4   40.67   10.49
  -7   8   5   13.11    3.63
   7   8  -5   12.61    6.82
   7   8  -6   17.29    7.51
   7   8  -7    3.33    4.30
  -7  -8   7    2.19    4.38
   7   8  -8   92.17   16.27
  -7  -8   8   76.25   15.48
   7   8  -9    7.87    6.06
  -7  -8   9    9.88    6.12
   7   8 -10   24.89    8.33
  -7  -8  10   15.33    7.16
   7   8 -11    6.47    5.85
  -7  -8  11    3.23    5.73
   7   8 -12  171.46   23.67
  -7  -8  12  163.88   24.14
   7   8 -13   -1.99    4.15
   7   8 -14    4.08    4.52
   7   8 -15    2.70    3.86
   7   8 -16   71.54   14.34
   7   8 -17   -0.85    3.86
   7   8 -18   10.18    6.29
   7   8 -19   -2.25    5.35
   7   8 -20    9.49    6.17
   7   8 -21    2.30    3.95
   7   8 -22    5.38    6.37
   7   8 -23    5.04    5.07
   7   8 -24    9.41    6.62
   7   8 -25    0.22    3.51
   7   8 -26    9.46    6.15
   7   8 -27   -0.33    3.68
   7   8 -28   17.21    8.16
   7   8 -29   -2.14    4.80
   7   8 -30   -0.33    3.77
   7   8 -31   -0.45    2.21
   7   8 -32    1.76    4.12
   7   8 -33   -1.32    4.68
  -7   9   1    2.46    2.48
   7   9  -1    3.60    5.13
  -7   9   2   34.38    7.07
   7   9  -2   30.75   10.17
   7   9  -3    6.20    5.11
   7   9  -4   45.48   11.67
   7   9  -5    1.37    3.14
  -7  -9   5    3.72    4.96
   7   9  -6   33.97   10.35
  -7  -9   6   18.06    8.04
   7   9  -7    7.48    5.83
  -7  -9   7    6.73    5.79
   7   9  -8   46.36   11.52
  -7  -9   8   18.82    8.59
   7   9  -9   -0.79    4.25
  -7  -9   9    1.61    5.49
   7   9 -10  135.26   20.22
  -7  -9  10   93.11   18.30
   7   9 -11   -0.43    3.63
  -7  -9  11    0.21    4.84
   7   9 -12    3.82    4.39
  -7  -9  12    1.73    5.64
   7   9 -13    7.46    5.65
  -7  -9  13    6.13    5.46
   7   9 -14   52.98   12.74
   7   9 -15    1.75    4.83
   7   9 -16    7.40    5.78
   7   9 -17   -1.03    3.48
   7   9 -18   18.89    7.88
   7   9 -19    1.99    4.01
   7   9 -20   17.72    7.83
   7   9 -21    3.71    5.15
   7   9 -22   -0.06    4.30
   7   9 -23   -1.54    4.11
   7   9 -24   21.92    8.96
   7   9 -25    3.63    4.76
   7   9 -26    2.95    4.62
   7   9 -27    1.38    5.01
   7   9 -28   -1.09    3.28
   7   9 -29   -1.25    5.14
   7   9 -30    1.04    4.63
   7   9 -31    0.17    3.62
   7   9 -32    1.97    4.51
   7   9 -33    0.06    4.77
   7   9 -34    5.22    5.76
   7  10  -1    9.54    6.82
   7  10  -2   61.56   14.01
   7  10  -3   -0.36    3.38
  -7 -10   3    2.78    4.27
   7  10  -4    1.60    5.21
  -7 -10   4   -0.72    4.78
   7  10  -5    2.20    3.60
  -7 -10   5    2.34    3.75
   7  10  -6  108.16   19.15
  -7 -10   6  106.77   19.98
   7  10  -7   -2.44    4.71
  -7 -10   7    6.90    5.44
   7  10  -8    2.75    4.68
  -7 -10   8    1.48    4.84
   7  10  -9   -1.37    3.49
  -7 -10   9    1.60    4.13
   7  10 -10    8.65    6.65
  -7 -10  10    5.89    5.85
   7  10 -11    8.82    6.45
  -7 -10  11   -1.76    4.54
   7  10 -12   29.16    9.86
  -7 -10  12   32.11   10.43
   7  10 -13   -1.40    3.70
  -7 -10  13   -1.83    4.81
   7  10 -14    2.05    5.22
  -7 -10  14    1.14    4.58
   7  10 -15   -1.92    4.25
   7  10 -16   41.67   11.85
   7  10 -17   -0.45    2.45
   7  10 -18   36.44   11.40
   7  10 -19   -1.46    5.87
   7  10 -20    0.88    3.78
   7  10 -21    0.56    4.58
   7  10 -22   25.81    9.78
   7  10 -23    4.81    5.85
   7  10 -24    2.17    4.56
   7  10 -25   -1.72    5.98
   7  10 -26    1.97    4.85
   7  10 -27    0.88    4.63
   7  10 -28   11.61    7.22
   7  10 -29    4.50    5.96
   7  10 -30    0.17    5.35
   7  10 -31    1.59    4.19
   7  10 -32    6.79    6.25
   7  10 -33   -0.86    3.60
   7  10 -34    6.66    6.72
   7  11  -1   -1.07    5.16
  -7 -11   1    0.25    5.67
   7  11  -2    4.24    5.48
  -7 -11   2    2.58    4.69
   7  11  -3    1.26    5.01
  -7 -11   3    6.12    5.56
   7  11  -4   22.59    8.69
  -7 -11   4   18.08    9.21
   7  11  -5   30.28   10.13
  -7 -11   5    1.98    5.28
   7  11  -6    3.60    4.83
  -7 -11   6   -0.42    2.93
   7  11  -7   27.19    9.32
  -7 -11   7   14.33    7.54
   7  11  -8   10.42    6.99
  -7 -11   8   12.31    7.21
   7  11  -9   -0.89    3.95
  -7 -11   9    2.48    4.37
   7  11 -10   33.35   10.34
  -7 -11  10   20.60    9.39
   7  11 -11   10.16    6.50
  -7 -11  11   -1.77    5.02
   7  11 -12    5.34    5.51
  -7 -11  12    0.44    5.34
   7  11 -13    2.19    4.12
  -7 -11  13   -0.78    3.59
   7  11 -14   12.78    7.54
  -7 -11  14   23.03    9.13
   7  11 -15   -0.89    4.65
  -7 -11  15   -0.30    3.47
   7  11 -16   14.10    7.78
   7  11 -17    6.72    5.33
   7  11 -18    4.77    5.70
   7  11 -19   -2.03    5.02
   7  11 -20   14.16    7.86
   7  11 -21   -1.59    6.30
   7  11 -22   -1.73    4.67
   7  11 -23    3.17    5.70
   7  11 -24   10.89    8.19
   7  11 -25    2.44    6.35
   7  11 -26   -1.13    3.75
   7  11 -27   -1.59    6.55
   7  11 -28   -2.54    5.19
   7  11 -29   -0.67    3.04
   7  11 -30   -1.45    4.43
   7  11 -31   -0.77    3.97
   7  12  -1    5.43    5.14
  -7 -12   1    4.55    6.02
   7  12  -2   15.10    8.48
  -7 -12   2   26.25   10.85
   7  12  -3    6.27    6.33
  -7 -12   3    3.02    5.80
   7  12  -4    3.72    6.33
  -7 -12   4   -1.68    4.79
   7  12  -5    6.26    5.79
  -7 -12   5   -1.47    4.57
   7  12  -6   38.76   11.42
  -7 -12   6   30.45   11.43
   7  12  -7    3.86    7.08
  -7 -12   7    2.00    5.15
   7  12  -8    4.99    5.98
  -7 -12   8    3.89    6.30
   7  12  -9   -1.57    4.75
  -7 -12   9    6.20    6.58
   7  12 -10   15.78    8.20
  -7 -12  10    3.06    4.59
   7  12 -11   -1.15    5.54
  -7 -12  11    8.07    6.51
   7  12 -12   51.07   12.60
  -7 -12  12   26.69   10.53
   7  12 -13    1.40    4.63
  -7 -12  13   -0.83    3.47
   7  12 -14   -1.89    4.62
  -7 -12  14   -0.61    5.79
   7  12 -15    0.28    5.60
  -7 -12  15   -1.05    4.25
   7  12 -16   38.52   11.81
  -7 -12  16   24.37   10.59
   7  12 -17    9.29    6.33
  -7 -12  17    3.83    5.79
   7  12 -18    6.58    6.17
   7  12 -19   -3.01    5.65
   7  12 -20   11.59    6.85
   7  12 -21    6.98    4.71
   7  12 -22   15.82    9.28
   7  12 -23    2.43    4.92
   7  12 -24   -1.56    5.85
   7  12 -25   -0.25    4.97
   7  12 -26    3.72    5.58
   7  12 -27    4.90    5.10
   7  12 -28   -0.06    3.69
   7  13  -1   -1.11    4.02
   7  13  -2   10.29    5.82
   7  13  -3   14.95    7.68
   7  13  -4   51.73   14.54
  -7 -13   4   41.27   13.49
   7  13  -5    4.62    5.82
  -7 -13   5    7.83    8.21
   7  13  -6   -1.99    5.96
  -7 -13   6   -1.62    5.39
   7  13  -7    1.49    4.75
  -7 -13   7    6.38    6.40
   7  13  -8    5.08    5.70
  -7 -13   8    3.56    5.79
   7  13  -9    2.71    6.01
  -7 -13   9    5.91    7.49
   7  13 -10   12.62    8.11
  -7 -13  10   21.60   10.66
   7  13 -11   -0.45    5.04
  -7 -13  11   -0.09    5.90
   7  13 -12   -1.53    4.18
  -7 -13  12   -1.47    6.07
   7  13 -13    1.73    4.90
  -7 -13  13    3.18    5.86
   7  13 -14   22.21    9.18
  -7 -13  14    8.33    7.24
   7  13 -15   -0.52    2.68
  -7 -13  15   -0.48    5.07
   7  13 -16   -1.21    6.02
  -7 -13  16   -1.38    4.68
   7  13 -17    3.65    5.70
  -7 -13  17   -0.65    3.07
   7  13 -18    3.33    4.09
  -7 -13  18   10.05    7.38
   7  13 -19   -1.05    5.29
   7  13 -20    8.03    7.23
   7  13 -21    1.56    4.59
   7  13 -22    2.09    4.04
   7  13 -23    7.57    5.58
   7  13 -24   12.93    7.52
   7  13 -25    0.39    5.45
   7  14  -1   11.40    6.60
   7  14  -2   15.22    8.55
   7  14  -3    1.11    5.66
   7  14  -4    9.18    5.28
   7  14  -5    2.28    5.44
   7  14  -6   10.99    6.81
   7  14  -7   49.06   14.25
   7  14  -8   19.97    8.79
   7  14  -9    9.46    6.24
   7  14 -10   -3.34    5.91
   7  14 -11    0.23    4.73
   7  14 -12   12.05    7.43
   7  14 -13    1.18    5.27
   7  14 -14   -1.30    5.31
   7  14 -15   -1.90    6.17
   7  14 -16    1.43    5.23
   7  14 -17    3.06    5.29
   7  14 -18   -1.89    5.09
   7  14 -19   -1.28    4.31
   7  14 -20    0.41    3.95
   7  14 -21    0.23    4.23
   7  15  -1   -1.00    4.88
   7  15  -2   -1.22    6.15
   7  15  -3    6.87    6.73
   7  15  -4   12.03    6.66
   7  15  -5   -2.75    5.93
   7  15  -6   -4.28    7.06
   7  15  -7   -3.22    6.41
   7  15  -8    9.58    6.84
   7  15  -9    1.18    4.91
   7  15 -10    4.31    5.83
   7  15 -11    2.90    5.72
   7  15 -12   -2.37    6.06
   7  15 -13   -2.53    5.39
   7  15 -14   -1.64    4.73
   7  15 -15    2.32    4.12
   7  16  -1    0.34    4.48
   7  16  -2   -1.60    6.59
   7  16  -3   -0.96    4.45
   7  16  -4   -2.11    5.13
   7  16  -5   -1.42    5.46
   7  16  -6   -3.42    6.41
   7  16  -7    6.38    6.06
  -6   0   1   -0.37    2.04
  -6   0   1    0.38    2.25
   6   0  -1    0.04    2.19
   6   0  -1   -0.89    2.29
  -6   0   2  353.28   32.01
  -6   0   2  351.66   32.55
   6   0  -2  363.98   32.38
   6   0  -2  335.89   30.93
  -6   0   3    0.41    2.01
  -6   0   3   -0.00    1.99
   6   0  -3    0.62    2.32
  -6   0   4   21.01    4.65
  -6   0   4   32.08    6.02
   6   0  -4   25.90    5.38
  -6   0   5   -0.24    2.01
  -6   0   5   -1.01    2.13
   6   0  -5   -0.32    1.61
  -6   0   6 1358.21  108.87
  -6   0   6 1497.65  110.50
   6   0  -6 1278.74  109.16
  -6   0   7   -0.18    1.73
  -6   0   7    1.51    2.10
   6   0  -7    0.10    1.74
  -6   0   8   36.52    5.55
   6   0  -8   19.62    4.81
  -6   0   9    0.29    1.36
   6   0  -9    0.39    1.80
  -6   0  10  250.86   21.50
   6   0 -10  209.54   21.54
  -6   0  11   -0.68    1.89
   6   0 -11    0.06    1.56
  -6   0  12  379.04   30.65
   6   0 -12  315.04   30.85
  -6   0  13   -0.11    1.41
   6   0 -13   -0.57    1.82
  -6   0  14   92.65   10.77
   6   0 -14  106.11   12.09
  -6   0  15   -0.43    1.51
   6   0 -15   -0.03    1.53
  -6   0  16  301.48   27.00
   6   0 -16  299.71   28.32
  -6   0  17   -0.55    1.83
   6   0 -17   -0.05    1.48
   6   0 -18  187.80   19.90
   6   0 -18  188.11   21.95
   6   0 -19   -0.76    2.03
   6   0 -19   -0.23    3.40
   6   0 -20    1.60    2.44
   6   0 -20   -0.00    3.42
   6   0 -21   -0.67    2.58
   6   0 -22  135.27   16.53
   6   0 -23   -0.55    2.07
   6   0 -24    1.73    2.26
  -6   1   1    1.45    2.36
  -6   1   1    5.60    2.92
   6  -1  -1    7.47    3.52
   6  -1  -1    6.34    2.49
   6   1  -1    5.38    2.99
   6   1  -1    5.13    3.22
  -6  -1   1    9.70    3.66
  -6  -1   1   10.65    4.26
  -6   1   2  669.75   55.65
  -6   1   2  701.60   56.35
   6  -1  -2  645.08   55.74
   6  -1  -2  669.29   54.46
   6   1  -2  657.03   57.25
   6   1  -2  651.49   56.27
  -6  -1   2  643.76   56.55
  -6  -1   2  685.09   57.94
  -6   1   3   41.76    6.29
  -6   1   3   26.59    5.60
   6  -1  -3   40.75    6.32
   6   1  -3   27.54    6.41
  -6  -1   3   36.96    6.74
  -6  -1   3   40.26    7.31
  -6   1   4  937.44   74.02
  -6   1   4  945.57   74.68
   6  -1  -4  921.07   74.18
   6   1  -4  940.02   76.41
  -6  -1   4  886.74   75.24
  -6  -1   4  842.74   76.05
  -6   1   5  101.49   12.18
  -6   1   5  128.46   13.37
   6  -1  -5  131.19   13.12
   6   1  -5  130.25   14.94
  -6  -1   5  110.75   13.65
  -6  -1   5  159.72   16.13
  -6   1   6  109.82   11.66
  -6   1   6  112.97   12.24
   6  -1  -6  112.13   12.01
   6   1  -6  105.38   13.43
  -6  -1   6  123.67   13.47
  -6  -1   6  126.94   14.43
  -6   1   7  270.56   22.08
  -6   1   7  218.25   22.10
   6  -1  -7  226.80   21.96
   6   1  -7  266.03   24.67
  -6  -1   7  269.04   23.96
  -6  -1   7  247.51   24.62
  -6   1   8  826.58   64.91
   6  -1  -8  812.73   65.43
   6   1  -8  784.04   67.54
  -6  -1   8  808.03   66.90
  -6   1   9    6.29    2.21
   6  -1  -9    9.93    2.79
   6   1  -9    8.45    3.52
  -6  -1   9   12.81    3.63
  -6   1  10  116.74   11.33
   6  -1 -10  124.90   12.06
   6   1 -10  107.10   13.40
  -6  -1  10  107.51   12.77
  -6   1  11   13.72    2.90
   6  -1 -11   13.05    3.08
   6   1 -11   15.71    4.49
  -6  -1  11   18.81    4.24
  -6   1  12  351.31   28.93
   6  -1 -12  353.96   29.84
   6   1 -12  316.43   31.55
  -6  -1  12  341.66   30.93
  -6   1  13   70.54    7.29
   6  -1 -13   60.07    7.74
   6   1 -13   48.85    8.48
  -6  -1  13   60.08    8.47
  -6   1  14  215.00   17.22
   6  -1 -14  187.45   17.71
   6   1 -14  136.16   18.27
  -6  -1  14  175.83   18.31
   6  -1 -15   13.87    3.41
   6  -1 -15   11.80    4.33
   6   1 -15    7.22    3.35
  -6  -1  15    9.58    3.30
   6  -1 -16    3.87    2.34
   6  -1 -16    2.13    2.94
   6   1 -16    6.55    3.20
  -6  -1  16    3.52    2.36
   6  -1 -17   12.49    3.38
   6  -1 -17   14.43    4.51
   6   1 -17    2.60    2.68
  -6  -1  17    4.33    2.56
   6  -1 -18  286.36   25.51
   6  -1 -18  229.50   26.19
   6   1 -18  278.78   27.14
  -6  -1  18  267.31   25.32
   6  -1 -19   47.71    7.34
   6  -1 -19   36.81    8.01
   6   1 -19   35.45    7.60
  -6  -1  19   33.64    6.45
   6  -1 -20   -0.38    1.94
   6   1 -20   -0.44    2.70
   6   1 -20    6.72    4.39
  -6  -1  20    0.81    2.26
   6  -1 -21    8.17    3.45
   6   1 -21    4.33    2.94
   6   1 -21    9.40    4.68
   6  -1 -22   15.89    4.80
   6   1 -22   11.39    4.56
   6   1 -22    9.84    5.36
   6   1 -23    8.37    4.13
   6   1 -24   27.37    7.11
   6   1 -25    0.75    2.80
   6   1 -26    2.60    3.80
  -6   2   1    6.78    2.74
  -6   2   1    2.43    2.11
   6  -2  -1    6.20    3.32
   6  -2  -1    3.99    1.94
   6   2  -1    5.17    3.61
   6   2  -1    8.58    3.53
  -6  -2   1    6.30    3.11
  -6  -2   1    7.60    4.18
  -6   2   2    5.23    2.64
  -6   2   2    7.87    3.08
   6  -2  -2   14.19    4.36
   6  -2  -2   16.14    2.95
   6   2  -2   12.03    4.87
   6   2  -2   18.04    4.86
  -6  -2   2   13.52    4.50
  -6  -2   2   14.23    4.88
  -6   2   3    5.13    2.35
  -6   2   3    2.86    2.36
   6  -2  -3    8.37    3.01
   6   2  -3    0.92    3.16
  -6  -2   3    4.62    3.20
  -6  -2   3   10.96    4.17
  -6   2   4   69.27    8.14
  -6   2   4   64.25    8.18
   6  -2  -4   64.61    8.23
   6   2  -4   78.58   11.35
  -6  -2   4   57.08    9.38
  -6  -2   4   81.75   11.88
  -6   2   5   13.31    2.86
  -6   2   5   10.86    3.07
   6  -2  -5   14.38    3.28
   6   2  -5   10.77    4.29
  -6  -2   5    9.90    3.81
  -6  -2   5   12.14    4.42
  -6   2   6  358.20   29.78
  -6   2   6  346.31   30.29
   6  -2  -6  343.20   29.99
   6   2  -6  380.67   34.37
  -6  -2   6  393.30   33.68
  -6  -2   6  369.97   34.65
  -6   2   7   73.21    7.01
  -6   2   7   66.68    7.38
   6  -2  -7   58.49    6.89
   6   2  -7   77.31   10.66
  -6  -2   7   57.58    9.17
  -6  -2   7   67.02   10.41
  -6   2   8   10.46    1.93
   6  -2  -8   10.69    2.28
   6   2  -8    8.49    3.84
  -6  -2   8   12.92    3.99
  -6   2   9    1.46    0.88
   6  -2  -9    0.52    0.96
   6   2  -9   -0.70    2.17
  -6  -2   9    1.88    2.33
  -6   2  10  311.59   24.64
   6   2 -10  303.52   29.81
  -6  -2  10  287.09   28.50
   6  -2 -11  287.47   24.39
   6  -2 -11  300.79   25.22
   6   2 -11  322.80   29.66
  -6  -2  11  286.86   27.82
   6  -2 -12  108.52   10.54
   6  -2 -12  116.73   11.36
   6   2 -12  116.41   14.58
  -6  -2  12  118.43   13.72
   6  -2 -13    8.89    2.40
   6  -2 -13   15.08    3.15
   6   2 -13   15.67    4.93
  -6  -2  13   11.16    3.92
   6  -2 -14  130.15   11.86
   6  -2 -14  106.22   12.08
   6   2 -14  131.76   15.62
  -6  -2  14  115.46   14.01
   6  -2 -15   39.67    5.31
   6  -2 -15   32.03    5.49
   6   2 -15   42.32    8.12
  -6  -2  15   32.34    6.61
   6  -2 -16   58.75    7.70
   6  -2 -16   72.79    8.91
   6   2 -16   74.27   11.08
  -6  -2  16   64.05    9.55
   6  -2 -17   19.90    4.07
   6  -2 -17   23.09    5.09
   6   2 -17   18.19    5.93
  -6  -2  17   20.03    5.17
   6  -2 -18   15.23    3.85
   6  -2 -18   22.20    5.17
   6   2 -18   23.32    6.26
  -6  -2  18   24.72    5.50
   6  -2 -19   19.59    4.34
   6   2 -19   18.32    5.52
  -6  -2  19   15.19    4.37
  -6   2  20  163.73   19.04
   6  -2 -20  175.28   17.87
   6   2 -20  168.36   20.38
  -6  -2  20  183.93   19.12
   6   2 -21   13.03    4.86
  -6  -2  21    0.53    2.69
   6   2 -22   23.05    6.67
   6   2 -23    2.77    3.17
   6   2 -24   10.12    5.16
   6   2 -25   26.85    7.49
   6   2 -26   54.29   10.73
  -6   3   1    6.17    2.78
  -6   3   1    3.36    2.55
   6  -3  -1    1.25    2.62
   6  -3  -1    4.63    1.85
   6   3  -1    0.92    2.20
   6   3  -1    4.88    3.02
  -6  -3   1    5.31    3.42
  -6  -3   1   -0.38    3.12
  -6   3   2  146.36   14.68
  -6   3   2  124.01   14.41
   6  -3  -2  140.41   15.55
   6  -3  -2  148.87   12.62
   6   3  -2  155.37   18.57
   6   3  -2  147.47   17.31
  -6  -3   2  137.61   16.88
  -6  -3   2  143.71   18.38
  -6   3   3  160.87   15.26
  -6   3   3  139.36   15.20
   6  -3  -3  155.86   16.17
   6   3  -3  165.51   19.39
  -6  -3   3  178.22   18.84
  -6  -3   3  158.84   19.49
  -6   3   4   51.10    5.97
  -6   3   4   35.32    5.59
   6  -3  -4   41.82    6.36
   6   3  -4   39.05    8.33
  -6  -3   4   48.27    8.39
  -6  -3   4   41.87    8.54
  -6   3   5   12.75    2.61
  -6   3   5   16.52    3.03
   6  -3  -5    5.75    2.39
   6   3  -5   10.87    4.73
  -6  -3   5    7.25    3.48
  -6  -3   5    5.72    3.60
  -6   3   6   17.84    2.78
  -6   3   6   18.43    3.02
   6  -3  -6   25.25    3.56
   6   3  -6   14.32    5.05
  -6  -3   6   12.46    4.42
  -6  -3   6   20.87    5.84
  -6   3   7   21.46    2.28
  -6   3   7   22.17    3.10
   6   3  -7   11.45    4.86
  -6  -3   7   19.59    5.27
  -6  -3   7   21.94    6.44
  -6   3   8  399.18   31.61
   6   3  -8  365.84   37.14
  -6  -3   8  401.46   36.73
   6   3  -9   75.42   11.37
  -6  -3   9   66.65   10.18
   6   3 -10   36.75    7.85
  -6  -3  10   43.97    7.74
   6   3 -11   14.19    4.83
  -6  -3  11   14.85    4.45
   6   3 -12   59.28   10.47
  -6  -3  12   67.57    9.96
   6   3 -13  143.34   18.36
  -6  -3  13  164.55   17.92
   6  -3 -14  171.22   15.07
   6  -3 -14  197.39   15.27
   6   3 -14  207.41   22.11
  -6  -3  14  227.09   21.29
   6  -3 -15   22.84    3.11
   6  -3 -15   24.35    3.27
   6   3 -15   12.51    5.16
  -6  -3  15   25.13    5.89
   6  -3 -16   34.93    4.36
   6  -3 -16   32.15    4.44
   6   3 -16   40.55    8.32
  -6  -3  16   17.74    5.65
  -6   3  17   79.11   10.36
   6  -3 -17  110.63    9.89
   6   3 -17   66.91   12.25
  -6  -3  17   96.17   12.58
  -6   3  18  126.46   13.91
   6  -3 -18  110.52   12.12
   6   3 -18  154.60   18.06
  -6  -3  18  132.71   15.59
  -6   3  19   35.10    6.69
   6   3 -19   46.49    9.18
  -6   3  20    1.81    2.61
   6   3 -20    2.62    2.86
   6   3 -21   -0.55    2.65
   6   3 -22   51.28   10.40
   6   3 -23   14.32    5.94
   6   3 -24   75.34   13.03
   6   3 -28   33.21    8.97
   6   3 -29   13.76    6.52
  -6   4   1  165.05   16.97
  -6   4   1  202.20   18.90
  -6   4   1  171.43   18.15
   6  -4  -1  171.67   19.54
   6  -4  -1  194.54   16.59
   6   4  -1  234.54   24.03
   6   4  -1  184.29   21.23
  -6  -4   1  187.92   21.16
  -6  -4   1  154.38   21.40
  -6   4   2   13.73    3.00
  -6   4   2   17.33    3.86
  -6   4   2    7.72    2.76
   6  -4  -2   10.26    1.66
   6   4  -2    7.10    4.38
  -6  -4   2   15.20    5.09
  -6  -4   2   21.10    6.39
  -6   4   3    4.79    1.79
  -6   4   3   10.61    2.90
  -6   4   3    6.04    2.27
   6   4  -3    7.90    4.45
  -6  -4   3    2.73    2.97
  -6  -4   3    6.64    3.96
  -6   4   4   14.39    2.66
  -6   4   4   21.70    3.59
  -6   4   4   15.18    3.31
   6   4  -4   25.63    7.09
  -6  -4   4    9.95    4.36
  -6  -4   4   18.45    6.06
  -6   4   5  259.87   22.48
  -6   4   5  295.23   23.18
  -6   4   5  268.48   23.42
   6   4  -5  267.09   28.79
  -6  -4   5  273.92   27.86
  -6  -4   5  261.45   29.33
  -6   4   6  238.56   21.15
  -6   4   6  265.88   22.05
   6   4  -6  345.73   30.07
  -6  -4   6  287.36   27.38
  -6  -4   6  286.11   29.22
  -6   4   7   64.17    6.65
   6   4  -7   91.18   12.88
  -6  -4   7   67.91   10.57
  -6  -4   7   78.97   12.83
  -6   4   8    5.20    1.08
   6   4  -8    3.40    3.39
  -6  -4   8    5.55    3.54
  -6  -4   8    4.18    3.82
   6   4  -9   72.12   11.89
  -6  -4   9   66.65   10.52
   6   4 -10   18.31    6.15
  -6  -4  10   33.02    6.73
   6   4 -11  156.46   20.68
  -6  -4  11  204.13   20.90
   6   4 -12   98.91   15.18
  -6  -4  12  133.73   15.63
   6   4 -13   43.71    9.38
  -6  -4  13   50.51    8.80
  -6   4  14    0.33    1.01
   6   4 -14    4.07    3.28
  -6  -4  14    2.25    2.76
  -6   4  15  115.58   11.69
   6   4 -15  133.21   17.46
  -6  -4  15  137.32   16.12
  -6   4  16  171.83   16.54
   6   4 -16  198.73   22.46
  -6   4  17   21.09    4.13
   6   4 -17   26.58    7.42
  -6   4  18   56.81    7.78
   6   4 -18   50.76   10.55
  -6   4  19  106.75   12.60
   6   4 -19  114.42   16.70
  -6   4  20  121.89   14.03
   6   4 -20  111.61   16.98
   6   4 -21   15.83    6.15
   6   4 -22   16.52    6.77
   6   4 -26   15.93    6.71
   6   4 -27   11.53    5.86
   6   4 -28   12.72    5.84
   6   4 -29    5.12    4.45
   6   4 -30   11.07    5.84
   6   4 -31    3.83    5.30
  -6   5   1   16.08    3.74
  -6   5   1   29.47    5.62
  -6   5   1   18.21    4.36
   6  -5  -1   18.19    3.29
   6   5  -1   25.13    7.28
  -6  -5   1   17.02    5.78
  -6  -5   1   10.34    5.36
  -6   5   2   78.14   10.06
  -6   5   2  112.58   12.18
  -6   5   2   89.33   11.14
   6  -5  -2   92.39    8.56
   6  -5  -2  100.93    8.67
   6   5  -2  118.12   16.15
  -6  -5   2   91.01   13.70
  -6  -5   2  135.59   17.97
  -6   5   3  122.02   13.53
  -6   5   3  162.88   15.28
  -6   5   3  143.43   14.72
   6   5  -3  145.69   19.12
  -6  -5   3  140.92   17.92
  -6  -5   3  171.93   20.98
  -6   5   4   93.83   10.45
  -6   5   4  110.41   11.49
  -6   5   4  121.83   11.77
   6   5  -4  102.02   15.73
  -6  -5   4  106.89   14.93
  -6  -5   4  103.09   16.10
  -6   5   5    4.99    1.80
  -6   5   5    4.29    1.79
  -6   5   5    2.23    1.63
   6   5  -5    5.37    3.95
  -6  -5   5    5.47    3.97
  -6  -5   5    6.36    4.95
  -6   5   6    1.92    1.12
  -6   5   6    2.44    1.32
  -6   5   6    4.29    1.64
   6   5  -6    1.80    3.54
  -6  -5   6    0.97    2.21
  -6  -5   6    3.96    3.65
  -6   5   7   77.95    6.63
  -6   5   7   70.05    6.51
  -6   5   7   67.98    7.46
   6   5  -7   72.49   12.49
  -6  -5   7   72.88   11.51
  -6  -5   7   90.76   14.17
  -6   5   8   54.50    5.61
   6   5  -8   49.94   10.30
  -6  -5   8   48.41    9.06
  -6  -5   8   46.08    9.98
  -6   5   9   88.88    8.10
   6   5  -9   87.36   14.06
  -6  -5   9   97.96   13.43
  -6   5  10   44.18    4.39
   6   5 -10   45.16    9.70
  -6   5  11    0.46    0.69
   6   5 -11   -0.25    3.12
  -6   5  12    6.02    1.33
   6   5 -12    1.74    3.41
  -6   5  13  267.20   22.23
   6   5 -13  292.07   30.37
  -6   5  14  248.52   21.58
   6   5 -14  304.19   30.21
  -6   5  15   -0.34    1.23
   6   5 -15    1.23    2.97
  -6   5  16   13.66    3.08
   6   5 -16   13.71    5.70
  -6   5  17    0.05    1.20
   6   5 -17   -0.75    3.58
  -6   5  18  134.50   14.28
   6   5 -18  140.32   19.35
  -6   5  19   27.54    5.45
   6   5 -23   43.50   10.62
   6   5 -24   20.01    7.60
   6   5 -25   -0.65    3.82
   6   5 -26   -1.17    3.85
   6   5 -27   -0.94    3.37
   6   5 -28    9.81    6.06
   6   5 -29   24.88    8.14
   6   5 -30   10.46    6.07
   6   5 -31    4.03    5.23
   6   5 -32   -0.35    3.87
  -6   6   1  166.63   16.94
  -6   6   1  176.13   18.69
  -6   6   1  168.72   17.95
   6  -6  -1  155.91   15.34
   6   6  -1  180.53   22.43
  -6  -6   1  150.88   21.79
  -6   6   2   37.27    5.86
  -6   6   2   29.45    6.26
  -6   6   2   28.01    5.78
   6  -6  -2   28.44    4.08
   6  -6  -2   41.27    4.47
   6   6  -2   37.82    9.28
  -6  -6   2   22.09    8.36
  -6   6   3    5.75    2.65
  -6   6   3    7.51    3.10
  -6   6   3    7.11    2.82
   6   6  -3    1.09    2.88
  -6  -6   3   -0.03    1.89
  -6   6   4   17.37    3.87
  -6   6   4   31.65    5.63
  -6   6   4   33.78    5.50
   6   6  -4   17.59    6.07
  -6  -6   4   26.38    7.97
  -6   6   5  141.78   13.94
  -6   6   5  148.98   14.89
  -6   6   5  138.36   14.65
   6   6  -5  158.25   20.28
  -6  -6   5  129.89   19.63
  -6   6   6  102.38   10.38
  -6   6   6   99.45   10.83
   6   6  -6  109.87   16.28
  -6  -6   6  100.79   16.36
  -6   6   7   72.89    7.32
  -6   6   7   63.71    7.39
   6   6  -7   62.26   12.08
  -6  -6   7   57.83   12.15
  -6   6   8   15.63    2.55
   6   6  -8   38.79    9.26
  -6  -6   8   15.84    6.40
   6   6  -9  136.13   18.48
  -6  -6   9  107.84   17.43
  -6   6  10   92.69    9.27
   6   6 -10   75.27   14.09
  -6   6  11   60.29    6.96
   6   6 -11   75.99   13.06
  -6   6  12   59.37    6.99
   6   6 -12   90.04   13.97
  -6   6  13    2.31    1.58
   6   6 -13    2.01    3.80
  -6   6  14    0.57    1.36
   6   6 -14    1.99    3.55
  -6   6  15   69.99    8.28
  -6   6  16   11.76    3.13
  -6   6  17   16.67    4.16
  -6   6  18   42.77    6.78
   6   6 -20    0.74    3.34
   6   6 -21   28.64    8.76
   6   6 -22   16.50    6.91
   6   6 -23   11.21    5.89
   6   6 -24   -1.24    3.42
   6   6 -25   21.61    7.93
   6   6 -26   37.65   10.49
   6   6 -27    3.43    5.37
   6   6 -28   -0.59    3.02
   6   6 -29   -0.68    4.34
   6   6 -30    1.61    4.23
   6   6 -31    5.72    4.88
   6   6 -32    2.23    3.65
   6   6 -33   13.81    6.67
   6   6 -34   -1.05    3.68
  -6   7   1    9.60    3.60
  -6   7   1   15.25    5.48
   6  -7  -1   21.83    4.24
   6   7  -1   34.76    8.78
  -6  -7   1   22.63    8.03
  -6   7   2   11.45    3.83
  -6   7   2   22.64    6.01
   6  -7  -2   12.41    2.92
   6   7  -2   22.26    7.39
  -6  -7   2    5.14    5.51
  -6   7   3  259.36   24.72
  -6   7   3  298.99   27.46
   6  -7  -3  267.20   21.73
   6  -7  -3  250.70   21.53
   6   7  -3  291.92   31.59
  -6  -7   3  272.87   31.98
  -6   7   4   78.60    9.68
  -6   7   4   99.22   11.83
   6   7  -4   59.29   12.57
  -6  -7   4   54.83   12.78
  -6   7   5   22.97    4.79
  -6   7   5   21.09    5.40
   6   7  -5   28.28    8.21
  -6  -7   5   30.83    9.08
  -6   7   6   14.78    3.60
  -6   7   6   28.29    5.59
   6   7  -6   19.21    6.96
  -6  -7   6   24.56    8.17
  -6   7   7   14.99    3.53
  -6   7   7   17.37    4.24
   6   7  -7   26.51    7.80
  -6  -7   7   28.25    8.57
  -6   7   8   43.76    5.88
  -6   7   8   45.93    6.61
  -6  -7   8   50.15   11.47
  -6   7   9  138.28   13.84
  -6   7   9  165.69   14.94
  -6   7  10   -3.60    1.18
  -6   7  11   -0.13    1.41
  -6   7  12   25.72    4.74
  -6   7  13  124.84   13.26
  -6   7  14    4.97    2.35
  -6   7  15    1.47    1.95
   6   7 -15    5.46    6.60
  -6   7  16    2.20    2.13
   6   7 -16    9.30    5.39
  -6   7  17    4.70    2.57
   6   7 -17    7.30    5.04
   6   7 -18    4.20    4.58
   6   7 -19   96.34   16.37
   6   7 -20    9.09    5.79
   6   7 -21    1.87    4.01
   6   7 -22   -0.41    2.18
   6   7 -23   21.94    7.50
   6   7 -24    2.14    4.02
   6   7 -25   21.31    8.06
   6   7 -26   -0.32    3.01
   6   7 -27   -1.07    3.33
   6   7 -28    5.53    5.06
   6   7 -29   32.20   10.11
   6   7 -30   -1.70    3.89
   6   7 -31    5.56    5.40
   6   7 -32    0.61    3.13
   6   7 -33   10.89    6.06
   6   7 -34   -1.49    4.00
   6   7 -35   15.07    7.17
  -6   8   1  144.30   16.70
  -6   8   1  127.86   18.25
   6  -8  -1  156.56   15.95
  -6  -8   1  153.93   22.68
  -6   8   2    8.68    3.41
  -6   8   2    4.89    3.89
   6  -8  -2    8.35    2.92
  -6  -8   2    8.22    5.86
  -6   8   3    0.15    2.16
  -6   8   3    2.31    2.55
   6  -8  -3    0.16    1.38
  -6  -8   3   -0.46    4.01
  -6   8   4   -0.58    2.14
  -6   8   4   -0.76    2.38
  -6  -8   4   -1.05    3.91
  -6   8   5  256.44   23.83
  -6   8   5  228.68   24.94
   6  -8  -5  256.97   22.64
  -6  -8   5  196.15   28.99
  -6   8   6    5.76    2.74
  -6   8   6    4.02    3.23
  -6  -8   6    1.86    4.89
  -6   8   7   84.09   10.41
  -6   8   8    5.09    2.56
   6   8  -8   -0.47    3.55
   6   8  -9  141.35   21.02
   6   8 -10   41.37   10.69
   6   8 -11   72.24   13.97
  -6   8  12   15.72    4.34
   6   8 -12   23.07    7.71
  -6   8  13    1.03    1.80
   6   8 -13   -0.80    3.87
  -6   8  14    0.70    1.77
   6   8 -14   -1.28    3.68
   6   8 -15  118.53   18.78
   6   8 -16   -1.80    4.31
   6   8 -17   13.85    6.21
   6   8 -18   -1.23    3.57
   6   8 -19   19.73    7.75
   6   8 -20    8.23    5.29
   6   8 -21   11.39    6.22
   6   8 -22   -0.06    2.10
   6   8 -23    2.06    4.54
   6   8 -24   -1.13    4.07
   6   8 -25   25.92    8.84
   6   8 -26    8.75    6.83
   6   8 -27   19.72    7.89
   6   8 -28   -0.23    3.38
   6   8 -29    0.86    4.60
   6   8 -30   -0.79    4.32
   6   8 -31    9.72    6.48
   6   8 -32    1.54    4.43
   6   8 -33   -0.96    5.27
   6   8 -34   -0.84    4.05
   6   8 -35    1.75    4.57
   6   8 -36    4.26    5.04
  -6   9   1    7.62    3.38
  -6   9   1    2.82    4.13
   6  -9  -1    6.31    3.11
   6   9  -1   11.08    5.73
  -6  -9   1    7.54    6.68
  -6   9   2   13.58    4.57
  -6   9   2    8.19    4.65
   6   9  -2    7.16    5.24
  -6  -9   2   21.58    8.11
  -6   9   3  165.05   18.22
   6   9  -3  130.13   21.34
  -6  -9   3  172.00   24.77
  -6   9   4   11.52    4.54
   6  -9  -4   16.79    3.31
   6   9  -4   13.74    6.98
  -6  -9   4   14.41    6.57
  -6   9   5    4.59    2.63
   6  -9  -5    0.37    0.81
   6   9  -5    3.89    3.50
  -6  -9   5    6.07    5.52
  -6   9   6   12.69    4.04
   6   9  -6   26.58    8.99
  -6   9   7   18.09    4.65
   6   9  -7   15.86    6.87
   6   9  -8    2.77    3.99
   6   9  -9  114.38   18.58
   6   9 -10    7.29    5.31
  -6  -9  10   25.37    8.85
   6   9 -11   -1.68    5.13
  -6  -9  11    1.53    3.56
   6   9 -12    4.56    4.61
   6   9 -13   79.73   15.47
   6   9 -14    6.49    4.85
   6   9 -15   31.22    9.50
   6   9 -16   14.66    6.62
   6   9 -17   17.38    7.20
   6   9 -18    2.86    4.41
   6   9 -19   44.40   11.75
   6   9 -20    1.64    5.33
   6   9 -21   -0.47    3.97
   6   9 -22    2.12    5.22
   6   9 -23   68.34   14.63
   6   9 -24   -0.52    3.85
   6   9 -25   28.28    9.66
   6   9 -26    1.92    4.85
   6   9 -27   -0.42    4.16
   6   9 -28    0.27    5.42
   6   9 -29   17.02    8.00
   6   9 -30    1.75    4.69
   6   9 -31    2.84    4.53
   6   9 -32   -0.02    2.48
   6   9 -33    9.16    7.08
   6   9 -34   -0.04    4.99
   6   9 -35   -1.86    5.02
   6   9 -36   -1.30    3.90
  -6  10   1   42.94    8.55
   6  10  -1   50.46   12.58
  -6 -10   1   24.63    9.79
  -6  10   2    5.38    3.83
   6  10  -2   17.94    7.54
  -6 -10   2   13.71    7.42
  -6  10   3   -1.14    2.93
   6  10  -3    1.22    4.24
  -6 -10   3    4.06    5.14
  -6  10   4    6.59    4.14
   6  10  -4    3.72    4.38
   6  10  -5   35.57   10.11
   6  10  -6    5.30    4.77
   6  10  -7   39.48   10.45
   6  10  -8    3.81    4.40
   6  10  -9   -2.02    4.26
  -6 -10   9    2.07    4.76
   6  10 -10    5.06    4.76
  -6 -10  10   -0.50    3.37
   6  10 -11  142.07   21.15
  -6 -10  11   96.27   19.24
   6  10 -12   -0.55    3.01
  -6 -10  12   -1.07    3.94
   6  10 -13   12.80    6.72
   6  10 -14    7.76    6.21
   6  10 -15   68.73   14.74
   6  10 -16    1.13    4.91
   6  10 -17   37.90   11.29
   6  10 -18    4.97    5.31
   6  10 -19   11.01    6.65
   6  10 -20    0.15    5.20
   6  10 -21   53.81   13.36
   6  10 -22   -0.75    3.73
   6  10 -23    1.00    3.97
   6  10 -24   -1.84    4.65
   6  10 -25   20.11    8.82
   6  10 -26    1.11    4.83
   6  10 -27    7.74    5.82
   6  10 -28    2.82    5.43
   6  10 -29    4.88    5.63
   6  10 -30   -1.02    4.63
   6  10 -31   12.38    7.15
   6  10 -32   -1.64    4.81
   6  10 -33   -1.06    4.86
   6  10 -34   -1.15    5.23
  -6  11   1    7.12    4.57
   6  11  -1    1.76    4.02
  -6 -11   1   15.08    7.25
  -6  11   2    2.99    3.67
   6  11  -2    2.31    3.40
   6  11  -3   50.18   12.23
   6  11  -4    3.70    4.35
   6  11  -5    8.60    6.84
   6  11  -6    1.35    4.88
   6  11  -7   14.55    6.79
  -6 -11   7    5.64    5.03
   6  11  -8    7.83    6.62
  -6 -11   8    8.95    7.74
   6  11  -9   44.76   11.66
  -6 -11   9   21.39    9.64
   6  11 -10    3.14    5.15
  -6 -11  10    1.44    4.17
   6  11 -11   -1.05    3.23
  -6 -11  11   -1.44    6.21
   6  11 -12    9.58    6.69
  -6 -11  12    5.93    5.52
   6  11 -13   19.35    8.53
  -6 -11  13   31.95   10.91
   6  11 -14   -0.09    3.13
   6  11 -15   17.54    7.63
   6  11 -16   -0.63    3.31
   6  11 -17   10.73    6.87
   6  11 -18   -0.69    5.59
   6  11 -19   20.07    9.35
   6  11 -20   -0.24    3.65
   6  11 -21   -1.82    5.06
   6  11 -22   -0.00    4.20
   6  11 -23   20.91    8.41
   6  11 -24   -0.25    4.43
   6  11 -25    4.49    4.97
   6  11 -26   -0.68    4.57
   6  11 -27    4.61    4.93
   6  11 -28   -1.39    3.92
   6  11 -29    5.19    6.12
   6  11 -30   -1.51    5.76
   6  11 -31   -0.76    5.28
   6  11 -32   -0.81    4.87
   6  12  -1   68.90   15.24
   6  12  -2    3.87    5.54
   6  12  -3    1.52    2.99
   6  12  -4   11.97    6.16
   6  12  -5   50.77   12.78
  -6 -12   5   42.38   13.03
   6  12  -6    0.78    4.71
  -6 -12   6   -0.97    4.31
   6  12  -7    7.98    6.85
  -6 -12   7    2.84    5.55
   6  12  -8    2.29    3.25
  -6 -12   8    1.48    4.51
   6  12  -9    4.30    5.26
  -6 -12   9    5.87    5.95
   6  12 -10   -0.98    5.80
  -6 -12  10   -1.31    4.48
   6  12 -11   32.34   10.73
  -6 -12  11   21.51   10.21
   6  12 -12    5.25    4.89
  -6 -12  12   -2.51    5.72
   6  12 -13   -1.01    4.73
  -6 -12  13   -0.18    4.55
   6  12 -14   -0.91    4.42
  -6 -12  14   -0.04    3.95
   6  12 -15   28.08    9.67
  -6 -12  15   15.50    8.57
   6  12 -16   -1.93    4.23
   6  12 -17    3.04    4.90
   6  12 -18   -1.58    7.38
   6  12 -19    2.27    6.10
   6  12 -20   -0.80    3.61
   6  12 -21   21.37    9.40
   6  12 -22   -2.71    5.97
   6  12 -23    0.23    4.65
   6  12 -24   -0.68    2.79
   6  12 -25   13.62    7.09
   6  12 -26    7.67    6.12
   6  12 -27   -1.00    5.08
   6  12 -28    9.80    7.11
   6  12 -29   -0.78    3.56
   6  13  -1    4.56    6.20
   6  13  -2    4.87    6.01
   6  13  -3   47.32   12.65
   6  13  -4   14.77    8.13
   6  13  -5    5.71    6.24
   6  13  -6    2.29    5.04
  -6 -13   6    2.30    5.69
   6  13  -7   10.21    7.52
  -6 -13   7    7.86    6.07
   6  13  -8   13.37    8.13
  -6 -13   8   16.57    8.75
   6  13  -9   44.62   12.54
  -6 -13   9   20.70    9.97
   6  13 -10   -1.10    4.63
  -6 -13  10    2.42    8.04
   6  13 -11    0.51    3.78
  -6 -13  11   -1.21    5.10
   6  13 -12    5.67    5.11
  -6 -13  12    4.76    5.98
   6  13 -13   17.61    8.99
  -6 -13  13   17.99    9.30
   6  13 -14   -1.24    4.37
  -6 -13  14   -1.21    4.78
   6  13 -15    0.31    3.48
  -6 -13  15   -0.96    4.27
   6  13 -16   -1.79    6.10
  -6 -13  16    1.96    5.28
   6  13 -17    0.98    4.85
   6  13 -18    0.85    5.03
   6  13 -19   19.42    9.32
   6  13 -20   -1.51    5.54
   6  13 -21    5.90    5.31
   6  13 -22   -0.70    4.32
   6  13 -23   -1.40    5.09
   6  13 -24    7.01    6.19
   6  13 -25   16.70    9.36
   6  13 -26   -1.42    4.54
   6  14  -1   15.62    8.83
   6  14  -2   11.57    8.05
   6  14  -3    1.62    3.89
   6  14  -4    6.82    7.26
   6  14  -5   17.90    8.44
   6  14  -6   21.41    9.29
   6  14  -7   11.15    7.00
   6  14  -8   -0.52    3.19
   6  14  -9    8.05    6.97
   6  14 -10    4.94    6.34
   6  14 -11   16.24    7.77
   6  14 -12   -0.12    4.57
   6  14 -13    0.90    5.76
   6  14 -14   -3.83    6.57
   6  14 -15   -0.62    4.21
   6  14 -16    0.85    3.61
   6  14 -17    5.29    4.67
   6  14 -18   -0.97    3.36
   6  14 -19    1.96    5.06
   6  14 -20   -0.67    4.43
   6  14 -21    2.40    4.82
   6  14 -22    5.56    5.60
   6  15  -1   -1.58    4.26
   6  15  -2   15.63    7.94
   6  15  -3    2.32    4.77
   6  15  -4    8.23    7.31
   6  15  -5    6.09    5.84
   6  15  -6   -1.49    5.43
   6  15  -7   11.62    7.57
   6  15  -8    8.29    6.17
   6  15  -9    4.38    5.54
   6  15 -10    4.97    6.62
   6  15 -11    5.88    6.05
   6  15 -12    1.39    5.46
   6  15 -13   -1.53    6.14
   6  15 -14   10.39    6.44
   6  15 -15    1.29    4.20
   6  15 -16    2.02    5.80
   6  15 -17    0.68    5.24
   6  15 -18    6.09    5.78
   6  16  -1   -0.85    6.38
   6  16  -2    3.53    4.65
   6  16  -3   -0.13    4.48
   6  16  -4    0.03    3.62
   6  16  -5   -0.11    4.27
   6  16  -6    3.66    5.27
   6  16  -7    3.20    7.09
   6  16  -8   -0.78    7.82
   6  16  -9    8.92    7.18
   6  16 -10   -2.75    6.25
   6  16 -11    0.85    5.45
   6  16 -12   -0.82    5.07
  -5   0   1    4.15    2.60
  -5   0   1    5.55    2.66
   5   0  -1    1.25    2.42
   5   0  -1    3.68    2.19
  -5   0   2   -0.22    1.87
  -5   0   2   -0.65    2.22
   5   0  -2    0.47    1.76
   5   0  -2    1.13    1.96
  -5   0   3   99.23   10.57
  -5   0   3   78.77   10.35
   5   0  -3   84.38   10.35
  -5   0   4   -0.45    1.54
  -5   0   4   -0.20    2.24
   5   0  -4    0.35    2.14
  -5   0   5 2476.53  192.69
  -5   0   5 2437.42  193.73
   5   0  -5 2505.31  193.24
  -5   0   6   -0.51    1.51
   5   0  -6   -0.81    2.19
  -5   0   7   73.11    8.55
   5   0  -7   77.33    9.07
  -5   0   8   -0.30    1.60
   5   0  -8    0.78    2.03
  -5   0   9  656.97   53.14
   5   0  -9  647.55   53.71
  -5   0  10    0.46    1.23
   5   0 -10   -0.48    1.74
  -5   0  11   30.69    5.14
   5   0 -11   37.50    5.85
  -5   0  12   -0.01    1.40
   5   0 -12   -0.47    1.54
  -5   0  13    6.34    2.24
   5   0 -13    6.88    3.03
  -5   0  14    0.07    1.40
   5   0 -14   -1.00    2.20
  -5   0  15  148.84   14.79
   5   0 -15  141.21   15.49
  -5   0  16   -0.29    1.68
   5   0 -16   -0.27    1.54
   5   0 -16   -0.45    2.53
   5   0 -17   95.06   12.19
   5   0 -17  113.75   14.89
   5   0 -18   -0.15    1.47
   5   0 -18   -0.04    2.62
   5   0 -19  178.84   18.99
   5   0 -19  163.52   20.69
   5   0 -20   -0.71    2.48
   5   0 -20   -1.33    3.98
   5   0 -21  227.20   24.06
   5   0 -21  240.04   26.80
   5   0 -22    0.87    2.43
   5   0 -22   -0.44    2.41
   5   0 -23    0.16    2.45
   5   0 -23   -0.19    3.20
   5   0 -24    0.07    2.00
   5   0 -25   32.83    7.58
   5   0 -26   -1.00    2.75
   5   0 -27   51.18   10.04
   5   0 -28   -0.36    2.65
  -5   1   1  480.28   42.68
  -5   1   1  537.20   43.54
   5  -1  -1  486.30   43.03
   5  -1  -1  533.43   42.39
   5   1  -1  472.69   44.14
   5   1  -1  540.10   44.21
  -5  -1   1  467.90   43.72
  -5  -1   1  559.51   45.41
  -5   1   2    2.66    2.11
  -5   1   2    4.46    2.45
   5  -1  -2    5.16    2.67
   5  -1  -2    2.92    1.63
   5   1  -2    7.09    3.48
   5   1  -2    2.04    2.52
  -5  -1   2    5.81    3.23
  -5  -1   2    5.84    3.26
  -5   1   3  506.86   44.56
  -5   1   3  510.23   44.81
   5  -1  -3  605.70   45.27
   5   1  -3  553.73   46.85
  -5  -1   3  567.63   46.36
  -5  -1   3  513.66   46.69
  -5   1   4   10.05    2.61
  -5   1   4    7.58    2.76
   5  -1  -4   10.82    2.86
   5   1  -4   10.47    3.76
  -5  -1   4    9.85    3.34
  -5  -1   4    8.23    3.44
  -5   1   5  110.99   11.31
  -5   1   5  142.89   12.31
   5  -1  -5  105.11   11.35
   5   1  -5  137.11   13.97
  -5  -1   5  106.90   12.67
  -5  -1   5  106.34   13.17
  -5   1   6  681.91   52.08
   5  -1  -6  604.24   52.03
   5   1  -6  659.09   54.52
  -5  -1   6  654.40   53.92
  -5   1   7  668.23   52.59
   5  -1  -7  680.96   53.12
   5   1  -7  643.17   55.11
  -5  -1   7  621.11   54.38
  -5   1   8   -0.05    1.19
   5  -1  -8   -0.09    1.43
   5   1  -8    0.24    2.51
  -5  -1   8    0.26    2.03
  -5   1   9   29.77    4.19
   5  -1  -9   41.48    4.98
   5   1  -9   30.66    5.94
  -5  -1   9   27.61    5.34
  -5   1  10    2.70    1.43
   5  -1 -10    4.56    1.90
   5   1 -10   -0.65    1.92
  -5  -1  10   -0.28    1.45
  -5   1  11  229.00   18.40
   5  -1 -11  189.83   18.64
   5   1 -11  205.82   20.78
  -5  -1  11  209.57   20.13
  -5   1  12   21.03    3.33
   5  -1 -12   23.27    3.96
   5   1 -12   12.17    4.11
  -5  -1  12   16.63    3.99
   5  -1 -13  481.68   39.82
   5  -1 -13  457.92   41.37
   5   1 -13  473.32   41.77
  -5  -1  13  484.18   40.88
   5  -1 -14   -0.19    1.31
   5  -1 -14    1.58    2.21
   5   1 -14    1.19    2.30
  -5  -1  14    0.11    1.80
   5  -1 -15   42.58    6.80
   5  -1 -15   54.75    8.62
   5   1 -15   63.81    9.02
  -5  -1  15   55.49    7.69
   5  -1 -16    5.34    2.29
   5  -1 -16    3.22    2.43
   5   1 -16    0.83    2.18
  -5  -1  16    0.95    2.02
   5  -1 -17   29.98    5.83
   5  -1 -17   31.38    6.93
   5   1 -17   39.88    7.25
  -5  -1  17   38.96    6.38
   5  -1 -18    6.63    2.94
   5  -1 -18    6.41    3.99
   5   1 -18    4.02    3.08
  -5  -1  18    0.66    1.72
  -5   1  19  201.07   22.11
   5  -1 -19  205.48   20.69
   5  -1 -19  200.91   22.31
   5   1 -19  179.36   21.36
   5   1 -19  263.08   26.44
  -5   1  20    2.28    2.80
   5  -1 -20    3.83    2.49
   5  -1 -20    1.82    3.64
   5   1 -20    5.06    3.48
   5   1 -20    9.71    5.37
  -5   1  21    2.06    2.66
   5  -1 -21    4.58    2.76
   5  -1 -21   -1.63    3.84
   5   1 -21    0.00    2.17
   5   1 -21    1.61    3.25
   5  -1 -22   15.94    4.81
   5  -1 -22   10.53    4.90
   5   1 -22   10.96    4.40
   5   1 -22    3.58    4.69
   5  -1 -23   56.07    9.17
   5   1 -23   45.95    9.47
   5   1 -23   67.48   12.85
   5  -1 -24    1.05    2.60
   5   1 -24    4.31    3.89
   5  -1 -25   17.52    5.58
   5   1 -25   16.75    5.50
   5  -1 -26    7.72    4.13
   5   1 -26    0.92    2.70
   5   1 -27   75.83   12.79
   5   1 -28   16.68    6.33
  -5   2   1    3.34    2.17
  -5   2   1    5.11    2.62
   5  -2  -1    6.96    2.80
   5  -2  -1    3.28    1.67
   5   2  -1    7.95    3.80
   5   2  -1    9.83    3.23
  -5  -2   1    4.06    2.88
  -5  -2   1    6.20    3.47
  -5   2   2   22.99    4.07
  -5   2   2   19.77    4.00
   5  -2  -2   24.32    4.54
   5  -2  -2   16.27    2.82
   5   2  -2   26.97    6.09
   5   2  -2   25.49    5.46
  -5  -2   2   19.71    4.97
  -5  -2   2   14.32    4.72
  -5   2   3  157.92   17.11
  -5   2   3  215.80   18.10
   5  -2  -3  194.90   18.03
   5   2  -3  240.35   21.84
  -5  -2   3  189.76   19.95
  -5  -2   3  226.80   21.72
  -5   2   4   83.09    8.09
  -5   2   4   68.28    7.78
   5  -2  -4   84.87    8.36
   5   2  -4   55.98    9.68
  -5  -2   4   79.47   10.36
  -5  -2   4   58.20    9.94
  -5   2   5  649.95   53.63
  -5   2   5  686.15   54.04
   5  -2  -5  715.26   54.13
   5   2  -5  685.22   57.96
  -5  -2   5  722.20   57.59
  -5  -2   5  602.09   57.78
  -5   2   6   11.17    1.88
  -5   2   6    5.63    1.61
   5  -2  -6   13.01    2.25
   5   2  -6    8.32    3.86
  -5  -2   6   12.02    3.91
  -5  -2   6   10.02    4.11
  -5   2   7  107.59    8.82
   5  -2  -7   92.96    8.91
   5   2  -7  117.86   13.45
  -5  -2   7  105.45   12.46
  -5   2   8    6.79    1.23
   5  -2  -8   11.40    1.55
   5   2  -8    7.64    3.53
  -5  -2   8    4.90    2.86
   5  -2  -9  679.14   56.05
   5  -2  -9  758.67   56.91
   5   2  -9  713.84   61.09
  -5  -2   9  820.96   60.90
   5  -2 -10    5.11    1.29
   5   2 -10    3.38    2.45
  -5  -2  10    7.59    3.09
   5  -2 -11    7.14    1.74
   5  -2 -11    6.04    1.98
   5   2 -11    4.34    3.04
  -5  -2  11    8.39    3.19
   5  -2 -12   78.07    8.20
   5  -2 -12   87.08    8.97
   5   2 -12   84.62   11.61
  -5  -2  12   93.32   11.17
   5  -2 -13   72.96    7.79
   5  -2 -13   83.83    8.81
   5   2 -13   73.32   10.78
  -5  -2  13   60.94    9.36
   5  -2 -14   33.24    5.17
   5  -2 -14   45.00    6.26
   5   2 -14   46.52    8.13
  -5  -2  14   59.11    8.15
   5  -2 -15  365.80   32.18
   5  -2 -15  390.35   33.46
   5   2 -15  386.55   35.97
  -5  -2  15  393.67   34.72
   5  -2 -16    2.11    2.00
   5  -2 -16    4.52    2.78
   5   2 -16    2.13    2.45
  -5  -2  16    3.79    2.49
  -5   2  17    3.43    2.77
   5  -2 -17   11.05    3.01
   5  -2 -17    9.24    3.29
   5   2 -17    4.98    3.29
  -5  -2  17    6.55    3.07
  -5   2  18   -0.70    2.10
   5  -2 -18   -0.30    1.40
   5   2 -18    0.99    2.22
  -5  -2  18    2.44    2.06
  -5   2  19  125.96   15.75
   5  -2 -19  114.62   14.08
   5  -2 -19  147.65   16.19
   5   2 -19  144.03   17.40
  -5  -2  19  165.46   16.47
  -5   2  20   70.48   10.45
   5  -2 -20   61.51    8.71
   5  -2 -20   64.25    9.79
   5   2 -20   44.91    9.41
  -5  -2  20   60.53    9.22
  -5   2  21    6.66    3.70
   5  -2 -21    5.83    3.01
   5  -2 -21    1.90    2.36
   5   2 -21   -0.86    2.82
   5   2 -21    0.03    2.81
  -5  -2  21    4.98    3.23
   5  -2 -22   16.12    4.45
   5   2 -22   15.92    5.66
   5  -2 -23   10.19    3.65
   5   2 -23   23.01    6.53
   5  -2 -24    2.86    2.32
   5   2 -24    0.14    2.00
   5   2 -25   88.11   14.10
   5   2 -26   13.65    5.21
   5   2 -29   34.49    8.82
   5   2 -30   11.09    4.94
   5   2 -31   46.05   10.66
  -5   3   1  326.13   28.75
  -5   3   1  370.87   29.12
   5  -3  -1  312.53   29.72
   5  -3  -1  297.13   27.00
   5   3  -1  331.63   32.23
   5   3  -1  377.96   32.36
  -5  -3   1  313.06   30.98
  -5  -3   1  316.50   32.45
  -5   3   2   61.49    7.51
  -5   3   2   61.39    7.50
   5  -3  -2   68.25    8.60
   5  -3  -2   57.11    5.63
   5   3  -2   68.88   10.62
   5   3  -2   66.32    9.89
  -5  -3   2   51.27    9.10
  -5  -3   2   60.14   10.26
  -5   3   3  125.62   11.43
  -5   3   3  101.39   11.06
   5  -3  -3  122.70   12.31
   5   3  -3  114.93   14.70
  -5  -3   3  110.93   13.87
  -5  -3   3  102.14   14.45
  -5   3   4    5.43    1.35
  -5   3   4    1.07    1.13
  -5   3   4    1.38    1.32
   5  -3  -4    2.85    1.84
   5   3  -4    6.32    3.55
  -5  -3   4    3.25    2.60
  -5  -3   4    4.76    3.42
  -5   3   5  226.01   18.43
  -5   3   5  225.77   18.85
  -5   3   5  230.51   19.09
   5   3  -5  234.62   24.02
  -5  -3   5  235.04   23.35
  -5  -3   5  224.48   24.20
  -5   3   6  206.52   17.01
   5   3  -6  219.11   22.68
  -5  -3   6  221.55   22.03
  -5  -3   6  224.41   23.33
   5   3  -7   74.07   11.23
  -5  -3   7   78.74   10.76
   5   3  -8   93.53   12.76
  -5  -3   8   92.68   12.09
   5   3  -9   73.13   11.48
  -5  -3   9   97.49   11.85
   5   3 -10   31.50    6.62
  -5  -3  10   17.28    5.04
   5   3 -11    0.94    2.69
  -5  -3  11    0.63    1.49
   5  -3 -12   23.89    2.50
   5   3 -12   18.12    5.91
  -5  -3  12   27.24    5.84
   5  -3 -13  184.60   16.70
   5  -3 -13  219.58   17.19
   5   3 -13  223.49   22.78
  -5  -3  13  200.90   21.07
  -5   3  14   18.94    3.76
   5  -3 -14   30.03    3.69
   5  -3 -14   26.96    3.82
   5   3 -14   16.50    5.51
  -5  -3  14   23.18    5.52
  -5   3  15    9.94    2.86
   5  -3 -15   13.35    2.67
   5  -3 -15   12.59    2.94
   5   3 -15   10.47    4.48
  -5  -3  15   16.43    4.73
  -5   3  16   41.16    6.47
   5  -3 -16   43.24    5.73
   5  -3 -16   46.23    6.30
   5   3 -16   42.13    8.46
  -5  -3  16   49.73    8.22
  -5   3  17   96.23   10.79
   5  -3 -17   72.42    8.92
   5  -3 -17   80.88    9.74
   5   3 -17   77.17   12.37
  -5  -3  17   98.25   12.22
  -5   3  18    7.22    3.21
   5  -3 -18    9.38    2.85
   5  -3 -18   19.73    4.24
   5   3 -18   19.75    6.02
  -5  -3  18   17.39    4.87
  -5   3  19    0.91    2.01
   5  -3 -19    1.26    1.81
   5  -3 -19    1.01    1.77
   5   3 -19   -0.65    2.85
  -5  -3  19    1.60    2.22
  -5   3  20    2.67    3.17
   5  -3 -20   -0.06    1.54
   5   3 -20    1.07    3.04
  -5   3  21   63.47   10.08
   5  -3 -21   56.27    8.25
   5   3 -21   67.74   11.49
   5  -3 -22   99.58   11.91
   5   3 -22   94.47   14.75
   5   3 -23  106.87   16.05
   5   3 -24    7.36    4.89
   5   3 -28    1.17    4.42
   5   3 -29   29.74    8.26
   5   3 -30   -1.56    4.16
   5   3 -31    8.75    5.33
   5   3 -32    3.80    4.48
   5   3 -33    4.97    4.18
  -5   4   1   83.70    9.15
  -5   4   1   84.32   10.43
  -5   4   1   87.08   10.08
   5  -4  -1   86.11    8.75
   5   4  -1   80.45   12.78
   5   4  -1   87.84   12.66
  -5  -4   1   82.23   12.03
  -5  -4   1   80.92   13.04
  -5   4   2    8.52    2.62
  -5   4   2   12.85    3.44
  -5   4   2   14.05    3.26
   5  -4  -2   14.89    2.08
   5   4  -2    3.99    3.77
  -5  -4   2   12.05    4.55
  -5  -4   2   16.81    5.94
  -5   4   3   26.77    4.35
  -5   4   3   41.45    5.64
  -5   4   3   33.81    5.03
   5   4  -3   46.82    8.99
  -5  -4   3   57.10    8.77
  -5  -4   3   37.47    8.43
  -5   4   4   66.65    6.95
  -5   4   4   72.09    7.63
  -5   4   4   62.50    7.26
   5   4  -4   66.61   10.91
  -5  -4   4   64.31   10.20
  -5  -4   4   71.05   11.54
  -5   4   5  152.96   15.18
  -5   4   5  225.05   16.18
  -5   4   5  180.27   15.82
   5   4  -5  178.08   20.89
  -5  -4   5  194.63   20.47
  -5  -4   5  212.84   22.59
  -5   4   6    0.43    0.48
  -5   4   6    0.05    0.73
   5   4  -6    0.01    2.13
  -5  -4   6    1.73    3.14
  -5  -4   6   -0.18    2.46
  -5   4   7   11.06    1.51
  -5   4   7   10.35    1.43
   5   4  -7    1.82    2.91
  -5  -4   7   10.07    4.25
   5   4  -8   90.98   12.88
  -5  -4   8   79.16   11.67
   5   4  -9   92.35   13.55
  -5  -4   9   97.34   12.99
   5   4 -10  222.71   23.89
  -5  -4  10  204.93   22.33
   5   4 -11  221.38   23.72
  -5  -4  11  198.63   21.92
  -5   4  12    5.04    1.46
   5   4 -12   11.43    4.56
  -5  -4  12    6.12    3.66
  -5   4  13    0.71    0.97
   5  -4 -13    2.49    0.63
   5   4 -13    3.02    3.39
  -5  -4  13   -0.63    2.27
  -5   4  14   38.70    4.90
   5  -4 -14   26.02    3.46
   5   4 -14   38.80    8.33
  -5  -4  14   43.51    7.86
  -5   4  15  310.53   29.22
   5  -4 -15  336.20   28.02
   5  -4 -15  356.33   28.71
   5   4 -15  371.57   35.15
  -5  -4  15  388.37   33.81
  -5   4  16   58.98    8.23
   5  -4 -16   72.16    7.47
   5  -4 -16   68.18    7.93
   5   4 -16   77.21   12.25
  -5  -4  16   86.06   11.50
  -5   4  17   91.07   11.61
   5  -4 -17  104.20   10.57
   5  -4 -17  121.62   11.70
   5   4 -17  111.40   15.71
  -5   4  18    0.91    1.64
   5  -4 -18    3.00    1.68
   5  -4 -18    3.92    2.39
   5   4 -18   -0.02    3.31
  -5   4  19  196.47   21.06
   5  -4 -19  223.41   19.66
   5   4 -19  200.98   24.27
  -5   4  20   12.96    3.92
   5  -4 -20    2.71    2.11
   5   4 -20    4.12    4.19
   5   4 -21   36.34    8.69
   5   4 -22    0.53    2.97
   5   4 -26   22.21    7.24
   5   4 -27   15.45    7.02
   5   4 -28    0.69    4.10
   5   4 -29   26.79    8.20
   5   4 -30   22.71    7.90
   5   4 -31   20.02    7.57
   5   4 -32    2.25    3.34
   5   4 -33   -0.22    2.96
   5   4 -34   -0.18    2.89
  -5   5   1  196.74   19.78
  -5   5   1  203.33   21.47
  -5   5   1  201.21   20.70
   5  -5  -1  229.35   19.35
   5   5  -1  226.69   25.18
   5   5  -1  212.52   23.99
  -5  -5   1  220.24   23.79
  -5  -5   1  258.07   26.99
  -5   5   2   58.76    7.85
  -5   5   2   63.47    9.13
  -5   5   2   84.18    9.42
   5  -5  -2   64.31    6.91
   5  -5  -2   70.85    6.99
   5   5  -2   53.19   10.77
  -5  -5   2   71.80   11.14
  -5  -5   2   76.45   12.80
  -5   5   3  181.30   16.34
  -5   5   3  179.16   17.57
  -5   5   3  152.56   16.42
   5   5  -3  173.24   21.05
  -5  -5   3  187.62   20.56
  -5  -5   3  166.61   21.42
  -5   5   4   32.90    4.91
  -5   5   4   41.50    6.09
  -5   5   4   37.85    5.50
   5   5  -4   34.76    8.41
  -5  -5   4   38.29    7.81
  -5  -5   4   41.41    9.16
  -5   5   5   23.91    3.58
  -5   5   5   15.26    3.74
  -5   5   5   16.11    3.31
   5   5  -5   14.81    5.35
  -5  -5   5   17.02    5.34
  -5  -5   5   17.04    6.07
  -5   5   6   10.91    2.38
  -5   5   6   17.63    3.19
   5   5  -6   20.16    6.08
  -5  -5   6   13.33    4.47
  -5  -5   6   16.39    5.82
  -5   5   7  253.48   22.36
   5   5  -7  322.73   30.29
  -5  -5   7  298.34   28.25
  -5   5   8  148.47   11.91
  -5   5   8  135.85   11.98
  -5   5   8  135.50   12.82
   5   5  -8  160.71   19.17
  -5  -5   8  162.85   18.10
  -5   5   9   20.18    3.05
   5   5  -9   19.45    6.12
  -5  -5   9   16.39    5.16
  -5   5  10    1.88    1.17
   5   5 -10   -0.32    2.69
  -5  -5  10    3.63    2.70
  -5   5  11   13.61    2.48
   5   5 -11    9.91    5.09
  -5  -5  11   13.02    4.61
  -5   5  12  240.64   22.11
   5   5 -12  295.57   29.44
  -5  -5  12  311.97   28.11
  -5   5  13  279.29   21.92
  -5   5  13  285.42   22.94
   5  -5 -13  235.15   20.92
   5   5 -13  358.58   31.22
  -5   5  14   20.45    3.60
  -5   5  14   19.44    3.77
   5  -5 -14   20.87    2.97
   5   5 -14   18.42    6.38
  -5   5  15    4.98    2.28
  -5   5  15    4.50    2.06
   5  -5 -15    2.67    1.59
   5   5 -15   11.47    4.78
  -5   5  16   66.57    7.73
  -5   5  16   41.64    6.70
   5  -5 -16   41.99    5.89
   5   5 -16   64.08   11.39
  -5   5  17   77.82   10.41
  -5   5  17  100.27   11.07
   5   5 -17   79.80   13.62
  -5   5  18   38.53    6.71
  -5   5  18   35.60    6.38
   5   5 -18   23.69    7.85
  -5   5  19  106.02   13.01
  -5   5  19   90.10   12.10
   5   5 -19  108.99   16.01
  -5   5  20    1.55    2.09
   5   5 -23   26.07    7.78
   5   5 -24   24.91    8.39
   5   5 -25    2.96    4.73
   5   5 -26   -0.68    4.48
   5   5 -27    9.19    5.03
   5   5 -28   30.85    8.98
   5   5 -29   10.65    5.14
   5   5 -30    5.15    5.32
   5   5 -31   -1.26    4.35
   5   5 -32   15.66    6.98
   5   5 -33   11.33    5.70
   5   5 -34    3.59    4.34
   5   5 -35    1.68    4.27
   5   5 -36   -0.85    4.63
  -5   6   1   28.71    5.32
  -5   6   1   13.25    4.75
   5  -6  -1   24.89    4.34
   5   6  -1   31.14    7.79
  -5  -6   1   25.16    7.38
  -5   6   2    3.17    2.19
  -5   6   2    0.51    2.98
   5  -6  -2    0.44    1.14
   5  -6  -2    0.92    1.54
   5   6  -2   -0.47    2.39
  -5  -6   2   -0.93    3.23
  -5   6   3   78.11   10.02
  -5   6   3  102.85   12.34
   5  -6  -3   88.69    8.69
   5  -6  -3   93.31    8.61
   5   6  -3   83.31   14.14
  -5  -6   3  105.21   15.91
  -5   6   4  127.62   13.55
  -5   6   4  124.95   14.67
   5  -6  -4  133.43   13.04
   5   6  -4  140.15   18.78
  -5  -6   4  174.58   20.99
  -5   6   5  106.46   11.64
  -5   6   5  111.19   12.81
   5  -6  -5  113.12   11.08
   5   6  -5  123.02   17.05
  -5  -6   5  129.10   17.99
  -5   6   6   25.78    4.39
   5  -6  -6   32.00    4.21
   5   6  -6   24.84    7.46
  -5  -6   6   25.28    7.82
  -5   6   7   82.52    8.65
   5  -6  -7   80.71    7.94
   5   6  -7   55.98   11.65
  -5  -6   7   77.83   13.55
  -5   6   8   34.82    4.68
  -5   6   8   36.29    5.22
   5  -6  -8   30.73    4.05
   5   6  -8   26.19    7.59
  -5   6   9  102.71   10.33
  -5   6   9  100.57   11.09
   5  -6  -9  114.73    9.98
   5   6  -9  102.78   15.59
  -5   6  10  152.51   12.96
  -5   6  10  124.64   13.62
   5  -6 -10  138.86   12.43
   5   6 -10  159.04   19.81
  -5   6  11   92.91    8.98
  -5   6  11   94.54   10.17
   5  -6 -11   88.16    8.58
   5   6 -11  103.34   15.25
  -5   6  12   21.26    3.37
  -5   6  12   17.40    3.72
   5  -6 -12   28.68    3.45
   5   6 -12   13.39    5.92
  -5   6  13    4.59    1.81
  -5   6  13    1.95    1.80
   5  -6 -13    5.78    1.67
   5   6 -13    1.07    3.26
  -5   6  14  101.69   10.55
  -5   6  14  108.50   11.64
   5  -6 -14  100.85    9.92
   5   6 -14   84.09   14.72
  -5   6  15   91.79   10.19
  -5   6  15   84.29   10.64
   5   6 -15  107.61   15.82
  -5   6  16   -0.22    1.68
  -5   6  16   -0.02    1.37
   5   6 -16   -0.26    2.93
  -5   6  17   78.56   10.29
  -5   6  17   90.33   11.21
  -5   6  18   12.83    3.99
  -5   6  19   28.00    6.06
   5   6 -20    3.18    4.75
   5   6 -21   10.55    5.48
   5   6 -22   49.80   11.52
   5   6 -23    0.36    3.47
   5   6 -24   11.26    5.58
   5   6 -25   10.12    5.35
   5   6 -26   27.91    8.87
   5   6 -27    8.77    5.96
   5   6 -28   -1.54    4.51
   5   6 -29    5.02    4.90
   5   6 -30   15.39    7.35
   5   6 -31   13.22    6.49
   5   6 -32    6.06    5.29
   5   6 -33    3.46    5.02
   5   6 -34    9.54    5.94
   5   6 -35    1.95    4.15
   5   6 -36   21.79    9.01
   5   6 -37    5.53    6.27
  -5   7   1   17.10    4.36
  -5   7   1   16.80    5.23
   5  -7  -1   10.71    3.22
   5  -7  -1    8.19    2.97
   5   7  -1   -0.94    3.23
  -5  -7   1   16.29    6.34
  -5   7   2  175.55   18.43
   5  -7  -2  187.53   17.66
   5  -7  -2  187.28   17.66
   5   7  -2  175.65   22.73
  -5  -7   2  142.30   22.15
  -5   7   3  127.29   13.96
   5  -7  -3  131.74   13.06
   5  -7  -3  109.10   12.05
   5  -7  -3  120.26   11.85
   5   7  -3  134.15   18.72
  -5  -7   3  129.20   19.30
  -5   7   4  111.01   12.08
   5  -7  -4  102.83   10.88
   5  -7  -4   91.27    9.47
   5  -7  -4  105.25    9.50
   5   7  -4   84.98   15.14
  -5  -7   4   85.88   15.53
  -5   7   5   15.98    3.94
   5  -7  -5   20.43    3.85
   5   7  -5   22.12    6.96
  -5  -7   5   11.34    6.05
  -5   7   6   26.84    5.31
   5  -7  -6   31.49    4.94
   5   7  -6   38.97    9.44
  -5  -7   6   49.20   10.42
  -5   7   7  143.54   15.13
   5  -7  -7  151.02   14.48
   5   7  -7  158.76   20.75
  -5  -7   7  167.67   22.18
  -5   7   8  346.43   27.85
   5  -7  -8  296.84   26.47
   5   7  -8  304.07   33.56
  -5  -7   8  264.85   33.36
  -5   7   9   27.96    4.83
  -5   7   9   27.59    5.44
   5  -7  -9   28.94    4.40
   5   7  -9   39.27    9.27
  -5   7  10   14.43    3.40
  -5   7  10   16.06    3.86
   5  -7 -10   11.02    2.75
   5   7 -10    8.02    4.79
  -5   7  11   16.65    3.56
  -5   7  11   20.73    4.51
   5  -7 -11   12.40    2.72
   5   7 -11    7.32    4.54
  -5   7  12  146.48   15.03
  -5   7  12  150.38   16.37
   5  -7 -12  172.08   14.97
  -5   7  13   76.79    8.94
  -5   7  13   76.52   10.05
  -5   7  14    0.13    1.38
  -5   7  14    2.21    2.12
  -5   7  15   44.03    6.34
  -5   7  15   33.18    6.53
  -5   7  16    9.92    3.45
  -5   7  17    4.65    2.69
   5   7 -17   -0.84    2.69
   5   7 -18  150.02   21.16
   5   7 -19   -0.44    3.39
   5   7 -20    7.34    4.77
   5   7 -21    6.26    5.38
   5   7 -22   12.93    6.82
   5   7 -23   34.53    9.79
   5   7 -24   19.24    7.24
   5   7 -25   -0.13    3.23
   5   7 -26    4.21    4.71
   5   7 -27   32.91    9.25
   5   7 -28   28.69    9.26
   5   7 -29   -0.87    3.28
   5   7 -30   14.94    6.91
   5   7 -31   -1.56    3.94
   5   7 -32    0.23    3.53
   5   7 -33    2.40    4.21
   5   7 -34   21.93    9.12
   5   7 -35    9.67    6.12
   5   7 -36   -1.18    3.67
   5   7 -37   -2.30    4.63
   5   7 -38    0.08    3.62
  -5   8   1   23.50    5.55
   5  -8  -1   27.06    5.41
   5  -8  -1   14.37    4.28
  -5  -8   1   24.91    8.49
  -5   8   2    5.17    3.20
   5  -8  -2   14.82    3.94
   5  -8  -2   10.20    3.59
  -5  -8   2   11.66    6.29
  -5   8   3   15.79    4.50
   5  -8  -3   16.82    4.13
   5  -8  -3   17.29    4.05
  -5  -8   3   15.38    7.11
  -5   8   4  381.51   36.44
   5  -8  -4  442.28   35.75
   5  -8  -4  387.11   34.46
  -5  -8   4  433.92   44.39
  -5   8   5   48.70    8.25
   5  -8  -5   44.07    7.25
   5  -8  -5   66.31    6.88
  -5  -8   5   67.51   13.84
  -5   8   6  107.59   13.15
   5  -8  -6  119.05   12.50
   5  -8  -6  106.94    9.90
   5  -8  -6  115.87    9.86
  -5  -8   6  122.89   19.05
  -5   8   7   -0.21    2.21
   5  -8  -7   -0.40    1.47
  -5  -8   7    1.80    4.64
  -5   8   8  123.34   13.11
   5  -8  -8   96.05   11.41
  -5  -8   8  110.43   18.07
  -5   8   9  142.79   14.54
   5  -8  -9  113.82   12.84
  -5   8  10   58.55    8.49
  -5   8  10   59.78    9.19
  -5   8  11   21.84    5.00
  -5   8  11   31.43    6.24
  -5   8  12   29.68    5.47
  -5   8  12   34.83    6.76
   5   8 -12   23.85    7.92
  -5   8  13    0.54    2.05
  -5   8  13    0.49    2.00
   5   8 -13    4.24    4.11
  -5   8  14  129.01   15.22
   5   8 -14  116.01   18.59
   5   8 -15   -1.16    3.62
   5   8 -16   33.38    9.48
   5   8 -17    0.37    4.91
   5   8 -18   -1.71    4.16
   5   8 -19    2.89    3.58
   5   8 -20   51.54   12.00
   5   8 -21   -0.73    3.85
   5   8 -22    5.35    5.01
   5   8 -23    1.40    4.40
   5   8 -24   31.58    9.50
   5   8 -25   12.98    6.62
   5   8 -26   27.93    8.92
   5   8 -27    0.40    3.52
   5   8 -28   -1.30    5.59
   5   8 -29   -0.31    3.97
   5   8 -30   12.45    6.39
   5   8 -31   -0.12    4.22
   5   8 -32    4.82    5.40
   5   8 -33    0.46    3.23
   5   8 -34    8.45    6.18
   5   8 -35    3.24    4.74
   5   8 -36    6.81    5.62
   5   8 -37   -0.96    3.08
   5   8 -38    0.77    3.86
  -5   9   1   -0.28    2.21
   5  -9  -1    0.24    1.92
   5   9  -1   -0.83    2.87
  -5  -9   1   -0.60    5.15
  -5   9   2  184.29   20.18
   5  -9  -2  183.01   18.60
   5   9  -2  178.37   24.07
  -5  -9   2  139.34   23.49
  -5   9   3   13.76    4.52
   5  -9  -3   19.16    4.67
   5  -9  -3   13.87    4.18
   5   9  -3   15.22    7.26
  -5  -9   3    9.13    6.20
  -5   9   4    2.25    2.61
   5  -9  -4    1.47    2.19
   5  -9  -4    0.03    1.55
   5   9  -4   -1.59    4.05
  -5  -9   4   -1.22    3.71
  -5   9   5    4.09    2.75
   5  -9  -5    6.36    3.01
   5  -9  -5    4.02    2.20
   5   9  -5   -0.39    2.87
  -5  -9   5    8.50    6.11
  -5   9   6   49.81    8.59
   5  -9  -6   40.39    6.93
   5  -9  -6   40.92    5.86
   5   9  -6   47.08   11.29
  -5  -9   6   42.64   11.61
  -5   9   7    7.90    3.51
   5  -9  -7    6.61    2.03
   5   9  -7    8.47    5.91
  -5  -9   7   16.09    7.41
  -5   9   8  142.72   16.54
   5  -9  -8  146.13   11.86
   5   9  -8  136.00   20.81
  -5  -9   8  126.65   21.31
  -5   9   9    6.98    3.49
   5   9  -9    6.49    4.99
  -5  -9   9    6.12    4.71
  -5   9  10   -0.81    2.28
   5   9 -10    4.69    4.75
  -5   9  11    4.65    3.11
   5   9 -11    4.47    4.57
   5   9 -12  204.34   26.73
   5   9 -13   10.38    5.43
   5   9 -14   62.64   13.22
   5   9 -15   -0.85    3.89
   5   9 -16   33.42    9.76
   5   9 -17    0.80    3.96
   5   9 -18   55.45   12.80
   5   9 -19    7.31    5.98
   5   9 -20    6.42    5.09
   5   9 -21    4.54    4.30
   5   9 -22   61.12   13.69
   5   9 -23   -2.55    4.80
   5   9 -24    7.72    6.48
   5   9 -25    3.39    4.86
   5   9 -26   -0.08    4.65
   5   9 -27   -2.64    5.13
   5   9 -28   11.63    7.24
   5   9 -29   -1.65    4.63
   5   9 -30    4.26    5.71
   5   9 -31    4.09    4.25
   5   9 -32   -0.35    4.84
   5   9 -33   -3.10    5.63
   5   9 -34    6.49    5.02
   5   9 -35    1.42    4.06
   5   9 -36   -1.63    5.30
  -5  10   1    7.78    4.29
   5 -10  -1   18.92    4.97
   5  10  -1    8.33    5.91
  -5 -10   1   12.23    7.15
  -5  10   2   -0.25    2.78
   5 -10  -2   -0.23    1.49
   5  10  -2   -1.97    4.53
  -5 -10   2   -0.19    1.74
  -5  10   3    0.93    2.55
   5 -10  -3    0.01    1.99
   5  10  -3   -0.70    3.57
  -5 -10   3    2.22    4.01
  -5  10   4   10.49    4.28
   5  10  -4    8.58    5.02
  -5 -10   4   13.89    7.42
  -5  10   5    2.31    3.60
   5  10  -5    5.24    4.63
  -5 -10   5    0.78    3.95
  -5  10   6   33.96    7.45
   5  10  -6   37.89   10.13
  -5 -10   6   36.32   11.21
  -5  10   7    7.23    3.70
   5  10  -7   -1.77    5.67
  -5 -10   7    0.69    5.15
  -5  10   8    6.81    3.74
   5  10  -8    0.53    3.95
  -5 -10   8   -0.97    3.61
   5  10  -9    2.05    4.62
   5  10 -10  145.50   21.95
   5  10 -11   -0.28    3.77
   5  10 -12    2.80    4.97
   5  10 -13   -0.64    3.05
   5  10 -14   48.60   12.26
   5  10 -15    2.81    4.62
   5  10 -16   33.61   10.11
   5  10 -17   -0.54    2.77
   5  10 -18    8.16    6.81
   5  10 -19   -0.14    3.44
   5  10 -20   41.41   11.15
   5  10 -21    0.68    2.94
   5  10 -22    8.88    5.99
   5  10 -23    0.67    5.31
   5  10 -24    8.30    7.28
   5  10 -25    2.16    4.38
   5  10 -26   27.75    9.71
   5  10 -27   -1.89    4.43
   5  10 -28   -2.18    4.74
   5  10 -29   -2.35    5.06
   5  10 -30    4.14    6.26
   5  10 -31    3.49    5.04
   5  10 -32    1.45    5.61
   5  10 -33    0.68    4.34
   5  10 -34    6.73    5.48
  -5  11   1   21.73    6.47
   5  11  -1   14.42    7.22
  -5 -11   1    8.47    6.31
  -5  11   2  125.33   16.08
   5  11  -2   97.35   17.76
  -5 -11   2   63.37   16.06
  -5  11   3   22.79    6.80
   5  11  -3    3.35    5.69
  -5 -11   3    5.91    5.75
  -5  11   4    2.64    3.14
   5  11  -4   -0.83    2.59
  -5 -11   4   -1.25    5.71
  -5  11   5   -1.07    2.95
   5  11  -5    7.07    5.42
  -5 -11   5   -0.37    3.93
  -5  11   6    3.70    3.35
   5  11  -6    8.47    4.98
  -5 -11   6    7.17    6.32
   5  11  -7   -2.80    5.35
   5  11  -8   47.37   12.28
   5  11  -9    0.74    3.93
   5  11 -10    0.16    5.57
   5  11 -11   -1.25    3.74
  -5 -11  11   -0.27    4.30
   5  11 -12   86.43   16.72
   5  11 -13   -1.09    4.51
   5  11 -14   21.08    8.24
   5  11 -15    5.13    5.33
   5  11 -16   21.24    8.95
   5  11 -17   -0.70    3.78
   5  11 -18   45.12   11.98
   5  11 -19   -1.03    3.69
   5  11 -20   -0.20    3.98
   5  11 -21   -1.58    4.72
   5  11 -22   44.50   11.80
   5  11 -23    3.53    4.64
   5  11 -24    8.15    5.40
   5  11 -25    1.57    4.18
   5  11 -26    9.68    6.49
   5  11 -27   -0.64    6.20
   5  11 -28   19.96    9.11
   5  11 -29    4.63    5.50
   5  11 -30   -1.93    5.71
   5  11 -31   -0.79    4.57
   5  11 -32   11.05    7.09
  -5  12   1    6.06    4.30
   5  12  -1   -1.80    4.46
  -5 -12   1    9.22    6.48
  -5  12   2   -0.71    3.49
   5  12  -2   -1.63    4.64
  -5 -12   2   -2.00    5.12
  -5  12   3    7.99    4.79
   5  12  -3    9.19    6.14
  -5 -12   3   -1.46    5.07
  -5  12   4   50.83   10.45
   5  12  -4   69.02   14.85
  -5 -12   4   40.20   12.65
   5  12  -5   11.81    8.89
  -5 -12   5    7.63    8.34
   5  12  -6   18.44    8.24
   5  12  -7    3.61    4.71
   5  12  -8    1.29    4.18
   5  12  -9    6.81    6.06
   5  12 -10   28.18   10.01
  -5 -12  10   22.27   10.20
   5  12 -11   -1.98    4.54
  -5 -12  11   -0.97    4.83
   5  12 -12   -1.49    5.74
  -5 -12  12    1.71    4.29
   5  12 -13   -1.20    4.32
  -5 -12  13    0.46    5.48
   5  12 -14    9.16    6.92
   5  12 -15    3.18    4.79
   5  12 -16   63.51   14.71
   5  12 -17   -0.55    3.67
   5  12 -18   -0.97    4.38
   5  12 -19   -1.18    3.44
   5  12 -20   11.61    8.03
   5  12 -21    0.20    3.84
   5  12 -22   -1.17    4.13
   5  12 -23   -2.36    5.90
   5  12 -24    7.83    5.66
   5  12 -25    1.98    6.18
   5  12 -26    4.55    5.89
   5  12 -27   -3.02    5.52
   5  12 -28   -2.43    5.21
   5  12 -29   -1.13    5.89
   5  12 -30    2.23    5.17
   5  13  -1   12.99    6.57
   5  13  -2   51.22   13.33
   5  13  -3   10.85    6.17
   5  13  -4   12.99    7.87
   5  13  -5    8.86    6.20
   5  13  -6   58.33   13.96
   5  13  -7   13.53    7.28
   5  13  -8   43.10   12.07
  -5 -13   8   43.99   13.43
   5  13  -9    0.22    7.31
  -5 -13   9    6.24    6.96
   5  13 -10   -0.86    4.37
  -5 -13  10   -1.47    4.57
   5  13 -11   10.86    7.00
  -5 -13  11   26.25   11.42
   5  13 -12   31.02   10.43
  -5 -13  12   22.76    9.49
   5  13 -13   -0.61    4.14
  -5 -13  13    2.31    4.73
   5  13 -14    4.47    5.84
  -5 -13  14    9.82    7.60
   5  13 -15   -1.05    4.79
   5  13 -16    0.56    4.52
   5  13 -17   11.05    6.08
   5  13 -18   19.22    9.07
   5  13 -19   -0.43    4.63
   5  13 -20   -0.71    5.01
   5  13 -21   -0.98    5.01
   5  13 -22    8.33    6.75
   5  13 -23   -1.90    6.75
   5  13 -24    0.92    3.96
   5  13 -25    2.53    6.37
   5  13 -26    2.60    4.53
   5  13 -27    0.12    3.69
   5  14  -1    2.03    4.44
   5  14  -2   -1.00    4.06
   5  14  -3    5.64    6.28
   5  14  -4   15.67    7.70
   5  14  -5    9.99    6.84
   5  14  -6   13.69    8.17
   5  14  -7   -1.38    4.22
   5  14  -8    0.02    4.77
   5  14  -9    1.40    6.06
   5  14 -10   17.61    8.36
   5  14 -11   10.37    6.57
   5  14 -12    2.34    4.46
   5  14 -13    3.61    4.86
   5  14 -14    6.91    5.55
   5  14 -15    4.37    5.22
   5  14 -16   18.28    8.95
   5  14 -17   -0.01    6.48
   5  14 -18   -0.33    4.68
   5  14 -19    3.95    6.64
   5  14 -20    1.61    4.19
   5  14 -21    1.23    4.93
   5  14 -22    6.11    5.75
   5  14 -23   -2.21    5.00
   5  15  -1    1.46    4.28
   5  15  -2    8.52    7.39
   5  15  -3   17.39    8.57
   5  15  -4   -1.36    4.41
   5  15  -5    6.48    5.49
   5  15  -6    3.07    5.78
   5  15  -7   -0.71    4.13
   5  15  -8    0.00    4.93
   5  15  -9    3.75    5.90
   5  15 -10   -0.83    3.18
   5  15 -11    8.34    7.33
   5  15 -12   19.16    9.48
   5  15 -13   -1.65    5.15
   5  15 -14   -0.64    2.91
   5  15 -15    0.98    3.00
   5  15 -16   -0.04    5.04
   5  15 -17   12.97    7.23
   5  15 -18   -0.95    4.68
   5  15 -19   -1.26    4.74
   5  16  -1   -2.23    5.00
   5  16  -2   -2.82    5.97
   5  16  -3   -0.58    5.15
   5  16  -4    2.47    3.75
   5  16  -5   -0.29    4.57
   5  16  -6   -0.00    0.00
   5  16  -7    0.49    5.55
   5  16  -8    2.59    4.17
   5  16  -9   -1.94    4.74
   5  16 -10    3.18    5.66
   5  16 -11   15.51    8.52
   5  16 -12   -2.52    5.17
   5  16 -13   -0.98    4.38
   5  16 -14    0.15    3.67
   5  17  -1    2.40    5.04
   5  17  -2   -0.72    3.53
   5  17  -3    8.14    8.03
   5  17  -4    0.07    5.65
   5  17  -5    3.56    5.27
   5  17  -6    2.89    7.01
   5  17  -7    3.93    5.48
  -4   0   1   -0.14    1.73
  -4   0   1    0.96    1.38
   4   0  -1   -0.35    1.80
   4   0  -1   -0.19    1.49
  -4   0   2   20.70    3.93
  -4   0   2   20.92    4.20
   4   0  -2   18.61    3.99
   4   0  -2   14.01    3.20
  -4   0   3    0.28    1.76
  -4   0   3   -0.85    1.70
   4   0  -3   -0.38    1.51
  -4   0   4 1352.47  102.24
  -4   0   4 1289.82  102.91
   4   0  -4 1248.94  102.30
  -4   0   5    0.25    1.27
   4   0  -5    0.14    1.35
  -4   0   6  776.97   61.31
   4   0  -6  754.86   61.52
  -4   0   7   -0.29    1.39
   4   0  -7    0.20    1.17
  -4   0   8 3255.19  237.81
   4   0  -8 2896.75  237.84
  -4   0   9   -0.04    1.33
   4   0  -9   -0.44    1.65
  -4   0  10   24.61    4.16
   4   0 -10   29.48    4.78
  -4   0  11   -0.27    1.34
   4   0 -11   -0.54    1.59
  -4   0  12    8.99    2.58
   4   0 -12   14.60    3.56
  -4   0  13   -0.50    1.54
   4   0 -13    1.40    1.72
   4   0 -14 1604.66  127.73
   4   0 -14 1623.39  131.28
   4   0 -15   -0.79    1.96
   4   0 -15    0.30    3.28
   4   0 -16   51.39    7.90
   4   0 -16   49.53    9.56
   4   0 -17    1.12    1.91
   4   0 -17   -0.42    3.07
   4   0 -18  163.83   18.05
   4   0 -18  173.29   20.60
  -4   0  19   -0.99    2.88
   4   0 -19   -0.31    2.04
   4   0 -19   -0.12    2.54
   4   0 -20  147.18   17.16
   4   0 -20  154.07   19.54
   4   0 -21   -0.47    2.03
   4   0 -21    0.15    3.39
   4   0 -22   29.36    6.61
   4   0 -22   24.65    7.58
   4   0 -23   -0.53    2.62
   4   0 -23   -0.13    3.18
   4   0 -24   27.37    7.02
   4   0 -24   50.74   10.42
   4   0 -25    0.92    2.79
   4   0 -26   71.38   11.70
   4   0 -27   -0.73    2.97
   4   0 -28   17.26    5.80
   4   0 -31    1.71    3.53
   4   0 -32   -0.31    2.93
  -4   1   1   21.73    3.90
  -4   1   1   20.76    3.95
   4  -1  -1   16.05    3.84
   4  -1  -1   25.88    3.88
   4   1  -1   18.12    4.31
   4   1  -1   20.35    4.51
  -4  -1   1   19.12    4.27
  -4  -1   1   21.29    5.10
  -4   1   2 1053.51   89.94
  -4   1   2 1190.69   90.54
   4  -1  -2 1236.40   90.59
   4  -1  -2 1158.95   89.72
   4   1  -2 1128.49   92.08
   4   1  -2 1275.30   92.95
  -4  -1   2  987.15   91.03
  -4  -1   2 1184.15   92.57
  -4   1   3   23.17    3.55
  -4   1   3   15.32    3.15
   4  -1  -3   17.03    3.25
   4   1  -3   23.01    4.77
  -4  -1   3   23.22    4.51
  -4  -1   3   27.35    5.09
  -4   1   4    2.54    1.48
  -4   1   4    1.96    1.39
   4  -1  -4    3.89    1.62
   4   1  -4    1.05    2.12
  -4  -1   4    1.23    1.91
  -4  -1   4    1.01    1.46
  -4   1   5   17.86    2.66
   4  -1  -5   12.42    2.52
   4   1  -5    7.00    2.88
  -4  -1   5   17.78    3.65
  -4   1   6  432.75   34.68
   4  -1  -6  416.24   34.90
   4   1  -6  488.03   37.69
  -4  -1   6  424.22   36.69
  -4   1   7   64.42    6.03
   4  -1  -7   58.15    6.19
   4   1  -7   54.48    7.70
  -4  -1   7   49.05    7.12
  -4   1   8 1387.31  105.48
   4  -1  -8 1323.70  105.79
   4   1  -8 1286.78  107.90
  -4  -1   8 1436.87  107.83
  -4   1   9    0.97    1.08
   4  -1  -9    0.13    1.25
   4   1  -9    0.21    1.84
  -4  -1   9    1.40    1.96
  -4   1  10  538.04   43.04
   4  -1 -10  530.63   43.23
   4   1 -10  492.23   45.00
  -4  -1  10  573.52   44.99
   4  -1 -11  209.53   17.29
   4  -1 -11  204.53   18.72
   4   1 -11  153.24   18.05
  -4  -1  11  179.34   17.98
   4  -1 -12  401.43   37.00
   4  -1 -12  509.22   39.72
   4   1 -12  428.50   38.90
  -4  -1  12  494.02   38.73
   4  -1 -13  137.39   12.57
   4  -1 -13  131.56   13.97
   4   1 -13  113.47   13.41
  -4  -1  13   95.52   12.15
   4  -1 -14    0.14    1.78
   4  -1 -14   -0.47    2.58
   4   1 -14    1.25    1.83
  -4  -1  14   -0.13    1.41
   4  -1 -15   41.46    6.34
   4  -1 -15   48.47    7.93
   4   1 -15   28.96    6.41
  -4  -1  15   58.35    7.51
  -4   1  16  299.25   27.96
   4  -1 -16  299.40   26.33
   4  -1 -16  277.63   27.81
   4   1 -16  246.00   26.81
  -4  -1  16  303.63   26.79
  -4   1  17    0.27    2.23
   4  -1 -17   -0.22    1.43
   4  -1 -17   -0.81    2.81
   4   1 -17   -1.25    2.91
   4   1 -17    1.33    2.36
  -4  -1  17    1.75    2.23
  -4   1  18  318.87   32.56
   4  -1 -18  348.24   31.35
   4  -1 -18  379.89   33.97
   4   1 -18  328.35   32.44
   4   1 -18  354.17   35.83
  -4   1  19   12.98    4.61
   4  -1 -19   22.80    4.92
   4  -1 -19   23.88    6.33
   4   1 -19   22.57    5.82
   4   1 -19    8.73    5.11
  -4   1  20   28.26    6.58
   4  -1 -20   25.55    5.59
   4  -1 -20   22.81    6.38
   4   1 -20   20.58    5.79
   4   1 -20   20.65    7.25
  -4   1  21    8.70    4.30
   4  -1 -21   11.08    3.95
   4  -1 -21    7.36    4.63
   4   1 -21    8.84    3.98
   4   1 -21    2.31    3.95
  -4  -1  21   20.18    6.46
  -4   1  22  275.22   29.74
   4  -1 -22  275.51   27.53
   4  -1 -22  251.73   29.13
   4   1 -22  285.95   29.07
   4   1 -22  342.52   33.59
   4  -1 -23    8.95    4.04
   4  -1 -23    6.76    4.85
   4   1 -23    7.55    4.41
   4   1 -23    7.78    5.80
   4  -1 -24   17.39    5.08
   4  -1 -24   17.86    6.10
   4   1 -24   13.58    4.95
   4  -1 -25   12.56    4.78
   4  -1 -25   26.22    7.64
   4   1 -25   25.45    6.90
   4  -1 -26   64.93   11.07
   4   1 -26   83.41   12.89
   4  -1 -27    1.09    2.85
   4   1 -27    3.60    3.17
   4  -1 -28   58.74   10.53
   4  -1 -29    1.69    2.95
   4   1 -30   -0.07    2.81
   4   1 -31   -1.19    2.72
   4   1 -32   37.58    9.56
   4   1 -33   -1.48    3.14
  -4   2   1   81.88    8.58
  -4   2   1   71.50    8.39
   4  -2  -1   81.20    9.12
   4  -2  -1   74.36    7.68
   4   2  -1   64.39    9.94
   4   2  -1   94.29   10.90
  -4  -2   1   81.67   10.31
  -4  -2   1   63.73   10.03
  -4   2   2  226.88   19.00
  -4   2   2  219.39   18.99
   4  -2  -2  229.29   19.54
   4  -2  -2  210.05   17.47
   4   2  -2  219.47   21.69
   4   2  -2  205.75   21.11
  -4  -2   2  212.38   21.13
  -4  -2   2  209.87   21.90
  -4   2   3   25.35    3.23
  -4   2   3   19.44    2.91
   4  -2  -3   12.69    2.85
   4   2  -3   17.29    4.57
  -4  -2   3   15.73    4.25
  -4  -2   3   15.07    4.54
  -4   2   4 1885.34  142.32
  -4   2   4 2106.50  142.60
   4  -2  -4 1479.87  142.11
   4   2  -4 1959.55  146.65
  -4  -2   4 1968.82  146.17
  -4  -2   4 2169.97  149.10
  -4   2   5   32.10    3.32
   4   2  -5   44.93    6.93
  -4  -2   5   43.29    6.53
   4   2  -6    9.27    3.63
  -4  -2   6    6.15    2.77
   4   2  -7  379.75   33.17
  -4  -2   7  351.03   32.16
   4  -2  -8  798.68   62.48
   4   2  -8  847.17   67.42
  -4  -2   8  833.61   66.60
   4  -2  -9  223.34   17.57
   4   2  -9  183.84   20.61
  -4  -2   9  197.56   20.30
   4  -2 -10   67.56    7.20
   4  -2 -10   87.16    8.00
   4   2 -10   81.68   10.64
  -4  -2  10   95.33   10.60
   4  -2 -11   53.73    6.24
   4  -2 -11   70.39    7.27
   4   2 -11   55.99    8.79
  -4  -2  11   75.62    9.30
   4  -2 -12    0.90    1.33
   4  -2 -12    0.12    1.48
   4   2 -12    1.23    2.31
  -4  -2  12    1.82    2.21
   4  -2 -13   17.40    3.34
   4  -2 -13   21.91    4.21
   4   2 -13   25.99    5.83
  -4  -2  13   19.80    4.74
  -4   2  14  796.84   69.30
   4  -2 -14  821.99   67.97
   4  -2 -14  916.10   69.69
   4   2 -14  862.75   71.62
  -4  -2  14  891.35   70.52
  -4   2  15   73.45    8.91
   4  -2 -15   55.28    7.19
   4  -2 -15   57.14    8.23
   4   2 -15   50.77    8.95
  -4  -2  15   61.93    8.74
  -4   2  16   28.69    5.61
   4  -2 -16   21.49    4.26
   4  -2 -16   21.97    5.07
   4   2 -16   20.57    5.59
  -4  -2  16   24.37    5.41
  -4   2  17    0.28    1.96
   4  -2 -17    0.40    1.49
   4  -2 -17    0.42    1.81
   4   2 -17    2.30    2.70
  -4  -2  17    1.80    1.94
  -4   2  18  125.13   15.55
   4  -2 -18  132.07   14.34
   4  -2 -18  147.32   16.24
   4   2 -18  130.22   16.62
  -4  -2  18  152.06   15.95
  -4   2  19  127.42   15.75
   4  -2 -19  114.40   13.76
   4  -2 -19  146.36   16.27
   4   2 -19  150.41   17.29
   4   2 -19  122.26   18.25
  -4  -2  19  131.54   15.23
  -4   2  20   48.98    8.88
   4  -2 -20   55.51    7.91
   4  -2 -20   44.98    8.78
   4   2 -20   37.89    8.49
   4   2 -20   43.19   10.50
  -4   2  21    3.55    3.01
   4  -2 -21    2.54    2.52
   4  -2 -21   15.05    4.93
   4   2 -21    3.14    3.05
   4   2 -21   -0.34    3.60
   4  -2 -22   10.81    3.76
   4  -2 -22   16.60    5.46
   4   2 -22   13.91    5.42
   4  -2 -23   -0.13    1.68
   4  -2 -23    0.49    2.59
   4   2 -23    3.50    3.66
   4  -2 -24  132.73   16.50
   4  -2 -24  184.50   20.13
   4   2 -24  135.40   18.40
   4  -2 -25   21.77    5.87
   4   2 -25   28.82    7.44
   4  -2 -26   49.55    8.94
   4  -2 -27    5.48    3.39
   4  -2 -28   58.83   10.33
   4   2 -29   30.58    8.30
   4   2 -30   96.59   15.71
   4   2 -31   -0.54    3.43
   4   2 -32    2.15    3.06
   4   2 -33    3.14    3.96
   4   2 -34   21.30    7.50
   4   2 -35   -1.34    4.04
  -4   3   1   39.73    5.33
  -4   3   1   43.97    6.38
  -4   3   1   51.55    6.35
   4  -3  -1   58.05    5.73
   4   3  -1   36.00    7.60
   4   3  -1   52.02    8.42
  -4  -3   1   50.10    8.07
  -4  -3   1   49.61    8.85
  -4   3   2  346.97   28.18
  -4   3   2  415.28   29.73
  -4   3   2  351.83   28.85
   4  -3  -2  314.93   26.92
   4   3  -2  381.83   33.11
  -4  -3   2  399.04   32.74
  -4  -3   2  360.00   33.30
  -4   3   3    8.99    1.91
  -4   3   3   15.78    2.82
  -4   3   3   16.76    2.58
   4   3  -3    9.41    4.00
  -4  -3   3    7.77    3.46
  -4  -3   3    9.00    4.49
  -4   3   4   12.97    2.06
  -4   3   4   16.34    2.45
  -4   3   4   14.30    2.22
   4   3  -4   16.68    4.82
  -4  -3   4   17.95    4.61
  -4  -3   4   16.36    5.01
  -4   3   5   32.32    3.52
  -4   3   5   48.31    3.81
  -4   3   5   40.65    3.48
   4   3  -5   34.60    7.07
  -4  -3   5   36.97    6.85
   4   3  -6   49.45    8.66
  -4  -3   6   75.89    9.61
   4   3  -7  493.24   45.48
  -4  -3   7  538.85   45.17
   4   3  -8   99.02   12.51
  -4  -3   8   84.27   11.24
   4   3  -9   -1.29    2.88
  -4  -3   9    1.85    2.76
   4  -3 -10  297.52   18.88
   4  -3 -10  190.56   18.62
   4   3 -10  199.13   23.16
  -4  -3  10  217.17   22.78
  -4   3  11  382.41   32.38
   4  -3 -11  405.81   31.75
   4  -3 -11  391.12   32.09
   4   3 -11  412.18   37.23
  -4  -3  11  429.44   36.47
  -4   3  12  286.50   27.01
   4  -3 -12  326.25   26.48
   4  -3 -12  355.90   27.22
   4   3 -12  310.85   31.14
  -4  -3  12  350.66   30.76
  -4   3  13  114.18   11.40
   4  -3 -13  104.89   10.36
   4  -3 -13  114.75   11.17
   4   3 -13  114.63   14.49
  -4  -3  13  110.14   13.48
  -4   3  14    5.80    2.37
   4  -3 -14    4.88    1.94
   4  -3 -14    5.99    2.27
   4   3 -14   10.20    4.38
  -4  -3  14    5.45    3.28
  -4   3  15   42.56    6.57
   4  -3 -15   49.42    6.00
   4  -3 -15   36.33    6.16
   4   3 -15   46.97    8.64
  -4  -3  15   52.37    8.31
  -4   3  16  308.21   27.45
   4  -3 -16  289.75   25.83
   4  -3 -16  267.16   26.49
   4   3 -16  326.62   30.54
  -4  -3  16  311.85   28.68
  -4   3  17   16.22    4.41
   4  -3 -17   22.66    4.26
   4  -3 -17   26.81    5.28
   4   3 -17   18.57    5.64
  -4  -3  17   19.91    5.12
  -4   3  18   76.29    9.92
   4  -3 -18   47.65    7.32
   4  -3 -18   46.50    8.01
   4   3 -18   68.86   10.93
  -4  -3  18   94.28   11.06
  -4   3  19    2.74    2.76
   4  -3 -19    7.01    2.65
   4  -3 -19   11.52    3.95
   4   3 -19    6.70    4.40
  -4  -3  19    9.30    3.57
  -4   3  20   24.40    5.83
   4  -3 -20   13.05    3.87
   4  -3 -20   25.19    5.83
   4   3 -20   21.52    6.34
  -4   3  21   62.05   10.16
   4  -3 -21   61.72    8.86
   4  -3 -21   59.58    9.78
   4   3 -21   56.82   10.68
   4  -3 -22   80.28   10.48
   4  -3 -22   88.97   12.27
   4   3 -22   58.33   11.62
   4  -3 -23   55.52    8.64
   4   3 -23   48.98   10.13
   4  -3 -24    1.87    2.44
   4   3 -24    2.84    3.25
   4  -3 -25   10.75    4.15
   4  -3 -26   92.32   12.70
   4   3 -27   21.31    7.55
   4   3 -28   70.16   13.32
   4   3 -29    6.95    5.31
   4   3 -30    8.57    5.26
   4   3 -31    6.00    4.49
   4   3 -32   30.78    9.17
   4   3 -33    5.34    5.20
   4   3 -34   -1.21    3.88
   4   3 -35   -1.15    3.34
   4   3 -36    8.94    5.17
  -4   4   1   81.13    8.57
  -4   4   1   68.83    9.43
  -4   4   1   75.31    8.88
   4  -4  -1   75.85    7.98
   4   4  -1   80.33   11.90
   4   4  -1   73.48   11.10
  -4  -4   1   80.26   11.12
  -4  -4   1   58.80   10.90
  -4   4   2  152.75   14.93
  -4   4   2  170.78   16.54
  -4   4   2  184.18   15.89
   4  -4  -2  162.23   14.15
   4  -4  -2  169.42   14.12
   4   4  -2  178.32   19.41
  -4  -4   2  135.78   17.55
  -4  -4   2  145.82   18.98
  -4   4   3   85.95    8.45
  -4   4   3   78.61    9.30
  -4   4   3   74.07    8.47
   4   4  -3   72.32   11.43
  -4  -4   3   93.22   11.96
  -4  -4   3   91.47   12.98
  -4   4   4  323.60   28.34
  -4   4   4  342.20   29.50
  -4   4   4  367.53   28.91
   4   4  -4  380.65   34.12
  -4  -4   4  374.81   33.14
  -4  -4   4  325.48   33.71
  -4   4   5   10.58    2.04
  -4   4   5    8.94    2.44
  -4   4   5    6.37    1.69
   4   4  -5    2.10    3.37
  -4  -4   5    2.94    2.82
  -4  -4   5    4.39    3.97
  -4   4   6   96.89    8.76
  -4   4   6   89.81    9.07
  -4   4   6   98.50    8.99
  -4   4   6  100.89    8.99
   4  -4  -6  102.62    8.51
   4   4  -6   79.14   12.62
  -4  -4   6  105.74   13.24
  -4   4   7    5.50    1.19
  -4   4   7    9.08    1.66
   4  -4  -7    6.72    1.16
   4   4  -7   10.47    4.45
  -4  -4   7   10.03    3.69
  -4   4   8  103.15    9.49
  -4   4   8  103.03    9.84
   4  -4  -8  136.24    9.54
   4   4  -8  100.42   14.33
  -4  -4   8  106.39   13.79
  -4   4   9  316.13   25.92
  -4   4   9  342.06   26.37
   4  -4  -9  324.65   25.67
   4   4  -9  297.02   31.38
  -4  -4   9  331.44   31.03
  -4   4  10  214.13   20.38
  -4   4  10  243.72   20.73
   4  -4 -10  279.15   20.38
   4   4 -10  253.10   26.12
  -4  -4  10  274.42   25.55
  -4   4  11   29.84    4.24
  -4   4  11   32.66    4.31
   4  -4 -11   30.13    3.89
   4   4 -11   39.01    7.96
  -4  -4  11   37.11    6.98
  -4   4  12   43.37    6.11
  -4   4  12   50.20    6.19
   4  -4 -12   54.81    6.03
   4   4 -12   69.07   10.60
  -4  -4  12   49.35    8.64
  -4   4  13  112.54   11.56
  -4   4  13  104.19   11.01
   4  -4 -13  103.45   10.65
   4   4 -13   95.71   14.10
  -4  -4  13  109.81   13.65
  -4   4  14  336.72   29.49
  -4   4  14  324.08   28.78
   4  -4 -14  332.59   28.36
   4   4 -14  326.22   32.94
  -4  -4  14  317.12   31.38
  -4   4  15  144.76   14.40
  -4   4  15  108.50   12.74
   4  -4 -15  120.83   12.57
   4   4 -15  127.01   16.41
  -4  -4  15  107.77   14.52
  -4   4  16   42.57    7.05
  -4   4  16   22.44    5.14
   4  -4 -16   27.67    5.12
   4   4 -16   30.02    7.53
  -4  -4  16   35.13    6.93
  -4   4  17    1.32    2.49
  -4   4  17    5.32    2.94
   4  -4 -17    5.29    3.03
   4   4 -17    6.50    4.12
  -4   4  18  123.86   15.64
  -4   4  18  119.95   14.57
   4   4 -18  132.58   17.24
  -4   4  19   83.28   12.24
  -4   4  19   79.05   11.06
   4  -4 -19   62.19    9.66
   4   4 -19  103.16   14.27
  -4   4  20   59.27   10.61
  -4   4  20   43.58    8.72
   4  -4 -20   72.41    9.78
   4   4 -20   81.68   12.70
  -4   4  21   32.30    8.13
  -4   4  21   40.63    7.75
   4  -4 -21   20.64    5.44
   4   4 -21   33.31    8.19
  -4   4  22   -0.75    3.56
   4   4 -22   10.39    5.16
  -4   4  23   32.24    8.93
  -4   4  24  101.37   16.14
  -4   4  25   51.14   11.81
   4   4 -25   69.67   12.84
   4   4 -26   54.65   11.58
   4   4 -27   -1.44    3.30
   4   4 -28   30.03    8.66
   4   4 -29   12.07    6.29
   4   4 -30    6.36    5.01
   4   4 -31    5.07    4.68
   4   4 -32   -0.29    2.95
   4   4 -33    6.69    4.97
   4   4 -34    4.83    5.10
   4   4 -35    0.87    3.97
   4   4 -36   15.53    7.45
   4   4 -37   -0.89    3.77
   4   4 -38   -0.36    4.47
  -4   5   1   67.44    9.10
  -4   5   1   86.50   11.18
   4  -5  -1   92.17    9.37
   4  -5  -1   95.22    9.33
   4   5  -1   88.77   12.96
   4   5  -1   71.09   11.72
  -4  -5   1   73.12   11.60
  -4  -5   1   71.86   12.63
  -4   5   2  360.60   30.95
   4  -5  -2  364.39   30.38
   4  -5  -2  353.39   30.14
   4  -5  -2  352.56   29.77
   4   5  -2  348.70   35.16
  -4  -5   2  386.38   35.04
  -4  -5   2  359.43   36.25
  -4   5   3  170.78   17.25
   4  -5  -3  169.59   16.65
   4  -5  -3  204.36   16.35
   4  -5  -3  196.20   16.07
   4   5  -3  206.13   22.33
  -4  -5   3  195.15   21.10
  -4  -5   3  170.54   21.72
  -4   5   4   32.84    4.94
   4  -5  -4   41.21    4.76
   4   5  -4   19.58    6.54
  -4  -5   4   31.00    7.03
  -4  -5   4   22.31    7.39
  -4   5   5   50.77    6.31
   4  -5  -5   55.51    5.97
   4   5  -5   40.13    9.14
  -4  -5   5   49.44    8.83
  -4  -5   5   51.70   10.19
  -4   5   6   86.02    8.63
  -4   5   6   76.70    8.71
   4  -5  -6   77.20    7.99
   4   5  -6   87.84   12.82
  -4  -5   6   79.55   11.56
  -4   5   7  244.72   21.88
  -4   5   7  258.06   22.46
   4  -5  -7  281.38   21.71
   4   5  -7  217.72   26.35
  -4  -5   7  242.13   25.91
  -4   5   8   35.99    4.85
  -4   5   8   30.35    4.88
   4  -5  -8   44.62    4.83
   4   5  -8   71.92   10.68
  -4  -5   8   51.40    8.69
  -4   5   9   33.77    4.43
  -4   5   9   32.85    4.76
   4  -5  -9   33.29    4.18
   4   5  -9   36.84    8.01
  -4  -5   9   27.41    6.92
  -4   5  10   27.55    4.04
  -4   5  10   23.13    4.07
   4  -5 -10   30.33    3.97
   4   5 -10   39.46    8.10
  -4  -5  10   24.75    6.18
  -4   5  11  292.62   25.35
  -4   5  11  271.45   25.67
   4  -5 -11  304.83   25.12
   4   5 -11  360.83   32.33
  -4  -5  11  306.36   29.71
  -4   5  12  327.15   29.14
  -4   5  12  337.62   29.67
   4  -5 -12  338.81   28.79
   4   5 -12  362.24   34.95
  -4  -5  12  386.84   33.90
  -4   5  13   57.63    7.18
  -4   5  13   47.93    7.03
   4  -5 -13   49.11    6.52
   4   5 -13   66.03   11.17
  -4  -5  13   55.55    9.38
  -4   5  14   17.60    4.07
  -4   5  14   17.49    4.13
   4  -5 -14   17.07    3.57
   4   5 -14   28.42    7.51
  -4   5  15   99.85   12.17
  -4   5  15   89.69   11.79
   4  -5 -15  126.90   12.19
   4   5 -15  113.29   15.97
  -4   5  16  148.73   16.07
  -4   5  16  150.32   16.15
   4  -5 -16  146.78   15.23
   4   5 -16  133.01   18.55
  -4   5  17   94.47   12.42
  -4   5  17   96.31   12.28
   4  -5 -17  105.93   11.96
   4   5 -17   93.08   14.72
  -4   5  18  137.93   16.88
  -4   5  18  145.56   16.80
   4  -5 -18  146.92   15.96
   4   5 -18  169.20   20.39
  -4   5  19   -0.35    2.61
  -4   5  19   -0.49    2.56
   4  -5 -19   -0.11    1.75
   4   5 -19    4.40    3.64
  -4   5  20    0.29    3.26
  -4   5  20    2.72    2.66
  -4   5  21   30.66    7.73
  -4   5  22  127.81   17.75
  -4   5  23    8.38    5.00
   4   5 -23   25.27    7.67
   4   5 -24   -0.51    3.93
   4   5 -25    0.63    2.87
   4   5 -26   21.73    7.81
   4   5 -27   32.43    8.98
   4   5 -28   13.07    6.62
   4   5 -29    8.09    5.66
   4   5 -30   -0.88    4.03
   4   5 -31   16.75    6.91
   4   5 -32    3.59    4.89
   4   5 -33   13.61    6.68
   4   5 -34   -1.48    4.45
   4   5 -35    1.72    4.52
   4   5 -36   -0.47    2.89
   4   5 -37   13.79    7.07
   4   5 -38    2.01    4.77
   4   5 -39   -1.06    4.23
  -4   6   1   53.65    7.93
   4  -6  -1   60.48    7.50
   4  -6  -1   58.32    7.78
   4  -6  -1   60.87    7.50
   4   6  -1   27.89    8.21
  -4  -6   1   67.20   10.69
  -4  -6   1   66.86   11.97
  -4   6   2   86.77   10.38
   4  -6  -2   79.72    9.49
   4  -6  -2   84.00    9.81
   4  -6  -2   98.95    9.78
   4   6  -2   83.72   13.38
  -4  -6   2   73.36   12.11
  -4  -6   2   83.17   13.98
  -4   6   3   77.08   10.08
   4  -6  -3   84.37    9.64
   4  -6  -3   82.45    9.41
   4  -6  -3   91.33    9.22
   4   6  -3  115.64   15.33
  -4  -6   3   99.30   13.50
  -4  -6   3   92.16   14.55
  -4   6   4  163.24   16.06
   4  -6  -4  145.38   15.06
   4  -6  -4  154.83   14.44
   4  -6  -4  162.01   14.22
   4   6  -4  169.06   20.32
  -4  -6   4  166.05   19.20
  -4  -6   4  190.17   21.98
  -4   6   5   74.68    9.98
   4  -6  -5  100.04   10.17
   4  -6  -5   98.65    8.54
   4  -6  -5   91.60    8.30
   4   6  -5   82.92   13.60
  -4  -6   5   99.96   13.55
  -4  -6   5   94.59   14.73
  -4   6   6   46.01    6.65
   4   6  -6   52.38   10.63
  -4  -6   6   56.89    9.75
  -4   6   7   -0.13    1.46
  -4   6   7   -0.43    1.37
   4  -6  -7    0.25    1.34
   4   6  -7    1.67    2.91
  -4  -6   7    1.23    2.79
  -4   6   8  351.88   30.94
  -4   6   8  329.00   31.27
   4  -6  -8  400.27   30.66
   4   6  -8  352.33   36.17
  -4  -6   8  341.28   34.53
  -4   6   9  370.03   33.74
  -4   6   9  378.14   34.46
   4  -6  -9  450.25   33.70
   4   6  -9  394.50   39.40
  -4  -6   9  381.15   37.63
  -4   6  10    5.51    2.21
  -4   6  10    1.03    1.76
   4  -6 -10    5.23    2.04
   4   6 -10    2.10    3.66
  -4   6  11    0.38    1.58
  -4   6  11    1.18    1.80
   4  -6 -11    1.83    1.49
   4   6 -11   -0.41    2.89
  -4   6  12    5.23    2.22
  -4   6  12    1.15    2.00
   4  -6 -12    3.14    1.99
   4   6 -12    9.51    4.80
  -4   6  13  138.16   13.98
  -4   6  13  118.20   14.07
   4  -6 -13  137.68   13.58
   4   6 -13  127.18   17.85
  -4   6  14   93.08   11.78
  -4   6  14  117.62   13.07
   4  -6 -14  104.82   11.64
   4   6 -14  138.29   17.62
  -4   6  15  115.19   12.42
  -4   6  15   89.53   12.06
   4  -6 -15   91.56   11.11
   4   6 -15  116.79   16.47
  -4   6  16   27.98    5.97
  -4   6  16   39.12    7.07
   4  -6 -16   36.06    6.05
   4   6 -16   32.14    8.10
  -4   6  17    1.51    2.55
  -4   6  17    5.26    2.86
   4  -6 -17    3.31    2.36
  -4   6  18   69.30   10.16
  -4   6  18   52.89    9.34
  -4   6  19   69.04   10.56
  -4   6  19   57.45    9.93
  -4   6  20   27.16    6.84
  -4   6  21   22.21    6.66
   4   6 -21   28.63    8.56
   4   6 -22   -1.50    4.26
   4   6 -23   24.51    7.89
   4   6 -24   11.01    6.16
   4   6 -25   36.61    9.76
   4   6 -26   30.68    9.84
   4   6 -27    1.14    4.41
   4   6 -28   -0.99    3.13
   4   6 -29   25.95    8.60
   4   6 -30   11.65    6.57
   4   6 -31    8.22    5.64
   4   6 -32   -0.35    3.86
   4   6 -33   12.53    6.58
   4   6 -34   -0.63    3.92
   4   6 -35   22.88    9.18
   4   6 -36    1.30    4.21
   4   6 -37    5.94    5.79
   4   6 -38   -1.04    3.43
   4   6 -39   -0.94    4.99
   4   6 -40   -0.36    3.59
  -4   7   1  338.28   29.17
   4  -7  -1  235.39   26.55
   4  -7  -1  343.45   29.05
   4  -7  -1  308.31   27.45
   4   7  -1  313.17   32.78
  -4  -7   1  353.52   35.32
  -4   7   2   42.03    7.22
   4  -7  -2   37.76    6.33
   4  -7  -2   39.90    6.76
   4  -7  -2   47.43    6.48
   4   7  -2   51.46   10.18
  -4  -7   2   47.68   10.41
  -4   7   3   98.18   12.07
   4  -7  -3  115.74   11.85
   4  -7  -3  103.20   11.56
   4  -7  -3   80.75   10.25
   4   7  -3  103.91   15.68
  -4  -7   3  119.21   17.39
  -4   7   4   22.74    4.96
   4  -7  -4   14.06    3.64
   4  -7  -4   21.57    4.22
   4  -7  -4   20.87    3.74
   4   7  -4   20.32    6.72
  -4  -7   4    9.36    5.37
  -4   7   5  172.02   18.68
   4  -7  -5  190.31   18.23
   4  -7  -5  208.64   17.67
   4  -7  -5  185.36   16.85
   4   7  -5  157.23   21.99
  -4  -7   5  189.38   24.10
  -4   7   6  206.01   20.28
   4  -7  -6  227.08   19.86
   4  -7  -6  219.56   18.28
   4  -7  -6  200.02   17.71
   4   7  -6  141.69   22.38
  -4  -7   6  204.98   25.50
  -4   7   7  521.86   42.21
   4  -7  -7  476.30   40.93
   4  -7  -7  484.05   38.79
   4  -7  -7  491.63   38.63
   4   7  -7  412.79   45.76
  -4   7   8   -0.65    1.73
  -4   7   8    2.66    2.20
   4  -7  -8   -0.07    1.61
   4   7  -8    0.58    3.30
  -4   7   9   17.80    4.38
  -4   7   9   14.74    4.08
   4  -7  -9   19.09    4.16
   4   7  -9   23.49    7.00
  -4   7  10    6.01    2.62
  -4   7  10   11.55    3.49
   4  -7 -10    9.59    2.98
   4   7 -10    4.77    4.67
  -4   7  11  144.64   16.06
  -4   7  11  172.81   17.59
   4  -7 -11  159.64   15.75
   4   7 -11  149.35   20.50
  -4   7  12   17.76    4.31
  -4   7  12   22.92    5.25
   4  -7 -12   20.70    4.38
   4   7 -12   17.28    6.44
  -4   7  13   51.41    7.61
  -4   7  13   38.58    7.53
   4  -7 -13   62.95    7.85
   4   7 -13   42.89   10.08
  -4   7  14    2.48    2.41
  -4   7  14    3.05    3.02
   4  -7 -14    6.46    2.77
  -4   7  15   61.51    9.25
  -4   7  15   55.96    9.39
   4  -7 -15   71.35    9.09
  -4   7  16    0.61    2.41
  -4   7  16    4.77    3.07
  -4   7  17   24.73    5.79
  -4   7  17   29.65    7.07
  -4   7  18    3.36    3.14
   4   7 -18   -0.84    3.01
  -4   7  19   -0.38    2.23
   4   7 -19   -0.94    3.37
   4   7 -20   -1.55    3.73
   4   7 -21  119.42   18.41
   4   7 -22   28.30    8.94
   4   7 -23   57.22   12.05
   4   7 -24   -0.44    4.66
   4   7 -25   -0.72    4.51
   4   7 -26    1.76    3.13
   4   7 -27   16.76    7.19
   4   7 -28   16.38    7.82
   4   7 -29   19.45    7.19
   4   7 -30   -1.82    4.25
   4   7 -31    5.15    3.99
   4   7 -32    5.58    4.74
   4   7 -33   22.16    9.08
   4   7 -34   -0.97    3.94
   4   7 -35   -0.63    3.62
   4   7 -36   -0.85    4.29
   4   7 -37   11.08    7.66
   4   7 -38    6.81    6.33
   4   7 -39    3.79    5.49
   4   7 -40    1.22    4.96
  -4   8   1   14.56    4.69
   4  -8  -1    7.14    3.21
   4  -8  -1    7.80    3.72
   4   8  -1   15.91    6.50
  -4  -8   1   14.79    6.84
  -4   8   2   19.61    5.47
   4  -8  -2   34.30    6.15
   4  -8  -2   23.95    5.67
   4   8  -2   34.83    9.00
  -4  -8   2   34.32    9.53
  -4   8   3  161.28   17.99
   4  -8  -3  174.91   17.37
   4  -8  -3  150.51   17.13
   4   8  -3  156.21   21.42
  -4  -8   3  157.31   22.45
  -4   8   4   22.89    5.68
   4  -8  -4   31.49    5.78
   4  -8  -4   35.02    6.03
   4   8  -4   27.68    8.54
  -4  -8   4   36.68    9.76
  -4   8   5   78.15   11.01
   4  -8  -5   81.47   10.29
   4  -8  -5   72.20    9.54
   4   8  -5  102.19   15.48
  -4  -8   5   80.57   14.83
  -4   8   6   35.37    6.85
   4  -8  -6   44.02    6.87
   4  -8  -6   42.69    6.20
   4   8  -6   41.10   10.17
  -4  -8   6   22.61    8.25
  -4   8   7    0.65    2.21
   4  -8  -7    3.35    2.42
   4  -8  -7    0.91    1.34
   4   8  -7    2.86    4.58
  -4  -8   7    1.50    3.94
  -4   8   8   33.78    6.35
  -4   8   8   38.36    7.20
   4  -8  -8   25.12    5.25
   4  -8  -8   31.29    4.62
  -4   8   9  435.74   38.50
  -4   8   9  353.72   38.19
   4  -8  -9  473.11   37.74
   4  -8  -9  429.55   34.87
  -4   8  10    2.47    2.57
  -4   8  10    5.96    3.20
   4  -8 -10    3.17    2.49
   4  -8 -10    3.88    1.43
   4  -8 -10    4.62    1.45
  -4   8  11   26.65    5.80
  -4   8  11   28.14    6.31
   4  -8 -11   29.48    5.43
   4  -8 -11   24.20    2.86
  -4   8  12    5.74    3.07
  -4   8  12    0.18    1.91
   4  -8 -12   -0.18    1.81
  -4   8  13  120.03   14.89
  -4   8  13  133.26   16.28
   4  -8 -13  138.77   14.82
  -4   8  14    8.78    3.61
  -4   8  14   16.53    5.46
   4   8 -14    3.43    4.50
  -4   8  15   48.75    7.84
  -4   8  15   25.97    6.89
   4   8 -15   48.66   10.86
  -4   8  16    0.93    2.16
   4   8 -16    1.65    3.91
  -4   8  17    5.06    3.17
   4   8 -17    3.31    4.05
   4   8 -18    2.26    3.64
   4   8 -19   75.48   14.33
   4   8 -20    0.59    3.84
   4   8 -21   71.15   13.88
   4   8 -22   11.33    7.32
   4   8 -23    7.98    5.52
   4   8 -24    6.31    5.10
   4   8 -25   14.42    7.15
   4   8 -26   -0.67    3.17
   4   8 -27    1.18    3.90
   4   8 -28    0.76    5.39
   4   8 -29   25.81    9.36
   4   8 -30   -0.21    4.40
   4   8 -31   12.44    7.54
   4   8 -32   -1.36    4.45
   4   8 -33   -0.67    3.10
   4   8 -34    4.76    5.47
   4   8 -35   20.16    8.87
   4   8 -36   -0.31    4.82
   4   8 -37    2.03    3.97
   4   8 -38    0.92    4.90
  -4   9   1  224.80   23.94
   4  -9  -1  236.38   22.80
   4  -9  -1  186.80   22.74
  -4  -9   1  238.07   29.40
  -4   9   2    4.61    3.26
   4  -9  -2    2.91    2.78
   4  -9  -2    5.09    3.18
  -4  -9   2    3.03    4.52
  -4   9   3   35.49    7.30
   4  -9  -3   23.75    5.62
   4  -9  -3   26.27    6.19
  -4  -9   3   33.44    9.68
  -4   9   4   -0.57    2.80
   4  -9  -4   -0.19    2.15
   4  -9  -4   -0.03    1.98
  -4  -9   4   -0.33    3.15
  -4   9   5  127.12   15.52
   4  -9  -5  103.23   13.58
   4  -9  -5  139.54   14.77
  -4  -9   5  113.06   19.21
  -4   9   6    4.66    3.25
   4  -9  -6    0.84    2.54
   4  -9  -6    3.24    2.50
  -4  -9   6   -1.02    3.78
  -4   9   7  282.30   29.57
   4  -9  -7  357.74   29.62
   4  -9  -7  283.47   27.71
  -4  -9   7  310.21   36.01
  -4   9   8   -0.01    2.40
   4  -9  -8    1.94    2.68
   4  -9  -8   -0.09    1.79
   4   9  -8   -1.02    4.30
  -4  -9   8   -1.59    4.22
  -4   9   9   27.72    6.28
  -4   9   9   34.90    7.19
   4  -9  -9   24.95    5.35
   4  -9  -9   21.69    4.42
   4   9  -9   37.64    9.61
  -4   9  10    3.99    3.30
  -4   9  10    4.46    3.86
   4  -9 -10    2.65    2.49
   4  -9 -10    5.61    2.27
   4   9 -10    2.35    4.98
  -4   9  11  249.26   23.78
   4  -9 -11  204.90   19.06
   4   9 -11  193.04   26.44
  -4   9  12   -0.58    2.23
   4  -9 -12    1.89    1.41
   4   9 -12    1.92    5.01
  -4   9  13    4.41    3.15
   4  -9 -13    6.31    1.87
   4   9 -13   14.42    6.68
  -4   9  14    7.37    3.68
   4  -9 -14   10.85    2.09
   4   9 -14    3.65    4.81
  -4   9  15   49.24    8.47
   4   9 -15   24.85    8.54
   4   9 -16   -0.91    4.83
   4   9 -17  112.30   18.60
   4   9 -18   -0.78    4.46
   4   9 -19   -1.69    4.18
   4   9 -20   -1.07    3.36
   4   9 -21   42.50   11.74
   4   9 -22    2.50    3.66
   4   9 -23   32.36   10.11
   4   9 -24   -1.33    4.33
   4   9 -25    8.41    6.19
   4   9 -26   -0.80    4.07
   4   9 -28    1.46    4.51
   4   9 -29    7.24    5.58
   4   9 -30    6.88    6.00
   4   9 -31   13.91    7.60
   4   9 -32    3.12    4.95
   4   9 -33   12.50    7.49
   4   9 -34    3.96    5.15
   4   9 -35   -1.29    5.16
   4   9 -36   -1.82    5.73
  -4  10   1    1.16    2.94
   4 -10  -1   -0.45    2.05
   4  10  -1   -1.18    3.44
  -4 -10   1   -0.89    4.43
  -4  10   2    4.71    3.46
   4 -10  -2    0.47    2.51
   4  10  -2    2.99    3.52
  -4 -10   2   -0.94    4.19
  -4  10   3   35.06    8.17
   4 -10  -3   43.82    7.83
   4  10  -3   34.73   10.25
  -4 -10   3   69.85   14.36
  -4  10   4    4.27    3.62
   4 -10  -4    5.91    3.68
   4  10  -4    7.09    5.54
  -4 -10   4    1.83    4.96
  -4  10   5   13.35    4.91
   4 -10  -5   14.04    4.61
   4  10  -5   20.41    7.73
  -4 -10   5   26.11    8.89
  -4  10   6    0.27    2.66
   4 -10  -6    4.43    3.07
   4  10  -6   -1.08    4.75
  -4 -10   6   -1.20    3.86
  -4  10   7   19.38    5.98
   4 -10  -7   27.40    5.93
   4  10  -7   46.73   10.55
  -4 -10   7   23.38    9.39
  -4  10   8    8.53    4.01
   4  10  -8   -2.35    4.88
  -4 -10   8   18.16    7.78
  -4  10   9    6.55    3.93
   4  10  -9    7.86    6.02
  -4 -10   9    4.51    5.91
  -4  10  10    2.22    2.82
   4  10 -10   -1.04    3.14
  -4  10  11   27.99    7.30
   4  10 -11   38.71   10.17
  -4  10  12    0.31    2.31
   4  10 -12    0.93    4.55
  -4  10  13   21.81    6.24
   4  10 -13   31.33    9.84
   4  10 -14    3.26    4.74
   4  10 -15   68.77   14.18
   4  10 -16   10.38    5.98
   4  10 -17   -0.13    2.82
   4  10 -18    2.08    3.56
   4  10 -19   58.66   14.01
   4  10 -20    3.49    5.47
   4  10 -21    8.78    5.72
   4  10 -22   -1.51    5.27
   4  10 -23   23.20    9.34
   4  10 -24   -0.37    3.73
   4  10 -25   30.15    9.61
   4  10 -26    4.89    5.23
   4  10 -27    0.17    3.69
   4  10 -28    2.21    4.11
   4  10 -29   12.89    7.60
   4  10 -30    1.15    3.16
   4  10 -31   19.50    8.20
   4  10 -32   -0.82    3.52
   4  10 -33    5.73    5.78
   4  10 -34   -0.56    4.07
  -4  11   1   87.92   13.20
   4  11  -1   44.76   12.19
  -4 -11   1   42.12   12.38
  -4  11   2    2.85    3.35
   4  11  -2    8.41    5.97
  -4 -11   2   -1.88    5.01
  -4  11   3    9.98    5.03
   4  11  -3   10.08    6.44
  -4 -11   3    4.80    6.47
  -4  11   4   25.31    7.08
   4 -11  -4   26.76    6.41
   4  11  -4   20.42    7.82
  -4 -11   4    6.83    5.54
  -4  11   5   13.16    5.06
   4  11  -5   16.76    8.22
  -4 -11   5    5.98    5.62
  -4  11   6    5.67    4.49
   4  11  -6    3.35    5.13
  -4 -11   6   10.22    7.25
  -4  11   7   44.59    9.10
   4  11  -7   55.72   12.19
  -4 -11   7   27.97    9.83
  -4  11   8   14.85    5.68
   4  11  -8   -1.60    4.73
  -4 -11   8    3.15    4.96
  -4  11   9    0.10    2.30
   4  11  -9   -2.00    4.34
  -4 -11   9   -0.88    4.49
  -4  11  10    6.11    3.65
   4  11 -10   -3.61    5.62
  -4 -11  10    2.76    4.97
   4  11 -11  129.02   20.76
   4  11 -12    0.02    4.96
   4  11 -13   43.11   11.39
   4  11 -14   20.34    8.89
   4  11 -15   19.26    8.13
   4  11 -16    1.04    5.17
   4  11 -17   42.43   11.84
   4  11 -18    1.17    5.06
   4  11 -19    1.57    5.36
   4  11 -20    1.23    4.86
   4  11 -21   47.21   12.31
   4  11 -22    1.23    3.92
   4  11 -23    3.98    5.86
   4  11 -24    0.31    2.33
   4  11 -25    1.40    4.78
   4  11 -26    2.21    5.20
   4  11 -27   18.56    7.80
   4  11 -28   -0.07    3.12
   4  11 -29   -0.71    5.52
   4  11 -30    0.88    4.66
   4  11 -31    9.16    7.00
   4  11 -32   -1.28    5.92
  -4  12   1   -1.00    2.75
   4  12  -1    4.20    4.27
  -4 -12   1    2.66    4.78
  -4  12   2    0.87    3.97
   4  12  -2    6.83    5.56
  -4 -12   2   -1.44    4.37
  -4  12   3   73.81   12.74
   4  12  -3   50.87   12.86
  -4 -12   3   57.35   14.65
  -4  12   4    8.69    5.53
   4  12  -4   20.24    8.08
  -4 -12   4   22.78    9.49
  -4  12   5   28.53    8.13
   4  12  -5   30.94   10.68
  -4 -12   5   37.08   11.73
  -4  12   6    3.93    3.67
   4  12  -6   -0.61    4.41
  -4 -12   6    2.26    4.64
  -4  12   7   -1.29    3.50
   4  12  -7   -1.02    3.32
  -4 -12   7   -0.53    2.67
  -4  12   8    9.39    5.38
   4  12  -8   14.72    8.67
  -4 -12   8   16.16    8.13
   4  12  -9   37.47   11.58
  -4 -12   9   83.23   17.03
   4  12 -10    0.17    4.84
   4  12 -11    1.45    5.98
   4  12 -12   -0.09    3.41
   4  12 -13   31.32   10.22
   4  12 -14   16.71    7.44
   4  12 -15   14.73    7.53
   4  12 -16   -1.24    4.88
   4  12 -17    2.46    5.38
   4  12 -18    7.46    6.16
   4  12 -19   24.39    9.68
   4  12 -20   -0.40    3.54
   4  12 -21   10.31    6.87
   4  12 -22   -2.31    4.78
   4  12 -23   -0.35    4.06
   4  12 -24    3.06    5.56
   4  12 -25   -2.15    5.72
   4  12 -26   -1.47    4.13
   4  12 -27    7.63    5.04
   4  12 -28   -1.17    3.79
   4  12 -29    2.78    5.66
   4  12 -30    1.36    4.86
   4  13  -1   84.74   17.08
   4  13  -2   -1.00    4.12
   4  13  -3    1.05    4.51
   4  13  -4   -1.71    4.47
   4  13  -5   39.83   12.41
  -4  13   6   11.69    5.81
   4  13  -6    3.59    5.71
   4  13  -7   24.22    9.35
   4  13  -8   -2.74    7.08
   4  13  -9   -2.35    7.14
   4  13 -10    8.40    5.48
   4  13 -11   72.52   15.40
   4  13 -12    5.20    5.92
   4  13 -13    9.40    7.20
   4  13 -14   -0.66    2.61
   4  13 -15    2.73    4.92
   4  13 -16    2.91    4.94
   4  13 -17   23.83    9.96
   4  13 -18   -0.59    5.65
   4  13 -19   10.93    6.32
   4  13 -20   -0.88    3.11
   4  13 -21    7.55    7.02
   4  13 -22   -0.00    2.75
   4  13 -23    8.56    6.42
   4  13 -24   11.17    6.66
   4  13 -25    5.04    4.77
   4  13 -26   -0.90    3.33
   4  13 -27    5.89    5.96
  -4  14   1   -0.62    2.44
   4  14  -1   -0.93    4.54
  -4  14   2    5.97    4.85
   4  14  -2    3.19    5.41
  -4  14   3   39.08   10.03
   4  14  -3   12.39    8.03
   4  14  -4   29.47    9.89
   4  14  -5   13.01    6.70
   4  14  -6   -1.01    5.44
   4  14  -7   -0.36    4.03
   4  14  -8   17.26    7.85
   4  14  -9   46.03   12.24
   4  14 -10    2.51    5.84
   4  14 -11   -3.41    6.59
   4  14 -12    3.40    5.25
   4  14 -13   14.92    8.94
   4  14 -14    5.37    5.66
   4  14 -15    2.09    5.04
   4  14 -16    1.67    5.22
   4  14 -17   -0.52    3.92
   4  14 -18    7.03    5.63
   4  14 -19   12.29    7.64
   4  14 -20    1.38    3.93
   4  14 -21    4.43    5.92
   4  14 -22    3.09    5.99
   4  14 -23   16.97    7.96
   4  14 -24   -0.81    3.62
  -4  15   1   -0.15    3.91
   4  15  -1    3.30    5.05
   4  15  -2    3.72    5.50
   4  15  -3   11.44    7.68
   4  15  -4   -3.43    6.11
   4  15  -5    7.62    6.39
   4  15  -6   15.84    8.26
   4  15  -7    7.41    6.42
   4  15  -8    3.20    3.70
   4  15  -9    1.48    6.02
   4  15 -10    8.78    5.35
   4  15 -11   -1.10    6.71
   4  15 -12   -0.22    4.95
   4  15 -13   -1.83    4.37
   4  15 -14   -1.75    4.80
   4  15 -15   -1.30    5.01
   4  15 -16   17.36    8.61
   4  15 -17   17.44    8.26
   4  15 -18    0.00    5.82
   4  15 -19   -0.43    3.22
   4  15 -20   -3.38    6.21
   4  15 -21    5.67    6.98
   4  16  -1   -0.31    5.63
   4  16  -2    2.01    5.48
   4  16  -3    4.62    5.07
   4  16  -4    3.63    6.24
   4  16  -5    3.85    4.60
   4  16  -6    2.50    6.14
   4  16  -7    1.93    2.40
   4  16  -8   -0.44    3.92
   4  16  -9   -1.77    4.43
   4  16 -10   14.27    7.06
   4  16 -11   -1.95    6.37
   4  16 -12    5.30    5.92
   4  16 -13   14.61    6.97
   4  16 -14    1.88    6.08
   4  16 -15    0.85    4.72
   4  16 -16   -0.40    2.44
   4  17  -1    3.74    6.27
   4  17  -2    1.40    5.25
   4  17  -3    1.49    4.91
   4  17  -4   -2.72    5.29
   4  17  -5   -1.24    5.08
   4  17  -6    1.18    6.21
   4  17  -7    0.28    2.85
   4  17  -8   -0.64    2.87
   4  17  -9   -1.59    5.66
   4  17 -10    0.35    4.57
  -3   0   1    1.22    1.45
  -3   0   1    0.20    1.39
   3   0  -1   -0.52    1.64
   3   0  -1   -0.50    1.25
  -3   0   2    0.24    1.63
  -3   0   2    0.29    1.63
   3   0  -2    0.52    1.80
  -3   0   3 5666.63  412.01
  -3   0   3 5100.37  416.16
   3   0  -3 5194.18  411.85
  -3   0   4   -0.18    1.01
   3   0  -4    0.12    1.30
  -3   0   5   89.54    8.77
   3   0  -5   88.27    8.91
  -3   0   6    0.02    1.10
   3   0  -6   -0.06    1.33
  -3   0   7  427.22   34.17
   3   0  -7  406.88   34.32
  -3   0   8   -0.36    1.11
   3   0  -8   -0.09    1.24
  -3   0   9  750.25   59.39
   3   0  -9  736.88   59.80
  -3   0  10   -0.17    1.40
   3   0 -10    0.11    1.56
  -3   0  11 1119.98   83.68
   3   0 -11 1009.08   83.25
   3   0 -11  985.60   86.01
   3   0 -12    0.52    1.77
   3   0 -12   -0.08    2.25
   3   0 -13  562.74   47.25
   3   0 -13  563.97   49.91
   3   0 -14   -0.74    1.95
   3   0 -14    1.13    3.37
   3   0 -15   85.47   10.80
   3   0 -15   94.82   13.12
   3   0 -16   -0.67    2.25
   3   0 -16   -1.17    2.69
   3   0 -17  172.74   17.82
   3   0 -17  156.16   19.70
   3   0 -18   -0.16    1.97
   3   0 -18    0.57    2.72
   3   0 -19   53.38    8.61
   3   0 -19   54.13   10.31
  -3   0  20   -0.65    3.07
   3   0 -20   -0.55    1.83
   3   0 -20   -0.58    3.15
  -3   0  21    5.46    3.50
   3   0 -21    5.52    3.16
   3   0 -21    4.28    3.83
  -3   0  22   -0.69    2.78
   3   0 -22   -0.03    1.93
   3   0 -22    1.92    3.31
   3   0 -23  258.43   27.69
   3   0 -23  305.75   31.54
   3   0 -24    2.02    3.58
   3   0 -25   55.08    9.94
   3   0 -26   -0.46    3.61
   3   0 -27   50.41    9.68
   3   0 -30   -1.04    3.04
   3   0 -31   -0.79    2.57
   3   0 -32    5.21    3.88
   3   0 -33    8.28    4.78
   3   0 -34    1.01    3.14
   3   0 -35   59.56   12.05
  -3   1   1 1005.39   75.34
  -3   1   1  968.62   75.35
   3  -1  -1  964.66   75.45
   3  -1  -1  893.55   74.73
   3   1  -1  995.06   77.13
   3   1  -1  970.96   76.91
  -3  -1   1  916.64   76.47
  -3  -1   1  975.16   77.26
  -3   1   2  558.61   45.32
  -3   1   2  638.65   45.60
   3  -1  -2  553.49   45.37
   3   1  -2  580.71   47.23
  -3  -1   2  492.15   46.45
  -3  -1   2  600.54   47.68
  -3   1   3    7.13    1.64
  -3   1   3    6.71    1.50
   3  -1  -3   10.06    1.82
   3   1  -3    9.56    2.97
  -3  -1   3    4.04    2.14
  -3  -1   3    3.14    2.12
  -3   1   4    5.14    1.24
   3  -1  -4    5.29    1.30
   3   1  -4    6.00    2.41
  -3  -1   4    7.19    2.26
  -3   1   5 1899.27  143.33
   3  -1  -5 1783.75  143.42
   3   1  -5 1789.85  145.70
  -3  -1   5 2066.48  145.97
  -3   1   6    3.11    0.99
   3  -1  -6    2.66    1.09
   3   1  -6    2.16    1.85
  -3  -1   6    1.98    1.66
  -3   1   7  189.03   15.47
   3  -1  -7  179.19   15.61
   3   1  -7  192.01   17.70
  -3  -1   7  189.79   17.33
   3  -1  -8   76.88    7.71
   3  -1  -8   80.31    8.66
   3   1  -8   86.19    9.52
  -3  -1   8   77.29    8.96
   3  -1  -9  898.70   72.08
   3  -1  -9  956.62   73.76
   3   1  -9  819.75   73.52
  -3  -1   9 1014.29   73.93
   3  -1 -10   40.06    5.29
   3  -1 -10   39.30    6.29
   3   1 -10   49.86    6.87
  -3  -1  10   46.63    6.30
   3  -1 -11  466.83   37.49
   3  -1 -11  390.49   38.42
   3   1 -11  504.67   39.59
  -3  -1  11  461.93   38.43
   3  -1 -12    4.92    2.16
   3  -1 -12    2.78    2.66
   3   1 -12    3.07    2.66
  -3  -1  12    7.96    2.76
  -3   1  13    3.84    2.69
   3  -1 -13    7.28    2.50
   3  -1 -13    7.56    3.66
   3   1 -13    4.83    2.57
  -3  -1  13    7.64    2.63
  -3   1  14   16.46    4.43
   3  -1 -14   17.84    3.75
   3  -1 -14   19.53    5.03
   3   1 -14   17.22    4.60
   3   1 -14    9.21    4.81
  -3  -1  14   26.00    4.74
  -3   1  15  399.13   36.33
   3  -1 -15  381.55   34.55
   3  -1 -15  472.58   37.82
   3   1 -15  386.57   36.03
   3   1 -15  390.69   38.95
  -3   1  16    5.23    3.06
   3  -1 -16    7.67    2.88
   3  -1 -16   15.41    4.72
   3   1 -16    4.26    2.76
   3   1 -16    2.07    3.51
  -3   1  17  196.37   21.19
   3  -1 -17  182.47   19.27
   3  -1 -17  204.36   21.86
   3   1 -17  199.13   20.89
   3   1 -17  221.83   24.37
  -3   1  18    0.39    2.57
   3  -1 -18   -0.64    2.18
   3  -1 -18    0.61    2.44
   3   1 -18    6.43    3.13
   3   1 -18   -0.30    3.11
  -3  -1  18    4.31    4.28
   3  -1 -19   59.97    9.14
   3  -1 -19   73.22   11.31
   3   1 -19   70.31   10.57
   3   1 -19   79.84   13.09
  -3  -1  19   67.07   11.74
   3  -1 -20   75.02    9.95
   3  -1 -20   43.91    9.78
   3   1 -20   72.96   10.75
   3   1 -20   46.80   10.59
  -3  -1  20   77.70   12.28
   3  -1 -21  119.19   15.21
   3  -1 -21  136.46   17.71
   3   1 -21  156.00   17.47
   3   1 -21  137.07   19.16
  -3  -1  21  127.81   18.23
   3  -1 -22    1.73    2.18
   3  -1 -22    1.55    3.29
   3   1 -22    2.42    2.92
   3   1 -22    1.38    3.21
  -3  -1  22    1.37    3.78
   3  -1 -23   14.30    4.72
   3  -1 -23    4.08    4.11
   3   1 -23   14.22    5.18
   3  -1 -24    0.30    2.19
   3  -1 -24    1.20    3.63
   3   1 -24   -0.46    2.30
   3  -1 -25   56.76    9.65
   3   1 -25   46.29    9.32
   3  -1 -26    6.90    4.04
   3   1 -26    3.58    3.73
   3  -1 -27   79.72   12.56
   3  -1 -28    1.53    2.39
   3   1 -29   -1.30    3.53
   3   1 -30   20.08    6.63
   3  -1 -31   32.52    7.94
   3   1 -31   37.56    9.29
   3  -1 -32    0.97    2.23
   3   1 -32    3.28    3.19
   3  -1 -33    6.45    4.04
   3   1 -33    4.47    4.50
   3   1 -34    0.61    3.70
   3   1 -35   12.44    6.20
   3   1 -36   -1.33    3.19
  -3   2   1  193.31   16.75
  -3   2   1  187.65   16.38
   3  -2  -1  176.56   17.04
   3  -2  -1  205.09   15.87
   3   2  -1  164.24   18.24
   3   2  -1  206.03   18.97
  -3  -2   1  173.36   18.17
  -3  -2   1  165.92   18.53
  -3   2   2   63.68    6.82
  -3   2   2   65.82    6.58
   3  -2  -2   74.57    7.38
   3   2  -2   83.70    9.54
  -3  -2   2   62.58    8.60
  -3  -2   2   65.96    9.08
  -3   2   3 1207.33   97.87
  -3   2   3 1299.20   98.06
  -3   2   3 1334.98   97.77
   3   2  -3 1162.39  101.11
  -3  -2   3 1357.70  101.55
  -3  -2   3 1143.85  102.16
   3   2  -4    1.48    1.77
  -3  -2   4   -0.29    1.66
   3   2  -5    2.14    1.90
  -3  -2   5    1.79    2.06
   3   2  -6    4.27    2.41
  -3  -2   6    0.17    1.59
   3  -2  -7  465.97   36.16
   3  -2  -7  490.53   36.32
   3   2  -7  367.28   39.19
  -3  -2   7  447.68   39.49
   3  -2  -8  759.73   60.62
   3  -2  -8  796.29   61.02
   3   2  -8  824.73   64.71
  -3  -2   8  776.06   63.84
   3  -2  -9  457.56   36.64
   3  -2  -9  459.62   37.21
   3   2  -9  462.23   40.04
  -3  -2   9  467.54   39.55
  -3   2  10    7.51    2.07
   3  -2 -10    2.61    1.38
   3  -2 -10    3.73    1.93
   3   2 -10    3.09    2.58
  -3  -2  10    6.81    2.77
  -3   2  11   28.87    5.41
  -3   2  11   43.53    5.42
   3  -2 -11   28.11    4.24
   3  -2 -11   39.79    5.41
   3   2 -11   37.49    6.67
  -3  -2  11   31.81    5.81
  -3   2  12   12.57    3.76
  -3   2  12   19.24    3.82
   3  -2 -12   18.02    3.34
   3  -2 -12   13.97    3.82
   3   2 -12   21.64    5.14
  -3  -2  12   22.10    4.53
  -3   2  13  452.28   39.63
  -3   2  13  440.69   37.95
   3  -2 -13  450.62   38.23
   3   2 -13  428.92   39.50
  -3  -2  13  441.52   38.58
  -3   2  14   19.03    5.13
  -3   2  14   18.65    4.45
   3  -2 -14   25.24    4.94
   3   2 -14   10.69    4.25
  -3  -2  14   11.93    3.64
  -3   2  15   11.69    4.66
  -3   2  15   16.25    4.27
   3  -2 -15   26.23    5.51
   3   2 -15   20.75    5.11
  -3  -2  15   14.70    4.31
  -3   2  16   11.48    4.60
  -3   2  16    7.01    3.14
   3  -2 -16   11.66    4.20
   3   2 -16    9.78    4.23
  -3  -2  16   18.54    4.63
  -3   2  17  154.54   18.57
  -3   2  17  143.30   16.52
   3  -2 -17  136.12   16.44
   3   2 -17  167.23   17.89
   3   2 -17  120.80   18.79
  -3  -2  17  149.35   16.31
  -3   2  18   10.74    4.94
  -3   2  18    4.72    2.81
   3  -2 -18   11.77    4.46
   3   2 -18    8.40    4.14
   3   2 -18    9.44    4.97
  -3   2  19   54.57   10.34
  -3   2  19   40.62    8.39
   3  -2 -19   56.79    9.23
   3   2 -19   32.87    7.83
   3   2 -19   59.28   11.60
  -3   2  20    1.65    3.19
  -3   2  20   -0.24    1.70
   3  -2 -20    2.82    2.43
   3  -2 -20    1.18    2.23
   3   2 -20    1.64    2.61
   3   2 -20    1.62    4.07
  -3  -2  20    3.52    4.15
  -3   2  21    3.00    4.53
  -3   2  21    3.38    2.63
   3  -2 -21    5.59    2.98
   3  -2 -21    4.70    3.45
   3   2 -21    0.93    2.45
  -3  -2  21   -1.70    3.88
  -3   2  22   -0.19    3.24
   3  -2 -22    1.43    2.47
   3  -2 -22    2.17    2.88
   3   2 -22    1.01    3.40
  -3  -2  22    3.37    3.19
  -3   2  23  101.59   17.74
   3  -2 -23  136.31   15.78
   3  -2 -23  129.24   17.19
   3   2 -23  135.87   17.39
  -3   2  24   57.21   12.47
   3  -2 -24   51.64    8.97
   3  -2 -24   36.88    8.96
   3   2 -24   49.42    9.91
   3  -2 -25   40.67    8.03
   3  -2 -25   44.02    9.55
   3   2 -25   42.80    9.45
   3  -2 -26    3.57    2.46
   3  -2 -27   67.34   11.10
   3  -2 -28    6.90    3.96
   3   2 -28   10.94    5.52
   3   2 -29   87.13   14.45
   3   2 -30    1.91    3.15
   3   2 -31   -0.54    2.56
   3  -2 -32   -0.31    2.04
   3   2 -32   -1.76    3.73
   3   2 -33   40.84   10.29
   3   2 -34    2.30    3.25
   3   2 -35   21.90    8.19
   3   2 -36    1.67    3.57
   3   2 -37   10.31    6.11
   3   2 -38   -1.69    4.90
  -3   3   1  444.37   39.67
  -3   3   1  555.05   41.91
  -3   3   1  474.01   40.27
   3  -3  -1  559.56   39.89
   3   3  -1  416.69   42.53
   3   3  -1  495.43   43.52
  -3  -3   1  507.68   43.09
  -3  -3   1  512.94   44.17
  -3   3   2  228.75   19.90
  -3   3   2  283.94   21.64
  -3   3   2  227.90   20.12
   3  -3  -2  218.83   19.11
   3  -3  -2  251.18   19.19
   3   3  -2  247.62   23.59
  -3  -3   2  263.35   23.43
  -3  -3   2  220.90   23.53
  -3   3   3   42.70    4.60
  -3   3   3   43.33    5.26
  -3   3   3   40.56    4.58
   3  -3  -3   45.30    4.47
   3   3  -3   32.90    6.60
  -3  -3   3   46.53    7.29
  -3  -3   3   36.78    7.12
  -3   3   4   69.89    7.16
  -3   3   4   79.80    7.26
  -3   3   4   91.57    7.30
   3  -3  -4   80.79    7.05
   3   3  -4   81.10   10.63
  -3  -3   4   74.81   10.05
  -3   3   5  502.77   40.13
  -3   3   5  514.50   39.87
  -3   3   5  527.36   39.90
   3  -3  -5  494.79   39.91
   3   3  -5  541.30   44.98
  -3  -3   5  541.62   44.39
  -3   3   6  599.65   38.90
  -3   3   6  493.62   38.33
   3  -3  -6  415.75   38.41
   3   3  -6  554.38   43.96
  -3  -3   6  596.25   43.73
  -3   3   7  184.10   14.88
  -3   3   7  206.56   14.70
   3  -3  -7  152.77   14.56
   3   3  -7  167.82   18.61
  -3  -3   7  187.14   18.45
  -3   3   8   30.73    3.90
  -3   3   8   34.11    3.73
   3  -3  -8   30.02    3.70
   3   3  -8   33.13    6.39
  -3  -3   8   40.07    6.77
  -3   3   9  164.21   14.45
  -3   3   9  162.17   14.02
   3  -3  -9  162.63   14.12
   3   3  -9  128.24   16.65
  -3  -3   9  165.79   17.16
  -3   3  10  449.18   36.72
  -3   3  10  453.12   36.21
   3  -3 -10  431.39   36.07
   3   3 -10  409.27   39.34
  -3  -3  10  461.54   39.20
  -3   3  11  452.73   41.26
  -3   3  11  493.69   40.89
   3  -3 -11  484.73   40.75
   3   3 -11  596.47   45.41
  -3  -3  11  537.91   43.83
  -3   3  12   -0.83    2.06
  -3   3  12    0.88    1.67
   3  -3 -12    0.94    1.88
   3   3 -12    1.40    2.44
  -3  -3  12   -0.21    2.14
  -3   3  13   22.20    4.76
  -3   3  13   13.24    3.54
   3  -3 -13   15.64    3.81
   3   3 -13   22.05    6.04
  -3  -3  13   17.12    4.45
  -3   3  14    0.44    2.47
  -3   3  14    1.74    1.71
   3  -3 -14    2.72    2.07
   3   3 -14    4.35    2.52
  -3  -3  14    7.56    3.21
  -3   3  15  207.72   21.99
  -3   3  15  239.60   21.50
   3  -3 -15  210.43   20.67
   3   3 -15  186.01   22.11
  -3  -3  15  212.49   21.52
  -3   3  16   53.71    8.94
  -3   3  16   30.78    6.41
   3  -3 -16   42.47    7.14
   3   3 -16   52.61    9.03
  -3  -3  16   47.33    7.67
  -3   3  17   66.13   10.56
  -3   3  17   58.80    9.18
   3  -3 -17   64.67    9.33
   3   3 -17   61.76   10.26
  -3  -3  17   59.95    9.27
  -3   3  18    1.16    3.10
  -3   3  18    5.06    2.98
   3  -3 -18    0.97    2.50
   3   3 -18   -0.59    2.00
  -3  -3  18    2.64    2.46
  -3   3  19   16.99    5.84
  -3   3  19   20.03    5.29
   3  -3 -19   19.68    5.30
   3   3 -19   21.76    6.34
   3   3 -19    7.77    5.21
  -3   3  20   45.31    9.47
  -3   3  20   34.44    7.76
   3  -3 -20   34.84    7.27
   3   3 -20   34.16    8.03
  -3   3  21   66.10   12.81
  -3   3  21   57.57   10.85
   3  -3 -21   85.29   11.93
   3   3 -21   98.30   13.68
  -3  -3  21   71.97   13.43
  -3   3  22   57.48   12.20
  -3   3  22   54.27   10.70
   3  -3 -22   59.44   10.50
   3   3 -22   79.36   12.29
  -3  -3  22   78.96   14.17
  -3   3  23    2.03    4.27
   3  -3 -23    4.30    3.65
   3   3 -23    2.14    3.57
  -3   3  24   18.64    7.58
   3  -3 -24   13.63    5.38
  -3   3  25  126.94   20.19
   3  -3 -25  133.99   17.60
  -3   3  26   68.60   14.05
  -3   3  27   88.13   16.72
   3   3 -27   87.08   14.60
  -3   3  28   13.15    7.06
   3   3 -28    9.35    5.18
  -3   3  29   10.96    7.05
   3   3 -29    8.62    4.91
   3   3 -30   36.22    9.78
   3   3 -31   49.93   11.11
   3   3 -32    6.73    5.05
   3   3 -33    4.92    4.06
   3   3 -34    2.79    4.10
   3   3 -35   16.44    6.78
   3   3 -36    2.33    4.31
   3   3 -37    6.61    5.20
   3   3 -38   -0.30    3.82
   3   3 -39    1.34    4.23
  -3   4   1  115.91   12.27
   3  -4  -1  140.81   12.31
   3  -4  -1  118.47   11.99
   3   4  -1  123.22   15.24
   3   4  -1  137.76   15.64
  -3  -4   1  139.98   15.30
  -3  -4   1  123.70   15.81
  -3   4   2  155.11   15.12
   3  -4  -2  172.81   14.96
   3  -4  -2  174.20   14.98
   3  -4  -2  170.22   14.65
   3   4  -2  150.83   18.13
  -3  -4   2  157.89   17.79
  -3  -4   2  154.86   18.66
  -3   4   3  308.96   26.70
   3  -4  -3  265.84   26.04
   3  -4  -3  338.13   25.89
   3  -4  -3  337.26   25.69
   3   4  -3  343.69   30.99
  -3  -4   3  334.17   30.14
  -3  -4   3  311.94   31.08
  -3   4   4   42.65    5.40
   3  -4  -4   46.74    5.26
   3   4  -4   47.35    8.17
  -3  -4   4   45.80    7.60
  -3   4   5   42.29    5.10
  -3   4   5   37.45    5.08
   3  -4  -5   42.96    4.90
   3   4  -5   56.18    8.97
  -3  -4   5   35.01    6.75
  -3   4   6   76.64    8.39
  -3   4   6   98.11    8.97
   3  -4  -6   85.38    8.31
   3   4  -6  106.35   12.83
  -3  -4   6   76.00   10.87
  -3   4   7  246.01   22.07
  -3   4   7  275.34   22.44
   3  -4  -7  258.02   21.92
   3   4  -7  271.56   26.51
  -3  -4   7  281.63   25.91
  -3   4   8  218.50   17.71
  -3   4   8  196.59   17.66
   3  -4  -8  191.94   17.30
   3   4  -8  201.72   21.56
  -3  -4   8  185.95   20.32
  -3   4   9  139.47   12.99
  -3   4   9  143.58   13.23
   3  -4  -9  126.68   12.61
   3   4  -9  129.69   16.30
  -3  -4   9  160.03   16.47
  -3   4  10   40.70    5.59
  -3   4  10   45.63    5.85
   3  -4 -10   36.49    5.22
   3   4 -10   40.19    7.80
  -3  -4  10   41.37    7.46
  -3   4  11  103.48   10.90
  -3   4  11   87.17   10.41
   3  -4 -11  111.29   10.81
   3   4 -11  107.44   13.92
  -3  -4  11   92.58   12.42
  -3   4  12  248.25   24.91
  -3   4  12  261.66   24.99
   3  -4 -12  283.11   24.92
   3   4 -12  367.82   30.29
  -3  -4  12  307.31   27.84
  -3   4  13  265.90   26.76
  -3   4  13  335.72   27.51
   3  -4 -13  315.76   26.79
   3   4 -13  241.21   28.68
  -3  -4  13  327.79   29.38
  -3   4  14   21.88    5.09
  -3   4  14   23.31    4.87
   3  -4 -14   22.19    4.49
   3   4 -14   19.57    5.80
  -3  -4  14   26.52    5.88
  -3   4  15  130.08   15.61
  -3   4  15  135.35   15.44
   3  -4 -15  171.92   15.83
   3   4 -15  132.06   17.37
  -3  -4  15  134.80   16.26
  -3   4  16   42.74    7.70
  -3   4  16   28.91    6.41
   3  -4 -16   48.90    7.37
   3   4 -16   43.94    8.90
  -3  -4  16   52.76    8.42
  -3   4  17   75.99   11.09
  -3   4  17   71.62   10.45
   3  -4 -17   70.11    9.86
   3   4 -17   68.93   11.67
  -3   4  18   72.11   11.74
  -3   4  18   94.11   12.28
   3  -4 -18   74.65   10.74
   3   4 -18   92.25   13.35
  -3   4  19    6.86    4.36
  -3   4  19   17.32    5.28
   3  -4 -19   19.97    5.16
   3   4 -19   25.70    7.25
  -3   4  20    7.64    5.36
  -3   4  20    4.93    3.44
   3  -4 -20   16.55    4.72
   3   4 -20   16.93    6.03
  -3   4  21   -1.05    3.36
  -3   4  21   -0.83    2.54
   3  -4 -21    1.97    2.72
   3   4 -21   -1.33    3.30
  -3   4  22    2.71    4.29
   3  -4 -22    7.69    3.74
  -3   4  23   80.18   13.88
   3  -4 -23   63.93   11.04
  -3   4  24   50.66   11.46
  -3   4  25   52.78   12.46
   3   4 -25   70.31   12.62
  -3   4  26   -1.03    4.78
   3   4 -26    2.19    4.55
  -3   4  27   73.68   15.25
   3   4 -27   62.41   12.50
  -3   4  28   15.75    7.64
   3   4 -28   11.26    5.51
  -3   4  29   16.57    7.74
   3   4 -29   29.97    8.36
   3   4 -30   12.03    5.81
   3   4 -31    0.36    3.66
   3   4 -32   -1.19    4.12
   3   4 -33   11.90    5.91
   3   4 -34   10.00    5.66
   3   4 -35    4.03    4.32
   3   4 -36    0.27    3.35
   3   4 -37    5.25    4.34
   3   4 -38    1.65    4.21
   3   4 -39    6.51    4.66
   3   4 -40    6.57    5.98
  -3   5   1  747.30   59.76
   3  -5  -1  765.49   59.23
   3  -5  -1  692.24   60.02
   3  -5  -1  768.72   59.30
   3   5  -1  721.24   63.25
  -3  -5   1  672.72   61.97
  -3  -5   1  662.06   63.49
  -3   5   2   14.40    3.43
   3  -5  -2   14.65    3.45
   3  -5  -2   12.96    3.23
   3  -5  -2   18.56    3.47
   3   5  -2   13.00    4.74
  -3  -5   2   19.23    5.37
  -3  -5   2   22.86    6.27
  -3   5   3   12.27    3.24
   3  -5  -3   11.35    2.87
   3  -5  -3    6.29    2.32
   3  -5  -3    9.84    2.64
   3   5  -3   12.31    4.69
  -3  -5   3   13.75    4.39
  -3  -5   3    7.21    4.40
  -3   5   4  160.96   14.44
   3  -5  -4   94.63   12.73
   3  -5  -4  151.33   13.25
   3  -5  -4  159.92   13.07
   3   5  -4  146.38   17.44
  -3  -5   4  157.10   17.09
  -3  -5   4  172.27   19.14
  -3   5   5  350.94   31.60
  -3   5   5  384.38   32.39
   3  -5  -5  364.92   31.25
   3  -5  -5  385.44   30.40
   3  -5  -5  379.79   30.18
   3   5  -5  347.10   35.40
  -3  -5   5  364.33   34.71
  -3   5   6  243.74   20.73
  -3   5   6  215.44   20.74
   3  -5  -6  253.08   20.38
   3  -5  -6  225.37   18.61
   3  -5  -6  212.20   18.44
   3   5  -6  232.54   24.55
  -3  -5   6  241.24   23.80
  -3   5   7  184.79   17.95
  -3   5   7  169.61   17.99
   3  -5  -7  186.43   17.53
   3  -5  -7  209.20   15.59
   3   5  -7  176.47   21.21
  -3  -5   7  170.29   20.27
  -3   5   8   43.28    5.93
  -3   5   8   47.91    6.36
   3  -5  -8   35.75    5.33
   3   5  -8   39.67    8.36
  -3  -5   8   33.05    7.22
  -3   5   9   11.75    2.85
  -3   5   9    5.68    2.40
   3  -5  -9    4.09    2.11
   3   5  -9    4.09    3.16
  -3  -5   9    6.55    3.45
  -3   5  10  257.99   24.48
  -3   5  10  304.24   25.54
   3  -5 -10  270.62   24.40
   3   5 -10  285.77   28.94
  -3  -5  10  280.99   27.68
  -3   5  11  322.98   26.23
  -3   5  11  302.60   26.44
   3  -5 -11  340.20   26.12
   3  -5 -11  267.17   22.66
   3   5 -11  290.75   29.70
  -3  -5  11  299.10   28.72
  -3   5  12   29.46    5.38
  -3   5  12   29.10    5.63
   3  -5 -12   29.21    5.11
   3  -5 -12   28.68    3.35
   3   5 -12   36.33    7.76
  -3  -5  12   38.37    7.27
  -3   5  13   20.09    4.64
  -3   5  13   26.07    5.21
   3  -5 -13   28.21    5.22
   3  -5 -13   25.90    3.40
   3   5 -13   27.34    7.32
  -3  -5  13   26.88    6.41
  -3   5  14  136.31   15.82
  -3   5  14  139.87   16.08
   3  -5 -14  141.73   15.50
   3  -5 -14  167.63   13.71
   3   5 -14  171.34   19.64
  -3  -5  14  117.83   16.42
  -3   5  15  361.96   34.52
  -3   5  15  332.34   34.21
   3  -5 -15  412.76   34.49
   3  -5 -15  373.80   31.73
   3   5 -15  471.70   39.49
  -3   5  16   42.45    8.34
  -3   5  16   57.88    9.22
   3  -5 -16   61.16    8.71
   3  -5 -16   59.63    7.01
   3   5 -16   54.35   10.46
  -3   5  17   52.74    9.09
  -3   5  17   37.31    7.93
   3  -5 -17   43.01    7.75
   3  -5 -17   62.47    7.16
   3   5 -17   49.92    9.92
  -3   5  18   -1.01    2.62
  -3   5  18    4.77    3.00
   3  -5 -18    3.31    2.68
   3  -5 -18    0.37    1.67
   3   5 -18    3.15    4.09
  -3   5  19   15.58    5.49
  -3   5  19   25.09    6.45
   3  -5 -19   19.80    5.20
   3  -5 -19   18.98    4.33
   3   5 -19   22.35    7.05
  -3   5  20   53.57   10.10
  -3   5  20   37.83    8.43
   3  -5 -20   49.70    8.56
  -3   5  21  197.62   23.56
   3  -5 -21  203.25   22.10
  -3   5  22   20.26    6.96
   3  -5 -22   21.47    6.14
  -3   5  23   12.84    5.70
   3   5 -23    1.86    3.50
  -3   5  24   13.67    7.07
   3   5 -24   11.90    5.60
  -3   5  25   13.72    7.46
   3   5 -25   18.07    7.25
  -3   5  26   46.44   11.54
   3   5 -26   35.64    9.33
  -3   5  27   29.71   10.06
   3   5 -27   39.65   10.15
   3   5 -28   -1.71    5.11
   3   5 -29    4.65    4.56
   3   5 -30   31.35    9.34
   3   5 -31   12.57    6.18
   3   5 -32   17.87    7.63
   3   5 -33   -2.00    4.30
   3   5 -34   -1.83    5.42
   3   5 -35   -1.46    3.72
   3   5 -36    2.89    3.93
   3   5 -37   10.50    6.48
   3   5 -38   -0.84    4.32
   3   5 -39    6.58    6.40
   3   5 -40    8.20    5.65
   3   5 -41    1.91    5.27
   3   5 -42    0.28    4.23
  -3   6   1   51.19    7.68
   3  -6  -1   54.96    7.58
   3  -6  -1   49.87    7.64
   3  -6  -1   58.88    7.64
   3   6  -1   62.14   10.63
  -3  -6   1   44.90    8.67
  -3  -6   1   31.84    8.75
  -3   6   2  210.00   21.64
   3  -6  -2  240.12   21.55
   3  -6  -2  223.16   21.75
   3  -6  -2  259.08   21.67
   3   6  -2  196.71   24.38
  -3  -6   2  206.36   23.65
  -3  -6   2  244.82   26.53
  -3   6   3  136.77   16.33
   3  -6  -3  190.13   16.91
   3  -6  -3  171.22   16.79
   3  -6  -3  171.82   16.22
   3   6  -3  148.38   19.48
  -3  -6   3  192.14   19.96
  -3  -6   3  152.39   20.21
  -3   6   4  129.96   15.51
   3  -6  -4  151.69   15.45
   3  -6  -4  150.20   15.35
   3  -6  -4  193.84   15.76
   3   6  -4  159.74   19.39
  -3  -6   4  144.20   17.95
  -3  -6   4  167.09   20.33
  -3   6   5   62.93    8.47
   3  -6  -5   59.77    7.91
   3  -6  -5   64.13    7.66
   3   6  -5   53.85   10.22
  -3  -6   5   72.41   10.86
  -3   6   6    0.46    1.67
  -3   6   6    1.42    1.53
   3  -6  -6   -0.54    1.53
   3  -6  -6   -0.02    1.15
   3   6  -6   -0.71    2.55
  -3  -6   6    0.61    2.13
  -3   6   7   22.01    4.64
  -3   6   7   32.31    5.74
   3  -6  -7   21.83    4.25
   3  -6  -7   24.26    3.78
   3   6  -7   23.83    6.54
  -3  -6   7    6.41    4.53
  -3   6   8  373.96   32.52
  -3   6   8  398.65   33.33
   3  -6  -8  380.06   31.88
   3  -6  -8  358.97   30.26
   3   6  -8  275.04   34.42
  -3  -6   8  398.43   35.55
  -3   6   9  157.99   16.56
  -3   6   9  177.54   17.47
   3  -6  -9  164.36   16.19
   3  -6  -9  165.95   14.53
   3   6  -9  167.78   20.17
  -3  -6   9  130.91   17.94
  -3   6  10   -0.37    2.15
  -3   6  10    0.91    1.88
   3  -6 -10    2.14    1.72
   3  -6 -10    0.88    1.03
   3   6 -10    1.54    2.71
  -3  -6  10    4.61    3.09
  -3   6  11    1.57    1.75
  -3   6  11   -0.61    1.74
   3  -6 -11   -0.41    1.56
   3  -6 -11    1.71    1.31
   3   6 -11    1.27    3.23
  -3   6  12  272.94   26.21
  -3   6  12  261.49   26.70
   3  -6 -12  272.55   25.86
   3  -6 -12  297.39   23.87
   3   6 -12  295.92   30.49
  -3   6  13   50.08    7.80
  -3   6  13   57.15    8.70
   3  -6 -13   53.84    7.74
   3  -6 -13   47.71    5.90
   3   6 -13   48.06   10.10
  -3   6  14   71.77   10.65
  -3   6  14   82.09   11.53
   3  -6 -14   82.66   10.73
   3  -6 -14   95.80    9.25
   3   6 -14  111.54   15.31
  -3   6  15   70.85   10.44
  -3   6  15   59.26   10.10
   3  -6 -15   74.48   10.10
   3  -6 -15   82.70    8.56
   3   6 -15   86.65   13.63
  -3   6  16   13.55    4.41
  -3   6  16    9.39    3.98
   3  -6 -16    2.95    2.69
   3  -6 -16    9.37    2.71
   3   6 -16   14.53    5.27
  -3   6  17   22.38    5.81
  -3   6  17   30.76    6.61
   3  -6 -17   21.55    5.26
   3  -6 -17   15.54    3.62
   3   6 -17   21.57    6.82
  -3   6  18  118.76   16.46
  -3   6  18  182.55   19.16
   3  -6 -18  131.94   16.33
   3  -6 -18  144.93   14.56
  -3   6  19   18.52    6.16
  -3   6  19   10.82    4.80
   3  -6 -19   30.53    6.54
   3  -6 -19   21.58    4.46
  -3   6  20    5.70    4.26
   3  -6 -20   16.15    4.89
  -3   6  21   -0.58    2.90
   3   6 -21   -3.52    4.78
  -3   6  22   51.99   11.41
   3   6 -22   81.51   14.11
  -3   6  23   38.28    9.60
   3   6 -23   48.77   10.83
  -3   6  24   17.47    6.81
   3   6 -24   10.14    6.93
  -3   6  25   14.59    6.74
   3   6 -25   29.74    8.69
   3   6 -26   -0.74    4.35
   3   6 -27   -0.75    4.12
   3   6 -28    8.81    5.32
   3   6 -29   -1.03    4.22
   3   6 -30   19.94    7.57
   3   6 -31    6.53    5.80
   3   6 -32    8.82    6.10
   3   6 -33    3.82    4.77
   3   6 -34   17.98    7.40
   3   6 -35    1.14    4.59
   3   6 -36    3.19    5.50
   3   6 -37    0.60    4.65
   3   6 -38    4.60    6.28
   3   6 -39   -0.96    4.79
   3   6 -40    7.41    5.31
   3   6 -41   -1.61    4.04
  -3   7   1   11.97    3.97
   3  -7  -1   13.93    4.06
   3  -7  -1   23.27    5.37
   3  -7  -1   12.33    3.83
   3   7  -1   15.20    6.11
  -3  -7   1   13.75    5.08
  -3  -7   1   10.92    5.16
  -3   7   2   69.50    9.53
   3  -7  -2   68.38    8.91
   3  -7  -2   46.23    8.23
   3   7  -2   51.75   10.33
  -3  -7   2   58.59   10.39
  -3  -7   2   65.44   12.12
  -3   7   3   17.36    4.59
   3  -7  -3   11.98    3.64
   3  -7  -3   10.18    3.73
   3   7  -3    7.40    4.46
  -3  -7   3    7.10    4.11
  -3  -7   3    9.33    4.81
  -3   7   4  315.39   30.14
   3  -7  -4  344.30   29.68
   3  -7  -4  341.96   29.96
   3   7  -4  281.48   32.84
  -3  -7   4  306.00   32.02
  -3  -7   4  336.75   35.06
  -3   7   5  148.41   17.46
   3  -7  -5  179.70   17.49
   3  -7  -5  188.26   17.68
   3   7  -5  133.44   19.76
  -3  -7   5  188.83   20.59
  -3  -7   5  176.74   22.41
  -3   7   6  375.81   35.04
  -3   7   6  416.25   36.47
   3  -7  -6  430.27   34.85
   3  -7  -6  350.87   33.70
   3   7  -6  399.49   39.38
  -3   7   7    1.01    2.05
  -3   7   7    3.37    2.93
   3  -7  -7    1.51    2.11
   3  -7  -7    5.27    2.24
   3   7  -7   -0.06    2.74
  -3   7   8   17.06    4.69
  -3   7   8   23.83    5.61
   3  -7  -8   19.96    4.43
   3  -7  -8   22.67    4.17
   3   7  -8   22.05    6.68
  -3   7   9    9.15    3.64
  -3   7   9    8.00    3.54
   3  -7  -9    5.52    2.76
   3  -7  -9    7.23    2.56
   3   7  -9   12.49    5.61
  -3   7  10  354.70   35.97
  -3   7  10  379.75   37.01
   3  -7 -10  421.98   35.97
   3  -7 -10  433.39   34.55
   3   7 -10  426.15   40.90
  -3   7  11   52.74    8.64
  -3   7  11   63.42    9.77
   3  -7 -11   50.21    8.11
   3  -7 -11   69.80    7.72
   3   7 -11   54.30   10.96
  -3   7  12   41.53    7.20
  -3   7  12   26.63    6.45
   3  -7 -12   43.15    6.91
   3  -7 -12   37.06    5.18
   3   7 -12   20.81    7.36
  -3   7  13   33.40    6.75
  -3   7  13   40.41    7.83
   3  -7 -13   41.01    6.87
   3  -7 -13   33.97    5.21
   3   7 -13   31.93    8.55
  -3   7  14   10.81    4.18
  -3   7  14    7.62    3.73
   3  -7 -14   11.48    3.75
   3  -7 -14   11.15    2.75
   3   7 -14   11.35    5.85
  -3   7  15   16.17    4.97
  -3   7  15   13.27    4.74
   3  -7 -15   15.08    4.45
   3  -7 -15    7.88    2.63
  -3   7  16   55.47    9.71
  -3   7  16   71.15   11.20
   3  -7 -16   73.99   10.31
   3  -7 -16   65.04    8.10
  -3   7  17   25.86    6.50
  -3   7  17   27.90    7.35
   3  -7 -17   19.48    5.25
   3  -7 -17   25.08    4.53
  -3   7  18    2.42    2.97
   3  -7 -18   -0.48    2.59
   3   7 -18    0.89    2.96
  -3   7  19    4.17    3.82
   3   7 -19    8.26    5.55
  -3   7  20   46.06    9.52
   3   7 -20   50.73   11.36
  -3   7  21   19.25    6.53
   3   7 -21   30.35    9.19
  -3   7  22   42.91    9.47
   3   7 -22   31.37    9.16
  -3   7  23   11.42    5.67
   3   7 -23    8.89    6.14
   3   7 -24    4.72    5.02
   3   7 -25    2.54    4.15
   3   7 -26   35.24    9.79
   3   7 -27   25.56    8.77
   3   7 -28    3.65    4.29
   3   7 -29    1.14    2.56
   3   7 -30   17.19    7.90
   3   7 -31    5.61    5.98
   3   7 -32   21.74    8.03
   3   7 -33    3.03    3.56
   3   7 -34    1.33    4.93
   3   7 -35    4.56    5.83
   3   7 -36   12.81    7.30
   3   7 -37    6.06    5.74
   3   7 -38   -2.20    5.30
   3   7 -39   -0.14    3.22
  -3   8   1    0.81    2.33
   3  -8  -1    1.86    2.63
   3  -8  -1    0.55    1.96
   3   8  -1    2.07    3.68
  -3  -8   1    1.70    3.51
  -3   8   2  303.22   30.10
   3  -8  -2  334.60   29.47
   3  -8  -2  318.17   30.38
   3   8  -2  301.89   33.06
  -3  -8   2  256.63   32.94
  -3   8   3    5.98    3.28
   3  -8  -3    6.42    2.78
   3  -8  -3    6.79    3.48
   3   8  -3    6.05    4.47
  -3  -8   3    7.36    5.06
  -3   8   4  275.48   28.06
   3  -8  -4  317.57   27.70
   3  -8  -4  285.38   27.76
   3   8  -4  307.43   32.05
  -3  -8   4  225.76   30.70
  -3   8   5   -0.66    2.24
   3  -8  -5    0.46    2.16
   3  -8  -5   -0.13    1.50
   3   8  -5   -0.07    1.99
  -3  -8   5   -0.66    3.83
  -3   8   6   27.58    6.24
   3  -8  -6   29.69    5.94
   3  -8  -6   29.48    5.98
   3   8  -6   21.56    7.35
  -3   8   7   -0.46    2.53
  -3   8   7    1.36    2.07
   3  -8  -7    0.08    1.94
   3  -8  -7    1.82    2.31
   3   8  -7    1.10    3.16
  -3   8   8  552.19   48.09
  -3   8   8  487.65   48.19
   3  -8  -8  568.18   47.10
   3  -8  -8  519.68   46.15
   3   8  -8  598.12   52.88
  -3   8   9   12.08    4.45
  -3   8   9   18.55    5.66
   3  -8  -9   13.88    4.19
   3  -8  -9   15.60    4.23
   3   8  -9   21.70    6.89
  -3   8  10   13.89    4.81
  -3   8  10    5.84    3.75
   3  -8 -10    9.68    3.89
   3  -8 -10   13.43    3.69
   3   8 -10    7.04    4.71
  -3   8  11   -0.67    2.87
  -3   8  11    2.90    2.37
   3  -8 -11   -0.54    2.05
   3  -8 -11   -0.32    1.39
  -3   8  12   67.43   10.30
  -3   8  12   62.12   10.71
   3  -8 -12   63.02    9.49
   3  -8 -12   65.19    8.53
  -3   8  13    5.47    3.77
  -3   8  13   -0.75    2.58
   3  -8 -13    3.32    2.96
   3  -8 -13    4.16    2.02
  -3   8  14   44.07    8.35
  -3   8  14   34.51    8.31
   3  -8 -14   62.50    9.18
   3  -8 -14   54.91    7.37
  -3   8  15   -1.08    2.94
  -3   8  15    1.00    2.11
   3  -8 -15   -0.10    1.54
   3  -8 -15    0.50    1.23
   3   8 -15   -0.79    3.57
  -3   8  16    0.28    3.14
   3  -8 -16    1.67    2.33
   3   8 -16   -0.24    2.60
  -3   8  17   13.68    5.01
   3   8 -17    5.67    4.75
  -3   8  18  145.76   18.12
   3   8 -18  139.74   20.40
  -3   8  19    1.46    2.99
   3   8 -19    2.15    3.30
  -3   8  20   58.30   11.11
   3   8 -20   71.28   13.61
  -3   8  21   -0.92    3.63
   3   8 -21    1.74    3.99
   3   8 -22   19.49    7.67
   3   8 -23    4.75    4.52
   3   8 -24   91.28   16.56
   3   8 -25    0.89    3.61
   3   8 -26   -0.42    3.33
   3   8 -27   -0.90    4.93
   3   8 -28   29.85    9.56
   3   8 -30   20.03    8.12
   3   8 -31    0.81    4.64
   3   8 -32   -3.24    5.53
   3   8 -33    2.33    5.61
   3   8 -34   11.93    7.07
   3   8 -35    5.78    6.50
   3   8 -36    2.22    4.93
   3   8 -37   -2.06    5.41
   3   8 -38   -2.19    4.79
  -3   9   1    1.29    2.65
   3  -9  -1    2.96    2.72
   3  -9  -1   -0.20    1.52
   3   9  -1    2.34    4.09
  -3  -9   1    0.59    2.68
  -3   9   2   36.37    8.09
   3  -9  -2   31.21    6.73
   3  -9  -2   38.15    8.13
   3   9  -2   51.04   11.11
  -3  -9   2   31.13    9.68
  -3   9   3    7.58    4.14
   3  -9  -3    5.53    3.34
   3  -9  -3   17.75    5.37
  -3  -9   3    1.83    3.17
  -3   9   4   97.27   13.50
   3  -9  -4   90.48   12.28
   3  -9  -4   97.76   13.40
  -3  -9   4   86.91   15.99
  -3   9   5   12.60    4.82
   3  -9  -5   10.77    3.91
   3  -9  -5   10.73    4.13
  -3  -9   5   25.96    8.13
  -3   9   6  164.85   17.79
   3  -9  -6  114.69   14.94
   3  -9  -6  121.66   15.55
  -3  -9   6  141.09   20.89
  -3   9   7   -0.28    2.38
   3  -9  -7   -0.52    2.13
   3  -9  -7    0.58    1.97
  -3   9   8    2.22    2.51
  -3   9   8    4.09    3.47
   3  -9  -8    9.64    3.67
   3  -9  -8    5.95    2.87
  -3   9   9   14.90    4.89
  -3   9   9    3.08    2.99
   3  -9  -9   10.48    3.92
   3  -9  -9   13.59    4.02
  -3   9  10  198.47   22.08
  -3   9  10  184.42   22.36
   3  -9 -10  211.59   21.17
   3  -9 -10  181.07   19.88
  -3   9  11    4.53    3.32
  -3   9  11    1.28    2.71
   3  -9 -11    2.17    2.80
   3  -9 -11    0.56    2.15
   3   9 -11    0.83    3.37
  -3   9  12   33.17    7.01
   3  -9 -12   10.66    4.19
   3   9 -12   25.77    8.09
  -3   9  13    2.32    2.74
   3  -9 -13   -0.22    2.52
   3   9 -13   -0.45    3.80
  -3   9  14    3.96    3.18
   3   9 -14    3.59    4.04
  -3   9  15   -1.15    2.96
   3   9 -15   -1.27    5.15
  -3   9  16  137.65   16.74
   3   9 -16   91.63   16.97
  -3   9  17   -1.30    3.61
   3   9 -17   -1.48    3.80
  -3   9  18    3.08    3.38
   3   9 -18    6.70    6.48
  -3   9  19    1.44    3.18
   3   9 -19   -1.08    3.30
   3   9 -20   45.05   11.64
   3   9 -21   -1.66    3.75
   3   9 -22   70.62   14.38
   3   9 -23    1.95    3.94
   3   9 -24    7.27    4.49
   3   9 -25   -2.08    4.19
   3   9 -26   45.78   11.54
   3   9 -27   -1.48    4.27
   3   9 -28    2.74    4.81
   3   9 -29    1.69    4.82
   3   9 -30   11.46    7.72
   3   9 -31   -1.46    4.08
   3   9 -32   20.69    8.18
   3   9 -33   -1.66    5.76
   3   9 -34   -2.05    6.09
   3   9 -35    0.81    4.63
   3   9 -36    4.87    5.50
  -3  10   1   -0.57    3.01
   3 -10  -1    1.17    2.16
  -3 -10   1   -0.58    2.94
  -3  10   2  102.86   14.50
   3 -10  -2   88.75   12.74
  -3 -10   2   84.55   16.53
  -3  10   3    7.41    4.01
   3 -10  -3    3.05    2.40
   3  10  -3    4.96    4.66
  -3 -10   3   13.20    7.00
  -3  10   4   39.64    8.38
   3 -10  -4   35.34    7.45
   3  10  -4   28.89    9.10
  -3 -10   4   22.21    8.06
  -3  10   5    5.08    3.88
   3 -10  -5    2.34    2.30
   3  10  -5    1.91    3.64
  -3 -10   5    6.75    6.22
  -3  10   6   -0.67    2.53
   3 -10  -6    0.93    1.75
   3  10  -6    1.33    4.16
  -3 -10   6   -1.35    4.37
  -3  10   7   21.64    6.46
   3 -10  -7   19.39    5.54
   3  10  -7   24.94    8.29
  -3 -10   7   40.17   11.11
  -3  10   8   75.94   12.57
   3 -10  -8   88.15   12.06
   3  10  -8   81.72   15.04
  -3  10   9    1.32    3.04
   3 -10  -9    0.80    2.02
   3  10  -9   -1.23    5.99
  -3  10  10   66.34   11.61
   3 -10 -10   59.47   10.02
   3  10 -10   78.70   14.71
  -3  10  11   -1.00    3.45
   3 -10 -11    0.95    2.34
   3  10 -11   -1.95    4.35
  -3  10  12  156.28   20.55
   3  10 -12  200.29   25.11
  -3  10  13   -0.82    2.89
   3  10 -13    4.96    5.76
  -3  10  14   61.07   11.14
   3  10 -14   76.18   14.32
  -3  10  15   -0.56    3.11
   3  10 -15    1.92    3.35
  -3  10  16   15.21    6.01
   3  10 -16   13.47    6.50
  -3  10  17   -0.93    3.02
   3  10 -17    0.97    3.49
   3  10 -18   48.01   11.91
   3  10 -19    1.61    3.65
   3  10 -20    7.69    5.77
   3  10 -21    5.10    5.73
   3  10 -22   33.05    9.75
   3  10 -23   -1.29    3.41
   3  10 -24   19.13    9.15
   3  10 -25    1.92    3.91
   3  10 -26   -1.65    4.51
   3  10 -27   -0.97    4.69
   3  10 -28   33.12   10.13
   3  10 -29   -1.01    4.93
   3  10 -30    2.26    4.74
   3  10 -31   -1.22    4.90
   3  10 -32    7.04    5.94
   3  10 -33   -1.93    4.95
   3  10 -34    8.05    6.62
  -3  11   1    0.53    3.52
   3  11  -1    3.17    4.86
  -3 -11   1   -1.08    4.25
  -3  11   2   57.73   10.79
   3  11  -2   44.88   11.07
  -3 -11   2   35.15   11.25
  -3  11   3    8.86    4.35
   3  11  -3   10.06    6.51
  -3 -11   3    2.82    5.39
  -3  11   4   17.25    6.39
   3  11  -4   19.11    7.64
  -3 -11   4   20.18    8.77
  -3  11   5    1.69    3.87
   3  11  -5    2.56    4.66
  -3 -11   5   -0.66    3.33
  -3  11   6   40.45    9.46
   3 -11  -6   51.33    9.51
   3  11  -6   73.03   13.85
  -3 -11   6   75.91   15.43
  -3  11   7    2.85    3.63
   3 -11  -7   -0.95    3.23
   3  11  -7    3.56    4.36
  -3 -11   7    2.78    3.95
  -3  11   8   -0.06    2.34
   3 -11  -8   -0.61    2.25
   3  11  -8   -0.42    2.70
  -3 -11   8   -0.36    3.11
  -3  11   9   19.74    6.41
   3  11  -9   29.08    9.27
  -3  11  10   31.81    8.40
   3  11 -10   49.30   11.92
  -3  11  11    9.33    4.79
   3  11 -11    5.78    6.46
  -3  11  12   16.34    6.55
   3  11 -12   17.95    7.27
  -3  11  13    8.14    4.78
   3  11 -13   14.00    7.18
  -3  11  14   44.19    9.63
   3  11 -14   26.76    8.71
   3  11 -15    0.95    4.13
   3  11 -16   33.54   10.30
   3  11 -17   -0.86    4.59
   3  11 -18   -2.23    4.74
   3  11 -19    0.42    4.28
   3  11 -20   21.37    8.23
   3  11 -21   -2.10    6.35
   3  11 -22   22.91    8.99
   3  11 -23    2.83    4.69
   3  11 -24    6.92    5.49
   3  11 -25   -0.54    4.20
   3  11 -26   17.93    7.69
   3  11 -27    1.54    4.30
   3  11 -28   -0.11    4.25
   3  11 -29   -0.95    3.78
   3  11 -30   23.40    8.66
   3  11 -31    0.37    5.26
   3  11 -32   17.37    7.86
   3  12  -1   -1.03    3.45
  -3  12   2   66.80   12.85
   3  12  -2   68.23   14.35
  -3 -12   2   57.61   14.88
  -3  12   3    5.59    3.92
   3  12  -3   24.50    9.01
  -3 -12   3    7.98    6.19
  -3  12   4   19.93    7.03
   3  12  -4   28.70    9.55
  -3 -12   4    7.96    6.33
  -3  12   5    0.77    3.30
   3  12  -5   -1.76    4.80
  -3 -12   5   -0.25    4.05
  -3  12   6    2.67    4.16
   3  12  -6   -0.78    4.37
  -3 -12   6    2.23    4.16
  -3  12   7    2.76    3.43
   3  12  -7    4.40    4.79
  -3 -12   7    2.37    5.18
  -3  12   8  133.20   19.92
   3  12  -8  191.08   25.11
  -3 -12   8  171.81   26.13
  -3  12   9   -1.13    3.64
   3  12  -9    1.60    4.80
  -3 -12   9   -0.75    4.49
  -3  12  10   11.88    5.76
   3  12 -10   16.85    7.21
  -3  12  11    6.51    4.98
   3  12 -11    6.59    6.04
  -3  12  12   43.73    9.97
   3  12 -12   28.41   10.36
   3  12 -13    8.06    5.38
   3  12 -14   50.90   12.01
   3  12 -15    3.37    3.95
   3  12 -16   -2.00    4.56
   3  12 -17    1.61    4.59
   3  12 -18   26.34    8.85
   3  12 -19   10.78    6.09
   3  12 -20   27.36    9.61
   3  12 -21   -1.42    5.30
   3  12 -22   11.09    7.89
   3  12 -23   -1.33    4.32
   3  12 -24   15.13    8.30
   3  12 -25    0.76    3.50
   3  12 -26   -2.68    4.99
   3  12 -27    4.50    5.67
   3  12 -28   15.21    9.16
   3  12 -29   -1.98    5.22
   3  12 -30   11.27    7.07
  -3  13   1    1.46    3.61
   3  13  -1    6.17    5.43
   3  13  -2   12.30    7.20
   3  13  -3   -0.40    3.40
   3  13  -4   15.18    7.09
   3  13  -5    5.03    5.74
   3  13  -6   64.20   14.61
   3  13  -7   12.97    7.70
   3  13  -8   -0.11    4.08
   3  13  -9    0.97    4.70
   3  13 -10   12.98    6.57
   3  13 -11   16.69    7.77
   3  13 -12   13.64    8.02
   3  13 -13   -1.23    4.01
   3  13 -14    9.47    6.12
   3  13 -15   23.77    9.44
   3  13 -16   36.71   10.51
   3  13 -17   -0.50    3.90
   3  13 -18    5.19    5.16
   3  13 -19   -1.48    5.02
   3  13 -20   13.97    7.46
   3  13 -21   -3.57    5.60
   3  13 -22    7.66    6.16
   3  13 -23    0.49    5.18
   3  13 -24   -1.77    4.62
   3  13 -25    1.83    4.19
   3  13 -26    1.79    5.42
   3  13 -27    1.06    4.55
   3  13 -28    1.94    4.85
  -3  14   1    7.64    5.83
   3  14  -1   12.70    7.49
  -3  14   2   34.11    9.62
   3  14  -2   13.24    8.10
  -3  14   3   16.89    7.61
   3  14  -3   23.13    9.64
  -3  14   4    8.49    5.24
   3  14  -4    2.05    5.13
  -3  14   5   -0.25    3.51
   3  14  -5    0.51    3.13
  -3  14   6   -1.73    3.80
   3  14  -6    2.36    4.44
  -3  14   7   15.57    6.59
   3  14  -7   13.88    6.78
   3  14  -8   28.62   10.26
   3  14  -9    1.36    6.03
   3  14 -10    0.93    2.25
   3  14 -11   -0.04    5.40
   3  14 -12    3.62    5.68
   3  14 -13    4.72    5.12
   3  14 -14    1.17    5.33
   3  14 -15   -2.07    5.65
   3  14 -16    5.68    6.11
   3  14 -17   -0.82    3.98
   3  14 -18   17.52    9.06
   3  14 -19    4.37    7.19
   3  14 -20    6.79    6.01
   3  14 -21    2.79    6.05
   3  14 -22   19.08    9.37
   3  14 -23    4.00    5.08
   3  14 -24   -0.00    5.02
   3  14 -25    4.94    5.02
  -3  15   1   16.11    7.88
   3  15  -1   12.17    6.65
  -3  15   2    9.69    5.69
   3  15  -2    0.23    3.59
  -3  15   3   -0.30    4.09
   3  15  -3    0.58    4.23
  -3  15   4    2.07    3.67
   3  15  -4   -1.07    4.77
  -3  15   5    4.48    4.99
   3  15  -5    7.65    5.43
   3  15  -6   13.51    6.87
   3  15  -7    8.96    6.53
   3  15  -8    8.11    6.30
   3  15  -9   -0.37    5.97
   3  15 -10    5.44    5.78
   3  15 -11   12.27    7.66
   3  15 -12    6.22    6.17
   3  15 -13    5.01    5.08
   3  15 -14   -1.74    5.23
   3  15 -15    9.71    6.08
   3  15 -16   13.95    7.07
   3  15 -17    9.15    6.77
   3  15 -18    2.24    5.48
   3  15 -19   -1.73    4.70
   3  15 -20    1.88    4.74
   3  15 -21    4.90    7.29
  -3  16   1   -0.33    4.39
   3  16  -1   -0.27    3.98
  -3  16   2   -1.43    4.51
   3  16  -2    6.35    6.43
   3  16  -3   15.98    7.12
   3  16  -4    3.60    5.93
   3  16  -5   -0.20    3.99
   3  16  -6   -2.12    5.71
   3  16  -7    3.21    4.97
   3  16  -8    4.47    5.79
   3  16  -9    2.77    5.23
   3  16 -10    2.64    5.57
   3  16 -11   -1.11    4.29
   3  16 -12    7.65    6.27
   3  16 -13   -0.01    2.28
   3  16 -14    3.71    7.07
   3  16 -15   -3.08    7.01
   3  16 -16   -0.88    3.87
   3  16 -17   18.99    8.25
   3  16 -18   -1.84    4.60
   3  17  -1    6.95    6.78
   3  17  -2   -0.00    5.60
   3  17  -3   -0.56    5.37
   3  17  -4   -0.11    5.01
   3  17  -5    1.06    4.83
   3  17  -6    7.82    6.28
   3  17  -7    4.15    6.12
   3  17  -8   -0.51    5.51
   3  17  -9    2.15    5.20
   3  17 -10    0.58    4.25
   3  17 -11    6.27    5.88
   3  17 -12   16.13    7.80
   3  17 -13   -3.00    6.04
   3  18  -1   -0.69    6.02
   3  18  -2   -0.27    5.71
   3  18  -3    0.00    3.31
   3  18  -4    0.86    3.88
   3  18  -5    5.30    5.74
  -2   0   1    0.03    1.11
  -2   0   1    0.89    1.19
   2   0  -1   -0.18    1.24
   2   0  -1    0.13    0.86
  -2   0   2  538.32   43.30
   2   0  -2  556.98   43.44
  -2   0   3   -0.06    0.76
   2   0  -3   -0.31    0.94
  -2   0   4    2.20    1.13
   2   0  -4    3.62    1.29
  -2   0   5   -0.01    1.09
   2   0  -5    0.30    1.13
  -2   0   6 2858.41  215.89
   2   0  -6 2748.64  215.92
  -2   0   7    1.01    1.07
   2   0  -7   -0.49    1.33
  -2   0   8  185.33   17.03
   2   0  -8  206.36   17.50
   2   0  -9   -0.89    1.59
   2   0  -9   -0.00    2.39
   2   0 -10   26.79    4.38
   2   0 -10   26.19    5.68
   2   0 -11   -0.24    1.48
   2   0 -11    0.07    2.38
   2   0 -12  525.03   46.54
   2   0 -12  640.97   50.25
   2   0 -13    0.66    1.87
   2   0 -13    2.51    3.43
   2   0 -14  729.14   62.34
   2   0 -14  809.07   65.70
  -2   0  15   -0.48    2.81
   2   0 -15    0.87    1.86
   2   0 -15   -1.05    3.34
  -2   0  16   52.51    8.59
   2   0 -16   31.14    6.02
   2   0 -16   27.97    6.96
  -2   0  17   -0.71    2.49
   2   0 -17    0.70    2.39
   2   0 -17    0.05    2.80
  -2   0  18  209.61   23.18
   2   0 -18  205.08   21.30
   2   0 -18  209.12   23.80
  -2   0  19    2.32    3.10
   2   0 -19   -0.01    1.59
   2   0 -19    0.94    2.96
  -2   0  20    0.93    2.56
   2   0 -20   -0.38    2.14
   2   0 -20    1.03    3.42
  -2   0  21   -0.45    2.88
   2   0 -21   -0.47    2.34
   2   0 -21   -0.82    3.44
  -2   0  22  290.22   33.01
   2   0 -22  342.03   31.70
   2   0 -22  313.48   33.77
  -2   0  23   -1.00    3.94
   2   0 -23    0.44    1.93
   2   0 -24   41.56    8.49
   2   0 -25   -0.45    2.74
   2   0 -26   14.06    5.15
   2   0 -29    4.95    3.66
   2   0 -30   21.15    6.95
   2   0 -31   -0.16    2.74
   2   0 -32    1.99    3.39
   2   0 -33    0.35    2.35
   2   0 -34   29.62    8.35
   2   0 -35   -0.04    2.64
   2   0 -36    7.96    4.21
   2   0 -37   -0.22    3.32
   2   0 -38   19.93    7.31
  -2   1   1   65.44    5.99
  -2   1   1   65.78    5.85
   2  -1  -1   59.61    6.00
   2  -1  -1   61.63    5.47
   2   1  -1   67.01    7.37
   2   1  -1   48.17    6.71
  -2  -1   1   60.57    7.02
  -2  -1   1   52.10    6.93
  -2   1   2   25.51    2.70
   2  -1  -2   24.88    2.77
   2   1  -2   26.80    4.07
  -2  -1   2   29.55    4.27
   2   1  -3  883.50   73.10
  -2  -1   3  965.51   73.17
  -2   1   4 8776.78  744.66
   2   1  -4 9767.98  740.46
  -2  -1   4 9999.00  740.04
   2  -1  -5   60.86    5.58
   2  -1  -5   67.10    6.16
   2   1  -5   67.60    7.46
  -2  -1   5   59.11    6.97
   2  -1  -6    3.80    1.12
   2  -1  -6    3.62    1.82
   2   1  -6    2.22    1.77
  -2  -1   6    3.89    1.98
   2  -1  -7    2.55    1.30
   2  -1  -7    2.90    1.88
   2   1  -7    3.92    2.15
  -2  -1   7    3.05    1.88
  -2   1   8  227.78   20.55
   2  -1  -8  218.65   18.88
   2  -1  -8  237.95   20.09
   2   1  -8  216.36   20.17
  -2  -1   8  212.57   19.78
  -2   1   9  366.89   33.86
  -2   1   9  376.55   32.84
   2  -1  -9  369.12   33.17
   2   1  -9  426.03   33.84
  -2  -1   9  415.69   33.16
  -2   1  10 1642.12  133.17
  -2   1  10 1548.18  131.09
   2  -1 -10 1684.74  131.83
   2   1 -10 1726.56  131.80
  -2  -1  10 1755.58  131.42
  -2   1  11   21.07    5.37
  -2   1  11   26.30    5.00
   2  -1 -11   28.48    5.46
   2   1 -11   40.69    6.02
  -2  -1  11   31.06    5.16
  -2   1  12   13.23    4.32
  -2   1  12    7.29    3.06
   2  -1 -12    1.72    3.25
   2   1 -12    6.66    2.87
   2   1 -12   10.62    4.54
  -2  -1  12    5.37    2.62
  -2   1  13    3.64    3.55
   2  -1 -13    5.88    3.53
   2   1 -13    5.33    3.01
   2   1 -13    0.74    3.85
  -2   1  14  305.07   30.79
   2  -1 -14  337.29   29.98
   2   1 -14  263.20   27.91
   2   1 -14  350.34   32.49
  -2  -1  14  322.63   30.61
  -2   1  15   -1.11    2.83
   2  -1 -15    4.80    2.98
   2   1 -15    3.08    2.89
   2   1 -15   -0.46    3.12
  -2  -1  15    2.79    2.93
  -2   1  16  361.06   36.89
   2  -1 -16  401.61   35.82
   2   1 -16  351.80   33.74
   2   1 -16  378.23   37.41
  -2  -1  16  376.94   36.04
  -2   1  17    3.53    3.98
   2  -1 -17    4.70    3.45
   2   1 -17    3.20    2.90
   2   1 -17    7.10    4.25
  -2  -1  17    3.68    2.69
  -2   1  18   14.89    5.73
   2  -1 -18   19.89    5.75
   2   1 -18   21.15    5.18
   2   1 -18    9.57    4.87
  -2  -1  18   17.19    5.48
  -2   1  19    9.89    5.73
  -2   1  19    4.46    3.59
   2  -1 -19    8.95    3.86
   2   1 -19   14.23    4.46
   2   1 -19    4.12    4.51
  -2  -1  19   19.52    5.95
  -2   1  20  304.27   33.79
  -2   1  20  259.16   30.33
   2  -1 -20  311.80   31.59
   2   1 -20  276.56   29.22
   2   1 -20  360.58   34.39
  -2  -1  20  340.81   33.06
  -2   1  21   -1.39    4.25
  -2   1  21   -0.47    2.73
   2  -1 -21   -0.51    3.38
   2   1 -21    1.82    2.53
   2   1 -21   -0.08    3.62
  -2  -1  21   -0.46    1.93
  -2   1  22   14.32    6.70
  -2   1  22   32.68    8.40
   2  -1 -22   17.96    6.49
   2   1 -22   31.76    7.06
  -2  -1  22   22.83    7.39
  -2   1  23    0.30    4.30
  -2   1  23    2.82    2.85
   2  -1 -23    4.57    3.14
   2  -1 -23    1.36    3.51
   2   1 -23    5.87    3.94
  -2  -1  23   -0.46    3.42
  -2   1  24  114.26   18.62
   2  -1 -24   80.72   12.92
   2   1 -24  118.47   15.11
  -2   1  25    8.96    5.79
   2  -1 -25    7.91    4.42
   2   1 -25    8.40    4.76
  -2   1  26  274.82   32.30
   2  -1 -26  213.28   24.93
   2  -1 -27    1.71    2.67
   2   1 -28    1.64    2.62
   2   1 -29    5.77    4.08
   2  -1 -30   39.11    9.27
   2   1 -30   47.01    9.93
   2  -1 -31    7.26    3.79
   2   1 -31    1.42    3.48
   2  -1 -32   21.73    6.65
   2   1 -32    9.18    5.07
   2  -1 -33    3.45    3.66
   2   1 -33   -1.54    3.33
   2  -1 -34    1.91    3.66
   2   1 -34   -0.99    2.79
   2  -1 -35   -1.58    3.52
   2   1 -35    3.70    4.18
   2  -1 -36   25.67    8.13
   2   1 -36   39.90    9.97
   2   1 -37    0.78    3.40
   2   1 -38    0.38    3.23
   2   1 -39   -1.87    3.87
  -2   2   1  100.84   10.26
  -2   2   1  123.04   11.40
  -2   2   1  125.17   10.72
   2  -2  -1  118.21   10.41
   2  -2  -1  131.56   10.40
   2   2  -1  149.85   13.32
   2   2  -1  133.87   13.07
  -2  -2   1  112.59   12.33
  -2  -2   1  113.25   12.77
  -2   2   2 2439.38  199.09
  -2   2   2 2861.21  199.48
   2  -2  -2 2514.11  199.35
   2   2  -2 2673.62  202.25
  -2  -2   2 2632.46  201.91
  -2  -2   2 2531.83  205.07
  -2   2   3 1384.38  113.39
  -2   2   3 1550.07  113.10
  -2   2   3 1475.17  113.01
   2  -2  -3 1463.20  113.40
   2   2  -3 1485.62  116.57
  -2  -2   3 1475.28  116.25
   2   2  -4   -0.27    2.27
  -2  -2   4   -0.32    1.51
  -2   2   5  822.19   61.71
  -2   2   5  795.69   61.22
   2  -2  -5  784.49   61.61
   2   2  -5  713.74   64.21
  -2  -2   5  827.37   64.44
  -2   2   6  621.28   46.44
  -2   2   6  604.06   45.97
   2  -2  -6  534.53   46.03
   2   2  -6  569.40   48.69
  -2  -2   6  632.86   48.77
  -2   2   7    1.27    1.47
  -2   2   7    0.35    1.02
   2  -2  -7    0.03    0.89
   2   2  -7    2.01    2.15
  -2  -2   7    2.58    1.82
  -2   2   8  587.32   48.23
  -2   2   8  640.97   47.88
   2  -2  -8  612.53   47.89
   2   2  -8  560.15   49.62
  -2  -2   8  543.77   49.09
  -2   2   9   69.02    8.30
  -2   2   9   80.24    8.00
   2  -2  -9   69.40    7.91
   2   2  -9   58.93    8.64
  -2  -2   9   67.76    8.69
  -2   2  10    4.00    2.50
  -2   2  10    8.63    2.64
   2  -2 -10    6.21    2.34
   2   2 -10    3.73    2.54
  -2  -2  10    2.28    2.06
  -2   2  11  210.94   21.24
  -2   2  11  219.17   20.51
   2  -2 -11  212.54   20.52
   2   2 -11  219.90   21.72
  -2  -2  11  246.75   21.43
  -2   2  12  326.88   30.69
  -2   2  12  322.04   29.54
   2  -2 -12  345.73   30.02
   2   2 -12  295.62   30.19
  -2  -2  12  379.80   30.43
  -2   2  13  134.75   15.68
  -2   2  13  113.57   13.96
   2  -2 -13  150.00   15.12
   2   2 -13  166.99   16.34
  -2  -2  13  120.76   14.04
  -2   2  14  272.36   24.29
  -2   2  14  219.84   21.72
   2  -2 -14  203.10   21.52
   2   2 -14  247.52   22.90
  -2  -2  14  183.42   20.70
  -2   2  15   -0.91    3.41
  -2   2  15   -0.13    2.30
   2  -2 -15    0.75    2.03
   2   2 -15    0.14    2.19
   2   2 -15    3.29    4.10
  -2  -2  15    0.04    1.71
  -2   2  16   -0.14    2.91
   2  -2 -16    6.06    3.41
   2   2 -16    1.55    2.74
   2   2 -16    2.62    4.51
  -2  -2  16   -0.75    2.79
  -2   2  17   20.25    6.30
   2  -2 -17   25.19    6.28
   2   2 -17   20.01    5.50
   2   2 -17   32.10    8.53
  -2  -2  17   33.15    7.93
  -2   2  18  112.73   16.43
   2  -2 -18  134.78   15.83
   2   2 -18  104.16   14.41
   2   2 -18  115.25   17.43
  -2  -2  18  123.36   16.79
  -2   2  19   69.21   12.93
   2  -2 -19   78.09   11.85
   2   2 -19   99.83   12.73
   2   2 -19   77.40   13.84
  -2  -2  19   61.15   12.10
  -2   2  20   11.26    6.01
   2  -2 -20   11.58    4.96
   2   2 -20   12.11    4.48
   2   2 -20    7.65    5.44
  -2  -2  20   13.86    5.44
  -2   2  21   34.92    9.20
  -2   2  21   23.61    6.66
   2  -2 -21   31.04    7.46
   2   2 -21   32.97    7.28
  -2  -2  21   15.44    5.92
  -2   2  22  138.78   20.15
  -2   2  22  144.45   18.55
   2  -2 -22  151.97   18.36
   2   2 -22  100.92   15.73
  -2  -2  22  142.83   19.35
  -2   2  23   20.22    7.85
   2  -2 -23   44.12    9.22
   2   2 -23   48.78    9.19
  -2  -2  23   34.22    9.30
  -2   2  24  122.53   20.76
   2   2 -24  170.31   19.95
  -2   2  25   -1.40    4.02
  -2   2  26   74.58   15.77
  -2   2  27    6.15    5.83
   2   2 -27    1.49    3.67
   2   2 -28   95.93   15.24
   2   2 -29    2.57    4.08
  -2   2  30   -0.72    3.91
   2   2 -30   -1.10    3.12
  -2   2  31    3.62    6.24
   2  -2 -31    2.77    3.37
   2   2 -31   -0.75    2.45
  -2   2  32    0.78    5.99
   2  -2 -32   18.24    6.03
   2   2 -32   28.77    8.58
  -2   2  33   -1.77    7.50
   2  -2 -33    6.47    3.90
   2   2 -33   10.78    5.84
   2  -2 -34   28.46    8.00
   2   2 -34   29.73    8.88
   2  -2 -35   -1.37    3.29
   2   2 -35   -0.10    2.76
   2   2 -36   11.82    5.69
   2   2 -38   14.23    6.60
   2   2 -39    2.37    4.86
   2   2 -40    2.45    4.42
   2   2 -41   -1.48    3.53
  -2   3   1  235.58   20.71
   2  -3  -1  239.21   20.55
   2  -3  -1  262.55   20.75
   2   3  -1  285.83   23.92
  -2  -3   1  232.72   22.71
  -2  -3   1  205.44   22.91
  -2   3   2  363.78   34.05
   2  -3  -2  390.86   34.01
   2  -3  -2  462.34   34.30
   2  -3  -2  486.52   34.18
   2   3  -2  456.92   37.41
  -2  -3   2  405.38   36.47
  -2  -3   2  405.96   37.51
  -2   3   3   25.20    3.58
  -2   3   3   26.23    3.70
   2  -3  -3   30.47    3.68
   2  -3  -3   26.39    3.18
   2  -3  -3   27.51    3.15
   2   3  -3   26.23    5.32
  -2  -3   3   33.87    5.50
  -2   3   4 1910.56  146.48
  -2   3   4 1808.12  146.49
   2  -3  -4 1853.06  146.28
   2  -3  -4 1914.97  145.38
   2  -3  -4 1959.61  145.58
   2   3  -4 1720.99  149.06
  -2  -3   4 1993.47  149.39
  -2   3   5  194.56   16.14
  -2   3   5  199.17   16.11
   2  -3  -5  208.98   16.09
   2  -3  -5  169.88   14.46
   2  -3  -5  191.31   14.56
   2   3  -5  183.75   18.64
  -2  -3   5  209.96   18.76
  -2   3   6  275.54   23.27
  -2   3   6  258.62   23.13
   2  -3  -6  265.33   23.09
   2  -3  -6  291.94   21.78
   2   3  -6  263.99   25.87
  -2  -3   6  263.68   25.39
  -2   3   7   42.87    5.53
  -2   3   7   47.93    5.67
   2  -3  -7   44.71    5.58
   2  -3  -7   51.62    4.60
   2   3  -7   42.70    7.30
  -2  -3   7   51.53    7.41
  -2   3   8  158.19   16.38
  -2   3   8  189.51   16.77
   2  -3  -8  191.42   16.77
   2  -3  -8  191.22   15.52
   2   3  -8  194.04   19.28
  -2  -3   8  188.35   18.60
  -2   3   9  154.92   14.41
  -2   3   9  155.79   14.28
   2  -3  -9  115.06   13.45
   2  -3  -9  158.04   13.12
   2   3  -9  174.44   16.96
  -2  -3   9  136.21   15.41
  -2   3  10  945.69   76.87
  -2   3  10  973.24   76.65
   2  -3 -10 1007.94   76.63
   2  -3 -10 1005.84   75.61
   2   3 -10  821.38   78.08
  -2  -3  10  913.64   77.90
  -2   3  11  264.07   26.92
  -2   3  11  340.03   27.45
   2  -3 -11  306.36   26.87
   2  -3 -11  318.08   26.03
   2   3 -11  261.78   28.17
  -2  -3  11  316.05   28.28
  -2   3  12   32.15    6.25
  -2   3  12   27.74    5.44
   2  -3 -12   27.70    5.31
   2  -3 -12   37.81    5.27
   2   3 -12   39.00    7.23
  -2  -3  12   30.87    5.89
  -2   3  13  130.31   13.80
  -2   3  13  109.96   12.58
   2  -3 -13  110.55   12.38
   2  -3 -13   86.15   10.95
   2   3 -13  122.64   14.30
  -2  -3  13  104.54   12.59
  -2   3  14  353.00   32.47
  -2   3  14  335.51   31.44
   2  -3 -14  355.43   31.36
   2  -3 -14  303.66   29.92
   2   3 -14  372.74   33.33
  -2  -3  14  366.43   31.93
  -2   3  15   23.15    6.06
  -2   3  15   20.33    5.12
   2  -3 -15   16.81    4.54
   2  -3 -15   27.91    5.15
   2   3 -15   15.35    5.02
  -2  -3  15   20.20    4.81
  -2   3  16   68.19   11.65
  -2   3  16   84.80   11.79
   2  -3 -16   81.93   11.44
   2  -3 -16   95.09   11.34
   2   3 -16  107.70   13.41
  -2  -3  16   94.86   11.89
  -2   3  17   21.64    6.51
  -2   3  17   21.73    5.72
   2  -3 -17   29.20    6.09
   2  -3 -17   15.82    4.58
   2   3 -17   14.89    5.07
   2   3 -17   19.30    7.19
  -2  -3  17   23.45    5.37
  -2   3  18   19.11    6.11
   2  -3 -18   10.91    4.34
   2  -3 -18   16.57    4.58
   2   3 -18   22.05    5.89
   2   3 -18   16.61    7.17
  -2  -3  18   18.11    6.38
  -2   3  19    4.57    4.28
   2  -3 -19    6.88    3.60
   2  -3 -19    2.85    2.79
   2   3 -19    8.36    4.11
  -2  -3  19    4.77    4.25
  -2   3  20   69.57   12.50
   2  -3 -20   72.73   11.21
   2  -3 -20   70.85   10.98
   2   3 -20   66.41   11.35
  -2  -3  20   71.73   12.96
  -2   3  21   31.16    8.70
   2  -3 -21   29.46    6.96
   2  -3 -21   51.34    8.55
   2   3 -21   16.76    6.04
  -2  -3  21   28.26    8.01
  -2   3  22   26.47    8.10
   2  -3 -22   31.23    7.14
   2   3 -22   24.03    6.85
  -2  -3  22   14.58    6.32
  -2   3  23   -0.66    3.90
   2  -3 -23    0.22    3.13
   2   3 -23    1.52    2.90
  -2  -3  23   -1.04    3.52
  -2   3  24  101.86   17.56
   2  -3 -24  109.27   15.55
  -2   3  25   70.89   14.53
  -2   3  26  123.98   20.93
   2   3 -26  150.85   19.57
  -2   3  27   -0.49    4.73
   2   3 -27    7.73    4.35
   2   3 -28   -0.08    3.44
   2   3 -29   10.71    5.66
  -2   3  30   58.02   14.76
   2   3 -30   58.87   11.96
  -2   3  31   -1.47    6.37
   2   3 -31    4.03    4.34
  -2   3  32    4.25    5.22
   2   3 -32    1.00    3.77
  -2   3  33   -0.45    4.24
   2   3 -33    6.38    4.75
  -2   3  34    6.00    7.20
   2   3 -34   12.26    5.74
   2   3 -35    2.25    3.97
   2   3 -36   37.61   10.26
   2   3 -37    1.15    5.01
   2   3 -38    0.38    3.92
   2   3 -39    3.29    4.08
   2   3 -40   12.46    7.49
   2   3 -41   -1.23    3.19
   2   3 -42    4.48    4.37
  -2   4   1  871.45   61.86
   2  -4  -1  617.66   60.44
   2  -4  -1  795.48   62.19
   2   4  -1  835.47   64.58
  -2  -4   1  834.84   65.46
  -2   4   2  332.46   27.77
   2  -4  -2  285.54   27.05
   2  -4  -2  337.50   27.77
   2   4  -2  368.80   31.01
  -2  -4   2  286.33   29.12
  -2  -4   2  377.90   31.94
  -2   4   3  114.83   12.18
  -2   4   3  124.36   12.63
   2  -4  -3  115.58   11.89
   2  -4  -3  135.13   12.30
   2   4  -3  144.68   15.25
  -2  -4   3  131.97   14.48
  -2   4   4  429.54   35.70
  -2   4   4  415.22   35.92
   2  -4  -4  448.67   35.53
   2  -4  -4  402.13   34.99
   2   4  -4  469.73   39.04
  -2  -4   4  438.22   38.05
  -2   4   5   25.70    4.25
  -2   4   5   27.05    4.46
   2  -4  -5   24.16    3.94
   2  -4  -5   25.47    3.71
   2   4  -5   22.25    5.44
  -2  -4   5   30.43    5.82
  -2   4   6  368.98   31.12
  -2   4   6  344.89   31.03
   2  -4  -6  344.60   30.63
   2  -4  -6  405.29   30.28
   2   4  -6  337.56   33.45
  -2  -4   6  377.36   33.34
  -2   4   7  686.81   54.46
  -2   4   7  682.50   54.62
   2  -4  -7  689.23   54.19
   2  -4  -7  665.56   53.14
   2   4  -7  583.57   56.55
  -2  -4   7  675.41   56.63
  -2   4   8  562.47   46.33
  -2   4   8  561.18   46.55
   2  -4  -8  507.68   45.82
   2  -4  -8  633.65   45.40
   2   4  -8  489.34   48.42
  -2  -4   8  575.09   48.58
  -2   4   9   24.74    4.57
  -2   4   9   25.90    4.63
   2  -4  -9   23.49    4.45
   2  -4  -9   27.15    3.94
   2   4  -9   33.86    6.96
  -2  -4   9   23.01    5.38
  -2   4  10   14.12    3.73
  -2   4  10   16.41    3.93
   2  -4 -10   14.39    3.65
   2  -4 -10   14.42    3.04
   2   4 -10   14.47    4.91
  -2  -4  10   23.43    5.41
  -2   4  11  217.75   20.45
  -2   4  11  194.18   20.12
   2  -4 -11  189.28   19.70
   2  -4 -11  225.66   19.12
   2   4 -11  220.26   22.67
  -2  -4  11  212.95   21.68
  -2   4  12  897.33   71.16
  -2   4  12  857.78   70.99
   2  -4 -12  845.62   70.39
   2  -4 -12  870.46   69.31
   2   4 -12  791.77   72.54
  -2  -4  12  897.91   72.21
  -2   4  13   11.31    4.05
  -2   4  13   13.68    4.17
   2  -4 -13   11.11    3.64
   2  -4 -13   15.62    3.51
   2   4 -13   12.19    4.94
  -2  -4  13    7.68    3.70
  -2   4  14  113.69   13.46
  -2   4  14   89.25   12.44
   2  -4 -14  110.14   12.65
   2  -4 -14  103.53   11.63
   2   4 -14  106.59   14.16
  -2  -4  14  103.79   13.11
  -2   4  15    1.48    2.67
  -2   4  15    3.43    2.74
   2  -4 -15    7.55    3.29
   2  -4 -15    4.98    2.57
   2   4 -15    5.66    3.47
  -2  -4  15   12.73    4.00
  -2   4  16  196.03   22.36
  -2   4  16  204.72   22.36
   2  -4 -16  231.66   22.19
   2  -4 -16  231.47   21.32
   2   4 -16  167.94   22.27
  -2  -4  16  233.27   22.53
  -2   4  17   43.84    8.49
  -2   4  17   46.20    8.50
   2  -4 -17   36.08    7.08
   2  -4 -17   38.05    6.88
   2   4 -17   43.35    8.60
  -2   4  18   50.80    9.76
  -2   4  18   62.72   10.22
   2  -4 -18   51.69    8.94
   2  -4 -18   46.23    8.03
   2   4 -18   60.34   10.51
  -2   4  19  112.22   15.41
  -2   4  19   89.92   13.67
   2  -4 -19   98.51   13.46
   2  -4 -19   96.34   12.83
   2   4 -19  111.47   15.40
  -2   4  20   19.99    6.72
   2  -4 -20   13.02    4.49
   2  -4 -20   16.71    5.00
   2   4 -20    3.87    3.89
  -2  -4  20    9.09    5.01
  -2   4  21   38.81    9.53
   2  -4 -21   41.81    8.15
   2  -4 -21   36.04    7.34
   2   4 -21   37.99    8.65
  -2  -4  21   20.50    8.36
  -2   4  22  115.95   17.62
   2  -4 -22  127.16   16.36
  -2  -4  22  117.12   18.67
  -2   4  23   50.17   11.47
   2  -4 -23   73.48   11.75
  -2   4  24   41.41   11.27
   2  -4 -24   70.13   11.41
  -2   4  25    0.86    4.45
   2   4 -25    7.36    4.82
  -2   4  26   39.39   10.77
   2   4 -26   45.61   10.28
  -2   4  27   55.15   13.78
   2   4 -27   60.41   12.07
   2   4 -28   74.86   13.73
   2   4 -29   17.86    6.55
   2   4 -30    1.22    4.28
  -2   4  31    4.78    6.59
   2   4 -31    5.55    4.89
  -2   4  32   12.51    7.76
   2   4 -32    1.85    3.49
   2   4 -33    8.75    5.91
   2   4 -34    3.26    5.88
   2   4 -35    1.27    3.87
   2   4 -36   -0.58    3.42
   2   4 -37    1.33    4.99
   2   4 -38    6.53    4.88
   2   4 -39    8.19    5.83
   2   4 -40   -0.83    3.59
   2   4 -41    2.34    4.38
   2   4 -42   -0.91    5.06
   2   4 -43    1.18    4.19
  -2   5   1   10.83    3.39
   2  -5  -1   10.78    3.24
   2  -5  -1   15.90    3.65
   2   5  -1    9.09    4.35
  -2  -5   1    8.90    4.00
  -2  -5   1   16.62    5.41
  -2   5   2    8.24    2.91
   2  -5  -2    9.38    2.99
   2  -5  -2    8.27    3.04
   2   5  -2    9.35    3.92
  -2  -5   2    7.46    3.47
  -2  -5   2   11.47    4.41
  -2   5   3    3.62    2.29
   2  -5  -3    1.32    1.77
   2  -5  -3    0.73    1.77
   2   5  -3    0.71    2.77
  -2  -5   3    0.61    2.64
  -2   5   4 1255.00  102.64
  -2   5   4 1213.34  103.25
   2  -5  -4 1361.44  102.50
   2  -5  -4 1302.19  102.44
   2   5  -4 1239.51  105.43
  -2  -5   4 1371.71  105.26
  -2   5   5  439.48   37.13
  -2   5   5  344.05   36.65
   2  -5  -5  471.28   37.00
   2  -5  -5  446.26   36.65
   2   5  -5  434.45   39.97
  -2  -5   5  490.88   39.78
  -2   5   6  702.65   56.75
  -2   5   6  670.13   57.01
   2  -5  -6  699.04   56.28
   2  -5  -6  691.70   55.90
   2   5  -6  626.15   58.97
  -2  -5   6  714.69   58.89
  -2   5   7   59.44    8.24
  -2   5   7   71.15    8.95
   2  -5  -7   60.69    8.13
   2  -5  -7   69.24    7.93
   2   5  -7   59.62   10.07
  -2  -5   7   67.95   10.04
  -2   5   8   45.38    7.26
  -2   5   8   57.48    7.92
   2  -5  -8   43.83    6.77
   2  -5  -8   60.53    7.06
   2   5  -8   50.15    9.14
  -2  -5   8   53.11    8.94
  -2   5   9  132.32   14.02
  -2   5   9  154.08   14.89
   2  -5  -9  139.70   13.88
   2  -5  -9  122.01   12.72
   2   5  -9  129.55   16.08
  -2  -5   9   96.43   14.23
  -2   5  10 1009.37   78.91
  -2   5  10  918.02   78.89
   2  -5 -10  902.40   78.05
   2  -5 -10 1015.34   77.54
   2   5 -10  911.62   81.22
  -2  -5  10 1045.84   81.07
  -2   5  11   -0.09    2.15
  -2   5  11    0.63    1.87
   2  -5 -11   -0.23    1.64
   2  -5 -11   -0.30    1.79
   2   5 -11   -2.12    3.47
  -2  -5  11    1.34    2.32
  -2   5  12    7.66    3.10
  -2   5  12    2.67    2.28
   2  -5 -12    5.96    2.98
   2  -5 -12    5.15    2.21
   2   5 -12    6.82    4.20
  -2  -5  12    8.45    3.45
  -2   5  13   31.91    6.36
  -2   5  13   29.49    6.37
   2  -5 -13   38.32    6.68
   2  -5 -13   36.81    5.85
   2   5 -13   42.02    8.45
  -2  -5  13   27.70    6.59
  -2   5  14   95.18   12.50
  -2   5  14  101.47   12.98
   2  -5 -14  112.18   12.73
   2  -5 -14   81.40   10.67
   2   5 -14  101.96   14.45
  -2  -5  14  100.01   13.12
  -2   5  15   67.60   11.42
  -2   5  15   82.38   12.21
   2  -5 -15   94.57   12.16
   2  -5 -15  108.90   11.52
   2   5 -15  100.24   14.14
  -2   5  16  159.45   18.39
  -2   5  16  152.20   18.30
   2  -5 -16  168.22   17.85
   2  -5 -16  140.22   16.08
   2   5 -16  159.14   19.71
  -2   5  17   10.03    4.28
  -2   5  17   10.92    4.64
   2  -5 -17   13.79    4.48
   2  -5 -17   14.38    4.04
   2   5 -17   17.39    6.21
  -2   5  18   18.72    5.87
  -2   5  18   10.86    4.59
   2  -5 -18   13.93    4.78
   2  -5 -18   22.68    5.11
   2   5 -18   13.70    5.81
  -2   5  19   50.90   10.46
  -2   5  19   59.63   10.68
   2  -5 -19   72.94   10.86
   2  -5 -19   64.15    9.63
   2   5 -19   63.25   11.58
  -2   5  20   83.02   13.47
  -2   5  20   83.47   13.47
   2  -5 -20   74.79   11.79
   2  -5 -20   80.44   11.39
  -2   5  21   82.78   13.99
   2  -5 -21  112.85   14.13
  -2  -5  21   62.34   13.82
  -2   5  22   19.77    7.14
   2  -5 -22   20.92    5.92
  -2  -5  22   21.79    8.48
  -2   5  23    1.34    3.61
   2  -5 -23    1.36    1.99
   2   5 -23    0.35    2.71
  -2   5  24   23.73    7.91
   2   5 -24   33.16    8.87
  -2   5  25   34.20   10.14
   2   5 -25   36.11    9.51
  -2   5  26   62.85   13.37
   2   5 -26   73.34   13.40
  -2   5  27   -1.52    4.71
   2   5 -27   -0.22    2.33
   2   5 -28   -0.81    3.66
   2   5 -29    7.34    4.73
   2   5 -30   22.73    8.34
   2   5 -31    8.42    5.74
   2   5 -32    2.80    5.13
   2   5 -33    2.54    3.27
   2   5 -34    4.40    5.13
   2   5 -35    8.20    5.11
   2   5 -36    6.56    6.56
   2   5 -37    6.33    5.04
   2   5 -38    0.89    3.82
   2   5 -39    2.89    3.83
   2   5 -40    2.15    3.89
   2   5 -41    7.63    6.81
   2   5 -42    3.19    4.90
  -2   6   1  872.15   78.91
   2  -6  -1 1091.34   79.36
   2  -6  -1  941.82   79.82
   2   6  -1 1013.71   82.41
  -2  -6   1  934.11   80.78
  -2  -6   1  972.78   83.26
  -2   6   2  235.73   23.69
   2  -6  -2  223.22   22.89
   2  -6  -2  298.76   25.02
   2   6  -2  239.76   26.01
  -2  -6   2  242.57   25.20
  -2  -6   2  260.95   27.31
  -2   6   3  330.88   29.86
   2  -6  -3  237.95   27.96
   2  -6  -3  384.06   30.63
   2   6  -3  372.81   33.23
  -2  -6   3  351.78   31.73
  -2  -6   3  369.66   34.21
  -2   6   4  156.11   16.22
  -2   6   4  158.84   16.80
   2  -6  -4  130.72   15.03
   2  -6  -4  140.07   15.63
   2   6  -4  181.91   19.54
  -2  -6   4  142.63   17.22
  -2   6   5  611.43   55.17
  -2   6   5  630.84   55.99
   2  -6  -5  696.03   55.20
   2  -6  -5  694.17   55.40
   2   6  -5  659.55   58.40
  -2  -6   5  658.92   57.25
  -2   6   6   96.21   12.51
  -2   6   6  111.67   13.46
   2  -6  -6  118.02   12.78
   2  -6  -6  109.11   12.52
   2   6  -6  118.09   15.44
  -2  -6   6  126.36   14.88
  -2   6   7  405.55   35.80
  -2   6   7  348.07   35.57
   2  -6  -7  425.35   35.39
   2  -6  -7  400.56   34.92
   2   6  -7  418.92   38.71
  -2  -6   7  402.01   37.32
  -2   6   8  104.65   12.14
  -2   6   8   93.79   12.14
   2  -6  -8   92.94   11.18
   2  -6  -8   90.52   10.89
   2   6  -8  101.61   13.98
  -2  -6   8   80.02   12.16
  -2   6   9   95.33   11.60
  -2   6   9   83.90   11.43
   2  -6  -9   85.88   10.81
   2  -6  -9   89.86   10.55
   2   6  -9   80.07   12.76
  -2  -6   9   85.52   12.30
  -2   6  10    7.88    3.57
  -2   6  10    1.52    2.57
   2  -6 -10    6.77    2.96
   2  -6 -10    2.38    1.97
   2   6 -10    2.73    3.94
  -2  -6  10   12.97    4.40
  -2   6  11  343.45   31.76
  -2   6  11  358.62   32.65
   2  -6 -11  316.84   30.91
   2  -6 -11  340.66   30.48
   2   6 -11  327.12   34.15
  -2  -6  11  369.92   33.61
  -2   6  12  198.61   20.39
  -2   6  12  181.00   20.46
   2  -6 -12  196.82   19.82
   2  -6 -12  183.22   18.70
   2   6 -12  197.08   22.56
  -2   6  13   55.62    9.24
  -2   6  13   48.57    9.11
   2  -6 -13   65.93    9.56
   2  -6 -13   67.11    8.82
   2   6 -13   84.05   12.54
  -2   6  14  125.29   15.59
  -2   6  14  120.86   15.96
   2  -6 -14  129.59   15.45
   2  -6 -14  143.10   14.85
   2   6 -14  144.73   18.41
  -2   6  15    4.23    3.07
  -2   6  15    1.30    2.12
   2  -6 -15    2.04    2.17
   2  -6 -15    2.22    2.02
   2   6 -15    8.31    4.57
  -2   6  16   26.17    6.65
  -2   6  16   28.05    6.98
   2  -6 -16   34.59    6.91
   2  -6 -16   37.91    6.50
   2   6 -16   25.72    7.18
  -2   6  17  118.59   16.02
  -2   6  17  136.44   17.15
   2  -6 -17  132.18   16.03
   2  -6 -17  122.64   14.50
   2   6 -17  119.27   17.48
  -2   6  18   83.76   12.80
  -2   6  18   65.26   11.89
   2  -6 -18   84.84   12.19
   2  -6 -18   78.19   10.78
  -2   6  19   45.91    9.80
  -2   6  19   40.06    9.37
   2  -6 -19   64.61   10.27
  -2   6  20   -0.21    2.69
   2  -6 -20    0.97    2.32
  -2   6  21   46.18    9.90
   2  -6 -21   35.02    8.29
   2   6 -21   38.72    9.64
  -2   6  22   73.58   13.74
   2  -6 -22   98.20   14.04
   2   6 -22   83.86   14.59
  -2   6  23   47.70   10.83
   2  -6 -23   43.42    9.04
   2   6 -23   38.46    9.94
  -2   6  24   31.96    8.95
   2   6 -24   28.06    8.65
  -2   6  25    1.95    4.36
   2   6 -25   -1.24    3.28
  -2   6  26    1.69    3.38
   2   6 -26   -1.15    4.33
  -2   6  27   26.17    9.40
   2   6 -27   23.41    7.96
   2   6 -28    5.48    5.00
   2   6 -29   23.43    8.46
   2   6 -30    0.68    4.31
   2   6 -31   11.55    6.09
   2   6 -32   12.05    5.91
   2   6 -33    3.67    4.12
   2   6 -34    7.35    6.20
   2   6 -35    5.02    5.29
   2   6 -36   -0.13    3.69
   2   6 -37   16.69    7.83
   2   6 -38   -0.86    2.80
   2   6 -39    2.70    4.65
   2   6 -40   -1.13    3.28
  -2   7   1   13.48    4.46
   2  -7  -1   12.96    4.15
   2   7  -1   14.26    6.10
  -2  -7   1   10.64    4.24
  -2  -7   1   13.31    5.41
  -2   7   2   62.83    9.50
   2  -7  -2   61.19    8.83
   2  -7  -2   54.87    9.04
   2   7  -2   45.70    9.86
  -2  -7   2   71.56   10.64
  -2  -7   2   61.53   11.49
  -2   7   3   30.76    6.13
   2  -7  -3   17.42    4.61
   2  -7  -3   13.33    4.51
   2   7  -3   20.78    6.91
  -2  -7   3   17.38    5.31
  -2  -7   3   16.93    6.19
  -2   7   4  349.13   33.41
   2  -7  -4  352.34   32.62
   2  -7  -4  373.50   33.75
   2   7  -4  370.60   36.28
  -2  -7   4  357.22   34.73
  -2   7   5  408.47   36.86
   2  -7  -5  426.90   36.27
   2  -7  -5  402.16   36.52
   2   7  -5  367.87   38.80
  -2  -7   5  384.80   37.79
  -2   7   6    7.08    3.20
   2  -7  -6    7.84    3.22
   2  -7  -6   12.03    3.80
   2   7  -6   21.20    6.26
  -2  -7   6    6.28    3.31
  -2   7   7   59.55    9.19
  -2   7   7   55.08    9.43
   2  -7  -7   59.32    8.57
   2  -7  -7   48.71    8.08
   2   7  -7   61.98   10.94
  -2   7   8   36.69    7.24
  -2   7   8   43.43    8.06
   2  -7  -8   40.24    6.90
   2  -7  -8   38.27    6.80
   2   7  -8   33.35    8.34
  -2   7   9  335.82   35.32
  -2   7   9  433.48   37.54
   2  -7  -9  411.98   35.56
   2  -7  -9  374.39   34.89
   2   7  -9  404.60   39.03
  -2   7  10  143.15   16.64
  -2   7  10  145.40   17.25
   2  -7 -10  130.51   15.57
   2  -7 -10  147.68   15.73
   2   7 -10  126.08   17.93
  -2   7  11   42.04    7.72
  -2   7  11   28.08    6.74
   2  -7 -11   33.35    6.68
   2  -7 -11   33.60    6.19
   2   7 -11   36.82    8.64
  -2   7  12   67.07   10.34
  -2   7  12   71.04   10.93
   2  -7 -12   80.33   10.47
   2  -7 -12   47.89    8.30
   2   7 -12   65.12   11.95
  -2   7  13    1.15    2.68
  -2   7  13    3.97    2.71
   2  -7 -13    0.73    2.15
   2  -7 -13    1.33    2.52
   2   7 -13    1.09    3.13
  -2   7  14    7.13    3.71
  -2   7  14    2.00    3.07
   2  -7 -14    7.65    3.37
   2  -7 -14    5.39    2.71
   2   7 -14   11.01    5.28
  -2   7  15  177.14   21.28
  -2   7  15  202.60   22.79
   2  -7 -15  225.01   21.92
   2  -7 -15  181.77   19.87
  -2   7  16   20.71    6.11
  -2   7  16   28.77    7.47
   2  -7 -16   25.37    6.33
   2  -7 -16   25.62    5.59
  -2   7  17   52.77    9.84
  -2   7  17   54.52   10.55
   2  -7 -17   59.21    9.99
   2  -7 -17   59.83    9.08
  -2   7  18    0.93    3.14
   2  -7 -18   10.43    4.48
   2   7 -18    7.20    5.01
  -2   7  19   89.65   13.10
   2  -7 -19   56.54   10.42
   2   7 -19   55.93   12.07
  -2   7  20    0.68    3.88
   2  -7 -20    8.05    4.56
   2   7 -20    2.83    4.64
  -2   7  21   66.87   12.25
   2  -7 -21   44.85    9.85
   2   7 -21   90.19   14.61
  -2   7  22   -1.66    4.22
   2   7 -22    1.31    4.38
  -2   7  23   -0.89    3.72
   2   7 -23    2.02    3.49
  -2   7  24    8.27    5.61
   2   7 -24    9.24    5.99
  -2   7  25   38.13   10.40
   2   7 -25   63.61   12.93
  -2   7  26   15.96    7.50
   2   7 -26   14.59    7.01
   2   7 -27   -1.79    4.37
   2   7 -28   -2.56    4.86
   2   7 -29   16.69    6.90
   2   7 -30   -0.11    4.24
   2   7 -31   42.42   11.16
   2   7 -32    4.23    4.55
   2   7 -33   -0.25    3.91
   2   7 -34   -0.52    3.34
   2   7 -35   20.43    8.28
   2   7 -36    4.75    5.26
   2   7 -37    1.49    5.49
   2   7 -38   -0.30    4.84
   2   7 -39   -0.34    4.04
  -2   8   1  328.53   32.36
   2  -8  -1  346.97   31.49
   2   8  -1  300.54   33.73
  -2  -8   1  331.27   35.66
  -2   8   2  119.51   15.43
   2  -8  -2  122.22   14.64
   2   8  -2  108.52   16.67
  -2  -8   2  140.74   18.92
  -2   8   3  365.90   34.24
   2  -8  -3  368.96   33.10
   2  -8  -3  317.76   33.57
   2   8  -3  351.85   36.25
  -2  -8   3  349.74   37.39
  -2   8   4   11.57    4.47
   2  -8  -4    9.31    3.94
   2  -8  -4   11.93    4.30
   2   8  -4   10.90    5.20
  -2  -8   4    9.97    5.54
  -2   8   5  201.03   22.30
   2  -8  -5  214.95   21.66
   2  -8  -5  215.70   22.51
   2   8  -5  183.92   23.77
  -2   8   6    6.45    3.64
   2  -8  -6   12.55    4.41
   2  -8  -6   22.49    5.33
   2   8  -6    9.35    4.62
  -2   8   7  466.92   42.93
   2  -8  -7  449.17   41.65
   2  -8  -7  497.79   42.82
   2   8  -7  453.37   45.29
  -2   8   8   80.81   11.34
   2  -8  -8   63.00    9.48
   2  -8  -8   48.03    8.80
   2   8  -8   66.64   12.09
  -2   8   9  132.81   15.92
  -2   8   9  127.98   16.41
   2  -8  -9  103.36   14.02
   2  -8  -9  112.65   14.45
   2   8  -9  114.67   17.02
  -2   8  10    1.49    2.55
  -2   8  10    1.07    3.01
   2  -8 -10   -0.60    2.05
   2  -8 -10   -0.85    2.65
   2   8 -10    1.31    4.18
  -2   8  11  164.99   18.76
  -2   8  11  174.92   19.92
   2  -8 -11  143.43   17.17
   2  -8 -11  147.43   17.16
   2   8 -11  125.80   19.12
  -2   8  12    1.74    3.11
  -2   8  12    3.33    3.31
   2  -8 -12    1.77    2.39
   2  -8 -12    1.58    2.22
  -2   8  13  126.72   16.41
  -2   8  13  132.03   17.53
   2  -8 -13  135.57   15.97
   2  -8 -13  117.07   14.96
  -2   8  14    3.47    3.05
  -2   8  14    1.00    2.41
   2  -8 -14    5.46    3.63
   2  -8 -14   -0.28    1.45
  -2   8  15   -0.05    2.28
  -2   8  15    5.93    3.96
   2  -8 -15   -0.22    2.71
  -2   8  16   -0.14    2.48
   2  -8 -16    4.07    3.36
   2   8 -16    4.09    4.95
  -2   8  17   59.25   10.98
   2  -8 -17   66.06   10.81
   2   8 -17   68.73   13.01
  -2   8  18   34.49    8.07
   2  -8 -18   49.50    8.85
   2   8 -18   18.73    7.41
  -2   8  19   68.07   11.95
   2  -8 -19   73.22   11.69
   2   8 -19   52.51   11.93
  -2   8  20    7.38    4.69
   2   8 -20   -0.98    4.31
  -2   8  21   51.22   10.97
   2   8 -21   69.38   13.26
  -2   8  22   18.38    6.79
   2   8 -22    6.76    5.72
  -2   8  23   53.66   11.40
   2   8 -23   33.79    9.92
  -2   8  24    5.53    4.55
   2   8 -24    4.49    4.92
  -2   8  25    4.50    5.02
   2   8 -25   13.62    6.47
   2   8 -26    1.65    3.68
   2   8 -27   15.79    7.81
   2   8 -28    5.38    5.19
   2   8 -29   26.24    8.78
   2   8 -30    3.24    4.21
   2   8 -31   -0.30    3.12
   2   8 -32    3.57    4.64
   2   8 -33   29.21    9.53
   2   8 -34   -1.49    4.86
   2   8 -35   -0.56    2.85
   2   8 -36    1.17    4.27
   2   8 -37    8.93    6.72
   2   8 -38    1.28    3.35
  -2   9   1   81.93   12.41
   2  -9  -1   80.75   11.33
   2   9  -1   71.18   13.02
  -2  -9   1   49.39   12.30
  -2   9   2   31.43    7.45
   2  -9  -2   34.02    7.21
   2   9  -2   33.05    8.69
  -2  -9   2   31.98    9.04
  -2   9   3    8.97    4.41
   2  -9  -3   13.20    4.41
   2  -9  -3    9.94    4.33
   2   9  -3   23.08    7.20
  -2  -9   3   10.23    5.39
  -2   9   4   -0.98    3.13
   2  -9  -4   -0.01    2.26
   2  -9  -4   -0.61    2.79
   2   9  -4   -0.63    2.65
  -2  -9   4    4.30    3.85
  -2   9   5  290.27   28.50
   2  -9  -5  251.27   26.29
   2  -9  -5  270.57   28.04
   2   9  -5  245.45   29.26
  -2  -9   5  250.58   30.86
  -2   9   6    0.85    2.35
   2  -9  -6   -0.06    2.31
   2  -9  -6   -0.51    2.58
   2   9  -6   -0.09    3.32
  -2   9   7    1.65    3.42
   2  -9  -7   -0.50    2.14
   2  -9  -7    4.82    3.02
  -2   9   8    1.22    3.26
   2  -9  -8   -0.37    2.79
   2  -9  -8    2.24    2.68
  -2   9   9   93.34   14.65
   2  -9  -9  138.43   15.44
   2  -9  -9  104.86   14.45
  -2   9  10    0.55    2.45
   2  -9 -10    5.68    3.33
   2  -9 -10    2.81    3.04
  -2   9  11  139.49   18.06
   2  -9 -11  137.17   16.72
   2  -9 -11  129.94   16.53
  -2   9  12   19.45    6.26
   2  -9 -12   13.91    4.74
   2   9 -12   31.75    8.60
  -2   9  13    4.77    3.32
   2  -9 -13    7.84    4.06
   2   9 -13    5.41    5.25
  -2   9  14   47.66   10.03
   2  -9 -14   63.07   10.22
   2   9 -14   61.79   12.30
  -2   9  15  122.46   17.54
   2  -9 -15  149.47   17.80
   2   9 -15  144.49   20.63
  -2   9  16    2.98    3.27
   2  -9 -16    1.50    2.88
   2   9 -16    0.15    2.67
  -2   9  17    2.52    3.72
   2   9 -17   16.98    6.59
  -2   9  18   57.41   10.97
   2   9 -18   42.27   10.69
  -2   9  19   39.37    9.06
   2   9 -19   21.82    8.07
  -2   9  20    2.83    3.61
   2   9 -20    3.31    3.97
  -2   9  21   64.13   12.84
   2   9 -21   87.30   15.58
  -2   9  22    1.17    3.14
   2   9 -22    2.20    4.02
  -2   9  23    4.32    4.54
   2   9 -23   -1.99    4.20
   2   9 -24    2.43    4.91
   2   9 -25   79.45   15.51
   2   9 -26   -0.54    4.23
   2   9 -27   -1.83    4.34
   2   9 -28   -0.97    4.90
   2   9 -29    1.43    4.85
   2   9 -30    3.80    5.05
   2   9 -31   15.17    7.83
   2   9 -32   -1.55    3.64
   2   9 -33   -2.56    4.97
   2   9 -34    4.72    5.45
   2   9 -35    4.21    4.53
   2   9 -36   -1.33    5.40
  -2  10   1  175.74   21.97
  -2 -10   1  191.57   25.71
  -2  10   2   21.56    6.69
   2 -10  -2   23.79    6.06
  -2 -10   2   25.67    8.46
  -2  10   3   63.97   11.07
   2 -10  -3   63.04    9.82
  -2 -10   3   30.29    9.86
  -2  10   4    7.15    4.62
   2 -10  -4    7.98    3.77
   2 -10  -4    6.15    4.38
  -2 -10   4   18.58    7.18
  -2  10   5    1.92    3.05
   2 -10  -5    1.66    2.74
  -2 -10   5    2.25    3.32
  -2  10   6   10.37    4.38
   2 -10  -6    4.17    3.45
  -2 -10   6    2.05    3.89
  -2  10   7  434.74   40.58
   2 -10  -7  388.18   38.14
   2  10  -7  394.55   42.16
  -2  10   8   21.71    6.84
   2 -10  -8   24.22    6.08
   2  10  -8   19.35    7.46
  -2  10   9    9.90    5.15
   2 -10  -9   13.66    4.73
   2  10  -9   30.04    8.37
  -2  10  10    9.22    5.31
   2 -10 -10    1.49    3.04
   2  10 -10    6.84    4.53
  -2  10  11  282.50   29.57
   2 -10 -11  243.31   26.93
   2  10 -11  257.20   30.81
  -2  10  12    2.92    4.21
   2 -10 -12   -0.74    2.75
   2  10 -12    7.40    4.68
  -2  10  13    5.77    4.43
   2 -10 -13   12.38    4.95
   2  10 -13   19.09    7.49
  -2  10  14    7.54    4.87
   2 -10 -14   -0.13    2.70
   2  10 -14    4.47    5.44
  -2  10  15    3.26    3.39
   2  10 -15   12.41    6.71
  -2  10  16   -0.39    2.96
   2  10 -16   -1.79    3.95
  -2  10  17  106.73   16.19
   2  10 -17  105.26   18.15
  -2  10  18    2.09    3.19
   2  10 -18   -0.98    4.56
  -2  10  19   41.25    9.81
   2  10 -19   36.06   10.26
  -2  10  20    3.39    3.67
   2  10 -20    1.26    3.87
   2  10 -21   58.13   13.14
   2  10 -22    8.77    6.14
   2  10 -23   17.94    8.43
   2  10 -24   -2.61    4.74
   2  10 -25   -1.22    3.97
   2  10 -26    5.29    5.65
   2  10 -27   45.43   12.16
   2  10 -28    7.09    5.88
   2  10 -29   19.27    8.26
   2  10 -30   -1.92    5.96
   2  10 -31    0.57    4.38
   2  10 -32   -1.05    4.79
   2  10 -33    4.72    4.98
   2  10 -34   -2.34    5.21
  -2  11   1   52.99   10.87
   2  11  -1   37.29   10.23
  -2 -11   1   52.21   12.67
  -2  11   2    4.57    3.83
   2  11  -2   -0.30    3.94
  -2 -11   2    7.15    5.81
  -2  11   3   57.34   10.89
   2  11  -3   24.52    8.85
  -2 -11   3   22.69    8.44
  -2  11   4   34.95    8.68
   2  11  -4   46.97   11.86
  -2 -11   4   32.23   10.35
  -2  11   5  103.13   14.99
   2  11  -5   74.56   14.93
  -2 -11   5   67.15   15.21
  -2  11   6    9.11    5.52
   2  11  -6   10.87    6.15
  -2 -11   6   10.16    6.31
  -2  11   7    9.84    5.51
   2  11  -7    9.90    5.95
  -2 -11   7   14.17    7.19
  -2  11   8    5.00    4.30
   2  11  -8   14.54    7.26
  -2  11   9   35.23    9.06
   2  11  -9   47.18   11.09
  -2  11  10    8.21    4.66
   2  11 -10    2.66    4.89
  -2  11  11   58.86   12.10
   2  11 -11   80.61   14.62
  -2  11  12   -0.02    3.55
   2  11 -12    1.15    4.10
  -2  11  13   32.72    8.72
   2  11 -13   17.47    7.35
  -2  11  14    4.90    4.82
   2  11 -14   23.44    8.34
  -2  11  15   75.56   13.67
   2  11 -15   92.48   16.54
  -2  11  16    1.76    3.56
   2  11 -16    8.16    5.05
  -2  11  17    4.52    3.85
   2  11 -17   -1.74    5.35
  -2  11  18   -0.07    3.38
   2  11 -18    2.68    4.53
   2  11 -19   20.03    8.17
   2  11 -20   -0.02    4.89
   2  11 -21   39.19   11.46
   2  11 -22   14.86    6.18
   2  11 -23    0.96    5.27
   2  11 -24   -0.53    3.00
   2  11 -25   29.89   10.01
   2  11 -26   -0.79    3.70
   2  11 -27   -0.77    3.71
   2  11 -28   -2.43    4.82
   2  11 -29   19.43    8.11
   2  11 -30   -1.77    6.16
   2  11 -31    9.87    6.67
   2  11 -32   -1.99    6.43
   2  12  -1   59.28   13.63
   2  12  -2   28.31    9.66
   2  12  -3   17.30    7.26
   2  12  -4   -2.11    4.49
  -2  12   5    2.30    3.16
   2  12  -5    2.33    4.40
  -2 -12   5   -1.05    4.32
  -2  12   6    3.25    4.05
   2  12  -6    7.08    5.26
  -2 -12   6    2.63    3.72
  -2  12   7  120.02   19.38
   2  12  -7  186.13   24.47
  -2 -12   7  170.86   25.71
  -2  12   8    0.53    3.35
   2  12  -8    1.60    3.95
  -2 -12   8    2.39    3.83
  -2  12   9    4.93    4.70
   2  12  -9   12.39    6.50
  -2  12  10    6.51    5.10
   2  12 -10    7.67    5.65
  -2  12  11   58.15   11.61
   2  12 -11   10.58    6.56
  -2  12  12   -1.07    3.62
   2  12 -12   -2.15    4.50
  -2  12  13  101.16   16.67
   2  12 -13   93.60   17.21
  -2  12  14   -0.30    3.48
   2  12 -14    0.52    5.20
   2  12 -15   -0.81    3.59
   2  12 -16    6.79    6.91
   2  12 -17   62.70   14.36
   2  12 -18    5.01    6.26
   2  12 -19   15.87    7.94
   2  12 -20    1.30    4.69
   2  12 -21    5.37    4.88
   2  12 -22   -1.05    5.25
   2  12 -23   24.94    9.54
   2  12 -24   -2.08    4.51
   2  12 -25   -2.78    5.60
   2  12 -26    5.54    6.02
   2  12 -27   -0.66    5.67
   2  12 -28    1.43    4.18
   2  12 -29    4.74    4.77
   2  12 -30    3.36    4.16
  -2  13   1   29.24    8.71
   2  13  -1   18.22    7.54
  -2  13   2   -0.92    4.88
   2  13  -2   -0.86    4.07
  -2  13   3   34.03    9.84
   2  13  -3   36.69   10.77
  -2  13   4   22.31    7.83
   2  13  -4   17.27    8.67
   2  13  -5   53.57   13.01
   2  13  -6   14.37    7.40
   2  13  -7   -2.73    5.00
   2  13  -8    9.85    6.43
   2  13  -9   28.83   10.10
   2  13 -10    7.92    7.41
   2  13 -11   50.94   12.94
   2  13 -12    5.82    5.32
   2  13 -13    4.41    5.11
   2  13 -14    7.05    6.82
   2  13 -15   18.37    8.12
   2  13 -16    5.15    6.31
   2  13 -17    7.40    6.64
   2  13 -18   -0.03    3.60
   2  13 -19   34.64   10.27
   2  13 -20   13.10    7.51
   2  13 -21    6.21    5.91
   2  13 -22    4.63    5.53
   2  13 -23    1.50    4.55
   2  13 -24   -0.46    2.46
   2  13 -25   11.58    6.58
   2  13 -26    8.10    6.36
   2  13 -27    1.74    3.21
   2  13 -28    1.21    4.58
  -2  14   1   62.84   13.97
   2  14  -1   71.71   15.37
  -2  14   2   14.77    7.31
   2  14  -2   25.98    9.27
  -2  14   3    7.19    4.77
   2  14  -3   11.62    6.58
  -2  14   4   -0.64    3.50
   2  14  -4    1.20    4.12
  -2  14   5    0.10    3.46
   2  14  -5    1.68    3.95
  -2  14   6    6.05    5.53
   2  14  -6    1.31    5.22
  -2  14   7   81.47   14.49
   2  14  -7   26.40   10.07
  -2  14   8   11.74    6.25
   2  14  -8   -2.71    4.71
  -2  14   9   -0.70    3.48
   2  14  -9   -1.08    3.91
  -2  14  10   -1.34    4.37
   2  14 -10   10.89    7.08
  -2  14  11    5.60    4.24
   2  14 -11    9.31    5.90
   2  14 -12   26.09    9.83
   2  14 -13   12.55    7.79
   2  14 -14    1.48    5.36
   2  14 -15    0.02    5.65
   2  14 -16    7.71    6.07
   2  14 -17   31.58   10.29
   2  14 -18   10.14    6.85
   2  14 -19   -1.86    5.71
   2  14 -20   -2.21    5.29
   2  14 -21    7.88    5.76
   2  14 -22    2.55    5.16
   2  14 -23    2.45    4.81
   2  14 -24   13.49    8.07
   2  14 -25    1.53    4.64
  -2  15   1    7.02    6.00
   2  15  -1   -0.11    6.06
  -2  15   2   -0.06    3.45
   2  15  -2   -3.69    5.98
  -2  15   3   12.56    6.50
   2  15  -3   12.31    6.85
  -2  15   4    0.93    4.91
   2  15  -4   20.01    8.92
  -2  15   5   19.14    8.14
   2  15  -5   16.97    8.43
  -2  15   6    4.83    4.91
   2  15  -6    9.21    6.75
  -2  15   7    6.30    4.64
   2  15  -7   -0.77    3.66
  -2  15   8   49.37   11.90
   2  15  -8   26.06    9.68
  -2  15   9    3.50    5.61
   2  15  -9   11.60    6.53
   2  15 -10   10.27    7.40
   2  15 -11    1.27    4.46
   2  15 -12    3.35    5.03
   2  15 -13   -1.50    4.86
   2  15 -14    6.15    5.97
   2  15 -15   26.37    9.53
   2  15 -16    2.37    5.26
   2  15 -17   -2.68    5.90
   2  15 -18   -2.86    6.09
   2  15 -19    7.77    6.74
   2  15 -20    1.03    5.53
   2  15 -21    3.53    5.19
   2  15 -22   -0.26    3.27
  -2  16   1    6.70    6.76
   2  16  -1    3.31    5.52
  -2  16   2   14.76    7.69
   2  16  -2   18.86    8.45
  -2  16   3   -0.97    4.12
   2  16  -3   -0.57    4.01
  -2  16   4    1.43    4.75
   2  16  -4    1.03    5.31
  -2  16   5   -1.01    3.37
   2  16  -5    0.96    4.17
  -2  16   6   -0.12    4.23
   2  16  -6    5.63    5.66
   2  16  -7   -2.16    5.53
   2  16  -8   14.60    7.78
   2  16  -9   -2.19    4.73
   2  16 -10   -0.49    3.66
   2  16 -11    4.94    6.11
   2  16 -12    0.63    4.58
   2  16 -13   -2.29    4.69
   2  16 -14    8.90    6.10
   2  16 -15   -2.69    5.52
   2  16 -16   19.64    8.52
   2  16 -17    8.91    5.96
   2  16 -18    6.61    6.00
  -2  17   1   -1.32    4.25
   2  17  -1    1.04    3.07
  -2  17   2    4.29    5.72
   2  17  -2   -2.27    5.09
  -2  17   3    3.06    4.88
   2  17  -3    1.97    4.46
   2  17  -4   18.35    8.74
   2  17  -5   -3.05    5.51
   2  17  -6   -0.84    3.34
   2  17  -7    1.90    5.11
   2  17  -8   -0.40    3.54
   2  17  -9   -0.54    3.80
   2  17 -10   16.44    8.38
   2  17 -11   -1.53    4.64
   2  17 -12    2.01    5.94
   2  17 -13   -0.82    2.94
   2  17 -14   10.95    7.18
   2  18  -1    1.34    4.37
   2  18  -2   22.71    9.74
   2  18  -3    2.72    4.53
   2  18  -4   -1.45    4.62
   2  18  -5   -2.16    4.96
   2  18  -6    1.55    5.03
   2  18  -7   -1.03    4.65
   2  18  -8   12.72    8.29
  -1   0   1    0.25    0.37
   1   0  -1 6977.66   47.43
  -1   0   2   -0.08    0.28
   1   0  -2    0.13    0.47
  -1   0   3 1745.11  126.51
   1   0  -3 1552.97  126.37
  -1   0   4   -0.14    0.78
   1   0  -4   -0.27    0.84
   1   0  -5 1493.01  119.93
   1   0  -5 1676.42  122.35
   1   0  -6   -0.10    1.05
   1   0  -6   -0.52    2.23
  -1   0   7    2.04    2.62
   1   0  -7    1.99    1.59
   1   0  -7    1.49    2.29
  -1   0   8   -0.58    2.94
   1   0  -8    0.21    1.56
   1   0  -8   -1.49    2.31
  -1   0   9    0.45    2.23
  -1   0   9    5.30    2.35
   1   0  -9    1.35    2.88
  -1   0  10   -0.13    2.58
  -1   0  10   -0.50    2.04
   1   0 -10   -0.21    1.98
  -1   0  11 2375.78  189.17
  -1   0  11 2374.42  186.42
   1   0 -11 2363.59  187.33
  -1   0  12    0.46    2.67
  -1   0  12   -1.12    2.28
   1   0 -12    0.32    3.11
  -1   0  13  283.67   29.89
  -1   0  13  288.87   28.02
   1   0 -13  300.70   29.05
  -1   0  14   -1.11    3.75
  -1   0  14    1.53    2.92
   1   0 -14    0.32    2.82
  -1   0  15  463.95   45.17
  -1   0  15  466.06   42.65
   1   0 -15  474.69   43.61
  -1   0  16    0.23    3.84
  -1   0  16   -0.37    2.12
   1   0 -16   -1.66    3.48
  -1   0  17  570.45   52.64
  -1   0  17  529.49   49.02
   1   0 -17  526.72   49.64
  -1   0  18    1.01    2.99
  -1   0  18    1.14    2.61
   1   0 -18    0.94    2.22
  -1   0  19   14.56    6.69
  -1   0  19   12.72    5.43
   1   0 -19    6.40    4.68
  -1   0  20   -0.81    3.53
  -1   0  20    0.16    2.59
   1   0 -20    1.00    3.66
  -1   0  21  434.37   46.52
  -1   0  21  424.31   43.39
   1   0 -21  481.22   44.70
  -1   0  22   -0.06    3.79
  -1   0  22    2.17    3.16
  -1   0  23  165.22   23.02
  -1   0  23  131.74   18.81
   1   0 -23  114.62   16.10
  -1   0  24   -0.22    4.27
   1   0 -24   -0.74    2.15
  -1   0  25   42.90   11.34
   1   0 -25   10.30    4.61
  -1   0  28   -0.76    5.33
   1   0 -28    1.37    3.62
   1   0 -29   30.20    8.44
   1   0 -30   -0.28    2.65
   1   0 -31   27.91    7.80
   1   0 -32    3.50    2.62
   1   0 -33   33.77    9.23
   1   0 -34   -1.18    3.01
   1   0 -35    4.48    4.21
   1   0 -36   -1.17    3.97
   1   0 -37   33.17    9.14
   1   0 -38    4.29    4.16
   1   0 -39    0.93    3.89
   1   0 -40   -0.98    3.96
   1   0 -41    5.92    4.26
  -1   1   1  509.79   46.17
  -1   1   1  596.68   45.93
   1  -1  -1  600.50   45.74
   1  -1  -1  642.17   45.73
   1   1  -1  553.73   47.26
  -1  -1   1  562.68   47.23
   1   1  -2    2.13    1.51
  -1  -1   2    3.13    1.26
  -1   1   3 1900.34  138.19
   1  -1  -3 1709.46  137.84
   1   1  -3 1806.78  139.27
  -1  -1   3 1828.12  139.25
  -1   1   4   26.66    3.22
  -1   1   4   25.91    2.91
   1  -1  -4   24.88    3.10
   1   1  -4   22.87    3.73
  -1  -1   4   28.80    3.84
  -1   1   5 3182.41  231.05
  -1   1   5 3468.77  230.85
   1  -1  -5 3040.38  230.70
   1  -1  -5 2993.20  231.75
   1   1  -5 2635.04  230.84
  -1  -1   5 2683.14  230.73
  -1   1   6   58.03    7.23
  -1   1   6   62.28    6.93
   1  -1  -6   71.52    7.42
   1  -1  -6   68.02    6.96
   1   1  -6   75.68    7.83
  -1  -1   6   65.68    7.29
  -1   1   7  550.34   43.58
   1  -1  -7  509.55   42.97
   1  -1  -7  543.25   42.70
   1   1  -7  533.18   43.09
  -1  -1   7  493.49   42.61
  -1   1   8    8.95    3.27
   1  -1  -8   10.78    3.29
   1  -1  -8   19.29    3.38
   1   1  -8    9.66    2.99
  -1  -1   8   11.74    2.78
  -1   1   9   43.03    6.92
   1  -1  -9   50.09    6.98
   1  -1  -9   65.89    6.99
   1   1  -9   40.88    5.99
   1   1  -9   55.50    8.54
  -1  -1   9   30.96    5.38
  -1   1  10   40.75    6.76
   1  -1 -10   44.74    6.56
   1   1 -10   25.98    4.88
   1   1 -10   35.38    7.34
  -1  -1  10   35.66    6.37
  -1   1  11  133.49   14.47
   1  -1 -11  121.92   13.41
   1   1 -11   96.18   11.81
   1   1 -11  118.24   14.75
  -1  -1  11  105.59   13.19
  -1   1  12  115.15   14.21
   1  -1 -12  110.78   13.21
   1   1 -12  101.70   12.03
   1   1 -12  126.28   15.30
  -1  -1  12  101.17   13.15
  -1   1  13  356.50   35.12
  -1   1  13  446.98   34.75
   1  -1 -13  377.28   34.28
   1   1 -13  304.10   32.04
   1   1 -13  409.06   36.70
  -1  -1  13  365.49   34.42
  -1   1  14  417.44   38.11
  -1   1  14  376.37   35.58
   1  -1 -14  376.93   35.89
   1   1 -14  393.11   34.81
   1   1 -14  336.80   36.83
  -1  -1  14  432.13   37.19
  -1   1  15  154.25   20.54
  -1   1  15  198.07   20.06
   1  -1 -15  178.03   19.94
   1   1 -15  178.81   18.50
   1   1 -15  166.08   20.82
  -1  -1  15  172.80   20.00
  -1   1  16   13.81    6.05
  -1   1  16    8.08    3.63
   1  -1 -16    9.94    4.33
   1   1 -16   16.03    4.39
   1   1 -16   15.17    6.28
  -1  -1  16   13.88    4.93
  -1   1  17   35.21    8.90
  -1   1  17   36.79    7.83
   1  -1 -17   52.53    9.25
   1   1 -17   30.64    6.47
   1   1 -17   31.28    8.20
  -1  -1  17   41.40    8.68
  -1   1  18   16.35    6.81
  -1   1  18   26.10    6.89
   1  -1 -18   19.70    5.88
   1   1 -18   20.45    5.29
   1   1 -18    6.86    4.56
  -1  -1  18   16.91    5.77
  -1   1  19  505.72   46.09
  -1   1  19  435.40   42.03
   1  -1 -19  424.88   41.81
   1   1 -19  367.66   39.18
   1   1 -19  501.27   44.59
  -1  -1  19  474.26   43.23
  -1   1  20   31.50    8.60
  -1   1  20   14.05    5.70
   1  -1 -20   35.38    8.03
   1  -1 -20   18.63    6.41
   1   1 -20   15.36    5.05
   1   1 -20   26.64    8.35
  -1  -1  20   19.60    6.53
  -1   1  21    1.09    3.83
  -1   1  21    8.57    4.62
   1  -1 -21    4.19    3.56
   1  -1 -21    2.61    3.19
   1   1 -21    2.45    3.26
  -1  -1  21    0.99    2.65
  -1   1  22    8.38    6.05
  -1   1  22    1.04    3.28
   1  -1 -22    2.56    3.03
   1   1 -22    4.42    3.62
  -1  -1  22    4.23    3.60
  -1   1  23  282.09   34.09
  -1   1  23  288.09   31.25
   1  -1 -23  266.98   30.27
   1   1 -23  267.83   28.38
  -1  -1  23  266.58   30.95
  -1   1  24    9.26    6.48
   1   1 -24   14.98    5.26
  -1  -1  24    3.18    4.53
  -1   1  25  178.74   26.48
   1   1 -27    5.56    4.20
  -1   1  28    2.75    4.38
   1   1 -28    6.84    4.25
  -1   1  29   61.95   15.55
   1   1 -29   52.82   10.74
  -1   1  30   -1.24    5.10
   1   1 -30   -0.72    3.46
  -1   1  31    7.89    6.63
   1  -1 -31   21.24    6.85
   1   1 -31    3.70    4.55
  -1   1  32    1.51    4.65
   1  -1 -32   -2.35    3.95
   1   1 -32    2.97    3.17
  -1   1  33    5.80    6.80
   1  -1 -33    2.48    3.28
   1   1 -33    7.96    5.20
  -1   1  34   -0.37    4.26
   1  -1 -34    6.59    4.65
   1   1 -34   -0.91    2.90
   1  -1 -35   81.62   14.53
   1   1 -35   79.14   14.42
   1  -1 -36   -1.89    4.03
   1   1 -36    2.53    3.90
   1  -1 -37   -0.05    2.85
   1   1 -37   -0.74    3.33
   1  -1 -38    2.98    4.11
   1   1 -38   -0.36    3.08
   1  -1 -39   13.79    6.44
   1   1 -39    9.04    6.17
   1   1 -40    3.41    3.77
   1   1 -41    1.53    4.66
   1   1 -42    2.42    4.25
  -1   2   1 1363.24  106.29
   1  -2  -1 1402.70  106.26
   1  -2  -1 1351.21  106.68
   1   2  -1 1349.50  107.74
  -1  -2   1 1371.94  107.59
  -1  -2   1 1392.75  109.76
  -1   2   2   60.46    6.31
  -1   2   2   67.95    6.54
   1  -2  -2   68.74    6.42
   1  -2  -2   59.53    6.23
   1   2  -2   69.79    7.85
  -1  -2   2   78.04    7.96
  -1   2   3   14.30    2.44
  -1   2   3   18.37    2.62
   1  -2  -3   13.60    2.40
   1  -2  -3   25.87    2.72
   1   2  -3   13.55    3.39
  -1  -2   3   13.12    3.13
  -1   2   4  317.56   28.50
  -1   2   4  387.65   28.82
   1  -2  -4  394.39   28.86
   1  -2  -4  344.31   28.25
   1   2  -4  350.46   30.06
  -1  -2   4  321.14   29.64
  -1   2   5   30.34    4.39
  -1   2   5   53.80    5.15
   1  -2  -5   36.05    4.54
   1  -2  -5   42.85    4.43
   1   2  -5   27.87    5.12
  -1  -2   5   29.65    5.13
  -1   2   6 1547.62  122.13
  -1   2   6 1521.91  121.98
   1  -2  -6 1485.21  121.89
   1  -2  -6 1682.45  121.79
   1   2  -6 1482.20  123.11
  -1  -2   6 1697.98  123.44
  -1   2   7   49.39    6.49
  -1   2   7   68.17    6.93
   1  -2  -7   50.12    6.32
   1  -2  -7   55.45    6.17
   1   2  -7   51.09    7.22
  -1  -2   7   42.03    6.45
  -1   2   8  179.37   16.79
  -1   2   8  175.31   16.46
   1  -2  -8  170.23   16.34
   1  -2  -8  195.60   16.31
   1   2  -8  153.59   16.80
  -1  -2   8  169.49   16.67
  -1   2   9   67.18    7.98
   1  -2  -9   56.11    7.19
   1  -2  -9   62.76    7.06
   1   2  -9   47.33    7.27
  -1  -2   9   35.64    6.28
  -1   2  10   16.15    4.35
   1  -2 -10   20.94    4.35
   1  -2 -10   24.81    4.36
   1   2 -10   17.08    4.43
  -1  -2  10   19.39    4.22
  -1   2  11  270.31   27.14
   1  -2 -11  301.57   26.89
   1  -2 -11  362.81   27.19
   1   2 -11  281.00   26.90
  -1  -2  11  252.85   25.95
  -1   2  12  379.57   33.05
   1  -2 -12  316.72   31.22
   1  -2 -12  369.86   31.47
   1   2 -12  346.09   31.72
   1   2 -12  356.04   35.04
  -1  -2  12  332.99   31.18
  -1  -2  12  357.01   33.61
  -1   2  13  324.42   33.54
   1  -2 -13  383.94   33.48
   1  -2 -13  385.07   32.93
   1   2 -13  378.42   33.26
   1   2 -13  319.33   35.41
  -1  -2  13  364.82   34.87
  -1   2  14   -0.80    3.20
   1  -2 -14   -0.64    2.90
   1  -2 -14   -0.63    2.00
   1   2 -14   -0.65    2.48
   1   2 -14   -1.03    4.49
  -1  -2  14   -0.13    2.78
  -1   2  15  100.53   14.57
  -1   2  15   99.89   13.77
   1  -2 -15  134.01   15.00
   1   2 -15  113.79   13.84
   1   2 -15  115.95   16.64
  -1  -2  15  128.72   15.97
  -1   2  16   26.33    7.27
  -1   2  16   25.21    6.43
   1  -2 -16   37.25    7.21
   1   2 -16   22.68    5.61
   1   2 -16   29.74    7.89
  -1  -2  16   24.06    6.74
  -1   2  17  219.34   25.76
  -1   2  17  265.43   25.62
   1  -2 -17  252.53   25.08
   1   2 -17  210.33   23.35
   1   2 -17  221.68   26.99
  -1  -2  17  225.19   25.61
  -1   2  18   64.92   11.55
  -1   2  18   52.80    9.73
   1  -2 -18   57.25    9.96
   1   2 -18   53.08    9.09
   1   2 -18   48.80   11.09
  -1  -2  18   44.05    9.65
  -1   2  19    0.91    3.28
  -1   2  19   -0.10    1.48
   1  -2 -19   -0.65    2.87
   1   2 -19    0.60    2.27
   1   2 -19   -0.41    3.66
  -1  -2  19   -0.14    2.26
  -1   2  20   51.68   11.27
  -1   2  20   66.13   11.54
   1  -2 -20   72.99   11.53
   1   2 -20   63.15   10.42
  -1  -2  20   61.79   11.77
  -1   2  21  388.34   39.40
  -1   2  21  380.55   37.27
   1  -2 -21  341.88   35.66
   1   2 -21  357.57   34.91
  -1  -2  21  327.11   36.64
  -1   2  22   13.07    6.70
  -1   2  22    5.94    4.68
   1  -2 -22    6.72    4.56
   1   2 -22    3.67    3.78
  -1  -2  22    7.68    4.95
  -1   2  23  144.81   22.07
  -1   2  23  130.65   19.85
   1   2 -23  196.21   20.90
  -1  -2  23  159.04   21.64
  -1   2  24    0.86    4.52
  -1   2  25   87.90   17.05
  -1   2  26   11.74    7.15
[truncated: 643,339 more chars]
