# Supplementary material for: LED-pump-X-ray-multiprobe crystallography for sub-second timescales
Source: Commun Chem. 2022 Aug 26;5:102. doi: 10.1038/s42004-022-00716-1 (PMC9814726; doi:10.1038/s42004-022-00716-1)
Supplement: Supplementary file 10 — Supplementary Data 1 [file 42004_2022_716_MOESM10_ESM.zip › CIFs/0-8s_280K/280K_0-8s_t3_excit.cif]

data_global

# SUBMISSION DETAILS
 
_publ_contact_author_name       'Hatcher, Lauren'
_publ_contact_author_address
;
School of Chemistry
Cardiff University
Main Building
Park Place 
Cardiff
CF10 3AT
United Kingdom
;
_publ_contact_author_email       'HatcherL1@cardiff.ac.uk'
_publ_requested_category          FM
_publ_section_comment
; 
?
;
_publ_section_references
;
Diamond General Data Aquisition (GDA) software: http://www.opengda.org/

XIA2: Winter, G. (2010) J. Appl. Cryst. 43, 186-190.
POINTLESS: Evans, P. (2006) Acta Cryst. D62, 72-82.
AIMLESS: Evans, P. R. and Murshudov, G. N. (2013) Acta Cryst. D69, 1204-1214.
DIALS: Winter, G., et al. Acta Cryst. (2018) D74, 85-97.
CCP4: Winn, M. D. et al. (2011) Acta Cryst. D67, 235-242.
   
SHELXL: Sheldrick G. M. (2015). Acta Cryst. C71, 3-8.
SHELXT:	Sheldrick, G. M. (2015). Acta Cryst. A71, 3-8.
 
OLEX2: Dolomanov, O.V.; Bourhis, L.J.; Gildea, R.J.; Howard, J.A.K.; Puschmann,
 H., OLEX2: A complete structure solution, refinement and analysis program 
 (2009). J. Appl. Cryst., 42, 339-341.

MERCURY: Macrae, C. F., Bruno, I. J., Chisholm, J. A., Edgington,
P. R., McCabe, P., Pidcock, E., Rodriguez-Monge, L., Taylor, R.,
van de Streek, J. & Wood, P. A. (2008). J. Appl. Cryst. 41, 466-470.
;

####
 
data_280K_0-8s_t3_excit
 
_audit_creation_method            'SHELXL-2018/3'
_shelx_SHELXL_version_number      '2018/3'
_chemical_name_systematic         
;
Nitro-(N,N,N',N'-tetrabutyldiethylenetriamine)palladium(II)
tetraphenylborate, tetrahydrofuran solvate
;
_chemical_name_common             ?
_chemical_melting_point           ?
_chemical_formula_moiety          
;
C20 H45 N4 O2 Pd, C24 H20 B, C4 H8 O
;
_chemical_formula_sum            'C48 H73 B N4 O3 Pd' 
_chemical_formula_weight          871.31

loop_
 _atom_type_symbol
 _atom_type_description
 _atom_type_scat_dispersion_real
 _atom_type_scat_dispersion_imag
 _atom_type_scat_source
 'C'  'C'   0.0010   0.0010
 'International Tables Vol C Tables 4.2.6.8 and 6.1.1.4'
 'H'  'H'   0.0000   0.0000
 'International Tables Vol C Tables 4.2.6.8 and 6.1.1.4'
 'B'  'B'   0.0000   0.0000
 'International Tables Vol C Tables 4.2.6.8 and 6.1.1.4'
 'N'  'N'   0.0030   0.0020
 'International Tables Vol C Tables 4.2.6.8 and 6.1.1.4'
 'O'  'O'   0.0050   0.0030
 'International Tables Vol C Tables 4.2.6.8 and 6.1.1.4'
 'Pd'  'Pd'  -2.5040   0.6150
 'International Tables Vol C Tables 4.2.6.8 and 6.1.1.4'
 
_space_group_crystal_system       monoclinic
_space_group_IT_number            14
_space_group_name_H-M_alt         'P 21/n'
_space_group_name_Hall            '-P 2yn'
 
_shelx_space_group_comment
;
The symmetry employed for this shelxl refinement is uniquely defined
by the following loop, which should always be used as a source of
symmetry information in preference to the above space-group names.
They are only intended as comments.
;
 
loop_
 _space_group_symop_operation_xyz
 'x, y, z'
 '-x+1/2, y+1/2, -z+1/2'
 '-x, -y, -z'
 'x-1/2, -y-1/2, z-1/2'
 
_cell_length_a                    11.6812(4)
_cell_length_b                    13.5944(5)
_cell_length_c                    30.2106(10)
_cell_angle_alpha                 90
_cell_angle_beta                  93.333(3)
_cell_angle_gamma                 90
_cell_volume                      4789.3(3)
_cell_formula_units_Z             4
_cell_measurement_temperature     280(2)
_cell_measurement_reflns_used     7331
_cell_measurement_theta_max       20.4577912106
_cell_measurement_theta_min       1.25832795667
 
_exptl_crystal_description        Plate
_exptl_crystal_colour             Yellow
_exptl_crystal_density_meas       ?
_exptl_crystal_density_method     ?
_exptl_crystal_density_diffrn     1.208          
_exptl_crystal_F_000              1856
_exptl_transmission_factor_min    ?
_exptl_transmission_factor_max    ?
_exptl_crystal_size_max           0.100
_exptl_crystal_size_mid           0.100
_exptl_crystal_size_min           0.050
_exptl_absorpt_coefficient_mu     0.201
_shelx_estimated_absorpt_T_min    0.980
_shelx_estimated_absorpt_T_max    0.990
_exptl_absorpt_correction_T_min   0.995703906607
_exptl_absorpt_correction_T_max   1.0
_exptl_absorpt_correction_type    empirical
_exptl_absorpt_process_details    
;
CCP4 7.0.058: AIMLESS, version 0.7.1 : 27/03/18
Scaling & analysis of unmerged intensities, absorption correction using spherical harmonics
;
_exptl_absorpt_special_details    ?
_diffrn_ambient_temperature       280(2)
_diffrn_radiation_wavelength      0.534
_diffrn_measurement_device_type   'Photon counting pixel array'
_diffrn_radiation_type            Synchrotron
_diffrn_measurement_method        'shutterless scans'
_diffrn_radiation_source          'Diamond Light Source Beamline I19-2'
_diffrn_radiation_monochromator   'Silicon 111'
_diffrn_detector_area_resol_mean  ?
_diffrn_reflns_number             27766
_diffrn_reflns_av_unetI/netI      0.1063
_diffrn_reflns_av_R_equivalents   0.0823
_diffrn_reflns_limit_h_min        -14
_diffrn_reflns_limit_h_max        14
_diffrn_reflns_limit_k_min        -13
_diffrn_reflns_limit_k_max        16
_diffrn_reflns_limit_l_min        -37
_diffrn_reflns_limit_l_max        37
_diffrn_reflns_theta_min          1.379
_diffrn_reflns_theta_max          19.495
_diffrn_reflns_theta_full         18.687
_diffrn_measured_fraction_theta_max   0.959
_diffrn_measured_fraction_theta_full  0.965
_diffrn_reflns_Laue_measured_fraction_max    0.959
_diffrn_reflns_Laue_measured_fraction_full   0.965
_diffrn_reflns_point_group_measured_fraction_max   0.959
_diffrn_reflns_point_group_measured_fraction_full  0.965
_reflns_number_total              9401
_reflns_number_gt                 5019
_reflns_threshold_expression      'I > 2\s(I)'
_reflns_Friedel_coverage          0.000
_reflns_Friedel_fraction_max      .
_reflns_Friedel_fraction_full     .
 
_reflns_special_details
;
 Reflections were merged by SHELXL according to the crystal
 class for the calculation of statistics and refinement.
 
 _reflns_Friedel_fraction is defined as the number of unique
 Friedel pairs measured divided by the number that would be
 possible theoretically, ignoring centric projections and
 systematic absences.
;
 
_computing_data_collection        'Diamond GDA (http://www.opengda.org/)'
_computing_cell_refinement        'DIALS (Winter, 2018)'
_computing_data_reduction         'XIA2 (Winter 2010)'
_computing_structure_solution     'SHELXT (Sheldrick, 2015)'
_computing_structure_refinement   'SHELXL (Sheldrick, 2015)'
_computing_molecular_graphics     'OLEX2 (Dolomanov et al., 2009)'
_computing_publication_material   'MERCURY (Macrae et al., 2008)'
_refine_special_details           ?
_refine_ls_structure_factor_coef  Fsqd
_refine_ls_matrix_type            full
_refine_ls_weighting_scheme       calc
_refine_ls_weighting_details
'w=1/[\s^2^(Fo^2^)+(0.0482P)^2^] where P=(Fo^2^+2Fc^2^)/3'
_atom_sites_solution_primary      ?
_atom_sites_solution_secondary    ?
_atom_sites_solution_hydrogens    geom
_refine_ls_hydrogen_treatment     constr
_refine_ls_extinction_method      none
_refine_ls_extinction_coef        .
_refine_ls_number_reflns          9401
_refine_ls_number_parameters      526
_refine_ls_number_restraints      491
_refine_ls_R_factor_all           0.1088
_refine_ls_R_factor_gt            0.0575
_refine_ls_wR_factor_ref          0.1375
_refine_ls_wR_factor_gt           0.1180
_refine_ls_goodness_of_fit_ref    0.929
_refine_ls_restrained_S_all       0.931
_refine_ls_shift/su_max           0.001
_refine_ls_shift/su_mean          0.000
 
loop_
 _atom_site_label
 _atom_site_type_symbol
 _atom_site_fract_x
 _atom_site_fract_y
 _atom_site_fract_z
 _atom_site_U_iso_or_equiv
 _atom_site_adp_type
 _atom_site_occupancy
 _atom_site_site_symmetry_order  
 _atom_site_calc_flag
 _atom_site_refinement_flags_posn
 _atom_site_refinement_flags_adp
 _atom_site_refinement_flags_occupancy
 _atom_site_disorder_assembly
 _atom_site_disorder_group
Pd1 Pd 0.33969(3) 0.77524(3) 0.34670(2) 0.05122(14) Uani 1 1 d D . . . .
N2 N 0.3457(3) 0.9276(2) 0.33761(11) 0.0619(8) Uani 1 1 d . . . . .
N3 N 0.4544(2) 0.7991(2) 0.39827(10) 0.0498(7) Uani 1 1 d . . . . .
H3 H 0.531464 0.788875 0.387948 0.060 Uiso 1 1 calc R U . . .
N4 N 0.3313(2) 0.6316(2) 0.37157(10) 0.0521(8) Uani 1 1 d . . . . .
C1 C 0.4418(4) 0.9629(3) 0.36972(14) 0.0699(11) Uani 1 1 d . . . . .
H1A H 0.514648 0.956494 0.356137 0.084 Uiso 1 1 calc R U . . .
H1B H 0.430391 1.031761 0.376577 0.084 Uiso 1 1 calc R U . . .
C2 C 0.4441(4) 0.9034(3) 0.41164(14) 0.0663(11) Uani 1 1 d . . . . .
H2A H 0.508900 0.922399 0.431326 0.080 Uiso 1 1 calc R U . . .
H2B H 0.374214 0.913581 0.426870 0.080 Uiso 1 1 calc R U . . .
C3 C 0.4339(3) 0.7238(3) 0.43245(13) 0.0553(9) Uani 1 1 d . . . . .
H3A H 0.364583 0.739114 0.447253 0.066 Uiso 1 1 calc R U . . .
H3B H 0.497694 0.722085 0.454469 0.066 Uiso 1 1 calc R U . . .
C4 C 0.4218(3) 0.6258(3) 0.40913(13) 0.0561(10) Uani 1 1 d . . . . .
H4A H 0.494564 0.607359 0.397647 0.067 Uiso 1 1 calc R U . . .
H4B H 0.400830 0.575793 0.430067 0.067 Uiso 1 1 calc R U . . .
C5 C 0.2311(3) 0.9660(3) 0.35138(15) 0.0726(12) Uani 1 1 d . . . . .
H5A H 0.171382 0.935223 0.332524 0.087 Uiso 1 1 calc R U . . .
H5B H 0.221166 0.944027 0.381450 0.087 Uiso 1 1 calc R U . . .
C6 C 0.2116(4) 1.0755(3) 0.34988(18) 0.0976(16) Uani 1 1 d . . . . .
H6A H 0.218618 1.098748 0.319807 0.117 Uiso 1 1 calc R U . . .
H6B H 0.270239 1.107792 0.368744 0.117 Uiso 1 1 calc R U . . .
C7 C 0.0946(4) 1.1030(4) 0.3650(2) 0.122(2) Uani 1 1 d . . . . .
H7A H 0.036466 1.064608 0.348585 0.147 Uiso 1 1 calc R U . . .
H7B H 0.090931 1.086940 0.396214 0.147 Uiso 1 1 calc R U . . .
C8 C 0.0699(6) 1.2086(5) 0.3585(3) 0.194(4) Uani 1 1 d . . . . .
H8A H 0.028868 1.218143 0.330377 0.291 Uiso 1 1 calc R U . . .
H8B H 0.140680 1.244669 0.359110 0.291 Uiso 1 1 calc R U . . .
H8C H 0.024244 1.231758 0.381770 0.291 Uiso 1 1 calc R U . . .
C9 C 0.3657(3) 0.9603(3) 0.29133(13) 0.0677(11) Uani 1 1 d . . . . .
H9A H 0.298059 0.944817 0.272483 0.081 Uiso 1 1 calc R U . . .
H9B H 0.374883 1.031171 0.291333 0.081 Uiso 1 1 calc R U . . .
C10 C 0.4674(3) 0.9153(3) 0.27162(14) 0.0765(13) Uani 1 1 d . . . . .
H10A H 0.463831 0.844298 0.274582 0.092 Uiso 1 1 calc R U . . .
H10B H 0.536761 0.937968 0.287634 0.092 Uiso 1 1 calc R U . . .
C11 C 0.4718(4) 0.9421(4) 0.22282(15) 0.0968(16) Uani 1 1 d . . . . .
H11A H 0.407393 0.911587 0.206415 0.116 Uiso 1 1 calc R U . . .
H11B H 0.463435 1.012837 0.219703 0.116 Uiso 1 1 calc R U . . .
C12 C 0.5797(5) 0.9113(5) 0.20290(19) 0.139(2) Uani 1 1 d . . . . .
H12A H 0.577384 0.930887 0.172334 0.208 Uiso 1 1 calc R U . . .
H12B H 0.587439 0.841108 0.204895 0.208 Uiso 1 1 calc R U . . .
H12C H 0.643955 0.942005 0.218634 0.208 Uiso 1 1 calc R U . . .
C13 C 0.2119(3) 0.6239(3) 0.38882(14) 0.0629(11) Uani 1 1 d . . . . .
H13A H 0.203581 0.676177 0.410243 0.075 Uiso 1 1 calc R U . . .
H13B H 0.156697 0.636251 0.364225 0.075 Uiso 1 1 calc R U . . .
C14 C 0.1800(3) 0.5282(3) 0.41026(16) 0.0746(13) Uani 1 1 d . . . . .
H14A H 0.187389 0.474840 0.389323 0.090 Uiso 1 1 calc R U . . .
H14B H 0.232480 0.515669 0.435704 0.090 Uiso 1 1 calc R U . . .
C15 C 0.0589(3) 0.5311(3) 0.42495(17) 0.0837(14) Uani 1 1 d . . . . .
H15A H 0.052620 0.584115 0.446155 0.100 Uiso 1 1 calc R U . . .
H15B H 0.007335 0.545755 0.399487 0.100 Uiso 1 1 calc R U . . .
C16 C 0.0210(4) 0.4367(4) 0.44577(18) 0.1007(17) Uani 1 1 d . . . . .
H16A H 0.022147 0.384482 0.424414 0.151 Uiso 1 1 calc R U . . .
H16B H -0.055468 0.444478 0.455324 0.151 Uiso 1 1 calc R U . . .
H16C H 0.072032 0.421069 0.470823 0.151 Uiso 1 1 calc R U . . .
C17 C 0.3499(3) 0.5517(3) 0.33933(13) 0.0659(11) Uani 1 1 d . . . . .
H17A H 0.283581 0.548396 0.318527 0.079 Uiso 1 1 calc R U . . .
H17B H 0.354674 0.489725 0.355227 0.079 Uiso 1 1 calc R U . . .
C18 C 0.4551(4) 0.5626(4) 0.31362(15) 0.0810(14) Uani 1 1 d . . . . .
H18A H 0.522460 0.563704 0.333995 0.097 Uiso 1 1 calc R U . . .
H18B H 0.451787 0.624610 0.297714 0.097 Uiso 1 1 calc R U . . .
C19 C 0.4657(5) 0.4780(4) 0.28055(19) 0.125(2) Uani 1 1 d . . . . .
H19A H 0.460990 0.416156 0.296395 0.150 Uiso 1 1 calc R U . . .
H19B H 0.401079 0.480799 0.258943 0.150 Uiso 1 1 calc R U . . .
C20 C 0.5691(5) 0.4785(5) 0.2575(2) 0.161(3) Uani 1 1 d . . . . .
H20A H 0.571845 0.420924 0.239274 0.242 Uiso 1 1 calc R U . . .
H20B H 0.633828 0.478880 0.278617 0.242 Uiso 1 1 calc R U . . .
H20C H 0.570985 0.536240 0.239282 0.242 Uiso 1 1 calc R U . . .
C21 C 0.6559(3) 0.3743(3) 0.42695(13) 0.0536(9) Uani 1 1 d . . . . .
C22 C 0.7090(3) 0.4240(3) 0.39378(15) 0.0693(12) Uani 1 1 d . . . . .
H22 H 0.726005 0.389676 0.368370 0.083 Uiso 1 1 calc R U . . .
C23 C 0.7378(4) 0.5229(4) 0.39678(19) 0.0851(14) Uani 1 1 d . . . . .
H23 H 0.772553 0.553571 0.373550 0.102 Uiso 1 1 calc R U . . .
C24 C 0.7151(4) 0.5749(4) 0.43376(19) 0.0838(14) Uani 1 1 d . . . . .
H24 H 0.736951 0.640505 0.436431 0.101 Uiso 1 1 calc R U . . .
C25 C 0.6602(3) 0.5300(3) 0.46686(17) 0.0741(12) Uani 1 1 d . . . . .
H25 H 0.642516 0.565383 0.491913 0.089 Uiso 1 1 calc R U . . .
C26 C 0.6309(3) 0.4318(3) 0.46304(14) 0.0633(11) Uani 1 1 d . . . . .
H26 H 0.592445 0.402852 0.485799 0.076 Uiso 1 1 calc R U . . .
C27 C 0.7347(3) 0.2019(3) 0.45839(13) 0.0542(9) Uani 1 1 d . . . . .
C28 C 0.8088(4) 0.2517(3) 0.48810(15) 0.0665(12) Uani 1 1 d . . . . .
H28 H 0.803778 0.319893 0.489693 0.080 Uiso 1 1 calc R U . . .
C29 C 0.8905(4) 0.2035(4) 0.51564(17) 0.0845(14) Uani 1 1 d . . . . .
H29 H 0.937185 0.239978 0.535469 0.101 Uiso 1 1 calc R U . . .
C30 C 0.9032(4) 0.1045(4) 0.51413(18) 0.0919(16) Uani 1 1 d . . . . .
H30 H 0.958235 0.073022 0.532561 0.110 Uiso 1 1 calc R U . . .
C31 C 0.8332(4) 0.0518(4) 0.48478(19) 0.0894(15) Uani 1 1 d . . . . .
H31 H 0.840162 -0.016213 0.483292 0.107 Uiso 1 1 calc R U . . .
C32 C 0.7518(3) 0.1002(3) 0.45727(17) 0.0774(13) Uani 1 1 d . . . . .
H32 H 0.706546 0.063115 0.437174 0.093 Uiso 1 1 calc R U . . .
C33 C 0.5054(3) 0.2302(3) 0.44419(13) 0.0523(9) Uani 1 1 d . . . . .
C34 C 0.4793(3) 0.1455(3) 0.46691(12) 0.0537(10) Uani 1 1 d . . . . .
H34 H 0.538076 0.100933 0.473882 0.064 Uiso 1 1 calc R U . . .
C35 C 0.3704(3) 0.1234(3) 0.47981(14) 0.0667(12) Uani 1 1 d . . . . .
H35 H 0.357368 0.064881 0.494667 0.080 Uiso 1 1 calc R U . . .
C36 C 0.2813(4) 0.1882(3) 0.47062(16) 0.0752(13) Uani 1 1 d . . . . .
H36 H 0.207958 0.174325 0.479327 0.090 Uiso 1 1 calc R U . . .
C37 C 0.3029(4) 0.2732(3) 0.44851(18) 0.0850(15) Uani 1 1 d . . . . .
H37 H 0.243866 0.317666 0.441905 0.102 Uiso 1 1 calc R U . . .
C38 C 0.4126(3) 0.2933(3) 0.43588(16) 0.0740(13) Uani 1 1 d . . . . .
H38 H 0.424984 0.351934 0.421066 0.089 Uiso 1 1 calc R U . . .
C39 C 0.6363(4) 0.2138(3) 0.37475(14) 0.0669(11) Uani 1 1 d . . . . .
C40 C 0.5437(5) 0.2199(3) 0.34440(16) 0.0831(14) Uani 1 1 d . . . . .
H40 H 0.474335 0.242879 0.353963 0.100 Uiso 1 1 calc R U . . .
C41 C 0.5494(6) 0.1928(4) 0.29971(17) 0.1005(17) Uani 1 1 d . . . . .
H41 H 0.485478 0.200398 0.280172 0.121 Uiso 1 1 calc R U . . .
C42 C 0.6482(7) 0.1556(5) 0.2850(2) 0.128(2) Uani 1 1 d . . . . .
H42 H 0.652434 0.136481 0.255615 0.153 Uiso 1 1 calc R U . . .
C43 C 0.7401(6) 0.1469(5) 0.3140(2) 0.142(3) Uani 1 1 d . . . . .
H43 H 0.807999 0.121105 0.304245 0.170 Uiso 1 1 calc R U . . .
C44 C 0.7354(5) 0.1755(5) 0.35786(18) 0.118(2) Uani 1 1 d . . . . .
H44 H 0.800795 0.168879 0.376714 0.141 Uiso 1 1 calc R U . . .
B1 B 0.6328(4) 0.2557(3) 0.42646(16) 0.0561(9) Uani 1 1 d . . . . .
O3 O 0.6860(12) 0.805(2) 0.3653(8) 0.094(2) Uani 0.642(19) 1 d D . P A 1
C45 C 0.7280(9) 0.7604(12) 0.3269(4) 0.0990(19) Uani 0.642(19) 1 d D . P A 1
H45A H 0.703928 0.797769 0.300661 0.119 Uiso 0.642(19) 1 calc R U P A 1
H45B H 0.698891 0.693823 0.323511 0.119 Uiso 0.642(19) 1 calc R U P A 1
C46 C 0.8534(9) 0.7596(14) 0.3331(6) 0.124(2) Uani 0.642(19) 1 d D . P A 1
H46A H 0.887398 0.787476 0.307384 0.148 Uiso 0.642(19) 1 calc R U P A 1
H46B H 0.881190 0.692769 0.337203 0.148 Uiso 0.642(19) 1 calc R U P A 1
C47 C 0.8835(9) 0.8194(14) 0.3730(4) 0.124(2) Uani 0.642(19) 1 d D . P A 1
H47A H 0.928965 0.780916 0.394568 0.148 Uiso 0.642(19) 1 calc R U P A 1
H47B H 0.927572 0.876598 0.365146 0.148 Uiso 0.642(19) 1 calc R U P A 1
C48 C 0.7783(9) 0.8489(10) 0.3908(4) 0.0990(19) Uani 0.642(19) 1 d D . P A 1
H48A H 0.776867 0.828182 0.421531 0.119 Uiso 0.642(19) 1 calc R U P A 1
H48B H 0.771129 0.920000 0.389789 0.119 Uiso 0.642(19) 1 calc R U P A 1
O3A O 0.680(2) 0.806(4) 0.3607(16) 0.094(2) Uani 0.358(19) 1 d D . P A 2
C45A C 0.7467(18) 0.781(2) 0.3241(8) 0.0990(19) Uani 0.358(19) 1 d D . P A 2
H45C H 0.735145 0.829533 0.300581 0.119 Uiso 0.358(19) 1 calc R U P A 2
H45D H 0.725422 0.717070 0.312499 0.119 Uiso 0.358(19) 1 calc R U P A 2
C46A C 0.8662(16) 0.782(2) 0.3415(11) 0.124(2) Uani 0.358(19) 1 d D . P A 2
H46C H 0.920033 0.785591 0.318300 0.148 Uiso 0.358(19) 1 calc R U P A 2
H46D H 0.884587 0.725924 0.360683 0.148 Uiso 0.358(19) 1 calc R U P A 2
C47A C 0.8577(16) 0.874(2) 0.3662(7) 0.124(2) Uani 0.358(19) 1 d D . P A 2
H47C H 0.914864 0.875737 0.390794 0.148 Uiso 0.358(19) 1 calc R U P A 2
H47D H 0.871157 0.929645 0.346927 0.148 Uiso 0.358(19) 1 calc R U P A 2
C48A C 0.7439(17) 0.8806(17) 0.3825(7) 0.0990(19) Uani 0.358(19) 1 d D . P A 2
H48C H 0.746731 0.870603 0.414357 0.119 Uiso 0.358(19) 1 calc R U P A 2
H48D H 0.710331 0.944511 0.375864 0.119 Uiso 0.358(19) 1 calc R U P A 2
O1 O 0.1252(3) 0.7601(3) 0.29894(11) 0.1191(12) Uani 0.893(5) 1 d D . P B 3
O2 O 0.2609(3) 0.7242(2) 0.25930(11) 0.1191(12) Uani 0.893(5) 1 d D . P B 3
N1 N 0.2258(2) 0.74947(13) 0.29412(9) 0.0711(11) Uani 0.893(5) 1 d D . P B 3
O1A O 0.2026(9) 0.7580(2) 0.3045(3) 0.1191(12) Uani 0.107(5) 1 d D . P B 4
O2A O 0.3205(13) 0.7188(3) 0.2577(5) 0.1191(12) Uani 0.107(5) 1 d D . P B 4
N1A N 0.2121(12) 0.7307(2) 0.2637(3) 0.0711(11) Uani 0.107(5) 1 d D . P B 4
 
loop_
 _atom_site_aniso_label
 _atom_site_aniso_U_11
 _atom_site_aniso_U_22
 _atom_site_aniso_U_33
 _atom_site_aniso_U_23
 _atom_site_aniso_U_13
 _atom_site_aniso_U_12
Pd1 0.0517(2) 0.0552(3) 0.0464(2) 0.00114(17) -0.00035(15) -0.00220(16)
N2 0.0669(19) 0.061(2) 0.0568(18) 0.0059(16) -0.0015(14) 0.0019(15)
N3 0.0508(17) 0.0563(17) 0.0421(18) -0.0020(13) 0.0000(14) -0.0070(14)
N4 0.0519(15) 0.0530(19) 0.0515(18) -0.0026(14) 0.0031(13) -0.0041(14)
C1 0.082(3) 0.062(3) 0.064(2) 0.001(2) -0.0082(19) -0.006(2)
C2 0.081(3) 0.056(2) 0.061(2) -0.0037(18) -0.007(2) -0.003(2)
C3 0.061(2) 0.060(2) 0.044(2) 0.0039(15) -0.0008(18) -0.0026(19)
C4 0.056(2) 0.058(2) 0.054(2) 0.0043(18) 0.0008(16) -0.0006(19)
C5 0.078(2) 0.069(2) 0.071(3) -0.003(3) 0.004(2) 0.009(2)
C6 0.117(3) 0.072(3) 0.104(4) -0.001(3) 0.001(3) 0.024(3)
C7 0.108(4) 0.098(4) 0.159(6) -0.027(4) -0.010(4) 0.033(3)
C8 0.169(7) 0.097(4) 0.311(11) -0.042(6) -0.034(7) 0.045(4)
C9 0.077(3) 0.065(3) 0.061(2) 0.013(2) 0.0003(19) -0.004(2)
C10 0.076(3) 0.089(4) 0.065(2) 0.010(3) 0.006(2) -0.005(2)
C11 0.109(4) 0.117(4) 0.066(3) 0.009(3) 0.018(3) -0.007(3)
C12 0.120(4) 0.200(7) 0.100(4) -0.008(5) 0.042(4) -0.010(4)
C13 0.0531(19) 0.065(3) 0.071(3) 0.008(2) 0.0052(19) -0.0046(19)
C14 0.064(2) 0.073(3) 0.088(3) 0.016(2) 0.011(2) -0.004(2)
C15 0.064(2) 0.086(3) 0.102(4) 0.002(3) 0.020(3) -0.010(2)
C16 0.084(3) 0.091(4) 0.130(5) 0.014(3) 0.034(3) -0.007(3)
C17 0.076(3) 0.060(3) 0.062(3) -0.0088(19) 0.004(2) 0.000(2)
C18 0.078(3) 0.096(4) 0.070(3) -0.013(2) 0.012(2) 0.003(3)
C19 0.136(4) 0.124(5) 0.119(5) -0.043(3) 0.052(4) -0.002(4)
C20 0.167(6) 0.177(7) 0.148(6) -0.040(5) 0.083(5) 0.010(5)
C21 0.051(2) 0.0545(19) 0.055(2) 0.0044(15) -0.0019(17) -0.0014(17)
C22 0.061(2) 0.071(3) 0.076(3) 0.017(2) 0.011(2) -0.003(2)
C23 0.068(3) 0.070(3) 0.119(4) 0.027(3) 0.020(3) -0.005(2)
C24 0.064(3) 0.058(3) 0.129(4) 0.013(2) -0.005(3) 0.000(2)
C25 0.071(3) 0.056(2) 0.093(3) -0.004(2) -0.011(2) 0.006(2)
C26 0.077(3) 0.055(2) 0.058(2) 0.0039(19) -0.001(2) 0.004(2)
C27 0.055(2) 0.051(2) 0.057(2) 0.0056(18) 0.0136(16) 0.0011(16)
C28 0.066(3) 0.060(3) 0.073(3) -0.006(2) -0.0019(18) 0.0113(18)
C29 0.077(3) 0.086(3) 0.088(3) -0.002(3) -0.011(2) 0.021(2)
C30 0.068(3) 0.084(3) 0.123(4) 0.014(3) 0.001(3) 0.023(2)
C31 0.068(3) 0.066(3) 0.135(4) 0.016(3) 0.008(2) 0.015(2)
C32 0.059(2) 0.053(2) 0.120(4) 0.001(2) 0.003(2) 0.0021(19)
C33 0.0576(18) 0.048(2) 0.050(2) -0.0015(18) -0.0003(17) -0.0012(15)
C34 0.0588(19) 0.050(2) 0.052(3) 0.0008(18) -0.0003(18) -0.0004(17)
C35 0.064(2) 0.069(3) 0.067(3) 0.009(2) 0.006(2) -0.0043(18)
C36 0.064(2) 0.065(3) 0.097(4) -0.002(2) 0.011(2) 0.0001(19)
C37 0.062(2) 0.063(3) 0.131(4) 0.008(3) 0.006(3) 0.005(2)
C38 0.064(2) 0.055(3) 0.102(4) 0.012(2) 0.002(2) 0.0045(18)
C39 0.089(3) 0.058(3) 0.055(2) -0.002(2) 0.0132(17) -0.013(2)
C40 0.114(3) 0.070(3) 0.065(2) 0.006(2) -0.007(2) -0.022(3)
C41 0.160(5) 0.078(4) 0.062(3) 0.005(3) -0.009(3) -0.038(3)
C42 0.199(6) 0.115(5) 0.071(4) -0.008(4) 0.022(3) -0.018(4)
C43 0.177(6) 0.171(7) 0.081(3) -0.034(4) 0.037(3) 0.031(5)
C44 0.121(4) 0.157(5) 0.078(3) -0.032(4) 0.026(3) 0.021(3)
B1 0.059(2) 0.054(2) 0.055(2) 0.0002(19) 0.0064(18) -0.0005(18)
O3 0.079(2) 0.102(3) 0.102(5) -0.012(3) 0.014(3) -0.006(2)
C45 0.093(3) 0.105(5) 0.100(3) -0.015(3) 0.012(2) -0.007(2)
C46 0.089(2) 0.142(7) 0.141(5) -0.034(4) 0.016(2) -0.012(3)
C47 0.089(2) 0.142(7) 0.141(5) -0.034(4) 0.016(2) -0.012(3)
C48 0.093(3) 0.105(5) 0.100(3) -0.015(3) 0.012(2) -0.007(2)
O3A 0.079(2) 0.102(3) 0.102(5) -0.012(3) 0.014(3) -0.006(2)
C45A 0.093(3) 0.105(5) 0.100(3) -0.015(3) 0.012(2) -0.007(2)
C46A 0.089(2) 0.142(7) 0.141(5) -0.034(4) 0.016(2) -0.012(3)
C47A 0.089(2) 0.142(7) 0.141(5) -0.034(4) 0.016(2) -0.012(3)
C48A 0.093(3) 0.105(5) 0.100(3) -0.015(3) 0.012(2) -0.007(2)
O1 0.0693(19) 0.208(3) 0.0784(17) -0.0290(18) -0.0114(15) 0.0033(17)
O2 0.0693(19) 0.208(3) 0.0784(17) -0.0290(18) -0.0114(15) 0.0033(17)
N1 0.0692(19) 0.079(3) 0.064(2) 0.0093(19) -0.007(2) -0.0023(19)
O1A 0.0693(19) 0.208(3) 0.0784(17) -0.0290(18) -0.0114(15) 0.0033(17)
O2A 0.0693(19) 0.208(3) 0.0784(17) -0.0290(18) -0.0114(15) 0.0033(17)
N1A 0.0692(19) 0.079(3) 0.064(2) 0.0093(19) -0.007(2) -0.0023(19)
 
_geom_special_details
;
 All esds (except the esd in the dihedral angle between two l.s. planes)
 are estimated using the full covariance matrix.  The cell esds are taken
 into account individually in the estimation of esds in distances, angles
 and torsion angles; correlations between esds in cell parameters are only
 used when they are defined by crystal symmetry.  An approximate (isotropic)
 treatment of cell esds is used for estimating esds involving l.s. planes.
;
 
loop_
 _geom_bond_atom_site_label_1
 _geom_bond_atom_site_label_2
 _geom_bond_distance
 _geom_bond_site_symmetry_2
 _geom_bond_publ_flag
Pd1 O1A 2.001(9) . ?
Pd1 N3 2.021(3) . ?
Pd1 N1 2.042(3) . ?
Pd1 N2 2.091(3) . ?
Pd1 N4 2.096(3) . ?
N2 C9 1.498(5) . ?
N2 C5 1.517(5) . ?
N2 C1 1.518(5) . ?
N3 C2 1.482(5) . ?
N3 C3 1.483(5) . ?
N3 H3 0.9800 . ?
N4 C17 1.483(5) . ?
N4 C4 1.507(4) . ?
N4 C13 1.520(4) . ?
C1 C2 1.501(5) . ?
C1 H1A 0.9700 . ?
C1 H1B 0.9700 . ?
C2 H2A 0.9700 . ?
C2 H2B 0.9700 . ?
C3 C4 1.510(5) . ?
C3 H3A 0.9700 . ?
C3 H3B 0.9700 . ?
C4 H4A 0.9700 . ?
C4 H4B 0.9700 . ?
C5 C6 1.506(6) . ?
C5 H5A 0.9700 . ?
C5 H5B 0.9700 . ?
C6 C7 1.514(6) . ?
C6 H6A 0.9700 . ?
C6 H6B 0.9700 . ?
C7 C8 1.476(7) . ?
C7 H7A 0.9700 . ?
C7 H7B 0.9700 . ?
C8 H8A 0.9600 . ?
C8 H8B 0.9600 . ?
C8 H8C 0.9600 . ?
C9 C10 1.490(5) . ?
C9 H9A 0.9700 . ?
C9 H9B 0.9700 . ?
C10 C11 1.523(6) . ?
C10 H10A 0.9700 . ?
C10 H10B 0.9700 . ?
C11 C12 1.488(6) . ?
C11 H11A 0.9700 . ?
C11 H11B 0.9700 . ?
C12 H12A 0.9600 . ?
C12 H12B 0.9600 . ?
C12 H12C 0.9600 . ?
C13 C14 1.509(5) . ?
C13 H13A 0.9700 . ?
C13 H13B 0.9700 . ?
C14 C15 1.508(5) . ?
C14 H14A 0.9700 . ?
C14 H14B 0.9700 . ?
C15 C16 1.507(6) . ?
C15 H15A 0.9700 . ?
C15 H15B 0.9700 . ?
C16 H16A 0.9600 . ?
C16 H16B 0.9600 . ?
C16 H16C 0.9600 . ?
C17 C18 1.499(5) . ?
C17 H17A 0.9700 . ?
C17 H17B 0.9700 . ?
C18 C19 1.534(6) . ?
C18 H18A 0.9700 . ?
C18 H18B 0.9700 . ?
C19 C20 1.427(6) . ?
C19 H19A 0.9700 . ?
C19 H19B 0.9700 . ?
C20 H20A 0.9600 . ?
C20 H20B 0.9600 . ?
C20 H20C 0.9600 . ?
C21 C22 1.385(5) . ?
C21 C26 1.387(5) . ?
C21 B1 1.634(6) . ?
C22 C23 1.387(6) . ?
C22 H22 0.9300 . ?
C23 C24 1.361(6) . ?
C23 H23 0.9300 . ?
C24 C25 1.363(6) . ?
C24 H24 0.9300 . ?
C25 C26 1.381(5) . ?
C25 H25 0.9300 . ?
C26 H26 0.9300 . ?
C27 C28 1.387(5) . ?
C27 C32 1.397(5) . ?
C27 B1 1.658(6) . ?
C28 C29 1.393(6) . ?
C28 H28 0.9300 . ?
C29 C30 1.354(6) . ?
C29 H29 0.9300 . ?
C30 C31 1.373(6) . ?
C30 H30 0.9300 . ?
C31 C32 1.392(6) . ?
C31 H31 0.9300 . ?
C32 H32 0.9300 . ?
C33 C34 1.384(5) . ?
C33 C38 1.394(5) . ?
C33 B1 1.648(6) . ?
C34 C35 1.385(5) . ?
C34 H34 0.9300 . ?
C35 C36 1.380(5) . ?
C35 H35 0.9300 . ?
C36 C37 1.365(6) . ?
C36 H36 0.9300 . ?
C37 C38 1.385(5) . ?
C37 H37 0.9300 . ?
C38 H38 0.9300 . ?
C39 C40 1.380(6) . ?
C39 C44 1.393(6) . ?
C39 B1 1.665(6) . ?
C40 C41 1.405(6) . ?
C40 H40 0.9300 . ?
C41 C42 1.358(8) . ?
C41 H41 0.9300 . ?
C42 C43 1.350(8) . ?
C42 H42 0.9300 . ?
C43 C44 1.386(7) . ?
C43 H43 0.9300 . ?
C44 H44 0.9300 . ?
O3 C45 1.419(9) . ?
O3 C48 1.421(11) . ?
C45 C46 1.466(10) . ?
C45 H45A 0.9700 . ?
C45 H45B 0.9700 . ?
C46 C47 1.479(12) . ?
C46 H46A 0.9700 . ?
C46 H46B 0.9700 . ?
C47 C48 1.429(9) . ?
C47 H47A 0.9700 . ?
C47 H47B 0.9700 . ?
C48 H48A 0.9700 . ?
C48 H48B 0.9700 . ?
O3A C48A 1.403(18) . ?
O3A C45A 1.432(14) . ?
C45A C46A 1.464(15) . ?
C45A H45C 0.9700 . ?
C45A H45D 0.9700 . ?
C46A C47A 1.469(16) . ?
C46A H46C 0.9700 . ?
C46A H46D 0.9700 . ?
C47A C48A 1.447(14) . ?
C47A H47C 0.9700 . ?
C47A H47D 0.9700 . ?
C48A H48C 0.9700 . ?
C48A H48D 0.9700 . ?
O1 N1 1.2004(10) . ?
O2 N1 1.2012(10) . ?
O1A N1A 1.3001(10) . ?
O2A N1A 1.3002(10) . ?
 
loop_
 _geom_angle_atom_site_label_1
 _geom_angle_atom_site_label_2
 _geom_angle_atom_site_label_3
 _geom_angle
 _geom_angle_site_symmetry_1
 _geom_angle_site_symmetry_3
 _geom_angle_publ_flag
O1A Pd1 N3 168.4(3) . . ?
N3 Pd1 N1 178.99(12) . . ?
O1A Pd1 N2 93.69(11) . . ?
N3 Pd1 N2 85.22(12) . . ?
N1 Pd1 N2 95.34(10) . . ?
O1A Pd1 N4 93.81(10) . . ?
N3 Pd1 N4 85.16(12) . . ?
N1 Pd1 N4 94.42(10) . . ?
N2 Pd1 N4 166.46(12) . . ?
C9 N2 C5 110.0(3) . . ?
C9 N2 C1 110.7(3) . . ?
C5 N2 C1 110.3(3) . . ?
C9 N2 Pd1 115.1(3) . . ?
C5 N2 Pd1 105.6(2) . . ?
C1 N2 Pd1 105.0(2) . . ?
C2 N3 C3 116.9(3) . . ?
C2 N3 Pd1 107.6(2) . . ?
C3 N3 Pd1 107.5(2) . . ?
C2 N3 H3 108.2 . . ?
C3 N3 H3 108.2 . . ?
Pd1 N3 H3 108.2 . . ?
C17 N4 C4 109.5(3) . . ?
C17 N4 C13 110.3(3) . . ?
C4 N4 C13 110.8(3) . . ?
C17 N4 Pd1 115.8(2) . . ?
C4 N4 Pd1 105.8(2) . . ?
C13 N4 Pd1 104.5(2) . . ?
C2 C1 N2 110.2(3) . . ?
C2 C1 H1A 109.6 . . ?
N2 C1 H1A 109.6 . . ?
C2 C1 H1B 109.6 . . ?
N2 C1 H1B 109.6 . . ?
H1A C1 H1B 108.1 . . ?
N3 C2 C1 106.5(3) . . ?
N3 C2 H2A 110.4 . . ?
C1 C2 H2A 110.4 . . ?
N3 C2 H2B 110.4 . . ?
C1 C2 H2B 110.4 . . ?
H2A C2 H2B 108.6 . . ?
N3 C3 C4 107.4(3) . . ?
N3 C3 H3A 110.2 . . ?
C4 C3 H3A 110.2 . . ?
N3 C3 H3B 110.2 . . ?
C4 C3 H3B 110.2 . . ?
H3A C3 H3B 108.5 . . ?
N4 C4 C3 110.4(3) . . ?
N4 C4 H4A 109.6 . . ?
C3 C4 H4A 109.6 . . ?
N4 C4 H4B 109.6 . . ?
C3 C4 H4B 109.6 . . ?
H4A C4 H4B 108.1 . . ?
C6 C5 N2 117.8(4) . . ?
C6 C5 H5A 107.9 . . ?
N2 C5 H5A 107.9 . . ?
C6 C5 H5B 107.9 . . ?
N2 C5 H5B 107.9 . . ?
H5A C5 H5B 107.2 . . ?
C5 C6 C7 111.9(4) . . ?
C5 C6 H6A 109.2 . . ?
C7 C6 H6A 109.2 . . ?
C5 C6 H6B 109.2 . . ?
C7 C6 H6B 109.2 . . ?
H6A C6 H6B 107.9 . . ?
C8 C7 C6 111.9(6) . . ?
C8 C7 H7A 109.2 . . ?
C6 C7 H7A 109.2 . . ?
C8 C7 H7B 109.2 . . ?
C6 C7 H7B 109.2 . . ?
H7A C7 H7B 107.9 . . ?
C7 C8 H8A 109.5 . . ?
C7 C8 H8B 109.5 . . ?
H8A C8 H8B 109.5 . . ?
C7 C8 H8C 109.5 . . ?
H8A C8 H8C 109.5 . . ?
H8B C8 H8C 109.5 . . ?
C10 C9 N2 115.0(3) . . ?
C10 C9 H9A 108.5 . . ?
N2 C9 H9A 108.5 . . ?
C10 C9 H9B 108.5 . . ?
N2 C9 H9B 108.5 . . ?
H9A C9 H9B 107.5 . . ?
C9 C10 C11 111.2(4) . . ?
C9 C10 H10A 109.4 . . ?
C11 C10 H10A 109.4 . . ?
C9 C10 H10B 109.4 . . ?
C11 C10 H10B 109.4 . . ?
H10A C10 H10B 108.0 . . ?
C12 C11 C10 113.6(4) . . ?
C12 C11 H11A 108.8 . . ?
C10 C11 H11A 108.8 . . ?
C12 C11 H11B 108.8 . . ?
C10 C11 H11B 108.8 . . ?
H11A C11 H11B 107.7 . . ?
C11 C12 H12A 109.5 . . ?
C11 C12 H12B 109.5 . . ?
H12A C12 H12B 109.5 . . ?
C11 C12 H12C 109.5 . . ?
H12A C12 H12C 109.5 . . ?
H12B C12 H12C 109.5 . . ?
C14 C13 N4 117.5(3) . . ?
C14 C13 H13A 107.9 . . ?
N4 C13 H13A 107.9 . . ?
C14 C13 H13B 107.9 . . ?
N4 C13 H13B 107.9 . . ?
H13A C13 H13B 107.2 . . ?
C15 C14 C13 111.3(3) . . ?
C15 C14 H14A 109.4 . . ?
C13 C14 H14A 109.4 . . ?
C15 C14 H14B 109.4 . . ?
C13 C14 H14B 109.4 . . ?
H14A C14 H14B 108.0 . . ?
C16 C15 C14 113.9(4) . . ?
C16 C15 H15A 108.8 . . ?
C14 C15 H15A 108.8 . . ?
C16 C15 H15B 108.8 . . ?
C14 C15 H15B 108.8 . . ?
H15A C15 H15B 107.7 . . ?
C15 C16 H16A 109.5 . . ?
C15 C16 H16B 109.5 . . ?
H16A C16 H16B 109.5 . . ?
C15 C16 H16C 109.5 . . ?
H16A C16 H16C 109.5 . . ?
H16B C16 H16C 109.5 . . ?
N4 C17 C18 115.1(3) . . ?
N4 C17 H17A 108.5 . . ?
C18 C17 H17A 108.5 . . ?
N4 C17 H17B 108.5 . . ?
C18 C17 H17B 108.5 . . ?
H17A C17 H17B 107.5 . . ?
C17 C18 C19 111.3(4) . . ?
C17 C18 H18A 109.4 . . ?
C19 C18 H18A 109.4 . . ?
C17 C18 H18B 109.4 . . ?
C19 C18 H18B 109.4 . . ?
H18A C18 H18B 108.0 . . ?
C20 C19 C18 114.5(5) . . ?
C20 C19 H19A 108.6 . . ?
C18 C19 H19A 108.6 . . ?
C20 C19 H19B 108.6 . . ?
C18 C19 H19B 108.6 . . ?
H19A C19 H19B 107.6 . . ?
C19 C20 H20A 109.5 . . ?
C19 C20 H20B 109.5 . . ?
H20A C20 H20B 109.5 . . ?
C19 C20 H20C 109.5 . . ?
H20A C20 H20C 109.5 . . ?
H20B C20 H20C 109.5 . . ?
C22 C21 C26 114.6(4) . . ?
C22 C21 B1 123.8(4) . . ?
C26 C21 B1 121.4(4) . . ?
C21 C22 C23 122.9(5) . . ?
C21 C22 H22 118.6 . . ?
C23 C22 H22 118.6 . . ?
C24 C23 C22 119.9(5) . . ?
C24 C23 H23 120.0 . . ?
C22 C23 H23 120.0 . . ?
C23 C24 C25 119.5(5) . . ?
C23 C24 H24 120.3 . . ?
C25 C24 H24 120.3 . . ?
C24 C25 C26 119.8(5) . . ?
C24 C25 H25 120.1 . . ?
C26 C25 H25 120.1 . . ?
C25 C26 C21 123.2(4) . . ?
C25 C26 H26 118.4 . . ?
C21 C26 H26 118.4 . . ?
C28 C27 C32 114.5(4) . . ?
C28 C27 B1 124.1(4) . . ?
C32 C27 B1 121.4(4) . . ?
C27 C28 C29 122.4(4) . . ?
C27 C28 H28 118.8 . . ?
C29 C28 H28 118.8 . . ?
C30 C29 C28 121.4(5) . . ?
C30 C29 H29 119.3 . . ?
C28 C29 H29 119.3 . . ?
C29 C30 C31 118.5(5) . . ?
C29 C30 H30 120.7 . . ?
C31 C30 H30 120.7 . . ?
C30 C31 C32 120.0(5) . . ?
C30 C31 H31 120.0 . . ?
C32 C31 H31 120.0 . . ?
C31 C32 C27 123.2(5) . . ?
C31 C32 H32 118.4 . . ?
C27 C32 H32 118.4 . . ?
C34 C33 C38 114.2(4) . . ?
C34 C33 B1 124.4(3) . . ?
C38 C33 B1 121.3(4) . . ?
C33 C34 C35 123.5(4) . . ?
C33 C34 H34 118.2 . . ?
C35 C34 H34 118.2 . . ?
C36 C35 C34 120.0(4) . . ?
C36 C35 H35 120.0 . . ?
C34 C35 H35 120.0 . . ?
C37 C36 C35 118.7(4) . . ?
C37 C36 H36 120.7 . . ?
C35 C36 H36 120.7 . . ?
C36 C37 C38 120.1(4) . . ?
C36 C37 H37 119.9 . . ?
C38 C37 H37 119.9 . . ?
C37 C38 C33 123.5(4) . . ?
C37 C38 H38 118.3 . . ?
C33 C38 H38 118.3 . . ?
C40 C39 C44 114.5(5) . . ?
C40 C39 B1 122.8(4) . . ?
C44 C39 B1 122.5(4) . . ?
C39 C40 C41 123.0(5) . . ?
C39 C40 H40 118.5 . . ?
C41 C40 H40 118.5 . . ?
C42 C41 C40 120.0(6) . . ?
C42 C41 H41 120.0 . . ?
C40 C41 H41 120.0 . . ?
C43 C42 C41 118.7(7) . . ?
C43 C42 H42 120.6 . . ?
C41 C42 H42 120.6 . . ?
C42 C43 C44 121.4(7) . . ?
C42 C43 H43 119.3 . . ?
C44 C43 H43 119.3 . . ?
C43 C44 C39 122.4(6) . . ?
C43 C44 H44 118.8 . . ?
C39 C44 H44 118.8 . . ?
C21 B1 C33 110.9(3) . . ?
C21 B1 C27 108.5(3) . . ?
C33 B1 C27 110.4(3) . . ?
C21 B1 C39 109.4(3) . . ?
C33 B1 C39 107.8(3) . . ?
C27 B1 C39 109.8(3) . . ?
C45 O3 C48 109.6(8) . . ?
O3 C45 C46 106.8(9) . . ?
O3 C45 H45A 110.4 . . ?
C46 C45 H45A 110.4 . . ?
O3 C45 H45B 110.4 . . ?
C46 C45 H45B 110.4 . . ?
H45A C45 H45B 108.6 . . ?
C45 C46 C47 106.7(8) . . ?
C45 C46 H46A 110.4 . . ?
C47 C46 H46A 110.4 . . ?
C45 C46 H46B 110.4 . . ?
C47 C46 H46B 110.4 . . ?
H46A C46 H46B 108.6 . . ?
C48 C47 C46 107.1(8) . . ?
C48 C47 H47A 110.3 . . ?
C46 C47 H47A 110.3 . . ?
C48 C47 H47B 110.3 . . ?
C46 C47 H47B 110.3 . . ?
H47A C47 H47B 108.6 . . ?
O3 C48 C47 108.5(8) . . ?
O3 C48 H48A 110.0 . . ?
C47 C48 H48A 110.0 . . ?
O3 C48 H48B 110.0 . . ?
C47 C48 H48B 110.0 . . ?
H48A C48 H48B 108.4 . . ?
C48A O3A C45A 103.2(17) . . ?
O3A C45A C46A 106.1(17) . . ?
O3A C45A H45C 110.5 . . ?
C46A C45A H45C 110.5 . . ?
O3A C45A H45D 110.5 . . ?
C46A C45A H45D 110.5 . . ?
H45C C45A H45D 108.7 . . ?
C45A C46A C47A 95.3(15) . . ?
C45A C46A H46C 112.7 . . ?
C47A C46A H46C 112.7 . . ?
C45A C46A H46D 112.7 . . ?
C47A C46A H46D 112.7 . . ?
H46C C46A H46D 110.2 . . ?
C48A C47A C46A 108.3(12) . . ?
C48A C47A H47C 110.0 . . ?
C46A C47A H47C 110.0 . . ?
C48A C47A H47D 110.0 . . ?
C46A C47A H47D 110.0 . . ?
H47C C47A H47D 108.4 . . ?
O3A C48A C47A 106.0(12) . . ?
O3A C48A H48C 110.5 . . ?
C47A C48A H48C 110.5 . . ?
O3A C48A H48D 110.5 . . ?
C47A C48A H48D 110.5 . . ?
H48C C48A H48D 108.7 . . ?
O1 N1 O2 121.79(15) . . ?
O1 N1 Pd1 118.9(2) . . ?
O2 N1 Pd1 119.3(2) . . ?
N1A O1A Pd1 121.9(6) . . ?
O2A N1A O1A 107.71(12) . . ?
 
loop_
 _geom_torsion_atom_site_label_1
 _geom_torsion_atom_site_label_2
 _geom_torsion_atom_site_label_3
 _geom_torsion_atom_site_label_4
 _geom_torsion
 _geom_torsion_site_symmetry_1
 _geom_torsion_site_symmetry_2
 _geom_torsion_site_symmetry_3
 _geom_torsion_site_symmetry_4
 _geom_torsion_publ_flag
C9 N2 C1 C2 -160.7(3) . . . . ?
C5 N2 C1 C2 77.3(4) . . . . ?
Pd1 N2 C1 C2 -35.9(4) . . . . ?
C3 N3 C2 C1 -167.5(3) . . . . ?
Pd1 N3 C2 C1 -46.5(3) . . . . ?
N2 C1 C2 N3 55.8(4) . . . . ?
C2 N3 C3 C4 167.2(3) . . . . ?
Pd1 N3 C3 C4 46.2(3) . . . . ?
C17 N4 C4 C3 158.6(3) . . . . ?
C13 N4 C4 C3 -79.5(4) . . . . ?
Pd1 N4 C4 C3 33.2(3) . . . . ?
N3 C3 C4 N4 -53.7(4) . . . . ?
C9 N2 C5 C6 -57.3(5) . . . . ?
C1 N2 C5 C6 65.0(5) . . . . ?
Pd1 N2 C5 C6 177.9(3) . . . . ?
N2 C5 C6 C7 -179.3(4) . . . . ?
C5 C6 C7 C8 -173.1(5) . . . . ?
C5 N2 C9 C10 -171.5(4) . . . . ?
C1 N2 C9 C10 66.3(5) . . . . ?
Pd1 N2 C9 C10 -52.5(4) . . . . ?
N2 C9 C10 C11 172.5(4) . . . . ?
C9 C10 C11 C12 171.8(5) . . . . ?
C17 N4 C13 C14 56.5(5) . . . . ?
C4 N4 C13 C14 -64.9(4) . . . . ?
Pd1 N4 C13 C14 -178.5(3) . . . . ?
N4 C13 C14 C15 -179.0(4) . . . . ?
C13 C14 C15 C16 178.7(4) . . . . ?
C4 N4 C17 C18 -69.0(4) . . . . ?
C13 N4 C17 C18 168.8(3) . . . . ?
Pd1 N4 C17 C18 50.5(4) . . . . ?
N4 C17 C18 C19 -178.8(4) . . . . ?
C17 C18 C19 C20 -174.8(5) . . . . ?
C26 C21 C22 C23 1.7(6) . . . . ?
B1 C21 C22 C23 -173.6(4) . . . . ?
C21 C22 C23 C24 0.8(7) . . . . ?
C22 C23 C24 C25 -2.5(7) . . . . ?
C23 C24 C25 C26 1.7(7) . . . . ?
C24 C25 C26 C21 0.9(6) . . . . ?
C22 C21 C26 C25 -2.5(6) . . . . ?
B1 C21 C26 C25 172.8(4) . . . . ?
C32 C27 C28 C29 -2.3(6) . . . . ?
B1 C27 C28 C29 177.4(4) . . . . ?
C27 C28 C29 C30 1.3(7) . . . . ?
C28 C29 C30 C31 -0.3(7) . . . . ?
C29 C30 C31 C32 0.3(7) . . . . ?
C30 C31 C32 C27 -1.5(7) . . . . ?
C28 C27 C32 C31 2.4(6) . . . . ?
B1 C27 C32 C31 -177.3(4) . . . . ?
C38 C33 C34 C35 1.1(6) . . . . ?
B1 C33 C34 C35 -177.0(4) . . . . ?
C33 C34 C35 C36 -0.9(6) . . . . ?
C34 C35 C36 C37 0.5(7) . . . . ?
C35 C36 C37 C38 -0.3(8) . . . . ?
C36 C37 C38 C33 0.5(8) . . . . ?
C34 C33 C38 C37 -0.9(7) . . . . ?
B1 C33 C38 C37 177.3(4) . . . . ?
C44 C39 C40 C41 -2.1(7) . . . . ?
B1 C39 C40 C41 174.1(4) . . . . ?
C39 C40 C41 C42 2.4(8) . . . . ?
C40 C41 C42 C43 -1.0(10) . . . . ?
C41 C42 C43 C44 -0.4(11) . . . . ?
C42 C43 C44 C39 0.6(11) . . . . ?
C40 C39 C44 C43 0.6(8) . . . . ?
B1 C39 C44 C43 -175.5(5) . . . . ?
C22 C21 B1 C33 -139.5(4) . . . . ?
C26 C21 B1 C33 45.6(5) . . . . ?
C22 C21 B1 C27 99.0(4) . . . . ?
C26 C21 B1 C27 -75.9(4) . . . . ?
C22 C21 B1 C39 -20.8(5) . . . . ?
C26 C21 B1 C39 164.3(4) . . . . ?
C34 C33 B1 C21 -148.4(4) . . . . ?
C38 C33 B1 C21 33.7(5) . . . . ?
C34 C33 B1 C27 -28.0(5) . . . . ?
C38 C33 B1 C27 154.0(4) . . . . ?
C34 C33 B1 C39 91.9(5) . . . . ?
C38 C33 B1 C39 -86.1(5) . . . . ?
C28 C27 B1 C21 13.8(5) . . . . ?
C32 C27 B1 C21 -166.4(4) . . . . ?
C28 C27 B1 C33 -107.9(4) . . . . ?
C32 C27 B1 C33 71.8(5) . . . . ?
C28 C27 B1 C39 133.4(4) . . . . ?
C32 C27 B1 C39 -46.9(5) . . . . ?
C40 C39 B1 C21 -82.0(5) . . . . ?
C44 C39 B1 C21 93.8(5) . . . . ?
C40 C39 B1 C33 38.6(5) . . . . ?
C44 C39 B1 C33 -145.5(4) . . . . ?
C40 C39 B1 C27 159.0(4) . . . . ?
C44 C39 B1 C27 -25.2(6) . . . . ?
C48 O3 C45 C46 11(3) . . . . ?
O3 C45 C46 C47 -9(2) . . . . ?
C45 C46 C47 C48 3.3(17) . . . . ?
C45 O3 C48 C47 -10(3) . . . . ?
C46 C47 C48 O3 4(2) . . . . ?
C48A O3A C45A C46A 41(5) . . . . ?
O3A C45A C46A C47A -45(3) . . . . ?
C45A C46A C47A C48A 34(3) . . . . ?
C45A O3A C48A C47A -17(5) . . . . ?
C46A C47A C48A O3A -12(4) . . . . ?
Pd1 O1A N1A O2A 0.00(2) . . . . ?
 
_refine_diff_density_max    0.449
_refine_diff_density_min   -0.460
_refine_diff_density_rms    0.068

_shelx_res_file
;
TITL shelxt in P 1 21/n 1
    41_pdbu4_tr_800ms_280k_03_excit.res
    created by SHELXL-2018/3 at 16:09:14 on 01-Apr-2020
CELL 0.534 11.6812 13.5944 30.2106 90 93.333 90
ZERR 4 0.000378 0.000503 0.001008 0 0.003068 0
LATT 1
SYMM 0.5-X,0.5+Y,0.5-Z
SFAC C H B N O Pd
DISP B 0 0 4.561
DISP C 0.001 0.001 6.94
DISP H -0 0 0.611
DISP N 0.003 0.002 10.693
DISP O 0.005 0.003 16.398
DISP Pd -2.504 0.615 1934.604
UNIT 192 292 4 16 12 4
DFIX 1.2 0.001 N1 O1 N1 O2
DFIX 1.3 0.001 O1A N1A N1A O2A
DFIX 2 0.01 Pd1 O1A
DANG 2.1 0.001 O1 O2 O1A O2A
FLAT 0.001 Pd1 O1 O2 N1 O1A O2A N1A
RIGU 0.001 0.002
EADP O3 O3A
EADP C45 C45A C48 C48A
EADP C46 C46A C47 C47A
EADP O1 O1A O2 O2A
EADP N1 N1A

L.S. 20
PLAN  5
SIZE 0.1 0.1 0.05
TEMP 7
BOND $H
list 4
CONF
fmap 2
acta
SHEL 999 0.8
OMIT 0 1 1
OMIT -1 2 3
OMIT -2 1 5
REM <olex2.extras>
REM <HklSrc "%.\\41_PdBu4_TR_800ms_280K_03_excit.hkl">
REM </olex2.extras>

WGHT    0.048200
FVAR       0.24732   0.64157   0.89282
PD1   6    0.339685    0.775239    0.346700    11.00000    0.05168    0.05523 =
         0.04638    0.00114   -0.00035   -0.00220
N2    4    0.345699    0.927611    0.337609    11.00000    0.06693    0.06126 =
         0.05677    0.00587   -0.00148    0.00193
N3    4    0.454353    0.799064    0.398268    11.00000    0.05078    0.05628 =
         0.04210   -0.00198   -0.00003   -0.00699
AFIX  13
H3    2    0.531464    0.788875    0.387948    11.00000   -1.20000
AFIX   0
N4    4    0.331303    0.631612    0.371570    11.00000    0.05186    0.05296 =
         0.05149   -0.00260    0.00309   -0.00412
C1    1    0.441791    0.962869    0.369724    11.00000    0.08190    0.06226 =
         0.06419    0.00116   -0.00823   -0.00558
AFIX  23
H1A   2    0.514648    0.956494    0.356137    11.00000   -1.20000
H1B   2    0.430391    1.031761    0.376577    11.00000   -1.20000
AFIX   0
C2    1    0.444100    0.903424    0.411639    11.00000    0.08063    0.05620 =
         0.06078   -0.00366   -0.00651   -0.00335
AFIX  23
H2A   2    0.508900    0.922399    0.431326    11.00000   -1.20000
H2B   2    0.374214    0.913581    0.426870    11.00000   -1.20000
AFIX   0
C3    1    0.433896    0.723827    0.432447    11.00000    0.06090    0.06027 =
         0.04436    0.00386   -0.00076   -0.00255
AFIX  23
H3A   2    0.364583    0.739114    0.447253    11.00000   -1.20000
H3B   2    0.497694    0.722085    0.454469    11.00000   -1.20000
AFIX   0
C4    1    0.421769    0.625848    0.409131    11.00000    0.05551    0.05845 =
         0.05418    0.00429    0.00078   -0.00060
AFIX  23
H4A   2    0.494564    0.607359    0.397647    11.00000   -1.20000
H4B   2    0.400830    0.575793    0.430067    11.00000   -1.20000
AFIX   0
C5    1    0.231146    0.966032    0.351376    11.00000    0.07808    0.06882 =
         0.07104   -0.00307    0.00441    0.00881
AFIX  23
H5A   2    0.171382    0.935223    0.332524    11.00000   -1.20000
H5B   2    0.221166    0.944027    0.381450    11.00000   -1.20000
AFIX   0
C6    1    0.211633    1.075482    0.349883    11.00000    0.11663    0.07187 =
         0.10382   -0.00081    0.00122    0.02386
AFIX  23
H6A   2    0.218618    1.098748    0.319807    11.00000   -1.20000
H6B   2    0.270239    1.107792    0.368744    11.00000   -1.20000
AFIX   0
C7    1    0.094578    1.102985    0.365042    11.00000    0.10761    0.09797 =
         0.15905   -0.02694   -0.00952    0.03272
AFIX  23
H7A   2    0.036466    1.064608    0.348585    11.00000   -1.20000
H7B   2    0.090931    1.086940    0.396214    11.00000   -1.20000
AFIX   0
C8    1    0.069940    1.208616    0.358504    11.00000    0.16902    0.09724 =
         0.31083   -0.04226   -0.03415    0.04549
AFIX 137
H8A   2    0.028868    1.218143    0.330377    11.00000   -1.50000
H8B   2    0.140680    1.244669    0.359110    11.00000   -1.50000
H8C   2    0.024244    1.231758    0.381770    11.00000   -1.50000
AFIX   0
C9    1    0.365734    0.960253    0.291333    11.00000    0.07676    0.06474 =
         0.06114    0.01339    0.00032   -0.00388
AFIX  23
H9A   2    0.298059    0.944817    0.272483    11.00000   -1.20000
H9B   2    0.374883    1.031171    0.291333    11.00000   -1.20000
AFIX   0
C10   1    0.467365    0.915265    0.271617    11.00000    0.07563    0.08948 =
         0.06453    0.01005    0.00590   -0.00494
AFIX  23
H10A  2    0.463831    0.844298    0.274582    11.00000   -1.20000
H10B  2    0.536761    0.937968    0.287634    11.00000   -1.20000
AFIX   0
C11   1    0.471803    0.942145    0.222820    11.00000    0.10905    0.11670 =
         0.06628    0.00933    0.01816   -0.00715
AFIX  23
H11A  2    0.407393    0.911587    0.206415    11.00000   -1.20000
H11B  2    0.463435    1.012837    0.219703    11.00000   -1.20000
AFIX   0
C12   1    0.579723    0.911299    0.202903    11.00000    0.11999    0.20037 =
         0.09978   -0.00828    0.04201   -0.00984
AFIX 137
H12A  2    0.577384    0.930887    0.172334    11.00000   -1.50000
H12B  2    0.587439    0.841108    0.204895    11.00000   -1.50000
H12C  2    0.643955    0.942005    0.218634    11.00000   -1.50000
AFIX   0
C13   1    0.211936    0.623895    0.388820    11.00000    0.05306    0.06457 =
         0.07114    0.00787    0.00520   -0.00457
AFIX  23
H13A  2    0.203581    0.676177    0.410243    11.00000   -1.20000
H13B  2    0.156697    0.636251    0.364225    11.00000   -1.20000
AFIX   0
C14   1    0.180018    0.528245    0.410259    11.00000    0.06362    0.07255 =
         0.08842    0.01626    0.01068   -0.00413
AFIX  23
H14A  2    0.187389    0.474840    0.389323    11.00000   -1.20000
H14B  2    0.232480    0.515669    0.435704    11.00000   -1.20000
AFIX   0
C15   1    0.058915    0.531079    0.424955    11.00000    0.06450    0.08604 =
         0.10228    0.00245    0.02022   -0.00959
AFIX  23
H15A  2    0.052620    0.584115    0.446155    11.00000   -1.20000
H15B  2    0.007335    0.545755    0.399487    11.00000   -1.20000
AFIX   0
C16   1    0.020965    0.436719    0.445766    11.00000    0.08419    0.09129 =
         0.12992    0.01420    0.03389   -0.00709
AFIX 137
H16A  2    0.022147    0.384482    0.424414    11.00000   -1.50000
H16B  2   -0.055468    0.444478    0.455324    11.00000   -1.50000
H16C  2    0.072032    0.421069    0.470823    11.00000   -1.50000
AFIX   0
C17   1    0.349925    0.551716    0.339328    11.00000    0.07603    0.05973 =
         0.06194   -0.00882    0.00440    0.00003
AFIX  23
H17A  2    0.283581    0.548396    0.318527    11.00000   -1.20000
H17B  2    0.354674    0.489725    0.355227    11.00000   -1.20000
AFIX   0
C18   1    0.455150    0.562605    0.313625    11.00000    0.07782    0.09625 =
         0.06985   -0.01340    0.01161    0.00321
AFIX  23
H18A  2    0.522460    0.563704    0.333995    11.00000   -1.20000
H18B  2    0.451787    0.624610    0.297714    11.00000   -1.20000
AFIX   0
C19   1    0.465738    0.477951    0.280554    11.00000    0.13647    0.12396 =
         0.11852   -0.04322    0.05164   -0.00197
AFIX  23
H19A  2    0.460990    0.416156    0.296395    11.00000   -1.20000
H19B  2    0.401079    0.480799    0.258943    11.00000   -1.20000
AFIX   0
C20   1    0.569056    0.478548    0.257549    11.00000    0.16678    0.17653 =
         0.14836   -0.04004    0.08314    0.00999
AFIX 137
H20A  2    0.571845    0.420924    0.239274    11.00000   -1.50000
H20B  2    0.633828    0.478880    0.278617    11.00000   -1.50000
H20C  2    0.570985    0.536240    0.239282    11.00000   -1.50000
AFIX   0

C21   1    0.655875    0.374271    0.426947    11.00000    0.05055    0.05450 =
         0.05509    0.00441   -0.00193   -0.00143
C22   1    0.708952    0.424049    0.393776    11.00000    0.06100    0.07135 =
         0.07637    0.01708    0.01057   -0.00315
AFIX  43
H22   2    0.726005    0.389676    0.368370    11.00000   -1.20000
AFIX   0
C23   1    0.737778    0.522866    0.396780    11.00000    0.06770    0.07015 =
         0.11899    0.02744    0.01973   -0.00548
AFIX  43
H23   2    0.772553    0.553571    0.373550    11.00000   -1.20000
AFIX   0
C24   1    0.715125    0.574884    0.433763    11.00000    0.06378    0.05755 =
         0.12868    0.01349   -0.00546    0.00040
AFIX  43
H24   2    0.736951    0.640505    0.436431    11.00000   -1.20000
AFIX   0
C25   1    0.660188    0.530015    0.466858    11.00000    0.07056    0.05647 =
         0.09348   -0.00402   -0.01146    0.00574
AFIX  43
H25   2    0.642516    0.565383    0.491913    11.00000   -1.20000
AFIX   0
C26   1    0.630860    0.431809    0.463041    11.00000    0.07688    0.05472 =
         0.05775    0.00387   -0.00056    0.00398
AFIX  43
H26   2    0.592445    0.402852    0.485799    11.00000   -1.20000
AFIX   0
C27   1    0.734669    0.201864    0.458389    11.00000    0.05520    0.05145 =
         0.05722    0.00560    0.01365    0.00107
C28   1    0.808802    0.251724    0.488103    11.00000    0.06628    0.05966 =
         0.07285   -0.00566   -0.00185    0.01133
AFIX  43
H28   2    0.803778    0.319893    0.489693    11.00000   -1.20000
AFIX   0
C29   1    0.890460    0.203492    0.515636    11.00000    0.07667    0.08644 =
         0.08847   -0.00203   -0.01117    0.02104
AFIX  43
H29   2    0.937185    0.239978    0.535469    11.00000   -1.20000
AFIX   0
C30   1    0.903237    0.104548    0.514129    11.00000    0.06834    0.08423 =
         0.12262    0.01372    0.00071    0.02328
AFIX  43
H30   2    0.958235    0.073022    0.532561    11.00000   -1.20000
AFIX   0
C31   1    0.833194    0.051837    0.484785    11.00000    0.06766    0.06598 =
         0.13461    0.01613    0.00757    0.01474
AFIX  43
H31   2    0.840162   -0.016213    0.483292    11.00000   -1.20000
AFIX   0
C32   1    0.751760    0.100233    0.457271    11.00000    0.05924    0.05304 =
         0.11967    0.00123    0.00313    0.00211
AFIX  43
H32   2    0.706546    0.063115    0.437174    11.00000   -1.20000
AFIX   0
C33   1    0.505422    0.230184    0.444195    11.00000    0.05762    0.04847 =
         0.05038   -0.00152   -0.00029   -0.00122
C34   1    0.479321    0.145452    0.466908    11.00000    0.05876    0.05028 =
         0.05161    0.00083   -0.00028   -0.00044
AFIX  43
H34   2    0.538076    0.100933    0.473882    11.00000   -1.20000
AFIX   0
C35   1    0.370428    0.123376    0.479814    11.00000    0.06441    0.06926 =
         0.06658    0.00931    0.00632   -0.00426
AFIX  43
H35   2    0.357368    0.064881    0.494667    11.00000   -1.20000
AFIX   0
C36   1    0.281295    0.188228    0.470624    11.00000    0.06449    0.06493 =
         0.09689   -0.00223    0.01108    0.00011
AFIX  43
H36   2    0.207958    0.174325    0.479327    11.00000   -1.20000
AFIX   0
C37   1    0.302898    0.273188    0.448506    11.00000    0.06161    0.06255 =
         0.13096    0.00819    0.00602    0.00524
AFIX  43
H37   2    0.243866    0.317666    0.441905    11.00000   -1.20000
AFIX   0
C38   1    0.412614    0.293258    0.435878    11.00000    0.06400    0.05534 =
         0.10249    0.01242    0.00228    0.00453
AFIX  43
H38   2    0.424984    0.351934    0.421066    11.00000   -1.20000
AFIX   0
C39   1    0.636329    0.213821    0.374749    11.00000    0.08871    0.05796 =
         0.05499   -0.00171    0.01324   -0.01318
C40   1    0.543688    0.219860    0.344401    11.00000    0.11352    0.06967 =
         0.06461    0.00552   -0.00711   -0.02186
AFIX  43
H40   2    0.474335    0.242879    0.353963    11.00000   -1.20000
AFIX   0
C41   1    0.549374    0.192815    0.299710    11.00000    0.15952    0.07781 =
         0.06246    0.00520   -0.00916   -0.03839
AFIX  43
H41   2    0.485478    0.200398    0.280172    11.00000   -1.20000
AFIX   0
C42   1    0.648187    0.155590    0.285032    11.00000    0.19909    0.11458 =
         0.07115   -0.00827    0.02171   -0.01804
AFIX  43
H42   2    0.652434    0.136481    0.255615    11.00000   -1.20000
AFIX   0
C43   1    0.740105    0.146865    0.313964    11.00000    0.17695    0.17103 =
         0.08072   -0.03385    0.03664    0.03059
AFIX  43
H43   2    0.807999    0.121105    0.304245    11.00000   -1.20000
AFIX   0
C44   1    0.735428    0.175496    0.357862    11.00000    0.12083    0.15709 =
         0.07758   -0.03162    0.02584    0.02092
AFIX  43
H44   2    0.800795    0.168879    0.376714    11.00000   -1.20000
AFIX   0
B1    3    0.632812    0.255693    0.426457    11.00000    0.05892    0.05442 =
         0.05524    0.00015    0.00644   -0.00052

PART 1
O3    5    0.686003    0.804776    0.365297    21.00000    0.07947    0.10168 =
         0.10168   -0.01221    0.01401   -0.00633
C45   1    0.727991    0.760385    0.326925    21.00000    0.09279    0.10528 =
         0.09973   -0.01488    0.01156   -0.00716
AFIX  23
H45A  2    0.703928    0.797769    0.300661    21.00000   -1.20000
H45B  2    0.698891    0.693823    0.323511    21.00000   -1.20000
AFIX   0
C46   1    0.853375    0.759566    0.333090    21.00000    0.08853    0.14248 =
         0.14127   -0.03371    0.01637   -0.01151
AFIX  23
H46A  2    0.887398    0.787476    0.307384    21.00000   -1.20000
H46B  2    0.881190    0.692769    0.337203    21.00000   -1.20000
AFIX   0
C47   1    0.883475    0.819355    0.372969    21.00000    0.08853    0.14248 =
         0.14127   -0.03371    0.01637   -0.01151
AFIX  23
H47A  2    0.928965    0.780916    0.394568    21.00000   -1.20000
H47B  2    0.927572    0.876598    0.365146    21.00000   -1.20000
AFIX   0
C48   1    0.778250    0.848937    0.390847    21.00000    0.09279    0.10528 =
         0.09973   -0.01488    0.01156   -0.00716
AFIX  23
H48A  2    0.776867    0.828182    0.421531    21.00000   -1.20000
H48B  2    0.771129    0.920000    0.389789    21.00000   -1.20000
AFIX   0
SAME 0.02 0.04 O3 > C48
PART 0
PART 2
O3A   5    0.679512    0.806022    0.360732   -21.00000    0.07947    0.10168 =
         0.10168   -0.01221    0.01401   -0.00633
C45A  1    0.746654    0.781444    0.324140   -21.00000    0.09279    0.10528 =
         0.09973   -0.01488    0.01156   -0.00716
AFIX  23
H45C  2    0.735145    0.829533    0.300581   -21.00000   -1.20000
H45D  2    0.725422    0.717070    0.312499   -21.00000   -1.20000
AFIX   0
C46A  1    0.866244    0.781665    0.341518   -21.00000    0.08853    0.14248 =
         0.14127   -0.03371    0.01637   -0.01151
AFIX  23
H46C  2    0.920033    0.785591    0.318300   -21.00000   -1.20000
H46D  2    0.884587    0.725924    0.360683   -21.00000   -1.20000
AFIX   0
C47A  1    0.857712    0.874259    0.366190   -21.00000    0.08853    0.14248 =
         0.14127   -0.03371    0.01637   -0.01151
AFIX  23
H47C  2    0.914864    0.875737    0.390794   -21.00000   -1.20000
H47D  2    0.871157    0.929645    0.346927   -21.00000   -1.20000
AFIX   0
C48A  1    0.743908    0.880560    0.382518   -21.00000    0.09279    0.10528 =
         0.09973   -0.01488    0.01156   -0.00716
AFIX  23
H48C  2    0.746731    0.870603    0.414357   -21.00000   -1.20000
H48D  2    0.710331    0.944511    0.375864   -21.00000   -1.20000
AFIX   0

PART 0
PART 3
O1    5    0.125239    0.760051    0.298936    31.00000    0.06935    0.20784 =
         0.07838   -0.02899   -0.01142    0.00331
O2    5    0.260917    0.724207    0.259305    31.00000    0.06935    0.20784 =
         0.07838   -0.02899   -0.01142    0.00331
N1    4    0.225779    0.749467    0.294122    31.00000    0.06916    0.07929 =
         0.06368    0.00932   -0.00713   -0.00230
PART 0
PART 4
O1A   5    0.202610    0.757962    0.304538   -31.00000    0.06935    0.20784 =
         0.07838   -0.02899   -0.01142    0.00331
O2A   5    0.320533    0.718751    0.257712   -31.00000    0.06935    0.20784 =
         0.07838   -0.02899   -0.01142    0.00331
N1A   4    0.212061    0.730666    0.263668   -31.00000    0.06916    0.07929 =
         0.06368    0.00932   -0.00713   -0.00230
HKLF 4


REM  shelxt in P 1 21/n 1
REM wR2 = 0.1375, GooF = S = 0.929, Restrained GooF = 0.931 for all data
REM R1 = 0.0575 for 5019 Fo > 4sig(Fo) and 0.1088 for all 9401 data
REM 526 parameters refined using 491 restraints

END

WGHT      0.0478      0.0000

REM Highest difference peak  0.449,  deepest hole -0.460,  1-sigma level  0.068
Q1    1   0.3414  0.6788  0.3477  11.00000  0.05    0.45
Q2    1   0.1369  0.7202  0.2815  11.00000  0.05    0.34
Q3    1   0.8088  0.8596  0.3272  11.00000  0.05    0.34
Q4    1   0.8510  0.8533  0.4004  11.00000  0.05    0.31
Q5    1   0.0372  0.4771  0.4093  11.00000  0.05    0.30
;
_shelx_res_checksum    2053

_shelx_hkl_file
;
 -15   0   1   -1.65    4.15
 -15   0   2   -0.78    3.85
 -15   0   3   14.43    7.09
 -15   0   4   -0.88    3.96
 -15   0   5    3.47    5.30
 -15   0   6   -0.05    3.32
 -15   0   7    0.93    4.07
 -15   0   8   -3.07    5.39
 -15   0   9   24.61    8.05
 -15   0  10   -1.37    4.43
 -15   0  11   -0.30    2.77
 -15   0  12   -0.31    3.57
 -15   0  13   -0.82    3.49
 -15   0  14    1.19    3.01
 -15   0  15    1.65    3.58
 -15   0  16   -1.62    4.08
 -15   0  17   -0.24    3.44
 -15   1   1   14.86    6.22
 -15  -1   1    3.17    4.11
 -15   1   2    3.71    4.34
 -15  -1   2   -1.72    4.94
 -15   1   3   11.55    5.78
 -15  -1   3    6.28    5.36
 -15   1   4    1.49    3.14
 -15  -1   4   -0.03    3.97
 -15   1   5   10.75    5.81
 -15  -1   5   11.50    6.41
 -15   1   6    0.64    3.92
 -15  -1   6   -0.25    3.50
 -15   1   7    2.80    3.93
 -15  -1   7    0.96    4.76
 -15   1   8    0.21    3.70
 -15  -1   8   -0.32    1.80
 -15   1   9   -1.28    3.84
 -15  -1   9    1.68    3.28
 -15   1  10   -0.30    1.82
 -15  -1  10    4.64    4.15
 -15   1  11   -1.67    4.31
 -15  -1  11    3.49    4.17
 -15   1  12    0.63    4.31
 -15  -1  12   -1.69    3.99
 -15   1  13   10.51    5.00
 -15  -1  13    0.35    3.38
 -15   1  14    0.84    2.60
 -15  -1  14    1.32    2.71
 -15   1  15    1.23    3.48
 -15  -1  15   -0.80    3.34
 -15   1  16    2.49    4.07
 -15   1  17   13.20    5.51
 -15   1  18   -0.09    2.42
 -15   2   1   -0.98    3.35
 -15  -2   1    0.31    3.35
 -15   2   2   -0.61    4.08
 -15  -2   2    4.89    5.25
 -15   2   3   15.25    6.62
 -15  -2   3   -1.54    4.19
 -15   2   4    3.53    4.01
 -15  -2   4   -1.62    4.81
 -15   2   5    4.56    4.03
 -15  -2   5    7.36    4.75
 -15   2   6    0.92    4.07
 -15  -2   6   -0.07    3.32
 -15   2   7    6.11    4.50
 -15  -2   7   10.50    6.63
 -15   2   8   -0.83    2.82
 -15  -2   8    6.16    5.16
 -15   2   9   -0.55    3.37
 -15  -2   9    2.65    4.71
 -15   2  10    4.28    4.05
 -15  -2  10   -1.13    3.45
 -15   2  11    2.38    4.00
 -15  -2  11    3.13    3.17
 -15   2  12   -1.11    3.14
 -15  -2  12   -1.22    3.88
 -15   2  13    6.60    4.18
 -15  -2  13    1.17    5.28
 -15   2  14    4.02    4.09
 -15  -2  14   -0.75    3.53
 -15   2  15    8.34    4.53
 -15   2  16    6.16    4.44
 -15   2  17    3.01    3.25
 -15   2  18   -0.50    2.86
 -15   2  19    6.71    4.51
 -15   2  20   -0.74    3.74
 -15   3   1    9.22    5.99
 -15  -3   1    2.54    5.02
 -15   3   2   -0.45    3.07
 -15  -3   2   -0.73    3.61
 -15   3   3   -1.67    3.94
 -15  -3   3    0.06    3.20
 -15   3   4   -1.32    3.38
 -15  -3   4   -1.80    4.94
 -15   3   5    7.30    4.89
 -15  -3   5   11.66    7.13
 -15   3   6   -0.72    2.42
 -15  -3   6    7.18    5.33
 -15   3   7    1.06    2.89
 -15  -3   7    7.11    5.54
 -15   3   8    7.20    4.63
 -15  -3   8    4.07    4.79
 -15   3   9   -0.08    2.83
 -15  -3   9   -0.66    4.77
 -15   3  10    2.39    3.70
 -15  -3  10    8.75    5.72
 -15   3  11   12.62    5.50
 -15  -3  11   23.07    7.76
 -15   3  12    1.68    3.31
 -15   3  13   -0.24    1.87
 -15   3  14    0.58    3.23
 -15   3  15    1.43    3.34
 -15   3  16    3.77    3.56
 -15   3  17    5.77    3.23
 -15   3  18    1.58    2.53
 -15   3  19   -0.57    2.35
 -15   3  20    1.92    3.25
 -15   3  21    6.91    3.23
 -15   4   1   -0.66    2.74
 -15  -4   1   -1.28    4.32
 -15   4   2    0.64    2.58
 -15  -4   2    4.30    7.14
 -15   4   3    6.76    4.50
 -15  -4   3    4.03    5.71
 -15   4   4    7.42    4.51
 -15  -4   4    2.40    5.50
 -15   4   5    6.27    4.66
 -15  -4   5    0.64    4.25
 -15   4   6   -0.47    2.98
 -15  -4   6    1.83    5.46
 -15   4   7    2.65    3.49
 -15  -4   7    0.48    3.95
 -15   4   8    5.89    3.68
 -15  -4   8   -0.99    4.95
 -15   4   9    6.71    4.69
 -15  -4   9    4.75    5.61
 -15   4  10    0.99    3.13
 -15   4  11    2.12    3.57
 -15   4  12    2.27    2.68
 -15   4  13    3.17    3.02
 -15   4  14    4.37    3.42
 -15   4  15    7.72    3.88
 -15   4  16   -0.54    2.17
 -15   4  17    1.15    2.44
 -15   4  18    0.79    2.52
 -15   4  19    1.66    2.48
 -15   5   1    2.97    3.96
 -15  -5   1    5.85    5.76
 -15   5   2   -0.77    2.63
 -15  -5   2   -1.45    5.16
 -15   5   3    4.16    4.10
 -15  -5   3   -0.86    3.40
 -15   5   4   -1.65    3.84
 -15  -5   4   -0.97    4.96
 -15   5   5   -0.11    2.06
 -15  -5   5    2.27    2.93
 -15   5   6    5.90    4.13
 -15  -5   6    6.77    6.18
 -15   5   7    4.95    4.31
 -15   5   8    0.28    2.66
 -15   5   9    0.59    2.17
 -15   5  10    7.83    3.96
 -15   5  11    7.58    4.11
 -15   5  12    0.64    2.60
 -15   5  13    1.09    3.24
 -15   5  14    0.69    1.83
 -15   5  15   -0.40    1.94
 -15   5  16    0.44    2.33
 -15   6   1   -1.35    4.40
 -15   6   2    1.44    2.79
 -15   6   3    3.11    4.21
 -15   6   4    7.90    5.04
 -15   6   5   -0.32    3.45
 -15   6   6    2.68    3.14
 -15   6   7   -0.11    2.66
 -15   6   8    1.09    3.07
 -15   6   9    0.93    2.40
 -15   6  10    0.45    2.41
 -15   6  11    4.46    3.34
 -15   6  12   -0.27    2.23
 -15   6  13    0.11    2.08
 -15   6  14    0.50    1.97
 -15   7   4    2.19    3.46
 -15   7   5    3.21    3.66
 -15   7   6    5.51    3.46
 -15   7   7   -0.39    2.99
 -15   7   8    1.78    2.91
 -15   7   9   -0.96    2.67
 -15   7  10    1.18    2.46
 -15   7  11   -1.07    2.63
 -15   7  12    0.97    2.53
 -15   8   8    3.25    3.01
 -15   8   9    1.05    2.72
 -15   8  10    3.22    2.96
 -15   8  11   -1.00    2.20
  15   9  -1   -0.79    2.84
 -14   0   1   -0.53    3.77
 -14   0   2   24.70    8.43
 -14   0   3    0.20    3.95
 -14   0   4   15.94    6.30
 -14   0   5   -0.96    2.98
 -14   0   6    7.80    5.46
 -14   0   7   -0.86    3.42
 -14   0   8    6.49    5.10
 -14   0   9    1.49    2.78
 -14   0  10   -0.86    3.68
 -14   0  11    1.25    3.19
 -14   0  12    9.84    5.48
 -14   0  13    0.05    3.44
 -14   0  14    9.24    4.94
 -14   0  15    1.79    3.24
 -14   0  16    2.04    3.92
 -14   0  17   -0.77    3.32
 -14   0  18    3.08    3.48
 -14   0  19   -1.44    4.00
 -14   0  20    4.81    4.45
 -14   0  21    1.71    2.73
 -14   0  22    0.80    3.38
 -14   0  23    0.61    3.41
 -14   1   1    7.83    4.90
 -14  -1   1    1.36    4.24
 -14   1   2   -1.25    3.80
 -14  -1   2   -0.24    2.91
 -14   1   3   -1.17    3.75
 -14  -1   3   -1.13    3.75
 -14   1   4    0.82    4.07
 -14  -1   4    3.24    4.33
 -14   1   5   -1.51    4.16
 -14  -1   5    5.58    5.45
 -14   1   6   19.14    7.22
 -14  -1   6   23.38    7.86
 -14   1   7    4.64    4.23
 -14  -1   7    2.91    4.95
 -14   1   8    4.61    3.83
 -14  -1   8   -0.31    3.07
 -14   1   9   -0.81    3.44
 -14  -1   9    1.55    4.05
 -14   1  10   19.97    6.33
 -14  -1  10    8.29    5.37
 -14   1  11    1.19    3.90
 -14  -1  11   -1.83    3.90
 -14   1  12    3.76    3.64
 -14  -1  12    5.07    4.73
 -14   1  13    0.18    2.38
 -14  -1  13    1.98    4.74
 -14   1  14    7.35    4.09
 -14  -1  14    4.25    3.75
 -14   1  15   -0.41    2.62
 -14  -1  15   -0.57    2.96
 -14   1  16   11.69    4.88
 -14  -1  16    3.44    4.68
 -14   1  17   -0.20    2.57
 -14  -1  17   -0.84    2.95
 -14   1  18    1.49    2.92
 -14  -1  18   -2.34    4.08
 -14   1  19    0.31    2.94
 -14  -1  19   -1.39    4.54
 -14   1  20    5.66    4.01
 -14  -1  20   11.78    5.23
 -14   1  21   -0.76    3.14
 -14  -1  21   -1.94    3.91
 -14   1  22    6.84    3.90
 -14  -1  22    1.37    3.63
 -14   1  23   -0.64    3.08
 -14   1  24    1.15    2.76
 -14   2   1   -0.50    3.04
 -14  -2   1   -0.06    4.47
 -14   2   2   21.66    7.43
 -14  -2   2   17.09    7.00
 -14   2   3   -2.01    4.20
 -14  -2   3    0.29    4.19
 -14   2   4   15.97    6.19
 -14  -2   4    0.89    5.14
 -14   2   5    1.10    3.01
 -14  -2   5    6.12    6.06
 -14   2   6   13.43    5.94
 -14  -2   6   12.86    6.92
 -14   2   7   -0.92    3.27
 -14  -2   7   -1.03    3.48
 -14   2   8    7.72    4.85
 -14  -2   8    7.93    4.85
 -14   2   9    4.81    4.06
 -14  -2   9   -2.29    4.81
 -14   2  10    5.12    3.97
 -14  -2  10    0.02    2.29
 -14   2  11    1.60    3.09
 -14  -2  11    1.90    4.34
 -14   2  12   13.73    5.36
 -14  -2  12    7.43    6.02
 -14   2  13   -0.28    2.50
 -14  -2  13   -1.00    3.86
 -14   2  14    7.31    4.02
 -14  -2  14    6.71    5.37
 -14   2  15    1.11    2.75
 -14  -2  15   -1.05    3.38
 -14   2  16   -1.00    3.16
 -14  -2  16   -0.20    2.36
 -14   2  17    1.53    2.43
 -14  -2  17   -0.96    3.97
 -14   2  18    2.59    3.28
 -14  -2  18   10.15    5.53
 -14   2  19   -0.50    2.43
 -14  -2  19   -0.70    3.62
 -14   2  20   -0.21    2.72
 -14  -2  20   -1.08    3.75
 -14   2  21   -0.85    2.48
 -14   2  22    7.01    4.18
 -14   2  23    2.18    3.26
 -14   2  24    3.57    3.72
 -14   2  25   -1.20    2.71
 -14   3   1    0.18    2.40
 -14  -3   1   -0.47    4.43
 -14   3   2   -0.86    2.88
 -14  -3   2   -0.20    1.56
 -14   3   3   -0.53    2.48
 -14  -3   3   -0.98    3.85
 -14   3   4   -2.00    4.35
 -14  -3   4    3.47    2.88
 -14   3   5    3.82    3.96
 -14  -3   5    0.97    5.72
 -14   3   6   11.98    5.11
 -14  -3   6   21.87    8.64
 -14   3   7    0.19    2.53
 -14  -3   7    2.20    4.26
 -14   3   8    3.17    3.39
 -14  -3   8   -0.56    4.56
 -14   3   9   -0.45    2.34
 -14  -3   9    3.60    4.43
 -14   3  10    9.75    4.92
 -14  -3  10   14.68    6.58
 -14   3  11    3.06    3.77
 -14  -3  11    3.48    5.49
 -14   3  12    2.30    3.19
 -14  -3  12   -0.53    3.07
 -14   3  13   -0.18    2.47
 -14  -3  13   -1.32    3.55
 -14   3  14    1.40    2.85
 -14  -3  14   -1.59    6.36
 -14   3  15    6.22    3.76
 -14  -3  15    3.72    4.60
 -14   3  16    4.44    3.23
 -14  -3  16   10.98    6.67
 -14   3  17    0.57    2.16
 -14  -3  17   -0.78    3.09
 -14   3  18    1.70    2.38
 -14  -3  18   -0.56    4.00
 -14   3  19    1.05    2.47
 -14  -3  19   -1.73    5.19
 -14   3  20    6.05    3.84
 -14   3  21   -0.11    2.61
 -14   3  22    1.57    2.79
 -14   3  23    0.42    2.42
 -14   3  24    0.59    2.91
 -14   3  25    0.84    2.02
 -14   3  26    0.48    2.65
 -14   4   1    6.22    4.36
 -14  -4   1    4.67    6.68
 -14   4   2    4.60    4.00
 -14  -4   2    6.37    5.93
 -14   4   3    1.19    2.70
 -14  -4   3    3.38    5.08
 -14   4   4   -0.67    3.27
 -14  -4   4   -1.24    4.35
 -14   4   5    1.21    2.33
 -14  -4   5   -1.07    4.08
 -14   4   6   -0.70    2.88
 -14  -4   6    7.60    5.00
 -14   4   7    2.51    3.07
 -14  -4   7   -2.28    5.79
 -14   4   8    2.08    2.97
 -14  -4   8    2.45    3.92
 -14   4   9   -1.02    3.38
 -14  -4   9   -1.17    5.40
 -14   4  10   10.07    4.63
 -14  -4  10    7.48    5.63
 -14   4  11    1.43    2.87
 -14  -4  11   -0.56    3.57
 -14   4  12   12.71    4.54
 -14  -4  12   15.38    6.76
 -14   4  13    8.27    3.83
 -14  -4  13    7.28    6.30
 -14   4  14   16.70    4.97
 -14  -4  14   11.32    7.38
 -14   4  15   -0.77    2.22
 -14  -4  15    3.05    5.20
 -14   4  16    2.07    2.75
 -14  -4  16    5.78    4.87
 -14   4  17    3.74    2.82
 -14  -4  17    3.63    4.50
 -14   4  18    5.26    2.97
 -14   4  19   -0.07    2.31
 -14   4  20    0.45    2.45
 -14   4  21    0.62    2.09
 -14   5   1    9.48    4.77
 -14  -5   1    2.30    3.64
 -14   5   2    3.38    3.69
 -14  -5   2    3.41    5.55
 -14   5   3   -0.16    1.88
 -14  -5   3   -0.08    5.20
 -14   5   4   -0.18    2.53
 -14  -5   4   -1.53    4.45
 -14   5   5    6.23    3.89
 -14  -5   5    7.56    6.31
 -14   5   6    4.18    3.79
 -14  -5   6    1.98    4.91
 -14   5   7   -1.31    3.24
 -14  -5   7    0.50    3.92
 -14   5   8    3.52    3.39
 -14  -5   8   -1.46    4.89
 -14   5   9    1.08    3.32
 -14  -5   9    1.98    4.64
 -14   5  10   11.07    4.52
 -14  -5  10    1.36    5.52
 -14   5  11    0.40    2.90
 -14  -5  11    5.74    4.91
 -14   5  12    4.20    3.12
 -14  -5  12    3.32    5.46
 -14   5  13   -0.67    1.97
 -14  -5  13   -0.00    4.11
 -14   5  14    3.77    2.54
 -14  -5  14    4.03    4.48
 -14   5  15    1.57    2.37
 -14  -5  15    0.75    4.75
 -14   5  16    6.33    3.10
 -14  -5  16    3.93    4.66
 -14   5  17   -0.81    2.23
 -14   6   1    8.76    4.34
  14   6  -1    4.26    5.60
 -14  -6   1    6.07    6.54
 -14   6   2    3.73    3.97
 -14  -6   2    6.36    7.25
 -14   6   3    1.85    3.15
 -14  -6   3   -0.29    3.93
 -14   6   4    7.53    4.03
 -14  -6   4    7.58    5.90
 -14   6   5   -0.45    3.39
 -14  -6   5    0.33    4.45
 -14   6   6    1.04    3.31
 -14  -6   6    2.57    4.35
 -14   6   7    1.75    3.03
 -14  -6   7    8.11    5.55
 -14   6   8   -0.51    2.47
 -14  -6   8   -0.80    4.18
 -14   6   9    0.72    2.54
 -14  -6   9   10.36    6.62
 -14   6  10    2.62    2.81
 -14  -6  10   -2.07    5.51
 -14   6  11    3.42    2.53
 -14  -6  11    6.40    6.66
 -14   6  12    2.42    2.30
 -14  -6  12    4.69    6.72
 -14   6  13   -0.46    1.86
 -14  -6  13   -0.99    6.18
 -14   6  14    3.25    2.33
 -14  -6  14    3.48    4.27
 -14   7   1    3.14    3.63
  14   7  -1   10.42    7.50
 -14  -7   1    6.21    6.20
 -14   7   2   -0.52    2.86
  14   7  -2   -1.40    5.07
 -14  -7   2    4.02    6.13
 -14   7   3    0.06    2.44
  14   7  -3   -0.33    4.39
 -14  -7   3    4.45    5.21
 -14   7   4    1.20    2.78
 -14  -7   4    2.42    4.91
 -14   7   5   18.39    6.02
 -14  -7   5    3.69    6.15
 -14   7   6    1.38    2.66
 -14  -7   6   -1.78    4.20
 -14   7   7   -0.08    2.63
 -14  -7   7    0.98    4.22
 -14   7   8    0.93    2.63
 -14  -7   8   -1.51    4.15
 -14   7   9    1.37    2.14
 -14  -7   9   -0.63    3.79
 -14   7  10   -0.58    2.63
 -14  -7  10   -3.15    5.16
 -14   7  11    3.22    2.85
 -14  -7  11   11.28    6.88
 -14   7  12    0.56    2.24
 -14   7  13    0.73    1.68
 -14   8   1    5.75    4.19
  14   8  -1    2.69    5.96
 -14  -8   1   -0.55    5.87
 -14   8   2   -0.31    3.34
  14   8  -2   -2.30    4.87
 -14  -8   2    3.85    5.28
 -14   8   3    6.18    4.27
  14   8  -3    5.07    4.54
 -14  -8   3   -3.92    6.45
 -14   8   4   -1.30    3.25
  14   8  -4   -0.20    3.15
 -14  -8   4   -1.80    5.99
 -14   8   5   -0.80    3.11
  14   8  -5   -1.07    4.88
 -14  -8   5    2.16    6.03
 -14   8   6    1.72    2.74
 -14  -8   6   -1.32    5.24
 -14   8   7    4.85    3.69
 -14  -8   7   -1.20    3.99
 -14   8   8   -0.49    2.62
 -14  -8   8   -0.63    4.27
 -14   8   9    3.04    2.68
 -14  -8   9   10.87    7.74
 -14   8  10   -0.21    1.89
 -14   8  11    1.29    2.60
 -14   8  12   -0.69    2.01
 -14   9   1    2.37    4.39
  14   9  -1   -2.52    5.80
 -14  -9   1   -0.89    4.98
 -14   9   2   -0.57    3.70
  14   9  -2    5.87    5.37
 -14  -9   2   -1.93    6.22
 -14   9   3   -0.52    2.38
  14   9  -3   -1.47    4.62
 -14  -9   3   -0.40    4.00
 -14   9   4    1.02    3.30
  14   9  -4   -0.00    3.79
 -14  -9   4   -1.51    5.84
 -14   9   5    8.58    4.54
  14   9  -5   12.53    7.92
 -14  -9   5   14.42    7.93
 -14   9   6   -0.00    2.23
  14   9  -6    1.17    3.78
 -14   9   7   -1.36    2.98
 -14   9   8    0.52    3.02
 -14   9   9    5.28    3.35
 -14   9  10    0.55    1.89
  14  10  -1   -0.71    3.55
 -14 -10   1   -0.10    4.63
  14  10  -2   -0.89    3.90
  14  10  -3    3.74    5.52
  14  10  -4   -1.35    4.58
  14  10  -5   -1.11    4.31
  14  10  -6    2.70    4.12
  14  10  -7   -0.84    5.80
  14  10  -8   -1.49    5.48
 -13   0   1   61.85   12.30
 -13   0   2    1.17    4.21
 -13   0   3    9.76    5.76
 -13   0   4    2.82    3.62
 -13   0   5   14.97    7.01
 -13   0   6    4.06    4.04
 -13   0   7   14.14    6.76
 -13   0   8   -0.81    3.15
 -13   0   9   -1.72    4.37
 -13   0  10   -0.81    3.46
 -13   0  11   17.43    6.47
 -13   0  12   -0.90    2.94
 -13   0  13   14.61    5.90
 -13   0  14   -1.15    3.26
 -13   0  15    4.05    3.80
 -13   0  16    1.49    3.82
 -13   0  17    8.61    4.88
 -13   0  18    0.87    2.76
 -13   0  19    0.01    2.82
 -13   0  20    1.03    2.82
 -13   0  21   -0.09    3.47
 -13   0  22   -1.30    3.29
 -13   0  23    4.58    3.78
 -13   0  24   -0.24    3.16
 -13   0  25    0.14    2.67
 -13   0  26   -1.06    3.59
 -13   1   1   -1.41    3.61
 -13  -1   1    6.86    6.17
 -13   1   2    3.38    3.68
 -13  -1   2    1.23    4.16
 -13   1   3    4.86    4.29
 -13  -1   3    4.34    4.26
 -13   1   4   -1.56    4.26
 -13  -1   4    2.34    4.27
 -13   1   5   50.24   10.65
 -13  -1   5   42.69   10.08
 -13   1   6   -1.76    4.80
 -13  -1   6    1.12    3.12
 -13   1   7    1.21    3.09
 -13  -1   7    3.44    4.76
 -13   1   8   -0.23    3.39
 -13  -1   8    1.56    4.28
 -13   1   9   20.13    6.60
 -13  -1   9   22.55    7.63
 -13   1  10    2.19    3.58
 -13  -1  10    4.23    4.37
 -13   1  11    3.58    3.74
 -13  -1  11    5.39    4.99
 -13   1  12    0.08    2.77
 -13  -1  12   -2.50    4.13
 -13   1  13    3.93    3.55
 -13  -1  13    9.74    6.19
 -13   1  14   -0.85    3.22
 -13  -1  14   -0.32    3.04
 -13   1  15   27.52    7.15
 -13  -1  15   24.20    7.13
 -13   1  16    0.42    2.61
 -13  -1  16   -0.03    2.60
 -13   1  17   -0.55    2.96
 -13  -1  17   -1.30    3.09
 -13   1  18   -0.93    3.04
 -13  -1  18   -1.56    3.98
 -13   1  19    5.61    3.62
 -13  -1  19    6.89    4.24
 -13   1  20    2.21    2.88
 -13  -1  20    0.46    3.93
 -13   1  21    4.99    3.73
 -13  -1  21    2.34    3.75
 -13   1  22   -1.15    3.36
 -13  -1  22   -1.26    3.77
 -13   1  23   -0.55    2.86
 -13  -1  23    2.51    3.50
 -13   1  24   -0.33    2.29
 -13  -1  24   -0.41    3.19
 -13   1  25    2.53    3.83
 -13  -1  25    2.49    3.57
 -13   1  26   -0.65    3.49
 -13   2   1   12.58    6.25
 -13  -2   1   24.21    8.18
 -13   2   2    2.62    3.74
 -13  -2   2   -1.50    4.29
 -13   2   3    0.42    4.59
 -13  -2   3   15.55    6.75
 -13   2   4   10.04    5.31
 -13  -2   4    1.48    4.07
 -13   2   5    3.61    4.45
 -13  -2   5    0.05    3.74
 -13   2   6    1.58    3.05
 -13  -2   6   -0.57    2.41
 -13   2   7   21.13    6.70
 -13  -2   7   20.08    7.97
 -13   2   8   -1.13    3.41
 -13  -2   8    5.09    5.32
 -13   2   9   -0.28    2.77
 -13  -2   9    2.91    5.00
 -13   2  10   -0.73    2.90
 -13  -2  10   -0.80    3.55
 -13   2  11   13.96    5.27
 -13  -2  11   11.10    5.72
 -13   2  12    1.13    2.94
 -13  -2  12    0.51    4.45
 -13   2  13    5.79    3.79
 -13  -2  13    4.29    4.56
 -13   2  14   -0.46    2.77
 -13  -2  14    3.60    4.15
 -13   2  15    4.42    3.76
 -13  -2  15    6.70    4.38
 -13   2  16    2.68    3.33
 -13  -2  16   -0.72    3.62
 -13   2  17    2.11    2.80
 -13  -2  17    7.19    4.95
 -13   2  18    1.27    2.57
 -13  -2  18   -1.05    3.12
 -13   2  19    1.64    3.09
 -13  -2  19    1.47    4.30
 -13   2  20    3.17    3.06
 -13  -2  20    3.10    3.59
 -13   2  21    5.24    3.72
 -13  -2  21    0.98    3.81
 -13   2  22   -0.76    2.31
 -13  -2  22    3.75    3.96
 -13   2  23   18.63    5.19
 -13  -2  23   12.88    6.32
 -13   2  24   -0.44    2.63
 -13  -2  24   -0.50    2.87
 -13   2  25    0.81    3.25
 -13  -2  25   -1.19    3.67
 -13   2  26    1.77    2.89
 -13   2  27    8.83    4.30
 -13   3   1   -0.83    3.86
  13   3  -1    5.82    5.41
 -13  -3   1    6.24    5.41
 -13   3   2   -0.81    3.12
 -13  -3   2   -0.36    3.05
 -13   3   3    9.33    4.81
 -13  -3   3    3.99    4.80
 -13   3   4    6.79    4.59
 -13  -3   4   -2.02    4.70
 -13   3   5   16.92    5.84
 -13  -3   5    6.53    5.04
 -13   3   6    6.43    4.88
 -13  -3   6    8.19    6.46
 -13   3   7    1.30    3.25
 -13  -3   7    3.08    4.74
 -13   3   8    2.50    3.31
 -13  -3   8    7.75    5.96
 -13   3   9   12.68    5.13
 -13  -3   9   24.56    7.88
 -13   3  10    6.15    3.94
 -13  -3  10   13.22    6.61
 -13   3  11    5.86    3.66
 -13  -3  11    4.32    5.29
 -13   3  12   -0.11    2.79
 -13  -3  12    1.87    3.63
 -13   3  13    2.65    2.65
 -13  -3  13    1.73    4.36
 -13   3  14   -1.15    3.17
 -13  -3  14    0.99    4.33
 -13   3  15   26.30    5.94
 -13  -3  15   10.26    5.82
 -13   3  16   -0.55    2.64
 -13  -3  16   -0.44    3.00
 -13   3  17   -0.91    2.47
 -13  -3  17    0.75    2.72
 -13   3  18    0.99    2.47
 -13  -3  18   -1.47    4.08
 -13   3  19    8.33    3.62
 -13  -3  19    6.12    5.04
 -13   3  20    6.60    3.57
 -13  -3  20    7.34    5.00
 -13   3  21   -1.15    2.56
 -13  -3  21   -0.63    5.26
 -13   3  22    1.28    2.58
 -13  -3  22   -1.16    3.35
 -13   3  23    2.73    2.97
 -13  -3  23    4.05    4.44
 -13   3  24   -0.83    2.22
 -13   3  25    8.55    3.80
 -13   3  26   -1.10    2.93
 -13   3  27   -0.29    1.98
 -13   4   1    9.04    5.05
  13   4  -1    5.53    5.24
 -13  -4   1    3.12    5.61
 -13   4   2    7.15    4.64
  13   4  -2    9.23    6.30
 -13  -4   2    4.32    6.19
 -13   4   3    2.34    3.75
  13   4  -3    2.05    3.94
 -13  -4   3    6.18    5.02
 -13   4   4   -0.88    2.80
 -13  -4   4   -1.32    4.32
 -13   4   5    1.59    3.15
 -13  -4   5   -1.64    4.52
 -13   4   6    4.70    3.55
 -13  -4   6    3.72    5.85
 -13   4   7   11.00    4.41
 -13  -4   7   21.96    8.01
 -13   4   8    0.89    2.73
 -13  -4   8   16.02    6.62
 -13   4   9    0.90    2.36
 -13  -4   9   -0.90    3.78
 -13   4  10    3.35    3.44
 -13  -4  10   -2.25    5.06
 -13   4  11   12.03    4.42
 -13  -4  11    5.59    4.96
 -13   4  12   14.76    4.43
 -13  -4  12   13.34    7.00
 -13   4  13   18.81    4.91
 -13  -4  13    5.83    5.94
 -13   4  14   -1.05    2.68
 -13  -4  14   -0.84    2.95
 -13   4  15    0.73    1.87
 -13  -4  15   -1.23    3.43
 -13   4  16    2.23    2.52
 -13  -4  16    1.62    3.12
 -13   4  17    6.31    3.28
 -13  -4  17    6.23    5.21
 -13   4  18    1.90    2.41
 -13  -4  18    2.08    5.30
 -13   4  19    0.39    1.98
 -13  -4  19    9.05    5.89
 -13   4  20   -0.53    1.71
 -13  -4  20   -1.49    4.47
 -13   4  21   -0.13    1.99
 -13  -4  21    0.48    3.67
 -13   4  22    0.06    1.77
 -13  -4  22   11.81    6.09
 -13   4  23    6.01    3.07
 -13   4  24    1.69    2.29
 -13   4  25    1.17    1.98
 -13   5   1    7.34    4.23
  13   5  -1    2.02    4.49
 -13  -5   1   15.62    8.04
 -13   5   2    2.44    3.39
  13   5  -2    5.58    5.72
 -13  -5   2   -0.25    5.36
 -13   5   3    3.80    3.04
  13   5  -3    2.58    5.47
 -13  -5   3   -0.04    4.97
 -13   5   4    0.58    2.72
  13   5  -4    1.80    4.68
 -13  -5   4    2.42    5.52
 -13   5   5   11.24    4.42
 -13  -5   5   -0.41    4.03
 -13   5   6    4.24    3.24
 -13   5   7   -0.13    2.42
 -13  -5   7   -2.00    5.06
 -13   5   8    1.12    2.98
 -13  -5   8    4.41    3.30
 -13   5   9   10.58    4.19
 -13  -5   9   32.03    9.47
 -13   5  10   11.38    4.15
 -13  -5  10   21.12    8.73
 -13   5  11   13.09    4.08
 -13  -5  11   11.15    6.67
 -13   5  12   -0.20    2.08
 -13  -5  12    3.89    6.01
 -13   5  13   -0.93    2.47
 -13  -5  13   -0.73    5.10
 -13   5  14    2.65    2.44
 -13  -5  14   -1.13    4.93
 -13   5  15   11.40    3.49
 -13  -5  15   12.06    7.39
 -13   5  16    3.91    2.17
 -13  -5  16    2.23    4.57
 -13   5  17    1.65    1.88
 -13  -5  17   -2.33    4.99
 -13   5  18   -0.17    1.89
 -13  -5  18   -1.18    3.77
 -13  -5  19    8.14    5.70
 -13  -5  20    1.80    3.20
 -13  -5  21    9.19    5.03
 -13   6   1    9.71    4.86
  13   6  -1    9.35    7.51
 -13  -6   1    5.20    7.01
 -13   6   2   -1.19    3.43
  13   6  -2   -0.09    5.11
 -13  -6   2    0.01    3.61
 -13   6   3   -1.00    3.18
  13   6  -3   -0.61    4.02
 -13  -6   3    3.43    5.00
 -13   6   4   -0.18    2.68
  13   6  -4    0.14    4.66
 -13  -6   4   -0.60    4.68
 -13   6   5   -0.27    2.85
  13   6  -5   -1.67    5.43
 -13  -6   5   -1.42    3.55
 -13   6   6   12.83    4.65
  13   6  -6   12.50    6.84
 -13  -6   6   15.59    7.87
 -13   6   7    5.81    3.75
 -13  -6   7    4.72    5.01
 -13   6   8    8.57    3.95
 -13  -6   8    8.19    6.80
 -13   6   9    0.65    3.08
 -13  -6   9    2.89    6.39
 -13   6  10   14.94    4.27
 -13  -6  10   12.10    6.22
 -13   6  11    2.07    2.05
 -13  -6  11    0.57    4.26
 -13   6  12    3.13    2.50
 -13  -6  12   19.77    7.24
 -13   6  13    1.95    2.23
 -13  -6  13   10.33    6.55
 -13   6  14    1.47    1.77
 -13  -6  14    0.29    4.83
 -13   6  15    2.59    1.81
 -13  -6  15   -1.29    4.07
 -13  -6  16   -2.43    5.32
 -13  -6  17    5.85    5.05
 -13  -6  18    0.93    4.14
 -13  -6  19    1.12    4.96
 -13  -6  20   -0.59    2.80
 -13   7   1   -0.86    3.27
  13   7  -1    1.32    5.30
 -13  -7   1   -1.30    4.90
 -13   7   2   -0.00    2.56
  13   7  -2   -0.09    3.66
 -13  -7   2    2.16    5.30
 -13   7   3    1.94    3.78
  13   7  -3    2.29    5.70
 -13  -7   3    2.10    4.76
 -13   7   4   16.55    5.39
  13   7  -4   18.37    8.96
 -13  -7   4   18.76    8.60
 -13   7   5    7.93    4.06
  13   7  -5   10.60    6.42
 -13  -7   5    3.01    4.95
 -13   7   6   -0.67    2.34
  13   7  -6    0.76    5.07
 -13  -7   6    8.13    5.76
 -13   7   7   -0.18    2.42
  13   7  -7   -0.48    3.70
 -13  -7   7    3.09    6.06
 -13   7   8    1.34    2.65
  13   7  -8    1.00    4.37
 -13  -7   8    3.35    5.85
 -13   7   9    3.22    2.87
 -13  -7   9    5.80    4.82
 -13   7  10   10.52    3.79
 -13  -7  10   10.72    7.04
 -13   7  11    0.23    1.65
 -13  -7  11   -2.99    6.52
 -13   7  12   -0.43    1.65
 -13  -7  12   -1.44    4.74
 -13   7  13    0.00    1.57
 -13  -7  13   -1.79    5.02
 -13   7  14    4.12    2.12
 -13  -7  14    1.29    4.97
 -13  -7  15    1.55    4.63
 -13  -7  16   -2.25    5.57
 -13  -7  17   -0.02    1.45
 -13  -7  18   -1.42    4.70
 -13   8   1    4.04    3.62
  13   8  -1    0.64    5.79
 -13  -8   1   -1.03    4.80
 -13   8   2    4.85    3.63
  13   8  -2   11.14    7.47
 -13  -8   2   10.53    8.13
 -13   8   3    2.50    3.58
  13   8  -3   -0.82    5.37
 -13  -8   3    2.02    4.82
 -13   8   4    3.18    4.10
  13   8  -4    8.31    6.51
 -13  -8   4   -2.52    5.40
 -13   8   5    1.82    3.05
  13   8  -5   13.26    8.26
 -13  -8   5    6.05    6.18
 -13   8   6   14.57    4.83
  13   8  -6   18.90    8.92
 -13  -8   6   11.73    8.12
 -13   8   7   -1.32    2.96
  13   8  -7   -0.81    4.68
 -13  -8   7   -3.10    5.62
 -13   8   8    5.22    3.23
  13   8  -8   -1.83    4.96
 -13  -8   8    9.69    7.19
 -13   8   9   -0.87    1.92
  13   8  -9    1.74    4.41
 -13  -8   9    2.09    5.62
 -13   8  10    0.55    2.49
  13   8 -10   -0.90    3.81
 -13  -8  10   -1.49    4.42
 -13   8  11   -0.53    2.16
 -13  -8  11   -2.61    5.50
 -13   8  12    8.80    3.08
 -13  -8  12   12.09    6.96
 -13  -8  13   -1.34    5.51
 -13  -8  14    4.23    6.29
 -13  -8  15   -1.69    5.00
 -13  -8  16    9.70    6.14
 -13   9   1   -0.93    3.36
  13   9  -1    1.34    5.23
 -13  -9   1    4.88    6.70
 -13   9   2    5.21    4.11
  13   9  -2   -1.43    5.32
 -13  -9   2   -0.24    5.38
 -13   9   3    0.64    3.70
  13   9  -3   -0.06    4.60
 -13  -9   3    5.02    6.24
 -13   9   4    9.02    4.81
  13   9  -4   13.02    7.29
 -13  -9   4    2.70    4.10
 -13   9   5   -0.14    2.58
  13   9  -5   -1.39    5.01
 -13  -9   5   -2.74    6.96
 -13   9   6    4.79    3.38
  13   9  -6    2.37    5.13
 -13  -9   6    3.75    5.11
 -13   9   7   -0.91    2.77
  13   9  -7   -1.36    5.90
 -13  -9   7    2.88    3.82
 -13   9   8    4.69    3.46
  13   9  -8   -0.90    5.13
 -13  -9   8   -0.07    4.51
  13   9  -9   -1.08    4.77
 -13  -9   9   -1.10    4.91
  13   9 -10   11.52    7.90
 -13  -9  10    6.35    6.95
  13   9 -11   -1.74    5.38
 -13  -9  11   -0.44    4.97
 -13  -9  12    0.15    4.65
 -13  -9  13   -0.92    4.89
 -13  -9  14    1.65    5.79
 -13  10   1    3.04    3.41
  13  10  -1   -1.62    4.28
 -13 -10   1    5.42    6.54
 -13  10   2    0.56    4.17
  13  10  -2    3.23    6.32
 -13 -10   2    2.14    6.41
  13  10  -3   -2.08    4.75
 -13 -10   3   -0.02    5.90
  13  10  -4   -1.68    5.13
 -13 -10   4    0.34    4.28
  13  10  -5   -1.65    5.01
 -13 -10   5   -1.97    5.44
  13  10  -6    8.35    6.82
 -13 -10   6    0.08    2.98
  13  10  -7   -0.69    5.08
 -13 -10   7   -0.90    3.41
  13  10  -8    1.85    6.36
 -13 -10   8   10.25    6.54
  13  10  -9    1.26    4.93
 -13 -10   9    2.11    5.34
  13  10 -10   -0.37    3.24
 -13 -10  10    1.20    3.46
  13  10 -11    2.70    6.27
 -13 -10  11    1.97    4.85
  13  10 -12   -1.09    5.78
 -13 -10  12    8.60    6.73
  13  11  -1    2.25    4.85
 -13 -11   1   -0.37    3.28
  13  11  -2   -0.15    3.49
 -13 -11   2    6.36    5.56
  13  11  -3   -1.58    5.03
 -13 -11   3   -1.83    4.87
  13  11  -4    2.96    5.66
 -13 -11   4    5.08    6.77
  13  11  -5   -2.21    6.19
 -13 -11   5   -0.52    5.04
  13  11  -6    7.02    6.00
 -13 -11   6    4.63    6.07
  13  11  -7   -0.26    5.99
 -13 -11   7   -1.04    5.17
  13  11  -8    2.27    6.36
 -13 -11   8    1.07    6.09
  13  11  -9   -1.91    5.56
 -13 -11   9    4.71    5.88
  13  11 -10    7.08    8.18
  13  11 -11   -2.96    7.11
  13  11 -12    1.64    4.10
  13  11 -13   -0.30    5.67
  13  11 -14    0.95    4.41
 -13 -12   1    2.73    6.29
 -13 -12   2    2.67    7.40
 -13 -12   3   -0.78    4.15
 -13 -12   4   -1.90    5.55
 -13 -12   5    3.90    5.54
 -13 -12   6    4.79    6.21
 -12   0   1    2.55    3.48
 -12   0   2   14.57    5.91
 -12   0   3    0.08    3.65
 -12   0   4   -1.79    3.72
 -12   0   5   -0.28    3.55
 -12   0   6   74.82   13.01
 -12   0   7    0.71    2.33
 -12   0   8    7.69    4.90
 -12   0   9    0.77    3.33
 -12   0  10   48.93   10.10
 -12   0  11   -0.88    3.96
 -12   0  12   29.26    7.68
 -12   0  13   -0.14    2.90
 -12   0  14    3.20    3.52
 -12   0  15   -0.59    2.02
 -12   0  16   14.77    5.39
 -12   0  17    1.39    2.65
 -12   0  18    4.07    3.37
 -12   0  19   -0.75    2.75
 -12   0  20    5.62    3.97
 -12   0  21   -0.66    2.48
 -12   0  22   18.64    6.18
 -12   1   1   -1.32    3.61
 -12  -1   1    2.45    3.22
 -12   1   2   38.40    8.85
 -12  -1   2   18.91    7.64
 -12   1   3   10.53    5.52
 -12  -1   3    2.73    5.23
 -12   1   4   33.79    8.74
 -12  -1   4   35.35    9.25
 -12   1   5    0.00    3.23
 -12  -1   5    2.69    4.06
 -12   1   6    5.79    4.47
 -12  -1   6    5.19    4.71
 -12   1   7    4.80    3.69
 -12  -1   7   -2.41    4.31
 -12   1   8   41.48    9.26
 -12  -1   8   60.93   11.50
 -12   1   9   -0.68    2.95
 -12  -1   9    6.26    4.90
 -12   1  10   27.28    6.65
 -12  -1  10    9.78    4.84
 -12   1  11    1.92    3.68
 -12  -1  11   -1.53    3.72
 -12   1  12    2.51    3.21
 -12  -1  12    6.58    4.78
 -12   1  13    0.39    2.74
 -12  -1  13   -1.02    3.20
 -12   1  14   53.47    9.86
 -12  -1  14   70.14   11.94
 -12   1  15    0.04    3.14
 -12  -1  15   -0.60    2.95
 -12   1  16    0.64    3.01
 -12  -1  16   -0.51    3.03
 -12   1  17    0.46    3.05
 -12  -1  17   -0.24    3.61
 -12   1  18   15.84    5.05
 -12  -1  18    5.86    4.43
 -12   1  19    1.41    2.19
 -12  -1  19   -0.83    2.78
 -12   1  20    4.63    3.52
 -12  -1  20    9.04    4.84
 -12   1  21    0.93    3.28
 -12  -1  21   -1.16    3.60
 -12   1  22   -0.47    2.93
 -12  -1  22   -0.48    3.50
 -12   2   1    1.61    3.60
 -12  -2   1    4.68    4.90
 -12   2   2   21.42    6.73
 -12  -2   2   21.63    7.66
 -12   2   3    0.47    3.38
 -12  -2   3    1.37    3.87
 -12   2   4    0.80    3.14
 -12  -2   4    6.20    5.59
 -12   2   5    2.92    3.72
 -12  -2   5    6.96    5.21
 -12   2   6   47.05    9.16
 -12  -2   6   33.21    9.23
 -12   2   7   14.95    5.35
 -12  -2   7   10.58    6.16
 -12   2   8    4.03    3.73
 -12  -2   8    5.09    4.57
 -12   2   9   -0.27    2.30
 -12  -2   9   -0.53    3.42
 -12   2  10   27.51    7.14
 -12  -2  10   39.84    9.48
 -12   2  11    8.21    3.88
 -12  -2  11   15.81    6.59
 -12   2  12   16.70    5.30
 -12  -2  12   19.75    6.82
 -12   2  13    1.14    2.48
 -12  -2  13    1.27    3.78
 -12   2  14   -0.01    2.00
 -12  -2  14    2.45    3.67
 -12   2  15    1.75    3.01
 -12  -2  15    5.67    4.86
 -12   2  16   13.31    4.60
 -12  -2  16   19.16    6.69
 -12   2  17    0.53    2.22
 -12  -2  17   -0.84    3.53
 -12   2  18    2.54    2.79
 -12  -2  18   -0.42    3.80
 -12   2  19    1.60    2.00
 -12  -2  19   -1.43    4.28
 -12   2  20    9.51    3.97
 -12  -2  20    6.10    4.08
 -12   2  21    1.96    2.63
 -12  -2  21    3.78    4.04
 -12   2  22   17.12    5.29
 -12  -2  22   11.65    5.94
 -12   2  23    0.65    2.51
 -12   3   1    2.00    3.10
  12   3  -1    0.54    4.14
 -12  -3   1    0.95    4.08
 -12   3   2    8.39    5.39
  12   3  -2   27.45    9.21
 -12  -3   2   11.28    6.54
 -12   3   3    3.62    3.17
  12   3  -3    7.02    5.75
 -12  -3   3    4.20    5.76
 -12   3   4   32.79    7.82
 -12  -3   4   42.13   10.39
 -12   3   5    2.91    3.83
 -12  -3   5    1.81    4.87
 -12   3   6   -0.13    2.21
 -12  -3   6   -0.65    5.01
 -12   3   7   -1.30    3.08
 -12  -3   7    0.12    3.65
 -12   3   8   17.43    5.53
 -12  -3   8   36.28    9.27
 -12   3   9   10.35    4.60
 -12  -3   9   10.76    6.00
 -12   3  10   31.38    6.76
 -12  -3  10   24.21    8.04
 -12   3  11   -0.46    2.14
 -12  -3  11   -1.20    3.50
 -12   3  12   14.67    4.84
 -12  -3  12   13.76    6.83
 -12   3  13    2.81    2.55
 -12  -3  13    0.24    3.21
 -12   3  14   34.66    6.75
 -12  -3  14   38.39    9.31
 -12   3  15    7.29    3.42
 -12  -3  15   13.00    5.80
 -12   3  16   -0.18    2.17
 -12  -3  16    1.09    3.98
 -12   3  17    0.43    1.75
 -12  -3  17    2.96    5.10
 -12   3  18    0.85    2.15
 -12  -3  18   -0.07    3.19
 -12   3  19    5.86    3.38
 -12  -3  19    8.64    4.88
 -12   3  20    1.80    2.51
 -12  -3  20    6.54    5.18
 -12   3  21   -0.10    2.44
 -12  -3  21   -2.09    4.56
 -12   3  22    0.79    2.01
 -12  -3  22   -0.44    3.54
 -12   3  23    7.85    3.26
 -12  -3  23    1.04    4.05
 -12   4   1    8.13    4.85
  12   4  -1   12.71    6.71
 -12  -4   1    9.80    5.85
 -12   4   2    6.35    4.03
  12   4  -2   10.69    6.42
 -12  -4   2    8.21    6.56
 -12   4   3    5.59    3.87
  12   4  -3    6.51    5.39
 -12  -4   3    1.74    4.02
 -12   4   4    0.49    2.96
  12   4  -4    0.70    3.94
 -12  -4   4    2.31    4.35
 -12   4   5    1.14    2.93
  12   4  -5   10.44    5.88
 -12  -4   5    7.71    6.20
 -12   4   6   30.71    7.13
  12   4  -6   40.46   10.41
 -12  -4   6   29.88    9.50
 -12   4   7   16.18    5.12
  12   4  -7   19.29    7.65
 -12  -4   7   20.27    7.73
 -12   4   8    0.03    2.14
 -12  -4   8    2.51    3.64
 -12   4   9    7.09    3.68
 -12  -4   9    4.55    4.61
 -12   4  10   14.35    4.38
 -12  -4  10    8.27    5.73
 -12   4  11   12.97    4.27
 -12  -4  11    7.59    5.67
 -12   4  12   19.72    4.86
 -12  -4  12   15.98    7.46
 -12   4  13    1.57    2.33
 -12  -4  13   -0.92    5.21
 -12   4  14    1.37    2.04
 -12  -4  14    8.70    4.51
 -12   4  15    1.57    2.16
 -12  -4  15    0.90    4.12
 -12   4  16   13.33    3.84
 -12  -4  16   15.59    6.94
 -12   4  17   13.64    3.82
 -12  -4  17   10.91    6.44
 -12   4  18    7.76    3.09
 -12  -4  18    5.15    4.29
 -12   4  19    2.05    1.88
 -12  -4  19   -0.97    4.08
 -12   4  20    3.86    2.41
 -12  -4  20    4.28    3.95
 -12   4  21    2.85    2.35
 -12  -4  21    7.08    5.28
 -12   4  22   18.24    4.44
 -12  -4  22   10.47    6.34
 -12   4  23    4.38    2.61
 -12  -4  23   -1.32    4.57
 -12   4  24    1.61    2.19
 -12   5   1   -1.34    3.41
  12   5  -1   -0.90    4.49
 -12  -5   1   -0.46    4.41
 -12   5   2    8.10    4.25
  12   5  -2    1.48    3.90
 -12  -5   2    9.18    6.31
 -12   5   3   20.70    5.90
  12   5  -3    6.28    4.89
 -12  -5   3   10.71    6.96
 -12   5   4   15.28    5.05
  12   5  -4    3.38    4.57
 -12  -5   4   17.89    7.79
 -12   5   5    1.42    2.98
  12   5  -5    0.71    4.34
 -12  -5   5   21.28    9.00
 -12   5   6    3.11    2.83
  12   5  -6   -0.38    3.68
 -12  -5   6   -2.17    5.91
 -12   5   7    4.24    3.11
  12   5  -7    8.38    5.86
 -12  -5   7    6.15    5.77
 -12   5   8   15.35    4.96
  12   5  -8   29.20    9.79
 -12  -5   8   18.18    7.84
 -12   5   9   30.11    5.74
  12   5  -9    8.79    6.16
 -12  -5   9    9.90    6.49
 -12   5  10    7.28    3.45
 -12  -5  10   13.17    6.55
 -12   5  11    0.72    2.56
 -12  -5  11   -0.59    4.78
 -12   5  12    0.90    2.17
 -12  -5  12   -0.10    3.27
 -12   5  13   17.39    4.09
 -12  -5  13   14.74    7.33
 -12   5  14   15.08    3.68
 -12  -5  14   20.75    7.16
 -12   5  15    0.77    1.64
 -12  -5  15   -0.08    2.21
 -12   5  16    2.39    1.76
 -12  -5  16    1.03    4.44
 -12   5  17    3.97    1.91
 -12  -5  17   -1.09    4.07
 -12   5  18   12.28    3.14
 -12  -5  18   10.08    6.16
 -12   5  19    0.52    1.34
 -12  -5  19    0.28    3.12
 -12   5  20    3.95    2.11
 -12  -5  20   -0.88    3.73
 -12  -5  21   -0.10    2.47
 -12  -5  22   -0.61    3.53
 -12  -5  23   -1.38    3.78
 -12  -5  24    1.37    3.73
 -12   6   1   10.45    5.19
  12   6  -1   34.46   10.06
 -12  -6   1   23.80    8.94
 -12   6   2    8.08    4.30
  12   6  -2    1.95    4.71
 -12  -6   2   12.07    6.62
 -12   6   3    3.62    3.70
  12   6  -3    3.54    5.02
 -12  -6   3    4.35    4.42
 -12   6   4    2.89    3.01
  12   6  -4    2.02    5.03
 -12  -6   4    3.60    5.64
 -12   6   5   36.53    7.39
  12   6  -5   43.27   11.50
 -12  -6   5   37.07   10.79
 -12   6   6   16.62    5.28
  12   6  -6   16.47    7.65
 -12  -6   6    1.04    5.26
 -12   6   7    3.55    3.11
  12   6  -7   20.29    8.66
 -12  -6   7    0.55    3.47
 -12   6   8    5.79    2.84
  12   6  -8   -0.52    3.96
 -12  -6   8    2.09    5.15
 -12   6   9    5.15    3.25
  12   6  -9   -0.41    4.28
 -12  -6   9    5.09    5.13
 -12   6  10    7.74    3.11
  12   6 -10    4.81    6.00
 -12  -6  10    8.66    7.01
 -12   6  11   25.92    5.10
  12   6 -11   31.01    9.92
 -12  -6  11   42.71   11.08
 -12   6  12   13.19    3.48
 -12  -6  12    0.64    4.76
 -12   6  13    0.99    1.63
 -12  -6  13    1.06    3.93
 -12   6  14    0.37    1.30
 -12  -6  14   -1.65    4.32
 -12   6  15    5.53    2.07
 -12  -6  15    2.51    5.28
 -12   6  16    3.51    1.56
 -12  -6  16    1.66    4.58
 -12  -6  17    4.86    5.15
 -12  -6  18    1.03    5.10
 -12  -6  19   -1.37    4.24
 -12  -6  20   -0.77    3.19
 -12  -6  21    1.47    4.75
 -12  -6  22    3.54    5.87
 -12  -6  23   -1.06    3.62
 -12  -6  24   -2.94    4.98
 -12   7   1    4.38    3.69
  12   7  -1    1.93    5.25
 -12  -7   1    3.03    5.64
 -12   7   2    5.30    4.31
  12   7  -2   11.30    7.22
 -12  -7   2    5.31    5.58
 -12   7   3   18.81    5.88
  12   7  -3    4.09    5.60
 -12  -7   3   12.94    7.51
 -12   7   4    4.75    3.57
  12   7  -4   -1.86    4.98
 -12  -7   4    6.48    5.30
 -12   7   5    3.23    3.03
  12   7  -5    1.02    4.15
 -12  -7   5    6.17    6.12
 -12   7   6    3.07    3.13
  12   7  -6    2.14    3.95
 -12  -7   6   -0.00    4.58
 -12   7   7    4.00    2.87
  12   7  -7    7.01    4.84
 -12  -7   7   -1.78    4.29
 -12   7   8    0.51    2.20
  12   7  -8    7.89    6.08
 -12  -7   8    6.75    6.18
 -12   7   9   18.54    4.99
  12   7  -9   21.40    9.30
 -12  -7   9   23.93    9.14
 -12   7  10   -0.00    1.61
  12   7 -10   -1.32    4.71
 -12  -7  10   -0.35    4.72
 -12   7  11   -0.38    2.04
  12   7 -11   -0.33    4.34
 -12  -7  11   -1.40    4.79
 -12   7  12   -0.58    1.56
  12   7 -12    2.90    4.26
 -12  -7  12    1.98    4.77
 -12   7  13    2.99    1.87
 -12  -7  13    2.52    5.10
 -12   7  14    9.33    2.44
 -12  -7  14   -1.20    5.04
 -12  -7  15    2.51    4.70
 -12  -7  16   -2.02    4.31
 -12  -7  17    1.27    4.18
 -12  -7  18   -1.36    4.94
 -12  -7  19   16.41    7.79
 -12  -7  20    7.31    6.75
 -12  -7  21   -0.98    3.45
 -12  -7  22   -2.66    5.78
 -12   8   1   20.91    6.37
  12   8  -1   12.88    8.14
 -12  -8   1   32.47   10.98
 -12   8   2   -1.56    3.30
  12   8  -2   -1.13    5.26
 -12  -8   2   -1.37    4.05
 -12   8   3    3.54    3.59
  12   8  -3    4.82    4.82
 -12  -8   3   -0.84    5.59
 -12   8   4   -0.43    3.23
  12   8  -4   -1.31    4.07
 -12  -8   4   -0.09    3.74
 -12   8   5   17.37    5.32
  12   8  -5   10.43    7.27
 -12  -8   5   20.12    9.10
 -12   8   6   -0.00    2.81
  12   8  -6   -0.37    4.81
 -12  -8   6    1.82    4.51
 -12   8   7   19.31    5.24
  12   8  -7   18.23    8.18
 -12  -8   7   14.59    7.52
 -12   8   8   -1.24    2.51
  12   8  -8   -1.17    4.54
 -12  -8   8    0.17    3.43
 -12   8   9    0.29    2.08
  12   8  -9    6.48    5.08
 -12  -8   9   -0.66    5.20
 -12   8  10   -0.71    2.20
  12   8 -10    4.92    5.83
 -12  -8  10   -1.75    4.30
 -12   8  11    2.70    2.58
  12   8 -11   -0.60    4.34
 -12  -8  11   11.91    6.84
  12   8 -12    2.69    4.47
 -12  -8  12   -0.75    3.61
  12   8 -13    1.27    4.92
 -12  -8  13    5.41    6.41
  12   8 -14   -1.30    5.29
 -12  -8  14   -2.08    5.72
 -12  -8  15    1.99    4.72
 -12  -8  16    1.22    3.74
 -12  -8  17   -1.24    3.37
 -12  -8  18    3.39    4.76
 -12  -8  19   -1.16    4.33
 -12  -8  20    5.63    6.41
 -12  -8  21    5.41    6.39
 -12   9   1   -0.15    3.32
  12   9  -1   -0.75    2.79
 -12  -9   1   -2.51    7.08
 -12   9   2    2.74    3.85
  12   9  -2    6.99    5.96
 -12  -9   2   -2.18    6.32
 -12   9   3   24.40    6.56
  12   9  -3   21.72    9.95
 -12  -9   3    5.90    5.29
 -12   9   4    1.67    3.53
  12   9  -4    1.72    5.27
 -12  -9   4   -1.01    4.45
 -12   9   5    1.25    3.44
  12   9  -5   -1.68    5.32
 -12  -9   5    5.35    5.02
 -12   9   6    3.30    3.25
  12   9  -6   -2.28    5.43
 -12  -9   6   -1.12    4.98
  12   9  -7   -0.89    5.14
 -12  -9   7    1.14    5.92
  12   9  -8   -1.25    4.74
 -12  -9   8   -2.80    5.73
  12   9  -9   11.90    7.82
 -12  -9   9   18.12    9.10
  12   9 -10   -1.28    4.91
 -12  -9  10    2.08    3.86
  12   9 -11    1.45    5.11
 -12  -9  11    1.24    7.74
  12   9 -12    1.97    4.61
 -12  -9  12   -0.26    3.57
  12   9 -13   19.52    8.15
 -12  -9  13    2.80    5.13
  12   9 -14    1.59    5.57
 -12  -9  14   -1.83    4.26
  12   9 -15   -1.93    4.88
 -12  -9  15   12.29    7.58
 -12  -9  16   -1.77    5.64
 -12  -9  17   -0.67    4.47
 -12  -9  18   -1.14    4.47
 -12  -9  19    5.91    6.64
  12  10  -1   -0.09    4.18
 -12 -10   1    1.84    6.08
  12  10  -2   -1.28    5.45
 -12 -10   2   -1.37    5.39
  12  10  -3    3.16    4.15
 -12 -10   3    3.14    3.54
  12  10  -4   -1.60    5.09
 -12 -10   4   -1.51    5.70
  12  10  -5    8.40    6.19
 -12 -10   5    3.82    5.45
  12  10  -6   -2.53    6.39
 -12 -10   6   -0.69    5.83
  12  10  -7   21.15    9.08
 -12 -10   7   18.63    9.49
  12  10  -8   -1.41    5.01
 -12 -10   8   -0.64    2.85
  12  10  -9    5.45    6.47
 -12 -10   9    8.78    7.02
  12  10 -10    3.42    5.21
 -12 -10  10    0.44    4.95
  12  10 -11   14.52    8.04
 -12 -10  11   -0.20    3.23
  12  10 -12   -1.14    4.15
 -12 -10  12   -1.59    4.92
  12  10 -13   -1.44    4.49
 -12 -10  13   -0.21    3.44
  12  10 -14    6.46    6.23
 -12 -10  14   -1.62    5.90
  12  10 -15   -1.16    6.26
 -12 -10  15   -1.88    4.76
  12  10 -16   -0.56    5.54
 -12 -10  16    3.82    6.52
  12  10 -17   14.31    7.92
 -12 -10  17    7.74    6.28
  12  11  -1   -2.21    4.98
 -12 -11   1   -1.80    6.87
  12  11  -2   -0.07    4.85
 -12 -11   2    2.25    6.46
  12  11  -3    2.75    5.78
 -12 -11   3   13.54    8.43
  12  11  -4   -1.00    5.80
 -12 -11   4    2.44    5.06
  12  11  -5    9.30    7.12
 -12 -11   5   -1.62    4.37
  12  11  -6   -0.34    4.98
 -12 -11   6    2.59    5.04
  12  11  -7   -0.62    5.71
 -12 -11   7   -1.41    5.83
  12  11  -8   -0.98    4.49
 -12 -11   8   -1.28    6.05
  12  11  -9    4.38    7.37
 -12 -11   9   -0.72    4.12
  12  11 -10   -2.64    5.02
 -12 -11  10    3.15    4.90
  12  11 -11    3.25    5.09
 -12 -11  11   -1.41    6.01
  12  11 -12    1.93    4.40
 -12 -11  12   -0.01    4.36
  12  11 -13   -0.48    6.63
 -12 -11  13   -1.12    7.17
  12  11 -14   -0.24    4.86
 -12 -11  14    0.23    5.30
  12  11 -15    7.50    7.66
 -12 -11  15    0.38    4.97
  12  11 -16    5.12    6.88
  12  11 -17    3.99    5.71
  12  11 -18   -1.76    5.81
  12  12  -1    1.98    6.70
 -12 -12   1   10.46    6.93
  12  12  -2    0.50    5.38
 -12 -12   2   -2.93    6.18
  12  12  -3   -0.60    6.41
 -12 -12   3   -1.28    5.58
  12  12  -4    4.46    7.48
 -12 -12   4   -1.93    4.66
  12  12  -5    4.09    6.19
 -12 -12   5    2.65    6.82
  12  12  -6   -1.71    7.52
 -12 -12   6   -1.96    6.34
  12  12  -7    5.87    6.18
 -12 -12   7    7.11    6.20
  12  12  -8   -1.06    4.98
 -12 -12   8   -0.03    4.94
  12  12  -9   -2.36    5.75
 -12 -12   9    2.60    6.00
  12  12 -10    6.27    6.84
 -12 -12  10   -1.76    4.61
  12  12 -11   15.62    8.37
 -12 -12  11    9.97    7.60
  12  12 -12   -1.40    5.45
 -12 -12  12   -0.12    6.51
  12  12 -13   -1.30    5.45
 -12 -12  13    1.02    3.72
  12  12 -14    1.17    5.95
  12  12 -15   -0.80    4.60
  12  12 -16    2.15    5.20
  12  12 -17    3.74    6.46
 -12 -13   3   -1.87    7.25
 -12 -13   4    0.56    6.58
 -12 -13   5   -1.71    6.12
 -12 -13   6    5.27    6.31
 -12 -13   7   -1.75    6.22
 -12 -13   8   -2.14    5.18
 -12 -13   9   -2.36    5.51
 -12 -13  10   -1.91    6.16
 -11   0   1  104.54   16.29
  11   0  -1  120.20   17.17
 -11   0   2    2.52    3.75
  11   0  -2   -0.36    3.28
 -11   0   3   36.09    8.81
  11   0  -3   40.70    9.11
 -11   0   4    0.22    2.93
  11   0  -4   -0.71    4.29
 -11   0   5  154.54   19.34
 -11   0   6   -0.40    2.07
 -11   0   7    3.95    3.26
 -11   0   8   -0.49    2.89
 -11   0   9   55.07   10.17
 -11   0  10    1.54    3.04
 -11   0  11   60.64   10.59
 -11   0  12   -1.12    2.94
 -11   0  13    2.62    3.31
 -11   0  14   -1.70    3.52
 -11   0  15   21.13    6.08
 -11   0  16   -0.82    3.21
 -11   0  17    3.04    3.03
 -11   0  18   -0.61    2.70
 -11   0  19   20.43    6.33
 -11   1   1   81.19   14.01
  11  -1  -1  104.55   15.81
  11   1  -1   91.43   15.46
 -11  -1   1   97.17   15.53
 -11   1   2    1.17    3.89
  11  -1  -2   -0.79    3.41
  11   1  -2    7.34    4.67
 -11  -1   2   -2.36    4.96
 -11   1   3   42.60    9.63
  11   1  -3   37.46    9.46
 -11  -1   3   56.37   11.16
 -11   1   4    1.12    2.81
  11   1  -4    0.64    2.65
 -11  -1   4    0.23    3.07
 -11   1   5    6.26    4.50
  11   1  -5    5.08    4.42
 -11  -1   5    6.42    4.64
 -11   1   6    0.16    2.93
  11   1  -6    2.19    3.71
 -11  -1   6    1.68    3.90
 -11   1   7   61.93   10.73
 -11  -1   7   58.00   11.35
 -11   1   8    1.63    3.17
 -11  -1   8   -0.17    4.33
 -11   1   9   21.81    6.25
 -11  -1   9   13.98    5.96
 -11   1  10    0.75    2.39
 -11  -1  10    0.69    3.48
 -11   1  11   10.29    4.55
 -11  -1  11   15.02    5.73
 -11   1  12    3.30    3.39
 -11  -1  12    0.55    2.67
 -11   1  13   38.91    7.65
 -11  -1  13   27.78    7.88
 -11   1  14    0.11    2.22
 -11  -1  14    1.01    2.61
 -11   1  15   -0.48    2.72
 -11  -1  15   -1.44    3.29
 -11   1  16    0.05    2.34
 -11  -1  16    1.07    2.37
 -11   1  17   13.10    4.85
 -11  -1  17   24.51    6.78
 -11   1  18    0.34    2.31
 -11  -1  18   -1.47    3.37
 -11   1  19    8.10    3.59
 -11  -1  19    6.76    4.49
 -11   2   1   29.76    7.50
  11   2  -1   20.72    7.27
 -11  -2   1   10.24    6.22
 -11   2   2    0.74    3.23
  11   2  -2   -1.24    4.04
 -11  -2   2    0.04    4.68
 -11   2   3   16.58    5.61
  11   2  -3   16.68    6.40
 -11  -2   3   20.69    7.76
 -11   2   4   12.02    5.43
  11   2  -4    3.60    4.02
 -11  -2   4    6.63    5.38
 -11   2   5   49.64    9.55
  11   2  -5   59.10   11.94
 -11  -2   5   63.06   11.97
 -11   2   6   25.50    6.91
  11   2  -6   20.90    6.86
 -11  -2   6   20.82    8.02
 -11   2   7    9.54    4.42
  11   2  -7    2.55    3.91
 -11  -2   7    6.98    4.98
 -11   2   8   16.82    5.41
  11   2  -8   13.05    6.07
 -11  -2   8   21.20    6.89
 -11   2   9   37.66    7.54
 -11  -2   9   38.03    9.01
 -11   2  10    3.78    3.79
 -11  -2  10    4.40    4.60
 -11   2  11   37.97    7.38
 -11  -2  11   30.45    8.68
 -11   2  12   -0.72    2.16
 -11  -2  12    6.56    4.79
 -11   2  13   -0.00    2.12
 -11  -2  13   -1.14    3.15
 -11   2  14    6.97    3.48
 -11  -2  14    1.64    3.46
 -11   2  15   18.18    5.32
 -11  -2  15   17.82    6.60
 -11   2  16    9.33    3.83
 -11  -2  16   10.37    5.01
 -11   2  17    8.51    3.77
 -11  -2  17    7.03    4.71
 -11   2  18   -0.36    1.81
 -11  -2  18   -0.22    2.67
 -11   2  19   11.87    4.28
 -11  -2  19   20.67    6.82
 -11   3   1   10.03    4.90
 -11  -3   1   13.26    7.21
 -11   3   2   18.61    6.06
 -11  -3   2   16.29    7.09
 -11   3   3   50.83    9.19
 -11  -3   3   45.84   11.08
 -11   3   4    7.01    3.97
 -11  -3   4    1.96    4.95
 -11   3   5    7.11    4.26
  11   3  -5   -0.08    3.40
 -11  -3   5    8.19    5.38
 -11   3   6   16.44    5.44
  11   3  -6   19.93    7.04
 -11  -3   6   17.13    6.89
  11   3  -7   54.65   11.73
 -11  -3   7   49.11   11.82
 -11   3   8    3.77    3.40
  11   3  -8   13.71    5.84
 -11  -3   8    1.99    3.22
 -11   3   9   17.61    4.85
  11   3  -9   14.52    6.11
 -11  -3   9    7.92    5.23
 -11   3  10    6.82    3.51
  11   3 -10    1.02    3.89
 -11  -3  10   -0.26    3.39
 -11   3  11   10.04    4.10
 -11  -3  11   15.64    6.05
 -11   3  12    6.29    3.24
 -11  -3  12    4.44    5.17
 -11   3  13    9.58    4.09
 -11  -3  13   22.17    7.05
 -11   3  14   -0.16    1.80
 -11  -3  14   -0.64    2.34
 -11   3  15   -0.51    1.85
 -11  -3  15    1.16    3.55
 -11   3  16   -0.23    1.71
 -11  -3  16    0.86    2.70
 -11   3  17    6.73    2.97
 -11  -3  17   23.61    7.65
 -11   3  18    6.97    3.00
 -11  -3  18    0.72    3.59
 -11   3  19   18.63    4.83
 -11  -3  19    7.12    5.34
 -11   3  20    7.90    3.23
 -11   4   1   35.45    8.32
  11   4  -1   52.78   11.67
 -11  -4   1   38.46   10.20
 -11   4   2    1.04    2.73
  11   4  -2   -1.67    4.06
 -11  -4   2    0.10    3.32
 -11   4   3    3.89    3.53
  11   4  -3    3.30    4.67
 -11  -4   3   17.80    7.78
 -11   4   4    5.53    3.64
 -11  -4   4    6.52    5.72
 -11   4   5   61.85    9.72
 -11  -4   5   51.90   12.14
 -11   4   6    9.25    4.14
 -11  -4   6   19.73    6.82
 -11   4   7    9.90    4.06
 -11  -4   7   15.51    6.83
 -11   4   8    6.95    3.60
 -11  -4   8    8.16    5.58
 -11   4   9   34.48    6.68
 -11  -4   9   46.69   11.06
 -11   4  10    6.30    3.00
 -11  -4  10   13.22    6.69
 -11   4  11   32.57    5.80
 -11  -4  11   14.96    6.53
 -11   4  12   -0.75    2.15
 -11  -4  12   -2.42    5.66
 -11   4  13    2.20    2.10
 -11  -4  13   -0.41    3.64
 -11   4  14    4.68    2.45
 -11  -4  14    0.16    3.16
 -11   4  15   20.82    4.43
 -11  -4  15   20.34    7.24
 -11   4  16    3.77    2.31
 -11  -4  16    5.93    5.01
 -11   4  17   -0.62    1.53
 -11  -4  17    4.96    5.46
 -11   4  18    0.25    1.43
 -11  -4  18    1.99    2.60
 -11   4  19    1.24    2.12
 -11  -4  19    2.67    4.22
 -11   4  20    5.88    2.60
 -11  -4  20    7.69    5.74
 -11   5   1    3.38    3.70
  11   5  -1    4.33    4.83
 -11  -5   1   -1.83    4.56
 -11   5   2   55.06    9.42
  11   5  -2   34.33   10.60
 -11  -5   2   35.68   10.31
 -11   5   3   39.48    7.99
  11   5  -3   40.70   11.31
 -11  -5   3   43.33   11.41
 -11   5   4    3.95    3.18
  11   5  -4    8.96    5.85
 -11  -5   4    6.18    4.50
 -11   5   5   -1.03    2.36
  11   5  -5   -0.01    3.53
 -11  -5   5   -2.26    5.05
 -11   5   6   20.02    5.01
  11   5  -6    6.06    5.32
 -11  -5   6   15.52    6.62
 -11   5   7   24.22    5.48
  11   5  -7    9.20    6.22
 -11  -5   7   27.10    8.73
 -11   5   8   10.96    3.75
  11   5  -8   11.84    6.32
 -11  -5   8    5.80    5.06
 -11   5   9   17.87    4.46
  11   5  -9   26.40    8.97
 -11  -5   9    4.80    5.53
 -11   5  10    1.01    2.30
  11   5 -10   -0.98    4.14
 -11  -5  10    2.68    4.09
 -11   5  11    4.55    2.61
  11   5 -11   -0.75    4.22
 -11  -5  11    6.96    5.96
 -11   5  12   18.03    3.99
  11   5 -12   15.07    6.88
 -11  -5  12   16.29    8.05
 -11   5  13   30.35    5.02
  11   5 -13   35.75   10.08
 -11  -5  13   27.24    8.62
 -11   5  14    2.14    1.80
 -11  -5  14   -0.43    3.10
 -11   5  15   -0.21    1.23
 -11  -5  15   -0.11    4.58
 -11   5  16   -0.30    1.18
 -11  -5  16    5.59    4.76
 -11   5  17    1.27    1.54
 -11  -5  17   -0.78    4.38
 -11   5  18   13.61    2.86
 -11  -5  18   17.88    7.19
 -11   5  19   14.04    2.92
 -11  -5  19   14.29    7.05
 -11   5  20    0.09    1.13
 -11  -5  20    1.19    2.16
 -11   5  21    0.83    1.40
 -11   6   1   22.28    6.30
  11   6  -1    8.05    6.98
 -11  -6   1   29.91    9.92
 -11   6   2   -1.12    3.08
  11   6  -2   -0.41    3.13
 -11  -6   2   -1.52    3.69
 -11   6   3    5.33    3.64
  11   6  -3    8.89    5.18
 -11  -6   3    2.48    4.55
 -11   6   4   27.23    6.65
  11   6  -4   23.46    8.79
 -11  -6   4   15.35    8.16
 -11   6   5   16.55    4.74
  11   6  -5   10.34    6.52
 -11  -6   5   26.12    8.53
 -11   6   6   15.58    4.61
  11   6  -6    8.24    6.00
 -11  -6   6   10.37    6.38
 -11   6   7    5.11    2.87
  11   6  -7   -2.02    4.68
 -11  -6   7   -0.12    2.75
 -11   6   8   12.64    3.93
  11   6  -8   10.30    6.65
 -11  -6   8   22.25    8.29
 -11   6   9    7.04    3.13
  11   6  -9    7.74    6.62
 -11  -6   9   -1.10    4.31
 -11   6  10   13.22    3.74
  11   6 -10   27.94    8.92
 -11  -6  10   30.60    9.54
 -11   6  11    1.83    1.99
  11   6 -11    6.79    6.25
 -11  -6  11   13.15    6.55
 -11   6  12    1.58    1.50
  11   6 -12    4.85    5.26
 -11  -6  12    2.73    5.42
 -11   6  13    5.28    2.09
  11   6 -13    2.32    4.96
 -11  -6  13    2.32    5.15
 -11   6  14    7.43    2.05
  11   6 -14   14.73    6.95
 -11  -6  14    1.32    4.32
 -11   6  15   10.34    2.18
  11   6 -15    4.95    5.12
 -11  -6  15   18.44    8.41
 -11  -6  16    8.56    6.56
 -11  -6  17    0.73    3.96
 -11  -6  18   -0.21    4.08
 -11  -6  19    4.21    5.16
 -11  -6  20    2.04    4.03
 -11  -6  21   11.34    6.48
 -11   7   1    4.41    3.97
  11   7  -1    8.17    5.37
 -11  -7   1   17.72    7.67
 -11   7   2    4.67    3.99
  11   7  -2   25.79    8.93
 -11  -7   2   16.94    7.37
 -11   7   3    0.12    2.59
  11   7  -3   -0.03    4.04
 -11  -7   3    4.60    5.75
 -11   7   4   10.76    4.27
  11   7  -4    7.92    6.61
 -11  -7   4   16.04    8.36
 -11   7   5    0.00    2.56
  11   7  -5   -0.60    5.27
 -11  -7   5   -1.52    3.80
 -11   7   6   10.52    4.04
  11   7  -6   22.76    9.38
 -11  -7   6   14.17    7.15
 -11   7   7    1.65    2.53
  11   7  -7   -0.07    4.47
 -11  -7   7    2.53    3.59
 -11   7   8   34.14    6.17
  11   7  -8   39.31   11.22
 -11  -7   8   31.44    9.93
 -11   7   9   11.41    3.69
  11   7  -9   26.66    9.62
 -11  -7   9   25.93    9.21
 -11   7  10    0.97    1.98
  11   7 -10   -0.36    3.74
 -11  -7  10    1.10    3.97
 -11   7  11   -1.11    1.84
  11   7 -11   -0.97    3.68
 -11  -7  11   -1.20    4.24
 -11   7  12   20.90    3.86
  11   7 -12   19.64    8.69
 -11  -7  12   18.34    9.04
 -11   7  13    9.14    2.45
  11   7 -13   -1.41    4.72
 -11  -7  13    2.89    4.18
 -11   7  14    3.98    1.77
  11   7 -14    8.68    5.83
 -11  -7  14    2.76    5.02
  11   7 -15    1.47    4.95
 -11  -7  15    2.20    4.02
  11   7 -16   -0.79    4.38
 -11  -7  16   -1.93    3.87
  11   7 -17    4.95    5.10
 -11  -7  17    4.49    4.69
 -11  -7  18    0.36    3.07
 -11  -7  19    1.69    4.71
 -11  -7  20    6.43    5.30
 -11  -7  21   -2.12    5.13
 -11  -7  22    3.12    5.17
 -11   8   1    0.20    2.21
  11   8  -1   -0.79    4.20
 -11  -8   1   -0.51    4.13
 -11   8   2    8.18    4.47
  11   8  -2   12.07    7.37
 -11  -8   2    9.39    6.44
 -11   8   3   -0.02    2.30
  11   8  -3   -1.67    5.06
 -11  -8   3    1.39    4.41
 -11   8   4   39.31    7.69
  11   8  -4   47.56   13.11
 -11  -8   4   28.65   10.69
 -11   8   5   -0.50    2.60
  11   8  -5    5.79    5.49
 -11  -8   5   -0.58    4.34
 -11   8   6   30.40    6.13
  11   8  -6   16.02    7.78
 -11  -8   6   -2.05    4.69
 -11   8   7    4.99    3.23
  11   8  -7    5.97    6.50
 -11  -8   7    6.77    6.89
 -11   8   8    3.14    2.66
  11   8  -8   -1.19    4.06
 -11  -8   8    2.12    4.45
 -11   8   9    1.84    2.43
  11   8  -9   -1.21    3.81
 -11  -8   9   -1.10    4.45
 -11   8  10   20.69    4.64
  11   8 -10   23.36    9.40
 -11  -8  10   15.45    7.41
  11   8 -11   -1.42    4.02
 -11  -8  11    4.84    5.01
  11   8 -12   -1.31    4.05
 -11  -8  12    2.93    3.71
  11   8 -13    2.34    4.01
 -11  -8  13   -2.81    5.30
  11   8 -14   -0.50    3.36
 -11  -8  14    0.10    4.69
  11   8 -15   23.72    8.41
 -11  -8  15   -1.13    5.17
  11   8 -16   26.21    9.66
 -11  -8  16   18.30    8.20
  11   8 -17   -1.07    5.11
 -11  -8  17   -1.89    5.47
  11   8 -18   -0.51    3.60
 -11  -8  18    4.85    4.48
 -11  -8  19   11.33    6.76
 -11  -8  20    2.13    4.02
 -11  -8  21   -0.36    3.42
 -11  -8  22    9.31    7.79
 -11  -8  23    4.69    5.37
 -11   9   1    5.40    4.26
  11   9  -1   -0.76    4.79
 -11  -9   1    2.86    4.24
 -11   9   2   37.44    8.09
  11   9  -2   51.27   12.70
 -11  -9   2   21.02    9.20
 -11   9   3   -0.92    3.64
  11   9  -3    2.72    4.48
 -11  -9   3    3.22    5.35
 -11   9   4    4.38    3.76
  11   9  -4   21.26    8.36
 -11  -9   4   11.75    7.40
  11   9  -5    2.33    4.98
 -11  -9   5   -0.72    4.08
  11   9  -6    4.77    5.95
 -11  -9   6   16.21    7.75
  11   9  -7   -2.48    5.13
 -11  -9   7    8.05    6.22
  11   9  -8   24.27    9.57
 -11  -9   8   16.11    7.95
  11   9  -9    2.99    5.60
 -11  -9   9   -1.70    4.16
  11   9 -10    0.32    4.83
 -11  -9  10   -0.97    3.17
  11   9 -11    3.74    6.38
 -11  -9  11   -1.18    5.20
  11   9 -12    4.48    7.45
 -11  -9  12   10.47    6.55
  11   9 -13   -0.29    4.59
 -11  -9  13   -1.92    6.07
  11   9 -14    2.28    4.16
 -11  -9  14    8.24    6.74
  11   9 -15   -1.03    5.20
 -11  -9  15   -2.96    5.19
  11   9 -16   -1.09    4.11
 -11  -9  16    5.59    5.33
  11   9 -17    2.60    4.41
 -11  -9  17   -1.27    5.29
  11   9 -18   16.29    8.21
 -11  -9  18    9.64    8.31
  11   9 -19    5.35    4.43
 -11  -9  19    1.85    4.10
  11   9 -20   -1.72    4.72
 -11  -9  20    0.89    5.52
 -11  -9  21   -1.11    5.49
 -11  -9  22    5.25    6.82
 -11  -9  23    2.40    4.48
  11  10  -1   -1.90    6.07
 -11 -10   1    1.69    3.86
  11  10  -2   -2.17    5.61
 -11 -10   2   -0.90    6.00
  11  10  -3   -2.99    5.59
 -11 -10   3   -2.00    6.19
  11  10  -4    1.90    5.48
 -11 -10   4   20.18    9.82
  11  10  -5    2.32    6.58
 -11 -10   5   -0.00    3.08
  11  10  -6    0.80    5.55
 -11 -10   6   15.86    8.27
  11  10  -7   -1.65    4.99
 -11 -10   7   -0.60    4.67
  11  10  -8    6.50    7.16
 -11 -10   8   -1.91    5.96
  11  10  -9   -1.87    5.32
 -11 -10   9   -0.85    3.11
  11  10 -10   14.01    8.26
 -11 -10  10   21.62    9.08
  11  10 -11   -0.85    5.65
 -11 -10  11    0.56    5.69
  11  10 -12   -0.25    5.02
 -11 -10  12   -2.07    5.95
  11  10 -13    1.24    4.96
 -11 -10  13    7.72    6.12
  11  10 -14    8.31    7.18
 -11 -10  14    5.18    6.68
  11  10 -15   -1.27    5.59
 -11 -10  15    1.68    4.95
  11  10 -16   20.53    9.05
 -11 -10  16    4.83    6.00
  11  10 -17   -1.76    5.04
 -11 -10  17   -1.53    4.72
  11  10 -18   -2.44    5.41
 -11 -10  18    1.65    5.57
  11  10 -19   -1.17    3.14
 -11 -10  19   -1.01    4.96
  11  10 -20    1.29    3.91
 -11 -10  20   -0.13    5.13
  11  10 -21   -2.11    4.41
 -11 -10  21   -1.84    4.52
  11  11  -1   -1.90    4.82
 -11 -11   1   -0.30    4.27
  11  11  -2   17.06    8.99
 -11 -11   2    5.67    5.81
  11  11  -3   -3.24    5.96
 -11 -11   3    3.18    4.71
  11  11  -4    5.33    5.70
 -11 -11   4    1.95    4.83
  11  11  -5   -1.74    4.92
 -11 -11   5    1.76    6.10
  11  11  -6    5.18    7.45
 -11 -11   6    8.33    7.06
  11  11  -7    2.01    5.31
 -11 -11   7    2.90    5.38
  11  11  -8   14.86   10.49
 -11 -11   8   26.60    9.83
  11  11  -9    3.90    5.13
 -11 -11   9   -1.78    4.68
  11  11 -10   -2.70    5.52
 -11 -11  10    2.67    4.39
  11  11 -11   -2.10    5.18
 -11 -11  11    0.70    4.71
  11  11 -12   26.55   10.68
 -11 -11  12    9.89    8.02
  11  11 -13   -0.93    5.19
 -11 -11  13   -0.68    5.22
  11  11 -14    2.81    4.23
 -11 -11  14    8.07    6.65
  11  11 -15    0.16    5.05
 -11 -11  15   -0.24    2.40
  11  11 -16   -2.52    4.95
 -11 -11  16   -0.95    4.83
  11  11 -17   -1.04    3.15
 -11 -11  17   -1.02    4.73
  11  11 -18   -2.54    5.85
 -11 -11  18    1.04    6.48
  11  11 -19    1.24    4.55
 -11 -11  19   -0.70    2.99
  11  11 -20    6.61    6.11
 -11 -11  20    3.52    6.13
  11  11 -21   -1.57    4.83
  11  11 -22    6.27    6.07
  11  12  -1    1.43    5.95
 -11 -12   1    1.83    5.37
  11  12  -2   -0.87    5.77
 -11 -12   2    9.28    6.22
  11  12  -3    0.99    4.41
 -11 -12   3    7.18    7.67
  11  12  -4    4.44    5.80
 -11 -12   4    5.26    6.11
  11  12  -5   -1.98    6.24
 -11 -12   5    0.14    5.48
  11  12  -6    5.58    6.83
 -11 -12   6   -0.53    4.77
  11  12  -7    3.83    6.50
 -11 -12   7   -1.53    4.80
  11  12  -8   -1.58    5.71
 -11 -12   8   -1.98    6.56
  11  12  -9    2.41    5.25
 -11 -12   9   -1.34    5.76
  11  12 -10    5.15    6.36
 -11 -12  10    6.27    6.71
  11  12 -11    0.89    6.52
 -11 -12  11    0.48    5.25
  11  12 -12    2.33    4.03
 -11 -12  12    6.15    6.98
  11  12 -13    3.86    6.54
 -11 -12  13    2.09    5.48
  11  12 -14   -0.95    6.52
 -11 -12  14    4.15    6.48
  11  12 -15    0.75    3.36
 -11 -12  15   -0.15    4.58
  11  12 -16    0.38    5.11
 -11 -12  16   -2.72    6.70
  11  12 -17   -2.39    4.86
 -11 -12  17   -0.93    5.99
  11  12 -18   -2.12    4.65
 -11 -12  18    2.77    5.43
  11  12 -19   -1.86    5.59
  11  12 -20   -2.08    5.65
  11  12 -21    0.04    5.70
  11  13  -1    7.03    8.79
  11  13  -2   -1.62    6.86
  11  13  -3   -0.22    5.23
 -11 -13   3    2.67    4.55
  11  13  -4    7.55    6.69
 -11 -13   4   -1.10    3.66
  11  13  -5    4.06    7.12
 -11 -13   5   -3.20    6.51
  11  13  -6   -1.29    6.01
 -11 -13   6   -1.88    4.91
  11  13  -7   -2.41    6.94
 -11 -13   7   -0.16    4.32
  11  13  -8    5.06    6.75
 -11 -13   8    2.01    4.24
  11  13  -9   -0.02    5.80
 -11 -13   9   -0.88    4.98
  11  13 -10   -2.26    5.74
 -11 -13  10   15.95    8.74
  11  13 -11    2.43    5.82
 -11 -13  11   -0.83    5.66
  11  13 -12    2.66    6.37
 -11 -13  12   -1.86    6.42
  11  13 -13   -0.58    2.51
 -11 -13  13   -1.80    6.07
  11  13 -14    1.55    4.49
 -11 -13  14   -0.73    5.96
 -11 -13  15    6.51    6.26
 -11 -13  16   -1.46    5.77
 -11 -14  10    5.17    7.66
 -11 -14  11   -1.55    5.88
 -11 -14  12   -1.72    6.57
 -11 -14  13   -3.43    6.50
 -11 -14  14   -1.45    5.55
 -10   0   1    0.64    2.78
 -10   0   1   -1.32    3.85
  10   0  -1   -0.98    3.46
 -10   0   2   22.63    6.65
 -10   0   2   21.93    6.66
  10   0  -2   33.64    8.03
 -10   0   3   -0.90    2.89
 -10   0   3   -0.06    2.98
  10   0  -3   -0.99    2.98
 -10   0   4  149.91   16.75
 -10   0   4  132.29   17.49
  10   0  -4  119.71   16.24
 -10   0   5   -0.09    2.56
  10   0  -5    0.44    3.07
 -10   0   6   22.47    6.60
  10   0  -6   26.82    6.81
 -10   0   7    1.94    2.78
  10   0  -7   -0.05    1.67
 -10   0   8   29.82    6.88
  10   0  -8   12.38    5.03
 -10   0   9   -1.56    3.15
 -10   0  10  123.32   15.70
 -10   0  11    0.34    2.43
 -10   0  12   -0.65    2.18
 -10   0  13   -0.82    3.05
 -10   0  14   17.84    5.63
 -10   0  15   -1.30    3.38
 -10   0  16   39.20    8.16
 -10   1   1    4.46    3.69
 -10   1   1   -0.40    2.80
  10  -1  -1   -1.14    3.61
  10   1  -1   -0.28    3.31
 -10  -1   1   -0.24    3.00
 -10   1   2  169.57   18.77
 -10   1   2  165.41   19.69
  10  -1  -2  152.62   19.26
  10   1  -2  138.91   19.24
 -10  -1   2  199.50   20.60
 -10  -1   2  159.29   20.32
 -10   1   3   17.43    6.12
  10  -1  -3   16.40    5.66
  10   1  -3    6.79    4.80
 -10  -1   3   17.36    5.84
 -10  -1   3   12.40    5.32
 -10   1   4    3.70    3.64
  10  -1  -4    2.07    3.05
  10   1  -4    2.65    3.80
 -10  -1   4    1.61    3.25
 -10  -1   4   16.14    5.77
 -10   1   5   10.33    4.46
  10  -1  -5   20.54    5.85
  10   1  -5   15.68    6.16
 -10  -1   5   16.29    5.46
 -10  -1   5   13.04    5.95
 -10   1   6  104.25   13.93
  10  -1  -6   90.60   12.78
  10   1  -6  111.15   15.02
 -10  -1   6   95.76   13.43
 -10  -1   6  104.58   15.17
 -10   1   7    5.44    3.75
  10   1  -7    2.31    3.68
 -10  -1   7   -1.91    3.84
 -10   1   8   58.13    9.77
  10   1  -8   64.23   10.89
 -10  -1   8   50.51   10.03
 -10   1   9    1.66    2.75
  10   1  -9   -0.83    3.12
 -10  -1   9   -0.60    2.32
 -10   1  10   -0.49    2.92
  10   1 -10   -0.31    2.08
 -10  -1  10   -0.69    2.21
 -10   1  11   11.16    4.59
 -10  -1  11    7.87    4.50
 -10   1  12   91.48   12.27
 -10  -1  12  105.98   14.36
 -10   1  13   -0.38    2.01
 -10  -1  13    3.42    3.15
 -10   1  14   20.87    5.55
 -10  -1  14    8.48    4.62
 -10   1  15   -0.29    2.86
 -10  -1  15   -1.39    3.06
 -10   1  16   22.21    5.58
 -10  -1  16   35.65    8.10
 -10   2   1    2.07    3.00
  10  -2  -1    3.21    3.54
  10   2  -1    8.91    5.19
 -10  -2   1    0.97    3.47
 -10   2   2    0.53    3.39
  10  -2  -2   -0.78    3.18
  10   2  -2    0.52    2.86
 -10  -2   2    3.22    4.17
 -10   2   3    1.86    2.63
  10  -2  -3   -1.29    3.47
  10   2  -3   -0.66    3.34
 -10  -2   3    4.20    4.52
 -10   2   4  143.87   16.89
  10  -2  -4  141.80   16.83
  10   2  -4  143.28   18.81
 -10  -2   4  126.46   18.33
 -10   2   5   31.41    7.27
  10   2  -5   39.22    8.93
 -10  -2   5   37.49    8.67
 -10   2   6   38.87    7.55
  10   2  -6   38.87    8.97
 -10  -2   6   39.76    8.28
 -10  -2   6   27.68    8.05
 -10   2   7   14.79    4.73
  10   2  -7    0.70    3.70
 -10  -2   7   10.75    4.71
 -10  -2   7   13.29    5.58
 -10   2   8   12.60    4.67
  10   2  -8   23.13    7.22
 -10  -2   8    9.84    5.02
 -10   2   9    7.14    3.66
  10   2  -9   12.47    5.61
 -10  -2   9   16.79    5.83
 -10   2  10   90.70   11.72
  10   2 -10   99.57   14.67
 -10  -2  10   87.34   13.96
 -10   2  11    5.61    3.26
  10   2 -11    9.80    5.07
 -10  -2  11   13.43    5.48
 -10   2  12    0.38    2.27
  10   2 -12   -0.74    2.64
 -10  -2  12   -0.64    2.78
 -10   2  13    2.33    2.52
 -10  -2  13   -0.87    3.41
 -10   2  14   34.25    6.30
 -10  -2  14   26.85    7.73
 -10   2  15   18.31    4.83
 -10  -2  15   19.04    6.35
 -10   2  16   12.76    4.05
 -10  -2  16    8.31    4.44
 -10   3   1    8.19    4.15
  10  -3  -1   14.41    5.86
  10   3  -1    4.36    4.89
 -10  -3   1    5.57    4.89
 -10   3   2  102.33   13.90
  10  -3  -2  112.79   15.23
  10   3  -2  107.20   16.38
 -10  -3   2   97.08   16.10
 -10   3   3   53.53    9.08
  10   3  -3   35.70    9.57
 -10  -3   3   59.31   12.13
 -10   3   4    1.40    3.17
  10   3  -4   -0.49    4.03
 -10  -3   4   -0.22    3.54
 -10   3   5   10.70    4.35
  10   3  -5   14.24    6.73
 -10  -3   5    9.34    4.62
 -10   3   6   32.86    6.73
  10   3  -6   26.24    7.88
 -10  -3   6   26.15    8.12
 -10   3   7   12.14    4.37
  10   3  -7    5.28    4.30
 -10  -3   7   12.11    5.50
 -10   3   8   64.87    9.57
  10   3  -8   72.92   13.23
 -10  -3   8   87.77   14.22
 -10   3   9    4.18    2.89
  10   3  -9    3.49    4.20
 -10  -3   9   -1.28    3.52
 -10   3  10    2.73    2.61
  10   3 -10    0.86    3.65
 -10  -3  10   -2.36    4.79
 -10   3  11    8.33    3.31
  10   3 -11   12.10    5.43
 -10  -3  11   17.26    6.23
 -10   3  12   50.29    7.36
  10   3 -12   49.80   10.64
 -10  -3  12   59.68   11.26
 -10   3  13    1.25    2.07
  10   3 -13   -0.77    2.54
 -10  -3  13    0.84    4.22
 -10   3  14    4.15    2.45
  10   3 -14   -0.93    3.27
 -10  -3  14    2.21    3.26
 -10   3  15    4.51    2.70
 -10  -3  15    1.73    3.70
 -10   3  16   31.58    5.47
 -10  -3  16   27.16    8.46
 -10   3  17   21.12    4.74
 -10   4   1    0.07    3.04
 -10  -4   1   -0.24    3.40
 -10   4   2   -0.72    2.62
 -10  -4   2    0.47    3.68
 -10   4   3   12.34    4.41
 -10  -4   3   11.07    6.14
 -10   4   4   89.06   11.60
 -10  -4   4   72.53   14.73
 -10   4   5   44.63    7.77
 -10  -4   5   43.74   11.03
 -10   4   6   64.07    9.02
  10   4  -6   42.74   10.50
 -10  -4   6   64.39   12.80
 -10   4   7   -0.73    2.28
  10   4  -7    0.80    3.87
 -10  -4   7    2.94    3.81
 -10   4   8   64.01    8.81
  10   4  -8   53.67   11.70
 -10  -4   8   68.33   12.73
 -10   4   9    7.36    2.96
  10   4  -9    6.00    5.39
 -10  -4   9    7.69    5.74
 -10   4  10   19.69    4.33
  10   4 -10   23.68    7.43
 -10  -4  10   26.90    8.61
 -10   4  11    5.82    2.58
  10   4 -11   11.10    5.53
 -10  -4  11    9.63    5.07
 -10   4  12    3.72    1.95
  10   4 -12    3.40    3.34
 -10  -4  12    0.15    3.36
 -10   4  13    2.08    1.75
  10   4 -13    0.34    3.36
 -10  -4  13    1.56    3.80
 -10   4  14   22.14    3.98
  10   4 -14   22.15    7.46
 -10  -4  14    9.57    6.37
 -10   4  15   16.19    3.50
  10   4 -15   25.93    7.95
 -10  -4  15   26.59    7.79
 -10   4  16   12.88    2.99
  10   4 -16    1.13    5.14
 -10  -4  16    3.13    5.13
 -10   4  17    1.74    1.60
 -10  -4  17   -0.66    2.60
 -10   5   1   42.54    8.56
  10   5  -1   53.14   12.38
 -10  -5   1   69.37   13.86
 -10   5   2  179.46   20.15
  10   5  -2  233.90   27.03
 -10  -5   2  204.68   26.19
 -10   5   3   19.93    5.43
  10   5  -3   15.94    7.67
 -10  -5   3   24.62    8.31
 -10   5   4   -0.46    2.08
 -10  -5   4   -1.04    5.80
 -10   5   5    8.55    3.68
 -10  -5   5    0.65    3.90
 -10   5   6   29.88    5.91
 -10  -5   6   36.46    9.77
 -10   5   7   37.43    6.44
 -10  -5   7   39.28   10.57
 -10   5   8   27.98    5.24
 -10  -5   8   21.45    8.09
 -10   5   9   -0.03    1.76
 -10  -5   9    1.75    4.54
 -10   5  10   -0.15    1.72
 -10  -5  10    1.28    3.85
 -10   5  11   11.16    2.92
 -10  -5  11    8.35    5.78
 -10   5  12   24.82    4.07
 -10  -5  12   22.35    8.47
 -10   5  13   20.73    3.57
 -10  -5  13   20.70    7.65
 -10   5  14   -0.47    1.33
 -10  -5  14   -2.00    4.54
 -10   5  15    4.98    1.78
 -10  -5  15    1.62    4.32
 -10   5  16    5.95    1.74
 -10  -5  16   15.45    6.62
 -10   5  17   36.85    4.26
  10   5 -17   17.40    7.25
 -10  -5  17   21.64    8.26
 -10   5  18   16.42    2.91
  10   5 -18   10.48    5.81
 -10   6   1    1.31    3.31
  10   6  -1   -2.11    5.83
 -10  -6   1   -1.58    5.19
 -10   6   2    3.45    3.26
  10   6  -2    8.16    6.12
 -10  -6   2    7.83    6.38
 -10   6   3   22.23    5.69
  10   6  -3   22.78    8.58
 -10  -6   3   15.58    8.13
 -10   6   4   11.83    4.28
  10   6  -4   -0.66    4.04
 -10  -6   4   14.76    6.15
 -10   6   5   18.91    4.77
  10   6  -5   14.91    7.22
 -10  -6   5   28.32    9.02
 -10   6   6   17.12    4.71
  10   6  -6   22.06    8.54
 -10  -6   6   25.94    8.34
 -10   6   7    0.22    2.02
  10   6  -7    2.01    5.57
 -10  -6   7    3.29    4.38
 -10   6   8    1.61    2.01
  10   6  -8   -0.45    3.92
 -10  -6   8    3.36    5.06
 -10   6   9   32.35    5.43
  10   6  -9   33.37    9.85
 -10  -6   9   35.23   10.41
 -10   6  10   27.87    4.70
  10   6 -10   31.63    8.95
 -10  -6  10   20.04    7.98
 -10   6  11    4.04    1.94
  10   6 -11    2.47    4.49
 -10  -6  11    3.60    4.42
 -10   6  12   -0.07    1.23
  10   6 -12    1.68    3.53
 -10  -6  12   -1.42    4.15
  10   6 -13   33.98    9.83
 -10  -6  13   45.00   11.01
 -10   6  14   14.10    2.14
  10   6 -14   16.75    7.15
 -10  -6  14    6.17    5.68
 -10   6  15   19.79    2.19
  10   6 -15    5.27    5.10
 -10  -6  15   21.66    8.97
  10   6 -16   -1.63    4.36
 -10  -6  16    6.87    5.13
  10   6 -17   -0.57    3.40
 -10  -6  17    1.46    4.55
  10   6 -18   10.62    5.75
 -10  -6  18   12.78    6.55
  10   6 -19    2.25    4.63
 -10   7   1   74.19   11.10
  10   7  -1   56.40   14.03
 -10  -7   1   88.53   16.74
 -10   7   2    1.79    2.68
  10   7  -2    0.57    4.27
 -10  -7   2    5.93    5.72
 -10   7   3   20.48    5.55
  10   7  -3   20.27    8.49
 -10  -7   3    7.38    6.98
 -10   7   4   -0.26    2.32
  10   7  -4   -0.94    4.43
 -10  -7   4    0.74    4.19
 -10   7   5   29.83    6.28
  10   7  -5   55.22   12.51
 -10  -7   5   52.38   12.94
 -10   7   6    5.02    3.12
  10   7  -6    8.95    6.39
 -10  -7   6   10.77    5.96
 -10   7   7   35.58    6.02
  10   7  -7   24.98    9.20
 -10  -7   7   16.15    7.66
 -10   7   8   18.70    4.16
  10   7  -8    4.89    5.76
 -10  -7   8   11.23    7.09
 -10   7   9    0.09    1.57
  10   7  -9   -0.90    4.27
 -10  -7   9    1.74    4.35
 -10   7  10    0.29    1.48
  10   7 -10   -0.42    4.09
 -10  -7  10   -1.23    5.06
 -10   7  11   13.96    3.13
  10   7 -11    3.03    4.41
 -10  -7  11    6.04    5.75
 -10   7  12    5.02    2.07
  10   7 -12   -1.37    4.77
 -10  -7  12    3.48    4.68
  10   7 -13   48.77   11.62
 -10  -7  13   19.71    8.55
  10   7 -14   -1.97    4.92
 -10  -7  14    1.23    3.48
  10   7 -15    4.42    5.42
 -10  -7  15   -0.71    3.80
  10   7 -16    3.14    4.22
 -10  -7  16   10.99    6.19
  10   7 -17   30.42    9.43
 -10  -7  17    7.27    5.40
  10   7 -18    4.73    5.35
 -10  -7  18    2.76    3.97
  10   7 -19   -1.08    4.21
 -10  -7  19   -0.04    3.69
  10   7 -20   -0.85    4.45
  10   7 -21    1.64    3.57
 -10   8   1    9.25    4.82
  10   8  -1    7.67    5.49
 -10  -8   1    9.97    7.23
 -10   8   2    4.25    3.92
  10   8  -2   11.07    5.66
 -10  -8   2    5.33    6.05
 -10   8   3   18.50    5.92
  10   8  -3   53.12   12.38
 -10  -8   3   21.90    9.50
 -10   8   4   18.80    5.64
  10   8  -4   21.38    8.76
 -10  -8   4    8.92    7.09
 -10   8   5   44.35    7.93
  10   8  -5   54.28   13.42
 -10  -8   5   46.27   12.39
 -10   8   6    9.49    4.00
  10   8  -6    0.55    4.60
 -10  -8   6    7.08    5.89
 -10   8   7    4.78    3.10
  10   8  -7    2.55    5.05
 -10  -8   7   -0.46    5.67
  10   8  -8   -2.88    5.93
 -10  -8   8   -1.05    4.24
  10   8  -9   14.61    7.44
 -10  -8   9   -2.60    6.15
  10   8 -10   -0.00    4.10
 -10  -8  10    7.49    5.92
  10   8 -11   16.41    7.73
 -10  -8  11   22.49    9.06
  10   8 -12   -0.41    3.85
 -10  -8  12   -2.18    4.66
  10   8 -13    5.73    5.18
 -10  -8  13   11.44    6.81
  10   8 -14    2.97    4.19
 -10  -8  14    3.27    5.04
  10   8 -15   11.49    6.93
 -10  -8  15   12.09    6.52
  10   8 -16   -0.99    3.40
 -10  -8  16   -1.07    4.36
  10   8 -17   -1.35    4.04
 -10  -8  17    2.62    3.52
  10   8 -18   -1.95    5.13
 -10  -8  18    3.17    4.33
  10   8 -19   -2.49    5.56
 -10  -8  19   17.97    7.65
  10   8 -20   -0.71    4.01
 -10  -8  20   -1.84    5.16
  10   8 -21    6.73    6.01
  10   8 -22   -0.35    3.56
 -10   9   1   27.58    7.32
  10   9  -1   42.90   11.60
 -10  -9   1   36.77   11.99
  10   9  -2   12.02    7.29
 -10  -9   2   -1.59    4.45
  10   9  -3   10.61    6.53
 -10  -9   3   32.75   10.51
  10   9  -4    5.02    5.78
 -10  -9   4   -1.98    4.55
  10   9  -5    3.59    5.25
 -10  -9   5    2.67    5.60
  10   9  -6   -0.85    6.26
 -10  -9   6    3.43    5.28
  10   9  -7   43.62   12.24
 -10  -9   7   47.06   12.92
  10   9  -8    4.60    5.61
 -10  -9   8   16.41    8.31
  10   9  -9   10.27    7.03
 -10  -9   9    6.21    6.31
  10   9 -10    1.69    4.82
 -10  -9  10    2.19    4.19
  10   9 -11   23.30    8.92
 -10  -9  11   32.29   10.43
  10   9 -12   -1.39    3.76
 -10  -9  12   -0.40    4.22
  10   9 -13    1.99    5.08
 -10  -9  13    7.38    6.54
  10   9 -14   -0.82    3.68
 -10  -9  14   -2.00    4.64
  10   9 -15   -0.40    3.53
 -10  -9  15   -1.76    6.29
  10   9 -16   -0.51    3.89
 -10  -9  16   -0.29    4.48
  10   9 -17   43.64   11.36
 -10  -9  17   10.97    7.21
  10   9 -18   -0.69    4.53
 -10  -9  18    0.62    4.66
  10   9 -19    5.84    5.72
 -10  -9  19    1.30    5.51
  10   9 -20    3.21    3.87
 -10  -9  20   -0.10    3.67
  10   9 -21    0.89    4.52
 -10  -9  21    1.91    4.18
  10   9 -22   -1.10    5.21
  10   9 -23    4.98    5.20
  10   9 -24    2.14    5.03
  10  10  -1    5.21    6.52
 -10 -10   1    4.92    5.52
  10  10  -2    1.08    6.22
 -10 -10   2   -1.31    5.24
  10  10  -3    5.70    6.18
 -10 -10   3   11.52    7.50
  10  10  -4   -0.16    4.52
 -10 -10   4   -0.95    5.18
  10  10  -5   37.10   11.73
 -10 -10   5   38.04   12.19
  10  10  -6   -3.17    5.94
 -10 -10   6    1.22    5.18
  10  10  -7    9.72    6.55
 -10 -10   7    5.31    5.95
  10  10  -8    2.24    5.81
 -10 -10   8    0.35    5.06
  10  10  -9   15.26    8.55
 -10 -10   9   17.13    8.78
  10  10 -10    0.24    4.89
 -10 -10  10   -0.87    5.02
  10  10 -11   -0.10    4.31
 -10 -10  11    2.97    4.76
  10  10 -12    7.47    7.23
 -10 -10  12   -0.93    4.58
  10  10 -13   10.09    7.35
 -10 -10  13    6.55    7.16
  10  10 -14    3.87    5.67
 -10 -10  14    3.07    5.38
  10  10 -15    1.77    6.19
 -10 -10  15    4.19    5.91
  10  10 -16   -1.59    5.00
 -10 -10  16    2.78    6.67
  10  10 -17   -2.39    5.55
 -10 -10  17   -0.84    2.94
  10  10 -18   -0.94    4.70
 -10 -10  18   -1.76    5.82
  10  10 -19    6.26    5.99
 -10 -10  19    2.89    5.38
  10  10 -20   -2.38    5.71
 -10 -10  20   -1.18    4.05
  10  10 -21    9.60    5.69
 -10 -10  21   -0.52    4.51
  10  10 -22   -2.19    4.69
 -10 -10  22   -0.97    6.11
  10  10 -23    8.21    7.35
  10  10 -24   11.03    6.60
  10  10 -25   -0.59    4.23
  10  11  -1   15.93    7.70
 -10 -11   1    6.05    6.43
  10  11  -2   -0.19    3.98
 -10 -11   2    0.57    5.28
  10  11  -3   15.55    8.24
 -10 -11   3    8.06    7.71
  10  11  -4   -2.65    6.62
 -10 -11   4   -1.32    5.67
  10  11  -5    7.18    7.34
 -10 -11   5    6.69    6.94
  10  11  -6   -1.13    5.56
 -10 -11   6   -2.16    5.29
  10  11  -7   15.79    8.14
 -10 -11   7   43.69   12.91
  10  11  -8   -2.08    7.20
 -10 -11   8    4.15    5.92
  10  11  -9    1.91    4.88
 -10 -11   9   -1.07    4.78
  10  11 -10   -0.06    4.25
 -10 -11  10   -2.29    5.27
  10  11 -11   12.20    8.59
 -10 -11  11    9.35    7.79
  10  11 -12    3.74    5.79
 -10 -11  12    3.41    6.52
  10  11 -13    7.13    6.54
 -10 -11  13    8.58    6.92
  10  11 -14    1.16    4.79
 -10 -11  14    0.14    4.42
  10  11 -15   -1.57    4.74
 -10 -11  15   -0.08    5.40
  10  11 -16    1.71    4.85
 -10 -11  16   -2.58    5.67
  10  11 -17    8.26    7.07
 -10 -11  17    7.77    6.75
  10  11 -18   -2.19    4.66
 -10 -11  18    5.96    5.05
  10  11 -19    4.70    5.39
 -10 -11  19   -0.79    5.77
  10  11 -20   -0.95    3.18
 -10 -11  20   -1.69    6.04
  10  11 -21    9.40    6.38
 -10 -11  21    3.80    6.44
  10  11 -22   -1.43    4.76
 -10 -11  22    0.56    4.19
  10  11 -23    2.58    4.75
 -10 -11  23    2.26    4.66
  10  11 -24    0.37    4.91
  10  11 -25   -1.46    4.74
  10  11 -26    1.48    4.91
  10  12  -1    4.74    5.34
 -10 -12   1   -1.93    5.70
  10  12  -2    3.65    6.60
 -10 -12   2    2.03    4.18
  10  12  -3    6.49    6.88
 -10 -12   3   23.31    9.93
  10  12  -4    2.23    5.24
 -10 -12   4    5.24    6.21
  10  12  -5   11.39    7.99
 -10 -12   5   13.64    9.25
  10  12  -6   -0.88    4.88
 -10 -12   6    0.36    4.97
  10  12  -7   -1.13    3.52
 -10 -12   7   -0.62    3.70
  10  12  -8    4.78    5.67
 -10 -12   8    6.05    7.27
  10  12  -9   21.24    9.57
 -10 -12   9   13.35    8.89
  10  12 -10   -2.03    5.51
 -10 -12  10   -1.24    6.39
  10  12 -11    0.84    5.01
 -10 -12  11   -0.42    3.54
  10  12 -12   -2.74    6.28
 -10 -12  12    1.95    4.95
  10  12 -13    2.14    6.09
 -10 -12  13    7.51    7.07
  10  12 -14   -2.23    4.77
 -10 -12  14    5.01    6.28
  10  12 -15   13.49    7.97
 -10 -12  15   11.84    7.45
  10  12 -16    1.63    5.96
 -10 -12  16    1.02    3.72
  10  12 -17   -0.72    4.18
 -10 -12  17    0.42    5.40
  10  12 -18   -2.59    6.55
 -10 -12  18    1.47    5.62
  10  12 -19    7.88    6.04
 -10 -12  19    6.69    8.25
  10  12 -20   -3.97    6.60
 -10 -12  20   -1.99    5.97
  10  12 -21   -0.64    4.12
 -10 -12  21    0.73    4.46
  10  12 -22   -0.99    4.58
 -10 -12  22    1.62    4.92
  10  12 -23   -1.70    4.42
  10  12 -24   -1.42    3.97
  10  13  -1    8.49    6.17
  10  13  -2   -2.97    7.21
  10  13  -3    3.24    7.86
 -10 -13   3    5.97    7.22
  10  13  -4   -1.40    4.06
 -10 -13   4   -1.49    4.88
  10  13  -5    0.29    4.64
 -10 -13   5   -0.05    3.77
  10  13  -6   -2.50    6.33
 -10 -13   6   -0.68    3.96
  10  13  -7   -1.85    6.45
 -10 -13   7   10.79    8.45
  10  13  -8    2.07    5.70
 -10 -13   8    3.37    5.16
  10  13  -9    3.51    5.91
 -10 -13   9   -0.31    5.06
  10  13 -10   -1.44    5.78
 -10 -13  10   -1.26    5.47
  10  13 -11   -0.11    4.76
 -10 -13  11   -2.16    5.26
  10  13 -12   18.04    8.99
 -10 -13  12    2.63    6.91
  10  13 -13   25.73    9.61
 -10 -13  13    7.92    7.19
  10  13 -14   -2.60    7.48
 -10 -13  14   -1.25    5.45
  10  13 -15    2.03    5.47
 -10 -13  15   10.25    6.76
  10  13 -16    4.75    7.02
 -10 -13  16    0.14    2.73
  10  13 -17    3.52    6.95
 -10 -13  17    9.74    6.44
  10  13 -18    2.52    5.70
 -10 -13  18    0.53    5.71
 -10 -13  19   -1.73    4.67
 -10 -13  20   -2.94    6.15
  10  14  -1   -2.19    5.16
  10  14  -2   -0.72    3.16
  10  14  -3   -0.39    3.97
  10  14  -4   -2.74    5.66
  10  14  -5    1.63    4.64
  10  14  -6   12.82    8.33
  10  14  -7    1.80    7.13
  10  14  -8    8.39    7.74
  10  14  -9   11.32    6.72
 -10 -14  11    0.53    4.26
 -10 -14  12   -1.61    6.26
 -10 -14  13   -1.09    6.37
 -10 -14  14   -1.67    5.87
 -10 -14  15    0.39    4.76
 -10 -14  16    2.76    4.32
 -10 -14  17    1.00    4.98
 -10 -14  18   -0.27    2.42
  -9   0   1   15.19    5.41
   9   0  -1    9.97    4.85
  -9   0   2    3.30    3.19
   9   0  -2    0.44    3.08
  -9   0   3  142.29   16.95
   9   0  -3  169.07   18.70
  -9   0   4   -0.81    2.77
   9   0  -4    0.35    2.27
  -9   0   5   49.64    8.58
   9   0  -5   49.42    8.93
  -9   0   6   -0.31    2.36
   9   0  -6   -0.39    2.67
  -9   0   7  137.53   15.44
   9   0  -7  147.59   16.52
  -9   0   8   -0.15    1.78
   9   0  -8   -0.39    2.18
  -9   0   9   83.50   10.56
  -9   0   9   76.56   11.42
   9   0  -9   85.57   11.49
  -9   0  10   -0.04    1.58
  -9   0  10   -0.83    2.18
   9   0 -10   -0.01    2.08
  -9   0  11   10.29    4.63
   9   0 -11   15.57    4.58
  -9   0  12   -0.36    2.84
   9   0 -12    0.70    2.40
  -9   0  13  143.57   16.48
  -9   1   1  431.12   36.87
   9  -1  -1  352.43   36.33
   9   1  -1  426.04   38.48
  -9  -1   1  447.76   37.93
  -9   1   2    6.33    3.99
   9  -1  -2    5.09    3.90
   9   1  -2    7.48    5.01
  -9  -1   2    7.95    4.21
  -9   1   3    3.11    3.21
   9  -1  -3    6.23    3.49
   9   1  -3    4.68    4.06
  -9  -1   3    2.61    2.90
  -9   1   4   68.97   10.34
   9  -1  -4   76.97   11.24
   9   1  -4   80.71   12.17
  -9  -1   4   77.36   11.35
  -9   1   5  139.04   14.69
   9  -1  -5  118.27   14.61
   9   1  -5  104.88   15.12
  -9  -1   5  139.88   15.72
  -9   1   6    0.56    2.42
   9  -1  -6    0.87    2.71
   9   1  -6   -1.25    3.29
  -9  -1   6   -0.55    2.47
  -9  -1   6    1.17    2.87
  -9   1   7   59.88    8.31
   9  -1  -7   60.08    8.71
   9   1  -7   44.82    8.83
  -9  -1   7   34.29    7.36
  -9  -1   7   56.97   10.05
  -9   1   8    0.86    1.82
   9  -1  -8   -0.80    2.26
   9   1  -8    0.62    2.25
  -9  -1   8    2.13    2.71
  -9  -1   8    4.92    3.73
   9  -1  -9   19.24    4.77
   9   1  -9   14.56    5.14
  -9  -1   9   21.93    5.53
  -9  -1   9   16.18    5.42
   9  -1 -10   -0.74    1.86
   9   1 -10   -0.25    2.79
  -9  -1  10    1.05    2.26
  -9  -1  10   -0.90    2.92
   9   1 -11  132.04   16.76
  -9  -1  11  138.12   15.68
  -9  -1  11  173.10   18.45
  -9   1  12    5.23    3.20
   9   1 -12    2.08    3.16
  -9  -1  12    5.91    3.55
  -9   1  13    3.81    3.12
   9   1 -13    6.09    3.96
  -9  -1  13    3.42    3.23
   9   1 -14    0.81    2.59
  -9   2   1   52.95    8.92
   9  -2  -1   55.89    9.78
   9   2  -1   49.62   10.28
  -9  -2   1   47.06    9.94
  -9   2   2    9.50    4.21
   9  -2  -2    5.84    4.08
   9   2  -2    5.23    4.43
  -9  -2   2    3.49    3.56
  -9  -2   2    6.15    5.02
  -9   2   3  156.95   16.06
   9  -2  -3  114.78   15.28
   9   2  -3  116.53   17.25
  -9  -2   3  154.07   17.51
  -9  -2   3  144.10   18.55
  -9   2   4    5.43    3.39
   9  -2  -4    3.80    3.34
   9   2  -4    7.78    4.48
  -9  -2   4    7.86    4.23
  -9  -2   4    4.01    3.97
  -9   2   5   21.82    4.94
   9  -2  -5   18.83    5.14
   9   2  -5   15.28    6.10
  -9  -2   5   33.33    7.18
  -9  -2   5   24.13    7.03
  -9   2   6    0.22    2.32
   9  -2  -6    0.21    2.70
   9   2  -6    1.09    2.54
  -9  -2   6    0.87    2.87
  -9  -2   6   -2.58    4.41
   9  -2  -7   68.31    9.18
   9   2  -7   66.73   11.43
  -9  -2   7   73.39   10.81
  -9  -2   7   44.78   10.23
   9  -2  -8   31.00    5.68
   9   2  -8   30.59    7.91
  -9  -2   8   25.73    6.43
  -9  -2   8   25.73    7.31
   9   2  -9   39.57    8.85
  -9  -2   9   47.65    8.39
  -9  -2   9   31.33    7.93
   9   2 -10    2.24    3.00
  -9  -2  10    1.59    2.42
  -9  -2  10   -0.11    2.37
   9   2 -11   -0.89    2.89
  -9  -2  11   -0.34    2.17
  -9  -2  11    1.72    3.17
   9   2 -12   17.92    5.93
  -9  -2  12   21.30    5.72
  -9  -2  12    8.42    4.20
  -9   2  13   37.63    6.24
   9   2 -13   33.63    8.02
  -9  -2  13   40.82    9.15
  -9   2  14   34.55    6.05
   9   2 -14   33.73    7.91
   9   2 -15   25.61    7.02
   9   2 -16    1.48    3.33
  -9   3   1  167.62   19.05
   9  -3  -1  200.38   21.71
   9   3  -1  210.08   23.79
  -9  -3   1  209.74   24.21
  -9   3   2   54.71    8.39
   9  -3  -2   38.09    8.10
   9   3  -2   47.07   10.09
  -9  -3   2   27.62    8.57
  -9   3   3    1.24    2.03
   9  -3  -3   -1.28    3.17
   9   3  -3   -0.77    2.76
  -9  -3   3    0.16    4.87
  -9   3   4    6.65    3.01
   9  -3  -4    8.45    3.89
   9   3  -4    2.20    3.91
  -9  -3   4    3.51    4.27
   9  -3  -5   58.63    9.25
   9   3  -5   67.95   12.03
  -9  -3   5   67.77   12.30
   9  -3  -6   37.37    6.80
   9   3  -6   42.71    9.85
  -9  -3   6   43.24    9.83
   9   3  -7   20.00    6.75
  -9  -3   7   27.05    7.03
  -9  -3   7   30.06    7.74
   9   3  -8    1.08    3.33
  -9  -3   8    6.62    4.04
  -9  -3   8   -1.70    3.83
   9   3  -9   10.44    5.67
  -9  -3   9   15.51    5.26
  -9  -3   9    6.65    4.47
   9   3 -10    4.92    3.87
  -9  -3  10    8.25    4.09
  -9  -3  10   -0.11    3.41
   9   3 -11  144.45   18.89
  -9  -3  11  147.68   17.25
  -9  -3  11  151.20   19.31
   9   3 -12   36.67    8.47
  -9  -3  12   31.06    6.90
  -9  -3  12   14.43    5.84
   9   3 -13   15.77    6.10
  -9  -3  13   11.89    4.83
  -9  -3  13   15.25    6.08
   9   3 -14    0.63    2.84
  -9  -3  14   -0.37    3.33
   9   3 -15   81.41   13.10
   9   3 -16   10.83    4.92
   9   3 -17   47.65   10.10
   9   3 -18   -0.29    3.20
  -9   4   1    1.13    2.63
  -9   4   1    2.57    2.92
   9  -4  -1   -0.37    2.63
   9   4  -1   -0.70    3.59
  -9  -4   1    2.07    4.03
  -9   4   2   50.63    8.67
   9  -4  -2   48.91    9.55
   9   4  -2   69.17   12.57
  -9  -4   2   68.01   12.67
  -9   4   3   58.00    9.04
   9  -4  -3   58.18    9.84
   9   4  -3   50.26   11.07
  -9  -4   3   70.42   12.78
   9  -4  -4   30.44    7.24
   9   4  -4   62.16   11.94
  -9  -4   4   83.73   13.57
   9   4  -5   93.72   15.39
  -9  -4   5  107.79   16.38
   9   4  -6   -1.21    3.92
  -9  -4   6    1.57    4.74
   9   4  -7   83.08   14.04
  -9  -4   7   67.45   13.11
   9   4  -8  137.00   18.16
  -9  -4   8   94.20   15.95
   9   4  -9   75.51   13.31
  -9  -4   9   70.07   13.06
   9   4 -10   -0.89    2.96
  -9  -4  10   -2.48    4.89
   9   4 -11    5.21    4.63
  -9  -4  11    0.91    4.51
   9   4 -12    0.11    2.75
  -9  -4  12    0.94    3.16
   9   4 -13   28.01    8.17
  -9  -4  13   32.53    8.96
   9   4 -14    8.62    4.51
  -9  -4  14   10.66    5.83
   9   4 -15   37.46    9.20
   9   4 -16   -0.43    2.66
   9   4 -17   30.90    8.55
   9   4 -18   66.75   12.62
   9   4 -19   57.36   11.59
  -9   5   1  148.43   14.52
  -9   5   1  144.88   16.08
   9  -5  -1  114.37   16.47
  -9  -5   1  116.48   19.07
  -9   5   2   40.62    6.83
  -9   5   2   79.81   10.14
   9  -5  -2   63.72   10.62
  -9  -5   2   49.79   11.88
  -9   5   3    8.88    3.25
  -9   5   3   11.76    4.29
  -9  -5   3    6.08    5.51
  -9   5   4   74.52   10.01
  -9  -5   4   80.20   14.88
  -9   5   5   37.03    6.53
  -9  -5   5   45.31   10.78
  -9  -5   6   47.56   10.70
  -9  -5   7  117.85   17.91
  -9  -5   8    1.14    3.37
  -9  -5   9   -0.24    2.94
  -9  -5  10    8.61    5.36
  -9  -5  11   30.35   10.19
  -9  -5  12   24.56    7.85
  -9  -5  13    0.05    2.88
  -9  -5  14   18.03    7.01
  -9  -5  15   12.52    5.86
   9   5 -20   -0.15    3.51
   9   5 -21   16.21    7.64
   9   5 -22   36.61    9.68
  -9   6   1    0.40    2.25
  -9   6   1   -0.18    2.82
   9   6  -1    4.17    5.08
  -9  -6   1   -1.08    4.97
  -9   6   2  103.55   12.57
   9   6  -2   94.64   16.48
  -9  -6   2   73.15   15.26
  -9   6   3   22.40    5.56
   9   6  -3   12.07    6.44
  -9  -6   3   52.84   12.11
  -9   6   4   28.10    5.68
   9   6  -4   33.65    9.79
  -9  -6   4   26.96    8.68
  -9   6   5   24.71    5.10
   9   6  -5   16.46    7.83
  -9  -6   5   17.07    7.45
  -9   6   6    9.19    3.49
  -9  -6   6   15.15    6.94
  -9   6   7   36.24    5.69
  -9  -6   7   26.53    8.86
  -9   6   8   75.04    8.86
  -9  -6   8  103.66   16.51
  -9   6   9   16.98    3.49
  -9  -6   9   19.60    7.95
  -9  -6  10   -0.56    3.45
   9   6 -11   -2.73    4.44
  -9  -6  11   -1.87    5.15
   9   6 -12   19.74    7.58
  -9  -6  12   30.82    9.73
   9   6 -13   20.53    8.12
  -9  -6  13   11.11    6.85
   9   6 -14   48.31   11.14
  -9  -6  14   31.42    9.58
   9   6 -15    6.82    5.19
  -9  -6  15    9.95    6.25
   9   6 -16    6.35    5.37
   9   6 -17   15.44    6.45
   9   6 -18   46.50   11.15
   9   6 -19   14.87    7.02
   9   6 -20   13.38    7.05
   9   6 -21    3.36    4.66
   9   6 -22    4.46    4.46
   9   6 -23   12.04    7.20
  -9   7   1   19.07    5.40
   9   7  -1   21.82    8.08
  -9  -7   1   23.14    8.53
  -9   7   2    1.07    2.68
   9   7  -2    3.42    5.75
  -9  -7   2   -0.29    5.83
  -9   7   3   -0.01    1.89
   9   7  -3   -0.38    3.95
  -9  -7   3    2.11    4.26
  -9   7   4   11.65    4.17
   9   7  -4   10.25    6.76
  -9  -7   4   12.15    6.88
  -9   7   5    7.87    3.35
   9   7  -5   12.77    6.32
  -9  -7   5    1.01    5.63
  -9   7   6   60.93    7.87
   9   7  -6   49.35   11.97
  -9  -7   6   16.10    8.86
  -9   7   7    1.19    2.27
   9   7  -7    5.81    5.59
  -9  -7   7   -1.89    4.45
  -9   7   8    0.42    1.70
   9   7  -8    7.14    5.92
  -9  -7   8    0.20    2.71
  -9   7   9   15.13    3.80
   9   7  -9   17.10    7.40
  -9  -7   9    5.63    6.26
  -9   7  10   21.54    4.00
   9   7 -10   15.50    6.83
  -9  -7  10   13.77    6.85
   9   7 -11   22.14    8.60
  -9  -7  11   24.68    8.72
   9   7 -12   61.73   13.25
  -9  -7  12   53.89   12.73
   9   7 -13    2.64    4.98
  -9  -7  13    0.45    3.04
   9   7 -14   10.96    6.05
  -9  -7  14   -0.31    5.22
   9   7 -15    3.75    4.57
  -9  -7  15    1.08    5.28
   9   7 -16   62.81   13.18
  -9  -7  16   32.99   10.46
   9   7 -17    1.38    3.79
   9   7 -18    2.23    4.89
   9   7 -19   -0.42    3.85
   9   7 -20   10.29    5.85
   9   7 -21    7.85    5.97
   9   7 -22   14.54    6.92
   9   7 -23    5.03    5.06
   9   7 -24   -2.02    4.85
   9   7 -25   -0.60    3.65
  -9   8   1   19.74    5.97
   9   8  -1   35.81   10.31
  -9  -8   1   13.87    7.65
  -9   8   2    9.24    4.28
   9   8  -2   28.25    9.95
  -9  -8   2   30.32   10.47
  -9   8   3   -0.59    2.66
   9   8  -3   -2.34    5.54
  -9  -8   3    2.64    5.11
  -9   8   4   55.60    8.90
   9   8  -4   40.97   12.10
  -9  -8   4   53.95   13.03
  -9   8   5   -1.05    2.83
   9   8  -5    9.49    5.74
  -9  -8   5    2.13    3.90
   9   8  -6    3.76    4.80
  -9  -8   6    0.37    3.83
   9   8  -7    6.01    5.58
  -9  -8   7    1.81    4.94
   9   8  -8   65.50   14.18
  -9  -8   8   90.56   16.75
   9   8  -9    3.95    4.05
  -9  -8   9    6.46    5.60
   9   8 -10    8.43    5.75
  -9  -8  10    5.51    6.65
   9   8 -11    9.36    6.12
  -9  -8  11    6.83    6.11
   9   8 -12   17.65    7.68
  -9  -8  12   25.31    8.32
   9   8 -13    5.68    6.21
  -9  -8  13    1.39    5.48
   9   8 -14   16.69    7.60
  -9  -8  14   20.36    7.89
   9   8 -15   -0.29    4.42
  -9  -8  15   -0.35    3.64
   9   8 -16    2.62    4.62
  -9  -8  16    2.45    4.47
   9   8 -17    5.26    4.97
  -9  -8  17    5.77    5.72
   9   8 -18   26.70    8.81
   9   8 -19   -0.39    3.81
   9   8 -20    5.09    5.94
   9   8 -21    1.70    4.62
   9   8 -22   -1.05    3.44
   9   8 -23    4.84    5.25
   9   8 -24    6.77    6.62
   9   8 -25    4.48    5.59
   9   8 -26    1.63    4.92
   9   9  -1    5.30    6.36
  -9  -9   1    4.44    5.90
   9   9  -2   56.00   12.97
  -9  -9   2   29.49   10.00
   9   9  -3    4.23    6.35
  -9  -9   3    2.11    5.85
   9   9  -4   20.30    9.16
  -9  -9   4   18.09    8.91
   9   9  -5    0.64    4.81
  -9  -9   5    4.38    5.52
   9   9  -6   90.90   16.93
  -9  -9   6   62.90   14.88
   9   9  -7   -1.86    4.83
  -9  -9   7   -0.83    4.60
   9   9  -8   -1.46    3.65
  -9  -9   8   -0.10    2.83
   9   9  -9   -2.67    6.35
  -9  -9   9   -1.21    4.48
   9   9 -10    4.68    4.91
  -9  -9  10    3.28    4.50
   9   9 -11   -2.17    4.97
  -9  -9  11    4.66    5.35
   9   9 -12   48.23   12.38
  -9  -9  12   41.71   12.66
   9   9 -13   13.58    7.28
  -9  -9  13   -2.55    6.54
   9   9 -14   -2.92    5.10
  -9  -9  14   -2.14    6.02
   9   9 -15    1.87    4.80
  -9  -9  15    3.22    3.80
   9   9 -16   16.20    7.45
  -9  -9  16   58.73   13.36
   9   9 -17    3.64    4.74
  -9  -9  17   -0.22    5.28
   9   9 -18   -0.57    5.27
  -9  -9  18   -0.99    3.49
   9   9 -19   -2.09    4.37
   9   9 -20   10.56    6.51
   9   9 -21    1.04    4.26
   9   9 -22    7.92    6.77
   9   9 -24    1.19    2.80
   9   9 -25    0.89    3.80
   9   9 -26   22.44    8.77
   9   9 -27   -1.23    4.07
   9  10  -1   -2.22    4.61
  -9 -10   1   -0.92    4.35
   9  10  -2   22.95    9.40
  -9 -10   2   15.78    8.59
   9  10  -3   -0.02    4.38
  -9 -10   3    1.95    4.64
   9  10  -4   42.35   11.88
  -9 -10   4   32.21   10.82
   9  10  -5    5.79    6.31
  -9 -10   5   -0.47    4.09
   9  10  -6    1.01    3.95
  -9 -10   6    2.38    4.45
   9  10  -7   12.32    7.24
  -9 -10   7    8.07    6.14
   9  10  -8    7.03    6.45
  -9 -10   8   21.08    9.45
   9  10  -9    3.97    6.07
  -9 -10   9   13.23    7.92
   9  10 -10   -0.51    4.76
  -9 -10  10    7.91    7.20
   9  10 -11    2.38    5.10
  -9 -10  11    5.85    5.86
   9  10 -12    5.29    5.78
  -9 -10  12   22.69    8.45
   9  10 -13    3.76    6.20
  -9 -10  13   -0.82    5.15
   9  10 -14   20.82    8.36
  -9 -10  14   21.46    9.24
   9  10 -15   -0.73    5.20
  -9 -10  15    3.79    4.18
   9  10 -16   -1.49    5.54
  -9 -10  16    3.14    4.76
   9  10 -17   -1.14    5.17
  -9 -10  17   -1.10    5.65
   9  10 -18   31.22   10.77
  -9 -10  18   16.58    8.33
   9  10 -19    6.44    5.93
  -9 -10  19    0.17    4.59
   9  10 -20    8.08    6.95
   9  10 -21   -1.42    5.13
   9  10 -22    2.00    5.28
   9  10 -23    4.63    4.41
   9  10 -24    6.05    6.21
   9  10 -25   -1.03    4.08
   9  10 -26   -1.26    4.62
   9  10 -27   -1.89    5.35
   9  10 -28    1.02    3.60
   9  11  -1   -0.13    4.53
  -9 -11   1    4.03    5.87
   9  11  -2   21.03   10.30
  -9 -11   2   33.83   11.65
   9  11  -3    4.98    4.44
  -9 -11   3   -0.43    3.57
   9  11  -4    6.76    6.42
  -9 -11   4   10.18    8.07
   9  11  -5   -1.26    7.03
  -9 -11   5   -0.50    2.38
   9  11  -6   16.86    8.31
  -9 -11   6   11.35    7.80
   9  11  -7   -1.63    5.04
  -9 -11   7    4.53    6.47
   9  11  -8    5.66    6.50
  -9 -11   8   -0.31    4.32
   9  11  -9    2.39    4.85
  -9 -11   9   -1.40    4.94
   9  11 -10   21.07    9.52
  -9 -11  10    4.04    6.06
   9  11 -11   -1.18    5.96
  -9 -11  11    3.58    5.92
   9  11 -12    6.95    7.19
  -9 -11  12    6.99    6.19
   9  11 -13   -1.41    4.39
  -9 -11  13   -1.92    4.77
   9  11 -14   -1.15    5.13
  -9 -11  14   -1.65    4.25
   9  11 -15    1.90    5.31
  -9 -11  15   -0.27    4.96
   9  11 -16   28.39   10.34
  -9 -11  16   21.10    9.43
   9  11 -17   -0.54    4.27
  -9 -11  17   -0.50    5.21
   9  11 -18   -0.30    4.04
  -9 -11  18    4.19    6.77
   9  11 -19   -2.26    4.93
  -9 -11  19   -1.37    5.39
   9  11 -20    8.93    6.96
  -9 -11  20   -1.63    6.14
   9  11 -21    5.00    6.16
   9  11 -22    2.92    5.46
   9  11 -23    1.39    4.55
   9  11 -24    2.35    4.27
   9  11 -25   -1.82    4.22
   9  11 -26   10.39    8.15
   9  11 -27   -1.57    5.83
   9  11 -28   -0.72    3.75
   9  11 -29   -1.79    5.22
   9  12  -1    6.06    6.08
  -9 -12   1    5.79    7.67
   9  12  -2   -1.88    5.43
  -9 -12   2    2.66    5.53
   9  12  -3   -0.64    5.40
  -9 -12   3   -1.15    3.94
   9  12  -4   11.15    8.87
  -9 -12   4   20.76   10.12
   9  12  -5   -1.07    4.34
  -9 -12   5   -0.07    3.49
   9  12  -6    0.68    3.48
  -9 -12   6    1.41    3.75
   9  12  -7    1.74    5.65
  -9 -12   7    3.78    5.38
   9  12  -8   24.98    9.66
  -9 -12   8   18.60    9.62
   9  12  -9    1.64    5.46
  -9 -12   9    4.63    6.66
   9  12 -10    1.63    5.59
  -9 -12  10   12.87    7.80
   9  12 -11   -2.10    4.70
  -9 -12  11   -1.33    5.44
   9  12 -12   17.03    8.06
  -9 -12  12    1.17    4.71
   9  12 -13   -1.10    5.62
  -9 -12  13    8.16    6.72
   9  12 -14   25.15    9.71
  -9 -12  14   -3.10    5.87
   9  12 -15   -1.64    4.64
  -9 -12  15   -1.45    5.85
   9  12 -16   -1.45    5.29
  -9 -12  16   -1.61    5.96
   9  12 -17    3.22    5.48
  -9 -12  17   -1.47    5.72
   9  12 -18    4.09    7.12
  -9 -12  18    7.56    6.56
   9  12 -19    0.55    4.81
  -9 -12  19    0.40    4.69
   9  12 -20    3.14    5.97
  -9 -12  20   -0.51    5.40
   9  12 -21   -0.01    4.43
  -9 -12  21    2.42    6.58
   9  12 -22   -2.02    4.68
  -9 -12  22   -1.70    4.66
   9  12 -23   -1.46    4.01
   9  12 -24    5.25    6.96
   9  12 -25   -0.23    4.83
   9  12 -26    1.21    5.57
   9  13  -1    9.90    7.57
   9  13  -2   -1.48    4.43
   9  13  -3    0.86    6.07
  -9 -13   3   -0.67    5.61
   9  13  -4    1.44    5.04
  -9 -13   4    0.30    5.17
   9  13  -5   21.10    8.53
  -9 -13   5   -0.17    3.46
   9  13  -6   12.81    6.78
  -9 -13   6   22.13   10.76
   9  13  -7    1.38    4.04
  -9 -13   7    1.41    4.19
   9  13  -8    5.91    7.21
  -9 -13   8   -1.49    5.56
   9  13  -9    6.91    7.20
  -9 -13   9   14.51    7.96
   9  13 -10    6.01    6.41
  -9 -13  10    8.81    6.77
   9  13 -11    5.85    5.60
  -9 -13  11   -0.87    3.28
   9  13 -12    1.53    6.11
  -9 -13  12    3.12    6.06
   9  13 -13    4.76    6.22
  -9 -13  13    1.79    4.75
   9  13 -14   -0.58    4.19
  -9 -13  14   -3.05    6.21
   9  13 -15    3.27    5.61
  -9 -13  15   -0.89    3.34
   9  13 -16   -1.60    6.39
  -9 -13  16    1.42    4.56
   9  13 -17    0.38    5.27
  -9 -13  17   -1.41    5.95
   9  13 -18    0.67    5.80
  -9 -13  18   11.86    8.83
   9  13 -19   -1.98    6.31
  -9 -13  19   -0.01    5.28
   9  13 -20    2.76    5.86
  -9 -13  20    9.76    7.69
   9  13 -21   -0.23    3.70
  -9 -13  21   -1.85    5.25
  -9 -13  22   21.47   10.69
  -9 -13  23   -1.60    6.23
   9  14  -1   -1.82    6.44
   9  14  -2    1.44    5.07
   9  14  -3   -0.32    5.18
   9  14  -4   11.32    9.63
   9  14  -5   -3.54    6.29
   9  14  -6   -2.24    4.90
   9  14  -7    9.10    5.75
   9  14  -8    7.15    6.07
   9  14  -9   -0.68    4.26
   9  14 -10   13.67    7.64
   9  14 -11   -2.35    6.73
   9  14 -12    3.54    5.50
   9  14 -13    6.01    6.13
  -9 -14  13   -3.04    6.03
   9  14 -14   -0.15    5.60
  -9 -14  14    0.23    5.73
   9  14 -15   -1.80    6.36
  -9 -14  15   -2.40    7.00
  -9 -14  16   -1.14    4.14
  -9 -14  17   -3.24    7.18
  -9 -14  18   -1.35    4.00
  -9 -14  19   -1.75    5.35
  -9 -14  20    3.45    4.88
  -9 -14  21   -1.95    5.32
  -9 -14  22    1.76    5.81
  -8   0   1   -0.19    2.46
  -8   0   1   -0.51    2.76
   8   0  -1   -0.87    3.23
  -8   0   2  566.64   43.88
  -8   0   2  505.18   44.05
   8   0  -2  483.40   43.41
  -8   0   3    0.68    2.33
  -8   0   3   -1.12    2.39
   8   0  -3    3.52    2.75
  -8   0   4   72.93   10.13
  -8   0   4   65.93   10.40
   8   0  -4   75.71   10.77
  -8   0   5   -0.17    1.95
  -8   0   5   -0.17    1.71
   8   0  -5    0.21    1.86
  -8   0   6  115.08   12.62
  -8   0   6   86.50   12.31
   8   0  -6  105.54   12.82
  -8   0   7    1.21    2.07
  -8   0   7   -0.02    1.56
   8   0  -7   -0.10    1.86
  -8   0   8  206.92   19.57
  -8   0   8  192.92   20.33
   8   0  -8  217.12   20.60
  -8   0   9   -0.01    1.57
  -8   0   9   -0.53    1.97
   8   0  -9   -0.57    2.13
  -8   0  10   -0.60    1.89
  -8   0  10   -0.78    2.75
   8   0 -10   -0.79    2.42
  -8   0  11   -0.39    2.21
   8   0 -11   -0.16    2.01
  -8   0  12  190.00   17.55
   8   0 -12  179.38   18.51
  -8   0  13    0.58    2.17
   8   0 -13    0.04    1.70
  -8   0  14   82.66    9.67
   8   0 -14   77.10   10.48
   8   0 -15   -0.41    2.62
   8   0 -16   -0.34    2.31
  -8   1   1   74.52   10.56
  -8   1   1   60.22   10.07
   8  -1  -1   72.71   10.91
   8   1  -1   73.92   11.40
  -8  -1   1   75.19   11.03
  -8  -1   1   54.82   10.30
  -8   1   2    6.02    3.37
  -8   1   2    3.62    2.50
   8  -1  -2    4.62    3.15
   8   1  -2    3.48    3.14
  -8  -1   2    6.99    3.89
  -8  -1   2    1.69    2.79
  -8   1   3    7.31    3.47
  -8   1   3    7.79    3.94
   8  -1  -3    6.41    3.44
   8   1  -3    1.13    2.81
  -8  -1   3    6.95    4.02
  -8  -1   3    3.93    3.21
  -8   1   4   42.89    7.32
  -8   1   4   48.68    8.29
   8  -1  -4   47.98    7.83
   8   1  -4   40.66    8.10
  -8  -1   4   42.58    8.08
  -8  -1   4   52.72    9.32
  -8   1   5    4.75    2.68
  -8   1   5    7.12    3.68
   8  -1  -5    5.85    2.77
   8   1  -5    7.34    3.64
  -8  -1   5   16.88    4.58
  -8  -1   5    1.86    2.96
  -8   1   6   95.05   10.91
  -8   1   6   97.50   11.91
   8  -1  -6   80.02   10.72
   8   1  -6   88.39   12.41
  -8  -1   6  116.52   12.90
  -8  -1   6   83.69   12.29
  -8   1   7    3.12    2.44
  -8   1   7    3.86    3.23
   8  -1  -7    6.62    3.13
   8   1  -7    6.22    3.90
  -8  -1   7    5.87    3.08
  -8  -1   7    5.07    3.89
  -8   1   8    3.03    2.12
  -8   1   8    8.08    3.12
   8  -1  -8    8.71    3.15
   8   1  -8    6.53    3.50
  -8  -1   8    3.78    2.83
  -8  -1   8   -0.07    2.62
  -8   1   9   16.55    3.78
  -8   1   9   14.98    4.10
   8  -1  -9   12.58    3.73
   8   1  -9    9.58    4.27
  -8  -1   9   15.54    4.43
  -8   1  10  162.48   14.54
  -8   1  10  163.24   15.98
   8  -1 -10  124.24   14.42
   8   1 -10  159.91   17.48
  -8  -1  10  170.69   16.67
  -8   1  11    5.20    2.23
  -8   1  11    4.74    3.02
   8  -1 -11    9.31    3.32
   8   1 -11   10.60    4.13
  -8  -1  11    7.80    3.50
  -8   1  12   11.09    2.83
   8  -1 -12    4.68    2.80
   8   1 -12   13.08    4.39
  -8  -1  12   10.66    3.93
  -8   1  13   -0.16    1.60
   8  -1 -13   -0.35    1.66
   8   1 -13   -1.06    2.70
  -8  -1  13    2.27    2.79
   8  -1 -14   67.12    9.00
   8   1 -14   74.81   11.07
  -8  -1  14   89.47   10.53
   8   1 -15   52.18    9.05
  -8  -1  15   48.78    7.70
   8   1 -16   69.91   10.61
   8   1 -17    3.46    3.78
   8   1 -18    7.38    3.77
  -8   2   1    0.12    1.73
  -8   2   1   -0.29    1.83
   8  -2  -1    1.64    2.72
   8   2  -1    0.27    2.42
  -8  -2   1   -0.82    3.16
  -8  -2   1   -0.80    2.94
  -8   2   2   63.75    9.51
  -8   2   2   78.38   10.71
   8  -2  -2   77.51   10.86
   8   2  -2   83.65   12.80
  -8  -2   2   82.00   11.61
  -8  -2   2   62.64   11.50
  -8   2   3   13.90    3.85
  -8   2   3    3.43    3.27
   8  -2  -3   11.53    4.14
   8   2  -3   18.40    5.53
  -8  -2   3    8.35    4.06
  -8  -2   3   15.04    4.94
  -8   2   4   30.73    5.90
  -8   2   4   37.48    6.65
   8  -2  -4   38.21    6.94
   8   2  -4   43.19    8.62
  -8  -2   4   30.99    7.01
  -8  -2   4   47.56    9.03
  -8   2   5    9.83    3.17
  -8   2   5    8.76    3.41
   8  -2  -5    8.47    3.25
   8   2  -5   13.12    4.78
  -8  -2   5    9.95    4.44
  -8  -2   5    8.62    4.47
  -8   2   6  107.01   11.11
  -8   2   6  104.72   11.83
   8  -2  -6   94.43   11.17
   8   2  -6  101.13   14.01
  -8  -2   6   94.43   12.67
  -8   2   7   46.00    6.07
  -8   2   7   31.01    5.88
   8  -2  -7   35.52    5.93
   8   2  -7   43.16    8.59
  -8  -2   7   38.05    7.41
  -8   2   8  110.68   11.05
  -8   2   8  119.17   12.33
   8  -2  -8  114.20   11.61
   8   2  -8   88.00   13.83
  -8  -2   8  131.63   14.61
  -8   2   9    8.31    2.36
  -8   2   9    9.66    3.07
   8  -2  -9    9.10    2.91
   8   2  -9   14.06    4.83
  -8  -2   9   22.13    5.34
  -8   2  10    0.22    1.26
  -8   2  10    0.19    1.88
   8  -2 -10   -0.23    1.43
   8   2 -10    1.05    2.89
  -8  -2  10    0.86    2.59
  -8   2  11    1.31    1.32
  -8   2  11    0.35    1.67
   8  -2 -11    2.40    1.77
   8   2 -11    2.82    3.30
  -8  -2  11    3.80    2.82
   8  -2 -12   61.52    6.95
   8   2 -12   61.09   10.23
  -8  -2  12   69.88    9.82
   8   2 -13   39.38    7.98
  -8  -2  13   36.07    6.95
   8   2 -14   33.35    7.44
  -8  -2  14   42.10    7.36
   8   2 -15   36.45    8.28
  -8  -2  15   40.04    7.28
   8   2 -16   19.16    6.16
  -8  -2  16   47.94    7.71
   8   2 -17   27.72    7.39
   8   2 -18  178.11   20.34
   8   2 -19    1.90    2.90
   8   2 -20    2.90    3.79
  -8   3   1  115.18   12.31
  -8   3   1   74.10   10.92
   8  -3  -1   88.53   12.49
   8   3  -1   76.86   13.19
  -8  -3   1  106.38   14.00
  -8  -3   1   65.70   13.02
  -8   3   2    1.70    2.40
  -8   3   2    3.57    2.53
   8  -3  -2    1.00    2.80
   8   3  -2    3.39    4.18
  -8  -3   2    1.90    3.12
  -8   3   3   44.08    7.23
  -8   3   3   62.61    8.55
   8  -3  -3   38.59    7.44
   8   3  -3   49.44   10.08
  -8  -3   3   52.01    9.33
  -8   3   4  115.16   13.23
  -8   3   4  154.52   14.86
   8  -3  -4  137.37   14.72
   8   3  -4  124.14   17.21
  -8  -3   4  146.24   16.94
  -8   3   5   17.89    3.89
  -8   3   5   18.04    4.42
   8  -3  -5   10.02    3.56
   8   3  -5   14.25    5.45
  -8  -3   5   13.06    4.91
  -8   3   6   36.05    5.52
  -8   3   6   37.11    6.09
   8  -3  -6   43.67    6.53
   8   3  -6   35.97    8.60
  -8  -3   6   47.41    8.62
  -8   3   7   22.15    3.66
  -8   3   7   18.26    4.01
   8  -3  -7   17.77    3.90
   8   3  -7   12.85    5.50
  -8  -3   7   25.66    6.26
  -8   3   8    5.37    1.86
  -8   3   8    6.73    2.53
   8  -3  -8    9.55    2.71
   8   3  -8    5.80    4.13
  -8  -3   8    5.59    3.86
  -8   3   9    3.80    1.38
  -8   3   9    3.00    1.90
   8  -3  -9    2.87    1.62
   8   3  -9    2.43    3.50
  -8  -3   9   -0.41    2.26
  -8   3  10  116.17    8.24
  -8   3  10   86.83   10.07
   8   3 -10   68.27   12.90
  -8  -3  10  131.12   14.80
  -8   3  11   83.67    8.95
   8   3 -11  104.75   14.29
  -8  -3  11  106.69   13.06
  -8  -3  11   79.92   13.46
  -8   3  12    0.23    1.11
   8   3 -12    7.65    4.22
  -8  -3  12   -1.26    2.98
   8   3 -13   10.16    4.97
  -8  -3  13   11.87    4.47
   8   3 -14   29.45    7.75
  -8  -3  14   24.99    6.21
   8   3 -15   23.75    7.21
  -8  -3  15   15.57    5.27
   8   3 -16   74.13   12.63
  -8  -3  16   94.23   12.27
   8   3 -17    1.25    3.56
  -8  -3  17    1.54    3.27
   8   3 -18    5.47    4.12
   8   3 -19   21.65    7.46
   8   3 -20   89.13   14.17
   8   3 -21    7.28    3.91
   8   3 -22   11.08    5.72
  -8   4   1   70.10    9.88
   8  -4  -1   79.29   12.10
   8   4  -1   83.40   13.76
  -8   4   2   25.70    5.36
  -8   4   2   22.36    5.23
   8  -4  -2   27.52    6.76
   8  -4  -2   19.44    2.46
   8   4  -2   26.47    7.60
  -8   4   3   32.37    5.58
  -8   4   3   19.79    4.88
   8  -4  -3   15.53    5.11
   8   4  -3   27.32    7.74
  -8   4   4  121.89   13.19
  -8   4   4  144.97   14.32
   8  -4  -4  151.74   15.57
   8   4  -4  128.04   18.18
  -8   4   5    9.83    2.94
  -8   4   5    9.01    3.07
   8  -4  -5   11.14    3.81
   8   4  -5    4.92    4.06
  -8   4   6   51.19    5.54
  -8   4   6   52.83    6.38
  -8   4   6   43.78    6.55
   8   4  -6   54.46   10.76
  -8   4   7  106.38    8.48
  -8   4   7   91.21    8.81
  -8   4   7   83.20    9.73
   8   4  -7  107.94   15.67
  -8   4   8   31.84    3.16
  -8   4   8   30.02    4.74
   8   4  -8   36.57    8.77
  -8   4   9    9.30    2.29
   8   4  -9    3.63    4.35
  -8  -4   9   10.01    4.94
  -8   4  10    2.72    1.39
   8   4 -10    1.23    3.88
  -8  -4  10    6.35    4.08
  -8   4  11    7.44    1.93
   8   4 -11   20.83    6.45
  -8  -4  11    6.91    5.24
   8   4 -12  101.09   14.90
  -8  -4  12   82.74   14.10
   8   4 -13    4.37    4.05
   8   4 -14   50.00   10.20
   8   4 -15    1.26    3.53
   8   4 -16   25.92    7.83
   8   4 -17   34.02    8.67
   8   4 -18  104.43   15.88
   8   4 -19    1.58    3.65
   8   4 -20   16.23    6.34
  -8   5   1   36.42    5.86
  -8   5   1   24.47    5.81
   8   5  -1   45.59   10.19
  -8   5   2   18.66    4.18
  -8   5   2   26.68    5.34
   8   5  -2   17.43    7.43
  -8   5   3   73.97    8.61
  -8   5   3   78.65    9.73
   8   5  -3   89.66   14.66
  -8   5   4   13.82    3.28
  -8   5   4   22.13    4.35
   8   5  -4   17.22    6.81
  -8   5   5   66.40    7.16
  -8   5   5   59.67    7.45
  -8   5   5   65.87    8.34
   8   5  -5   73.46   13.02
  -8   5   6   87.07    8.28
  -8   5   6   84.47    9.53
   8   5  -6   95.44   14.88
  -8   5   7    1.32    1.47
   8   5  -7    7.30    4.75
  -8  -5   7    4.99    5.13
  -8   5   8    9.00    2.41
   8   5  -8    4.23    3.97
  -8  -5   8    6.71    5.21
  -8   5   9    8.90    2.19
   8   5  -9    9.43    5.25
  -8  -5   9    7.09    5.04
  -8   5  10  206.39   16.04
   8   5 -10  184.49   23.38
  -8  -5  10  186.10   24.16
  -8   5  11   36.44    3.84
   8   5 -11   24.59    7.68
  -8  -5  11   54.47   11.11
   8   5 -12   -0.76    3.09
  -8  -5  12   -0.23    3.03
   8   5 -13   -0.02    2.75
   8   5 -14   10.27    5.39
   8   5 -15   28.42    8.03
  -8   5  16   51.80    5.07
  -8   5  17    9.70    2.14
  -8   5  18    3.25    1.69
   8   5 -22   17.82    6.86
   8   5 -23   -0.81    3.58
   8   5 -24    6.52    4.63
   8   5 -25    9.35    6.24
  -8   6   1  120.00   12.52
  -8   6   1  102.05   13.03
  -8   6   1  105.96   13.09
  -8   6   2   84.20    9.98
  -8   6   3   93.80   10.46
  -8   6   4   38.70    5.83
  -8  -6   4   59.45   11.93
  -8   6   5   19.89    3.88
  -8  -6   5   25.99    8.88
  -8  -6   6   29.26    8.83
  -8  -6   7   28.40    9.09
  -8  -6   8   39.39   10.11
  -8   6   9    1.12    1.45
  -8  -6   9    4.76    4.13
  -8   6  10    4.21    1.70
  -8  -6  10   -0.92    4.62
  -8   6  11   17.11    2.67
  -8  -6  11   11.41    6.00
  -8  -6  12   14.53    6.23
  -8  -6  13   17.21    6.72
  -8   6  15   15.76    1.97
  -8   6  16    7.73    1.51
   8   6 -16   -0.25    4.19
  -8   6  17   53.36    5.35
   8   6 -17   28.66    9.26
  -8   6  18   13.89    2.87
   8   6 -18   12.80    6.30
   8   6 -19   11.60    6.49
   8   6 -20    1.81    3.98
   8   6 -21   -1.96    4.95
   8   6 -22    4.49    4.38
   8   6 -23   17.79    7.43
   8   6 -24    2.54    3.53
   8   6 -25    8.64    6.58
   8   6 -26   -1.13    4.26
   8   6 -27   12.36    6.85
  -8   7   1   76.65    9.81
  -8   7   1   77.72   10.93
   8  -7  -1   58.67    6.75
   8   7  -1  100.28   16.26
  -8  -7   1  102.94   17.15
  -8   7   2    0.87    1.81
  -8   7   2    1.82    2.75
   8   7  -2    1.27    3.36
  -8  -7   2   -0.12    3.63
  -8   7   3   31.99    5.61
  -8   7   3   27.52    6.13
   8   7  -3   45.68   11.04
  -8  -7   3   11.55    6.82
  -8   7   4    0.75    2.51
   8   7  -4    4.49    5.84
  -8  -7   4   -0.28    2.68
  -8   7   5   84.57   10.55
   8   7  -5   88.58   15.43
  -8  -7   5   83.31   15.81
  -8   7   6   26.75    5.04
   8   7  -6   16.93    7.56
  -8  -7   6   10.80    6.34
   8   7  -7   -0.70    3.78
  -8  -7   7    3.84    5.66
   8   7  -8   -0.20    4.25
  -8  -7   8   -1.77    4.69
   8   7  -9   46.31   11.19
  -8  -7   9   33.06    9.65
   8   7 -10    3.14    5.14
  -8  -7  10    1.28    5.16
   8   7 -11   50.84   11.70
  -8  -7  11   33.19   10.22
   8   7 -12   -1.81    5.38
  -8  -7  12   -1.08    4.91
   8   7 -13    8.17    5.95
  -8  -7  13   15.44    7.13
   8   7 -14   14.22    7.55
   8   7 -15   78.32   14.47
  -8   7  16    5.22    1.91
   8   7 -16    0.58    3.86
   8   7 -17    0.45    4.06
   8   7 -18    0.48    3.53
   8   7 -19    1.00    3.51
   8   7 -20    6.17    4.79
   8   7 -21   13.38    6.56
   8   7 -22    4.50    4.42
   8   7 -23   -1.41    4.09
   8   7 -24   -1.20    4.48
   8   7 -25   11.36    6.49
   8   7 -26    7.30    5.40
   8   7 -27   17.30    7.01
   8   7 -28   -0.73    3.43
  -8   8   1   93.07   13.14
   8   8  -1   99.75   17.94
  -8  -8   1  102.58   18.17
   8   8  -2    0.79    6.72
  -8  -8   2   -1.30    4.52
   8   8  -3   37.55   10.26
  -8  -8   3   22.26    9.39
   8   8  -4   18.46    7.07
  -8  -8   4   12.21    6.95
   8   8  -5    6.44    5.79
  -8  -8   5    0.32    4.43
   8   8  -6   -1.38    4.13
  -8  -8   6   -0.62    4.81
   8   8  -7  161.62   21.90
  -8  -8   7  119.09   20.10
   8   8  -8    7.84    6.09
  -8  -8   8    4.99    5.00
   8   8  -9    2.09    3.76
  -8  -8   9    1.53    4.70
   8   8 -10    2.50    5.25
  -8  -8  10   21.75    7.86
   8   8 -11    4.27    6.33
  -8  -8  11    6.76    6.70
   8   8 -12    1.08    5.35
  -8  -8  12   11.10    6.01
   8   8 -13   36.75   10.20
  -8  -8  13   20.34    8.64
   8   8 -14   -1.46    4.40
  -8  -8  14   -0.84    3.04
   8   8 -15   10.24    5.75
   8   8 -16    1.13    4.32
   8   8 -17   17.24    7.98
   8   8 -18   -1.04    4.25
   8   8 -19   11.34    7.12
   8   8 -20   -0.18    3.81
   8   8 -21    8.78    5.16
   8   8 -22   -0.76    3.71
   8   8 -23   16.59    7.85
   8   8 -24    8.99    6.56
   8   8 -25    1.54    4.25
   8   8 -26    0.58    4.90
   8   8 -27    9.71    6.52
   8   8 -28   -2.33    5.84
   8   8 -29    0.74    4.79
   8   8 -30   -2.30    5.68
   8   9  -1   75.54   15.88
  -8  -9   1   93.58   17.75
   8   9  -2    0.76    5.37
  -8  -9   2    6.91    5.44
   8   9  -3   51.77   12.73
  -8  -9   3   37.54   11.41
   8   9  -4    0.78    3.71
  -8  -9   4   10.12    6.36
   8   9  -5   51.43   12.42
  -8  -9   5   59.17   14.21
   8   9  -6   -2.15    5.19
  -8  -9   6   -1.28    5.02
   8   9  -7    8.98    5.63
  -8  -9   7    1.51    4.64
   8   9  -8    0.00    4.21
  -8  -9   8   -0.62    4.24
   8   9  -9    5.30    4.98
  -8  -9   9    7.22    6.31
   8   9 -10    4.34    5.17
  -8  -9  10    1.74    5.45
   8   9 -11   87.39   16.27
  -8  -9  11   69.89   15.66
   8   9 -12   -0.67    3.99
  -8  -9  12   -0.42    4.50
   8   9 -13   -0.83    4.58
  -8  -9  13   -0.83    3.49
   8   9 -14    5.83    5.22
  -8  -9  14   -1.39    3.94
   8   9 -15   44.08   11.36
  -8  -9  15   62.19   14.87
   8   9 -16   -0.40    4.25
   8   9 -17   -1.29    6.09
   8   9 -18   -0.53    4.76
   8   9 -19    6.05    6.32
   8   9 -20    1.48    5.37
   8   9 -21   17.60    8.36
   8   9 -22    3.75    4.33
   8   9 -23   -0.20    3.17
   8   9 -24    0.81    3.55
   8   9 -25   26.77    9.52
   8   9 -26   -1.60    4.64
   8   9 -27   -0.74    3.37
   8   9 -28   -1.53    4.60
   8   9 -29    7.14    5.70
   8   9 -30   -3.00    5.39
   8   9 -31    6.26    5.83
   8  10  -1   14.45    6.75
  -8 -10   1   14.35    7.51
   8  10  -2   -1.44    5.30
  -8 -10   2    2.45    3.97
   8  10  -3   42.79   12.79
  -8 -10   3   46.18   13.13
   8  10  -4   10.34    7.36
  -8 -10   4   17.37    8.12
   8  10  -5   14.19    8.30
  -8 -10   5   19.91    8.37
   8  10  -6   -0.27    5.86
  -8 -10   6   -0.46    2.11
   8  10  -7   71.00   14.73
  -8 -10   7   65.74   15.53
   8  10  -8    5.76    6.20
  -8 -10   8   -1.28    5.40
   8  10  -9    6.39    5.49
  -8 -10   9    9.75    6.34
   8  10 -10    3.12    4.71
  -8 -10  10   -0.47    3.93
   8  10 -11   11.34    7.57
  -8 -10  11    3.87    5.51
   8  10 -12    0.70    4.75
  -8 -10  12    1.51    5.45
   8  10 -13   53.10   13.56
  -8 -10  13   62.64   15.05
   8  10 -14    2.51    4.37
  -8 -10  14   -0.43    4.15
   8  10 -15   -0.69    5.67
  -8 -10  15   -1.07    3.65
   8  10 -16    0.84    4.91
  -8 -10  16    3.14    5.21
   8  10 -17   39.39   11.90
   8  10 -18   -0.93    3.65
   8  10 -19   19.39    9.27
   8  10 -20    0.03    3.10
   8  10 -21    7.56    5.70
   8  10 -22   -1.65    5.19
   8  10 -23   12.85    7.48
   8  10 -24   -1.44    5.62
   8  10 -25   -0.45    4.16
   8  10 -26    3.03    5.09
   8  10 -27    4.99    5.05
   8  10 -28   -2.62    5.03
   8  10 -29   11.45    7.83
   8  10 -30   -1.56    4.72
   8  10 -31    5.60    5.77
   8  10 -32    2.09    3.90
   8  11  -1   36.80   11.04
  -8 -11   1   31.70   10.91
   8  11  -2    8.81    7.13
  -8 -11   2    3.64    4.20
   8  11  -3   11.54    7.26
  -8 -11   3    9.94    6.62
   8  11  -4   10.96    7.16
  -8 -11   4   -2.20    5.49
   8  11  -5   17.15    8.89
  -8 -11   5    7.41    7.17
   8  11  -6   -0.35    3.63
  -8 -11   6   -1.42    3.99
   8  11  -7    0.01    6.41
  -8 -11   7   -1.30    4.45
   8  11  -8    1.92    5.31
  -8 -11   8    5.44    6.17
   8  11  -9   11.92    7.70
  -8 -11   9   27.38   10.14
   8  11 -10   -1.71    4.41
  -8 -11  10    0.11    4.28
   8  11 -11   10.43    6.57
  -8 -11  11   13.29    7.96
   8  11 -12    3.58    5.98
  -8 -11  12   -0.80    4.60
   8  11 -13   -0.85    4.22
  -8 -11  13   -2.24    5.29
   8  11 -14    8.77    6.16
  -8 -11  14   -0.16    3.05
   8  11 -15   49.42   12.50
  -8 -11  15   25.96   10.35
   8  11 -16    5.97    7.28
  -8 -11  16   -1.65    6.07
   8  11 -17    9.63    6.79
  -8 -11  17    1.19    3.94
   8  11 -18    0.37    4.68
  -8 -11  18   -2.17    5.11
   8  11 -19   16.59    7.49
   8  11 -20   -2.47    5.14
   8  11 -21    9.69    6.90
   8  11 -22   -1.24    5.54
   8  11 -23   -0.45    4.60
   8  11 -24   -2.29    5.08
   8  11 -25   22.02    8.46
   8  11 -26   -1.33    5.56
   8  11 -27    4.28    6.08
   8  11 -28   -1.36    5.50
   8  11 -29    7.45    6.80
   8  11 -30    1.55    5.12
   8  12  -1   -1.07    5.39
  -8 -12   1   -0.27    5.23
   8  12  -2   -0.67    2.68
  -8 -12   2    7.40    6.55
   8  12  -3   42.20   13.32
  -8 -12   3   31.67   11.43
   8  12  -4   -2.41    6.97
  -8 -12   4   -3.22    6.55
   8  12  -5   -1.09    4.84
  -8 -12   5    4.17    5.18
   8  12  -6    1.54    6.15
  -8 -12   6    6.83    7.44
   8  12  -7   17.42    8.81
  -8 -12   7    8.21    7.33
   8  12  -8    6.97    7.41
  -8 -12   8    9.11    7.06
   8  12  -9   14.65    7.83
  -8 -12   9   17.10    8.54
   8  12 -10   -1.01    6.54
  -8 -12  10   -2.44    5.30
   8  12 -11    7.86    6.73
  -8 -12  11   -2.10    6.73
   8  12 -12   -0.72    4.92
  -8 -12  12   -1.08    5.24
   8  12 -13   14.05    7.57
  -8 -12  13    2.53    5.94
   8  12 -14   -1.81    5.37
  -8 -12  14    3.15    6.37
   8  12 -15    0.10    4.72
  -8 -12  15   -1.19    5.52
   8  12 -16    1.05    4.66
  -8 -12  16   -1.54    4.59
   8  12 -17    5.20    6.51
  -8 -12  17    3.54    5.59
   8  12 -18    6.30    5.35
  -8 -12  18   -0.55    3.84
   8  12 -19   33.53   10.78
  -8 -12  19    2.36    6.76
   8  12 -20   -2.52    5.24
   8  12 -21   12.29    7.80
   8  12 -22   -1.27    4.67
   8  12 -23    0.85    4.72
   8  12 -24   -2.26    5.01
   8  12 -25   -1.11    4.50
   8  12 -26    2.18    5.57
   8  12 -27    2.19    5.95
   8  13  -1   19.81    9.37
   8  13  -3   -1.21    6.65
   8  13  -4   24.89   11.02
  -8 -13   4   11.17    7.60
   8  13  -5   30.19    9.94
  -8 -13   5    8.32    7.55
   8  13  -6   -2.32    6.32
  -8 -13   6   -2.30    5.78
   8  13  -7   -2.11    4.65
  -8 -13   7   -1.51    4.56
   8  13  -8    2.28    4.64
  -8 -13   8   -1.75    5.17
   8  13  -9   11.66    6.85
  -8 -13   9    4.14    6.04
   8  13 -10    3.87    5.15
  -8 -13  10    0.82    3.94
   8  13 -11    7.81    6.00
  -8 -13  11    5.47    5.64
   8  13 -12    1.50    5.27
  -8 -13  12   -2.32    5.08
   8  13 -13    5.47    6.68
  -8 -13  13    2.87    6.27
   8  13 -14    1.65    4.72
  -8 -13  14   -0.88    4.75
   8  13 -15   12.57    7.76
  -8 -13  15   27.82   11.55
   8  13 -16   -2.03    6.44
  -8 -13  16   -0.04    7.05
   8  13 -17   -0.35    5.51
  -8 -13  17   -0.41    2.87
   8  13 -18   -1.93    6.31
  -8 -13  18    8.18    7.12
   8  13 -19   -2.78    6.49
  -8 -13  19   -1.62    4.90
   8  13 -20    1.71    5.13
  -8 -13  20    0.77    5.07
   8  13 -21    8.11    6.53
  -8 -13  21   14.45    9.42
   8  13 -22    7.87    5.90
   8  13 -23   -2.47    6.05
   8  14  -1   23.27   10.49
   8  14  -2   10.36    6.47
   8  14  -3   18.29    9.31
   8  14  -4   -1.99    6.29
   8  14  -5   -2.68    6.34
   8  14  -6   -0.23    3.77
   8  14  -7   10.26    7.80
   8  14  -8   10.60    7.10
   8  14  -9    5.17    8.65
   8  14 -10    0.86    6.21
   8  14 -11   -3.21    5.54
   8  14 -12   -1.07    6.22
   8  14 -13    5.13    5.51
   8  14 -14   12.62    7.81
   8  14 -15   -1.60    5.80
   8  14 -16   -0.05    4.95
  -8 -14  16   -1.57    4.72
   8  14 -17    7.47    6.60
  -8 -14  17    3.27    5.11
   8  14 -18    1.73    5.24
  -8 -14  18   -0.91    4.91
   8  14 -19    0.55    5.21
  -8 -14  19   -0.06    4.09
  -8 -14  20   -1.51    5.28
  -8 -14  21   -2.28    5.68
  -8 -14  22    0.04    5.35
   8  15  -1    9.44    8.65
   8  15  -2   -2.88    6.27
   8  15  -3   -0.96    6.36
   8  15  -4    5.48    5.83
   8  15  -5    2.91    4.86
   8  15  -6    0.44    6.34
   8  15  -7   -0.63    2.62
   8  15  -8   -2.32    6.35
   8  15  -9   10.49    7.28
   8  15 -10   -1.32    6.88
   8  15 -11    4.87    6.11
   8  15 -12    1.55    6.86
  -7   0   1  958.62   68.67
  -7   0   1  889.05   68.93
   7   0  -1  872.74   68.38
   7   0  -1  821.51   66.46
  -7   0   2   -0.00    2.02
  -7   0   2   -0.91    2.52
   7   0  -2   -0.21    2.19
   7   0  -2   -0.17    1.71
  -7   0   3    9.62    3.78
  -7   0   3    2.13    2.61
   7   0  -3    8.18    3.54
  -7   0   4    0.30    2.05
  -7   0   4    1.68    2.47
   7   0  -4   -0.52    2.15
  -7   0   5   47.40    7.24
  -7   0   5   37.96    7.08
   7   0  -5   46.48    7.45
  -7   0   6    0.25    1.87
  -7   0   6   -0.28    1.72
   7   0  -6    2.02    2.56
  -7   0   7  304.80   27.18
  -7   0   7  347.81   28.85
   7   0  -7  328.38   28.27
  -7   0   8   -0.55    1.88
  -7   0   8    0.29    1.88
   7   0  -8   -0.12    2.12
  -7   0   9   16.77    4.02
  -7   0   9   15.24    4.23
   7   0  -9   21.26    4.74
  -7   0  10    0.00    1.85
   7   0 -10    0.81    2.13
  -7   0  11  356.48   28.86
   7   0 -11  347.74   29.79
  -7   0  12   -0.09    1.48
   7   0 -12   -0.57    2.03
  -7   0  13  103.31   11.19
   7   0 -13  110.27   12.32
  -7   0  14   -0.02    1.66
   7   0 -14   -0.40    1.80
  -7   0  15    5.10    2.58
   7   0 -15    6.43    3.05
  -7   0  16    0.96    2.19
   7   0 -16    2.64    2.56
  -7   0  17  504.55   38.58
   7   0 -17  461.73   39.74
  -7   0  18    0.25    1.64
   7   0 -18   -0.74    2.17
   7   0 -19   13.99    4.55
   7   0 -20    1.29    1.86
  -7   1   1    0.58    2.06
  -7   1   1   -0.26    1.99
   7  -1  -1    2.49    2.73
   7  -1  -1    2.37    2.16
   7   1  -1   -0.46    2.62
  -7  -1   1   -0.83    3.42
  -7  -1   1   -0.22    2.31
  -7   1   2   51.21    7.62
  -7   1   2   43.24    7.52
   7  -1  -2   41.69    7.36
   7  -1  -2   32.28    5.56
   7   1  -2   42.20    8.01
   7   1  -2   33.76    6.67
  -7  -1   2   50.84    8.24
  -7  -1   2   51.60    8.72
  -7   1   3  277.83   25.16
  -7   1   3  259.10   25.37
   7  -1  -3  285.90   25.60
   7   1  -3  325.15   27.82
  -7  -1   3  308.07   26.82
  -7  -1   3  282.66   27.32
  -7   1   4    0.73    1.59
  -7   1   4    1.05    2.36
   7  -1  -4    1.50    2.22
   7   1  -4    0.81    2.77
  -7  -1   4   -0.91    2.34
  -7  -1   4    1.28    2.18
  -7   1   5   78.55    9.50
  -7   1   5   96.03   10.76
   7  -1  -5   74.18    9.62
   7   1  -5   76.35   11.03
  -7  -1   5   82.48   10.82
  -7  -1   5   92.53   11.96
  -7   1   6    3.39    2.18
  -7   1   6    1.51    1.66
   7  -1  -6   -0.36    1.79
   7   1  -6   -0.64    2.61
  -7  -1   6    0.37    1.78
  -7  -1   6    3.08    2.75
  -7   1   7   41.05    5.79
  -7   1   7   33.66    5.82
   7  -1  -7   41.11    6.09
   7   1  -7   26.73    6.22
  -7  -1   7   35.75    6.41
  -7  -1   7   29.19    6.65
  -7   1   8   23.14    4.08
  -7   1   8   20.41    4.53
   7  -1  -8   26.07    4.69
   7   1  -8   20.13    5.27
  -7  -1   8   17.97    4.48
  -7  -1   8   15.83    4.95
  -7   1   9  322.45   25.71
  -7   1   9  318.13   26.89
   7  -1  -9  329.59   26.51
   7   1  -9  318.75   28.67
  -7  -1   9  330.58   27.82
  -7  -1   9  288.82   28.61
  -7   1  10   28.57    4.42
   7  -1 -10   24.18    4.55
   7   1 -10   24.21    5.77
  -7  -1  10   28.43    5.59
  -7   1  11   94.65    9.11
   7  -1 -11   77.89    9.32
   7   1 -11   85.70   11.19
  -7  -1  11   84.50   10.36
  -7   1  12    0.21    1.40
   7  -1 -12    1.49    2.01
   7   1 -12   -0.09    2.06
  -7  -1  12    1.00    2.06
  -7   1  13  199.81   17.10
   7  -1 -13  200.21   18.08
   7   1 -13  200.09   20.19
  -7  -1  13  209.68   19.27
  -7   1  14    3.21    1.94
   7  -1 -14    6.62    2.78
   7   1 -14    1.74    2.72
  -7  -1  14    4.91    2.90
  -7   1  15  132.51   11.95
   7  -1 -15  127.27   12.90
   7   1 -15  106.25   13.96
  -7  -1  15  126.23   13.54
  -7   1  16   33.54    4.98
   7  -1 -16   27.58    5.40
   7  -1 -16   42.66    7.27
   7   1 -16   26.98    6.24
  -7  -1  16   38.23    6.43
   7  -1 -17   29.91    5.52
   7   1 -17   30.70    6.60
  -7  -1  17   35.81    6.38
   7  -1 -18    1.28    2.00
   7   1 -18    1.61    2.64
  -7  -1  18   -0.42    2.17
   7   1 -19  210.47   21.06
  -7  -1  19  185.18   18.70
   7   1 -20    4.96    3.42
   7   1 -21   72.70   11.14
   7   1 -22    5.52    3.81
  -7   2   1   59.89    8.04
  -7   2   1   48.34    7.67
   7  -2  -1   55.56    8.43
   7  -2  -1   41.18    5.99
   7   2  -1   35.92    8.16
  -7  -2   1   42.84    8.14
  -7  -2   1   26.50    7.62
  -7   2   2   47.54    7.21
  -7   2   2   56.84    8.20
   7  -2  -2   51.20    7.92
   7  -2  -2   43.04    5.66
   7   2  -2   40.84    8.46
  -7  -2   2   36.05    7.64
  -7  -2   2   44.16    8.81
  -7   2   3   15.62    4.01
  -7   2   3    2.97    2.25
   7  -2  -3    8.38    3.65
   7   2  -3    9.47    4.34
  -7  -2   3    7.57    3.55
  -7   2   4    6.44    2.98
  -7   2   4    5.46    2.76
   7  -2  -4    7.37    3.15
   7   2  -4    3.77    3.82
  -7  -2   4    5.34    3.60
  -7  -2   4    4.56    3.61
  -7   2   5  300.02   23.99
  -7   2   5  282.56   24.43
   7  -2  -5  284.41   24.25
   7   2  -5  286.64   27.73
  -7  -2   5  280.67   26.45
  -7  -2   5  272.43   27.51
  -7   2   6   12.67    3.17
  -7   2   6   19.07    3.96
   7  -2  -6   12.24    3.29
   7   2  -6   16.44    5.65
  -7  -2   6   14.07    4.25
  -7  -2   6    9.39    4.28
  -7   2   7  241.45   21.36
  -7   2   7  302.61   23.02
   7  -2  -7  286.61   22.31
   7   2  -7  262.44   26.03
  -7  -2   7  272.36   25.06
  -7  -2   7  246.92   25.80
  -7   2   8    3.17    1.62
  -7   2   8    2.29    1.78
   7  -2  -8    5.62    2.19
   7   2  -8    2.24    3.21
  -7  -2   8    3.29    3.24
  -7  -2   8    4.57    3.58
  -7   2   9   81.21    7.17
  -7   2   9   64.67    7.74
   7  -2  -9   57.05    6.93
   7   2  -9   79.51   11.11
  -7  -2   9   79.27   10.26
  -7  -2   9   81.47   11.54
  -7   2  10   16.71    2.71
   7  -2 -10   16.11    3.01
   7   2 -10   23.50    5.91
  -7  -2  10   35.17    6.35
  -7   2  11  158.61   12.29
   7  -2 -11  145.93   12.71
   7   2 -11  137.97   16.73
  -7  -2  11  147.71   15.98
  -7   2  12   51.05    4.96
   7  -2 -12   44.69    5.30
   7   2 -12   42.66    8.25
  -7  -2  12   51.12    8.01
   7  -2 -13   74.83    7.88
   7  -2 -13   83.58    8.69
   7   2 -13  100.35   12.68
  -7  -2  13   76.61   10.34
   7  -2 -14    0.82    1.34
   7  -2 -14    4.22    2.29
   7   2 -14    0.59    2.61
  -7  -2  14    2.79    2.56
   7  -2 -15   30.87    4.61
   7  -2 -15   38.12    5.54
   7   2 -15   29.80    7.00
  -7  -2  15   32.28    6.56
   7  -2 -16   90.57    9.06
   7   2 -16   79.76   12.12
  -7  -2  16   77.22   10.84
   7   2 -17   78.57   11.81
  -7  -2  17   73.40   10.22
   7   2 -18   40.61    8.41
  -7  -2  18   56.08    8.63
   7   2 -19    2.36    3.01
  -7  -2  19    2.56    2.75
   7   2 -20    6.10    4.59
  -7  -2  20    5.19    3.18
   7   2 -21   64.77   11.22
   7   2 -22    6.70    4.02
   7   2 -23   47.99    9.58
   7   2 -24    2.03    3.99
  -7   3   1   -0.25    1.73
  -7   3   1    1.06    2.06
   7  -3  -1   -0.16    2.61
   7  -3  -1    0.74    1.41
   7   3  -1   -1.38    3.81
  -7  -3   1   -0.33    2.84
  -7  -3   1    0.79    3.05
  -7   3   2  178.10   16.38
  -7   3   2  171.75   16.68
   7  -3  -2  186.40   17.94
   7  -3  -2  152.14   13.56
   7   3  -2  150.00   19.18
  -7  -3   2  185.04   19.31
  -7  -3   2  173.34   20.54
  -7   3   3   51.95    7.07
  -7   3   3   52.40    7.29
   7  -3  -3   38.99    7.16
   7   3  -3   57.85   10.23
  -7  -3   3   45.96    8.75
  -7  -3   3   56.37   10.16
  -7   3   4    4.34    2.28
  -7   3   4    6.73    2.65
   7  -3  -4    0.20    2.34
   7   3  -4    4.55    3.79
  -7  -3   4    2.92    3.14
  -7  -3   4   13.18    5.18
  -7   3   5   96.39    9.52
  -7   3   5   87.98    9.75
   7  -3  -5   89.04    9.96
   7   3  -5   81.62   12.80
  -7  -3   5   85.91   12.08
  -7  -3   5   86.62   12.96
  -7   3   6   20.83    3.45
  -7   3   6   21.56    3.94
   7  -3  -6   24.27    4.25
   7   3  -6   29.16    7.19
  -7  -3   6   18.15    5.26
  -7  -3   6   17.42    6.23
  -7   3   7    2.01    1.32
  -7   3   7    7.23    2.20
   7  -3  -7    1.29    1.59
   7   3  -7   -0.51    2.78
  -7  -3   7    1.76    2.35
  -7  -3   7    0.68    2.58
  -7   3   8   -0.80    0.60
  -7   3   8   -0.02    1.08
   7  -3  -8    3.12    1.11
   7   3  -8   -0.63    2.88
  -7  -3   8   -0.24    2.28
  -7  -3   8   -0.62    2.32
  -7   3   9  241.11   19.63
   7   3  -9  214.39   24.46
  -7  -3   9  280.89   24.91
  -7  -3   9  298.79   27.44
   7   3 -10  103.83   13.73
  -7  -3  10   82.14   11.63
   7   3 -11    4.84    3.59
  -7  -3  11   11.55    4.16
   7   3 -12    1.30    3.10
  -7  -3  12    0.08    2.26
   7   3 -13   84.11   13.08
  -7  -3  13  103.78   12.67
   7   3 -14  104.68   14.41
  -7  -3  14  104.05   13.12
   7   3 -15  171.57   20.78
  -7  -3  15  209.37   20.33
   7   3 -16   20.45    6.34
  -7  -3  16   25.77    6.19
   7   3 -17    8.20    4.31
  -7  -3  17    1.89    3.14
   7   3 -18   23.91    7.32
  -7  -3  18   27.56    6.42
  -7   3  19  309.38   27.72
   7   3 -19  343.68   32.20
   7   3 -20   -1.37    3.53
   7   3 -21    7.14    4.11
   7   3 -22    2.72    4.16
   7   3 -23   30.55    8.08
   7   3 -24    9.39    5.09
  -7   4   1   63.33    9.04
  -7   4   1   80.27    9.94
   7  -4  -1   64.90   10.52
   7  -4  -1   69.78    7.48
   7   4  -1   87.97   13.62
  -7  -4   1   80.69   11.91
  -7  -4   1   86.56   13.63
  -7   4   2   99.51   11.21
  -7   4   2  106.31   11.67
   7  -4  -2  136.07   14.14
   7  -4  -2   88.93    7.98
   7   4  -2  138.35   17.04
  -7  -4   2  115.94   14.57
  -7  -4   2  144.26   17.47
  -7   4   3    9.71    3.08
  -7   4   3   20.01    4.29
   7  -4  -3   17.80    4.64
   7   4  -3   22.58    6.95
  -7  -4   3    9.30    4.54
  -7  -4   3    7.28    5.61
  -7   4   4   38.15    4.79
  -7   4   4   49.66    6.04
  -7   4   4   30.90    5.39
   7   4  -4   40.17    8.83
  -7  -4   4   21.72    6.38
  -7  -4   4   32.92    8.72
  -7   4   5   84.62    7.82
  -7   4   5   85.13    8.56
  -7   4   5   75.66    8.76
   7   4  -5   73.77   12.67
  -7  -4   5   98.13   12.88
  -7  -4   5   65.75   12.30
  -7   4   6   68.46    6.32
  -7   4   6   64.42    6.81
  -7   4   6   66.18    7.48
   7   4  -6   70.69   11.96
  -7  -4   6   77.68   11.26
  -7  -4   6   63.32   11.59
  -7   4   7   36.13    3.50
  -7   4   7   41.47    4.96
   7   4  -7   30.47    8.11
  -7  -4   7   48.34    8.60
  -7  -4   7   43.34    9.16
  -7   4   8   57.42    5.92
   7   4  -8   66.89   11.32
  -7  -4   8   63.34   10.13
  -7  -4   8   39.37    9.30
  -7   4   9   30.90    3.60
   7   4  -9   24.55    6.96
  -7  -4   9   41.90    7.81
  -7   4  10    2.53    0.75
   7   4 -10   -0.07    3.38
  -7  -4  10   -0.66    2.87
   7   4 -11  128.41   16.69
  -7  -4  11  117.47   14.83
   7   4 -12  154.64   19.30
  -7  -4  12  162.82   18.02
   7   4 -13  121.44   16.79
  -7  -4  13  136.29   15.90
   7   4 -14   25.05    7.39
   7   4 -15   61.44   11.20
   7   4 -16   26.99    7.78
  -7   4  17  154.91   14.17
   7   4 -17  166.71   20.18
  -7   4  18   24.90    4.63
   7   4 -18   28.12    7.73
  -7   4  19    8.80    3.10
   7   4 -19   11.70    5.50
   7   4 -20   32.84    8.57
   7   4 -21   56.95   11.08
   7   4 -26   14.66    6.33
   7   4 -27   17.68    6.32
  -7   5   1    4.12    2.39
  -7   5   1    6.73    3.18
  -7   5   1   -0.49    2.37
   7  -5  -1    2.00    1.45
   7   5  -1    2.65    4.22
  -7  -5   1    2.78    4.81
  -7   5   2   -0.16    1.44
  -7   5   2    1.45    2.42
  -7   5   2    4.46    2.62
   7   5  -2    1.69    3.46
  -7  -5   2    0.74    3.13
  -7   5   3   37.00    5.66
  -7   5   3   57.42    7.38
  -7   5   3   45.43    6.77
   7   5  -3   53.30   10.46
  -7  -5   3   47.50   10.28
  -7   5   4  125.60   11.87
  -7   5   4  138.52   12.86
  -7   5   4  120.66   12.77
   7   5  -4  137.51   18.40
  -7  -5   4  137.71   18.63
  -7   5   5   37.61    5.00
  -7   5   5   45.69    5.69
  -7   5   5   43.43    5.98
   7   5  -5   45.27    9.99
  -7  -5   5   60.05   11.27
  -7   5   6    1.36    1.07
  -7   5   6    4.00    1.63
  -7   5   6    1.61    1.76
   7   5  -6    4.46    4.52
  -7  -5   6    4.99    4.13
  -7   5   7   15.37    1.93
  -7   5   7   11.22    2.61
   7   5  -7   23.09    7.30
  -7   5   8   78.83    7.64
   7   5  -8   87.77   13.80
  -7   5   9  105.54    9.18
   7   5  -9  140.93   17.62
  -7   5  10   39.38    3.84
   7   5 -10   51.66   10.20
   7   5 -11   94.49   14.61
   7   5 -12    1.80    4.28
   7   5 -13   52.12   10.54
  -7   5  14   50.81    4.53
   7   5 -14   55.38   11.00
  -7   5  15  170.02   13.44
   7   5 -15  165.80   21.07
  -7   5  16    0.25    1.05
   7   5 -16   -0.90    3.30
  -7   5  17    7.35    2.26
   7   5 -17    8.49    5.48
  -7   5  18    6.35    2.59
  -7   5  19   48.19    6.56
   7   5 -22    1.91    3.30
   7   5 -23    6.94    5.58
   7   5 -24    8.94    5.78
   7   5 -25   15.07    6.59
   7   5 -26    8.79    4.89
   7   5 -27   -1.03    4.13
   7   5 -28    1.87    3.47
   7   5 -29   12.30    6.69
  -7   6   1   73.84    9.50
  -7   6   1   77.32   10.64
   7   6  -1   96.39   15.73
  -7  -6   1   96.51   15.89
  -7   6   2   65.34    8.23
  -7   6   2   66.15    9.19
  -7   6   2   51.78    8.41
   7   6  -2   73.94   13.54
  -7  -6   2   70.92   13.26
  -7   6   3   38.65    5.82
  -7   6   3   41.56    6.60
  -7   6   3   36.30    6.21
   7   6  -3   33.28    9.18
  -7  -6   3   27.43    8.35
  -7   6   4    8.64    2.73
  -7   6   4   14.18    3.76
  -7   6   4    7.41    3.09
   7   6  -4   12.14    5.40
  -7  -6   4   20.68    6.99
  -7   6   5    0.27    1.46
  -7   6   5    0.18    1.59
  -7   6   5    3.87    2.18
   7   6  -5   -0.91    3.60
  -7   6   6   78.18    8.15
  -7   6   6   94.18    8.87
  -7   6   6   74.31    8.98
   7   6  -6   99.97   15.26
  -7   6   7  165.41   13.38
  -7   6   7  158.50   13.37
  -7   6   7  157.31   14.66
   7   6  -7  229.95   23.86
  -7   6   8   50.03    6.11
   7   6  -8   52.56   11.20
   7   6  -9    2.73    4.08
   7   6 -10  106.96   16.63
   7   6 -11  163.63   19.94
  -7  -6  11  104.44   17.77
  -7   6  12   12.48    2.15
   7   6 -12    6.22    5.90
  -7   6  13   12.45    2.25
  -7   6  14   13.09    2.43
  -7   6  15    4.76    1.80
  -7   6  16   55.54    6.26
  -7   6  17   64.48    7.36
  -7   6  18   78.49    8.74
   7   6 -19   -2.21    4.81
   7   6 -20   -0.36    3.23
   7   6 -21    8.09    5.17
   7   6 -22   43.65   10.60
   7   6 -23   32.38    9.28
   7   6 -24   15.93    6.99
   7   6 -25    1.09    3.84
   7   6 -26   21.34    8.02
   7   6 -27   13.34    6.82
   7   6 -28    8.73    6.13
   7   6 -29    3.90    4.44
   7   6 -30    1.31    3.97
  -7   7   1    0.07    2.68
  -7   7   1   -0.70    3.12
   7  -7  -1    1.37    1.56
  -7  -7   1    1.41    3.57
  -7   7   2   20.70    4.94
  -7   7   2   23.32    6.06
   7  -7  -2   28.88    3.41
  -7  -7   2   26.84    8.57
  -7   7   3    6.88    3.22
  -7   7   3   16.69    5.17
  -7   7   4  258.56   23.62
  -7   7   4  314.54   25.78
  -7   7   5   77.29    8.96
  -7   7   6   12.96    3.13
  -7  -7   9   20.97    7.67
  -7  -7  10   78.24   14.86
  -7  -7  11   35.66   10.49
  -7   7  13   27.34    4.31
   7   7 -13   19.28    7.46
  -7   7  14  153.85   14.28
   7   7 -14  209.43   24.03
  -7   7  15   -0.73    1.63
   7   7 -15   -1.92    4.49
  -7   7  16    0.86    1.60
   7   7 -16    9.59    5.51
   7   7 -17    5.41    5.08
   7   7 -18    5.23    5.33
   7   7 -19   -0.26    3.86
   7   7 -20   49.30   11.42
   7   7 -21    1.06    3.54
   7   7 -22    1.07    3.95
   7   7 -23   -0.38    3.41
   7   7 -24   59.27   13.05
   7   7 -25    6.90    5.17
   7   7 -26    2.97    4.55
   7   7 -27    0.38    4.29
   7   7 -28    8.12    5.86
   7   7 -29    1.76    5.15
   7   7 -30   16.67    8.16
   7   7 -31    8.86    6.89
   7   7 -32    2.00    3.96
  -7   8   1   53.52    8.65
   7   8  -1   57.29   12.59
  -7   8   2   95.59   12.37
   7  -8  -2  109.64   10.13
   7   8  -2  128.58   19.08
  -7   8   3   12.28    4.15
   7   8  -3    2.53    5.14
  -7   8   4   21.11    4.90
   7   8  -4   33.05    9.06
  -7   8   5   10.65    3.45
   7   8  -5   22.43    8.08
   7   8  -6   31.40    8.98
   7   8  -7    2.63    4.21
  -7  -8   7   -0.70    4.01
   7   8  -8   77.38   14.75
  -7  -8   8   76.88   14.87
   7   8  -9    1.50    3.89
  -7  -8   9    0.54    4.79
   7   8 -10   11.13    6.31
  -7  -8  10    8.45    6.26
   7   8 -11    1.13    3.95
  -7  -8  11   17.00    6.93
   7   8 -12  155.72   21.63
  -7  -8  12  140.51   21.52
   7   8 -13    3.02    4.32
   7   8 -14   15.18    6.71
   7   8 -15   12.56    6.99
   7   8 -16   51.79   11.92
   7   8 -17   -1.05    3.53
   7   8 -18    6.47    6.15
   7   8 -19   -0.08    2.23
   7   8 -20   12.84    6.24
   7   8 -21   -0.33    4.33
   7   8 -22   21.65    7.86
   7   8 -23    8.17    5.45
   7   8 -24    5.15    6.16
   7   8 -25    4.24    4.54
   7   8 -26   22.69    8.26
   7   8 -27    1.83    4.78
   7   8 -28   16.70    8.02
   7   8 -29   -0.61    3.69
   7   8 -30    0.81    4.80
   7   8 -31   -1.46    4.66
   7   8 -32   11.89    6.45
   7   8 -33   -0.81    3.93
  -7   9   1    2.74    3.21
   7   9  -1   -0.11    4.44
  -7   9   2   45.50    8.06
   7   9  -2   41.60   11.98
   7   9  -3   -2.99    5.10
   7   9  -4   37.82   10.56
   7   9  -5   -1.19    4.59
  -7  -9   5   10.31    5.88
   7   9  -6   44.85   11.04
  -7  -9   6   34.27   10.78
   7   9  -7   19.59    7.73
  -7  -9   7    9.37    6.52
   7   9  -8   32.02    9.56
  -7  -9   8   30.27   10.10
   7   9  -9    1.64    4.21
  -7  -9   9   -1.19    5.00
   7   9 -10  120.02   18.68
  -7  -9  10   73.80   16.09
   7   9 -11    3.79    4.50
  -7  -9  11   -1.48    4.53
   7   9 -12   -0.43    3.90
  -7  -9  12    6.54    6.38
   7   9 -13   10.30    6.87
  -7  -9  13    1.30    3.93
   7   9 -14   55.61   12.78
   7   9 -15    0.06    5.26
   7   9 -16    3.39    4.68
   7   9 -17   -1.49    4.83
   7   9 -18   21.18    8.70
   7   9 -19   -1.54    4.49
   7   9 -20   26.30    8.73
   7   9 -21    0.67    4.48
   7   9 -22   -1.10    3.77
   7   9 -23    1.51    3.44
   7   9 -24   25.14    9.47
   7   9 -25    2.22    4.95
   7   9 -26   12.73    7.54
   7   9 -27    3.67    5.50
   7   9 -28    1.49    4.25
   7   9 -29   -0.13    4.84
   7   9 -30   10.87    7.14
   7   9 -31   -0.78    4.53
   7   9 -32    3.67    4.96
   7   9 -33   -0.41    4.36
   7   9 -34    3.77    5.50
   7  10  -1    6.07    5.53
   7  10  -2   51.63   12.28
   7  10  -3   -2.91    5.14
  -7 -10   3   -0.13    3.92
   7  10  -4   -0.68    3.41
  -7 -10   4   -0.21    3.94
   7  10  -5   -3.38    5.55
  -7 -10   5    0.04    4.88
   7  10  -6  159.38   22.59
  -7 -10   6  116.28   20.88
   7  10  -7    9.92    6.35
  -7 -10   7    7.63    5.94
   7  10  -8    2.47    5.46
  -7 -10   8    3.97    4.93
   7  10  -9    1.13    4.41
  -7 -10   9   -1.77    4.49
   7  10 -10   -1.02    4.76
  -7 -10  10    7.18    5.85
   7  10 -11   -0.08    3.45
  -7 -10  11    5.07    5.28
   7  10 -12   71.51   14.30
  -7 -10  12   38.26   12.41
   7  10 -13   -1.62    3.98
  -7 -10  13   -0.75    4.99
   7  10 -14    6.91    6.57
  -7 -10  14   10.68    6.49
   7  10 -15    4.45    6.25
   7  10 -16   31.84   10.51
   7  10 -17   -1.16    5.91
   7  10 -18   12.45    7.81
   7  10 -19    8.47    6.45
   7  10 -20    6.05    5.94
   7  10 -21    3.49    5.57
   7  10 -22   24.17    9.07
   7  10 -23   -1.54    6.14
   7  10 -24   -1.65    5.19
   7  10 -25    2.09    6.04
   7  10 -26    1.64    4.98
   7  10 -27    1.75    4.71
   7  10 -28    5.42    5.70
   7  10 -29   -2.21    5.85
   7  10 -30    4.13    5.40
   7  10 -31   -1.04    5.14
   7  10 -32    7.11    5.89
   7  10 -33   -0.91    4.54
   7  10 -34    6.48    6.42
   7  11  -1    0.02    4.69
  -7 -11   1   -2.28    4.81
   7  11  -2    8.59    6.92
  -7 -11   2    8.38    7.83
   7  11  -3   12.51    6.79
  -7 -11   3    7.63    6.43
   7  11  -4   28.96   10.33
  -7 -11   4   19.43    8.98
   7  11  -5    8.58    5.93
  -7 -11   5    4.96    5.92
   7  11  -6   -1.00    3.67
  -7 -11   6    2.81    4.13
   7  11  -7   14.82    7.75
  -7 -11   7   22.03    9.68
   7  11  -8   11.43    6.67
  -7 -11   8   25.93    9.48
   7  11  -9    5.44    5.18
  -7 -11   9   -2.37    6.33
   7  11 -10   22.29    8.49
  -7 -11  10   22.75   10.27
   7  11 -11    2.35    4.57
  -7 -11  11    5.30    6.47
   7  11 -12   -2.85    5.91
  -7 -11  12    2.06    4.28
   7  11 -13    1.79    4.79
  -7 -11  13   -0.93    4.27
   7  11 -14   28.69   10.08
  -7 -11  14   19.26    9.01
   7  11 -15   -0.06    5.78
  -7 -11  15   -0.48    2.65
   7  11 -16   11.21    7.42
   7  11 -17   -2.14    5.28
   7  11 -18   21.04    8.68
   7  11 -19    1.66    4.46
   7  11 -20   32.92   11.13
   7  11 -21   -0.74    4.77
   7  11 -22   -2.22    5.61
   7  11 -23    3.22    5.62
   7  11 -24   10.46    7.55
   7  11 -25   -1.51    5.37
   7  11 -26   -0.20    4.27
   7  11 -27   -0.49    4.29
   7  11 -28   -0.28    3.40
   7  11 -29   -0.37    3.99
   7  11 -30    7.07    5.95
   7  11 -31   -0.40    4.97
   7  12  -1    2.52    6.48
  -7 -12   1    8.08    6.12
   7  12  -2   18.19    8.84
  -7 -12   2   23.78   10.08
   7  12  -3    8.05    5.82
  -7 -12   3   -0.65    4.88
   7  12  -4   -0.34    3.71
  -7 -12   4   -2.07    6.42
   7  12  -5    8.61    5.98
  -7 -12   5   22.26    9.04
   7  12  -6   30.43   10.62
  -7 -12   6   23.04    9.46
   7  12  -7   -1.38    5.07
  -7 -12   7   -0.19    5.42
   7  12  -8    9.55    7.42
  -7 -12   8   18.56    8.38
   7  12  -9    0.56    5.47
  -7 -12   9   -1.26    5.12
   7  12 -10    7.53    6.83
  -7 -12  10    1.19    4.26
   7  12 -11    0.07    5.43
  -7 -12  11   -1.45    5.27
   7  12 -12   37.24   10.54
  -7 -12  12   23.51   10.10
   7  12 -13    0.93    5.60
  -7 -12  13   -1.46    4.49
   7  12 -14    0.69    5.54
  -7 -12  14    3.07    5.02
   7  12 -15   -2.96    5.70
  -7 -12  15    0.20    3.31
   7  12 -16   20.75    9.49
  -7 -12  16   20.01    9.11
   7  12 -17    1.32    5.02
  -7 -12  17   -0.93    4.47
   7  12 -18    4.24    5.16
   7  12 -19   -0.91    3.45
   7  12 -20   -0.92    4.07
   7  12 -21   -0.59    3.25
   7  12 -22    1.52    5.53
   7  12 -23   -1.55    5.35
   7  12 -24    9.60    7.05
   7  12 -25    6.13    6.56
   7  12 -26   15.53    7.74
   7  12 -27    3.74    5.94
   7  12 -28   -0.23    6.18
   7  13  -1    3.52    4.34
   7  13  -2   10.14    7.49
   7  13  -3    3.62    5.21
   7  13  -4   48.91   14.13
  -7 -13   4   45.29   14.10
   7  13  -5   -1.21    5.65
  -7 -13   5   12.44    8.75
   7  13  -6    0.02    6.46
  -7 -13   6   -1.27    5.76
   7  13  -7   -1.35    4.77
  -7 -13   7    3.32    5.11
   7  13  -8    5.13    5.47
  -7 -13   8    5.41    6.70
   7  13  -9   19.29    9.30
  -7 -13   9    4.25    6.89
   7  13 -10    9.19    6.06
  -7 -13  10    5.63    6.47
   7  13 -11    0.79    4.70
  -7 -13  11    2.12    4.62
   7  13 -12    0.76    4.65
  -7 -13  12    3.19    5.71
   7  13 -13    8.18    6.82
  -7 -13  13    0.44    5.74
   7  13 -14   26.44   10.41
  -7 -13  14   22.45    9.89
   7  13 -15   -1.30    5.42
  -7 -13  15   -1.53    6.22
   7  13 -16    1.32    5.30
  -7 -13  16   -0.89    4.73
   7  13 -17   -0.55    5.27
  -7 -13  17   -0.89    5.69
   7  13 -18    1.64    6.27
  -7 -13  18    0.09    3.19
   7  13 -19   -1.16    4.89
   7  13 -20    2.84    5.98
   7  13 -21    2.08    5.32
   7  13 -22    1.57    5.71
   7  13 -23    2.46    5.86
   7  13 -24    0.62    4.89
   7  13 -25   -0.48    5.19
   7  14  -1   -0.66    5.15
   7  14  -2   10.87    8.76
   7  14  -3    6.11    6.29
   7  14  -4   -0.56    4.46
   7  14  -5   -2.46    6.40
   7  14  -6   17.54    9.01
   7  14  -7   20.10   10.68
   7  14  -8   12.85    7.62
   7  14  -9   -2.21    4.68
   7  14 -10    8.84    6.21
   7  14 -11    0.42    4.87
   7  14 -12    7.34    8.24
   7  14 -13    1.12    4.90
   7  14 -14   -2.16    5.95
   7  14 -15   -1.84    5.99
   7  14 -16    5.96    5.65
   7  14 -17   18.69    8.60
   7  14 -18    1.70    6.61
   7  14 -19    2.82    4.73
   7  14 -20   -0.29    5.88
   7  14 -21    1.43    6.46
   7  15  -1   -0.26    4.17
   7  15  -2    3.15    5.71
   7  15  -3    2.47    6.08
   7  15  -4   17.58    8.38
   7  15  -5    9.72    6.75
   7  15  -6    3.93    4.75
   7  15  -7   -1.94    7.15
   7  15  -8    5.58    6.69
   7  15  -9    7.59    7.71
   7  15 -10   -2.67    5.94
   7  15 -11    4.26    6.54
   7  15 -12    0.34    4.16
   7  15 -13   -0.66    4.72
   7  15 -14    6.99    6.88
   7  15 -15    1.71    5.58
   7  16  -1    3.52    5.76
   7  16  -2    1.68    5.93
   7  16  -3    0.92    5.21
   7  16  -4   -2.44    5.22
   7  16  -5    1.16    4.52
   7  16  -6    0.94    4.87
   7  16  -7    3.86    6.24
  -6   0   1    0.09    2.42
  -6   0   1   -0.37    2.55
   6   0  -1    0.07    1.90
   6   0  -1   -0.03    1.57
  -6   0   2  401.64   32.38
  -6   0   2  349.78   32.18
   6   0  -2  367.80   32.12
   6   0  -2  409.68   31.54
  -6   0   3    1.39    2.51
  -6   0   3   -0.09    1.55
   6   0  -3   -0.11    2.17
  -6   0   4   25.37    5.04
  -6   0   4   23.89    5.30
   6   0  -4   30.81    5.76
  -6   0   5    0.27    2.09
  -6   0   5    1.36    2.11
   6   0  -5   -0.53    2.55
  -6   0   6 1324.60   97.32
  -6   0   6 1413.40   98.76
   6   0  -6 1292.22   97.86
  -6   0   7   -0.50    1.77
  -6   0   7    0.06    1.66
   6   0  -7    0.38    1.97
  -6   0   8   25.44    4.61
   6   0  -8   26.06    5.04
  -6   0   9   -0.24    1.91
   6   0  -9    1.21    1.68
  -6   0  10  230.83   19.67
   6   0 -10  226.39   20.37
  -6   0  11    0.60    1.63
   6   0 -11    0.96    2.14
  -6   0  12  324.28   25.67
   6   0 -12  296.97   26.27
  -6   0  13   -0.77    2.08
   6   0 -13   -0.65    1.83
  -6   0  14   93.51   10.21
   6   0 -14  100.67   11.28
  -6   0  15    0.14    1.67
   6   0 -15    1.24    2.13
  -6   0  16  289.64   24.03
   6   0 -16  274.96   25.06
  -6   0  17   -0.01    1.44
   6   0 -17    0.16    1.78
   6   0 -18  172.72   17.67
   6   0 -18  172.07   19.77
   6   0 -19   -0.98    2.73
   6   0 -19    0.40    3.84
   6   0 -20   -0.18    1.75
   6   0 -20    1.47    4.07
   6   0 -21    1.00    2.59
   6   0 -22  141.95   16.29
   6   0 -23   -0.87    2.75
   6   0 -24    0.95    2.68
  -6   1   1    6.59    3.12
  -6   1   1    5.73    3.02
   6  -1  -1    5.22    3.24
   6  -1  -1    8.74    2.84
   6   1  -1    8.95    4.17
   6   1  -1    6.48    3.29
  -6  -1   1   15.52    4.71
  -6  -1   1    3.92    3.61
  -6   1   2  568.90   47.86
  -6   1   2  678.56   49.26
   6  -1  -2  648.21   48.74
   6  -1  -2  593.93   46.80
   6   1  -2  542.41   49.22
   6   1  -2  683.50   49.70
  -6  -1   2  700.33   50.20
  -6  -1   2  618.82   50.40
  -6   1   3   45.74    6.64
  -6   1   3   34.47    6.17
   6  -1  -3   43.45    6.51
   6   1  -3   40.62    7.55
  -6  -1   3   31.58    6.38
  -6  -1   3   31.58    7.05
  -6   1   4  888.58   65.07
  -6   1   4  840.85   65.37
   6  -1  -4  970.53   65.77
   6   1  -4  793.04   66.85
  -6  -1   4  885.78   66.63
  -6  -1   4  864.61   67.62
  -6   1   5  119.46   11.87
  -6   1   5  116.49   12.28
   6  -1  -5  122.44   12.11
   6   1  -5  109.33   13.51
  -6  -1   5  137.33   13.89
  -6  -1   5  123.30   14.07
  -6   1   6  115.22   10.71
  -6   1   6   96.34   10.63
   6  -1  -6  102.19   10.71
   6   1  -6  116.63   12.94
  -6  -1   6  109.86   12.11
  -6  -1   6   88.58   11.99
  -6   1   7  265.02   21.54
  -6   1   7  266.74   22.33
   6  -1  -7  263.83   21.98
   6   1  -7  241.77   23.75
  -6  -1   7  285.59   23.71
  -6  -1   7  269.60   24.58
  -6   1   8  830.92   57.82
   6  -1  -8  748.31   58.08
   6   1  -8  788.07   60.72
  -6  -1   8  778.95   59.75
  -6   1   9   10.31    2.45
   6  -1  -9    9.94    2.86
   6   1  -9   10.06    3.68
  -6  -1   9    4.54    2.71
  -6   1  10  130.95   11.35
   6  -1 -10  130.13   12.00
   6   1 -10  105.65   13.24
  -6  -1  10  126.74   13.11
  -6   1  11   15.43    3.08
   6  -1 -11   16.11    3.47
   6   1 -11   16.95    4.57
  -6  -1  11   19.76    4.18
  -6   1  12  352.09   27.56
   6  -1 -12  356.42   28.47
   6   1 -12  350.44   30.70
  -6  -1  12  379.07   29.99
  -6   1  13   67.66    7.06
   6  -1 -13   55.03    7.33
   6   1 -13   67.64    9.41
  -6  -1  13   65.34    8.48
  -6   1  14  190.63   15.25
   6  -1 -14  167.72   15.71
   6   1 -14  164.50   17.47
  -6  -1  14  157.54   16.31
   6  -1 -15   17.02    3.72
   6  -1 -15   12.64    4.42
   6   1 -15   11.95    4.11
  -6  -1  15    3.79    2.41
   6  -1 -16    8.44    2.86
   6  -1 -16    4.69    3.32
   6   1 -16    6.87    3.65
  -6  -1  16    8.85    3.08
   6  -1 -17    9.26    3.17
   6  -1 -17   12.25    4.77
   6   1 -17    8.10    3.56
  -6  -1  17    3.87    2.64
   6  -1 -18  252.70   23.07
   6  -1 -18  241.42   24.73
   6   1 -18  283.79   25.47
  -6  -1  18  270.57   23.64
   6  -1 -19   49.34    7.42
   6  -1 -19   43.67    8.27
   6   1 -19   40.29    7.96
  -6  -1  19   37.49    6.88
   6  -1 -20   -0.03    1.89
   6   1 -20    0.83    2.29
   6   1 -20   -0.87    4.26
  -6  -1  20    0.43    1.97
   6  -1 -21    5.53    3.00
   6   1 -21    0.73    1.93
   6   1 -21    3.20    3.87
   6  -1 -22   16.15    4.66
   6   1 -22   18.86    5.48
   6   1 -22   14.41    6.25
   6   1 -23    7.44    3.83
   6   1 -24   26.46    6.96
   6   1 -25    1.02    3.32
   6   1 -26   -0.08    2.66
  -6   2   1    4.15    2.65
  -6   2   1    5.44    2.77
   6  -2  -1    5.78    3.14
   6  -2  -1    3.94    1.97
   6   2  -1    5.05    3.58
   6   2  -1    4.48    2.80
  -6  -2   1    4.39    3.12
  -6  -2   1    8.82    4.15
  -6   2   2   15.26    3.93
  -6   2   2   15.09    4.07
   6  -2  -2   11.48    3.95
   6  -2  -2   12.31    2.56
   6   2  -2    9.36    4.23
   6   2  -2   16.95    4.85
  -6  -2   2   14.38    4.54
  -6  -2   2    5.87    4.22
  -6   2   3    3.70    2.15
  -6   2   3    4.18    2.27
   6  -2  -3    4.46    2.67
   6   2  -3    4.21    3.34
  -6  -2   3    3.50    2.76
  -6  -2   3   -0.02    1.13
  -6   2   4   69.51    7.72
  -6   2   4   70.47    8.04
   6  -2  -4   72.57    8.10
   6   2  -4   69.14   10.45
  -6  -2   4   49.52    8.66
  -6  -2   4   48.75    9.05
  -6   2   5   13.43    2.92
  -6   2   5    9.17    2.79
   6  -2  -5   13.16    3.05
   6   2  -5   15.80    4.88
  -6  -2   5    9.27    4.19
  -6  -2   5    8.08    3.89
  -6   2   6  353.26   27.41
  -6   2   6  353.52   27.99
   6  -2  -6  351.40   27.72
   6   2  -6  351.86   31.74
  -6  -2   6  385.42   31.40
  -6  -2   6  396.59   32.99
  -6   2   7   70.68    6.37
  -6   2   7   58.84    6.63
   6  -2  -7   55.46    6.25
   6   2  -7   66.20    9.76
  -6  -2   7   59.50    8.80
  -6  -2   7   57.08    9.44
  -6   2   8    7.27    1.57
   6  -2  -8   10.45    2.16
   6   2  -8   14.21    4.49
  -6  -2   8    6.77    2.97
   6  -2  -9    1.02    1.17
   6   2  -9    1.34    2.56
  -6  -2   9    0.39    2.13
  -6   2  10  312.76   22.57
   6  -2 -10  305.30   23.03
   6   2 -10  276.16   27.39
  -6  -2  10  309.46   26.94
   6  -2 -11  317.68   24.00
   6  -2 -11  302.89   24.68
   6   2 -11  344.57   29.43
  -6  -2  11  327.27   27.87
   6  -2 -12  116.27   10.71
   6   2 -12  107.98   13.65
  -6  -2  12  109.96   12.75
   6  -2 -13   15.12    2.93
   6  -2 -13   19.95    3.71
   6   2 -13   28.16    6.04
  -6  -2  13    8.71    3.42
   6  -2 -14  115.27   10.93
   6  -2 -14  119.06   11.78
   6   2 -14  123.93   14.78
  -6  -2  14  137.29   14.12
   6  -2 -15   39.34    5.31
   6  -2 -15   42.88    6.18
   6   2 -15   45.41    8.08
  -6  -2  15   42.55    7.19
   6  -2 -16   64.02    7.72
   6  -2 -16   73.81    8.85
   6   2 -16   68.85   10.54
  -6  -2  16   82.01   10.29
   6  -2 -17   22.33    4.08
   6  -2 -17   21.21    4.72
   6   2 -17   30.45    6.88
  -6  -2  17   12.22    4.26
   6  -2 -18   14.01    3.43
   6  -2 -18   18.70    4.62
   6   2 -18    9.03    4.08
  -6  -2  18   15.28    4.35
   6  -2 -19   19.93    4.37
   6   2 -19   24.87    6.33
  -6  -2  19   23.31    5.58
  -6   2  20  159.69   17.72
   6  -2 -20  164.84   16.21
   6   2 -20  157.97   18.83
  -6  -2  20  183.90   17.95
   6   2 -21    0.57    2.60
  -6  -2  21   -0.15    1.91
   6   2 -22   36.00    8.03
   6   2 -23    1.28    2.35
   6   2 -24   12.87    5.11
   6   2 -25    6.87    4.18
   6   2 -26   43.62    9.30
  -6   3   1    0.93    1.78
  -6   3   1    5.31    2.62
   6  -3  -1    1.04    2.47
   6  -3  -1    5.08    1.86
   6   3  -1    3.38    3.46
   6   3  -1    3.99    3.01
  -6  -3   1   -1.07    2.46
  -6  -3   1    4.07    3.63
  -6   3   2  159.83   14.07
  -6   3   2  142.09   13.90
   6  -3  -2  158.01   15.30
   6  -3  -2  132.31   11.39
   6   3  -2  136.10   16.90
   6   3  -2  147.31   16.57
  -6  -3   2  132.87   16.10
  -6  -3   2  140.23   17.27
  -6   3   3  136.08   13.32
  -6   3   3  137.24   13.64
   6  -3  -3  172.62   15.25
   6   3  -3  146.99   17.51
  -6  -3   3  134.61   16.16
  -6  -3   3  174.26   18.91
  -6   3   4   45.03    5.39
  -6   3   4   32.13    5.07
   6  -3  -4   40.46    6.04
   6   3  -4   36.34    7.76
  -6  -3   4   46.42    7.89
  -6  -3   4   30.26    7.49
  -6   3   5   16.48    2.79
  -6   3   5   11.54    2.58
   6  -3  -5    9.08    2.82
   6   3  -5   14.25    5.05
  -6  -3   5   11.88    4.40
  -6  -3   5    9.12    3.99
  -6   3   6   22.16    3.22
   6  -3  -6   17.84    3.08
   6   3  -6   22.13    5.98
  -6  -3   6    9.58    4.01
  -6  -3   6   13.66    5.14
  -6   3   7   26.07    2.46
  -6   3   7   21.94    3.07
   6   3  -7   36.05    7.40
  -6  -3   7   17.59    5.15
  -6  -3   7   20.06    6.23
  -6   3   8  393.89   29.26
   6   3  -8  392.20   35.53
  -6  -3   8  446.58   35.27
   6   3  -9   69.46   10.85
  -6  -3   9   75.13   10.47
   6   3 -10   24.36    6.47
  -6  -3  10   23.30    5.42
   6   3 -11   13.22    5.13
  -6  -3  11   11.86    4.42
   6   3 -12   67.55   11.21
  -6  -3  12  103.40   12.01
   6   3 -13  164.04   17.87
  -6  -3  13  130.01   15.37
   6  -3 -14  167.04   14.94
   6  -3 -14  271.96   15.53
   6   3 -14  214.10   22.13
  -6  -3  14  181.71   19.86
   6  -3 -15   16.27    2.45
   6   3 -15   25.21    6.39
  -6  -3  15   22.42    5.37
   6  -3 -16   26.06    3.70
   6  -3 -16   25.35    3.81
   6   3 -16   25.26    6.65
  -6  -3  16   30.70    6.31
  -6   3  17   87.44   10.05
   6  -3 -17   89.83    8.73
   6   3 -17   96.89   13.36
  -6  -3  17   78.16   11.30
  -6   3  18  133.81   13.94
   6  -3 -18  143.41   12.61
   6   3 -18  124.86   16.54
  -6  -3  18  124.67   15.11
  -6   3  19   35.55    6.52
   6   3 -19   50.49    9.36
  -6   3  20    2.03    2.27
   6   3 -20    0.90    3.00
   6   3 -21    0.21    2.60
   6   3 -22   78.38   12.57
   6   3 -23   19.45    6.40
   6   3 -24   66.46   11.80
   6   3 -28   29.32    8.04
   6   3 -29   13.68    6.22
  -6   4   1  192.40   16.54
  -6   4   1  203.01   17.99
  -6   4   1  179.62   17.37
   6  -4  -1  167.62   18.64
   6  -4  -1  177.44   15.38
   6   4  -1  250.98   23.69
   6   4  -1  172.40   20.05
  -6  -4   1  182.83   20.09
  -6  -4   1  178.46   21.39
  -6   4   2   13.81    3.03
  -6   4   2   12.73    3.46
  -6   4   2   10.37    3.32
   6  -4  -2   15.27    2.00
   6   4  -2   21.67    6.66
  -6  -4   2   19.37    5.89
  -6  -4   2   13.50    5.67
  -6   4   3    6.13    1.96
  -6   4   3    4.60    2.11
  -6   4   3    6.58    2.36
   6   4  -3    5.38    4.43
  -6  -4   3    5.01    3.54
  -6  -4   3   11.46    5.19
  -6   4   4   14.59    2.74
  -6   4   4   15.98    3.15
  -6   4   4   20.36    3.59
   6   4  -4   11.57    5.21
  -6  -4   4    6.85    3.84
  -6  -4   4   21.17    6.61
  -6   4   5  243.00   19.84
  -6   4   5  260.59   20.44
  -6   4   5  275.48   21.07
   6   4  -5  293.06   27.41
  -6  -4   5  266.62   25.62
  -6  -4   5  279.90   27.74
  -6   4   6  269.06   20.16
  -6   4   6  253.15   20.75
   6   4  -6  298.25   27.88
  -6  -4   6  289.90   26.40
  -6  -4   6  284.54   28.14
  -6   4   7   69.49    6.50
   6   4  -7   78.27   11.92
  -6  -4   7   71.12   10.78
  -6  -4   7   81.33   12.44
  -6   4   8    4.48    0.90
   6   4  -8   12.13    5.26
  -6  -4   8    5.57    3.09
  -6  -4   8    0.97    2.38
   6   4  -9   81.47   12.04
  -6  -4   9   55.91    9.52
   6   4 -10   43.61    8.64
  -6  -4  10   20.81    5.63
   6   4 -11  172.57   20.16
  -6  -4  11  179.88   18.98
   6   4 -12  112.65   15.14
  -6  -4  12  108.32   13.82
   6   4 -13   43.97    9.59
  -6  -4  13   61.58    9.59
  -6   4  14    1.70    1.22
   6   4 -14    0.69    3.47
  -6  -4  14    3.06    3.00
  -6   4  15  133.82   12.06
   6   4 -15  145.98   17.90
  -6  -4  15  140.98   16.16
  -6   4  16  160.76   14.22
   6   4 -16  152.22   19.04
  -6   4  17   17.73    3.74
   6   4 -17   10.56    5.12
  -6   4  18   42.25    6.51
   6   4 -18   67.87   11.43
  -6   4  19  116.43   12.84
   6   4 -19  134.54   17.36
  -6   4  20  103.15   12.75
   6   4 -20  172.42   19.20
   6   4 -21    8.98    5.06
   6   4 -22    8.70    5.43
   6   4 -26   19.59    7.05
   6   4 -27   19.35    6.90
   6   4 -28   13.49    6.20
   6   4 -29   -1.63    4.40
   6   4 -30    9.88    5.58
   6   4 -31    1.05    4.22
  -6   5   1   19.28    3.88
  -6   5   1   15.82    4.50
  -6   5   1   13.85    3.90
   6  -5  -1   14.20    2.86
   6   5  -1   13.96    5.71
  -6  -5   1   11.17    4.83
  -6  -5   1   12.21    5.57
  -6   5   2  100.22   10.49
  -6   5   2   95.44   11.34
  -6   5   2  102.01   11.24
   6  -5  -2  100.14    8.44
   6  -5  -2  104.59    8.49
   6   5  -2  104.96   15.48
  -6  -5   2  112.85   14.62
  -6  -5   2  122.28   16.53
  -6   5   3  142.08   13.10
  -6   5   3  143.42   14.07
  -6   5   3  134.43   13.74
   6   5  -3  155.33   19.07
  -6  -5   3  145.45   17.44
  -6  -5   3  158.00   19.70
  -6   5   4  105.23   10.56
  -6   5   4  131.92   11.98
  -6   5   4  137.08   12.01
   6   5  -4   96.50   15.18
  -6  -5   4  116.33   15.19
  -6  -5   4   92.46   15.44
  -6   5   5    7.12    2.02
  -6   5   5    3.24    1.91
  -6   5   5    6.43    2.23
   6   5  -5    2.50    4.33
  -6  -5   5    1.95    3.14
  -6  -5   5    0.94    3.60
  -6   5   6    1.94    1.06
  -6   5   6    1.89    1.29
  -6   5   6    1.75    1.20
   6   5  -6    1.92    3.22
  -6  -5   6    5.17    3.49
  -6  -5   6    1.88    2.92
  -6   5   7   72.04    6.09
  -6   5   7   75.22    6.12
  -6   5   7   71.41    7.11
   6   5  -7   77.52   12.38
  -6  -5   7   74.09   11.18
  -6  -5   7   66.53   12.30
  -6   5   8   55.65    5.61
   6   5  -8   80.63   12.48
  -6  -5   8   59.76   10.00
  -6  -5   8   53.49   10.74
  -6   5   9   91.30    7.73
   6   5  -9   88.89   13.86
  -6  -5   9  110.35   13.85
  -6   5  10   75.71    6.16
   6   5 -10   52.74   10.95
  -6   5  11   11.36    1.53
   6   5 -11    3.94    3.85
  -6   5  12    8.46    1.54
   6   5 -12    7.44    4.81
   6   5 -13  269.97   28.30
  -6   5  14  281.92   21.93
   6   5 -14  299.65   29.93
  -6   5  15   -0.32    1.38
   6   5 -15    1.02    2.99
  -6   5  16   10.05    2.64
   6   5 -16    1.25    3.38
  -6   5  17    0.32    1.48
   6   5 -17   -1.25    4.23
  -6   5  18  120.35   12.73
   6   5 -18  150.49   18.70
  -6   5  19   16.53    4.24
   6   5 -23   50.04   10.87
   6   5 -24   43.25   10.23
   6   5 -25   18.59    7.11
   6   5 -26   -1.41    4.47
   6   5 -27    3.80    3.79
   6   5 -28   23.21    7.76
   6   5 -29   19.42    7.55
   6   5 -30   12.11    6.15
   6   5 -31    3.55    4.63
   6   5 -32    3.97    4.61
  -6   6   1  146.27   14.90
  -6   6   1  151.17   16.70
  -6   6   1  144.61   15.88
   6  -6  -1  150.50   13.58
   6   6  -1  185.37   21.36
  -6  -6   1  173.28   21.49
  -6   6   2   27.26    5.02
  -6   6   2   46.17    7.22
  -6   6   2   33.23    6.07
   6  -6  -2   30.06    3.95
   6  -6  -2   34.74    4.06
   6   6  -2   27.90    8.46
  -6  -6   2   23.38    7.65
  -6   6   3    7.71    2.79
  -6   6   3    0.51    2.69
  -6   6   3    7.41    2.84
   6   6  -3    6.68    4.28
  -6  -6   3   15.74    6.16
  -6   6   4   22.84    4.20
  -6   6   4   18.83    4.65
  -6   6   4   26.65    5.00
   6   6  -4   30.38    8.41
  -6  -6   4   22.60    7.81
  -6   6   5  134.78   12.86
  -6   6   5  172.82   14.60
  -6   6   5  125.94   13.51
   6   6  -5  169.57   19.96
  -6  -6   5  118.44   18.24
  -6   6   6   97.78    9.64
  -6   6   6  107.75   10.51
   6   6  -6  109.99   15.85
  -6  -6   6   87.47   14.99
  -6   6   7   64.00    6.81
  -6   6   7   72.45    7.41
   6   6  -7   68.67   12.40
  -6  -6   7   69.88   12.90
  -6   6   8   12.53    2.31
  -6   6   8   22.25    2.81
   6   6  -8   15.98    6.54
  -6  -6   8   17.91    6.99
   6   6  -9  131.30   17.53
  -6  -6   9  102.09   16.49
  -6   6  10   66.36    7.15
   6   6 -10   84.39   13.55
  -6   6  11   65.09    7.03
   6   6 -11   87.90   13.57
  -6   6  12   63.13    6.97
   6   6 -12   98.72   14.43
  -6   6  13    1.83    1.47
   6   6 -13    1.85    3.90
  -6   6  14    0.40    1.43
   6   6 -14   -0.26    2.94
  -6   6  15   61.14    7.28
  -6   6  16   10.99    3.25
  -6   6  17   21.11    4.38
  -6   6  18   44.70    6.73
   6   6 -20    2.34    4.06
   6   6 -21   22.46    8.16
   6   6 -22    5.86    5.38
   6   6 -23   15.14    6.88
   6   6 -24    3.24    4.09
   6   6 -25   25.37    8.28
   6   6 -26   32.54    8.96
   6   6 -27   29.75    9.44
   6   6 -28    2.96    4.87
   6   6 -29   -1.25    4.40
   6   6 -30    6.56    5.50
   6   6 -31    9.31    5.81
   6   6 -32   17.83    7.69
   6   6 -33    4.18    4.89
   6   6 -34   -1.05    3.33
  -6   7   1   10.42    3.74
  -6   7   1   13.19    4.88
   6  -7  -1   17.16    3.71
   6   7  -1   20.87    7.09
  -6  -7   1   25.43    7.90
  -6   7   2   13.35    4.06
  -6   7   2    7.21    4.42
   6  -7  -2   11.99    2.80
   6   7  -2   11.61    5.79
  -6  -7   2   11.83    6.15
  -6   7   3  282.54   23.09
  -6   7   3  285.50   25.35
   6  -7  -3  243.13   19.32
   6  -7  -3  249.86   19.27
   6   7  -3  293.49   29.79
  -6  -7   3  277.13   30.30
  -6   7   4   80.16    9.68
  -6   7   4   88.50   11.28
   6   7  -4   78.36   13.74
  -6  -7   4   84.85   14.99
  -6   7   5   27.99    4.77
  -6   7   5   21.37    5.25
   6   7  -5   12.05    6.62
  -6  -7   5   23.02    7.81
  -6   7   6   32.52    5.03
  -6   7   6   20.35    5.11
   6   7  -6   25.44    7.64
  -6  -7   6   23.04    8.68
  -6   7   7   13.62    3.36
  -6   7   7   22.17    4.62
   6   7  -7   21.10    7.07
  -6  -7   7   19.70    7.74
  -6   7   8   45.09    5.72
  -6   7   8   43.54    6.34
  -6  -7   8   43.40   10.55
  -6   7   9  137.49   12.56
  -6   7   9  151.53   13.52
  -6   7  11    1.89    1.91
  -6   7  12   18.64    3.81
  -6   7  13  157.43   14.87
  -6   7  14    3.43    2.34
  -6   7  15    1.44    1.84
   6   7 -15    5.14    4.66
  -6   7  16    1.94    2.18
   6   7 -16    4.59    4.75
  -6   7  17    4.79    2.77
   6   7 -17    8.50    5.50
   6   7 -18    4.15    5.20
   6   7 -19   42.65   10.34
   6   7 -20    3.95    3.97
   6   7 -21    4.35    4.57
   6   7 -22    8.75    5.84
   6   7 -23   16.27    7.58
   6   7 -24   -2.66    4.70
   6   7 -25   25.76    8.95
   6   7 -26   -1.45    4.25
   6   7 -27   -0.30    3.71
   6   7 -28    7.18    6.31
   6   7 -29   35.41    9.99
   6   7 -30    1.06    4.53
   6   7 -31    2.12    4.40
   6   7 -32    2.01    3.89
   6   7 -33    2.34    5.26
   6   7 -34   -1.39    4.51
   6   7 -35    2.90    5.59
  -6   8   1  143.32   15.65
  -6   8   1  139.58   17.72
   6  -8  -1  135.65   14.25
  -6  -8   1  146.58   21.27
  -6   8   2    4.58    3.60
  -6   8   2   15.20    5.21
   6  -8  -2    7.44    2.67
  -6  -8   2    7.15    4.61
  -6   8   3    3.81    2.79
  -6   8   3    0.23    3.84
   6  -8  -3    0.22    1.30
  -6  -8   3    1.07    3.82
  -6   8   4   -0.06    1.98
  -6   8   4    0.95    2.97
   6  -8  -4    2.00    0.77
  -6  -8   4   -1.65    4.27
  -6   8   5  244.66   21.65
  -6   8   5  216.44   22.87
   6  -8  -5  258.38   20.72
  -6  -8   5  176.46   26.18
  -6   8   6    2.98    2.60
  -6   8   6    8.67    4.12
  -6  -8   6    5.39    5.46
  -6   8   7   93.33   10.61
  -6   8   8    4.16    2.54
   6   8  -8    9.97    5.46
   6   8  -9  138.26   19.84
   6   8 -10   57.44   12.16
   6   8 -11  100.00   16.36
  -6   8  12   24.52    5.15
   6   8 -12   27.93    9.06
  -6   8  13    2.48    2.39
   6   8 -13   -0.55    3.71
  -6   8  14    5.02    2.95
   6   8 -14    2.46    3.92
   6   8 -15  100.86   16.40
   6   8 -16    3.63    4.37
   6   8 -17   15.88    7.12
   6   8 -18    3.34    5.17
   6   8 -19   24.38    8.43
   6   8 -20    0.91    4.99
   6   8 -21   14.23    6.87
   6   8 -22    0.50    4.14
   6   8 -23    6.42    5.32
   6   8 -24    5.46    5.31
   6   8 -25   27.70    8.97
   6   8 -26   -0.62    3.89
   6   8 -27   22.40    8.57
   6   8 -28    2.79    4.89
   6   8 -29    1.96    4.20
   6   8 -30    0.88    4.42
   6   8 -31   21.10    8.57
   6   8 -32    3.57    5.61
   6   8 -33    9.27    7.05
   6   8 -34    1.40    4.48
   6   8 -35   -1.10    4.95
   6   8 -36    1.98    4.99
  -6   9   1   10.49    4.22
  -6   9   1    8.61    5.14
   6  -9  -1    5.92    3.23
   6   9  -1   13.54    7.00
  -6  -9   1   16.14    8.19
  -6   9   2   11.90    4.56
  -6   9   2    7.45    4.84
   6   9  -2   18.43    7.41
  -6  -9   2    6.26    5.66
  -6   9   3  189.03   18.84
   6   9  -3  141.18   21.86
  -6  -9   3  188.88   25.26
  -6   9   4    3.41    3.61
   6  -9  -4   12.19    2.86
   6   9  -4   10.88    6.46
  -6  -9   4   10.28    5.91
  -6   9   5    3.71    3.12
   6  -9  -5    3.69    1.24
   6   9  -5    0.29    2.40
  -6  -9   5   -1.74    4.53
  -6   9   6   17.77    4.65
   6   9  -6    7.72    5.25
   6   9  -7   15.28    7.22
   6   9  -8   -1.02    4.32
   6   9  -9   98.52   16.51
   6   9 -10   12.61    7.33
  -6  -9  10   11.20    6.68
   6   9 -11   -0.45    4.20
  -6  -9  11    3.40    3.57
   6   9 -12    9.90    6.67
   6   9 -13   74.01   14.53
   6   9 -14    8.51    6.51
   6   9 -15   26.71    9.03
   6   9 -16   12.29    6.28
   6   9 -17    2.14    4.56
   6   9 -18    0.73    4.11
   6   9 -19   24.33    8.90
   6   9 -20    3.68    5.15
   6   9 -21    0.54    4.66
   6   9 -22   -1.02    5.40
   6   9 -23   27.75   10.52
   6   9 -24   -1.37    4.66
   6   9 -25    6.33    5.77
   6   9 -26    0.33    4.20
   6   9 -27    6.92    5.33
   6   9 -28   -0.85    3.70
   6   9 -29   15.20    7.42
   6   9 -30    5.40    5.98
   6   9 -31    0.22    3.96
   6   9 -32    2.70    4.24
   6   9 -33   -0.56    5.02
   6   9 -34   -0.01    2.95
   6   9 -35    2.88    5.68
   6   9 -36    0.19    3.02
  -6  10   1   40.96    8.26
   6  10  -1   36.09   10.79
  -6 -10   1   51.63   13.24
  -6  10   2   11.60    4.78
   6  10  -2   27.36    9.22
  -6 -10   2   23.42    8.69
  -6  10   3   -0.20    2.47
   6  10  -3    0.73    4.49
  -6 -10   3   -0.89    4.55
  -6  10   4   11.32    4.52
   6  10  -4   16.10    6.81
   6  10  -5   31.75    9.82
   6  10  -6    6.97    5.56
   6  10  -7   18.76    7.80
   6  10  -8    3.18    6.60
   6  10  -9    4.23    5.12
  -6 -10   9   -0.19    3.50
   6  10 -10    2.49    4.46
  -6 -10  10    1.29    3.66
   6  10 -11  136.78   20.23
  -6 -10  11  119.49   21.30
   6  10 -12   -2.96    4.94
  -6 -10  12   -0.90    4.12
   6  10 -13    6.23    5.85
   6  10 -14    5.33    5.17
   6  10 -15   50.18   12.12
   6  10 -16   -0.16    4.26
   6  10 -17   36.42   10.73
   6  10 -18    6.09    6.09
   6  10 -19   18.04    7.71
   6  10 -20   -1.15    4.31
   6  10 -21   27.51    9.47
   6  10 -22   -1.22    4.44
   6  10 -23   -0.58    4.13
   6  10 -24    1.91    5.01
   6  10 -25   16.47    8.37
   6  10 -26    3.02    4.53
   6  10 -27   13.98    7.28
   6  10 -28    2.75    4.68
   6  10 -29    6.22    5.93
   6  10 -30   -1.32    4.78
   6  10 -31   -1.12    3.43
   6  10 -32   -1.91    5.95
   6  10 -33    9.04    6.71
   6  10 -34   -0.21    4.33
  -6  11   1    7.09    4.21
   6  11  -1   20.01    8.15
  -6 -11   1   14.09    7.59
  -6  11   2    1.35    3.28
   6  11  -2    3.09    6.25
   6  11  -3   26.93    9.74
   6  11  -4    2.49    4.98
   6  11  -5   -0.67    4.42
   6  11  -6    0.83    4.38
   6  11  -7   14.28    8.29
  -6 -11   7    4.98    5.77
   6  11  -8   17.59    8.20
  -6 -11   8   18.06    8.53
   6  11  -9   33.16   10.04
  -6 -11   9   38.60   12.12
   6  11 -10    7.36    5.42
  -6 -11  10    2.17    5.05
   6  11 -11   -1.40    4.76
  -6 -11  11   -0.38    3.87
   6  11 -12   10.19    5.98
  -6 -11  12    2.13    5.06
   6  11 -13   29.77    9.37
  -6 -11  13   34.54   10.92
   6  11 -14   -1.07    5.24
   6  11 -15   34.41   11.06
   6  11 -16   -2.12    5.83
   6  11 -17   23.15    8.52
   6  11 -18   -0.99    4.52
   6  11 -19   17.48    9.43
   6  11 -20   -1.43    5.08
   6  11 -21   -1.22    4.60
   6  11 -22    6.71    5.36
   6  11 -23   15.72    7.76
   6  11 -24   -1.29    4.31
   6  11 -25    4.11    5.15
   6  11 -26   -2.44    6.45
   6  11 -27   -2.22    4.86
   6  11 -28    3.43    4.61
   6  11 -29   14.99    7.70
   6  11 -30   -2.35    5.70
   6  11 -31    2.73    6.11
   6  11 -32   -2.02    6.46
   6  12  -1   29.72    9.98
   6  12  -2    5.00    5.85
   6  12  -3    0.48    5.75
   6  12  -4    4.22    4.20
   6  12  -5   75.59   15.24
  -6 -12   5   72.58   16.39
   6  12  -6    4.48    5.55
  -6 -12   6   -0.22    4.36
   6  12  -7    0.22    4.01
  -6 -12   7    8.72    6.66
   6  12  -8    3.71    5.07
  -6 -12   8    1.67    4.18
   6  12  -9   17.23    8.62
  -6 -12   9    9.77    6.86
   6  12 -10    3.38    6.60
  -6 -12  10   -2.21    4.92
   6  12 -11   42.98   11.66
  -6 -12  11   33.55   12.01
   6  12 -12   -1.79    5.97
  -6 -12  12    0.05    4.26
   6  12 -13    4.66    7.49
  -6 -12  13   -0.11    2.87
   6  12 -14   -1.14    4.34
  -6 -12  14   -0.66    4.07
   6  12 -15   26.03    9.85
  -6 -12  15   21.07    9.00
   6  12 -16    6.50    5.98
   6  12 -17    6.80    7.33
   6  12 -18    0.50    5.62
   6  12 -19    0.27    5.24
   6  12 -20   -1.09    5.21
   6  12 -21   12.76    7.28
   6  12 -22    5.23    5.05
   6  12 -23    0.71    4.69
   6  12 -24   -0.43    4.59
   6  12 -25    1.21    6.45
   6  12 -26    2.28    4.47
   6  12 -27    0.48    5.25
   6  12 -28   -1.09    4.64
   6  12 -29    5.20    6.06
   6  13  -1    9.51    7.27
   6  13  -2    1.91    5.96
   6  13  -3   45.70   14.43
   6  13  -4   19.59    9.34
   6  13  -5    3.46    6.44
   6  13  -6    6.61    6.11
  -6 -13   6    6.94    7.52
   6  13  -7    3.55    6.89
  -6 -13   7   31.71   11.16
   6  13  -8   17.61    8.41
  -6 -13   8   14.20    8.80
   6  13  -9   38.80   11.50
  -6 -13   9   16.09    8.93
   6  13 -10    4.05    5.66
  -6 -13  10    2.60    6.33
   6  13 -11    1.28    4.50
  -6 -13  11    3.61    4.54
   6  13 -12    6.64    6.27
  -6 -13  12    3.21    4.57
   6  13 -13   15.53    7.63
  -6 -13  13    0.20    4.20
   6  13 -14    2.48    3.90
  -6 -13  14    1.86    4.98
   6  13 -15    6.32    7.09
  -6 -13  15    5.12    5.54
   6  13 -16   -2.69    6.91
  -6 -13  16   -1.03    3.90
   6  13 -17   16.10    8.30
   6  13 -18    3.52    4.28
   6  13 -19   15.36    8.24
   6  13 -20    2.23    5.17
   6  13 -21   -1.84    6.29
   6  13 -22   -1.12    5.07
   6  13 -23    2.93    6.24
   6  13 -24   -0.44    2.96
   6  13 -25   -0.35    4.97
   6  13 -26   -0.92    4.16
   6  14  -1   10.18    6.65
   6  14  -2    5.87    6.62
   6  14  -3    3.10    4.47
   6  14  -4   13.48    7.20
   6  14  -5    8.43    8.05
   6  14  -6    7.70    7.15
   6  14  -7   14.39    7.45
   6  14  -8   -3.04    8.12
   6  14  -9    6.34    6.63
   6  14 -10    3.17    5.37
   6  14 -11    1.08    3.79
   6  14 -12    3.86    5.77
   6  14 -13   -2.27    6.42
   6  14 -14   -2.96    5.08
   6  14 -15    8.36    7.09
   6  14 -16    0.60    4.95
   6  14 -17    5.99    6.51
   6  14 -18    4.79    4.94
   6  14 -19    3.09    6.07
   6  14 -20   -2.43    5.31
   6  14 -21   14.73    8.37
   6  14 -22    1.69    4.29
   6  15  -1   -1.71    4.83
   6  15  -2    2.17    4.43
   6  15  -3    6.37    7.55
   6  15  -4    2.31    6.38
   6  15  -5    1.41    5.04
   6  15  -6   -2.64    6.19
   6  15  -7    8.35    5.49
   6  15  -8    9.74    5.37
   6  15  -9    4.90    6.66
   6  15 -10    0.72    5.82
   6  15 -11    0.74    5.76
   6  15 -12    2.76    5.96
   6  15 -13    5.16    6.51
   6  15 -14    1.55    4.41
   6  15 -15    0.93    3.01
   6  15 -16    5.09    5.79
   6  15 -17   -1.36    4.74
   6  15 -18    3.92    5.63
   6  16  -1    1.15    6.01
   6  16  -2    1.83    6.68
   6  16  -3   -0.84    5.17
   6  16  -4    2.08    6.64
   6  16  -5   -1.82    5.71
   6  16  -6    4.87    6.08
   6  16  -7    2.99    4.46
   6  16  -8   -0.46    5.21
   6  16  -9   -1.44    5.79
   6  16 -10    5.39    6.09
   6  16 -11   10.12    7.17
   6  16 -12   -0.66    5.24
  -5   0   1    1.00    2.10
  -5   0   1    2.13    2.00
   5   0  -1   -0.10    1.98
   5   0  -1    2.67    2.27
  -5   0   2   -0.34    2.01
  -5   0   2    0.31    1.90
   5   0  -2   -0.46    1.70
   5   0  -2    2.08    1.82
  -5   0   3  100.43   10.76
  -5   0   3  110.32   11.46
   5   0  -3   92.63   10.68
  -5   0   4   -0.36    2.10
  -5   0   4    0.86    2.42
   5   0  -4   -0.44    1.78
  -5   0   5 2490.72  176.99
  -5   0   5 2648.15  178.56
   5   0  -5 2390.33  177.32
  -5   0   6   -0.18    1.97
   5   0  -6    0.31    1.75
  -5   0   7   81.35    8.81
   5   0  -7   84.03    9.24
  -5   0   8   -0.27    1.93
   5   0  -8   -0.33    2.02
  -5   0   9  615.05   46.43
   5   0  -9  628.83   47.19
  -5   0  10    0.10    1.35
   5   0 -10   -0.89    2.05
  -5   0  11   31.29    4.77
   5   0 -11   27.78    4.93
  -5   0  12   -0.49    1.56
   5   0 -12   -0.28    1.98
  -5   0  13    7.09    2.68
   5   0 -13   12.46    3.45
  -5   0  14   -0.41    1.27
   5   0 -14   -0.31    1.79
  -5   0  15  135.21   12.79
   5   0 -15  118.46   13.18
  -5   0  16    0.37    1.64
   5   0 -16    0.19    2.10
   5   0 -16   -0.93    2.97
   5   0 -17   88.85   10.87
   5   0 -17   82.01   12.31
   5   0 -18    0.84    1.82
   5   0 -18   -0.94    3.08
   5   0 -19  141.06   15.81
   5   0 -19  159.53   18.82
   5   0 -20   -0.68    2.03
   5   0 -20   -0.84    3.87
   5   0 -21  216.57   22.72
   5   0 -21  278.83   27.07
   5   0 -22    0.82    2.22
   5   0 -22   -0.08    3.58
   5   0 -23   -0.39    2.51
   5   0 -23   -1.12    3.78
   5   0 -24   -0.63    2.61
   5   0 -25   36.82    8.03
   5   0 -26   -0.75    2.85
   5   0 -27   59.72   10.44
   5   0 -28   -0.32    2.00
  -5   1   1  492.24   39.07
  -5   1   1  506.71   39.64
   5  -1  -1  503.04   39.47
   5  -1  -1  482.16   38.22
   5   1  -1  505.69   40.88
   5   1  -1  507.74   40.22
  -5  -1   1  530.31   40.74
  -5  -1   1  509.55   41.26
  -5   1   2    3.52    2.27
  -5   1   2    6.96    2.60
   5  -1  -2    6.92    2.97
   5  -1  -2    2.14    1.69
   5   1  -2    7.89    3.93
   5   1  -2    2.10    2.27
  -5  -1   2    6.09    3.26
  -5  -1   2    3.55    2.76
  -5   1   3  537.11   40.52
  -5   1   3  496.04   40.46
   5  -1  -3  536.35   40.58
   5   1  -3  533.18   42.59
  -5  -1   3  552.79   42.09
  -5  -1   3  541.75   42.81
  -5   1   4    8.78    2.57
  -5   1   4    6.61    2.43
   5  -1  -4    7.86    2.53
   5   1  -4   11.07    3.51
  -5  -1   4    5.41    3.16
  -5  -1   4    6.17    3.17
  -5   1   5  106.94   10.51
  -5   1   5  106.86   10.82
   5  -1  -5  110.74   10.77
   5   1  -5  130.63   13.18
  -5  -1   5  124.92   12.45
  -5  -1   5  138.09   13.62
  -5   1   6  682.23   47.44
   5  -1  -6  594.46   47.37
   5   1  -6  654.35   50.03
  -5  -1   6  660.75   49.47
  -5   1   7  662.36   47.59
   5  -1  -7  656.38   48.07
   5   1  -7  617.00   50.10
  -5  -1   7  656.72   49.77
  -5   1   8    0.32    0.94
   5  -1  -8   -0.48    1.55
   5   1  -8    0.98    2.21
  -5  -1   8    0.65    1.84
  -5   1   9   28.72    3.86
   5  -1  -9   30.79    4.23
   5   1  -9   25.96    5.24
  -5  -1   9   24.96    4.74
  -5   1  10    2.56    1.47
   5  -1 -10    3.01    1.72
   5   1 -10    3.50    2.65
  -5  -1  10    4.99    2.69
  -5   1  11  203.83   16.76
   5  -1 -11  207.58   17.45
   5   1 -11  226.14   19.89
  -5  -1  11  204.13   18.70
  -5   1  12   17.21    3.12
   5  -1 -12   17.46    3.58
   5   1 -12   14.65    4.10
  -5  -1  12   24.21    4.51
   5  -1 -13  430.90   34.04
   5  -1 -13  418.42   35.78
   5   1 -13  428.33   36.11
  -5  -1  13  482.96   35.66
   5  -1 -14    0.23    1.50
   5  -1 -14    0.70    2.44
   5   1 -14    0.23    2.24
  -5  -1  14    1.27    2.18
   5  -1 -15   66.60    7.84
   5  -1 -15   40.56    7.83
   5   1 -15   58.16    8.63
  -5  -1  15   78.02    8.77
   5  -1 -16    3.95    2.25
   5  -1 -16    7.23    3.59
   5   1 -16    2.90    2.63
  -5  -1  16    4.34    2.42
   5  -1 -17   30.36    5.37
   5  -1 -17   25.62    6.00
   5   1 -17   21.55    5.47
  -5  -1  17   15.29    4.07
   5  -1 -18    3.13    2.29
   5  -1 -18    7.35    4.03
   5   1 -18    1.98    3.14
  -5  -1  18    5.52    3.21
  -5   1  19  183.05   19.63
   5  -1 -19  164.92   17.41
   5  -1 -19  177.93   19.57
   5   1 -19  200.72   19.73
   5   1 -19  193.04   22.43
  -5   1  20    8.68    4.55
   5  -1 -20    2.19    2.89
   5  -1 -20    6.91    4.20
   5   1 -20    2.72    3.19
   5   1 -20    4.49    4.87
  -5   1  21   -0.14    1.68
   5  -1 -21    3.15    2.84
   5  -1 -21    2.70    3.36
   5   1 -21    0.98    2.56
   5   1 -21    1.38    3.58
   5  -1 -22    9.46    3.90
   5  -1 -22    6.69    3.82
   5   1 -22   10.46    4.63
   5   1 -22   13.07    5.99
   5  -1 -23   46.19    7.99
   5   1 -23   41.63    8.42
   5   1 -23   53.18   11.20
   5  -1 -24    2.52    2.79
   5   1 -24    0.81    3.31
   5  -1 -25   19.08    5.52
   5   1 -25   19.14    5.88
   5  -1 -26    4.37    4.40
   5   1 -27   57.28   10.79
   5   1 -28   11.10    4.96
  -5   2   1    2.83    2.27
  -5   2   1    3.97    2.23
   5  -2  -1    3.97    2.71
   5  -2  -1    3.09    1.69
   5   2  -1    8.74    3.90
   5   2  -1    3.90    2.80
  -5  -2   1    3.78    3.27
  -5  -2   1    3.41    3.06
  -5   2   2   13.16    3.24
  -5   2   2   26.68    4.31
   5  -2  -2   13.75    3.56
   5  -2  -2   18.52    2.66
   5   2  -2   25.48    5.79
   5   2  -2    8.32    3.54
  -5  -2   2   14.03    4.29
  -5  -2   2   13.40    4.87
  -5   2   3  198.53   16.66
  -5   2   3  189.57   16.75
   5  -2  -3  200.50   17.13
   5   2  -3  191.83   19.75
  -5  -2   3  211.18   19.50
  -5  -2   3  202.96   20.19
  -5   2   4   77.62    7.52
  -5   2   4   78.01    7.64
   5  -2  -4   67.03    7.45
   5   2  -4   74.53   10.22
  -5  -2   4   78.47    9.86
  -5  -2   4   57.41    9.45
  -5   2   5  635.68   46.65
  -5   2   5  624.44   46.84
   5  -2  -5  667.62   47.03
   5   2  -5  656.31   51.21
  -5  -2   5  616.81   50.12
  -5  -2   5  698.20   52.23
  -5   2   6    9.23    1.75
  -5   2   6    5.98    1.63
   5  -2  -6    9.11    2.12
   5   2  -6   11.13    4.02
  -5  -2   6    6.23    3.31
  -5  -2   6    4.88    3.43
  -5   2   7   97.88    7.44
   5  -2  -7   83.41    7.52
   5   2  -7   97.58   11.73
  -5  -2   7   99.71   11.22
   5   2  -8    7.02    3.92
  -5  -2   8   13.48    3.91
   5  -2  -9  667.25   48.73
   5  -2  -9  685.68   49.45
   5   2  -9  721.95   54.37
  -5  -2   9  752.94   53.55
   5  -2 -10    3.56    1.24
   5   2 -10    6.70    3.42
  -5  -2  10    5.88    3.04
   5  -2 -11    3.61    1.34
   5  -2 -11    4.73    1.86
   5   2 -11    5.08    3.10
  -5  -2  11    7.60    3.01
   5  -2 -12   86.24    7.90
   5  -2 -12   83.70    8.43
   5   2 -12   79.59   10.94
  -5  -2  12   82.51   10.31
   5  -2 -13   69.18    7.05
   5  -2 -13   74.74    7.92
   5   2 -13   61.39    9.57
  -5  -2  13   64.24    9.09
   5  -2 -14   38.57    5.20
   5  -2 -14   47.28    6.22
   5   2 -14   42.77    7.70
  -5  -2  14   42.85    7.12
   5  -2 -15  415.54   31.37
   5  -2 -15  403.40   32.44
   5   2 -15  379.59   34.63
  -5  -2  15  399.39   33.69
   5  -2 -16    4.45    2.22
   5  -2 -16    1.20    2.37
   5   2 -16    5.43    3.29
  -5  -2  16    1.99    2.35
  -5   2  17    8.75    3.22
   5  -2 -17    2.17    1.96
   5  -2 -17   11.93    3.57
   5   2 -17    4.24    3.05
  -5  -2  17    3.41    2.64
  -5   2  18   -0.52    1.77
   5  -2 -18   -0.36    1.76
   5   2 -18    0.10    3.30
  -5  -2  18   -0.67    2.34
  -5   2  19  146.19   16.10
   5  -2 -19  139.12   14.46
   5  -2 -19  147.86   15.99
   5   2 -19  142.10   16.93
  -5  -2  19  160.02   16.14
  -5   2  20   70.98   10.25
   5  -2 -20   64.30    8.84
   5  -2 -20   65.36    9.86
   5   2 -20   56.50   10.15
  -5  -2  20   70.79    9.83
  -5   2  21    2.30    3.41
   5  -2 -21    2.76    3.00
   5  -2 -21    3.79    3.42
   5   2 -21    3.83    2.99
   5   2 -21   -0.23    3.79
  -5  -2  21    1.80    3.06
   5  -2 -22    3.76    2.73
   5   2 -22   10.37    4.74
   5  -2 -23   14.32    4.89
   5   2 -23   16.61    5.86
   5  -2 -24    0.66    2.44
   5   2 -24    1.78    3.21
   5   2 -25  115.34   15.86
   5   2 -26    9.49    5.21
   5   2 -29   37.47    9.04
   5   2 -30    2.30    3.88
   5   2 -31   33.15    8.65
  -5   3   1  363.30   28.08
  -5   3   1  357.10   27.94
   5  -3  -1  316.39   28.76
   5  -3  -1  334.14   26.19
   5   3  -1  327.75   31.16
   5   3  -1  375.91   31.38
  -5  -3   1  342.43   30.53
  -5  -3   1  325.26   31.50
  -5   3   2   69.06    7.54
  -5   3   2   62.83    7.33
   5  -3  -2   56.77    7.96
   5  -3  -2   58.98    5.32
   5   3  -2   78.47   11.09
   5   3  -2   59.93    9.30
  -5  -3   2   52.95    8.88
  -5  -3   2   64.59   10.10
  -5   3   3  121.66   10.89
  -5   3   3  112.31   10.77
   5  -3  -3  130.77   12.08
   5   3  -3   95.15   13.49
  -5  -3   3  117.08   13.81
  -5  -3   3  115.96   14.68
  -5   3   4    7.66    1.69
  -5   3   4    4.89    1.72
  -5   3   4    3.81    1.68
   5  -3  -4    6.14    2.26
   5   3  -4    0.62    2.87
  -5  -3   4    2.48    2.52
  -5  -3   4    9.18    4.20
  -5   3   5  216.15   17.00
  -5   3   5  247.28   17.63
  -5   3   5  230.46   17.74
   5   3  -5  233.50   22.85
  -5  -3   5  256.07   22.64
  -5  -3   5  227.37   23.22
  -5   3   6  228.15   16.74
   5   3  -6  234.68   22.77
  -5  -3   6  234.06   21.86
  -5  -3   6  207.42   22.60
   5   3  -7   62.29    9.95
  -5  -3   7   71.68    9.76
   5   3  -8  108.78   13.55
  -5  -3   8  105.46   12.58
   5   3  -9   85.31   11.95
  -5  -3   9   97.42   11.81
   5   3 -10   26.99    6.31
  -5  -3  10   20.48    5.15
   5   3 -11    3.42    3.14
  -5  -3  11    0.79    1.91
   5  -3 -12   33.11    3.14
   5  -3 -12   37.85    3.32
   5   3 -12   32.85    7.19
  -5  -3  12   34.33    6.53
   5  -3 -13  193.04   15.50
   5  -3 -13  211.72   15.92
   5   3 -13  246.23   22.43
  -5  -3  13  190.64   19.69
  -5   3  14   24.83    4.08
   5  -3 -14   25.69    3.46
   5  -3 -14   24.76    3.68
   5   3 -14   23.19    6.39
  -5  -3  14   30.16    6.01
  -5   3  15   13.96    3.24
   5  -3 -15   13.55    2.63
   5  -3 -15    8.04    2.49
   5   3 -15   15.23    5.15
  -5  -3  15    7.48    3.47
  -5   3  16   44.16    6.53
   5  -3 -16   57.17    6.21
   5  -3 -16   39.92    5.96
   5   3 -16   49.28    8.95
  -5  -3  16   64.58    9.02
  -5   3  17   84.31    9.74
   5  -3 -17   70.70    8.17
   5  -3 -17   78.18    9.06
   5   3 -17   70.36   11.30
  -5  -3  17   90.61   11.32
  -5   3  18   12.82    3.92
   5  -3 -18   14.34    3.34
   5  -3 -18   19.36    4.35
   5   3 -18   18.07    5.74
  -5  -3  18   16.90    4.87
  -5   3  19   -0.12    1.88
   5  -3 -19   -0.30    1.35
   5  -3 -19    1.17    2.28
   5   3 -19    4.85    3.54
  -5  -3  19   -0.48    2.40
  -5   3  20   -0.58    2.14
   5  -3 -20    0.05    1.79
   5   3 -20   -0.53    3.26
  -5   3  21   81.70   10.71
   5  -3 -21   65.50    8.42
   5   3 -21   41.07    9.23
   5  -3 -22  115.94   12.77
   5   3 -22  111.92   15.70
   5   3 -23  114.63   15.90
   5   3 -24   10.77    5.15
   5   3 -28   -0.55    3.20
   5   3 -29   34.49    9.01
   5   3 -30   -0.43    3.15
   5   3 -31   -1.40    3.69
   5   3 -32    5.65    5.10
   5   3 -33   32.58    9.26
  -5   4   1   79.13    8.73
  -5   4   1  113.82   11.15
  -5   4   1   80.56    9.52
   5  -4  -1   86.64    8.40
   5   4  -1   88.26   12.94
   5   4  -1   79.20   11.99
  -5  -4   1   88.93   12.25
  -5  -4   1  103.45   13.87
  -5   4   2   12.53    2.72
  -5   4   2   10.65    3.36
  -5   4   2   15.55    3.39
   5  -4  -2    9.76    1.72
   5   4  -2   17.08    5.95
  -5  -4   2    5.14    3.87
  -5  -4   2   10.60    4.82
  -5   4   3   29.03    4.17
  -5   4   3   36.08    5.14
  -5   4   3   37.15    4.99
   5   4  -3   32.33    7.92
  -5  -4   3   32.59    6.93
  -5  -4   3   29.73    7.13
  -5   4   4   73.25    6.78
  -5   4   4   74.81    7.39
  -5   4   4   75.97    7.33
   5   4  -4   54.00   10.19
  -5  -4   4   49.26    9.07
  -5  -4   4   55.18   10.44
  -5   4   5  172.98   14.25
  -5   4   5  205.77   14.92
  -5   4   5  184.80   14.82
   5   4  -5  166.12   19.58
  -5  -4   5  172.33   19.02
  -5  -4   5  185.32   20.79
  -5   4   6    0.94    0.54
  -5   4   6   -0.84    0.49
  -5   4   6    0.82    0.93
   5   4  -6    1.52    2.26
  -5  -4   6   -0.10    2.50
  -5  -4   6   -0.65    3.52
  -5   4   7    8.29    1.22
   5   4  -7   12.98    4.60
  -5  -4   7    5.66    3.52
   5   4  -8   84.31   12.07
  -5  -4   8   73.62   10.73
   5   4  -9  107.88   14.46
  -5  -4   9  117.07   13.87
   5   4 -10  192.59   21.48
  -5  -4  10  216.06   20.91
  -5   4  11  175.72   13.64
   5   4 -11  215.93   21.21
  -5  -4  11  210.69   19.82
  -5   4  12    6.94    1.57
   5   4 -12    6.05    3.61
  -5  -4  12    4.37    3.08
  -5   4  13    1.05    1.11
   5  -4 -13    4.40    0.83
   5  -4 -13    1.80    0.57
   5   4 -13    2.02    3.31
  -5  -4  13    1.69    2.33
  -5   4  14   35.53    4.83
   5  -4 -14   39.31    4.18
   5   4 -14   21.06    6.35
  -5  -4  14   32.60    6.86
  -5   4  15  332.49   27.34
   5  -4 -15  329.90   25.87
   5  -4 -15  375.75   26.74
   5   4 -15  359.16   32.99
  -5  -4  15  342.91   31.07
  -5   4  16   77.29    8.67
   5  -4 -16   78.68    7.43
   5  -4 -16   63.89    7.57
   5   4 -16   76.15   11.91
  -5  -4  16   70.01   10.51
  -5   4  17   92.37   10.64
   5  -4 -17   91.46    9.32
   5  -4 -17  112.52   10.51
   5   4 -17   98.94   14.13
  -5   4  18    4.33    2.50
   5  -4 -18    4.87    2.03
   5  -4 -18    5.22    2.22
   5   4 -18    2.74    3.66
  -5   4  19  194.71   20.28
   5  -4 -19  231.34   19.08
   5   4 -19  238.75   24.80
  -5   4  20    4.82    3.15
   5  -4 -20    4.49    2.54
   5   4 -20    3.00    4.12
   5   4 -21   53.38   10.59
   5   4 -22    2.16    4.13
   5   4 -26   20.48    6.82
   5   4 -27    5.35    4.73
   5   4 -28   -0.52    3.38
   5   4 -29   19.35    7.28
   5   4 -30   20.30    7.58
   5   4 -31   32.95    9.16
   5   4 -32    7.33    5.89
   5   4 -33   -0.18    4.85
   5   4 -34    4.20    5.19
  -5   5   1  213.66   18.70
  -5   5   1  229.40   20.83
  -5   5   1  206.57   19.39
   5  -5  -1  209.49   17.67
   5   5  -1  206.48   23.37
   5   5  -1  209.20   22.78
  -5  -5   1  227.43   22.81
  -5  -5   1  215.70   24.07
  -5   5   2   57.33    7.30
  -5   5   2   65.24    8.88
  -5   5   2   59.94    7.96
   5  -5  -2   64.78    6.40
   5  -5  -2   65.40    6.31
   5   5  -2   63.94   11.34
  -5  -5   2   76.57   11.26
  -5  -5   2   64.38   11.36
  -5   5   3  160.75   14.40
  -5   5   3  166.12   15.83
  -5   5   3  168.95   15.20
   5   5  -3  158.22   19.23
  -5  -5   3  200.91   19.56
  -5  -5   3  122.14   18.30
  -5   5   4   37.85    5.11
  -5   5   4   45.20    6.28
  -5   5   4   48.06    6.01
   5   5  -4   42.52    9.06
  -5  -5   4   54.80    9.16
  -5  -5   4   30.94    8.31
  -5   5   5   14.11    2.76
  -5   5   5    9.88    3.01
  -5   5   5   21.45    3.56
   5   5  -5    8.60    5.03
  -5  -5   5   17.63    5.54
  -5  -5   5   23.02    6.49
  -5   5   6    9.81    2.23
  -5   5   6   11.31    2.70
   5   5  -6   19.44    6.18
  -5  -5   6   13.78    4.97
  -5  -5   6    7.45    4.83
  -5   5   7  280.79   21.62
  -5   5   7  293.68   22.13
   5   5  -7  305.02   29.15
  -5  -5   7  292.67   27.51
  -5   5   8  133.89   10.47
  -5   5   8  140.95   11.65
   5   5  -8  159.64   18.07
  -5  -5   8  127.31   15.88
  -5   5   9   13.10    2.34
   5   5  -9   12.07    5.36
  -5  -5   9    6.84    3.62
  -5   5  10    2.53    1.28
   5   5 -10    4.30    3.52
  -5  -5  10    1.62    2.87
  -5   5  11   12.51    2.47
   5   5 -11    8.28    4.20
  -5  -5  11    7.39    3.55
  -5   5  12  273.91   19.71
   5  -5 -12  232.59   17.39
   5   5 -12  281.93   26.82
  -5  -5  12  306.13   25.70
  -5   5  13  279.24   22.02
  -5   5  13  255.03   22.69
   5  -5 -13  312.54   21.35
   5   5 -13  297.64   29.51
  -5   5  14   15.14    3.10
  -5   5  14   26.26    4.11
   5  -5 -14   17.73    2.61
   5   5 -14   20.73    6.36
  -5   5  15    2.11    2.09
  -5   5  15    3.40    2.02
   5  -5 -15    2.76    1.56
   5   5 -15    4.70    4.24
  -5   5  16   39.47    6.59
  -5   5  16   44.29    6.68
   5  -5 -16   71.76    6.85
   5   5 -16   56.70   10.44
  -5   5  17   83.86   10.34
  -5   5  17   85.37   10.31
   5   5 -17  116.86   15.53
  -5   5  18   28.77    5.80
  -5   5  18   37.55    6.45
   5   5 -18   33.82    8.51
  -5   5  19   76.93   10.68
  -5   5  19   68.06    9.73
   5   5 -19   89.66   13.81
  -5   5  20    1.68    2.06
   5   5 -23   19.45    6.75
   5   5 -24   31.05    8.53
   5   5 -25    1.74    3.89
   5   5 -26    1.25    3.28
   5   5 -27    8.80    5.21
   5   5 -28   30.49    9.38
   5   5 -29   22.86    8.15
   5   5 -30   -0.98    4.06
   5   5 -31    3.21    4.86
   5   5 -32    9.76    5.60
   5   5 -33   17.57    7.81
   5   5 -34    1.48    3.45
   5   5 -35   -0.70    3.64
   5   5 -36   -1.03    4.09
  -5   6   1   22.14    4.65
  -5   6   1   34.62    7.11
   5  -6  -1   25.64    4.27
   5   6  -1   19.96    6.80
  -5  -6   1   25.74    7.77
  -5   6   2    3.23    2.51
  -5   6   2    1.79    2.91
   5  -6  -2    2.72    1.81
   5  -6  -2    1.85    1.48
   5   6  -2   -0.79    3.45
  -5  -6   2    6.84    5.37
  -5   6   3   74.80    9.16
  -5   6   3   81.34   10.75
   5  -6  -3   83.67    7.65
   5  -6  -3   88.69    7.58
   5   6  -3   77.40   13.15
  -5  -6   3   77.91   13.55
  -5   6   4  117.25   11.86
  -5   6   4  104.65   12.84
   5  -6  -4  127.92   11.43
   5   6  -4  131.44   17.16
  -5  -6   4  124.95   17.36
  -5   6   5   89.99    9.72
  -5   6   5   86.50   10.79
   5  -6  -5  102.01    9.36
   5   6  -5  107.90   15.09
  -5  -6   5  107.08   15.56
  -5   6   6   17.24    3.59
   5  -6  -6   28.97    3.78
   5   6  -6   27.50    7.72
  -5  -6   6   23.29    7.33
  -5   6   7   87.90    8.33
   5  -6  -7   66.89    7.13
   5   6  -7  101.30   14.23
  -5  -6   7   78.95   13.43
  -5   6   8   40.47    4.98
  -5   6   8   40.78    5.49
   5  -6  -8   34.05    4.14
   5   6  -8   28.07    7.71
  -5   6   9  114.36    9.96
  -5   6   9   99.43   10.49
   5  -6  -9  111.20    9.30
   5   6  -9   88.28   14.33
  -5   6  10  131.01   10.92
  -5   6  10  140.04   12.29
   5  -6 -10  122.03   10.41
   5   6 -10   93.59   15.31
  -5   6  11  117.87    9.87
  -5   6  11  119.40   11.15
   5  -6 -11  101.28    9.22
   5   6 -11  105.66   15.50
  -5   6  12   20.12    3.15
  -5   6  12   15.62    3.69
   5  -6 -12   18.77    2.76
   5   6 -12   23.01    6.98
  -5   6  13    1.30    1.50
  -5   6  13    4.63    2.18
   5  -6 -13    4.93    1.59
   5   6 -13    3.83    4.21
  -5   6  14  107.50   10.35
  -5   6  14  112.71   11.49
   5  -6 -14  100.94    9.52
   5   6 -14  108.35   15.83
  -5   6  15   74.96    8.67
  -5   6  15   81.06    9.59
   5   6 -15   93.75   14.18
  -5   6  16    0.44    2.17
  -5   6  16   -0.09    1.86
   5   6 -16    0.54    4.06
  -5   6  17   77.15    9.63
  -5   6  17   78.76   10.09
  -5   6  18   17.23    4.64
  -5   6  19   37.59    7.05
   5   6 -20    5.91    5.09
   5   6 -21   20.21    7.18
   5   6 -22   38.12    9.61
   5   6 -23   -0.75    3.87
   5   6 -24    2.94    3.92
   5   6 -25   11.74    5.89
   5   6 -26   30.99    9.17
   5   6 -27    6.76    5.18
   5   6 -28    0.00    3.54
   5   6 -29    5.22    5.04
   5   6 -30   26.52    8.78
   5   6 -31    4.10    4.17
   5   6 -32    4.79    4.79
   5   6 -33   -0.90    3.62
   5   6 -34    7.24    5.70
   5   6 -35    9.11    5.72
   5   6 -36    2.88    5.39
   5   6 -37    1.12    4.14
  -5   7   1    9.34    3.40
  -5   7   1    6.67    3.96
   5  -7  -1   14.52    3.53
   5  -7  -1   11.23    3.70
   5   7  -1    9.65    5.10
  -5  -7   1   13.24    5.86
  -5   7   2  157.64   17.12
   5  -7  -2  198.44   17.03
   5  -7  -2  190.94   16.83
   5   7  -2  187.24   22.46
  -5  -7   2  169.02   22.60
  -5   7   3  114.24   13.04
   5  -7  -3  125.32   12.54
   5  -7  -3  135.39   12.14
   5  -7  -3  132.74   11.63
   5   7  -3  115.95   17.26
  -5  -7   3  126.94   18.67
  -5   7   4   96.13   10.51
   5  -7  -4   79.85    9.10
   5  -7  -4   82.65    7.99
   5  -7  -4   87.29    7.84
   5   7  -4   75.86   13.56
  -5  -7   4   92.48   15.05
  -5   7   5   18.05    4.26
   5  -7  -5   27.59    4.33
   5   7  -5    9.67    5.66
  -5  -7   5   10.09    6.04
  -5   7   6   35.85    5.53
   5  -7  -6   27.64    4.43
   5   7  -6   20.61    6.67
  -5  -7   6   24.39    7.91
  -5   7   7  135.01   13.85
   5  -7  -7  163.21   13.56
   5   7  -7  132.28   18.82
  -5  -7   7  137.54   19.83
  -5   7   8  327.59   26.45
   5  -7  -8  324.46   25.52
   5   7  -8  320.58   32.95
  -5  -7   8  296.57   33.57
  -5   7   9   31.82    5.04
  -5   7   9   30.71    5.49
   5  -7  -9   22.81    3.87
   5   7  -9   14.36    6.30
  -5   7  10   17.88    3.72
  -5   7  10   13.35    3.66
   5  -7 -10   13.71    2.84
   5   7 -10   10.07    5.68
  -5   7  11   13.86    3.28
  -5   7  11   20.53    4.41
   5  -7 -11   16.94    3.21
   5   7 -11   14.51    6.48
  -5   7  12  147.98   13.62
  -5   7  12  130.46   14.45
   5  -7 -12  160.86   13.33
  -5   7  13   86.12    8.96
  -5   7  13   74.47    9.76
  -5   7  14    0.58    1.80
  -5   7  14    0.58    1.87
  -5   7  15   48.58    6.72
  -5   7  15   44.34    7.21
  -5   7  16    7.75    3.16
  -5   7  17    0.63    2.20
   5   7 -17   -1.71    4.72
   5   7 -18  136.68   19.20
   5   7 -19    2.30    4.35
   5   7 -20   -1.54    4.20
   5   7 -21    2.23    4.92
   5   7 -22   20.20    7.38
   5   7 -23   28.70    8.78
   5   7 -24   14.55    6.72
   5   7 -25    3.35    3.85
   5   7 -26    5.30    5.55
   5   7 -27   19.80    7.42
   5   7 -28   32.42    9.98
   5   7 -29   -0.81    2.87
   5   7 -30   -1.02    4.39
   5   7 -31   -1.08    3.15
   5   7 -32    5.65    5.78
   5   7 -33   -0.97    4.26
   5   7 -34   12.10    7.53
   5   7 -35   -2.19    5.31
   5   7 -36   -1.15    3.79
   5   7 -37    4.14    5.78
   5   7 -38   -1.62    3.87
  -5   8   1   29.47    6.11
   5  -8  -1   24.34    5.02
   5  -8  -1   28.33    5.72
  -5  -8   1   12.24    5.82
  -5   8   2   10.13    3.98
   5  -8  -2   12.82    3.78
   5  -8  -2   17.00    4.11
  -5  -8   2   14.04    6.32
  -5   8   3   10.37    3.79
   5  -8  -3   21.60    4.45
   5  -8  -3    8.39    3.20
  -5  -8   3   14.85    6.47
  -5   8   4  404.24   35.78
   5  -8  -4  447.74   34.97
   5  -8  -4  449.91   34.12
  -5  -8   4  416.57   42.93
  -5   8   5   44.17    7.53
   5  -8  -5   48.13    6.80
   5  -8  -5   47.43    5.69
  -5  -8   5   63.00   12.72
  -5   8   6  116.81   12.92
   5  -8  -6  133.12   12.33
   5  -8  -6  109.04    9.25
  -5  -8   6   94.94   16.94
  -5   8   7   -0.82    2.43
   5  -8  -7   -0.24    1.76
  -5  -8   7   -1.92    5.84
  -5   8   8  108.62   12.17
   5  -8  -8  110.84   11.39
  -5  -8   8  106.40   17.62
  -5   8   9  149.41   15.00
   5  -8  -9  142.70   13.82
  -5   8  10   63.30    8.36
  -5   8  10   55.29    8.71
  -5   8  11   23.30    4.83
  -5   8  11   22.86    5.40
  -5   8  12   33.11    5.84
  -5   8  12   39.64    7.07
   5   8 -12   47.67   10.58
  -5   8  13    2.51    2.01
  -5   8  13   -0.80    2.76
   5   8 -13    0.22    3.32
  -5   8  14  105.43   13.06
   5   8 -14  117.32   17.77
   5   8 -15    4.64    5.18
   5   8 -16   25.30    8.19
   5   8 -17    4.90    5.29
   5   8 -18   -0.00    3.27
   5   8 -19   -1.79    4.06
   5   8 -20   69.36   14.03
   5   8 -21   -0.27    3.67
   5   8 -22   10.59    6.37
   5   8 -23    5.91    4.52
   5   8 -24   29.07    9.57
   5   8 -25   14.23    6.40
   5   8 -26   35.06   10.43
   5   8 -27   -0.93    3.88
   5   8 -28   -0.56    4.14
   5   8 -29   -0.91    4.77
   5   8 -30   16.69    7.69
   5   8 -31   13.18    6.98
   5   8 -32    5.37    6.08
   5   8 -33    1.25    4.39
   5   8 -34   -0.69    4.16
   5   8 -35   -0.93    3.94
   5   8 -36   -0.33    4.67
   5   8 -37   -1.48    3.81
   5   8 -38   -1.92    5.24
  -5   9   1   -1.18    2.60
   5  -9  -1    0.26    2.17
   5   9  -1    3.31    4.65
  -5  -9   1    0.17    3.93
  -5   9   2  122.48   15.95
   5  -9  -2  169.22   16.02
   5   9  -2  145.75   20.85
  -5  -9   2  149.54   22.02
  -5   9   3   20.06    5.38
   5  -9  -3   16.36    4.45
   5  -9  -3   17.46    4.54
   5   9  -3   25.84    8.67
  -5  -9   3    7.01    5.61
  -5   9   4    0.56    2.67
   5  -9  -4   -0.28    1.88
   5  -9  -4    0.20    1.40
   5   9  -4   -0.03    3.56
  -5  -9   4    2.14    3.90
  -5   9   5    9.70    3.73
   5  -9  -5   11.01    3.58
   5  -9  -5    9.42    2.88
   5   9  -5   16.82    6.77
  -5  -9   5    5.14    5.58
  -5   9   6   43.88    7.97
   5  -9  -6   54.39    7.49
   5  -9  -6   39.20    5.73
   5   9  -6   48.85   11.75
  -5  -9   6   61.17   12.93
  -5   9   7    7.82    3.71
   5  -9  -7    7.72    2.09
   5   9  -7   17.84    6.47
  -5  -9   7   17.74    8.50
  -5   9   8  138.13   15.96
   5   9  -8  172.44   22.15
  -5  -9   8  164.22   22.96
  -5   9   9    5.70    3.40
   5   9  -9   15.16    6.92
  -5  -9   9    4.24    5.30
  -5   9  10    1.74    2.57
   5   9 -10   -0.41    3.30
  -5   9  11    4.16    3.03
   5   9 -11    4.05    5.15
   5   9 -12  168.92   22.94
   5   9 -13    9.36    5.75
   5   9 -14   36.29    9.72
   5   9 -15    6.87    4.93
   5   9 -16   45.49   10.59
   5   9 -17    5.83    4.96
   5   9 -18   82.20   15.07
   5   9 -19   -0.09    4.81
   5   9 -20   -0.39    2.83
   5   9 -21   -1.75    3.88
   5   9 -22   48.51   12.16
   5   9 -23    4.38    5.24
   5   9 -24   20.89    8.80
   5   9 -25   -1.71    4.82
   5   9 -26   -0.76    4.63
   5   9 -27    0.51    4.11
   5   9 -28   33.17   10.18
   5   9 -29    0.83    4.84
   5   9 -30   -1.85    5.69
   5   9 -31    1.42    4.10
   5   9 -32    2.98    4.81
   5   9 -33    0.63    2.15
   5   9 -34   14.62    7.05
   5   9 -35   -0.77    4.81
   5   9 -36    1.11    4.51
  -5  10   1   14.23    5.28
   5 -10  -1   14.13    4.58
   5  10  -1   13.44    7.68
  -5 -10   1   23.59    8.88
  -5  10   2   -0.16    2.20
   5 -10  -2   -0.22    2.16
   5  10  -2    1.11    3.30
  -5 -10   2    0.48    3.82
  -5  10   3    0.76    3.01
   5 -10  -3    0.09    2.23
   5  10  -3   -1.70    5.60
  -5 -10   3    1.12    3.31
  -5  10   4   17.30    5.52
   5  10  -4   29.15    8.76
  -5 -10   4    8.95    6.33
  -5  10   5    4.81    3.93
   5  10  -5    6.47    4.85
  -5 -10   5    1.87    4.66
  -5  10   6   40.96    7.89
   5  10  -6   41.33   10.91
  -5 -10   6   32.27   10.45
  -5  10   7    3.83    3.02
   5  10  -7    7.84    4.93
  -5 -10   7   -0.92    5.08
  -5  10   8    4.89    3.56
   5  10  -8   -2.37    5.63
  -5 -10   8    5.53    5.93
   5  10  -9   -1.57    4.38
   5  10 -10   96.49   16.89
   5  10 -11    1.34    5.45
   5  10 -12    6.26    6.18
   5  10 -13    5.74    5.25
   5  10 -14   46.64   11.58
   5  10 -15   -1.43    4.82
   5  10 -16   16.08    7.58
   5  10 -17    1.51    5.19
   5  10 -18    1.77    6.32
   5  10 -19   -2.14    4.27
   5  10 -20   30.68    9.45
   5  10 -21   -0.02    3.88
   5  10 -22   11.85    6.94
   5  10 -23   -1.38    4.84
   5  10 -24   -0.18    5.03
   5  10 -25   -0.41    3.90
   5  10 -26   16.50    7.78
   5  10 -27   -1.15    3.91
   5  10 -28   -2.76    6.30
   5  10 -29    0.00    4.57
   5  10 -30   12.95    7.94
   5  10 -31   -2.46    5.50
   5  10 -32   -1.46    3.88
   5  10 -33   -1.82    4.92
   5  10 -34    6.71    6.26
  -5  11   1   18.89    5.93
   5  11  -1    8.73    6.36
  -5 -11   1   10.26    6.83
  -5  11   2   94.34   14.37
   5  11  -2  118.05   18.90
  -5 -11   2  114.32   20.35
  -5  11   3   14.16    5.45
   5  11  -3   30.01    9.09
  -5 -11   3   21.01    9.13
  -5  11   4   -0.55    3.27
   5  11  -4   -3.28    5.18
  -5 -11   4   -0.80    4.14
  -5  11   5    0.32    3.59
   5  11  -5    3.98    5.61
  -5 -11   5   -0.46    4.75
  -5  11   6   11.37    4.93
   5  11  -6   14.49    6.46
  -5 -11   6   17.57    7.78
   5  11  -7   -1.85    5.54
   5  11  -8   44.86   11.85
   5  11  -9    2.97    4.89
   5  11 -10    3.60    5.40
   5  11 -11    3.25    4.60
  -5 -11  11   -0.39    2.25
   5  11 -12   46.75   11.65
   5  11 -13   -1.56    4.88
   5  11 -14   52.69   12.49
   5  11 -15   -0.43    4.65
   5  11 -16   31.84    9.83
   5  11 -17   -2.14    4.35
   5  11 -18   59.24   13.49
   5  11 -19    6.02    6.23
   5  11 -20   -1.71    4.98
   5  11 -21    5.46    4.75
   5  11 -22   33.66   11.34
   5  11 -23    0.56    6.79
   5  11 -24    4.21    5.64
   5  11 -25   -0.07    3.36
   5  11 -26    9.64    6.56
   5  11 -27   -1.88    6.26
   5  11 -28   10.13    7.08
   5  11 -29   -0.02    4.79
   5  11 -30    2.98    5.14
   5  11 -31    5.66    6.13
   5  11 -32   -0.19    3.86
  -5  12   1    2.51    4.04
   5  12  -1    2.29    5.78
  -5 -12   1   -1.37    5.73
  -5  12   2   -1.23    3.61
   5  12  -2    0.36    3.66
  -5 -12   2    3.46    5.68
  -5  12   3    2.53    3.43
   5  12  -3    8.58    5.41
  -5 -12   3    6.42    5.61
  -5  12   4   68.22   12.13
   5  12  -4   79.19   15.98
  -5 -12   4   63.57   15.59
   5  12  -5   11.21    7.06
  -5 -12   5    2.34    5.27
   5  12  -6   20.02    9.16
   5  12  -7    1.52    5.57
   5  12  -8    7.61    6.61
   5  12  -9    6.45    5.16
   5  12 -10   44.67   10.90
  -5 -12  10   12.26    7.75
   5  12 -11    4.29    5.93
  -5 -12  11   -1.44    5.33
   5  12 -12    4.95    4.79
  -5 -12  12   -1.35    5.39
   5  12 -13    8.79    5.51
  -5 -12  13   -0.11    5.07
   5  12 -14   17.06    7.69
   5  12 -15    1.08    3.97
   5  12 -16   26.70    9.32
   5  12 -17   -1.83    4.75
   5  12 -18   -0.24    4.62
   5  12 -19    7.33    5.75
   5  12 -20   30.83   10.65
   5  12 -21    6.52    5.23
   5  12 -22   -0.37    4.59
   5  12 -23   -0.95    4.88
   5  12 -24    2.98    4.96
   5  12 -25    4.17    6.33
   5  12 -26    2.37    4.53
   5  12 -27    3.93    3.93
   5  12 -28   -1.80    5.14
   5  12 -29   -1.68    4.28
   5  12 -30    1.93    5.49
   5  13  -1   14.25    7.57
   5  13  -2   31.18    9.86
   5  13  -3    8.29    6.92
   5  13  -4   19.32    9.05
   5  13  -5    1.21    5.76
   5  13  -6   50.07   13.29
   5  13  -7    4.50    4.31
   5  13  -8   59.56   13.22
  -5 -13   8   14.95    8.56
   5  13  -9   -3.65    5.81
  -5 -13   9   -0.02    3.14
   5  13 -10    1.45    5.64
  -5 -13  10   -1.23    5.71
   5  13 -11   18.09    7.98
  -5 -13  11    9.13    6.78
   5  13 -12   25.25    9.67
  -5 -13  12   33.66   11.56
   5  13 -13    4.37    5.65
  -5 -13  13   -0.11    4.34
   5  13 -14    6.67    5.10
  -5 -13  14    9.38    6.77
   5  13 -15   -2.56    6.36
   5  13 -16    0.00    3.52
   5  13 -17    2.78    5.69
   5  13 -18   14.55    7.51
   5  13 -19   -1.58    4.47
   5  13 -20   -0.04    4.55
   5  13 -21   -2.65    7.29
   5  13 -22   11.41    7.81
   5  13 -23    3.50    6.56
   5  13 -24    8.32    7.42
   5  13 -25   -2.27    6.73
   5  13 -26    1.26    4.82
   5  13 -27    0.62    4.35
   5  14  -1    0.89    4.00
   5  14  -2   -1.28    5.56
   5  14  -3    6.95    6.83
   5  14  -4   23.15   10.23
   5  14  -5   16.81    9.10
   5  14  -6   21.89   10.29
   5  14  -7    3.96    6.60
   5  14  -8   -0.65    5.21
   5  14  -9    1.82    5.94
   5  14 -10   25.01    8.93
   5  14 -11   16.10    8.21
   5  14 -12    5.63    6.36
   5  14 -13    1.74    5.69
   5  14 -14   11.16    6.93
   5  14 -15   10.11    7.71
   5  14 -16   19.64    8.99
   5  14 -17   -0.69    5.50
   5  14 -18   -1.38    5.69
   5  14 -19   -0.53    4.33
   5  14 -20   -0.79    3.09
   5  14 -21    2.95    5.71
   5  14 -22    2.09    5.23
   5  14 -23    0.36    4.31
   5  15  -1    2.25    5.48
   5  15  -2   15.71    8.75
   5  15  -3    7.20    7.89
   5  15  -4   -0.70    5.19
   5  15  -5   11.08    7.59
   5  15  -6   13.60    6.73
   5  15  -7   -2.20    7.14
   5  15  -8    4.18    6.45
   5  15  -9    4.17    5.14
   5  15 -10   -2.74    5.03
   5  15 -11    0.32    4.58
   5  15 -12    7.04    6.84
   5  15 -13   -0.86    4.49
   5  15 -14   -0.21    5.22
   5  15 -15   -2.64    6.84
   5  15 -16    5.64    6.98
   5  15 -17    6.87    6.18
   5  15 -18    7.86    8.03
   5  15 -19    2.67    5.18
   5  16  -1   -2.19    5.48
   5  16  -2   -3.97    6.42
   5  16  -3   -0.03    4.00
   5  16  -4    1.94    5.85
   5  16  -5   -1.57    4.79
   5  16  -6    3.42    7.03
   5  16  -7    7.53    7.18
   5  16  -8    2.26    4.69
   5  16  -9    3.39    5.83
   5  16 -10    8.23    5.53
   5  16 -11   -1.86    6.81
   5  16 -12   -1.01    4.65
   5  16 -13    0.12    5.34
   5  16 -14    1.50    5.42
   5  17  -1   -1.55    5.48
   5  17  -2    0.81    4.07
   5  17  -3   24.04   10.35
   5  17  -4    1.77    4.90
   5  17  -5   -0.64    3.21
   5  17  -6    3.75    5.31
   5  17  -7   -3.15    6.01
  -4   0   1   -0.20    1.86
  -4   0   1   -1.06    1.80
   4   0  -1    0.65    1.79
   4   0  -1   -0.19    1.53
  -4   0   2   20.56    4.00
  -4   0   2   24.35    4.40
   4   0  -2   20.03    4.00
   4   0  -2   20.16    3.59
  -4   0   3    0.82    1.54
  -4   0   3   -0.31    1.74
   4   0  -3   -0.27    1.73
  -4   0   4 1275.15   90.61
  -4   0   4 1238.84   91.34
   4   0  -4 1269.88   91.00
  -4   0   5    0.05    1.47
   4   0  -5    0.48    1.67
  -4   0   6  719.99   55.29
   4   0  -6  807.59   56.02
  -4   0   7    0.47    1.48
   4   0  -7   -0.97    1.97
  -4   0   8 3139.14  216.86
   4   0  -8 3038.08  217.27
  -4   0   9   -0.70    1.62
   4   0  -9    0.38    1.60
  -4   0  10   27.18    4.18
   4   0 -10   23.78    4.42
  -4   0  11   -0.44    1.84
   4   0 -11   -0.04    1.93
  -4   0  12   12.77    2.99
   4   0 -12   11.45    3.24
  -4   0  13   -0.26    1.79
   4   0 -13   -0.12    1.78
   4   0 -14 1508.37  112.14
   4   0 -14 1629.22  116.58
   4   0 -15   -0.59    2.14
   4   0 -15   -0.04    2.92
   4   0 -16   31.42    5.91
   4   0 -16   43.94    8.60
   4   0 -17   -0.42    1.42
   4   0 -17   -1.15    3.56
   4   0 -18  153.53   16.64
   4   0 -18  184.81   19.99
  -4   0  19    0.61    1.99
   4   0 -19   -0.11    1.74
   4   0 -19    1.55    2.98
   4   0 -20  158.96   16.66
   4   0 -20  137.71   18.11
   4   0 -21    2.46    2.26
   4   0 -21   -1.41    4.44
   4   0 -22   16.07    5.12
   4   0 -22   32.15    8.22
   4   0 -23   -0.49    2.67
   4   0 -23   -1.18    4.34
   4   0 -24   52.05    8.99
   4   0 -24   41.00    9.79
   4   0 -25   -0.10    2.11
   4   0 -26   84.21   12.55
   4   0 -27    0.92    2.93
   4   0 -28    4.88    3.95
   4   0 -31   -0.38    3.08
   4   0 -32   -0.80    2.69
  -4   1   1   26.06    4.08
  -4   1   1   23.44    4.13
   4  -1  -1   17.15    3.67
   4  -1  -1   17.19    3.23
   4   1  -1   23.14    4.78
   4   1  -1   17.99    4.21
  -4  -1   1   15.72    3.95
  -4  -1   1   19.50    4.59
  -4   1   2 1135.46   85.87
  -4   1   2 1262.83   86.49
   4  -1  -2 1150.91   86.05
   4  -1  -2 1266.39   85.66
   4   1  -2 1231.00   88.28
   4   1  -2 1227.93   88.42
  -4  -1   2 1118.29   87.30
  -4  -1   2 1213.17   88.35
  -4   1   3   22.57    3.57
  -4   1   3   19.04    3.25
   4  -1  -3   21.51    3.44
   4   1  -3   19.23    4.36
  -4  -1   3   25.36    4.57
  -4  -1   3   15.61    4.00
  -4   1   4    0.97    1.39
  -4   1   4    2.51    1.43
   4  -1  -4    4.32    1.71
   4   1  -4    2.85    2.23
  -4  -1   4    2.91    1.94
  -4  -1   4    5.41    2.71
  -4   1   5   16.25    2.54
   4  -1  -5   14.55    2.65
   4   1  -5   20.52    4.19
  -4  -1   5   10.76    3.17
  -4   1   6  452.46   33.77
   4  -1  -6  477.71   34.21
   4   1  -6  504.24   36.82
  -4  -1   6  431.52   35.76
  -4   1   7   64.40    5.62
   4  -1  -7   53.13    5.67
   4   1  -7   57.20    7.50
  -4  -1   7   47.50    6.68
  -4   1   8 1353.57   92.79
   4  -1  -8 1268.94   93.06
   4   1  -8 1329.41   95.65
  -4  -1   8 1302.03   94.94
  -4   1   9    1.85    1.27
   4  -1  -9    0.22    1.34
   4   1  -9   -0.00    2.08
  -4  -1   9   -0.38    1.39
  -4   1  10  573.33   41.19
   4  -1 -10  561.23   41.32
   4   1 -10  518.37   43.21
  -4  -1  10  567.90   42.90
   4  -1 -11  180.31   15.51
   4  -1 -11  186.29   17.12
   4   1 -11  183.56   17.38
  -4  -1  11  189.00   16.89
   4  -1 -12  442.07   35.50
   4  -1 -12  460.79   37.57
   4   1 -12  458.78   37.51
  -4  -1  12  526.81   37.35
   4  -1 -13  115.04   11.70
   4  -1 -13  124.92   13.56
   4   1 -13  120.67   13.21
  -4  -1  13  140.24   13.05
   4  -1 -14    0.65    1.56
   4  -1 -14    0.21    2.53
   4   1 -14    0.82    1.92
  -4  -1  14    0.34    2.31
   4  -1 -15   42.95    6.42
   4  -1 -15   38.77    7.41
   4   1 -15   45.83    7.54
  -4  -1  15   56.08    7.34
  -4   1  16  297.50   26.83
   4  -1 -16  283.79   24.92
   4  -1 -16  307.51   27.36
   4   1 -16  271.87   26.11
  -4  -1  16  322.74   25.97
  -4   1  17   -0.24    1.53
   4  -1 -17   -0.59    1.70
   4  -1 -17   -0.67    2.81
   4   1 -17   -0.45    2.19
   4   1 -17    1.10    3.24
  -4  -1  17    4.28    2.35
  -4   1  18  335.86   30.73
   4  -1 -18  341.77   29.03
   4  -1 -18  332.17   31.04
   4   1 -18  337.51   30.35
   4   1 -18  380.08   34.53
  -4   1  19   15.63    5.12
   4  -1 -19   24.09    5.29
   4  -1 -19   24.73    6.68
   4   1 -19   18.23    5.23
   4   1 -19   20.47    6.91
  -4   1  20   13.46    5.11
   4  -1 -20   34.77    6.20
   4  -1 -20   28.31    6.65
   4   1 -20   28.38    6.31
   4   1 -20   23.52    7.65
  -4   1  21    7.03    3.84
   4  -1 -21    5.24    2.89
   4  -1 -21    9.67    4.94
   4   1 -21    3.23    3.27
   4   1 -21    1.82    3.93
  -4  -1  21    4.68    4.54
  -4   1  22  229.76   25.39
   4  -1 -22  248.91   23.72
   4  -1 -22  261.41   26.27
   4   1 -22  247.50   24.96
   4   1 -22  268.65   28.55
   4  -1 -23    9.67    4.15
   4  -1 -23    4.21    4.78
   4   1 -23    6.37    4.04
   4  -1 -24   13.79    4.75
   4  -1 -24    5.08    4.85
   4   1 -24   16.53    5.50
   4  -1 -25   30.87    7.11
   4  -1 -25   26.57    8.01
   4   1 -25   31.52    7.59
   4  -1 -26   47.74    9.18
   4   1 -26   87.52   12.35
   4  -1 -27    4.13    3.23
   4   1 -27    3.06    3.25
   4  -1 -28   58.52   10.27
   4  -1 -29    2.76    3.24
   4   1 -30    1.05    3.45
   4   1 -31    0.37    2.39
   4   1 -32   33.62    8.94
   4   1 -33    2.98    3.71
  -4   2   1   76.95    8.12
  -4   2   1   82.53    8.32
   4  -2  -1   79.45    8.80
   4  -2  -1   82.01    7.48
   4   2  -1   65.07    9.54
   4   2  -1   80.80    9.92
  -4  -2   1   68.39    9.33
  -4  -2   1   72.44   10.06
  -4   2   2  211.01   17.75
  -4   2   2  243.90   18.17
   4  -2  -2  215.80   18.31
   4  -2  -2  213.78   16.31
   4   2  -2  214.54   20.62
   4   2  -2  235.09   20.81
  -4  -2   2  225.92   20.35
  -4  -2   2  243.81   21.48
  -4   2   3   24.30    3.18
  -4   2   3   17.42    2.81
   4  -2  -3   24.92    3.70
   4   2  -3   22.31    4.94
  -4  -2   3   21.27    4.71
  -4  -2   3   16.97    4.76
  -4   2   4 1780.93  130.50
  -4   2   4 1914.36  130.61
   4  -2  -4 1822.07  130.90
   4   2  -4 1927.89  135.10
  -4  -2   4 1944.91  134.59
  -4  -2   4 2004.61  136.90
  -4   2   5   43.97    4.13
   4  -2  -5   54.40    4.48
   4   2  -5   52.61    7.57
  -4  -2   5   48.29    7.08
   4   2  -6   13.13    3.97
  -4  -2   6    9.02    3.24
   4   2  -7  368.55   30.26
  -4  -2   7  345.84   29.31
   4   2  -8  845.92   62.48
  -4  -2   8  792.82   61.35
   4  -2  -9  185.27   14.93
   4  -2  -9  213.50   15.43
   4   2  -9  199.14   19.13
  -4  -2   9  232.19   19.12
   4  -2 -10   69.47    6.38
   4  -2 -10   72.51    6.93
   4   2 -10   64.91    9.20
  -4  -2  10   75.21    9.16
   4  -2 -11   63.19    6.52
   4  -2 -11   79.96    7.58
   4   2 -11   69.70    9.45
  -4  -2  11   68.95    8.95
   4  -2 -12   -0.43    1.37
   4  -2 -12    1.21    1.61
   4   2 -12    3.89    2.65
  -4  -2  12    0.65    1.70
   4  -2 -13   16.41    3.15
   4  -2 -13   22.61    4.18
   4   2 -13   24.22    5.37
  -4  -2  13   13.04    3.92
  -4   2  14  813.80   62.88
   4  -2 -14  883.83   61.61
   4  -2 -14  798.85   62.48
   4   2 -14  817.28   64.79
  -4  -2  14  872.28   64.01
  -4   2  15   57.04    7.92
   4  -2 -15   56.29    7.01
   4  -2 -15   61.67    8.12
   4   2 -15   65.46    9.55
  -4  -2  15   60.50    8.38
  -4   2  16   10.39    3.47
   4  -2 -16   18.37    3.73
   4  -2 -16   20.17    4.66
   4   2 -16   20.15    5.48
  -4  -2  16   24.13    5.31
  -4   2  17   -0.05    2.09
   4  -2 -17    0.13    2.01
   4  -2 -17    0.65    2.48
   4   2 -17   -0.15    2.76
  -4  -2  17    1.39    2.18
  -4   2  18  104.30   13.83
   4  -2 -18  121.99   13.11
   4  -2 -18  135.75   14.89
   4   2 -18  146.99   16.14
  -4  -2  18  167.08   15.57
  -4   2  19  121.90   14.44
   4  -2 -19  117.67   12.89
   4  -2 -19  137.67   14.96
   4   2 -19  161.50   16.66
   4   2 -19  119.06   17.33
  -4  -2  19  101.17   13.19
  -4   2  20   42.35    7.93
   4  -2 -20   48.58    7.17
   4  -2 -20   40.55    7.62
   4   2 -20   24.86    6.79
   4   2 -20   41.21    9.73
  -4   2  21    2.41    2.73
   4  -2 -21    6.69    2.98
   4  -2 -21    0.98    2.63
   4   2 -21    0.55    2.63
   4   2 -21    3.53    4.47
   4  -2 -22   17.73    4.71
   4  -2 -22   13.76    5.20
   4   2 -22   10.11    4.69
   4  -2 -23   -0.28    2.01
   4  -2 -23    0.92    2.50
   4   2 -23    1.31    3.38
   4  -2 -24  140.86   16.27
   4  -2 -24  162.37   18.59
   4   2 -24  147.32   18.42
   4  -2 -25   25.41    6.05
   4   2 -25   14.47    6.33
   4  -2 -26   50.38    8.86
   4  -2 -27    3.26    3.48
   4  -2 -28   46.79    9.01
   4   2 -29   28.95    7.88
   4   2 -30   77.69   13.55
   4   2 -31    1.26    3.94
   4   2 -32    1.65    2.87
   4   2 -33    3.47    4.62
   4   2 -34    1.76    3.95
   4   2 -35    5.33    5.50
  -4   3   1   29.59    4.37
  -4   3   1   46.41    5.93
  -4   3   1   44.73    5.51
   4  -3  -1   42.46    4.60
   4   3  -1   36.87    7.06
   4   3  -1   37.95    7.14
  -4  -3   1   47.37    7.57
  -4  -3   1   33.77    7.14
  -4   3   2  351.81   32.05
  -4   3   2  394.96   33.22
  -4   3   2  395.17   32.85
   4  -3  -2  561.59   31.44
   4   3  -2  347.28   35.83
  -4  -3   2  391.25   35.86
  -4  -3   2  413.66   37.26
  -4   3   3    8.59    1.81
  -4   3   3   11.72    2.45
  -4   3   3    7.71    1.82
   4   3  -3   13.58    4.38
  -4  -3   3    5.54    2.89
  -4  -3   3   10.00    4.03
  -4   3   4   14.74    2.07
  -4   3   4   15.50    2.38
  -4   3   4   16.07    2.24
   4   3  -4   13.69    4.75
  -4  -3   4   11.70    4.11
  -4  -3   4   18.75    5.30
  -4   3   5   38.54    3.24
   4   3  -5   46.61    7.72
  -4  -3   5   48.79    7.31
   4   3  -6   59.94    9.22
  -4  -3   6   71.91    9.32
   4   3  -7  533.92   44.42
  -4  -3   7  559.27   43.84
   4   3  -8   96.06   12.07
  -4  -3   8   94.42   11.41
   4   3  -9    0.09    2.60
  -4  -3   9   -0.33    2.33
   4  -3 -10  224.33   15.59
   4  -3 -10  192.18   15.63
   4   3 -10  227.70   21.41
  -4  -3  10  236.88   20.71
  -4   3  11  388.93   30.58
   4  -3 -11  424.58   29.99
   4  -3 -11  403.02   30.28
   4   3 -11  438.81   35.86
  -4  -3  11  440.90   34.83
  -4   3  12  300.69   24.92
   4  -3 -12  331.43   24.30
   4  -3 -12  321.58   24.74
   4   3 -12  299.56   28.86
  -4  -3  12  385.13   29.28
  -4   3  13   93.57    9.95
   4  -3 -13  110.55    9.43
   4  -3 -13   90.24    9.60
   4   3 -13  124.30   14.00
  -4  -3  13  124.62   13.17
  -4   3  14    4.79    2.37
   4  -3 -14    6.59    2.07
   4  -3 -14    7.41    2.34
   4   3 -14   10.50    4.10
  -4  -3  14   10.43    4.09
  -4   3  15   44.90    6.52
   4  -3 -15   43.84    5.63
   4  -3 -15   49.35    6.54
   4   3 -15   43.13    8.22
  -4  -3  15   42.99    7.40
  -4   3  16  251.03   23.52
   4  -3 -16  268.46   22.48
   4  -3 -16  270.45   23.50
   4   3 -16  302.69   27.24
  -4  -3  16  306.37   25.82
  -4   3  17   32.00    5.74
   4  -3 -17   15.23    3.47
   4  -3 -17   18.77    4.35
   4   3 -17   20.21    5.89
  -4  -3  17   18.85    5.00
  -4   3  18   64.68    9.16
   4  -3 -18   54.41    7.54
   4  -3 -18   71.72    9.19
   4   3 -18   58.81   10.01
  -4  -3  18   69.04    9.62
  -4   3  19    3.98    2.84
   4  -3 -19    4.00    2.37
   4  -3 -19   17.23    4.59
   4   3 -19   12.57    4.63
  -4  -3  19    4.07    2.63
  -4   3  20   11.72    4.52
   4  -3 -20   13.98    4.10
   4  -3 -20   16.74    4.79
   4   3 -20   14.35    5.35
  -4   3  21   43.49    8.36
   4  -3 -21   41.35    6.88
   4  -3 -21   53.94    8.73
   4   3 -21   36.72    8.57
   4  -3 -22   56.60    8.95
   4  -3 -22   82.66   11.39
   4   3 -22   89.50   12.93
   4  -3 -23   68.11    9.58
   4   3 -23   61.53   11.07
   4  -3 -24   -0.06    2.32
   4   3 -24    0.38    3.45
   4  -3 -25    7.48    3.93
   4  -3 -26   79.21   11.24
   4   3 -27    2.66    4.69
   4   3 -28   75.15   13.35
   4   3 -29   10.64    5.51
   4   3 -30    9.41    5.23
   4   3 -31    8.01    4.60
   4   3 -32   26.98    8.54
   4   3 -33    6.57    4.94
   4   3 -34    1.47    4.33
   4   3 -35   -1.74    4.00
   4   3 -36    1.29    3.75
  -4   4   1   71.24    7.55
  -4   4   1   50.22    8.33
  -4   4   1   67.59    7.87
   4  -4  -1   66.04    6.87
   4   4  -1   82.99   11.44
   4   4  -1   63.95   10.05
  -4  -4   1   73.04   10.21
  -4  -4   1   68.35   10.97
  -4   4   2  156.28   13.77
  -4   4   2  141.47   14.89
  -4   4   2  139.30   13.92
   4  -4  -2  176.88   13.04
   4  -4  -2  162.91   12.77
   4   4  -2  169.84   18.26
  -4  -4   2  171.08   17.55
  -4  -4   2  167.10   18.69
  -4   4   3   78.45    7.75
  -4   4   3   84.25    9.06
  -4   4   3   88.15    8.35
   4   4  -3   72.93   11.01
  -4  -4   3   75.78   10.85
  -4  -4   3   67.88   11.05
  -4   4   4  337.62   25.14
  -4   4   4  350.08   26.42
  -4   4   4  315.41   25.29
   4   4  -4  312.29   29.90
  -4  -4   4  366.00   30.15
  -4  -4   4  312.99   30.68
  -4   4   5    4.59    1.55
  -4   4   5    6.40    2.03
  -4   4   5    3.88    1.51
   4   4  -5   17.25    5.17
  -4  -4   5    6.27    4.09
  -4  -4   5    9.28    4.41
  -4   4   6   80.64    7.50
  -4   4   6  108.91    8.47
  -4   4   6   86.90    7.82
  -4   4   6   97.27    7.96
   4  -4  -6   86.90    7.30
   4   4  -6  108.11   13.18
  -4  -4   6  102.03   12.13
  -4   4   7    6.16    1.42
   4  -4  -7    7.19    1.19
   4   4  -7    5.60    3.85
  -4  -4   7   11.33    3.60
  -4   4   8   98.87    8.43
   4  -4  -8  104.56    7.89
   4   4  -8  105.56   13.48
  -4  -4   8  113.80   13.05
  -4   4   9  280.96   21.78
  -4   4   9  311.29   22.28
   4   4  -9  323.64   28.63
  -4  -4   9  327.47   27.50
  -4   4  10  246.58   19.27
  -4   4  10  253.55   19.48
   4   4 -10  248.93   24.84
  -4  -4  10  287.78   24.64
  -4   4  11   28.59    4.09
  -4   4  11   30.03    4.01
   4  -4 -11   34.65    3.86
   4   4 -11   34.44    7.27
  -4  -4  11   22.84    5.59
  -4   4  12   46.80    6.24
  -4   4  12   53.08    6.22
   4  -4 -12   63.90    6.17
   4   4 -12   66.84   10.19
  -4  -4  12   53.79    8.69
  -4   4  13  100.68   10.55
  -4   4  13  114.21   10.57
   4  -4 -13  100.01    9.82
   4   4 -13   91.62   13.20
  -4  -4  13  103.24   12.78
  -4   4  14  318.62   26.96
  -4   4  14  309.75   26.21
   4  -4 -14  336.10   25.95
   4   4 -14  312.40   30.34
  -4  -4  14  339.83   29.47
  -4   4  15  112.75   12.41
  -4   4  15  118.78   11.85
   4  -4 -15   99.14   10.81
   4   4 -15  123.01   15.11
  -4  -4  15  100.06   13.04
  -4   4  16   26.20    5.60
  -4   4  16   24.49    4.97
   4  -4 -16   23.73    4.56
   4   4 -16   18.85    5.77
  -4  -4  16   29.80    6.42
  -4   4  17    5.51    3.40
  -4   4  17    8.63    3.40
   4  -4 -17    5.51    2.65
   4   4 -17    6.05    3.95
  -4   4  18   90.38   12.79
  -4   4  18  105.68   12.42
   4   4 -18  113.77   14.99
  -4   4  19   67.96   11.17
  -4   4  19   67.10   10.29
   4  -4 -19   86.36   10.51
   4   4 -19  113.36   14.45
  -4   4  20   64.07   10.72
  -4   4  20   74.76   10.41
   4  -4 -20   49.86    8.33
   4   4 -20   59.54   10.91
  -4   4  21   20.33    6.79
  -4   4  21   18.88    5.81
   4  -4 -21   22.50    5.38
   4   4 -21   40.11    8.44
  -4   4  22    5.60    4.58
   4   4 -22    6.18    4.08
  -4   4  23   40.27    9.56
  -4   4  24   92.33   15.15
  -4   4  25   53.58   11.62
   4   4 -25   75.79   12.95
   4   4 -26   73.48   13.31
   4   4 -27   -1.46    3.82
   4   4 -28   42.30    9.95
   4   4 -29    9.34    5.86
   4   4 -30   19.82    7.23
   4   4 -31    9.30    5.64
   4   4 -32   -0.83    3.63
   4   4 -33    1.70    3.97
   4   4 -34    3.93    4.59
   4   4 -35    8.70    6.19
   4   4 -36    3.95    5.00
   4   4 -37    1.42    4.01
  -4   5   1   80.23    9.46
  -4   5   1  110.41   12.24
   4  -5  -1   91.65    9.36
   4  -5  -1   94.44    9.22
   4   5  -1   86.36   13.01
   4   5  -1   88.83   12.76
  -4  -5   1   90.32   12.62
  -4  -5   1   79.77   13.04
  -4   5   2  328.25   27.23
   4  -5  -2  355.61   26.94
   4  -5  -2  345.44   26.66
   4  -5  -2  345.33   26.26
   4   5  -2  296.43   31.01
  -4  -5   2  317.10   30.66
  -4  -5   2  413.64   34.46
  -4   5   3  171.96   16.40
   4  -5  -3  229.63   16.63
   4  -5  -3  196.89   15.38
   4  -5  -3  184.57   15.07
   4   5  -3  193.04   21.19
  -4  -5   3  176.85   19.89
  -4  -5   3  228.31   23.01
  -4   5   4   34.84    4.96
   4  -5  -4   33.72    4.59
   4   5  -4   38.78    7.70
  -4  -5   4   45.81    8.08
  -4  -5   4   36.22    8.16
  -4   5   5   46.53    5.85
   4  -5  -5   51.48    5.53
   4   5  -5   40.50    8.70
  -4  -5   5   61.12    9.49
  -4  -5   5   60.69   10.46
  -4   5   6   82.04    8.27
  -4   5   6   81.95    8.72
   4  -5  -6   85.03    7.94
   4   5  -6  100.54   13.22
  -4  -5   6   93.22   12.07
  -4   5   7  247.50   20.11
  -4   5   7  251.24   20.59
   4  -5  -7  275.94   19.82
   4   5  -7  211.22   24.54
  -4  -5   7  251.36   24.45
  -4   5   8   35.95    4.65
  -4   5   8   39.27    5.12
   4  -5  -8   38.80    4.41
   4   5  -8   43.74    8.52
  -4  -5   8   52.11    8.55
  -4   5   9   33.59    4.28
  -4   5   9   32.77    4.69
   4  -5  -9   32.40    4.01
   4   5  -9   41.68    8.59
  -4  -5   9   43.52    7.81
  -4   5  10   26.51    3.88
  -4   5  10   26.11    4.27
   4  -5 -10   30.41    3.88
   4   5 -10   28.21    6.89
  -4  -5  10   33.83    6.65
  -4   5  11  291.22   22.94
  -4   5  11  256.30   23.18
   4  -5 -11  287.31   22.55
   4   5 -11  346.51   29.88
  -4  -5  11  351.87   28.49
  -4   5  12  333.85   26.48
  -4   5  12  307.14   26.73
   4  -5 -12  364.44   26.27
   4   5 -12  387.21   33.16
  -4  -5  12  294.52   29.70
  -4   5  13   52.50    6.64
  -4   5  13   40.20    6.33
   4  -5 -13   53.57    6.22
   4   5 -13   49.82    9.67
  -4  -5  13   53.08    8.89
  -4   5  14   25.13    4.57
  -4   5  14   19.47    4.16
   4  -5 -14   13.11    3.24
   4   5 -14   17.33    6.21
  -4   5  15   97.93   11.44
  -4   5  15   96.52   11.32
   4  -5 -15  114.63   11.22
   4   5 -15  103.56   14.77
  -4   5  16  133.85   14.74
  -4   5  16  131.00   14.58
   4  -5 -16  176.01   14.99
   4   5 -16  124.05   17.27
  -4   5  17   68.09   10.41
  -4   5  17   85.37   11.03
   4  -5 -17  100.14   10.88
   4   5 -17  133.40   16.15
  -4   5  18  157.72   16.39
  -4   5  18  108.78   14.40
   4  -5 -18  151.50   14.92
   4   5 -18  150.58   18.53
  -4   5  19    5.86    3.95
  -4   5  19   -0.47    2.17
   4  -5 -19   -0.18    2.24
   4   5 -19   -0.06    2.97
  -4   5  20   -0.14    2.34
  -4   5  20    3.26    3.04
  -4   5  21   31.13    7.67
  -4   5  22  116.30   16.10
  -4   5  23   10.42    5.82
   4   5 -23   19.93    6.80
   4   5 -24   -0.45    3.36
   4   5 -25    2.86    4.11
   4   5 -26   28.34    8.26
   4   5 -27   41.71    9.85
   4   5 -28   17.60    6.93
   4   5 -29    3.69    4.88
   4   5 -30   -1.12    4.04
   4   5 -31   16.44    7.24
   4   5 -32   14.28    6.80
   4   5 -33   15.24    7.56
   4   5 -34    4.58    5.37
   4   5 -35    7.18    5.25
   4   5 -36    1.80    4.71
   4   5 -37    8.33    6.48
   4   5 -38    1.01    4.64
   4   5 -39   17.25    7.63
  -4   6   1   45.39    7.41
   4  -6  -1   63.13    7.51
   4  -6  -1   51.15    7.41
   4  -6  -1   69.30    7.68
   4   6  -1   60.94   10.85
  -4  -6   1   60.24   10.03
  -4  -6   1   70.96   12.07
  -4   6   2   78.21    9.65
   4  -6  -2   77.79    9.05
   4  -6  -2   91.74    9.59
   4  -6  -2  100.18    9.28
   4   6  -2   71.52   12.29
  -4  -6   2   68.14   11.27
  -4  -6   2  111.21   15.19
  -4   6   3   82.69    9.87
   4  -6  -3  107.08    9.99
   4  -6  -3   88.84    9.20
   4  -6  -3   96.67    8.96
   4   6  -3   61.02   12.16
  -4  -6   3   84.73   12.42
  -4  -6   3   96.78   14.49
  -4   6   4  167.99   15.18
   4  -6  -4  143.17   14.04
   4  -6  -4  160.85   13.54
   4  -6  -4  171.51   13.33
   4   6  -4  140.08   18.51
  -4  -6   4  164.76   18.35
  -4  -6   4  146.84   19.37
  -4   6   5   94.05    9.88
   4  -6  -5   79.81    8.93
   4  -6  -5   99.38    7.82
   4  -6  -5   92.68    7.56
   4   6  -5   51.04   11.02
  -4  -6   5   91.08   12.51
  -4  -6   5   92.14   14.19
  -4   6   6   48.98    6.78
   4   6  -6   54.73   10.17
  -4  -6   6   61.53    9.72
  -4   6   7   -0.11    1.67
  -4   6   7    1.27    1.73
   4  -6  -7   -0.14    1.32
   4   6  -7   -1.16    2.79
  -4  -6   7   -0.89    2.91
  -4   6   8  319.31   26.07
  -4   6   8  312.60   26.56
   4  -6  -8  315.49   25.30
   4   6  -8  356.17   32.31
  -4  -6   8  343.22   30.50
  -4   6   9  351.43   29.49
  -4   6   9  341.62   30.02
   4  -6  -9  404.61   29.26
   4   6  -9  386.57   35.79
  -4  -6   9  416.10   34.62
  -4   6  10    4.21    2.19
  -4   6  10    6.20    2.72
   4  -6 -10    3.05    1.94
   4   6 -10    2.77    3.06
  -4   6  11    1.53    1.69
  -4   6  11    3.95    2.21
   4  -6 -11    0.12    1.29
   4   6 -11    3.39    3.99
  -4   6  12    3.17    2.38
  -4   6  12    3.22    2.12
   4  -6 -12    4.92    2.13
   4   6 -12    7.29    4.08
  -4   6  13  110.79   12.43
  -4   6  13  128.08   13.56
   4  -6 -13  150.80   12.96
   4   6 -13  131.60   17.42
  -4   6  14   97.45   11.39
  -4   6  14  124.23   12.85
   4  -6 -14  125.70   11.70
   4   6 -14   79.98   14.21
  -4   6  15   97.77   11.43
  -4   6  15  101.30   12.04
   4  -6 -15  108.40   11.24
   4   6 -15   99.90   14.81
  -4   6  16   26.93    6.09
  -4   6  16   43.99    7.36
   4  -6 -16   52.11    6.97
   4   6 -16   39.89    9.42
  -4   6  17    3.93    3.03
  -4   6  17   -0.23    2.22
   4  -6 -17    0.39    1.70
  -4   6  18   55.99    9.03
  -4   6  18   61.46    9.54
  -4   6  19   75.94   10.66
  -4   6  19   49.98    9.25
  -4   6  20   24.39    6.63
  -4   6  21   26.30    6.88
   4   6 -21   31.14    8.61
   4   6 -22   -0.30    3.82
   4   6 -23   15.91    6.80
   4   6 -24    2.01    4.01
   4   6 -25   46.44   10.87
   4   6 -26   27.57    8.96
   4   6 -27   -1.31    4.53
   4   6 -28   17.71    7.32
   4   6 -29   32.26    9.58
   4   6 -30   -0.27    4.75
   4   6 -31   13.01    7.15
   4   6 -32    0.81    2.99
   4   6 -33   13.39    7.14
   4   6 -34    1.13    3.87
   4   6 -35   13.49    6.82
   4   6 -36   13.21    6.73
   4   6 -37   -0.82    3.93
   4   6 -38    8.11    6.32
   4   6 -39    6.76    5.80
   4   6 -40   -1.98    5.28
  -4   7   1  283.26   26.54
   4  -7  -1  348.73   26.49
   4  -7  -1  303.78   26.74
   4  -7  -1  283.31   25.36
   4   7  -1  300.66   30.94
  -4  -7   1  320.81   32.59
  -4   7   2   42.35    6.92
   4  -7  -2   31.01    5.61
   4  -7  -2   35.94    6.11
   4  -7  -2   45.06    6.10
   4   7  -2   36.47    8.93
  -4  -7   2   21.16    7.36
  -4   7   3  109.62   12.21
   4  -7  -3   98.77   11.11
   4  -7  -3   98.58   11.11
   4  -7  -3  103.45   10.63
   4   7  -3  132.12   16.87
  -4  -7   3  119.55   16.84
  -4   7   4   18.76    4.52
   4  -7  -4   14.59    3.69
   4  -7  -4   14.70    3.47
   4  -7  -4   18.20    3.38
   4   7  -4    8.66    5.03
  -4  -7   4   11.19    6.05
  -4   7   5  149.24   16.06
   4  -7  -5  189.89   16.05
   4  -7  -5  170.94   14.90
   4  -7  -5  172.24   14.41
   4   7  -5  168.04   20.50
  -4  -7   5  134.87   20.09
  -4   7   6  199.74   18.88
   4  -7  -6  223.20   18.49
   4  -7  -6  202.18   16.79
   4  -7  -6  199.53   16.36
   4   7  -6  199.85   23.33
  -4  -7   6  218.82   25.29
  -4   7   7  453.25   37.30
   4  -7  -7  483.00   36.65
   4  -7  -7  487.97   34.30
   4  -7  -7  450.10   33.94
   4   7  -7  465.84   42.86
  -4   7   8   -0.99    2.18
  -4   7   8   -0.02    1.39
   4  -7  -8    0.25    1.61
   4   7  -8   -0.87    3.56
  -4   7   9   27.83    5.08
  -4   7   9   13.10    4.08
   4  -7  -9   12.04    3.44
   4   7  -9   10.45    5.39
  -4   7  10    7.03    3.09
  -4   7  10    8.99    3.52
   4  -7 -10    7.96    2.69
   4   7 -10   10.08    5.28
  -4   7  11  167.70   15.75
  -4   7  11  162.90   16.49
   4  -7 -11  161.73   15.00
   4   7 -11  130.85   18.89
  -4   7  12   14.93    3.99
  -4   7  12   14.12    4.23
   4  -7 -12   12.85    3.39
   4   7 -12   22.24    6.72
  -4   7  13   49.77    7.03
  -4   7  13   33.60    6.49
   4  -7 -13   33.47    5.65
   4   7 -13   37.18    9.18
  -4   7  14    4.57    2.99
  -4   7  14    1.57    2.61
   4  -7 -14    5.84    2.75
  -4   7  15   62.09    8.82
  -4   7  15   55.56    9.08
   4  -7 -15   72.64    8.85
  -4   7  16    2.29    2.87
  -4   7  16    1.17    2.33
  -4   7  17   24.53    5.78
  -4   7  17   25.43    6.09
  -4   7  18    0.91    2.57
   4   7 -18   -0.95    4.23
  -4   7  19    2.11    3.44
   4   7 -19   -1.53    4.38
   4   7 -20    2.43    3.45
   4   7 -21   81.56   14.21
   4   7 -22   27.29    8.35
   4   7 -23   59.11   12.24
   4   7 -24    6.40    4.91
   4   7 -25   10.64    5.78
   4   7 -26    4.66    4.74
   4   7 -27   18.69    7.53
   4   7 -28    6.16    5.36
   4   7 -29   -2.01    4.11
   4   7 -30    9.99    6.66
   4   7 -31    6.61    6.34
   4   7 -32   14.56    7.21
   4   7 -33   21.94    8.22
   4   7 -34    4.55    5.81
   4   7 -35   -1.44    4.60
   4   7 -36    2.08    4.31
   4   7 -37   -0.09    4.11
   4   7 -38   13.76    6.84
   4   7 -39   -1.13    6.18
   4   7 -40   -0.86    4.73
  -4   8   1    7.78    3.83
   4  -8  -1    9.02    3.53
   4  -8  -1   18.63    5.30
   4   8  -1   16.28    6.00
  -4  -8   1   10.51    5.37
  -4   8   2   28.65    6.37
   4  -8  -2   35.16    6.08
   4  -8  -2   45.16    7.23
   4   8  -2   19.61    7.19
  -4  -8   2   26.06    8.44
  -4   8   3  143.89   16.40
   4  -8  -3  161.99   15.90
   4  -8  -3  163.81   16.29
   4   8  -3  166.03   20.67
  -4  -8   3  148.87   20.86
  -4   8   4   19.93    5.20
   4  -8  -4   25.25    5.03
   4  -8  -4   24.65    5.10
   4   8  -4   35.83    8.84
  -4  -8   4   15.21    6.76
  -4   8   5   57.57    9.06
   4  -8  -5   60.07    8.36
   4  -8  -5   65.07    8.32
   4   8  -5   71.70   12.75
  -4  -8   5   90.38   14.70
  -4   8   6   53.05    8.12
   4  -8  -6   46.15    6.91
   4  -8  -6   47.76    6.58
   4   8  -6   39.72    9.90
  -4  -8   6   58.55   12.13
  -4   8   7    3.36    2.77
   4  -8  -7    4.63    2.50
   4  -8  -7    2.58    1.63
   4   8  -7   -1.39    4.01
  -4  -8   7    5.06    4.63
  -4   8   8   34.95    6.54
  -4   8   8   34.13    6.69
   4  -8  -8   19.13    4.62
   4  -8  -8   38.96    4.86
  -4   8   9  409.12   35.28
  -4   8   9  408.45   36.22
   4  -8  -9  480.44   34.89
   4  -8  -9  407.85   31.65
  -4   8  10    5.52    3.23
  -4   8  10    6.10    3.16
   4  -8 -10    0.64    2.05
   4  -8 -10    2.86    1.28
   4  -8 -10    2.43    1.20
  -4   8  11   25.93    5.57
  -4   8  11   27.05    6.21
   4  -8 -11   34.40    5.70
   4  -8 -11   26.39    2.73
   4  -8 -11   21.54    2.55
  -4   8  12    2.41    2.77
  -4   8  12    1.39    2.05
   4  -8 -12    2.61    2.33
  -4   8  13  147.12   15.90
  -4   8  13  170.59   17.74
   4  -8 -13  143.09   15.08
  -4   8  14    6.70    3.24
  -4   8  14   14.00    4.71
   4   8 -14   10.12    5.99
  -4   8  15   46.03    7.91
  -4   8  15   49.25    8.85
   4   8 -15   33.36    9.34
  -4   8  16   -0.04    1.87
   4   8 -16   -0.25    3.82
  -4   8  17    0.88    2.21
   4   8 -17   -0.38    3.54
   4   8 -18   13.81    6.49
   4   8 -19   99.08   16.21
   4   8 -20    1.21    4.63
   4   8 -21   82.31   14.87
   4   8 -22   12.86    7.22
   4   8 -23   19.08    7.81
   4   8 -24   -0.81    3.57
   4   8 -25   44.77   11.88
   4   8 -26   -0.49    2.10
   4   8 -27    1.56    3.57
   4   8 -28    6.93    5.00
   4   8 -29   33.33   10.57
   4   8 -30    3.04    4.60
   4   8 -31   29.18    9.48
   4   8 -32    1.07    4.73
   4   8 -33    1.41    3.70
   4   8 -34   -1.56    4.78
   4   8 -35   17.66    7.95
   4   8 -36   22.47    9.00
   4   8 -37    0.29    4.98
   4   8 -38    1.35    4.55
  -4   9   1  236.25   23.65
   4  -9  -1  227.18   21.98
   4  -9  -1  222.95   23.20
  -4  -9   1  248.03   28.87
  -4   9   2   -0.34    2.35
   4  -9  -2   -0.44    1.93
   4  -9  -2    2.76    2.96
  -4  -9   2    2.64    4.95
  -4   9   3   13.92    5.17
   4  -9  -3   17.85    4.83
   4  -9  -3   36.15    6.72
  -4  -9   3   25.92    9.10
  -4   9   4    3.54    3.59
   4  -9  -4   -0.51    2.54
   4  -9  -4   -0.89    2.50
  -4  -9   4   -0.44    4.07
  -4   9   5  154.97   15.77
   4  -9  -5  109.91   12.97
   4  -9  -5   97.45   12.56
  -4  -9   5  113.95   18.45
  -4   9   6    1.39    2.90
   4  -9  -6   -0.01    1.98
   4  -9  -6    0.24    1.93
  -4  -9   6   -1.02    3.11
  -4   9   7  301.86   26.64
   4  -9  -7  290.16   25.01
   4  -9  -7  245.75   23.59
  -4  -9   7  288.63   32.76
  -4   9   8   -0.49    2.87
   4  -9  -8    0.56    2.23
   4  -9  -8   -0.20    1.60
   4   9  -8   -1.25    3.51
  -4  -9   8   -0.70    2.95
  -4   9   9   19.39    5.42
  -4   9   9   22.50    6.28
   4  -9  -9   20.78    4.82
   4  -9  -9   21.56    4.25
   4   9  -9   29.57    8.19
  -4   9  10    2.85    2.59
  -4   9  10    1.78    2.99
   4  -9 -10    4.99    3.04
   4  -9 -10    1.96    1.74
   4   9 -10    4.20    5.52
  -4   9  11  219.69   21.42
   4  -9 -11  206.04   17.18
   4   9 -11  170.53   23.73
  -4   9  12   -0.42    2.32
   4  -9 -12   -0.10    1.42
   4   9 -12   -1.61    4.31
  -4   9  13    5.88    3.72
   4  -9 -13    8.12    2.08
   4   9 -13    5.57    4.39
  -4   9  14   19.64    5.31
   4  -9 -14   12.14    2.22
   4   9 -14   -0.18    3.42
  -4   9  15   43.36    8.13
   4   9 -15   45.67   10.96
   4   9 -16   -1.01    3.44
   4   9 -17  130.02   19.75
   4   9 -18    0.18    3.92
   4   9 -19    3.06    4.72
   4   9 -20   -1.39    3.50
   4   9 -21   32.94    9.85
   4   9 -22    2.52    5.13
   4   9 -23   40.61   11.54
   4   9 -24    4.00    6.51
   4   9 -25    3.41    4.73
   4   9 -26    0.04    4.97
   4   9 -28    1.68    4.60
   4   9 -29    4.12    4.60
   4   9 -30    1.44    2.99
   4   9 -31   12.36    6.03
   4   9 -32   -0.97    3.02
   4   9 -33   12.96    7.60
   4   9 -34   10.63    6.25
   4   9 -35   -1.06    5.37
   4   9 -36   -1.35    5.17
  -4  10   1    3.20    3.52
   4 -10  -1    3.76    2.57
   4  10  -1   -2.81    4.79
  -4 -10   1   -1.15    3.58
  -4  10   2   -0.44    2.65
   4 -10  -2    0.75    2.53
   4  10  -2    0.23    5.40
  -4 -10   2   -0.32    3.34
  -4  10   3   58.48    9.96
   4 -10  -3   35.57    7.35
   4  10  -3   45.31   10.87
  -4 -10   3   41.76   10.98
  -4  10   4   12.17    4.84
   4 -10  -4    6.75    3.67
   4  10  -4    3.93    5.68
  -4 -10   4    9.25    6.58
  -4  10   5   17.64    5.52
   4 -10  -5   26.47    5.97
   4  10  -5   13.34    6.43
  -4 -10   5   15.62    7.43
  -4  10   6    3.18    3.03
   4 -10  -6    0.56    2.70
   4  10  -6    0.93    4.79
  -4 -10   6    4.80    5.51
  -4  10   7   24.31    6.32
   4 -10  -7   25.47    5.87
   4  10  -7   25.32    8.57
  -4 -10   7   19.26    8.16
  -4  10   8    8.59    4.28
   4  10  -8    5.13    4.95
  -4 -10   8    5.18    5.06
  -4  10   9   13.32    4.99
   4  10  -9   17.12    8.40
  -4 -10   9   12.62    6.86
  -4  10  10   -0.17    3.30
   4  10 -10    2.10    3.71
  -4  10  11   40.10    8.23
   4  10 -11   56.98   12.28
  -4  10  12    0.22    2.80
   4  10 -12    1.43    5.07
  -4  10  13   30.59    7.56
   4  10 -13   26.15    9.17
   4  10 -14   -0.87    3.64
   4  10 -15   68.84   13.81
   4  10 -16   12.06    6.59
   4  10 -17    1.18    3.28
   4  10 -18    2.71    4.52
   4  10 -19   38.68   11.13
   4  10 -20    5.46    5.62
   4  10 -21   12.55    7.17
   4  10 -22   -1.43    5.45
   4  10 -23   10.83    6.58
   4  10 -24    1.62    5.39
   4  10 -25   32.92    9.80
   4  10 -26   -1.37    4.88
   4  10 -27   -2.11    6.57
   4  10 -28   -1.18    4.61
   4  10 -29    3.34    6.66
   4  10 -30   -1.31    3.50
   4  10 -31   14.68    7.65
   4  10 -32    0.82    3.67
   4  10 -33   10.84    6.58
   4  10 -34    1.31    5.40
  -4  11   1   43.78   10.05
   4  11  -1   79.35   14.32
  -4 -11   1   81.69   15.76
  -4  11   2    2.48    3.26
   4  11  -2   -0.46    5.59
  -4 -11   2   -0.17    3.20
  -4  11   3    6.64    4.82
   4  11  -3    8.13    5.58
  -4 -11   3    2.60    4.26
  -4  11   4    9.09    4.38
   4 -11  -4   12.35    4.61
   4  11  -4   17.31    7.55
  -4 -11   4    6.04    5.77
  -4  11   5   10.92    4.95
   4  11  -5   18.39    7.36
  -4 -11   5   17.35    7.69
  -4  11   6    2.36    3.34
   4  11  -6    8.71    5.14
  -4 -11   6   12.53    6.99
  -4  11   7   64.94   10.88
   4  11  -7   36.95   10.42
  -4 -11   7   51.96   12.91
  -4  11   8    7.01    4.44
   4  11  -8    3.29    5.18
  -4 -11   8    7.49    7.03
  -4  11   9   -1.26    3.67
   4  11  -9   -2.77    6.46
  -4 -11   9    1.63    3.85
  -4  11  10    1.40    3.30
   4  11 -10    4.18    4.39
  -4 -11  10    8.49    6.72
   4  11 -11   90.29   16.42
   4  11 -12   -0.61    4.22
   4  11 -13   31.72   10.05
   4  11 -14   21.68    9.27
   4  11 -15   13.11    7.64
   4  11 -16   -1.05    3.32
   4  11 -17   71.63   15.30
   4  11 -18   14.81    7.51
   4  11 -19   -3.56    6.38
   4  11 -20    1.79    4.17
   4  11 -21   45.32   11.90
   4  11 -22    5.39    5.02
   4  11 -23    8.46    6.12
   4  11 -24    2.53    4.30
   4  11 -25    7.77    6.35
   4  11 -26    6.04    7.05
   4  11 -27   11.91    7.37
   4  11 -28   -0.77    5.04
   4  11 -29   -2.46    5.00
   4  11 -30   -1.50    4.80
   4  11 -31   12.71    7.58
   4  11 -32    2.03    5.09
  -4  12   1    0.47    3.60
   4  12  -1   -1.15    3.79
  -4 -12   1    0.24    4.22
  -4  12   2   -0.66    3.75
   4  12  -2   -2.48    5.06
  -4 -12   2   -0.84    3.79
  -4  12   3   56.99   11.06
   4  12  -3   59.15   12.89
  -4 -12   3   46.30   12.69
  -4  12   4   38.82    8.91
   4  12  -4   19.73    8.75
  -4 -12   4    8.54    7.31
  -4  12   5   30.51    7.86
   4  12  -5   18.45    8.10
  -4 -12   5   19.13    8.17
  -4  12   6    4.84    3.59
   4  12  -6    0.48    4.47
  -4 -12   6    2.68    4.08
  -4  12   7   -0.33    3.74
   4  12  -7    0.66    3.88
  -4 -12   7   -0.05    5.20
  -4  12   8   13.10    5.38
   4  12  -8    8.39    5.44
  -4 -12   8   -1.03    4.36
   4  12  -9   63.83   14.09
  -4 -12   9   63.81   15.49
   4  12 -10   -0.86    4.38
   4  12 -11   10.36    6.42
   4  12 -12    7.00    6.16
   4  12 -13   25.56    9.03
   4  12 -14   17.41    8.23
   4  12 -15   24.17    9.74
   4  12 -16    2.56    3.84
   4  12 -17    3.55    5.72
   4  12 -18   13.40    6.25
   4  12 -19   48.74   11.83
   4  12 -20    1.24    4.58
   4  12 -21   11.34    6.65
   4  12 -22   -0.67    4.56
   4  12 -23    6.17    6.03
   4  12 -24    6.19    4.37
   4  12 -25    6.80    5.87
   4  12 -26   -0.36    4.05
   4  12 -27   -1.83    5.88
   4  12 -28    1.60    4.38
   4  12 -29   12.01    7.03
   4  12 -30    4.27    5.86
   4  13  -1   26.94    9.85
   4  13  -2    1.12    3.96
   4  13  -3   10.96    7.05
   4  13  -4   -1.06    5.32
   4  13  -5   49.69   12.79
  -4  13   6    7.57    4.92
   4  13  -6    6.48    6.02
   4  13  -7   11.22    7.57
   4  13  -8    0.49    5.22
   4  13  -9   -1.92    5.69
   4  13 -10    0.08    5.15
   4  13 -11   43.27   11.88
   4  13 -12   18.44    7.95
   4  13 -13   -1.00    4.76
   4  13 -14   -0.60    4.01
   4  13 -15   -0.32    4.39
   4  13 -16   15.47    7.45
   4  13 -17   13.18    8.53
   4  13 -18   -2.14    6.81
   4  13 -19   -0.69    4.13
   4  13 -20   -2.29    6.10
   4  13 -21    6.15    6.19
   4  13 -22    1.07    6.60
   4  13 -23    7.24    6.47
   4  13 -24    0.49    4.97
   4  13 -25    0.17    4.50
   4  13 -26   -1.47    5.08
   4  13 -27   12.95    7.98
  -4  14   1    1.15    3.47
   4  14  -1   -0.93    3.65
  -4  14   2   -1.51    4.86
   4  14  -2    1.30    5.47
  -4  14   3   17.61    7.01
   4  14  -3   25.72    9.61
   4  14  -4   40.51   11.93
   4  14  -5    4.99    6.84
   4  14  -6   -0.24    5.94
   4  14  -7    0.92    4.86
   4  14  -8   20.29    9.34
   4  14  -9   44.11   12.43
   4  14 -10    2.14    5.63
   4  14 -11    3.35    4.97
   4  14 -12    2.55    4.26
   4  14 -13   10.26    6.50
   4  14 -14    8.16    6.40
   4  14 -15    4.85    6.11
   4  14 -16   -2.15    4.69
   4  14 -17   -1.22    5.00
   4  14 -18   18.31    8.92
   4  14 -19   12.92    7.11
   4  14 -20    3.86    4.77
   4  14 -21   10.32    7.81
   4  14 -22   -0.33    4.36
   4  14 -23    0.09    3.03
   4  14 -24    6.33    6.28
  -4  15   1    0.64    4.21
   4  15  -1    7.93    6.67
   4  15  -2    9.79    7.18
   4  15  -3    3.74    3.84
   4  15  -4   -0.63    6.34
   4  15  -5   10.47    7.96
   4  15  -6   16.96    9.37
   4  15  -7    0.74    4.29
   4  15  -8   -1.80    5.60
   4  15  -9    3.57    6.38
   4  15 -10    4.51    4.58
   4  15 -11   10.64    6.65
   4  15 -12    0.35    3.35
   4  15 -13    2.37    5.74
   4  15 -14   -1.12    5.37
   4  15 -15   -0.99    4.46
   4  15 -16   32.11   10.50
   4  15 -17   15.44    7.91
   4  15 -18    1.46    4.18
   4  15 -19    3.81    6.40
   4  15 -20    4.42    5.55
   4  15 -21    1.60    5.13
   4  16  -1    8.02    7.63
   4  16  -2   -1.23    5.02
   4  16  -3    2.14    5.79
   4  16  -4    9.81    6.43
   4  16  -5   -1.20    5.42
   4  16  -6   -2.69    6.57
   4  16  -7   -1.60    4.02
   4  16  -8   14.75    8.48
   4  16  -9   -2.27    5.98
   4  16 -10    8.05    5.75
   4  16 -11    0.00    4.57
   4  16 -12    4.87    6.21
   4  16 -13   -0.49    5.64
   4  16 -14   -1.81    6.24
   4  16 -15   -1.81    5.61
   4  16 -16   -1.22    5.11
   4  17  -1    8.59    7.35
   4  17  -2   19.46    8.68
   4  17  -3   -0.24    6.49
   4  17  -4    5.33    7.36
   4  17  -5    1.46    4.57
   4  17  -6    3.84    6.41
   4  17  -7    3.02    4.29
   4  17  -8   -3.98    6.59
   4  17  -9    0.53    5.49
   4  17 -10   -1.36    4.75
  -3   0   1    1.40    1.51
  -3   0   1   -0.79    1.73
   3   0  -1    0.85    1.56
   3   0  -1    1.86    1.54
  -3   0   2    0.54    1.55
  -3   0   2    0.47    1.51
   3   0  -2   -1.01    1.70
  -3   0   3 5540.80  373.64
  -3   0   3 5102.78  377.68
   3   0  -3 5309.90  373.68
  -3   0   4    0.35    1.41
   3   0  -4    0.07    1.15
  -3   0   5   97.03    8.70
   3   0  -5   93.92    8.85
  -3   0   6   -0.48    1.24
   3   0  -6    0.38    1.39
  -3   0   7  410.18   30.63
   3   0  -7  405.86   30.90
  -3   0   8   -0.17    1.12
   3   0  -8    1.00    1.52
  -3   0   9  795.32   57.16
   3   0  -9  773.45   57.47
  -3   0  10   -0.03    1.36
   3   0 -10    0.92    1.51
  -3   0  11 1155.72   80.56
   3   0 -11 1072.54   80.18
   3   0 -11 1073.64   83.51
   3   0 -12   -0.39    1.67
   3   0 -12   -0.95    3.24
   3   0 -13  503.73   40.19
   3   0 -13  542.17   43.50
   3   0 -14    0.32    2.06
   3   0 -14    1.22    3.32
   3   0 -15  102.46   11.37
   3   0 -15   90.26   12.90
   3   0 -16   -0.73    2.09
   3   0 -16   -1.23    3.89
   3   0 -17  158.81   16.43
   3   0 -17  172.18   19.26
   3   0 -18   -0.76    2.09
   3   0 -18   -0.42    3.02
   3   0 -19   38.58    7.08
   3   0 -19   52.12    9.72
  -3   0  20   -0.84    2.88
   3   0 -20   -0.43    2.49
   3   0 -20   -0.14    2.87
  -3   0  21    4.01    3.66
   3   0 -21    5.09    3.21
   3   0 -21    4.00    4.40
  -3   0  22    3.35    3.99
   3   0 -22   -1.11    2.78
   3   0 -22   -1.05    3.28
   3   0 -23  307.82   29.73
   3   0 -23  348.71   33.38
   3   0 -24   -0.92    2.96
   3   0 -25   53.50    9.60
   3   0 -26   -0.09    3.08
   3   0 -27   64.68   11.01
   3   0 -30   -0.99    3.37
   3   0 -31    4.15    3.83
   3   0 -32   -0.00    3.17
   3   0 -33    4.24    4.26
   3   0 -34   -1.74    3.70
   3   0 -35   28.89    8.72
  -3   1   1  949.80   66.84
  -3   1   1  982.57   67.07
   3  -1  -1  927.80   66.99
   3  -1  -1  914.64   66.34
   3   1  -1  944.62   68.72
   3   1  -1  934.44   68.52
  -3  -1   1  880.40   68.08
  -3  -1   1  900.77   68.64
  -3   1   2  588.54   41.05
  -3   1   2  541.82   40.85
   3  -1  -2  563.54   41.03
   3   1  -2  553.36   42.82
  -3  -1   2  535.62   42.45
  -3  -1   2  614.33   43.52
  -3   1   3    5.34    1.56
  -3   1   3    7.44    1.49
   3  -1  -3    9.09    1.86
   3   1  -3    6.67    2.74
  -3  -1   3    5.00    2.62
  -3  -1   3    5.18    2.51
  -3   1   4    5.07    1.23
   3  -1  -4    4.06    1.23
   3   1  -4    8.91    2.92
  -3  -1   4    4.17    2.34
  -3   1   5 2060.20  134.83
   3  -1  -5 1870.48  134.87
   3   1  -5 1808.84  137.17
  -3  -1   5 1881.44  137.00
  -3   1   6    3.12    1.06
   3  -1  -6    2.29    1.13
   3   1  -6    1.09    1.61
  -3  -1   6    1.32    1.55
  -3   1   7  194.07   14.41
   3  -1  -7  176.79   14.47
   3   1  -7  192.56   16.68
  -3  -1   7  197.18   16.41
   3  -1  -8   76.39    7.08
   3  -1  -8   96.24    8.62
   3   1  -8   86.41    9.06
  -3  -1   8   59.51    7.79
   3  -1  -9  921.14   66.36
   3  -1  -9  953.27   68.11
   3   1  -9  876.87   68.09
  -3  -1   9  955.66   68.00
   3  -1 -10   40.29    4.88
   3  -1 -10   47.72    6.45
   3   1 -10   34.54    5.79
  -3  -1  10   34.31    5.51
   3  -1 -11  459.99   34.09
   3  -1 -11  430.21   35.56
   3   1 -11  439.38   35.62
  -3  -1  11  456.79   35.12
   3  -1 -12    5.73    2.22
   3  -1 -12    9.48    3.96
   3   1 -12    4.19    2.59
  -3  -1  12    3.58    2.29
  -3   1  13    4.16    2.84
   3  -1 -13    9.30    2.77
   3  -1 -13    4.55    3.43
   3   1 -13    6.37    3.46
  -3  -1  13    5.63    2.94
  -3   1  14   16.00    4.29
   3  -1 -14   18.20    4.03
   3  -1 -14    8.83    4.39
   3   1 -14   15.98    4.36
   3   1 -14   21.16    6.44
  -3  -1  14   15.75    4.06
  -3   1  15  422.75   34.85
   3  -1 -15  393.12   32.92
   3  -1 -15  430.19   35.57
   3   1 -15  410.26   34.49
   3   1 -15  437.72   38.25
  -3   1  16    5.78    3.43
   3  -1 -16    7.18    3.05
   3  -1 -16    7.93    3.82
   3   1 -16    5.24    3.19
   3   1 -16    4.81    4.18
  -3   1  17  197.31   20.08
   3  -1 -17  195.26   18.44
   3  -1 -17  188.48   20.32
   3   1 -17  194.06   19.62
   3   1 -17  222.46   23.45
  -3   1  18    2.79    2.66
   3  -1 -18    1.69    1.94
   3  -1 -18    3.78    3.11
   3   1 -18   -0.60    2.22
   3   1 -18    2.77    4.11
  -3  -1  18    2.77    3.14
   3  -1 -19   73.97    9.57
   3  -1 -19   55.13    9.97
   3   1 -19   72.81   10.33
   3   1 -19   61.79   11.82
  -3  -1  19   68.98   11.45
   3  -1 -20   68.97    9.28
   3  -1 -20   49.22    9.68
   3   1 -20   75.90   10.55
   3   1 -20   57.34   11.45
  -3  -1  20   52.73   10.32
   3  -1 -21  124.21   14.83
   3  -1 -21  151.66   17.95
   3   1 -21  128.31   15.91
   3   1 -21  138.01   18.71
  -3  -1  21  155.89   18.79
   3  -1 -22   -0.49    2.53
   3  -1 -22   -0.71    3.18
   3   1 -22    1.89    2.75
   3   1 -22   -1.40    3.86
  -3  -1  22    2.46    3.02
   3  -1 -23    9.07    3.98
   3  -1 -23    5.58    4.23
   3   1 -23   10.15    4.55
   3  -1 -24   -0.87    2.51
   3  -1 -24    1.40    3.59
   3   1 -24   -1.38    3.23
   3  -1 -25   52.20    9.24
   3   1 -25   57.17   10.14
   3  -1 -26   15.33    5.05
   3   1 -26   12.23    5.49
   3  -1 -27   59.20   10.29
   3  -1 -28    1.50    3.48
   3   1 -29   -0.45    3.40
   3   1 -30   30.24    7.83
   3  -1 -31   54.10   10.33
   3   1 -31   28.28    8.16
   3  -1 -32    1.03    2.83
   3   1 -32    0.16    3.57
   3  -1 -33    6.37    4.42
   3   1 -33    6.45    4.22
   3   1 -34    4.16    4.61
   3   1 -35   12.61    6.15
   3   1 -36   -1.46    4.61
  -3   2   1  192.76   15.85
  -3   2   1  190.82   15.52
   3  -2  -1  184.33   16.31
   3  -2  -1  204.58   14.97
   3   2  -1  182.49   17.85
   3   2  -1  185.20   17.77
  -3  -2   1  195.45   17.74
  -3  -2   1  190.66   18.21
  -3   2   2   70.34    6.64
  -3   2   2   67.40    6.36
   3  -2  -2   74.23    7.23
   3   2  -2   88.20    9.58
  -3  -2   2   79.63    8.95
  -3  -2   2   56.47    8.49
  -3   2   3 1151.91   86.58
  -3   2   3 1269.90   86.81
  -3   2   3 1266.63   86.45
   3   2  -3 1204.55   90.36
  -3  -2   3 1350.75   90.61
  -3  -2   3 1283.97   92.18
   3   2  -4    1.35    2.48
  -3  -2   4    0.86    1.96
   3   2  -5    1.08    1.96
  -3  -2   5    3.12    2.26
   3   2  -6    3.50    2.49
  -3  -2   6    5.88    2.59
   3  -2  -7  388.98   29.98
   3  -2  -7  482.46   30.31
   3   2  -7  417.59   34.19
  -3  -2   7  406.34   33.52
   3  -2  -8  763.18   54.79
   3  -2  -8  795.57   55.19
   3   2  -8  791.30   58.89
  -3  -2   8  747.51   58.01
   3  -2  -9  448.92   33.78
   3  -2  -9  485.53   34.48
   3   2  -9  503.02   37.76
  -3  -2   9  441.84   36.56
  -3   2  10    6.72    2.00
   3  -2 -10    2.91    1.45
   3  -2 -10    6.52    2.32
   3   2 -10    4.90    2.87
  -3  -2  10    2.50    2.43
  -3   2  11   47.04    6.51
  -3   2  11   43.01    5.57
   3  -2 -11   39.26    4.80
   3  -2 -11   32.89    5.24
   3   2 -11   44.60    7.03
  -3  -2  11   39.48    6.28
  -3   2  12   20.75    4.77
  -3   2  12   16.39    3.60
   3  -2 -12   16.87    3.13
   3  -2 -12   13.43    3.52
   3   2 -12   11.85    4.01
  -3  -2  12   18.84    4.41
  -3   2  13  462.90   36.59
  -3   2  13  397.14   34.15
   3  -2 -13  460.08   34.93
   3   2 -13  414.52   35.95
  -3  -2  13  453.68   35.48
  -3   2  14   20.91    5.34
  -3   2  14   11.83    3.51
   3  -2 -14   24.12    4.91
   3   2 -14   14.09    4.55
  -3  -2  14   13.77    4.02
  -3   2  15   21.73    5.71
  -3   2  15   13.38    4.09
   3  -2 -15   29.29    5.51
   3   2 -15   20.66    5.33
  -3  -2  15   23.12    4.91
  -3   2  16   10.84    4.53
  -3   2  16   11.47    3.72
   3  -2 -16   14.03    4.09
   3   2 -16   12.91    4.72
  -3  -2  16   10.78    3.63
  -3   2  17  169.94   19.04
  -3   2  17  143.90   16.49
   3  -2 -17  163.08   17.13
   3   2 -17  170.28   17.84
   3   2 -17  162.12   20.39
  -3  -2  17  165.87   16.72
  -3   2  18    3.18    3.89
  -3   2  18    3.23    2.64
   3  -2 -18   11.32    4.35
   3   2 -18   11.28    4.23
   3   2 -18    9.80    5.23
  -3   2  19   50.68   10.22
  -3   2  19   58.67    9.34
   3  -2 -19   53.33    9.02
   3   2 -19   46.82    8.68
   3   2 -19   52.04   11.07
  -3   2  20    0.56    3.36
  -3   2  20   -0.12    1.99
   3  -2 -20    0.66    1.90
   3  -2 -20    6.12    3.76
   3   2 -20   -1.08    2.96
   3   2 -20    2.96    4.51
  -3  -2  20   -0.79    4.19
  -3   2  21    7.17    5.32
  -3   2  21    2.27    2.98
   3  -2 -21    2.23    2.05
   3  -2 -21    1.01    2.65
   3   2 -21    1.46    3.20
  -3  -2  21    3.40    3.88
  -3   2  22    2.25    4.15
   3  -2 -22    0.74    2.10
   3  -2 -22    2.45    3.63
   3   2 -22   -0.74    2.78
  -3  -2  22    1.54    3.55
  -3   2  23  145.46   19.69
   3  -2 -23  107.51   13.92
   3  -2 -23  119.99   16.04
   3   2 -23  133.48   16.50
  -3   2  24   53.48   12.62
   3  -2 -24   42.90    8.26
   3  -2 -24   59.16   10.64
   3   2 -24   78.03   11.73
   3  -2 -25   40.47    8.06
   3  -2 -25   55.09   10.35
   3   2 -25   55.58   10.19
   3  -2 -26    3.03    3.15
   3  -2 -27   62.95   10.46
   3  -2 -28    2.78    3.44
   3   2 -28   16.04    6.24
   3   2 -29   77.68   13.66
   3   2 -30   -1.45    3.68
   3   2 -31   -1.63    3.96
   3  -2 -32   -0.19    3.72
   3   2 -32    5.32    4.44
   3   2 -33   41.80   10.03
   3   2 -34    4.87    4.18
   3   2 -35   18.11    7.19
   3   2 -36    1.07    3.22
   3   2 -37   -0.97    3.81
   3   2 -38   -1.80    4.62
  -3   3   1  453.66   35.72
  -3   3   1  492.27   37.59
  -3   3   1  489.65   36.39
   3  -3  -1  518.57   35.72
   3   3  -1  425.72   38.87
   3   3  -1  503.56   39.99
  -3  -3   1  521.07   39.45
  -3  -3   1  473.44   39.90
  -3   3   2  242.85   18.46
  -3   3   2  256.07   19.91
  -3   3   2  227.36   18.58
   3  -3  -2  228.13   17.57
   3  -3  -2  241.89   17.57
   3   3  -2  231.20   21.93
  -3  -3   2  251.73   21.88
  -3  -3   2  263.62   23.09
  -3   3   3   39.47    4.41
  -3   3   3   40.94    5.11
  -3   3   3   48.55    4.68
   3  -3  -3   44.92    4.37
   3   3  -3   47.90    7.55
  -3  -3   3   54.10    7.61
  -3  -3   3   47.36    7.75
  -3   3   4   73.45    7.07
  -3   3   4   91.90    7.27
  -3   3   4   94.55    7.19
   3  -3  -4   85.02    6.98
   3   3  -4   90.96   10.97
  -3  -3   4   91.35   10.43
  -3   3   5  504.78   36.67
  -3   3   5  514.34   36.38
   3   3  -5  512.16   41.44
  -3  -3   5  570.58   41.41
  -3   3   6  538.93   39.76
  -3   3   6  581.67   39.49
   3  -3  -6  557.09   39.68
   3   3  -6  525.15   44.43
  -3  -3   6  598.45   44.47
  -3   3   7  188.09   13.83
  -3   3   7  191.95   13.58
   3  -3  -7  167.68   13.58
   3   3  -7  158.17   17.46
  -3  -3   7  201.46   17.88
  -3   3   8   28.39    3.61
  -3   3   8   31.56    3.49
   3  -3  -8   34.28    3.62
   3   3  -8   35.07    6.49
  -3  -3   8   26.64    5.74
  -3   3   9  171.07   13.13
  -3   3   9  161.61   12.58
   3  -3  -9  132.62   12.29
   3   3  -9  153.91   16.10
  -3  -3   9  147.75   15.46
  -3   3  10  440.95   34.68
  -3   3  10  469.73   34.28
   3  -3 -10  470.70   34.23
   3   3 -10  415.47   37.46
  -3  -3  10  470.91   37.35
  -3   3  11  476.16   38.91
  -3   3  11  518.87   38.48
   3  -3 -11  485.26   38.15
   3   3 -11  577.78   42.70
  -3  -3  11  547.29   41.40
  -3   3  12    1.12    2.47
  -3   3  12    2.59    2.07
   3  -3 -12    0.78    1.67
   3   3 -12    1.76    2.61
  -3  -3  12    2.72    2.51
  -3   3  13   20.25    4.73
  -3   3  13    9.22    3.11
   3  -3 -13   19.73    4.00
   3   3 -13   14.45    4.65
  -3  -3  13   19.83    4.65
  -3   3  14    1.05    2.98
  -3   3  14    2.88    2.10
   3  -3 -14    4.27    2.77
   3   3 -14    2.50    3.09
  -3  -3  14    6.42    3.29
  -3   3  15  225.77   21.48
  -3   3  15  215.74   20.03
   3  -3 -15  204.84   19.50
   3   3 -15  220.97   21.97
  -3  -3  15  219.71   20.77
  -3   3  16   54.35    9.04
  -3   3  16   32.59    6.45
   3  -3 -16   47.68    7.35
   3   3 -16   50.41    8.48
  -3  -3  16   50.29    7.91
  -3   3  17   47.63    9.04
  -3   3  17   59.94    8.67
   3  -3 -17   49.13    7.82
   3   3 -17   48.00    8.68
  -3  -3  17   55.13    8.55
  -3   3  18    2.00    3.29
  -3   3  18    0.69    2.66
   3  -3 -18    0.54    2.33
   3   3 -18    0.78    2.75
  -3  -3  18    2.32    2.86
  -3   3  19   11.75    5.45
  -3   3  19   17.18    5.12
   3  -3 -19   18.55    4.79
   3   3 -19   12.61    5.05
   3   3 -19   14.43    6.51
  -3   3  20   31.43    8.24
  -3   3  20   41.84    8.14
   3  -3 -20   54.48    8.62
   3   3 -20   40.23    8.42
  -3   3  21   75.83   13.17
  -3   3  21   72.57   11.62
   3  -3 -21   86.13   11.76
   3   3 -21   77.54   12.37
  -3  -3  21   79.96   14.00
  -3   3  22   42.62   10.20
  -3   3  22   51.38    9.77
   3  -3 -22   64.45   10.11
   3   3 -22   51.11    9.86
  -3  -3  22   60.73   12.12
  -3   3  23    2.87    5.28
   3  -3 -23    9.41    4.49
   3   3 -23    6.01    3.95
  -3   3  24   25.62    9.18
   3  -3 -24   17.38    6.01
  -3   3  25  153.74   21.20
   3  -3 -25  124.94   16.86
  -3   3  26   60.61   13.34
  -3   3  27   54.30   13.95
   3   3 -27   97.05   14.47
  -3   3  28    3.09    5.48
   3   3 -28    9.83    5.50
  -3   3  29   12.34    7.77
   3   3 -29    7.74    5.62
   3   3 -30   43.30   10.23
   3   3 -31   50.33   10.98
   3   3 -32    1.55    4.05
   3   3 -33    0.79    3.88
   3   3 -34    1.88    4.13
   3   3 -35    3.90    4.79
   3   3 -36    4.78    5.27
   3   3 -37    4.44    5.16
   3   3 -38    2.01    4.05
   3   3 -39    6.89    5.83
  -3   4   1  122.32   11.24
   3  -4  -1  109.47   10.62
   3  -4  -1  117.97   10.76
   3   4  -1  124.06   14.22
   3   4  -1  152.70   15.36
  -3  -4   1  125.03   13.78
  -3  -4   1  106.68   14.02
  -3   4   2  155.20   13.58
   3  -4  -2  148.06   13.11
   3  -4  -2  164.31   13.29
   3  -4  -2  151.91   12.84
   3   4  -2  161.94   17.27
  -3  -4   2  185.10   17.29
  -3  -4   2  145.44   17.10
  -3   4   3  325.87   24.82
   3  -4  -3  281.50   24.11
   3  -4  -3  341.94   23.84
   3  -4  -3  309.82   23.49
   3   4  -3  361.36   29.50
  -3  -4   3  324.88   28.09
  -3  -4   3  343.11   29.98
  -3   4   4   53.31    5.87
   3  -4  -4   54.27    5.63
   3   4  -4   44.10    8.06
  -3  -4   4   62.17    8.76
  -3   4   5   40.24    4.71
  -3   4   5   37.76    4.70
   3  -4  -5   35.95    4.31
   3   4  -5   31.73    6.85
  -3  -4   5   43.97    7.40
  -3   4   6   84.11    7.78
  -3   4   6   71.62    7.57
   3  -4  -6   88.46    7.51
   3   4  -6   85.23   11.17
  -3  -4   6   67.18    9.84
  -3   4   7  248.11   20.16
  -3   4   7  256.97   20.40
   3  -4  -7  278.27   20.12
   3   4  -7  250.29   24.36
  -3  -4   7  249.67   23.54
  -3   4   8  218.75   16.49
  -3   4   8  207.78   16.61
   3  -4  -8  184.56   15.95
   3   4  -8  194.78   20.31
  -3  -4   8  197.87   19.52
  -3   4   9  152.03   12.27
  -3   4   9  144.29   12.34
   3  -4  -9  119.31   11.57
   3   4  -9  139.52   15.91
  -3  -4   9  128.53   14.60
  -3   4  10   41.75    5.39
  -3   4  10   41.84    5.41
   3  -4 -10   48.80    5.52
   3   4 -10   18.00    6.23
  -3  -4  10   48.49    7.79
  -3   4  11  111.36   11.43
  -3   4  11  108.99   11.30
   3  -4 -11  128.78   11.60
   3   4 -11  110.90   14.19
  -3  -4  11  135.99   14.26
  -3   4  12  281.44   23.49
  -3   4  12  284.81   23.45
   3  -4 -12  265.53   22.88
   3   4 -12  248.54   25.94
  -3  -4  12  324.44   26.46
  -3   4  13  290.96   25.23
  -3   4  13  285.78   24.95
   3  -4 -13  315.80   24.92
   3   4 -13  329.06   28.83
  -3  -4  13  273.73   26.55
  -3   4  14   24.75    5.34
  -3   4  14   13.63    4.16
   3  -4 -14   19.02    4.28
   3   4 -14   20.78    5.74
  -3  -4  14   29.64    5.99
  -3   4  15  155.68   15.82
  -3   4  15  122.74   14.39
   3  -4 -15  148.05   14.58
   3   4 -15  127.78   16.46
  -3  -4  15  172.78   16.82
  -3   4  16   30.26    6.73
  -3   4  16   42.90    6.96
   3  -4 -16   30.80    5.84
   3   4 -16   52.46    9.37
  -3  -4  16   40.62    7.46
  -3   4  17   72.95   10.70
  -3   4  17   61.62    9.44
   3  -4 -17   72.93    9.55
   3   4 -17   70.77   11.34
  -3   4  18   90.34   12.42
  -3   4  18   60.29   10.10
   3  -4 -18   93.99   11.15
   3   4 -18   88.90   12.85
  -3   4  19   19.51    6.09
  -3   4  19   21.35    5.79
   3  -4 -19   21.25    5.18
   3   4 -19   12.87    5.01
  -3   4  20   10.12    5.69
  -3   4  20   13.80    4.95
   3  -4 -20   12.67    4.55
   3   4 -20   14.44    5.86
  -3   4  21   -1.08    3.50
  -3   4  21    2.70    3.29
   3  -4 -21    0.68    2.75
   3   4 -21    3.48    3.71
  -3   4  22    3.81    4.39
   3  -4 -22    5.36    3.58
  -3   4  23   95.48   15.17
   3  -4 -23   83.59   12.36
  -3   4  24   61.96   12.81
  -3   4  25   38.00   10.19
   3   4 -25   78.73   12.92
  -3   4  26   -0.66    3.22
   3   4 -26   -0.41    3.80
  -3   4  27   46.36   11.90
   3   4 -27   54.93   11.55
  -3   4  28   25.92    9.44
   3   4 -28   10.14    5.72
  -3   4  29   35.98   10.64
   3   4 -29   29.12    9.03
   3   4 -30    2.25    4.29
   3   4 -31    0.80    3.05
   3   4 -32    9.71    5.59
   3   4 -33   11.33    6.16
   3   4 -34    3.53    4.51
   3   4 -35    1.86    3.88
   3   4 -36   -1.04    4.08
   3   4 -37    1.75    4.06
   3   4 -38    5.86    6.06
   3   4 -39   12.65    6.44
   3   4 -40   16.22    7.37
  -3   5   1  655.15   50.56
   3  -5  -1  663.74   50.05
   3  -5  -1  748.77   51.99
   3  -5  -1  714.23   50.35
   3   5  -1  627.98   54.07
  -3  -5   1  634.76   53.27
  -3  -5   1  593.09   54.42
  -3   5   2   18.18    3.75
   3  -5  -2   13.68    3.23
   3  -5  -2   15.57    3.55
   3  -5  -2   13.65    3.10
   3   5  -2   11.85    5.10
  -3  -5   2    8.90    4.00
  -3  -5   2   10.72    4.28
  -3   5   3   16.17    3.46
   3  -5  -3   11.54    2.96
   3  -5  -3    9.50    2.70
   3  -5  -3    9.88    2.54
   3   5  -3   16.53    5.50
  -3  -5   3   19.75    5.50
  -3  -5   3   12.28    5.43
  -3   5   4  136.17   13.79
   3  -5  -4  147.43   13.52
   3  -5  -4  166.76   13.36
   3  -5  -4  164.72   13.02
   3   5  -4  143.40   17.03
  -3  -5   4  156.44   16.88
  -3  -5   4  154.13   18.36
  -3   5   5  341.50   28.07
  -3   5   5  406.95   29.28
   3  -5  -5  331.13   27.50
   3  -5  -5  350.41   26.66
   3  -5  -5  363.46   26.51
   3   5  -5  367.41   32.60
  -3  -5   5  356.20   31.39
  -3   5   6  242.09   19.38
  -3   5   6  213.68   19.34
   3  -5  -6  241.94   18.87
   3  -5  -6  237.64   17.25
   3  -5  -6  214.73   17.00
   3   5  -6  194.55   22.30
  -3  -5   6  263.33   23.03
  -3   5   7  163.17   15.60
  -3   5   7  172.23   16.02
   3  -5  -7  188.64   15.54
   3  -5  -7  171.42   13.21
   3  -5  -7  192.46   13.27
   3   5  -7  188.98   19.92
  -3  -5   7  177.42   18.63
  -3   5   8   33.05    5.09
  -3   5   8   32.69    5.26
   3  -5  -8   36.69    5.08
   3   5  -8   37.94    7.79
  -3  -5   8   40.49    7.24
  -3   5   9    9.12    2.76
  -3   5   9    8.86    2.89
   3  -5  -9    8.39    2.53
   3   5  -9    9.16    3.98
  -3  -5   9    9.87    3.71
  -3   5  10  291.68   23.98
  -3   5  10  303.35   24.67
   3  -5 -10  290.57   23.72
   3   5 -10  270.98   27.66
  -3  -5  10  295.16   27.02
  -3   5  11  291.82   23.74
  -3   5  11  222.81   23.23
   3  -5 -11  329.49   23.89
   3   5 -11  285.10   27.66
  -3  -5  11  300.70   26.75
  -3   5  12   36.06    5.68
  -3   5  12   40.43    6.30
   3  -5 -12   27.79    5.05
   3  -5 -12   29.96    3.36
   3   5 -12   29.04    7.19
  -3  -5  12   42.16    7.59
  -3   5  13   23.81    4.91
  -3   5  13   35.18    5.72
   3  -5 -13   26.11    4.85
   3  -5 -13   24.38    3.19
   3   5 -13   15.32    5.97
  -3  -5  13   14.38    4.96
  -3   5  14  165.69   15.90
  -3   5  14  140.39   15.48
   3  -5 -14  151.03   15.16
   3  -5 -14  148.84   12.82
   3   5 -14  171.73   19.09
  -3  -5  14  154.16   17.10
  -3   5  15  373.84   32.59
  -3   5  15  403.91   33.18
   3  -5 -15  351.49   31.70
   3  -5 -15  393.21   29.83
   3   5 -15  427.20   36.60
  -3   5  16   46.03    8.42
  -3   5  16   59.06    9.08
   3  -5 -16   59.63    8.45
   3  -5 -16   66.66    7.21
   3   5 -16   63.96   11.03
  -3   5  17   59.26    9.15
  -3   5  17   45.07    7.97
   3  -5 -17   53.73    8.01
   3  -5 -17   54.10    6.57
   3   5 -17   23.45    7.34
  -3   5  18    0.42    2.66
  -3   5  18    0.81    2.58
   3  -5 -18    2.27    2.91
   3  -5 -18    0.31    1.35
   3   5 -18    0.98    3.54
  -3   5  19   24.96    6.50
  -3   5  19   15.60    5.17
   3  -5 -19   15.80    4.90
   3  -5 -19   18.12    4.14
   3   5 -19   24.15    6.88
  -3   5  20   63.53   10.89
  -3   5  20   45.63    9.56
   3  -5 -20   67.34    9.84
  -3   5  21  163.36   20.42
   3  -5 -21  188.93   19.47
  -3   5  22   29.14    8.50
   3  -5 -22   23.57    6.37
  -3   5  23    3.45    4.41
   3   5 -23    5.42    4.52
  -3   5  24   -1.52    4.55
   3   5 -24    8.69    5.36
  -3   5  25   22.58    8.13
   3   5 -25   19.09    7.05
  -3   5  26   27.15    8.65
   3   5 -26   39.47    9.81
  -3   5  27   35.04   10.15
   3   5 -27   35.78    9.88
   3   5 -28   -1.48    4.19
   3   5 -29    9.76    5.33
   3   5 -30   12.36    6.33
   3   5 -31   13.48    7.47
   3   5 -32   10.05    6.01
   3   5 -33    5.25    5.88
   3   5 -34    3.59    3.83
   3   5 -35   -0.26    3.21
   3   5 -36   -0.20    3.87
   3   5 -37   -0.80    4.99
   3   5 -38    1.67    4.32
   3   5 -39    1.82    5.22
   3   5 -40    3.25    5.53
   3   5 -41    4.92    5.34
   3   5 -42    4.55    4.95
  -3   6   1   55.02    7.66
   3  -6  -1   45.84    6.68
   3  -6  -1   52.17    7.43
   3  -6  -1   49.17    6.87
   3   6  -1   48.16    9.25
  -3  -6   1   39.02    8.09
  -3  -6   1   34.04    8.38
  -3   6   2  225.15   20.96
   3  -6  -2  256.33   20.84
   3  -6  -2  243.66   21.15
   3  -6  -2  242.62   20.50
   3   6  -2  189.19   23.20
  -3  -6   2  238.26   23.58
  -3  -6   2  236.33   25.36
  -3   6   3  149.47   15.39
   3  -6  -3  181.83   15.45
   3  -6  -3  138.26   14.73
   3  -6  -3  195.24   15.46
   3   6  -3  152.50   18.40
  -3  -6   3  151.68   17.66
  -3  -6   3  142.34   18.78
  -3   6   4  130.07   14.83
   3  -6  -4  161.74   14.98
   3  -6  -4  182.33   15.31
   3  -6  -4  190.92   15.11
   3   6  -4  157.83   18.72
  -3  -6   4  140.74   17.15
  -3  -6   4  142.40   18.87
  -3   6   5   65.64    8.01
   3  -6  -5   53.51    7.10
   3  -6  -5   53.71    6.81
   3   6  -5   58.06   10.38
  -3  -6   5   56.76    9.60
  -3   6   6   -0.43    1.83
  -3   6   6    0.87    1.82
   3  -6  -6   -0.31    1.56
   3  -6  -6   -0.12    1.14
   3   6  -6    1.69    3.52
  -3  -6   6    0.15    2.29
  -3   6   7   24.69    4.91
  -3   6   7   26.44    5.10
   3  -6  -7   17.53    3.93
   3  -6  -7   28.23    3.94
   3   6  -7   27.08    6.92
  -3  -6   7   21.61    5.87
  -3   6   8  376.65   30.35
  -3   6   8  420.00   31.38
   3  -6  -8  326.21   29.05
   3  -6  -8  370.28   28.02
   3   6  -8  364.86   34.21
  -3  -6   8  367.20   32.83
  -3   6   9  143.36   14.77
  -3   6   9  152.70   15.37
   3  -6  -9  170.60   14.79
   3  -6  -9  154.54   12.79
   3   6  -9  132.60   17.58
  -3  -6   9  140.22   16.70
  -3   6  10    0.48    1.60
  -3   6  10   -0.04    1.64
   3  -6 -10    0.01    1.74
   3  -6 -10   -0.10    0.91
   3   6 -10    2.57    3.16
  -3  -6  10    1.96    3.07
  -3   6  11    1.32    1.92
  -3   6  11    1.14    2.43
   3  -6 -11    4.88    2.47
   3  -6 -11    0.47    1.07
   3   6 -11    7.05    3.95
  -3   6  12  263.71   23.25
  -3   6  12  244.78   23.69
   3  -6 -12  288.78   23.29
   3  -6 -12  265.57   20.56
   3   6 -12  236.08   26.42
  -3   6  13   51.56    7.65
  -3   6  13   53.20    8.24
   3  -6 -13   54.60    7.60
   3  -6 -13   52.66    5.76
   3   6 -13   41.11    9.10
  -3   6  14   98.30   11.69
  -3   6  14   83.22   11.48
   3  -6 -14   94.40   11.19
   3  -6 -14   97.55    9.21
   3   6 -14  112.58   15.27
  -3   6  15   91.87   11.28
  -3   6  15   97.36   12.02
   3  -6 -15   81.68   10.33
   3  -6 -15   75.48    8.32
   3   6 -15   87.33   13.51
  -3   6  16    4.53    3.46
  -3   6  16   13.22    4.06
   3  -6 -16    6.44    3.30
   3  -6 -16    9.95    2.86
   3   6 -16   17.49    5.93
  -3   6  17   21.66    5.54
  -3   6  17   31.96    6.70
   3  -6 -17   14.07    4.49
   3  -6 -17   17.79    3.68
   3   6 -17   15.06    6.29
  -3   6  18  161.11   17.45
  -3   6  18  121.00   16.22
   3  -6 -18  142.28   15.96
   3  -6 -18  146.47   13.83
  -3   6  19   24.38    6.55
  -3   6  19   19.20    6.31
   3  -6 -19   25.95    6.06
   3  -6 -19   32.40    5.49
  -3   6  20   20.57    6.16
   3  -6 -20   11.00    4.40
  -3   6  21    3.03    3.76
   3   6 -21    0.65    3.39
  -3   6  22   61.50   11.34
   3   6 -22   66.19   12.54
  -3   6  23   37.15    9.17
   3   6 -23   30.69    8.65
  -3   6  24    6.03    5.40
   3   6 -24   13.32    5.99
  -3   6  25   24.79    8.27
   3   6 -25   25.40    8.35
   3   6 -26    3.28    4.45
   3   6 -27   17.78    7.30
   3   6 -28   11.56    6.36
   3   6 -29   15.53    6.84
   3   6 -30   11.04    6.34
   3   6 -31    7.95    6.70
   3   6 -32    3.50    4.05
   3   6 -33    3.23    4.89
   3   6 -34   10.28    6.19
   3   6 -35   10.83    6.21
   3   6 -36   -0.59    4.27
   3   6 -37   -1.17    4.54
   3   6 -38    8.05    5.92
   3   6 -39    5.25    5.90
   3   6 -40    3.18    5.64
   3   6 -41   -2.29    4.47
  -3   7   1    6.86    3.29
   3  -7  -1   14.54    3.85
   3  -7  -1   13.44    4.13
   3  -7  -1   14.60    4.28
   3   7  -1   12.71    5.47
  -3  -7   1   10.61    4.20
  -3  -7   1   19.14    6.33
  -3   7   2   51.30    8.41
   3  -7  -2   53.89    7.84
   3  -7  -2   58.45    8.51
   3   7  -2   59.11   10.57
  -3  -7   2   68.38   10.65
  -3  -7   2   66.15   11.91
  -3   7   3   15.11    4.63
   3  -7  -3   13.29    3.67
   3  -7  -3   24.34    4.99
   3   7  -3    6.91    4.32
  -3  -7   3   11.91    5.10
  -3  -7   3    8.81    4.99
  -3   7   4  307.65   28.32
   3  -7  -4  347.80   27.95
   3  -7  -4  341.31   28.24
   3   7  -4  305.39   31.59
  -3  -7   4  345.58   31.23
  -3  -7   4  317.61   33.25
  -3   7   5  154.28   16.11
   3  -7  -5  162.91   15.56
   3  -7  -5  147.89   15.25
   3   7  -5  176.15   20.07
  -3  -7   5  171.53   18.74
  -3  -7   5  145.79   19.87
  -3   7   6  393.40   33.32
  -3   7   6  390.42   34.29
   3  -7  -6  431.77   32.87
   3  -7  -6  393.16   32.23
   3   7  -6  372.84   36.84
  -3   7   7    2.51    2.39
  -3   7   7    4.71    3.19
   3  -7  -7    1.64    1.94
   3  -7  -7    2.47    2.11
   3   7  -7    2.95    4.18
  -3   7   8   18.92    4.82
  -3   7   8   27.46    5.77
   3  -7  -8   19.80    4.48
   3  -7  -8   19.29    3.94
   3   7  -8   14.48    5.75
  -3   7   9    6.86    3.15
  -3   7   9   14.65    4.26
   3  -7  -9    8.77    3.20
   3  -7  -9    7.15    2.47
   3   7  -9   12.77    5.53
  -3   7  10  413.63   33.90
  -3   7  10  346.93   33.60
   3  -7 -10  397.84   32.80
   3  -7 -10  424.56   31.49
   3   7 -10  399.25   37.67
  -3   7  11   42.64    7.53
  -3   7  11   52.80    8.50
   3  -7 -11   48.50    7.40
   3  -7 -11   52.54    6.40
   3   7 -11   68.00   11.71
  -3   7  12   45.35    7.18
  -3   7  12   45.14    7.68
   3  -7 -12   36.46    6.30
   3  -7 -12   27.13    4.69
   3   7 -12   32.97    8.52
  -3   7  13   30.98    6.24
  -3   7  13   31.14    7.18
   3  -7 -13   41.89    6.75
   3  -7 -13   34.86    5.06
   3   7 -13   53.69   10.59
  -3   7  14   10.05    4.08
  -3   7  14    7.51    3.90
   3  -7 -14    6.36    3.19
   3  -7 -14    8.35    2.72
   3   7 -14   12.29    5.94
  -3   7  15    8.46    3.94
  -3   7  15   19.30    5.59
   3  -7 -15   10.93    4.27
   3  -7 -15   18.62    3.63
  -3   7  16   40.20    7.89
  -3   7  16   48.65    9.12
   3  -7 -16   45.33    7.84
   3  -7 -16   60.02    6.96
  -3   7  17   29.13    6.57
  -3   7  17   19.12    6.25
   3  -7 -17   24.89    5.83
   3  -7 -17   27.71    4.71
  -3   7  18    5.17    3.21
   3  -7 -18    3.26    3.35
   3   7 -18    4.29    4.10
  -3   7  19    7.23    4.14
   3   7 -19   11.00    5.38
  -3   7  20   48.95    9.59
   3   7 -20   54.52   11.18
  -3   7  21   38.67    8.67
   3   7 -21   18.27    7.30
  -3   7  22   31.03    8.72
   3   7 -22   47.75   10.73
  -3   7  23    5.81    4.76
   3   7 -23    5.37    4.95
   3   7 -24    4.09    4.06
   3   7 -25    0.06    3.77
   3   7 -26   27.24    8.83
   3   7 -27   29.37    9.41
   3   7 -28   -0.91    2.87
   3   7 -29    2.26    4.18
   3   7 -30   13.50    6.40
   3   7 -31   22.66    8.56
   3   7 -32   39.65   10.67
   3   7 -33   14.61    7.22
   3   7 -34   -1.64    4.12
   3   7 -35    7.15    6.27
   3   7 -36   17.51    7.35
   3   7 -37    7.15    5.93
   3   7 -38   10.41    6.77
   3   7 -39   -0.76    5.27
  -3   8   1   -1.17    2.81
   3  -8  -1    1.25    2.30
   3  -8  -1   -0.83    2.60
   3   8  -1    4.12    4.19
  -3  -8   1    0.08    3.27
  -3   8   2  329.35   29.69
   3  -8  -2  330.74   28.53
   3  -8  -2  325.38   29.56
   3   8  -2  344.32   33.32
  -3  -8   2  293.72   33.22
  -3   8   3    3.61    3.28
   3  -8  -3    8.08    3.20
   3  -8  -3    7.36    3.54
   3   8  -3    5.51    4.14
  -3  -8   3    9.25    5.33
  -3   8   4  246.97   24.81
   3  -8  -4  263.72   24.15
   3  -8  -4  300.53   25.45
   3   8  -4  299.47   29.49
  -3  -8   4  232.01   28.61
  -3   8   5    0.21    2.17
   3  -8  -5    0.50    2.19
   3  -8  -5   -0.22    1.93
   3   8  -5   -0.28    3.57
  -3  -8   5   -0.58    2.99
  -3   8   6   32.01    6.41
   3  -8  -6   30.72    5.92
   3  -8  -6   21.60    5.45
   3   8  -6   23.41    7.71
  -3   8   7    0.93    2.42
  -3   8   7    1.73    2.82
   3  -8  -7    0.53    2.00
   3  -8  -7    1.34    2.41
   3   8  -7    0.28    3.40
  -3   8   8  529.82   46.38
  -3   8   8  547.86   47.58
   3  -8  -8  576.23   45.71
   3  -8  -8  604.74   45.55
   3   8  -8  633.97   52.08
  -3   8   9   19.80    5.33
  -3   8   9   14.27    5.03
   3  -8  -9   10.06    3.82
   3  -8  -9   21.30    4.49
   3   8  -9    5.54    4.57
  -3   8  10   16.21    4.82
  -3   8  10   15.15    5.31
   3  -8 -10   16.74    4.43
   3  -8 -10   16.16    3.94
   3   8 -10    8.70    4.41
  -3   8  11   -0.06    2.16
  -3   8  11   -0.75    2.28
   3  -8 -11   -0.51    1.99
   3  -8 -11   -0.57    1.60
  -3   8  12   65.99   10.38
  -3   8  12   73.84   11.48
   3  -8 -12   89.71   10.84
   3  -8 -12   83.11    9.44
  -3   8  13    0.80    2.40
  -3   8  13    4.26    3.52
   3  -8 -13    5.08    2.77
   3  -8 -13    4.13    2.21
  -3   8  14   59.25    9.18
  -3   8  14   48.04    9.01
   3  -8 -14   47.48    7.90
   3  -8 -14   44.04    6.64
  -3   8  15   -0.04    1.50
  -3   8  15   -0.47    2.18
   3  -8 -15   -0.31    2.11
   3  -8 -15    0.61    1.59
   3   8 -15    1.32    4.18
  -3   8  16    0.68    2.39
   3  -8 -16   -0.09    1.66
   3   8 -16    1.50    4.37
  -3   8  17    0.58    2.65
   3   8 -17    4.86    5.43
  -3   8  18  153.83   17.70
   3   8 -18  131.16   19.25
  -3   8  19    1.16    2.99
   3   8 -19   -0.25    3.41
  -3   8  20   39.17    8.61
   3   8 -20   51.40   11.57
  -3   8  21    1.03    3.58
   3   8 -21    7.37    5.43
   3   8 -22   29.82    8.78
   3   8 -23   16.08    6.46
   3   8 -24  103.02   17.37
   3   8 -25   -1.31    3.34
   3   8 -26    0.37    4.37
   3   8 -27   -0.81    3.98
   3   8 -28   29.13    9.02
   3   8 -30    9.50    6.75
   3   8 -31    1.42    5.38
   3   8 -32   10.09    6.57
   3   8 -33   -1.59    4.92
   3   8 -34   11.43    7.25
   3   8 -35    5.97    6.72
   3   8 -36   -1.87    4.89
   3   8 -37   -1.34    4.80
   3   8 -38   -1.94    5.55
  -3   9   1   -0.95    2.51
   3  -9  -1   -0.65    2.62
   3  -9  -1   -0.60    2.73
   3   9  -1    3.23    3.45
  -3  -9   1   -0.23    2.63
  -3   9   2   36.38    7.76
   3  -9  -2   40.86    7.44
   3  -9  -2   33.64    7.91
   3   9  -2   39.71    9.49
  -3  -9   2   37.61   10.22
  -3   9   3    4.11    3.01
   3  -9  -3    6.67    3.56
   3  -9  -3    6.87    3.47
  -3  -9   3    5.89    4.90
  -3   9   4  124.54   14.63
   3  -9  -4  112.54   12.77
   3  -9  -4  100.28   13.13
  -3  -9   4   58.30   13.61
  -3   9   5   12.81    4.79
   3  -9  -5   18.00    4.95
   3  -9  -5   10.78    4.42
  -3  -9   5    9.90    5.79
  -3   9   6  152.38   17.06
   3  -9  -6  131.63   15.18
   3  -9  -6  150.69   16.23
  -3  -9   6  122.30   19.42
  -3   9   7   -0.02    2.41
   3  -9  -7   -0.30    2.35
   3  -9  -7   -0.29    1.47
  -3   9   8    2.43    3.31
  -3   9   8    1.11    3.51
   3  -9  -8    4.91    2.82
   3  -9  -8    5.43    3.13
  -3   9   9   11.40    4.53
  -3   9   9   12.86    4.83
   3  -9  -9   13.20    4.26
   3  -9  -9   16.96    4.48
  -3   9  10  203.35   20.84
  -3   9  10  151.43   19.71
   3  -9 -10  193.26   19.05
   3  -9 -10  181.51   18.24
  -3   9  11   14.45    4.81
  -3   9  11    6.63    3.84
   3  -9 -11    7.77    3.72
   3  -9 -11    8.69    3.43
   3   9 -11    7.25    5.32
  -3   9  12   19.44    5.89
   3  -9 -12   19.37    5.41
   3   9 -12   17.27    6.93
  -3   9  13    3.80    3.48
   3  -9 -13    6.30    3.30
   3   9 -13    2.58    3.70
  -3   9  14    6.92    3.88
   3   9 -14    2.78    4.54
  -3   9  15   -0.88    2.90
   3   9 -15   -2.39    5.00
  -3   9  16  102.00   14.06
   3   9 -16  112.35   17.37
  -3   9  17   -0.11    2.36
   3   9 -17   -0.76    3.64
  -3   9  18    2.74    3.56
   3   9 -18    0.17    2.21
  -3   9  19   -0.18    2.79
   3   9 -19   -0.09    3.42
   3   9 -20   49.24   11.82
   3   9 -21   -1.89    4.21
   3   9 -22   33.78    9.65
   3   9 -23   -0.23    4.07
   3   9 -24   14.29    7.15
   3   9 -25    2.38    3.37
   3   9 -26   28.92    9.20
   3   9 -27    1.55    3.82
   3   9 -28    4.84    6.46
   3   9 -29   -1.28    4.36
   3   9 -30   15.82    7.30
   3   9 -31    1.66    4.77
   3   9 -32   10.53    6.90
   3   9 -33    3.90    5.37
   3   9 -34   -1.22    4.10
   3   9 -35    4.21    5.51
   3   9 -36    9.61    6.97
  -3  10   1   -0.11    2.50
   3 -10  -1   -0.60    2.44
  -3 -10   1   -0.25    3.09
  -3  10   2   87.12   13.07
   3 -10  -2   87.92   11.86
  -3 -10   2   84.33   15.68
  -3  10   3    3.39    3.43
   3 -10  -3    9.01    3.98
   3  10  -3    6.57    5.11
  -3 -10   3    1.23    3.85
  -3  10   4   35.16    7.93
   3 -10  -4   27.85    6.21
   3  10  -4   19.21    7.26
  -3 -10   4   21.67    8.39
  -3  10   5    2.10    3.37
   3 -10  -5    1.82    2.46
   3  10  -5    4.69    4.43
  -3 -10   5    6.33    5.31
  -3  10   6    0.21    2.94
   3 -10  -6   -0.26    2.29
   3  10  -6   -0.17    2.90
  -3 -10   6   -0.14    3.54
  -3  10   7   22.99    6.62
   3 -10  -7   29.62    6.54
   3  10  -7   16.06    6.35
  -3 -10   7   24.59    8.68
  -3  10   8   67.25   11.19
   3 -10  -8   66.73   10.25
   3  10  -8   81.38   14.80
  -3  10   9    0.69    2.83
   3 -10  -9    1.26    2.26
   3  10  -9    4.64    5.45
  -3  10  10   56.70   10.53
   3 -10 -10   72.63   10.40
   3  10 -10   63.54   13.10
  -3  10  11    0.80    3.67
   3 -10 -11    0.84    2.90
   3  10 -11   -1.18    4.15
  -3  10  12  175.70   20.06
   3  10 -12  147.62   21.69
  -3  10  13    1.46    3.39
   3  10 -13    2.23    4.22
  -3  10  14   92.82   13.05
   3  10 -14   44.46   12.20
  -3  10  15   -0.03    2.48
   3  10 -15    0.95    2.66
  -3  10  16   16.59    5.66
   3  10 -16    4.89    5.24
  -3  10  17    3.07    3.53
   3  10 -17    2.03    5.33
   3  10 -18   40.13   11.13
   3  10 -19    1.19    5.06
   3  10 -20   15.13    6.98
   3  10 -21   -1.26    3.88
   3  10 -22   31.12    9.67
   3  10 -23   -0.93    4.02
   3  10 -24   24.89    8.95
   3  10 -25    0.64    3.30
   3  10 -26    1.78    3.19
   3  10 -27   -2.13    5.87
   3  10 -28   24.15    9.57
   3  10 -29   -2.22    6.23
   3  10 -30   18.21    7.88
   3  10 -31    0.46    3.87
   3  10 -32    1.62    5.53
   3  10 -33   -1.14    3.30
   3  10 -34    6.86    5.67
  -3  11   1    2.18    3.53
   3  11  -1    0.94    3.61
  -3 -11   1   -1.32    3.90
  -3  11   2   25.24    7.19
   3  11  -2   46.09   10.72
  -3 -11   2   42.93   11.55
  -3  11   3   36.51    8.28
   3  11  -3   20.83    7.97
  -3 -11   3   16.57    7.64
  -3  11   4   25.50    7.56
   3  11  -4   26.13    8.62
  -3 -11   4   26.08    9.01
  -3  11   5    2.64    4.05
   3  11  -5    1.96    5.34
  -3 -11   5    7.80    6.22
  -3  11   6   37.32    8.76
   3 -11  -6   53.75    9.22
   3  11  -6   51.16   11.80
  -3 -11   6   68.19   14.32
  -3  11   7    5.59    4.26
   3 -11  -7    1.08    2.96
   3  11  -7   -2.83    6.71
  -3 -11   7    2.98    4.62
  -3  11   8   -1.13    3.21
   3 -11  -8   -0.61    2.70
   3  11  -8    4.43    4.48
  -3 -11   8   -0.53    2.64
  -3  11   9   20.94    6.61
   3  11  -9    6.98    6.49
  -3  11  10   42.42    9.59
   3  11 -10   34.73   10.14
  -3  11  11   16.33    6.24
   3  11 -11   10.14    6.02
  -3  11  12   13.07    6.26
   3  11 -12   28.98    8.71
  -3  11  13    6.39    4.00
   3  11 -13   12.22    6.89
  -3  11  14   29.54    7.92
   3  11 -14   27.84    9.61
   3  11 -15   -1.24    4.48
   3  11 -16   38.29   10.27
   3  11 -17    2.85    5.86
   3  11 -18    1.75    4.03
   3  11 -19   -1.35    4.95
   3  11 -20   20.42    8.31
   3  11 -21   -0.36    4.60
   3  11 -22   29.37   10.07
   3  11 -23   -1.26    5.08
   3  11 -24   -3.69    5.93
   3  11 -25    2.40    5.46
   3  11 -26   36.44   11.10
   3  11 -27    2.95    4.82
   3  11 -28    1.63    4.60
   3  11 -29    0.16    4.24
   3  11 -30    9.60    7.22
   3  11 -31   -1.10    5.01
   3  11 -32   -4.87    7.10
   3  12  -1   -1.70    5.07
  -3  12   2   61.56   11.90
   3  12  -2   54.53   12.89
  -3 -12   2   57.70   14.20
  -3  12   3   22.14    7.06
   3  12  -3   27.76    9.05
  -3 -12   3    8.67    5.29
  -3  12   4   26.16    8.05
   3  12  -4    7.74    6.56
  -3 -12   4   30.29   10.44
  -3  12   5   -1.08    3.66
   3  12  -5   -1.77    5.52
  -3 -12   5   -0.76    4.32
  -3  12   6    3.81    4.13
   3  12  -6   -0.52    5.59
  -3 -12   6   -1.56    5.52
  -3  12   7    3.92    4.32
   3  12  -7    1.48    4.63
  -3 -12   7   -0.45    3.92
  -3  12   8  162.80   20.28
   3  12  -8  133.07   21.14
  -3 -12   8  144.97   23.41
  -3  12   9    1.16    4.30
   3  12  -9    1.26    3.06
  -3 -12   9    6.25    5.18
  -3  12  10   11.50    5.77
   3  12 -10    7.79    6.13
  -3  12  11    4.45    4.37
   3  12 -11    9.11    6.17
  -3  12  12   36.96    9.15
   3  12 -12   18.80    7.60
   3  12 -13   13.17    8.16
   3  12 -14   39.89   11.46
   3  12 -15    0.02    4.25
   3  12 -16    3.56    4.51
   3  12 -17    1.71    5.75
   3  12 -18   35.10    9.76
   3  12 -19   -1.48    5.55
   3  12 -20    7.40    6.68
   3  12 -21   -1.11    4.47
   3  12 -22   10.97    7.72
   3  12 -23   -0.53    3.90
   3  12 -24   23.22    9.09
   3  12 -25   -2.17    4.59
   3  12 -26    3.04    4.77
   3  12 -27    3.31    4.70
   3  12 -28   10.94    7.89
   3  12 -29   -1.01    4.05
   3  12 -30   10.47    6.90
  -3  13   1   29.67    8.36
   3  13  -1   16.66    7.60
   3  13  -2   10.50    6.50
   3  13  -3    2.18    4.75
   3  13  -4   28.68    9.57
   3  13  -5   15.68    7.80
   3  13  -6   28.22    9.78
   3  13  -7    6.34    5.70
   3  13  -8    2.14    3.45
   3  13  -9    0.49    3.16
   3  13 -10    7.76    5.93
   3  13 -11   36.82   11.17
   3  13 -12   36.81   11.58
   3  13 -13   -0.14    3.60
   3  13 -14   -1.25    5.29
   3  13 -15   26.82    8.77
   3  13 -16   15.35    7.26
   3  13 -17   14.00    7.67
   3  13 -18   -3.81    6.12
   3  13 -19    1.69    4.07
   3  13 -20    7.52    6.34
   3  13 -21    0.37    3.86
   3  13 -22    5.13    5.18
   3  13 -23    3.82    6.24
   3  13 -24    6.66    5.09
   3  13 -25    1.10    3.39
   3  13 -26    2.86    4.98
   3  13 -27    6.92    5.48
   3  13 -28    1.44    6.66
  -3  14   1    2.58    4.51
   3  14  -1    4.56    6.06
  -3  14   2   19.56    7.53
   3  14  -2   42.55   11.85
  -3  14   3    9.25    5.96
   3  14  -3    4.09    6.60
  -3  14   4    9.05    5.89
   3  14  -4    6.13    6.87
  -3  14   5    1.16    4.14
   3  14  -5   -1.36    5.35
  -3  14   6    6.00    4.69
   3  14  -6    7.60    7.08
  -3  14   7   15.40    6.52
   3  14  -7   20.29    8.29
   3  14  -8   39.39   11.17
   3  14  -9   -0.44    4.61
   3  14 -10    2.86    4.45
   3  14 -11    3.11    6.01
   3  14 -12    8.14    6.61
   3  14 -13    3.95    5.06
   3  14 -14    5.94    7.28
   3  14 -15   -1.03    5.81
   3  14 -16    4.80    5.31
   3  14 -17   -0.17    4.89
   3  14 -18   31.28    9.98
   3  14 -19    1.94    6.11
   3  14 -20   -0.73    5.02
   3  14 -21    2.85    5.70
   3  14 -22    8.91    7.73
   3  14 -23    0.90    5.72
   3  14 -24   -0.32    4.72
   3  14 -25   14.89    8.21
  -3  15   1    5.80    5.84
   3  15  -1   15.20    7.87
  -3  15   2    6.99    5.75
   3  15  -2   -1.46    4.32
  -3  15   3   -0.40    4.04
   3  15  -3   -0.87    5.93
  -3  15   4    0.85    4.11
   3  15  -4    8.38    6.75
  -3  15   5    9.39    5.81
   3  15  -5    1.68    6.29
   3  15  -6    7.09    7.00
   3  15  -7    4.73    6.56
   3  15  -8   -0.87    4.58
   3  15  -9   -2.17    7.11
   3  15 -10    2.75    5.41
   3  15 -11   16.03    8.57
   3  15 -12   13.16    6.97
   3  15 -13   -2.46    4.82
   3  15 -14    2.18    6.28
   3  15 -15    8.47    7.28
   3  15 -16    9.85    7.48
   3  15 -17    3.87    5.38
   3  15 -18   -1.39    5.67
   3  15 -19   -6.06    7.24
   3  15 -20    4.20    5.39
   3  15 -21   -1.68    4.49
  -3  16   1    0.94    5.06
   3  16  -1   -1.22    4.72
  -3  16   2   10.64    6.54
   3  16  -2    6.63    5.60
   3  16  -3   15.92    8.41
   3  16  -4    4.18    6.21
   3  16  -5    4.86    5.35
   3  16  -6   -0.59    4.03
   3  16  -7    6.27    7.56
   3  16  -8    6.42    6.69
   3  16  -9    2.74    5.34
   3  16 -10   -1.54    5.05
   3  16 -11   -0.75    3.68
   3  16 -12    4.58    5.15
   3  16 -13   12.74    8.56
   3  16 -14   -0.53    4.37
   3  16 -15   -0.88    7.06
   3  16 -16    5.10    7.25
   3  16 -17   -1.92    4.48
   3  17  -1   10.10    6.58
   3  17  -2    0.42    5.05
   3  17  -3   -3.08    6.94
   3  17  -4   -1.49    6.78
   3  17  -5    1.59    6.29
   3  17  -6    4.87    5.99
   3  17  -7   -0.10    5.32
   3  17  -8   -2.17    6.24
   3  17  -9   -2.15    6.05
   3  17 -10   -0.87    5.63
   3  17 -11    6.44    6.74
   3  17 -12   -4.20    7.07
   3  18  -1   -2.43    6.37
   3  18  -2    4.88    6.21
   3  18  -3    9.21    7.55
   3  18  -4   -1.53    5.82
   3  18  -5    2.84    6.75
  -2   0   1   -0.00    1.03
  -2   0   1   -0.30    1.20
   2   0  -1   -0.31    1.17
   2   0  -1    0.65    1.16
  -2   0   2  552.47   40.62
   2   0  -2  575.49   40.78
  -2   0   3   -0.04    1.02
   2   0  -3    0.27    1.15
  -2   0   4    5.31    1.46
   2   0  -4    4.04    1.58
  -2   0   5    0.08    1.08
   2   0  -5   -0.52    1.10
  -2   0   6 2660.67  184.45
   2   0  -6 2613.06  184.51
  -2   0   7    0.18    1.11
   2   0  -7    0.48    1.23
  -2   0   8  213.75   15.68
   2   0  -8  163.47   15.24
   2   0  -9   -0.59    1.70
   2   0  -9   -0.72    2.65
   2   0 -10   28.59    4.54
   2   0 -10   32.48    6.18
   2   0 -11    0.15    1.60
   2   0 -11   -0.88    2.71
   2   0 -12  522.35   42.06
   2   0 -12  606.24   45.68
   2   0 -13   -0.20    1.95
   2   0 -13   -0.78    3.38
   2   0 -14  820.13   59.92
   2   0 -14  746.32   62.18
  -2   0  15   -1.05    2.76
   2   0 -15   -0.00    1.79
   2   0 -15   -0.45    2.78
  -2   0  16   47.05    8.12
   2   0 -16   30.40    5.96
   2   0 -16   28.64    7.40
  -2   0  17   -1.15    3.36
   2   0 -17    2.12    2.15
   2   0 -17    0.65    3.23
  -2   0  18  231.04   22.62
   2   0 -18  204.00   20.09
   2   0 -18  189.23   22.08
  -2   0  19   -0.15    2.24
   2   0 -19   -0.63    2.21
   2   0 -19    3.51    4.08
  -2   0  20    4.07    3.10
   2   0 -20    1.29    2.62
   2   0 -20   -0.41    3.01
  -2   0  21    1.40    3.45
   2   0 -21    1.65    2.45
   2   0 -21   -0.15    2.75
  -2   0  22  287.58   30.99
   2   0 -22  326.03   29.53
   2   0 -22  333.75   32.48
  -2   0  23    0.78    3.43
   2   0 -23   -0.85    2.53
   2   0 -24   60.40   10.06
   2   0 -25   -0.98    2.79
   2   0 -26    7.78    4.30
   2   0 -29   -0.09    2.84
   2   0 -30   18.27    6.53
   2   0 -31   -0.86    3.12
   2   0 -32   14.07    6.20
   2   0 -33   -0.69    3.35
   2   0 -34   27.55    8.01
   2   0 -35    3.96    3.80
   2   0 -36   14.04    5.92
   2   0 -37   -1.60    4.37
   2   0 -38   10.74    6.10
  -2   1   1   62.36    5.36
  -2   1   1   57.42    5.15
   2  -1  -1   56.47    5.41
   2  -1  -1   55.51    4.80
   2   1  -1   54.53    6.41
   2   1  -1   63.47    6.71
  -2  -1   1   51.88    6.26
  -2  -1   1   55.68    6.57
  -2   1   2   29.61    2.85
   2  -1  -2   28.23    2.89
   2   1  -2   32.74    4.48
  -2  -1   2   33.94    4.45
   2   1  -3  826.38   61.66
  -2  -1   3  875.68   61.65
   2   1  -4 9999.00  680.92
  -2  -1   4 9625.09  680.10
   2  -1  -5   62.64    5.30
   2  -1  -5   65.43    5.90
   2   1  -5   66.22    7.12
  -2  -1   5   68.61    6.97
   2  -1  -6    4.43    1.23
   2  -1  -6    2.74    1.76
   2   1  -6    4.34    2.06
  -2  -1   6    1.87    1.68
   2  -1  -7    4.17    1.38
   2  -1  -7    1.77    1.93
   2   1  -7    4.45    2.17
  -2  -1   7    3.93    2.00
  -2   1   8  216.53   19.38
   2  -1  -8  224.74   17.86
   2  -1  -8  236.19   19.06
   2   1  -8  226.56   19.29
  -2  -1   8  236.75   19.05
  -2   1   9  366.85   31.28
  -2   1   9  378.25   30.16
   2  -1  -9  402.36   30.86
   2   1  -9  411.06   30.99
  -2  -1   9  383.38   30.26
  -2   1  10 1644.79  120.47
  -2   1  10 1559.53  118.17
   2  -1 -10 1700.42  119.02
   2   1 -10 1606.13  118.52
  -2  -1  10 1753.97  118.58
  -2   1  11   27.37    6.04
  -2   1  11   25.91    4.94
   2  -1 -11   30.43    5.71
   2   1 -11   38.29    5.87
  -2  -1  11   36.04    5.23
  -2   1  12    5.29    3.62
  -2   1  12    3.45    2.44
   2  -1 -12   13.52    4.00
   2   1 -12    4.92    2.73
   2   1 -12    6.47    4.37
  -2  -1  12    5.11    2.68
  -2   1  13    7.37    4.58
   2  -1 -13    9.23    3.71
   2   1 -13    5.36    2.91
   2   1 -13    5.06    4.30
  -2   1  14  351.93   31.49
   2  -1 -14  371.49   30.26
   2   1 -14  312.38   28.38
   2   1 -14  333.44   31.87
  -2  -1  14  326.13   30.50
  -2   1  15   -0.00    3.09
   2  -1 -15    2.57    2.80
   2   1 -15    2.00    2.65
   2   1 -15    5.67    4.34
  -2  -1  15    1.85    3.06
  -2   1  16  330.14   33.24
   2  -1 -16  421.45   33.14
   2   1 -16  315.41   30.07
   2   1 -16  376.29   34.50
  -2  -1  16  365.61   32.74
  -2   1  17    2.99    3.92
   2  -1 -17    5.04    3.66
   2   1 -17   -0.07    2.25
   2   1 -17    1.07    3.49
  -2  -1  17    5.32    3.28
  -2   1  18   14.85    6.10
   2  -1 -18   19.75    5.94
   2   1 -18   20.12    5.08
   2   1 -18   16.91    6.57
  -2  -1  18   12.87    4.79
  -2   1  19    6.18    4.82
  -2   1  19    5.86    3.46
   2  -1 -19    8.12    4.73
   2   1 -19   10.10    4.04
   2   1 -19    6.61    4.68
  -2  -1  19    3.98    3.94
  -2   1  20  292.58   30.94
  -2   1  20  208.09   26.12
   2  -1 -20  343.53   29.61
   2   1 -20  276.73   26.52
   2   1 -20  278.67   29.63
  -2  -1  20  339.67   30.38
  -2   1  21   -0.86    4.39
  -2   1  21    0.70    3.00
   2  -1 -21    0.15    3.61
   2   1 -21    1.32    2.85
   2   1 -21    2.34    3.97
  -2  -1  21    0.79    2.92
  -2   1  22   31.28    9.88
  -2   1  22   19.56    6.30
   2  -1 -22   28.40    7.60
   2   1 -22   26.23    6.42
  -2  -1  22   24.11    7.22
  -2   1  23    7.19    5.73
  -2   1  23    3.04    4.09
   2  -1 -23    6.62    4.56
   2  -1 -23    1.33    3.43
   2   1 -23    4.36    3.84
  -2  -1  23    5.51    4.29
  -2   1  24  134.83   19.66
   2  -1 -24   89.44   13.00
   2   1 -24  108.38   14.54
  -2   1  25   11.55    7.03
   2  -1 -25    6.46    4.02
   2   1 -25   12.28    4.83
  -2   1  26  234.79   30.23
   2  -1 -26  240.51   24.79
   2  -1 -27    2.13    3.58
   2   1 -28   -1.05    3.80
   2   1 -29    5.67    4.15
   2  -1 -30   67.13   11.55
   2   1 -30   52.11   10.83
   2  -1 -31    0.90    2.72
   2   1 -31    2.41    4.17
   2  -1 -32   10.91    5.50
   2   1 -32    6.20    4.34
   2  -1 -33    0.68    3.51
   2   1 -33    5.18    3.88
   2  -1 -34    1.57    4.28
   2   1 -34    2.76    4.29
   2  -1 -35    2.07    3.69
   2   1 -35    1.16    4.05
   2  -1 -36   33.45    9.03
   2   1 -36   36.55    9.65
   2   1 -37   -1.87    3.60
   2   1 -38    2.50    3.81
   2   1 -39    2.36    4.37
  -2   2   1  114.09    9.93
  -2   2   1  126.24   11.07
  -2   2   1  111.81   10.09
   2  -2  -1  148.75   10.28
   2  -2  -1  131.45    9.94
   2   2  -1  130.82   12.48
   2   2  -1  120.16   12.34
  -2  -2   1  125.80   12.11
  -2  -2   1  121.30   12.57
  -2   2   2 2363.22  169.59
  -2   2   2 2745.18  169.97
   2  -2  -2 2211.04  169.67
   2   2  -2 2492.63  172.86
  -2  -2   2 2520.29  172.63
  -2  -2   2 2447.71  175.82
  -2   2   3 1371.98   92.67
  -2   2   3 1326.88   92.19
  -2   2   3 1283.56   92.11
   2  -2  -3 1329.51   92.56
   2   2  -3 1403.01   96.15
  -2  -2   3 1408.74   95.85
   2  -2  -4   -2.42    0.56
   2   2  -4   -0.35    2.02
  -2  -2   4   -0.59    1.92
  -2   2   5  815.25   55.78
  -2   2   5  775.55   55.25
   2  -2  -5  803.09   55.72
   2   2  -5  763.17   58.75
  -2  -2   5  782.71   58.48
  -2   2   6  587.29   41.15
  -2   2   6  565.11   40.65
   2  -2  -6  549.51   40.86
   2   2  -6  602.25   43.95
  -2  -2   6  580.74   43.42
  -2   2   7    0.43    1.32
  -2   2   7    0.52    0.92
   2  -2  -7   -0.22    1.23
   2   2  -7   -0.23    2.00
  -2  -2   7    0.86    1.82
  -2   2   8  590.90   43.88
  -2   2   8  666.23   43.54
   2  -2  -8  598.02   43.40
   2   2  -8  543.65   45.16
  -2  -2   8  514.91   44.52
  -2   2   9   77.86    8.30
  -2   2   9   88.65    7.99
   2  -2  -9   63.04    7.48
   2   2  -9   65.80    8.70
  -2  -2   9   66.37    8.32
  -2   2  10    4.05    2.58
  -2   2  10    9.46    2.67
   2  -2 -10    2.51    1.92
   2   2 -10    2.10    2.61
  -2  -2  10    5.19    2.56
  -2   2  11  215.87   19.52
  -2   2  11  199.47   18.28
   2  -2 -11  219.31   18.73
   2   2 -11  212.60   19.74
  -2  -2  11  211.46   19.00
  -2   2  12  337.44   29.19
  -2   2  12  309.40   27.62
   2  -2 -12  328.33   28.02
   2   2 -12  336.16   29.08
  -2  -2  12  404.17   29.16
  -2   2  13  147.69   15.27
  -2   2  13  129.20   13.50
   2  -2 -13  129.53   13.67
   2   2 -13  131.28   14.28
  -2  -2  13  115.77   13.10
  -2   2  14  214.30   21.53
  -2   2  14  228.47   20.40
   2  -2 -14  201.02   19.99
   2   2 -14  218.52   20.79
  -2  -2  14  210.30   19.78
  -2   2  15    3.25    3.26
  -2   2  15   -0.96    2.42
   2  -2 -15   -0.53    2.72
   2   2 -15    1.35    2.04
   2   2 -15    2.30    3.98
  -2  -2  15    0.84    1.81
  -2   2  16   -1.45    3.97
   2  -2 -16    4.66    3.33
   2   2 -16    0.20    2.32
   2   2 -16   -0.40    3.27
  -2  -2  16   -0.30    3.85
  -2   2  17   13.11    5.59
   2  -2 -17   29.02    6.52
   2   2 -17   20.75    5.57
   2   2 -17   31.36    8.26
  -2  -2  17   27.20    7.25
  -2   2  18  122.06   16.59
   2  -2 -18  133.23   15.39
   2   2 -18  123.61   14.87
   2   2 -18  109.94   16.88
  -2  -2  18  127.12   16.65
  -2   2  19   69.59   13.18
   2  -2 -19   97.06   12.89
   2   2 -19  109.92   13.35
   2   2 -19   92.60   15.26
  -2  -2  19   85.61   13.63
  -2   2  20   11.09    5.68
   2  -2 -20    4.84    4.07
   2   2 -20    6.52    4.03
   2   2 -20   10.02    6.12
  -2  -2  20   11.63    5.21
  -2   2  21   22.93    7.55
  -2   2  21   22.59    6.80
   2  -2 -21   25.80    6.90
   2   2 -21   40.45    8.02
  -2  -2  21   32.35    8.50
  -2   2  22  141.23   20.03
  -2   2  22  111.15   17.04
   2  -2 -22  166.64   18.82
   2   2 -22  157.36   17.90
  -2  -2  22  142.94   19.04
  -2   2  23   21.12    8.34
   2  -2 -23   48.64    9.52
   2   2 -23   33.47    8.04
  -2  -2  23   46.69   10.52
  -2   2  24  145.04   21.00
   2   2 -24  128.76   17.03
  -2   2  25   -0.96    4.44
  -2   2  26   68.18   14.52
  -2   2  27    7.63    5.99
   2   2 -27    0.01    3.20
   2   2 -28   93.24   14.45
   2   2 -29    6.25    4.97
  -2   2  30   -0.41    4.83
   2   2 -30   -1.23    3.14
  -2   2  31   -0.70    4.29
   2  -2 -31   -0.92    2.85
   2   2 -31   -0.78    2.93
  -2   2  32   10.80    9.11
   2  -2 -32   22.07    6.99
   2   2 -32   23.15    7.77
  -2   2  33   10.50    8.03
   2  -2 -33    0.88    3.77
   2   2 -33    1.54    4.22
   2  -2 -34   20.98    7.31
   2   2 -34   23.19    7.84
   2  -2 -35    0.48    3.88
   2   2 -35   -2.15    5.08
   2   2 -36    7.24    5.47
   2   2 -38    2.60    4.67
   2   2 -39    0.93    3.37
   2   2 -40    0.99    3.68
   2   2 -41    6.69    5.09
  -2   3   1  233.84   19.68
   2  -3  -1  252.93   19.67
   2  -3  -1  261.71   19.75
   2   3  -1  252.36   22.35
  -2  -3   1  264.60   22.25
  -2  -3   1  270.95   23.20
  -2   3   2  380.03   29.61
   2  -3  -2  379.86   29.41
   2  -3  -2  375.70   29.34
   2  -3  -2  443.91   29.46
   2   3  -2  415.20   32.79
  -2  -3   2  405.58   32.23
  -2  -3   2  410.41   33.48
  -2   3   3   23.55    3.30
  -2   3   3   28.33    3.60
   2  -3  -3   23.57    3.23
   2  -3  -3   25.05    2.91
   2  -3  -3   27.52    2.92
   2   3  -3   29.46    5.37
  -2  -3   3   21.78    4.78
  -2   3   4 1812.44  129.30
  -2   3   4 1831.52  129.47
   2  -3  -4 1705.80  129.01
   2  -3  -4 1898.92  128.22
   2  -3  -4 1900.92  128.38
   2   3  -4 1821.66  132.59
  -2  -3   4 1805.79  132.07
  -2   3   5  184.74   15.41
  -2   3   5  197.59   15.49
   2  -3  -5  194.81   15.31
   2  -3  -5  190.43   13.89
   2   3  -5  241.86   19.20
  -2  -3   5  216.20   18.21
  -2   3   6  260.99   20.75
  -2   3   6  279.03   20.89
   2  -3  -6  274.38   20.73
   2   3  -6  265.64   23.68
  -2  -3   6  257.22   23.00
  -2   3   7   47.21    5.40
  -2   3   7   52.42    5.52
   2  -3  -7   46.54    5.31
   2  -3  -7   48.56    4.21
   2   3  -7   37.41    6.78
  -2  -3   7   38.73    6.48
  -2   3   8  176.98   15.34
  -2   3   8  188.98   15.46
   2  -3  -8  178.42   15.32
   2  -3  -8  184.82   14.10
   2   3  -8  191.73   17.98
  -2  -3   8  170.96   16.97
  -2   3   9  143.97   13.67
  -2   3   9  165.96   13.92
   2  -3  -9  138.60   13.33
   2  -3  -9  166.45   12.65
   2   3  -9  144.29   15.47
  -2  -3   9  147.14   15.15
  -2   3  10 1002.04   70.50
  -2   3  10  921.18   69.84
   2  -3 -10  967.12   69.85
   2  -3 -10 1038.93   69.03
   2   3 -10  831.26   71.57
  -2  -3  10  902.76   71.32
  -2   3  11  281.66   25.18
  -2   3  11  331.06   25.44
   2  -3 -11  277.78   24.61
   2  -3 -11  323.94   24.11
   2   3 -11  288.87   26.80
  -2  -3  11  304.15   26.25
  -2   3  12   35.42    6.13
  -2   3  12   28.47    5.35
   2  -3 -12   35.40    5.63
   2  -3 -12   30.37    4.74
   2   3 -12   36.06    6.87
  -2  -3  12   26.04    5.53
  -2   3  13  134.36   13.51
  -2   3  13  109.54   12.01
   2  -3 -13  107.78   11.72
   2  -3 -13   96.13   10.65
   2   3 -13   98.96   12.87
  -2  -3  13  105.00   12.16
  -2   3  14  303.99   28.82
  -2   3  14  331.47   28.50
   2  -3 -14  304.38   27.72
   2  -3 -14  331.60   27.26
   2   3 -14  367.07   30.37
  -2  -3  14  348.50   28.85
  -2   3  15   19.20    5.69
  -2   3  15   22.74    5.26
   2  -3 -15   24.39    5.20
   2  -3 -15   14.62    3.92
   2   3 -15   21.58    5.55
  -2  -3  15   16.23    4.48
  -2   3  16   79.49   11.83
  -2   3  16   91.55   11.56
   2  -3 -16   78.84   10.65
   2  -3 -16   75.16    9.96
   2   3 -16   99.58   12.54
  -2  -3  16   85.73   10.87
  -2   3  17   12.32    5.03
  -2   3  17   19.11    5.39
   2  -3 -17   21.03    5.22
   2  -3 -17   17.36    4.55
   2   3 -17   16.88    5.18
   2   3 -17   18.44    7.07
  -2  -3  17   18.48    4.95
  -2   3  18   24.88    6.62
   2  -3 -18   22.93    5.73
   2  -3 -18   18.41    4.83
   2   3 -18   24.09    6.62
   2   3 -18   18.46    6.50
  -2  -3  18   14.37    6.18
  -2   3  19    5.93    4.12
   2  -3 -19    6.43    3.80
   2  -3 -19    8.71    3.68
   2   3 -19   12.01    4.67
  -2  -3  19    7.29    4.37
  -2   3  20   89.10   14.01
   2  -3 -20   72.64   11.59
   2  -3 -20   98.87   12.40
   2   3 -20   88.71   12.83
  -2  -3  20   75.30   13.31
  -2   3  21   18.16    6.71
   2  -3 -21   21.60    6.12
   2  -3 -21   15.49    5.29
   2   3 -21   40.60    8.11
  -2  -3  21   18.26    6.59
  -2   3  22   22.50    8.23
   2  -3 -22   28.13    6.95
   2   3 -22   17.63    5.94
  -2  -3  22   31.96    8.57
  -2   3  23   -0.99    4.24
   2  -3 -23   -0.16    2.87
   2   3 -23    1.60    3.46
  -2  -3  23   -0.86    2.89
  -2   3  24  119.05   18.58
   2  -3 -24   94.44   14.26
  -2   3  25   81.61   15.42
  -2   3  26  114.73   19.34
   2   3 -26  118.38   16.62
  -2   3  27    0.24    5.43
   2   3 -27    2.55    3.31
   2   3 -28   -0.15    3.03
   2   3 -29   12.49    5.78
  -2   3  30   39.06   12.94
   2   3 -30   74.49   13.12
  -2   3  31   -0.80    6.84
   2   3 -31    5.43    5.60
  -2   3  32    6.04    6.07
   2   3 -32    0.95    3.83
  -2   3  33    0.00    3.67
   2   3 -33    0.29    2.68
  -2   3  34    5.62    7.33
   2   3 -34   14.80    6.93
   2   3 -35    1.18    4.43
   2   3 -36    5.63    5.42
   2   3 -37    5.19    4.56
   2   3 -38    0.76    2.54
   2   3 -39    3.56    4.53
   2   3 -40   16.02    7.30
   2   3 -41    2.14    3.58
   2   3 -42    8.71    6.37
  -2   4   1  853.88   65.18
   2  -4  -1  858.58   64.86
   2  -4  -1  931.81   66.34
   2   4  -1  914.16   68.33
  -2  -4   1  984.38   69.76
  -2   4   2  304.90   24.99
   2  -4  -2  312.27   24.73
   2  -4  -2  298.87   24.89
   2   4  -2  344.86   28.31
  -2  -4   2  323.65   27.40
  -2  -4   2  348.62   29.21
  -2   4   3  113.94   11.24
  -2   4   3  132.79   11.98
   2  -4  -3  116.87   10.98
   2  -4  -3  104.60   10.75
   2   4  -3  136.40   14.23
  -2  -4   3  168.59   14.56
  -2   4   4  423.03   32.72
  -2   4   4  443.17   33.20
   2  -4  -4  428.83   32.44
   2  -4  -4  426.12   32.20
   2   4  -4  405.95   35.43
  -2  -4   4  431.72   35.16
  -2   4   5   26.29    4.05
  -2   4   5   21.14    3.90
   2  -4  -5   21.71    3.63
   2  -4  -5   16.27    3.00
   2   4  -5   26.49    5.51
  -2  -4   5   17.69    4.54
  -2   4   6  384.82   28.31
  -2   4   6  304.86   27.68
   2  -4  -6  339.90   27.57
   2  -4  -6  388.97   27.14
   2   4  -6  368.63   31.14
  -2  -4   6  361.52   30.28
  -2   4   7  694.20   50.74
  -2   4   7  688.00   50.92
   2  -4  -7  693.28   50.42
   2  -4  -7  701.63   49.45
   2   4  -7  571.12   52.71
  -2  -4   7  690.41   53.08
  -2   4   8  534.34   41.94
  -2   4   8  550.39   42.33
   2  -4  -8  600.14   42.19
   2  -4  -8  613.13   41.05
   2   4  -8  482.25   44.26
  -2  -4   8  479.00   43.47
  -2   4   9   20.44    4.23
  -2   4   9   22.94    4.63
   2  -4  -9   22.75    4.25
   2  -4  -9   22.33    3.51
   2   4  -9   32.25    6.50
  -2  -4   9   26.30    5.67
  -2   4  10   18.88    4.07
  -2   4  10    9.11    3.06
   2  -4 -10    9.74    3.07
   2  -4 -10   11.84    2.85
   2   4 -10   14.01    4.68
  -2  -4  10    7.22    3.77
  -2   4  11  224.77   19.45
  -2   4  11  222.26   19.56
   2  -4 -11  203.62   18.86
   2  -4 -11  209.31   17.81
   2   4 -11  237.54   22.04
  -2  -4  11  191.80   20.12
  -2   4  12  873.77   67.03
  -2   4  12  865.43   67.09
   2  -4 -12  950.62   67.03
   2  -4 -12  871.04   65.30
   2   4 -12  900.37   69.52
  -2  -4  12  903.37   68.38
  -2   4  13   15.02    4.42
  -2   4  13   22.65    4.82
   2  -4 -13   14.51    4.23
   2  -4 -13   21.62    4.08
   2   4 -13   15.17    5.08
  -2  -4  13    7.51    3.45
  -2   4  14  103.75   12.32
  -2   4  14   89.30   11.66
   2  -4 -14  116.30   12.17
   2  -4 -14  104.01   10.91
   2   4 -14   95.52   12.98
  -2  -4  14   89.35   11.96
  -2   4  15    4.97    3.56
  -2   4  15    5.53    3.16
   2  -4 -15    7.49    3.28
   2  -4 -15    5.21    2.62
   2   4 -15    4.06    3.26
  -2  -4  15   12.89    3.98
  -2   4  16  210.00   21.53
  -2   4  16  186.11   20.56
   2  -4 -16  227.82   20.91
   2  -4 -16  211.08   19.59
   2   4 -16  190.01   21.54
  -2  -4  16  242.47   21.68
  -2   4  17   49.50    8.85
  -2   4  17   40.05    7.78
   2  -4 -17   34.63    7.00
   2  -4 -17   45.11    7.15
   2   4 -17   51.57    9.26
  -2   4  18   45.36    9.13
  -2   4  18   54.94    9.40
   2  -4 -18   59.51    9.06
   2  -4 -18   48.59    7.69
   2   4 -18   41.93    8.74
  -2   4  19  122.96   15.91
  -2   4  19   99.71   13.99
   2  -4 -19  101.08   13.35
   2  -4 -19  106.20   13.03
   2   4 -19  112.65   15.23
  -2   4  20   21.23    6.77
   2  -4 -20   11.22    4.47
   2  -4 -20    5.07    3.20
   2   4 -20   11.05    4.81
  -2  -4  20    6.78    4.64
  -2   4  21   32.29    9.16
   2  -4 -21   30.29    7.25
   2  -4 -21   31.42    7.10
   2   4 -21   42.91    8.83
  -2  -4  21   37.17    9.61
  -2   4  22  129.18   17.87
   2  -4 -22  122.46   15.38
  -2  -4  22  106.25   17.18
  -2   4  23   48.78   11.29
   2  -4 -23   73.04   11.46
  -2   4  24   48.00   11.30
   2  -4 -24   46.99    9.56
  -2   4  25    9.58    6.66
   2   4 -25    5.18    4.28
  -2   4  26   33.01    9.90
   2   4 -26   39.63    9.51
  -2   4  27   52.41   12.79
   2   4 -27   57.28   11.68
   2   4 -28   88.20   14.89
   2   4 -29   33.68    8.84
   2   4 -30   -0.06    3.67
  -2   4  31   -0.24    4.85
   2   4 -31    2.68    3.91
  -2   4  32   10.62    8.03
   2   4 -32    9.02    5.67
   2   4 -33   23.28    8.00
   2   4 -34   -0.61    4.34
   2   4 -35    1.36    3.94
   2   4 -36   -0.34    3.33
   2   4 -37   -0.70    4.02
   2   4 -38    0.27    2.50
   2   4 -39    3.67    3.83
   2   4 -40   -1.44    3.58
   2   4 -41    0.86    4.63
   2   4 -42   -2.46    5.76
   2   4 -43    5.34    5.54
  -2   5   1   11.91    3.43
   2  -5  -1   16.26    3.62
   2  -5  -1    4.14    3.17
   2   5  -1   14.61    4.71
  -2  -5   1   10.78    3.61
  -2  -5   1   16.57    5.12
  -2   5   2   10.29    3.26
   2  -5  -2   12.64    3.20
   2  -5  -2    9.29    3.21
   2   5  -2   13.83    4.41
  -2  -5   2    7.45    3.48
  -2  -5   2    6.53    3.95
  -2   5   3    0.12    2.12
   2  -5  -3    3.45    2.18
   2  -5  -3    1.26    2.03
   2   5  -3    2.62    3.88
  -2  -5   3    0.64    2.61
  -2   5   4 1239.64   92.88
  -2   5   4 1276.04   93.89
   2  -5  -4 1265.35   92.45
   2  -5  -4 1336.84   92.86
   2   5  -4 1177.28   95.56
  -2  -5   4 1386.25   95.79
  -2   5   5  421.16   33.81
  -2   5   5  438.86   34.43
   2  -5  -5  405.09   33.20
   2  -5  -5  429.87   33.34
   2   5  -5  407.40   36.44
  -2  -5   5  474.03   36.57
  -2   5   6  657.28   50.47
  -2   5   6  670.62   50.98
   2  -5  -6  646.59   49.89
   2  -5  -6  656.96   49.66
   2   5  -6  657.84   53.58
  -2  -5   6  725.33   53.18
  -2   5   7   60.67    7.88
  -2   5   7   57.59    7.90
   2  -5  -7   58.68    7.38
   2  -5  -7   55.79    6.91
   2   5  -7   62.89    9.97
  -2  -5   7   69.81    9.68
  -2   5   8   45.72    6.92
  -2   5   8   45.24    7.06
   2  -5  -8   53.80    6.97
   2  -5  -8   59.34    6.67
   2   5  -8   42.43    8.17
  -2  -5   8   47.72    8.08
  -2   5   9   99.96   12.40
  -2   5   9  166.21   14.59
   2  -5  -9  133.60   12.99
   2  -5  -9  141.88   12.40
   2   5  -9  109.37   14.65
  -2  -5   9  126.85   14.61
  -2   5  10  998.49   72.54
  -2   5  10  936.65   72.77
   2  -5 -10  963.49   72.07
   2  -5 -10  953.25   70.93
   2   5 -10  993.45   75.72
  -2  -5  10 1008.74   74.57
  -2   5  11    0.17    2.27
  -2   5  11    1.72    2.34
   2  -5 -11    1.25    2.07
   2  -5 -11   -0.23    1.41
   2   5 -11    1.76    3.75
  -2  -5  11    0.42    2.15
  -2   5  12    9.85    3.59
  -2   5  12    7.29    3.16
   2  -5 -12    6.47    3.20
   2  -5 -12    5.44    2.25
   2   5 -12    6.38    4.12
  -2  -5  12    5.49    3.95
  -2   5  13   32.71    6.29
  -2   5  13   29.51    6.13
   2  -5 -13   35.41    6.25
   2  -5 -13   37.17    5.61
   2   5 -13   16.41    5.81
  -2  -5  13   35.50    6.94
  -2   5  14   79.42   11.48
  -2   5  14  107.72   12.83
   2  -5 -14  111.65   12.44
   2  -5 -14  104.15   11.06
   2   5 -14   85.66   13.18
  -2  -5  14  105.87   13.00
  -2   5  15   77.09   10.99
  -2   5  15   84.32   11.48
   2  -5 -15   78.29   10.63
   2  -5 -15   78.95    9.64
   2   5 -15   94.37   13.04
  -2   5  16  128.98   15.82
  -2   5  16  150.93   16.92
   2  -5 -16  145.33   15.75
   2  -5 -16  142.10   14.66
   2   5 -16  147.85   17.94
  -2   5  17    8.25    4.40
  -2   5  17    3.40    4.02
   2  -5 -17   13.57    4.67
   2  -5 -17   10.94    3.65
   2   5 -17    8.32    5.08
  -2   5  18   21.58    6.19
  -2   5  18   16.39    5.41
   2  -5 -18   22.87    5.86
   2  -5 -18   23.40    5.20
   2   5 -18   12.54    4.94
  -2   5  19   52.84    9.86
  -2   5  19   37.99    8.44
   2  -5 -19   50.70    8.69
   2  -5 -19   61.49    8.77
   2   5 -19   48.83    9.82
  -2   5  20   76.51   12.88
  -2   5  20   68.08   11.81
   2  -5 -20   96.39   12.50
   2  -5 -20   75.45   10.73
  -2   5  21  108.65   15.78
   2  -5 -21  106.63   14.27
  -2  -5  21  104.19   16.98
  -2   5  22   10.25    5.76
   2  -5 -22   20.23    6.22
  -2  -5  22    8.26    6.58
  -2   5  23   -0.66    4.66
   2  -5 -23   -0.32    2.33
   2   5 -23    3.89    3.99
  -2   5  24   31.82    9.77
   2   5 -24   26.96    8.51
  -2   5  25   23.33    8.25
   2   5 -25   39.73    9.50
  -2   5  26   74.67   14.86
   2   5 -26   68.55   13.09
  -2   5  27   -1.57    5.05
   2   5 -27   -2.23    5.04
   2   5 -28    0.55    3.50
   2   5 -29   13.14    5.87
   2   5 -30   11.69    6.39
   2   5 -31   25.17    8.36
   2   5 -32   -0.36    4.64
   2   5 -33    6.05    5.02
   2   5 -34   -1.50    4.20
   2   5 -35    7.01    5.31
   2   5 -36    3.96    5.44
   2   5 -37   -0.30    3.91
   2   5 -38   -1.50    3.58
   2   5 -39   -0.79    5.05
   2   5 -40    7.41    5.71
   2   5 -41    9.50    6.76
   2   5 -42    3.17    4.28
  -2   6   1  961.81   72.74
   2  -6  -1  921.77   71.70
   2  -6  -1  999.96   73.60
   2   6  -1  958.79   75.40
  -2  -6   1  957.19   74.34
  -2  -6   1 1039.39   77.38
  -2   6   2  234.52   22.62
   2  -6  -2  251.65   22.28
   2  -6  -2  323.39   24.41
   2   6  -2  223.55   24.67
  -2  -6   2  242.11   24.10
  -2  -6   2  273.65   26.72
  -2   6   3  313.00   28.50
   2  -6  -3  337.67   28.12
   2  -6  -3  327.94   28.69
   2   6  -3  417.22   33.00
  -2  -6   3  357.09   30.79
  -2  -6   3  316.46   32.00
  -2   6   4  126.33   14.69
  -2   6   4  127.06   15.19
   2  -6  -4  152.27   14.72
   2  -6  -4  159.78   15.33
   2   6  -4  154.79   17.61
  -2  -6   4  197.82   18.25
  -2   6   5  665.59   51.32
  -2   6   5  621.33   51.66
   2  -6  -5  690.62   50.85
   2  -6  -5  669.18   50.99
   2   6  -5  602.56   53.55
  -2  -6   5  704.92   53.52
  -2   6   6   95.27   11.45
  -2   6   6  102.32   12.10
   2  -6  -6  113.78   11.58
   2  -6  -6   79.92   10.47
   2   6  -6  120.90   14.53
  -2  -6   6  116.44   13.41
  -2   6   7  397.45   33.75
  -2   6   7  418.56   34.52
   2  -6  -7  413.89   33.23
   2  -6  -7  400.17   32.95
   2   6  -7  402.60   36.60
  -2  -6   7  420.95   35.58
  -2   6   8  110.99   12.22
  -2   6   8   85.42   11.56
   2  -6  -8   89.89   10.90
   2  -6  -8  108.04   11.27
   2   6  -8  113.78   14.58
  -2  -6   8  103.47   12.98
  -2   6   9   77.15   10.31
  -2   6   9   70.29   10.27
   2  -6  -9   88.54   10.20
   2  -6  -9   75.41    9.32
   2   6  -9   88.38   12.46
  -2  -6   9   97.47   12.11
  -2   6  10    0.52    2.21
  -2   6  10    6.58    2.92
   2  -6 -10    9.66    3.35
   2  -6 -10    4.62    2.51
   2   6 -10    3.32    4.17
  -2  -6  10    2.84    2.94
  -2   6  11  316.16   27.94
  -2   6  11  357.81   29.40
   2  -6 -11  307.44   27.32
   2  -6 -11  284.73   26.22
   2   6 -11  318.10   30.64
  -2  -6  11  364.07   30.24
  -2   6  12  195.33   19.16
  -2   6  12  179.36   19.41
   2  -6 -12  198.44   18.87
   2  -6 -12  198.24   17.93
   2   6 -12  179.16   20.91
  -2   6  13   54.26    8.35
  -2   6  13   67.69    9.68
   2  -6 -13   56.46    8.35
   2  -6 -13   36.66    6.56
   2   6 -13   50.79    9.81
  -2   6  14  141.45   16.63
  -2   6  14  131.60   17.00
   2  -6 -14  178.98   17.45
   2  -6 -14  175.14   16.18
   2   6 -14  170.90   19.83
  -2   6  15    4.17    2.90
  -2   6  15    5.58    3.90
   2  -6 -15    9.52    3.84
   2  -6 -15    5.74    2.92
   2   6 -15    6.78    4.16
  -2   6  16   25.15    6.41
  -2   6  16   19.69    6.29
   2  -6 -16   30.88    6.40
   2  -6 -16   33.88    6.10
   2   6 -16   30.67    7.98
  -2   6  17  102.53   13.84
  -2   6  17  107.73   14.58
   2  -6 -17  133.47   14.60
   2  -6 -17  100.51   12.30
   2   6 -17   87.47   14.27
  -2   6  18   88.87   12.66
  -2   6  18   73.92   11.98
   2  -6 -18   70.55   11.10
   2  -6 -18   75.19   10.27
  -2   6  19   62.88   10.55
  -2   6  19   37.57    8.58
   2  -6 -19   43.71    8.44
  -2   6  20    0.37    2.99
   2  -6 -20   -0.96    3.39
  -2   6  21   51.21   10.06
   2  -6 -21   32.41    8.13
   2   6 -21   41.87   10.00
  -2   6  22   84.24   14.01
   2  -6 -22   94.48   13.18
   2   6 -22   75.04   13.48
  -2   6  23   51.31   10.97
   2  -6 -23   44.29    9.24
   2   6 -23   51.79   10.74
  -2   6  24   33.50    9.20
   2   6 -24   29.76    8.61
  -2   6  25   -0.32    3.76
   2   6 -25   -1.15    4.03
  -2   6  26    0.33    4.44
   2   6 -26    0.80    3.40
  -2   6  27   20.50    9.24
   2   6 -27   33.04    9.47
   2   6 -28   16.65    6.73
   2   6 -29   23.33    8.29
   2   6 -30    9.59    6.12
   2   6 -31    1.67    3.91
   2   6 -32    6.61    4.68
   2   6 -33    4.96    4.52
   2   6 -34    9.10    6.07
   2   6 -35    3.78    4.58
   2   6 -36    1.53    4.49
   2   6 -37    8.68    6.38
   2   6 -38   -2.56    4.70
   2   6 -39   11.89    7.02
   2   6 -40   -0.11    2.49
  -2   7   1    6.20    3.46
   2  -7  -1    8.50    3.21
   2   7  -1   18.45    5.43
  -2  -7   1   16.04    4.97
  -2  -7   1   13.39    5.67
  -2   7   2   59.94    8.85
   2  -7  -2   50.42    7.66
   2  -7  -2   44.79    7.84
   2   7  -2   50.13    9.58
  -2  -7   2   41.90    8.31
  -2  -7   2   56.30   10.48
  -2   7   3   17.53    4.88
   2  -7  -3   21.46    4.93
   2  -7  -3   20.51    5.24
   2   7  -3   23.37    6.63
  -2  -7   3   18.68    5.54
  -2  -7   3   19.62    6.92
  -2   7   4  326.09   29.75
   2  -7  -4  319.53   28.75
   2  -7  -4  342.62   29.95
   2   7  -4  405.94   33.97
  -2  -7   4  343.01   31.18
  -2   7   5  391.74   34.74
   2  -7  -5  405.70   34.07
   2  -7  -5  488.36   35.74
   2   7  -5  368.28   36.93
  -2  -7   5  400.14   36.04
  -2   7   6    4.82    3.09
   2  -7  -6   14.81    4.19
   2  -7  -6   17.65    4.64
   2   7  -6    9.29    4.63
  -2  -7   6    8.46    4.67
  -2   7   7   42.21    7.82
  -2   7   7   41.93    8.05
   2  -7  -7   47.61    7.66
   2  -7  -7   47.94    7.69
   2   7  -7   76.09   11.62
  -2  -7   7   58.17    9.61
  -2   7   8   28.99    6.17
  -2   7   8   32.20    6.96
   2  -7  -8   26.85    5.77
   2  -7  -8   29.26    6.03
   2   7  -8   34.75    8.14
  -2   7   9  369.71   32.09
  -2   7   9  355.48   32.34
   2  -7  -9  406.60   31.61
   2  -7  -9  313.41   30.09
   2   7  -9  392.04   35.08
  -2   7  10  131.95   15.40
  -2   7  10  115.04   15.25
   2  -7 -10  151.66   15.30
   2  -7 -10  155.25   15.11
   2   7 -10  123.37   17.11
  -2   7  11   27.70    6.34
  -2   7  11   12.90    5.51
   2  -7 -11   35.07    6.38
   2  -7 -11   32.83    5.94
   2   7 -11   34.24    8.30
  -2   7  12   92.75   11.52
  -2   7  12   64.10   10.54
   2  -7 -12   76.75   10.24
   2  -7 -12   68.63    9.42
   2   7 -12   56.62   11.14
  -2   7  13    4.42    2.83
  -2   7  13    2.77    3.00
   2  -7 -13    2.78    2.69
   2  -7 -13    1.59    2.13
   2   7 -13   -1.91    4.23
  -2   7  14    7.18    3.77
  -2   7  14   12.36    4.74
   2  -7 -14   15.56    4.72
   2  -7 -14    7.73    3.17
   2   7 -14   10.74    5.47
  -2   7  15  188.46   19.87
  -2   7  15  180.28   20.50
   2  -7 -15  171.87   18.85
   2  -7 -15  181.02   18.20
  -2   7  16   22.25    6.11
  -2   7  16   17.86    6.04
   2  -7 -16   22.86    5.98
   2  -7 -16   31.28    6.02
  -2   7  17   53.45    9.75
  -2   7  17   48.48   10.02
   2  -7 -17   60.52    9.76
   2  -7 -17   59.18    8.99
  -2   7  18    8.42    4.07
   2  -7 -18   15.25    5.03
   2   7 -18    0.58    3.24
  -2   7  19   77.66   12.45
   2  -7 -19   65.19   10.80
   2   7 -19   47.84   10.98
  -2   7  20    4.11    4.07
   2  -7 -20   15.27    5.73
   2   7 -20   15.51    5.84
  -2   7  21   48.50   10.39
   2  -7 -21   45.57    9.50
   2   7 -21   38.08    9.55
  -2   7  22    0.78    3.46
   2   7 -22    0.62    4.24
  -2   7  23    5.63    4.35
   2   7 -23    0.04    3.05
  -2   7  24   19.58    7.25
   2   7 -24    9.94    6.27
  -2   7  25   74.10   13.74
   2   7 -25   51.99   12.01
  -2   7  26    7.56    5.21
   2   7 -26   21.71    8.10
   2   7 -27    3.15    4.98
   2   7 -28   -1.97    4.83
   2   7 -29    2.69    3.45
   2   7 -30    8.98    6.53
   2   7 -31   25.87    9.00
   2   7 -32    3.86    4.94
   2   7 -33   -0.55    4.19
   2   7 -34    6.21    5.46
   2   7 -35    8.55    5.87
   2   7 -36    0.08    5.08
   2   7 -37    2.33    5.06
   2   7 -38   -1.09    4.44
   2   7 -39   -0.95    4.18
  -2   8   1  320.53   29.70
   2  -8  -1  338.68   28.83
   2   8  -1  275.44   30.70
  -2  -8   1  344.53   33.68
  -2   8   2  102.36   13.71
   2  -8  -2  113.21   13.22
   2   8  -2  107.29   15.34
  -2  -8   2  126.44   17.73
  -2   8   3  333.00   31.56
   2  -8  -3  378.67   31.14
   2  -8  -3  363.12   32.33
   2   8  -3  357.39   34.40
  -2  -8   3  322.22   34.79
  -2   8   4    6.48    3.94
   2  -8  -4    6.81    3.52
   2  -8  -4    1.26    2.17
   2   8  -4    5.19    4.37
  -2  -8   4    6.95    4.46
  -2   8   5  202.23   21.07
   2  -8  -5  233.26   20.81
   2  -8  -5  179.27   20.42
   2   8  -5  206.26   23.28
  -2   8   6   12.61    4.52
   2  -8  -6   14.44    4.71
   2  -8  -6   16.28    5.05
   2   8  -6   10.44    5.40
  -2   8   7  401.00   38.29
   2  -8  -7  483.50   38.38
   2  -8  -7  449.29   38.54
   2   8  -7  502.63   42.70
  -2   8   8   56.46    9.69
   2  -8  -8   59.60    9.11
   2  -8  -8   67.74    9.85
   2   8  -8   67.71   11.74
  -2   8   9  134.89   15.81
  -2   8   9  129.71   15.98
   2  -8  -9  120.30   14.22
   2  -8  -9  132.26   14.81
   2   8  -9  105.64   16.30
  -2   8  10   -1.17    3.10
  -2   8  10   -0.22    2.18
   2  -8 -10    1.04    2.54
   2  -8 -10   -0.43    2.30
   2   8 -10    0.39    2.82
  -2   8  11  152.01   17.63
  -2   8  11  139.19   17.87
   2  -8 -11  172.29   17.45
   2  -8 -11  149.36   16.50
   2   8 -11  158.20   20.25
  -2   8  12    0.63    2.74
  -2   8  12    6.77    4.01
   2  -8 -12    0.28    1.91
   2  -8 -12    0.91    2.40
  -2   8  13  123.51   14.93
  -2   8  13  114.17   15.47
   2  -8 -13   97.16   13.11
   2  -8 -13  114.43   13.53
  -2   8  14    3.93    3.96
  -2   8  14    1.05    3.33
   2  -8 -14    1.62    3.04
   2  -8 -14    4.01    2.73
  -2   8  15    8.04    4.12
  -2   8  15    1.23    3.41
   2  -8 -15    4.07    3.47
  -2   8  16    1.35    3.74
   2  -8 -16    0.64    3.27
   2   8 -16    1.24    2.45
  -2   8  17   73.52   11.87
   2  -8 -17   80.21   11.86
   2   8 -17   98.22   15.07
  -2   8  18   33.96    8.27
   2  -8 -18   37.72    7.88
   2   8 -18   34.48    8.82
  -2   8  19   57.42   10.87
   2  -8 -19   53.73    9.80
   2   8 -19   63.82   12.44
  -2   8  20    0.92    4.33
   2   8 -20    3.71    4.79
  -2   8  21   57.98   11.27
   2   8 -21   54.43   11.73
  -2   8  22   13.73    6.17
   2   8 -22   14.38    6.91
  -2   8  23   61.35   12.30
   2   8 -23   58.44   12.32
  -2   8  24   -1.40    4.68
   2   8 -24   -1.63    5.28
  -2   8  25   12.12    6.56
   2   8 -25   10.49    5.26
   2   8 -26   -1.08    4.34
   2   8 -27    9.11    6.16
   2   8 -28    2.10    3.79
   2   8 -29   37.85   10.50
   2   8 -30    0.73    4.17
   2   8 -31    1.64    3.88
   2   8 -32    0.73    3.69
   2   8 -33   19.77    7.58
   2   8 -34    3.96    4.98
   2   8 -35   -0.93    4.20
   2   8 -36   -2.07    4.34
   2   8 -37    4.17    6.11
   2   8 -38   -1.19    4.33
  -2   9   1   68.67   10.85
   2  -9  -1   53.86    9.14
   2   9  -1   51.40   10.93
  -2  -9   1   72.09   13.28
  -2   9   2   31.95    7.12
   2  -9  -2   30.57    6.49
   2   9  -2   21.36    6.81
  -2  -9   2   19.17    6.79
  -2   9   3   14.47    5.45
   2  -9  -3   20.66    5.20
   2  -9  -3   21.57    5.62
   2   9  -3    1.47    3.08
  -2  -9   3    3.49    4.40
  -2   9   4   -1.13    3.07
   2  -9  -4    1.60    2.47
   2  -9  -4   -0.45    3.06
   2   9  -4   -1.14    3.93
  -2  -9   4   -1.12    4.51
  -2   9   5  255.86   25.61
   2  -9  -5  240.60   23.99
   2  -9  -5  299.35   26.81
   2   9  -5  261.89   27.87
  -2  -9   5  202.09   27.50
  -2   9   6    0.01    2.02
   2  -9  -6    0.90    2.33
   2  -9  -6   -0.82    2.97
   2   9  -6   -1.07    3.84
  -2   9   7   -0.88    2.73
   2  -9  -7    1.74    2.87
   2  -9  -7   -0.57    2.72
  -2   9   8    2.77    3.64
   2  -9  -8    0.64    2.04
   2  -9  -8    0.74    2.39
  -2   9   9  129.76   16.51
   2  -9  -9  126.20   15.14
   2  -9  -9  137.49   16.02
  -2   9  10   -1.24    3.13
   2  -9 -10    1.66    2.80
   2  -9 -10    6.33    3.36
  -2   9  11  128.74   16.31
   2  -9 -11  122.76   14.85
   2  -9 -11  115.43   14.69
  -2   9  12   28.00    6.87
   2  -9 -12   17.82    5.49
   2   9 -12    8.56    4.78
  -2   9  13    8.14    4.11
   2  -9 -13    2.80    2.86
   2   9 -13    7.54    5.80
  -2   9  14   60.85   10.54
   2  -9 -14   46.83    9.04
   2   9 -14   58.38   12.20
  -2   9  15  116.00   16.12
   2  -9 -15  145.75   16.45
   2   9 -15  120.86   18.21
  -2   9  16    1.99    2.67
   2  -9 -16    1.55    3.51
   2   9 -16    0.61    3.24
  -2   9  17    8.72    4.62
   2   9 -17   -1.82    3.70
  -2   9  18   24.83    7.64
   2   9 -18   44.00   10.50
  -2   9  19   67.23   11.74
   2   9 -19   46.53   11.09
  -2   9  20   -0.80    3.37
   2   9 -20   -1.31    4.68
  -2   9  21   53.69   11.05
   2   9 -21   50.12   11.58
  -2   9  22   -1.40    4.35
   2   9 -22   -0.73    4.01
   2   9 -23    5.06    5.09
   2   9 -24   -0.56    4.28
   2   9 -25   58.45   13.62
   2   9 -26    4.44    5.21
   2   9 -27    6.07    5.64
   2   9 -28    0.69    4.44
   2   9 -29   22.81    8.86
   2   9 -30   -0.56    4.32
   2   9 -31   36.60   11.03
   2   9 -32   -3.17    5.21
   2   9 -33   -2.09    5.15
   2   9 -34   -1.81    5.39
   2   9 -35   14.27    7.40
   2   9 -36   -1.62    5.06
  -2  10   1  195.25   21.37
  -2 -10   1  142.50   21.59
  -2  10   2   15.80    5.87
   2 -10  -2   19.86    5.78
  -2 -10   2   19.09    7.18
  -2  10   3   50.04    9.64
   2 -10  -3   40.77    7.98
  -2 -10   3   36.61   10.44
  -2  10   4    4.31    3.87
   2 -10  -4    5.27    3.39
   2 -10  -4    3.62    2.91
  -2 -10   4    9.10    6.35
  -2  10   5    6.21    4.37
   2 -10  -5    4.22    3.21
  -2 -10   5    0.12    3.90
  -2  10   6    3.39    3.72
   2 -10  -6    2.93    2.90
  -2 -10   6   15.61    7.18
  -2  10   7  389.43   36.95
   2 -10  -7  401.85   35.44
   2  10  -7  396.36   39.29
  -2  10   8   16.40    5.81
   2 -10  -8   18.31    5.38
   2  10  -8   14.76    7.03
  -2  10   9   18.02    6.02
   2 -10  -9   15.08    5.24
   2  10  -9   14.45    6.79
  -2  10  10    4.83    3.79
   2 -10 -10    2.62    3.14
   2  10 -10   -1.36    3.27
  -2  10  11  253.69   27.38
   2 -10 -11  264.36   25.98
   2  10 -11  264.00   29.55
  -2  10  12    3.63    4.23
   2 -10 -12    5.66    3.76
   2  10 -12    7.13    5.02
  -2  10  13    5.07    5.19
   2 -10 -13    9.40    4.53
   2  10 -13   12.67    7.13
  -2  10  14   12.47    5.62
   2 -10 -14   12.70    4.74
   2  10 -14   -1.23    4.24
  -2  10  15    4.86    4.42
   2  10 -15   13.42    6.69
  -2  10  16   -0.35    2.53
   2  10 -16    3.05    4.30
  -2  10  17   98.04   14.85
   2  10 -17   88.88   15.89
  -2  10  18    1.27    3.11
   2  10 -18    1.12    3.77
  -2  10  19   34.78    9.10
   2  10 -19   33.06    9.97
  -2  10  20    0.61    4.48
   2  10 -20   -2.40    4.45
   2  10 -21   40.87   10.67
   2  10 -22    6.09    5.01
   2  10 -23    5.11    6.20
   2  10 -24    0.23    3.03
   2  10 -25    1.65    3.52
   2  10 -26   12.94    7.07
   2  10 -27   33.75   10.49
   2  10 -28    0.53    4.85
   2  10 -29    7.62    6.26
   2  10 -30    2.19    4.18
   2  10 -31    5.75    4.87
   2  10 -32   -0.58    4.65
   2  10 -33   12.21    7.52
   2  10 -34    2.05    5.48
  -2  11   1   63.64   11.81
   2  11  -1   63.77   12.72
  -2 -11   1   52.61   13.08
  -2  11   2    3.63    4.47
   2  11  -2    5.09    4.43
  -2 -11   2    0.84    4.02
  -2  11   3   54.16   10.40
   2  11  -3   39.57   10.21
  -2 -11   3   37.70   11.18
  -2  11   4   46.63    9.89
   2  11  -4   58.06   12.53
  -2 -11   4   28.53    9.96
  -2  11   5   88.37   13.49
   2  11  -5   51.02   12.27
  -2 -11   5   52.09   12.71
  -2  11   6   18.44    6.35
   2  11  -6    1.33    5.05
  -2 -11   6   11.80    6.20
  -2  11   7   13.23    5.81
   2  11  -7   13.39    6.44
  -2 -11   7   16.01    7.37
  -2  11   8    6.30    4.18
   2  11  -8    5.19    4.70
  -2  11   9   38.56    9.29
   2  11  -9   54.62   11.74
  -2  11  10   -0.79    2.87
   2  11 -10    8.79    5.53
  -2  11  11   53.71   11.41
   2  11 -11   80.52   14.64
  -2  11  12    2.03    3.52
   2  11 -12   -0.05    3.05
  -2  11  13   38.63    9.27
   2  11 -13   28.31    9.46
  -2  11  14   14.29    6.55
   2  11 -14   10.38    5.71
  -2  11  15   78.54   13.91
   2  11 -15   96.74   16.48
  -2  11  16   12.57    6.13
   2  11 -16   -0.60    4.12
  -2  11  17    0.92    3.51
   2  11 -17    9.29    5.65
  -2  11  18   -0.20    3.58
   2  11 -18   -0.97    5.23
   2  11 -19   39.36   10.79
   2  11 -20   -1.07    5.48
   2  11 -21   51.64   12.81
   2  11 -22   -1.34    4.94
   2  11 -23    1.63    4.66
   2  11 -24    9.05    5.78
   2  11 -25   25.33    8.81
   2  11 -26   -0.77    3.91
   2  11 -27   -2.92    6.40
   2  11 -28   -1.01    3.81
   2  11 -29   17.38    8.13
   2  11 -30    2.57    4.82
   2  11 -31    4.64    4.68
   2  11 -32   -1.03    4.80
   2  12  -1   66.72   13.73
   2  12  -2   10.78    6.44
   2  12  -3   14.53    6.64
   2  12  -4   -1.56    5.36
  -2  12   5    2.59    4.18
   2  12  -5   -2.28    4.72
  -2 -12   5    2.00    3.61
  -2  12   6   -1.18    3.53
   2  12  -6   -0.47    2.36
  -2 -12   6    5.49    5.28
  -2  12   7  135.78   19.25
   2  12  -7  172.52   22.48
  -2 -12   7  122.20   21.43
  -2  12   8   -1.21    3.99
   2  12  -8   -2.45    5.01
  -2 -12   8   -0.50    3.54
  -2  12   9   -0.30    4.27
   2  12  -9   11.93    6.85
  -2  12  10    1.88    4.27
   2  12 -10   12.50    6.69
  -2  12  11   16.15    7.10
   2  12 -11   56.65   12.40
  -2  12  12    1.19    2.82
   2  12 -12    5.95    4.95
  -2  12  13   84.32   15.12
   2  12 -13  144.58   20.54
  -2  12  14   -1.97    5.43
   2  12 -14   -0.56    4.40
   2  12 -15   -1.10    4.93
   2  12 -16   14.57    6.79
   2  12 -17   50.95   12.85
   2  12 -18    8.87    7.24
   2  12 -19    5.38    4.39
   2  12 -20    1.44    4.35
   2  12 -21   13.76    6.89
   2  12 -22    2.34    5.13
   2  12 -23   40.03   11.88
   2  12 -24   -2.50    4.96
   2  12 -25   -0.29    4.23
   2  12 -26   15.38    7.01
   2  12 -27   -0.46    6.62
   2  12 -28   -1.93    4.47
   2  12 -29   13.89    8.49
   2  12 -30   -2.78    6.62
  -2  13   1   18.86    8.05
   2  13  -1   32.88    9.91
  -2  13   2   -1.05    4.44
   2  13  -2   -0.48    5.28
  -2  13   3   55.57   11.70
   2  13  -3   53.72   12.46
  -2  13   4   20.90    7.69
   2  13  -4   25.72    8.87
   2  13  -5   61.48   13.71
   2  13  -6   12.45    6.47
   2  13  -7   -2.58    5.65
   2  13  -8   23.59    9.20
   2  13  -9   17.34    7.87
   2  13 -10   11.32    6.67
   2  13 -11   86.62   16.87
   2  13 -12    1.62    4.12
   2  13 -13    4.13    3.77
   2  13 -14   11.77    6.87
   2  13 -15   12.39    8.10
   2  13 -16    5.22    5.66
   2  13 -17   11.47    6.41
   2  13 -18   -2.52    6.11
   2  13 -19    5.50    6.01
   2  13 -20    3.28    5.33
   2  13 -21    4.87    6.95
   2  13 -22    8.52    6.51
   2  13 -23    4.57    4.95
   2  13 -24    3.90    5.76
   2  13 -25   13.29    8.37
   2  13 -26    2.93    5.83
   2  13 -27    8.93    6.34
   2  13 -28   -1.41    5.99
  -2  14   1   38.00   10.56
   2  14  -1   76.36   15.09
  -2  14   2   44.33   10.81
   2  14  -2   13.77    8.40
  -2  14   3    2.99    4.89
   2  14  -3   -0.36    3.62
  -2  14   4    1.39    3.89
   2  14  -4    2.90    5.57
  -2  14   5    1.51    4.11
   2  14  -5   12.07    6.85
  -2  14   6    0.01    5.48
   2  14  -6   -1.92    6.17
  -2  14   7   43.08   11.07
   2  14  -7   30.40   10.48
  -2  14   8    4.09    5.20
   2  14  -8    6.55    6.26
  -2  14   9    1.51    3.91
   2  14  -9    0.12    4.15
  -2  14  10   -2.57    5.54
   2  14 -10   -0.04    5.16
  -2  14  11    3.69    4.46
   2  14 -11   10.08    6.57
   2  14 -12   10.96    7.59
   2  14 -13   13.81    7.82
   2  14 -14   -1.88    5.86
   2  14 -15    1.15    5.08
   2  14 -16    1.38    3.98
   2  14 -17   17.58    8.10
   2  14 -18   14.20    8.63
   2  14 -19    5.01    4.05
   2  14 -20    2.30    4.94
   2  14 -21   -0.81    5.12
   2  14 -22    0.22    5.47
   2  14 -23    1.97    5.72
   2  14 -24    6.82    7.54
   2  14 -25   -0.82    3.61
  -2  15   1    9.25    7.08
   2  15  -1    6.80    5.34
  -2  15   2    3.46    5.30
   2  15  -2   -0.82    4.93
  -2  15   3    4.92    5.07
   2  15  -3   17.12    8.06
  -2  15   4    5.94    5.11
   2  15  -4   -0.75    4.68
  -2  15   5    7.51    6.03
   2  15  -5    8.39    6.27
  -2  15   6   20.96    8.18
   2  15  -6   24.29    9.34
  -2  15   7   -1.99    5.02
   2  15  -7   -1.17    4.75
  -2  15   8    9.12    6.27
   2  15  -8   30.33   10.12
  -2  15   9   -0.41    4.68
   2  15  -9    4.76    7.49
   2  15 -10    4.28    4.44
   2  15 -11    0.03    3.82
   2  15 -12   -1.35    4.69
   2  15 -13    7.16    5.94
   2  15 -14    5.32    5.77
   2  15 -15   14.30    7.83
   2  15 -16    8.28    5.30
   2  15 -17   -0.58    4.45
   2  15 -18   -0.14    4.10
   2  15 -19    4.04    7.30
   2  15 -20   -0.47    5.40
   2  15 -21   10.87    6.41
   2  15 -22    3.95    6.24
  -2  16   1    3.65    4.92
   2  16  -1    2.90    5.32
  -2  16   2    5.26    6.15
   2  16  -2   15.99    7.96
  -2  16   3    4.19    4.48
   2  16  -3   -2.33    5.33
  -2  16   4   -2.12    4.87
   2  16  -4    2.86    5.02
  -2  16   5    1.02    3.71
   2  16  -5    0.41    4.10
  -2  16   6    7.24    5.34
   2  16  -6   -0.06    3.67
   2  16  -7   -1.94    5.43
   2  16  -8    9.44    6.49
   2  16  -9    3.84    6.85
   2  16 -10   -2.20    5.92
   2  16 -11   16.76    8.11
   2  16 -12    5.45    6.12
   2  16 -13    1.91    4.25
   2  16 -14   -1.00    4.69
   2  16 -15   -3.34    7.01
   2  16 -16    9.65    7.42
   2  16 -17    8.73    7.19
   2  16 -18    1.51    4.46
  -2  17   1   -0.79    3.82
   2  17  -1    1.76    3.99
  -2  17   2    0.58    4.94
   2  17  -2   -2.26    5.92
  -2  17   3   -1.18    4.76
   2  17  -3   -1.76    6.31
   2  17  -4   22.69    9.51
   2  17  -5    3.66    4.54
   2  17  -6    2.01    5.75
   2  17  -7   -0.02    3.41
   2  17  -8    1.37    4.42
   2  17  -9   -2.00    4.64
   2  17 -10    8.54    6.42
   2  17 -11    6.05    7.46
   2  17 -12    2.56    4.49
   2  17 -13    7.37    5.06
   2  17 -14    3.72    5.29
   2  18  -1    0.23    6.24
   2  18  -2   18.98    9.49
   2  18  -3    5.75    5.45
   2  18  -4    4.90    5.86
   2  18  -5    5.84    5.59
   2  18  -6    2.76    6.32
   2  18  -7   -1.48    6.36
   2  18  -8    7.52    6.16
  -1   0   1   -0.14    0.38
   1   0  -1 7248.96   47.19
  -1   0   2   -0.16    0.44
   1   0  -2   -0.08    0.53
  -1   0   3 1656.75  113.30
   1   0  -3 1588.87  113.26
  -1   0   4    0.24    0.78
   1   0  -4   -0.15    0.81
   1   0  -5 1529.76  111.09
   1   0  -5 1688.05  113.62
   1   0  -6   -0.46    1.22
   1   0  -6    0.90    2.19
  -1   0   7    3.98    2.71
   1   0  -7    1.69    1.63
   1   0  -7    0.10    2.45
  -1   0   8   -0.99    2.75
   1   0  -8   -0.31    1.53
   1   0  -8   -0.21    2.61
  -1   0   9    3.87    3.34
  -1   0   9    4.69    2.08
   1   0  -9    2.42    2.90
  -1   0  10   -0.89    3.18
  -1   0  10   -0.18    1.90
   1   0 -10   -1.28    3.09
  -1   0  11 2335.67  170.22
  -1   0  11 2337.98  167.20
   1   0 -11 2325.71  168.28
  -1   0  12   -0.23    2.70
  -1   0  12   -1.35    2.44
   1   0 -12   -0.27    3.29
  -1   0  13  288.79   27.65
  -1   0  13  255.85   24.73
   1   0 -13  290.07   26.44
  -1   0  14   -0.49    3.81
  -1   0  14    2.03    2.51
   1   0 -14    0.93    3.22
  -1   0  15  450.22   42.46
  -1   0  15  463.56   39.95
   1   0 -15  503.60   41.49
  -1   0  16   -0.65    4.16
  -1   0  16   -1.23    2.61
   1   0 -16    0.56    3.91
  -1   0  17  542.52   47.59
  -1   0  17  495.66   43.58
   1   0 -17  506.60   44.55
  -1   0  18    0.16    4.43
  -1   0  18   -0.23    1.98
   1   0 -18    0.55    3.32
  -1   0  19   13.52    6.75
  -1   0  19   16.36    5.78
   1   0 -19   17.94    6.48
  -1   0  20   -1.11    3.83
  -1   0  20   -0.48    3.09
   1   0 -20    3.13    3.92
  -1   0  21  460.33   43.94
  -1   0  21  419.24   39.60
   1   0 -21  411.59   39.61
  -1   0  22   -0.19    3.42
  -1   0  22   -0.11    2.75
  -1   0  23  139.75   21.21
  -1   0  23  131.65   18.26
   1   0 -23  129.73   16.11
  -1   0  24   -1.53    5.20
   1   0 -24    1.36    3.04
  -1   0  25   20.88    9.08
   1   0 -25   14.98    5.41
  -1   0  28    0.86    4.41
   1   0 -28   -1.01    2.72
   1   0 -29   15.80    6.01
   1   0 -30   -0.64    3.53
   1   0 -31   34.91    8.70
   1   0 -32   -1.46    4.09
   1   0 -33   34.43    8.88
   1   0 -34    2.33    3.64
   1   0 -35   -0.06    3.39
   1   0 -36   -2.73    5.29
   1   0 -37   21.61    7.78
   1   0 -38   -0.14    4.15
   1   0 -39    8.03    5.82
   1   0 -40   -1.74    5.03
   1   0 -41    5.76    4.31
  -1   1   1  499.28   37.61
  -1   1   1  598.03   37.39
   1  -1  -1  427.41   37.23
   1  -1  -1  587.93   37.10
   1   1  -1  516.96   38.81
  -1  -1   1  540.70   38.84
   1   1  -2    4.69    1.57
  -1  -1   2    1.38    1.04
  -1   1   3 1930.74  128.06
   1  -1  -3 1774.19  127.72
   1   1  -3 1906.39  129.31
  -1  -1   3 1754.91  129.03
  -1   1   4   20.56    2.75
  -1   1   4   20.12    2.41
   1  -1  -4   24.09    2.78
   1   1  -4   25.20    3.55
  -1  -1   4   20.80    3.26
  -1   1   5 3230.23  212.42
  -1   1   5 3318.41  211.96
   1  -1  -5 2975.53  211.90
   1  -1  -5 2931.18  212.94
   1   1  -5 2779.86  212.31
  -1  -1   5 2930.09  212.33
  -1   1   6   75.95    7.66
  -1   1   6   69.88    6.96
   1  -1  -6   77.02    7.42
   1  -1  -6   69.97    6.77
   1   1  -6   70.58    7.48
  -1  -1   6   62.54    7.02
  -1   1   7  555.23   41.03
   1  -1  -7  551.71   40.58
   1  -1  -7  545.17   40.06
   1   1  -7  519.02   40.39
  -1  -1   7  527.51   40.22
  -1   1   8   17.45    4.08
   1  -1  -8   16.42    3.72
   1  -1  -8   22.13    3.72
   1   1  -8    9.84    3.06
  -1  -1   8   11.33    2.99
  -1   1   9   44.95    7.13
   1  -1  -9   43.96    6.40
   1  -1  -9   48.58    6.13
   1   1  -9   49.57    6.22
   1   1  -9   51.85    8.15
  -1  -1   9   37.39    5.57
  -1   1  10   31.41    6.31
   1  -1 -10   40.09    6.28
   1   1 -10   38.91    5.65
   1   1 -10   54.59    8.72
  -1  -1  10   35.25    6.26
  -1   1  11  115.99   13.43
   1  -1 -11  120.56   12.84
   1   1 -11  105.38   11.58
   1   1 -11  115.33   14.46
  -1  -1  11  115.17   13.07
  -1   1  12  122.97   14.21
   1  -1 -12  134.49   13.57
   1   1 -12   91.59   11.31
   1   1 -12  105.71   14.02
  -1  -1  12  122.45   13.63
  -1   1  13  402.02   36.12
  -1   1  13  426.58   34.59
   1  -1 -13  410.61   34.90
   1   1 -13  369.60   33.17
   1   1 -13  468.94   38.02
  -1  -1  13  427.33   35.57
  -1   1  14  361.09   33.87
  -1   1  14  419.04   32.82
   1  -1 -14  364.87   32.35
   1   1 -14  350.03   30.82
   1   1 -14  385.33   34.64
  -1  -1  14  351.36   32.50
  -1   1  15  140.75   19.10
  -1   1  15  159.49   18.10
   1  -1 -15  209.54   19.81
   1   1 -15  185.13   17.81
   1   1 -15  184.44   20.72
  -1  -1  15  180.48   19.24
  -1   1  16   19.09    6.84
  -1   1  16   16.90    5.07
   1  -1 -16   16.30    5.47
   1   1 -16    9.25    3.74
   1   1 -16    8.49    5.07
  -1  -1  16   13.98    4.95
  -1   1  17   48.29   10.12
  -1   1  17   48.49    8.59
   1  -1 -17   52.14    9.08
   1   1 -17   37.54    7.19
   1   1 -17   56.71   10.37
  -1  -1  17   28.95    7.75
  -1   1  18   18.21    6.82
  -1   1  18   19.86    6.20
   1  -1 -18   15.35    5.40
   1   1 -18   10.98    4.20
   1   1 -18   24.37    6.94
  -1  -1  18   19.21    6.27
  -1   1  19  432.10   41.74
  -1   1  19  427.68   38.85
   1  -1 -19  438.53   38.98
   1   1 -19  416.28   36.94
   1   1 -19  436.66   40.58
  -1  -1  19  443.08   39.67
  -1   1  20   29.92    9.07
  -1   1  20   33.19    7.93
   1  -1 -20   21.35    6.45
   1  -1 -20   10.26    4.96
   1   1 -20   21.67    5.68
   1   1 -20   26.36    8.09
  -1  -1  20   24.55    6.95
  -1   1  21    1.55    3.92
  -1   1  21    6.37    3.53
   1  -1 -21    2.93    3.81
   1  -1 -21    3.66    3.16
   1   1 -21    3.56    3.36
  -1  -1  21    4.76    4.27
  -1   1  22    3.11    5.70
  -1   1  22    9.98    4.56
   1  -1 -22    1.08    3.56
   1   1 -22    4.56    3.85
  -1  -1  22    1.75    3.65
  -1   1  23  240.98   30.17
  -1   1  23  249.39   27.80
   1  -1 -23  234.88   27.07
   1   1 -23  287.20   26.63
  -1  -1  23  248.54   27.94
  -1   1  24   14.73    8.44
   1   1 -24   15.64    5.59
  -1  -1  24   15.15    6.53
  -1   1  25  228.19   29.65
   1   1 -27    2.77    3.47
  -1   1  28    2.54    6.38
   1   1 -28    1.23    3.48
  -1   1  29   15.01    9.70
   1   1 -29   68.73   11.60
  -1   1  30   -1.43    5.09
   1   1 -30    4.21    3.76
  -1   1  31   -1.58    6.81
   1   1 -31    8.03    5.07
  -1   1  32   -0.09    4.18
   1  -1 -32    0.23    2.89
   1   1 -32    1.65    3.09
  -1   1  33   16.13    8.86
   1  -1 -33    3.51    3.83
   1   1 -33    9.16    4.77
  -1   1  34    7.50    7.24
   1  -1 -34    2.10    3.98
   1   1 -34    5.62    4.55
   1  -1 -35   86.79   14.55
   1   1 -35   81.39   14.59
   1  -1 -36   -2.51    5.07
   1   1 -36    0.92    3.68
   1  -1 -37    1.69    3.91
   1   1 -37   -1.26    3.80
   1  -1 -38    5.10    4.28
   1   1 -38    0.13    3.13
   1  -1 -39   18.88    7.27
   1   1 -39   18.28    7.60
   1   1 -40    1.83    4.69
   1   1 -41    0.55    3.31
   1   1 -42    2.52    3.34
  -1   2   1 1232.24   90.35
   1  -2  -1 1327.80   90.41
   1  -2  -1 1365.51   91.00
   1   2  -1 1174.20   91.72
  -1  -2   1 1218.51   91.64
  -1  -2   1 1434.72   94.64
  -1   2   2   65.08    5.93
  -1   2   2   56.07    5.84
   1  -2  -2   72.58    6.05
   1  -2  -2   64.02    5.83
   1   2  -2   71.39    7.47
  -1  -2   2   57.74    6.87
  -1   2   3   12.33    2.32
  -1   2   3   19.88    2.52
   1  -2  -3   11.93    2.25
   1  -2  -3   16.49    2.22
   1   2  -3   11.73    3.17
  -1  -2   3   11.31    3.07
  -1   2   4  349.80   26.22
  -1   2   4  418.31   26.58
   1  -2  -4  348.59   26.19
   1  -2  -4  339.26   25.77
   1   2  -4  332.05   27.53
  -1  -2   4  318.31   27.21
  -1   2   5   29.49    4.00
  -1   2   5   46.23    4.59
   1  -2  -5   35.44    4.21
   1  -2  -5   42.40    4.10
   1   2  -5   21.98    4.52
  -1  -2   5   20.78    4.24
  -1   2   6 1432.53  109.24
  -1   2   6 1409.15  109.08
   1  -2  -6 1568.35  109.39
   1  -2  -6 1704.17  109.16
   1   2  -6 1548.46  110.72
  -1  -2   6 1632.08  110.70
  -1   2   7   46.41    5.91
  -1   2   7   51.29    5.96
   1  -2  -7   56.94    6.09
   1  -2  -7   52.13    5.64
   1   2  -7   37.10    6.06
  -1  -2   7   42.19    6.14
  -1   2   8  158.46   14.57
  -1   2   8  159.33   14.28
   1  -2  -8  152.03   14.18
   1  -2  -8  178.66   14.18
   1   2  -8  135.49   14.57
  -1  -2   8  174.72   14.99
  -1   2   9   44.10    6.68
   1  -2  -9   55.62    6.96
   1  -2  -9   59.35    6.79
   1   2  -9   60.71    7.65
  -1  -2   9   45.54    6.72
  -1   2  10   33.86    5.51
   1  -2 -10   13.53    3.67
   1  -2 -10   24.12    4.25
   1   2 -10    9.35    3.47
  -1  -2  10   18.14    4.01
  -1   2  11  282.68   26.34
   1  -2 -11  298.93   25.83
   1  -2 -11  357.98   26.11
   1   2 -11  306.50   26.28
  -1  -2  11  283.89   25.41
  -1   2  12  374.85   31.81
   1  -2 -12  320.45   30.10
   1  -2 -12  390.55   30.43
   1   2 -12  372.29   30.92
   1   2 -12  395.88   34.86
  -1  -2  12  351.79   30.21
  -1  -2  12  384.74   33.17
  -1   2  13  349.37   31.31
   1  -2 -13  349.44   30.18
   1  -2 -13  367.08   29.90
   1   2 -13  349.89   30.16
   1   2 -13  349.67   33.66
  -1  -2  13  345.17   31.84
  -1   2  14   -1.12    3.90
   1  -2 -14   -0.71    2.90
   1  -2 -14   -0.44    1.64
   1   2 -14   -1.37    2.73
   1   2 -14   -1.24    4.13
  -1  -2  14   -0.71    2.97
  -1   2  15  113.22   14.78
  -1   2  15  114.76   13.71
   1  -2 -15  119.56   13.77
   1   2 -15  109.62   13.06
   1   2 -15   95.44   15.12
  -1  -2  15  118.95   14.91
  -1   2  16   28.84    7.93
  -1   2  16   15.53    5.39
   1  -2 -16   28.08    6.56
   1   2 -16   27.62    6.15
   1   2 -16   26.56    7.83
  -1  -2  16   24.41    6.50
  -1   2  17  253.40   26.11
  -1   2  17  245.85   24.47
   1  -2 -17  255.97   24.32
   1   2 -17  216.61   22.79
   1   2 -17  254.84   27.29
  -1  -2  17  236.39   25.03
  -1   2  18   45.43    9.87
  -1   2  18   47.92    9.20
   1  -2 -18   60.18    9.75
   1   2 -18   53.01    8.98
   1   2 -18   46.24   10.95
  -1  -2  18   56.64   10.54
  -1   2  19    1.25    3.17
  -1   2  19   -1.12    3.24
   1  -2 -19   -1.05    2.98
   1   2 -19   -0.24    2.61
   1   2 -19   -1.06    5.16
  -1  -2  19    0.42    3.63
  -1   2  20   53.68   11.54
  -1   2  20   72.47   11.69
   1  -2 -20   73.23   11.36
   1   2 -20   63.03   10.00
  -1  -2  20   52.71   10.73
  -1   2  21  362.72   37.00
  -1   2  21  337.06   34.22
   1  -2 -21  387.58   34.53
   1   2 -21  337.02   32.54
  -1  -2  21  374.11   35.76
  -1   2  22    4.75    5.74
  -1   2  22    8.12    4.72
   1  -2 -22   14.78    5.84
   1   2 -22    4.94    3.67
  -1  -2  22    7.45    4.72
  -1   2  23  154.62   22.59
  -1   2  23  173.83   21.48
   1   2 -23  173.83   19.89
  -1  -2  23  178.86   22.28
  -1   2  24    3.44    5.45
  -1   2  25   88.97   16.95
  -1   2  26    5.26    6.74
   1   2 -26    7.50    4.68
   1   2 -27   49.14   10.10
   1   2 -28    8.02    5.24
  -1   2  29    6.64    6.76
   1   2 -29   12.85    6.25
  -1   2  30   26.97    9.82
   1   2 -30    9.29    5.36
  -1   2  31   17.60    9.79
   1   2 -31   33.55    8.98
  -1   2  32    6.16    7.28
   1   2 -32    1.37    3.44
  -1   2  33   14.53    8.66
   1   2 -33   12.55    6.07
  -1   2  34    3.58    6.58
   1   2 -34   -2.09    4.76
[truncated: 642,527 more chars]
